# Supplementary material for: Data set of intrinsically disordered proteins analysed at a local protein conformation level
Source: Data Brief. 2020 Mar 5;29:105383. doi: 10.1016/j.dib.2020.105383 (PMC7078294; doi:10.1016/j.dib.2020.105383)
Supplement: Supplementary file 1 [file mmc1.zip › the data/1-DATA/PED1AAD-pdb/1AAD-152.pdb]

CRYST1    1.000    1.000    1.000  90.00  90.00  90.00 P 1           1
ATOM      1  HT1 MET     1     -28.686 -98.674 -13.181  1.00  0.00      BSYN  
ATOM      2  HT2 MET     1     -30.211 -97.828 -12.964  1.00  0.00      BSYN  
ATOM      3    N MET     1     -29.439 -98.373 -12.530  1.00  0.00      BSYN  
ATOM      4  HT3 MET     1     -29.779 -99.214 -12.021  1.00  0.00      BSYN  
ATOM      5   CA MET     1     -28.861 -97.479 -11.568  1.00  0.00      BSYN  
ATOM      6   CB MET     1     -28.417 -98.223 -10.338  1.00  0.00      BSYN  
ATOM      7   CG MET     1     -29.701 -98.809  -9.518  1.00  0.00      BSYN  
ATOM      8   SD MET     1     -30.727 -97.584  -8.695  1.00  0.00      BSYN  
ATOM      9   CE MET     1     -32.235 -98.464  -8.957  1.00  0.00      BSYN  
ATOM     10    C MET     1     -27.608 -96.844 -12.168  1.00  0.00      BSYN  
ATOM     11    O MET     1     -26.772 -97.370 -12.832  1.00  0.00      BSYN  
ATOM     12    N ASP     2     -27.533 -95.503 -11.928  1.00  0.00      BSYN  
ATOM     13    H ASP     2     -28.340 -94.984 -11.728  1.00  0.00      BSYN  
ATOM     14   CA ASP     2     -26.358 -94.683 -12.293  1.00  0.00      BSYN  
ATOM     15   CB ASP     2     -26.625 -93.203 -12.449  1.00  0.00      BSYN  
ATOM     16   CG ASP     2     -27.453 -92.936 -13.648  1.00  0.00      BSYN  
ATOM     17  OD1 ASP     2     -27.097 -91.993 -14.377  1.00  0.00      BSYN  
ATOM     18  OD2 ASP     2     -28.510 -93.580 -13.909  1.00  0.00      BSYN  
ATOM     19    C ASP     2     -25.425 -94.821 -11.156  1.00  0.00      BSYN  
ATOM     20    O ASP     2     -24.220 -94.969 -11.496  1.00  0.00      BSYN  
ATOM     21    N VAL     3     -25.959 -94.339 -10.026  1.00  0.00      BSYN  
ATOM     22    H VAL     3     -26.806 -93.849  -9.965  1.00  0.00      BSYN  
ATOM     23   CA VAL     3     -25.187 -94.566  -8.742  1.00  0.00      BSYN  
ATOM     24   CB VAL     3     -25.332 -93.314  -7.711  1.00  0.00      BSYN  
ATOM     25  CG1 VAL     3     -24.707 -93.517  -6.453  1.00  0.00      BSYN  
ATOM     26  CG2 VAL     3     -24.921 -91.909  -8.166  1.00  0.00      BSYN  
ATOM     27    C VAL     3     -25.645 -95.846  -8.131  1.00  0.00      BSYN  
ATOM     28    O VAL     3     -26.668 -96.031  -7.538  1.00  0.00      BSYN  
ATOM     29    N PHE     4     -24.686 -96.807  -8.115  1.00  0.00      BSYN  
ATOM     30    H PHE     4     -23.822 -96.579  -8.516  1.00  0.00      BSYN  
ATOM     31   CA PHE     4     -24.875 -97.987  -7.340  1.00  0.00      BSYN  
ATOM     32   CB PHE     4     -23.921 -99.158  -7.742  1.00  0.00      BSYN  
ATOM     33   CG PHE     4     -24.066 -99.417  -9.229  1.00  0.00      BSYN  
ATOM     34  CD1 PHE     4     -24.988-100.394  -9.692  1.00  0.00      BSYN  
ATOM     35  CD2 PHE     4     -23.402 -98.710 -10.214  1.00  0.00      BSYN  
ATOM     36  CE1 PHE     4     -25.268-100.573 -11.026  1.00  0.00      BSYN  
ATOM     37  CE2 PHE     4     -23.600 -99.062 -11.586  1.00  0.00      BSYN  
ATOM     38   CZ PHE     4     -24.550 -99.909 -11.963  1.00  0.00      BSYN  
ATOM     39    C PHE     4     -24.645 -97.691  -5.864  1.00  0.00      BSYN  
ATOM     40    O PHE     4     -23.577 -97.065  -5.558  1.00  0.00      BSYN  
ATOM     41    N MET     5     -25.495 -98.150  -4.991  1.00  0.00      BSYN  
ATOM     42    H MET     5     -26.444 -98.187  -5.234  1.00  0.00      BSYN  
ATOM     43   CA MET     5     -25.135 -98.309  -3.591  1.00  0.00      BSYN  
ATOM     44   CB MET     5     -25.942 -97.264  -2.735  1.00  0.00      BSYN  
ATOM     45   CG MET     5     -25.358 -96.888  -1.383  1.00  0.00      BSYN  
ATOM     46   SD MET     5     -25.028 -98.076  -0.084  1.00  0.00      BSYN  
ATOM     47   CE MET     5     -23.375 -97.550   0.239  1.00  0.00      BSYN  
ATOM     48    C MET     5     -25.320 -99.713  -3.101  1.00  0.00      BSYN  
ATOM     49    O MET     5     -24.344-100.390  -2.883  1.00  0.00      BSYN  
ATOM     50    N LYS     6     -26.578-100.185  -2.926  1.00  0.00      BSYN  
ATOM     51    H LYS     6     -27.350 -99.600  -2.778  1.00  0.00      BSYN  
ATOM     52   CA LYS     6     -26.995-101.557  -2.737  1.00  0.00      BSYN  
ATOM     53   CB LYS     6     -27.222-101.770  -1.261  1.00  0.00      BSYN  
ATOM     54   CG LYS     6     -26.078-101.929  -0.225  1.00  0.00      BSYN  
ATOM     55   CD LYS     6     -26.295-102.489   1.160  1.00  0.00      BSYN  
ATOM     56   CE LYS     6     -27.611-102.065   1.759  1.00  0.00      BSYN  
ATOM     57   NZ LYS     6     -27.697-102.248   3.235  1.00  0.00      BSYN  
ATOM     58  HZ1 LYS     6     -26.824-101.993   3.738  1.00  0.00      BSYN  
ATOM     59  HZ2 LYS     6     -28.456-101.657   3.630  1.00  0.00      BSYN  
ATOM     60  HZ3 LYS     6     -27.914-103.247   3.425  1.00  0.00      BSYN  
ATOM     61    C LYS     6     -28.285-101.811  -3.581  1.00  0.00      BSYN  
ATOM     62    O LYS     6     -28.481-102.810  -4.303  1.00  0.00      BSYN  
ATOM     63    N GLY     7     -29.306-100.929  -3.460  1.00  0.00      BSYN  
ATOM     64    H GLY     7     -29.241-100.285  -2.724  1.00  0.00      BSYN  
ATOM     65   CA GLY     7     -30.371-100.820  -4.471  1.00  0.00      BSYN  
ATOM     66    C GLY     7     -31.092 -99.565  -4.162  1.00  0.00      BSYN  
ATOM     67    O GLY     7     -31.970 -99.469  -3.280  1.00  0.00      BSYN  
ATOM     68    N LEU     8     -30.668 -98.521  -4.847  1.00  0.00      BSYN  
ATOM     69    H LEU     8     -30.093 -98.612  -5.635  1.00  0.00      BSYN  
ATOM     70   CA LEU     8     -30.899 -97.098  -4.438  1.00  0.00      BSYN  
ATOM     71   CB LEU     8     -29.772 -96.276  -4.885  1.00  0.00      BSYN  
ATOM     72   CG LEU     8     -29.539 -94.819  -4.945  1.00  0.00      BSYN  
ATOM     73  CD1 LEU     8     -28.746 -94.413  -3.663  1.00  0.00      BSYN  
ATOM     74  CD2 LEU     8     -28.742 -94.192  -6.059  1.00  0.00      BSYN  
ATOM     75    C LEU     8     -32.138 -96.372  -4.914  1.00  0.00      BSYN  
ATOM     76    O LEU     8     -32.227 -96.331  -6.166  1.00  0.00      BSYN  
ATOM     77    N SER     9     -33.006 -95.876  -4.063  1.00  0.00      BSYN  
ATOM     78    H SER     9     -32.738 -95.816  -3.122  1.00  0.00      BSYN  
ATOM     79   CA SER     9     -34.315 -95.309  -4.505  1.00  0.00      BSYN  
ATOM     80   CB SER     9     -35.466 -95.963  -3.831  1.00  0.00      BSYN  
ATOM     81   OG SER     9     -35.498 -97.173  -4.545  1.00  0.00      BSYN  
ATOM     82   HG SER     9     -36.101 -97.761  -4.084  1.00  0.00      BSYN  
ATOM     83    C SER     9     -34.362 -93.806  -4.242  1.00  0.00      BSYN  
ATOM     84    O SER     9     -34.979 -92.984  -5.018  1.00  0.00      BSYN  
ATOM     85    N MET    10     -34.014 -93.387  -3.078  1.00  0.00      BSYN  
ATOM     86    H MET    10     -34.056 -94.059  -2.367  1.00  0.00      BSYN  
ATOM     87   CA MET    10     -33.867 -92.019  -2.634  1.00  0.00      BSYN  
ATOM     88   CB MET    10     -34.258 -91.871  -1.195  1.00  0.00      BSYN  
ATOM     89   CG MET    10     -34.283 -90.576  -0.351  1.00  0.00      BSYN  
ATOM     90   SD MET    10     -34.811 -90.629   1.354  1.00  0.00      BSYN  
ATOM     91   CE MET    10     -36.445 -90.089   0.906  1.00  0.00      BSYN  
ATOM     92    C MET    10     -32.623 -91.245  -3.075  1.00  0.00      BSYN  
ATOM     93    O MET    10     -31.560 -91.305  -2.380  1.00  0.00      BSYN  
ATOM     94    N ALA    11     -32.767 -90.515  -4.190  1.00  0.00      BSYN  
ATOM     95    H ALA    11     -33.634 -90.746  -4.586  1.00  0.00      BSYN  
ATOM     96   CA ALA    11     -31.760 -89.698  -4.729  1.00  0.00      BSYN  
ATOM     97   CB ALA    11     -31.940 -89.401  -6.310  1.00  0.00      BSYN  
ATOM     98    C ALA    11     -31.754 -88.360  -3.836  1.00  0.00      BSYN  
ATOM     99    O ALA    11     -32.794 -87.760  -3.828  1.00  0.00      BSYN  
ATOM    100    N LYS    12     -30.722 -87.994  -3.090  1.00  0.00      BSYN  
ATOM    101    H LYS    12     -29.851 -88.436  -3.004  1.00  0.00      BSYN  
ATOM    102   CA LYS    12     -30.689 -86.778  -2.253  1.00  0.00      BSYN  
ATOM    103   CB LYS    12     -30.695 -87.066  -0.714  1.00  0.00      BSYN  
ATOM    104   CG LYS    12     -31.355 -86.009   0.297  1.00  0.00      BSYN  
ATOM    105   CD LYS    12     -31.279 -86.121   1.729  1.00  0.00      BSYN  
ATOM    106   CE LYS    12     -31.838 -84.849   2.283  1.00  0.00      BSYN  
ATOM    107   NZ LYS    12     -33.253 -84.739   2.200  1.00  0.00      BSYN  
ATOM    108  HZ1 LYS    12     -33.763 -84.054   2.794  1.00  0.00      BSYN  
ATOM    109  HZ2 LYS    12     -33.221 -84.405   1.216  1.00  0.00      BSYN  
ATOM    110  HZ3 LYS    12     -33.543 -85.738   2.212  1.00  0.00      BSYN  
ATOM    111    C LYS    12     -29.323 -86.150  -2.521  1.00  0.00      BSYN  
ATOM    112    O LYS    12     -28.379 -86.971  -2.664  1.00  0.00      BSYN  
ATOM    113    N GLU    13     -29.138 -84.842  -2.411  1.00  0.00      BSYN  
ATOM    114    H GLU    13     -29.773 -84.231  -1.981  1.00  0.00      BSYN  
ATOM    115   CA GLU    13     -27.952 -84.214  -2.636  1.00  0.00      BSYN  
ATOM    116   CB GLU    13     -28.102 -82.817  -3.182  1.00  0.00      BSYN  
ATOM    117   CG GLU    13     -26.874 -82.081  -3.234  1.00  0.00      BSYN  
ATOM    118   CD GLU    13     -27.075 -80.622  -3.722  1.00  0.00      BSYN  
ATOM    119  OE1 GLU    13     -27.882 -79.911  -3.183  1.00  0.00      BSYN  
ATOM    120  OE2 GLU    13     -26.385 -80.225  -4.625  1.00  0.00      BSYN  
ATOM    121    C GLU    13     -26.996 -84.305  -1.418  1.00  0.00      BSYN  
ATOM    122    O GLU    13     -25.825 -84.801  -1.614  1.00  0.00      BSYN  
ATOM    123    N GLY    14     -27.448 -83.821  -0.232  1.00  0.00      BSYN  
ATOM    124    H GLY    14     -28.276 -83.297  -0.234  1.00  0.00      BSYN  
ATOM    125   CA GLY    14     -26.624 -83.833   0.979  1.00  0.00      BSYN  
ATOM    126    C GLY    14     -26.073 -85.110   1.570  1.00  0.00      BSYN  
ATOM    127    O GLY    14     -26.755 -85.421   2.530  1.00  0.00      BSYN  
ATOM    128    N VAL    15     -25.049 -85.814   0.962  1.00  0.00      BSYN  
ATOM    129    H VAL    15     -24.846 -85.521   0.050  1.00  0.00      BSYN  
ATOM    130   CA VAL    15     -24.332 -86.718   1.755  1.00  0.00      BSYN  
ATOM    131   CB VAL    15     -24.520 -88.145   1.314  1.00  0.00      BSYN  
ATOM    132  CG1 VAL    15     -24.455 -88.895   2.664  1.00  0.00      BSYN  
ATOM    133  CG2 VAL    15     -25.855 -88.440   0.595  1.00  0.00      BSYN  
ATOM    134    C VAL    15     -22.853 -86.277   1.604  1.00  0.00      BSYN  
ATOM    135    O VAL    15     -22.255 -86.534   0.559  1.00  0.00      BSYN  
ATOM    136    N VAL    16     -22.388 -85.379   2.481  1.00  0.00      BSYN  
ATOM    137    H VAL    16     -23.010 -84.917   3.082  1.00  0.00      BSYN  
ATOM    138   CA VAL    16     -21.109 -84.805   2.238  1.00  0.00      BSYN  
ATOM    139   CB VAL    16     -21.294 -83.356   1.694  1.00  0.00      BSYN  
ATOM    140  CG1 VAL    16     -21.952 -83.271   0.344  1.00  0.00      BSYN  
ATOM    141  CG2 VAL    16     -21.917 -82.507   2.915  1.00  0.00      BSYN  
ATOM    142    C VAL    16     -20.095 -84.984   3.456  1.00  0.00      BSYN  
ATOM    143    O VAL    16     -20.459 -84.631   4.590  1.00  0.00      BSYN  
ATOM    144    N ALA    17     -18.943 -85.502   3.180  1.00  0.00      BSYN  
ATOM    145    H ALA    17     -18.850 -85.943   2.311  1.00  0.00      BSYN  
ATOM    146   CA ALA    17     -17.825 -85.660   4.163  1.00  0.00      BSYN  
ATOM    147   CB ALA    17     -16.662 -86.386   3.477  1.00  0.00      BSYN  
ATOM    148    C ALA    17     -17.357 -84.410   4.986  1.00  0.00      BSYN  
ATOM    149    O ALA    17     -16.529 -83.720   4.505  1.00  0.00      BSYN  
ATOM    150    N ALA    18     -18.120 -84.170   6.091  1.00  0.00      BSYN  
ATOM    151    H ALA    18     -18.858 -84.801   6.221  1.00  0.00      BSYN  
ATOM    152   CA ALA    18     -18.014 -83.082   7.070  1.00  0.00      BSYN  
ATOM    153   CB ALA    18     -17.162 -83.253   8.211  1.00  0.00      BSYN  
ATOM    154    C ALA    18     -17.763 -81.655   6.492  1.00  0.00      BSYN  
ATOM    155    O ALA    18     -18.772 -80.904   6.450  1.00  0.00      BSYN  
ATOM    156    N ALA    19     -16.522 -81.281   6.055  1.00  0.00      BSYN  
ATOM    157    H ALA    19     -15.847 -81.987   5.979  1.00  0.00      BSYN  
ATOM    158   CA ALA    19     -16.053 -79.913   6.016  1.00  0.00      BSYN  
ATOM    159   CB ALA    19     -14.673 -79.754   6.732  1.00  0.00      BSYN  
ATOM    160    C ALA    19     -15.942 -79.363   4.557  1.00  0.00      BSYN  
ATOM    161    O ALA    19     -15.718 -78.117   4.413  1.00  0.00      BSYN  
ATOM    162    N GLU    20     -16.031 -80.282   3.598  1.00  0.00      BSYN  
ATOM    163    H GLU    20     -16.105 -81.249   3.745  1.00  0.00      BSYN  
ATOM    164   CA GLU    20     -16.121 -79.879   2.123  1.00  0.00      BSYN  
ATOM    165   CB GLU    20     -16.057 -81.172   1.111  1.00  0.00      BSYN  
ATOM    166   CG GLU    20     -14.695 -81.333   0.443  1.00  0.00      BSYN  
ATOM    167   CD GLU    20     -14.755 -82.385  -0.710  1.00  0.00      BSYN  
ATOM    168  OE1 GLU    20     -14.921 -81.960  -1.871  1.00  0.00      BSYN  
ATOM    169  OE2 GLU    20     -14.544 -83.581  -0.518  1.00  0.00      BSYN  
ATOM    170    C GLU    20     -17.409 -79.041   1.792  1.00  0.00      BSYN  
ATOM    171    O GLU    20     -18.445 -79.666   1.732  1.00  0.00      BSYN  
ATOM    172    N LYS    21     -17.415 -77.734   1.726  1.00  0.00      BSYN  
ATOM    173    H LYS    21     -16.530 -77.394   1.972  1.00  0.00      BSYN  
ATOM    174   CA LYS    21     -18.411 -76.780   1.354  1.00  0.00      BSYN  
ATOM    175   CB LYS    21     -18.187 -75.462   2.263  1.00  0.00      BSYN  
ATOM    176   CG LYS    21     -19.045 -74.230   2.004  1.00  0.00      BSYN  
ATOM    177   CD LYS    21     -20.456 -74.495   2.421  1.00  0.00      BSYN  
ATOM    178   CE LYS    21     -21.249 -73.319   1.821  1.00  0.00      BSYN  
ATOM    179   NZ LYS    21     -21.328 -73.364   0.346  1.00  0.00      BSYN  
ATOM    180  HZ1 LYS    21     -21.498 -72.418  -0.052  1.00  0.00      BSYN  
ATOM    181  HZ2 LYS    21     -20.367 -73.612   0.038  1.00  0.00      BSYN  
ATOM    182  HZ3 LYS    21     -22.148 -73.951   0.091  1.00  0.00      BSYN  
ATOM    183    C LYS    21     -18.530 -76.529  -0.247  1.00  0.00      BSYN  
ATOM    184    O LYS    21     -17.528 -76.691  -0.983  1.00  0.00      BSYN  
ATOM    185    N THR    22     -19.648 -76.295  -0.936  1.00  0.00      BSYN  
ATOM    186    H THR    22     -20.495 -76.488  -0.483  1.00  0.00      BSYN  
ATOM    187   CA THR    22     -19.655 -75.561  -2.218  1.00  0.00      BSYN  
ATOM    188   CB THR    22     -21.137 -75.380  -2.863  1.00  0.00      BSYN  
ATOM    189  OG1 THR    22     -22.064 -74.975  -1.862  1.00  0.00      BSYN  
ATOM    190  HG1 THR    22     -22.953 -75.228  -2.120  1.00  0.00      BSYN  
ATOM    191  CG2 THR    22     -21.562 -76.834  -3.137  1.00  0.00      BSYN  
ATOM    192    C THR    22     -18.913 -74.227  -2.368  1.00  0.00      BSYN  
ATOM    193    O THR    22     -19.304 -73.235  -1.673  1.00  0.00      BSYN  
ATOM    194    N LYS    23     -17.792 -74.365  -3.010  1.00  0.00      BSYN  
ATOM    195    H LYS    23     -17.479 -75.267  -3.232  1.00  0.00      BSYN  
ATOM    196   CA LYS    23     -16.965 -73.210  -3.271  1.00  0.00      BSYN  
ATOM    197   CB LYS    23     -15.674 -73.582  -2.694  1.00  0.00      BSYN  
ATOM    198   CG LYS    23     -15.019 -72.438  -2.031  1.00  0.00      BSYN  
ATOM    199   CD LYS    23     -14.889 -72.713  -0.553  1.00  0.00      BSYN  
ATOM    200   CE LYS    23     -14.186 -73.857  -0.049  1.00  0.00      BSYN  
ATOM    201   NZ LYS    23     -12.788 -73.635  -0.030  1.00  0.00      BSYN  
ATOM    202  HZ1 LYS    23     -12.630 -73.531  -1.053  1.00  0.00      BSYN  
ATOM    203  HZ2 LYS    23     -12.406 -72.879   0.573  1.00  0.00      BSYN  
ATOM    204  HZ3 LYS    23     -12.196 -74.419   0.309  1.00  0.00      BSYN  
ATOM    205    C LYS    23     -16.808 -72.724  -4.677  1.00  0.00      BSYN  
ATOM    206    O LYS    23     -16.180 -73.257  -5.603  1.00  0.00      BSYN  
ATOM    207    N GLN    24     -17.209 -71.474  -4.921  1.00  0.00      BSYN  
ATOM    208    H GLN    24     -17.395 -71.055  -4.054  1.00  0.00      BSYN  
ATOM    209   CA GLN    24     -17.322 -70.917  -6.204  1.00  0.00      BSYN  
ATOM    210   CB GLN    24     -18.652 -70.118  -6.324  1.00  0.00      BSYN  
ATOM    211   CG GLN    24     -18.629 -68.912  -5.334  1.00  0.00      BSYN  
ATOM    212   CD GLN    24     -19.729 -67.830  -5.573  1.00  0.00      BSYN  
ATOM    213  OE1 GLN    24     -20.417 -67.415  -4.631  1.00  0.00      BSYN  
ATOM    214  NE2 GLN    24     -19.938 -67.363  -6.764  1.00  0.00      BSYN  
ATOM    215 HE21 GLN    24     -20.421 -66.512  -6.704  1.00  0.00      BSYN  
ATOM    216 HE22 GLN    24     -19.580 -67.841  -7.541  1.00  0.00      BSYN  
ATOM    217    C GLN    24     -16.141 -69.938  -6.424  1.00  0.00      BSYN  
ATOM    218    O GLN    24     -15.582 -69.509  -5.416  1.00  0.00      BSYN  
ATOM    219    N GLY    25     -15.809 -69.920  -7.703  1.00  0.00      BSYN  
ATOM    220    H GLY    25     -16.103 -70.665  -8.267  1.00  0.00      BSYN  
ATOM    221   CA GLY    25     -14.892 -68.907  -8.173  1.00  0.00      BSYN  
ATOM    222    C GLY    25     -14.563 -69.111  -9.651  1.00  0.00      BSYN  
ATOM    223    O GLY    25     -13.939 -68.274 -10.283  1.00  0.00      BSYN  
ATOM    224    N VAL    26     -15.052 -70.116 -10.429  1.00  0.00      BSYN  
ATOM    225    H VAL    26     -15.925 -70.490 -10.190  1.00  0.00      BSYN  
ATOM    226   CA VAL    26     -14.664 -70.456 -11.848  1.00  0.00      BSYN  
ATOM    227   CB VAL    26     -14.120 -71.746 -12.354  1.00  0.00      BSYN  
ATOM    228  CG1 VAL    26     -13.341 -71.554 -13.593  1.00  0.00      BSYN  
ATOM    229  CG2 VAL    26     -13.281 -72.409 -11.269  1.00  0.00      BSYN  
ATOM    230    C VAL    26     -15.904 -70.191 -12.762  1.00  0.00      BSYN  
ATOM    231    O VAL    26     -15.944 -69.133 -13.399  1.00  0.00      BSYN  
ATOM    232    N THR    27     -16.867 -71.135 -12.820  1.00  0.00      BSYN  
ATOM    233    H THR    27     -16.739 -71.997 -12.370  1.00  0.00      BSYN  
ATOM    234   CA THR    27     -17.942 -71.114 -13.833  1.00  0.00      BSYN  
ATOM    235   CB THR    27     -18.405 -72.559 -14.252  1.00  0.00      BSYN  
ATOM    236  OG1 THR    27     -18.629 -73.279 -12.993  1.00  0.00      BSYN  
ATOM    237  HG1 THR    27     -19.064 -72.705 -12.357  1.00  0.00      BSYN  
ATOM    238  CG2 THR    27     -17.435 -73.348 -15.227  1.00  0.00      BSYN  
ATOM    239    C THR    27     -19.135 -70.286 -13.289  1.00  0.00      BSYN  
ATOM    240    O THR    27     -20.106 -70.151 -14.004  1.00  0.00      BSYN  
ATOM    241    N GLU    28     -18.936 -69.820 -12.054  1.00  0.00      BSYN  
ATOM    242    H GLU    28     -18.132 -69.984 -11.518  1.00  0.00      BSYN  
ATOM    243   CA GLU    28     -19.899 -69.005 -11.426  1.00  0.00      BSYN  
ATOM    244   CB GLU    28     -20.267 -69.691 -10.194  1.00  0.00      BSYN  
ATOM    245   CG GLU    28     -21.697 -69.521  -9.674  1.00  0.00      BSYN  
ATOM    246   CD GLU    28     -22.619 -70.605 -10.391  1.00  0.00      BSYN  
ATOM    247  OE1 GLU    28     -22.581 -71.835 -10.060  1.00  0.00      BSYN  
ATOM    248  OE2 GLU    28     -23.485 -70.180 -11.250  1.00  0.00      BSYN  
ATOM    249    C GLU    28     -19.576 -67.507 -11.262  1.00  0.00      BSYN  
ATOM    250    O GLU    28     -18.535 -67.208 -10.665  1.00  0.00      BSYN  
ATOM    251    N ALA    29     -20.243 -66.503 -11.912  1.00  0.00      BSYN  
ATOM    252    H ALA    29     -19.975 -65.641 -11.529  1.00  0.00      BSYN  
ATOM    253   CA ALA    29     -21.331 -66.795 -12.737  1.00  0.00      BSYN  
ATOM    254   CB ALA    29     -22.546 -66.852 -11.984  1.00  0.00      BSYN  
ATOM    255    C ALA    29     -21.406 -65.616 -13.796  1.00  0.00      BSYN  
ATOM    256    O ALA    29     -22.002 -64.579 -13.521  1.00  0.00      BSYN  
ATOM    257    N ALA    30     -20.738 -65.722 -14.992  1.00  0.00      BSYN  
ATOM    258    H ALA    30     -20.225 -66.516 -15.253  1.00  0.00      BSYN  
ATOM    259   CA ALA    30     -20.577 -64.688 -15.902  1.00  0.00      BSYN  
ATOM    260   CB ALA    30     -19.180 -64.094 -15.644  1.00  0.00      BSYN  
ATOM    261    C ALA    30     -20.690 -65.075 -17.393  1.00  0.00      BSYN  
ATOM    262    O ALA    30     -20.266 -66.208 -17.791  1.00  0.00      BSYN  
ATOM    263    N GLU    31     -21.370 -64.316 -18.349  1.00  0.00      BSYN  
ATOM    264    H GLU    31     -20.963 -64.607 -19.192  1.00  0.00      BSYN  
ATOM    265   CA GLU    31     -22.199 -63.166 -18.065  1.00  0.00      BSYN  
ATOM    266   CB GLU    31     -21.887 -62.196 -19.211  1.00  0.00      BSYN  
ATOM    267   CG GLU    31     -22.345 -60.807 -18.849  1.00  0.00      BSYN  
ATOM    268   CD GLU    31     -22.645 -59.823 -20.001  1.00  0.00      BSYN  
ATOM    269  OE1 GLU    31     -21.695 -59.212 -20.450  1.00  0.00      BSYN  
ATOM    270  OE2 GLU    31     -23.759 -59.576 -20.340  1.00  0.00      BSYN  
ATOM    271    C GLU    31     -23.586 -63.804 -18.164  1.00  0.00      BSYN  
ATOM    272    O GLU    31     -23.786 -64.749 -18.970  1.00  0.00      BSYN  
ATOM    273    N LYS    32     -24.461 -63.184 -17.381  1.00  0.00      BSYN  
ATOM    274    H LYS    32     -24.171 -62.306 -17.057  1.00  0.00      BSYN  
ATOM    275   CA LYS    32     -25.808 -63.715 -17.371  1.00  0.00      BSYN  
ATOM    276   CB LYS    32     -26.649 -63.430 -16.277  1.00  0.00      BSYN  
ATOM    277   CG LYS    32     -25.914 -63.449 -14.918  1.00  0.00      BSYN  
ATOM    278   CD LYS    32     -26.797 -63.555 -13.624  1.00  0.00      BSYN  
ATOM    279   CE LYS    32     -26.026 -63.714 -12.421  1.00  0.00      BSYN  
ATOM    280   NZ LYS    32     -26.765 -64.553 -11.456  1.00  0.00      BSYN  
ATOM    281  HZ1 LYS    32     -26.992 -65.384 -12.039  1.00  0.00      BSYN  
ATOM    282  HZ2 LYS    32     -26.026 -64.883 -10.803  1.00  0.00      BSYN  
ATOM    283  HZ3 LYS    32     -27.665 -64.099 -11.200  1.00  0.00      BSYN  
ATOM    284    C LYS    32     -26.611 -63.427 -18.691  1.00  0.00      BSYN  
ATOM    285    O LYS    32     -27.120 -64.353 -19.328  1.00  0.00      BSYN  
ATOM    286    N THR    33     -26.708 -62.158 -19.141  1.00  0.00      BSYN  
ATOM    287    H THR    33     -26.003 -61.518 -18.909  1.00  0.00      BSYN  
ATOM    288   CA THR    33     -27.664 -61.873 -20.240  1.00  0.00      BSYN  
ATOM    289   CB THR    33     -28.879 -60.962 -19.825  1.00  0.00      BSYN  
ATOM    290  OG1 THR    33     -28.317 -59.941 -19.045  1.00  0.00      BSYN  
ATOM    291  HG1 THR    33     -28.798 -59.512 -18.333  1.00  0.00      BSYN  
ATOM    292  CG2 THR    33     -29.914 -61.709 -19.067  1.00  0.00      BSYN  
ATOM    293    C THR    33     -27.251 -61.534 -21.646  1.00  0.00      BSYN  
ATOM    294    O THR    33     -28.088 -61.654 -22.515  1.00  0.00      BSYN  
ATOM    295    N LYS    34     -26.030 -61.025 -21.867  1.00  0.00      BSYN  
ATOM    296    H LYS    34     -25.655 -60.454 -21.165  1.00  0.00      BSYN  
ATOM    297   CA LYS    34     -25.195 -61.036 -23.045  1.00  0.00      BSYN  
ATOM    298   CB LYS    34     -24.982 -62.493 -23.617  1.00  0.00      BSYN  
ATOM    299   CG LYS    34     -24.339 -63.286 -22.479  1.00  0.00      BSYN  
ATOM    300   CD LYS    34     -23.799 -64.574 -23.153  1.00  0.00      BSYN  
ATOM    301   CE LYS    34     -22.824 -65.408 -22.257  1.00  0.00      BSYN  
ATOM    302   NZ LYS    34     -23.370 -66.078 -21.134  1.00  0.00      BSYN  
ATOM    303  HZ1 LYS    34     -24.111 -66.645 -21.593  1.00  0.00      BSYN  
ATOM    304  HZ2 LYS    34     -22.670 -66.628 -20.596  1.00  0.00      BSYN  
ATOM    305  HZ3 LYS    34     -23.895 -65.371 -20.581  1.00  0.00      BSYN  
ATOM    306    C LYS    34     -25.738 -60.204 -24.308  1.00  0.00      BSYN  
ATOM    307    O LYS    34     -24.917 -60.169 -25.247  1.00  0.00      BSYN  
ATOM    308    N GLU    35     -26.963 -59.760 -24.388  1.00  0.00      BSYN  
ATOM    309    H GLU    35     -27.702 -60.078 -23.828  1.00  0.00      BSYN  
ATOM    310   CA GLU    35     -27.296 -58.639 -25.254  1.00  0.00      BSYN  
ATOM    311   CB GLU    35     -28.679 -58.205 -25.178  1.00  0.00      BSYN  
ATOM    312   CG GLU    35     -29.459 -59.183 -25.986  1.00  0.00      BSYN  
ATOM    313   CD GLU    35     -30.931 -58.905 -26.004  1.00  0.00      BSYN  
ATOM    314  OE1 GLU    35     -31.369 -58.731 -27.138  1.00  0.00      BSYN  
ATOM    315  OE2 GLU    35     -31.610 -58.738 -24.939  1.00  0.00      BSYN  
ATOM    316    C GLU    35     -26.585 -57.320 -24.996  1.00  0.00      BSYN  
ATOM    317    O GLU    35     -26.312 -56.962 -23.864  1.00  0.00      BSYN  
ATOM    318    N GLY    36     -26.165 -56.559 -26.017  1.00  0.00      BSYN  
ATOM    319    H GLY    36     -26.212 -56.960 -26.910  1.00  0.00      BSYN  
ATOM    320   CA GLY    36     -25.427 -55.322 -25.765  1.00  0.00      BSYN  
ATOM    321    C GLY    36     -25.866 -54.116 -26.607  1.00  0.00      BSYN  
ATOM    322    O GLY    36     -26.742 -53.437 -26.252  1.00  0.00      BSYN  
ATOM    323    N VAL    37     -25.028 -53.919 -27.542  1.00  0.00      BSYN  
ATOM    324    H VAL    37     -24.377 -54.623 -27.745  1.00  0.00      BSYN  
ATOM    325   CA VAL    37     -25.267 -53.039 -28.685  1.00  0.00      BSYN  
ATOM    326   CB VAL    37     -23.964 -52.777 -29.485  1.00  0.00      BSYN  
ATOM    327  CG1 VAL    37     -22.854 -52.247 -28.660  1.00  0.00      BSYN  
ATOM    328  CG2 VAL    37     -23.593 -54.078 -30.347  1.00  0.00      BSYN  
ATOM    329    C VAL    37     -26.465 -53.293 -29.605  1.00  0.00      BSYN  
ATOM    330    O VAL    37     -26.906 -54.393 -29.794  1.00  0.00      BSYN  
ATOM    331    N LEU    38     -27.025 -52.143 -29.988  1.00  0.00      BSYN  
ATOM    332    H LEU    38     -26.676 -51.369 -29.499  1.00  0.00      BSYN  
ATOM    333   CA LEU    38     -28.235 -52.075 -30.811  1.00  0.00      BSYN  
ATOM    334   CB LEU    38     -28.637 -50.542 -31.092  1.00  0.00      BSYN  
ATOM    335   CG LEU    38     -27.676 -49.585 -31.564  1.00  0.00      BSYN  
ATOM    336  CD1 LEU    38     -27.198 -49.738 -32.964  1.00  0.00      BSYN  
ATOM    337  CD2 LEU    38     -28.169 -48.264 -31.126  1.00  0.00      BSYN  
ATOM    338    C LEU    38     -28.386 -52.897 -32.085  1.00  0.00      BSYN  
ATOM    339    O LEU    38     -29.482 -53.125 -32.563  1.00  0.00      BSYN  
ATOM    340    N TYR    39     -27.303 -53.340 -32.712  1.00  0.00      BSYN  
ATOM    341    H TYR    39     -26.525 -53.329 -32.116  1.00  0.00      BSYN  
ATOM    342   CA TYR    39     -27.236 -54.095 -33.994  1.00  0.00      BSYN  
ATOM    343   CB TYR    39     -27.411 -53.312 -35.230  1.00  0.00      BSYN  
ATOM    344   CG TYR    39     -28.816 -53.654 -35.835  1.00  0.00      BSYN  
ATOM    345  CD1 TYR    39     -29.045 -54.666 -36.771  1.00  0.00      BSYN  
ATOM    346  CE1 TYR    39     -30.369 -54.768 -37.388  1.00  0.00      BSYN  
ATOM    347  CD2 TYR    39     -29.901 -52.828 -35.637  1.00  0.00      BSYN  
ATOM    348  CE2 TYR    39     -31.183 -52.973 -36.118  1.00  0.00      BSYN  
ATOM    349   CZ TYR    39     -31.474 -53.939 -37.046  1.00  0.00      BSYN  
ATOM    350   OH TYR    39     -32.752 -54.186 -37.447  1.00  0.00      BSYN  
ATOM    351   HH TYR    39     -32.876 -54.984 -37.965  1.00  0.00      BSYN  
ATOM    352    C TYR    39     -25.900 -54.805 -34.013  1.00  0.00      BSYN  
ATOM    353    O TYR    39     -24.844 -54.413 -33.473  1.00  0.00      BSYN  
ATOM    354    N VAL    40     -25.966 -55.999 -34.746  1.00  0.00      BSYN  
ATOM    355    H VAL    40     -26.892 -56.318 -34.782  1.00  0.00      BSYN  
ATOM    356   CA VAL    40     -24.743 -56.708 -35.074  1.00  0.00      BSYN  
ATOM    357   CB VAL    40     -24.823 -58.255 -34.720  1.00  0.00      BSYN  
ATOM    358  CG1 VAL    40     -25.247 -58.337 -33.277  1.00  0.00      BSYN  
ATOM    359  CG2 VAL    40     -25.602 -59.182 -35.651  1.00  0.00      BSYN  
ATOM    360    C VAL    40     -24.363 -56.442 -36.539  1.00  0.00      BSYN  
ATOM    361    O VAL    40     -25.164 -55.905 -37.317  1.00  0.00      BSYN  
ATOM    362    N GLY    41     -23.057 -56.659 -37.018  1.00  0.00      BSYN  
ATOM    363    H GLY    41     -22.436 -57.067 -36.379  1.00  0.00      BSYN  
ATOM    364   CA GLY    41     -22.590 -56.382 -38.405  1.00  0.00      BSYN  
ATOM    365    C GLY    41     -22.755 -55.084 -39.075  1.00  0.00      BSYN  
ATOM    366    O GLY    41     -22.311 -54.068 -38.542  1.00  0.00      BSYN  
ATOM    367    N SER    42     -23.312 -54.744 -40.192  1.00  0.00      BSYN  
ATOM    368    H SER    42     -23.094 -53.822 -40.439  1.00  0.00      BSYN  
ATOM    369   CA SER    42     -23.916 -55.716 -41.130  1.00  0.00      BSYN  
ATOM    370   CB SER    42     -25.416 -55.482 -41.414  1.00  0.00      BSYN  
ATOM    371   OG SER    42     -25.670 -54.145 -41.515  1.00  0.00      BSYN  
ATOM    372   HG SER    42     -26.575 -54.013 -41.223  1.00  0.00      BSYN  
ATOM    373    C SER    42     -23.017 -55.957 -42.327  1.00  0.00      BSYN  
ATOM    374    O SER    42     -22.769 -57.075 -42.778  1.00  0.00      BSYN  
ATOM    375    N LYS    43     -22.579 -54.830 -42.889  1.00  0.00      BSYN  
ATOM    376    H LYS    43     -22.444 -53.992 -42.400  1.00  0.00      BSYN  
ATOM    377   CA LYS    43     -21.896 -54.839 -44.216  1.00  0.00      BSYN  
ATOM    378   CB LYS    43     -22.879 -54.256 -45.314  1.00  0.00      BSYN  
ATOM    379   CG LYS    43     -24.285 -54.713 -45.199  1.00  0.00      BSYN  
ATOM    380   CD LYS    43     -24.570 -56.107 -45.607  1.00  0.00      BSYN  
ATOM    381   CE LYS    43     -26.110 -56.215 -46.021  1.00  0.00      BSYN  
ATOM    382   NZ LYS    43     -26.517 -55.437 -47.147  1.00  0.00      BSYN  
ATOM    383  HZ1 LYS    43     -27.473 -55.734 -47.431  1.00  0.00      BSYN  
ATOM    384  HZ2 LYS    43     -26.403 -54.407 -47.068  1.00  0.00      BSYN  
ATOM    385  HZ3 LYS    43     -25.924 -55.654 -47.973  1.00  0.00      BSYN  
ATOM    386    C LYS    43     -20.542 -54.038 -44.366  1.00  0.00      BSYN  
ATOM    387    O LYS    43     -20.331 -53.004 -43.742  1.00  0.00      BSYN  
ATOM    388    N THR    44     -19.460 -54.462 -45.107  1.00  0.00      BSYN  
ATOM    389    H THR    44     -18.836 -53.822 -45.510  1.00  0.00      BSYN  
ATOM    390   CA THR    44     -19.181 -55.881 -45.417  1.00  0.00      BSYN  
ATOM    391   CB THR    44     -18.728 -56.277 -46.863  1.00  0.00      BSYN  
ATOM    392  OG1 THR    44     -17.624 -55.369 -47.106  1.00  0.00      BSYN  
ATOM    393  HG1 THR    44     -16.942 -55.979 -46.815  1.00  0.00      BSYN  
ATOM    394  CG2 THR    44     -19.790 -56.110 -47.914  1.00  0.00      BSYN  
ATOM    395    C THR    44     -18.290 -56.564 -44.354  1.00  0.00      BSYN  
ATOM    396    O THR    44     -17.243 -56.121 -44.190  1.00  0.00      BSYN  
ATOM    397    N ARG    45     -18.867 -57.315 -43.417  1.00  0.00      BSYN  
ATOM    398    H ARG    45     -19.813 -57.157 -43.217  1.00  0.00      BSYN  
ATOM    399   CA ARG    45     -18.182 -58.090 -42.432  1.00  0.00      BSYN  
ATOM    400   CB ARG    45     -18.998 -58.351 -41.240  1.00  0.00      BSYN  
ATOM    401   CG ARG    45     -18.839 -57.532 -39.905  1.00  0.00      BSYN  
ATOM    402   CD ARG    45     -17.376 -57.317 -39.567  1.00  0.00      BSYN  
ATOM    403   NE ARG    45     -16.795 -58.489 -38.999  1.00  0.00      BSYN  
ATOM    404   HE ARG    45     -17.078 -59.373 -39.314  1.00  0.00      BSYN  
ATOM    405   CZ ARG    45     -15.999 -58.292 -37.914  1.00  0.00      BSYN  
ATOM    406  NH1 ARG    45     -15.733 -57.151 -37.368  1.00  0.00      BSYN  
ATOM    407 HH11 ARG    45     -15.160 -57.185 -36.549  1.00  0.00      BSYN  
ATOM    408 HH12 ARG    45     -16.208 -56.367 -37.767  1.00  0.00      BSYN  
ATOM    409  NH2 ARG    45     -15.600 -59.321 -37.488  1.00  0.00      BSYN  
ATOM    410 HH21 ARG    45     -15.157 -59.296 -36.592  1.00  0.00      BSYN  
ATOM    411 HH22 ARG    45     -15.910 -60.111 -38.017  1.00  0.00      BSYN  
ATOM    412    C ARG    45     -17.603 -59.432 -42.934  1.00  0.00      BSYN  
ATOM    413    O ARG    45     -18.239 -60.273 -43.582  1.00  0.00      BSYN  
ATOM    414    N GLU    46     -16.330 -59.458 -42.515  1.00  0.00      BSYN  
ATOM    415    H GLU    46     -15.854 -58.818 -41.946  1.00  0.00      BSYN  
ATOM    416   CA GLU    46     -15.574 -60.642 -42.625  1.00  0.00      BSYN  
ATOM    417   CB GLU    46     -14.149 -60.356 -42.191  1.00  0.00      BSYN  
ATOM    418   CG GLU    46     -13.734 -59.617 -40.953  1.00  0.00      BSYN  
ATOM    419   CD GLU    46     -12.203 -59.629 -40.670  1.00  0.00      BSYN  
ATOM    420  OE1 GLU    46     -11.480 -58.878 -41.418  1.00  0.00      BSYN  
ATOM    421  OE2 GLU    46     -11.686 -60.362 -39.844  1.00  0.00      BSYN  
ATOM    422    C GLU    46     -16.197 -61.802 -41.822  1.00  0.00      BSYN  
ATOM    423    O GLU    46     -16.931 -61.561 -40.879  1.00  0.00      BSYN  
ATOM    424    N GLY    47     -15.870 -62.979 -42.469  1.00  0.00      BSYN  
ATOM    425    H GLY    47     -15.212 -63.128 -43.179  1.00  0.00      BSYN  
ATOM    426   CA GLY    47     -16.502 -64.053 -41.759  1.00  0.00      BSYN  
ATOM    427    C GLY    47     -15.515 -64.993 -41.085  1.00  0.00      BSYN  
ATOM    428    O GLY    47     -14.339 -65.185 -41.425  1.00  0.00      BSYN  
ATOM    429    N VAL    48     -16.070 -65.641 -40.067  1.00  0.00      BSYN  
ATOM    430    H VAL    48     -16.945 -65.335 -39.750  1.00  0.00      BSYN  
ATOM    431   CA VAL    48     -15.434 -66.610 -39.190  1.00  0.00      BSYN  
ATOM    432   CB VAL    48     -15.137 -66.030 -37.713  1.00  0.00      BSYN  
ATOM    433  CG1 VAL    48     -14.457 -64.593 -37.767  1.00  0.00      BSYN  
ATOM    434  CG2 VAL    48     -16.434 -65.909 -36.973  1.00  0.00      BSYN  
ATOM    435    C VAL    48     -16.096 -68.058 -39.042  1.00  0.00      BSYN  
ATOM    436    O VAL    48     -17.293 -68.114 -39.243  1.00  0.00      BSYN  
ATOM    437    N VAL    49     -15.437 -69.082 -38.644  1.00  0.00      BSYN  
ATOM    438    H VAL    49     -14.491 -69.106 -38.390  1.00  0.00      BSYN  
ATOM    439   CA VAL    49     -16.118 -70.358 -38.840  1.00  0.00      BSYN  
ATOM    440   CB VAL    49     -15.092 -71.367 -39.425  1.00  0.00      BSYN  
ATOM    441  CG1 VAL    49     -15.731 -72.647 -39.689  1.00  0.00      BSYN  
ATOM    442  CG2 VAL    49     -14.376 -70.898 -40.816  1.00  0.00      BSYN  
ATOM    443    C VAL    49     -16.753 -70.601 -37.496  1.00  0.00      BSYN  
ATOM    444    O VAL    49     -16.128 -70.439 -36.392  1.00  0.00      BSYN  
ATOM    445    N GLN    50     -18.086 -70.894 -37.635  1.00  0.00      BSYN  
ATOM    446    H GLN    50     -18.487 -71.146 -38.493  1.00  0.00      BSYN  
ATOM    447   CA GLN    50     -18.929 -70.932 -36.477  1.00  0.00      BSYN  
ATOM    448   CB GLN    50     -20.260 -70.022 -36.599  1.00  0.00      BSYN  
ATOM    449   CG GLN    50     -19.783 -68.546 -36.697  1.00  0.00      BSYN  
ATOM    450   CD GLN    50     -20.641 -67.532 -37.306  1.00  0.00      BSYN  
ATOM    451  OE1 GLN    50     -21.677 -67.209 -36.711  1.00  0.00      BSYN  
ATOM    452  NE2 GLN    50     -20.248 -66.985 -38.398  1.00  0.00      BSYN  
ATOM    453 HE21 GLN    50     -19.411 -67.201 -38.859  1.00  0.00      BSYN  
ATOM    454 HE22 GLN    50     -20.878 -66.441 -38.915  1.00  0.00      BSYN  
ATOM    455    C GLN    50     -19.408 -72.344 -36.157  1.00  0.00      BSYN  
ATOM    456    O GLN    50     -19.150 -73.260 -36.829  1.00  0.00      BSYN  
ATOM    457    N GLY    51     -19.949 -72.641 -34.963  1.00  0.00      BSYN  
ATOM    458    H GLY    51     -20.241 -71.823 -34.510  1.00  0.00      BSYN  
ATOM    459   CA GLY    51     -20.109 -74.033 -34.456  1.00  0.00      BSYN  
ATOM    460    C GLY    51     -18.845 -74.777 -34.082  1.00  0.00      BSYN  
ATOM    461    O GLY    51     -18.745 -75.079 -32.914  1.00  0.00      BSYN  
ATOM    462    N VAL    52     -17.895 -74.959 -35.044  1.00  0.00      BSYN  
ATOM    463    H VAL    52     -18.003 -74.456 -35.878  1.00  0.00      BSYN  
ATOM    464   CA VAL    52     -16.781 -75.787 -34.952  1.00  0.00      BSYN  
ATOM    465   CB VAL    52     -16.971 -77.027 -35.932  1.00  0.00      BSYN  
ATOM    466  CG1 VAL    52     -15.591 -77.802 -35.933  1.00  0.00      BSYN  
ATOM    467  CG2 VAL    52     -17.998 -78.102 -35.472  1.00  0.00      BSYN  
ATOM    468    C VAL    52     -15.535 -74.911 -35.289  1.00  0.00      BSYN  
ATOM    469    O VAL    52     -15.408 -74.684 -36.480  1.00  0.00      BSYN  
ATOM    470    N ALA    53     -14.710 -74.376 -34.370  1.00  0.00      BSYN  
ATOM    471    H ALA    53     -14.976 -74.422 -33.428  1.00  0.00      BSYN  
ATOM    472   CA ALA    53     -13.631 -73.491 -34.760  1.00  0.00      BSYN  
ATOM    473   CB ALA    53     -12.993 -72.938 -33.462  1.00  0.00      BSYN  
ATOM    474    C ALA    53     -12.511 -74.151 -35.567  1.00  0.00      BSYN  
ATOM    475    O ALA    53     -11.844 -75.183 -35.144  1.00  0.00      BSYN  
ATOM    476    N SER    54     -12.226 -73.627 -36.748  1.00  0.00      BSYN  
ATOM    477    H SER    54     -12.872 -72.966 -37.075  1.00  0.00      BSYN  
ATOM    478   CA SER    54     -11.313 -74.235 -37.519  1.00  0.00      BSYN  
ATOM    479   CB SER    54     -11.852 -74.648 -38.892  1.00  0.00      BSYN  
ATOM    480   OG SER    54     -12.548 -73.685 -39.711  1.00  0.00      BSYN  
ATOM    481   HG SER    54     -13.355 -74.093 -40.034  1.00  0.00      BSYN  
ATOM    482    C SER    54     -10.031 -73.427 -37.628  1.00  0.00      BSYN  
ATOM    483    O SER    54      -9.344 -73.272 -38.612  1.00  0.00      BSYN  
ATOM    484    N VAL    55      -9.828 -72.671 -36.570  1.00  0.00      BSYN  
ATOM    485    H VAL    55     -10.435 -72.609 -35.804  1.00  0.00      BSYN  
ATOM    486   CA VAL    55      -8.578 -71.843 -36.387  1.00  0.00      BSYN  
ATOM    487   CB VAL    55      -8.988 -70.515 -35.751  1.00  0.00      BSYN  
ATOM    488  CG1 VAL    55      -9.506 -69.590 -36.756  1.00  0.00      BSYN  
ATOM    489  CG2 VAL    55      -9.925 -70.621 -34.643  1.00  0.00      BSYN  
ATOM    490    C VAL    55      -7.320 -72.476 -35.941  1.00  0.00      BSYN  
ATOM    491    O VAL    55      -6.903 -72.537 -34.782  1.00  0.00      BSYN  
ATOM    492    N ALA    56      -6.534 -72.891 -36.948  1.00  0.00      BSYN  
ATOM    493    H ALA    56      -6.781 -72.554 -37.835  1.00  0.00      BSYN  
ATOM    494   CA ALA    56      -5.192 -73.473 -36.777  1.00  0.00      BSYN  
ATOM    495   CB ALA    56      -5.243 -75.006 -37.006  1.00  0.00      BSYN  
ATOM    496    C ALA    56      -4.017 -72.804 -37.537  1.00  0.00      BSYN  
ATOM    497    O ALA    56      -3.002 -72.400 -37.014  1.00  0.00      BSYN  
ATOM    498    N GLU    57      -4.373 -72.691 -38.790  1.00  0.00      BSYN  
ATOM    499    H GLU    57      -4.945 -73.411 -39.130  1.00  0.00      BSYN  
ATOM    500   CA GLU    57      -3.632 -71.858 -39.656  1.00  0.00      BSYN  
ATOM    501   CB GLU    57      -4.103 -71.801 -41.030  1.00  0.00      BSYN  
ATOM    502   CG GLU    57      -4.234 -73.128 -41.797  1.00  0.00      BSYN  
ATOM    503   CD GLU    57      -4.657 -73.213 -43.258  1.00  0.00      BSYN  
ATOM    504  OE1 GLU    57      -5.371 -74.182 -43.475  1.00  0.00      BSYN  
ATOM    505  OE2 GLU    57      -4.188 -72.559 -44.143  1.00  0.00      BSYN  
ATOM    506    C GLU    57      -3.526 -70.479 -39.132  1.00  0.00      BSYN  
ATOM    507    O GLU    57      -4.523 -69.743 -39.169  1.00  0.00      BSYN  
ATOM    508    N LYS    58      -2.250 -70.206 -38.937  1.00  0.00      BSYN  
ATOM    509    H LYS    58      -1.591 -70.862 -38.628  1.00  0.00      BSYN  
ATOM    510   CA LYS    58      -1.878 -68.843 -38.601  1.00  0.00      BSYN  
ATOM    511   CB LYS    58      -0.464 -68.874 -38.216  1.00  0.00      BSYN  
ATOM    512   CG LYS    58      -0.218 -68.048 -36.998  1.00  0.00      BSYN  
ATOM    513   CD LYS    58       0.067 -66.616 -37.189  1.00  0.00      BSYN  
ATOM    514   CE LYS    58       0.205 -65.860 -35.871  1.00  0.00      BSYN  
ATOM    515   NZ LYS    58       0.508 -64.437 -36.116  1.00  0.00      BSYN  
ATOM    516  HZ1 LYS    58       1.144 -63.920 -35.476  1.00  0.00      BSYN  
ATOM    517  HZ2 LYS    58       1.047 -64.282 -36.992  1.00  0.00      BSYN  
ATOM    518  HZ3 LYS    58      -0.406 -63.967 -36.277  1.00  0.00      BSYN  
ATOM    519    C LYS    58      -2.068 -67.895 -39.861  1.00  0.00      BSYN  
ATOM    520    O LYS    58      -1.435 -68.036 -41.001  1.00  0.00      BSYN  
ATOM    521    N THR    59      -3.009 -66.987 -39.582  1.00  0.00      BSYN  
ATOM    522    H THR    59      -3.483 -67.157 -38.741  1.00  0.00      BSYN  
ATOM    523   CA THR    59      -3.498 -66.128 -40.609  1.00  0.00      BSYN  
ATOM    524   CB THR    59      -4.961 -65.733 -40.134  1.00  0.00      BSYN  
ATOM    525  OG1 THR    59      -4.954 -65.669 -38.694  1.00  0.00      BSYN  
ATOM    526  HG1 THR    59      -5.681 -65.082 -38.473  1.00  0.00      BSYN  
ATOM    527  CG2 THR    59      -5.933 -66.800 -40.649  1.00  0.00      BSYN  
ATOM    528    C THR    59      -2.728 -64.745 -40.800  1.00  0.00      BSYN  
ATOM    529    O THR    59      -2.672 -64.150 -41.831  1.00  0.00      BSYN  
ATOM    530    N LYS    60      -2.089 -64.241 -39.736  1.00  0.00      BSYN  
ATOM    531    H LYS    60      -2.141 -64.721 -38.883  1.00  0.00      BSYN  
ATOM    532   CA LYS    60      -1.534 -62.904 -39.712  1.00  0.00      BSYN  
ATOM    533   CB LYS    60      -2.099 -62.290 -38.466  1.00  0.00      BSYN  
ATOM    534   CG LYS    60      -2.509 -60.969 -38.864  1.00  0.00      BSYN  
ATOM    535   CD LYS    60      -3.573 -60.578 -37.952  1.00  0.00      BSYN  
ATOM    536   CE LYS    60      -2.901 -59.854 -36.765  1.00  0.00      BSYN  
ATOM    537   NZ LYS    60      -3.922 -59.746 -35.769  1.00  0.00      BSYN  
ATOM    538  HZ1 LYS    60      -4.305 -58.787 -35.896  1.00  0.00      BSYN  
ATOM    539  HZ2 LYS    60      -4.734 -60.394 -35.805  1.00  0.00      BSYN  
ATOM    540  HZ3 LYS    60      -3.377 -59.804 -34.885  1.00  0.00      BSYN  
ATOM    541    C LYS    60      -0.073 -62.822 -39.863  1.00  0.00      BSYN  
ATOM    542    O LYS    60       0.649 -63.478 -39.097  1.00  0.00      BSYN  
ATOM    543    N GLU    61       0.454 -62.082 -40.852  1.00  0.00      BSYN  
ATOM    544    H GLU    61      -0.176 -61.415 -41.196  1.00  0.00      BSYN  
ATOM    545   CA GLU    61       1.921 -62.101 -41.168  1.00  0.00      BSYN  
ATOM    546   CB GLU    61       2.084 -62.508 -42.702  1.00  0.00      BSYN  
ATOM    547   CG GLU    61       3.449 -62.687 -43.220  1.00  0.00      BSYN  
ATOM    548   CD GLU    61       3.589 -62.953 -44.729  1.00  0.00      BSYN  
ATOM    549  OE1 GLU    61       3.535 -64.089 -45.246  1.00  0.00      BSYN  
ATOM    550  OE2 GLU    61       3.642 -61.897 -45.398  1.00  0.00      BSYN  
ATOM    551    C GLU    61       2.490 -60.703 -40.988  1.00  0.00      BSYN  
ATOM    552    O GLU    61       1.881 -59.614 -41.351  1.00  0.00      BSYN  
ATOM    553    N GLN    62       3.725 -60.634 -40.580  1.00  0.00      BSYN  
ATOM    554    H GLN    62       4.142 -61.482 -40.318  1.00  0.00      BSYN  
ATOM    555   CA GLN    62       4.585 -59.523 -40.364  1.00  0.00      BSYN  
ATOM    556   CB GLN    62       5.733 -59.982 -39.455  1.00  0.00      BSYN  
ATOM    557   CG GLN    62       6.851 -61.087 -39.786  1.00  0.00      BSYN  
ATOM    558   CD GLN    62       7.725 -61.342 -38.574  1.00  0.00      BSYN  
ATOM    559  OE1 GLN    62       7.332 -61.597 -37.456  1.00  0.00      BSYN  
ATOM    560  NE2 GLN    62       8.965 -61.365 -39.044  1.00  0.00      BSYN  
ATOM    561 HE21 GLN    62       9.305 -61.419 -39.962  1.00  0.00      BSYN  
ATOM    562 HE22 GLN    62       9.627 -61.660 -38.384  1.00  0.00      BSYN  
ATOM    563    C GLN    62       5.102 -58.819 -41.592  1.00  0.00      BSYN  
ATOM    564    O GLN    62       5.756 -59.411 -42.462  1.00  0.00      BSYN  
ATOM    565    N ALA    63       4.690 -57.527 -41.787  1.00  0.00      BSYN  
ATOM    566    H ALA    63       4.040 -56.988 -41.290  1.00  0.00      BSYN  
ATOM    567   CA ALA    63       4.998 -56.821 -43.034  1.00  0.00      BSYN  
ATOM    568   CB ALA    63       4.057 -57.324 -44.225  1.00  0.00      BSYN  
ATOM    569    C ALA    63       4.937 -55.340 -43.016  1.00  0.00      BSYN  
ATOM    570    O ALA    63       4.860 -54.770 -41.888  1.00  0.00      BSYN  
ATOM    571    N SER    64       5.026 -54.546 -44.110  1.00  0.00      BSYN  
ATOM    572    H SER    64       5.477 -55.017 -44.841  1.00  0.00      BSYN  
ATOM    573   CA SER    64       4.719 -53.126 -44.012  1.00  0.00      BSYN  
ATOM    574   CB SER    64       5.491 -52.387 -45.136  1.00  0.00      BSYN  
ATOM    575   OG SER    64       6.927 -52.204 -44.980  1.00  0.00      BSYN  
ATOM    576   HG SER    64       7.357 -52.185 -45.838  1.00  0.00      BSYN  
ATOM    577    C SER    64       3.249 -52.952 -44.225  1.00  0.00      BSYN  
ATOM    578    O SER    64       2.753 -53.003 -45.353  1.00  0.00      BSYN  
ATOM    579    N HIS    65       2.498 -52.821 -43.132  1.00  0.00      BSYN  
ATOM    580    H HIS    65       3.015 -52.750 -42.303  1.00  0.00      BSYN  
ATOM    581   CA HIS    65       1.081 -52.757 -43.133  1.00  0.00      BSYN  
ATOM    582   CB HIS    65       0.417 -52.749 -41.768  1.00  0.00      BSYN  
ATOM    583   CG HIS    65      -0.758 -53.631 -41.613  1.00  0.00      BSYN  
ATOM    584  ND1 HIS    65      -1.941 -53.728 -42.250  1.00  0.00      BSYN  
ATOM    585  HD1 HIS    65      -2.377 -52.964 -42.681  1.00  0.00      BSYN  
ATOM    586  CD2 HIS    65      -0.865 -54.401 -40.480  1.00  0.00      BSYN  
ATOM    587  NE2 HIS    65      -1.977 -55.066 -40.489  1.00  0.00      BSYN  
ATOM    588  CE1 HIS    65      -2.518 -54.693 -41.566  1.00  0.00      BSYN  
ATOM    589    C HIS    65       0.476 -51.557 -43.788  1.00  0.00      BSYN  
ATOM    590    O HIS    65      -0.679 -51.544 -44.129  1.00  0.00      BSYN  
ATOM    591    N LEU    66       1.296 -50.505 -43.944  1.00  0.00      BSYN  
ATOM    592    H LEU    66       2.267 -50.545 -43.817  1.00  0.00      BSYN  
ATOM    593   CA LEU    66       0.746 -49.225 -44.296  1.00  0.00      BSYN  
ATOM    594   CB LEU    66       1.214 -48.007 -43.412  1.00  0.00      BSYN  
ATOM    595   CG LEU    66       0.895 -47.965 -41.910  1.00  0.00      BSYN  
ATOM    596  CD1 LEU    66       2.034 -48.430 -40.991  1.00  0.00      BSYN  
ATOM    597  CD2 LEU    66       0.636 -46.651 -41.478  1.00  0.00      BSYN  
ATOM    598    C LEU    66       0.934 -48.911 -45.719  1.00  0.00      BSYN  
ATOM    599    O LEU    66       1.722 -48.050 -46.056  1.00  0.00      BSYN  
ATOM    600    N GLY    67       0.195 -49.736 -46.519  1.00  0.00      BSYN  
ATOM    601    H GLY    67      -0.326 -50.394 -46.013  1.00  0.00      BSYN  
ATOM    602   CA GLY    67       0.123 -49.567 -47.937  1.00  0.00      BSYN  
ATOM    603    C GLY    67      -1.298 -49.257 -48.430  1.00  0.00      BSYN  
ATOM    604    O GLY    67      -1.754 -49.848 -49.372  1.00  0.00      BSYN  
ATOM    605    N GLY    68      -2.003 -48.298 -47.954  1.00  0.00      BSYN  
ATOM    606    H GLY    68      -1.545 -47.804 -47.242  1.00  0.00      BSYN  
ATOM    607   CA GLY    68      -3.367 -48.030 -48.341  1.00  0.00      BSYN  
ATOM    608    C GLY    68      -4.521 -48.589 -47.440  1.00  0.00      BSYN  
ATOM    609    O GLY    68      -4.982 -47.913 -46.519  1.00  0.00      BSYN  
ATOM    610    N ALA    69      -4.853 -49.779 -47.771  1.00  0.00      BSYN  
ATOM    611    H ALA    69      -4.092 -50.129 -48.279  1.00  0.00      BSYN  
ATOM    612   CA ALA    69      -6.021 -50.537 -47.274  1.00  0.00      BSYN  
ATOM    613   CB ALA    69      -6.427 -51.669 -48.218  1.00  0.00      BSYN  
ATOM    614    C ALA    69      -5.562 -51.196 -45.961  1.00  0.00      BSYN  
ATOM    615    O ALA    69      -4.413 -51.588 -45.791  1.00  0.00      BSYN  
ATOM    616    N VAL    70      -6.531 -51.306 -45.090  1.00  0.00      BSYN  
ATOM    617    H VAL    70      -7.460 -51.029 -45.235  1.00  0.00      BSYN  
ATOM    618   CA VAL    70      -6.259 -51.809 -43.791  1.00  0.00      BSYN  
ATOM    619   CB VAL    70      -6.869 -50.764 -42.814  1.00  0.00      BSYN  
ATOM    620  CG1 VAL    70      -5.910 -49.588 -42.514  1.00  0.00      BSYN  
ATOM    621  CG2 VAL    70      -8.275 -50.288 -43.133  1.00  0.00      BSYN  
ATOM    622    C VAL    70      -6.892 -53.189 -43.625  1.00  0.00      BSYN  
ATOM    623    O VAL    70      -8.014 -53.446 -44.065  1.00  0.00      BSYN  
ATOM    624    N PHE    71      -6.065 -54.106 -43.115  1.00  0.00      BSYN  
ATOM    625    H PHE    71      -5.094 -54.125 -43.249  1.00  0.00      BSYN  
ATOM    626   CA PHE    71      -6.685 -55.347 -42.655  1.00  0.00      BSYN  
ATOM    627   CB PHE    71      -5.570 -56.379 -42.409  1.00  0.00      BSYN  
ATOM    628   CG PHE    71      -6.032 -57.820 -42.190  1.00  0.00      BSYN  
ATOM    629  CD1 PHE    71      -7.166 -58.158 -41.463  1.00  0.00      BSYN  
ATOM    630  CD2 PHE    71      -5.153 -58.901 -42.622  1.00  0.00      BSYN  
ATOM    631  CE1 PHE    71      -7.558 -59.556 -41.196  1.00  0.00      BSYN  
ATOM    632  CE2 PHE    71      -5.474 -60.197 -42.327  1.00  0.00      BSYN  
ATOM    633   CZ PHE    71      -6.676 -60.535 -41.629  1.00  0.00      BSYN  
ATOM    634    C PHE    71      -7.607 -55.090 -41.405  1.00  0.00      BSYN  
ATOM    635    O PHE    71      -7.149 -55.170 -40.252  1.00  0.00      BSYN  
ATOM    636    N SER    72      -8.907 -54.766 -41.716  1.00  0.00      BSYN  
ATOM    637    H SER    72      -9.204 -54.630 -42.640  1.00  0.00      BSYN  
ATOM    638   CA SER    72      -9.853 -54.463 -40.647  1.00  0.00      BSYN  
ATOM    639   CB SER    72     -10.961 -53.679 -41.428  1.00  0.00      BSYN  
ATOM    640   OG SER    72     -10.463 -52.448 -41.985  1.00  0.00      BSYN  
ATOM    641   HG SER    72     -10.109 -51.904 -41.277  1.00  0.00      BSYN  
ATOM    642    C SER    72     -10.549 -55.604 -39.817  1.00  0.00      BSYN  
ATOM    643    O SER    72     -11.662 -56.090 -40.013  1.00  0.00      BSYN  
ATOM    644    N GLY    73      -9.733 -55.964 -38.770  1.00  0.00      BSYN  
ATOM    645    H GLY    73      -8.928 -55.429 -38.605  1.00  0.00      BSYN  
ATOM    646   CA GLY    73      -9.803 -57.344 -38.313  1.00  0.00      BSYN  
ATOM    647    C GLY    73     -10.647 -57.570 -37.171  1.00  0.00      BSYN  
ATOM    648    O GLY    73     -11.075 -56.534 -36.603  1.00  0.00      BSYN  
ATOM    649    N ALA    74     -11.024 -58.761 -36.796  1.00  0.00      BSYN  
ATOM    650    H ALA    74     -10.796 -59.426 -37.480  1.00  0.00      BSYN  
ATOM    651   CA ALA    74     -11.751 -59.050 -35.575  1.00  0.00      BSYN  
ATOM    652   CB ALA    74     -12.587 -60.401 -35.587  1.00  0.00      BSYN  
ATOM    653    C ALA    74     -11.029 -58.956 -34.235  1.00  0.00      BSYN  
ATOM    654    O ALA    74     -11.409 -58.320 -33.247  1.00  0.00      BSYN  
ATOM    655    N GLY    75      -9.880 -59.603 -34.243  1.00  0.00      BSYN  
ATOM    656    H GLY    75      -9.566 -59.998 -35.083  1.00  0.00      BSYN  
ATOM    657   CA GLY    75      -9.090 -59.712 -32.996  1.00  0.00      BSYN  
ATOM    658    C GLY    75      -8.874 -61.283 -32.740  1.00  0.00      BSYN  
ATOM    659    O GLY    75      -8.043 -61.997 -33.320  1.00  0.00      BSYN  
ATOM    660    N ASN    76      -9.881 -61.737 -32.054  1.00  0.00      BSYN  
ATOM    661    H ASN    76     -10.671 -61.171 -31.930  1.00  0.00      BSYN  
ATOM    662   CA ASN    76     -10.167 -62.896 -31.316  1.00  0.00      BSYN  
ATOM    663   CB ASN    76     -11.666 -62.889 -30.910  1.00  0.00      BSYN  
ATOM    664   CG ASN    76     -12.219 -64.058 -30.169  1.00  0.00      BSYN  
ATOM    665  OD1 ASN    76     -13.384 -64.286 -30.436  1.00  0.00      BSYN  
ATOM    666  ND2 ASN    76     -11.666 -64.732 -29.227  1.00  0.00      BSYN  
ATOM    667 HD21 ASN    76     -10.793 -64.438 -28.895  1.00  0.00      BSYN  
ATOM    668 HD22 ASN    76     -12.130 -65.513 -28.859  1.00  0.00      BSYN  
ATOM    669    C ASN    76      -9.809 -64.189 -32.086  1.00  0.00      BSYN  
ATOM    670    O ASN    76      -9.767 -65.277 -31.447  1.00  0.00      BSYN  
ATOM    671    N ILE    77      -9.607 -64.153 -33.392  1.00  0.00      BSYN  
ATOM    672    H ILE    77      -9.334 -63.326 -33.841  1.00  0.00      BSYN  
ATOM    673   CA ILE    77      -9.495 -65.314 -34.219  1.00  0.00      BSYN  
ATOM    674   CB ILE    77     -10.090 -64.968 -35.652  1.00  0.00      BSYN  
ATOM    675  CG2 ILE    77     -11.554 -65.430 -35.640  1.00  0.00      BSYN  
ATOM    676  CG1 ILE    77     -10.257 -63.538 -36.244  1.00  0.00      BSYN  
ATOM    677   CD ILE    77     -10.292 -63.454 -37.813  1.00  0.00      BSYN  
ATOM    678    C ILE    77      -8.070 -65.757 -34.254  1.00  0.00      BSYN  
ATOM    679    O ILE    77      -7.864 -66.966 -34.084  1.00  0.00      BSYN  
ATOM    680    N ALA    78      -7.248 -64.736 -34.517  1.00  0.00      BSYN  
ATOM    681    H ALA    78      -7.551 -63.805 -34.558  1.00  0.00      BSYN  
ATOM    682   CA ALA    78      -5.738 -65.024 -34.642  1.00  0.00      BSYN  
ATOM    683   CB ALA    78      -5.257 -64.131 -35.737  1.00  0.00      BSYN  
ATOM    684    C ALA    78      -4.855 -64.871 -33.415  1.00  0.00      BSYN  
ATOM    685    O ALA    78      -3.765 -65.376 -33.282  1.00  0.00      BSYN  
ATOM    686    N ALA    79      -5.186 -63.883 -32.542  1.00  0.00      BSYN  
ATOM    687    H ALA    79      -5.979 -63.322 -32.675  1.00  0.00      BSYN  
ATOM    688   CA ALA    79      -4.360 -63.382 -31.392  1.00  0.00      BSYN  
ATOM    689   CB ALA    79      -3.045 -62.736 -31.844  1.00  0.00      BSYN  
ATOM    690    C ALA    79      -5.191 -62.275 -30.750  1.00  0.00      BSYN  
ATOM    691    O ALA    79      -5.734 -61.390 -31.527  1.00  0.00      BSYN  
ATOM    692    N ALA    80      -5.233 -62.212 -29.442  1.00  0.00      BSYN  
ATOM    693    H ALA    80      -4.607 -62.905 -29.144  1.00  0.00      BSYN  
ATOM    694   CA ALA    80      -6.056 -61.360 -28.593  1.00  0.00      BSYN  
ATOM    695   CB ALA    80      -7.590 -61.516 -28.609  1.00  0.00      BSYN  
ATOM    696    C ALA    80      -5.801 -61.795 -27.199  1.00  0.00      BSYN  
ATOM    697    O ALA    80      -5.531 -62.943 -26.972  1.00  0.00      BSYN  
ATOM    698    N THR    81      -6.050 -60.993 -26.196  1.00  0.00      BSYN  
ATOM    699    H THR    81      -6.377 -60.098 -26.426  1.00  0.00      BSYN  
ATOM    700   CA THR    81      -5.945 -61.498 -24.798  1.00  0.00      BSYN  
ATOM    701   CB THR    81      -4.854 -60.969 -23.978  1.00  0.00      BSYN  
ATOM    702  OG1 THR    81      -4.749 -59.583 -24.376  1.00  0.00      BSYN  
ATOM    703  HG1 THR    81      -5.517 -59.113 -24.044  1.00  0.00      BSYN  
ATOM    704  CG2 THR    81      -3.612 -61.830 -23.960  1.00  0.00      BSYN  
ATOM    705    C THR    81      -7.289 -61.579 -24.074  1.00  0.00      BSYN  
ATOM    706    O THR    81      -7.524 -61.084 -23.008  1.00  0.00      BSYN  
ATOM    707    N GLY    82      -8.196 -62.255 -24.864  1.00  0.00      BSYN  
ATOM    708    H GLY    82      -8.036 -62.607 -25.764  1.00  0.00      BSYN  
ATOM    709   CA GLY    82      -9.493 -62.420 -24.438  1.00  0.00      BSYN  
ATOM    710    C GLY    82     -10.403 -61.407 -24.954  1.00  0.00      BSYN  
ATOM    711    O GLY    82     -10.303 -61.032 -26.164  1.00  0.00      BSYN  
ATOM    712    N LEU    83     -11.472 -61.044 -24.212  1.00  0.00      BSYN  
ATOM    713    H LEU    83     -11.733 -61.588 -23.439  1.00  0.00      BSYN  
ATOM    714   CA LEU    83     -12.195 -59.825 -24.455  1.00  0.00      BSYN  
ATOM    715   CB LEU    83     -13.508 -59.813 -23.635  1.00  0.00      BSYN  
ATOM    716   CG LEU    83     -14.751 -60.555 -24.139  1.00  0.00      BSYN  
ATOM    717  CD1 LEU    83     -15.635 -60.786 -22.879  1.00  0.00      BSYN  
ATOM    718  CD2 LEU    83     -15.547 -59.784 -25.165  1.00  0.00      BSYN  
ATOM    719    C LEU    83     -11.544 -58.540 -24.384  1.00  0.00      BSYN  
ATOM    720    O LEU    83     -11.457 -58.005 -23.266  1.00  0.00      BSYN  
ATOM    721    N VAL    84     -10.856 -58.051 -25.437  1.00  0.00      BSYN  
ATOM    722    H VAL    84     -10.835 -58.571 -26.268  1.00  0.00      BSYN  
ATOM    723   CA VAL    84     -10.340 -56.704 -25.415  1.00  0.00      BSYN  
ATOM    724   CB VAL    84      -9.277 -56.499 -26.507  1.00  0.00      BSYN  
ATOM    725  CG1 VAL    84      -8.355 -55.283 -26.389  1.00  0.00      BSYN  
ATOM    726  CG2 VAL    84      -8.319 -57.757 -26.534  1.00  0.00      BSYN  
ATOM    727    C VAL    84     -11.557 -55.765 -25.613  1.00  0.00      BSYN  
ATOM    728    O VAL    84     -12.148 -55.686 -26.716  1.00  0.00      BSYN  
ATOM    729    N LYS    85     -12.021 -55.046 -24.593  1.00  0.00      BSYN  
ATOM    730    H LYS    85     -11.842 -55.379 -23.689  1.00  0.00      BSYN  
ATOM    731   CA LYS    85     -13.028 -53.993 -24.806  1.00  0.00      BSYN  
ATOM    732   CB LYS    85     -14.388 -54.492 -24.486  1.00  0.00      BSYN  
ATOM    733   CG LYS    85     -15.513 -53.413 -24.650  1.00  0.00      BSYN  
ATOM    734   CD LYS    85     -15.510 -52.468 -25.855  1.00  0.00      BSYN  
ATOM    735   CE LYS    85     -16.620 -52.812 -26.828  1.00  0.00      BSYN  
ATOM    736   NZ LYS    85     -17.906 -52.257 -26.439  1.00  0.00      BSYN  
ATOM    737  HZ1 LYS    85     -18.066 -52.588 -25.466  1.00  0.00      BSYN  
ATOM    738  HZ2 LYS    85     -17.795 -51.233 -26.294  1.00  0.00      BSYN  
ATOM    739  HZ3 LYS    85     -18.626 -52.540 -27.134  1.00  0.00      BSYN  
ATOM    740    C LYS    85     -12.588 -52.703 -23.982  1.00  0.00      BSYN  
ATOM    741    O LYS    85     -12.464 -51.681 -24.615  1.00  0.00      BSYN  
ATOM    742    N ARG    86     -12.421 -52.840 -22.628  1.00  0.00      BSYN  
ATOM    743    H ARG    86     -12.192 -53.706 -22.230  1.00  0.00      BSYN  
ATOM    744   CA ARG    86     -12.062 -51.790 -21.755  1.00  0.00      BSYN  
ATOM    745   CB ARG    86     -12.472 -52.050 -20.234  1.00  0.00      BSYN  
ATOM    746   CG ARG    86     -13.990 -51.816 -20.192  1.00  0.00      BSYN  
ATOM    747   CD ARG    86     -14.318 -52.224 -18.703  1.00  0.00      BSYN  
ATOM    748   NE ARG    86     -15.795 -52.184 -18.485  1.00  0.00      BSYN  
ATOM    749   HE ARG    86     -16.308 -51.512 -18.982  1.00  0.00      BSYN  
ATOM    750   CZ ARG    86     -16.240 -52.655 -17.335  1.00  0.00      BSYN  
ATOM    751  NH1 ARG    86     -17.489 -52.348 -17.125  1.00  0.00      BSYN  
ATOM    752 HH11 ARG    86     -17.953 -52.524 -16.257  1.00  0.00      BSYN  
ATOM    753 HH12 ARG    86     -17.993 -51.801 -17.793  1.00  0.00      BSYN  
ATOM    754  NH2 ARG    86     -15.623 -53.495 -16.499  1.00  0.00      BSYN  
ATOM    755 HH21 ARG    86     -15.855 -53.947 -15.638  1.00  0.00      BSYN  
ATOM    756 HH22 ARG    86     -14.676 -53.620 -16.792  1.00  0.00      BSYN  
ATOM    757    C ARG    86     -10.572 -51.520 -21.882  1.00  0.00      BSYN  
ATOM    758    O ARG    86      -9.669 -52.286 -21.425  1.00  0.00      BSYN  
ATOM    759    N GLU    87     -10.330 -50.263 -22.325  1.00  0.00      BSYN  
ATOM    760    H GLU    87     -11.060 -49.837 -22.822  1.00  0.00      BSYN  
ATOM    761   CA GLU    87      -9.035 -49.730 -22.100  1.00  0.00      BSYN  
ATOM    762   CB GLU    87      -8.201 -49.357 -23.382  1.00  0.00      BSYN  
ATOM    763   CG GLU    87      -7.651 -50.364 -24.397  1.00  0.00      BSYN  
ATOM    764   CD GLU    87      -6.699 -51.336 -23.684  1.00  0.00      BSYN  
ATOM    765  OE1 GLU    87      -7.181 -52.115 -22.816  1.00  0.00      BSYN  
ATOM    766  OE2 GLU    87      -5.470 -51.419 -24.065  1.00  0.00      BSYN  
ATOM    767    C GLU    87      -9.443 -48.476 -21.294  1.00  0.00      BSYN  
ATOM    768    O GLU    87      -9.805 -47.403 -21.912  1.00  0.00      BSYN  
ATOM    769    N GLU    88      -9.338 -48.436 -19.950  1.00  0.00      BSYN  
ATOM    770    H GLU    88      -8.803 -49.163 -19.569  1.00  0.00      BSYN  
ATOM    771   CA GLU    88      -9.883 -47.461 -18.964  1.00  0.00      BSYN  
ATOM    772   CB GLU    88     -11.308 -47.936 -18.564  1.00  0.00      BSYN  
ATOM    773   CG GLU    88     -12.175 -46.897 -17.881  1.00  0.00      BSYN  
ATOM    774   CD GLU    88     -12.851 -45.766 -18.571  1.00  0.00      BSYN  
ATOM    775  OE1 GLU    88     -12.320 -45.083 -19.418  1.00  0.00      BSYN  
ATOM    776  OE2 GLU    88     -14.068 -45.538 -18.337  1.00  0.00      BSYN  
ATOM    777    C GLU    88      -9.035 -47.268 -17.814  1.00  0.00      BSYN  
ATOM    778    O GLU    88      -9.139 -48.031 -16.910  1.00  0.00      BSYN  
ATOM    779    N PHE    89      -8.145 -46.236 -17.769  1.00  0.00      BSYN  
ATOM    780    H PHE    89      -7.843 -46.080 -16.849  1.00  0.00      BSYN  
ATOM    781   CA PHE    89      -7.790 -45.204 -18.802  1.00  0.00      BSYN  
ATOM    782   CB PHE    89      -8.676 -43.842 -18.738  1.00  0.00      BSYN  
ATOM    783   CG PHE    89      -8.462 -42.860 -19.857  1.00  0.00      BSYN  
ATOM    784  CD1 PHE    89      -8.372 -43.325 -21.174  1.00  0.00      BSYN  
ATOM    785  CD2 PHE    89      -8.445 -41.550 -19.669  1.00  0.00      BSYN  
ATOM    786  CE1 PHE    89      -8.248 -42.502 -22.262  1.00  0.00      BSYN  
ATOM    787  CE2 PHE    89      -8.394 -40.719 -20.753  1.00  0.00      BSYN  
ATOM    788   CZ PHE    89      -8.242 -41.186 -22.054  1.00  0.00      BSYN  
ATOM    789    C PHE    89      -6.348 -44.803 -18.533  1.00  0.00      BSYN  
ATOM    790    O PHE    89      -5.957 -44.269 -17.545  1.00  0.00      BSYN  
ATOM    791    N PRO    90      -5.399 -45.267 -19.420  1.00  0.00      BSYN  
ATOM    792   CD PRO    90      -4.161 -44.597 -19.790  1.00  0.00      BSYN  
ATOM    793   CA PRO    90      -5.490 -46.433 -20.417  1.00  0.00      BSYN  
ATOM    794   CB PRO    90      -4.398 -46.248 -21.419  1.00  0.00      BSYN  
ATOM    795   CG PRO    90      -3.332 -45.572 -20.621  1.00  0.00      BSYN  
ATOM    796    C PRO    90      -5.637 -47.865 -19.982  1.00  0.00      BSYN  
ATOM    797    O PRO    90      -6.581 -48.642 -20.224  1.00  0.00      BSYN  
ATOM    798    N THR    91      -4.608 -48.289 -19.237  1.00  0.00      BSYN  
ATOM    799    H THR    91      -3.936 -47.677 -18.871  1.00  0.00      BSYN  
ATOM    800   CA THR    91      -4.419 -49.729 -18.902  1.00  0.00      BSYN  
ATOM    801   CB THR    91      -2.981 -49.950 -18.542  1.00  0.00      BSYN  
ATOM    802  OG1 THR    91      -2.154 -49.247 -19.485  1.00  0.00      BSYN  
ATOM    803  HG1 THR    91      -2.111 -49.653 -20.354  1.00  0.00      BSYN  
ATOM    804  CG2 THR    91      -2.664 -51.445 -18.740  1.00  0.00      BSYN  
ATOM    805    C THR    91      -5.299 -50.272 -17.797  1.00  0.00      BSYN  
ATOM    806    O THR    91      -5.463 -49.825 -16.742  1.00  0.00      BSYN  
ATOM    807    N ASP    92      -6.024 -51.325 -18.231  1.00  0.00      BSYN  
ATOM    808    H ASP    92      -6.117 -51.563 -19.177  1.00  0.00      BSYN  
ATOM    809   CA ASP    92      -7.033 -51.988 -17.429  1.00  0.00      BSYN  
ATOM    810   CB ASP    92      -8.326 -51.601 -18.154  1.00  0.00      BSYN  
ATOM    811   CG ASP    92      -9.628 -52.113 -17.668  1.00  0.00      BSYN  
ATOM    812  OD1 ASP    92      -9.866 -53.299 -17.626  1.00  0.00      BSYN  
ATOM    813  OD2 ASP    92     -10.471 -51.321 -17.287  1.00  0.00      BSYN  
ATOM    814    C ASP    92      -6.739 -53.508 -17.393  1.00  0.00      BSYN  
ATOM    815    O ASP    92      -6.505 -54.079 -16.359  1.00  0.00      BSYN  
ATOM    816    N LEU    93      -6.807 -54.149 -18.587  1.00  0.00      BSYN  
ATOM    817    H LEU    93      -6.874 -53.796 -19.499  1.00  0.00      BSYN  
ATOM    818   CA LEU    93      -6.495 -55.532 -18.756  1.00  0.00      BSYN  
ATOM    819   CB LEU    93      -7.325 -56.201 -19.910  1.00  0.00      BSYN  
ATOM    820   CG LEU    93      -7.211 -57.707 -20.058  1.00  0.00      BSYN  
ATOM    821  CD1 LEU    93      -7.588 -58.575 -18.782  1.00  0.00      BSYN  
ATOM    822  CD2 LEU    93      -7.993 -57.936 -21.323  1.00  0.00      BSYN  
ATOM    823    C LEU    93      -5.088 -55.876 -18.862  1.00  0.00      BSYN  
ATOM    824    O LEU    93      -4.428 -55.718 -19.942  1.00  0.00      BSYN  
ATOM    825    N LYS    94      -4.383 -56.514 -17.923  1.00  0.00      BSYN  
ATOM    826    H LYS    94      -4.911 -56.910 -17.198  1.00  0.00      BSYN  
ATOM    827   CA LYS    94      -2.969 -56.814 -18.003  1.00  0.00      BSYN  
ATOM    828   CB LYS    94      -2.032 -56.198 -16.776  1.00  0.00      BSYN  
ATOM    829   CG LYS    94      -2.247 -54.632 -16.674  1.00  0.00      BSYN  
ATOM    830   CD LYS    94      -2.791 -54.420 -15.272  1.00  0.00      BSYN  
ATOM    831   CE LYS    94      -3.133 -52.924 -15.228  1.00  0.00      BSYN  
ATOM    832   NZ LYS    94      -2.337 -52.022 -14.354  1.00  0.00      BSYN  
ATOM    833  HZ1 LYS    94      -2.810 -51.096 -14.345  1.00  0.00      BSYN  
ATOM    834  HZ2 LYS    94      -2.397 -52.430 -13.399  1.00  0.00      BSYN  
ATOM    835  HZ3 LYS    94      -1.453 -52.054 -14.900  1.00  0.00      BSYN  
ATOM    836    C LYS    94      -2.648 -58.291 -17.846  1.00  0.00      BSYN  
ATOM    837    O LYS    94      -3.153 -58.929 -16.886  1.00  0.00      BSYN  
ATOM    838    N PRO    95      -1.743 -58.922 -18.618  1.00  0.00      BSYN  
ATOM    839   CD PRO    95      -0.904 -58.361 -19.665  1.00  0.00      BSYN  
ATOM    840   CA PRO    95      -1.429 -60.326 -18.456  1.00  0.00      BSYN  
ATOM    841   CB PRO    95      -0.432 -60.561 -19.498  1.00  0.00      BSYN  
ATOM    842   CG PRO    95      -0.807 -59.577 -20.537  1.00  0.00      BSYN  
ATOM    843    C PRO    95      -0.981 -60.873 -17.107  1.00  0.00      BSYN  
ATOM    844    O PRO    95      -1.718 -61.590 -16.434  1.00  0.00      BSYN  
ATOM    845    N GLU    96       0.109 -60.360 -16.605  1.00  0.00      BSYN  
ATOM    846    H GLU    96       0.366 -59.519 -17.039  1.00  0.00      BSYN  
ATOM    847   CA GLU    96       0.790 -60.866 -15.384  1.00  0.00      BSYN  
ATOM    848   CB GLU    96       2.254 -60.522 -15.517  1.00  0.00      BSYN  
ATOM    849   CG GLU    96       3.110 -61.201 -16.541  1.00  0.00      BSYN  
ATOM    850   CD GLU    96       4.596 -60.886 -16.746  1.00  0.00      BSYN  
ATOM    851  OE1 GLU    96       5.363 -61.698 -17.296  1.00  0.00      BSYN  
ATOM    852  OE2 GLU    96       4.963 -59.744 -16.356  1.00  0.00      BSYN  
ATOM    853    C GLU    96       0.225 -60.556 -14.018  1.00  0.00      BSYN  
ATOM    854    O GLU    96       0.981 -60.528 -13.065  1.00  0.00      BSYN  
ATOM    855    N GLU    97      -1.065 -60.094 -13.991  1.00  0.00      BSYN  
ATOM    856    H GLU    97      -1.449 -59.945 -14.880  1.00  0.00      BSYN  
ATOM    857   CA GLU    97      -1.750 -59.715 -12.751  1.00  0.00      BSYN  
ATOM    858   CB GLU    97      -3.057 -59.160 -13.255  1.00  0.00      BSYN  
ATOM    859   CG GLU    97      -3.764 -58.194 -12.205  1.00  0.00      BSYN  
ATOM    860   CD GLU    97      -5.185 -57.755 -12.673  1.00  0.00      BSYN  
ATOM    861  OE1 GLU    97      -6.190 -58.389 -13.034  1.00  0.00      BSYN  
ATOM    862  OE2 GLU    97      -5.331 -56.508 -12.666  1.00  0.00      BSYN  
ATOM    863    C GLU    97      -2.061 -60.959 -11.900  1.00  0.00      BSYN  
ATOM    864    O GLU    97      -2.216 -60.884 -10.742  1.00  0.00      BSYN  
ATOM    865    N VAL    98      -2.318 -62.134 -12.585  1.00  0.00      BSYN  
ATOM    866    H VAL    98      -2.114 -62.199 -13.542  1.00  0.00      BSYN  
ATOM    867   CA VAL    98      -2.622 -63.265 -11.894  1.00  0.00      BSYN  
ATOM    868   CB VAL    98      -3.382 -64.210 -12.692  1.00  0.00      BSYN  
ATOM    869  CG1 VAL    98      -2.484 -65.153 -13.599  1.00  0.00      BSYN  
ATOM    870  CG2 VAL    98      -4.319 -64.994 -11.871  1.00  0.00      BSYN  
ATOM    871    C VAL    98      -1.387 -63.939 -11.312  1.00  0.00      BSYN  
ATOM    872    O VAL    98      -0.366 -64.080 -11.862  1.00  0.00      BSYN  
ATOM    873    N ALA    99      -1.538 -64.409 -10.083  1.00  0.00      BSYN  
ATOM    874    H ALA    99      -2.302 -63.947  -9.680  1.00  0.00      BSYN  
ATOM    875   CA ALA    99      -0.547 -65.282  -9.356  1.00  0.00      BSYN  
ATOM    876   CB ALA    99      -0.014 -64.701  -8.074  1.00  0.00      BSYN  
ATOM    877    C ALA    99      -1.290 -66.576  -8.876  1.00  0.00      BSYN  
ATOM    878    O ALA    99      -2.510 -66.577  -8.478  1.00  0.00      BSYN  
ATOM    879    N GLN   100      -0.466 -67.632  -8.834  1.00  0.00      BSYN  
ATOM    880    H GLN   100       0.466 -67.444  -8.596  1.00  0.00      BSYN  
ATOM    881   CA GLN   100      -0.905 -68.942  -8.544  1.00  0.00      BSYN  
ATOM    882   CB GLN   100      -0.267 -69.905  -9.611  1.00  0.00      BSYN  
ATOM    883   CG GLN   100      -0.262 -71.413  -9.581  1.00  0.00      BSYN  
ATOM    884   CD GLN   100      -1.637 -72.074  -9.759  1.00  0.00      BSYN  
ATOM    885  OE1 GLN   100      -2.066 -72.495 -10.851  1.00  0.00      BSYN  
ATOM    886  NE2 GLN   100      -2.237 -72.244  -8.646  1.00  0.00      BSYN  
ATOM    887 HE21 GLN   100      -1.733 -71.976  -7.849  1.00  0.00      BSYN  
ATOM    888 HE22 GLN   100      -3.101 -72.699  -8.557  1.00  0.00      BSYN  
ATOM    889    C GLN   100      -0.445 -69.299  -7.238  1.00  0.00      BSYN  
ATOM    890    O GLN   100       0.643 -68.891  -6.871  1.00  0.00      BSYN  
ATOM    891    N GLU   101      -1.208 -70.104  -6.496  1.00  0.00      BSYN  
ATOM    892    H GLU   101      -2.101 -70.418  -6.746  1.00  0.00      BSYN  
ATOM    893   CA GLU   101      -0.905 -70.594  -5.128  1.00  0.00      BSYN  
ATOM    894   CB GLU   101      -1.956 -70.231  -4.064  1.00  0.00      BSYN  
ATOM    895   CG GLU   101      -2.028 -68.778  -3.554  1.00  0.00      BSYN  
ATOM    896   CD GLU   101      -2.216 -67.620  -4.515  1.00  0.00      BSYN  
ATOM    897  OE1 GLU   101      -3.365 -67.553  -4.943  1.00  0.00      BSYN  
ATOM    898  OE2 GLU   101      -1.257 -66.968  -4.806  1.00  0.00      BSYN  
ATOM    899    C GLU   101      -0.535 -72.056  -5.285  1.00  0.00      BSYN  
ATOM    900    O GLU   101      -0.892 -72.802  -6.213  1.00  0.00      BSYN  
ATOM    901    N ALA   102       0.113 -72.503  -4.190  1.00  0.00      BSYN  
ATOM    902    H ALA   102       0.329 -71.857  -3.486  1.00  0.00      BSYN  
ATOM    903   CA ALA   102       0.294 -73.908  -3.867  1.00  0.00      BSYN  
ATOM    904   CB ALA   102      -0.653 -74.244  -2.714  1.00  0.00      BSYN  
ATOM    905    C ALA   102       0.194 -75.004  -4.949  1.00  0.00      BSYN  
ATOM    906    O ALA   102      -0.786 -75.751  -5.212  1.00  0.00      BSYN  
ATOM    907    N ALA   103       1.275 -74.944  -5.780  1.00  0.00      BSYN  
ATOM    908    H ALA   103       1.862 -74.162  -5.723  1.00  0.00      BSYN  
ATOM    909   CA ALA   103       1.449 -76.051  -6.664  1.00  0.00      BSYN  
ATOM    910   CB ALA   103       1.400 -75.474  -8.188  1.00  0.00      BSYN  
ATOM    911    C ALA   103       2.663 -76.891  -6.259  1.00  0.00      BSYN  
ATOM    912    O ALA   103       3.823 -76.431  -6.501  1.00  0.00      BSYN  
ATOM    913    N GLU   104       2.431 -78.067  -5.642  1.00  0.00      BSYN  
ATOM    914    H GLU   104       1.493 -78.287  -5.457  1.00  0.00      BSYN  
ATOM    915   CA GLU   104       3.582 -79.030  -5.380  1.00  0.00      BSYN  
ATOM    916   CB GLU   104       3.017 -79.723  -4.182  1.00  0.00      BSYN  
ATOM    917   CG GLU   104       3.914 -80.810  -3.532  1.00  0.00      BSYN  
ATOM    918   CD GLU   104       3.115 -81.708  -2.512  1.00  0.00      BSYN  
ATOM    919  OE1 GLU   104       2.757 -81.143  -1.450  1.00  0.00      BSYN  
ATOM    920  OE2 GLU   104       2.891 -82.881  -2.829  1.00  0.00      BSYN  
ATOM    921    C GLU   104       3.743 -80.039  -6.550  1.00  0.00      BSYN  
ATOM    922    O GLU   104       2.932 -80.846  -6.904  1.00  0.00      BSYN  
ATOM    923    N GLU   105       4.849 -79.648  -7.220  1.00  0.00      BSYN  
ATOM    924    H GLU   105       5.428 -79.038  -6.717  1.00  0.00      BSYN  
ATOM    925   CA GLU   105       5.301 -80.265  -8.490  1.00  0.00      BSYN  
ATOM    926   CB GLU   105       6.684 -79.705  -8.958  1.00  0.00      BSYN  
ATOM    927   CG GLU   105       7.589 -79.062  -7.858  1.00  0.00      BSYN  
ATOM    928   CD GLU   105       8.638 -78.188  -8.517  1.00  0.00      BSYN  
ATOM    929  OE1 GLU   105       8.702 -77.027  -8.085  1.00  0.00      BSYN  
ATOM    930  OE2 GLU   105       9.324 -78.615  -9.498  1.00  0.00      BSYN  
ATOM    931    C GLU   105       5.501 -81.779  -8.382  1.00  0.00      BSYN  
ATOM    932    O GLU   105       5.845 -82.193  -7.293  1.00  0.00      BSYN  
ATOM    933    N PRO   106       5.149 -82.590  -9.355  1.00  0.00      BSYN  
ATOM    934   CD PRO   106       5.990 -83.766  -9.650  1.00  0.00      BSYN  
ATOM    935   CA PRO   106       4.165 -82.163 -10.506  1.00  0.00      BSYN  
ATOM    936   CB PRO   106       4.666 -83.145 -11.601  1.00  0.00      BSYN  
ATOM    937   CG PRO   106       5.245 -84.328 -10.850  1.00  0.00      BSYN  
ATOM    938    C PRO   106       2.732 -82.562 -10.128  1.00  0.00      BSYN  
ATOM    939    O PRO   106       2.380 -83.192  -9.153  1.00  0.00      BSYN  
ATOM    940    N LEU   107       1.839 -82.326 -11.102  1.00  0.00      BSYN  
ATOM    941    H LEU   107       2.130 -81.694 -11.792  1.00  0.00      BSYN  
ATOM    942   CA LEU   107       0.416 -82.688 -11.084  1.00  0.00      BSYN  
ATOM    943   CB LEU   107      -0.213 -81.891 -12.168  1.00  0.00      BSYN  
ATOM    944   CG LEU   107      -0.316 -80.450 -12.054  1.00  0.00      BSYN  
ATOM    945  CD1 LEU   107      -1.003 -79.869 -13.277  1.00  0.00      BSYN  
ATOM    946  CD2 LEU   107      -0.786 -79.989 -10.676  1.00  0.00      BSYN  
ATOM    947    C LEU   107       0.051 -84.167 -11.441  1.00  0.00      BSYN  
ATOM    948    O LEU   107      -0.967 -84.633 -11.140  1.00  0.00      BSYN  
ATOM    949    N ILE   108       0.929 -85.015 -12.007  1.00  0.00      BSYN  
ATOM    950    H ILE   108       1.752 -84.519 -12.198  1.00  0.00      BSYN  
ATOM    951   CA ILE   108       0.684 -86.441 -12.333  1.00  0.00      BSYN  
ATOM    952   CB ILE   108       1.584 -86.990 -13.483  1.00  0.00      BSYN  
ATOM    953  CG2 ILE   108       1.296 -86.251 -14.719  1.00  0.00      BSYN  
ATOM    954  CG1 ILE   108       3.045 -87.040 -13.150  1.00  0.00      BSYN  
ATOM    955   CD ILE   108       4.003 -87.684 -14.311  1.00  0.00      BSYN  
ATOM    956    C ILE   108       0.555 -87.403 -11.133  1.00  0.00      BSYN  
ATOM    957    O ILE   108       1.558 -87.961 -10.630  1.00  0.00      BSYN  
ATOM    958    N GLU   109      -0.656 -87.546 -10.540  1.00  0.00      BSYN  
ATOM    959    H GLU   109      -1.365 -86.873 -10.614  1.00  0.00      BSYN  
ATOM    960   CA GLU   109      -0.935 -88.462  -9.570  1.00  0.00      BSYN  
ATOM    961   CB GLU   109      -1.964 -87.860  -8.532  1.00  0.00      BSYN  
ATOM    962   CG GLU   109      -3.336 -87.397  -9.054  1.00  0.00      BSYN  
ATOM    963   CD GLU   109      -4.057 -86.732  -7.898  1.00  0.00      BSYN  
ATOM    964  OE1 GLU   109      -4.163 -85.559  -7.862  1.00  0.00      BSYN  
ATOM    965  OE2 GLU   109      -4.348 -87.448  -6.969  1.00  0.00      BSYN  
ATOM    966    C GLU   109      -1.325 -89.783 -10.126  1.00  0.00      BSYN  
ATOM    967    O GLU   109      -2.398 -89.926 -10.728  1.00  0.00      BSYN  
ATOM    968    N PRO   110      -0.443 -90.850  -9.968  1.00  0.00      BSYN  
ATOM    969   CD PRO   110       0.933 -90.864  -9.301  1.00  0.00      BSYN  
ATOM    970   CA PRO   110      -0.923 -92.211 -10.304  1.00  0.00      BSYN  
ATOM    971   CB PRO   110       0.169 -93.083  -9.763  1.00  0.00      BSYN  
ATOM    972   CG PRO   110       0.849 -92.232  -8.616  1.00  0.00      BSYN  
ATOM    973    C PRO   110      -2.268 -92.733  -9.766  1.00  0.00      BSYN  
ATOM    974    O PRO   110      -2.569 -92.567  -8.556  1.00  0.00      BSYN  
ATOM    975    N LEU   111      -3.019 -93.664 -10.451  1.00  0.00      BSYN  
ATOM    976    H LEU   111      -2.579 -94.020 -11.251  1.00  0.00      BSYN  
ATOM    977   CA LEU   111      -4.309 -94.083  -9.913  1.00  0.00      BSYN  
ATOM    978   CB LEU   111      -5.508 -93.502 -10.762  1.00  0.00      BSYN  
ATOM    979   CG LEU   111      -6.877 -93.665 -10.108  1.00  0.00      BSYN  
ATOM    980  CD1 LEU   111      -7.007 -92.598  -9.022  1.00  0.00      BSYN  
ATOM    981  CD2 LEU   111      -7.904 -93.457 -11.100  1.00  0.00      BSYN  
ATOM    982    C LEU   111      -4.308 -95.588 -10.137  1.00  0.00      BSYN  
ATOM    983    O LEU   111      -4.221 -96.157  -9.038  1.00  0.00      BSYN  
ATOM    984    N MET   112      -4.384 -96.198 -11.347  1.00  0.00      BSYN  
ATOM    985    H MET   112      -4.475 -95.634 -12.143  1.00  0.00      BSYN  
ATOM    986   CA MET   112      -4.220 -97.629 -11.455  1.00  0.00      BSYN  
ATOM    987   CB MET   112      -5.503 -98.301 -11.970  1.00  0.00      BSYN  
ATOM    988   CG MET   112      -6.844 -97.789 -11.477  1.00  0.00      BSYN  
ATOM    989   SD MET   112      -8.008 -97.913 -12.933  1.00  0.00      BSYN  
ATOM    990   CE MET   112      -7.575 -96.402 -13.743  1.00  0.00      BSYN  
ATOM    991    C MET   112      -3.115 -97.836 -12.529  1.00  0.00      BSYN  
ATOM    992    O MET   112      -3.347 -97.594 -13.732  1.00  0.00      BSYN  
ATOM    993    N GLU   113      -1.983 -98.430 -12.171  1.00  0.00      BSYN  
ATOM    994    H GLU   113      -1.242 -98.406 -12.812  1.00  0.00      BSYN  
ATOM    995   CA GLU   113      -1.635 -99.205 -10.905  1.00  0.00      BSYN  
ATOM    996   CB GLU   113      -1.661-100.668 -11.086  1.00  0.00      BSYN  
ATOM    997   CG GLU   113      -3.189-101.266 -11.172  1.00  0.00      BSYN  
ATOM    998   CD GLU   113      -3.978-101.534  -9.899  1.00  0.00      BSYN  
ATOM    999  OE1 GLU   113      -4.280-102.676  -9.683  1.00  0.00      BSYN  
ATOM   1000  OE2 GLU   113      -4.291-100.565  -9.229  1.00  0.00      BSYN  
ATOM   1001    C GLU   113      -0.365 -98.780 -10.228  1.00  0.00      BSYN  
ATOM   1002    O GLU   113       0.710 -98.837 -10.703  1.00  0.00      BSYN  
ATOM   1003    N PRO   114      -0.402 -98.375  -8.944  1.00  0.00      BSYN  
ATOM   1004   CD PRO   114      -1.661 -98.207  -8.160  1.00  0.00      BSYN  
ATOM   1005   CA PRO   114       0.847 -98.100  -8.190  1.00  0.00      BSYN  
ATOM   1006   CB PRO   114       0.288 -97.821  -6.789  1.00  0.00      BSYN  
ATOM   1007   CG PRO   114      -1.134 -97.380  -7.025  1.00  0.00      BSYN  
ATOM   1008    C PRO   114       1.822 -99.227  -7.947  1.00  0.00      BSYN  
ATOM   1009    O PRO   114       2.762 -99.121  -7.103  1.00  0.00      BSYN  
ATOM   1010    N GLU   115       1.651-100.430  -8.468  1.00  0.00      BSYN  
ATOM   1011    H GLU   115       0.884-100.474  -9.076  1.00  0.00      BSYN  
ATOM   1012   CA GLU   115       2.638-101.533  -8.447  1.00  0.00      BSYN  
ATOM   1013   CB GLU   115       2.161-102.453  -7.333  1.00  0.00      BSYN  
ATOM   1014   CG GLU   115       3.320-103.204  -6.624  1.00  0.00      BSYN  
ATOM   1015   CD GLU   115       3.034-103.786  -5.168  1.00  0.00      BSYN  
ATOM   1016  OE1 GLU   115       3.824-104.555  -4.729  1.00  0.00      BSYN  
ATOM   1017  OE2 GLU   115       2.129-103.384  -4.528  1.00  0.00      BSYN  
ATOM   1018    C GLU   115       2.561-102.451  -9.697  1.00  0.00      BSYN  
ATOM   1019    O GLU   115       3.587-102.993 -10.117  1.00  0.00      BSYN  
ATOM   1020    N GLY   116       1.369-102.600 -10.356  1.00  0.00      BSYN  
ATOM   1021    H GLY   116       0.567-102.334  -9.859  1.00  0.00      BSYN  
ATOM   1022   CA GLY   116       1.243-103.295 -11.646  1.00  0.00      BSYN  
ATOM   1023    C GLY   116       0.125-104.402 -11.643  1.00  0.00      BSYN  
ATOM   1024    O GLY   116      -1.053-104.159 -11.700  1.00  0.00      BSYN  
ATOM   1025    N GLU   117       0.696-105.618 -11.747  1.00  0.00      BSYN  
ATOM   1026    H GLU   117       1.609-105.842 -11.472  1.00  0.00      BSYN  
ATOM   1027   CA GLU   117      -0.129-106.802 -12.086  1.00  0.00      BSYN  
ATOM   1028   CB GLU   117       0.701-107.980 -12.582  1.00  0.00      BSYN  
ATOM   1029   CG GLU   117       1.026-107.898 -14.018  1.00  0.00      BSYN  
ATOM   1030   CD GLU   117       1.741-109.115 -14.542  1.00  0.00      BSYN  
ATOM   1031  OE1 GLU   117       1.045-109.815 -15.431  1.00  0.00      BSYN  
ATOM   1032  OE2 GLU   117       2.713-109.552 -14.020  1.00  0.00      BSYN  
ATOM   1033    C GLU   117      -0.895-107.301 -10.904  1.00  0.00      BSYN  
ATOM   1034    O GLU   117      -0.334-107.573  -9.819  1.00  0.00      BSYN  
ATOM   1035    N SER   118      -2.171-107.061 -11.234  1.00  0.00      BSYN  
ATOM   1036    H SER   118      -2.310-106.670 -12.121  1.00  0.00      BSYN  
ATOM   1037   CA SER   118      -3.281-107.475 -10.411  1.00  0.00      BSYN  
ATOM   1038   CB SER   118      -4.176-106.365 -10.062  1.00  0.00      BSYN  
ATOM   1039   OG SER   118      -3.927-105.256 -10.887  1.00  0.00      BSYN  
ATOM   1040   HG SER   118      -4.431-104.503 -10.570  1.00  0.00      BSYN  
ATOM   1041    C SER   118      -4.015-108.581 -11.116  1.00  0.00      BSYN  
ATOM   1042    O SER   118      -3.802-109.751 -10.719  1.00  0.00      BSYN  
ATOM   1043    N TYR   119      -4.539-108.249 -12.328  1.00  0.00      BSYN  
ATOM   1044    H TYR   119      -4.402-107.353 -12.700  1.00  0.00      BSYN  
ATOM   1045   CA TYR   119      -5.293-109.110 -13.117  1.00  0.00      BSYN  
ATOM   1046   CB TYR   119      -6.128-108.379 -14.130  1.00  0.00      BSYN  
ATOM   1047   CG TYR   119      -7.163-107.416 -13.519  1.00  0.00      BSYN  
ATOM   1048  CD1 TYR   119      -8.391-107.960 -13.272  1.00  0.00      BSYN  
ATOM   1049  CE1 TYR   119      -9.386-107.166 -12.791  1.00  0.00      BSYN  
ATOM   1050  CD2 TYR   119      -6.951-106.092 -13.313  1.00  0.00      BSYN  
ATOM   1051  CE2 TYR   119      -7.985-105.323 -12.874  1.00  0.00      BSYN  
ATOM   1052   CZ TYR   119      -9.240-105.826 -12.561  1.00  0.00      BSYN  
ATOM   1053   OH TYR   119     -10.202-105.025 -11.972  1.00  0.00      BSYN  
ATOM   1054   HH TYR   119     -10.665-105.457 -11.250  1.00  0.00      BSYN  
ATOM   1055    C TYR   119      -4.237-109.985 -13.706  1.00  0.00      BSYN  
ATOM   1056    O TYR   119      -3.396-109.495 -14.478  1.00  0.00      BSYN  
ATOM   1057    N GLU   120      -4.233-111.269 -13.361  1.00  0.00      BSYN  
ATOM   1058    H GLU   120      -5.036-111.679 -12.976  1.00  0.00      BSYN  
ATOM   1059   CA GLU   120      -3.097-112.121 -13.726  1.00  0.00      BSYN  
ATOM   1060   CB GLU   120      -3.065-113.289 -12.857  1.00  0.00      BSYN  
ATOM   1061   CG GLU   120      -2.267-113.124 -11.409  1.00  0.00      BSYN  
ATOM   1062   CD GLU   120      -2.039-114.431 -10.769  1.00  0.00      BSYN  
ATOM   1063  OE1 GLU   120      -1.536-115.384 -11.502  1.00  0.00      BSYN  
ATOM   1064  OE2 GLU   120      -2.209-114.502  -9.599  1.00  0.00      BSYN  
ATOM   1065    C GLU   120      -3.198-112.449 -15.235  1.00  0.00      BSYN  
ATOM   1066    O GLU   120      -4.047-113.220 -15.660  1.00  0.00      BSYN  
ATOM   1067    N ASP   121      -2.305-111.683 -16.017  1.00  0.00      BSYN  
ATOM   1068    H ASP   121      -1.818-111.021 -15.482  1.00  0.00      BSYN  
ATOM   1069   CA ASP   121      -2.260-111.858 -17.459  1.00  0.00      BSYN  
ATOM   1070   CB ASP   121      -2.410-110.447 -18.166  1.00  0.00      BSYN  
ATOM   1071   CG ASP   121      -2.664-110.658 -19.592  1.00  0.00      BSYN  
ATOM   1072  OD1 ASP   121      -1.741-110.189 -20.247  1.00  0.00      BSYN  
ATOM   1073  OD2 ASP   121      -3.698-111.174 -20.007  1.00  0.00      BSYN  
ATOM   1074    C ASP   121      -1.027-112.694 -17.863  1.00  0.00      BSYN  
ATOM   1075    O ASP   121       0.084-112.179 -17.624  1.00  0.00      BSYN  
ATOM   1076    N PRO   122      -1.211-113.835 -18.423  1.00  0.00      BSYN  
ATOM   1077   CD PRO   122      -2.381-114.627 -18.184  1.00  0.00      BSYN  
ATOM   1078   CA PRO   122      -0.186-114.656 -19.084  1.00  0.00      BSYN  
ATOM   1079   CB PRO   122      -0.909-116.008 -19.356  1.00  0.00      BSYN  
ATOM   1080   CG PRO   122      -2.291-115.663 -19.346  1.00  0.00      BSYN  
ATOM   1081    C PRO   122       0.062-113.983 -20.428  1.00  0.00      BSYN  
ATOM   1082    O PRO   122      -0.923-113.587 -21.113  1.00  0.00      BSYN  
ATOM   1083    N PRO   123       1.334-113.784 -20.917  1.00  0.00      BSYN  
ATOM   1084   CD PRO   123       2.463-113.909 -20.138  1.00  0.00      BSYN  
ATOM   1085   CA PRO   123       1.680-113.157 -22.179  1.00  0.00      BSYN  
ATOM   1086   CB PRO   123       3.282-113.096 -22.161  1.00  0.00      BSYN  
ATOM   1087   CG PRO   123       3.531-114.101 -21.108  1.00  0.00      BSYN  
ATOM   1088    C PRO   123       1.221-113.811 -23.433  1.00  0.00      BSYN  
ATOM   1089    O PRO   123       1.319-115.027 -23.464  1.00  0.00      BSYN  
ATOM   1090    N GLN   124       0.901-112.977 -24.349  1.00  0.00      BSYN  
ATOM   1091    H GLN   124       0.943-112.040 -24.062  1.00  0.00      BSYN  
ATOM   1092   CA GLN   124       0.787-113.439 -25.763  1.00  0.00      BSYN  
ATOM   1093   CB GLN   124      -0.364-112.825 -26.559  1.00  0.00      BSYN  
ATOM   1094   CG GLN   124      -1.687-113.455 -25.933  1.00  0.00      BSYN  
ATOM   1095   CD GLN   124      -2.931-113.339 -26.889  1.00  0.00      BSYN  
ATOM   1096  OE1 GLN   124      -2.834-113.761 -28.036  1.00  0.00      BSYN  
ATOM   1097  NE2 GLN   124      -4.032-112.665 -26.603  1.00  0.00      BSYN  
ATOM   1098 HE21 GLN   124      -4.861-112.767 -27.116  1.00  0.00      BSYN  
ATOM   1099 HE22 GLN   124      -3.802-112.102 -25.835  1.00  0.00      BSYN  
ATOM   1100    C GLN   124       2.085-113.139 -26.537  1.00  0.00      BSYN  
ATOM   1101    O GLN   124       3.176-113.331 -26.041  1.00  0.00      BSYN  
ATOM   1102    N GLU   125       2.142-113.021 -27.875  1.00  0.00      BSYN  
ATOM   1103    H GLU   125       1.422-113.258 -28.496  1.00  0.00      BSYN  
ATOM   1104   CA GLU   125       3.288-112.429 -28.558  1.00  0.00      BSYN  
ATOM   1105   CB GLU   125       3.904-113.218 -29.729  1.00  0.00      BSYN  
ATOM   1106   CG GLU   125       4.940-114.341 -29.365  1.00  0.00      BSYN  
ATOM   1107   CD GLU   125       5.420-115.204 -30.490  1.00  0.00      BSYN  
ATOM   1108  OE1 GLU   125       6.366-114.860 -31.192  1.00  0.00      BSYN  
ATOM   1109  OE2 GLU   125       4.764-116.257 -30.710  1.00  0.00      BSYN  
ATOM   1110    C GLU   125       2.809-111.120 -29.104  1.00  0.00      BSYN  
ATOM   1111    O GLU   125       1.632-110.777 -29.113  1.00  0.00      BSYN  
ATOM   1112    N GLU   126       3.783-110.314 -29.280  1.00  0.00      BSYN  
ATOM   1113    H GLU   126       4.626-110.589 -28.863  1.00  0.00      BSYN  
ATOM   1114   CA GLU   126       3.515-109.012 -29.924  1.00  0.00      BSYN  
ATOM   1115   CB GLU   126       4.748-108.153 -29.508  1.00  0.00      BSYN  
ATOM   1116   CG GLU   126       4.616-107.970 -27.987  1.00  0.00      BSYN  
ATOM   1117   CD GLU   126       4.623-106.628 -27.235  1.00  0.00      BSYN  
ATOM   1118  OE1 GLU   126       4.321-106.645 -26.092  1.00  0.00      BSYN  
ATOM   1119  OE2 GLU   126       5.003-105.572 -27.786  1.00  0.00      BSYN  
ATOM   1120    C GLU   126       3.427-108.999 -31.473  1.00  0.00      BSYN  
ATOM   1121    O GLU   126       4.391-109.035 -32.267  1.00  0.00      BSYN  
ATOM   1122    N TYR   127       2.186-108.941 -31.860  1.00  0.00      BSYN  
ATOM   1123    H TYR   127       1.413-109.201 -31.316  1.00  0.00      BSYN  
ATOM   1124   CA TYR   127       1.989-108.954 -33.307  1.00  0.00      BSYN  
ATOM   1125   CB TYR   127       0.600-109.696 -33.510  1.00  0.00      BSYN  
ATOM   1126   CG TYR   127       0.883-111.200 -33.299  1.00  0.00      BSYN  
ATOM   1127  CD1 TYR   127       0.115-111.952 -32.468  1.00  0.00      BSYN  
ATOM   1128  CE1 TYR   127       0.376-113.239 -32.349  1.00  0.00      BSYN  
ATOM   1129  CD2 TYR   127       1.797-111.899 -34.068  1.00  0.00      BSYN  
ATOM   1130  CE2 TYR   127       2.073-113.186 -33.892  1.00  0.00      BSYN  
ATOM   1131   CZ TYR   127       1.431-113.849 -32.925  1.00  0.00      BSYN  
ATOM   1132   OH TYR   127       1.818-115.165 -32.372  1.00  0.00      BSYN  
ATOM   1133   HH TYR   127       2.598-115.405 -32.877  1.00  0.00      BSYN  
ATOM   1134    C TYR   127       2.025-107.662 -34.051  1.00  0.00      BSYN  
ATOM   1135    O TYR   127       0.985-107.238 -34.623  1.00  0.00      BSYN  
ATOM   1136    N GLN   128       3.131-106.905 -33.997  1.00  0.00      BSYN  
ATOM   1137    H GLN   128       3.958-107.309 -33.661  1.00  0.00      BSYN  
ATOM   1138   CA GLN   128       3.172-105.569 -34.460  1.00  0.00      BSYN  
ATOM   1139   CB GLN   128       4.434-104.796 -33.902  1.00  0.00      BSYN  
ATOM   1140   CG GLN   128       4.656-103.371 -34.311  1.00  0.00      BSYN  
ATOM   1141   CD GLN   128       3.460-102.537 -33.994  1.00  0.00      BSYN  
ATOM   1142  OE1 GLN   128       2.668-102.132 -34.852  1.00  0.00      BSYN  
ATOM   1143  NE2 GLN   128       3.315-102.150 -32.747  1.00  0.00      BSYN  
ATOM   1144 HE21 GLN   128       3.902-102.397 -32.003  1.00  0.00      BSYN  
ATOM   1145 HE22 GLN   128       2.446-101.776 -32.490  1.00  0.00      BSYN  
ATOM   1146    C GLN   128       3.141-105.570 -36.015  1.00  0.00      BSYN  
ATOM   1147    O GLN   128       2.097-105.341 -36.529  1.00  0.00      BSYN  
ATOM   1148    N GLU   129       4.252-106.148 -36.541  1.00  0.00      BSYN  
ATOM   1149    H GLU   129       4.933-106.275 -35.848  1.00  0.00      BSYN  
ATOM   1150   CA GLU   129       4.279-106.374 -38.023  1.00  0.00      BSYN  
ATOM   1151   CB GLU   129       5.713-106.703 -38.479  1.00  0.00      BSYN  
ATOM   1152   CG GLU   129       6.388-105.551 -39.395  1.00  0.00      BSYN  
ATOM   1153   CD GLU   129       6.401-104.168 -38.818  1.00  0.00      BSYN  
ATOM   1154  OE1 GLU   129       7.388-103.679 -38.330  1.00  0.00      BSYN  
ATOM   1155  OE2 GLU   129       5.353-103.492 -38.991  1.00  0.00      BSYN  
ATOM   1156    C GLU   129       3.390-107.520 -38.372  1.00  0.00      BSYN  
ATOM   1157    O GLU   129       3.338-108.606 -37.775  1.00  0.00      BSYN  
ATOM   1158    N TYR   130       2.524-107.256 -39.333  1.00  0.00      BSYN  
ATOM   1159    H TYR   130       2.402-106.360 -39.710  1.00  0.00      BSYN  
ATOM   1160   CA TYR   130       1.829-108.322 -39.955  1.00  0.00      BSYN  
ATOM   1161   CB TYR   130       0.300-107.923 -40.047  1.00  0.00      BSYN  
ATOM   1162   CG TYR   130      -0.324-107.589 -38.719  1.00  0.00      BSYN  
ATOM   1163  CD1 TYR   130      -0.322-106.345 -38.116  1.00  0.00      BSYN  
ATOM   1164  CE1 TYR   130      -0.792-106.326 -36.811  1.00  0.00      BSYN  
ATOM   1165  CD2 TYR   130      -0.895-108.784 -38.204  1.00  0.00      BSYN  
ATOM   1166  CE2 TYR   130      -1.362-108.742 -36.938  1.00  0.00      BSYN  
ATOM   1167   CZ TYR   130      -1.350-107.499 -36.221  1.00  0.00      BSYN  
ATOM   1168   OH TYR   130      -2.085-107.299 -35.042  1.00  0.00      BSYN  
ATOM   1169   HH TYR   130      -1.464-107.217 -34.315  1.00  0.00      BSYN  
ATOM   1170    C TYR   130       2.314-108.698 -41.349  1.00  0.00      BSYN  
ATOM   1171    O TYR   130       2.047-107.952 -42.327  1.00  0.00      BSYN  
ATOM   1172    N GLU   131       2.852-109.855 -41.510  1.00  0.00      BSYN  
ATOM   1173    H GLU   131       2.981-110.287 -40.640  1.00  0.00      BSYN  
ATOM   1174   CA GLU   131       3.526-110.363 -42.773  1.00  0.00      BSYN  
ATOM   1175   CB GLU   131       4.311-111.591 -42.221  1.00  0.00      BSYN  
ATOM   1176   CG GLU   131       4.964-111.566 -40.692  1.00  0.00      BSYN  
ATOM   1177   CD GLU   131       5.642-112.805 -40.266  1.00  0.00      BSYN  
ATOM   1178  OE1 GLU   131       5.597-113.031 -39.063  1.00  0.00      BSYN  
ATOM   1179  OE2 GLU   131       6.253-113.556 -41.109  1.00  0.00      BSYN  
ATOM   1180    C GLU   131       2.759-110.729 -44.103  1.00  0.00      BSYN  
ATOM   1181    O GLU   131       1.603-111.142 -44.081  1.00  0.00      BSYN  
ATOM   1182    N PRO   132       3.396-110.328 -45.263  1.00  0.00      BSYN  
ATOM   1183   CD PRO   132       4.121-109.076 -45.396  1.00  0.00      BSYN  
ATOM   1184   CA PRO   132       2.948-110.616 -46.643  1.00  0.00      BSYN  
ATOM   1185   CB PRO   132       3.701-109.640 -47.404  1.00  0.00      BSYN  
ATOM   1186   CG PRO   132       4.949-109.222 -46.665  1.00  0.00      BSYN  
ATOM   1187    C PRO   132       3.019-112.024 -47.215  1.00  0.00      BSYN  
ATOM   1188    O PRO   132       3.482-113.018 -46.557  1.00  0.00      BSYN  
ATOM   1189    N GLU   133       2.531-111.976 -48.451  1.00  0.00      BSYN  
ATOM   1190    H GLU   133       2.339-111.077 -48.790  1.00  0.00      BSYN  
ATOM   1191   CA GLU   133       2.272-113.179 -49.179  1.00  0.00      BSYN  
ATOM   1192   CB GLU   133       0.865-113.609 -48.721  1.00  0.00      BSYN  
ATOM   1193   CG GLU   133       0.386-114.280 -47.465  1.00  0.00      BSYN  
ATOM   1194   CD GLU   133      -0.906-115.015 -47.515  1.00  0.00      BSYN  
ATOM   1195  OE1 GLU   133      -1.206-115.548 -48.585  1.00  0.00      BSYN  
ATOM   1196  OE2 GLU   133      -1.630-115.079 -46.568  1.00  0.00      BSYN  
ATOM   1197    C GLU   133       2.469-113.384 -50.657  1.00  0.00      BSYN  
ATOM   1198    O GLU   133       2.714-112.437 -51.372  1.00  0.00      BSYN  
ATOM   1199    N ALA   134       2.232-114.561 -51.182  1.00  0.00      BSYN  
ATOM   1200    H ALA   134       2.053-115.219 -50.478  1.00  0.00      BSYN  
ATOM   1201   CA ALA   134       2.179-114.837 -52.676  1.00  0.00      BSYN  
ATOM   1202   CB ALA   134       2.360-116.364 -53.043  1.00  0.00      BSYN  
ATOM   1203    C ALA   134       0.943-114.285 -53.352  1.00  0.00      BSYN  
ATOM   1204  OT1 ALA   134       0.960-113.704 -54.447  1.00  0.00      BSYN  
ATOM   1205  OT2 ALA   134      -0.188-114.447 -52.739  1.00  0.00      BSYN  
END
