# Supplementary material for: Data set of intrinsically disordered proteins analysed at a local protein conformation level
Source: Data Brief. 2020 Mar 5;29:105383. doi: 10.1016/j.dib.2020.105383 (PMC7078294; doi:10.1016/j.dib.2020.105383)
Supplement: Supplementary file 1 [file mmc1.zip › the data/1-DATA/PED1AAD-pdb/1AAD-153.pdb]

CRYST1    1.000    1.000    1.000  90.00  90.00  90.00 P 1           1
ATOM      1  HT1 MET     1     -25.866 -77.912   1.042  1.00  0.00      BSYN  
ATOM      2  HT2 MET     1     -26.663 -76.715   0.097  1.00  0.00      BSYN  
ATOM      3    N MET     1     -26.783 -77.526   0.738  1.00  0.00      BSYN  
ATOM      4  HT3 MET     1     -27.286 -78.164   0.089  1.00  0.00      BSYN  
ATOM      5   CA MET     1     -27.702 -77.097   1.765  1.00  0.00      BSYN  
ATOM      6   CB MET     1     -28.082 -78.225   2.739  1.00  0.00      BSYN  
ATOM      7   CG MET     1     -28.620 -79.532   1.990  1.00  0.00      BSYN  
ATOM      8   SD MET     1     -30.183 -79.194   1.136  1.00  0.00      BSYN  
ATOM      9   CE MET     1     -31.256 -78.984   2.526  1.00  0.00      BSYN  
ATOM     10    C MET     1     -27.134 -75.680   2.320  1.00  0.00      BSYN  
ATOM     11    O MET     1     -27.846 -75.110   3.155  1.00  0.00      BSYN  
ATOM     12    N ASP     2     -25.889 -75.202   1.875  1.00  0.00      BSYN  
ATOM     13    H ASP     2     -25.355 -75.887   1.421  1.00  0.00      BSYN  
ATOM     14   CA ASP     2     -25.216 -73.990   2.253  1.00  0.00      BSYN  
ATOM     15   CB ASP     2     -23.966 -74.352   3.084  1.00  0.00      BSYN  
ATOM     16   CG ASP     2     -23.493 -73.274   4.037  1.00  0.00      BSYN  
ATOM     17  OD1 ASP     2     -23.646 -73.455   5.259  1.00  0.00      BSYN  
ATOM     18  OD2 ASP     2     -22.981 -72.233   3.568  1.00  0.00      BSYN  
ATOM     19    C ASP     2     -24.625 -73.135   1.091  1.00  0.00      BSYN  
ATOM     20    O ASP     2     -23.737 -73.635   0.445  1.00  0.00      BSYN  
ATOM     21    N VAL     3     -24.944 -71.852   0.979  1.00  0.00      BSYN  
ATOM     22    H VAL     3     -25.463 -71.586   1.767  1.00  0.00      BSYN  
ATOM     23   CA VAL     3     -24.660 -71.018  -0.163  1.00  0.00      BSYN  
ATOM     24   CB VAL     3     -25.911 -70.397  -0.730  1.00  0.00      BSYN  
ATOM     25  CG1 VAL     3     -26.609 -71.366  -1.725  1.00  0.00      BSYN  
ATOM     26  CG2 VAL     3     -26.885 -69.642   0.206  1.00  0.00      BSYN  
ATOM     27    C VAL     3     -23.464 -70.103   0.042  1.00  0.00      BSYN  
ATOM     28    O VAL     3     -23.351 -69.138  -0.703  1.00  0.00      BSYN  
ATOM     29    N PHE     4     -22.562 -70.287   1.093  1.00  0.00      BSYN  
ATOM     30    H PHE     4     -22.771 -71.005   1.727  1.00  0.00      BSYN  
ATOM     31   CA PHE     4     -21.465 -69.361   1.274  1.00  0.00      BSYN  
ATOM     32   CB PHE     4     -21.454 -69.046   2.812  1.00  0.00      BSYN  
ATOM     33   CG PHE     4     -22.390 -68.011   3.234  1.00  0.00      BSYN  
ATOM     34  CD1 PHE     4     -23.659 -68.097   2.778  1.00  0.00      BSYN  
ATOM     35  CD2 PHE     4     -22.006 -66.929   3.962  1.00  0.00      BSYN  
ATOM     36  CE1 PHE     4     -24.646 -67.202   3.026  1.00  0.00      BSYN  
ATOM     37  CE2 PHE     4     -22.917 -65.900   4.164  1.00  0.00      BSYN  
ATOM     38   CZ PHE     4     -24.297 -66.063   3.776  1.00  0.00      BSYN  
ATOM     39    C PHE     4     -20.116 -69.494   0.685  1.00  0.00      BSYN  
ATOM     40    O PHE     4     -19.330 -70.371   1.097  1.00  0.00      BSYN  
ATOM     41    N MET     5     -19.965 -68.545  -0.214  1.00  0.00      BSYN  
ATOM     42    H MET     5     -20.598 -67.821  -0.401  1.00  0.00      BSYN  
ATOM     43   CA MET     5     -18.762 -68.369  -1.042  1.00  0.00      BSYN  
ATOM     44   CB MET     5     -19.156 -68.154  -2.508  1.00  0.00      BSYN  
ATOM     45   CG MET     5     -19.769 -69.375  -3.158  1.00  0.00      BSYN  
ATOM     46   SD MET     5     -20.449 -69.217  -4.887  1.00  0.00      BSYN  
ATOM     47   CE MET     5     -22.153 -69.333  -4.605  1.00  0.00      BSYN  
ATOM     48    C MET     5     -17.738 -67.268  -0.570  1.00  0.00      BSYN  
ATOM     49    O MET     5     -16.625 -67.565  -0.033  1.00  0.00      BSYN  
ATOM     50    N LYS     6     -18.063 -66.086  -0.899  1.00  0.00      BSYN  
ATOM     51    H LYS     6     -18.912 -65.731  -1.235  1.00  0.00      BSYN  
ATOM     52   CA LYS     6     -17.144 -65.035  -0.678  1.00  0.00      BSYN  
ATOM     53   CB LYS     6     -16.185 -65.041  -1.883  1.00  0.00      BSYN  
ATOM     54   CG LYS     6     -15.129 -63.966  -1.687  1.00  0.00      BSYN  
ATOM     55   CD LYS     6     -14.740 -63.118  -2.923  1.00  0.00      BSYN  
ATOM     56   CE LYS     6     -14.044 -61.843  -2.355  1.00  0.00      BSYN  
ATOM     57   NZ LYS     6     -12.960 -61.366  -3.240  1.00  0.00      BSYN  
ATOM     58  HZ1 LYS     6     -12.811 -60.396  -2.896  1.00  0.00      BSYN  
ATOM     59  HZ2 LYS     6     -12.104 -61.937  -3.088  1.00  0.00      BSYN  
ATOM     60  HZ3 LYS     6     -13.201 -61.322  -4.251  1.00  0.00      BSYN  
ATOM     61    C LYS     6     -17.748 -63.643  -0.588  1.00  0.00      BSYN  
ATOM     62    O LYS     6     -18.859 -63.548  -1.104  1.00  0.00      BSYN  
ATOM     63    N GLY     7     -17.052 -62.790   0.169  1.00  0.00      BSYN  
ATOM     64    H GLY     7     -16.186 -62.956   0.596  1.00  0.00      BSYN  
ATOM     65   CA GLY     7     -17.565 -61.382   0.460  1.00  0.00      BSYN  
ATOM     66    C GLY     7     -18.184 -61.182   1.815  1.00  0.00      BSYN  
ATOM     67    O GLY     7     -17.673 -60.601   2.781  1.00  0.00      BSYN  
ATOM     68    N LEU     8     -19.413 -61.462   1.889  1.00  0.00      BSYN  
ATOM     69    H LEU     8     -19.751 -61.803   1.034  1.00  0.00      BSYN  
ATOM     70   CA LEU     8     -20.282 -61.498   3.080  1.00  0.00      BSYN  
ATOM     71   CB LEU     8     -21.803 -61.481   2.689  1.00  0.00      BSYN  
ATOM     72   CG LEU     8     -22.588 -62.776   2.462  1.00  0.00      BSYN  
ATOM     73  CD1 LEU     8     -24.079 -62.639   2.796  1.00  0.00      BSYN  
ATOM     74  CD2 LEU     8     -22.308 -63.572   1.269  1.00  0.00      BSYN  
ATOM     75    C LEU     8     -19.898 -62.588   4.055  1.00  0.00      BSYN  
ATOM     76    O LEU     8     -19.386 -63.658   3.704  1.00  0.00      BSYN  
ATOM     77    N SER     9     -20.179 -62.282   5.362  1.00  0.00      BSYN  
ATOM     78    H SER     9     -20.788 -61.535   5.543  1.00  0.00      BSYN  
ATOM     79   CA SER     9     -19.878 -63.076   6.541  1.00  0.00      BSYN  
ATOM     80   CB SER     9     -18.409 -63.144   6.954  1.00  0.00      BSYN  
ATOM     81   OG SER     9     -17.654 -63.869   5.965  1.00  0.00      BSYN  
ATOM     82   HG SER     9     -18.048 -64.684   5.644  1.00  0.00      BSYN  
ATOM     83    C SER     9     -20.651 -62.778   7.835  1.00  0.00      BSYN  
ATOM     84    O SER     9     -20.971 -61.635   8.103  1.00  0.00      BSYN  
ATOM     85    N MET    10     -21.027 -63.816   8.662  1.00  0.00      BSYN  
ATOM     86    H MET    10     -20.561 -64.677   8.637  1.00  0.00      BSYN  
ATOM     87   CA MET    10     -22.102 -63.624   9.652  1.00  0.00      BSYN  
ATOM     88   CB MET    10     -23.542 -64.064   9.212  1.00  0.00      BSYN  
ATOM     89   CG MET    10     -23.841 -65.535   8.970  1.00  0.00      BSYN  
ATOM     90   SD MET    10     -23.154 -66.158   7.367  1.00  0.00      BSYN  
ATOM     91   CE MET    10     -22.543 -67.704   8.062  1.00  0.00      BSYN  
ATOM     92    C MET    10     -21.614 -64.408  10.845  1.00  0.00      BSYN  
ATOM     93    O MET    10     -20.852 -65.374  10.721  1.00  0.00      BSYN  
ATOM     94    N ALA    11     -21.956 -64.022  12.060  1.00  0.00      BSYN  
ATOM     95    H ALA    11     -22.689 -63.372  12.050  1.00  0.00      BSYN  
ATOM     96   CA ALA    11     -21.621 -64.764  13.307  1.00  0.00      BSYN  
ATOM     97   CB ALA    11     -21.611 -63.739  14.444  1.00  0.00      BSYN  
ATOM     98    C ALA    11     -22.302 -66.097  13.622  1.00  0.00      BSYN  
ATOM     99    O ALA    11     -23.559 -66.219  13.900  1.00  0.00      BSYN  
ATOM    100    N LYS    12     -21.472 -67.175  13.573  1.00  0.00      BSYN  
ATOM    101    H LYS    12     -20.555 -67.229  13.231  1.00  0.00      BSYN  
ATOM    102   CA LYS    12     -22.015 -68.593  13.678  1.00  0.00      BSYN  
ATOM    103   CB LYS    12     -22.282 -69.165  12.257  1.00  0.00      BSYN  
ATOM    104   CG LYS    12     -22.477 -70.629  12.109  1.00  0.00      BSYN  
ATOM    105   CD LYS    12     -22.480 -71.148  10.605  1.00  0.00      BSYN  
ATOM    106   CE LYS    12     -22.752 -72.696  10.609  1.00  0.00      BSYN  
ATOM    107   NZ LYS    12     -24.183 -72.953  10.884  1.00  0.00      BSYN  
ATOM    108  HZ1 LYS    12     -24.658 -72.522  11.703  1.00  0.00      BSYN  
ATOM    109  HZ2 LYS    12     -24.690 -72.622  10.038  1.00  0.00      BSYN  
ATOM    110  HZ3 LYS    12     -24.369 -73.976  10.874  1.00  0.00      BSYN  
ATOM    111    C LYS    12     -20.819 -69.268  14.284  1.00  0.00      BSYN  
ATOM    112    O LYS    12     -19.730 -69.329  13.664  1.00  0.00      BSYN  
ATOM    113    N GLU    13     -21.135 -69.763  15.494  1.00  0.00      BSYN  
ATOM    114    H GLU    13     -22.074 -69.815  15.771  1.00  0.00      BSYN  
ATOM    115   CA GLU    13     -20.147 -70.419  16.358  1.00  0.00      BSYN  
ATOM    116   CB GLU    13     -20.493 -70.236  17.840  1.00  0.00      BSYN  
ATOM    117   CG GLU    13     -21.072 -68.891  18.266  1.00  0.00      BSYN  
ATOM    118   CD GLU    13     -20.181 -67.626  18.099  1.00  0.00      BSYN  
ATOM    119  OE1 GLU    13     -20.597 -66.720  17.324  1.00  0.00      BSYN  
ATOM    120  OE2 GLU    13     -19.130 -67.538  18.739  1.00  0.00      BSYN  
ATOM    121    C GLU    13     -20.050 -71.868  16.059  1.00  0.00      BSYN  
ATOM    122    O GLU    13     -21.076 -72.591  15.876  1.00  0.00      BSYN  
ATOM    123    N GLY    14     -18.833 -72.286  16.201  1.00  0.00      BSYN  
ATOM    124    H GLY    14     -18.156 -71.668  16.547  1.00  0.00      BSYN  
ATOM    125   CA GLY    14     -18.558 -73.705  16.223  1.00  0.00      BSYN  
ATOM    126    C GLY    14     -17.197 -73.844  15.618  1.00  0.00      BSYN  
ATOM    127    O GLY    14     -16.214 -73.430  16.187  1.00  0.00      BSYN  
ATOM    128    N VAL    15     -17.276 -74.533  14.483  1.00  0.00      BSYN  
ATOM    129    H VAL    15     -18.051 -75.133  14.480  1.00  0.00      BSYN  
ATOM    130   CA VAL    15     -16.126 -74.649  13.532  1.00  0.00      BSYN  
ATOM    131   CB VAL    15     -15.681 -76.073  13.408  1.00  0.00      BSYN  
ATOM    132  CG1 VAL    15     -14.557 -76.073  12.275  1.00  0.00      BSYN  
ATOM    133  CG2 VAL    15     -15.055 -76.585  14.662  1.00  0.00      BSYN  
ATOM    134    C VAL    15     -16.916 -74.184  12.308  1.00  0.00      BSYN  
ATOM    135    O VAL    15     -17.983 -74.799  11.994  1.00  0.00      BSYN  
ATOM    136    N VAL    16     -16.526 -73.088  11.570  1.00  0.00      BSYN  
ATOM    137    H VAL    16     -15.794 -72.631  12.033  1.00  0.00      BSYN  
ATOM    138   CA VAL    16     -17.190 -72.742  10.316  1.00  0.00      BSYN  
ATOM    139   CB VAL    16     -17.129 -71.090  10.125  1.00  0.00      BSYN  
ATOM    140  CG1 VAL    16     -17.912 -70.545   8.920  1.00  0.00      BSYN  
ATOM    141  CG2 VAL    16     -17.526 -70.268  11.371  1.00  0.00      BSYN  
ATOM    142    C VAL    16     -16.484 -73.404   9.113  1.00  0.00      BSYN  
ATOM    143    O VAL    16     -15.650 -72.789   8.402  1.00  0.00      BSYN  
ATOM    144    N ALA    17     -16.994 -74.723   8.943  1.00  0.00      BSYN  
ATOM    145    H ALA    17     -17.350 -75.081   9.784  1.00  0.00      BSYN  
ATOM    146   CA ALA    17     -16.483 -75.618   7.885  1.00  0.00      BSYN  
ATOM    147   CB ALA    17     -15.483 -76.481   8.435  1.00  0.00      BSYN  
ATOM    148    C ALA    17     -17.587 -76.295   7.039  1.00  0.00      BSYN  
ATOM    149    O ALA    17     -17.511 -77.492   6.715  1.00  0.00      BSYN  
ATOM    150    N ALA    18     -18.683 -75.603   6.677  1.00  0.00      BSYN  
ATOM    151    H ALA    18     -18.809 -74.635   6.766  1.00  0.00      BSYN  
ATOM    152   CA ALA    18     -19.912 -76.189   6.083  1.00  0.00      BSYN  
ATOM    153   CB ALA    18     -21.122 -76.325   7.034  1.00  0.00      BSYN  
ATOM    154    C ALA    18     -20.282 -75.590   4.794  1.00  0.00      BSYN  
ATOM    155    O ALA    18     -21.295 -75.871   4.144  1.00  0.00      BSYN  
ATOM    156    N ALA    19     -19.395 -74.668   4.334  1.00  0.00      BSYN  
ATOM    157    H ALA    19     -18.445 -74.670   4.576  1.00  0.00      BSYN  
ATOM    158   CA ALA    19     -19.822 -73.839   3.185  1.00  0.00      BSYN  
ATOM    159   CB ALA    19     -19.501 -72.474   3.673  1.00  0.00      BSYN  
ATOM    160    C ALA    19     -19.022 -74.060   1.860  1.00  0.00      BSYN  
ATOM    161    O ALA    19     -17.786 -74.003   1.841  1.00  0.00      BSYN  
ATOM    162    N GLU    20     -19.787 -74.064   0.772  1.00  0.00      BSYN  
ATOM    163    H GLU    20     -20.759 -74.051   0.902  1.00  0.00      BSYN  
ATOM    164   CA GLU    20     -19.174 -74.333  -0.576  1.00  0.00      BSYN  
ATOM    165   CB GLU    20     -20.157 -74.918  -1.494  1.00  0.00      BSYN  
ATOM    166   CG GLU    20     -20.371 -76.321  -1.053  1.00  0.00      BSYN  
ATOM    167   CD GLU    20     -21.751 -76.906  -1.283  1.00  0.00      BSYN  
ATOM    168  OE1 GLU    20     -22.591 -76.636  -0.449  1.00  0.00      BSYN  
ATOM    169  OE2 GLU    20     -21.859 -77.588  -2.312  1.00  0.00      BSYN  
ATOM    170    C GLU    20     -18.527 -73.165  -1.236  1.00  0.00      BSYN  
ATOM    171    O GLU    20     -19.151 -72.303  -1.887  1.00  0.00      BSYN  
ATOM    172    N LYS    21     -17.201 -73.109  -1.002  1.00  0.00      BSYN  
ATOM    173    H LYS    21     -16.756 -73.603  -0.282  1.00  0.00      BSYN  
ATOM    174   CA LYS    21     -16.332 -72.094  -1.633  1.00  0.00      BSYN  
ATOM    175   CB LYS    21     -15.131 -71.428  -0.898  1.00  0.00      BSYN  
ATOM    176   CG LYS    21     -14.116 -72.398  -0.196  1.00  0.00      BSYN  
ATOM    177   CD LYS    21     -14.542 -73.124   1.116  1.00  0.00      BSYN  
ATOM    178   CE LYS    21     -13.554 -74.243   1.378  1.00  0.00      BSYN  
ATOM    179   NZ LYS    21     -13.558 -74.331   2.860  1.00  0.00      BSYN  
ATOM    180  HZ1 LYS    21     -14.524 -74.432   3.232  1.00  0.00      BSYN  
ATOM    181  HZ2 LYS    21     -12.940 -75.076   3.243  1.00  0.00      BSYN  
ATOM    182  HZ3 LYS    21     -13.134 -73.416   3.114  1.00  0.00      BSYN  
ATOM    183    C LYS    21     -15.885 -72.531  -3.049  1.00  0.00      BSYN  
ATOM    184    O LYS    21     -14.753 -73.040  -3.218  1.00  0.00      BSYN  
ATOM    185    N THR    22     -16.915 -72.256  -3.983  1.00  0.00      BSYN  
ATOM    186    H THR    22     -17.470 -71.466  -3.814  1.00  0.00      BSYN  
ATOM    187   CA THR    22     -16.863 -72.714  -5.304  1.00  0.00      BSYN  
ATOM    188   CB THR    22     -18.177 -73.457  -5.690  1.00  0.00      BSYN  
ATOM    189  OG1 THR    22     -19.294 -72.915  -5.051  1.00  0.00      BSYN  
ATOM    190  HG1 THR    22     -18.926 -72.348  -4.370  1.00  0.00      BSYN  
ATOM    191  CG2 THR    22     -18.223 -75.019  -5.546  1.00  0.00      BSYN  
ATOM    192    C THR    22     -16.716 -71.609  -6.250  1.00  0.00      BSYN  
ATOM    193    O THR    22     -15.869 -71.713  -7.115  1.00  0.00      BSYN  
ATOM    194    N LYS    23     -17.531 -70.632  -6.091  1.00  0.00      BSYN  
ATOM    195    H LYS    23     -18.381 -70.665  -5.604  1.00  0.00      BSYN  
ATOM    196   CA LYS    23     -17.104 -69.393  -6.722  1.00  0.00      BSYN  
ATOM    197   CB LYS    23     -18.378 -68.520  -7.151  1.00  0.00      BSYN  
ATOM    198   CG LYS    23     -18.079 -67.128  -7.922  1.00  0.00      BSYN  
ATOM    199   CD LYS    23     -19.414 -66.456  -7.860  1.00  0.00      BSYN  
ATOM    200   CE LYS    23     -19.273 -65.085  -8.512  1.00  0.00      BSYN  
ATOM    201   NZ LYS    23     -19.425 -65.104  -9.972  1.00  0.00      BSYN  
ATOM    202  HZ1 LYS    23     -20.172 -65.743 -10.310  1.00  0.00      BSYN  
ATOM    203  HZ2 LYS    23     -19.490 -64.118 -10.299  1.00  0.00      BSYN  
ATOM    204  HZ3 LYS    23     -18.470 -65.474 -10.152  1.00  0.00      BSYN  
ATOM    205    C LYS    23     -16.121 -68.616  -5.843  1.00  0.00      BSYN  
ATOM    206    O LYS    23     -16.459 -67.803  -5.005  1.00  0.00      BSYN  
ATOM    207    N GLN    24     -14.835 -69.025  -6.066  1.00  0.00      BSYN  
ATOM    208    H GLN    24     -14.763 -69.754  -6.718  1.00  0.00      BSYN  
ATOM    209   CA GLN    24     -13.732 -68.328  -5.540  1.00  0.00      BSYN  
ATOM    210   CB GLN    24     -12.429 -69.236  -5.459  1.00  0.00      BSYN  
ATOM    211   CG GLN    24     -12.621 -70.287  -4.389  1.00  0.00      BSYN  
ATOM    212   CD GLN    24     -11.474 -71.210  -4.151  1.00  0.00      BSYN  
ATOM    213  OE1 GLN    24     -10.268 -70.935  -4.228  1.00  0.00      BSYN  
ATOM    214  NE2 GLN    24     -11.976 -72.389  -3.915  1.00  0.00      BSYN  
ATOM    215 HE21 GLN    24     -11.365 -73.120  -3.683  1.00  0.00      BSYN  
ATOM    216 HE22 GLN    24     -12.944 -72.545  -3.915  1.00  0.00      BSYN  
ATOM    217    C GLN    24     -13.378 -67.140  -6.308  1.00  0.00      BSYN  
ATOM    218    O GLN    24     -13.212 -67.024  -7.491  1.00  0.00      BSYN  
ATOM    219    N GLY    25     -13.185 -66.024  -5.583  1.00  0.00      BSYN  
ATOM    220    H GLY    25     -13.420 -66.160  -4.641  1.00  0.00      BSYN  
ATOM    221   CA GLY    25     -12.700 -64.749  -6.160  1.00  0.00      BSYN  
ATOM    222    C GLY    25     -11.196 -64.640  -6.046  1.00  0.00      BSYN  
ATOM    223    O GLY    25     -10.559 -63.686  -5.475  1.00  0.00      BSYN  
ATOM    224    N VAL    26     -10.602 -65.677  -6.588  1.00  0.00      BSYN  
ATOM    225    H VAL    26     -11.177 -66.467  -6.664  1.00  0.00      BSYN  
ATOM    226   CA VAL    26      -9.205 -65.772  -6.941  1.00  0.00      BSYN  
ATOM    227   CB VAL    26      -8.825 -67.352  -7.003  1.00  0.00      BSYN  
ATOM    228  CG1 VAL    26      -9.022 -67.835  -5.586  1.00  0.00      BSYN  
ATOM    229  CG2 VAL    26      -9.790 -68.066  -7.808  1.00  0.00      BSYN  
ATOM    230    C VAL    26      -8.757 -64.987  -8.164  1.00  0.00      BSYN  
ATOM    231    O VAL    26      -8.017 -64.053  -7.895  1.00  0.00      BSYN  
ATOM    232    N THR    27      -9.057 -65.159  -9.443  1.00  0.00      BSYN  
ATOM    233    H THR    27      -9.599 -65.911  -9.759  1.00  0.00      BSYN  
ATOM    234   CA THR    27      -8.535 -64.308 -10.525  1.00  0.00      BSYN  
ATOM    235   CB THR    27      -7.902 -65.168 -11.695  1.00  0.00      BSYN  
ATOM    236  OG1 THR    27      -8.751 -66.181 -12.002  1.00  0.00      BSYN  
ATOM    237  HG1 THR    27      -9.244 -65.955 -12.794  1.00  0.00      BSYN  
ATOM    238  CG2 THR    27      -6.545 -65.606 -11.131  1.00  0.00      BSYN  
ATOM    239    C THR    27      -9.511 -63.297 -11.244  1.00  0.00      BSYN  
ATOM    240    O THR    27      -9.904 -63.299 -12.354  1.00  0.00      BSYN  
ATOM    241    N GLU    28      -9.744 -62.280 -10.386  1.00  0.00      BSYN  
ATOM    242    H GLU    28      -9.354 -62.398  -9.495  1.00  0.00      BSYN  
ATOM    243   CA GLU    28     -10.580 -61.121 -10.626  1.00  0.00      BSYN  
ATOM    244   CB GLU    28     -11.464 -60.822  -9.377  1.00  0.00      BSYN  
ATOM    245   CG GLU    28     -12.366 -59.587  -9.531  1.00  0.00      BSYN  
ATOM    246   CD GLU    28     -13.104 -59.274  -8.236  1.00  0.00      BSYN  
ATOM    247  OE1 GLU    28     -12.792 -58.143  -7.744  1.00  0.00      BSYN  
ATOM    248  OE2 GLU    28     -13.906 -60.002  -7.711  1.00  0.00      BSYN  
ATOM    249    C GLU    28      -9.662 -60.047 -10.947  1.00  0.00      BSYN  
ATOM    250    O GLU    28      -8.823 -59.768 -10.048  1.00  0.00      BSYN  
ATOM    251    N ALA    29      -9.560 -59.477 -12.161  1.00  0.00      BSYN  
ATOM    252    H ALA    29      -8.759 -58.981 -12.430  1.00  0.00      BSYN  
ATOM    253   CA ALA    29     -10.661 -59.378 -13.135  1.00  0.00      BSYN  
ATOM    254   CB ALA    29     -11.164 -57.959 -13.378  1.00  0.00      BSYN  
ATOM    255    C ALA    29     -10.223 -59.897 -14.544  1.00  0.00      BSYN  
ATOM    256    O ALA    29      -9.197 -59.505 -15.100  1.00  0.00      BSYN  
ATOM    257    N ALA    30     -11.032 -60.818 -14.987  1.00  0.00      BSYN  
ATOM    258    H ALA    30     -11.868 -61.002 -14.510  1.00  0.00      BSYN  
ATOM    259   CA ALA    30     -10.788 -61.572 -16.180  1.00  0.00      BSYN  
ATOM    260   CB ALA    30     -11.469 -62.997 -15.967  1.00  0.00      BSYN  
ATOM    261    C ALA    30     -11.385 -60.865 -17.413  1.00  0.00      BSYN  
ATOM    262    O ALA    30     -12.609 -60.690 -17.481  1.00  0.00      BSYN  
ATOM    263    N GLU    31     -10.681 -60.357 -18.376  1.00  0.00      BSYN  
ATOM    264    H GLU    31     -11.227 -60.071 -19.138  1.00  0.00      BSYN  
ATOM    265   CA GLU    31      -9.160 -60.296 -18.362  1.00  0.00      BSYN  
ATOM    266   CB GLU    31      -8.323 -61.011 -19.350  1.00  0.00      BSYN  
ATOM    267   CG GLU    31      -7.490 -62.148 -18.674  1.00  0.00      BSYN  
ATOM    268   CD GLU    31      -6.468 -61.655 -17.632  1.00  0.00      BSYN  
ATOM    269  OE1 GLU    31      -6.424 -62.330 -16.597  1.00  0.00      BSYN  
ATOM    270  OE2 GLU    31      -5.682 -60.748 -17.916  1.00  0.00      BSYN  
ATOM    271    C GLU    31      -8.661 -58.832 -18.582  1.00  0.00      BSYN  
ATOM    272    O GLU    31      -9.566 -57.942 -18.917  1.00  0.00      BSYN  
ATOM    273    N LYS    32      -7.393 -58.493 -18.478  1.00  0.00      BSYN  
ATOM    274    H LYS    32      -6.769 -59.187 -18.178  1.00  0.00      BSYN  
ATOM    275   CA LYS    32      -6.980 -57.181 -18.833  1.00  0.00      BSYN  
ATOM    276   CB LYS    32      -6.294 -56.496 -17.783  1.00  0.00      BSYN  
ATOM    277   CG LYS    32      -7.353 -55.930 -16.839  1.00  0.00      BSYN  
ATOM    278   CD LYS    32      -6.661 -54.656 -16.186  1.00  0.00      BSYN  
ATOM    279   CE LYS    32      -7.397 -54.210 -15.005  1.00  0.00      BSYN  
ATOM    280   NZ LYS    32      -6.991 -52.995 -14.400  1.00  0.00      BSYN  
ATOM    281  HZ1 LYS    32      -7.329 -52.796 -13.437  1.00  0.00      BSYN  
ATOM    282  HZ2 LYS    32      -5.976 -52.968 -14.175  1.00  0.00      BSYN  
ATOM    283  HZ3 LYS    32      -7.334 -52.230 -15.015  1.00  0.00      BSYN  
ATOM    284    C LYS    32      -6.120 -57.154 -20.046  1.00  0.00      BSYN  
ATOM    285    O LYS    32      -6.467 -56.387 -21.007  1.00  0.00      BSYN  
ATOM    286    N THR    33      -4.994 -57.835 -20.139  1.00  0.00      BSYN  
ATOM    287    H THR    33      -4.860 -58.544 -19.475  1.00  0.00      BSYN  
ATOM    288   CA THR    33      -4.063 -57.631 -21.249  1.00  0.00      BSYN  
ATOM    289   CB THR    33      -2.565 -57.907 -20.809  1.00  0.00      BSYN  
ATOM    290  OG1 THR    33      -2.277 -56.953 -19.775  1.00  0.00      BSYN  
ATOM    291  HG1 THR    33      -2.820 -56.850 -18.990  1.00  0.00      BSYN  
ATOM    292  CG2 THR    33      -1.523 -57.977 -22.023  1.00  0.00      BSYN  
ATOM    293    C THR    33      -4.421 -58.426 -22.564  1.00  0.00      BSYN  
ATOM    294    O THR    33      -4.072 -59.613 -22.681  1.00  0.00      BSYN  
ATOM    295    N LYS    34      -4.827 -57.697 -23.593  1.00  0.00      BSYN  
ATOM    296    H LYS    34      -4.988 -56.745 -23.423  1.00  0.00      BSYN  
ATOM    297   CA LYS    34      -5.376 -58.111 -24.841  1.00  0.00      BSYN  
ATOM    298   CB LYS    34      -6.614 -57.345 -25.271  1.00  0.00      BSYN  
ATOM    299   CG LYS    34      -7.841 -57.447 -24.409  1.00  0.00      BSYN  
ATOM    300   CD LYS    34      -8.902 -58.325 -25.002  1.00  0.00      BSYN  
ATOM    301   CE LYS    34      -9.954 -57.660 -25.872  1.00  0.00      BSYN  
ATOM    302   NZ LYS    34     -10.556 -56.569 -25.136  1.00  0.00      BSYN  
ATOM    303  HZ1 LYS    34     -10.003 -55.690 -25.192  1.00  0.00      BSYN  
ATOM    304  HZ2 LYS    34     -11.509 -56.424 -25.526  1.00  0.00      BSYN  
ATOM    305  HZ3 LYS    34     -10.578 -57.075 -24.227  1.00  0.00      BSYN  
ATOM    306    C LYS    34      -4.433 -58.226 -25.970  1.00  0.00      BSYN  
ATOM    307    O LYS    34      -4.554 -59.136 -26.828  1.00  0.00      BSYN  
ATOM    308    N GLU    35      -3.584 -57.286 -26.193  1.00  0.00      BSYN  
ATOM    309    H GLU    35      -3.305 -56.758 -25.416  1.00  0.00      BSYN  
ATOM    310   CA GLU    35      -2.790 -57.281 -27.439  1.00  0.00      BSYN  
ATOM    311   CB GLU    35      -3.046 -55.973 -28.284  1.00  0.00      BSYN  
ATOM    312   CG GLU    35      -4.452 -55.734 -28.684  1.00  0.00      BSYN  
ATOM    313   CD GLU    35      -4.736 -55.035 -30.050  1.00  0.00      BSYN  
ATOM    314  OE1 GLU    35      -5.468 -54.020 -30.047  1.00  0.00      BSYN  
ATOM    315  OE2 GLU    35      -4.521 -55.635 -31.048  1.00  0.00      BSYN  
ATOM    316    C GLU    35      -1.288 -57.591 -27.433  1.00  0.00      BSYN  
ATOM    317    O GLU    35      -0.668 -57.001 -26.534  1.00  0.00      BSYN  
ATOM    318    N GLY    36      -0.845 -58.324 -28.413  1.00  0.00      BSYN  
ATOM    319    H GLY    36      -1.399 -58.484 -29.205  1.00  0.00      BSYN  
ATOM    320   CA GLY    36       0.489 -58.921 -28.389  1.00  0.00      BSYN  
ATOM    321    C GLY    36       1.631 -57.978 -28.470  1.00  0.00      BSYN  
ATOM    322    O GLY    36       1.624 -56.914 -29.150  1.00  0.00      BSYN  
ATOM    323    N VAL    37       2.687 -58.463 -27.747  1.00  0.00      BSYN  
ATOM    324    H VAL    37       2.506 -59.155 -27.077  1.00  0.00      BSYN  
ATOM    325   CA VAL    37       4.021 -58.009 -27.791  1.00  0.00      BSYN  
ATOM    326   CB VAL    37       4.541 -57.510 -26.474  1.00  0.00      BSYN  
ATOM    327  CG1 VAL    37       3.976 -56.099 -26.343  1.00  0.00      BSYN  
ATOM    328  CG2 VAL    37       4.434 -58.437 -25.245  1.00  0.00      BSYN  
ATOM    329    C VAL    37       5.167 -58.874 -28.475  1.00  0.00      BSYN  
ATOM    330    O VAL    37       5.657 -59.915 -27.896  1.00  0.00      BSYN  
ATOM    331    N LEU    38       5.310 -58.560 -29.783  1.00  0.00      BSYN  
ATOM    332    H LEU    38       4.860 -57.761 -30.128  1.00  0.00      BSYN  
ATOM    333   CA LEU    38       6.226 -59.264 -30.652  1.00  0.00      BSYN  
ATOM    334   CB LEU    38       5.341 -60.126 -31.629  1.00  0.00      BSYN  
ATOM    335   CG LEU    38       4.388 -61.213 -31.292  1.00  0.00      BSYN  
ATOM    336  CD1 LEU    38       4.084 -61.791 -32.600  1.00  0.00      BSYN  
ATOM    337  CD2 LEU    38       4.813 -62.446 -30.390  1.00  0.00      BSYN  
ATOM    338    C LEU    38       7.277 -58.482 -31.332  1.00  0.00      BSYN  
ATOM    339    O LEU    38       8.396 -58.952 -31.460  1.00  0.00      BSYN  
ATOM    340    N TYR    39       6.776 -57.449 -32.007  1.00  0.00      BSYN  
ATOM    341    H TYR    39       5.843 -57.169 -31.899  1.00  0.00      BSYN  
ATOM    342   CA TYR    39       7.651 -56.558 -32.847  1.00  0.00      BSYN  
ATOM    343   CB TYR    39       7.111 -56.385 -34.186  1.00  0.00      BSYN  
ATOM    344   CG TYR    39       7.122 -57.655 -35.062  1.00  0.00      BSYN  
ATOM    345  CD1 TYR    39       6.208 -58.643 -34.876  1.00  0.00      BSYN  
ATOM    346  CE1 TYR    39       6.265 -59.720 -35.609  1.00  0.00      BSYN  
ATOM    347  CD2 TYR    39       8.096 -57.853 -35.941  1.00  0.00      BSYN  
ATOM    348  CE2 TYR    39       8.173 -58.953 -36.723  1.00  0.00      BSYN  
ATOM    349   CZ TYR    39       7.287 -59.880 -36.545  1.00  0.00      BSYN  
ATOM    350   OH TYR    39       7.432 -61.006 -37.406  1.00  0.00      BSYN  
ATOM    351   HH TYR    39       7.975 -60.849 -38.182  1.00  0.00      BSYN  
ATOM    352    C TYR    39       7.587 -55.281 -32.052  1.00  0.00      BSYN  
ATOM    353    O TYR    39       6.581 -54.740 -31.537  1.00  0.00      BSYN  
ATOM    354    N VAL    40       8.862 -54.819 -32.094  1.00  0.00      BSYN  
ATOM    355    H VAL    40       9.535 -55.514 -32.247  1.00  0.00      BSYN  
ATOM    356   CA VAL    40       9.304 -53.460 -31.672  1.00  0.00      BSYN  
ATOM    357   CB VAL    40      10.851 -53.511 -31.193  1.00  0.00      BSYN  
ATOM    358  CG1 VAL    40      11.385 -52.050 -30.787  1.00  0.00      BSYN  
ATOM    359  CG2 VAL    40      11.055 -54.488 -29.991  1.00  0.00      BSYN  
ATOM    360    C VAL    40       8.965 -52.529 -32.891  1.00  0.00      BSYN  
ATOM    361    O VAL    40       9.638 -52.577 -33.915  1.00  0.00      BSYN  
ATOM    362    N GLY    41       7.917 -51.792 -32.676  1.00  0.00      BSYN  
ATOM    363    H GLY    41       7.552 -52.003 -31.791  1.00  0.00      BSYN  
ATOM    364   CA GLY    41       7.156 -50.835 -33.484  1.00  0.00      BSYN  
ATOM    365    C GLY    41       5.771 -51.183 -33.925  1.00  0.00      BSYN  
ATOM    366    O GLY    41       5.568 -52.257 -34.502  1.00  0.00      BSYN  
ATOM    367    N SER    42       4.719 -50.342 -33.833  1.00  0.00      BSYN  
ATOM    368    H SER    42       3.873 -50.563 -34.277  1.00  0.00      BSYN  
ATOM    369   CA SER    42       4.773 -48.945 -33.350  1.00  0.00      BSYN  
ATOM    370   CB SER    42       4.543 -47.978 -34.442  1.00  0.00      BSYN  
ATOM    371   OG SER    42       3.259 -48.217 -35.040  1.00  0.00      BSYN  
ATOM    372   HG SER    42       3.468 -47.854 -35.904  1.00  0.00      BSYN  
ATOM    373    C SER    42       3.592 -48.727 -32.268  1.00  0.00      BSYN  
ATOM    374    O SER    42       2.632 -49.459 -32.291  1.00  0.00      BSYN  
ATOM    375    N LYS    43       3.460 -47.822 -31.271  1.00  0.00      BSYN  
ATOM    376    H LYS    43       4.083 -47.077 -31.134  1.00  0.00      BSYN  
ATOM    377   CA LYS    43       2.526 -47.968 -30.106  1.00  0.00      BSYN  
ATOM    378   CB LYS    43       3.478 -47.986 -28.939  1.00  0.00      BSYN  
ATOM    379   CG LYS    43       4.562 -46.891 -28.881  1.00  0.00      BSYN  
ATOM    380   CD LYS    43       4.612 -46.541 -27.351  1.00  0.00      BSYN  
ATOM    381   CE LYS    43       5.832 -45.868 -26.786  1.00  0.00      BSYN  
ATOM    382   NZ LYS    43       5.488 -45.415 -25.439  1.00  0.00      BSYN  
ATOM    383  HZ1 LYS    43       4.867 -46.114 -24.985  1.00  0.00      BSYN  
ATOM    384  HZ2 LYS    43       6.315 -45.402 -24.808  1.00  0.00      BSYN  
ATOM    385  HZ3 LYS    43       4.930 -44.541 -25.523  1.00  0.00      BSYN  
ATOM    386    C LYS    43       1.562 -46.721 -30.030  1.00  0.00      BSYN  
ATOM    387    O LYS    43       1.683 -45.725 -30.696  1.00  0.00      BSYN  
ATOM    388    N THR    44       0.507 -46.763 -29.258  1.00  0.00      BSYN  
ATOM    389    H THR    44      -0.268 -46.164 -29.259  1.00  0.00      BSYN  
ATOM    390   CA THR    44       0.105 -47.893 -28.483  1.00  0.00      BSYN  
ATOM    391   CB THR    44      -0.280 -47.509 -26.957  1.00  0.00      BSYN  
ATOM    392  OG1 THR    44      -1.182 -46.409 -27.107  1.00  0.00      BSYN  
ATOM    393  HG1 THR    44      -1.263 -46.060 -26.216  1.00  0.00      BSYN  
ATOM    394  CG2 THR    44       0.829 -46.938 -26.068  1.00  0.00      BSYN  
ATOM    395    C THR    44      -1.090 -48.649 -29.088  1.00  0.00      BSYN  
ATOM    396    O THR    44      -2.169 -48.095 -29.108  1.00  0.00      BSYN  
ATOM    397    N ARG    45      -0.918 -49.812 -29.646  1.00  0.00      BSYN  
ATOM    398    H ARG    45      -0.036 -50.240 -29.645  1.00  0.00      BSYN  
ATOM    399   CA ARG    45      -1.984 -50.631 -30.200  1.00  0.00      BSYN  
ATOM    400   CB ARG    45      -1.316 -51.893 -30.686  1.00  0.00      BSYN  
ATOM    401   CG ARG    45      -0.419 -51.517 -31.850  1.00  0.00      BSYN  
ATOM    402   CD ARG    45      -0.168 -52.852 -32.592  1.00  0.00      BSYN  
ATOM    403   NE ARG    45       0.679 -53.883 -32.043  1.00  0.00      BSYN  
ATOM    404   HE ARG    45       0.415 -54.487 -31.317  1.00  0.00      BSYN  
ATOM    405   CZ ARG    45       1.992 -54.111 -32.365  1.00  0.00      BSYN  
ATOM    406  NH1 ARG    45       2.738 -53.240 -33.079  1.00  0.00      BSYN  
ATOM    407 HH11 ARG    45       3.718 -53.434 -33.116  1.00  0.00      BSYN  
ATOM    408 HH12 ARG    45       2.373 -52.457 -33.582  1.00  0.00      BSYN  
ATOM    409  NH2 ARG    45       2.668 -55.184 -31.848  1.00  0.00      BSYN  
ATOM    410 HH21 ARG    45       3.612 -55.443 -32.051  1.00  0.00      BSYN  
ATOM    411 HH22 ARG    45       2.234 -55.751 -31.148  1.00  0.00      BSYN  
ATOM    412    C ARG    45      -3.083 -51.029 -29.082  1.00  0.00      BSYN  
ATOM    413    O ARG    45      -4.119 -51.426 -29.529  1.00  0.00      BSYN  
ATOM    414    N GLU    46      -2.857 -50.811 -27.817  1.00  0.00      BSYN  
ATOM    415    H GLU    46      -1.975 -50.481 -27.543  1.00  0.00      BSYN  
ATOM    416   CA GLU    46      -3.740 -51.477 -26.882  1.00  0.00      BSYN  
ATOM    417   CB GLU    46      -2.842 -51.966 -25.649  1.00  0.00      BSYN  
ATOM    418   CG GLU    46      -1.774 -52.988 -25.883  1.00  0.00      BSYN  
ATOM    419   CD GLU    46      -1.284 -53.541 -24.605  1.00  0.00      BSYN  
ATOM    420  OE1 GLU    46      -1.945 -54.385 -23.959  1.00  0.00      BSYN  
ATOM    421  OE2 GLU    46      -0.159 -53.150 -24.264  1.00  0.00      BSYN  
ATOM    422    C GLU    46      -4.851 -50.535 -26.455  1.00  0.00      BSYN  
ATOM    423    O GLU    46      -4.991 -50.305 -25.223  1.00  0.00      BSYN  
ATOM    424    N GLY    47      -5.756 -50.019 -27.260  1.00  0.00      BSYN  
ATOM    425    H GLY    47      -5.386 -50.077 -28.166  1.00  0.00      BSYN  
ATOM    426   CA GLY    47      -6.750 -49.064 -26.818  1.00  0.00      BSYN  
ATOM    427    C GLY    47      -8.017 -49.826 -26.755  1.00  0.00      BSYN  
ATOM    428    O GLY    47      -8.983 -49.197 -26.418  1.00  0.00      BSYN  
ATOM    429    N VAL    48      -8.031 -51.202 -26.768  1.00  0.00      BSYN  
ATOM    430    H VAL    48      -7.230 -51.767 -26.751  1.00  0.00      BSYN  
ATOM    431   CA VAL    48      -9.282 -51.959 -26.802  1.00  0.00      BSYN  
ATOM    432   CB VAL    48      -9.280 -52.754 -28.104  1.00  0.00      BSYN  
ATOM    433  CG1 VAL    48     -10.728 -53.268 -28.312  1.00  0.00      BSYN  
ATOM    434  CG2 VAL    48      -9.032 -52.118 -29.479  1.00  0.00      BSYN  
ATOM    435    C VAL    48      -9.412 -52.965 -25.592  1.00  0.00      BSYN  
ATOM    436    O VAL    48      -9.168 -54.212 -25.713  1.00  0.00      BSYN  
ATOM    437    N VAL    49      -9.889 -52.435 -24.496  1.00  0.00      BSYN  
ATOM    438    H VAL    49      -9.771 -51.472 -24.360  1.00  0.00      BSYN  
ATOM    439   CA VAL    49     -10.294 -53.269 -23.443  1.00  0.00      BSYN  
ATOM    440   CB VAL    49      -9.171 -53.017 -22.286  1.00  0.00      BSYN  
ATOM    441  CG1 VAL    49      -9.699 -52.010 -21.240  1.00  0.00      BSYN  
ATOM    442  CG2 VAL    49      -8.862 -54.384 -21.569  1.00  0.00      BSYN  
ATOM    443    C VAL    49     -11.775 -53.471 -23.119  1.00  0.00      BSYN  
ATOM    444    O VAL    49     -12.458 -52.626 -22.519  1.00  0.00      BSYN  
ATOM    445    N GLN    50     -12.198 -54.777 -23.166  1.00  0.00      BSYN  
ATOM    446    H GLN    50     -11.460 -55.363 -22.896  1.00  0.00      BSYN  
ATOM    447   CA GLN    50     -13.638 -55.048 -22.847  1.00  0.00      BSYN  
ATOM    448   CB GLN    50     -13.939 -56.511 -23.314  1.00  0.00      BSYN  
ATOM    449   CG GLN    50     -15.503 -56.791 -23.377  1.00  0.00      BSYN  
ATOM    450   CD GLN    50     -15.638 -58.313 -23.390  1.00  0.00      BSYN  
ATOM    451  OE1 GLN    50     -16.668 -58.784 -22.953  1.00  0.00      BSYN  
ATOM    452  NE2 GLN    50     -14.782 -59.163 -23.930  1.00  0.00      BSYN  
ATOM    453 HE21 GLN    50     -14.042 -58.974 -24.545  1.00  0.00      BSYN  
ATOM    454 HE22 GLN    50     -14.968 -60.089 -23.668  1.00  0.00      BSYN  
ATOM    455    C GLN    50     -13.951 -54.795 -21.328  1.00  0.00      BSYN  
ATOM    456    O GLN    50     -13.453 -55.471 -20.442  1.00  0.00      BSYN  
ATOM    457    N GLY    51     -14.850 -53.887 -21.122  1.00  0.00      BSYN  
ATOM    458    H GLY    51     -15.295 -53.439 -21.871  1.00  0.00      BSYN  
ATOM    459   CA GLY    51     -15.129 -53.207 -19.860  1.00  0.00      BSYN  
ATOM    460    C GLY    51     -16.570 -52.696 -19.956  1.00  0.00      BSYN  
ATOM    461    O GLY    51     -17.151 -52.254 -18.958  1.00  0.00      BSYN  
ATOM    462    N VAL    52     -17.077 -52.744 -21.212  1.00  0.00      BSYN  
ATOM    463    H VAL    52     -16.635 -53.173 -21.975  1.00  0.00      BSYN  
ATOM    464   CA VAL    52     -18.429 -52.327 -21.573  1.00  0.00      BSYN  
ATOM    465   CB VAL    52     -18.268 -50.936 -22.452  1.00  0.00      BSYN  
ATOM    466  CG1 VAL    52     -17.460 -51.055 -23.774  1.00  0.00      BSYN  
ATOM    467  CG2 VAL    52     -19.616 -50.391 -22.818  1.00  0.00      BSYN  
ATOM    468    C VAL    52     -18.860 -53.465 -22.576  1.00  0.00      BSYN  
ATOM    469    O VAL    52     -18.054 -54.106 -23.243  1.00  0.00      BSYN  
ATOM    470    N ALA    53     -20.237 -53.374 -22.654  1.00  0.00      BSYN  
ATOM    471    H ALA    53     -20.639 -52.494 -22.502  1.00  0.00      BSYN  
ATOM    472   CA ALA    53     -21.205 -54.318 -23.297  1.00  0.00      BSYN  
ATOM    473   CB ALA    53     -21.777 -55.282 -22.254  1.00  0.00      BSYN  
ATOM    474    C ALA    53     -22.241 -53.437 -24.024  1.00  0.00      BSYN  
ATOM    475    O ALA    53     -22.374 -52.248 -23.640  1.00  0.00      BSYN  
ATOM    476    N SER    54     -22.982 -53.950 -25.007  1.00  0.00      BSYN  
ATOM    477    H SER    54     -22.901 -54.915 -25.161  1.00  0.00      BSYN  
ATOM    478   CA SER    54     -24.008 -53.248 -25.754  1.00  0.00      BSYN  
ATOM    479   CB SER    54     -23.654 -53.604 -27.243  1.00  0.00      BSYN  
ATOM    480   OG SER    54     -22.231 -53.490 -27.364  1.00  0.00      BSYN  
ATOM    481   HG SER    54     -22.026 -52.560 -27.485  1.00  0.00      BSYN  
ATOM    482    C SER    54     -25.390 -53.744 -25.417  1.00  0.00      BSYN  
ATOM    483    O SER    54     -25.575 -54.924 -25.089  1.00  0.00      BSYN  
ATOM    484    N VAL    55     -26.389 -52.813 -25.303  1.00  0.00      BSYN  
ATOM    485    H VAL    55     -26.176 -51.905 -25.604  1.00  0.00      BSYN  
ATOM    486   CA VAL    55     -27.723 -53.216 -24.887  1.00  0.00      BSYN  
ATOM    487   CB VAL    55     -28.531 -52.006 -24.151  1.00  0.00      BSYN  
ATOM    488  CG1 VAL    55     -28.340 -52.444 -22.684  1.00  0.00      BSYN  
ATOM    489  CG2 VAL    55     -28.042 -50.586 -24.373  1.00  0.00      BSYN  
ATOM    490    C VAL    55     -28.413 -53.588 -26.099  1.00  0.00      BSYN  
ATOM    491    O VAL    55     -28.951 -52.754 -26.814  1.00  0.00      BSYN  
ATOM    492    N ALA    56     -28.407 -54.902 -26.197  1.00  0.00      BSYN  
ATOM    493    H ALA    56     -27.688 -55.449 -25.816  1.00  0.00      BSYN  
ATOM    494   CA ALA    56     -29.143 -55.420 -27.286  1.00  0.00      BSYN  
ATOM    495   CB ALA    56     -28.148 -55.720 -28.370  1.00  0.00      BSYN  
ATOM    496    C ALA    56     -29.955 -56.632 -26.935  1.00  0.00      BSYN  
ATOM    497    O ALA    56     -30.964 -56.966 -27.611  1.00  0.00      BSYN  
ATOM    498    N GLU    57     -29.479 -57.412 -25.982  1.00  0.00      BSYN  
ATOM    499    H GLU    57     -28.578 -57.442 -25.598  1.00  0.00      BSYN  
ATOM    500   CA GLU    57     -30.274 -58.541 -25.367  1.00  0.00      BSYN  
ATOM    501   CB GLU    57     -29.652 -59.883 -25.697  1.00  0.00      BSYN  
ATOM    502   CG GLU    57     -30.073 -60.379 -27.076  1.00  0.00      BSYN  
ATOM    503   CD GLU    57     -29.412 -61.537 -27.701  1.00  0.00      BSYN  
ATOM    504  OE1 GLU    57     -29.215 -61.491 -28.872  1.00  0.00      BSYN  
ATOM    505  OE2 GLU    57     -29.160 -62.537 -27.025  1.00  0.00      BSYN  
ATOM    506    C GLU    57     -30.465 -58.240 -23.889  1.00  0.00      BSYN  
ATOM    507    O GLU    57     -29.478 -57.799 -23.293  1.00  0.00      BSYN  
ATOM    508    N LYS    58     -31.719 -58.381 -23.399  1.00  0.00      BSYN  
ATOM    509    H LYS    58     -32.291 -58.988 -23.913  1.00  0.00      BSYN  
ATOM    510   CA LYS    58     -31.986 -57.961 -22.049  1.00  0.00      BSYN  
ATOM    511   CB LYS    58     -32.825 -56.621 -22.164  1.00  0.00      BSYN  
ATOM    512   CG LYS    58     -32.065 -55.328 -21.919  1.00  0.00      BSYN  
ATOM    513   CD LYS    58     -31.501 -55.078 -20.558  1.00  0.00      BSYN  
ATOM    514   CE LYS    58     -31.003 -53.645 -20.771  1.00  0.00      BSYN  
ATOM    515   NZ LYS    58     -30.267 -53.157 -19.592  1.00  0.00      BSYN  
ATOM    516  HZ1 LYS    58     -29.793 -52.271 -19.862  1.00  0.00      BSYN  
ATOM    517  HZ2 LYS    58     -30.911 -53.110 -18.777  1.00  0.00      BSYN  
ATOM    518  HZ3 LYS    58     -29.531 -53.885 -19.493  1.00  0.00      BSYN  
ATOM    519    C LYS    58     -32.802 -59.190 -21.515  1.00  0.00      BSYN  
ATOM    520    O LYS    58     -33.709 -58.910 -20.732  1.00  0.00      BSYN  
ATOM    521    N THR    59     -32.538 -60.445 -21.876  1.00  0.00      BSYN  
ATOM    522    H THR    59     -31.643 -60.767 -22.115  1.00  0.00      BSYN  
ATOM    523   CA THR    59     -33.665 -61.418 -21.864  1.00  0.00      BSYN  
ATOM    524   CB THR    59     -34.510 -61.534 -23.195  1.00  0.00      BSYN  
ATOM    525  OG1 THR    59     -33.588 -61.009 -24.185  1.00  0.00      BSYN  
ATOM    526  HG1 THR    59     -34.153 -60.556 -24.816  1.00  0.00      BSYN  
ATOM    527  CG2 THR    59     -35.826 -60.869 -23.212  1.00  0.00      BSYN  
ATOM    528    C THR    59     -33.189 -62.832 -21.538  1.00  0.00      BSYN  
ATOM    529    O THR    59     -33.220 -63.284 -20.450  1.00  0.00      BSYN  
ATOM    530    N LYS    60     -32.535 -63.391 -22.571  1.00  0.00      BSYN  
ATOM    531    H LYS    60     -32.138 -62.920 -23.333  1.00  0.00      BSYN  
ATOM    532   CA LYS    60     -32.293 -64.807 -22.450  1.00  0.00      BSYN  
ATOM    533   CB LYS    60     -32.664 -65.640 -23.689  1.00  0.00      BSYN  
ATOM    534   CG LYS    60     -34.055 -65.692 -24.141  1.00  0.00      BSYN  
ATOM    535   CD LYS    60     -34.962 -66.641 -23.249  1.00  0.00      BSYN  
ATOM    536   CE LYS    60     -36.374 -66.160 -23.386  1.00  0.00      BSYN  
ATOM    537   NZ LYS    60     -36.958 -66.584 -24.689  1.00  0.00      BSYN  
ATOM    538  HZ1 LYS    60     -37.705 -65.891 -24.897  1.00  0.00      BSYN  
ATOM    539  HZ2 LYS    60     -36.247 -66.682 -25.442  1.00  0.00      BSYN  
ATOM    540  HZ3 LYS    60     -37.562 -67.429 -24.643  1.00  0.00      BSYN  
ATOM    541    C LYS    60     -30.844 -65.077 -21.907  1.00  0.00      BSYN  
ATOM    542    O LYS    60     -29.927 -64.909 -22.673  1.00  0.00      BSYN  
ATOM    543    N GLU    61     -30.897 -65.626 -20.648  1.00  0.00      BSYN  
ATOM    544    H GLU    61     -31.755 -65.744 -20.189  1.00  0.00      BSYN  
ATOM    545   CA GLU    61     -29.740 -66.159 -20.000  1.00  0.00      BSYN  
ATOM    546   CB GLU    61     -29.235 -65.217 -18.957  1.00  0.00      BSYN  
ATOM    547   CG GLU    61     -28.195 -64.291 -19.508  1.00  0.00      BSYN  
ATOM    548   CD GLU    61     -28.013 -62.871 -18.796  1.00  0.00      BSYN  
ATOM    549  OE1 GLU    61     -27.248 -62.797 -17.826  1.00  0.00      BSYN  
ATOM    550  OE2 GLU    61     -28.387 -61.809 -19.320  1.00  0.00      BSYN  
ATOM    551    C GLU    61     -30.171 -67.480 -19.469  1.00  0.00      BSYN  
ATOM    552    O GLU    61     -31.279 -67.668 -18.900  1.00  0.00      BSYN  
ATOM    553    N GLN    62     -29.312 -68.426 -19.669  1.00  0.00      BSYN  
ATOM    554    H GLN    62     -28.333 -68.378 -19.650  1.00  0.00      BSYN  
ATOM    555   CA GLN    62     -29.769 -69.873 -19.641  1.00  0.00      BSYN  
ATOM    556   CB GLN    62     -30.283 -70.433 -21.004  1.00  0.00      BSYN  
ATOM    557   CG GLN    62     -31.093 -69.754 -21.975  1.00  0.00      BSYN  
ATOM    558   CD GLN    62     -31.480 -70.812 -23.003  1.00  0.00      BSYN  
ATOM    559  OE1 GLN    62     -31.108 -71.955 -23.101  1.00  0.00      BSYN  
ATOM    560  NE2 GLN    62     -32.478 -70.300 -23.798  1.00  0.00      BSYN  
ATOM    561 HE21 GLN    62     -32.422 -69.325 -23.716  1.00  0.00      BSYN  
ATOM    562 HE22 GLN    62     -33.089 -70.778 -24.396  1.00  0.00      BSYN  
ATOM    563    C GLN    62     -28.721 -70.726 -19.055  1.00  0.00      BSYN  
ATOM    564    O GLN    62     -27.577 -70.290 -18.913  1.00  0.00      BSYN  
ATOM    565    N ALA    63     -28.976 -72.027 -18.813  1.00  0.00      BSYN  
ATOM    566    H ALA    63     -29.930 -72.247 -18.771  1.00  0.00      BSYN  
ATOM    567   CA ALA    63     -27.908 -72.953 -18.469  1.00  0.00      BSYN  
ATOM    568   CB ALA    63     -28.625 -74.329 -18.252  1.00  0.00      BSYN  
ATOM    569    C ALA    63     -26.781 -73.111 -19.516  1.00  0.00      BSYN  
ATOM    570    O ALA    63     -26.893 -73.590 -20.632  1.00  0.00      BSYN  
ATOM    571    N SER    64     -25.652 -72.817 -18.946  1.00  0.00      BSYN  
ATOM    572    H SER    64     -25.682 -72.254 -18.144  1.00  0.00      BSYN  
ATOM    573   CA SER    64     -24.395 -73.557 -19.229  1.00  0.00      BSYN  
ATOM    574   CB SER    64     -23.332 -72.487 -19.466  1.00  0.00      BSYN  
ATOM    575   OG SER    64     -23.685 -71.590 -20.551  1.00  0.00      BSYN  
ATOM    576   HG SER    64     -23.919 -72.146 -21.298  1.00  0.00      BSYN  
ATOM    577    C SER    64     -24.028 -74.542 -18.122  1.00  0.00      BSYN  
ATOM    578    O SER    64     -23.141 -75.348 -18.330  1.00  0.00      BSYN  
ATOM    579    N HIS    65     -24.700 -74.437 -16.993  1.00  0.00      BSYN  
ATOM    580    H HIS    65     -25.178 -73.630 -16.710  1.00  0.00      BSYN  
ATOM    581   CA HIS    65     -24.827 -75.428 -15.931  1.00  0.00      BSYN  
ATOM    582   CB HIS    65     -25.304 -74.561 -14.656  1.00  0.00      BSYN  
ATOM    583   CG HIS    65     -25.069 -75.290 -13.346  1.00  0.00      BSYN  
ATOM    584  ND1 HIS    65     -26.035 -75.420 -12.503  1.00  0.00      BSYN  
ATOM    585  HD1 HIS    65     -26.923 -75.105 -12.773  1.00  0.00      BSYN  
ATOM    586  CD2 HIS    65     -23.929 -75.587 -12.664  1.00  0.00      BSYN  
ATOM    587  NE2 HIS    65     -24.255 -75.925 -11.445  1.00  0.00      BSYN  
ATOM    588  CE1 HIS    65     -25.589 -75.836 -11.357  1.00  0.00      BSYN  
ATOM    589    C HIS    65     -25.721 -76.684 -16.182  1.00  0.00      BSYN  
ATOM    590    O HIS    65     -26.978 -76.729 -15.963  1.00  0.00      BSYN  
ATOM    591    N LEU    66     -25.042 -77.769 -16.667  1.00  0.00      BSYN  
ATOM    592    H LEU    66     -24.077 -77.649 -16.788  1.00  0.00      BSYN  
ATOM    593   CA LEU    66     -25.641 -79.093 -16.901  1.00  0.00      BSYN  
ATOM    594   CB LEU    66     -25.119 -79.363 -18.309  1.00  0.00      BSYN  
ATOM    595   CG LEU    66     -25.927 -78.776 -19.522  1.00  0.00      BSYN  
ATOM    596  CD1 LEU    66     -25.040 -78.963 -20.778  1.00  0.00      BSYN  
ATOM    597  CD2 LEU    66     -27.286 -79.309 -19.777  1.00  0.00      BSYN  
ATOM    598    C LEU    66     -25.016 -80.070 -15.827  1.00  0.00      BSYN  
ATOM    599    O LEU    66     -24.141 -79.670 -14.989  1.00  0.00      BSYN  
ATOM    600    N GLY    67     -25.455 -81.347 -15.995  1.00  0.00      BSYN  
ATOM    601    H GLY    67     -26.176 -81.480 -16.645  1.00  0.00      BSYN  
ATOM    602   CA GLY    67     -24.794 -82.504 -15.287  1.00  0.00      BSYN  
ATOM    603    C GLY    67     -24.946 -82.691 -13.745  1.00  0.00      BSYN  
ATOM    604    O GLY    67     -24.006 -82.890 -12.987  1.00  0.00      BSYN  
ATOM    605    N GLY    68     -26.252 -82.772 -13.404  1.00  0.00      BSYN  
ATOM    606    H GLY    68     -26.965 -82.981 -14.042  1.00  0.00      BSYN  
ATOM    607   CA GLY    68     -26.761 -82.672 -12.111  1.00  0.00      BSYN  
ATOM    608    C GLY    68     -27.998 -83.515 -11.977  1.00  0.00      BSYN  
ATOM    609    O GLY    68     -28.916 -83.416 -12.735  1.00  0.00      BSYN  
ATOM    610    N ALA    69     -28.093 -84.240 -10.812  1.00  0.00      BSYN  
ATOM    611    H ALA    69     -27.566 -84.002 -10.021  1.00  0.00      BSYN  
ATOM    612   CA ALA    69     -29.118 -85.281 -10.514  1.00  0.00      BSYN  
ATOM    613   CB ALA    69     -28.661 -86.555 -11.206  1.00  0.00      BSYN  
ATOM    614    C ALA    69     -28.890 -85.551  -8.996  1.00  0.00      BSYN  
ATOM    615    O ALA    69     -29.852 -86.016  -8.458  1.00  0.00      BSYN  
ATOM    616    N VAL    70     -27.719 -85.271  -8.460  1.00  0.00      BSYN  
ATOM    617    H VAL    70     -27.098 -84.706  -8.966  1.00  0.00      BSYN  
ATOM    618   CA VAL    70     -27.445 -85.451  -7.068  1.00  0.00      BSYN  
ATOM    619   CB VAL    70     -26.206 -86.429  -6.870  1.00  0.00      BSYN  
ATOM    620  CG1 VAL    70     -25.715 -86.438  -5.306  1.00  0.00      BSYN  
ATOM    621  CG2 VAL    70     -26.252 -87.631  -7.587  1.00  0.00      BSYN  
ATOM    622    C VAL    70     -27.255 -84.056  -6.430  1.00  0.00      BSYN  
ATOM    623    O VAL    70     -28.021 -83.543  -5.626  1.00  0.00      BSYN  
ATOM    624    N PHE    71     -26.248 -83.333  -6.985  1.00  0.00      BSYN  
ATOM    625    H PHE    71     -25.717 -83.810  -7.656  1.00  0.00      BSYN  
ATOM    626   CA PHE    71     -25.937 -82.001  -6.724  1.00  0.00      BSYN  
ATOM    627   CB PHE    71     -25.330 -82.003  -5.263  1.00  0.00      BSYN  
ATOM    628   CG PHE    71     -25.655 -80.786  -4.382  1.00  0.00      BSYN  
ATOM    629  CD1 PHE    71     -26.785 -80.000  -4.497  1.00  0.00      BSYN  
ATOM    630  CD2 PHE    71     -24.627 -80.311  -3.653  1.00  0.00      BSYN  
ATOM    631  CE1 PHE    71     -26.899 -78.751  -3.946  1.00  0.00      BSYN  
ATOM    632  CE2 PHE    71     -24.652 -78.975  -3.233  1.00  0.00      BSYN  
ATOM    633   CZ PHE    71     -25.733 -78.232  -3.383  1.00  0.00      BSYN  
ATOM    634    C PHE    71     -24.973 -81.237  -7.686  1.00  0.00      BSYN  
ATOM    635    O PHE    71     -24.722 -81.729  -8.819  1.00  0.00      BSYN  
ATOM    636    N SER    72     -24.200 -80.219  -7.211  1.00  0.00      BSYN  
ATOM    637    H SER    72     -23.990 -80.166  -6.255  1.00  0.00      BSYN  
ATOM    638   CA SER    72     -23.814 -79.291  -8.161  1.00  0.00      BSYN  
ATOM    639   CB SER    72     -23.653 -77.958  -7.545  1.00  0.00      BSYN  
ATOM    640   OG SER    72     -22.987 -77.114  -8.510  1.00  0.00      BSYN  
ATOM    641   HG SER    72     -23.054 -76.205  -8.207  1.00  0.00      BSYN  
ATOM    642    C SER    72     -22.553 -79.844  -8.845  1.00  0.00      BSYN  
ATOM    643    O SER    72     -21.554 -79.950  -8.209  1.00  0.00      BSYN  
ATOM    644    N GLY    73     -22.737 -80.325 -10.080  1.00  0.00      BSYN  
ATOM    645    H GLY    73     -23.662 -80.378 -10.402  1.00  0.00      BSYN  
ATOM    646   CA GLY    73     -21.645 -81.039 -10.710  1.00  0.00      BSYN  
ATOM    647    C GLY    73     -21.591 -82.604 -10.725  1.00  0.00      BSYN  
ATOM    648    O GLY    73     -20.697 -83.045 -11.434  1.00  0.00      BSYN  
ATOM    649    N ALA    74     -22.271 -83.426  -9.945  1.00  0.00      BSYN  
ATOM    650    H ALA    74     -23.026 -83.100  -9.413  1.00  0.00      BSYN  
ATOM    651   CA ALA    74     -22.307 -84.855  -9.996  1.00  0.00      BSYN  
ATOM    652   CB ALA    74     -21.778 -85.580  -8.672  1.00  0.00      BSYN  
ATOM    653    C ALA    74     -23.694 -85.508 -10.189  1.00  0.00      BSYN  
ATOM    654    O ALA    74     -24.715 -85.081  -9.617  1.00  0.00      BSYN  
ATOM    655    N GLY    75     -23.759 -86.534 -11.096  1.00  0.00      BSYN  
ATOM    656    H GLY    75     -22.923 -86.905 -11.450  1.00  0.00      BSYN  
ATOM    657   CA GLY    75     -24.993 -87.212 -11.550  1.00  0.00      BSYN  
ATOM    658    C GLY    75     -24.585 -88.005 -12.845  1.00  0.00      BSYN  
ATOM    659    O GLY    75     -23.446 -88.448 -13.025  1.00  0.00      BSYN  
ATOM    660    N ASN    76     -25.479 -87.939 -13.852  1.00  0.00      BSYN  
ATOM    661    H ASN    76     -26.281 -87.404 -13.675  1.00  0.00      BSYN  
ATOM    662   CA ASN    76     -25.212 -88.605 -15.161  1.00  0.00      BSYN  
ATOM    663   CB ASN    76     -26.524 -89.411 -15.446  1.00  0.00      BSYN  
ATOM    664   CG ASN    76     -26.236 -90.135 -16.756  1.00  0.00      BSYN  
ATOM    665  OD1 ASN    76     -26.018 -91.343 -16.649  1.00  0.00      BSYN  
ATOM    666  ND2 ASN    76     -26.335 -89.513 -17.934  1.00  0.00      BSYN  
ATOM    667 HD21 ASN    76     -26.379 -88.534 -17.934  1.00  0.00      BSYN  
ATOM    668 HD22 ASN    76     -26.265 -90.148 -18.677  1.00  0.00      BSYN  
ATOM    669    C ASN    76     -24.542 -87.595 -16.184  1.00  0.00      BSYN  
ATOM    670    O ASN    76     -25.290 -87.129 -17.073  1.00  0.00      BSYN  
ATOM    671    N ILE    77     -23.272 -87.386 -16.111  1.00  0.00      BSYN  
ATOM    672    H ILE    77     -22.874 -87.424 -15.216  1.00  0.00      BSYN  
ATOM    673   CA ILE    77     -22.441 -86.729 -17.169  1.00  0.00      BSYN  
ATOM    674   CB ILE    77     -20.970 -86.818 -16.796  1.00  0.00      BSYN  
ATOM    675  CG2 ILE    77     -20.780 -86.174 -15.503  1.00  0.00      BSYN  
ATOM    676  CG1 ILE    77     -20.281 -88.156 -16.869  1.00  0.00      BSYN  
ATOM    677   CD ILE    77     -18.740 -87.893 -16.714  1.00  0.00      BSYN  
ATOM    678    C ILE    77     -22.507 -87.081 -18.634  1.00  0.00      BSYN  
ATOM    679    O ILE    77     -21.650 -86.688 -19.386  1.00  0.00      BSYN  
ATOM    680    N ALA    78     -23.401 -87.942 -19.021  1.00  0.00      BSYN  
ATOM    681    H ALA    78     -23.756 -88.452 -18.263  1.00  0.00      BSYN  
ATOM    682   CA ALA    78     -23.768 -88.060 -20.431  1.00  0.00      BSYN  
ATOM    683   CB ALA    78     -23.869 -89.458 -20.849  1.00  0.00      BSYN  
ATOM    684    C ALA    78     -24.975 -87.252 -20.836  1.00  0.00      BSYN  
ATOM    685    O ALA    78     -26.086 -87.582 -20.638  1.00  0.00      BSYN  
ATOM    686    N ALA    79     -24.683 -86.166 -21.595  1.00  0.00      BSYN  
ATOM    687    H ALA    79     -23.784 -86.003 -21.948  1.00  0.00      BSYN  
ATOM    688   CA ALA    79     -25.683 -85.274 -22.043  1.00  0.00      BSYN  
ATOM    689   CB ALA    79     -26.125 -84.183 -21.135  1.00  0.00      BSYN  
ATOM    690    C ALA    79     -25.186 -84.638 -23.252  1.00  0.00      BSYN  
ATOM    691    O ALA    79     -24.663 -83.538 -23.329  1.00  0.00      BSYN  
ATOM    692    N ALA    80     -25.285 -85.389 -24.312  1.00  0.00      BSYN  
ATOM    693    H ALA    80     -25.946 -86.103 -24.192  1.00  0.00      BSYN  
ATOM    694   CA ALA    80     -24.686 -85.170 -25.661  1.00  0.00      BSYN  
ATOM    695   CB ALA    80     -24.463 -86.562 -26.459  1.00  0.00      BSYN  
ATOM    696    C ALA    80     -25.474 -84.189 -26.623  1.00  0.00      BSYN  
ATOM    697    O ALA    80     -26.195 -84.648 -27.480  1.00  0.00      BSYN  
ATOM    698    N THR    81     -25.348 -82.914 -26.464  1.00  0.00      BSYN  
ATOM    699    H THR    81     -24.557 -82.637 -25.957  1.00  0.00      BSYN  
ATOM    700   CA THR    81     -26.141 -81.921 -27.163  1.00  0.00      BSYN  
ATOM    701   CB THR    81     -26.787 -81.230 -26.024  1.00  0.00      BSYN  
ATOM    702  OG1 THR    81     -27.463 -80.165 -26.550  1.00  0.00      BSYN  
ATOM    703  HG1 THR    81     -26.977 -79.400 -26.232  1.00  0.00      BSYN  
ATOM    704  CG2 THR    81     -26.006 -80.840 -24.745  1.00  0.00      BSYN  
ATOM    705    C THR    81     -25.230 -80.903 -27.917  1.00  0.00      BSYN  
ATOM    706    O THR    81     -23.999 -80.907 -27.739  1.00  0.00      BSYN  
ATOM    707    N GLY    82     -25.737 -79.983 -28.787  1.00  0.00      BSYN  
ATOM    708    H GLY    82     -26.677 -80.042 -29.060  1.00  0.00      BSYN  
ATOM    709   CA GLY    82     -25.088 -78.820 -29.408  1.00  0.00      BSYN  
ATOM    710    C GLY    82     -24.369 -79.406 -30.660  1.00  0.00      BSYN  
ATOM    711    O GLY    82     -24.362 -78.670 -31.668  1.00  0.00      BSYN  
ATOM    712    N LEU    83     -23.919 -80.689 -30.594  1.00  0.00      BSYN  
ATOM    713    H LEU    83     -23.803 -81.104 -29.714  1.00  0.00      BSYN  
ATOM    714   CA LEU    83     -23.471 -81.372 -31.788  1.00  0.00      BSYN  
ATOM    715   CB LEU    83     -22.136 -82.134 -31.618  1.00  0.00      BSYN  
ATOM    716   CG LEU    83     -21.888 -83.210 -30.627  1.00  0.00      BSYN  
ATOM    717  CD1 LEU    83     -20.962 -84.334 -31.141  1.00  0.00      BSYN  
ATOM    718  CD2 LEU    83     -21.188 -82.654 -29.429  1.00  0.00      BSYN  
ATOM    719    C LEU    83     -24.546 -82.194 -32.522  1.00  0.00      BSYN  
ATOM    720    O LEU    83     -25.448 -82.710 -31.917  1.00  0.00      BSYN  
ATOM    721    N VAL    84     -24.366 -82.425 -33.855  1.00  0.00      BSYN  
ATOM    722    H VAL    84     -23.469 -82.131 -34.117  1.00  0.00      BSYN  
ATOM    723   CA VAL    84     -25.303 -83.051 -34.656  1.00  0.00      BSYN  
ATOM    724   CB VAL    84     -25.511 -82.275 -35.950  1.00  0.00      BSYN  
ATOM    725  CG1 VAL    84     -26.919 -82.312 -36.436  1.00  0.00      BSYN  
ATOM    726  CG2 VAL    84     -25.136 -80.772 -35.709  1.00  0.00      BSYN  
ATOM    727    C VAL    84     -24.934 -84.555 -35.029  1.00  0.00      BSYN  
ATOM    728    O VAL    84     -24.038 -84.769 -35.780  1.00  0.00      BSYN  
ATOM    729    N LYS    85     -25.492 -85.550 -34.337  1.00  0.00      BSYN  
ATOM    730    H LYS    85     -26.076 -85.411 -33.562  1.00  0.00      BSYN  
ATOM    731   CA LYS    85     -25.145 -86.869 -34.805  1.00  0.00      BSYN  
ATOM    732   CB LYS    85     -24.149 -87.384 -33.843  1.00  0.00      BSYN  
ATOM    733   CG LYS    85     -23.496 -88.683 -33.917  1.00  0.00      BSYN  
ATOM    734   CD LYS    85     -22.418 -88.662 -32.772  1.00  0.00      BSYN  
ATOM    735   CE LYS    85     -22.047 -90.106 -32.655  1.00  0.00      BSYN  
ATOM    736   NZ LYS    85     -22.528 -90.597 -31.259  1.00  0.00      BSYN  
ATOM    737  HZ1 LYS    85     -22.044 -89.924 -30.631  1.00  0.00      BSYN  
ATOM    738  HZ2 LYS    85     -23.520 -90.312 -31.128  1.00  0.00      BSYN  
ATOM    739  HZ3 LYS    85     -22.296 -91.567 -30.966  1.00  0.00      BSYN  
ATOM    740    C LYS    85     -26.100 -87.979 -35.213  1.00  0.00      BSYN  
ATOM    741    O LYS    85     -27.126 -88.357 -34.603  1.00  0.00      BSYN  
ATOM    742    N ARG    86     -25.842 -88.360 -36.432  1.00  0.00      BSYN  
ATOM    743    H ARG    86     -25.120 -87.980 -36.975  1.00  0.00      BSYN  
ATOM    744   CA ARG    86     -26.538 -89.456 -37.153  1.00  0.00      BSYN  
ATOM    745   CB ARG    86     -26.801 -90.693 -36.271  1.00  0.00      BSYN  
ATOM    746   CG ARG    86     -27.716 -91.880 -36.915  1.00  0.00      BSYN  
ATOM    747   CD ARG    86     -27.540 -93.005 -35.838  1.00  0.00      BSYN  
ATOM    748   NE ARG    86     -26.700 -93.982 -36.517  1.00  0.00      BSYN  
ATOM    749   HE ARG    86     -26.814 -93.929 -37.489  1.00  0.00      BSYN  
ATOM    750   CZ ARG    86     -26.056 -95.014 -36.022  1.00  0.00      BSYN  
ATOM    751  NH1 ARG    86     -25.505 -95.859 -36.874  1.00  0.00      BSYN  
ATOM    752 HH11 ARG    86     -24.994 -96.685 -36.638  1.00  0.00      BSYN  
ATOM    753 HH12 ARG    86     -25.654 -95.623 -37.834  1.00  0.00      BSYN  
ATOM    754  NH2 ARG    86     -26.094 -95.181 -34.661  1.00  0.00      BSYN  
ATOM    755 HH21 ARG    86     -25.717 -96.016 -34.260  1.00  0.00      BSYN  
ATOM    756 HH22 ARG    86     -26.417 -94.458 -34.051  1.00  0.00      BSYN  
ATOM    757    C ARG    86     -27.781 -88.854 -37.779  1.00  0.00      BSYN  
ATOM    758    O ARG    86     -28.865 -88.882 -37.278  1.00  0.00      BSYN  
ATOM    759    N GLU    87     -27.389 -88.376 -38.998  1.00  0.00      BSYN  
ATOM    760    H GLU    87     -26.677 -88.920 -39.395  1.00  0.00      BSYN  
ATOM    761   CA GLU    87     -28.220 -87.577 -39.829  1.00  0.00      BSYN  
ATOM    762   CB GLU    87     -27.395 -86.996 -40.969  1.00  0.00      BSYN  
ATOM    763   CG GLU    87     -26.530 -85.877 -40.507  1.00  0.00      BSYN  
ATOM    764   CD GLU    87     -25.298 -86.273 -39.714  1.00  0.00      BSYN  
ATOM    765  OE1 GLU    87     -24.410 -86.632 -40.451  1.00  0.00      BSYN  
ATOM    766  OE2 GLU    87     -25.348 -86.336 -38.510  1.00  0.00      BSYN  
ATOM    767    C GLU    87     -29.433 -88.167 -40.405  1.00  0.00      BSYN  
ATOM    768    O GLU    87     -29.251 -89.058 -41.301  1.00  0.00      BSYN  
ATOM    769    N GLU    88     -30.597 -87.676 -40.158  1.00  0.00      BSYN  
ATOM    770    H GLU    88     -30.631 -86.838 -39.651  1.00  0.00      BSYN  
ATOM    771   CA GLU    88     -31.739 -88.429 -40.614  1.00  0.00      BSYN  
ATOM    772   CB GLU    88     -31.953 -89.424 -39.479  1.00  0.00      BSYN  
ATOM    773   CG GLU    88     -32.228 -88.963 -38.018  1.00  0.00      BSYN  
ATOM    774   CD GLU    88     -32.552 -90.041 -36.988  1.00  0.00      BSYN  
ATOM    775  OE1 GLU    88     -33.118 -89.827 -35.931  1.00  0.00      BSYN  
ATOM    776  OE2 GLU    88     -32.088 -91.248 -37.155  1.00  0.00      BSYN  
ATOM    777    C GLU    88     -32.807 -87.478 -40.761  1.00  0.00      BSYN  
ATOM    778    O GLU    88     -32.646 -86.337 -40.324  1.00  0.00      BSYN  
ATOM    779    N PHE    89     -33.932 -87.730 -41.415  1.00  0.00      BSYN  
ATOM    780    H PHE    89     -34.369 -86.960 -41.835  1.00  0.00      BSYN  
ATOM    781   CA PHE    89     -34.377 -89.049 -41.895  1.00  0.00      BSYN  
ATOM    782   CB PHE    89     -35.849 -89.417 -41.380  1.00  0.00      BSYN  
ATOM    783   CG PHE    89     -36.030 -89.247 -39.908  1.00  0.00      BSYN  
ATOM    784  CD1 PHE    89     -36.308 -88.007 -39.379  1.00  0.00      BSYN  
ATOM    785  CD2 PHE    89     -36.080 -90.322 -39.131  1.00  0.00      BSYN  
ATOM    786  CE1 PHE    89     -36.609 -87.946 -38.066  1.00  0.00      BSYN  
ATOM    787  CE2 PHE    89     -36.387 -90.269 -37.795  1.00  0.00      BSYN  
ATOM    788   CZ PHE    89     -36.634 -89.016 -37.194  1.00  0.00      BSYN  
ATOM    789    C PHE    89     -34.501 -88.897 -43.421  1.00  0.00      BSYN  
ATOM    790    O PHE    89     -35.257 -87.971 -43.694  1.00  0.00      BSYN  
ATOM    791    N PRO    90     -34.039 -89.731 -44.356  1.00  0.00      BSYN  
ATOM    792   CD PRO    90     -34.846 -90.132 -45.522  1.00  0.00      BSYN  
ATOM    793   CA PRO    90     -33.138 -90.855 -44.096  1.00  0.00      BSYN  
ATOM    794   CB PRO    90     -33.425 -91.708 -45.309  1.00  0.00      BSYN  
ATOM    795   CG PRO    90     -34.880 -91.679 -45.331  1.00  0.00      BSYN  
ATOM    796    C PRO    90     -31.575 -90.712 -43.943  1.00  0.00      BSYN  
ATOM    797    O PRO    90     -30.996 -89.711 -44.301  1.00  0.00      BSYN  
ATOM    798    N THR    91     -30.888 -91.702 -43.333  1.00  0.00      BSYN  
ATOM    799    H THR    91     -31.263 -92.498 -42.902  1.00  0.00      BSYN  
ATOM    800   CA THR    91     -29.470 -91.625 -43.108  1.00  0.00      BSYN  
ATOM    801   CB THR    91     -29.030 -92.672 -41.947  1.00  0.00      BSYN  
ATOM    802  OG1 THR    91     -29.688 -93.883 -42.308  1.00  0.00      BSYN  
ATOM    803  HG1 THR    91     -29.035 -94.581 -42.395  1.00  0.00      BSYN  
ATOM    804  CG2 THR    91     -29.241 -92.226 -40.513  1.00  0.00      BSYN  
ATOM    805    C THR    91     -28.625 -91.826 -44.353  1.00  0.00      BSYN  
ATOM    806    O THR    91     -27.378 -91.756 -44.326  1.00  0.00      BSYN  
ATOM    807    N ASP    92     -29.206 -92.455 -45.420  1.00  0.00      BSYN  
ATOM    808    H ASP    92     -29.759 -93.175 -45.049  1.00  0.00      BSYN  
ATOM    809   CA ASP    92     -28.410 -92.540 -46.657  1.00  0.00      BSYN  
ATOM    810   CB ASP    92     -28.792 -93.663 -47.673  1.00  0.00      BSYN  
ATOM    811   CG ASP    92     -30.136 -93.590 -48.191  1.00  0.00      BSYN  
ATOM    812  OD1 ASP    92     -31.111 -93.948 -47.540  1.00  0.00      BSYN  
ATOM    813  OD2 ASP    92     -30.223 -93.334 -49.434  1.00  0.00      BSYN  
ATOM    814    C ASP    92     -28.161 -91.217 -47.384  1.00  0.00      BSYN  
ATOM    815    O ASP    92     -29.024 -90.636 -48.043  1.00  0.00      BSYN  
ATOM    816    N LEU    93     -26.955 -90.779 -46.975  1.00  0.00      BSYN  
ATOM    817    H LEU    93     -26.271 -91.366 -46.591  1.00  0.00      BSYN  
ATOM    818   CA LEU    93     -26.303 -89.449 -47.218  1.00  0.00      BSYN  
ATOM    819   CB LEU    93     -26.961 -88.522 -46.097  1.00  0.00      BSYN  
ATOM    820   CG LEU    93     -28.403 -87.812 -46.168  1.00  0.00      BSYN  
ATOM    821  CD1 LEU    93     -28.879 -87.368 -44.824  1.00  0.00      BSYN  
ATOM    822  CD2 LEU    93     -28.336 -86.578 -46.983  1.00  0.00      BSYN  
ATOM    823    C LEU    93     -24.797 -89.471 -46.994  1.00  0.00      BSYN  
ATOM    824    O LEU    93     -24.223 -90.409 -46.549  1.00  0.00      BSYN  
ATOM    825    N LYS    94     -24.181 -88.377 -47.256  1.00  0.00      BSYN  
ATOM    826    H LYS    94     -24.569 -87.537 -47.578  1.00  0.00      BSYN  
ATOM    827   CA LYS    94     -22.704 -88.198 -47.188  1.00  0.00      BSYN  
ATOM    828   CB LYS    94     -22.584 -86.878 -48.058  1.00  0.00      BSYN  
ATOM    829   CG LYS    94     -22.896 -87.016 -49.495  1.00  0.00      BSYN  
ATOM    830   CD LYS    94     -22.755 -85.529 -50.074  1.00  0.00      BSYN  
ATOM    831   CE LYS    94     -23.169 -85.557 -51.605  1.00  0.00      BSYN  
ATOM    832   NZ LYS    94     -24.514 -85.214 -51.919  1.00  0.00      BSYN  
ATOM    833  HZ1 LYS    94     -24.701 -84.382 -51.325  1.00  0.00      BSYN  
ATOM    834  HZ2 LYS    94     -24.560 -85.041 -52.944  1.00  0.00      BSYN  
ATOM    835  HZ3 LYS    94     -25.137 -86.023 -51.720  1.00  0.00      BSYN  
ATOM    836    C LYS    94     -22.010 -87.963 -45.801  1.00  0.00      BSYN  
ATOM    837    O LYS    94     -22.788 -87.819 -44.857  1.00  0.00      BSYN  
ATOM    838    N PRO    95     -20.724 -88.156 -45.615  1.00  0.00      BSYN  
ATOM    839   CD PRO    95     -19.709 -88.542 -46.579  1.00  0.00      BSYN  
ATOM    840   CA PRO    95     -20.071 -87.983 -44.264  1.00  0.00      BSYN  
ATOM    841   CB PRO    95     -18.618 -88.405 -44.528  1.00  0.00      BSYN  
ATOM    842   CG PRO    95     -18.469 -87.956 -45.983  1.00  0.00      BSYN  
ATOM    843    C PRO    95     -20.170 -86.506 -43.824  1.00  0.00      BSYN  
ATOM    844    O PRO    95     -19.473 -85.567 -44.186  1.00  0.00      BSYN  
ATOM    845    N GLU    96     -21.106 -86.245 -42.932  1.00  0.00      BSYN  
ATOM    846    H GLU    96     -21.590 -87.032 -42.606  1.00  0.00      BSYN  
ATOM    847   CA GLU    96     -21.484 -84.902 -42.500  1.00  0.00      BSYN  
ATOM    848   CB GLU    96     -23.004 -84.390 -42.568  1.00  0.00      BSYN  
ATOM    849   CG GLU    96     -23.608 -84.049 -43.917  1.00  0.00      BSYN  
ATOM    850   CD GLU    96     -23.073 -82.693 -44.491  1.00  0.00      BSYN  
ATOM    851  OE1 GLU    96     -22.018 -82.608 -45.161  1.00  0.00      BSYN  
ATOM    852  OE2 GLU    96     -23.711 -81.720 -44.118  1.00  0.00      BSYN  
ATOM    853    C GLU    96     -20.818 -84.471 -41.181  1.00  0.00      BSYN  
ATOM    854    O GLU    96     -20.215 -83.361 -41.072  1.00  0.00      BSYN  
ATOM    855    N GLU    97     -20.881 -85.420 -40.177  1.00  0.00      BSYN  
ATOM    856    H GLU    97     -21.533 -86.147 -40.261  1.00  0.00      BSYN  
ATOM    857   CA GLU    97     -20.311 -85.135 -38.964  1.00  0.00      BSYN  
ATOM    858   CB GLU    97     -21.304 -84.253 -38.201  1.00  0.00      BSYN  
ATOM    859   CG GLU    97     -20.962 -83.719 -36.781  1.00  0.00      BSYN  
ATOM    860   CD GLU    97     -21.056 -82.170 -36.575  1.00  0.00      BSYN  
ATOM    861  OE1 GLU    97     -21.929 -81.703 -35.843  1.00  0.00      BSYN  
ATOM    862  OE2 GLU    97     -20.195 -81.363 -37.064  1.00  0.00      BSYN  
ATOM    863    C GLU    97     -19.887 -86.320 -38.126  1.00  0.00      BSYN  
ATOM    864    O GLU    97     -20.422 -86.675 -37.014  1.00  0.00      BSYN  
ATOM    865    N VAL    98     -18.940 -87.041 -38.715  1.00  0.00      BSYN  
ATOM    866    H VAL    98     -18.436 -86.745 -39.502  1.00  0.00      BSYN  
ATOM    867   CA VAL    98     -18.668 -88.373 -38.268  1.00  0.00      BSYN  
ATOM    868   CB VAL    98     -19.089 -89.447 -39.249  1.00  0.00      BSYN  
ATOM    869  CG1 VAL    98     -19.409 -90.654 -38.464  1.00  0.00      BSYN  
ATOM    870  CG2 VAL    98     -20.239 -89.126 -40.180  1.00  0.00      BSYN  
ATOM    871    C VAL    98     -17.208 -88.700 -37.908  1.00  0.00      BSYN  
ATOM    872    O VAL    98     -16.287 -88.883 -38.710  1.00  0.00      BSYN  
ATOM    873    N ALA    99     -16.993 -88.660 -36.542  1.00  0.00      BSYN  
ATOM    874    H ALA    99     -17.607 -88.331 -35.852  1.00  0.00      BSYN  
ATOM    875   CA ALA    99     -15.765 -89.108 -35.898  1.00  0.00      BSYN  
ATOM    876   CB ALA    99     -15.152 -87.965 -35.190  1.00  0.00      BSYN  
ATOM    877    C ALA    99     -16.220 -90.092 -34.888  1.00  0.00      BSYN  
ATOM    878    O ALA    99     -17.289 -89.993 -34.251  1.00  0.00      BSYN  
ATOM    879    N GLN   100     -15.581 -91.310 -35.003  1.00  0.00      BSYN  
ATOM    880    H GLN   100     -14.869 -91.407 -35.670  1.00  0.00      BSYN  
ATOM    881   CA GLN   100     -15.970 -92.537 -34.278  1.00  0.00      BSYN  
ATOM    882   CB GLN   100     -17.157 -93.098 -35.016  1.00  0.00      BSYN  
ATOM    883   CG GLN   100     -17.418 -94.463 -34.659  1.00  0.00      BSYN  
ATOM    884   CD GLN   100     -18.706 -95.138 -35.126  1.00  0.00      BSYN  
ATOM    885  OE1 GLN   100     -19.762 -95.137 -34.468  1.00  0.00      BSYN  
ATOM    886  NE2 GLN   100     -18.636 -95.843 -36.234  1.00  0.00      BSYN  
ATOM    887 HE21 GLN   100     -17.725 -95.935 -36.581  1.00  0.00      BSYN  
ATOM    888 HE22 GLN   100     -19.287 -96.495 -36.567  1.00  0.00      BSYN  
ATOM    889    C GLN   100     -14.788 -93.475 -34.229  1.00  0.00      BSYN  
ATOM    890    O GLN   100     -14.423 -94.072 -35.188  1.00  0.00      BSYN  
ATOM    891    N GLU   101     -14.318 -93.634 -32.998  1.00  0.00      BSYN  
ATOM    892    H GLU   101     -14.305 -93.043 -32.216  1.00  0.00      BSYN  
ATOM    893   CA GLU   101     -13.278 -94.614 -32.729  1.00  0.00      BSYN  
ATOM    894   CB GLU   101     -11.903 -93.963 -33.190  1.00  0.00      BSYN  
ATOM    895   CG GLU   101     -10.648 -94.848 -33.023  1.00  0.00      BSYN  
ATOM    896   CD GLU   101      -9.422 -94.086 -33.465  1.00  0.00      BSYN  
ATOM    897  OE1 GLU   101      -8.572 -94.631 -34.189  1.00  0.00      BSYN  
ATOM    898  OE2 GLU   101      -9.264 -92.888 -33.119  1.00  0.00      BSYN  
ATOM    899    C GLU   101     -13.213 -94.912 -31.239  1.00  0.00      BSYN  
ATOM    900    O GLU   101     -13.183 -94.032 -30.412  1.00  0.00      BSYN  
ATOM    901    N ALA   102     -13.504 -96.159 -30.839  1.00  0.00      BSYN  
ATOM    902    H ALA   102     -13.281 -96.853 -31.495  1.00  0.00      BSYN  
ATOM    903   CA ALA   102     -13.655 -96.540 -29.402  1.00  0.00      BSYN  
ATOM    904   CB ALA   102     -14.268 -98.054 -29.367  1.00  0.00      BSYN  
ATOM    905    C ALA   102     -12.446 -96.574 -28.548  1.00  0.00      BSYN  
ATOM    906    O ALA   102     -11.383 -96.976 -28.927  1.00  0.00      BSYN  
ATOM    907    N ALA   103     -12.732 -95.922 -27.419  1.00  0.00      BSYN  
ATOM    908    H ALA   103     -13.647 -95.696 -27.152  1.00  0.00      BSYN  
ATOM    909   CA ALA   103     -11.754 -95.842 -26.395  1.00  0.00      BSYN  
ATOM    910   CB ALA   103     -12.142 -94.618 -25.611  1.00  0.00      BSYN  
ATOM    911    C ALA   103     -11.545 -97.065 -25.568  1.00  0.00      BSYN  
ATOM    912    O ALA   103     -12.446 -97.696 -25.064  1.00  0.00      BSYN  
ATOM    913    N GLU   104     -10.405 -97.587 -25.413  1.00  0.00      BSYN  
ATOM    914    H GLU   104      -9.706 -97.166 -25.955  1.00  0.00      BSYN  
ATOM    915   CA GLU   104     -10.066 -98.824 -24.781  1.00  0.00      BSYN  
ATOM    916   CB GLU   104      -9.607-100.028 -25.763  1.00  0.00      BSYN  
ATOM    917   CG GLU   104     -10.557-100.497 -26.819  1.00  0.00      BSYN  
ATOM    918   CD GLU   104      -9.827-101.426 -27.729  1.00  0.00      BSYN  
ATOM    919  OE1 GLU   104      -9.681-102.670 -27.569  1.00  0.00      BSYN  
ATOM    920  OE2 GLU   104      -9.456-100.877 -28.779  1.00  0.00      BSYN  
ATOM    921    C GLU   104      -9.111 -98.588 -23.565  1.00  0.00      BSYN  
ATOM    922    O GLU   104      -8.028 -99.094 -23.562  1.00  0.00      BSYN  
ATOM    923    N GLU   105      -9.436 -97.740 -22.562  1.00  0.00      BSYN  
ATOM    924    H GLU   105     -10.348 -97.383 -22.598  1.00  0.00      BSYN  
ATOM    925   CA GLU   105      -8.614 -97.415 -21.293  1.00  0.00      BSYN  
ATOM    926   CB GLU   105      -8.267 -95.886 -21.308  1.00  0.00      BSYN  
ATOM    927   CG GLU   105      -6.924 -95.429 -21.281  1.00  0.00      BSYN  
ATOM    928   CD GLU   105      -6.065 -95.510 -22.529  1.00  0.00      BSYN  
ATOM    929  OE1 GLU   105      -6.104 -94.610 -23.341  1.00  0.00      BSYN  
ATOM    930  OE2 GLU   105      -5.139 -96.251 -22.565  1.00  0.00      BSYN  
ATOM    931    C GLU   105      -9.479 -97.824 -20.175  1.00  0.00      BSYN  
ATOM    932    O GLU   105     -10.644 -97.527 -20.119  1.00  0.00      BSYN  
ATOM    933    N PRO   106      -8.849 -98.509 -19.240  1.00  0.00      BSYN  
ATOM    934   CD PRO   106      -9.565 -98.728 -17.892  1.00  0.00      BSYN  
ATOM    935   CA PRO   106      -7.405 -98.765 -19.035  1.00  0.00      BSYN  
ATOM    936   CB PRO   106      -7.232 -98.907 -17.558  1.00  0.00      BSYN  
ATOM    937   CG PRO   106      -8.504 -98.461 -16.929  1.00  0.00      BSYN  
ATOM    938    C PRO   106      -7.082-100.003 -19.795  1.00  0.00      BSYN  
ATOM    939    O PRO   106      -7.241-101.135 -19.446  1.00  0.00      BSYN  
ATOM    940    N LEU   107      -6.387 -99.638 -20.870  1.00  0.00      BSYN  
ATOM    941    H LEU   107      -6.409 -98.668 -21.008  1.00  0.00      BSYN  
ATOM    942   CA LEU   107      -5.533-100.649 -21.640  1.00  0.00      BSYN  
ATOM    943   CB LEU   107      -5.070-100.033 -23.009  1.00  0.00      BSYN  
ATOM    944   CG LEU   107      -5.004-101.206 -24.028  1.00  0.00      BSYN  
ATOM    945  CD1 LEU   107      -6.188-102.211 -24.200  1.00  0.00      BSYN  
ATOM    946  CD2 LEU   107      -4.782-100.504 -25.438  1.00  0.00      BSYN  
ATOM    947    C LEU   107      -4.300-100.980 -20.899  1.00  0.00      BSYN  
ATOM    948    O LEU   107      -3.334-100.244 -20.682  1.00  0.00      BSYN  
ATOM    949    N ILE   108      -4.349-102.144 -20.284  1.00  0.00      BSYN  
ATOM    950    H ILE   108      -5.238-102.514 -20.102  1.00  0.00      BSYN  
ATOM    951   CA ILE   108      -3.086-102.784 -19.756  1.00  0.00      BSYN  
ATOM    952   CB ILE   108      -3.324-103.566 -18.421  1.00  0.00      BSYN  
ATOM    953  CG2 ILE   108      -3.819-102.488 -17.405  1.00  0.00      BSYN  
ATOM    954  CG1 ILE   108      -4.514-104.465 -18.595  1.00  0.00      BSYN  
ATOM    955   CD ILE   108      -4.661-105.519 -17.499  1.00  0.00      BSYN  
ATOM    956    C ILE   108      -2.292-103.488 -20.868  1.00  0.00      BSYN  
ATOM    957    O ILE   108      -2.869-104.564 -21.280  1.00  0.00      BSYN  
ATOM    958    N GLU   109      -1.071-103.054 -21.206  1.00  0.00      BSYN  
ATOM    959    H GLU   109      -0.877-102.114 -21.405  1.00  0.00      BSYN  
ATOM    960   CA GLU   109      -0.127-103.883 -21.868  1.00  0.00      BSYN  
ATOM    961   CB GLU   109       0.268-103.460 -23.311  1.00  0.00      BSYN  
ATOM    962   CG GLU   109      -0.881-103.263 -24.190  1.00  0.00      BSYN  
ATOM    963   CD GLU   109      -0.602-102.427 -25.488  1.00  0.00      BSYN  
ATOM    964  OE1 GLU   109      -0.256-101.270 -25.427  1.00  0.00      BSYN  
ATOM    965  OE2 GLU   109      -0.744-102.994 -26.558  1.00  0.00      BSYN  
ATOM    966    C GLU   109       1.131-104.001 -21.023  1.00  0.00      BSYN  
ATOM    967    O GLU   109       1.665-102.981 -20.612  1.00  0.00      BSYN  
ATOM    968    N PRO   110       1.712-105.206 -20.723  1.00  0.00      BSYN  
ATOM    969   CD PRO   110       0.949-106.349 -20.597  1.00  0.00      BSYN  
ATOM    970   CA PRO   110       3.086-105.423 -20.019  1.00  0.00      BSYN  
ATOM    971   CB PRO   110       2.777-106.673 -19.374  1.00  0.00      BSYN  
ATOM    972   CG PRO   110       1.340-106.934 -19.340  1.00  0.00      BSYN  
ATOM    973    C PRO   110       4.173-105.771 -21.073  1.00  0.00      BSYN  
ATOM    974    O PRO   110       5.045-106.609 -20.834  1.00  0.00      BSYN  
ATOM    975    N LEU   111       4.254-105.013 -22.160  1.00  0.00      BSYN  
ATOM    976    H LEU   111       3.629-104.273 -22.308  1.00  0.00      BSYN  
ATOM    977   CA LEU   111       5.195-105.154 -23.213  1.00  0.00      BSYN  
ATOM    978   CB LEU   111       4.471-105.698 -24.536  1.00  0.00      BSYN  
ATOM    979   CG LEU   111       5.296-106.211 -25.696  1.00  0.00      BSYN  
ATOM    980  CD1 LEU   111       6.178-107.501 -25.354  1.00  0.00      BSYN  
ATOM    981  CD2 LEU   111       4.456-106.602 -26.960  1.00  0.00      BSYN  
ATOM    982    C LEU   111       6.017-103.877 -23.374  1.00  0.00      BSYN  
ATOM    983    O LEU   111       6.308-103.283 -24.386  1.00  0.00      BSYN  
ATOM    984    N MET   112       6.500-103.353 -22.214  1.00  0.00      BSYN  
ATOM    985    H MET   112       6.756-103.940 -21.473  1.00  0.00      BSYN  
ATOM    986   CA MET   112       6.895-101.940 -22.210  1.00  0.00      BSYN  
ATOM    987   CB MET   112       6.964-101.373 -20.836  1.00  0.00      BSYN  
ATOM    988   CG MET   112       5.581-101.247 -20.145  1.00  0.00      BSYN  
ATOM    989   SD MET   112       4.283-100.738 -21.371  1.00  0.00      BSYN  
ATOM    990   CE MET   112       4.413 -98.952 -21.334  1.00  0.00      BSYN  
ATOM    991    C MET   112       8.343-102.064 -22.642  1.00  0.00      BSYN  
ATOM    992    O MET   112       9.122-102.841 -22.032  1.00  0.00      BSYN  
ATOM    993    N GLU   113       8.685-101.425 -23.783  1.00  0.00      BSYN  
ATOM    994    H GLU   113       9.557-101.738 -24.103  1.00  0.00      BSYN  
ATOM    995   CA GLU   113       7.950-100.403 -24.438  1.00  0.00      BSYN  
ATOM    996   CB GLU   113       8.834 -99.095 -24.659  1.00  0.00      BSYN  
ATOM    997   CG GLU   113      10.147 -98.927 -23.752  1.00  0.00      BSYN  
ATOM    998   CD GLU   113       9.991 -98.577 -22.340  1.00  0.00      BSYN  
ATOM    999  OE1 GLU   113       9.940 -99.352 -21.398  1.00  0.00      BSYN  
ATOM   1000  OE2 GLU   113       9.833 -97.406 -22.108  1.00  0.00      BSYN  
ATOM   1001    C GLU   113       7.260-100.811 -25.672  1.00  0.00      BSYN  
ATOM   1002    O GLU   113       7.883-100.961 -26.751  1.00  0.00      BSYN  
ATOM   1003    N PRO   114       5.874-100.925 -25.710  1.00  0.00      BSYN  
ATOM   1004   CD PRO   114       4.890-100.248 -24.859  1.00  0.00      BSYN  
ATOM   1005   CA PRO   114       5.095-101.650 -26.715  1.00  0.00      BSYN  
ATOM   1006   CB PRO   114       3.623-101.640 -26.262  1.00  0.00      BSYN  
ATOM   1007   CG PRO   114       3.471-100.318 -25.596  1.00  0.00      BSYN  
ATOM   1008    C PRO   114       5.158-101.272 -28.118  1.00  0.00      BSYN  
ATOM   1009    O PRO   114       4.886-100.194 -28.522  1.00  0.00      BSYN  
ATOM   1010    N GLU   115       5.649-102.207 -28.996  1.00  0.00      BSYN  
ATOM   1011    H GLU   115       5.941-103.057 -28.605  1.00  0.00      BSYN  
ATOM   1012   CA GLU   115       5.870-101.818 -30.468  1.00  0.00      BSYN  
ATOM   1013   CB GLU   115       7.154-102.445 -30.857  1.00  0.00      BSYN  
ATOM   1014   CG GLU   115       8.546-102.256 -30.364  1.00  0.00      BSYN  
ATOM   1015   CD GLU   115       9.772-102.971 -31.035  1.00  0.00      BSYN  
ATOM   1016  OE1 GLU   115       9.830-104.227 -30.990  1.00  0.00      BSYN  
ATOM   1017  OE2 GLU   115      10.813-102.390 -31.303  1.00  0.00      BSYN  
ATOM   1018    C GLU   115       4.754-102.373 -31.433  1.00  0.00      BSYN  
ATOM   1019    O GLU   115       3.923-103.206 -31.073  1.00  0.00      BSYN  
ATOM   1020    N GLY   116       4.728-101.921 -32.676  1.00  0.00      BSYN  
ATOM   1021    H GLY   116       5.308-101.163 -32.898  1.00  0.00      BSYN  
ATOM   1022   CA GLY   116       3.771-102.258 -33.701  1.00  0.00      BSYN  
ATOM   1023    C GLY   116       3.836-101.223 -34.834  1.00  0.00      BSYN  
ATOM   1024    O GLY   116       4.782-101.127 -35.602  1.00  0.00      BSYN  
ATOM   1025    N GLU   117       2.918-100.261 -34.744  1.00  0.00      BSYN  
ATOM   1026    H GLU   117       2.231-100.312 -34.047  1.00  0.00      BSYN  
ATOM   1027   CA GLU   117       2.661 -99.172 -35.672  1.00  0.00      BSYN  
ATOM   1028   CB GLU   117       1.222 -98.716 -35.654  1.00  0.00      BSYN  
ATOM   1029   CG GLU   117       0.228 -99.698 -36.211  1.00  0.00      BSYN  
ATOM   1030   CD GLU   117      -0.963 -99.039 -36.977  1.00  0.00      BSYN  
ATOM   1031  OE1 GLU   117      -2.065 -99.587 -37.091  1.00  0.00      BSYN  
ATOM   1032  OE2 GLU   117      -0.745 -97.981 -37.632  1.00  0.00      BSYN  
ATOM   1033    C GLU   117       3.386 -97.857 -35.322  1.00  0.00      BSYN  
ATOM   1034    O GLU   117       3.123 -97.084 -34.419  1.00  0.00      BSYN  
ATOM   1035    N SER   118       4.506 -97.675 -36.031  1.00  0.00      BSYN  
ATOM   1036    H SER   118       4.825 -98.438 -36.556  1.00  0.00      BSYN  
ATOM   1037   CA SER   118       5.273 -96.390 -36.025  1.00  0.00      BSYN  
ATOM   1038   CB SER   118       6.440 -96.614 -36.908  1.00  0.00      BSYN  
ATOM   1039   OG SER   118       7.270 -97.721 -36.581  1.00  0.00      BSYN  
ATOM   1040   HG SER   118       7.776 -98.136 -37.282  1.00  0.00      BSYN  
ATOM   1041    C SER   118       4.453 -95.232 -36.557  1.00  0.00      BSYN  
ATOM   1042    O SER   118       3.624 -95.380 -37.522  1.00  0.00      BSYN  
ATOM   1043    N TYR   119       4.644 -94.012 -35.992  1.00  0.00      BSYN  
ATOM   1044    H TYR   119       5.435 -94.095 -35.419  1.00  0.00      BSYN  
ATOM   1045   CA TYR   119       3.986 -92.757 -36.299  1.00  0.00      BSYN  
ATOM   1046   CB TYR   119       3.103 -92.205 -35.102  1.00  0.00      BSYN  
ATOM   1047   CG TYR   119       2.014 -93.093 -34.568  1.00  0.00      BSYN  
ATOM   1048  CD1 TYR   119       2.111 -93.688 -33.329  1.00  0.00      BSYN  
ATOM   1049  CE1 TYR   119       1.160 -94.564 -32.882  1.00  0.00      BSYN  
ATOM   1050  CD2 TYR   119       0.941 -93.457 -35.377  1.00  0.00      BSYN  
ATOM   1051  CE2 TYR   119       0.031 -94.341 -34.952  1.00  0.00      BSYN  
ATOM   1052   CZ TYR   119       0.128 -94.911 -33.674  1.00  0.00      BSYN  
ATOM   1053   OH TYR   119      -0.746 -95.860 -33.170  1.00  0.00      BSYN  
ATOM   1054   HH TYR   119      -0.432 -96.256 -32.354  1.00  0.00      BSYN  
ATOM   1055    C TYR   119       4.944 -91.727 -36.925  1.00  0.00      BSYN  
ATOM   1056    O TYR   119       6.139 -92.121 -36.880  1.00  0.00      BSYN  
ATOM   1057    N GLU   120       4.499 -90.699 -37.666  1.00  0.00      BSYN  
ATOM   1058    H GLU   120       3.571 -90.748 -37.977  1.00  0.00      BSYN  
ATOM   1059   CA GLU   120       5.296 -89.699 -38.397  1.00  0.00      BSYN  
ATOM   1060   CB GLU   120       4.534 -88.672 -39.183  1.00  0.00      BSYN  
ATOM   1061   CG GLU   120       4.509 -89.407 -40.650  1.00  0.00      BSYN  
ATOM   1062   CD GLU   120       4.021 -88.616 -41.870  1.00  0.00      BSYN  
ATOM   1063  OE1 GLU   120       3.049 -87.871 -41.749  1.00  0.00      BSYN  
ATOM   1064  OE2 GLU   120       4.514 -88.738 -43.001  1.00  0.00      BSYN  
ATOM   1065    C GLU   120       6.222 -88.882 -37.422  1.00  0.00      BSYN  
ATOM   1066    O GLU   120       5.755 -88.689 -36.271  1.00  0.00      BSYN  
ATOM   1067    N ASP   121       7.420 -88.639 -37.846  1.00  0.00      BSYN  
ATOM   1068    H ASP   121       7.695 -88.444 -38.766  1.00  0.00      BSYN  
ATOM   1069   CA ASP   121       8.346 -87.960 -36.885  1.00  0.00      BSYN  
ATOM   1070   CB ASP   121       9.594 -88.924 -36.645  1.00  0.00      BSYN  
ATOM   1071   CG ASP   121      10.822 -88.408 -35.841  1.00  0.00      BSYN  
ATOM   1072  OD1 ASP   121      10.720 -88.172 -34.674  1.00  0.00      BSYN  
ATOM   1073  OD2 ASP   121      11.861 -88.399 -36.386  1.00  0.00      BSYN  
ATOM   1074    C ASP   121       8.858 -86.675 -37.700  1.00  0.00      BSYN  
ATOM   1075    O ASP   121       9.180 -86.713 -38.884  1.00  0.00      BSYN  
ATOM   1076    N PRO   122       9.139 -85.499 -37.109  1.00  0.00      BSYN  
ATOM   1077   CD PRO   122       8.165 -84.762 -36.183  1.00  0.00      BSYN  
ATOM   1078   CA PRO   122      10.051 -84.609 -37.623  1.00  0.00      BSYN  
ATOM   1079   CB PRO   122       9.569 -83.226 -37.204  1.00  0.00      BSYN  
ATOM   1080   CG PRO   122       8.144 -83.378 -36.807  1.00  0.00      BSYN  
ATOM   1081    C PRO   122      11.399 -85.019 -37.108  1.00  0.00      BSYN  
ATOM   1082    O PRO   122      11.506 -85.028 -35.884  1.00  0.00      BSYN  
ATOM   1083    N PRO   123      12.510 -85.215 -37.901  1.00  0.00      BSYN  
ATOM   1084   CD PRO   123      12.559 -85.111 -39.310  1.00  0.00      BSYN  
ATOM   1085   CA PRO   123      13.815 -85.395 -37.433  1.00  0.00      BSYN  
ATOM   1086   CB PRO   123      14.464 -86.161 -38.598  1.00  0.00      BSYN  
ATOM   1087   CG PRO   123      13.364 -86.368 -39.532  1.00  0.00      BSYN  
ATOM   1088    C PRO   123      14.515 -84.159 -37.053  1.00  0.00      BSYN  
ATOM   1089    O PRO   123      15.224 -83.503 -37.894  1.00  0.00      BSYN  
ATOM   1090    N GLN   124      14.396 -83.522 -35.915  1.00  0.00      BSYN  
ATOM   1091    H GLN   124      13.672 -83.808 -35.320  1.00  0.00      BSYN  
ATOM   1092   CA GLN   124      15.234 -82.414 -35.521  1.00  0.00      BSYN  
ATOM   1093   CB GLN   124      14.578 -81.617 -34.535  1.00  0.00      BSYN  
ATOM   1094   CG GLN   124      13.660 -80.676 -35.228  1.00  0.00      BSYN  
ATOM   1095   CD GLN   124      12.251 -80.846 -34.903  1.00  0.00      BSYN  
ATOM   1096  OE1 GLN   124      11.542 -81.653 -35.460  1.00  0.00      BSYN  
ATOM   1097  NE2 GLN   124      11.799 -79.887 -34.138  1.00  0.00      BSYN  
ATOM   1098 HE21 GLN   124      10.878 -80.068 -33.855  1.00  0.00      BSYN  
ATOM   1099 HE22 GLN   124      12.391 -79.165 -33.840  1.00  0.00      BSYN  
ATOM   1100    C GLN   124      16.635 -82.723 -34.980  1.00  0.00      BSYN  
ATOM   1101    O GLN   124      16.870 -83.697 -34.242  1.00  0.00      BSYN  
ATOM   1102    N GLU   125      17.561 -81.760 -35.201  1.00  0.00      BSYN  
ATOM   1103    H GLU   125      17.112 -80.961 -35.548  1.00  0.00      BSYN  
ATOM   1104   CA GLU   125      18.964 -81.926 -35.054  1.00  0.00      BSYN  
ATOM   1105   CB GLU   125      19.684 -81.789 -36.405  1.00  0.00      BSYN  
ATOM   1106   CG GLU   125      19.180 -82.939 -37.436  1.00  0.00      BSYN  
ATOM   1107   CD GLU   125      19.328 -82.764 -38.920  1.00  0.00      BSYN  
ATOM   1108  OE1 GLU   125      20.513 -82.736 -39.353  1.00  0.00      BSYN  
ATOM   1109  OE2 GLU   125      18.309 -82.686 -39.612  1.00  0.00      BSYN  
ATOM   1110    C GLU   125      19.615 -80.998 -33.958  1.00  0.00      BSYN  
ATOM   1111    O GLU   125      19.573 -79.747 -33.924  1.00  0.00      BSYN  
ATOM   1112    N GLU   126      20.051 -81.596 -32.847  1.00  0.00      BSYN  
ATOM   1113    H GLU   126      19.826 -82.533 -32.667  1.00  0.00      BSYN  
ATOM   1114   CA GLU   126      20.609 -80.957 -31.576  1.00  0.00      BSYN  
ATOM   1115   CB GLU   126      20.703 -81.741 -30.335  1.00  0.00      BSYN  
ATOM   1116   CG GLU   126      19.492 -81.296 -29.470  1.00  0.00      BSYN  
ATOM   1117   CD GLU   126      19.131 -82.476 -28.580  1.00  0.00      BSYN  
ATOM   1118  OE1 GLU   126      18.645 -83.396 -29.195  1.00  0.00      BSYN  
ATOM   1119  OE2 GLU   126      19.244 -82.392 -27.409  1.00  0.00      BSYN  
ATOM   1120    C GLU   126      21.898 -80.186 -31.785  1.00  0.00      BSYN  
ATOM   1121    O GLU   126      22.139 -79.186 -31.107  1.00  0.00      BSYN  
ATOM   1122    N TYR   127      22.722 -80.762 -32.663  1.00  0.00      BSYN  
ATOM   1123    H TYR   127      22.405 -81.642 -32.953  1.00  0.00      BSYN  
ATOM   1124   CA TYR   127      24.077 -80.252 -32.797  1.00  0.00      BSYN  
ATOM   1125   CB TYR   127      25.063 -81.517 -33.102  1.00  0.00      BSYN  
ATOM   1126   CG TYR   127      26.510 -81.111 -33.162  1.00  0.00      BSYN  
ATOM   1127  CD1 TYR   127      27.038 -80.900 -34.425  1.00  0.00      BSYN  
ATOM   1128  CE1 TYR   127      28.400 -80.675 -34.547  1.00  0.00      BSYN  
ATOM   1129  CD2 TYR   127      27.231 -81.002 -31.995  1.00  0.00      BSYN  
ATOM   1130  CE2 TYR   127      28.586 -80.673 -32.099  1.00  0.00      BSYN  
ATOM   1131   CZ TYR   127      29.191 -80.593 -33.317  1.00  0.00      BSYN  
ATOM   1132   OH TYR   127      30.561 -80.522 -33.429  1.00  0.00      BSYN  
ATOM   1133   HH TYR   127      30.923 -80.217 -32.593  1.00  0.00      BSYN  
ATOM   1134    C TYR   127      24.097 -79.087 -33.748  1.00  0.00      BSYN  
ATOM   1135    O TYR   127      23.686 -79.216 -34.923  1.00  0.00      BSYN  
ATOM   1136    N GLN   128      24.705 -78.040 -33.171  1.00  0.00      BSYN  
ATOM   1137    H GLN   128      25.286 -78.235 -32.407  1.00  0.00      BSYN  
ATOM   1138   CA GLN   128      24.581 -76.705 -33.764  1.00  0.00      BSYN  
ATOM   1139   CB GLN   128      23.911 -75.841 -32.745  1.00  0.00      BSYN  
ATOM   1140   CG GLN   128      23.739 -74.367 -33.188  1.00  0.00      BSYN  
ATOM   1141   CD GLN   128      23.043 -73.521 -32.136  1.00  0.00      BSYN  
ATOM   1142  OE1 GLN   128      22.022 -73.856 -31.487  1.00  0.00      BSYN  
ATOM   1143  NE2 GLN   128      23.574 -72.470 -31.552  1.00  0.00      BSYN  
ATOM   1144 HE21 GLN   128      24.482 -72.184 -31.784  1.00  0.00      BSYN  
ATOM   1145 HE22 GLN   128      23.014 -71.901 -30.983  1.00  0.00      BSYN  
ATOM   1146    C GLN   128      26.073 -76.378 -34.014  1.00  0.00      BSYN  
ATOM   1147    O GLN   128      26.897 -76.364 -33.115  1.00  0.00      BSYN  
ATOM   1148    N GLU   129      26.239 -76.151 -35.245  1.00  0.00      BSYN  
ATOM   1149    H GLU   129      25.410 -75.985 -35.741  1.00  0.00      BSYN  
ATOM   1150   CA GLU   129      27.521 -75.887 -35.789  1.00  0.00      BSYN  
ATOM   1151   CB GLU   129      27.612 -76.484 -37.138  1.00  0.00      BSYN  
ATOM   1152   CG GLU   129      27.476 -78.003 -37.077  1.00  0.00      BSYN  
ATOM   1153   CD GLU   129      27.514 -78.829 -38.334  1.00  0.00      BSYN  
ATOM   1154  OE1 GLU   129      28.185 -79.866 -38.426  1.00  0.00      BSYN  
ATOM   1155  OE2 GLU   129      26.901 -78.410 -39.289  1.00  0.00      BSYN  
ATOM   1156    C GLU   129      28.122 -74.475 -35.728  1.00  0.00      BSYN  
ATOM   1157    O GLU   129      27.867 -73.526 -36.485  1.00  0.00      BSYN  
ATOM   1158    N TYR   130      28.693 -74.326 -34.586  1.00  0.00      BSYN  
ATOM   1159    H TYR   130      28.478 -74.991 -33.899  1.00  0.00      BSYN  
ATOM   1160   CA TYR   130      29.534 -73.196 -34.145  1.00  0.00      BSYN  
ATOM   1161   CB TYR   130      29.663 -73.214 -32.643  1.00  0.00      BSYN  
ATOM   1162   CG TYR   130      29.990 -71.815 -32.214  1.00  0.00      BSYN  
ATOM   1163  CD1 TYR   130      28.928 -70.941 -31.763  1.00  0.00      BSYN  
ATOM   1164  CE1 TYR   130      29.104 -69.647 -31.404  1.00  0.00      BSYN  
ATOM   1165  CD2 TYR   130      31.265 -71.290 -32.206  1.00  0.00      BSYN  
ATOM   1166  CE2 TYR   130      31.536 -69.993 -31.849  1.00  0.00      BSYN  
ATOM   1167   CZ TYR   130      30.463 -69.120 -31.501  1.00  0.00      BSYN  
ATOM   1168   OH TYR   130      30.630 -67.761 -31.272  1.00  0.00      BSYN  
ATOM   1169   HH TYR   130      30.200 -67.436 -30.478  1.00  0.00      BSYN  
ATOM   1170    C TYR   130      30.889 -73.317 -34.779  1.00  0.00      BSYN  
ATOM   1171    O TYR   130      31.667 -74.228 -34.485  1.00  0.00      BSYN  
ATOM   1172    N GLU   131      31.193 -72.318 -35.613  1.00  0.00      BSYN  
ATOM   1173    H GLU   131      30.484 -71.642 -35.583  1.00  0.00      BSYN  
ATOM   1174   CA GLU   131      32.335 -72.328 -36.547  1.00  0.00      BSYN  
ATOM   1175   CB GLU   131      32.224 -71.427 -37.691  1.00  0.00      BSYN  
ATOM   1176   CG GLU   131      31.223 -71.742 -38.612  1.00  0.00      BSYN  
ATOM   1177   CD GLU   131      31.190 -70.749 -39.813  1.00  0.00      BSYN  
ATOM   1178  OE1 GLU   131      30.226 -70.027 -39.786  1.00  0.00      BSYN  
ATOM   1179  OE2 GLU   131      32.135 -70.788 -40.578  1.00  0.00      BSYN  
ATOM   1180    C GLU   131      33.718 -72.004 -35.923  1.00  0.00      BSYN  
ATOM   1181    O GLU   131      33.800 -71.179 -35.006  1.00  0.00      BSYN  
ATOM   1182    N PRO   132      34.841 -72.785 -36.262  1.00  0.00      BSYN  
ATOM   1183   CD PRO   132      34.796 -74.244 -36.380  1.00  0.00      BSYN  
ATOM   1184   CA PRO   132      36.240 -72.380 -36.130  1.00  0.00      BSYN  
ATOM   1185   CB PRO   132      36.812 -73.657 -35.510  1.00  0.00      BSYN  
ATOM   1186   CG PRO   132      36.218 -74.741 -36.361  1.00  0.00      BSYN  
ATOM   1187    C PRO   132      37.025 -72.068 -37.416  1.00  0.00      BSYN  
ATOM   1188    O PRO   132      36.448 -72.270 -38.460  1.00  0.00      BSYN  
ATOM   1189    N GLU   133      38.313 -71.673 -37.484  1.00  0.00      BSYN  
ATOM   1190    H GLU   133      38.806 -71.446 -36.668  1.00  0.00      BSYN  
ATOM   1191   CA GLU   133      39.086 -71.491 -38.789  1.00  0.00      BSYN  
ATOM   1192   CB GLU   133      38.898 -69.977 -39.257  1.00  0.00      BSYN  
ATOM   1193   CG GLU   133      37.778 -69.727 -40.434  1.00  0.00      BSYN  
ATOM   1194   CD GLU   133      37.422 -68.293 -40.636  1.00  0.00      BSYN  
ATOM   1195  OE1 GLU   133      37.090 -67.563 -39.707  1.00  0.00      BSYN  
ATOM   1196  OE2 GLU   133      37.416 -67.821 -41.832  1.00  0.00      BSYN  
ATOM   1197    C GLU   133      40.564 -71.905 -38.526  1.00  0.00      BSYN  
ATOM   1198    O GLU   133      40.848 -72.213 -37.369  1.00  0.00      BSYN  
ATOM   1199    N ALA   134      41.437 -71.879 -39.525  1.00  0.00      BSYN  
ATOM   1200    H ALA   134      41.110 -71.503 -40.369  1.00  0.00      BSYN  
ATOM   1201   CA ALA   134      42.823 -72.347 -39.348  1.00  0.00      BSYN  
ATOM   1202   CB ALA   134      42.971 -73.826 -39.121  1.00  0.00      BSYN  
ATOM   1203    C ALA   134      43.659 -72.003 -40.585  1.00  0.00      BSYN  
ATOM   1204  OT1 ALA   134      43.004 -71.896 -41.629  1.00  0.00      BSYN  
ATOM   1205  OT2 ALA   134      44.878 -71.895 -40.564  1.00  0.00      BSYN  
END
