# Supplementary material for: Data set of intrinsically disordered proteins analysed at a local protein conformation level
Source: Data Brief. 2020 Mar 5;29:105383. doi: 10.1016/j.dib.2020.105383 (PMC7078294; doi:10.1016/j.dib.2020.105383)
Supplement: Supplementary file 1 [file mmc1.zip › the data/1-DATA/PED1AAD-pdb/1AAD-154.pdb]

CRYST1    1.000    1.000    1.000  90.00  90.00  90.00 P 1           1
ATOM      1  HT1 MET     1     -32.880 -70.416 -22.820  1.00  0.00      BSYN  
ATOM      2  HT2 MET     1     -31.463 -70.685 -21.880  1.00  0.00      BSYN  
ATOM      3    N MET     1     -31.840 -70.448 -22.820  1.00  0.00      BSYN  
ATOM      4  HT3 MET     1     -31.511 -71.038 -23.611  1.00  0.00      BSYN  
ATOM      5   CA MET     1     -31.481 -69.035 -22.823  1.00  0.00      BSYN  
ATOM      6   CB MET     1     -31.888 -68.468 -21.474  1.00  0.00      BSYN  
ATOM      7   CG MET     1     -31.812 -66.979 -21.077  1.00  0.00      BSYN  
ATOM      8   SD MET     1     -31.694 -66.545 -19.381  1.00  0.00      BSYN  
ATOM      9   CE MET     1     -30.047 -67.290 -19.067  1.00  0.00      BSYN  
ATOM     10    C MET     1     -30.030 -68.797 -23.101  1.00  0.00      BSYN  
ATOM     11    O MET     1     -29.154 -69.391 -22.532  1.00  0.00      BSYN  
ATOM     12    N ASP     2     -29.867 -67.739 -23.857  1.00  0.00      BSYN  
ATOM     13    H ASP     2     -30.676 -67.197 -23.966  1.00  0.00      BSYN  
ATOM     14   CA ASP     2     -28.562 -67.188 -24.321  1.00  0.00      BSYN  
ATOM     15   CB ASP     2     -28.710 -66.333 -25.560  1.00  0.00      BSYN  
ATOM     16   CG ASP     2     -29.218 -67.026 -26.828  1.00  0.00      BSYN  
ATOM     17  OD1 ASP     2     -30.074 -66.398 -27.551  1.00  0.00      BSYN  
ATOM     18  OD2 ASP     2     -28.592 -67.993 -27.302  1.00  0.00      BSYN  
ATOM     19    C ASP     2     -28.024 -66.379 -23.164  1.00  0.00      BSYN  
ATOM     20    O ASP     2     -28.618 -65.459 -22.594  1.00  0.00      BSYN  
ATOM     21    N VAL     3     -26.725 -66.633 -22.939  1.00  0.00      BSYN  
ATOM     22    H VAL     3     -26.259 -67.320 -23.460  1.00  0.00      BSYN  
ATOM     23   CA VAL     3     -25.756 -65.962 -21.973  1.00  0.00      BSYN  
ATOM     24   CB VAL     3     -24.457 -66.719 -22.090  1.00  0.00      BSYN  
ATOM     25  CG1 VAL     3     -23.364 -66.175 -21.069  1.00  0.00      BSYN  
ATOM     26  CG2 VAL     3     -24.484 -68.221 -21.791  1.00  0.00      BSYN  
ATOM     27    C VAL     3     -25.615 -64.504 -22.015  1.00  0.00      BSYN  
ATOM     28    O VAL     3     -25.040 -64.087 -22.975  1.00  0.00      BSYN  
ATOM     29    N PHE     4     -26.238 -63.758 -21.151  1.00  0.00      BSYN  
ATOM     30    H PHE     4     -26.624 -64.014 -20.287  1.00  0.00      BSYN  
ATOM     31   CA PHE     4     -26.035 -62.302 -21.220  1.00  0.00      BSYN  
ATOM     32   CB PHE     4     -27.386 -61.480 -20.967  1.00  0.00      BSYN  
ATOM     33   CG PHE     4     -28.379 -62.033 -19.946  1.00  0.00      BSYN  
ATOM     34  CD1 PHE     4     -29.323 -62.999 -20.323  1.00  0.00      BSYN  
ATOM     35  CD2 PHE     4     -28.313 -61.593 -18.714  1.00  0.00      BSYN  
ATOM     36  CE1 PHE     4     -30.176 -63.553 -19.403  1.00  0.00      BSYN  
ATOM     37  CE2 PHE     4     -29.335 -61.996 -17.827  1.00  0.00      BSYN  
ATOM     38   CZ PHE     4     -30.246 -63.001 -18.141  1.00  0.00      BSYN  
ATOM     39    C PHE     4     -24.907 -61.687 -20.295  1.00  0.00      BSYN  
ATOM     40    O PHE     4     -25.013 -60.871 -19.401  1.00  0.00      BSYN  
ATOM     41    N MET     5     -23.847 -62.446 -20.400  1.00  0.00      BSYN  
ATOM     42    H MET     5     -23.686 -62.900 -21.253  1.00  0.00      BSYN  
ATOM     43   CA MET     5     -22.645 -62.066 -19.574  1.00  0.00      BSYN  
ATOM     44   CB MET     5     -21.551 -63.145 -19.600  1.00  0.00      BSYN  
ATOM     45   CG MET     5     -20.420 -62.903 -18.590  1.00  0.00      BSYN  
ATOM     46   SD MET     5     -20.965 -62.870 -16.818  1.00  0.00      BSYN  
ATOM     47   CE MET     5     -20.205 -61.419 -16.132  1.00  0.00      BSYN  
ATOM     48    C MET     5     -21.932 -60.726 -20.086  1.00  0.00      BSYN  
ATOM     49    O MET     5     -21.720 -60.704 -21.262  1.00  0.00      BSYN  
ATOM     50    N LYS     6     -21.605 -59.831 -19.243  1.00  0.00      BSYN  
ATOM     51    H LYS     6     -21.255 -60.000 -18.344  1.00  0.00      BSYN  
ATOM     52   CA LYS     6     -21.484 -58.470 -19.684  1.00  0.00      BSYN  
ATOM     53   CB LYS     6     -21.498 -57.599 -18.460  1.00  0.00      BSYN  
ATOM     54   CG LYS     6     -22.900 -57.716 -17.706  1.00  0.00      BSYN  
ATOM     55   CD LYS     6     -24.077 -57.032 -18.260  1.00  0.00      BSYN  
ATOM     56   CE LYS     6     -25.300 -57.078 -17.313  1.00  0.00      BSYN  
ATOM     57   NZ LYS     6     -24.948 -56.496 -15.997  1.00  0.00      BSYN  
ATOM     58  HZ1 LYS     6     -25.838 -56.381 -15.471  1.00  0.00      BSYN  
ATOM     59  HZ2 LYS     6     -24.440 -57.223 -15.453  1.00  0.00      BSYN  
ATOM     60  HZ3 LYS     6     -24.446 -55.589 -16.080  1.00  0.00      BSYN  
ATOM     61    C LYS     6     -20.277 -58.123 -20.488  1.00  0.00      BSYN  
ATOM     62    O LYS     6     -19.344 -58.833 -20.292  1.00  0.00      BSYN  
ATOM     63    N GLY     7     -20.216 -56.924 -21.205  1.00  0.00      BSYN  
ATOM     64    H GLY     7     -20.808 -56.152 -21.091  1.00  0.00      BSYN  
ATOM     65   CA GLY     7     -19.072 -56.748 -22.093  1.00  0.00      BSYN  
ATOM     66    C GLY     7     -19.310 -57.241 -23.588  1.00  0.00      BSYN  
ATOM     67    O GLY     7     -19.456 -56.387 -24.494  1.00  0.00      BSYN  
ATOM     68    N LEU     8     -19.589 -58.462 -23.585  1.00  0.00      BSYN  
ATOM     69    H LEU     8     -19.970 -58.664 -22.705  1.00  0.00      BSYN  
ATOM     70   CA LEU     8     -19.675 -59.289 -24.822  1.00  0.00      BSYN  
ATOM     71   CB LEU     8     -19.279 -60.754 -24.454  1.00  0.00      BSYN  
ATOM     72   CG LEU     8     -17.718 -61.189 -24.438  1.00  0.00      BSYN  
ATOM     73  CD1 LEU     8     -17.540 -61.016 -22.892  1.00  0.00      BSYN  
ATOM     74  CD2 LEU     8     -17.394 -62.726 -24.558  1.00  0.00      BSYN  
ATOM     75    C LEU     8     -21.042 -59.092 -25.612  1.00  0.00      BSYN  
ATOM     76    O LEU     8     -20.992 -58.524 -26.734  1.00  0.00      BSYN  
ATOM     77    N SER     9     -22.246 -59.344 -25.057  1.00  0.00      BSYN  
ATOM     78    H SER     9     -22.294 -59.583 -24.107  1.00  0.00      BSYN  
ATOM     79   CA SER     9     -23.401 -59.249 -25.899  1.00  0.00      BSYN  
ATOM     80   CB SER     9     -24.601 -60.109 -25.224  1.00  0.00      BSYN  
ATOM     81   OG SER     9     -24.644 -60.093 -23.709  1.00  0.00      BSYN  
ATOM     82   HG SER     9     -25.362 -59.587 -23.321  1.00  0.00      BSYN  
ATOM     83    C SER     9     -24.028 -57.828 -26.072  1.00  0.00      BSYN  
ATOM     84    O SER     9     -24.947 -57.591 -26.805  1.00  0.00      BSYN  
ATOM     85    N MET    10     -23.711 -56.852 -25.186  1.00  0.00      BSYN  
ATOM     86    H MET    10     -23.015 -57.014 -24.516  1.00  0.00      BSYN  
ATOM     87   CA MET    10     -24.375 -55.525 -25.214  1.00  0.00      BSYN  
ATOM     88   CB MET    10     -24.734 -55.221 -23.819  1.00  0.00      BSYN  
ATOM     89   CG MET    10     -26.153 -55.848 -23.507  1.00  0.00      BSYN  
ATOM     90   SD MET    10     -25.899 -56.969 -22.065  1.00  0.00      BSYN  
ATOM     91   CE MET    10     -27.468 -56.780 -21.229  1.00  0.00      BSYN  
ATOM     92    C MET    10     -23.409 -54.541 -25.891  1.00  0.00      BSYN  
ATOM     93    O MET    10     -23.544 -54.083 -27.027  1.00  0.00      BSYN  
ATOM     94    N ALA    11     -22.388 -54.207 -25.093  1.00  0.00      BSYN  
ATOM     95    H ALA    11     -21.936 -54.870 -24.531  1.00  0.00      BSYN  
ATOM     96   CA ALA    11     -21.799 -52.840 -25.324  1.00  0.00      BSYN  
ATOM     97   CB ALA    11     -22.712 -51.653 -24.951  1.00  0.00      BSYN  
ATOM     98    C ALA    11     -20.529 -52.835 -24.524  1.00  0.00      BSYN  
ATOM     99    O ALA    11     -20.379 -53.265 -23.308  1.00  0.00      BSYN  
ATOM    100    N LYS    12     -19.432 -52.538 -25.237  1.00  0.00      BSYN  
ATOM    101    H LYS    12     -19.765 -52.151 -26.074  1.00  0.00      BSYN  
ATOM    102   CA LYS    12     -18.030 -52.586 -24.753  1.00  0.00      BSYN  
ATOM    103   CB LYS    12     -17.052 -52.144 -25.868  1.00  0.00      BSYN  
ATOM    104   CG LYS    12     -15.609 -52.101 -25.316  1.00  0.00      BSYN  
ATOM    105   CD LYS    12     -14.893 -53.383 -24.718  1.00  0.00      BSYN  
ATOM    106   CE LYS    12     -14.038 -54.094 -25.833  1.00  0.00      BSYN  
ATOM    107   NZ LYS    12     -13.089 -53.156 -26.450  1.00  0.00      BSYN  
ATOM    108  HZ1 LYS    12     -12.311 -52.651 -25.981  1.00  0.00      BSYN  
ATOM    109  HZ2 LYS    12     -12.686 -53.486 -27.350  1.00  0.00      BSYN  
ATOM    110  HZ3 LYS    12     -13.692 -52.375 -26.781  1.00  0.00      BSYN  
ATOM    111    C LYS    12     -17.958 -51.555 -23.658  1.00  0.00      BSYN  
ATOM    112    O LYS    12     -18.126 -50.345 -23.932  1.00  0.00      BSYN  
ATOM    113    N GLU    13     -18.108 -52.072 -22.384  1.00  0.00      BSYN  
ATOM    114    H GLU    13     -18.459 -52.984 -22.307  1.00  0.00      BSYN  
ATOM    115   CA GLU    13     -17.987 -51.270 -21.195  1.00  0.00      BSYN  
ATOM    116   CB GLU    13     -18.958 -51.741 -20.115  1.00  0.00      BSYN  
ATOM    117   CG GLU    13     -18.863 -50.785 -18.968  1.00  0.00      BSYN  
ATOM    118   CD GLU    13     -19.894 -50.854 -17.768  1.00  0.00      BSYN  
ATOM    119  OE1 GLU    13     -20.546 -51.882 -17.618  1.00  0.00      BSYN  
ATOM    120  OE2 GLU    13     -19.948 -49.846 -17.156  1.00  0.00      BSYN  
ATOM    121    C GLU    13     -16.488 -51.202 -20.749  1.00  0.00      BSYN  
ATOM    122    O GLU    13     -16.027 -50.173 -20.407  1.00  0.00      BSYN  
ATOM    123    N GLY    14     -15.794 -52.284 -20.612  1.00  0.00      BSYN  
ATOM    124    H GLY    14     -16.162 -53.182 -20.746  1.00  0.00      BSYN  
ATOM    125   CA GLY    14     -14.438 -52.191 -20.456  1.00  0.00      BSYN  
ATOM    126    C GLY    14     -13.724 -53.443 -19.972  1.00  0.00      BSYN  
ATOM    127    O GLY    14     -13.826 -54.532 -20.571  1.00  0.00      BSYN  
ATOM    128    N VAL    15     -12.892 -53.226 -18.940  1.00  0.00      BSYN  
ATOM    129    H VAL    15     -12.567 -52.336 -18.691  1.00  0.00      BSYN  
ATOM    130   CA VAL    15     -12.504 -54.394 -18.161  1.00  0.00      BSYN  
ATOM    131   CB VAL    15     -10.915 -54.515 -17.984  1.00  0.00      BSYN  
ATOM    132  CG1 VAL    15     -10.211 -53.702 -16.886  1.00  0.00      BSYN  
ATOM    133  CG2 VAL    15     -10.654 -55.984 -17.830  1.00  0.00      BSYN  
ATOM    134    C VAL    15     -13.310 -54.147 -16.804  1.00  0.00      BSYN  
ATOM    135    O VAL    15     -13.296 -55.004 -15.977  1.00  0.00      BSYN  
ATOM    136    N VAL    16     -14.079 -53.048 -16.687  1.00  0.00      BSYN  
ATOM    137    H VAL    16     -13.948 -52.313 -17.322  1.00  0.00      BSYN  
ATOM    138   CA VAL    16     -14.902 -52.743 -15.552  1.00  0.00      BSYN  
ATOM    139   CB VAL    16     -14.604 -51.309 -15.193  1.00  0.00      BSYN  
ATOM    140  CG1 VAL    16     -15.497 -50.557 -14.232  1.00  0.00      BSYN  
ATOM    141  CG2 VAL    16     -13.289 -51.373 -14.655  1.00  0.00      BSYN  
ATOM    142    C VAL    16     -16.398 -52.935 -15.853  1.00  0.00      BSYN  
ATOM    143    O VAL    16     -16.974 -52.025 -16.610  1.00  0.00      BSYN  
ATOM    144    N ALA    17     -16.769 -54.182 -15.525  1.00  0.00      BSYN  
ATOM    145    H ALA    17     -16.246 -54.908 -15.125  1.00  0.00      BSYN  
ATOM    146   CA ALA    17     -18.140 -54.663 -15.924  1.00  0.00      BSYN  
ATOM    147   CB ALA    17     -17.991 -55.967 -16.614  1.00  0.00      BSYN  
ATOM    148    C ALA    17     -18.879 -54.790 -14.668  1.00  0.00      BSYN  
ATOM    149    O ALA    17     -18.417 -55.518 -13.716  1.00  0.00      BSYN  
ATOM    150    N ALA    18     -19.986 -54.128 -14.669  1.00  0.00      BSYN  
ATOM    151    H ALA    18     -19.999 -53.251 -15.106  1.00  0.00      BSYN  
ATOM    152   CA ALA    18     -21.071 -54.356 -13.664  1.00  0.00      BSYN  
ATOM    153   CB ALA    18     -22.210 -53.321 -14.197  1.00  0.00      BSYN  
ATOM    154    C ALA    18     -21.572 -55.840 -13.778  1.00  0.00      BSYN  
ATOM    155    O ALA    18     -22.117 -56.182 -14.758  1.00  0.00      BSYN  
ATOM    156    N ALA    19     -21.298 -56.453 -12.630  1.00  0.00      BSYN  
ATOM    157    H ALA    19     -20.876 -55.846 -11.986  1.00  0.00      BSYN  
ATOM    158   CA ALA    19     -21.708 -57.822 -12.358  1.00  0.00      BSYN  
ATOM    159   CB ALA    19     -21.068 -58.307 -11.196  1.00  0.00      BSYN  
ATOM    160    C ALA    19     -23.160 -58.067 -12.051  1.00  0.00      BSYN  
ATOM    161    O ALA    19     -23.801 -57.266 -11.316  1.00  0.00      BSYN  
ATOM    162    N GLU    20     -23.724 -58.949 -12.926  1.00  0.00      BSYN  
ATOM    163    H GLU    20     -23.266 -59.328 -13.705  1.00  0.00      BSYN  
ATOM    164   CA GLU    20     -25.053 -59.467 -12.790  1.00  0.00      BSYN  
ATOM    165   CB GLU    20     -25.029 -60.938 -13.349  1.00  0.00      BSYN  
ATOM    166   CG GLU    20     -24.774 -60.838 -14.902  1.00  0.00      BSYN  
ATOM    167   CD GLU    20     -24.934 -62.213 -15.534  1.00  0.00      BSYN  
ATOM    168  OE1 GLU    20     -23.875 -62.860 -15.704  1.00  0.00      BSYN  
ATOM    169  OE2 GLU    20     -25.959 -62.551 -16.179  1.00  0.00      BSYN  
ATOM    170    C GLU    20     -25.913 -59.547 -11.520  1.00  0.00      BSYN  
ATOM    171    O GLU    20     -26.988 -59.036 -11.518  1.00  0.00      BSYN  
ATOM    172    N LYS    21     -25.373 -60.290 -10.536  1.00  0.00      BSYN  
ATOM    173    H LYS    21     -24.515 -60.705 -10.765  1.00  0.00      BSYN  
ATOM    174   CA LYS    21     -26.078 -60.528  -9.256  1.00  0.00      BSYN  
ATOM    175   CB LYS    21     -25.448 -61.566  -8.392  1.00  0.00      BSYN  
ATOM    176   CG LYS    21     -23.986 -62.141  -8.459  1.00  0.00      BSYN  
ATOM    177   CD LYS    21     -22.961 -60.944  -8.447  1.00  0.00      BSYN  
ATOM    178   CE LYS    21     -21.784 -61.734  -8.015  1.00  0.00      BSYN  
ATOM    179   NZ LYS    21     -20.603 -61.291  -8.839  1.00  0.00      BSYN  
ATOM    180  HZ1 LYS    21     -19.735 -61.862  -8.815  1.00  0.00      BSYN  
ATOM    181  HZ2 LYS    21     -21.037 -61.319  -9.783  1.00  0.00      BSYN  
ATOM    182  HZ3 LYS    21     -20.263 -60.337  -8.599  1.00  0.00      BSYN  
ATOM    183    C LYS    21     -26.428 -59.383  -8.365  1.00  0.00      BSYN  
ATOM    184    O LYS    21     -27.432 -59.405  -7.622  1.00  0.00      BSYN  
ATOM    185    N THR    22     -25.752 -58.286  -8.417  1.00  0.00      BSYN  
ATOM    186    H THR    22     -24.917 -58.241  -8.927  1.00  0.00      BSYN  
ATOM    187   CA THR    22     -26.275 -57.077  -7.750  1.00  0.00      BSYN  
ATOM    188   CB THR    22     -24.934 -56.394  -7.250  1.00  0.00      BSYN  
ATOM    189  OG1 THR    22     -24.078 -56.327  -8.423  1.00  0.00      BSYN  
ATOM    190  HG1 THR    22     -23.226 -56.038  -8.088  1.00  0.00      BSYN  
ATOM    191  CG2 THR    22     -24.181 -57.152  -6.134  1.00  0.00      BSYN  
ATOM    192    C THR    22     -27.173 -56.398  -8.825  1.00  0.00      BSYN  
ATOM    193    O THR    22     -28.377 -56.648  -8.764  1.00  0.00      BSYN  
ATOM    194    N LYS    23     -26.735 -55.496  -9.710  1.00  0.00      BSYN  
ATOM    195    H LYS    23     -25.757 -55.447  -9.746  1.00  0.00      BSYN  
ATOM    196   CA LYS    23     -27.640 -54.740 -10.572  1.00  0.00      BSYN  
ATOM    197   CB LYS    23     -26.851 -53.591 -11.206  1.00  0.00      BSYN  
ATOM    198   CG LYS    23     -26.245 -52.533 -10.259  1.00  0.00      BSYN  
ATOM    199   CD LYS    23     -27.276 -51.543  -9.567  1.00  0.00      BSYN  
ATOM    200   CE LYS    23     -26.835 -50.541  -8.537  1.00  0.00      BSYN  
ATOM    201   NZ LYS    23     -26.302 -49.338  -9.164  1.00  0.00      BSYN  
ATOM    202  HZ1 LYS    23     -26.594 -49.139 -10.142  1.00  0.00      BSYN  
ATOM    203  HZ2 LYS    23     -26.438 -48.394  -8.749  1.00  0.00      BSYN  
ATOM    204  HZ3 LYS    23     -25.297 -49.572  -9.299  1.00  0.00      BSYN  
ATOM    205    C LYS    23     -28.370 -55.390 -11.678  1.00  0.00      BSYN  
ATOM    206    O LYS    23     -28.005 -55.439 -12.826  1.00  0.00      BSYN  
ATOM    207    N GLN    24     -29.630 -55.757 -11.319  1.00  0.00      BSYN  
ATOM    208    H GLN    24     -29.997 -55.979 -10.438  1.00  0.00      BSYN  
ATOM    209   CA GLN    24     -30.540 -56.133 -12.473  1.00  0.00      BSYN  
ATOM    210   CB GLN    24     -30.814 -57.561 -12.751  1.00  0.00      BSYN  
ATOM    211   CG GLN    24     -31.827 -58.201 -11.755  1.00  0.00      BSYN  
ATOM    212   CD GLN    24     -31.293 -58.582 -10.399  1.00  0.00      BSYN  
ATOM    213  OE1 GLN    24     -30.164 -59.131 -10.351  1.00  0.00      BSYN  
ATOM    214  NE2 GLN    24     -32.070 -58.478  -9.327  1.00  0.00      BSYN  
ATOM    215 HE21 GLN    24     -31.657 -58.477  -8.438  1.00  0.00      BSYN  
ATOM    216 HE22 GLN    24     -33.010 -58.284  -9.523  1.00  0.00      BSYN  
ATOM    217    C GLN    24     -31.767 -55.236 -12.476  1.00  0.00      BSYN  
ATOM    218    O GLN    24     -32.919 -55.683 -12.687  1.00  0.00      BSYN  
ATOM    219    N GLY    25     -31.603 -53.959 -12.174  1.00  0.00      BSYN  
ATOM    220    H GLY    25     -30.784 -53.656 -11.729  1.00  0.00      BSYN  
ATOM    221   CA GLY    25     -32.733 -53.012 -12.426  1.00  0.00      BSYN  
ATOM    222    C GLY    25     -33.750 -52.899 -11.181  1.00  0.00      BSYN  
ATOM    223    O GLY    25     -34.895 -52.608 -11.311  1.00  0.00      BSYN  
ATOM    224    N VAL    26     -33.158 -53.141 -10.020  1.00  0.00      BSYN  
ATOM    225    H VAL    26     -32.180 -53.208 -10.034  1.00  0.00      BSYN  
ATOM    226   CA VAL    26     -33.814 -53.323  -8.713  1.00  0.00      BSYN  
ATOM    227   CB VAL    26     -33.600 -54.773  -8.356  1.00  0.00      BSYN  
ATOM    228  CG1 VAL    26     -32.285 -55.345  -7.961  1.00  0.00      BSYN  
ATOM    229  CG2 VAL    26     -34.651 -55.067  -7.225  1.00  0.00      BSYN  
ATOM    230    C VAL    26     -33.299 -52.372  -7.564  1.00  0.00      BSYN  
ATOM    231    O VAL    26     -32.126 -52.261  -7.441  1.00  0.00      BSYN  
ATOM    232    N THR    27     -34.160 -51.793  -6.786  1.00  0.00      BSYN  
ATOM    233    H THR    27     -35.094 -52.025  -6.969  1.00  0.00      BSYN  
ATOM    234   CA THR    27     -33.804 -50.958  -5.670  1.00  0.00      BSYN  
ATOM    235   CB THR    27     -35.138 -50.493  -5.008  1.00  0.00      BSYN  
ATOM    236  OG1 THR    27     -36.187 -50.294  -5.965  1.00  0.00      BSYN  
ATOM    237  HG1 THR    27     -36.935 -50.341  -5.366  1.00  0.00      BSYN  
ATOM    238  CG2 THR    27     -34.832 -49.234  -4.237  1.00  0.00      BSYN  
ATOM    239    C THR    27     -32.757 -51.493  -4.765  1.00  0.00      BSYN  
ATOM    240    O THR    27     -33.047 -52.177  -3.718  1.00  0.00      BSYN  
ATOM    241    N GLU    28     -31.518 -51.010  -4.962  1.00  0.00      BSYN  
ATOM    242    H GLU    28     -31.343 -50.337  -5.652  1.00  0.00      BSYN  
ATOM    243   CA GLU    28     -30.370 -51.556  -4.204  1.00  0.00      BSYN  
ATOM    244   CB GLU    28     -29.909 -52.867  -4.962  1.00  0.00      BSYN  
ATOM    245   CG GLU    28     -28.882 -53.610  -4.145  1.00  0.00      BSYN  
ATOM    246   CD GLU    28     -27.685 -54.264  -4.824  1.00  0.00      BSYN  
ATOM    247  OE1 GLU    28     -27.436 -55.481  -4.660  1.00  0.00      BSYN  
ATOM    248  OE2 GLU    28     -26.971 -53.600  -5.617  1.00  0.00      BSYN  
ATOM    249    C GLU    28     -29.386 -50.377  -3.901  1.00  0.00      BSYN  
ATOM    250    O GLU    28     -28.710 -49.845  -4.776  1.00  0.00      BSYN  
ATOM    251    N ALA    29     -29.361 -49.773  -2.679  1.00  0.00      BSYN  
ATOM    252    H ALA    29     -28.915 -48.900  -2.697  1.00  0.00      BSYN  
ATOM    253   CA ALA    29     -30.208 -50.114  -1.583  1.00  0.00      BSYN  
ATOM    254   CB ALA    29     -29.264 -50.517  -0.338  1.00  0.00      BSYN  
ATOM    255    C ALA    29     -30.857 -48.755  -1.048  1.00  0.00      BSYN  
ATOM    256    O ALA    29     -30.163 -47.764  -0.717  1.00  0.00      BSYN  
ATOM    257    N ALA    30     -32.187 -48.856  -0.947  1.00  0.00      BSYN  
ATOM    258    H ALA    30     -32.786 -49.520  -1.347  1.00  0.00      BSYN  
ATOM    259   CA ALA    30     -32.936 -48.012  -0.043  1.00  0.00      BSYN  
ATOM    260   CB ALA    30     -33.578 -46.926  -0.839  1.00  0.00      BSYN  
ATOM    261    C ALA    30     -34.217 -48.820   0.463  1.00  0.00      BSYN  
ATOM    262    O ALA    30     -35.167 -48.965  -0.354  1.00  0.00      BSYN  
ATOM    263    N GLU    31     -34.461 -49.359   1.683  1.00  0.00      BSYN  
ATOM    264    H GLU    31     -35.238 -49.946   1.797  1.00  0.00      BSYN  
ATOM    265   CA GLU    31     -33.580 -49.333   2.877  1.00  0.00      BSYN  
ATOM    266   CB GLU    31     -34.546 -49.393   4.090  1.00  0.00      BSYN  
ATOM    267   CG GLU    31     -35.547 -48.227   4.132  1.00  0.00      BSYN  
ATOM    268   CD GLU    31     -36.474 -48.383   5.366  1.00  0.00      BSYN  
ATOM    269  OE1 GLU    31     -37.356 -49.282   5.335  1.00  0.00      BSYN  
ATOM    270  OE2 GLU    31     -36.427 -47.667   6.382  1.00  0.00      BSYN  
ATOM    271    C GLU    31     -32.495 -50.410   2.889  1.00  0.00      BSYN  
ATOM    272    O GLU    31     -31.371 -50.078   3.053  1.00  0.00      BSYN  
ATOM    273    N LYS    32     -32.954 -51.679   2.889  1.00  0.00      BSYN  
ATOM    274    H LYS    32     -33.891 -51.879   2.686  1.00  0.00      BSYN  
ATOM    275   CA LYS    32     -32.109 -52.813   3.295  1.00  0.00      BSYN  
ATOM    276   CB LYS    32     -32.879 -54.045   3.456  1.00  0.00      BSYN  
ATOM    277   CG LYS    32     -32.100 -54.933   4.473  1.00  0.00      BSYN  
ATOM    278   CD LYS    32     -32.580 -56.233   4.626  1.00  0.00      BSYN  
ATOM    279   CE LYS    32     -32.148 -56.747   5.960  1.00  0.00      BSYN  
ATOM    280   NZ LYS    32     -32.971 -57.755   6.505  1.00  0.00      BSYN  
ATOM    281  HZ1 LYS    32     -32.859 -58.523   5.812  1.00  0.00      BSYN  
ATOM    282  HZ2 LYS    32     -32.517 -58.005   7.406  1.00  0.00      BSYN  
ATOM    283  HZ3 LYS    32     -33.985 -57.528   6.448  1.00  0.00      BSYN  
ATOM    284    C LYS    32     -30.924 -53.097   2.416  1.00  0.00      BSYN  
ATOM    285    O LYS    32     -31.059 -53.235   1.161  1.00  0.00      BSYN  
ATOM    286    N THR    33     -29.801 -53.170   3.245  1.00  0.00      BSYN  
ATOM    287    H THR    33     -29.858 -53.122   4.222  1.00  0.00      BSYN  
ATOM    288   CA THR    33     -28.487 -53.458   2.731  1.00  0.00      BSYN  
ATOM    289   CB THR    33     -27.597 -53.081   3.852  1.00  0.00      BSYN  
ATOM    290  OG1 THR    33     -27.799 -51.692   3.930  1.00  0.00      BSYN  
ATOM    291  HG1 THR    33     -28.699 -51.364   3.866  1.00  0.00      BSYN  
ATOM    292  CG2 THR    33     -26.101 -53.220   3.656  1.00  0.00      BSYN  
ATOM    293    C THR    33     -28.436 -54.901   2.458  1.00  0.00      BSYN  
ATOM    294    O THR    33     -28.747 -55.739   3.324  1.00  0.00      BSYN  
ATOM    295    N LYS    34     -28.098 -55.210   1.232  1.00  0.00      BSYN  
ATOM    296    H LYS    34     -27.907 -54.531   0.551  1.00  0.00      BSYN  
ATOM    297   CA LYS    34     -27.993 -56.535   0.781  1.00  0.00      BSYN  
ATOM    298   CB LYS    34     -29.122 -56.822  -0.250  1.00  0.00      BSYN  
ATOM    299   CG LYS    34     -30.532 -56.188  -0.132  1.00  0.00      BSYN  
ATOM    300   CD LYS    34     -31.403 -56.426  -1.470  1.00  0.00      BSYN  
ATOM    301   CE LYS    34     -32.585 -55.597  -1.502  1.00  0.00      BSYN  
ATOM    302   NZ LYS    34     -32.457 -54.189  -1.352  1.00  0.00      BSYN  
ATOM    303  HZ1 LYS    34     -33.406 -53.881  -1.058  1.00  0.00      BSYN  
ATOM    304  HZ2 LYS    34     -31.725 -53.944  -0.655  1.00  0.00      BSYN  
ATOM    305  HZ3 LYS    34     -32.164 -53.805  -2.273  1.00  0.00      BSYN  
ATOM    306    C LYS    34     -26.622 -56.768   0.196  1.00  0.00      BSYN  
ATOM    307    O LYS    34     -25.773 -56.899   1.126  1.00  0.00      BSYN  
ATOM    308    N GLU    35     -26.345 -56.966  -1.117  1.00  0.00      BSYN  
ATOM    309    H GLU    35     -27.003 -57.276  -1.775  1.00  0.00      BSYN  
ATOM    310   CA GLU    35     -24.949 -56.729  -1.518  1.00  0.00      BSYN  
ATOM    311   CB GLU    35     -24.390 -58.038  -2.138  1.00  0.00      BSYN  
ATOM    312   CG GLU    35     -24.085 -59.105  -1.031  1.00  0.00      BSYN  
ATOM    313   CD GLU    35     -23.802 -60.536  -1.376  1.00  0.00      BSYN  
ATOM    314  OE1 GLU    35     -24.513 -61.131  -2.175  1.00  0.00      BSYN  
ATOM    315  OE2 GLU    35     -22.864 -61.076  -0.746  1.00  0.00      BSYN  
ATOM    316    C GLU    35     -24.683 -55.448  -2.395  1.00  0.00      BSYN  
ATOM    317    O GLU    35     -25.579 -54.672  -2.601  1.00  0.00      BSYN  
ATOM    318    N GLY    36     -23.404 -55.203  -2.756  1.00  0.00      BSYN  
ATOM    319    H GLY    36     -22.666 -55.696  -2.340  1.00  0.00      BSYN  
ATOM    320   CA GLY    36     -23.149 -54.122  -3.748  1.00  0.00      BSYN  
ATOM    321    C GLY    36     -22.299 -52.917  -3.370  1.00  0.00      BSYN  
ATOM    322    O GLY    36     -21.087 -52.720  -3.811  1.00  0.00      BSYN  
ATOM    323    N VAL    37     -22.689 -52.103  -2.443  1.00  0.00      BSYN  
ATOM    324    H VAL    37     -23.620 -52.113  -2.136  1.00  0.00      BSYN  
ATOM    325   CA VAL    37     -21.775 -51.002  -1.955  1.00  0.00      BSYN  
ATOM    326   CB VAL    37     -22.661 -49.845  -1.530  1.00  0.00      BSYN  
ATOM    327  CG1 VAL    37     -22.907 -48.853  -2.712  1.00  0.00      BSYN  
ATOM    328  CG2 VAL    37     -23.884 -50.226  -0.759  1.00  0.00      BSYN  
ATOM    329    C VAL    37     -20.873 -51.470  -0.850  1.00  0.00      BSYN  
ATOM    330    O VAL    37     -21.009 -51.012   0.221  1.00  0.00      BSYN  
ATOM    331    N LEU    38     -20.006 -52.388  -1.249  1.00  0.00      BSYN  
ATOM    332    H LEU    38     -19.699 -52.519  -2.171  1.00  0.00      BSYN  
ATOM    333   CA LEU    38     -19.239 -53.104  -0.261  1.00  0.00      BSYN  
ATOM    334   CB LEU    38     -19.159 -54.628  -0.538  1.00  0.00      BSYN  
ATOM    335   CG LEU    38     -20.365 -55.512  -0.505  1.00  0.00      BSYN  
ATOM    336  CD1 LEU    38     -19.822 -56.713  -1.421  1.00  0.00      BSYN  
ATOM    337  CD2 LEU    38     -20.534 -55.925   0.961  1.00  0.00      BSYN  
ATOM    338    C LEU    38     -17.777 -52.646  -0.531  1.00  0.00      BSYN  
ATOM    339    O LEU    38     -17.267 -52.727  -1.650  1.00  0.00      BSYN  
ATOM    340    N TYR    39     -17.285 -52.140   0.587  1.00  0.00      BSYN  
ATOM    341    H TYR    39     -17.788 -52.395   1.388  1.00  0.00      BSYN  
ATOM    342   CA TYR    39     -15.976 -51.481   0.741  1.00  0.00      BSYN  
ATOM    343   CB TYR    39     -15.716 -51.022   2.190  1.00  0.00      BSYN  
ATOM    344   CG TYR    39     -16.607 -49.947   2.602  1.00  0.00      BSYN  
ATOM    345  CD1 TYR    39     -16.406 -48.591   2.208  1.00  0.00      BSYN  
ATOM    346  CE1 TYR    39     -17.275 -47.623   2.667  1.00  0.00      BSYN  
ATOM    347  CD2 TYR    39     -17.654 -50.294   3.377  1.00  0.00      BSYN  
ATOM    348  CE2 TYR    39     -18.501 -49.345   3.856  1.00  0.00      BSYN  
ATOM    349   CZ TYR    39     -18.344 -48.008   3.491  1.00  0.00      BSYN  
ATOM    350   OH TYR    39     -19.156 -47.041   3.986  1.00  0.00      BSYN  
ATOM    351   HH TYR    39     -18.641 -46.232   4.032  1.00  0.00      BSYN  
ATOM    352    C TYR    39     -14.793 -52.281   0.261  1.00  0.00      BSYN  
ATOM    353    O TYR    39     -13.910 -51.619  -0.306  1.00  0.00      BSYN  
ATOM    354    N VAL    40     -14.788 -53.573   0.406  1.00  0.00      BSYN  
ATOM    355    H VAL    40     -15.588 -54.095   0.627  1.00  0.00      BSYN  
ATOM    356   CA VAL    40     -13.640 -54.543   0.169  1.00  0.00      BSYN  
ATOM    357   CB VAL    40     -13.714 -55.784   0.993  1.00  0.00      BSYN  
ATOM    358  CG1 VAL    40     -12.390 -56.592   0.900  1.00  0.00      BSYN  
ATOM    359  CG2 VAL    40     -13.867 -55.438   2.472  1.00  0.00      BSYN  
ATOM    360    C VAL    40     -13.381 -54.714  -1.333  1.00  0.00      BSYN  
ATOM    361    O VAL    40     -13.859 -55.653  -2.012  1.00  0.00      BSYN  
ATOM    362    N GLY    41     -12.819 -53.633  -1.868  1.00  0.00      BSYN  
ATOM    363    H GLY    41     -12.309 -52.950  -1.385  1.00  0.00      BSYN  
ATOM    364   CA GLY    41     -12.613 -53.568  -3.353  1.00  0.00      BSYN  
ATOM    365    C GLY    41     -12.194 -52.140  -3.796  1.00  0.00      BSYN  
ATOM    366    O GLY    41     -11.282 -51.641  -3.145  1.00  0.00      BSYN  
ATOM    367    N SER    42     -12.900 -51.600  -4.748  1.00  0.00      BSYN  
ATOM    368    H SER    42     -12.590 -50.734  -5.087  1.00  0.00      BSYN  
ATOM    369   CA SER    42     -14.024 -52.256  -5.304  1.00  0.00      BSYN  
ATOM    370   CB SER    42     -15.248 -51.290  -5.299  1.00  0.00      BSYN  
ATOM    371   OG SER    42     -14.708 -50.119  -5.923  1.00  0.00      BSYN  
ATOM    372   HG SER    42     -15.330 -49.463  -6.246  1.00  0.00      BSYN  
ATOM    373    C SER    42     -13.882 -52.949  -6.719  1.00  0.00      BSYN  
ATOM    374    O SER    42     -13.267 -54.002  -6.744  1.00  0.00      BSYN  
ATOM    375    N LYS    43     -14.321 -52.505  -7.892  1.00  0.00      BSYN  
ATOM    376    H LYS    43     -14.453 -51.539  -7.786  1.00  0.00      BSYN  
ATOM    377   CA LYS    43     -14.568 -53.344  -9.054  1.00  0.00      BSYN  
ATOM    378   CB LYS    43     -15.887 -52.958  -9.589  1.00  0.00      BSYN  
ATOM    379   CG LYS    43     -16.567 -53.816 -10.702  1.00  0.00      BSYN  
ATOM    380   CD LYS    43     -18.133 -53.306 -10.729  1.00  0.00      BSYN  
ATOM    381   CE LYS    43     -18.951 -53.625  -9.452  1.00  0.00      BSYN  
ATOM    382   NZ LYS    43     -20.067 -52.694  -9.470  1.00  0.00      BSYN  
ATOM    383  HZ1 LYS    43     -19.702 -51.782  -9.129  1.00  0.00      BSYN  
ATOM    384  HZ2 LYS    43     -20.478 -52.527 -10.411  1.00  0.00      BSYN  
ATOM    385  HZ3 LYS    43     -20.702 -53.213  -8.831  1.00  0.00      BSYN  
ATOM    386    C LYS    43     -13.583 -53.060 -10.215  1.00  0.00      BSYN  
ATOM    387    O LYS    43     -13.251 -51.916 -10.539  1.00  0.00      BSYN  
ATOM    388    N THR    44     -12.989 -54.126 -10.714  1.00  0.00      BSYN  
ATOM    389    H THR    44     -12.828 -54.151 -11.680  1.00  0.00      BSYN  
ATOM    390   CA THR    44     -12.867 -55.442 -10.098  1.00  0.00      BSYN  
ATOM    391   CB THR    44     -13.264 -56.545 -11.133  1.00  0.00      BSYN  
ATOM    392  OG1 THR    44     -14.370 -56.098 -11.847  1.00  0.00      BSYN  
ATOM    393  HG1 THR    44     -14.627 -56.556 -12.650  1.00  0.00      BSYN  
ATOM    394  CG2 THR    44     -13.433 -57.848 -10.482  1.00  0.00      BSYN  
ATOM    395    C THR    44     -11.495 -55.773  -9.472  1.00  0.00      BSYN  
ATOM    396    O THR    44     -10.491 -55.860 -10.240  1.00  0.00      BSYN  
ATOM    397    N ARG    45     -11.272 -55.919  -8.194  1.00  0.00      BSYN  
ATOM    398    H ARG    45     -12.000 -55.852  -7.541  1.00  0.00      BSYN  
ATOM    399   CA ARG    45     -10.074 -56.428  -7.619  1.00  0.00      BSYN  
ATOM    400   CB ARG    45      -9.913 -56.405  -6.055  1.00  0.00      BSYN  
ATOM    401   CG ARG    45      -9.421 -55.077  -5.642  1.00  0.00      BSYN  
ATOM    402   CD ARG    45      -9.143 -55.275  -4.219  1.00  0.00      BSYN  
ATOM    403   NE ARG    45      -8.839 -54.012  -3.608  1.00  0.00      BSYN  
ATOM    404   HE ARG    45      -8.898 -53.224  -4.187  1.00  0.00      BSYN  
ATOM    405   CZ ARG    45      -8.755 -53.857  -2.233  1.00  0.00      BSYN  
ATOM    406  NH1 ARG    45      -9.163 -54.814  -1.368  1.00  0.00      BSYN  
ATOM    407 HH11 ARG    45      -9.052 -54.724  -0.378  1.00  0.00      BSYN  
ATOM    408 HH12 ARG    45      -9.541 -55.712  -1.596  1.00  0.00      BSYN  
ATOM    409  NH2 ARG    45      -8.359 -52.689  -1.746  1.00  0.00      BSYN  
ATOM    410 HH21 ARG    45      -8.123 -52.637  -0.776  1.00  0.00      BSYN  
ATOM    411 HH22 ARG    45      -8.073 -52.029  -2.440  1.00  0.00      BSYN  
ATOM    412    C ARG    45      -9.939 -57.871  -8.116  1.00  0.00      BSYN  
ATOM    413    O ARG    45     -10.905 -58.632  -8.135  1.00  0.00      BSYN  
ATOM    414    N GLU    46      -8.711 -58.211  -8.560  1.00  0.00      BSYN  
ATOM    415    H GLU    46      -7.962 -57.579  -8.551  1.00  0.00      BSYN  
ATOM    416   CA GLU    46      -8.509 -59.514  -9.256  1.00  0.00      BSYN  
ATOM    417   CB GLU    46      -7.272 -59.510 -10.072  1.00  0.00      BSYN  
ATOM    418   CG GLU    46      -7.593 -58.670 -11.462  1.00  0.00      BSYN  
ATOM    419   CD GLU    46      -7.890 -59.591 -12.563  1.00  0.00      BSYN  
ATOM    420  OE1 GLU    46      -8.944 -60.197 -12.547  1.00  0.00      BSYN  
ATOM    421  OE2 GLU    46      -7.049 -59.928 -13.432  1.00  0.00      BSYN  
ATOM    422    C GLU    46      -8.625 -60.726  -8.309  1.00  0.00      BSYN  
ATOM    423    O GLU    46      -7.772 -60.915  -7.500  1.00  0.00      BSYN  
ATOM    424    N GLY    47      -9.630 -61.590  -8.399  1.00  0.00      BSYN  
ATOM    425    H GLY    47     -10.534 -61.476  -8.760  1.00  0.00      BSYN  
ATOM    426   CA GLY    47      -9.564 -62.858  -7.742  1.00  0.00      BSYN  
ATOM    427    C GLY    47     -10.236 -63.931  -8.663  1.00  0.00      BSYN  
ATOM    428    O GLY    47     -11.209 -63.747  -9.440  1.00  0.00      BSYN  
ATOM    429    N VAL    48      -9.730 -65.219  -8.473  1.00  0.00      BSYN  
ATOM    430    H VAL    48      -9.004 -65.433  -7.851  1.00  0.00      BSYN  
ATOM    431   CA VAL    48     -10.301 -66.369  -9.169  1.00  0.00      BSYN  
ATOM    432   CB VAL    48      -9.332 -67.640  -9.417  1.00  0.00      BSYN  
ATOM    433  CG1 VAL    48      -9.452 -68.690  -8.428  1.00  0.00      BSYN  
ATOM    434  CG2 VAL    48      -9.626 -68.327 -10.749  1.00  0.00      BSYN  
ATOM    435    C VAL    48     -11.714 -66.606  -8.579  1.00  0.00      BSYN  
ATOM    436    O VAL    48     -12.048 -66.054  -7.540  1.00  0.00      BSYN  
ATOM    437    N VAL    49     -12.399 -67.495  -9.267  1.00  0.00      BSYN  
ATOM    438    H VAL    49     -11.990 -67.737 -10.124  1.00  0.00      BSYN  
ATOM    439   CA VAL    49     -13.660 -68.249  -8.770  1.00  0.00      BSYN  
ATOM    440   CB VAL    49     -14.368 -68.986  -9.927  1.00  0.00      BSYN  
ATOM    441  CG1 VAL    49     -14.644 -68.117 -11.093  1.00  0.00      BSYN  
ATOM    442  CG2 VAL    49     -13.592 -70.123 -10.693  1.00  0.00      BSYN  
ATOM    443    C VAL    49     -13.654 -69.190  -7.563  1.00  0.00      BSYN  
ATOM    444    O VAL    49     -14.600 -69.962  -7.471  1.00  0.00      BSYN  
ATOM    445    N GLN    50     -12.659 -69.285  -6.671  1.00  0.00      BSYN  
ATOM    446    H GLN    50     -11.859 -68.729  -6.777  1.00  0.00      BSYN  
ATOM    447   CA GLN    50     -12.656 -70.221  -5.555  1.00  0.00      BSYN  
ATOM    448   CB GLN    50     -11.198 -70.930  -5.439  1.00  0.00      BSYN  
ATOM    449   CG GLN    50     -11.198 -72.386  -4.930  1.00  0.00      BSYN  
ATOM    450   CD GLN    50      -9.710 -72.808  -4.837  1.00  0.00      BSYN  
ATOM    451  OE1 GLN    50      -8.703 -72.127  -4.426  1.00  0.00      BSYN  
ATOM    452  NE2 GLN    50      -9.374 -73.867  -5.548  1.00  0.00      BSYN  
ATOM    453 HE21 GLN    50     -10.044 -74.369  -6.057  1.00  0.00      BSYN  
ATOM    454 HE22 GLN    50      -8.478 -74.249  -5.442  1.00  0.00      BSYN  
ATOM    455    C GLN    50     -12.934 -69.347  -4.299  1.00  0.00      BSYN  
ATOM    456    O GLN    50     -12.871 -69.996  -3.217  1.00  0.00      BSYN  
ATOM    457    N GLY    51     -13.231 -68.077  -4.354  1.00  0.00      BSYN  
ATOM    458    H GLY    51     -13.398 -67.781  -5.273  1.00  0.00      BSYN  
ATOM    459   CA GLY    51     -13.193 -67.195  -3.185  1.00  0.00      BSYN  
ATOM    460    C GLY    51     -14.303 -66.035  -3.253  1.00  0.00      BSYN  
ATOM    461    O GLY    51     -15.413 -66.189  -2.771  1.00  0.00      BSYN  
ATOM    462    N VAL    52     -13.828 -65.151  -4.118  1.00  0.00      BSYN  
ATOM    463    H VAL    52     -12.900 -65.369  -4.349  1.00  0.00      BSYN  
ATOM    464   CA VAL    52     -14.510 -63.990  -4.707  1.00  0.00      BSYN  
ATOM    465   CB VAL    52     -13.348 -63.107  -5.288  1.00  0.00      BSYN  
ATOM    466  CG1 VAL    52     -13.800 -61.830  -6.098  1.00  0.00      BSYN  
ATOM    467  CG2 VAL    52     -12.428 -62.661  -4.162  1.00  0.00      BSYN  
ATOM    468    C VAL    52     -15.536 -64.435  -5.744  1.00  0.00      BSYN  
ATOM    469    O VAL    52     -15.154 -65.047  -6.741  1.00  0.00      BSYN  
ATOM    470    N ALA    53     -16.836 -64.243  -5.535  1.00  0.00      BSYN  
ATOM    471    H ALA    53     -17.132 -63.933  -4.653  1.00  0.00      BSYN  
ATOM    472   CA ALA    53     -17.849 -64.815  -6.504  1.00  0.00      BSYN  
ATOM    473   CB ALA    53     -19.148 -65.181  -5.830  1.00  0.00      BSYN  
ATOM    474    C ALA    53     -18.158 -64.158  -7.856  1.00  0.00      BSYN  
ATOM    475    O ALA    53     -19.252 -64.136  -8.405  1.00  0.00      BSYN  
ATOM    476    N SER    54     -17.111 -63.527  -8.417  1.00  0.00      BSYN  
ATOM    477    H SER    54     -16.330 -63.278  -7.881  1.00  0.00      BSYN  
ATOM    478   CA SER    54     -17.011 -63.049  -9.754  1.00  0.00      BSYN  
ATOM    479   CB SER    54     -16.191 -61.673  -9.660  1.00  0.00      BSYN  
ATOM    480   OG SER    54     -16.791 -60.622  -8.965  1.00  0.00      BSYN  
ATOM    481   HG SER    54     -17.428 -60.188  -9.536  1.00  0.00      BSYN  
ATOM    482    C SER    54     -16.487 -64.105 -10.710  1.00  0.00      BSYN  
ATOM    483    O SER    54     -15.642 -64.892 -10.276  1.00  0.00      BSYN  
ATOM    484    N VAL    55     -17.076 -64.204 -11.946  1.00  0.00      BSYN  
ATOM    485    H VAL    55     -17.415 -63.484 -12.518  1.00  0.00      BSYN  
ATOM    486   CA VAL    55     -16.925 -65.374 -12.673  1.00  0.00      BSYN  
ATOM    487   CB VAL    55     -18.247 -66.041 -12.886  1.00  0.00      BSYN  
ATOM    488  CG1 VAL    55     -18.150 -67.297 -13.729  1.00  0.00      BSYN  
ATOM    489  CG2 VAL    55     -18.966 -66.440 -11.596  1.00  0.00      BSYN  
ATOM    490    C VAL    55     -16.439 -64.801 -14.018  1.00  0.00      BSYN  
ATOM    491    O VAL    55     -17.127 -63.970 -14.679  1.00  0.00      BSYN  
ATOM    492    N ALA    56     -15.159 -65.142 -14.382  1.00  0.00      BSYN  
ATOM    493    H ALA    56     -14.782 -65.907 -13.900  1.00  0.00      BSYN  
ATOM    494   CA ALA    56     -14.540 -64.819 -15.674  1.00  0.00      BSYN  
ATOM    495   CB ALA    56     -13.021 -64.700 -15.431  1.00  0.00      BSYN  
ATOM    496    C ALA    56     -14.783 -65.862 -16.782  1.00  0.00      BSYN  
ATOM    497    O ALA    56     -14.868 -67.011 -16.485  1.00  0.00      BSYN  
ATOM    498    N GLU    57     -15.010 -65.523 -18.055  1.00  0.00      BSYN  
ATOM    499    H GLU    57     -15.017 -64.556 -18.218  1.00  0.00      BSYN  
ATOM    500   CA GLU    57     -15.406 -66.448 -19.099  1.00  0.00      BSYN  
ATOM    501   CB GLU    57     -16.818 -66.178 -19.562  1.00  0.00      BSYN  
ATOM    502   CG GLU    57     -17.769 -66.509 -18.406  1.00  0.00      BSYN  
ATOM    503   CD GLU    57     -18.190 -68.019 -18.109  1.00  0.00      BSYN  
ATOM    504  OE1 GLU    57     -18.634 -68.657 -19.053  1.00  0.00      BSYN  
ATOM    505  OE2 GLU    57     -18.118 -68.342 -16.997  1.00  0.00      BSYN  
ATOM    506    C GLU    57     -14.253 -66.241 -20.102  1.00  0.00      BSYN  
ATOM    507    O GLU    57     -14.154 -65.147 -20.720  1.00  0.00      BSYN  
ATOM    508    N LYS    58     -13.589 -67.334 -20.349  1.00  0.00      BSYN  
ATOM    509    H LYS    58     -14.058 -68.185 -20.221  1.00  0.00      BSYN  
ATOM    510   CA LYS    58     -12.319 -67.448 -20.913  1.00  0.00      BSYN  
ATOM    511   CB LYS    58     -11.424 -67.082 -19.758  1.00  0.00      BSYN  
ATOM    512   CG LYS    58     -10.049 -66.859 -20.337  1.00  0.00      BSYN  
ATOM    513   CD LYS    58      -8.953 -66.620 -19.291  1.00  0.00      BSYN  
ATOM    514   CE LYS    58      -9.363 -65.593 -18.313  1.00  0.00      BSYN  
ATOM    515   NZ LYS    58      -9.061 -64.224 -18.797  1.00  0.00      BSYN  
ATOM    516  HZ1 LYS    58      -8.056 -63.964 -18.731  1.00  0.00      BSYN  
ATOM    517  HZ2 LYS    58      -9.417 -64.044 -19.757  1.00  0.00      BSYN  
ATOM    518  HZ3 LYS    58      -9.568 -63.456 -18.313  1.00  0.00      BSYN  
ATOM    519    C LYS    58     -12.217 -68.856 -21.359  1.00  0.00      BSYN  
ATOM    520    O LYS    58     -12.122 -69.692 -20.561  1.00  0.00      BSYN  
ATOM    521    N THR    59     -11.991 -68.981 -22.660  1.00  0.00      BSYN  
ATOM    522    H THR    59     -12.280 -68.329 -23.331  1.00  0.00      BSYN  
ATOM    523   CA THR    59     -11.778 -70.298 -23.287  1.00  0.00      BSYN  
ATOM    524   CB THR    59     -12.025 -70.210 -24.844  1.00  0.00      BSYN  
ATOM    525  OG1 THR    59     -11.596 -68.951 -25.241  1.00  0.00      BSYN  
ATOM    526  HG1 THR    59     -10.749 -68.937 -25.691  1.00  0.00      BSYN  
ATOM    527  CG2 THR    59     -13.429 -70.358 -25.186  1.00  0.00      BSYN  
ATOM    528    C THR    59     -10.488 -70.995 -23.021  1.00  0.00      BSYN  
ATOM    529    O THR    59      -9.343 -70.536 -23.263  1.00  0.00      BSYN  
ATOM    530    N LYS    60     -10.586 -72.194 -22.379  1.00  0.00      BSYN  
ATOM    531    H LYS    60     -11.419 -72.708 -22.342  1.00  0.00      BSYN  
ATOM    532   CA LYS    60      -9.448 -72.936 -21.852  1.00  0.00      BSYN  
ATOM    533   CB LYS    60      -9.767 -74.027 -20.910  1.00  0.00      BSYN  
ATOM    534   CG LYS    60     -10.502 -73.482 -19.723  1.00  0.00      BSYN  
ATOM    535   CD LYS    60     -11.395 -74.563 -19.308  1.00  0.00      BSYN  
ATOM    536   CE LYS    60     -11.294 -75.292 -18.079  1.00  0.00      BSYN  
ATOM    537   NZ LYS    60     -12.314 -76.244 -18.073  1.00  0.00      BSYN  
ATOM    538  HZ1 LYS    60     -13.005 -75.591 -17.651  1.00  0.00      BSYN  
ATOM    539  HZ2 LYS    60     -12.608 -76.632 -18.992  1.00  0.00      BSYN  
ATOM    540  HZ3 LYS    60     -12.066 -76.887 -17.295  1.00  0.00      BSYN  
ATOM    541    C LYS    60      -8.835 -73.573 -23.062  1.00  0.00      BSYN  
ATOM    542    O LYS    60      -9.479 -74.439 -23.738  1.00  0.00      BSYN  
ATOM    543    N GLU    61      -7.613 -73.131 -23.288  1.00  0.00      BSYN  
ATOM    544    H GLU    61      -7.297 -72.544 -22.570  1.00  0.00      BSYN  
ATOM    545   CA GLU    61      -6.715 -73.589 -24.318  1.00  0.00      BSYN  
ATOM    546   CB GLU    61      -5.465 -72.776 -24.472  1.00  0.00      BSYN  
ATOM    547   CG GLU    61      -4.500 -73.082 -25.537  1.00  0.00      BSYN  
ATOM    548   CD GLU    61      -4.709 -72.188 -26.752  1.00  0.00      BSYN  
ATOM    549  OE1 GLU    61      -4.084 -71.140 -26.738  1.00  0.00      BSYN  
ATOM    550  OE2 GLU    61      -5.584 -72.337 -27.586  1.00  0.00      BSYN  
ATOM    551    C GLU    61      -6.290 -74.988 -23.761  1.00  0.00      BSYN  
ATOM    552    O GLU    61      -6.047 -75.235 -22.547  1.00  0.00      BSYN  
ATOM    553    N GLN    62      -6.308 -75.929 -24.668  1.00  0.00      BSYN  
ATOM    554    H GLN    62      -6.773 -75.789 -25.519  1.00  0.00      BSYN  
ATOM    555   CA GLN    62      -5.739 -77.215 -24.256  1.00  0.00      BSYN  
ATOM    556   CB GLN    62      -6.740 -78.305 -24.728  1.00  0.00      BSYN  
ATOM    557   CG GLN    62      -8.142 -78.096 -24.142  1.00  0.00      BSYN  
ATOM    558   CD GLN    62      -9.366 -78.627 -24.810  1.00  0.00      BSYN  
ATOM    559  OE1 GLN    62      -9.385 -79.684 -25.452  1.00  0.00      BSYN  
ATOM    560  NE2 GLN    62     -10.443 -77.774 -24.829  1.00  0.00      BSYN  
ATOM    561 HE21 GLN    62     -10.078 -77.076 -24.246  1.00  0.00      BSYN  
ATOM    562 HE22 GLN    62     -11.329 -77.848 -25.240  1.00  0.00      BSYN  
ATOM    563    C GLN    62      -4.242 -77.476 -24.599  1.00  0.00      BSYN  
ATOM    564    O GLN    62      -3.926 -78.331 -25.430  1.00  0.00      BSYN  
ATOM    565    N ALA    63      -3.447 -76.717 -23.863  1.00  0.00      BSYN  
ATOM    566    H ALA    63      -3.950 -76.149 -23.242  1.00  0.00      BSYN  
ATOM    567   CA ALA    63      -2.065 -76.777 -23.865  1.00  0.00      BSYN  
ATOM    568   CB ALA    63      -1.328 -75.402 -23.495  1.00  0.00      BSYN  
ATOM    569    C ALA    63      -1.549 -77.845 -22.859  1.00  0.00      BSYN  
ATOM    570    O ALA    63      -0.454 -78.338 -22.969  1.00  0.00      BSYN  
ATOM    571    N SER    64      -2.406 -78.143 -21.934  1.00  0.00      BSYN  
ATOM    572    H SER    64      -3.297 -77.824 -22.189  1.00  0.00      BSYN  
ATOM    573   CA SER    64      -2.074 -79.012 -20.793  1.00  0.00      BSYN  
ATOM    574   CB SER    64      -2.379 -78.248 -19.361  1.00  0.00      BSYN  
ATOM    575   OG SER    64      -1.365 -77.281 -19.139  1.00  0.00      BSYN  
ATOM    576   HG SER    64      -0.671 -77.768 -19.588  1.00  0.00      BSYN  
ATOM    577    C SER    64      -3.011 -80.238 -21.076  1.00  0.00      BSYN  
ATOM    578    O SER    64      -4.264 -80.211 -21.198  1.00  0.00      BSYN  
ATOM    579    N HIS    65      -2.266 -81.403 -21.288  1.00  0.00      BSYN  
ATOM    580    H HIS    65      -1.318 -81.176 -21.387  1.00  0.00      BSYN  
ATOM    581   CA HIS    65      -2.875 -82.654 -21.590  1.00  0.00      BSYN  
ATOM    582   CB HIS    65      -1.831 -83.559 -22.184  1.00  0.00      BSYN  
ATOM    583   CG HIS    65      -1.297 -82.909 -23.430  1.00  0.00      BSYN  
ATOM    584  ND1 HIS    65      -0.484 -81.899 -23.544  1.00  0.00      BSYN  
ATOM    585  HD1 HIS    65       0.251 -81.757 -22.911  1.00  0.00      BSYN  
ATOM    586  CD2 HIS    65      -1.616 -83.261 -24.768  1.00  0.00      BSYN  
ATOM    587  NE2 HIS    65      -0.818 -82.533 -25.583  1.00  0.00      BSYN  
ATOM    588  CE1 HIS    65      -0.262 -81.715 -24.791  1.00  0.00      BSYN  
ATOM    589    C HIS    65      -3.382 -83.435 -20.379  1.00  0.00      BSYN  
ATOM    590    O HIS    65      -2.841 -83.310 -19.374  1.00  0.00      BSYN  
ATOM    591    N LEU    66      -4.354 -84.325 -20.673  1.00  0.00      BSYN  
ATOM    592    H LEU    66      -4.622 -84.485 -21.602  1.00  0.00      BSYN  
ATOM    593   CA LEU    66      -4.994 -85.042 -19.590  1.00  0.00      BSYN  
ATOM    594   CB LEU    66      -6.492 -85.299 -19.823  1.00  0.00      BSYN  
ATOM    595   CG LEU    66      -7.522 -84.522 -19.117  1.00  0.00      BSYN  
ATOM    596  CD1 LEU    66      -7.375 -84.772 -17.661  1.00  0.00      BSYN  
ATOM    597  CD2 LEU    66      -7.632 -83.075 -19.509  1.00  0.00      BSYN  
ATOM    598    C LEU    66      -4.401 -86.357 -19.246  1.00  0.00      BSYN  
ATOM    599    O LEU    66      -4.162 -87.119 -20.169  1.00  0.00      BSYN  
ATOM    600    N GLY    67      -4.285 -86.752 -17.971  1.00  0.00      BSYN  
ATOM    601    H GLY    67      -4.608 -86.134 -17.283  1.00  0.00      BSYN  
ATOM    602   CA GLY    67      -3.835 -88.108 -17.686  1.00  0.00      BSYN  
ATOM    603    C GLY    67      -4.968 -89.162 -17.635  1.00  0.00      BSYN  
ATOM    604    O GLY    67      -4.900 -90.092 -16.829  1.00  0.00      BSYN  
ATOM    605    N GLY    68      -5.982 -89.050 -18.454  1.00  0.00      BSYN  
ATOM    606    H GLY    68      -5.852 -88.393 -19.169  1.00  0.00      BSYN  
ATOM    607   CA GLY    68      -7.084 -89.948 -18.484  1.00  0.00      BSYN  
ATOM    608    C GLY    68      -7.687 -90.138 -19.915  1.00  0.00      BSYN  
ATOM    609    O GLY    68      -8.277 -91.194 -20.060  1.00  0.00      BSYN  
ATOM    610    N ALA    69      -7.637 -89.249 -20.929  1.00  0.00      BSYN  
ATOM    611    H ALA    69      -7.399 -88.308 -20.794  1.00  0.00      BSYN  
ATOM    612   CA ALA    69      -7.820 -89.713 -22.347  1.00  0.00      BSYN  
ATOM    613   CB ALA    69      -9.196 -89.690 -22.812  1.00  0.00      BSYN  
ATOM    614    C ALA    69      -7.015 -88.855 -23.393  1.00  0.00      BSYN  
ATOM    615    O ALA    69      -6.543 -89.529 -24.339  1.00  0.00      BSYN  
ATOM    616    N VAL    70      -6.905 -87.537 -23.288  1.00  0.00      BSYN  
ATOM    617    H VAL    70      -7.499 -87.065 -22.668  1.00  0.00      BSYN  
ATOM    618   CA VAL    70      -5.990 -86.974 -24.302  1.00  0.00      BSYN  
ATOM    619   CB VAL    70      -6.416 -85.481 -24.614  1.00  0.00      BSYN  
ATOM    620  CG1 VAL    70      -5.321 -84.657 -25.342  1.00  0.00      BSYN  
ATOM    621  CG2 VAL    70      -7.654 -85.485 -25.378  1.00  0.00      BSYN  
ATOM    622    C VAL    70      -4.544 -87.201 -23.847  1.00  0.00      BSYN  
ATOM    623    O VAL    70      -4.206 -86.571 -22.806  1.00  0.00      BSYN  
ATOM    624    N PHE    71      -3.852 -88.109 -24.609  1.00  0.00      BSYN  
ATOM    625    H PHE    71      -4.219 -88.532 -25.414  1.00  0.00      BSYN  
ATOM    626   CA PHE    71      -2.636 -88.615 -24.130  1.00  0.00      BSYN  
ATOM    627   CB PHE    71      -2.435 -89.783 -24.984  1.00  0.00      BSYN  
ATOM    628   CG PHE    71      -2.836 -91.028 -24.287  1.00  0.00      BSYN  
ATOM    629  CD1 PHE    71      -1.956 -91.620 -23.243  1.00  0.00      BSYN  
ATOM    630  CD2 PHE    71      -4.059 -91.629 -24.508  1.00  0.00      BSYN  
ATOM    631  CE1 PHE    71      -2.360 -92.781 -22.657  1.00  0.00      BSYN  
ATOM    632  CE2 PHE    71      -4.471 -92.809 -23.776  1.00  0.00      BSYN  
ATOM    633   CZ PHE    71      -3.603 -93.386 -22.921  1.00  0.00      BSYN  
ATOM    634    C PHE    71      -1.368 -87.682 -24.248  1.00  0.00      BSYN  
ATOM    635    O PHE    71      -1.214 -86.899 -25.167  1.00  0.00      BSYN  
ATOM    636    N SER    72      -0.443 -87.881 -23.248  1.00  0.00      BSYN  
ATOM    637    H SER    72      -0.618 -88.602 -22.607  1.00  0.00      BSYN  
ATOM    638   CA SER    72       0.710 -87.087 -22.902  1.00  0.00      BSYN  
ATOM    639   CB SER    72       1.307 -87.679 -21.656  1.00  0.00      BSYN  
ATOM    640   OG SER    72       0.224 -87.807 -20.693  1.00  0.00      BSYN  
ATOM    641   HG SER    72      -0.351 -87.063 -20.502  1.00  0.00      BSYN  
ATOM    642    C SER    72       1.696 -86.853 -23.904  1.00  0.00      BSYN  
ATOM    643    O SER    72       2.361 -87.809 -24.412  1.00  0.00      BSYN  
ATOM    644    N GLY    73       1.801 -85.531 -24.132  1.00  0.00      BSYN  
ATOM    645    H GLY    73       1.699 -84.858 -23.427  1.00  0.00      BSYN  
ATOM    646   CA GLY    73       2.467 -84.937 -25.345  1.00  0.00      BSYN  
ATOM    647    C GLY    73       3.933 -84.661 -25.052  1.00  0.00      BSYN  
ATOM    648    O GLY    73       4.345 -83.504 -24.826  1.00  0.00      BSYN  
ATOM    649    N ALA    74       4.613 -85.784 -25.117  1.00  0.00      BSYN  
ATOM    650    H ALA    74       4.129 -86.559 -25.471  1.00  0.00      BSYN  
ATOM    651   CA ALA    74       5.945 -86.103 -24.857  1.00  0.00      BSYN  
ATOM    652   CB ALA    74       6.483 -85.388 -23.540  1.00  0.00      BSYN  
ATOM    653    C ALA    74       5.985 -87.574 -24.610  1.00  0.00      BSYN  
ATOM    654    O ALA    74       5.785 -88.073 -23.510  1.00  0.00      BSYN  
ATOM    655    N GLY    75       6.376 -88.300 -25.638  1.00  0.00      BSYN  
ATOM    656    H GLY    75       6.623 -87.799 -26.442  1.00  0.00      BSYN  
ATOM    657   CA GLY    75       6.619 -89.759 -25.618  1.00  0.00      BSYN  
ATOM    658    C GLY    75       5.408 -90.539 -26.108  1.00  0.00      BSYN  
ATOM    659    O GLY    75       4.357 -90.621 -25.519  1.00  0.00      BSYN  
ATOM    660    N ASN    76       5.688 -91.230 -27.239  1.00  0.00      BSYN  
ATOM    661    H ASN    76       6.566 -90.966 -27.582  1.00  0.00      BSYN  
ATOM    662   CA ASN    76       4.742 -92.185 -27.818  1.00  0.00      BSYN  
ATOM    663   CB ASN    76       4.392 -91.964 -29.364  1.00  0.00      BSYN  
ATOM    664   CG ASN    76       3.591 -90.670 -29.632  1.00  0.00      BSYN  
ATOM    665  OD1 ASN    76       4.123 -89.623 -29.770  1.00  0.00      BSYN  
ATOM    666  ND2 ASN    76       2.347 -90.833 -29.670  1.00  0.00      BSYN  
ATOM    667 HD21 ASN    76       1.771 -90.040 -29.652  1.00  0.00      BSYN  
ATOM    668 HD22 ASN    76       1.958 -91.708 -29.879  1.00  0.00      BSYN  
ATOM    669    C ASN    76       5.108 -93.624 -27.408  1.00  0.00      BSYN  
ATOM    670    O ASN    76       5.398 -94.428 -28.270  1.00  0.00      BSYN  
ATOM    671    N ILE    77       5.091 -93.929 -26.128  1.00  0.00      BSYN  
ATOM    672    H ILE    77       5.266 -93.138 -25.576  1.00  0.00      BSYN  
ATOM    673   CA ILE    77       4.883 -95.347 -25.749  1.00  0.00      BSYN  
ATOM    674   CB ILE    77       6.092 -95.636 -24.707  1.00  0.00      BSYN  
ATOM    675  CG2 ILE    77       7.417 -95.612 -25.470  1.00  0.00      BSYN  
ATOM    676  CG1 ILE    77       6.282 -94.903 -23.418  1.00  0.00      BSYN  
ATOM    677   CD ILE    77       5.476 -95.145 -22.105  1.00  0.00      BSYN  
ATOM    678    C ILE    77       3.552 -95.836 -25.199  1.00  0.00      BSYN  
ATOM    679    O ILE    77       3.308 -96.910 -24.729  1.00  0.00      BSYN  
ATOM    680    N ALA    78       2.600 -94.863 -25.247  1.00  0.00      BSYN  
ATOM    681    H ALA    78       2.772 -93.906 -25.367  1.00  0.00      BSYN  
ATOM    682   CA ALA    78       1.191 -95.092 -25.203  1.00  0.00      BSYN  
ATOM    683   CB ALA    78       0.755 -94.187 -23.954  1.00  0.00      BSYN  
ATOM    684    C ALA    78       0.523 -94.729 -26.474  1.00  0.00      BSYN  
ATOM    685    O ALA    78       0.819 -93.711 -27.109  1.00  0.00      BSYN  
ATOM    686    N ALA    79      -0.241 -95.730 -26.915  1.00  0.00      BSYN  
ATOM    687    H ALA    79      -0.190 -96.656 -26.600  1.00  0.00      BSYN  
ATOM    688   CA ALA    79      -1.256 -95.511 -27.937  1.00  0.00      BSYN  
ATOM    689   CB ALA    79      -0.629 -95.461 -29.253  1.00  0.00      BSYN  
ATOM    690    C ALA    79      -2.292 -96.628 -27.951  1.00  0.00      BSYN  
ATOM    691    O ALA    79      -2.345 -97.464 -27.026  1.00  0.00      BSYN  
ATOM    692    N ALA    80      -3.066 -96.705 -28.995  1.00  0.00      BSYN  
ATOM    693    H ALA    80      -3.113 -95.873 -29.511  1.00  0.00      BSYN  
ATOM    694   CA ALA    80      -3.974 -97.713 -29.410  1.00  0.00      BSYN  
ATOM    695   CB ALA    80      -4.650 -97.257 -30.689  1.00  0.00      BSYN  
ATOM    696    C ALA    80      -3.534 -99.128 -29.708  1.00  0.00      BSYN  
ATOM    697    O ALA    80      -2.486 -99.418 -30.225  1.00  0.00      BSYN  
ATOM    698    N THR    81      -4.271-100.087 -29.157  1.00  0.00      BSYN  
ATOM    699    H THR    81      -5.169 -99.881 -28.822  1.00  0.00      BSYN  
ATOM    700   CA THR    81      -3.872-101.394 -29.286  1.00  0.00      BSYN  
ATOM    701   CB THR    81      -4.382-102.227 -28.129  1.00  0.00      BSYN  
ATOM    702  OG1 THR    81      -3.906-101.605 -26.895  1.00  0.00      BSYN  
ATOM    703  HG1 THR    81      -2.959-101.756 -26.943  1.00  0.00      BSYN  
ATOM    704  CG2 THR    81      -3.795-103.531 -28.201  1.00  0.00      BSYN  
ATOM    705    C THR    81      -4.416-101.788 -30.606  1.00  0.00      BSYN  
ATOM    706    O THR    81      -5.497-102.322 -30.594  1.00  0.00      BSYN  
ATOM    707    N GLY    82      -3.656-101.676 -31.684  1.00  0.00      BSYN  
ATOM    708    H GLY    82      -2.822-101.204 -31.482  1.00  0.00      BSYN  
ATOM    709   CA GLY    82      -4.061-102.051 -33.003  1.00  0.00      BSYN  
ATOM    710    C GLY    82      -2.948-102.010 -34.052  1.00  0.00      BSYN  
ATOM    711    O GLY    82      -2.168-103.014 -34.376  1.00  0.00      BSYN  
ATOM    712    N LEU    83      -2.804-100.770 -34.624  1.00  0.00      BSYN  
ATOM    713    H LEU    83      -3.150 -99.976 -34.166  1.00  0.00      BSYN  
ATOM    714   CA LEU    83      -1.915-100.585 -35.766  1.00  0.00      BSYN  
ATOM    715   CB LEU    83      -2.215 -99.363 -36.460  1.00  0.00      BSYN  
ATOM    716   CG LEU    83      -3.100 -99.344 -37.687  1.00  0.00      BSYN  
ATOM    717  CD1 LEU    83      -3.326 -97.887 -38.056  1.00  0.00      BSYN  
ATOM    718  CD2 LEU    83      -2.712-100.198 -38.931  1.00  0.00      BSYN  
ATOM    719    C LEU    83      -0.426-100.445 -35.361  1.00  0.00      BSYN  
ATOM    720    O LEU    83      -0.079 -99.741 -34.409  1.00  0.00      BSYN  
ATOM    721    N VAL    84       0.537-101.010 -36.064  1.00  0.00      BSYN  
ATOM    722    H VAL    84       0.200-101.610 -36.762  1.00  0.00      BSYN  
ATOM    723   CA VAL    84       1.869-101.101 -35.735  1.00  0.00      BSYN  
ATOM    724   CB VAL    84       2.548-102.258 -36.636  1.00  0.00      BSYN  
ATOM    725  CG1 VAL    84       3.859-102.782 -36.016  1.00  0.00      BSYN  
ATOM    726  CG2 VAL    84       1.668-103.508 -36.747  1.00  0.00      BSYN  
ATOM    727    C VAL    84       2.587 -99.783 -35.894  1.00  0.00      BSYN  
ATOM    728    O VAL    84       2.275 -98.966 -36.755  1.00  0.00      BSYN  
ATOM    729    N LYS    85       3.588 -99.661 -34.973  1.00  0.00      BSYN  
ATOM    730    H LYS    85       3.687-100.433 -34.378  1.00  0.00      BSYN  
ATOM    731   CA LYS    85       4.358 -98.465 -34.786  1.00  0.00      BSYN  
ATOM    732   CB LYS    85       4.886 -98.441 -33.307  1.00  0.00      BSYN  
ATOM    733   CG LYS    85       3.737 -98.823 -32.461  1.00  0.00      BSYN  
ATOM    734   CD LYS    85       2.379 -98.083 -32.472  1.00  0.00      BSYN  
ATOM    735   CE LYS    85       1.305 -98.856 -31.808  1.00  0.00      BSYN  
ATOM    736   NZ LYS    85       0.048 -98.167 -31.952  1.00  0.00      BSYN  
ATOM    737  HZ1 LYS    85      -0.126 -98.146 -32.977  1.00  0.00      BSYN  
ATOM    738  HZ2 LYS    85      -0.717 -98.628 -31.419  1.00  0.00      BSYN  
ATOM    739  HZ3 LYS    85       0.151 -97.196 -31.593  1.00  0.00      BSYN  
ATOM    740    C LYS    85       5.488 -98.366 -35.789  1.00  0.00      BSYN  
ATOM    741    O LYS    85       6.454 -99.074 -35.824  1.00  0.00      BSYN  
ATOM    742    N ARG    86       5.481 -97.312 -36.595  1.00  0.00      BSYN  
ATOM    743    H ARG    86       4.802 -96.667 -36.309  1.00  0.00      BSYN  
ATOM    744   CA ARG    86       6.484 -97.038 -37.627  1.00  0.00      BSYN  
ATOM    745   CB ARG    86       5.753 -96.278 -38.817  1.00  0.00      BSYN  
ATOM    746   CG ARG    86       6.548 -96.016 -40.102  1.00  0.00      BSYN  
ATOM    747   CD ARG    86       5.854 -94.924 -41.022  1.00  0.00      BSYN  
ATOM    748   NE ARG    86       6.261 -95.242 -42.380  1.00  0.00      BSYN  
ATOM    749   HE ARG    86       7.066 -94.823 -42.752  1.00  0.00      BSYN  
ATOM    750   CZ ARG    86       5.822 -96.243 -43.183  1.00  0.00      BSYN  
ATOM    751  NH1 ARG    86       6.281 -96.083 -44.455  1.00  0.00      BSYN  
ATOM    752 HH11 ARG    86       6.093 -96.763 -45.163  1.00  0.00      BSYN  
ATOM    753 HH12 ARG    86       6.821 -95.331 -44.834  1.00  0.00      BSYN  
ATOM    754  NH2 ARG    86       5.088 -97.310 -42.687  1.00  0.00      BSYN  
ATOM    755 HH21 ARG    86       4.665 -97.960 -43.318  1.00  0.00      BSYN  
ATOM    756 HH22 ARG    86       4.857 -97.134 -41.730  1.00  0.00      BSYN  
ATOM    757    C ARG    86       7.650 -96.216 -36.926  1.00  0.00      BSYN  
ATOM    758    O ARG    86       7.497 -95.079 -36.536  1.00  0.00      BSYN  
ATOM    759    N GLU    87       8.797 -96.904 -36.923  1.00  0.00      BSYN  
ATOM    760    H GLU    87       8.898 -97.820 -37.255  1.00  0.00      BSYN  
ATOM    761   CA GLU    87       9.942 -96.340 -36.244  1.00  0.00      BSYN  
ATOM    762   CB GLU    87      10.765 -97.523 -35.761  1.00  0.00      BSYN  
ATOM    763   CG GLU    87      10.049 -98.514 -34.764  1.00  0.00      BSYN  
ATOM    764   CD GLU    87      10.201 -98.223 -33.290  1.00  0.00      BSYN  
ATOM    765  OE1 GLU    87      10.017 -97.056 -32.787  1.00  0.00      BSYN  
ATOM    766  OE2 GLU    87      10.440 -99.208 -32.627  1.00  0.00      BSYN  
ATOM    767    C GLU    87      10.734 -95.405 -37.148  1.00  0.00      BSYN  
ATOM    768    O GLU    87      10.439 -95.351 -38.393  1.00  0.00      BSYN  
ATOM    769    N GLU    88      11.642 -94.643 -36.521  1.00  0.00      BSYN  
ATOM    770    H GLU    88      11.790 -94.604 -35.553  1.00  0.00      BSYN  
ATOM    771   CA GLU    88      12.473 -93.652 -37.180  1.00  0.00      BSYN  
ATOM    772   CB GLU    88      12.288 -92.194 -36.658  1.00  0.00      BSYN  
ATOM    773   CG GLU    88      12.768 -90.958 -37.530  1.00  0.00      BSYN  
ATOM    774   CD GLU    88      11.792 -90.745 -38.703  1.00  0.00      BSYN  
ATOM    775  OE1 GLU    88      11.715 -91.504 -39.671  1.00  0.00      BSYN  
ATOM    776  OE2 GLU    88      11.070 -89.767 -38.602  1.00  0.00      BSYN  
ATOM    777    C GLU    88      13.926 -94.059 -37.216  1.00  0.00      BSYN  
ATOM    778    O GLU    88      14.553 -93.814 -36.254  1.00  0.00      BSYN  
ATOM    779    N PHE    89      14.562 -94.663 -38.168  1.00  0.00      BSYN  
ATOM    780    H PHE    89      15.525 -94.846 -38.146  1.00  0.00      BSYN  
ATOM    781   CA PHE    89      13.914 -95.404 -39.273  1.00  0.00      BSYN  
ATOM    782   CB PHE    89      13.545 -94.412 -40.465  1.00  0.00      BSYN  
ATOM    783   CG PHE    89      12.868 -95.279 -41.596  1.00  0.00      BSYN  
ATOM    784  CD1 PHE    89      11.522 -95.703 -41.548  1.00  0.00      BSYN  
ATOM    785  CD2 PHE    89      13.715 -95.469 -42.618  1.00  0.00      BSYN  
ATOM    786  CE1 PHE    89      11.031 -96.219 -42.707  1.00  0.00      BSYN  
ATOM    787  CE2 PHE    89      13.169 -96.020 -43.705  1.00  0.00      BSYN  
ATOM    788   CZ PHE    89      11.777 -96.355 -43.812  1.00  0.00      BSYN  
ATOM    789    C PHE    89      15.119 -96.193 -39.738  1.00  0.00      BSYN  
ATOM    790    O PHE    89      16.243 -95.674 -39.840  1.00  0.00      BSYN  
ATOM    791    N PRO    90      15.040 -97.440 -39.943  1.00  0.00      BSYN  
ATOM    792   CD PRO    90      15.851 -98.147 -40.729  1.00  0.00      BSYN  
ATOM    793   CA PRO    90      13.930 -98.212 -39.445  1.00  0.00      BSYN  
ATOM    794   CB PRO    90      13.960 -99.444 -40.273  1.00  0.00      BSYN  
ATOM    795   CG PRO    90      14.829 -99.052 -41.441  1.00  0.00      BSYN  
ATOM    796    C PRO    90      14.213 -98.528 -37.922  1.00  0.00      BSYN  
ATOM    797    O PRO    90      13.296 -98.771 -37.154  1.00  0.00      BSYN  
ATOM    798    N THR    91      15.446 -98.519 -37.394  1.00  0.00      BSYN  
ATOM    799    H THR    91      16.243 -98.513 -37.964  1.00  0.00      BSYN  
ATOM    800   CA THR    91      15.786 -98.665 -35.956  1.00  0.00      BSYN  
ATOM    801   CB THR    91      17.018 -99.525 -35.754  1.00  0.00      BSYN  
ATOM    802  OG1 THR    91      16.611-100.861 -36.116  1.00  0.00      BSYN  
ATOM    803  HG1 THR    91      17.383-101.277 -36.507  1.00  0.00      BSYN  
ATOM    804  CG2 THR    91      17.598 -99.542 -34.280  1.00  0.00      BSYN  
ATOM    805    C THR    91      16.023 -97.219 -35.333  1.00  0.00      BSYN  
ATOM    806    O THR    91      17.043 -96.547 -35.455  1.00  0.00      BSYN  
ATOM    807    N ASP    92      15.046 -97.069 -34.445  1.00  0.00      BSYN  
ATOM    808    H ASP    92      14.486 -97.824 -34.168  1.00  0.00      BSYN  
ATOM    809   CA ASP    92      14.784 -95.902 -33.689  1.00  0.00      BSYN  
ATOM    810   CB ASP    92      13.293 -95.939 -33.264  1.00  0.00      BSYN  
ATOM    811   CG ASP    92      13.014 -94.583 -32.491  1.00  0.00      BSYN  
ATOM    812  OD1 ASP    92      12.597 -94.683 -31.413  1.00  0.00      BSYN  
ATOM    813  OD2 ASP    92      13.207 -93.548 -33.111  1.00  0.00      BSYN  
ATOM    814    C ASP    92      15.730 -95.422 -32.569  1.00  0.00      BSYN  
ATOM    815    O ASP    92      15.816 -95.919 -31.409  1.00  0.00      BSYN  
ATOM    816    N LEU    93      16.499 -94.336 -32.791  1.00  0.00      BSYN  
ATOM    817    H LEU    93      16.602 -94.047 -33.722  1.00  0.00      BSYN  
ATOM    818   CA LEU    93      17.350 -93.745 -31.678  1.00  0.00      BSYN  
ATOM    819   CB LEU    93      18.627 -93.398 -32.229  1.00  0.00      BSYN  
ATOM    820   CG LEU    93      19.418 -94.634 -32.655  1.00  0.00      BSYN  
ATOM    821  CD1 LEU    93      20.709 -93.983 -33.134  1.00  0.00      BSYN  
ATOM    822  CD2 LEU    93      19.346 -95.828 -31.684  1.00  0.00      BSYN  
ATOM    823    C LEU    93      16.696 -92.576 -30.897  1.00  0.00      BSYN  
ATOM    824    O LEU    93      17.103 -92.266 -29.769  1.00  0.00      BSYN  
ATOM    825    N LYS    94      15.599 -92.030 -31.372  1.00  0.00      BSYN  
ATOM    826    H LYS    94      15.255 -92.296 -32.251  1.00  0.00      BSYN  
ATOM    827   CA LYS    94      14.966 -90.800 -30.740  1.00  0.00      BSYN  
ATOM    828   CB LYS    94      13.787 -90.029 -31.570  1.00  0.00      BSYN  
ATOM    829   CG LYS    94      12.296 -90.271 -31.441  1.00  0.00      BSYN  
ATOM    830   CD LYS    94      11.388 -89.502 -32.558  1.00  0.00      BSYN  
ATOM    831   CE LYS    94      10.024 -89.912 -32.261  1.00  0.00      BSYN  
ATOM    832   NZ LYS    94       9.176 -89.479 -33.298  1.00  0.00      BSYN  
ATOM    833  HZ1 LYS    94       8.209 -89.827 -33.139  1.00  0.00      BSYN  
ATOM    834  HZ2 LYS    94       9.221 -88.441 -33.342  1.00  0.00      BSYN  
ATOM    835  HZ3 LYS    94       9.574 -89.988 -34.113  1.00  0.00      BSYN  
ATOM    836    C LYS    94      14.336 -91.013 -29.274  1.00  0.00      BSYN  
ATOM    837    O LYS    94      13.555 -91.891 -29.134  1.00  0.00      BSYN  
ATOM    838    N PRO    95      14.808 -90.216 -28.215  1.00  0.00      BSYN  
ATOM    839   CD PRO    95      15.730 -89.165 -28.441  1.00  0.00      BSYN  
ATOM    840   CA PRO    95      14.516 -90.344 -26.777  1.00  0.00      BSYN  
ATOM    841   CB PRO    95      15.141 -89.290 -26.026  1.00  0.00      BSYN  
ATOM    842   CG PRO    95      15.499 -88.383 -27.208  1.00  0.00      BSYN  
ATOM    843    C PRO    95      12.983 -90.272 -26.513  1.00  0.00      BSYN  
ATOM    844    O PRO    95      12.574 -91.066 -25.635  1.00  0.00      BSYN  
ATOM    845    N GLU    96      12.105 -89.503 -27.236  1.00  0.00      BSYN  
ATOM    846    H GLU    96      12.238 -89.097 -28.118  1.00  0.00      BSYN  
ATOM    847   CA GLU    96      10.665 -89.720 -27.034  1.00  0.00      BSYN  
ATOM    848   CB GLU    96       9.920 -88.615 -27.837  1.00  0.00      BSYN  
ATOM    849   CG GLU    96      10.277 -87.199 -27.446  1.00  0.00      BSYN  
ATOM    850   CD GLU    96      10.986 -86.234 -28.351  1.00  0.00      BSYN  
ATOM    851  OE1 GLU    96      10.517 -85.757 -29.366  1.00  0.00      BSYN  
ATOM    852  OE2 GLU    96      12.147 -85.994 -28.014  1.00  0.00      BSYN  
ATOM    853    C GLU    96      10.093 -91.100 -27.324  1.00  0.00      BSYN  
ATOM    854    O GLU    96       8.977 -91.333 -26.902  1.00  0.00      BSYN  
ATOM    855    N GLU    97      10.787 -92.077 -28.056  1.00  0.00      BSYN  
ATOM    856    H GLU    97      11.690 -91.777 -28.289  1.00  0.00      BSYN  
ATOM    857   CA GLU    97      10.219 -93.378 -28.458  1.00  0.00      BSYN  
ATOM    858   CB GLU    97       9.933 -93.230 -29.959  1.00  0.00      BSYN  
ATOM    859   CG GLU    97       9.306 -94.303 -30.798  1.00  0.00      BSYN  
ATOM    860   CD GLU    97       9.043 -93.901 -32.265  1.00  0.00      BSYN  
ATOM    861  OE1 GLU    97       7.817 -93.728 -32.643  1.00  0.00      BSYN  
ATOM    862  OE2 GLU    97       9.948 -93.681 -33.027  1.00  0.00      BSYN  
ATOM    863    C GLU    97      10.947 -94.588 -27.816  1.00  0.00      BSYN  
ATOM    864    O GLU    97      10.664 -95.666 -28.164  1.00  0.00      BSYN  
ATOM    865    N VAL    98      11.996 -94.350 -27.090  1.00  0.00      BSYN  
ATOM    866    H VAL    98      12.121 -93.386 -26.967  1.00  0.00      BSYN  
ATOM    867   CA VAL    98      12.963 -95.431 -26.668  1.00  0.00      BSYN  
ATOM    868   CB VAL    98      14.460 -95.103 -26.302  1.00  0.00      BSYN  
ATOM    869  CG1 VAL    98      15.364 -94.746 -27.492  1.00  0.00      BSYN  
ATOM    870  CG2 VAL    98      14.563 -93.878 -25.455  1.00  0.00      BSYN  
ATOM    871    C VAL    98      12.400 -96.279 -25.528  1.00  0.00      BSYN  
ATOM    872    O VAL    98      12.457 -97.534 -25.642  1.00  0.00      BSYN  
ATOM    873    N ALA    99      12.061 -95.710 -24.372  1.00  0.00      BSYN  
ATOM    874    H ALA    99      12.169 -94.736 -24.381  1.00  0.00      BSYN  
ATOM    875   CA ALA    99      11.783 -96.434 -23.126  1.00  0.00      BSYN  
ATOM    876   CB ALA    99      11.813 -95.584 -21.990  1.00  0.00      BSYN  
ATOM    877    C ALA    99      10.517 -97.261 -23.192  1.00  0.00      BSYN  
ATOM    878    O ALA    99       9.403 -96.823 -23.214  1.00  0.00      BSYN  
ATOM    879    N GLN   100      10.820 -98.518 -22.945  1.00  0.00      BSYN  
ATOM    880    H GLN   100      11.779 -98.717 -22.920  1.00  0.00      BSYN  
ATOM    881   CA GLN   100       9.801 -99.615 -23.016  1.00  0.00      BSYN  
ATOM    882   CB GLN   100       9.271-100.061 -24.396  1.00  0.00      BSYN  
ATOM    883   CG GLN   100      10.308-100.162 -25.406  1.00  0.00      BSYN  
ATOM    884   CD GLN   100       9.737-100.745 -26.669  1.00  0.00      BSYN  
ATOM    885  OE1 GLN   100      10.048-101.930 -26.997  1.00  0.00      BSYN  
ATOM    886  NE2 GLN   100       8.949-100.049 -27.418  1.00  0.00      BSYN  
ATOM    887 HE21 GLN   100       8.838 -99.113 -27.148  1.00  0.00      BSYN  
ATOM    888 HE22 GLN   100       8.489-100.409 -28.205  1.00  0.00      BSYN  
ATOM    889    C GLN   100      10.474-100.841 -22.315  1.00  0.00      BSYN  
ATOM    890    O GLN   100      11.658-101.034 -22.036  1.00  0.00      BSYN  
ATOM    891    N GLU   101       9.410-101.549 -21.851  1.00  0.00      BSYN  
ATOM    892    H GLU   101       8.466-101.289 -21.894  1.00  0.00      BSYN  
ATOM    893   CA GLU   101       9.503-102.922 -21.257  1.00  0.00      BSYN  
ATOM    894   CB GLU   101       9.826-102.735 -19.733  1.00  0.00      BSYN  
ATOM    895   CG GLU   101       8.730-102.020 -18.859  1.00  0.00      BSYN  
ATOM    896   CD GLU   101       9.310-101.887 -17.439  1.00  0.00      BSYN  
ATOM    897  OE1 GLU   101       9.413-100.770 -16.853  1.00  0.00      BSYN  
ATOM    898  OE2 GLU   101       9.672-102.934 -16.918  1.00  0.00      BSYN  
ATOM    899    C GLU   101       8.097-103.636 -21.362  1.00  0.00      BSYN  
ATOM    900    O GLU   101       7.104-103.105 -21.855  1.00  0.00      BSYN  
ATOM    901    N ALA   102       8.205-104.962 -21.007  1.00  0.00      BSYN  
ATOM    902    H ALA   102       8.990-105.364 -20.580  1.00  0.00      BSYN  
ATOM    903   CA ALA   102       7.059-105.799 -20.964  1.00  0.00      BSYN  
ATOM    904   CB ALA   102       7.364-107.276 -20.806  1.00  0.00      BSYN  
ATOM    905    C ALA   102       6.321-105.416 -19.690  1.00  0.00      BSYN  
ATOM    906    O ALA   102       6.998-105.211 -18.632  1.00  0.00      BSYN  
ATOM    907    N ALA   103       4.973-105.250 -19.734  1.00  0.00      BSYN  
ATOM    908    H ALA   103       4.576-105.563 -20.574  1.00  0.00      BSYN  
ATOM    909   CA ALA   103       4.150-104.727 -18.621  1.00  0.00      BSYN  
ATOM    910   CB ALA   103       4.176-103.104 -18.838  1.00  0.00      BSYN  
ATOM    911    C ALA   103       2.630-105.034 -18.671  1.00  0.00      BSYN  
ATOM    912    O ALA   103       2.127-105.819 -19.451  1.00  0.00      BSYN  
ATOM    913    N GLU   104       1.850-104.329 -17.812  1.00  0.00      BSYN  
ATOM    914    H GLU   104       2.270-103.653 -17.240  1.00  0.00      BSYN  
ATOM    915   CA GLU   104       0.463-104.582 -17.579  1.00  0.00      BSYN  
ATOM    916   CB GLU   104      -0.109-103.824 -16.373  1.00  0.00      BSYN  
ATOM    917   CG GLU   104      -0.269-104.814 -15.192  1.00  0.00      BSYN  
ATOM    918   CD GLU   104      -1.052-104.060 -14.083  1.00  0.00      BSYN  
ATOM    919  OE1 GLU   104      -0.304-103.309 -13.363  1.00  0.00      BSYN  
ATOM    920  OE2 GLU   104      -2.153-104.126 -13.845  1.00  0.00      BSYN  
ATOM    921    C GLU   104      -0.472-104.227 -18.675  1.00  0.00      BSYN  
ATOM    922    O GLU   104      -1.405-103.487 -18.463  1.00  0.00      BSYN  
ATOM    923    N GLU   105      -0.247-104.581 -19.966  1.00  0.00      BSYN  
ATOM    924    H GLU   105       0.552-105.119 -20.146  1.00  0.00      BSYN  
ATOM    925   CA GLU   105      -1.274-104.502 -20.979  1.00  0.00      BSYN  
ATOM    926   CB GLU   105      -0.501-104.616 -22.285  1.00  0.00      BSYN  
ATOM    927   CG GLU   105       0.467-103.392 -22.668  1.00  0.00      BSYN  
ATOM    928   CD GLU   105       1.641-102.995 -21.872  1.00  0.00      BSYN  
ATOM    929  OE1 GLU   105       1.403-102.232 -20.956  1.00  0.00      BSYN  
ATOM    930  OE2 GLU   105       2.737-103.573 -22.035  1.00  0.00      BSYN  
ATOM    931    C GLU   105      -2.383-105.649 -20.897  1.00  0.00      BSYN  
ATOM    932    O GLU   105      -2.144-106.647 -20.084  1.00  0.00      BSYN  
ATOM    933    N PRO   106      -3.613-105.570 -21.465  1.00  0.00      BSYN  
ATOM    934   CD PRO   106      -4.355-106.702 -21.952  1.00  0.00      BSYN  
ATOM    935   CA PRO   106      -4.013-104.450 -22.382  1.00  0.00      BSYN  
ATOM    936   CB PRO   106      -5.221-104.868 -22.987  1.00  0.00      BSYN  
ATOM    937   CG PRO   106      -4.838-106.337 -23.366  1.00  0.00      BSYN  
ATOM    938    C PRO   106      -4.345-103.028 -21.772  1.00  0.00      BSYN  
ATOM    939    O PRO   106      -4.805-102.896 -20.617  1.00  0.00      BSYN  
ATOM    940    N LEU   107      -4.151-101.976 -22.607  1.00  0.00      BSYN  
ATOM    941    H LEU   107      -3.680-102.254 -23.420  1.00  0.00      BSYN  
ATOM    942   CA LEU   107      -4.461-100.604 -22.187  1.00  0.00      BSYN  
ATOM    943   CB LEU   107      -3.779 -99.753 -23.239  1.00  0.00      BSYN  
ATOM    944   CG LEU   107      -3.743 -98.154 -22.951  1.00  0.00      BSYN  
ATOM    945  CD1 LEU   107      -2.797 -97.830 -21.801  1.00  0.00      BSYN  
ATOM    946  CD2 LEU   107      -3.411 -97.301 -24.208  1.00  0.00      BSYN  
ATOM    947    C LEU   107      -6.003-100.381 -22.132  1.00  0.00      BSYN  
ATOM    948    O LEU   107      -6.537-100.689 -23.127  1.00  0.00      BSYN  
ATOM    949    N ILE   108      -6.704-100.103 -21.054  1.00  0.00      BSYN  
ATOM    950    H ILE   108      -6.302-100.227 -20.169  1.00  0.00      BSYN  
ATOM    951   CA ILE   108      -8.134 -99.648 -21.147  1.00  0.00      BSYN  
ATOM    952   CB ILE   108      -8.894-100.192 -19.776  1.00  0.00      BSYN  
ATOM    953  CG2 ILE   108     -10.220 -99.462 -19.634  1.00  0.00      BSYN  
ATOM    954  CG1 ILE   108      -9.113-101.692 -19.684  1.00  0.00      BSYN  
ATOM    955   CD ILE   108      -9.705-102.071 -18.264  1.00  0.00      BSYN  
ATOM    956    C ILE   108      -8.207 -98.156 -21.262  1.00  0.00      BSYN  
ATOM    957    O ILE   108      -7.781 -97.520 -20.291  1.00  0.00      BSYN  
ATOM    958    N GLU   109      -8.731 -97.596 -22.425  1.00  0.00      BSYN  
ATOM    959    H GLU   109      -9.005 -98.180 -23.163  1.00  0.00      BSYN  
ATOM    960   CA GLU   109      -8.954 -96.181 -22.592  1.00  0.00      BSYN  
ATOM    961   CB GLU   109      -9.226 -95.914 -23.999  1.00  0.00      BSYN  
ATOM    962   CG GLU   109      -8.108 -95.905 -25.070  1.00  0.00      BSYN  
ATOM    963   CD GLU   109      -8.633 -95.629 -26.454  1.00  0.00      BSYN  
ATOM    964  OE1 GLU   109      -9.416 -96.452 -26.916  1.00  0.00      BSYN  
ATOM    965  OE2 GLU   109      -8.209 -94.675 -27.086  1.00  0.00      BSYN  
ATOM    966    C GLU   109     -10.106 -95.539 -21.872  1.00  0.00      BSYN  
ATOM    967    O GLU   109     -11.253 -95.858 -22.233  1.00  0.00      BSYN  
ATOM    968    N PRO   110     -10.015 -94.687 -20.820  1.00  0.00      BSYN  
ATOM    969   CD PRO   110      -8.800 -94.376 -20.116  1.00  0.00      BSYN  
ATOM    970   CA PRO   110     -11.111 -94.129 -20.070  1.00  0.00      BSYN  
ATOM    971   CB PRO   110     -10.505 -93.565 -18.817  1.00  0.00      BSYN  
ATOM    972   CG PRO   110      -9.208 -94.298 -18.587  1.00  0.00      BSYN  
ATOM    973    C PRO   110     -11.903 -93.021 -20.770  1.00  0.00      BSYN  
ATOM    974    O PRO   110     -11.321 -92.305 -21.617  1.00  0.00      BSYN  
ATOM    975    N LEU   111     -13.194 -92.771 -20.495  1.00  0.00      BSYN  
ATOM    976    H LEU   111     -13.516 -93.453 -19.868  1.00  0.00      BSYN  
ATOM    977   CA LEU   111     -13.955 -91.604 -20.957  1.00  0.00      BSYN  
ATOM    978   CB LEU   111     -15.341 -92.003 -21.016  1.00  0.00      BSYN  
ATOM    979   CG LEU   111     -16.245 -91.229 -21.925  1.00  0.00      BSYN  
ATOM    980  CD1 LEU   111     -15.948 -91.583 -23.339  1.00  0.00      BSYN  
ATOM    981  CD2 LEU   111     -17.562 -91.928 -21.572  1.00  0.00      BSYN  
ATOM    982    C LEU   111     -13.780 -90.281 -20.015  1.00  0.00      BSYN  
ATOM    983    O LEU   111     -14.673 -89.525 -19.746  1.00  0.00      BSYN  
ATOM    984    N MET   112     -12.542 -89.796 -19.726  1.00  0.00      BSYN  
ATOM    985    H MET   112     -11.773 -90.287 -20.084  1.00  0.00      BSYN  
ATOM    986   CA MET   112     -12.293 -88.660 -18.829  1.00  0.00      BSYN  
ATOM    987   CB MET   112     -11.725 -89.005 -17.438  1.00  0.00      BSYN  
ATOM    988   CG MET   112     -11.709 -90.478 -16.916  1.00  0.00      BSYN  
ATOM    989   SD MET   112     -10.733 -90.644 -15.365  1.00  0.00      BSYN  
ATOM    990   CE MET   112      -9.479 -91.866 -15.781  1.00  0.00      BSYN  
ATOM    991    C MET   112     -11.308 -87.577 -19.265  1.00  0.00      BSYN  
ATOM    992    O MET   112     -10.189 -87.753 -19.759  1.00  0.00      BSYN  
ATOM    993    N GLU   113     -11.598 -86.267 -19.117  1.00  0.00      BSYN  
ATOM    994    H GLU   113     -10.810 -85.702 -19.259  1.00  0.00      BSYN  
ATOM    995   CA GLU   113     -12.876 -85.768 -18.608  1.00  0.00      BSYN  
ATOM    996   CB GLU   113     -12.577 -85.007 -17.394  1.00  0.00      BSYN  
ATOM    997   CG GLU   113     -12.237 -85.815 -16.121  1.00  0.00      BSYN  
ATOM    998   CD GLU   113     -13.438 -86.456 -15.398  1.00  0.00      BSYN  
ATOM    999  OE1 GLU   113     -14.498 -85.771 -15.293  1.00  0.00      BSYN  
ATOM   1000  OE2 GLU   113     -13.326 -87.588 -14.855  1.00  0.00      BSYN  
ATOM   1001    C GLU   113     -13.381 -84.803 -19.657  1.00  0.00      BSYN  
ATOM   1002    O GLU   113     -12.676 -83.831 -20.044  1.00  0.00      BSYN  
ATOM   1003    N PRO   114     -14.544 -85.116 -20.274  1.00  0.00      BSYN  
ATOM   1004   CD PRO   114     -15.244 -86.434 -20.249  1.00  0.00      BSYN  
ATOM   1005   CA PRO   114     -15.236 -84.273 -21.258  1.00  0.00      BSYN  
ATOM   1006   CB PRO   114     -16.213 -85.239 -21.986  1.00  0.00      BSYN  
ATOM   1007   CG PRO   114     -16.621 -86.098 -20.744  1.00  0.00      BSYN  
ATOM   1008    C PRO   114     -15.763 -82.938 -20.573  1.00  0.00      BSYN  
ATOM   1009    O PRO   114     -16.773 -82.916 -19.900  1.00  0.00      BSYN  
ATOM   1010    N GLU   115     -14.904 -81.874 -20.735  1.00  0.00      BSYN  
ATOM   1011    H GLU   115     -14.090 -82.069 -21.245  1.00  0.00      BSYN  
ATOM   1012   CA GLU   115     -15.102 -80.469 -20.381  1.00  0.00      BSYN  
ATOM   1013   CB GLU   115     -13.819 -79.869 -19.967  1.00  0.00      BSYN  
ATOM   1014   CG GLU   115     -12.896 -80.615 -19.025  1.00  0.00      BSYN  
ATOM   1015   CD GLU   115     -13.387 -80.891 -17.582  1.00  0.00      BSYN  
ATOM   1016  OE1 GLU   115     -12.701 -80.266 -16.739  1.00  0.00      BSYN  
ATOM   1017  OE2 GLU   115     -14.273 -81.706 -17.410  1.00  0.00      BSYN  
ATOM   1018    C GLU   115     -15.829 -79.533 -21.399  1.00  0.00      BSYN  
ATOM   1019    O GLU   115     -16.033 -78.377 -21.101  1.00  0.00      BSYN  
ATOM   1020    N GLY   116     -16.338 -80.109 -22.524  1.00  0.00      BSYN  
ATOM   1021    H GLY   116     -16.453 -81.072 -22.663  1.00  0.00      BSYN  
ATOM   1022   CA GLY   116     -16.959 -79.195 -23.528  1.00  0.00      BSYN  
ATOM   1023    C GLY   116     -17.670 -80.183 -24.373  1.00  0.00      BSYN  
ATOM   1024    O GLY   116     -17.053 -80.702 -25.331  1.00  0.00      BSYN  
ATOM   1025    N GLU   117     -18.845 -80.474 -23.741  1.00  0.00      BSYN  
ATOM   1026    H GLU   117     -19.174 -79.773 -23.139  1.00  0.00      BSYN  
ATOM   1027   CA GLU   117     -19.672 -81.600 -24.053  1.00  0.00      BSYN  
ATOM   1028   CB GLU   117     -20.786 -81.711 -22.888  1.00  0.00      BSYN  
ATOM   1029   CG GLU   117     -20.305 -82.028 -21.429  1.00  0.00      BSYN  
ATOM   1030   CD GLU   117     -21.168 -81.792 -20.192  1.00  0.00      BSYN  
ATOM   1031  OE1 GLU   117     -22.350 -82.121 -20.264  1.00  0.00      BSYN  
ATOM   1032  OE2 GLU   117     -20.674 -81.360 -19.141  1.00  0.00      BSYN  
ATOM   1033    C GLU   117     -20.352 -81.527 -25.389  1.00  0.00      BSYN  
ATOM   1034    O GLU   117     -21.546 -81.661 -25.462  1.00  0.00      BSYN  
ATOM   1035    N SER   118     -19.636 -81.267 -26.497  1.00  0.00      BSYN  
ATOM   1036    H SER   118     -18.688 -81.048 -26.384  1.00  0.00      BSYN  
ATOM   1037   CA SER   118     -20.266 -81.341 -27.859  1.00  0.00      BSYN  
ATOM   1038   CB SER   118     -20.831 -79.865 -28.196  1.00  0.00      BSYN  
ATOM   1039   OG SER   118     -20.013 -78.723 -28.068  1.00  0.00      BSYN  
ATOM   1040   HG SER   118     -19.370 -78.788 -28.778  1.00  0.00      BSYN  
ATOM   1041    C SER   118     -19.022 -81.751 -28.678  1.00  0.00      BSYN  
ATOM   1042    O SER   118     -18.271 -80.899 -29.018  1.00  0.00      BSYN  
ATOM   1043    N TYR   119     -18.657 -83.039 -29.043  1.00  0.00      BSYN  
ATOM   1044    H TYR   119     -19.299 -83.740 -28.805  1.00  0.00      BSYN  
ATOM   1045   CA TYR   119     -17.419 -83.454 -29.698  1.00  0.00      BSYN  
ATOM   1046   CB TYR   119     -17.094 -84.981 -29.419  1.00  0.00      BSYN  
ATOM   1047   CG TYR   119     -15.923 -85.149 -28.368  1.00  0.00      BSYN  
ATOM   1048  CD1 TYR   119     -14.906 -85.934 -28.720  1.00  0.00      BSYN  
ATOM   1049  CE1 TYR   119     -13.769 -86.058 -28.029  1.00  0.00      BSYN  
ATOM   1050  CD2 TYR   119     -15.753 -84.309 -27.247  1.00  0.00      BSYN  
ATOM   1051  CE2 TYR   119     -14.645 -84.278 -26.500  1.00  0.00      BSYN  
ATOM   1052   CZ TYR   119     -13.595 -85.175 -26.924  1.00  0.00      BSYN  
ATOM   1053   OH TYR   119     -12.386 -85.093 -26.232  1.00  0.00      BSYN  
ATOM   1054   HH TYR   119     -12.621 -84.440 -25.569  1.00  0.00      BSYN  
ATOM   1055    C TYR   119     -17.270 -83.216 -31.179  1.00  0.00      BSYN  
ATOM   1056    O TYR   119     -17.797 -83.948 -32.014  1.00  0.00      BSYN  
ATOM   1057    N GLU   120     -16.538 -82.221 -31.648  1.00  0.00      BSYN  
ATOM   1058    H GLU   120     -16.087 -81.653 -30.988  1.00  0.00      BSYN  
ATOM   1059   CA GLU   120     -16.321 -82.076 -33.093  1.00  0.00      BSYN  
ATOM   1060   CB GLU   120     -15.718 -80.758 -33.405  1.00  0.00      BSYN  
ATOM   1061   CG GLU   120     -16.824 -79.674 -33.136  1.00  0.00      BSYN  
ATOM   1062   CD GLU   120     -16.412 -78.387 -33.742  1.00  0.00      BSYN  
ATOM   1063  OE1 GLU   120     -16.960 -77.922 -34.692  1.00  0.00      BSYN  
ATOM   1064  OE2 GLU   120     -15.524 -77.724 -33.199  1.00  0.00      BSYN  
ATOM   1065    C GLU   120     -15.324 -83.134 -33.582  1.00  0.00      BSYN  
ATOM   1066    O GLU   120     -14.536 -83.763 -32.885  1.00  0.00      BSYN  
ATOM   1067    N ASP   121     -15.494 -83.413 -34.882  1.00  0.00      BSYN  
ATOM   1068    H ASP   121     -16.126 -82.981 -35.495  1.00  0.00      BSYN  
ATOM   1069   CA ASP   121     -14.786 -84.541 -35.442  1.00  0.00      BSYN  
ATOM   1070   CB ASP   121     -15.493 -84.926 -36.734  1.00  0.00      BSYN  
ATOM   1071   CG ASP   121     -15.491 -83.984 -37.858  1.00  0.00      BSYN  
ATOM   1072  OD1 ASP   121     -14.842 -84.320 -38.925  1.00  0.00      BSYN  
ATOM   1073  OD2 ASP   121     -16.070 -82.950 -37.796  1.00  0.00      BSYN  
ATOM   1074    C ASP   121     -13.294 -84.490 -35.630  1.00  0.00      BSYN  
ATOM   1075    O ASP   121     -12.658 -83.433 -35.912  1.00  0.00      BSYN  
ATOM   1076    N PRO   122     -12.560 -85.542 -35.224  1.00  0.00      BSYN  
ATOM   1077   CD PRO   122     -12.966 -86.543 -34.185  1.00  0.00      BSYN  
ATOM   1078   CA PRO   122     -11.162 -85.663 -35.373  1.00  0.00      BSYN  
ATOM   1079   CB PRO   122     -10.752 -86.919 -34.587  1.00  0.00      BSYN  
ATOM   1080   CG PRO   122     -11.760 -87.020 -33.557  1.00  0.00      BSYN  
ATOM   1081    C PRO   122     -10.638 -85.869 -36.829  1.00  0.00      BSYN  
ATOM   1082    O PRO   122     -11.275 -86.546 -37.534  1.00  0.00      BSYN  
ATOM   1083    N PRO   123      -9.569 -85.150 -37.262  1.00  0.00      BSYN  
ATOM   1084   CD PRO   123      -9.239 -83.939 -36.577  1.00  0.00      BSYN  
ATOM   1085   CA PRO   123      -9.020 -85.078 -38.575  1.00  0.00      BSYN  
ATOM   1086   CB PRO   123      -8.416 -83.656 -38.530  1.00  0.00      BSYN  
ATOM   1087   CG PRO   123      -8.009 -83.494 -37.152  1.00  0.00      BSYN  
ATOM   1088    C PRO   123      -8.169 -86.075 -39.298  1.00  0.00      BSYN  
ATOM   1089    O PRO   123      -7.140 -86.586 -38.840  1.00  0.00      BSYN  
ATOM   1090    N GLN   124      -8.738 -86.470 -40.441  1.00  0.00      BSYN  
ATOM   1091    H GLN   124      -9.473 -85.870 -40.688  1.00  0.00      BSYN  
ATOM   1092   CA GLN   124      -8.344 -87.558 -41.308  1.00  0.00      BSYN  
ATOM   1093   CB GLN   124      -9.590 -88.048 -42.055  1.00  0.00      BSYN  
ATOM   1094   CG GLN   124     -10.344 -88.877 -41.090  1.00  0.00      BSYN  
ATOM   1095   CD GLN   124     -11.475 -89.515 -41.810  1.00  0.00      BSYN  
ATOM   1096  OE1 GLN   124     -12.607 -89.466 -41.362  1.00  0.00      BSYN  
ATOM   1097  NE2 GLN   124     -11.189 -90.209 -42.925  1.00  0.00      BSYN  
ATOM   1098 HE21 GLN   124     -11.944 -90.623 -43.394  1.00  0.00      BSYN  
ATOM   1099 HE22 GLN   124     -10.275 -90.345 -43.251  1.00  0.00      BSYN  
ATOM   1100    C GLN   124      -7.215 -87.101 -42.208  1.00  0.00      BSYN  
ATOM   1101    O GLN   124      -7.157 -85.920 -42.508  1.00  0.00      BSYN  
ATOM   1102    N GLU   125      -6.473 -88.116 -42.687  1.00  0.00      BSYN  
ATOM   1103    H GLU   125      -6.533 -89.065 -42.447  1.00  0.00      BSYN  
ATOM   1104   CA GLU   125      -5.343 -87.818 -43.604  1.00  0.00      BSYN  
ATOM   1105   CB GLU   125      -3.961 -88.425 -43.268  1.00  0.00      BSYN  
ATOM   1106   CG GLU   125      -4.115 -89.629 -42.333  1.00  0.00      BSYN  
ATOM   1107   CD GLU   125      -3.463 -89.451 -40.954  1.00  0.00      BSYN  
ATOM   1108  OE1 GLU   125      -4.161 -89.294 -39.936  1.00  0.00      BSYN  
ATOM   1109  OE2 GLU   125      -2.253 -89.526 -40.929  1.00  0.00      BSYN  
ATOM   1110    C GLU   125      -5.787 -88.191 -44.985  1.00  0.00      BSYN  
ATOM   1111    O GLU   125      -6.043 -89.345 -45.371  1.00  0.00      BSYN  
ATOM   1112    N GLU   126      -5.871 -87.228 -45.963  1.00  0.00      BSYN  
ATOM   1113    H GLU   126      -5.396 -86.375 -45.872  1.00  0.00      BSYN  
ATOM   1114   CA GLU   126      -6.532 -87.412 -47.247  1.00  0.00      BSYN  
ATOM   1115   CB GLU   126      -7.315 -86.189 -47.592  1.00  0.00      BSYN  
ATOM   1116   CG GLU   126      -8.898 -86.272 -47.418  1.00  0.00      BSYN  
ATOM   1117   CD GLU   126      -9.640 -85.104 -48.042  1.00  0.00      BSYN  
ATOM   1118  OE1 GLU   126     -10.413 -85.368 -49.079  1.00  0.00      BSYN  
ATOM   1119  OE2 GLU   126      -9.482 -84.030 -47.455  1.00  0.00      BSYN  
ATOM   1120    C GLU   126      -5.502 -87.568 -48.431  1.00  0.00      BSYN  
ATOM   1121    O GLU   126      -4.294 -87.417 -48.207  1.00  0.00      BSYN  
ATOM   1122    N TYR   127      -5.861 -87.932 -49.643  1.00  0.00      BSYN  
ATOM   1123    H TYR   127      -6.751 -88.239 -49.916  1.00  0.00      BSYN  
ATOM   1124   CA TYR   127      -4.980 -87.807 -50.759  1.00  0.00      BSYN  
ATOM   1125   CB TYR   127      -5.098 -89.127 -51.653  1.00  0.00      BSYN  
ATOM   1126   CG TYR   127      -3.950 -90.156 -51.402  1.00  0.00      BSYN  
ATOM   1127  CD1 TYR   127      -3.823 -90.664 -50.124  1.00  0.00      BSYN  
ATOM   1128  CE1 TYR   127      -2.700 -91.430 -49.794  1.00  0.00      BSYN  
ATOM   1129  CD2 TYR   127      -3.074 -90.384 -52.452  1.00  0.00      BSYN  
ATOM   1130  CE2 TYR   127      -1.949 -91.164 -52.103  1.00  0.00      BSYN  
ATOM   1131   CZ TYR   127      -1.819 -91.651 -50.832  1.00  0.00      BSYN  
ATOM   1132   OH TYR   127      -0.800 -92.389 -50.329  1.00  0.00      BSYN  
ATOM   1133   HH TYR   127      -1.216 -93.024 -49.740  1.00  0.00      BSYN  
ATOM   1134    C TYR   127      -5.124 -86.539 -51.565  1.00  0.00      BSYN  
ATOM   1135    O TYR   127      -4.199 -86.108 -52.172  1.00  0.00      BSYN  
ATOM   1136    N GLN   128      -6.351 -86.030 -51.747  1.00  0.00      BSYN  
ATOM   1137    H GLN   128      -7.015 -86.521 -51.219  1.00  0.00      BSYN  
ATOM   1138   CA GLN   128      -6.679 -84.864 -52.547  1.00  0.00      BSYN  
ATOM   1139   CB GLN   128      -7.774 -85.277 -53.534  1.00  0.00      BSYN  
ATOM   1140   CG GLN   128      -9.199 -85.405 -53.044  1.00  0.00      BSYN  
ATOM   1141   CD GLN   128     -10.144 -85.497 -54.176  1.00  0.00      BSYN  
ATOM   1142  OE1 GLN   128     -10.464 -86.502 -54.748  1.00  0.00      BSYN  
ATOM   1143  NE2 GLN   128     -10.730 -84.323 -54.588  1.00  0.00      BSYN  
ATOM   1144 HE21 GLN   128     -10.604 -83.488 -54.091  1.00  0.00      BSYN  
ATOM   1145 HE22 GLN   128     -11.245 -84.358 -55.421  1.00  0.00      BSYN  
ATOM   1146    C GLN   128      -7.163 -83.658 -51.738  1.00  0.00      BSYN  
ATOM   1147    O GLN   128      -7.522 -83.685 -50.519  1.00  0.00      BSYN  
ATOM   1148    N GLU   129      -6.989 -82.436 -52.267  1.00  0.00      BSYN  
ATOM   1149    H GLU   129      -6.473 -82.477 -53.098  1.00  0.00      BSYN  
ATOM   1150   CA GLU   129      -7.288 -81.156 -51.730  1.00  0.00      BSYN  
ATOM   1151   CB GLU   129      -6.604 -80.073 -52.513  1.00  0.00      BSYN  
ATOM   1152   CG GLU   129      -6.876 -78.709 -52.257  1.00  0.00      BSYN  
ATOM   1153   CD GLU   129      -6.203 -77.621 -53.113  1.00  0.00      BSYN  
ATOM   1154  OE1 GLU   129      -6.385 -77.562 -54.330  1.00  0.00      BSYN  
ATOM   1155  OE2 GLU   129      -5.537 -76.715 -52.512  1.00  0.00      BSYN  
ATOM   1156    C GLU   129      -8.758 -80.854 -51.418  1.00  0.00      BSYN  
ATOM   1157    O GLU   129      -9.577 -80.913 -52.359  1.00  0.00      BSYN  
ATOM   1158    N TYR   130      -9.184 -80.541 -50.192  1.00  0.00      BSYN  
ATOM   1159    H TYR   130      -8.580 -80.621 -49.424  1.00  0.00      BSYN  
ATOM   1160   CA TYR   130     -10.664 -80.276 -50.068  1.00  0.00      BSYN  
ATOM   1161   CB TYR   130     -11.182 -81.050 -48.934  1.00  0.00      BSYN  
ATOM   1162   CG TYR   130     -12.603 -81.662 -49.153  1.00  0.00      BSYN  
ATOM   1163  CD1 TYR   130     -13.535 -81.684 -48.154  1.00  0.00      BSYN  
ATOM   1164  CE1 TYR   130     -14.859 -81.978 -48.297  1.00  0.00      BSYN  
ATOM   1165  CD2 TYR   130     -12.977 -82.057 -50.350  1.00  0.00      BSYN  
ATOM   1166  CE2 TYR   130     -14.318 -82.300 -50.606  1.00  0.00      BSYN  
ATOM   1167   CZ TYR   130     -15.254 -82.257 -49.531  1.00  0.00      BSYN  
ATOM   1168   OH TYR   130     -16.587 -82.355 -49.816  1.00  0.00      BSYN  
ATOM   1169   HH TYR   130     -16.841 -83.261 -49.627  1.00  0.00      BSYN  
ATOM   1170    C TYR   130     -10.922 -78.759 -49.737  1.00  0.00      BSYN  
ATOM   1171    O TYR   130     -10.431 -78.269 -48.795  1.00  0.00      BSYN  
ATOM   1172    N GLU   131     -11.841 -78.184 -50.510  1.00  0.00      BSYN  
ATOM   1173    H GLU   131     -12.183 -78.551 -51.351  1.00  0.00      BSYN  
ATOM   1174   CA GLU   131     -12.327 -76.816 -50.247  1.00  0.00      BSYN  
ATOM   1175   CB GLU   131     -13.256 -76.562 -51.455  1.00  0.00      BSYN  
ATOM   1176   CG GLU   131     -12.298 -75.885 -52.482  1.00  0.00      BSYN  
ATOM   1177   CD GLU   131     -13.163 -75.067 -53.461  1.00  0.00      BSYN  
ATOM   1178  OE1 GLU   131     -13.995 -75.624 -54.165  1.00  0.00      BSYN  
ATOM   1179  OE2 GLU   131     -13.038 -73.915 -53.452  1.00  0.00      BSYN  
ATOM   1180    C GLU   131     -12.891 -76.073 -49.053  1.00  0.00      BSYN  
ATOM   1181    O GLU   131     -14.081 -76.200 -48.759  1.00  0.00      BSYN  
ATOM   1182    N PRO   132     -12.205 -75.142 -48.440  1.00  0.00      BSYN  
ATOM   1183   CD PRO   132     -10.800 -74.906 -48.663  1.00  0.00      BSYN  
ATOM   1184   CA PRO   132     -12.673 -74.488 -47.243  1.00  0.00      BSYN  
ATOM   1185   CB PRO   132     -11.375 -74.371 -46.499  1.00  0.00      BSYN  
ATOM   1186   CG PRO   132     -10.470 -73.864 -47.600  1.00  0.00      BSYN  
ATOM   1187    C PRO   132     -13.519 -73.211 -47.326  1.00  0.00      BSYN  
ATOM   1188    O PRO   132     -13.659 -72.610 -48.391  1.00  0.00      BSYN  
ATOM   1189    N GLU   133     -14.182 -72.879 -46.151  1.00  0.00      BSYN  
ATOM   1190    H GLU   133     -14.120 -73.366 -45.303  1.00  0.00      BSYN  
ATOM   1191   CA GLU   133     -14.926 -71.659 -45.954  1.00  0.00      BSYN  
ATOM   1192   CB GLU   133     -16.312 -71.646 -46.633  1.00  0.00      BSYN  
ATOM   1193   CG GLU   133     -17.326 -70.649 -46.116  1.00  0.00      BSYN  
ATOM   1194   CD GLU   133     -18.559 -70.278 -46.929  1.00  0.00      BSYN  
ATOM   1195  OE1 GLU   133     -19.341 -71.143 -47.354  1.00  0.00      BSYN  
ATOM   1196  OE2 GLU   133     -18.850 -69.101 -47.230  1.00  0.00      BSYN  
ATOM   1197    C GLU   133     -15.135 -71.300 -44.441  1.00  0.00      BSYN  
ATOM   1198    O GLU   133     -15.428 -72.217 -43.647  1.00  0.00      BSYN  
ATOM   1199    N ALA   134     -14.978 -70.095 -43.953  1.00  0.00      BSYN  
ATOM   1200    H ALA   134     -14.705 -69.434 -44.623  1.00  0.00      BSYN  
ATOM   1201   CA ALA   134     -15.107 -69.534 -42.551  1.00  0.00      BSYN  
ATOM   1202   CB ALA   134     -13.776 -69.069 -42.061  1.00  0.00      BSYN  
ATOM   1203    C ALA   134     -16.019 -68.267 -42.555  1.00  0.00      BSYN  
ATOM   1204  OT1 ALA   134     -16.680 -67.983 -41.533  1.00  0.00      BSYN  
ATOM   1205  OT2 ALA   134     -16.043 -67.614 -43.566  1.00  0.00      BSYN  
END
