# Supplementary material for: Data set of intrinsically disordered proteins analysed at a local protein conformation level
Source: Data Brief. 2020 Mar 5;29:105383. doi: 10.1016/j.dib.2020.105383 (PMC7078294; doi:10.1016/j.dib.2020.105383)
Supplement: Supplementary file 1 [file mmc1.zip › the data/1-DATA/PED1AAD-pdb/1AAD-155.pdb]

CRYST1    1.000    1.000    1.000  90.00  90.00  90.00 P 1           1
ATOM      1  HT1 MET     1      12.831 -65.715 -34.804  1.00  0.00      BSYN  
ATOM      2  HT2 MET     1      13.037 -67.420 -34.709  1.00  0.00      BSYN  
ATOM      3    N MET     1      12.688 -66.568 -34.225  1.00  0.00      BSYN  
ATOM      4  HT3 MET     1      13.449 -66.320 -33.561  1.00  0.00      BSYN  
ATOM      5   CA MET     1      11.326 -66.444 -33.745  1.00  0.00      BSYN  
ATOM      6   CB MET     1      11.233 -67.487 -32.647  1.00  0.00      BSYN  
ATOM      7   CG MET     1      11.421 -69.069 -32.848  1.00  0.00      BSYN  
ATOM      8   SD MET     1      12.727 -69.408 -34.127  1.00  0.00      BSYN  
ATOM      9   CE MET     1      13.988 -69.550 -32.873  1.00  0.00      BSYN  
ATOM     10    C MET     1      11.388 -65.123 -33.017  1.00  0.00      BSYN  
ATOM     11    O MET     1      11.971 -64.220 -33.646  1.00  0.00      BSYN  
ATOM     12    N ASP     2      10.805 -64.837 -31.877  1.00  0.00      BSYN  
ATOM     13    H ASP     2      10.107 -65.459 -31.581  1.00  0.00      BSYN  
ATOM     14   CA ASP     2      11.133 -63.735 -31.028  1.00  0.00      BSYN  
ATOM     15   CB ASP     2       9.889 -63.397 -30.175  1.00  0.00      BSYN  
ATOM     16   CG ASP     2       9.605 -61.953 -29.651  1.00  0.00      BSYN  
ATOM     17  OD1 ASP     2       8.457 -61.484 -29.768  1.00  0.00      BSYN  
ATOM     18  OD2 ASP     2      10.481 -61.159 -29.336  1.00  0.00      BSYN  
ATOM     19    C ASP     2      12.332 -63.898 -30.113  1.00  0.00      BSYN  
ATOM     20    O ASP     2      13.222 -62.966 -30.140  1.00  0.00      BSYN  
ATOM     21    N VAL     3      12.313 -64.907 -29.285  1.00  0.00      BSYN  
ATOM     22    H VAL     3      11.554 -65.524 -29.231  1.00  0.00      BSYN  
ATOM     23   CA VAL     3      13.420 -65.264 -28.462  1.00  0.00      BSYN  
ATOM     24   CB VAL     3      12.932 -65.846 -27.092  1.00  0.00      BSYN  
ATOM     25  CG1 VAL     3      11.976 -64.885 -26.335  1.00  0.00      BSYN  
ATOM     26  CG2 VAL     3      12.266 -67.288 -27.252  1.00  0.00      BSYN  
ATOM     27    C VAL     3      14.294 -66.299 -29.120  1.00  0.00      BSYN  
ATOM     28    O VAL     3      13.908 -67.189 -29.899  1.00  0.00      BSYN  
ATOM     29    N PHE     4      15.524 -66.305 -28.659  1.00  0.00      BSYN  
ATOM     30    H PHE     4      15.812 -66.102 -27.744  1.00  0.00      BSYN  
ATOM     31   CA PHE     4      16.507 -66.977 -29.441  1.00  0.00      BSYN  
ATOM     32   CB PHE     4      17.514 -66.031 -30.079  1.00  0.00      BSYN  
ATOM     33   CG PHE     4      17.105 -64.552 -30.220  1.00  0.00      BSYN  
ATOM     34  CD1 PHE     4      17.601 -63.550 -29.380  1.00  0.00      BSYN  
ATOM     35  CD2 PHE     4      16.345 -64.130 -31.380  1.00  0.00      BSYN  
ATOM     36  CE1 PHE     4      17.307 -62.264 -29.740  1.00  0.00      BSYN  
ATOM     37  CE2 PHE     4      16.129 -62.847 -31.671  1.00  0.00      BSYN  
ATOM     38   CZ PHE     4      16.634 -61.868 -30.809  1.00  0.00      BSYN  
ATOM     39    C PHE     4      17.131 -67.946 -28.437  1.00  0.00      BSYN  
ATOM     40    O PHE     4      18.026 -67.525 -27.673  1.00  0.00      BSYN  
ATOM     41    N MET     5      16.585 -69.118 -28.521  1.00  0.00      BSYN  
ATOM     42    H MET     5      15.900 -69.321 -29.192  1.00  0.00      BSYN  
ATOM     43   CA MET     5      17.086 -70.212 -27.729  1.00  0.00      BSYN  
ATOM     44   CB MET     5      16.379 -71.454 -28.158  1.00  0.00      BSYN  
ATOM     45   CG MET     5      15.149 -71.422 -27.183  1.00  0.00      BSYN  
ATOM     46   SD MET     5      13.685 -71.927 -28.135  1.00  0.00      BSYN  
ATOM     47   CE MET     5      13.978 -73.658 -27.896  1.00  0.00      BSYN  
ATOM     48    C MET     5      18.552 -70.394 -27.764  1.00  0.00      BSYN  
ATOM     49    O MET     5      19.159 -70.939 -28.666  1.00  0.00      BSYN  
ATOM     50    N LYS     6      19.044 -70.153 -26.544  1.00  0.00      BSYN  
ATOM     51    H LYS     6      18.433 -69.857 -25.837  1.00  0.00      BSYN  
ATOM     52   CA LYS     6      20.469 -70.231 -26.247  1.00  0.00      BSYN  
ATOM     53   CB LYS     6      20.979 -68.878 -25.984  1.00  0.00      BSYN  
ATOM     54   CG LYS     6      22.429 -68.899 -25.602  1.00  0.00      BSYN  
ATOM     55   CD LYS     6      22.766 -67.582 -24.970  1.00  0.00      BSYN  
ATOM     56   CE LYS     6      23.731 -66.948 -25.987  1.00  0.00      BSYN  
ATOM     57   NZ LYS     6      24.226 -65.888 -25.227  1.00  0.00      BSYN  
ATOM     58  HZ1 LYS     6      24.832 -65.291 -25.825  1.00  0.00      BSYN  
ATOM     59  HZ2 LYS     6      23.463 -65.386 -24.729  1.00  0.00      BSYN  
ATOM     60  HZ3 LYS     6      24.803 -66.328 -24.482  1.00  0.00      BSYN  
ATOM     61    C LYS     6      20.590 -71.024 -24.930  1.00  0.00      BSYN  
ATOM     62    O LYS     6      19.917 -70.868 -23.905  1.00  0.00      BSYN  
ATOM     63    N GLY     7      21.688 -71.872 -24.906  1.00  0.00      BSYN  
ATOM     64    H GLY     7      22.368 -71.514 -25.514  1.00  0.00      BSYN  
ATOM     65   CA GLY     7      21.961 -73.020 -24.170  1.00  0.00      BSYN  
ATOM     66    C GLY     7      21.495 -73.076 -22.719  1.00  0.00      BSYN  
ATOM     67    O GLY     7      20.925 -74.107 -22.275  1.00  0.00      BSYN  
ATOM     68    N LEU     8      21.792 -72.043 -21.963  1.00  0.00      BSYN  
ATOM     69    H LEU     8      22.466 -71.398 -22.264  1.00  0.00      BSYN  
ATOM     70   CA LEU     8      21.429 -71.869 -20.596  1.00  0.00      BSYN  
ATOM     71   CB LEU     8      22.371 -70.781 -19.855  1.00  0.00      BSYN  
ATOM     72   CG LEU     8      23.756 -71.140 -19.730  1.00  0.00      BSYN  
ATOM     73  CD1 LEU     8      24.662 -69.975 -20.279  1.00  0.00      BSYN  
ATOM     74  CD2 LEU     8      24.011 -71.551 -18.305  1.00  0.00      BSYN  
ATOM     75    C LEU     8      20.030 -71.368 -20.383  1.00  0.00      BSYN  
ATOM     76    O LEU     8      19.216 -71.883 -19.586  1.00  0.00      BSYN  
ATOM     77    N SER     9      19.511 -70.509 -21.337  1.00  0.00      BSYN  
ATOM     78    H SER     9      20.058 -70.056 -22.011  1.00  0.00      BSYN  
ATOM     79   CA SER     9      18.088 -70.054 -21.233  1.00  0.00      BSYN  
ATOM     80   CB SER     9      18.135 -68.472 -21.127  1.00  0.00      BSYN  
ATOM     81   OG SER     9      19.115 -67.973 -20.288  1.00  0.00      BSYN  
ATOM     82   HG SER     9      18.720 -68.194 -19.441  1.00  0.00      BSYN  
ATOM     83    C SER     9      17.078 -70.482 -22.340  1.00  0.00      BSYN  
ATOM     84    O SER     9      16.192 -69.727 -22.762  1.00  0.00      BSYN  
ATOM     85    N MET    10      17.123 -71.853 -22.621  1.00  0.00      BSYN  
ATOM     86    H MET    10      17.952 -72.178 -22.211  1.00  0.00      BSYN  
ATOM     87   CA MET    10      16.178 -72.447 -23.538  1.00  0.00      BSYN  
ATOM     88   CB MET    10      16.757 -73.419 -24.441  1.00  0.00      BSYN  
ATOM     89   CG MET    10      16.147 -74.821 -24.415  1.00  0.00      BSYN  
ATOM     90   SD MET    10      16.976 -75.977 -25.478  1.00  0.00      BSYN  
ATOM     91   CE MET    10      16.176 -76.184 -27.044  1.00  0.00      BSYN  
ATOM     92    C MET    10      15.089 -72.944 -22.609  1.00  0.00      BSYN  
ATOM     93    O MET    10      13.838 -72.829 -22.897  1.00  0.00      BSYN  
ATOM     94    N ALA    11      15.319 -73.701 -21.534  1.00  0.00      BSYN  
ATOM     95    H ALA    11      16.186 -74.113 -21.340  1.00  0.00      BSYN  
ATOM     96   CA ALA    11      14.246 -74.047 -20.574  1.00  0.00      BSYN  
ATOM     97   CB ALA    11      14.774 -74.877 -19.392  1.00  0.00      BSYN  
ATOM     98    C ALA    11      13.184 -73.103 -19.980  1.00  0.00      BSYN  
ATOM     99    O ALA    11      12.027 -73.434 -19.988  1.00  0.00      BSYN  
ATOM    100    N LYS    12      13.578 -71.996 -19.494  1.00  0.00      BSYN  
ATOM    101    H LYS    12      14.535 -72.048 -19.290  1.00  0.00      BSYN  
ATOM    102   CA LYS    12      12.781 -70.815 -19.464  1.00  0.00      BSYN  
ATOM    103   CB LYS    12      12.352 -70.314 -18.130  1.00  0.00      BSYN  
ATOM    104   CG LYS    12      13.555 -70.217 -17.129  1.00  0.00      BSYN  
ATOM    105   CD LYS    12      13.388 -69.071 -16.214  1.00  0.00      BSYN  
ATOM    106   CE LYS    12      13.754 -69.616 -14.796  1.00  0.00      BSYN  
ATOM    107   NZ LYS    12      13.466 -68.641 -13.753  1.00  0.00      BSYN  
ATOM    108  HZ1 LYS    12      12.521 -68.246 -13.930  1.00  0.00      BSYN  
ATOM    109  HZ2 LYS    12      13.743 -69.156 -12.893  1.00  0.00      BSYN  
ATOM    110  HZ3 LYS    12      14.139 -67.919 -14.079  1.00  0.00      BSYN  
ATOM    111    C LYS    12      13.517 -69.799 -20.272  1.00  0.00      BSYN  
ATOM    112    O LYS    12      14.660 -69.421 -19.969  1.00  0.00      BSYN  
ATOM    113    N GLU    13      13.140 -69.435 -21.468  1.00  0.00      BSYN  
ATOM    114    H GLU    13      13.789 -68.866 -21.932  1.00  0.00      BSYN  
ATOM    115   CA GLU    13      11.858 -69.737 -22.038  1.00  0.00      BSYN  
ATOM    116   CB GLU    13      10.771 -68.634 -21.620  1.00  0.00      BSYN  
ATOM    117   CG GLU    13      11.164 -67.228 -21.882  1.00  0.00      BSYN  
ATOM    118   CD GLU    13      10.437 -66.335 -20.929  1.00  0.00      BSYN  
ATOM    119  OE1 GLU    13       9.201 -66.189 -21.004  1.00  0.00      BSYN  
ATOM    120  OE2 GLU    13      11.150 -65.669 -20.171  1.00  0.00      BSYN  
ATOM    121    C GLU    13      12.070 -69.861 -23.523  1.00  0.00      BSYN  
ATOM    122    O GLU    13      12.521 -68.981 -24.299  1.00  0.00      BSYN  
ATOM    123    N GLY    14      11.786 -71.073 -24.092  1.00  0.00      BSYN  
ATOM    124    H GLY    14      11.509 -71.799 -23.495  1.00  0.00      BSYN  
ATOM    125   CA GLY    14      11.917 -71.208 -25.553  1.00  0.00      BSYN  
ATOM    126    C GLY    14      10.882 -72.235 -26.179  1.00  0.00      BSYN  
ATOM    127    O GLY    14      11.216 -73.368 -26.417  1.00  0.00      BSYN  
ATOM    128    N VAL    15       9.617 -71.682 -26.165  1.00  0.00      BSYN  
ATOM    129    H VAL    15       9.526 -70.906 -25.573  1.00  0.00      BSYN  
ATOM    130   CA VAL    15       8.463 -72.513 -26.439  1.00  0.00      BSYN  
ATOM    131   CB VAL    15       7.215 -71.892 -25.781  1.00  0.00      BSYN  
ATOM    132  CG1 VAL    15       7.574 -71.788 -24.292  1.00  0.00      BSYN  
ATOM    133  CG2 VAL    15       6.922 -70.473 -26.231  1.00  0.00      BSYN  
ATOM    134    C VAL    15       8.142 -72.555 -27.994  1.00  0.00      BSYN  
ATOM    135    O VAL    15       8.172 -71.701 -28.855  1.00  0.00      BSYN  
ATOM    136    N VAL    16       8.013 -73.891 -28.259  1.00  0.00      BSYN  
ATOM    137    H VAL    16       8.183 -74.334 -27.401  1.00  0.00      BSYN  
ATOM    138   CA VAL    16       7.704 -74.368 -29.611  1.00  0.00      BSYN  
ATOM    139   CB VAL    16       8.534 -75.713 -29.827  1.00  0.00      BSYN  
ATOM    140  CG1 VAL    16       9.962 -75.371 -29.708  1.00  0.00      BSYN  
ATOM    141  CG2 VAL    16       7.975 -76.682 -28.769  1.00  0.00      BSYN  
ATOM    142    C VAL    16       6.144 -74.520 -29.915  1.00  0.00      BSYN  
ATOM    143    O VAL    16       5.310 -73.917 -29.185  1.00  0.00      BSYN  
ATOM    144    N ALA    17       5.853 -75.028 -31.149  1.00  0.00      BSYN  
ATOM    145    H ALA    17       6.576 -74.987 -31.810  1.00  0.00      BSYN  
ATOM    146   CA ALA    17       4.468 -75.439 -31.415  1.00  0.00      BSYN  
ATOM    147   CB ALA    17       3.852 -74.597 -32.402  1.00  0.00      BSYN  
ATOM    148    C ALA    17       4.525 -76.790 -32.023  1.00  0.00      BSYN  
ATOM    149    O ALA    17       4.427 -77.072 -33.218  1.00  0.00      BSYN  
ATOM    150    N ALA    18       4.775 -77.635 -31.032  1.00  0.00      BSYN  
ATOM    151    H ALA    18       4.537 -77.233 -30.171  1.00  0.00      BSYN  
ATOM    152   CA ALA    18       5.116 -78.970 -31.221  1.00  0.00      BSYN  
ATOM    153   CB ALA    18       5.688 -79.522 -29.915  1.00  0.00      BSYN  
ATOM    154    C ALA    18       3.881 -79.860 -31.677  1.00  0.00      BSYN  
ATOM    155    O ALA    18       4.058 -80.653 -32.637  1.00  0.00      BSYN  
ATOM    156    N ALA    19       2.783 -79.800 -30.989  1.00  0.00      BSYN  
ATOM    157    H ALA    19       2.711 -79.231 -30.194  1.00  0.00      BSYN  
ATOM    158   CA ALA    19       1.620 -80.759 -31.039  1.00  0.00      BSYN  
ATOM    159   CB ALA    19       1.121 -80.785 -29.587  1.00  0.00      BSYN  
ATOM    160    C ALA    19       0.641 -80.295 -32.065  1.00  0.00      BSYN  
ATOM    161    O ALA    19      -0.062 -79.341 -31.843  1.00  0.00      BSYN  
ATOM    162    N GLU    20       0.837 -80.983 -33.262  1.00  0.00      BSYN  
ATOM    163    H GLU    20       1.496 -81.708 -33.277  1.00  0.00      BSYN  
ATOM    164   CA GLU    20       0.082 -80.719 -34.488  1.00  0.00      BSYN  
ATOM    165   CB GLU    20       0.948 -80.715 -35.698  1.00  0.00      BSYN  
ATOM    166   CG GLU    20       1.946 -79.526 -35.907  1.00  0.00      BSYN  
ATOM    167   CD GLU    20       2.005 -78.857 -37.341  1.00  0.00      BSYN  
ATOM    168  OE1 GLU    20       1.252 -79.256 -38.214  1.00  0.00      BSYN  
ATOM    169  OE2 GLU    20       2.785 -77.934 -37.533  1.00  0.00      BSYN  
ATOM    170    C GLU    20      -1.129 -81.680 -34.752  1.00  0.00      BSYN  
ATOM    171    O GLU    20      -1.114 -82.530 -35.636  1.00  0.00      BSYN  
ATOM    172    N LYS    21      -2.122 -81.206 -34.002  1.00  0.00      BSYN  
ATOM    173    H LYS    21      -1.861 -80.331 -33.646  1.00  0.00      BSYN  
ATOM    174   CA LYS    21      -3.488 -81.725 -34.215  1.00  0.00      BSYN  
ATOM    175   CB LYS    21      -4.350 -81.023 -33.100  1.00  0.00      BSYN  
ATOM    176   CG LYS    21      -4.753 -79.441 -33.152  1.00  0.00      BSYN  
ATOM    177   CD LYS    21      -4.108 -78.658 -32.111  1.00  0.00      BSYN  
ATOM    178   CE LYS    21      -4.098 -77.144 -32.614  1.00  0.00      BSYN  
ATOM    179   NZ LYS    21      -3.694 -76.301 -31.616  1.00  0.00      BSYN  
ATOM    180  HZ1 LYS    21      -2.772 -76.704 -31.355  1.00  0.00      BSYN  
ATOM    181  HZ2 LYS    21      -3.576 -75.440 -32.186  1.00  0.00      BSYN  
ATOM    182  HZ3 LYS    21      -4.335 -75.993 -30.857  1.00  0.00      BSYN  
ATOM    183    C LYS    21      -4.016 -81.297 -35.686  1.00  0.00      BSYN  
ATOM    184    O LYS    21      -3.674 -80.308 -36.317  1.00  0.00      BSYN  
ATOM    185    N THR    22      -4.708 -82.312 -36.187  1.00  0.00      BSYN  
ATOM    186    H THR    22      -4.777 -83.201 -35.779  1.00  0.00      BSYN  
ATOM    187   CA THR    22      -5.362 -82.287 -37.477  1.00  0.00      BSYN  
ATOM    188   CB THR    22      -4.822 -83.368 -38.540  1.00  0.00      BSYN  
ATOM    189  OG1 THR    22      -4.574 -84.597 -37.909  1.00  0.00      BSYN  
ATOM    190  HG1 THR    22      -4.302 -85.193 -38.611  1.00  0.00      BSYN  
ATOM    191  CG2 THR    22      -3.668 -82.865 -39.300  1.00  0.00      BSYN  
ATOM    192    C THR    22      -6.916 -82.503 -37.494  1.00  0.00      BSYN  
ATOM    193    O THR    22      -7.432 -82.348 -38.594  1.00  0.00      BSYN  
ATOM    194    N LYS    23      -7.541 -82.856 -36.326  1.00  0.00      BSYN  
ATOM    195    H LYS    23      -7.036 -82.812 -35.487  1.00  0.00      BSYN  
ATOM    196   CA LYS    23      -8.919 -83.269 -36.282  1.00  0.00      BSYN  
ATOM    197   CB LYS    23      -9.009 -84.833 -36.669  1.00  0.00      BSYN  
ATOM    198   CG LYS    23      -9.656 -85.008 -38.047  1.00  0.00      BSYN  
ATOM    199   CD LYS    23     -10.688 -86.146 -37.955  1.00  0.00      BSYN  
ATOM    200   CE LYS    23     -11.319 -86.555 -39.354  1.00  0.00      BSYN  
ATOM    201   NZ LYS    23     -12.604 -87.198 -39.275  1.00  0.00      BSYN  
ATOM    202  HZ1 LYS    23     -12.661 -88.160 -38.884  1.00  0.00      BSYN  
ATOM    203  HZ2 LYS    23     -13.217 -86.476 -38.845  1.00  0.00      BSYN  
ATOM    204  HZ3 LYS    23     -12.799 -87.323 -40.289  1.00  0.00      BSYN  
ATOM    205    C LYS    23      -9.389 -83.110 -34.817  1.00  0.00      BSYN  
ATOM    206    O LYS    23     -10.338 -82.353 -34.391  1.00  0.00      BSYN  
ATOM    207    N GLN    24      -8.616 -83.734 -33.913  1.00  0.00      BSYN  
ATOM    208    H GLN    24      -7.646 -83.659 -34.029  1.00  0.00      BSYN  
ATOM    209   CA GLN    24      -9.130 -84.106 -32.551  1.00  0.00      BSYN  
ATOM    210   CB GLN    24      -8.993 -85.581 -32.557  1.00  0.00      BSYN  
ATOM    211   CG GLN    24     -10.212 -86.337 -33.221  1.00  0.00      BSYN  
ATOM    212   CD GLN    24      -9.637 -87.672 -33.642  1.00  0.00      BSYN  
ATOM    213  OE1 GLN    24      -9.199 -87.973 -34.749  1.00  0.00      BSYN  
ATOM    214  NE2 GLN    24      -9.460 -88.597 -32.670  1.00  0.00      BSYN  
ATOM    215 HE21 GLN    24      -9.801 -88.580 -31.752  1.00  0.00      BSYN  
ATOM    216 HE22 GLN    24      -8.933 -89.335 -33.042  1.00  0.00      BSYN  
ATOM    217    C GLN    24      -8.184 -83.389 -31.615  1.00  0.00      BSYN  
ATOM    218    O GLN    24      -7.763 -82.253 -32.013  1.00  0.00      BSYN  
ATOM    219    N GLY    25      -7.753 -83.952 -30.484  1.00  0.00      BSYN  
ATOM    220    H GLY    25      -7.923 -84.862 -30.161  1.00  0.00      BSYN  
ATOM    221   CA GLY    25      -6.974 -83.188 -29.541  1.00  0.00      BSYN  
ATOM    222    C GLY    25      -7.852 -82.481 -28.521  1.00  0.00      BSYN  
ATOM    223    O GLY    25      -9.087 -82.584 -28.448  1.00  0.00      BSYN  
ATOM    224    N VAL    26      -7.097 -81.772 -27.679  1.00  0.00      BSYN  
ATOM    225    H VAL    26      -6.127 -81.733 -27.812  1.00  0.00      BSYN  
ATOM    226   CA VAL    26      -7.701 -80.984 -26.563  1.00  0.00      BSYN  
ATOM    227   CB VAL    26      -7.677 -81.747 -25.187  1.00  0.00      BSYN  
ATOM    228  CG1 VAL    26      -8.398 -81.039 -24.076  1.00  0.00      BSYN  
ATOM    229  CG2 VAL    26      -8.230 -83.084 -25.321  1.00  0.00      BSYN  
ATOM    230    C VAL    26      -7.085 -79.536 -26.453  1.00  0.00      BSYN  
ATOM    231    O VAL    26      -6.001 -79.289 -26.860  1.00  0.00      BSYN  
ATOM    232    N THR    27      -7.943 -78.591 -26.020  1.00  0.00      BSYN  
ATOM    233    H THR    27      -8.727 -78.969 -25.568  1.00  0.00      BSYN  
ATOM    234   CA THR    27      -7.906 -77.113 -25.972  1.00  0.00      BSYN  
ATOM    235   CB THR    27      -9.338 -76.624 -25.907  1.00  0.00      BSYN  
ATOM    236  OG1 THR    27     -10.313 -77.638 -25.666  1.00  0.00      BSYN  
ATOM    237  HG1 THR    27     -11.069 -77.079 -25.475  1.00  0.00      BSYN  
ATOM    238  CG2 THR    27      -9.691 -76.181 -27.256  1.00  0.00      BSYN  
ATOM    239    C THR    27      -6.945 -76.635 -24.845  1.00  0.00      BSYN  
ATOM    240    O THR    27      -7.321 -76.130 -23.761  1.00  0.00      BSYN  
ATOM    241    N GLU    28      -5.726 -76.654 -25.389  1.00  0.00      BSYN  
ATOM    242    H GLU    28      -5.631 -77.190 -26.203  1.00  0.00      BSYN  
ATOM    243   CA GLU    28      -4.481 -76.143 -24.908  1.00  0.00      BSYN  
ATOM    244   CB GLU    28      -4.465 -74.653 -25.055  1.00  0.00      BSYN  
ATOM    245   CG GLU    28      -3.168 -73.938 -24.674  1.00  0.00      BSYN  
ATOM    246   CD GLU    28      -1.953 -74.304 -25.453  1.00  0.00      BSYN  
ATOM    247  OE1 GLU    28      -1.126 -75.115 -25.034  1.00  0.00      BSYN  
ATOM    248  OE2 GLU    28      -1.898 -74.024 -26.699  1.00  0.00      BSYN  
ATOM    249    C GLU    28      -4.241 -76.567 -23.459  1.00  0.00      BSYN  
ATOM    250    O GLU    28      -3.418 -77.436 -23.149  1.00  0.00      BSYN  
ATOM    251    N ALA    29      -4.876 -75.930 -22.433  1.00  0.00      BSYN  
ATOM    252    H ALA    29      -5.451 -75.137 -22.390  1.00  0.00      BSYN  
ATOM    253   CA ALA    29      -4.614 -76.401 -21.063  1.00  0.00      BSYN  
ATOM    254   CB ALA    29      -5.267 -75.301 -20.146  1.00  0.00      BSYN  
ATOM    255    C ALA    29      -5.311 -77.713 -20.781  1.00  0.00      BSYN  
ATOM    256    O ALA    29      -6.438 -77.992 -21.005  1.00  0.00      BSYN  
ATOM    257    N ALA    30      -4.299 -78.642 -20.500  1.00  0.00      BSYN  
ATOM    258    H ALA    30      -3.378 -78.350 -20.336  1.00  0.00      BSYN  
ATOM    259   CA ALA    30      -4.643 -80.107 -20.448  1.00  0.00      BSYN  
ATOM    260   CB ALA    30      -3.806 -80.806 -21.580  1.00  0.00      BSYN  
ATOM    261    C ALA    30      -4.176 -80.697 -19.138  1.00  0.00      BSYN  
ATOM    262    O ALA    30      -2.992 -80.752 -18.914  1.00  0.00      BSYN  
ATOM    263    N GLU    31      -5.185 -81.195 -18.400  1.00  0.00      BSYN  
ATOM    264    H GLU    31      -6.007 -81.441 -18.875  1.00  0.00      BSYN  
ATOM    265   CA GLU    31      -5.134 -81.595 -17.021  1.00  0.00      BSYN  
ATOM    266   CB GLU    31      -6.223 -80.876 -16.385  1.00  0.00      BSYN  
ATOM    267   CG GLU    31      -6.096 -80.848 -14.859  1.00  0.00      BSYN  
ATOM    268   CD GLU    31      -6.880 -79.788 -14.108  1.00  0.00      BSYN  
ATOM    269  OE1 GLU    31      -7.831 -80.181 -13.385  1.00  0.00      BSYN  
ATOM    270  OE2 GLU    31      -6.545 -78.592 -14.284  1.00  0.00      BSYN  
ATOM    271    C GLU    31      -5.385 -83.088 -16.829  1.00  0.00      BSYN  
ATOM    272    O GLU    31      -6.252 -83.579 -17.598  1.00  0.00      BSYN  
ATOM    273    N LYS    32      -4.581 -83.680 -15.916  1.00  0.00      BSYN  
ATOM    274    H LYS    32      -4.009 -83.012 -15.484  1.00  0.00      BSYN  
ATOM    275   CA LYS    32      -4.611 -84.995 -15.397  1.00  0.00      BSYN  
ATOM    276   CB LYS    32      -3.421 -85.260 -14.560  1.00  0.00      BSYN  
ATOM    277   CG LYS    32      -2.262 -85.860 -15.467  1.00  0.00      BSYN  
ATOM    278   CD LYS    32      -1.155 -86.570 -14.525  1.00  0.00      BSYN  
ATOM    279   CE LYS    32      -1.829 -87.724 -13.851  1.00  0.00      BSYN  
ATOM    280   NZ LYS    32      -0.786 -88.633 -13.460  1.00  0.00      BSYN  
ATOM    281  HZ1 LYS    32      -0.341 -88.975 -14.336  1.00  0.00      BSYN  
ATOM    282  HZ2 LYS    32      -0.105 -88.116 -12.868  1.00  0.00      BSYN  
ATOM    283  HZ3 LYS    32      -1.121 -89.467 -12.938  1.00  0.00      BSYN  
ATOM    284    C LYS    32      -5.823 -85.241 -14.629  1.00  0.00      BSYN  
ATOM    285    O LYS    32      -6.231 -84.487 -13.748  1.00  0.00      BSYN  
ATOM    286    N THR    33      -6.520 -86.315 -15.023  1.00  0.00      BSYN  
ATOM    287    H THR    33      -6.263 -86.956 -15.718  1.00  0.00      BSYN  
ATOM    288   CA THR    33      -7.768 -86.583 -14.391  1.00  0.00      BSYN  
ATOM    289   CB THR    33      -9.001 -86.483 -15.345  1.00  0.00      BSYN  
ATOM    290  OG1 THR    33      -8.904 -85.201 -16.033  1.00  0.00      BSYN  
ATOM    291  HG1 THR    33      -9.336 -84.681 -15.352  1.00  0.00      BSYN  
ATOM    292  CG2 THR    33     -10.363 -86.614 -14.551  1.00  0.00      BSYN  
ATOM    293    C THR    33      -7.796 -87.828 -13.549  1.00  0.00      BSYN  
ATOM    294    O THR    33      -7.714 -88.957 -14.104  1.00  0.00      BSYN  
ATOM    295    N LYS    34      -7.872 -87.603 -12.270  1.00  0.00      BSYN  
ATOM    296    H LYS    34      -8.039 -86.744 -11.829  1.00  0.00      BSYN  
ATOM    297   CA LYS    34      -7.941 -88.749 -11.315  1.00  0.00      BSYN  
ATOM    298   CB LYS    34      -6.472 -89.330 -11.020  1.00  0.00      BSYN  
ATOM    299   CG LYS    34      -5.465 -88.519 -10.189  1.00  0.00      BSYN  
ATOM    300   CD LYS    34      -4.058 -88.819 -10.775  1.00  0.00      BSYN  
ATOM    301   CE LYS    34      -2.781 -88.198 -10.194  1.00  0.00      BSYN  
ATOM    302   NZ LYS    34      -2.436 -86.838 -10.587  1.00  0.00      BSYN  
ATOM    303  HZ1 LYS    34      -3.071 -86.158 -10.121  1.00  0.00      BSYN  
ATOM    304  HZ2 LYS    34      -1.508 -86.661 -10.151  1.00  0.00      BSYN  
ATOM    305  HZ3 LYS    34      -2.569 -86.693 -11.608  1.00  0.00      BSYN  
ATOM    306    C LYS    34      -8.736 -88.474 -10.065  1.00  0.00      BSYN  
ATOM    307    O LYS    34      -9.320 -87.456  -9.851  1.00  0.00      BSYN  
ATOM    308    N GLU    35      -8.771 -89.619  -9.389  1.00  0.00      BSYN  
ATOM    309    H GLU    35      -8.235 -90.380  -9.695  1.00  0.00      BSYN  
ATOM    310   CA GLU    35      -9.401 -89.822  -8.095  1.00  0.00      BSYN  
ATOM    311   CB GLU    35      -8.310 -89.508  -7.129  1.00  0.00      BSYN  
ATOM    312   CG GLU    35      -7.210 -90.571  -7.276  1.00  0.00      BSYN  
ATOM    313   CD GLU    35      -6.173 -90.407  -6.084  1.00  0.00      BSYN  
ATOM    314  OE1 GLU    35      -5.047 -89.888  -6.343  1.00  0.00      BSYN  
ATOM    315  OE2 GLU    35      -6.521 -90.697  -4.944  1.00  0.00      BSYN  
ATOM    316    C GLU    35     -10.653 -89.031  -7.837  1.00  0.00      BSYN  
ATOM    317    O GLU    35     -11.724 -89.540  -8.077  1.00  0.00      BSYN  
ATOM    318    N GLY    36     -10.553 -87.777  -7.362  1.00  0.00      BSYN  
ATOM    319    H GLY    36      -9.713 -87.310  -7.168  1.00  0.00      BSYN  
ATOM    320   CA GLY    36     -11.695 -86.936  -7.261  1.00  0.00      BSYN  
ATOM    321    C GLY    36     -12.117 -86.450  -5.817  1.00  0.00      BSYN  
ATOM    322    O GLY    36     -12.251 -87.284  -4.947  1.00  0.00      BSYN  
ATOM    323    N VAL    37     -12.184 -85.115  -5.545  1.00  0.00      BSYN  
ATOM    324    H VAL    37     -11.873 -84.486  -6.230  1.00  0.00      BSYN  
ATOM    325   CA VAL    37     -12.504 -84.642  -4.244  1.00  0.00      BSYN  
ATOM    326   CB VAL    37     -11.625 -83.550  -3.671  1.00  0.00      BSYN  
ATOM    327  CG1 VAL    37     -12.021 -83.261  -2.195  1.00  0.00      BSYN  
ATOM    328  CG2 VAL    37     -10.122 -84.058  -3.681  1.00  0.00      BSYN  
ATOM    329    C VAL    37     -13.968 -84.261  -4.225  1.00  0.00      BSYN  
ATOM    330    O VAL    37     -14.416 -83.268  -4.851  1.00  0.00      BSYN  
ATOM    331    N LEU    38     -14.699 -85.063  -3.580  1.00  0.00      BSYN  
ATOM    332    H LEU    38     -14.263 -85.706  -2.983  1.00  0.00      BSYN  
ATOM    333   CA LEU    38     -16.157 -85.203  -3.924  1.00  0.00      BSYN  
ATOM    334   CB LEU    38     -16.479 -86.661  -4.492  1.00  0.00      BSYN  
ATOM    335   CG LEU    38     -16.483 -87.012  -5.929  1.00  0.00      BSYN  
ATOM    336  CD1 LEU    38     -15.935 -88.430  -6.184  1.00  0.00      BSYN  
ATOM    337  CD2 LEU    38     -17.916 -86.759  -6.450  1.00  0.00      BSYN  
ATOM    338    C LEU    38     -17.177 -84.860  -2.843  1.00  0.00      BSYN  
ATOM    339    O LEU    38     -17.121 -85.367  -1.730  1.00  0.00      BSYN  
ATOM    340    N TYR    39     -18.236 -84.039  -3.112  1.00  0.00      BSYN  
ATOM    341    H TYR    39     -18.247 -83.632  -4.004  1.00  0.00      BSYN  
ATOM    342   CA TYR    39     -19.325 -83.595  -2.177  1.00  0.00      BSYN  
ATOM    343   CB TYR    39     -20.210 -82.533  -2.794  1.00  0.00      BSYN  
ATOM    344   CG TYR    39     -19.349 -81.340  -3.227  1.00  0.00      BSYN  
ATOM    345  CD1 TYR    39     -18.713 -81.188  -4.423  1.00  0.00      BSYN  
ATOM    346  CE1 TYR    39     -18.034 -79.995  -4.756  1.00  0.00      BSYN  
ATOM    347  CD2 TYR    39     -19.245 -80.323  -2.337  1.00  0.00      BSYN  
ATOM    348  CE2 TYR    39     -18.488 -79.141  -2.610  1.00  0.00      BSYN  
ATOM    349   CZ TYR    39     -17.855 -79.003  -3.790  1.00  0.00      BSYN  
ATOM    350   OH TYR    39     -17.163 -77.939  -4.105  1.00  0.00      BSYN  
ATOM    351   HH TYR    39     -16.857 -77.907  -5.014  1.00  0.00      BSYN  
ATOM    352    C TYR    39     -20.129 -84.766  -1.518  1.00  0.00      BSYN  
ATOM    353    O TYR    39     -21.284 -85.006  -1.867  1.00  0.00      BSYN  
ATOM    354    N VAL    40     -19.593 -85.625  -0.619  1.00  0.00      BSYN  
ATOM    355    H VAL    40     -18.685 -85.507  -0.269  1.00  0.00      BSYN  
ATOM    356   CA VAL    40     -20.473 -86.626  -0.000  1.00  0.00      BSYN  
ATOM    357   CB VAL    40     -19.863 -88.052  -0.220  1.00  0.00      BSYN  
ATOM    358  CG1 VAL    40     -20.330 -88.492  -1.547  1.00  0.00      BSYN  
ATOM    359  CG2 VAL    40     -18.327 -88.276  -0.196  1.00  0.00      BSYN  
ATOM    360    C VAL    40     -20.498 -86.279   1.543  1.00  0.00      BSYN  
ATOM    361    O VAL    40     -20.650 -85.143   1.951  1.00  0.00      BSYN  
ATOM    362    N GLY    41     -20.306 -87.181   2.444  1.00  0.00      BSYN  
ATOM    363    H GLY    41     -20.770 -87.988   2.136  1.00  0.00      BSYN  
ATOM    364   CA GLY    41     -19.659 -86.856   3.737  1.00  0.00      BSYN  
ATOM    365    C GLY    41     -20.627 -86.399   4.855  1.00  0.00      BSYN  
ATOM    366    O GLY    41     -20.375 -86.416   6.051  1.00  0.00      BSYN  
ATOM    367    N SER    42     -21.828 -85.998   4.306  1.00  0.00      BSYN  
ATOM    368    H SER    42     -21.843 -85.963   3.327  1.00  0.00      BSYN  
ATOM    369   CA SER    42     -23.033 -85.525   4.962  1.00  0.00      BSYN  
ATOM    370   CB SER    42     -23.100 -83.955   5.268  1.00  0.00      BSYN  
ATOM    371   OG SER    42     -22.481 -83.248   4.180  1.00  0.00      BSYN  
ATOM    372   HG SER    42     -23.024 -83.389   3.402  1.00  0.00      BSYN  
ATOM    373    C SER    42     -24.400 -85.760   4.291  1.00  0.00      BSYN  
ATOM    374    O SER    42     -24.521 -86.693   3.449  1.00  0.00      BSYN  
ATOM    375    N LYS    43     -25.488 -84.928   4.557  1.00  0.00      BSYN  
ATOM    376    H LYS    43     -25.363 -84.145   5.133  1.00  0.00      BSYN  
ATOM    377   CA LYS    43     -26.784 -85.205   3.915  1.00  0.00      BSYN  
ATOM    378   CB LYS    43     -27.537 -86.252   4.819  1.00  0.00      BSYN  
ATOM    379   CG LYS    43     -28.804 -86.924   4.405  1.00  0.00      BSYN  
ATOM    380   CD LYS    43     -28.500 -87.812   3.303  1.00  0.00      BSYN  
ATOM    381   CE LYS    43     -29.764 -88.536   2.900  1.00  0.00      BSYN  
ATOM    382   NZ LYS    43     -29.490 -89.242   1.636  1.00  0.00      BSYN  
ATOM    383  HZ1 LYS    43     -30.112 -88.842   0.905  1.00  0.00      BSYN  
ATOM    384  HZ2 LYS    43     -28.504 -89.357   1.323  1.00  0.00      BSYN  
ATOM    385  HZ3 LYS    43     -29.809 -90.229   1.705  1.00  0.00      BSYN  
ATOM    386    C LYS    43     -27.548 -83.933   3.650  1.00  0.00      BSYN  
ATOM    387    O LYS    43     -27.412 -83.113   4.596  1.00  0.00      BSYN  
ATOM    388    N THR    44     -28.318 -83.624   2.627  1.00  0.00      BSYN  
ATOM    389    H THR    44     -28.704 -82.753   2.398  1.00  0.00      BSYN  
ATOM    390   CA THR    44     -28.261 -84.451   1.423  1.00  0.00      BSYN  
ATOM    391   CB THR    44     -29.634 -84.608   0.753  1.00  0.00      BSYN  
ATOM    392  OG1 THR    44     -30.587 -84.448   1.772  1.00  0.00      BSYN  
ATOM    393  HG1 THR    44     -30.603 -85.153   2.423  1.00  0.00      BSYN  
ATOM    394  CG2 THR    44     -29.848 -85.874  -0.169  1.00  0.00      BSYN  
ATOM    395    C THR    44     -27.144 -84.082   0.451  1.00  0.00      BSYN  
ATOM    396    O THR    44     -27.232 -83.108  -0.331  1.00  0.00      BSYN  
ATOM    397    N ARG    45     -25.941 -84.744   0.381  1.00  0.00      BSYN  
ATOM    398    H ARG    45     -25.889 -85.576   0.897  1.00  0.00      BSYN  
ATOM    399   CA ARG    45     -24.879 -84.576  -0.653  1.00  0.00      BSYN  
ATOM    400   CB ARG    45     -23.628 -84.156   0.184  1.00  0.00      BSYN  
ATOM    401   CG ARG    45     -23.693 -82.762   0.900  1.00  0.00      BSYN  
ATOM    402   CD ARG    45     -23.548 -81.567   0.026  1.00  0.00      BSYN  
ATOM    403   NE ARG    45     -23.626 -80.249   0.596  1.00  0.00      BSYN  
ATOM    404   HE ARG    45     -22.791 -79.754   0.733  1.00  0.00      BSYN  
ATOM    405   CZ ARG    45     -24.803 -79.669   0.977  1.00  0.00      BSYN  
ATOM    406  NH1 ARG    45     -26.022 -80.198   0.749  1.00  0.00      BSYN  
ATOM    407 HH11 ARG    45     -26.924 -79.800   0.912  1.00  0.00      BSYN  
ATOM    408 HH12 ARG    45     -25.951 -81.031   0.200  1.00  0.00      BSYN  
ATOM    409  NH2 ARG    45     -24.825 -78.546   1.683  1.00  0.00      BSYN  
ATOM    410 HH21 ARG    45     -25.620 -78.279   2.228  1.00  0.00      BSYN  
ATOM    411 HH22 ARG    45     -23.981 -78.119   2.006  1.00  0.00      BSYN  
ATOM    412    C ARG    45     -24.534 -85.949  -1.346  1.00  0.00      BSYN  
ATOM    413    O ARG    45     -24.543 -86.071  -2.570  1.00  0.00      BSYN  
ATOM    414    N GLU    46     -24.282 -86.977  -0.551  1.00  0.00      BSYN  
ATOM    415    H GLU    46     -23.774 -86.804   0.269  1.00  0.00      BSYN  
ATOM    416   CA GLU    46     -24.584 -88.350  -0.839  1.00  0.00      BSYN  
ATOM    417   CB GLU    46     -24.084 -89.297   0.164  1.00  0.00      BSYN  
ATOM    418   CG GLU    46     -23.349 -90.319  -0.522  1.00  0.00      BSYN  
ATOM    419   CD GLU    46     -22.499 -91.325   0.433  1.00  0.00      BSYN  
ATOM    420  OE1 GLU    46     -23.049 -92.369   0.858  1.00  0.00      BSYN  
ATOM    421  OE2 GLU    46     -21.373 -90.965   0.602  1.00  0.00      BSYN  
ATOM    422    C GLU    46     -26.088 -88.620  -0.883  1.00  0.00      BSYN  
ATOM    423    O GLU    46     -26.744 -88.100   0.108  1.00  0.00      BSYN  
ATOM    424    N GLY    47     -26.584 -89.179  -2.019  1.00  0.00      BSYN  
ATOM    425    H GLY    47     -26.057 -89.799  -2.565  1.00  0.00      BSYN  
ATOM    426   CA GLY    47     -27.914 -88.772  -2.387  1.00  0.00      BSYN  
ATOM    427    C GLY    47     -27.999 -88.151  -3.768  1.00  0.00      BSYN  
ATOM    428    O GLY    47     -28.430 -88.843  -4.710  1.00  0.00      BSYN  
ATOM    429    N VAL    48     -27.453 -86.984  -3.946  1.00  0.00      BSYN  
ATOM    430    H VAL    48     -27.021 -86.521  -3.197  1.00  0.00      BSYN  
ATOM    431   CA VAL    48     -27.458 -86.238  -5.224  1.00  0.00      BSYN  
ATOM    432   CB VAL    48     -28.075 -84.810  -4.922  1.00  0.00      BSYN  
ATOM    433  CG1 VAL    48     -29.588 -84.790  -4.566  1.00  0.00      BSYN  
ATOM    434  CG2 VAL    48     -27.605 -84.204  -3.630  1.00  0.00      BSYN  
ATOM    435    C VAL    48     -26.138 -86.162  -6.014  1.00  0.00      BSYN  
ATOM    436    O VAL    48     -25.955 -85.426  -7.043  1.00  0.00      BSYN  
ATOM    437    N VAL    49     -25.255 -87.040  -5.529  1.00  0.00      BSYN  
ATOM    438    H VAL    49     -25.402 -87.382  -4.623  1.00  0.00      BSYN  
ATOM    439   CA VAL    49     -23.995 -87.145  -6.159  1.00  0.00      BSYN  
ATOM    440   CB VAL    49     -22.867 -87.945  -5.349  1.00  0.00      BSYN  
ATOM    441  CG1 VAL    49     -22.110 -87.077  -4.393  1.00  0.00      BSYN  
ATOM    442  CG2 VAL    49     -23.434 -89.084  -4.486  1.00  0.00      BSYN  
ATOM    443    C VAL    49     -24.056 -87.591  -7.662  1.00  0.00      BSYN  
ATOM    444    O VAL    49     -24.662 -88.560  -8.016  1.00  0.00      BSYN  
ATOM    445    N GLN    50     -23.235 -86.846  -8.425  1.00  0.00      BSYN  
ATOM    446    H GLN    50     -22.503 -86.438  -7.917  1.00  0.00      BSYN  
ATOM    447   CA GLN    50     -23.380 -86.841  -9.900  1.00  0.00      BSYN  
ATOM    448   CB GLN    50     -22.443 -85.825 -10.411  1.00  0.00      BSYN  
ATOM    449   CG GLN    50     -22.798 -84.416 -10.272  1.00  0.00      BSYN  
ATOM    450   CD GLN    50     -24.106 -83.953 -10.854  1.00  0.00      BSYN  
ATOM    451  OE1 GLN    50     -24.241 -83.652 -12.022  1.00  0.00      BSYN  
ATOM    452  NE2 GLN    50     -25.121 -83.857 -10.064  1.00  0.00      BSYN  
ATOM    453 HE21 GLN    50     -24.861 -84.278  -9.218  1.00  0.00      BSYN  
ATOM    454 HE22 GLN    50     -26.015 -83.574 -10.347  1.00  0.00      BSYN  
ATOM    455    C GLN    50     -23.058 -88.165 -10.560  1.00  0.00      BSYN  
ATOM    456    O GLN    50     -23.404 -88.349 -11.687  1.00  0.00      BSYN  
ATOM    457    N GLY    51     -22.447 -89.147  -9.845  1.00  0.00      BSYN  
ATOM    458    H GLY    51     -22.074 -88.911  -8.970  1.00  0.00      BSYN  
ATOM    459   CA GLY    51     -22.286 -90.541 -10.253  1.00  0.00      BSYN  
ATOM    460    C GLY    51     -22.589 -91.466  -9.031  1.00  0.00      BSYN  
ATOM    461    O GLY    51     -23.731 -91.637  -8.659  1.00  0.00      BSYN  
ATOM    462    N VAL    52     -21.769 -92.112  -8.188  1.00  0.00      BSYN  
ATOM    463    H VAL    52     -22.260 -92.686  -7.564  1.00  0.00      BSYN  
ATOM    464   CA VAL    52     -20.368 -92.134  -8.537  1.00  0.00      BSYN  
ATOM    465   CB VAL    52     -19.454 -92.212  -7.213  1.00  0.00      BSYN  
ATOM    466  CG1 VAL    52     -17.992 -92.328  -7.387  1.00  0.00      BSYN  
ATOM    467  CG2 VAL    52     -19.704 -90.854  -6.465  1.00  0.00      BSYN  
ATOM    468    C VAL    52     -19.858 -93.078  -9.544  1.00  0.00      BSYN  
ATOM    469    O VAL    52     -19.160 -92.661 -10.464  1.00  0.00      BSYN  
ATOM    470    N ALA    53     -20.472 -94.252  -9.366  1.00  0.00      BSYN  
ATOM    471    H ALA    53     -21.375 -94.323  -8.994  1.00  0.00      BSYN  
ATOM    472   CA ALA    53     -20.042 -95.414 -10.116  1.00  0.00      BSYN  
ATOM    473   CB ALA    53     -19.873 -96.735  -9.269  1.00  0.00      BSYN  
ATOM    474    C ALA    53     -21.129 -95.746 -11.152  1.00  0.00      BSYN  
ATOM    475    O ALA    53     -22.275 -95.515 -11.070  1.00  0.00      BSYN  
ATOM    476    N SER    54     -20.721 -96.409 -12.203  1.00  0.00      BSYN  
ATOM    477    H SER    54     -19.766 -96.604 -12.307  1.00  0.00      BSYN  
ATOM    478   CA SER    54     -21.679 -96.862 -13.183  1.00  0.00      BSYN  
ATOM    479   CB SER    54     -21.474 -96.212 -14.553  1.00  0.00      BSYN  
ATOM    480   OG SER    54     -21.039 -94.872 -14.290  1.00  0.00      BSYN  
ATOM    481   HG SER    54     -20.704 -94.504 -15.111  1.00  0.00      BSYN  
ATOM    482    C SER    54     -21.547 -98.402 -13.292  1.00  0.00      BSYN  
ATOM    483    O SER    54     -20.483 -98.967 -13.574  1.00  0.00      BSYN  
ATOM    484    N VAL    55     -22.650 -99.108 -12.934  1.00  0.00      BSYN  
ATOM    485    H VAL    55     -23.488 -98.652 -12.713  1.00  0.00      BSYN  
ATOM    486   CA VAL    55     -22.851-100.565 -12.928  1.00  0.00      BSYN  
ATOM    487   CB VAL    55     -22.705-101.125 -14.377  1.00  0.00      BSYN  
ATOM    488  CG1 VAL    55     -22.799-102.704 -14.309  1.00  0.00      BSYN  
ATOM    489  CG2 VAL    55     -23.791-100.548 -15.241  1.00  0.00      BSYN  
ATOM    490    C VAL    55     -22.038-101.238 -11.804  1.00  0.00      BSYN  
ATOM    491    O VAL    55     -22.465-101.968 -10.974  1.00  0.00      BSYN  
ATOM    492    N ALA    56     -20.714-100.963 -11.725  1.00  0.00      BSYN  
ATOM    493    H ALA    56     -20.137-100.866 -12.511  1.00  0.00      BSYN  
ATOM    494   CA ALA    56     -19.968-101.382 -10.479  1.00  0.00      BSYN  
ATOM    495   CB ALA    56     -19.445-102.731 -10.642  1.00  0.00      BSYN  
ATOM    496    C ALA    56     -18.827-100.450 -10.144  1.00  0.00      BSYN  
ATOM    497    O ALA    56     -18.409 -99.672 -11.034  1.00  0.00      BSYN  
ATOM    498    N GLU    57     -18.166-100.642  -9.014  1.00  0.00      BSYN  
ATOM    499    H GLU    57     -18.417-101.448  -8.516  1.00  0.00      BSYN  
ATOM    500   CA GLU    57     -17.055 -99.881  -8.422  1.00  0.00      BSYN  
ATOM    501   CB GLU    57     -17.214 -99.994  -6.905  1.00  0.00      BSYN  
ATOM    502   CG GLU    57     -18.627 -99.803  -6.379  1.00  0.00      BSYN  
ATOM    503   CD GLU    57     -18.898-100.265  -5.020  1.00  0.00      BSYN  
ATOM    504  OE1 GLU    57     -19.596-101.255  -4.988  1.00  0.00      BSYN  
ATOM    505  OE2 GLU    57     -18.449 -99.622  -4.057  1.00  0.00      BSYN  
ATOM    506    C GLU    57     -15.699-100.228  -8.876  1.00  0.00      BSYN  
ATOM    507    O GLU    57     -14.681-100.072  -8.156  1.00  0.00      BSYN  
ATOM    508    N LYS    58     -15.584-100.780 -10.082  1.00  0.00      BSYN  
ATOM    509    H LYS    58     -16.288-101.368 -10.429  1.00  0.00      BSYN  
ATOM    510   CA LYS    58     -14.317-100.710 -10.837  1.00  0.00      BSYN  
ATOM    511   CB LYS    58     -14.046-101.964 -11.519  1.00  0.00      BSYN  
ATOM    512   CG LYS    58     -13.802-103.142 -10.473  1.00  0.00      BSYN  
ATOM    513   CD LYS    58     -13.204-104.380 -10.970  1.00  0.00      BSYN  
ATOM    514   CE LYS    58     -11.727-104.082 -11.475  1.00  0.00      BSYN  
ATOM    515   NZ LYS    58     -10.815-104.428 -10.396  1.00  0.00      BSYN  
ATOM    516  HZ1 LYS    58     -10.501-105.419 -10.351  1.00  0.00      BSYN  
ATOM    517  HZ2 LYS    58      -9.955-103.863 -10.543  1.00  0.00      BSYN  
ATOM    518  HZ3 LYS    58     -11.309-104.149  -9.524  1.00  0.00      BSYN  
ATOM    519    C LYS    58     -14.275 -99.533 -11.816  1.00  0.00      BSYN  
ATOM    520    O LYS    58     -13.308 -98.741 -11.910  1.00  0.00      BSYN  
ATOM    521    N THR    59     -15.527 -99.299 -12.330  1.00  0.00      BSYN  
ATOM    522    H THR    59     -16.421 -99.669 -12.171  1.00  0.00      BSYN  
ATOM    523   CA THR    59     -15.636 -98.328 -13.370  1.00  0.00      BSYN  
ATOM    524   CB THR    59     -16.240 -99.075 -14.562  1.00  0.00      BSYN  
ATOM    525  OG1 THR    59     -15.192 -99.750 -15.144  1.00  0.00      BSYN  
ATOM    526  HG1 THR    59     -15.323 -99.682 -16.092  1.00  0.00      BSYN  
ATOM    527  CG2 THR    59     -16.762 -98.277 -15.687  1.00  0.00      BSYN  
ATOM    528    C THR    59     -16.375 -97.116 -12.690  1.00  0.00      BSYN  
ATOM    529    O THR    59     -17.607 -97.067 -12.459  1.00  0.00      BSYN  
ATOM    530    N LYS    60     -15.570 -96.188 -12.212  1.00  0.00      BSYN  
ATOM    531    H LYS    60     -14.602 -96.279 -12.336  1.00  0.00      BSYN  
ATOM    532   CA LYS    60     -15.990 -94.891 -11.719  1.00  0.00      BSYN  
ATOM    533   CB LYS    60     -14.751 -94.311 -10.886  1.00  0.00      BSYN  
ATOM    534   CG LYS    60     -14.398 -94.993  -9.601  1.00  0.00      BSYN  
ATOM    535   CD LYS    60     -13.482 -94.235  -8.537  1.00  0.00      BSYN  
ATOM    536   CE LYS    60     -14.052 -93.129  -7.761  1.00  0.00      BSYN  
ATOM    537   NZ LYS    60     -13.862 -92.965  -6.313  1.00  0.00      BSYN  
ATOM    538  HZ1 LYS    60     -12.842 -92.867  -6.136  1.00  0.00      BSYN  
ATOM    539  HZ2 LYS    60     -14.454 -92.144  -6.073  1.00  0.00      BSYN  
ATOM    540  HZ3 LYS    60     -14.245 -93.783  -5.796  1.00  0.00      BSYN  
ATOM    541    C LYS    60     -16.711 -93.970 -12.631  1.00  0.00      BSYN  
ATOM    542    O LYS    60     -17.231 -94.515 -13.570  1.00  0.00      BSYN  
ATOM    543    N GLU    61     -16.635 -92.695 -12.317  1.00  0.00      BSYN  
ATOM    544    H GLU    61     -16.233 -92.442 -11.460  1.00  0.00      BSYN  
ATOM    545   CA GLU    61     -17.203 -91.787 -13.268  1.00  0.00      BSYN  
ATOM    546   CB GLU    61     -17.021 -90.255 -12.798  1.00  0.00      BSYN  
ATOM    547   CG GLU    61     -18.315 -89.613 -12.340  1.00  0.00      BSYN  
ATOM    548   CD GLU    61     -18.209 -88.355 -11.451  1.00  0.00      BSYN  
ATOM    549  OE1 GLU    61     -17.199 -87.682 -11.419  1.00  0.00      BSYN  
ATOM    550  OE2 GLU    61     -19.177 -88.052 -10.790  1.00  0.00      BSYN  
ATOM    551    C GLU    61     -16.869 -91.715 -14.759  1.00  0.00      BSYN  
ATOM    552    O GLU    61     -15.710 -91.566 -15.145  1.00  0.00      BSYN  
ATOM    553    N GLN    62     -17.834 -91.744 -15.621  1.00  0.00      BSYN  
ATOM    554    H GLN    62     -18.736 -91.455 -15.369  1.00  0.00      BSYN  
ATOM    555   CA GLN    62     -17.516 -91.797 -17.115  1.00  0.00      BSYN  
ATOM    556   CB GLN    62     -18.149 -93.058 -17.784  1.00  0.00      BSYN  
ATOM    557   CG GLN    62     -17.760 -94.412 -17.075  1.00  0.00      BSYN  
ATOM    558   CD GLN    62     -17.717 -95.521 -18.022  1.00  0.00      BSYN  
ATOM    559  OE1 GLN    62     -16.661 -95.913 -18.395  1.00  0.00      BSYN  
ATOM    560  NE2 GLN    62     -18.875 -96.086 -18.311  1.00  0.00      BSYN  
ATOM    561 HE21 GLN    62     -19.682 -95.851 -17.807  1.00  0.00      BSYN  
ATOM    562 HE22 GLN    62     -19.025 -96.627 -19.115  1.00  0.00      BSYN  
ATOM    563    C GLN    62     -17.461 -90.490 -17.769  1.00  0.00      BSYN  
ATOM    564    O GLN    62     -17.335 -89.482 -17.095  1.00  0.00      BSYN  
ATOM    565    N ALA    63     -17.419 -90.402 -19.097  1.00  0.00      BSYN  
ATOM    566    H ALA    63     -17.352 -91.312 -19.454  1.00  0.00      BSYN  
ATOM    567   CA ALA    63     -17.503 -89.218 -19.956  1.00  0.00      BSYN  
ATOM    568   CB ALA    63     -17.073 -89.600 -21.405  1.00  0.00      BSYN  
ATOM    569    C ALA    63     -18.760 -88.373 -20.072  1.00  0.00      BSYN  
ATOM    570    O ALA    63     -18.711 -87.401 -20.715  1.00  0.00      BSYN  
ATOM    571    N SER    64     -19.876 -88.810 -19.440  1.00  0.00      BSYN  
ATOM    572    H SER    64     -19.945 -89.787 -19.397  1.00  0.00      BSYN  
ATOM    573   CA SER    64     -21.058 -87.836 -19.419  1.00  0.00      BSYN  
ATOM    574   CB SER    64     -22.134 -88.395 -20.222  1.00  0.00      BSYN  
ATOM    575   OG SER    64     -21.873 -88.636 -21.590  1.00  0.00      BSYN  
ATOM    576   HG SER    64     -22.777 -88.657 -21.912  1.00  0.00      BSYN  
ATOM    577    C SER    64     -21.531 -88.163 -18.009  1.00  0.00      BSYN  
ATOM    578    O SER    64     -21.034 -89.079 -17.345  1.00  0.00      BSYN  
ATOM    579    N HIS    65     -22.479 -87.405 -17.453  1.00  0.00      BSYN  
ATOM    580    H HIS    65     -22.614 -86.560 -17.931  1.00  0.00      BSYN  
ATOM    581   CA HIS    65     -23.235 -87.762 -16.237  1.00  0.00      BSYN  
ATOM    582   CB HIS    65     -23.992 -86.468 -15.799  1.00  0.00      BSYN  
ATOM    583   CG HIS    65     -25.529 -86.354 -15.869  1.00  0.00      BSYN  
ATOM    584  ND1 HIS    65     -26.248 -87.070 -15.080  1.00  0.00      BSYN  
ATOM    585  HD1 HIS    65     -25.974 -87.472 -14.230  1.00  0.00      BSYN  
ATOM    586  CD2 HIS    65     -26.232 -85.502 -16.669  1.00  0.00      BSYN  
ATOM    587  NE2 HIS    65     -27.445 -85.656 -16.258  1.00  0.00      BSYN  
ATOM    588  CE1 HIS    65     -27.478 -86.631 -15.401  1.00  0.00      BSYN  
ATOM    589    C HIS    65     -24.224 -88.898 -16.408  1.00  0.00      BSYN  
ATOM    590    O HIS    65     -24.737 -89.091 -17.491  1.00  0.00      BSYN  
ATOM    591    N LEU    66     -24.481 -89.528 -15.272  1.00  0.00      BSYN  
ATOM    592    H LEU    66     -23.943 -89.285 -14.490  1.00  0.00      BSYN  
ATOM    593   CA LEU    66     -25.542 -90.553 -15.211  1.00  0.00      BSYN  
ATOM    594   CB LEU    66     -24.935 -91.958 -15.159  1.00  0.00      BSYN  
ATOM    595   CG LEU    66     -25.878 -93.211 -15.313  1.00  0.00      BSYN  
ATOM    596  CD1 LEU    66     -26.385 -93.185 -16.675  1.00  0.00      BSYN  
ATOM    597  CD2 LEU    66     -25.017 -94.475 -15.064  1.00  0.00      BSYN  
ATOM    598    C LEU    66     -26.468 -90.333 -13.939  1.00  0.00      BSYN  
ATOM    599    O LEU    66     -27.689 -90.608 -13.955  1.00  0.00      BSYN  
ATOM    600    N GLY    67     -25.784 -90.139 -12.798  1.00  0.00      BSYN  
ATOM    601    H GLY    67     -24.821 -90.270 -12.671  1.00  0.00      BSYN  
ATOM    602   CA GLY    67     -26.453 -89.769 -11.554  1.00  0.00      BSYN  
ATOM    603    C GLY    67     -26.802 -88.289 -11.521  1.00  0.00      BSYN  
ATOM    604    O GLY    67     -26.165 -87.579 -12.337  1.00  0.00      BSYN  
ATOM    605    N GLY    68     -27.795 -87.658 -10.818  1.00  0.00      BSYN  
ATOM    606    H GLY    68     -28.422 -88.308 -10.437  1.00  0.00      BSYN  
ATOM    607   CA GLY    68     -27.920 -86.132 -10.632  1.00  0.00      BSYN  
ATOM    608    C GLY    68     -29.164 -85.452 -11.137  1.00  0.00      BSYN  
ATOM    609    O GLY    68     -30.267 -86.058 -11.326  1.00  0.00      BSYN  
ATOM    610    N ALA    69     -28.998 -84.071 -11.371  1.00  0.00      BSYN  
ATOM    611    H ALA    69     -28.065 -83.841 -11.181  1.00  0.00      BSYN  
ATOM    612   CA ALA    69     -30.051 -83.140 -11.516  1.00  0.00      BSYN  
ATOM    613   CB ALA    69     -30.584 -82.950 -10.140  1.00  0.00      BSYN  
ATOM    614    C ALA    69     -29.300 -81.878 -12.066  1.00  0.00      BSYN  
ATOM    615    O ALA    69     -28.634 -81.278 -11.274  1.00  0.00      BSYN  
ATOM    616    N VAL    70     -29.542 -81.557 -13.316  1.00  0.00      BSYN  
ATOM    617    H VAL    70     -30.085 -82.029 -13.981  1.00  0.00      BSYN  
ATOM    618   CA VAL    70     -28.811 -80.467 -14.009  1.00  0.00      BSYN  
ATOM    619   CB VAL    70     -28.123 -80.928 -15.347  1.00  0.00      BSYN  
ATOM    620  CG1 VAL    70     -27.128 -79.841 -15.947  1.00  0.00      BSYN  
ATOM    621  CG2 VAL    70     -27.373 -82.218 -15.101  1.00  0.00      BSYN  
ATOM    622    C VAL    70     -29.554 -79.140 -14.126  1.00  0.00      BSYN  
ATOM    623    O VAL    70     -30.278 -78.802 -15.206  1.00  0.00      BSYN  
ATOM    624    N PHE    71     -29.669 -78.384 -13.073  1.00  0.00      BSYN  
ATOM    625    H PHE    71     -29.343 -78.532 -12.161  1.00  0.00      BSYN  
ATOM    626   CA PHE    71     -30.333 -77.044 -13.127  1.00  0.00      BSYN  
ATOM    627   CB PHE    71     -31.049 -76.848 -11.807  1.00  0.00      BSYN  
ATOM    628   CG PHE    71     -32.178 -77.905 -11.600  1.00  0.00      BSYN  
ATOM    629  CD1 PHE    71     -31.904 -79.082 -10.953  1.00  0.00      BSYN  
ATOM    630  CD2 PHE    71     -33.446 -77.596 -12.024  1.00  0.00      BSYN  
ATOM    631  CE1 PHE    71     -32.844 -80.099 -10.820  1.00  0.00      BSYN  
ATOM    632  CE2 PHE    71     -34.365 -78.590 -11.798  1.00  0.00      BSYN  
ATOM    633   CZ PHE    71     -34.027 -79.825 -11.281  1.00  0.00      BSYN  
ATOM    634    C PHE    71     -29.392 -75.888 -13.487  1.00  0.00      BSYN  
ATOM    635    O PHE    71     -28.926 -75.226 -12.548  1.00  0.00      BSYN  
ATOM    636    N SER    72     -29.146 -75.717 -14.794  1.00  0.00      BSYN  
ATOM    637    H SER    72     -29.708 -76.199 -15.436  1.00  0.00      BSYN  
ATOM    638   CA SER    72     -28.011 -74.872 -15.157  1.00  0.00      BSYN  
ATOM    639   CB SER    72     -27.558 -75.073 -16.583  1.00  0.00      BSYN  
ATOM    640   OG SER    72     -27.168 -76.410 -16.717  1.00  0.00      BSYN  
ATOM    641   HG SER    72     -26.638 -76.702 -15.972  1.00  0.00      BSYN  
ATOM    642    C SER    72     -28.299 -73.362 -14.970  1.00  0.00      BSYN  
ATOM    643    O SER    72     -29.130 -72.666 -15.585  1.00  0.00      BSYN  
ATOM    644    N GLY    73     -27.807 -72.911 -13.830  1.00  0.00      BSYN  
ATOM    645    H GLY    73     -27.342 -73.488 -13.189  1.00  0.00      BSYN  
ATOM    646   CA GLY    73     -27.785 -71.477 -13.539  1.00  0.00      BSYN  
ATOM    647    C GLY    73     -27.832 -71.043 -12.039  1.00  0.00      BSYN  
ATOM    648    O GLY    73     -26.796 -70.793 -11.385  1.00  0.00      BSYN  
ATOM    649    N ALA    74     -28.992 -70.839 -11.308  1.00  0.00      BSYN  
ATOM    650    H ALA    74     -28.924 -70.355 -10.459  1.00  0.00      BSYN  
ATOM    651   CA ALA    74     -30.272 -71.433 -11.672  1.00  0.00      BSYN  
ATOM    652   CB ALA    74     -30.614 -72.506 -10.599  1.00  0.00      BSYN  
ATOM    653    C ALA    74     -31.389 -70.415 -11.686  1.00  0.00      BSYN  
ATOM    654    O ALA    74     -31.313 -69.493 -10.911  1.00  0.00      BSYN  
ATOM    655    N GLY    75     -32.297 -70.586 -12.660  1.00  0.00      BSYN  
ATOM    656    H GLY    75     -32.129 -71.208 -13.399  1.00  0.00      BSYN  
ATOM    657   CA GLY    75     -33.490 -69.753 -12.602  1.00  0.00      BSYN  
ATOM    658    C GLY    75     -34.725 -70.583 -12.215  1.00  0.00      BSYN  
ATOM    659    O GLY    75     -35.441 -70.238 -11.298  1.00  0.00      BSYN  
ATOM    660    N ASN    76     -34.750 -71.767 -12.861  1.00  0.00      BSYN  
ATOM    661    H ASN    76     -34.141 -71.956 -13.605  1.00  0.00      BSYN  
ATOM    662   CA ASN    76     -35.711 -72.814 -12.552  1.00  0.00      BSYN  
ATOM    663   CB ASN    76     -36.063 -73.689 -13.862  1.00  0.00      BSYN  
ATOM    664   CG ASN    76     -37.317 -74.508 -13.763  1.00  0.00      BSYN  
ATOM    665  OD1 ASN    76     -37.217 -75.621 -14.325  1.00  0.00      BSYN  
ATOM    666  ND2 ASN    76     -38.439 -74.150 -13.163  1.00  0.00      BSYN  
ATOM    667 HD21 ASN    76     -39.058 -74.906 -13.237  1.00  0.00      BSYN  
ATOM    668 HD22 ASN    76     -38.592 -73.304 -12.693  1.00  0.00      BSYN  
ATOM    669    C ASN    76     -35.029 -73.797 -11.666  1.00  0.00      BSYN  
ATOM    670    O ASN    76     -34.000 -74.327 -12.103  1.00  0.00      BSYN  
ATOM    671    N ILE    77     -35.540 -74.017 -10.392  1.00  0.00      BSYN  
ATOM    672    H ILE    77     -36.293 -73.470 -10.084  1.00  0.00      BSYN  
ATOM    673   CA ILE    77     -35.049 -75.042  -9.493  1.00  0.00      BSYN  
ATOM    674   CB ILE    77     -34.621 -74.729  -8.078  1.00  0.00      BSYN  
ATOM    675  CG2 ILE    77     -33.169 -75.219  -7.864  1.00  0.00      BSYN  
ATOM    676  CG1 ILE    77     -35.092 -73.373  -7.600  1.00  0.00      BSYN  
ATOM    677   CD ILE    77     -36.288 -73.418  -6.752  1.00  0.00      BSYN  
ATOM    678    C ILE    77     -36.137 -76.255  -9.418  1.00  0.00      BSYN  
ATOM    679    O ILE    77     -37.313 -75.872  -9.681  1.00  0.00      BSYN  
ATOM    680    N ALA    78     -35.736 -77.461  -9.011  1.00  0.00      BSYN  
ATOM    681    H ALA    78     -34.811 -77.647  -8.750  1.00  0.00      BSYN  
ATOM    682   CA ALA    78     -36.728 -78.362  -8.416  1.00  0.00      BSYN  
ATOM    683   CB ALA    78     -37.401 -79.212  -9.410  1.00  0.00      BSYN  
ATOM    684    C ALA    78     -36.313 -79.320  -7.285  1.00  0.00      BSYN  
ATOM    685    O ALA    78     -37.015 -79.339  -6.277  1.00  0.00      BSYN  
ATOM    686    N ALA    79     -35.165 -80.052  -7.397  1.00  0.00      BSYN  
ATOM    687    H ALA    79     -34.585 -79.824  -8.153  1.00  0.00      BSYN  
ATOM    688   CA ALA    79     -34.801 -81.057  -6.413  1.00  0.00      BSYN  
ATOM    689   CB ALA    79     -34.790 -82.514  -6.831  1.00  0.00      BSYN  
ATOM    690    C ALA    79     -33.405 -80.733  -5.961  1.00  0.00      BSYN  
ATOM    691    O ALA    79     -33.248 -80.539  -4.671  1.00  0.00      BSYN  
ATOM    692    N ALA    80     -32.369 -80.603  -6.858  1.00  0.00      BSYN  
ATOM    693    H ALA    80     -32.431 -80.569  -7.835  1.00  0.00      BSYN  
ATOM    694   CA ALA    80     -31.049 -80.318  -6.402  1.00  0.00      BSYN  
ATOM    695   CB ALA    80     -30.217 -81.585  -6.292  1.00  0.00      BSYN  
ATOM    696    C ALA    80     -30.327 -79.671  -7.526  1.00  0.00      BSYN  
ATOM    697    O ALA    80     -30.478 -80.096  -8.784  1.00  0.00      BSYN  
ATOM    698    N THR    81     -29.454 -78.637  -7.217  1.00  0.00      BSYN  
ATOM    699    H THR    81     -29.384 -78.332  -6.288  1.00  0.00      BSYN  
ATOM    700   CA THR    81     -28.567 -78.020  -8.216  1.00  0.00      BSYN  
ATOM    701   CB THR    81     -28.592 -76.452  -7.969  1.00  0.00      BSYN  
ATOM    702  OG1 THR    81     -29.907 -76.021  -7.617  1.00  0.00      BSYN  
ATOM    703  HG1 THR    81     -30.088 -75.087  -7.743  1.00  0.00      BSYN  
ATOM    704  CG2 THR    81     -28.127 -75.893  -9.300  1.00  0.00      BSYN  
ATOM    705    C THR    81     -27.172 -78.719  -8.389  1.00  0.00      BSYN  
ATOM    706    O THR    81     -26.416 -78.882  -7.462  1.00  0.00      BSYN  
ATOM    707    N GLY    82     -27.309 -79.404  -9.531  1.00  0.00      BSYN  
ATOM    708    H GLY    82     -28.133 -79.387 -10.062  1.00  0.00      BSYN  
ATOM    709   CA GLY    82     -26.040 -80.105 -10.061  1.00  0.00      BSYN  
ATOM    710    C GLY    82     -25.420 -79.242 -11.168  1.00  0.00      BSYN  
ATOM    711    O GLY    82     -26.233 -78.541 -11.749  1.00  0.00      BSYN  
ATOM    712    N LEU    83     -24.209 -79.278 -11.684  1.00  0.00      BSYN  
ATOM    713    H LEU    83     -24.086 -78.903 -12.581  1.00  0.00      BSYN  
ATOM    714   CA LEU    83     -23.127 -79.940 -11.007  1.00  0.00      BSYN  
ATOM    715   CB LEU    83     -22.215 -80.836 -11.851  1.00  0.00      BSYN  
ATOM    716   CG LEU    83     -21.128 -80.230 -12.751  1.00  0.00      BSYN  
ATOM    717  CD1 LEU    83     -20.031 -81.193 -12.988  1.00  0.00      BSYN  
ATOM    718  CD2 LEU    83     -21.714 -79.584 -13.980  1.00  0.00      BSYN  
ATOM    719    C LEU    83     -22.144 -79.183 -10.064  1.00  0.00      BSYN  
ATOM    720    O LEU    83     -21.933 -77.963 -10.340  1.00  0.00      BSYN  
ATOM    721    N VAL    84     -21.537 -79.782  -9.062  1.00  0.00      BSYN  
ATOM    722    H VAL    84     -21.453 -80.757  -9.124  1.00  0.00      BSYN  
ATOM    723   CA VAL    84     -21.034 -78.999  -7.993  1.00  0.00      BSYN  
ATOM    724   CB VAL    84     -21.505 -79.037  -6.544  1.00  0.00      BSYN  
ATOM    725  CG1 VAL    84     -22.137 -77.753  -6.270  1.00  0.00      BSYN  
ATOM    726  CG2 VAL    84     -22.565 -80.070  -6.327  1.00  0.00      BSYN  
ATOM    727    C VAL    84     -19.555 -79.358  -7.928  1.00  0.00      BSYN  
ATOM    728    O VAL    84     -19.213 -80.530  -7.674  1.00  0.00      BSYN  
ATOM    729    N LYS    85     -18.650 -78.433  -8.084  1.00  0.00      BSYN  
ATOM    730    H LYS    85     -19.067 -77.556  -7.948  1.00  0.00      BSYN  
ATOM    731   CA LYS    85     -17.284 -78.763  -8.395  1.00  0.00      BSYN  
ATOM    732   CB LYS    85     -16.906 -78.472  -9.843  1.00  0.00      BSYN  
ATOM    733   CG LYS    85     -17.696 -79.103 -10.911  1.00  0.00      BSYN  
ATOM    734   CD LYS    85     -17.297 -80.511 -11.133  1.00  0.00      BSYN  
ATOM    735   CE LYS    85     -15.801 -80.692 -11.549  1.00  0.00      BSYN  
ATOM    736   NZ LYS    85     -15.404 -79.735 -12.561  1.00  0.00      BSYN  
ATOM    737  HZ1 LYS    85     -16.073 -79.720 -13.357  1.00  0.00      BSYN  
ATOM    738  HZ2 LYS    85     -15.423 -78.744 -12.245  1.00  0.00      BSYN  
ATOM    739  HZ3 LYS    85     -14.429 -79.783 -12.920  1.00  0.00      BSYN  
ATOM    740    C LYS    85     -16.023 -78.358  -7.599  1.00  0.00      BSYN  
ATOM    741    O LYS    85     -15.562 -79.064  -6.751  1.00  0.00      BSYN  
ATOM    742    N ARG    86     -15.389 -77.179  -7.970  1.00  0.00      BSYN  
ATOM    743    H ARG    86     -15.644 -76.673  -8.769  1.00  0.00      BSYN  
ATOM    744   CA ARG    86     -14.260 -76.616  -7.155  1.00  0.00      BSYN  
ATOM    745   CB ARG    86     -12.894 -76.611  -7.887  1.00  0.00      BSYN  
ATOM    746   CG ARG    86     -12.392 -78.025  -8.248  1.00  0.00      BSYN  
ATOM    747   CD ARG    86     -11.354 -78.185  -9.275  1.00  0.00      BSYN  
ATOM    748   NE ARG    86     -10.708 -79.437  -9.082  1.00  0.00      BSYN  
ATOM    749   HE ARG    86     -10.974 -79.725  -8.184  1.00  0.00      BSYN  
ATOM    750   CZ ARG    86      -9.847 -80.056  -9.884  1.00  0.00      BSYN  
ATOM    751  NH1 ARG    86      -9.483 -79.524 -11.090  1.00  0.00      BSYN  
ATOM    752 HH11 ARG    86      -8.955 -80.016 -11.783  1.00  0.00      BSYN  
ATOM    753 HH12 ARG    86     -10.055 -78.769 -11.410  1.00  0.00      BSYN  
ATOM    754  NH2 ARG    86      -9.300 -81.197  -9.489  1.00  0.00      BSYN  
ATOM    755 HH21 ARG    86      -8.573 -81.652 -10.003  1.00  0.00      BSYN  
ATOM    756 HH22 ARG    86      -9.205 -81.422  -8.519  1.00  0.00      BSYN  
ATOM    757    C ARG    86     -14.412 -75.221  -6.598  1.00  0.00      BSYN  
ATOM    758    O ARG    86     -14.800 -74.245  -7.283  1.00  0.00      BSYN  
ATOM    759    N GLU    87     -13.947 -75.154  -5.302  1.00  0.00      BSYN  
ATOM    760    H GLU    87     -13.639 -76.010  -4.936  1.00  0.00      BSYN  
ATOM    761   CA GLU    87     -14.002 -73.881  -4.614  1.00  0.00      BSYN  
ATOM    762   CB GLU    87     -14.884 -74.017  -3.339  1.00  0.00      BSYN  
ATOM    763   CG GLU    87     -16.347 -74.354  -3.437  1.00  0.00      BSYN  
ATOM    764   CD GLU    87     -17.252 -73.203  -2.906  1.00  0.00      BSYN  
ATOM    765  OE1 GLU    87     -17.191 -72.114  -3.442  1.00  0.00      BSYN  
ATOM    766  OE2 GLU    87     -17.888 -73.425  -1.911  1.00  0.00      BSYN  
ATOM    767    C GLU    87     -12.633 -73.322  -4.253  1.00  0.00      BSYN  
ATOM    768    O GLU    87     -11.954 -73.826  -3.386  1.00  0.00      BSYN  
ATOM    769    N GLU    88     -12.253 -72.169  -4.894  1.00  0.00      BSYN  
ATOM    770    H GLU    88     -12.964 -71.596  -5.251  1.00  0.00      BSYN  
ATOM    771   CA GLU    88     -10.930 -71.570  -4.652  1.00  0.00      BSYN  
ATOM    772   CB GLU    88     -10.263 -71.378  -6.060  1.00  0.00      BSYN  
ATOM    773   CG GLU    88     -11.155 -71.065  -7.314  1.00  0.00      BSYN  
ATOM    774   CD GLU    88     -11.869 -69.666  -7.309  1.00  0.00      BSYN  
ATOM    775  OE1 GLU    88     -13.053 -69.631  -6.867  1.00  0.00      BSYN  
ATOM    776  OE2 GLU    88     -11.249 -68.745  -7.849  1.00  0.00      BSYN  
ATOM    777    C GLU    88     -10.788 -70.261  -3.858  1.00  0.00      BSYN  
ATOM    778    O GLU    88     -11.688 -69.500  -3.396  1.00  0.00      BSYN  
ATOM    779    N PHE    89      -9.495 -70.013  -3.538  1.00  0.00      BSYN  
ATOM    780    H PHE    89      -8.830 -70.702  -3.747  1.00  0.00      BSYN  
ATOM    781   CA PHE    89      -9.057 -68.785  -3.038  1.00  0.00      BSYN  
ATOM    782   CB PHE    89      -8.480 -68.965  -1.700  1.00  0.00      BSYN  
ATOM    783   CG PHE    89      -7.128 -69.767  -1.529  1.00  0.00      BSYN  
ATOM    784  CD1 PHE    89      -6.950 -71.079  -1.941  1.00  0.00      BSYN  
ATOM    785  CD2 PHE    89      -6.032 -69.094  -0.945  1.00  0.00      BSYN  
ATOM    786  CE1 PHE    89      -5.706 -71.748  -1.725  1.00  0.00      BSYN  
ATOM    787  CE2 PHE    89      -4.800 -69.663  -0.778  1.00  0.00      BSYN  
ATOM    788   CZ PHE    89      -4.641 -70.970  -1.223  1.00  0.00      BSYN  
ATOM    789    C PHE    89      -8.137 -67.851  -3.830  1.00  0.00      BSYN  
ATOM    790    O PHE    89      -7.343 -68.401  -4.588  1.00  0.00      BSYN  
ATOM    791    N PRO    90      -8.223 -66.519  -3.842  1.00  0.00      BSYN  
ATOM    792   CD PRO    90      -9.519 -65.913  -3.595  1.00  0.00      BSYN  
ATOM    793   CA PRO    90      -7.265 -65.539  -4.445  1.00  0.00      BSYN  
ATOM    794   CB PRO    90      -8.183 -64.283  -4.556  1.00  0.00      BSYN  
ATOM    795   CG PRO    90      -9.233 -64.405  -3.462  1.00  0.00      BSYN  
ATOM    796    C PRO    90      -5.872 -65.361  -3.964  1.00  0.00      BSYN  
ATOM    797    O PRO    90      -5.639 -64.443  -3.215  1.00  0.00      BSYN  
ATOM    798    N THR    91      -4.974 -66.218  -4.498  1.00  0.00      BSYN  
ATOM    799    H THR    91      -5.303 -67.078  -4.835  1.00  0.00      BSYN  
ATOM    800   CA THR    91      -3.467 -66.057  -4.251  1.00  0.00      BSYN  
ATOM    801   CB THR    91      -2.905 -67.401  -3.824  1.00  0.00      BSYN  
ATOM    802  OG1 THR    91      -3.883 -67.798  -2.917  1.00  0.00      BSYN  
ATOM    803  HG1 THR    91      -3.603 -68.626  -2.520  1.00  0.00      BSYN  
ATOM    804  CG2 THR    91      -1.677 -67.174  -2.984  1.00  0.00      BSYN  
ATOM    805    C THR    91      -2.658 -65.348  -5.338  1.00  0.00      BSYN  
ATOM    806    O THR    91      -1.790 -65.864  -6.152  1.00  0.00      BSYN  
ATOM    807    N ASP    92      -2.766 -64.007  -5.135  1.00  0.00      BSYN  
ATOM    808    H ASP    92      -3.538 -63.744  -4.592  1.00  0.00      BSYN  
ATOM    809   CA ASP    92      -2.075 -63.131  -6.072  1.00  0.00      BSYN  
ATOM    810   CB ASP    92      -3.200 -62.286  -6.738  1.00  0.00      BSYN  
ATOM    811   CG ASP    92      -3.728 -61.203  -5.794  1.00  0.00      BSYN  
ATOM    812  OD1 ASP    92      -4.491 -61.581  -4.864  1.00  0.00      BSYN  
ATOM    813  OD2 ASP    92      -3.412 -60.011  -6.042  1.00  0.00      BSYN  
ATOM    814    C ASP    92      -0.938 -62.219  -5.529  1.00  0.00      BSYN  
ATOM    815    O ASP    92      -0.958 -61.618  -4.480  1.00  0.00      BSYN  
ATOM    816    N LEU    93       0.183 -62.170  -6.269  1.00  0.00      BSYN  
ATOM    817    H LEU    93       0.120 -62.694  -7.094  1.00  0.00      BSYN  
ATOM    818   CA LEU    93       1.325 -61.451  -5.863  1.00  0.00      BSYN  
ATOM    819   CB LEU    93       2.522 -61.889  -6.709  1.00  0.00      BSYN  
ATOM    820   CG LEU    93       3.229 -63.184  -6.350  1.00  0.00      BSYN  
ATOM    821  CD1 LEU    93       3.740 -63.182  -4.966  1.00  0.00      BSYN  
ATOM    822  CD2 LEU    93       2.239 -64.437  -6.605  1.00  0.00      BSYN  
ATOM    823    C LEU    93       1.305 -59.915  -5.847  1.00  0.00      BSYN  
ATOM    824    O LEU    93       1.176 -59.312  -6.930  1.00  0.00      BSYN  
ATOM    825    N LYS    94       1.467 -59.389  -4.593  1.00  0.00      BSYN  
ATOM    826    H LYS    94       1.597 -59.938  -3.792  1.00  0.00      BSYN  
ATOM    827   CA LYS    94       1.344 -57.977  -4.405  1.00  0.00      BSYN  
ATOM    828   CB LYS    94      -0.185 -57.598  -4.219  1.00  0.00      BSYN  
ATOM    829   CG LYS    94      -0.419 -56.366  -5.070  1.00  0.00      BSYN  
ATOM    830   CD LYS    94      -1.846 -56.072  -4.824  1.00  0.00      BSYN  
ATOM    831   CE LYS    94      -2.080 -54.740  -5.386  1.00  0.00      BSYN  
ATOM    832   NZ LYS    94      -3.524 -54.443  -5.329  1.00  0.00      BSYN  
ATOM    833  HZ1 LYS    94      -3.840 -53.618  -5.878  1.00  0.00      BSYN  
ATOM    834  HZ2 LYS    94      -4.218 -55.186  -5.545  1.00  0.00      BSYN  
ATOM    835  HZ3 LYS    94      -3.744 -54.269  -4.327  1.00  0.00      BSYN  
ATOM    836    C LYS    94       2.271 -57.515  -3.231  1.00  0.00      BSYN  
ATOM    837    O LYS    94       2.505 -58.350  -2.379  1.00  0.00      BSYN  
ATOM    838    N PRO    95       2.716 -56.275  -3.204  1.00  0.00      BSYN  
ATOM    839   CD PRO    95       2.747 -55.496  -1.928  1.00  0.00      BSYN  
ATOM    840   CA PRO    95       2.825 -55.372  -4.351  1.00  0.00      BSYN  
ATOM    841   CB PRO    95       2.725 -53.985  -3.822  1.00  0.00      BSYN  
ATOM    842   CG PRO    95       2.361 -54.047  -2.362  1.00  0.00      BSYN  
ATOM    843    C PRO    95       4.220 -55.608  -4.829  1.00  0.00      BSYN  
ATOM    844    O PRO    95       5.259 -55.838  -4.193  1.00  0.00      BSYN  
ATOM    845    N GLU    96       4.086 -55.831  -6.174  1.00  0.00      BSYN  
ATOM    846    H GLU    96       3.194 -55.661  -6.544  1.00  0.00      BSYN  
ATOM    847   CA GLU    96       5.234 -55.946  -7.088  1.00  0.00      BSYN  
ATOM    848   CB GLU    96       5.018 -57.014  -8.235  1.00  0.00      BSYN  
ATOM    849   CG GLU    96       3.825 -57.018  -9.146  1.00  0.00      BSYN  
ATOM    850   CD GLU    96       3.546 -55.661  -9.853  1.00  0.00      BSYN  
ATOM    851  OE1 GLU    96       2.593 -54.956  -9.542  1.00  0.00      BSYN  
ATOM    852  OE2 GLU    96       4.327 -55.425 -10.820  1.00  0.00      BSYN  
ATOM    853    C GLU    96       5.720 -54.516  -7.442  1.00  0.00      BSYN  
ATOM    854    O GLU    96       5.016 -53.549  -7.613  1.00  0.00      BSYN  
ATOM    855    N GLU    97       7.094 -54.563  -7.610  1.00  0.00      BSYN  
ATOM    856    H GLU    97       7.363 -55.495  -7.752  1.00  0.00      BSYN  
ATOM    857   CA GLU    97       7.991 -53.415  -7.828  1.00  0.00      BSYN  
ATOM    858   CB GLU    97       9.426 -53.922  -7.568  1.00  0.00      BSYN  
ATOM    859   CG GLU    97       9.556 -54.648  -6.193  1.00  0.00      BSYN  
ATOM    860   CD GLU    97       9.983 -56.099  -6.308  1.00  0.00      BSYN  
ATOM    861  OE1 GLU    97      11.174 -56.420  -6.314  1.00  0.00      BSYN  
ATOM    862  OE2 GLU    97       9.093 -56.935  -6.450  1.00  0.00      BSYN  
ATOM    863    C GLU    97       7.731 -52.666  -9.115  1.00  0.00      BSYN  
ATOM    864    O GLU    97       6.716 -52.964  -9.832  1.00  0.00      BSYN  
ATOM    865    N VAL    98       8.769 -51.893  -9.458  1.00  0.00      BSYN  
ATOM    866    H VAL    98       9.543 -52.050  -8.878  1.00  0.00      BSYN  
ATOM    867   CA VAL    98       8.780 -51.196 -10.712  1.00  0.00      BSYN  
ATOM    868   CB VAL    98       9.708 -49.875 -10.510  1.00  0.00      BSYN  
ATOM    869  CG1 VAL    98       9.102 -49.033  -9.259  1.00  0.00      BSYN  
ATOM    870  CG2 VAL    98      11.056 -50.243 -10.037  1.00  0.00      BSYN  
ATOM    871    C VAL    98       9.218 -51.991 -11.944  1.00  0.00      BSYN  
ATOM    872    O VAL    98      10.402 -52.374 -12.072  1.00  0.00      BSYN  
ATOM    873    N ALA    99       8.260 -52.296 -12.849  1.00  0.00      BSYN  
ATOM    874    H ALA    99       7.335 -52.233 -12.532  1.00  0.00      BSYN  
ATOM    875   CA ALA    99       8.534 -52.789 -14.199  1.00  0.00      BSYN  
ATOM    876   CB ALA    99       9.168 -54.165 -14.180  1.00  0.00      BSYN  
ATOM    877    C ALA    99       7.528 -52.777 -15.300  1.00  0.00      BSYN  
ATOM    878    O ALA    99       6.358 -53.000 -15.190  1.00  0.00      BSYN  
ATOM    879    N GLN   100       8.109 -52.391 -16.572  1.00  0.00      BSYN  
ATOM    880    H GLN   100       9.064 -52.255 -16.747  1.00  0.00      BSYN  
ATOM    881   CA GLN   100       7.149 -52.054 -17.616  1.00  0.00      BSYN  
ATOM    882   CB GLN   100       7.013 -50.539 -17.411  1.00  0.00      BSYN  
ATOM    883   CG GLN   100       5.992 -49.952 -18.483  1.00  0.00      BSYN  
ATOM    884   CD GLN   100       5.393 -48.595 -18.046  1.00  0.00      BSYN  
ATOM    885  OE1 GLN   100       4.867 -48.040 -19.010  1.00  0.00      BSYN  
ATOM    886  NE2 GLN   100       5.560 -47.976 -16.821  1.00  0.00      BSYN  
ATOM    887 HE21 GLN   100       4.917 -47.267 -16.612  1.00  0.00      BSYN  
ATOM    888 HE22 GLN   100       6.233 -48.177 -16.137  1.00  0.00      BSYN  
ATOM    889    C GLN   100       7.699 -52.552 -18.961  1.00  0.00      BSYN  
ATOM    890    O GLN   100       8.856 -52.935 -18.969  1.00  0.00      BSYN  
ATOM    891    N GLU   101       6.811 -52.665 -19.996  1.00  0.00      BSYN  
ATOM    892    H GLU   101       5.939 -52.243 -19.854  1.00  0.00      BSYN  
ATOM    893   CA GLU   101       7.076 -53.315 -21.261  1.00  0.00      BSYN  
ATOM    894   CB GLU   101       7.033 -54.796 -21.031  1.00  0.00      BSYN  
ATOM    895   CG GLU   101       7.702 -55.450 -22.188  1.00  0.00      BSYN  
ATOM    896   CD GLU   101       7.366 -56.880 -22.514  1.00  0.00      BSYN  
ATOM    897  OE1 GLU   101       8.210 -57.774 -22.321  1.00  0.00      BSYN  
ATOM    898  OE2 GLU   101       6.302 -57.201 -23.100  1.00  0.00      BSYN  
ATOM    899    C GLU   101       6.143 -52.756 -22.362  1.00  0.00      BSYN  
ATOM    900    O GLU   101       5.701 -53.418 -23.244  1.00  0.00      BSYN  
ATOM    901    N ALA   102       6.060 -51.403 -22.466  1.00  0.00      BSYN  
ATOM    902    H ALA   102       6.790 -50.851 -22.114  1.00  0.00      BSYN  
ATOM    903   CA ALA   102       5.124 -50.600 -23.331  1.00  0.00      BSYN  
ATOM    904   CB ALA   102       4.615 -49.490 -22.559  1.00  0.00      BSYN  
ATOM    905    C ALA   102       6.054 -49.968 -24.409  1.00  0.00      BSYN  
ATOM    906    O ALA   102       6.771 -49.023 -24.184  1.00  0.00      BSYN  
ATOM    907    N ALA   103       5.881 -50.680 -25.571  1.00  0.00      BSYN  
ATOM    908    H ALA   103       5.715 -51.646 -25.578  1.00  0.00      BSYN  
ATOM    909   CA ALA   103       6.459 -50.155 -26.863  1.00  0.00      BSYN  
ATOM    910   CB ALA   103       7.726 -50.993 -27.292  1.00  0.00      BSYN  
ATOM    911    C ALA   103       5.488 -50.287 -28.069  1.00  0.00      BSYN  
ATOM    912    O ALA   103       4.520 -51.002 -28.045  1.00  0.00      BSYN  
ATOM    913    N GLU   104       5.803 -49.562 -29.148  1.00  0.00      BSYN  
ATOM    914    H GLU   104       6.520 -48.902 -29.043  1.00  0.00      BSYN  
ATOM    915   CA GLU   104       5.035 -49.465 -30.340  1.00  0.00      BSYN  
ATOM    916   CB GLU   104       5.608 -48.267 -31.185  1.00  0.00      BSYN  
ATOM    917   CG GLU   104       4.704 -47.164 -31.751  1.00  0.00      BSYN  
ATOM    918   CD GLU   104       5.240 -45.854 -31.299  1.00  0.00      BSYN  
ATOM    919  OE1 GLU   104       5.722 -45.172 -32.138  1.00  0.00      BSYN  
ATOM    920  OE2 GLU   104       5.085 -45.457 -30.163  1.00  0.00      BSYN  
ATOM    921    C GLU   104       5.222 -50.778 -31.172  1.00  0.00      BSYN  
ATOM    922    O GLU   104       6.210 -50.939 -31.869  1.00  0.00      BSYN  
ATOM    923    N GLU   105       4.219 -51.639 -30.912  1.00  0.00      BSYN  
ATOM    924    H GLU   105       3.559 -51.302 -30.270  1.00  0.00      BSYN  
ATOM    925   CA GLU   105       4.025 -52.977 -31.423  1.00  0.00      BSYN  
ATOM    926   CB GLU   105       2.807 -53.655 -30.813  1.00  0.00      BSYN  
ATOM    927   CG GLU   105       3.196 -55.131 -30.561  1.00  0.00      BSYN  
ATOM    928   CD GLU   105       1.994 -55.985 -30.147  1.00  0.00      BSYN  
ATOM    929  OE1 GLU   105       1.055 -56.071 -30.884  1.00  0.00      BSYN  
ATOM    930  OE2 GLU   105       2.096 -56.703 -29.139  1.00  0.00      BSYN  
ATOM    931    C GLU   105       3.928 -52.915 -32.923  1.00  0.00      BSYN  
ATOM    932    O GLU   105       3.093 -52.243 -33.576  1.00  0.00      BSYN  
ATOM    933    N PRO   106       4.951 -53.532 -33.607  1.00  0.00      BSYN  
ATOM    934   CD PRO   106       6.198 -54.046 -32.984  1.00  0.00      BSYN  
ATOM    935   CA PRO   106       4.969 -53.559 -35.105  1.00  0.00      BSYN  
ATOM    936   CB PRO   106       6.539 -53.719 -35.354  1.00  0.00      BSYN  
ATOM    937   CG PRO   106       7.049 -54.283 -34.090  1.00  0.00      BSYN  
ATOM    938    C PRO   106       4.111 -54.630 -35.705  1.00  0.00      BSYN  
ATOM    939    O PRO   106       4.500 -55.737 -36.043  1.00  0.00      BSYN  
ATOM    940    N LEU   107       2.853 -54.256 -35.739  1.00  0.00      BSYN  
ATOM    941    H LEU   107       2.797 -53.324 -35.441  1.00  0.00      BSYN  
ATOM    942   CA LEU   107       1.660 -55.052 -36.117  1.00  0.00      BSYN  
ATOM    943   CB LEU   107       1.282 -56.118 -35.012  1.00  0.00      BSYN  
ATOM    944   CG LEU   107      -0.047 -56.690 -34.766  1.00  0.00      BSYN  
ATOM    945  CD1 LEU   107      -0.395 -57.693 -35.850  1.00  0.00      BSYN  
ATOM    946  CD2 LEU   107      -0.151 -57.433 -33.428  1.00  0.00      BSYN  
ATOM    947    C LEU   107       0.626 -54.037 -36.382  1.00  0.00      BSYN  
ATOM    948    O LEU   107      -0.096 -54.164 -37.322  1.00  0.00      BSYN  
ATOM    949    N ILE   108       0.557 -53.089 -35.521  1.00  0.00      BSYN  
ATOM    950    H ILE   108       1.291 -52.967 -34.883  1.00  0.00      BSYN  
ATOM    951   CA ILE   108      -0.627 -52.206 -35.309  1.00  0.00      BSYN  
ATOM    952   CB ILE   108      -0.320 -50.910 -34.500  1.00  0.00      BSYN  
ATOM    953  CG2 ILE   108      -0.482 -51.284 -33.149  1.00  0.00      BSYN  
ATOM    954  CG1 ILE   108       0.894 -50.007 -34.788  1.00  0.00      BSYN  
ATOM    955   CD ILE   108       0.532 -48.619 -34.226  1.00  0.00      BSYN  
ATOM    956    C ILE   108      -1.314 -51.852 -36.624  1.00  0.00      BSYN  
ATOM    957    O ILE   108      -0.844 -51.050 -37.442  1.00  0.00      BSYN  
ATOM    958    N GLU   109      -2.478 -52.476 -36.733  1.00  0.00      BSYN  
ATOM    959    H GLU   109      -2.686 -53.238 -36.152  1.00  0.00      BSYN  
ATOM    960   CA GLU   109      -3.400 -52.195 -37.872  1.00  0.00      BSYN  
ATOM    961   CB GLU   109      -2.684 -52.539 -39.307  1.00  0.00      BSYN  
ATOM    962   CG GLU   109      -3.549 -51.976 -40.563  1.00  0.00      BSYN  
ATOM    963   CD GLU   109      -3.160 -50.659 -41.112  1.00  0.00      BSYN  
ATOM    964  OE1 GLU   109      -3.803 -49.679 -40.799  1.00  0.00      BSYN  
ATOM    965  OE2 GLU   109      -2.145 -50.618 -41.800  1.00  0.00      BSYN  
ATOM    966    C GLU   109      -4.665 -53.059 -37.671  1.00  0.00      BSYN  
ATOM    967    O GLU   109      -4.563 -54.254 -37.775  1.00  0.00      BSYN  
ATOM    968    N PRO   110      -5.789 -52.307 -37.613  1.00  0.00      BSYN  
ATOM    969   CD PRO   110      -5.850 -50.906 -37.205  1.00  0.00      BSYN  
ATOM    970   CA PRO   110      -7.159 -52.889 -37.662  1.00  0.00      BSYN  
ATOM    971   CB PRO   110      -7.993 -51.685 -37.442  1.00  0.00      BSYN  
ATOM    972   CG PRO   110      -7.170 -50.384 -37.854  1.00  0.00      BSYN  
ATOM    973    C PRO   110      -7.310 -53.536 -39.013  1.00  0.00      BSYN  
ATOM    974    O PRO   110      -7.634 -52.947 -40.124  1.00  0.00      BSYN  
ATOM    975    N LEU   111      -7.054 -54.838 -38.995  1.00  0.00      BSYN  
ATOM    976    H LEU   111      -6.858 -55.214 -38.111  1.00  0.00      BSYN  
ATOM    977   CA LEU   111      -7.243 -55.569 -40.189  1.00  0.00      BSYN  
ATOM    978   CB LEU   111      -5.994 -56.424 -40.512  1.00  0.00      BSYN  
ATOM    979   CG LEU   111      -4.794 -55.834 -41.192  1.00  0.00      BSYN  
ATOM    980  CD1 LEU   111      -3.551 -56.653 -40.908  1.00  0.00      BSYN  
ATOM    981  CD2 LEU   111      -5.206 -55.504 -42.660  1.00  0.00      BSYN  
ATOM    982    C LEU   111      -8.462 -56.564 -39.979  1.00  0.00      BSYN  
ATOM    983    O LEU   111      -8.965 -56.761 -38.874  1.00  0.00      BSYN  
ATOM    984    N MET   112      -8.849 -57.017 -41.129  1.00  0.00      BSYN  
ATOM    985    H MET   112      -8.275 -56.782 -41.888  1.00  0.00      BSYN  
ATOM    986   CA MET   112     -10.109 -57.700 -41.318  1.00  0.00      BSYN  
ATOM    987   CB MET   112     -10.982 -56.635 -41.871  1.00  0.00      BSYN  
ATOM    988   CG MET   112     -11.899 -56.008 -40.849  1.00  0.00      BSYN  
ATOM    989   SD MET   112     -13.218 -54.995 -41.401  1.00  0.00      BSYN  
ATOM    990   CE MET   112     -14.568 -56.000 -42.083  1.00  0.00      BSYN  
ATOM    991    C MET   112     -10.260 -58.941 -42.124  1.00  0.00      BSYN  
ATOM    992    O MET   112      -9.459 -59.298 -42.932  1.00  0.00      BSYN  
ATOM    993    N GLU   113     -11.225 -59.755 -41.689  1.00  0.00      BSYN  
ATOM    994    H GLU   113     -11.846 -59.548 -40.960  1.00  0.00      BSYN  
ATOM    995   CA GLU   113     -11.627 -60.956 -42.470  1.00  0.00      BSYN  
ATOM    996   CB GLU   113     -11.696 -62.212 -41.561  1.00  0.00      BSYN  
ATOM    997   CG GLU   113     -10.308 -62.333 -40.816  1.00  0.00      BSYN  
ATOM    998   CD GLU   113     -10.464 -63.490 -39.867  1.00  0.00      BSYN  
ATOM    999  OE1 GLU   113     -10.087 -64.567 -40.246  1.00  0.00      BSYN  
ATOM   1000  OE2 GLU   113     -10.967 -63.285 -38.749  1.00  0.00      BSYN  
ATOM   1001    C GLU   113     -12.839 -60.772 -43.252  1.00  0.00      BSYN  
ATOM   1002    O GLU   113     -13.662 -59.904 -43.034  1.00  0.00      BSYN  
ATOM   1003    N PRO   114     -13.022 -61.545 -44.348  1.00  0.00      BSYN  
ATOM   1004   CD PRO   114     -11.911 -62.056 -45.094  1.00  0.00      BSYN  
ATOM   1005   CA PRO   114     -14.230 -61.507 -45.284  1.00  0.00      BSYN  
ATOM   1006   CB PRO   114     -14.008 -62.632 -46.146  1.00  0.00      BSYN  
ATOM   1007   CG PRO   114     -12.465 -62.218 -46.517  1.00  0.00      BSYN  
ATOM   1008    C PRO   114     -15.483 -61.637 -44.500  1.00  0.00      BSYN  
ATOM   1009    O PRO   114     -16.503 -61.005 -44.923  1.00  0.00      BSYN  
ATOM   1010    N GLU   115     -15.551 -62.178 -43.257  1.00  0.00      BSYN  
ATOM   1011    H GLU   115     -14.820 -62.679 -42.837  1.00  0.00      BSYN  
ATOM   1012   CA GLU   115     -16.728 -62.203 -42.451  1.00  0.00      BSYN  
ATOM   1013   CB GLU   115     -17.040 -63.609 -42.081  1.00  0.00      BSYN  
ATOM   1014   CG GLU   115     -17.503 -64.515 -43.253  1.00  0.00      BSYN  
ATOM   1015   CD GLU   115     -17.403 -65.978 -43.014  1.00  0.00      BSYN  
ATOM   1016  OE1 GLU   115     -16.523 -66.625 -43.629  1.00  0.00      BSYN  
ATOM   1017  OE2 GLU   115     -18.167 -66.564 -42.239  1.00  0.00      BSYN  
ATOM   1018    C GLU   115     -16.686 -61.310 -41.210  1.00  0.00      BSYN  
ATOM   1019    O GLU   115     -17.204 -61.650 -40.068  1.00  0.00      BSYN  
ATOM   1020    N GLY   116     -15.977 -60.202 -41.262  1.00  0.00      BSYN  
ATOM   1021    H GLY   116     -15.848 -59.981 -42.208  1.00  0.00      BSYN  
ATOM   1022   CA GLY   116     -15.326 -59.404 -40.206  1.00  0.00      BSYN  
ATOM   1023    C GLY   116     -14.435 -60.212 -39.187  1.00  0.00      BSYN  
ATOM   1024    O GLY   116     -13.264 -60.446 -39.490  1.00  0.00      BSYN  
ATOM   1025    N GLU   117     -15.011 -60.576 -38.007  1.00  0.00      BSYN  
ATOM   1026    H GLU   117     -15.880 -60.244 -37.699  1.00  0.00      BSYN  
ATOM   1027   CA GLU   117     -14.317 -61.457 -37.096  1.00  0.00      BSYN  
ATOM   1028   CB GLU   117     -13.541 -60.532 -36.140  1.00  0.00      BSYN  
ATOM   1029   CG GLU   117     -12.421 -61.282 -35.398  1.00  0.00      BSYN  
ATOM   1030   CD GLU   117     -11.496 -60.486 -34.425  1.00  0.00      BSYN  
ATOM   1031  OE1 GLU   117     -10.677 -59.695 -34.842  1.00  0.00      BSYN  
ATOM   1032  OE2 GLU   117     -11.699 -60.831 -33.277  1.00  0.00      BSYN  
ATOM   1033    C GLU   117     -15.144 -62.509 -36.449  1.00  0.00      BSYN  
ATOM   1034    O GLU   117     -15.029 -62.710 -35.227  1.00  0.00      BSYN  
ATOM   1035    N SER   118     -16.144 -63.045 -37.227  1.00  0.00      BSYN  
ATOM   1036    H SER   118     -16.539 -62.373 -37.821  1.00  0.00      BSYN  
ATOM   1037   CA SER   118     -16.759 -64.336 -36.916  1.00  0.00      BSYN  
ATOM   1038   CB SER   118     -18.203 -63.907 -36.369  1.00  0.00      BSYN  
ATOM   1039   OG SER   118     -18.512 -64.825 -35.375  1.00  0.00      BSYN  
ATOM   1040   HG SER   118     -17.855 -64.715 -34.684  1.00  0.00      BSYN  
ATOM   1041    C SER   118     -16.858 -65.293 -38.041  1.00  0.00      BSYN  
ATOM   1042    O SER   118     -17.890 -65.332 -38.756  1.00  0.00      BSYN  
ATOM   1043    N TYR   119     -15.668 -65.874 -38.351  1.00  0.00      BSYN  
ATOM   1044    H TYR   119     -14.976 -65.739 -37.671  1.00  0.00      BSYN  
ATOM   1045   CA TYR   119     -15.392 -66.418 -39.641  1.00  0.00      BSYN  
ATOM   1046   CB TYR   119     -13.816 -66.182 -40.061  1.00  0.00      BSYN  
ATOM   1047   CG TYR   119     -13.420 -66.444 -41.529  1.00  0.00      BSYN  
ATOM   1048  CD1 TYR   119     -12.931 -67.707 -41.853  1.00  0.00      BSYN  
ATOM   1049  CE1 TYR   119     -12.126 -67.860 -42.938  1.00  0.00      BSYN  
ATOM   1050  CD2 TYR   119     -13.329 -65.475 -42.460  1.00  0.00      BSYN  
ATOM   1051  CE2 TYR   119     -12.501 -65.580 -43.539  1.00  0.00      BSYN  
ATOM   1052   CZ TYR   119     -11.824 -66.782 -43.727  1.00  0.00      BSYN  
ATOM   1053   OH TYR   119     -10.898 -66.997 -44.674  1.00  0.00      BSYN  
ATOM   1054   HH TYR   119     -10.740 -67.938 -44.576  1.00  0.00      BSYN  
ATOM   1055    C TYR   119     -15.708 -67.986 -39.702  1.00  0.00      BSYN  
ATOM   1056    O TYR   119     -14.918 -68.822 -39.377  1.00  0.00      BSYN  
ATOM   1057    N GLU   120     -17.035 -68.249 -39.960  1.00  0.00      BSYN  
ATOM   1058    H GLU   120     -17.541 -67.453 -40.224  1.00  0.00      BSYN  
ATOM   1059   CA GLU   120     -17.671 -69.544 -39.709  1.00  0.00      BSYN  
ATOM   1060   CB GLU   120     -18.944 -69.315 -38.857  1.00  0.00      BSYN  
ATOM   1061   CG GLU   120     -18.733 -68.805 -37.437  1.00  0.00      BSYN  
ATOM   1062   CD GLU   120     -19.997 -68.677 -36.540  1.00  0.00      BSYN  
ATOM   1063  OE1 GLU   120     -20.836 -67.870 -36.866  1.00  0.00      BSYN  
ATOM   1064  OE2 GLU   120     -20.090 -69.305 -35.481  1.00  0.00      BSYN  
ATOM   1065    C GLU   120     -17.931 -70.417 -40.872  1.00  0.00      BSYN  
ATOM   1066    O GLU   120     -19.049 -70.759 -41.368  1.00  0.00      BSYN  
ATOM   1067    N ASP   121     -16.808 -70.811 -41.478  1.00  0.00      BSYN  
ATOM   1068    H ASP   121     -15.898 -70.565 -41.210  1.00  0.00      BSYN  
ATOM   1069   CA ASP   121     -16.856 -71.596 -42.637  1.00  0.00      BSYN  
ATOM   1070   CB ASP   121     -15.722 -71.224 -43.520  1.00  0.00      BSYN  
ATOM   1071   CG ASP   121     -15.896 -71.823 -44.902  1.00  0.00      BSYN  
ATOM   1072  OD1 ASP   121     -16.802 -71.387 -45.670  1.00  0.00      BSYN  
ATOM   1073  OD2 ASP   121     -15.051 -72.638 -45.300  1.00  0.00      BSYN  
ATOM   1074    C ASP   121     -16.768 -73.071 -42.258  1.00  0.00      BSYN  
ATOM   1075    O ASP   121     -15.773 -73.465 -41.698  1.00  0.00      BSYN  
ATOM   1076    N PRO   122     -17.801 -73.950 -42.448  1.00  0.00      BSYN  
ATOM   1077   CD PRO   122     -19.060 -73.617 -43.103  1.00  0.00      BSYN  
ATOM   1078   CA PRO   122     -17.644 -75.429 -42.351  1.00  0.00      BSYN  
ATOM   1079   CB PRO   122     -18.919 -75.842 -42.965  1.00  0.00      BSYN  
ATOM   1080   CG PRO   122     -19.943 -74.817 -42.853  1.00  0.00      BSYN  
ATOM   1081    C PRO   122     -16.650 -76.127 -43.277  1.00  0.00      BSYN  
ATOM   1082    O PRO   122     -16.677 -75.892 -44.535  1.00  0.00      BSYN  
ATOM   1083    N PRO   123     -15.734 -77.057 -42.913  1.00  0.00      BSYN  
ATOM   1084   CD PRO   123     -15.804 -77.731 -41.570  1.00  0.00      BSYN  
ATOM   1085   CA PRO   123     -14.699 -77.619 -43.769  1.00  0.00      BSYN  
ATOM   1086   CB PRO   123     -13.869 -78.356 -42.666  1.00  0.00      BSYN  
ATOM   1087   CG PRO   123     -14.775 -78.800 -41.532  1.00  0.00      BSYN  
ATOM   1088    C PRO   123     -15.310 -78.465 -44.781  1.00  0.00      BSYN  
ATOM   1089    O PRO   123     -15.699 -79.584 -44.485  1.00  0.00      BSYN  
ATOM   1090    N GLN   124     -15.598 -78.073 -46.055  1.00  0.00      BSYN  
ATOM   1091    H GLN   124     -15.200 -77.231 -46.361  1.00  0.00      BSYN  
ATOM   1092   CA GLN   124     -16.318 -78.969 -47.030  1.00  0.00      BSYN  
ATOM   1093   CB GLN   124     -17.315 -78.106 -47.780  1.00  0.00      BSYN  
ATOM   1094   CG GLN   124     -18.480 -77.475 -46.968  1.00  0.00      BSYN  
ATOM   1095   CD GLN   124     -19.049 -76.166 -47.495  1.00  0.00      BSYN  
ATOM   1096  OE1 GLN   124     -18.571 -75.036 -47.195  1.00  0.00      BSYN  
ATOM   1097  NE2 GLN   124     -20.008 -76.305 -48.410  1.00  0.00      BSYN  
ATOM   1098 HE21 GLN   124     -20.151 -77.139 -48.905  1.00  0.00      BSYN  
ATOM   1099 HE22 GLN   124     -20.598 -75.524 -48.467  1.00  0.00      BSYN  
ATOM   1100    C GLN   124     -15.389 -79.703 -48.003  1.00  0.00      BSYN  
ATOM   1101    O GLN   124     -14.785 -79.022 -48.835  1.00  0.00      BSYN  
ATOM   1102    N GLU   125     -15.177 -81.001 -47.669  1.00  0.00      BSYN  
ATOM   1103    H GLU   125     -15.401 -81.245 -46.747  1.00  0.00      BSYN  
ATOM   1104   CA GLU   125     -14.529 -81.979 -48.521  1.00  0.00      BSYN  
ATOM   1105   CB GLU   125     -13.218 -82.470 -47.851  1.00  0.00      BSYN  
ATOM   1106   CG GLU   125     -12.240 -83.220 -48.783  1.00  0.00      BSYN  
ATOM   1107   CD GLU   125     -11.183 -84.232 -48.134  1.00  0.00      BSYN  
ATOM   1108  OE1 GLU   125     -11.189 -85.397 -48.527  1.00  0.00      BSYN  
ATOM   1109  OE2 GLU   125     -10.401 -83.746 -47.315  1.00  0.00      BSYN  
ATOM   1110    C GLU   125     -15.578 -83.136 -48.676  1.00  0.00      BSYN  
ATOM   1111    O GLU   125     -15.502 -83.835 -49.694  1.00  0.00      BSYN  
ATOM   1112    N GLU   126     -16.401 -83.550 -47.718  1.00  0.00      BSYN  
ATOM   1113    H GLU   126     -16.405 -83.171 -46.814  1.00  0.00      BSYN  
ATOM   1114   CA GLU   126     -17.495 -84.448 -47.939  1.00  0.00      BSYN  
ATOM   1115   CB GLU   126     -17.651 -85.604 -46.924  1.00  0.00      BSYN  
ATOM   1116   CG GLU   126     -17.204 -86.856 -47.733  1.00  0.00      BSYN  
ATOM   1117   CD GLU   126     -17.396 -88.160 -46.964  1.00  0.00      BSYN  
ATOM   1118  OE1 GLU   126     -18.417 -88.843 -47.213  1.00  0.00      BSYN  
ATOM   1119  OE2 GLU   126     -16.476 -88.424 -46.105  1.00  0.00      BSYN  
ATOM   1120    C GLU   126     -18.805 -83.593 -48.021  1.00  0.00      BSYN  
ATOM   1121    O GLU   126     -19.443 -83.096 -47.094  1.00  0.00      BSYN  
ATOM   1122    N TYR   127     -19.002 -83.204 -49.313  1.00  0.00      BSYN  
ATOM   1123    H TYR   127     -18.469 -83.504 -50.079  1.00  0.00      BSYN  
ATOM   1124   CA TYR   127     -20.271 -82.466 -49.606  1.00  0.00      BSYN  
ATOM   1125   CB TYR   127     -20.150 -81.450 -50.732  1.00  0.00      BSYN  
ATOM   1126   CG TYR   127     -19.486 -81.923 -52.005  1.00  0.00      BSYN  
ATOM   1127  CD1 TYR   127     -20.343 -82.067 -53.117  1.00  0.00      BSYN  
ATOM   1128  CE1 TYR   127     -19.728 -82.270 -54.340  1.00  0.00      BSYN  
ATOM   1129  CD2 TYR   127     -18.099 -82.041 -52.192  1.00  0.00      BSYN  
ATOM   1130  CE2 TYR   127     -17.518 -82.209 -53.440  1.00  0.00      BSYN  
ATOM   1131   CZ TYR   127     -18.294 -82.307 -54.495  1.00  0.00      BSYN  
ATOM   1132   OH TYR   127     -17.768 -82.404 -55.790  1.00  0.00      BSYN  
ATOM   1133   HH TYR   127     -16.859 -82.095 -55.795  1.00  0.00      BSYN  
ATOM   1134    C TYR   127     -21.587 -83.250 -49.781  1.00  0.00      BSYN  
ATOM   1135    O TYR   127     -22.654 -82.760 -49.513  1.00  0.00      BSYN  
ATOM   1136    N GLN   128     -21.412 -84.432 -50.353  1.00  0.00      BSYN  
ATOM   1137    H GLN   128     -20.592 -84.569 -50.871  1.00  0.00      BSYN  
ATOM   1138   CA GLN   128     -22.434 -85.533 -50.260  1.00  0.00      BSYN  
ATOM   1139   CB GLN   128     -23.354 -85.426 -51.489  1.00  0.00      BSYN  
ATOM   1140   CG GLN   128     -24.801 -86.278 -51.660  1.00  0.00      BSYN  
ATOM   1141   CD GLN   128     -25.700 -85.885 -52.816  1.00  0.00      BSYN  
ATOM   1142  OE1 GLN   128     -26.516 -84.928 -52.750  1.00  0.00      BSYN  
ATOM   1143  NE2 GLN   128     -25.600 -86.622 -53.920  1.00  0.00      BSYN  
ATOM   1144 HE21 GLN   128     -25.024 -87.399 -54.078  1.00  0.00      BSYN  
ATOM   1145 HE22 GLN   128     -26.345 -86.527 -54.549  1.00  0.00      BSYN  
ATOM   1146    C GLN   128     -21.831 -86.926 -49.986  1.00  0.00      BSYN  
ATOM   1147    O GLN   128     -20.599 -87.108 -49.732  1.00  0.00      BSYN  
ATOM   1148    N GLU   129     -22.691 -88.022 -49.962  1.00  0.00      BSYN  
ATOM   1149    H GLU   129     -23.620 -87.906 -50.254  1.00  0.00      BSYN  
ATOM   1150   CA GLU   129     -22.269 -89.378 -49.853  1.00  0.00      BSYN  
ATOM   1151   CB GLU   129     -23.398 -90.231 -49.279  1.00  0.00      BSYN  
ATOM   1152   CG GLU   129     -22.949 -91.582 -48.680  1.00  0.00      BSYN  
ATOM   1153   CD GLU   129     -24.123 -92.315 -48.043  1.00  0.00      BSYN  
ATOM   1154  OE1 GLU   129     -24.212 -92.311 -46.796  1.00  0.00      BSYN  
ATOM   1155  OE2 GLU   129     -25.032 -92.903 -48.744  1.00  0.00      BSYN  
ATOM   1156    C GLU   129     -22.066 -89.924 -51.308  1.00  0.00      BSYN  
ATOM   1157    O GLU   129     -23.089 -90.167 -51.890  1.00  0.00      BSYN  
ATOM   1158    N TYR   130     -20.905 -90.157 -51.765  1.00  0.00      BSYN  
ATOM   1159    H TYR   130     -20.117 -90.164 -51.182  1.00  0.00      BSYN  
ATOM   1160   CA TYR   130     -20.731 -90.561 -53.155  1.00  0.00      BSYN  
ATOM   1161   CB TYR   130     -19.256 -90.202 -53.607  1.00  0.00      BSYN  
ATOM   1162   CG TYR   130     -18.939 -88.682 -53.226  1.00  0.00      BSYN  
ATOM   1163  CD1 TYR   130     -19.597 -87.569 -53.748  1.00  0.00      BSYN  
ATOM   1164  CE1 TYR   130     -19.314 -86.347 -53.227  1.00  0.00      BSYN  
ATOM   1165  CD2 TYR   130     -17.991 -88.594 -52.311  1.00  0.00      BSYN  
ATOM   1166  CE2 TYR   130     -17.797 -87.373 -51.716  1.00  0.00      BSYN  
ATOM   1167   CZ TYR   130     -18.459 -86.230 -52.188  1.00  0.00      BSYN  
ATOM   1168   OH TYR   130     -18.247 -85.014 -51.530  1.00  0.00      BSYN  
ATOM   1169   HH TYR   130     -17.359 -85.073 -51.170  1.00  0.00      BSYN  
ATOM   1170    C TYR   130     -21.153 -91.918 -53.516  1.00  0.00      BSYN  
ATOM   1171    O TYR   130     -20.447 -92.912 -53.262  1.00  0.00      BSYN  
ATOM   1172    N GLU   131     -22.418 -92.067 -54.003  1.00  0.00      BSYN  
ATOM   1173    H GLU   131     -22.875 -91.289 -53.620  1.00  0.00      BSYN  
ATOM   1174   CA GLU   131     -23.056 -93.320 -54.541  1.00  0.00      BSYN  
ATOM   1175   CB GLU   131     -24.608 -92.935 -54.754  1.00  0.00      BSYN  
ATOM   1176   CG GLU   131     -24.967 -91.787 -55.705  1.00  0.00      BSYN  
ATOM   1177   CD GLU   131     -26.431 -91.560 -55.926  1.00  0.00      BSYN  
ATOM   1178  OE1 GLU   131     -27.093 -90.918 -55.140  1.00  0.00      BSYN  
ATOM   1179  OE2 GLU   131     -26.933 -92.029 -56.979  1.00  0.00      BSYN  
ATOM   1180    C GLU   131     -22.466 -93.911 -55.813  1.00  0.00      BSYN  
ATOM   1181    O GLU   131     -21.809 -93.202 -56.572  1.00  0.00      BSYN  
ATOM   1182    N PRO   132     -22.625 -95.174 -56.257  1.00  0.00      BSYN  
ATOM   1183   CD PRO   132     -22.765 -96.185 -55.266  1.00  0.00      BSYN  
ATOM   1184   CA PRO   132     -22.201 -95.654 -57.546  1.00  0.00      BSYN  
ATOM   1185   CB PRO   132     -21.358 -96.826 -57.057  1.00  0.00      BSYN  
ATOM   1186   CG PRO   132     -22.316 -97.368 -56.026  1.00  0.00      BSYN  
ATOM   1187    C PRO   132     -23.157 -96.015 -58.765  1.00  0.00      BSYN  
ATOM   1188    O PRO   132     -24.279 -95.655 -58.821  1.00  0.00      BSYN  
ATOM   1189    N GLU   133     -22.760 -96.805 -59.721  1.00  0.00      BSYN  
ATOM   1190    H GLU   133     -21.929 -97.239 -59.435  1.00  0.00      BSYN  
ATOM   1191   CA GLU   133     -23.352 -97.137 -61.053  1.00  0.00      BSYN  
ATOM   1192   CB GLU   133     -23.325 -95.904 -61.971  1.00  0.00      BSYN  
ATOM   1193   CG GLU   133     -24.270 -95.704 -63.307  1.00  0.00      BSYN  
ATOM   1194   CD GLU   133     -25.737 -96.329 -63.130  1.00  0.00      BSYN  
ATOM   1195  OE1 GLU   133     -26.635 -95.642 -62.720  1.00  0.00      BSYN  
ATOM   1196  OE2 GLU   133     -25.882 -97.442 -63.581  1.00  0.00      BSYN  
ATOM   1197    C GLU   133     -22.757 -98.377 -61.790  1.00  0.00      BSYN  
ATOM   1198    O GLU   133     -21.763 -98.939 -61.177  1.00  0.00      BSYN  
ATOM   1199    N ALA   134     -23.241 -98.758 -63.013  1.00  0.00      BSYN  
ATOM   1200    H ALA   134     -23.671 -98.020 -63.493  1.00  0.00      BSYN  
ATOM   1201   CA ALA   134     -22.787 -99.949 -63.794  1.00  0.00      BSYN  
ATOM   1202   CB ALA   134     -23.996-100.728 -63.844  1.00  0.00      BSYN  
ATOM   1203    C ALA   134     -22.397 -99.578 -65.222  1.00  0.00      BSYN  
ATOM   1204  OT1 ALA   134     -21.740-100.458 -65.835  1.00  0.00      BSYN  
ATOM   1205  OT2 ALA   134     -22.715 -98.452 -65.697  1.00  0.00      BSYN  
END
