# Supplementary material for: Data set of intrinsically disordered proteins analysed at a local protein conformation level
Source: Data Brief. 2020 Mar 5;29:105383. doi: 10.1016/j.dib.2020.105383 (PMC7078294; doi:10.1016/j.dib.2020.105383)
Supplement: Supplementary file 1 [file mmc1.zip › the data/1-DATA/PED1AAD-pdb/1AAD-156.pdb]

CRYST1    1.000    1.000    1.000  90.00  90.00  90.00 P 1           1
ATOM      1  HT1 MET     1      15.479-113.190 -32.797  1.00  0.00      BSYN  
ATOM      2  HT2 MET     1      14.194-112.177 -32.092  1.00  0.00      BSYN  
ATOM      3    N MET     1      15.078-112.244 -32.636  1.00  0.00      BSYN  
ATOM      4  HT3 MET     1      15.787-111.540 -32.348  1.00  0.00      BSYN  
ATOM      5   CA MET     1      14.695-112.018 -34.005  1.00  0.00      BSYN  
ATOM      6   CB MET     1      13.524-112.938 -34.232  1.00  0.00      BSYN  
ATOM      7   CG MET     1      13.261-113.019 -35.612  1.00  0.00      BSYN  
ATOM      8   SD MET     1      14.631-113.624 -36.605  1.00  0.00      BSYN  
ATOM      9   CE MET     1      13.757-114.240 -37.981  1.00  0.00      BSYN  
ATOM     10    C MET     1      14.323-110.537 -34.242  1.00  0.00      BSYN  
ATOM     11    O MET     1      14.004-109.848 -33.302  1.00  0.00      BSYN  
ATOM     12    N ASP     2      14.503-109.957 -35.421  1.00  0.00      BSYN  
ATOM     13    H ASP     2      14.522-110.499 -36.238  1.00  0.00      BSYN  
ATOM     14   CA ASP     2      14.195-108.542 -35.692  1.00  0.00      BSYN  
ATOM     15   CB ASP     2      15.385-107.811 -36.451  1.00  0.00      BSYN  
ATOM     16   CG ASP     2      15.278-108.054 -37.903  1.00  0.00      BSYN  
ATOM     17  OD1 ASP     2      15.457-109.153 -38.375  1.00  0.00      BSYN  
ATOM     18  OD2 ASP     2      14.976-107.216 -38.768  1.00  0.00      BSYN  
ATOM     19    C ASP     2      12.772-108.319 -36.382  1.00  0.00      BSYN  
ATOM     20    O ASP     2      12.515-107.135 -36.537  1.00  0.00      BSYN  
ATOM     21    N VAL     3      12.031-109.222 -36.953  1.00  0.00      BSYN  
ATOM     22    H VAL     3      12.218-110.099 -37.347  1.00  0.00      BSYN  
ATOM     23   CA VAL     3      10.634-108.783 -37.232  1.00  0.00      BSYN  
ATOM     24   CB VAL     3      10.300-109.086 -38.730  1.00  0.00      BSYN  
ATOM     25  CG1 VAL     3      10.858-108.058 -39.659  1.00  0.00      BSYN  
ATOM     26  CG2 VAL     3      10.770-110.526 -39.254  1.00  0.00      BSYN  
ATOM     27    C VAL     3       9.507-109.275 -36.280  1.00  0.00      BSYN  
ATOM     28    O VAL     3       8.685-108.396 -35.950  1.00  0.00      BSYN  
ATOM     29    N PHE     4       9.581-110.510 -35.888  1.00  0.00      BSYN  
ATOM     30    H PHE     4      10.518-110.742 -36.061  1.00  0.00      BSYN  
ATOM     31   CA PHE     4       8.543-111.021 -35.037  1.00  0.00      BSYN  
ATOM     32   CB PHE     4       8.521-112.554 -35.018  1.00  0.00      BSYN  
ATOM     33   CG PHE     4       7.714-113.002 -36.147  1.00  0.00      BSYN  
ATOM     34  CD1 PHE     4       8.365-113.532 -37.216  1.00  0.00      BSYN  
ATOM     35  CD2 PHE     4       6.280-112.941 -35.978  1.00  0.00      BSYN  
ATOM     36  CE1 PHE     4       7.630-114.167 -38.066  1.00  0.00      BSYN  
ATOM     37  CE2 PHE     4       5.578-113.666 -36.936  1.00  0.00      BSYN  
ATOM     38   CZ PHE     4       6.264-114.362 -37.947  1.00  0.00      BSYN  
ATOM     39    C PHE     4       8.510-110.551 -33.653  1.00  0.00      BSYN  
ATOM     40    O PHE     4       9.024-111.156 -32.735  1.00  0.00      BSYN  
ATOM     41    N MET     5       7.950-109.340 -33.528  1.00  0.00      BSYN  
ATOM     42    H MET     5       7.202-109.180 -34.142  1.00  0.00      BSYN  
ATOM     43   CA MET     5       7.988-108.592 -32.260  1.00  0.00      BSYN  
ATOM     44   CB MET     5       7.216-109.321 -31.158  1.00  0.00      BSYN  
ATOM     45   CG MET     5       5.834-108.861 -30.915  1.00  0.00      BSYN  
ATOM     46   SD MET     5       6.212-107.200 -30.285  1.00  0.00      BSYN  
ATOM     47   CE MET     5       6.159-107.245 -28.532  1.00  0.00      BSYN  
ATOM     48    C MET     5       9.377-108.248 -31.683  1.00  0.00      BSYN  
ATOM     49    O MET     5      10.056-108.982 -30.920  1.00  0.00      BSYN  
ATOM     50    N LYS     6       9.896-107.164 -32.263  1.00  0.00      BSYN  
ATOM     51    H LYS     6       9.617-106.916 -33.170  1.00  0.00      BSYN  
ATOM     52   CA LYS     6      10.913-106.340 -31.585  1.00  0.00      BSYN  
ATOM     53   CB LYS     6      12.130-106.160 -32.531  1.00  0.00      BSYN  
ATOM     54   CG LYS     6      13.446-105.764 -31.753  1.00  0.00      BSYN  
ATOM     55   CD LYS     6      14.601-105.328 -32.592  1.00  0.00      BSYN  
ATOM     56   CE LYS     6      14.555-103.818 -32.911  1.00  0.00      BSYN  
ATOM     57   NZ LYS     6      15.818-103.093 -33.241  1.00  0.00      BSYN  
ATOM     58  HZ1 LYS     6      15.667-102.156 -33.666  1.00  0.00      BSYN  
ATOM     59  HZ2 LYS     6      16.397-103.209 -32.385  1.00  0.00      BSYN  
ATOM     60  HZ3 LYS     6      16.309-103.433 -34.093  1.00  0.00      BSYN  
ATOM     61    C LYS     6      10.406-104.881 -31.200  1.00  0.00      BSYN  
ATOM     62    O LYS     6      11.042-104.266 -30.312  1.00  0.00      BSYN  
ATOM     63    N GLY     7       9.395-104.486 -31.939  1.00  0.00      BSYN  
ATOM     64    H GLY     7       9.183-104.922 -32.790  1.00  0.00      BSYN  
ATOM     65   CA GLY     7       8.403-103.628 -31.419  1.00  0.00      BSYN  
ATOM     66    C GLY     7       7.029-103.918 -32.019  1.00  0.00      BSYN  
ATOM     67    O GLY     7       6.873-104.815 -32.859  1.00  0.00      BSYN  
ATOM     68    N LEU     8       5.942-103.268 -31.555  1.00  0.00      BSYN  
ATOM     69    H LEU     8       5.134-103.607 -31.994  1.00  0.00      BSYN  
ATOM     70   CA LEU     8       6.009-102.307 -30.438  1.00  0.00      BSYN  
ATOM     71   CB LEU     8       6.061-100.894 -30.980  1.00  0.00      BSYN  
ATOM     72   CG LEU     8       6.460 -99.854 -30.028  1.00  0.00      BSYN  
ATOM     73  CD1 LEU     8       7.530-100.245 -29.098  1.00  0.00      BSYN  
ATOM     74  CD2 LEU     8       6.614 -98.403 -30.556  1.00  0.00      BSYN  
ATOM     75    C LEU     8       4.810-102.527 -29.510  1.00  0.00      BSYN  
ATOM     76    O LEU     8       3.714-102.232 -29.894  1.00  0.00      BSYN  
ATOM     77    N SER     9       5.166-102.851 -28.243  1.00  0.00      BSYN  
ATOM     78    H SER     9       6.086-103.093 -28.006  1.00  0.00      BSYN  
ATOM     79   CA SER     9       4.167-102.982 -27.134  1.00  0.00      BSYN  
ATOM     80   CB SER     9       4.632-104.308 -26.478  1.00  0.00      BSYN  
ATOM     81   OG SER     9       6.117-104.214 -26.341  1.00  0.00      BSYN  
ATOM     82   HG SER     9       6.640-104.769 -26.923  1.00  0.00      BSYN  
ATOM     83    C SER     9       4.284-101.703 -26.240  1.00  0.00      BSYN  
ATOM     84    O SER     9       5.389-101.094 -26.291  1.00  0.00      BSYN  
ATOM     85    N MET    10       3.296-101.174 -25.642  1.00  0.00      BSYN  
ATOM     86    H MET    10       2.407-101.578 -25.724  1.00  0.00      BSYN  
ATOM     87   CA MET    10       3.324 -99.979 -24.780  1.00  0.00      BSYN  
ATOM     88   CB MET    10       2.011 -99.304 -24.642  1.00  0.00      BSYN  
ATOM     89   CG MET    10       1.555 -98.520 -25.807  1.00  0.00      BSYN  
ATOM     90   SD MET    10       0.034 -97.678 -25.305  1.00  0.00      BSYN  
ATOM     91   CE MET    10      -1.062 -97.789 -26.703  1.00  0.00      BSYN  
ATOM     92    C MET    10       3.914-100.260 -23.442  1.00  0.00      BSYN  
ATOM     93    O MET    10       3.537-101.228 -22.676  1.00  0.00      BSYN  
ATOM     94    N ALA    11       5.010 -99.610 -23.045  1.00  0.00      BSYN  
ATOM     95    H ALA    11       5.346 -99.901 -22.172  1.00  0.00      BSYN  
ATOM     96   CA ALA    11       5.561 -98.462 -23.714  1.00  0.00      BSYN  
ATOM     97   CB ALA    11       4.970 -97.100 -23.297  1.00  0.00      BSYN  
ATOM     98    C ALA    11       7.046 -98.354 -23.367  1.00  0.00      BSYN  
ATOM     99    O ALA    11       7.519 -98.118 -22.242  1.00  0.00      BSYN  
ATOM    100    N LYS    12       7.753 -98.753 -24.443  1.00  0.00      BSYN  
ATOM    101    H LYS    12       7.454 -99.427 -25.088  1.00  0.00      BSYN  
ATOM    102   CA LYS    12       9.121 -98.555 -24.417  1.00  0.00      BSYN  
ATOM    103   CB LYS    12      10.020 -99.713 -25.049  1.00  0.00      BSYN  
ATOM    104   CG LYS    12       9.676-101.202 -24.820  1.00  0.00      BSYN  
ATOM    105   CD LYS    12      10.055-101.811 -23.484  1.00  0.00      BSYN  
ATOM    106   CE LYS    12      11.586-101.918 -23.379  1.00  0.00      BSYN  
ATOM    107   NZ LYS    12      11.911-102.490 -22.057  1.00  0.00      BSYN  
ATOM    108  HZ1 LYS    12      11.157-102.420 -21.345  1.00  0.00      BSYN  
ATOM    109  HZ2 LYS    12      11.892-103.513 -22.243  1.00  0.00      BSYN  
ATOM    110  HZ3 LYS    12      12.817-102.154 -21.673  1.00  0.00      BSYN  
ATOM    111    C LYS    12       9.724 -97.231 -25.052  1.00  0.00      BSYN  
ATOM    112    O LYS    12       9.317 -96.904 -26.163  1.00  0.00      BSYN  
ATOM    113    N GLU    13      10.648 -96.579 -24.407  1.00  0.00      BSYN  
ATOM    114    H GLU    13      10.705 -96.570 -23.428  1.00  0.00      BSYN  
ATOM    115   CA GLU    13      11.567 -95.615 -24.991  1.00  0.00      BSYN  
ATOM    116   CB GLU    13      12.251 -94.926 -23.881  1.00  0.00      BSYN  
ATOM    117   CG GLU    13      11.469 -94.041 -22.920  1.00  0.00      BSYN  
ATOM    118   CD GLU    13      12.160 -93.716 -21.558  1.00  0.00      BSYN  
ATOM    119  OE1 GLU    13      13.189 -93.181 -21.565  1.00  0.00      BSYN  
ATOM    120  OE2 GLU    13      11.543 -94.006 -20.602  1.00  0.00      BSYN  
ATOM    121    C GLU    13      12.490 -96.438 -25.813  1.00  0.00      BSYN  
ATOM    122    O GLU    13      13.393 -97.061 -25.226  1.00  0.00      BSYN  
ATOM    123    N GLY    14      12.317 -96.407 -27.124  1.00  0.00      BSYN  
ATOM    124    H GLY    14      11.595 -95.807 -27.406  1.00  0.00      BSYN  
ATOM    125   CA GLY    14      13.268 -97.194 -28.031  1.00  0.00      BSYN  
ATOM    126    C GLY    14      14.034 -96.365 -29.095  1.00  0.00      BSYN  
ATOM    127    O GLY    14      13.384 -95.772 -30.011  1.00  0.00      BSYN  
ATOM    128    N VAL    15      15.355 -96.298 -29.066  1.00  0.00      BSYN  
ATOM    129    H VAL    15      15.844 -96.642 -28.289  1.00  0.00      BSYN  
ATOM    130   CA VAL    15      16.034 -95.650 -30.162  1.00  0.00      BSYN  
ATOM    131   CB VAL    15      17.189 -94.809 -29.401  1.00  0.00      BSYN  
ATOM    132  CG1 VAL    15      17.729 -94.063 -30.479  1.00  0.00      BSYN  
ATOM    133  CG2 VAL    15      16.493 -93.758 -28.530  1.00  0.00      BSYN  
ATOM    134    C VAL    15      16.620 -96.675 -31.110  1.00  0.00      BSYN  
ATOM    135    O VAL    15      17.692 -97.259 -30.788  1.00  0.00      BSYN  
ATOM    136    N VAL    16      16.058 -97.124 -32.257  1.00  0.00      BSYN  
ATOM    137    H VAL    16      16.267 -98.033 -32.559  1.00  0.00      BSYN  
ATOM    138   CA VAL    16      14.683 -96.764 -32.738  1.00  0.00      BSYN  
ATOM    139   CB VAL    16      14.847 -96.055 -34.109  1.00  0.00      BSYN  
ATOM    140  CG1 VAL    16      15.641 -96.948 -35.042  1.00  0.00      BSYN  
ATOM    141  CG2 VAL    16      13.567 -95.398 -34.742  1.00  0.00      BSYN  
ATOM    142    C VAL    16      13.686 -97.915 -32.749  1.00  0.00      BSYN  
ATOM    143    O VAL    16      13.953 -99.032 -32.903  1.00  0.00      BSYN  
ATOM    144    N ALA    17      12.631 -97.561 -32.092  1.00  0.00      BSYN  
ATOM    145    H ALA    17      12.507 -96.680 -31.681  1.00  0.00      BSYN  
ATOM    146   CA ALA    17      11.486 -98.418 -32.221  1.00  0.00      BSYN  
ATOM    147   CB ALA    17      10.482 -97.925 -31.156  1.00  0.00      BSYN  
ATOM    148    C ALA    17      10.793 -98.311 -33.558  1.00  0.00      BSYN  
ATOM    149    O ALA    17      10.429 -97.140 -33.847  1.00  0.00      BSYN  
ATOM    150    N ALA    18      10.623 -99.286 -34.436  1.00  0.00      BSYN  
ATOM    151    H ALA    18      11.102-100.142 -34.444  1.00  0.00      BSYN  
ATOM    152   CA ALA    18       9.773 -98.991 -35.589  1.00  0.00      BSYN  
ATOM    153   CB ALA    18      10.642 -98.451 -36.775  1.00  0.00      BSYN  
ATOM    154    C ALA    18       9.042-100.189 -36.104  1.00  0.00      BSYN  
ATOM    155    O ALA    18       9.506-100.947 -36.939  1.00  0.00      BSYN  
ATOM    156    N ALA    19       7.830-100.276 -35.593  1.00  0.00      BSYN  
ATOM    157    H ALA    19       7.454 -99.606 -34.984  1.00  0.00      BSYN  
ATOM    158   CA ALA    19       6.902-101.108 -36.350  1.00  0.00      BSYN  
ATOM    159   CB ALA    19       6.430-102.311 -35.424  1.00  0.00      BSYN  
ATOM    160    C ALA    19       5.668-100.479 -37.012  1.00  0.00      BSYN  
ATOM    161    O ALA    19       4.528-100.274 -36.528  1.00  0.00      BSYN  
ATOM    162    N GLU    20       5.807-100.057 -38.311  1.00  0.00      BSYN  
ATOM    163    H GLU    20       6.620-100.305 -38.798  1.00  0.00      BSYN  
ATOM    164   CA GLU    20       4.844 -99.223 -38.966  1.00  0.00      BSYN  
ATOM    165   CB GLU    20       5.386 -98.110 -39.774  1.00  0.00      BSYN  
ATOM    166   CG GLU    20       6.256 -97.162 -38.874  1.00  0.00      BSYN  
ATOM    167   CD GLU    20       5.516 -96.844 -37.583  1.00  0.00      BSYN  
ATOM    168  OE1 GLU    20       5.910 -97.326 -36.621  1.00  0.00      BSYN  
ATOM    169  OE2 GLU    20       4.494 -96.238 -37.625  1.00  0.00      BSYN  
ATOM    170    C GLU    20       3.887-100.111 -39.731  1.00  0.00      BSYN  
ATOM    171    O GLU    20       4.386-100.806 -40.577  1.00  0.00      BSYN  
ATOM    172    N LYS    21       2.674-100.023 -39.307  1.00  0.00      BSYN  
ATOM    173    H LYS    21       2.433 -99.231 -38.781  1.00  0.00      BSYN  
ATOM    174   CA LYS    21       1.638-100.891 -39.775  1.00  0.00      BSYN  
ATOM    175   CB LYS    21       0.757-101.448 -38.521  1.00  0.00      BSYN  
ATOM    176   CG LYS    21       1.579-102.284 -37.682  1.00  0.00      BSYN  
ATOM    177   CD LYS    21       0.721-103.037 -36.686  1.00  0.00      BSYN  
ATOM    178   CE LYS    21      -0.369-103.982 -37.150  1.00  0.00      BSYN  
ATOM    179   NZ LYS    21      -0.603-105.286 -36.405  1.00  0.00      BSYN  
ATOM    180  HZ1 LYS    21      -1.264-105.679 -37.105  1.00  0.00      BSYN  
ATOM    181  HZ2 LYS    21       0.220-105.921 -36.375  1.00  0.00      BSYN  
ATOM    182  HZ3 LYS    21      -1.037-105.146 -35.470  1.00  0.00      BSYN  
ATOM    183    C LYS    21       0.735-100.121 -40.777  1.00  0.00      BSYN  
ATOM    184    O LYS    21      -0.482-100.277 -40.845  1.00  0.00      BSYN  
ATOM    185    N THR    22       1.293 -99.127 -41.458  1.00  0.00      BSYN  
ATOM    186    H THR    22       2.054 -98.656 -41.058  1.00  0.00      BSYN  
ATOM    187   CA THR    22       0.786 -98.582 -42.631  1.00  0.00      BSYN  
ATOM    188   CB THR    22       0.670 -97.012 -42.610  1.00  0.00      BSYN  
ATOM    189  OG1 THR    22       1.858 -96.455 -42.030  1.00  0.00      BSYN  
ATOM    190  HG1 THR    22       2.315 -95.944 -42.701  1.00  0.00      BSYN  
ATOM    191  CG2 THR    22      -0.420 -96.527 -41.695  1.00  0.00      BSYN  
ATOM    192    C THR    22       1.620 -98.909 -43.894  1.00  0.00      BSYN  
ATOM    193    O THR    22       2.396 -99.916 -43.881  1.00  0.00      BSYN  
ATOM    194    N LYS    23       1.245 -98.274 -44.980  1.00  0.00      BSYN  
ATOM    195    H LYS    23       0.419 -97.748 -45.028  1.00  0.00      BSYN  
ATOM    196   CA LYS    23       2.026 -98.427 -46.195  1.00  0.00      BSYN  
ATOM    197   CB LYS    23       1.098 -98.147 -47.327  1.00  0.00      BSYN  
ATOM    198   CG LYS    23       1.694 -98.413 -48.694  1.00  0.00      BSYN  
ATOM    199   CD LYS    23       1.719 -99.935 -48.929  1.00  0.00      BSYN  
ATOM    200   CE LYS    23       2.644-100.576 -49.873  1.00  0.00      BSYN  
ATOM    201   NZ LYS    23       2.513 -99.887 -51.107  1.00  0.00      BSYN  
ATOM    202  HZ1 LYS    23       3.182-100.167 -51.852  1.00  0.00      BSYN  
ATOM    203  HZ2 LYS    23       1.608-100.271 -51.446  1.00  0.00      BSYN  
ATOM    204  HZ3 LYS    23       2.346 -98.873 -50.943  1.00  0.00      BSYN  
ATOM    205    C LYS    23       3.243 -97.559 -46.274  1.00  0.00      BSYN  
ATOM    206    O LYS    23       3.272 -96.372 -46.593  1.00  0.00      BSYN  
ATOM    207    N GLN    24       4.331 -98.121 -45.776  1.00  0.00      BSYN  
ATOM    208    H GLN    24       4.223 -99.051 -45.487  1.00  0.00      BSYN  
ATOM    209   CA GLN    24       5.664 -97.467 -45.725  1.00  0.00      BSYN  
ATOM    210   CB GLN    24       5.944 -97.371 -44.232  1.00  0.00      BSYN  
ATOM    211   CG GLN    24       6.866 -96.258 -43.614  1.00  0.00      BSYN  
ATOM    212   CD GLN    24       6.564 -94.867 -43.983  1.00  0.00      BSYN  
ATOM    213  OE1 GLN    24       6.903 -94.518 -45.060  1.00  0.00      BSYN  
ATOM    214  NE2 GLN    24       6.106 -93.977 -43.082  1.00  0.00      BSYN  
ATOM    215 HE21 GLN    24       5.875 -94.280 -42.179  1.00  0.00      BSYN  
ATOM    216 HE22 GLN    24       6.040 -93.034 -43.342  1.00  0.00      BSYN  
ATOM    217    C GLN    24       6.760 -98.404 -46.453  1.00  0.00      BSYN  
ATOM    218    O GLN    24       6.875 -99.610 -46.125  1.00  0.00      BSYN  
ATOM    219    N GLY    25       7.660 -97.896 -47.400  1.00  0.00      BSYN  
ATOM    220    H GLY    25       8.202 -98.571 -47.859  1.00  0.00      BSYN  
ATOM    221   CA GLY    25       7.611 -96.465 -47.640  1.00  0.00      BSYN  
ATOM    222    C GLY    25       9.010 -95.922 -47.680  1.00  0.00      BSYN  
ATOM    223    O GLY    25      10.038 -96.434 -48.206  1.00  0.00      BSYN  
ATOM    224    N VAL    26       9.045 -94.726 -47.023  1.00  0.00      BSYN  
ATOM    225    H VAL    26       8.270 -94.674 -46.425  1.00  0.00      BSYN  
ATOM    226   CA VAL    26      10.155 -93.771 -47.172  1.00  0.00      BSYN  
ATOM    227   CB VAL    26       9.514 -92.295 -47.206  1.00  0.00      BSYN  
ATOM    228  CG1 VAL    26       8.855 -92.124 -48.629  1.00  0.00      BSYN  
ATOM    229  CG2 VAL    26       8.255 -92.072 -46.360  1.00  0.00      BSYN  
ATOM    230    C VAL    26      11.375 -93.870 -46.338  1.00  0.00      BSYN  
ATOM    231    O VAL    26      12.284 -92.963 -46.461  1.00  0.00      BSYN  
ATOM    232    N THR    27      11.533 -94.777 -45.356  1.00  0.00      BSYN  
ATOM    233    H THR    27      10.750 -95.283 -45.055  1.00  0.00      BSYN  
ATOM    234   CA THR    27      12.775 -95.112 -44.724  1.00  0.00      BSYN  
ATOM    235   CB THR    27      12.330 -95.835 -43.418  1.00  0.00      BSYN  
ATOM    236  OG1 THR    27      11.482 -96.891 -43.983  1.00  0.00      BSYN  
ATOM    237  HG1 THR    27      12.033 -97.378 -44.600  1.00  0.00      BSYN  
ATOM    238  CG2 THR    27      11.672 -94.970 -42.332  1.00  0.00      BSYN  
ATOM    239    C THR    27      13.739 -95.956 -45.617  1.00  0.00      BSYN  
ATOM    240    O THR    27      13.509 -97.099 -46.029  1.00  0.00      BSYN  
ATOM    241    N GLU    28      14.897 -95.394 -45.871  1.00  0.00      BSYN  
ATOM    242    H GLU    28      15.470 -96.051 -46.318  1.00  0.00      BSYN  
ATOM    243   CA GLU    28      15.289 -94.074 -45.516  1.00  0.00      BSYN  
ATOM    244   CB GLU    28      16.314 -94.142 -44.445  1.00  0.00      BSYN  
ATOM    245   CG GLU    28      17.526 -95.071 -44.580  1.00  0.00      BSYN  
ATOM    246   CD GLU    28      18.342 -95.127 -43.274  1.00  0.00      BSYN  
ATOM    247  OE1 GLU    28      18.488 -96.252 -42.733  1.00  0.00      BSYN  
ATOM    248  OE2 GLU    28      18.916 -94.095 -42.810  1.00  0.00      BSYN  
ATOM    249    C GLU    28      15.655 -93.048 -46.646  1.00  0.00      BSYN  
ATOM    250    O GLU    28      16.052 -93.469 -47.721  1.00  0.00      BSYN  
ATOM    251    N ALA    29      15.314 -91.779 -46.353  1.00  0.00      BSYN  
ATOM    252    H ALA    29      15.096 -91.761 -45.397  1.00  0.00      BSYN  
ATOM    253   CA ALA    29      15.362 -90.765 -47.290  1.00  0.00      BSYN  
ATOM    254   CB ALA    29      13.947 -90.116 -47.511  1.00  0.00      BSYN  
ATOM    255    C ALA    29      16.383 -89.699 -46.813  1.00  0.00      BSYN  
ATOM    256    O ALA    29      17.341 -89.241 -47.462  1.00  0.00      BSYN  
ATOM    257    N ALA    30      16.324 -89.548 -45.487  1.00  0.00      BSYN  
ATOM    258    H ALA    30      15.746 -90.136 -44.956  1.00  0.00      BSYN  
ATOM    259   CA ALA    30      16.987 -88.345 -44.795  1.00  0.00      BSYN  
ATOM    260   CB ALA    30      15.940 -87.481 -44.054  1.00  0.00      BSYN  
ATOM    261    C ALA    30      18.028 -89.046 -43.960  1.00  0.00      BSYN  
ATOM    262    O ALA    30      17.678 -89.499 -42.890  1.00  0.00      BSYN  
ATOM    263    N GLU    31      19.283 -89.180 -44.410  1.00  0.00      BSYN  
ATOM    264    H GLU    31      19.456 -89.097 -45.371  1.00  0.00      BSYN  
ATOM    265   CA GLU    31      20.357 -89.829 -43.672  1.00  0.00      BSYN  
ATOM    266   CB GLU    31      20.651 -91.126 -44.329  1.00  0.00      BSYN  
ATOM    267   CG GLU    31      21.816 -91.973 -43.959  1.00  0.00      BSYN  
ATOM    268   CD GLU    31      21.786 -93.394 -44.602  1.00  0.00      BSYN  
ATOM    269  OE1 GLU    31      21.468 -94.323 -43.892  1.00  0.00      BSYN  
ATOM    270  OE2 GLU    31      22.064 -93.527 -45.765  1.00  0.00      BSYN  
ATOM    271    C GLU    31      21.486 -88.876 -43.917  1.00  0.00      BSYN  
ATOM    272    O GLU    31      21.791 -88.455 -45.032  1.00  0.00      BSYN  
ATOM    273    N LYS    32      22.296 -88.459 -42.915  1.00  0.00      BSYN  
ATOM    274    H LYS    32      22.590 -89.071 -42.209  1.00  0.00      BSYN  
ATOM    275   CA LYS    32      23.007 -87.169 -42.918  1.00  0.00      BSYN  
ATOM    276   CB LYS    32      22.447 -86.127 -42.054  1.00  0.00      BSYN  
ATOM    277   CG LYS    32      21.026 -85.732 -42.461  1.00  0.00      BSYN  
ATOM    278   CD LYS    32      20.574 -84.464 -41.693  1.00  0.00      BSYN  
ATOM    279   CE LYS    32      19.043 -84.753 -41.621  1.00  0.00      BSYN  
ATOM    280   NZ LYS    32      18.308 -83.619 -42.085  1.00  0.00      BSYN  
ATOM    281  HZ1 LYS    32      18.599 -82.755 -41.583  1.00  0.00      BSYN  
ATOM    282  HZ2 LYS    32      18.759 -83.541 -43.019  1.00  0.00      BSYN  
ATOM    283  HZ3 LYS    32      17.289 -83.823 -42.110  1.00  0.00      BSYN  
ATOM    284    C LYS    32      24.386 -87.561 -42.405  1.00  0.00      BSYN  
ATOM    285    O LYS    32      24.556 -87.661 -41.206  1.00  0.00      BSYN  
ATOM    286    N THR    33      25.199 -87.950 -43.389  1.00  0.00      BSYN  
ATOM    287    H THR    33      24.818 -87.858 -44.287  1.00  0.00      BSYN  
ATOM    288   CA THR    33      26.650 -88.030 -42.955  1.00  0.00      BSYN  
ATOM    289   CB THR    33      27.105 -89.541 -43.180  1.00  0.00      BSYN  
ATOM    290  OG1 THR    33      26.418 -89.916 -44.417  1.00  0.00      BSYN  
ATOM    291  HG1 THR    33      26.809 -89.429 -45.146  1.00  0.00      BSYN  
ATOM    292  CG2 THR    33      26.759 -90.437 -42.070  1.00  0.00      BSYN  
ATOM    293    C THR    33      27.431 -87.065 -43.769  1.00  0.00      BSYN  
ATOM    294    O THR    33      26.966 -86.500 -44.834  1.00  0.00      BSYN  
ATOM    295    N LYS    34      28.650 -86.794 -43.338  1.00  0.00      BSYN  
ATOM    296    H LYS    34      29.059 -87.369 -42.658  1.00  0.00      BSYN  
ATOM    297   CA LYS    34      29.535 -85.759 -43.801  1.00  0.00      BSYN  
ATOM    298   CB LYS    34      30.307 -86.067 -45.001  1.00  0.00      BSYN  
ATOM    299   CG LYS    34      31.716 -86.078 -44.817  1.00  0.00      BSYN  
ATOM    300   CD LYS    34      32.377 -87.210 -44.025  1.00  0.00      BSYN  
ATOM    301   CE LYS    34      31.686 -88.597 -44.331  1.00  0.00      BSYN  
ATOM    302   NZ LYS    34      32.105 -89.247 -45.589  1.00  0.00      BSYN  
ATOM    303  HZ1 LYS    34      31.714 -88.693 -46.377  1.00  0.00      BSYN  
ATOM    304  HZ2 LYS    34      33.133 -89.398 -45.542  1.00  0.00      BSYN  
ATOM    305  HZ3 LYS    34      31.750 -90.219 -45.486  1.00  0.00      BSYN  
ATOM    306    C LYS    34      29.179 -84.294 -43.889  1.00  0.00      BSYN  
ATOM    307    O LYS    34      29.533 -83.429 -43.060  1.00  0.00      BSYN  
ATOM    308    N GLU    35      28.308 -83.964 -44.808  1.00  0.00      BSYN  
ATOM    309    H GLU    35      27.994 -84.541 -45.535  1.00  0.00      BSYN  
ATOM    310   CA GLU    35      27.641 -82.673 -44.878  1.00  0.00      BSYN  
ATOM    311   CB GLU    35      27.115 -82.241 -46.185  1.00  0.00      BSYN  
ATOM    312   CG GLU    35      27.893 -82.342 -47.491  1.00  0.00      BSYN  
ATOM    313   CD GLU    35      27.617 -83.440 -48.484  1.00  0.00      BSYN  
ATOM    314  OE1 GLU    35      27.066 -83.197 -49.538  1.00  0.00      BSYN  
ATOM    315  OE2 GLU    35      27.976 -84.597 -48.159  1.00  0.00      BSYN  
ATOM    316    C GLU    35      26.443 -82.772 -43.887  1.00  0.00      BSYN  
ATOM    317    O GLU    35      26.117 -83.859 -43.371  1.00  0.00      BSYN  
ATOM    318    N GLY    36      25.781 -81.656 -43.432  1.00  0.00      BSYN  
ATOM    319    H GLY    36      25.943 -80.820 -43.917  1.00  0.00      BSYN  
ATOM    320   CA GLY    36      24.770 -81.842 -42.363  1.00  0.00      BSYN  
ATOM    321    C GLY    36      24.367 -80.575 -41.564  1.00  0.00      BSYN  
ATOM    322    O GLY    36      25.125 -80.044 -40.830  1.00  0.00      BSYN  
ATOM    323    N VAL    37      23.163 -80.237 -41.760  1.00  0.00      BSYN  
ATOM    324    H VAL    37      22.638 -80.978 -42.129  1.00  0.00      BSYN  
ATOM    325   CA VAL    37      22.576 -79.000 -41.449  1.00  0.00      BSYN  
ATOM    326   CB VAL    37      21.167 -78.557 -42.139  1.00  0.00      BSYN  
ATOM    327  CG1 VAL    37      21.428 -77.786 -43.403  1.00  0.00      BSYN  
ATOM    328  CG2 VAL    37      20.171 -79.617 -42.463  1.00  0.00      BSYN  
ATOM    329    C VAL    37      22.418 -78.818 -39.996  1.00  0.00      BSYN  
ATOM    330    O VAL    37      21.606 -79.492 -39.338  1.00  0.00      BSYN  
ATOM    331    N LEU    38      23.060 -77.769 -39.465  1.00  0.00      BSYN  
ATOM    332    H LEU    38      23.707 -77.341 -40.063  1.00  0.00      BSYN  
ATOM    333   CA LEU    38      23.141 -77.481 -38.014  1.00  0.00      BSYN  
ATOM    334   CB LEU    38      24.404 -78.087 -37.368  1.00  0.00      BSYN  
ATOM    335   CG LEU    38      24.565 -79.627 -37.243  1.00  0.00      BSYN  
ATOM    336  CD1 LEU    38      25.813 -79.681 -36.272  1.00  0.00      BSYN  
ATOM    337  CD2 LEU    38      23.520 -80.400 -36.567  1.00  0.00      BSYN  
ATOM    338    C LEU    38      23.131 -76.063 -37.625  1.00  0.00      BSYN  
ATOM    339    O LEU    38      23.632 -75.277 -38.398  1.00  0.00      BSYN  
ATOM    340    N TYR    39      22.473 -75.510 -36.584  1.00  0.00      BSYN  
ATOM    341    H TYR    39      22.588 -74.546 -36.447  1.00  0.00      BSYN  
ATOM    342   CA TYR    39      21.618 -76.381 -35.861  1.00  0.00      BSYN  
ATOM    343   CB TYR    39      22.234 -76.748 -34.492  1.00  0.00      BSYN  
ATOM    344   CG TYR    39      21.482 -77.769 -33.677  1.00  0.00      BSYN  
ATOM    345  CD1 TYR    39      20.780 -77.291 -32.585  1.00  0.00      BSYN  
ATOM    346  CE1 TYR    39      19.619 -78.002 -32.154  1.00  0.00      BSYN  
ATOM    347  CD2 TYR    39      21.240 -79.096 -34.071  1.00  0.00      BSYN  
ATOM    348  CE2 TYR    39      20.203 -79.900 -33.507  1.00  0.00      BSYN  
ATOM    349   CZ TYR    39      19.344 -79.270 -32.691  1.00  0.00      BSYN  
ATOM    350   OH TYR    39      18.091 -79.796 -32.322  1.00  0.00      BSYN  
ATOM    351   HH TYR    39      17.692 -80.290 -33.042  1.00  0.00      BSYN  
ATOM    352    C TYR    39      20.274 -75.688 -35.850  1.00  0.00      BSYN  
ATOM    353    O TYR    39      20.142 -74.487 -35.470  1.00  0.00      BSYN  
ATOM    354    N VAL    40      19.243 -76.291 -36.406  1.00  0.00      BSYN  
ATOM    355    H VAL    40      19.512 -77.071 -36.934  1.00  0.00      BSYN  
ATOM    356   CA VAL    40      17.871 -75.903 -36.202  1.00  0.00      BSYN  
ATOM    357   CB VAL    40      17.028 -75.405 -37.419  1.00  0.00      BSYN  
ATOM    358  CG1 VAL    40      17.107 -76.293 -38.547  1.00  0.00      BSYN  
ATOM    359  CG2 VAL    40      15.589 -75.195 -36.765  1.00  0.00      BSYN  
ATOM    360    C VAL    40      17.120 -77.101 -35.519  1.00  0.00      BSYN  
ATOM    361    O VAL    40      17.273 -78.171 -36.124  1.00  0.00      BSYN  
ATOM    362    N GLY    41      16.397 -76.934 -34.432  1.00  0.00      BSYN  
ATOM    363    H GLY    41      16.238 -76.024 -34.105  1.00  0.00      BSYN  
ATOM    364   CA GLY    41      15.597 -77.959 -33.875  1.00  0.00      BSYN  
ATOM    365    C GLY    41      14.900 -77.605 -32.522  1.00  0.00      BSYN  
ATOM    366    O GLY    41      14.599 -76.408 -32.402  1.00  0.00      BSYN  
ATOM    367    N SER    42      14.768 -78.551 -31.563  1.00  0.00      BSYN  
ATOM    368    H SER    42      15.349 -79.337 -31.493  1.00  0.00      BSYN  
ATOM    369   CA SER    42      13.991 -78.211 -30.394  1.00  0.00      BSYN  
ATOM    370   CB SER    42      12.913 -79.196 -30.006  1.00  0.00      BSYN  
ATOM    371   OG SER    42      11.851 -79.635 -30.865  1.00  0.00      BSYN  
ATOM    372   HG SER    42      11.026 -79.665 -30.375  1.00  0.00      BSYN  
ATOM    373    C SER    42      14.949 -77.773 -29.268  1.00  0.00      BSYN  
ATOM    374    O SER    42      15.315 -78.529 -28.421  1.00  0.00      BSYN  
ATOM    375    N LYS    43      15.222 -76.484 -29.260  1.00  0.00      BSYN  
ATOM    376    H LYS    43      14.894 -75.938 -30.004  1.00  0.00      BSYN  
ATOM    377   CA LYS    43      16.192 -75.867 -28.369  1.00  0.00      BSYN  
ATOM    378   CB LYS    43      17.261 -75.287 -29.337  1.00  0.00      BSYN  
ATOM    379   CG LYS    43      16.931 -74.100 -30.221  1.00  0.00      BSYN  
ATOM    380   CD LYS    43      18.199 -73.503 -31.094  1.00  0.00      BSYN  
ATOM    381   CE LYS    43      17.900 -72.102 -31.448  1.00  0.00      BSYN  
ATOM    382   NZ LYS    43      18.972 -71.631 -32.305  1.00  0.00      BSYN  
ATOM    383  HZ1 LYS    43      18.613 -70.883 -32.932  1.00  0.00      BSYN  
ATOM    384  HZ2 LYS    43      19.928 -71.474 -31.927  1.00  0.00      BSYN  
ATOM    385  HZ3 LYS    43      19.164 -72.477 -32.879  1.00  0.00      BSYN  
ATOM    386    C LYS    43      15.687 -74.801 -27.331  1.00  0.00      BSYN  
ATOM    387    O LYS    43      14.797 -74.038 -27.659  1.00  0.00      BSYN  
ATOM    388    N THR    44      16.107 -74.596 -26.044  1.00  0.00      BSYN  
ATOM    389    H THR    44      15.946 -73.759 -25.560  1.00  0.00      BSYN  
ATOM    390   CA THR    44      16.992 -75.529 -25.291  1.00  0.00      BSYN  
ATOM    391   CB THR    44      18.252 -74.679 -24.959  1.00  0.00      BSYN  
ATOM    392  OG1 THR    44      17.934 -73.309 -24.920  1.00  0.00      BSYN  
ATOM    393  HG1 THR    44      17.649 -72.950 -24.076  1.00  0.00      BSYN  
ATOM    394  CG2 THR    44      19.280 -74.803 -26.116  1.00  0.00      BSYN  
ATOM    395    C THR    44      16.260 -75.691 -23.990  1.00  0.00      BSYN  
ATOM    396    O THR    44      15.598 -74.746 -23.485  1.00  0.00      BSYN  
ATOM    397    N ARG    45      16.161 -76.841 -23.275  1.00  0.00      BSYN  
ATOM    398    H ARG    45      16.851 -77.534 -23.334  1.00  0.00      BSYN  
ATOM    399   CA ARG    45      15.288 -77.033 -22.065  1.00  0.00      BSYN  
ATOM    400   CB ARG    45      15.026 -78.597 -21.984  1.00  0.00      BSYN  
ATOM    401   CG ARG    45      13.840 -79.011 -21.180  1.00  0.00      BSYN  
ATOM    402   CD ARG    45      14.389 -79.405 -19.778  1.00  0.00      BSYN  
ATOM    403   NE ARG    45      15.208 -80.564 -19.836  1.00  0.00      BSYN  
ATOM    404   HE ARG    45      15.002 -81.191 -20.560  1.00  0.00      BSYN  
ATOM    405   CZ ARG    45      16.094 -80.804 -18.799  1.00  0.00      BSYN  
ATOM    406  NH1 ARG    45      16.262 -79.973 -17.815  1.00  0.00      BSYN  
ATOM    407 HH11 ARG    45      16.905 -80.206 -17.086  1.00  0.00      BSYN  
ATOM    408 HH12 ARG    45      15.902 -79.051 -17.672  1.00  0.00      BSYN  
ATOM    409  NH2 ARG    45      17.080 -81.724 -18.862  1.00  0.00      BSYN  
ATOM    410 HH21 ARG    45      17.615 -81.888 -18.033  1.00  0.00      BSYN  
ATOM    411 HH22 ARG    45      17.243 -82.221 -19.714  1.00  0.00      BSYN  
ATOM    412    C ARG    45      16.038 -76.391 -20.921  1.00  0.00      BSYN  
ATOM    413    O ARG    45      17.163 -76.833 -20.739  1.00  0.00      BSYN  
ATOM    414    N GLU    46      15.544 -75.481 -20.166  1.00  0.00      BSYN  
ATOM    415    H GLU    46      14.566 -75.448 -20.224  1.00  0.00      BSYN  
ATOM    416   CA GLU    46      16.277 -74.679 -19.092  1.00  0.00      BSYN  
ATOM    417   CB GLU    46      15.120 -73.910 -18.451  1.00  0.00      BSYN  
ATOM    418   CG GLU    46      14.699 -72.506 -18.997  1.00  0.00      BSYN  
ATOM    419   CD GLU    46      14.672 -72.425 -20.538  1.00  0.00      BSYN  
ATOM    420  OE1 GLU    46      15.246 -71.528 -21.183  1.00  0.00      BSYN  
ATOM    421  OE2 GLU    46      13.886 -73.252 -21.064  1.00  0.00      BSYN  
ATOM    422    C GLU    46      17.183 -75.376 -18.073  1.00  0.00      BSYN  
ATOM    423    O GLU    46      16.624 -75.970 -17.165  1.00  0.00      BSYN  
ATOM    424    N GLY    47      18.413 -75.532 -18.464  1.00  0.00      BSYN  
ATOM    425    H GLY    47      18.750 -75.233 -19.334  1.00  0.00      BSYN  
ATOM    426   CA GLY    47      19.447 -76.162 -17.590  1.00  0.00      BSYN  
ATOM    427    C GLY    47      20.532 -75.239 -16.992  1.00  0.00      BSYN  
ATOM    428    O GLY    47      21.456 -74.594 -17.551  1.00  0.00      BSYN  
ATOM    429    N VAL    48      20.305 -75.122 -15.671  1.00  0.00      BSYN  
ATOM    430    H VAL    48      19.484 -75.528 -15.320  1.00  0.00      BSYN  
ATOM    431   CA VAL    48      21.284 -74.501 -14.772  1.00  0.00      BSYN  
ATOM    432   CB VAL    48      20.924 -72.970 -14.697  1.00  0.00      BSYN  
ATOM    433  CG1 VAL    48      19.464 -72.414 -14.583  1.00  0.00      BSYN  
ATOM    434  CG2 VAL    48      21.804 -72.268 -13.637  1.00  0.00      BSYN  
ATOM    435    C VAL    48      21.080 -75.123 -13.353  1.00  0.00      BSYN  
ATOM    436    O VAL    48      19.936 -75.246 -12.936  1.00  0.00      BSYN  
ATOM    437    N VAL    49      22.251 -75.540 -12.850  1.00  0.00      BSYN  
ATOM    438    H VAL    49      23.075 -75.499 -13.379  1.00  0.00      BSYN  
ATOM    439   CA VAL    49      22.342 -76.264 -11.535  1.00  0.00      BSYN  
ATOM    440   CB VAL    49      22.728 -77.750 -11.337  1.00  0.00      BSYN  
ATOM    441  CG1 VAL    49      21.609 -78.620 -11.868  1.00  0.00      BSYN  
ATOM    442  CG2 VAL    49      24.041 -77.932 -12.121  1.00  0.00      BSYN  
ATOM    443    C VAL    49      23.178 -75.434 -10.593  1.00  0.00      BSYN  
ATOM    444    O VAL    49      24.248 -74.849 -10.814  1.00  0.00      BSYN  
ATOM    445    N GLN    50      22.470 -75.229  -9.476  1.00  0.00      BSYN  
ATOM    446    H GLN    50      21.702 -75.836  -9.512  1.00  0.00      BSYN  
ATOM    447   CA GLN    50      22.593 -74.349  -8.345  1.00  0.00      BSYN  
ATOM    448   CB GLN    50      23.724 -74.702  -7.272  1.00  0.00      BSYN  
ATOM    449   CG GLN    50      23.689 -74.081  -5.855  1.00  0.00      BSYN  
ATOM    450   CD GLN    50      25.002 -74.366  -5.034  1.00  0.00      BSYN  
ATOM    451  OE1 GLN    50      25.652 -73.476  -4.665  1.00  0.00      BSYN  
ATOM    452  NE2 GLN    50      25.407 -75.549  -4.962  1.00  0.00      BSYN  
ATOM    453 HE21 GLN    50      24.854 -76.205  -5.435  1.00  0.00      BSYN  
ATOM    454 HE22 GLN    50      26.152 -75.808  -4.380  1.00  0.00      BSYN  
ATOM    455    C GLN    50      22.893 -72.870  -8.738  1.00  0.00      BSYN  
ATOM    456    O GLN    50      23.997 -72.525  -9.042  1.00  0.00      BSYN  
ATOM    457    N GLY    51      21.839 -72.013  -8.799  1.00  0.00      BSYN  
ATOM    458    H GLY    51      22.125 -71.144  -9.153  1.00  0.00      BSYN  
ATOM    459   CA GLY    51      20.464 -72.375  -8.652  1.00  0.00      BSYN  
ATOM    460    C GLY    51      20.091 -72.138  -7.194  1.00  0.00      BSYN  
ATOM    461    O GLY    51      20.477 -72.932  -6.283  1.00  0.00      BSYN  
ATOM    462    N VAL    52      19.304 -71.060  -6.814  1.00  0.00      BSYN  
ATOM    463    H VAL    52      19.354 -70.296  -7.426  1.00  0.00      BSYN  
ATOM    464   CA VAL    52      18.821 -70.919  -5.463  1.00  0.00      BSYN  
ATOM    465   CB VAL    52      19.430 -69.721  -4.585  1.00  0.00      BSYN  
ATOM    466  CG1 VAL    52      20.888 -69.875  -4.368  1.00  0.00      BSYN  
ATOM    467  CG2 VAL    52      19.175 -68.361  -5.182  1.00  0.00      BSYN  
ATOM    468    C VAL    52      17.287 -71.044  -5.362  1.00  0.00      BSYN  
ATOM    469    O VAL    52      16.616 -70.619  -6.361  1.00  0.00      BSYN  
ATOM    470    N ALA    53      16.638 -71.487  -4.324  1.00  0.00      BSYN  
ATOM    471    H ALA    53      17.150 -71.783  -3.543  1.00  0.00      BSYN  
ATOM    472   CA ALA    53      15.190 -71.435  -4.140  1.00  0.00      BSYN  
ATOM    473   CB ALA    53      14.768 -72.836  -3.929  1.00  0.00      BSYN  
ATOM    474    C ALA    53      14.710 -70.597  -2.945  1.00  0.00      BSYN  
ATOM    475    O ALA    53      15.472 -70.457  -2.003  1.00  0.00      BSYN  
ATOM    476    N SER    54      13.584 -69.927  -3.111  1.00  0.00      BSYN  
ATOM    477    H SER    54      13.092 -69.866  -3.956  1.00  0.00      BSYN  
ATOM    478   CA SER    54      12.912 -69.106  -2.120  1.00  0.00      BSYN  
ATOM    479   CB SER    54      12.105 -67.800  -2.611  1.00  0.00      BSYN  
ATOM    480   OG SER    54      13.080 -66.798  -2.673  1.00  0.00      BSYN  
ATOM    481   HG SER    54      12.767 -65.931  -2.407  1.00  0.00      BSYN  
ATOM    482    C SER    54      12.043 -70.131  -1.284  1.00  0.00      BSYN  
ATOM    483    O SER    54      10.996 -70.743  -1.642  1.00  0.00      BSYN  
ATOM    484    N VAL    55      12.901 -70.332  -0.228  1.00  0.00      BSYN  
ATOM    485    H VAL    55      13.617 -69.703   0.002  1.00  0.00      BSYN  
ATOM    486   CA VAL    55      12.554 -71.405   0.703  1.00  0.00      BSYN  
ATOM    487   CB VAL    55      13.670 -72.068   1.593  1.00  0.00      BSYN  
ATOM    488  CG1 VAL    55      13.035 -73.158   2.333  1.00  0.00      BSYN  
ATOM    489  CG2 VAL    55      14.869 -72.475   0.760  1.00  0.00      BSYN  
ATOM    490    C VAL    55      11.589 -70.599   1.548  1.00  0.00      BSYN  
ATOM    491    O VAL    55      11.847 -69.337   1.763  1.00  0.00      BSYN  
ATOM    492    N ALA    56      10.407 -71.121   2.031  1.00  0.00      BSYN  
ATOM    493    H ALA    56      10.171 -72.054   1.846  1.00  0.00      BSYN  
ATOM    494   CA ALA    56       9.536 -70.352   2.948  1.00  0.00      BSYN  
ATOM    495   CB ALA    56       8.055 -70.809   2.935  1.00  0.00      BSYN  
ATOM    496    C ALA    56      10.028 -70.555   4.467  1.00  0.00      BSYN  
ATOM    497    O ALA    56      10.494 -71.584   4.950  1.00  0.00      BSYN  
ATOM    498    N GLU    57       9.876 -69.407   5.161  1.00  0.00      BSYN  
ATOM    499    H GLU    57       9.310 -68.747   4.708  1.00  0.00      BSYN  
ATOM    500   CA GLU    57      10.586 -69.124   6.417  1.00  0.00      BSYN  
ATOM    501   CB GLU    57      12.045 -68.882   6.302  1.00  0.00      BSYN  
ATOM    502   CG GLU    57      13.055 -69.691   5.431  1.00  0.00      BSYN  
ATOM    503   CD GLU    57      14.424 -69.164   5.179  1.00  0.00      BSYN  
ATOM    504  OE1 GLU    57      15.344 -70.022   5.122  1.00  0.00      BSYN  
ATOM    505  OE2 GLU    57      14.640 -68.013   4.881  1.00  0.00      BSYN  
ATOM    506    C GLU    57       9.856 -67.990   7.177  1.00  0.00      BSYN  
ATOM    507    O GLU    57       8.834 -67.457   6.655  1.00  0.00      BSYN  
ATOM    508    N LYS    58      10.287 -67.618   8.419  1.00  0.00      BSYN  
ATOM    509    H LYS    58      11.152 -68.053   8.567  1.00  0.00      BSYN  
ATOM    510   CA LYS    58       9.541 -66.649   9.270  1.00  0.00      BSYN  
ATOM    511   CB LYS    58       9.927 -66.742  10.805  1.00  0.00      BSYN  
ATOM    512   CG LYS    58       9.325 -67.917  11.383  1.00  0.00      BSYN  
ATOM    513   CD LYS    58       7.839 -67.860  11.535  1.00  0.00      BSYN  
ATOM    514   CE LYS    58       7.174 -69.219  11.924  1.00  0.00      BSYN  
ATOM    515   NZ LYS    58       5.742 -68.941  11.968  1.00  0.00      BSYN  
ATOM    516  HZ1 LYS    58       5.101 -69.670  12.340  1.00  0.00      BSYN  
ATOM    517  HZ2 LYS    58       5.769 -68.106  12.587  1.00  0.00      BSYN  
ATOM    518  HZ3 LYS    58       5.445 -68.587  11.036  1.00  0.00      BSYN  
ATOM    519    C LYS    58       9.979 -65.268   8.707  1.00  0.00      BSYN  
ATOM    520    O LYS    58      11.184 -65.111   8.709  1.00  0.00      BSYN  
ATOM    521    N THR    59       9.206 -64.367   8.112  1.00  0.00      BSYN  
ATOM    522    H THR    59       9.460 -63.528   7.673  1.00  0.00      BSYN  
ATOM    523   CA THR    59       7.794 -64.496   8.068  1.00  0.00      BSYN  
ATOM    524   CB THR    59       7.082 -63.205   8.692  1.00  0.00      BSYN  
ATOM    525  OG1 THR    59       7.981 -62.183   8.585  1.00  0.00      BSYN  
ATOM    526  HG1 THR    59       7.593 -61.310   8.682  1.00  0.00      BSYN  
ATOM    527  CG2 THR    59       6.738 -63.424  10.173  1.00  0.00      BSYN  
ATOM    528    C THR    59       7.077 -64.680   6.776  1.00  0.00      BSYN  
ATOM    529    O THR    59       5.832 -64.790   6.618  1.00  0.00      BSYN  
ATOM    530    N LYS    60       7.792 -64.812   5.625  1.00  0.00      BSYN  
ATOM    531    H LYS    60       8.748 -64.666   5.461  1.00  0.00      BSYN  
ATOM    532   CA LYS    60       7.143 -65.084   4.350  1.00  0.00      BSYN  
ATOM    533   CB LYS    60       8.135 -64.673   3.196  1.00  0.00      BSYN  
ATOM    534   CG LYS    60       8.133 -63.131   3.160  1.00  0.00      BSYN  
ATOM    535   CD LYS    60       8.461 -62.856   1.671  1.00  0.00      BSYN  
ATOM    536   CE LYS    60       7.239 -62.893   0.902  1.00  0.00      BSYN  
ATOM    537   NZ LYS    60       7.686 -62.825  -0.511  1.00  0.00      BSYN  
ATOM    538  HZ1 LYS    60       7.057 -63.431  -1.076  1.00  0.00      BSYN  
ATOM    539  HZ2 LYS    60       7.552 -61.857  -0.865  1.00  0.00      BSYN  
ATOM    540  HZ3 LYS    60       8.679 -63.075  -0.692  1.00  0.00      BSYN  
ATOM    541    C LYS    60       6.727 -66.556   4.138  1.00  0.00      BSYN  
ATOM    542    O LYS    60       7.339 -67.210   3.362  1.00  0.00      BSYN  
ATOM    543    N GLU    61       5.701 -67.070   4.865  1.00  0.00      BSYN  
ATOM    544    H GLU    61       5.204 -66.538   5.521  1.00  0.00      BSYN  
ATOM    545   CA GLU    61       5.276 -68.344   4.457  1.00  0.00      BSYN  
ATOM    546   CB GLU    61       5.438 -69.262   5.703  1.00  0.00      BSYN  
ATOM    547   CG GLU    61       4.447 -69.011   6.856  1.00  0.00      BSYN  
ATOM    548   CD GLU    61       4.856 -69.516   8.232  1.00  0.00      BSYN  
ATOM    549  OE1 GLU    61       5.982 -69.325   8.653  1.00  0.00      BSYN  
ATOM    550  OE2 GLU    61       4.043 -70.153   8.940  1.00  0.00      BSYN  
ATOM    551    C GLU    61       3.796 -68.427   3.909  1.00  0.00      BSYN  
ATOM    552    O GLU    61       2.840 -67.784   4.431  1.00  0.00      BSYN  
ATOM    553    N GLN    62       3.702 -69.217   2.861  1.00  0.00      BSYN  
ATOM    554    H GLN    62       4.522 -69.543   2.436  1.00  0.00      BSYN  
ATOM    555   CA GLN    62       2.465 -69.422   2.162  1.00  0.00      BSYN  
ATOM    556   CB GLN    62       2.742 -69.696   0.741  1.00  0.00      BSYN  
ATOM    557   CG GLN    62       1.574 -69.989  -0.182  1.00  0.00      BSYN  
ATOM    558   CD GLN    62       1.801 -69.357  -1.580  1.00  0.00      BSYN  
ATOM    559  OE1 GLN    62       1.597 -68.187  -1.863  1.00  0.00      BSYN  
ATOM    560  NE2 GLN    62       2.322 -70.164  -2.563  1.00  0.00      BSYN  
ATOM    561 HE21 GLN    62       2.382 -71.102  -2.285  1.00  0.00      BSYN  
ATOM    562 HE22 GLN    62       2.753 -69.764  -3.347  1.00  0.00      BSYN  
ATOM    563    C GLN    62       1.792 -70.585   2.787  1.00  0.00      BSYN  
ATOM    564    O GLN    62       2.447 -71.342   3.459  1.00  0.00      BSYN  
ATOM    565    N ALA    63       0.442 -70.707   2.647  1.00  0.00      BSYN  
ATOM    566    H ALA    63      -0.076 -69.881   2.546  1.00  0.00      BSYN  
ATOM    567   CA ALA    63      -0.330 -71.878   2.912  1.00  0.00      BSYN  
ATOM    568   CB ALA    63      -0.724 -71.831   4.436  1.00  0.00      BSYN  
ATOM    569    C ALA    63      -1.660 -71.881   2.163  1.00  0.00      BSYN  
ATOM    570    O ALA    63      -2.173 -70.817   1.911  1.00  0.00      BSYN  
ATOM    571    N SER    64      -2.378 -72.985   2.080  1.00  0.00      BSYN  
ATOM    572    H SER    64      -2.075 -73.873   2.364  1.00  0.00      BSYN  
ATOM    573   CA SER    64      -3.672 -73.064   1.458  1.00  0.00      BSYN  
ATOM    574   CB SER    64      -3.340 -73.751  -0.014  1.00  0.00      BSYN  
ATOM    575   OG SER    64      -3.223 -75.165  -0.082  1.00  0.00      BSYN  
ATOM    576   HG SER    64      -3.287 -75.498  -0.980  1.00  0.00      BSYN  
ATOM    577    C SER    64      -4.814 -73.841   2.115  1.00  0.00      BSYN  
ATOM    578    O SER    64      -5.997 -73.429   2.021  1.00  0.00      BSYN  
ATOM    579    N HIS    65      -4.479 -75.049   2.621  1.00  0.00      BSYN  
ATOM    580    H HIS    65      -3.602 -75.438   2.421  1.00  0.00      BSYN  
ATOM    581   CA HIS    65      -5.371 -75.623   3.623  1.00  0.00      BSYN  
ATOM    582   CB HIS    65      -5.103 -77.053   3.735  1.00  0.00      BSYN  
ATOM    583   CG HIS    65      -5.812 -77.860   2.629  1.00  0.00      BSYN  
ATOM    584  ND1 HIS    65      -5.609 -79.147   2.266  1.00  0.00      BSYN  
ATOM    585  HD1 HIS    65      -4.817 -79.657   2.536  1.00  0.00      BSYN  
ATOM    586  CD2 HIS    65      -6.883 -77.407   1.928  1.00  0.00      BSYN  
ATOM    587  NE2 HIS    65      -7.245 -78.448   1.117  1.00  0.00      BSYN  
ATOM    588  CE1 HIS    65      -6.428 -79.425   1.289  1.00  0.00      BSYN  
ATOM    589    C HIS    65      -5.324 -74.896   4.875  1.00  0.00      BSYN  
ATOM    590    O HIS    65      -4.345 -74.760   5.681  1.00  0.00      BSYN  
ATOM    591    N LEU    66      -6.476 -74.471   5.387  1.00  0.00      BSYN  
ATOM    592    H LEU    66      -6.498 -73.623   5.877  1.00  0.00      BSYN  
ATOM    593   CA LEU    66      -7.703 -74.800   4.846  1.00  0.00      BSYN  
ATOM    594   CB LEU    66      -8.602 -75.611   5.897  1.00  0.00      BSYN  
ATOM    595   CG LEU    66      -8.986 -74.982   7.193  1.00  0.00      BSYN  
ATOM    596  CD1 LEU    66      -9.815 -76.027   8.037  1.00  0.00      BSYN  
ATOM    597  CD2 LEU    66      -7.902 -74.455   8.096  1.00  0.00      BSYN  
ATOM    598    C LEU    66      -8.386 -73.409   4.535  1.00  0.00      BSYN  
ATOM    599    O LEU    66      -8.276 -72.385   5.230  1.00  0.00      BSYN  
ATOM    600    N GLY    67      -8.670 -73.422   3.268  1.00  0.00      BSYN  
ATOM    601    H GLY    67      -8.289 -74.146   2.728  1.00  0.00      BSYN  
ATOM    602   CA GLY    67      -9.123 -72.372   2.516  1.00  0.00      BSYN  
ATOM    603    C GLY    67     -10.673 -72.178   2.720  1.00  0.00      BSYN  
ATOM    604    O GLY    67     -11.410 -72.236   1.711  1.00  0.00      BSYN  
ATOM    605    N GLY    68     -11.142 -71.894   3.951  1.00  0.00      BSYN  
ATOM    606    H GLY    68     -10.640 -71.706   4.771  1.00  0.00      BSYN  
ATOM    607   CA GLY    68     -12.455 -71.552   4.166  1.00  0.00      BSYN  
ATOM    608    C GLY    68     -13.317 -72.709   4.549  1.00  0.00      BSYN  
ATOM    609    O GLY    68     -13.578 -73.678   3.870  1.00  0.00      BSYN  
ATOM    610    N ALA    69     -13.734 -72.523   5.798  1.00  0.00      BSYN  
ATOM    611    H ALA    69     -13.560 -71.651   6.211  1.00  0.00      BSYN  
ATOM    612   CA ALA    69     -14.601 -73.460   6.489  1.00  0.00      BSYN  
ATOM    613   CB ALA    69     -14.213 -73.353   8.018  1.00  0.00      BSYN  
ATOM    614    C ALA    69     -16.113 -73.191   6.174  1.00  0.00      BSYN  
ATOM    615    O ALA    69     -16.975 -73.453   7.068  1.00  0.00      BSYN  
ATOM    616    N VAL    70     -16.483 -72.545   5.081  1.00  0.00      BSYN  
ATOM    617    H VAL    70     -15.781 -72.290   4.447  1.00  0.00      BSYN  
ATOM    618   CA VAL    70     -17.803 -72.199   4.683  1.00  0.00      BSYN  
ATOM    619   CB VAL    70     -18.102 -70.733   5.017  1.00  0.00      BSYN  
ATOM    620  CG1 VAL    70     -18.865 -70.546   6.320  1.00  0.00      BSYN  
ATOM    621  CG2 VAL    70     -16.929 -69.710   5.214  1.00  0.00      BSYN  
ATOM    622    C VAL    70     -17.812 -72.463   3.168  1.00  0.00      BSYN  
ATOM    623    O VAL    70     -16.790 -72.274   2.474  1.00  0.00      BSYN  
ATOM    624    N PHE    71     -19.033 -72.663   2.566  1.00  0.00      BSYN  
ATOM    625    H PHE    71     -19.709 -72.997   3.193  1.00  0.00      BSYN  
ATOM    626   CA PHE    71     -19.224 -72.621   1.198  1.00  0.00      BSYN  
ATOM    627   CB PHE    71     -20.485 -73.441   0.761  1.00  0.00      BSYN  
ATOM    628   CG PHE    71     -20.279 -74.955   0.703  1.00  0.00      BSYN  
ATOM    629  CD1 PHE    71     -19.122 -75.442   0.232  1.00  0.00      BSYN  
ATOM    630  CD2 PHE    71     -21.143 -75.804   1.271  1.00  0.00      BSYN  
ATOM    631  CE1 PHE    71     -18.760 -76.700   0.340  1.00  0.00      BSYN  
ATOM    632  CE2 PHE    71     -20.828 -77.156   1.380  1.00  0.00      BSYN  
ATOM    633   CZ PHE    71     -19.565 -77.580   0.952  1.00  0.00      BSYN  
ATOM    634    C PHE    71     -19.550 -71.200   0.777  1.00  0.00      BSYN  
ATOM    635    O PHE    71     -18.843 -70.610  -0.009  1.00  0.00      BSYN  
ATOM    636    N SER    72     -20.553 -70.665   1.457  1.00  0.00      BSYN  
ATOM    637    H SER    72     -20.871 -71.220   2.199  1.00  0.00      BSYN  
ATOM    638   CA SER    72     -21.026 -69.333   1.300  1.00  0.00      BSYN  
ATOM    639   CB SER    72     -20.006 -68.375   1.850  1.00  0.00      BSYN  
ATOM    640   OG SER    72     -20.082 -68.110   3.250  1.00  0.00      BSYN  
ATOM    641   HG SER    72     -20.329 -68.991   3.540  1.00  0.00      BSYN  
ATOM    642    C SER    72     -21.684 -69.003   0.011  1.00  0.00      BSYN  
ATOM    643    O SER    72     -22.892 -68.940  -0.025  1.00  0.00      BSYN  
ATOM    644    N GLY    73     -20.852 -68.609  -0.969  1.00  0.00      BSYN  
ATOM    645    H GLY    73     -19.882 -68.499  -0.885  1.00  0.00      BSYN  
ATOM    646   CA GLY    73     -21.308 -68.324  -2.308  1.00  0.00      BSYN  
ATOM    647    C GLY    73     -20.250 -68.603  -3.363  1.00  0.00      BSYN  
ATOM    648    O GLY    73     -19.948 -69.759  -3.847  1.00  0.00      BSYN  
ATOM    649    N ALA    74     -19.646 -67.563  -3.914  1.00  0.00      BSYN  
ATOM    650    H ALA    74     -20.113 -66.706  -4.003  1.00  0.00      BSYN  
ATOM    651   CA ALA    74     -18.344 -67.762  -4.624  1.00  0.00      BSYN  
ATOM    652   CB ALA    74     -18.399 -67.269  -6.068  1.00  0.00      BSYN  
ATOM    653    C ALA    74     -17.316 -66.838  -3.951  1.00  0.00      BSYN  
ATOM    654    O ALA    74     -17.620 -65.634  -3.778  1.00  0.00      BSYN  
ATOM    655    N GLY    75     -16.108 -67.353  -3.615  1.00  0.00      BSYN  
ATOM    656    H GLY    75     -15.606 -66.651  -3.152  1.00  0.00      BSYN  
ATOM    657   CA GLY    75     -15.713 -68.663  -3.793  1.00  0.00      BSYN  
ATOM    658    C GLY    75     -14.298 -68.917  -3.276  1.00  0.00      BSYN  
ATOM    659    O GLY    75     -13.378 -68.947  -4.040  1.00  0.00      BSYN  
ATOM    660    N ASN    76     -14.248 -69.092  -1.914  1.00  0.00      BSYN  
ATOM    661    H ASN    76     -14.960 -68.650  -1.407  1.00  0.00      BSYN  
ATOM    662   CA ASN    76     -13.295 -69.860  -1.279  1.00  0.00      BSYN  
ATOM    663   CB ASN    76     -13.553 -69.900   0.196  1.00  0.00      BSYN  
ATOM    664   CG ASN    76     -14.418 -70.838   1.081  1.00  0.00      BSYN  
ATOM    665  OD1 ASN    76     -14.470 -70.661   2.264  1.00  0.00      BSYN  
ATOM    666  ND2 ASN    76     -14.991 -71.894   0.568  1.00  0.00      BSYN  
ATOM    667 HD21 ASN    76     -15.480 -72.313   1.307  1.00  0.00      BSYN  
ATOM    668 HD22 ASN    76     -14.964 -72.243  -0.347  1.00  0.00      BSYN  
ATOM    669    C ASN    76     -12.959 -71.305  -1.623  1.00  0.00      BSYN  
ATOM    670    O ASN    76     -13.762 -72.089  -2.090  1.00  0.00      BSYN  
ATOM    671    N ILE    77     -11.743 -71.688  -1.280  1.00  0.00      BSYN  
ATOM    672    H ILE    77     -11.247 -71.052  -0.724  1.00  0.00      BSYN  
ATOM    673   CA ILE    77     -10.979 -72.777  -1.979  1.00  0.00      BSYN  
ATOM    674   CB ILE    77      -9.563 -72.927  -1.519  1.00  0.00      BSYN  
ATOM    675  CG2 ILE    77      -8.785 -74.288  -1.499  1.00  0.00      BSYN  
ATOM    676  CG1 ILE    77      -8.891 -71.897  -2.399  1.00  0.00      BSYN  
ATOM    677   CD ILE    77      -8.072 -71.043  -1.399  1.00  0.00      BSYN  
ATOM    678    C ILE    77     -11.664 -74.136  -1.931  1.00  0.00      BSYN  
ATOM    679    O ILE    77     -11.555 -74.839  -2.949  1.00  0.00      BSYN  
ATOM    680    N ALA    78     -12.260 -74.603  -0.767  1.00  0.00      BSYN  
ATOM    681    H ALA    78     -12.073 -74.159   0.087  1.00  0.00      BSYN  
ATOM    682   CA ALA    78     -12.885 -75.862  -0.545  1.00  0.00      BSYN  
ATOM    683   CB ALA    78     -13.506 -75.911   0.830  1.00  0.00      BSYN  
ATOM    684    C ALA    78     -14.068 -76.295  -1.429  1.00  0.00      BSYN  
ATOM    685    O ALA    78     -14.542 -77.487  -1.558  1.00  0.00      BSYN  
ATOM    686    N ALA    79     -14.540 -75.344  -2.298  1.00  0.00      BSYN  
ATOM    687    H ALA    79     -14.043 -74.500  -2.273  1.00  0.00      BSYN  
ATOM    688   CA ALA    79     -15.600 -75.598  -3.204  1.00  0.00      BSYN  
ATOM    689   CB ALA    79     -16.934 -75.255  -2.537  1.00  0.00      BSYN  
ATOM    690    C ALA    79     -15.483 -74.781  -4.495  1.00  0.00      BSYN  
ATOM    691    O ALA    79     -15.986 -75.193  -5.578  1.00  0.00      BSYN  
ATOM    692    N ALA    80     -14.989 -73.533  -4.306  1.00  0.00      BSYN  
ATOM    693    H ALA    80     -14.787 -73.106  -3.447  1.00  0.00      BSYN  
ATOM    694   CA ALA    80     -14.624 -72.729  -5.486  1.00  0.00      BSYN  
ATOM    695   CB ALA    80     -15.664 -71.714  -5.655  1.00  0.00      BSYN  
ATOM    696    C ALA    80     -13.213 -72.249  -5.750  1.00  0.00      BSYN  
ATOM    697    O ALA    80     -12.588 -71.566  -4.976  1.00  0.00      BSYN  
ATOM    698    N THR    81     -12.753 -72.808  -6.882  1.00  0.00      BSYN  
ATOM    699    H THR    81     -13.407 -73.324  -7.399  1.00  0.00      BSYN  
ATOM    700   CA THR    81     -11.320 -72.656  -7.342  1.00  0.00      BSYN  
ATOM    701   CB THR    81     -10.712 -73.969  -7.736  1.00  0.00      BSYN  
ATOM    702  OG1 THR    81     -11.293 -74.991  -6.853  1.00  0.00      BSYN  
ATOM    703  HG1 THR    81     -10.613 -75.662  -6.756  1.00  0.00      BSYN  
ATOM    704  CG2 THR    81      -9.210 -73.972  -7.584  1.00  0.00      BSYN  
ATOM    705    C THR    81     -11.042 -71.589  -8.430  1.00  0.00      BSYN  
ATOM    706    O THR    81      -9.960 -71.258  -8.909  1.00  0.00      BSYN  
ATOM    707    N GLY    82     -12.136 -70.923  -8.779  1.00  0.00      BSYN  
ATOM    708    H GLY    82     -12.958 -71.324  -8.427  1.00  0.00      BSYN  
ATOM    709   CA GLY    82     -12.065 -69.891  -9.651  1.00  0.00      BSYN  
ATOM    710    C GLY    82     -13.055 -68.814  -9.033  1.00  0.00      BSYN  
ATOM    711    O GLY    82     -13.759 -68.992  -7.971  1.00  0.00      BSYN  
ATOM    712    N LEU    83     -13.160 -67.613  -9.558  1.00  0.00      BSYN  
ATOM    713    H LEU    83     -13.734 -66.917  -9.175  1.00  0.00      BSYN  
ATOM    714   CA LEU    83     -12.373 -67.216 -10.687  1.00  0.00      BSYN  
ATOM    715   CB LEU    83     -13.293 -67.053 -11.923  1.00  0.00      BSYN  
ATOM    716   CG LEU    83     -13.212 -67.947 -13.118  1.00  0.00      BSYN  
ATOM    717  CD1 LEU    83     -11.832 -67.910 -13.589  1.00  0.00      BSYN  
ATOM    718  CD2 LEU    83     -13.659 -69.381 -12.739  1.00  0.00      BSYN  
ATOM    719    C LEU    83     -11.414 -66.066 -10.410  1.00  0.00      BSYN  
ATOM    720    O LEU    83     -11.710 -65.034  -9.847  1.00  0.00      BSYN  
ATOM    721    N VAL    84     -10.148 -66.268 -10.689  1.00  0.00      BSYN  
ATOM    722    H VAL    84     -10.079 -67.092 -11.214  1.00  0.00      BSYN  
ATOM    723   CA VAL    84      -9.001 -65.415 -10.253  1.00  0.00      BSYN  
ATOM    724   CB VAL    84      -7.851 -66.315  -9.435  1.00  0.00      BSYN  
ATOM    725  CG1 VAL    84      -6.750 -65.471  -8.678  1.00  0.00      BSYN  
ATOM    726  CG2 VAL    84      -8.480 -67.400  -8.424  1.00  0.00      BSYN  
ATOM    727    C VAL    84      -8.526 -64.465 -11.287  1.00  0.00      BSYN  
ATOM    728    O VAL    84      -8.139 -65.089 -12.289  1.00  0.00      BSYN  
ATOM    729    N LYS    85      -8.528 -63.086 -11.382  1.00  0.00      BSYN  
ATOM    730    H LYS    85      -7.958 -62.617 -12.027  1.00  0.00      BSYN  
ATOM    731   CA LYS    85      -9.414 -62.257 -10.509  1.00  0.00      BSYN  
ATOM    732   CB LYS    85      -8.596 -61.780  -9.393  1.00  0.00      BSYN  
ATOM    733   CG LYS    85      -9.550 -60.738  -8.618  1.00  0.00      BSYN  
ATOM    734   CD LYS    85      -8.839 -60.161  -7.529  1.00  0.00      BSYN  
ATOM    735   CE LYS    85      -9.876 -59.409  -6.727  1.00  0.00      BSYN  
ATOM    736   NZ LYS    85      -9.423 -59.072  -5.393  1.00  0.00      BSYN  
ATOM    737  HZ1 LYS    85      -8.411 -58.846  -5.473  1.00  0.00      BSYN  
ATOM    738  HZ2 LYS    85     -10.061 -58.362  -4.982  1.00  0.00      BSYN  
ATOM    739  HZ3 LYS    85      -9.483 -59.843  -4.698  1.00  0.00      BSYN  
ATOM    740    C LYS    85      -9.782 -61.119 -11.477  1.00  0.00      BSYN  
ATOM    741    O LYS    85      -9.030 -60.231 -11.688  1.00  0.00      BSYN  
ATOM    742    N ARG    86     -10.866 -61.029 -12.319  1.00  0.00      BSYN  
ATOM    743    H ARG    86     -10.985 -60.227 -12.869  1.00  0.00      BSYN  
ATOM    744   CA ARG    86     -11.846 -62.051 -12.322  1.00  0.00      BSYN  
ATOM    745   CB ARG    86     -13.282 -61.521 -12.508  1.00  0.00      BSYN  
ATOM    746   CG ARG    86     -13.950 -60.938 -11.283  1.00  0.00      BSYN  
ATOM    747   CD ARG    86     -15.291 -60.204 -11.529  1.00  0.00      BSYN  
ATOM    748   NE ARG    86     -15.518 -59.336 -10.415  1.00  0.00      BSYN  
ATOM    749   HE ARG    86     -16.066 -59.621  -9.654  1.00  0.00      BSYN  
ATOM    750   CZ ARG    86     -15.180 -58.077 -10.504  1.00  0.00      BSYN  
ATOM    751  NH1 ARG    86     -15.760 -57.110  -9.691  1.00  0.00      BSYN  
ATOM    752 HH11 ARG    86     -15.515 -56.147  -9.795  1.00  0.00      BSYN  
ATOM    753 HH12 ARG    86     -16.415 -57.337  -8.970  1.00  0.00      BSYN  
ATOM    754  NH2 ARG    86     -14.302 -57.559 -11.449  1.00  0.00      BSYN  
ATOM    755 HH21 ARG    86     -14.053 -56.598 -11.564  1.00  0.00      BSYN  
ATOM    756 HH22 ARG    86     -13.934 -58.231 -12.092  1.00  0.00      BSYN  
ATOM    757    C ARG    86     -11.733 -63.158 -13.389  1.00  0.00      BSYN  
ATOM    758    O ARG    86     -12.366 -64.176 -13.339  1.00  0.00      BSYN  
ATOM    759    N GLU    87     -10.972 -62.706 -14.429  1.00  0.00      BSYN  
ATOM    760    H GLU    87     -10.328 -62.008 -14.187  1.00  0.00      BSYN  
ATOM    761   CA GLU    87     -10.863 -63.494 -15.703  1.00  0.00      BSYN  
ATOM    762   CB GLU    87     -11.362 -62.603 -16.825  1.00  0.00      BSYN  
ATOM    763   CG GLU    87     -12.836 -62.263 -16.722  1.00  0.00      BSYN  
ATOM    764   CD GLU    87     -13.444 -61.777 -18.011  1.00  0.00      BSYN  
ATOM    765  OE1 GLU    87     -14.218 -62.577 -18.568  1.00  0.00      BSYN  
ATOM    766  OE2 GLU    87     -13.083 -60.694 -18.503  1.00  0.00      BSYN  
ATOM    767    C GLU    87      -9.405 -63.929 -15.902  1.00  0.00      BSYN  
ATOM    768    O GLU    87      -8.443 -63.232 -15.669  1.00  0.00      BSYN  
ATOM    769    N GLU    88      -9.208 -65.211 -16.447  1.00  0.00      BSYN  
ATOM    770    H GLU    88      -9.904 -65.901 -16.477  1.00  0.00      BSYN  
ATOM    771   CA GLU    88      -7.864 -65.591 -16.806  1.00  0.00      BSYN  
ATOM    772   CB GLU    88      -7.333 -66.928 -16.450  1.00  0.00      BSYN  
ATOM    773   CG GLU    88      -8.112 -68.107 -17.061  1.00  0.00      BSYN  
ATOM    774   CD GLU    88      -7.595 -69.459 -16.559  1.00  0.00      BSYN  
ATOM    775  OE1 GLU    88      -7.071 -70.280 -17.352  1.00  0.00      BSYN  
ATOM    776  OE2 GLU    88      -7.754 -69.623 -15.356  1.00  0.00      BSYN  
ATOM    777    C GLU    88      -7.545 -65.252 -18.223  1.00  0.00      BSYN  
ATOM    778    O GLU    88      -6.370 -65.289 -18.596  1.00  0.00      BSYN  
ATOM    779    N PHE    89      -8.555 -64.847 -19.015  1.00  0.00      BSYN  
ATOM    780    H PHE    89      -9.475 -65.098 -18.790  1.00  0.00      BSYN  
ATOM    781   CA PHE    89      -8.362 -64.167 -20.222  1.00  0.00      BSYN  
ATOM    782   CB PHE    89      -8.625 -65.292 -21.292  1.00  0.00      BSYN  
ATOM    783   CG PHE    89      -7.250 -65.726 -21.799  1.00  0.00      BSYN  
ATOM    784  CD1 PHE    89      -6.783 -66.880 -21.269  1.00  0.00      BSYN  
ATOM    785  CD2 PHE    89      -6.588 -65.093 -22.829  1.00  0.00      BSYN  
ATOM    786  CE1 PHE    89      -5.585 -67.434 -21.661  1.00  0.00      BSYN  
ATOM    787  CE2 PHE    89      -5.483 -65.680 -23.345  1.00  0.00      BSYN  
ATOM    788   CZ PHE    89      -4.967 -66.827 -22.757  1.00  0.00      BSYN  
ATOM    789    C PHE    89      -9.478 -63.141 -20.352  1.00  0.00      BSYN  
ATOM    790    O PHE    89     -10.548 -63.568 -19.869  1.00  0.00      BSYN  
ATOM    791    N PRO    90      -9.335 -61.923 -20.808  1.00  0.00      BSYN  
ATOM    792   CD PRO    90      -7.977 -61.340 -20.828  1.00  0.00      BSYN  
ATOM    793   CA PRO    90     -10.393 -60.906 -20.892  1.00  0.00      BSYN  
ATOM    794   CB PRO    90      -9.616 -59.631 -20.826  1.00  0.00      BSYN  
ATOM    795   CG PRO    90      -8.204 -59.936 -20.205  1.00  0.00      BSYN  
ATOM    796    C PRO    90     -11.326 -60.954 -22.112  1.00  0.00      BSYN  
ATOM    797    O PRO    90     -10.980 -61.495 -23.101  1.00  0.00      BSYN  
ATOM    798    N THR    91     -12.588 -60.532 -21.786  1.00  0.00      BSYN  
ATOM    799    H THR    91     -12.667 -60.105 -20.907  1.00  0.00      BSYN  
ATOM    800   CA THR    91     -13.734 -60.556 -22.612  1.00  0.00      BSYN  
ATOM    801   CB THR    91     -15.021 -60.671 -21.974  1.00  0.00      BSYN  
ATOM    802  OG1 THR    91     -14.869 -60.131 -20.666  1.00  0.00      BSYN  
ATOM    803  HG1 THR    91     -14.505 -60.762 -20.041  1.00  0.00      BSYN  
ATOM    804  CG2 THR    91     -15.636 -62.208 -21.681  1.00  0.00      BSYN  
ATOM    805    C THR    91     -13.838 -59.478 -23.726  1.00  0.00      BSYN  
ATOM    806    O THR    91     -13.760 -59.690 -24.946  1.00  0.00      BSYN  
ATOM    807    N ASP    92     -13.760 -58.274 -23.206  1.00  0.00      BSYN  
ATOM    808    H ASP    92     -13.746 -58.319 -22.227  1.00  0.00      BSYN  
ATOM    809   CA ASP    92     -13.593 -57.052 -24.073  1.00  0.00      BSYN  
ATOM    810   CB ASP    92     -14.113 -55.717 -23.441  1.00  0.00      BSYN  
ATOM    811   CG ASP    92     -13.859 -54.433 -24.134  1.00  0.00      BSYN  
ATOM    812  OD1 ASP    92     -13.507 -53.427 -23.442  1.00  0.00      BSYN  
ATOM    813  OD2 ASP    92     -14.052 -54.365 -25.325  1.00  0.00      BSYN  
ATOM    814    C ASP    92     -12.150 -56.913 -24.600  1.00  0.00      BSYN  
ATOM    815    O ASP    92     -11.185 -56.283 -24.051  1.00  0.00      BSYN  
ATOM    816    N LEU    93     -12.101 -57.576 -25.694  1.00  0.00      BSYN  
ATOM    817    H LEU    93     -12.766 -57.954 -26.306  1.00  0.00      BSYN  
ATOM    818   CA LEU    93     -10.904 -57.833 -26.391  1.00  0.00      BSYN  
ATOM    819   CB LEU    93     -10.576 -59.344 -26.270  1.00  0.00      BSYN  
ATOM    820   CG LEU    93      -9.240 -59.920 -26.539  1.00  0.00      BSYN  
ATOM    821  CD1 LEU    93      -8.136 -59.202 -25.862  1.00  0.00      BSYN  
ATOM    822  CD2 LEU    93      -9.050 -61.357 -26.410  1.00  0.00      BSYN  
ATOM    823    C LEU    93     -11.087 -57.377 -27.819  1.00  0.00      BSYN  
ATOM    824    O LEU    93     -11.621 -58.223 -28.624  1.00  0.00      BSYN  
ATOM    825    N LYS    94     -10.484 -56.275 -28.389  1.00  0.00      BSYN  
ATOM    826    H LYS    94     -10.529 -56.308 -29.367  1.00  0.00      BSYN  
ATOM    827   CA LYS    94      -9.634 -55.337 -27.622  1.00  0.00      BSYN  
ATOM    828   CB LYS    94      -9.004 -54.477 -28.653  1.00  0.00      BSYN  
ATOM    829   CG LYS    94      -8.005 -55.245 -29.503  1.00  0.00      BSYN  
ATOM    830   CD LYS    94      -8.020 -54.755 -30.926  1.00  0.00      BSYN  
ATOM    831   CE LYS    94      -7.054 -55.365 -31.829  1.00  0.00      BSYN  
ATOM    832   NZ LYS    94      -7.369 -55.149 -33.235  1.00  0.00      BSYN  
ATOM    833  HZ1 LYS    94      -8.127 -55.825 -33.458  1.00  0.00      BSYN  
ATOM    834  HZ2 LYS    94      -7.677 -54.186 -33.481  1.00  0.00      BSYN  
ATOM    835  HZ3 LYS    94      -6.609 -55.404 -33.898  1.00  0.00      BSYN  
ATOM    836    C LYS    94     -10.498 -54.411 -26.727  1.00  0.00      BSYN  
ATOM    837    O LYS    94     -11.599 -54.007 -27.145  1.00  0.00      BSYN  
ATOM    838    N PRO    95      -9.937 -53.944 -25.625  1.00  0.00      BSYN  
ATOM    839   CD PRO    95      -8.601 -54.202 -25.203  1.00  0.00      BSYN  
ATOM    840   CA PRO    95     -10.608 -53.067 -24.631  1.00  0.00      BSYN  
ATOM    841   CB PRO    95      -9.612 -52.888 -23.574  1.00  0.00      BSYN  
ATOM    842   CG PRO    95      -8.683 -54.109 -23.607  1.00  0.00      BSYN  
ATOM    843    C PRO    95     -10.963 -51.706 -25.262  1.00  0.00      BSYN  
ATOM    844    O PRO    95     -10.102 -51.251 -26.010  1.00  0.00      BSYN  
ATOM    845    N GLU    96     -12.159 -51.071 -24.883  1.00  0.00      BSYN  
ATOM    846    H GLU    96     -12.790 -51.485 -24.259  1.00  0.00      BSYN  
ATOM    847   CA GLU    96     -12.529 -49.605 -25.138  1.00  0.00      BSYN  
ATOM    848   CB GLU    96     -12.436 -49.215 -26.609  1.00  0.00      BSYN  
ATOM    849   CG GLU    96     -12.507 -47.679 -26.616  1.00  0.00      BSYN  
ATOM    850   CD GLU    96     -12.606 -47.164 -27.968  1.00  0.00      BSYN  
ATOM    851  OE1 GLU    96     -11.586 -46.816 -28.613  1.00  0.00      BSYN  
ATOM    852  OE2 GLU    96     -13.773 -47.004 -28.379  1.00  0.00      BSYN  
ATOM    853    C GLU    96     -13.969 -49.507 -24.670  1.00  0.00      BSYN  
ATOM    854    O GLU    96     -14.246 -48.461 -24.007  1.00  0.00      BSYN  
ATOM    855    N GLU    97     -14.874 -50.536 -24.860  1.00  0.00      BSYN  
ATOM    856    H GLU    97     -14.649 -51.442 -25.158  1.00  0.00      BSYN  
ATOM    857   CA GLU    97     -16.280 -50.219 -24.642  1.00  0.00      BSYN  
ATOM    858   CB GLU    97     -17.073 -50.069 -25.846  1.00  0.00      BSYN  
ATOM    859   CG GLU    97     -16.852 -48.672 -26.421  1.00  0.00      BSYN  
ATOM    860   CD GLU    97     -17.381 -47.532 -25.606  1.00  0.00      BSYN  
ATOM    861  OE1 GLU    97     -16.712 -46.563 -25.198  1.00  0.00      BSYN  
ATOM    862  OE2 GLU    97     -18.649 -47.543 -25.383  1.00  0.00      BSYN  
ATOM    863    C GLU    97     -16.809 -51.383 -23.716  1.00  0.00      BSYN  
ATOM    864    O GLU    97     -17.206 -52.379 -24.330  1.00  0.00      BSYN  
ATOM    865    N VAL    98     -16.945 -51.136 -22.445  1.00  0.00      BSYN  
ATOM    866    H VAL    98     -16.711 -50.271 -22.048  1.00  0.00      BSYN  
ATOM    867   CA VAL    98     -17.411 -52.108 -21.525  1.00  0.00      BSYN  
ATOM    868   CB VAL    98     -16.669 -52.217 -20.201  1.00  0.00      BSYN  
ATOM    869  CG1 VAL    98     -15.284 -52.961 -20.326  1.00  0.00      BSYN  
ATOM    870  CG2 VAL    98     -16.457 -50.810 -19.553  1.00  0.00      BSYN  
ATOM    871    C VAL    98     -18.942 -51.971 -21.243  1.00  0.00      BSYN  
ATOM    872    O VAL    98     -19.452 -50.881 -21.027  1.00  0.00      BSYN  
ATOM    873    N ALA    99     -19.624 -53.118 -21.225  1.00  0.00      BSYN  
ATOM    874    H ALA    99     -19.178 -53.881 -21.647  1.00  0.00      BSYN  
ATOM    875   CA ALA    99     -21.074 -53.212 -21.127  1.00  0.00      BSYN  
ATOM    876   CB ALA    99     -21.550 -52.795 -22.538  1.00  0.00      BSYN  
ATOM    877    C ALA    99     -21.598 -54.681 -20.773  1.00  0.00      BSYN  
ATOM    878    O ALA    99     -21.458 -55.697 -21.462  1.00  0.00      BSYN  
ATOM    879    N GLN   100     -22.176 -54.645 -19.537  1.00  0.00      BSYN  
ATOM    880    H GLN   100     -22.022 -53.837 -19.004  1.00  0.00      BSYN  
ATOM    881   CA GLN   100     -22.585 -55.854 -18.895  1.00  0.00      BSYN  
ATOM    882   CB GLN   100     -21.673 -55.957 -17.631  1.00  0.00      BSYN  
ATOM    883   CG GLN   100     -21.200 -57.363 -17.060  1.00  0.00      BSYN  
ATOM    884   CD GLN   100     -19.833 -57.336 -16.409  1.00  0.00      BSYN  
ATOM    885  OE1 GLN   100     -19.514 -57.020 -15.288  1.00  0.00      BSYN  
ATOM    886  NE2 GLN   100     -18.893 -57.714 -17.357  1.00  0.00      BSYN  
ATOM    887 HE21 GLN   100     -18.004 -57.707 -16.946  1.00  0.00      BSYN  
ATOM    888 HE22 GLN   100     -19.186 -57.875 -18.278  1.00  0.00      BSYN  
ATOM    889    C GLN   100     -24.086 -56.284 -18.855  1.00  0.00      BSYN  
ATOM    890    O GLN   100     -24.873 -55.933 -17.877  1.00  0.00      BSYN  
ATOM    891    N GLU   101     -24.373 -57.029 -19.912  1.00  0.00      BSYN  
ATOM    892    H GLU   101     -23.683 -57.314 -20.546  1.00  0.00      BSYN  
ATOM    893   CA GLU   101     -25.649 -57.613 -20.065  1.00  0.00      BSYN  
ATOM    894   CB GLU   101     -25.834 -58.150 -21.423  1.00  0.00      BSYN  
ATOM    895   CG GLU   101     -25.776 -56.934 -22.427  1.00  0.00      BSYN  
ATOM    896   CD GLU   101     -26.854 -56.690 -23.327  1.00  0.00      BSYN  
ATOM    897  OE1 GLU   101     -27.896 -56.365 -22.837  1.00  0.00      BSYN  
ATOM    898  OE2 GLU   101     -26.612 -56.866 -24.527  1.00  0.00      BSYN  
ATOM    899    C GLU   101     -26.131 -58.629 -18.972  1.00  0.00      BSYN  
ATOM    900    O GLU   101     -25.166 -59.335 -18.593  1.00  0.00      BSYN  
ATOM    901    N ALA   102     -27.394 -58.647 -18.541  1.00  0.00      BSYN  
ATOM    902    H ALA   102     -27.939 -58.186 -19.213  1.00  0.00      BSYN  
ATOM    903   CA ALA   102     -27.913 -59.456 -17.521  1.00  0.00      BSYN  
ATOM    904   CB ALA   102     -28.969 -58.465 -16.954  1.00  0.00      BSYN  
ATOM    905    C ALA   102     -28.621 -60.548 -18.239  1.00  0.00      BSYN  
ATOM    906    O ALA   102     -28.219 -61.727 -18.170  1.00  0.00      BSYN  
ATOM    907    N ALA   103     -29.693 -60.212 -19.008  1.00  0.00      BSYN  
ATOM    908    H ALA   103     -29.861 -59.271 -19.226  1.00  0.00      BSYN  
ATOM    909   CA ALA   103     -30.627 -61.319 -19.452  1.00  0.00      BSYN  
ATOM    910   CB ALA   103     -31.340 -61.819 -18.260  1.00  0.00      BSYN  
ATOM    911    C ALA   103     -31.457 -60.991 -20.708  1.00  0.00      BSYN  
ATOM    912    O ALA   103     -31.702 -59.788 -20.928  1.00  0.00      BSYN  
ATOM    913    N GLU   104     -31.742 -61.851 -21.673  1.00  0.00      BSYN  
ATOM    914    H GLU   104     -31.232 -62.679 -21.792  1.00  0.00      BSYN  
ATOM    915   CA GLU   104     -32.944 -61.681 -22.574  1.00  0.00      BSYN  
ATOM    916   CB GLU   104     -32.821 -62.531 -23.823  1.00  0.00      BSYN  
ATOM    917   CG GLU   104     -33.902 -62.159 -24.856  1.00  0.00      BSYN  
ATOM    918   CD GLU   104     -33.511 -61.101 -25.857  1.00  0.00      BSYN  
ATOM    919  OE1 GLU   104     -33.880 -61.261 -26.994  1.00  0.00      BSYN  
ATOM    920  OE2 GLU   104     -32.750 -60.247 -25.491  1.00  0.00      BSYN  
ATOM    921    C GLU   104     -34.223 -62.016 -21.898  1.00  0.00      BSYN  
ATOM    922    O GLU   104     -35.116 -61.150 -21.796  1.00  0.00      BSYN  
ATOM    923    N GLU   105     -34.397 -63.303 -21.518  1.00  0.00      BSYN  
ATOM    924    H GLU   105     -33.795 -64.015 -21.822  1.00  0.00      BSYN  
ATOM    925   CA GLU   105     -35.537 -63.816 -20.899  1.00  0.00      BSYN  
ATOM    926   CB GLU   105     -36.594 -64.269 -21.926  1.00  0.00      BSYN  
ATOM    927   CG GLU   105     -37.827 -64.749 -21.177  1.00  0.00      BSYN  
ATOM    928   CD GLU   105     -38.675 -65.554 -22.116  1.00  0.00      BSYN  
ATOM    929  OE1 GLU   105     -39.403 -64.879 -22.888  1.00  0.00      BSYN  
ATOM    930  OE2 GLU   105     -38.503 -66.769 -22.074  1.00  0.00      BSYN  
ATOM    931    C GLU   105     -35.184 -64.935 -19.894  1.00  0.00      BSYN  
ATOM    932    O GLU   105     -34.281 -65.767 -20.170  1.00  0.00      BSYN  
ATOM    933    N PRO   106     -35.633 -64.928 -18.644  1.00  0.00      BSYN  
ATOM    934   CD PRO   106     -36.060 -63.756 -17.841  1.00  0.00      BSYN  
ATOM    935   CA PRO   106     -35.472 -65.949 -17.653  1.00  0.00      BSYN  
ATOM    936   CB PRO   106     -36.262 -65.344 -16.539  1.00  0.00      BSYN  
ATOM    937   CG PRO   106     -37.199 -64.272 -16.996  1.00  0.00      BSYN  
ATOM    938    C PRO   106     -36.015 -67.248 -18.148  1.00  0.00      BSYN  
ATOM    939    O PRO   106     -37.201 -67.392 -18.391  1.00  0.00      BSYN  
ATOM    940    N LEU   107     -35.065 -68.178 -18.369  1.00  0.00      BSYN  
ATOM    941    H LEU   107     -34.160 -67.804 -18.328  1.00  0.00      BSYN  
ATOM    942   CA LEU   107     -35.412 -69.530 -18.827  1.00  0.00      BSYN  
ATOM    943   CB LEU   107     -34.437 -70.072 -19.927  1.00  0.00      BSYN  
ATOM    944   CG LEU   107     -32.927 -70.339 -19.668  1.00  0.00      BSYN  
ATOM    945  CD1 LEU   107     -32.370 -71.329 -20.700  1.00  0.00      BSYN  
ATOM    946  CD2 LEU   107     -32.235 -68.934 -19.520  1.00  0.00      BSYN  
ATOM    947    C LEU   107     -35.774 -70.556 -17.724  1.00  0.00      BSYN  
ATOM    948    O LEU   107     -35.905 -71.745 -17.959  1.00  0.00      BSYN  
ATOM    949    N ILE   108     -35.740 -69.936 -16.529  1.00  0.00      BSYN  
ATOM    950    H ILE   108     -35.218 -69.123 -16.367  1.00  0.00      BSYN  
ATOM    951   CA ILE   108     -36.167 -70.746 -15.411  1.00  0.00      BSYN  
ATOM    952   CB ILE   108     -35.283 -70.414 -14.119  1.00  0.00      BSYN  
ATOM    953  CG2 ILE   108     -33.908 -70.942 -14.387  1.00  0.00      BSYN  
ATOM    954  CG1 ILE   108     -35.586 -68.901 -13.776  1.00  0.00      BSYN  
ATOM    955   CD ILE   108     -35.349 -68.482 -12.250  1.00  0.00      BSYN  
ATOM    956    C ILE   108     -37.673 -70.790 -15.070  1.00  0.00      BSYN  
ATOM    957    O ILE   108     -38.177 -71.659 -14.231  1.00  0.00      BSYN  
ATOM    958    N GLU   109     -38.419 -69.871 -15.608  1.00  0.00      BSYN  
ATOM    959    H GLU   109     -37.908 -69.402 -16.300  1.00  0.00      BSYN  
ATOM    960   CA GLU   109     -39.818 -69.443 -15.412  1.00  0.00      BSYN  
ATOM    961   CB GLU   109     -40.123 -68.875 -14.027  1.00  0.00      BSYN  
ATOM    962   CG GLU   109     -41.602 -68.595 -13.627  1.00  0.00      BSYN  
ATOM    963   CD GLU   109     -42.393 -69.774 -13.042  1.00  0.00      BSYN  
ATOM    964  OE1 GLU   109     -42.823 -70.685 -13.798  1.00  0.00      BSYN  
ATOM    965  OE2 GLU   109     -42.536 -69.863 -11.827  1.00  0.00      BSYN  
ATOM    966    C GLU   109     -40.238 -68.402 -16.456  1.00  0.00      BSYN  
ATOM    967    O GLU   109     -39.515 -67.395 -16.748  1.00  0.00      BSYN  
ATOM    968    N PRO   110     -41.321 -68.589 -17.100  1.00  0.00      BSYN  
ATOM    969   CD PRO   110     -41.763 -69.870 -17.479  1.00  0.00      BSYN  
ATOM    970   CA PRO   110     -41.882 -67.572 -17.907  1.00  0.00      BSYN  
ATOM    971   CB PRO   110     -42.634 -68.394 -19.026  1.00  0.00      BSYN  
ATOM    972   CG PRO   110     -42.925 -69.615 -18.363  1.00  0.00      BSYN  
ATOM    973    C PRO   110     -42.796 -66.482 -17.318  1.00  0.00      BSYN  
ATOM    974    O PRO   110     -42.472 -65.356 -17.665  1.00  0.00      BSYN  
ATOM    975    N LEU   111     -43.811 -66.899 -16.591  1.00  0.00      BSYN  
ATOM    976    H LEU   111     -44.166 -67.810 -16.529  1.00  0.00      BSYN  
ATOM    977   CA LEU   111     -44.737 -65.934 -16.062  1.00  0.00      BSYN  
ATOM    978   CB LEU   111     -46.063 -66.039 -16.732  1.00  0.00      BSYN  
ATOM    979   CG LEU   111     -47.378 -65.273 -16.251  1.00  0.00      BSYN  
ATOM    980  CD1 LEU   111     -47.484 -63.784 -16.514  1.00  0.00      BSYN  
ATOM    981  CD2 LEU   111     -48.624 -65.866 -16.951  1.00  0.00      BSYN  
ATOM    982    C LEU   111     -44.782 -65.753 -14.593  1.00  0.00      BSYN  
ATOM    983    O LEU   111     -44.906 -66.697 -13.826  1.00  0.00      BSYN  
ATOM    984    N MET   112     -44.497 -64.535 -14.243  1.00  0.00      BSYN  
ATOM    985    H MET   112     -44.050 -63.934 -14.876  1.00  0.00      BSYN  
ATOM    986   CA MET   112     -44.414 -64.106 -12.769  1.00  0.00      BSYN  
ATOM    987   CB MET   112     -43.407 -62.988 -12.714  1.00  0.00      BSYN  
ATOM    988   CG MET   112     -42.064 -63.324 -12.989  1.00  0.00      BSYN  
ATOM    989   SD MET   112     -40.972 -63.278 -11.515  1.00  0.00      BSYN  
ATOM    990   CE MET   112     -39.864 -62.006 -12.080  1.00  0.00      BSYN  
ATOM    991    C MET   112     -45.794 -63.650 -12.220  1.00  0.00      BSYN  
ATOM    992    O MET   112     -45.839 -62.760 -11.367  1.00  0.00      BSYN  
ATOM    993    N GLU   113     -46.830 -64.243 -12.773  1.00  0.00      BSYN  
ATOM    994    H GLU   113     -46.578 -64.421 -13.703  1.00  0.00      BSYN  
ATOM    995   CA GLU   113     -48.092 -64.175 -12.150  1.00  0.00      BSYN  
ATOM    996   CB GLU   113     -48.969 -63.073 -12.779  1.00  0.00      BSYN  
ATOM    997   CG GLU   113     -48.533 -61.652 -12.920  1.00  0.00      BSYN  
ATOM    998   CD GLU   113     -49.693 -60.666 -13.206  1.00  0.00      BSYN  
ATOM    999  OE1 GLU   113     -50.357 -60.008 -12.340  1.00  0.00      BSYN  
ATOM   1000  OE2 GLU   113     -50.130 -60.729 -14.329  1.00  0.00      BSYN  
ATOM   1001    C GLU   113     -49.105 -65.462 -12.171  1.00  0.00      BSYN  
ATOM   1002    O GLU   113     -49.742 -65.699 -13.180  1.00  0.00      BSYN  
ATOM   1003    N PRO   114     -49.204 -66.143 -11.046  1.00  0.00      BSYN  
ATOM   1004   CD PRO   114     -48.243 -65.811  -9.928  1.00  0.00      BSYN  
ATOM   1005   CA PRO   114     -50.271 -67.221 -10.742  1.00  0.00      BSYN  
ATOM   1006   CB PRO   114     -50.079 -67.365  -9.258  1.00  0.00      BSYN  
ATOM   1007   CG PRO   114     -48.607 -66.989  -9.029  1.00  0.00      BSYN  
ATOM   1008    C PRO   114     -51.710 -66.773 -11.022  1.00  0.00      BSYN  
ATOM   1009    O PRO   114     -52.446 -67.543 -11.677  1.00  0.00      BSYN  
ATOM   1010    N GLU   115     -52.013 -65.611 -10.455  1.00  0.00      BSYN  
ATOM   1011    H GLU   115     -51.349 -65.150  -9.901  1.00  0.00      BSYN  
ATOM   1012   CA GLU   115     -53.328 -65.079 -10.588  1.00  0.00      BSYN  
ATOM   1013   CB GLU   115     -53.546 -64.187  -9.411  1.00  0.00      BSYN  
ATOM   1014   CG GLU   115     -53.610 -64.938  -8.072  1.00  0.00      BSYN  
ATOM   1015   CD GLU   115     -54.610 -66.123  -7.890  1.00  0.00      BSYN  
ATOM   1016  OE1 GLU   115     -54.298 -67.309  -7.987  1.00  0.00      BSYN  
ATOM   1017  OE2 GLU   115     -55.707 -65.794  -7.554  1.00  0.00      BSYN  
ATOM   1018    C GLU   115     -53.762 -64.411 -11.875  1.00  0.00      BSYN  
ATOM   1019    O GLU   115     -54.877 -63.932 -12.048  1.00  0.00      BSYN  
ATOM   1020    N GLY   116     -52.878 -64.362 -12.873  1.00  0.00      BSYN  
ATOM   1021    H GLY   116     -51.960 -64.703 -12.895  1.00  0.00      BSYN  
ATOM   1022   CA GLY   116     -53.251 -63.729 -14.092  1.00  0.00      BSYN  
ATOM   1023    C GLY   116     -52.581 -64.598 -15.161  1.00  0.00      BSYN  
ATOM   1024    O GLY   116     -51.400 -64.325 -15.421  1.00  0.00      BSYN  
ATOM   1025    N GLU   117     -53.225 -65.737 -15.530  1.00  0.00      BSYN  
ATOM   1026    H GLU   117     -54.123 -65.904 -15.174  1.00  0.00      BSYN  
ATOM   1027   CA GLU   117     -52.515 -66.547 -16.528  1.00  0.00      BSYN  
ATOM   1028   CB GLU   117     -52.939 -67.952 -16.461  1.00  0.00      BSYN  
ATOM   1029   CG GLU   117     -52.344 -68.551 -15.145  1.00  0.00      BSYN  
ATOM   1030   CD GLU   117     -52.714 -70.005 -15.153  1.00  0.00      BSYN  
ATOM   1031  OE1 GLU   117     -51.884 -70.731 -15.618  1.00  0.00      BSYN  
ATOM   1032  OE2 GLU   117     -53.689 -70.417 -14.628  1.00  0.00      BSYN  
ATOM   1033    C GLU   117     -52.685 -66.148 -18.033  1.00  0.00      BSYN  
ATOM   1034    O GLU   117     -53.721 -66.315 -18.562  1.00  0.00      BSYN  
ATOM   1035    N SER   118     -51.659 -65.779 -18.804  1.00  0.00      BSYN  
ATOM   1036    H SER   118     -50.798 -65.392 -18.542  1.00  0.00      BSYN  
ATOM   1037   CA SER   118     -51.744 -65.730 -20.245  1.00  0.00      BSYN  
ATOM   1038   CB SER   118     -50.658 -64.801 -20.975  1.00  0.00      BSYN  
ATOM   1039   OG SER   118     -49.259 -65.267 -20.812  1.00  0.00      BSYN  
ATOM   1040   HG SER   118     -49.384 -66.202 -20.633  1.00  0.00      BSYN  
ATOM   1041    C SER   118     -51.768 -67.039 -21.074  1.00  0.00      BSYN  
ATOM   1042    O SER   118     -50.653 -67.385 -21.532  1.00  0.00      BSYN  
ATOM   1043    N TYR   119     -52.951 -67.651 -21.150  1.00  0.00      BSYN  
ATOM   1044    H TYR   119     -53.641 -67.172 -20.645  1.00  0.00      BSYN  
ATOM   1045   CA TYR   119     -53.261 -68.831 -21.835  1.00  0.00      BSYN  
ATOM   1046   CB TYR   119     -52.496 -70.132 -21.292  1.00  0.00      BSYN  
ATOM   1047   CG TYR   119     -52.486 -71.518 -21.954  1.00  0.00      BSYN  
ATOM   1048  CD1 TYR   119     -52.856 -72.625 -21.279  1.00  0.00      BSYN  
ATOM   1049  CE1 TYR   119     -52.624 -73.883 -21.882  1.00  0.00      BSYN  
ATOM   1050  CD2 TYR   119     -51.990 -71.635 -23.290  1.00  0.00      BSYN  
ATOM   1051  CE2 TYR   119     -51.990 -72.824 -23.880  1.00  0.00      BSYN  
ATOM   1052   CZ TYR   119     -52.229 -73.973 -23.178  1.00  0.00      BSYN  
ATOM   1053   OH TYR   119     -51.949 -75.163 -23.854  1.00  0.00      BSYN  
ATOM   1054   HH TYR   119     -52.791 -75.458 -24.210  1.00  0.00      BSYN  
ATOM   1055    C TYR   119     -54.727 -69.139 -22.067  1.00  0.00      BSYN  
ATOM   1056    O TYR   119     -55.305 -70.176 -21.587  1.00  0.00      BSYN  
ATOM   1057    N GLU   120     -55.296 -68.060 -22.757  1.00  0.00      BSYN  
ATOM   1058    H GLU   120     -54.720 -67.287 -22.937  1.00  0.00      BSYN  
ATOM   1059   CA GLU   120     -56.723 -67.924 -23.061  1.00  0.00      BSYN  
ATOM   1060   CB GLU   120     -57.120 -66.378 -23.016  1.00  0.00      BSYN  
ATOM   1061   CG GLU   120     -56.907 -65.808 -21.601  1.00  0.00      BSYN  
ATOM   1062   CD GLU   120     -57.028 -64.347 -21.381  1.00  0.00      BSYN  
ATOM   1063  OE1 GLU   120     -57.935 -63.816 -20.750  1.00  0.00      BSYN  
ATOM   1064  OE2 GLU   120     -56.257 -63.608 -22.035  1.00  0.00      BSYN  
ATOM   1065    C GLU   120     -56.869 -68.580 -24.388  1.00  0.00      BSYN  
ATOM   1066    O GLU   120     -57.744 -69.515 -24.402  1.00  0.00      BSYN  
ATOM   1067    N ASP   121     -56.209 -68.231 -25.449  1.00  0.00      BSYN  
ATOM   1068    H ASP   121     -55.734 -67.375 -25.491  1.00  0.00      BSYN  
ATOM   1069   CA ASP   121     -56.205 -68.878 -26.720  1.00  0.00      BSYN  
ATOM   1070   CB ASP   121     -55.348 -67.973 -27.615  1.00  0.00      BSYN  
ATOM   1071   CG ASP   121     -53.901 -67.851 -27.383  1.00  0.00      BSYN  
ATOM   1072  OD1 ASP   121     -53.188 -68.428 -28.213  1.00  0.00      BSYN  
ATOM   1073  OD2 ASP   121     -53.511 -67.467 -26.246  1.00  0.00      BSYN  
ATOM   1074    C ASP   121     -55.698 -70.329 -26.699  1.00  0.00      BSYN  
ATOM   1075    O ASP   121     -54.528 -70.558 -26.483  1.00  0.00      BSYN  
ATOM   1076    N PRO   122     -56.652 -71.294 -26.843  1.00  0.00      BSYN  
ATOM   1077   CD PRO   122     -58.121 -71.044 -27.086  1.00  0.00      BSYN  
ATOM   1078   CA PRO   122     -56.460 -72.703 -26.806  1.00  0.00      BSYN  
ATOM   1079   CB PRO   122     -57.767 -73.266 -26.264  1.00  0.00      BSYN  
ATOM   1080   CG PRO   122     -58.787 -72.317 -26.684  1.00  0.00      BSYN  
ATOM   1081    C PRO   122     -56.021 -73.442 -28.086  1.00  0.00      BSYN  
ATOM   1082    O PRO   122     -56.869 -73.563 -29.026  1.00  0.00      BSYN  
ATOM   1083    N PRO   123     -54.850 -74.172 -28.163  1.00  0.00      BSYN  
ATOM   1084   CD PRO   123     -53.775 -74.013 -27.130  1.00  0.00      BSYN  
ATOM   1085   CA PRO   123     -54.236 -74.683 -29.409  1.00  0.00      BSYN  
ATOM   1086   CB PRO   123     -52.773 -74.682 -29.061  1.00  0.00      BSYN  
ATOM   1087   CG PRO   123     -52.557 -73.760 -27.883  1.00  0.00      BSYN  
ATOM   1088    C PRO   123     -54.713 -76.019 -29.814  1.00  0.00      BSYN  
ATOM   1089    O PRO   123     -54.586 -76.399 -30.941  1.00  0.00      BSYN  
ATOM   1090    N GLN   124     -55.332 -76.754 -28.924  1.00  0.00      BSYN  
ATOM   1091    H GLN   124     -55.612 -76.317 -28.092  1.00  0.00      BSYN  
ATOM   1092   CA GLN   124     -55.564 -78.242 -29.079  1.00  0.00      BSYN  
ATOM   1093   CB GLN   124     -55.583 -78.905 -27.640  1.00  0.00      BSYN  
ATOM   1094   CG GLN   124     -54.243 -79.060 -26.972  1.00  0.00      BSYN  
ATOM   1095   CD GLN   124     -54.326 -78.984 -25.433  1.00  0.00      BSYN  
ATOM   1096  OE1 GLN   124     -53.443 -78.458 -24.828  1.00  0.00      BSYN  
ATOM   1097  NE2 GLN   124     -55.356 -79.565 -24.861  1.00  0.00      BSYN  
ATOM   1098 HE21 GLN   124     -55.987 -80.068 -25.418  1.00  0.00      BSYN  
ATOM   1099 HE22 GLN   124     -55.629 -79.332 -23.950  1.00  0.00      BSYN  
ATOM   1100    C GLN   124     -56.780 -78.699 -29.736  1.00  0.00      BSYN  
ATOM   1101    O GLN   124     -57.827 -78.335 -29.224  1.00  0.00      BSYN  
ATOM   1102    N GLU   125     -56.974 -79.365 -30.822  1.00  0.00      BSYN  
ATOM   1103    H GLU   125     -57.775 -79.901 -30.999  1.00  0.00      BSYN  
ATOM   1104   CA GLU   125     -56.068 -79.552 -31.898  1.00  0.00      BSYN  
ATOM   1105   CB GLU   125     -56.072 -81.032 -32.403  1.00  0.00      BSYN  
ATOM   1106   CG GLU   125     -57.406 -81.622 -32.810  1.00  0.00      BSYN  
ATOM   1107   CD GLU   125     -57.365 -82.960 -33.304  1.00  0.00      BSYN  
ATOM   1108  OE1 GLU   125     -57.313 -83.274 -34.494  1.00  0.00      BSYN  
ATOM   1109  OE2 GLU   125     -57.464 -83.781 -32.383  1.00  0.00      BSYN  
ATOM   1110    C GLU   125     -55.842 -78.587 -33.096  1.00  0.00      BSYN  
ATOM   1111    O GLU   125     -55.270 -78.784 -34.157  1.00  0.00      BSYN  
ATOM   1112    N GLU   126     -56.438 -77.414 -32.909  1.00  0.00      BSYN  
ATOM   1113    H GLU   126     -56.899 -77.300 -32.052  1.00  0.00      BSYN  
ATOM   1114   CA GLU   126     -56.801 -76.398 -33.860  1.00  0.00      BSYN  
ATOM   1115   CB GLU   126     -57.724 -75.392 -33.202  1.00  0.00      BSYN  
ATOM   1116   CG GLU   126     -58.951 -76.078 -32.564  1.00  0.00      BSYN  
ATOM   1117   CD GLU   126     -60.232 -76.274 -33.365  1.00  0.00      BSYN  
ATOM   1118  OE1 GLU   126     -60.937 -77.195 -32.885  1.00  0.00      BSYN  
ATOM   1119  OE2 GLU   126     -60.490 -75.542 -34.307  1.00  0.00      BSYN  
ATOM   1120    C GLU   126     -55.804 -75.663 -34.719  1.00  0.00      BSYN  
ATOM   1121    O GLU   126     -55.915 -75.595 -35.930  1.00  0.00      BSYN  
ATOM   1122    N TYR   127     -54.882 -75.075 -33.974  1.00  0.00      BSYN  
ATOM   1123    H TYR   127     -54.859 -75.323 -33.026  1.00  0.00      BSYN  
ATOM   1124   CA TYR   127     -54.081 -74.050 -34.657  1.00  0.00      BSYN  
ATOM   1125   CB TYR   127     -53.971 -72.647 -33.896  1.00  0.00      BSYN  
ATOM   1126   CG TYR   127     -55.358 -72.194 -33.499  1.00  0.00      BSYN  
ATOM   1127  CD1 TYR   127     -56.185 -71.569 -34.459  1.00  0.00      BSYN  
ATOM   1128  CE1 TYR   127     -57.441 -71.289 -34.194  1.00  0.00      BSYN  
ATOM   1129  CD2 TYR   127     -55.817 -72.540 -32.298  1.00  0.00      BSYN  
ATOM   1130  CE2 TYR   127     -57.167 -72.341 -31.909  1.00  0.00      BSYN  
ATOM   1131   CZ TYR   127     -57.959 -71.681 -32.903  1.00  0.00      BSYN  
ATOM   1132   OH TYR   127     -59.259 -71.382 -32.557  1.00  0.00      BSYN  
ATOM   1133   HH TYR   127     -59.595 -72.054 -31.960  1.00  0.00      BSYN  
ATOM   1134    C TYR   127     -52.610 -74.468 -34.674  1.00  0.00      BSYN  
ATOM   1135    O TYR   127     -51.871 -74.323 -33.684  1.00  0.00      BSYN  
ATOM   1136    N GLN   128     -52.446 -75.024 -35.886  1.00  0.00      BSYN  
ATOM   1137    H GLN   128     -53.146 -75.006 -36.572  1.00  0.00      BSYN  
ATOM   1138   CA GLN   128     -51.196 -75.593 -36.069  1.00  0.00      BSYN  
ATOM   1139   CB GLN   128     -51.144 -77.120 -35.983  1.00  0.00      BSYN  
ATOM   1140   CG GLN   128     -51.774 -77.719 -34.670  1.00  0.00      BSYN  
ATOM   1141   CD GLN   128     -51.296 -79.098 -34.078  1.00  0.00      BSYN  
ATOM   1142  OE1 GLN   128     -50.864 -79.225 -32.948  1.00  0.00      BSYN  
ATOM   1143  NE2 GLN   128     -51.537 -80.171 -34.828  1.00  0.00      BSYN  
ATOM   1144 HE21 GLN   128     -52.017 -79.907 -35.641  1.00  0.00      BSYN  
ATOM   1145 HE22 GLN   128     -51.028 -80.978 -34.602  1.00  0.00      BSYN  
ATOM   1146    C GLN   128     -50.321 -75.117 -37.297  1.00  0.00      BSYN  
ATOM   1147    O GLN   128     -49.124 -74.857 -37.254  1.00  0.00      BSYN  
ATOM   1148    N GLU   129     -50.972 -75.088 -38.491  1.00  0.00      BSYN  
ATOM   1149    H GLU   129     -51.749 -75.633 -38.736  1.00  0.00      BSYN  
ATOM   1150   CA GLU   129     -50.336 -74.287 -39.508  1.00  0.00      BSYN  
ATOM   1151   CB GLU   129     -50.564 -74.950 -40.868  1.00  0.00      BSYN  
ATOM   1152   CG GLU   129     -49.584 -76.038 -41.300  1.00  0.00      BSYN  
ATOM   1153   CD GLU   129     -50.096 -77.412 -40.951  1.00  0.00      BSYN  
ATOM   1154  OE1 GLU   129     -51.027 -77.969 -41.478  1.00  0.00      BSYN  
ATOM   1155  OE2 GLU   129     -49.493 -77.890 -39.967  1.00  0.00      BSYN  
ATOM   1156    C GLU   129     -50.941 -72.899 -39.593  1.00  0.00      BSYN  
ATOM   1157    O GLU   129     -52.130 -72.702 -39.850  1.00  0.00      BSYN  
ATOM   1158    N TYR   130     -50.163 -71.907 -39.125  1.00  0.00      BSYN  
ATOM   1159    H TYR   130     -49.474 -72.245 -38.515  1.00  0.00      BSYN  
ATOM   1160   CA TYR   130     -50.575 -70.512 -39.192  1.00  0.00      BSYN  
ATOM   1161   CB TYR   130     -49.818 -69.466 -38.324  1.00  0.00      BSYN  
ATOM   1162   CG TYR   130     -49.661 -69.779 -36.849  1.00  0.00      BSYN  
ATOM   1163  CD1 TYR   130     -50.662 -69.396 -35.938  1.00  0.00      BSYN  
ATOM   1164  CE1 TYR   130     -50.422 -69.574 -34.613  1.00  0.00      BSYN  
ATOM   1165  CD2 TYR   130     -48.594 -70.452 -36.361  1.00  0.00      BSYN  
ATOM   1166  CE2 TYR   130     -48.306 -70.651 -34.980  1.00  0.00      BSYN  
ATOM   1167   CZ TYR   130     -49.268 -70.232 -34.169  1.00  0.00      BSYN  
ATOM   1168   OH TYR   130     -48.984 -70.484 -32.764  1.00  0.00      BSYN  
ATOM   1169   HH TYR   130     -48.807 -71.420 -32.651  1.00  0.00      BSYN  
ATOM   1170    C TYR   130     -50.552 -70.090 -40.640  1.00  0.00      BSYN  
ATOM   1171    O TYR   130     -49.527 -70.008 -41.302  1.00  0.00      BSYN  
ATOM   1172    N GLU   131     -51.748 -69.661 -41.055  1.00  0.00      BSYN  
ATOM   1173    H GLU   131     -52.494 -69.789 -40.433  1.00  0.00      BSYN  
ATOM   1174   CA GLU   131     -52.151 -69.160 -42.392  1.00  0.00      BSYN  
ATOM   1175   CB GLU   131     -53.397 -69.872 -42.989  1.00  0.00      BSYN  
ATOM   1176   CG GLU   131     -53.062 -71.325 -43.498  1.00  0.00      BSYN  
ATOM   1177   CD GLU   131     -54.275 -72.279 -43.446  1.00  0.00      BSYN  
ATOM   1178  OE1 GLU   131     -53.932 -73.437 -43.305  1.00  0.00      BSYN  
ATOM   1179  OE2 GLU   131     -55.434 -71.881 -43.410  1.00  0.00      BSYN  
ATOM   1180    C GLU   131     -52.460 -67.646 -42.273  1.00  0.00      BSYN  
ATOM   1181    O GLU   131     -53.581 -67.281 -42.119  1.00  0.00      BSYN  
ATOM   1182    N PRO   132     -51.470 -66.701 -42.628  1.00  0.00      BSYN  
ATOM   1183   CD PRO   132     -50.135 -67.143 -43.189  1.00  0.00      BSYN  
ATOM   1184   CA PRO   132     -51.451 -65.257 -42.621  1.00  0.00      BSYN  
ATOM   1185   CB PRO   132     -50.172 -64.991 -41.943  1.00  0.00      BSYN  
ATOM   1186   CG PRO   132     -49.242 -65.990 -42.583  1.00  0.00      BSYN  
ATOM   1187    C PRO   132     -51.463 -64.559 -44.008  1.00  0.00      BSYN  
ATOM   1188    O PRO   132     -51.504 -65.198 -44.999  1.00  0.00      BSYN  
ATOM   1189    N GLU   133     -51.394 -63.240 -44.031  1.00  0.00      BSYN  
ATOM   1190    H GLU   133     -51.693 -62.610 -43.342  1.00  0.00      BSYN  
ATOM   1191   CA GLU   133     -51.396 -62.412 -45.316  1.00  0.00      BSYN  
ATOM   1192   CB GLU   133     -52.747 -62.424 -45.939  1.00  0.00      BSYN  
ATOM   1193   CG GLU   133     -52.836 -62.621 -47.527  1.00  0.00      BSYN  
ATOM   1194   CD GLU   133     -52.338 -63.886 -48.277  1.00  0.00      BSYN  
ATOM   1195  OE1 GLU   133     -51.950 -64.883 -47.628  1.00  0.00      BSYN  
ATOM   1196  OE2 GLU   133     -52.403 -63.987 -49.529  1.00  0.00      BSYN  
ATOM   1197    C GLU   133     -50.991 -60.914 -45.185  1.00  0.00      BSYN  
ATOM   1198    O GLU   133     -50.984 -60.376 -44.093  1.00  0.00      BSYN  
ATOM   1199    N ALA   134     -50.601 -60.296 -46.338  1.00  0.00      BSYN  
ATOM   1200    H ALA   134     -50.618 -60.828 -47.161  1.00  0.00      BSYN  
ATOM   1201   CA ALA   134     -50.017 -59.017 -46.534  1.00  0.00      BSYN  
ATOM   1202   CB ALA   134     -49.604 -58.841 -48.075  1.00  0.00      BSYN  
ATOM   1203    C ALA   134     -50.948 -57.823 -46.148  1.00  0.00      BSYN  
ATOM   1204  OT1 ALA   134     -52.183 -57.889 -46.417  1.00  0.00      BSYN  
ATOM   1205  OT2 ALA   134     -50.423 -56.910 -45.420  1.00  0.00      BSYN  
END
