# Supplementary material for: Data set of intrinsically disordered proteins analysed at a local protein conformation level
Source: Data Brief. 2020 Mar 5;29:105383. doi: 10.1016/j.dib.2020.105383 (PMC7078294; doi:10.1016/j.dib.2020.105383)
Supplement: Supplementary file 1 [file mmc1.zip › the data/1-DATA/PED1AAD-pdb/1AAD-157.pdb]

CRYST1    1.000    1.000    1.000  90.00  90.00  90.00 P 1           1
ATOM      1  HT1 MET     1       6.989-102.680 -41.747  1.00  0.00      BSYN  
ATOM      2  HT2 MET     1       7.054-104.263 -42.356  1.00  0.00      BSYN  
ATOM      3    N MET     1       7.545-103.347 -42.319  1.00  0.00      BSYN  
ATOM      4  HT3 MET     1       7.566-102.928 -43.271  1.00  0.00      BSYN  
ATOM      5   CA MET     1       8.922-103.417 -41.771  1.00  0.00      BSYN  
ATOM      6   CB MET     1       9.921-103.613 -42.811  1.00  0.00      BSYN  
ATOM      7   CG MET     1       9.637-104.733 -43.840  1.00  0.00      BSYN  
ATOM      8   SD MET     1      10.939-105.118 -45.029  1.00  0.00      BSYN  
ATOM      9   CE MET     1      12.079-105.947 -43.912  1.00  0.00      BSYN  
ATOM     10    C MET     1       9.161-102.043 -41.202  1.00  0.00      BSYN  
ATOM     11    O MET     1       8.705-101.022 -41.683  1.00  0.00      BSYN  
ATOM     12    N ASP     2       9.965-102.188 -40.155  1.00  0.00      BSYN  
ATOM     13    H ASP     2      10.189-103.012 -39.674  1.00  0.00      BSYN  
ATOM     14   CA ASP     2      10.618-101.056 -39.604  1.00  0.00      BSYN  
ATOM     15   CB ASP     2      10.938-101.310 -38.107  1.00  0.00      BSYN  
ATOM     16   CG ASP     2      11.627-100.399 -37.201  1.00  0.00      BSYN  
ATOM     17  OD1 ASP     2      12.616-100.791 -36.649  1.00  0.00      BSYN  
ATOM     18  OD2 ASP     2      11.289 -99.224 -37.106  1.00  0.00      BSYN  
ATOM     19    C ASP     2      11.802-100.472 -40.347  1.00  0.00      BSYN  
ATOM     20    O ASP     2      12.734-101.126 -40.780  1.00  0.00      BSYN  
ATOM     21    N VAL     3      11.519 -99.206 -40.661  1.00  0.00      BSYN  
ATOM     22    H VAL     3      10.566 -98.978 -40.661  1.00  0.00      BSYN  
ATOM     23   CA VAL     3      12.400 -98.380 -41.442  1.00  0.00      BSYN  
ATOM     24   CB VAL     3      11.549 -97.122 -41.715  1.00  0.00      BSYN  
ATOM     25  CG1 VAL     3      10.641 -97.473 -42.879  1.00  0.00      BSYN  
ATOM     26  CG2 VAL     3      10.853 -96.374 -40.537  1.00  0.00      BSYN  
ATOM     27    C VAL     3      13.619 -97.794 -40.667  1.00  0.00      BSYN  
ATOM     28    O VAL     3      14.367 -97.067 -41.248  1.00  0.00      BSYN  
ATOM     29    N PHE     4      13.800 -98.121 -39.397  1.00  0.00      BSYN  
ATOM     30    H PHE     4      13.102 -98.569 -38.876  1.00  0.00      BSYN  
ATOM     31   CA PHE     4      15.108 -97.943 -38.703  1.00  0.00      BSYN  
ATOM     32   CB PHE     4      14.687 -97.608 -37.233  1.00  0.00      BSYN  
ATOM     33   CG PHE     4      13.954 -96.278 -37.163  1.00  0.00      BSYN  
ATOM     34  CD1 PHE     4      12.587 -96.118 -36.943  1.00  0.00      BSYN  
ATOM     35  CD2 PHE     4      14.723 -95.118 -37.232  1.00  0.00      BSYN  
ATOM     36  CE1 PHE     4      12.066 -94.902 -36.710  1.00  0.00      BSYN  
ATOM     37  CE2 PHE     4      14.153 -93.850 -37.058  1.00  0.00      BSYN  
ATOM     38   CZ PHE     4      12.798 -93.783 -36.711  1.00  0.00      BSYN  
ATOM     39    C PHE     4      16.042 -99.144 -38.747  1.00  0.00      BSYN  
ATOM     40    O PHE     4      16.872 -99.200 -39.648  1.00  0.00      BSYN  
ATOM     41    N MET     5      15.701-100.192 -38.047  1.00  0.00      BSYN  
ATOM     42    H MET     5      14.892-100.160 -37.495  1.00  0.00      BSYN  
ATOM     43   CA MET     5      16.626-101.388 -37.873  1.00  0.00      BSYN  
ATOM     44   CB MET     5      16.416-101.916 -36.487  1.00  0.00      BSYN  
ATOM     45   CG MET     5      17.655-102.654 -35.904  1.00  0.00      BSYN  
ATOM     46   SD MET     5      19.165-102.519 -36.908  1.00  0.00      BSYN  
ATOM     47   CE MET     5      20.437-102.376 -35.643  1.00  0.00      BSYN  
ATOM     48    C MET     5      16.353-102.482 -38.812  1.00  0.00      BSYN  
ATOM     49    O MET     5      15.186-102.838 -39.005  1.00  0.00      BSYN  
ATOM     50    N LYS     6      17.339-103.009 -39.632  1.00  0.00      BSYN  
ATOM     51    H LYS     6      18.282-102.880 -39.396  1.00  0.00      BSYN  
ATOM     52   CA LYS     6      17.058-104.012 -40.638  1.00  0.00      BSYN  
ATOM     53   CB LYS     6      17.850-103.644 -41.881  1.00  0.00      BSYN  
ATOM     54   CG LYS     6      17.404-102.362 -42.524  1.00  0.00      BSYN  
ATOM     55   CD LYS     6      18.302-101.715 -43.576  1.00  0.00      BSYN  
ATOM     56   CE LYS     6      19.820-101.488 -43.337  1.00  0.00      BSYN  
ATOM     57   NZ LYS     6      20.327-101.270 -44.684  1.00  0.00      BSYN  
ATOM     58  HZ1 LYS     6      19.643-101.589 -45.399  1.00  0.00      BSYN  
ATOM     59  HZ2 LYS     6      20.395-100.247 -44.858  1.00  0.00      BSYN  
ATOM     60  HZ3 LYS     6      21.291-101.637 -44.817  1.00  0.00      BSYN  
ATOM     61    C LYS     6      17.218-105.503 -40.448  1.00  0.00      BSYN  
ATOM     62    O LYS     6      18.263-106.151 -40.250  1.00  0.00      BSYN  
ATOM     63    N GLY     7      16.048-106.095 -40.446  1.00  0.00      BSYN  
ATOM     64    H GLY     7      15.273-105.554 -40.186  1.00  0.00      BSYN  
ATOM     65   CA GLY     7      15.848-107.514 -40.872  1.00  0.00      BSYN  
ATOM     66    C GLY     7      14.598-108.049 -40.324  1.00  0.00      BSYN  
ATOM     67    O GLY     7      13.765-107.248 -40.096  1.00  0.00      BSYN  
ATOM     68    N LEU     8      14.544-109.391 -40.001  1.00  0.00      BSYN  
ATOM     69    H LEU     8      13.827-109.565 -39.356  1.00  0.00      BSYN  
ATOM     70   CA LEU     8      15.480-110.516 -40.284  1.00  0.00      BSYN  
ATOM     71   CB LEU     8      15.806-111.328 -38.982  1.00  0.00      BSYN  
ATOM     72   CG LEU     8      16.578-112.641 -39.171  1.00  0.00      BSYN  
ATOM     73  CD1 LEU     8      17.995-112.111 -39.107  1.00  0.00      BSYN  
ATOM     74  CD2 LEU     8      16.731-113.665 -38.021  1.00  0.00      BSYN  
ATOM     75    C LEU     8      14.886-111.357 -41.459  1.00  0.00      BSYN  
ATOM     76    O LEU     8      15.233-110.958 -42.574  1.00  0.00      BSYN  
ATOM     77    N SER     9      14.021-112.381 -41.288  1.00  0.00      BSYN  
ATOM     78    H SER     9      13.678-112.599 -40.396  1.00  0.00      BSYN  
ATOM     79   CA SER     9      13.657-113.285 -42.336  1.00  0.00      BSYN  
ATOM     80   CB SER     9      13.639-114.679 -41.800  1.00  0.00      BSYN  
ATOM     81   OG SER     9      14.916-115.230 -41.739  1.00  0.00      BSYN  
ATOM     82   HG SER     9      15.006-115.305 -40.786  1.00  0.00      BSYN  
ATOM     83    C SER     9      12.243-113.035 -42.916  1.00  0.00      BSYN  
ATOM     84    O SER     9      11.243-113.071 -42.189  1.00  0.00      BSYN  
ATOM     85    N MET    10      12.246-112.898 -44.207  1.00  0.00      BSYN  
ATOM     86    H MET    10      13.064-113.119 -44.701  1.00  0.00      BSYN  
ATOM     87   CA MET    10      11.196-112.603 -45.093  1.00  0.00      BSYN  
ATOM     88   CB MET    10      11.822-111.873 -46.203  1.00  0.00      BSYN  
ATOM     89   CG MET    10      11.975-110.472 -45.592  1.00  0.00      BSYN  
ATOM     90   SD MET    10      11.862-109.075 -46.732  1.00  0.00      BSYN  
ATOM     91   CE MET    10      13.553-108.918 -47.164  1.00  0.00      BSYN  
ATOM     92    C MET    10      10.469-113.803 -45.552  1.00  0.00      BSYN  
ATOM     93    O MET    10      11.084-114.497 -46.429  1.00  0.00      BSYN  
ATOM     94    N ALA    11       9.218-114.211 -45.321  1.00  0.00      BSYN  
ATOM     95    H ALA    11       8.970-115.093 -45.666  1.00  0.00      BSYN  
ATOM     96   CA ALA    11       8.312-113.412 -44.445  1.00  0.00      BSYN  
ATOM     97   CB ALA    11       6.937-113.128 -45.007  1.00  0.00      BSYN  
ATOM     98    C ALA    11       8.088-114.106 -43.086  1.00  0.00      BSYN  
ATOM     99    O ALA    11       7.097-113.775 -42.388  1.00  0.00      BSYN  
ATOM    100    N LYS    12       9.027-114.952 -42.522  1.00  0.00      BSYN  
ATOM    101    H LYS    12       9.936-114.587 -42.498  1.00  0.00      BSYN  
ATOM    102   CA LYS    12       8.841-115.961 -41.482  1.00  0.00      BSYN  
ATOM    103   CB LYS    12      10.040-116.981 -41.526  1.00  0.00      BSYN  
ATOM    104   CG LYS    12       9.993-117.417 -43.014  1.00  0.00      BSYN  
ATOM    105   CD LYS    12      11.014-118.490 -42.988  1.00  0.00      BSYN  
ATOM    106   CE LYS    12      10.984-119.379 -44.229  1.00  0.00      BSYN  
ATOM    107   NZ LYS    12       9.612-119.795 -44.661  1.00  0.00      BSYN  
ATOM    108  HZ1 LYS    12       9.082-120.199 -43.863  1.00  0.00      BSYN  
ATOM    109  HZ2 LYS    12       9.240-119.068 -45.305  1.00  0.00      BSYN  
ATOM    110  HZ3 LYS    12       9.640-120.645 -45.260  1.00  0.00      BSYN  
ATOM    111    C LYS    12       8.601-115.271 -40.117  1.00  0.00      BSYN  
ATOM    112    O LYS    12       8.029-115.711 -39.135  1.00  0.00      BSYN  
ATOM    113    N GLU    13       9.031-114.000 -40.005  1.00  0.00      BSYN  
ATOM    114    H GLU    13       9.337-113.730 -40.897  1.00  0.00      BSYN  
ATOM    115   CA GLU    13       8.820-113.080 -38.870  1.00  0.00      BSYN  
ATOM    116   CB GLU    13      10.134-112.242 -38.637  1.00  0.00      BSYN  
ATOM    117   CG GLU    13      11.510-112.945 -38.885  1.00  0.00      BSYN  
ATOM    118   CD GLU    13      11.836-114.098 -37.931  1.00  0.00      BSYN  
ATOM    119  OE1 GLU    13      11.935-115.237 -38.355  1.00  0.00      BSYN  
ATOM    120  OE2 GLU    13      12.050-113.854 -36.778  1.00  0.00      BSYN  
ATOM    121    C GLU    13       7.623-112.196 -38.957  1.00  0.00      BSYN  
ATOM    122    O GLU    13       6.845-112.166 -38.038  1.00  0.00      BSYN  
ATOM    123    N GLY    14       7.417-111.632 -40.125  1.00  0.00      BSYN  
ATOM    124    H GLY    14       8.163-111.867 -40.716  1.00  0.00      BSYN  
ATOM    125   CA GLY    14       6.289-110.839 -40.503  1.00  0.00      BSYN  
ATOM    126    C GLY    14       5.139-111.601 -40.949  1.00  0.00      BSYN  
ATOM    127    O GLY    14       4.948-111.572 -42.158  1.00  0.00      BSYN  
ATOM    128    N VAL    15       4.257-112.128 -40.066  1.00  0.00      BSYN  
ATOM    129    H VAL    15       4.547-112.147 -39.130  1.00  0.00      BSYN  
ATOM    130   CA VAL    15       3.147-112.859 -40.588  1.00  0.00      BSYN  
ATOM    131   CB VAL    15       3.187-114.346 -40.001  1.00  0.00      BSYN  
ATOM    132  CG1 VAL    15       2.366-115.359 -40.950  1.00  0.00      BSYN  
ATOM    133  CG2 VAL    15       4.549-114.978 -39.985  1.00  0.00      BSYN  
ATOM    134    C VAL    15       1.853-112.185 -40.467  1.00  0.00      BSYN  
ATOM    135    O VAL    15       1.454-111.967 -39.321  1.00  0.00      BSYN  
ATOM    136    N VAL    16       0.995-111.806 -41.369  1.00  0.00      BSYN  
ATOM    137    H VAL    16       0.173-111.323 -41.143  1.00  0.00      BSYN  
ATOM    138   CA VAL    16       1.076-112.154 -42.817  1.00  0.00      BSYN  
ATOM    139   CB VAL    16      -0.336-112.653 -43.325  1.00  0.00      BSYN  
ATOM    140  CG1 VAL    16      -0.346-113.369 -44.701  1.00  0.00      BSYN  
ATOM    141  CG2 VAL    16      -0.927-113.626 -42.328  1.00  0.00      BSYN  
ATOM    142    C VAL    16       1.465-110.884 -43.528  1.00  0.00      BSYN  
ATOM    143    O VAL    16       0.652-109.928 -43.431  1.00  0.00      BSYN  
ATOM    144    N ALA    17       2.569-110.735 -44.252  1.00  0.00      BSYN  
ATOM    145    H ALA    17       3.233-111.453 -44.311  1.00  0.00      BSYN  
ATOM    146   CA ALA    17       2.894-109.487 -44.955  1.00  0.00      BSYN  
ATOM    147   CB ALA    17       4.126-109.032 -44.137  1.00  0.00      BSYN  
ATOM    148    C ALA    17       3.277-109.833 -46.446  1.00  0.00      BSYN  
ATOM    149    O ALA    17       4.119-110.735 -46.617  1.00  0.00      BSYN  
ATOM    150    N ALA    18       2.710-109.093 -47.330  1.00  0.00      BSYN  
ATOM    151    H ALA    18       2.022-108.422 -47.138  1.00  0.00      BSYN  
ATOM    152   CA ALA    18       3.174-109.225 -48.727  1.00  0.00      BSYN  
ATOM    153   CB ALA    18       2.085-109.630 -49.787  1.00  0.00      BSYN  
ATOM    154    C ALA    18       3.476-107.811 -48.952  1.00  0.00      BSYN  
ATOM    155    O ALA    18       3.009-106.847 -48.301  1.00  0.00      BSYN  
ATOM    156    N ALA    19       4.215-107.416 -50.008  1.00  0.00      BSYN  
ATOM    157    H ALA    19       4.827-107.977 -50.529  1.00  0.00      BSYN  
ATOM    158   CA ALA    19       4.226-106.027 -50.480  1.00  0.00      BSYN  
ATOM    159   CB ALA    19       5.190-105.103 -49.658  1.00  0.00      BSYN  
ATOM    160    C ALA    19       4.879-106.040 -51.863  1.00  0.00      BSYN  
ATOM    161    O ALA    19       5.900-106.676 -52.111  1.00  0.00      BSYN  
ATOM    162    N GLU    20       4.234-105.175 -52.613  1.00  0.00      BSYN  
ATOM    163    H GLU    20       3.396-104.700 -52.434  1.00  0.00      BSYN  
ATOM    164   CA GLU    20       4.676-104.634 -53.890  1.00  0.00      BSYN  
ATOM    165   CB GLU    20       3.479-104.386 -54.718  1.00  0.00      BSYN  
ATOM    166   CG GLU    20       2.556-105.382 -55.337  1.00  0.00      BSYN  
ATOM    167   CD GLU    20       1.332-104.912 -56.194  1.00  0.00      BSYN  
ATOM    168  OE1 GLU    20       1.414-104.417 -57.228  1.00  0.00      BSYN  
ATOM    169  OE2 GLU    20       0.215-105.008 -55.709  1.00  0.00      BSYN  
ATOM    170    C GLU    20       5.419-103.304 -53.839  1.00  0.00      BSYN  
ATOM    171    O GLU    20       6.295-102.964 -54.590  1.00  0.00      BSYN  
ATOM    172    N LYS    21       4.809-102.461 -53.023  1.00  0.00      BSYN  
ATOM    173    H LYS    21       4.025-102.763 -52.519  1.00  0.00      BSYN  
ATOM    174   CA LYS    21       5.298-101.147 -52.773  1.00  0.00      BSYN  
ATOM    175   CB LYS    21       4.297-100.207 -53.504  1.00  0.00      BSYN  
ATOM    176   CG LYS    21       4.312 -98.686 -53.156  1.00  0.00      BSYN  
ATOM    177   CD LYS    21       3.308 -97.922 -53.945  1.00  0.00      BSYN  
ATOM    178   CE LYS    21       1.982 -98.112 -53.471  1.00  0.00      BSYN  
ATOM    179   NZ LYS    21       1.030 -97.905 -54.607  1.00  0.00      BSYN  
ATOM    180  HZ1 LYS    21       0.143 -97.500 -54.246  1.00  0.00      BSYN  
ATOM    181  HZ2 LYS    21       1.284 -97.090 -55.202  1.00  0.00      BSYN  
ATOM    182  HZ3 LYS    21       0.881 -98.764 -55.174  1.00  0.00      BSYN  
ATOM    183    C LYS    21       5.548-100.786 -51.319  1.00  0.00      BSYN  
ATOM    184    O LYS    21       4.780-101.294 -50.482  1.00  0.00      BSYN  
ATOM    185    N THR    22       6.709-100.090 -51.046  1.00  0.00      BSYN  
ATOM    186    H THR    22       7.367-100.149 -51.770  1.00  0.00      BSYN  
ATOM    187   CA THR    22       6.986 -99.482 -49.773  1.00  0.00      BSYN  
ATOM    188   CB THR    22       8.508 -99.335 -49.694  1.00  0.00      BSYN  
ATOM    189  OG1 THR    22       9.164-100.564 -50.056  1.00  0.00      BSYN  
ATOM    190  HG1 THR    22       9.167-100.773 -50.993  1.00  0.00      BSYN  
ATOM    191  CG2 THR    22       8.969 -98.752 -48.448  1.00  0.00      BSYN  
ATOM    192    C THR    22       6.236 -98.271 -49.367  1.00  0.00      BSYN  
ATOM    193    O THR    22       6.413 -97.200 -49.914  1.00  0.00      BSYN  
ATOM    194    N LYS    23       5.320 -98.552 -48.431  1.00  0.00      BSYN  
ATOM    195    H LYS    23       5.225 -99.515 -48.273  1.00  0.00      BSYN  
ATOM    196   CA LYS    23       4.429 -97.506 -47.883  1.00  0.00      BSYN  
ATOM    197   CB LYS    23       3.242 -98.207 -46.905  1.00  0.00      BSYN  
ATOM    198   CG LYS    23       2.274 -97.060 -46.721  1.00  0.00      BSYN  
ATOM    199   CD LYS    23       1.648 -96.632 -48.080  1.00  0.00      BSYN  
ATOM    200   CE LYS    23       0.556 -95.566 -48.029  1.00  0.00      BSYN  
ATOM    201   NZ LYS    23      -0.787 -96.005 -48.448  1.00  0.00      BSYN  
ATOM    202  HZ1 LYS    23      -1.158 -96.559 -47.651  1.00  0.00      BSYN  
ATOM    203  HZ2 LYS    23      -1.439 -95.198 -48.523  1.00  0.00      BSYN  
ATOM    204  HZ3 LYS    23      -0.653 -96.520 -49.342  1.00  0.00      BSYN  
ATOM    205    C LYS    23       5.226 -96.560 -47.066  1.00  0.00      BSYN  
ATOM    206    O LYS    23       6.161 -96.961 -46.307  1.00  0.00      BSYN  
ATOM    207    N GLN    24       5.042 -95.220 -47.100  1.00  0.00      BSYN  
ATOM    208    H GLN    24       4.407 -94.984 -47.809  1.00  0.00      BSYN  
ATOM    209   CA GLN    24       5.560 -94.274 -46.113  1.00  0.00      BSYN  
ATOM    210   CB GLN    24       5.872 -93.010 -46.888  1.00  0.00      BSYN  
ATOM    211   CG GLN    24       6.991 -93.002 -47.959  1.00  0.00      BSYN  
ATOM    212   CD GLN    24       7.272 -91.630 -48.592  1.00  0.00      BSYN  
ATOM    213  OE1 GLN    24       6.624 -91.354 -49.550  1.00  0.00      BSYN  
ATOM    214  NE2 GLN    24       8.276 -90.818 -48.092  1.00  0.00      BSYN  
ATOM    215 HE21 GLN    24       8.687 -91.090 -47.245  1.00  0.00      BSYN  
ATOM    216 HE22 GLN    24       8.496 -90.161 -48.785  1.00  0.00      BSYN  
ATOM    217    C GLN    24       4.611 -93.960 -45.032  1.00  0.00      BSYN  
ATOM    218    O GLN    24       3.434 -93.847 -45.222  1.00  0.00      BSYN  
ATOM    219    N GLY    25       5.131 -94.007 -43.829  1.00  0.00      BSYN  
ATOM    220    H GLY    25       6.091 -94.163 -43.712  1.00  0.00      BSYN  
ATOM    221   CA GLY    25       4.357 -93.629 -42.735  1.00  0.00      BSYN  
ATOM    222    C GLY    25       4.315 -92.090 -42.491  1.00  0.00      BSYN  
ATOM    223    O GLY    25       5.294 -91.445 -42.749  1.00  0.00      BSYN  
ATOM    224    N VAL    26       3.229 -91.605 -41.969  1.00  0.00      BSYN  
ATOM    225    H VAL    26       2.475 -92.197 -41.768  1.00  0.00      BSYN  
ATOM    226   CA VAL    26       2.990 -90.197 -41.708  1.00  0.00      BSYN  
ATOM    227   CB VAL    26       1.673 -89.667 -42.444  1.00  0.00      BSYN  
ATOM    228  CG1 VAL    26       1.457 -88.171 -42.276  1.00  0.00      BSYN  
ATOM    229  CG2 VAL    26       1.966 -89.649 -43.939  1.00  0.00      BSYN  
ATOM    230    C VAL    26       3.007 -89.853 -40.143  1.00  0.00      BSYN  
ATOM    231    O VAL    26       3.462 -88.825 -39.585  1.00  0.00      BSYN  
ATOM    232    N THR    27       2.239 -90.834 -39.411  1.00  0.00      BSYN  
ATOM    233    H THR    27       1.678 -91.397 -39.984  1.00  0.00      BSYN  
ATOM    234   CA THR    27       2.261 -90.904 -38.001  1.00  0.00      BSYN  
ATOM    235   CB THR    27       0.985 -91.760 -37.704  1.00  0.00      BSYN  
ATOM    236  OG1 THR    27       1.062 -92.916 -38.443  1.00  0.00      BSYN  
ATOM    237  HG1 THR    27       1.940 -93.299 -38.377  1.00  0.00      BSYN  
ATOM    238  CG2 THR    27      -0.350 -90.918 -37.819  1.00  0.00      BSYN  
ATOM    239    C THR    27       3.498 -91.586 -37.539  1.00  0.00      BSYN  
ATOM    240    O THR    27       3.787 -92.657 -38.046  1.00  0.00      BSYN  
ATOM    241    N GLU    28       4.209 -91.188 -36.479  1.00  0.00      BSYN  
ATOM    242    H GLU    28       4.885 -91.819 -36.155  1.00  0.00      BSYN  
ATOM    243   CA GLU    28       3.902 -89.884 -35.955  1.00  0.00      BSYN  
ATOM    244   CB GLU    28       3.157 -89.843 -34.610  1.00  0.00      BSYN  
ATOM    245   CG GLU    28       2.700 -88.498 -34.166  1.00  0.00      BSYN  
ATOM    246   CD GLU    28       2.327 -88.397 -32.694  1.00  0.00      BSYN  
ATOM    247  OE1 GLU    28       3.172 -88.206 -31.808  1.00  0.00      BSYN  
ATOM    248  OE2 GLU    28       1.100 -88.426 -32.431  1.00  0.00      BSYN  
ATOM    249    C GLU    28       5.186 -89.060 -35.793  1.00  0.00      BSYN  
ATOM    250    O GLU    28       5.955 -89.173 -34.806  1.00  0.00      BSYN  
ATOM    251    N ALA    29       5.345 -88.154 -36.794  1.00  0.00      BSYN  
ATOM    252    H ALA    29       4.684 -88.183 -37.517  1.00  0.00      BSYN  
ATOM    253   CA ALA    29       6.463 -87.211 -36.883  1.00  0.00      BSYN  
ATOM    254   CB ALA    29       6.447 -86.726 -38.364  1.00  0.00      BSYN  
ATOM    255    C ALA    29       6.366 -86.079 -35.875  1.00  0.00      BSYN  
ATOM    256    O ALA    29       6.009 -84.948 -36.175  1.00  0.00      BSYN  
ATOM    257    N ALA    30       6.681 -86.450 -34.554  1.00  0.00      BSYN  
ATOM    258    H ALA    30       6.932 -87.376 -34.355  1.00  0.00      BSYN  
ATOM    259   CA ALA    30       6.859 -85.607 -33.444  1.00  0.00      BSYN  
ATOM    260   CB ALA    30       7.031 -86.565 -32.266  1.00  0.00      BSYN  
ATOM    261    C ALA    30       8.104 -84.723 -33.653  1.00  0.00      BSYN  
ATOM    262    O ALA    30       9.219 -85.100 -33.228  1.00  0.00      BSYN  
ATOM    263    N GLU    31       7.962 -83.551 -34.316  1.00  0.00      BSYN  
ATOM    264    H GLU    31       7.112 -83.479 -34.799  1.00  0.00      BSYN  
ATOM    265   CA GLU    31       9.062 -82.617 -34.631  1.00  0.00      BSYN  
ATOM    266   CB GLU    31       9.383 -82.600 -36.145  1.00  0.00      BSYN  
ATOM    267   CG GLU    31      10.130 -83.871 -36.567  1.00  0.00      BSYN  
ATOM    268   CD GLU    31      10.739 -83.803 -37.995  1.00  0.00      BSYN  
ATOM    269  OE1 GLU    31      11.466 -82.749 -38.181  1.00  0.00      BSYN  
ATOM    270  OE2 GLU    31      10.624 -84.778 -38.761  1.00  0.00      BSYN  
ATOM    271    C GLU    31       8.856 -81.230 -34.053  1.00  0.00      BSYN  
ATOM    272    O GLU    31       9.827 -80.544 -33.725  1.00  0.00      BSYN  
ATOM    273    N LYS    32       7.611 -80.817 -34.191  1.00  0.00      BSYN  
ATOM    274    H LYS    32       7.001 -81.383 -34.709  1.00  0.00      BSYN  
ATOM    275   CA LYS    32       7.234 -79.422 -33.708  1.00  0.00      BSYN  
ATOM    276   CB LYS    32       7.014 -78.445 -34.891  1.00  0.00      BSYN  
ATOM    277   CG LYS    32       6.845 -76.927 -34.610  1.00  0.00      BSYN  
ATOM    278   CD LYS    32       8.067 -76.367 -33.899  1.00  0.00      BSYN  
ATOM    279   CE LYS    32       8.481 -75.045 -34.527  1.00  0.00      BSYN  
ATOM    280   NZ LYS    32       7.507 -74.013 -34.269  1.00  0.00      BSYN  
ATOM    281  HZ1 LYS    32       6.623 -74.518 -34.482  1.00  0.00      BSYN  
ATOM    282  HZ2 LYS    32       7.392 -73.783 -33.261  1.00  0.00      BSYN  
ATOM    283  HZ3 LYS    32       7.588 -73.140 -34.829  1.00  0.00      BSYN  
ATOM    284    C LYS    32       6.049 -79.459 -32.776  1.00  0.00      BSYN  
ATOM    285    O LYS    32       4.927 -79.736 -33.220  1.00  0.00      BSYN  
ATOM    286    N THR    33       6.179 -79.064 -31.494  1.00  0.00      BSYN  
ATOM    287    H THR    33       7.009 -78.629 -31.205  1.00  0.00      BSYN  
ATOM    288   CA THR    33       5.038 -79.214 -30.569  1.00  0.00      BSYN  
ATOM    289   CB THR    33       5.066 -80.434 -29.709  1.00  0.00      BSYN  
ATOM    290  OG1 THR    33       6.435 -80.653 -29.273  1.00  0.00      BSYN  
ATOM    291  HG1 THR    33       6.842 -81.254 -29.900  1.00  0.00      BSYN  
ATOM    292  CG2 THR    33       4.508 -81.520 -30.517  1.00  0.00      BSYN  
ATOM    293    C THR    33       4.824 -78.032 -29.566  1.00  0.00      BSYN  
ATOM    294    O THR    33       3.818 -77.236 -29.687  1.00  0.00      BSYN  
ATOM    295    N LYS    34       5.852 -77.698 -28.783  1.00  0.00      BSYN  
ATOM    296    H LYS    34       6.690 -78.031 -29.167  1.00  0.00      BSYN  
ATOM    297   CA LYS    34       5.729 -76.648 -27.765  1.00  0.00      BSYN  
ATOM    298   CB LYS    34       6.623 -76.975 -26.566  1.00  0.00      BSYN  
ATOM    299   CG LYS    34       6.391 -76.405 -25.186  1.00  0.00      BSYN  
ATOM    300   CD LYS    34       7.654 -76.677 -24.341  1.00  0.00      BSYN  
ATOM    301   CE LYS    34       8.661 -75.603 -24.629  1.00  0.00      BSYN  
ATOM    302   NZ LYS    34       8.206 -74.269 -24.095  1.00  0.00      BSYN  
ATOM    303  HZ1 LYS    34       7.212 -74.186 -24.389  1.00  0.00      BSYN  
ATOM    304  HZ2 LYS    34       8.415 -74.294 -23.076  1.00  0.00      BSYN  
ATOM    305  HZ3 LYS    34       8.822 -73.569 -24.556  1.00  0.00      BSYN  
ATOM    306    C LYS    34       5.991 -75.229 -28.260  1.00  0.00      BSYN  
ATOM    307    O LYS    34       7.009 -74.833 -28.754  1.00  0.00      BSYN  
ATOM    308    N GLU    35       4.954 -74.444 -28.154  1.00  0.00      BSYN  
ATOM    309    H GLU    35       4.151 -74.940 -27.893  1.00  0.00      BSYN  
ATOM    310   CA GLU    35       5.003 -73.054 -28.660  1.00  0.00      BSYN  
ATOM    311   CB GLU    35       3.847 -72.795 -29.756  1.00  0.00      BSYN  
ATOM    312   CG GLU    35       3.844 -73.785 -30.847  1.00  0.00      BSYN  
ATOM    313   CD GLU    35       4.870 -73.427 -31.890  1.00  0.00      BSYN  
ATOM    314  OE1 GLU    35       5.853 -74.122 -31.956  1.00  0.00      BSYN  
ATOM    315  OE2 GLU    35       4.679 -72.612 -32.798  1.00  0.00      BSYN  
ATOM    316    C GLU    35       4.921 -71.921 -27.577  1.00  0.00      BSYN  
ATOM    317    O GLU    35       4.161 -70.989 -27.646  1.00  0.00      BSYN  
ATOM    318    N GLY    36       5.785 -72.186 -26.536  1.00  0.00      BSYN  
ATOM    319    H GLY    36       6.371 -72.971 -26.540  1.00  0.00      BSYN  
ATOM    320   CA GLY    36       5.787 -71.362 -25.419  1.00  0.00      BSYN  
ATOM    321    C GLY    36       5.502 -71.964 -24.104  1.00  0.00      BSYN  
ATOM    322    O GLY    36       6.178 -72.880 -23.673  1.00  0.00      BSYN  
ATOM    323    N VAL    37       4.579 -71.386 -23.300  1.00  0.00      BSYN  
ATOM    324    H VAL    37       3.909 -70.724 -23.572  1.00  0.00      BSYN  
ATOM    325   CA VAL    37       4.486 -71.837 -21.924  1.00  0.00      BSYN  
ATOM    326   CB VAL    37       4.534 -70.547 -21.038  1.00  0.00      BSYN  
ATOM    327  CG1 VAL    37       4.434 -70.684 -19.525  1.00  0.00      BSYN  
ATOM    328  CG2 VAL    37       5.732 -69.632 -21.244  1.00  0.00      BSYN  
ATOM    329    C VAL    37       3.102 -72.414 -21.727  1.00  0.00      BSYN  
ATOM    330    O VAL    37       2.093 -71.767 -21.535  1.00  0.00      BSYN  
ATOM    331    N LEU    38       3.075 -73.705 -22.065  1.00  0.00      BSYN  
ATOM    332    H LEU    38       3.972 -74.091 -22.138  1.00  0.00      BSYN  
ATOM    333   CA LEU    38       1.900 -74.528 -22.100  1.00  0.00      BSYN  
ATOM    334   CB LEU    38       1.915 -75.398 -23.420  1.00  0.00      BSYN  
ATOM    335   CG LEU    38       1.940 -74.627 -24.771  1.00  0.00      BSYN  
ATOM    336  CD1 LEU    38       3.315 -74.642 -25.314  1.00  0.00      BSYN  
ATOM    337  CD2 LEU    38       1.072 -75.233 -25.864  1.00  0.00      BSYN  
ATOM    338    C LEU    38       1.631 -75.494 -20.967  1.00  0.00      BSYN  
ATOM    339    O LEU    38       2.531 -76.019 -20.267  1.00  0.00      BSYN  
ATOM    340    N TYR    39       0.459 -75.562 -20.361  1.00  0.00      BSYN  
ATOM    341    H TYR    39       0.287 -76.197 -19.634  1.00  0.00      BSYN  
ATOM    342   CA TYR    39      -0.659 -74.691 -20.774  1.00  0.00      BSYN  
ATOM    343   CB TYR    39      -1.872 -75.455 -21.036  1.00  0.00      BSYN  
ATOM    344   CG TYR    39      -1.884 -76.320 -22.311  1.00  0.00      BSYN  
ATOM    345  CD1 TYR    39      -1.130 -77.461 -22.369  1.00  0.00      BSYN  
ATOM    346  CE1 TYR    39      -0.912 -78.163 -23.532  1.00  0.00      BSYN  
ATOM    347  CD2 TYR    39      -2.425 -75.873 -23.533  1.00  0.00      BSYN  
ATOM    348  CE2 TYR    39      -2.280 -76.605 -24.756  1.00  0.00      BSYN  
ATOM    349   CZ TYR    39      -1.536 -77.745 -24.670  1.00  0.00      BSYN  
ATOM    350   OH TYR    39      -1.292 -78.460 -25.809  1.00  0.00      BSYN  
ATOM    351   HH TYR    39      -2.139 -78.785 -26.122  1.00  0.00      BSYN  
ATOM    352    C TYR    39      -0.847 -73.687 -19.680  1.00  0.00      BSYN  
ATOM    353    O TYR    39      -0.902 -72.512 -19.984  1.00  0.00      BSYN  
ATOM    354    N VAL    40      -0.995 -74.098 -18.426  1.00  0.00      BSYN  
ATOM    355    H VAL    40      -0.900 -75.058 -18.249  1.00  0.00      BSYN  
ATOM    356   CA VAL    40      -1.179 -73.293 -17.222  1.00  0.00      BSYN  
ATOM    357   CB VAL    40      -1.647 -74.222 -16.045  1.00  0.00      BSYN  
ATOM    358  CG1 VAL    40      -3.038 -74.796 -16.298  1.00  0.00      BSYN  
ATOM    359  CG2 VAL    40      -0.546 -75.266 -15.595  1.00  0.00      BSYN  
ATOM    360    C VAL    40       0.077 -72.620 -16.822  1.00  0.00      BSYN  
ATOM    361    O VAL    40       1.285 -73.025 -16.971  1.00  0.00      BSYN  
ATOM    362    N GLY    41      -0.306 -71.497 -16.258  1.00  0.00      BSYN  
ATOM    363    H GLY    41      -1.272 -71.400 -16.122  1.00  0.00      BSYN  
ATOM    364   CA GLY    41       0.575 -70.342 -16.041  1.00  0.00      BSYN  
ATOM    365    C GLY    41       0.677 -70.065 -14.562  1.00  0.00      BSYN  
ATOM    366    O GLY    41       0.722 -68.939 -14.073  1.00  0.00      BSYN  
ATOM    367    N SER    42       1.026 -71.207 -13.901  1.00  0.00      BSYN  
ATOM    368    H SER    42       1.248 -72.017 -14.406  1.00  0.00      BSYN  
ATOM    369   CA SER    42       1.033 -71.323 -12.494  1.00  0.00      BSYN  
ATOM    370   CB SER    42       1.238 -72.730 -12.095  1.00  0.00      BSYN  
ATOM    371   OG SER    42       0.094 -73.499 -12.406  1.00  0.00      BSYN  
ATOM    372   HG SER    42       0.290 -74.434 -12.503  1.00  0.00      BSYN  
ATOM    373    C SER    42       2.174 -70.509 -11.887  1.00  0.00      BSYN  
ATOM    374    O SER    42       3.324 -70.601 -12.233  1.00  0.00      BSYN  
ATOM    375    N LYS    43       1.992 -69.853 -10.780  1.00  0.00      BSYN  
ATOM    376    H LYS    43       1.111 -69.584 -10.445  1.00  0.00      BSYN  
ATOM    377   CA LYS    43       2.983 -68.925 -10.239  1.00  0.00      BSYN  
ATOM    378   CB LYS    43       2.957 -67.499 -10.812  1.00  0.00      BSYN  
ATOM    379   CG LYS    43       1.517 -66.892 -10.764  1.00  0.00      BSYN  
ATOM    380   CD LYS    43       1.308 -65.756 -11.814  1.00  0.00      BSYN  
ATOM    381   CE LYS    43       0.252 -64.735 -11.378  1.00  0.00      BSYN  
ATOM    382   NZ LYS    43       0.334 -63.741 -12.345  1.00  0.00      BSYN  
ATOM    383  HZ1 LYS    43      -0.356 -63.036 -12.017  1.00  0.00      BSYN  
ATOM    384  HZ2 LYS    43       1.289 -63.330 -12.355  1.00  0.00      BSYN  
ATOM    385  HZ3 LYS    43       0.155 -64.171 -13.275  1.00  0.00      BSYN  
ATOM    386    C LYS    43       3.214 -68.834  -8.705  1.00  0.00      BSYN  
ATOM    387    O LYS    43       2.261 -68.503  -8.056  1.00  0.00      BSYN  
ATOM    388    N THR    44       4.347 -69.179  -8.112  1.00  0.00      BSYN  
ATOM    389    H THR    44       4.680 -69.021  -7.204  1.00  0.00      BSYN  
ATOM    390   CA THR    44       5.396 -69.879  -8.784  1.00  0.00      BSYN  
ATOM    391   CB THR    44       6.765 -69.703  -8.153  1.00  0.00      BSYN  
ATOM    392  OG1 THR    44       7.233 -68.410  -8.435  1.00  0.00      BSYN  
ATOM    393  HG1 THR    44       7.954 -68.134  -7.863  1.00  0.00      BSYN  
ATOM    394  CG2 THR    44       7.812 -70.595  -8.772  1.00  0.00      BSYN  
ATOM    395    C THR    44       4.850 -71.280  -8.709  1.00  0.00      BSYN  
ATOM    396    O THR    44       4.073 -71.800  -7.916  1.00  0.00      BSYN  
ATOM    397    N ARG    45       5.160 -72.009  -9.782  1.00  0.00      BSYN  
ATOM    398    H ARG    45       5.783 -71.534 -10.371  1.00  0.00      BSYN  
ATOM    399   CA ARG    45       4.655 -73.375 -10.164  1.00  0.00      BSYN  
ATOM    400   CB ARG    45       5.052 -73.951 -11.600  1.00  0.00      BSYN  
ATOM    401   CG ARG    45       4.849 -73.305 -12.888  1.00  0.00      BSYN  
ATOM    402   CD ARG    45       5.874 -72.137 -13.135  1.00  0.00      BSYN  
ATOM    403   NE ARG    45       6.024 -71.968 -14.569  1.00  0.00      BSYN  
ATOM    404   HE ARG    45       5.328 -72.046 -15.254  1.00  0.00      BSYN  
ATOM    405   CZ ARG    45       7.157 -71.336 -15.013  1.00  0.00      BSYN  
ATOM    406  NH1 ARG    45       8.067 -70.880 -14.195  1.00  0.00      BSYN  
ATOM    407 HH11 ARG    45       8.944 -70.480 -14.462  1.00  0.00      BSYN  
ATOM    408 HH12 ARG    45       7.968 -70.784 -13.204  1.00  0.00      BSYN  
ATOM    409  NH2 ARG    45       7.479 -71.377 -16.329  1.00  0.00      BSYN  
ATOM    410 HH21 ARG    45       8.399 -71.057 -16.556  1.00  0.00      BSYN  
ATOM    411 HH22 ARG    45       6.912 -71.889 -16.975  1.00  0.00      BSYN  
ATOM    412    C ARG    45       4.956 -74.437  -9.113  1.00  0.00      BSYN  
ATOM    413    O ARG    45       6.094 -74.626  -8.673  1.00  0.00      BSYN  
ATOM    414    N GLU    46       3.909 -75.218  -8.748  1.00  0.00      BSYN  
ATOM    415    H GLU    46       3.081 -75.160  -9.268  1.00  0.00      BSYN  
ATOM    416   CA GLU    46       4.097 -76.128  -7.574  1.00  0.00      BSYN  
ATOM    417   CB GLU    46       2.825 -75.933  -6.687  1.00  0.00      BSYN  
ATOM    418   CG GLU    46       1.511 -75.453  -7.499  1.00  0.00      BSYN  
ATOM    419   CD GLU    46       0.609 -74.967  -6.428  1.00  0.00      BSYN  
ATOM    420  OE1 GLU    46      -0.300 -75.725  -6.032  1.00  0.00      BSYN  
ATOM    421  OE2 GLU    46       0.707 -73.837  -5.917  1.00  0.00      BSYN  
ATOM    422    C GLU    46       4.385 -77.630  -7.947  1.00  0.00      BSYN  
ATOM    423    O GLU    46       3.664 -78.639  -7.979  1.00  0.00      BSYN  
ATOM    424    N GLY    47       5.733 -77.602  -8.244  1.00  0.00      BSYN  
ATOM    425    H GLY    47       6.124 -76.703  -8.238  1.00  0.00      BSYN  
ATOM    426   CA GLY    47       6.531 -78.802  -8.537  1.00  0.00      BSYN  
ATOM    427    C GLY    47       6.340 -79.384  -9.930  1.00  0.00      BSYN  
ATOM    428    O GLY    47       6.683 -78.773 -10.907  1.00  0.00      BSYN  
ATOM    429    N VAL    48       5.774 -80.666 -10.004  1.00  0.00      BSYN  
ATOM    430    H VAL    48       5.836 -81.283  -9.245  1.00  0.00      BSYN  
ATOM    431   CA VAL    48       5.690 -81.294 -11.346  1.00  0.00      BSYN  
ATOM    432   CB VAL    48       6.219 -82.750 -11.353  1.00  0.00      BSYN  
ATOM    433  CG1 VAL    48       7.774 -82.860 -11.064  1.00  0.00      BSYN  
ATOM    434  CG2 VAL    48       5.496 -83.645 -10.288  1.00  0.00      BSYN  
ATOM    435    C VAL    48       4.305 -81.019 -11.969  1.00  0.00      BSYN  
ATOM    436    O VAL    48       3.267 -81.249 -11.390  1.00  0.00      BSYN  
ATOM    437    N VAL    49       4.269 -80.712 -13.259  1.00  0.00      BSYN  
ATOM    438    H VAL    49       5.136 -80.588 -13.698  1.00  0.00      BSYN  
ATOM    439   CA VAL    49       3.101 -80.373 -14.022  1.00  0.00      BSYN  
ATOM    440   CB VAL    49       3.539 -79.332 -15.161  1.00  0.00      BSYN  
ATOM    441  CG1 VAL    49       2.389 -78.418 -15.616  1.00  0.00      BSYN  
ATOM    442  CG2 VAL    49       4.626 -78.363 -14.789  1.00  0.00      BSYN  
ATOM    443    C VAL    49       2.654 -81.670 -14.602  1.00  0.00      BSYN  
ATOM    444    O VAL    49       3.155 -82.090 -15.670  1.00  0.00      BSYN  
ATOM    445    N GLN    50       1.667 -82.271 -13.951  1.00  0.00      BSYN  
ATOM    446    H GLN    50       1.372 -81.837 -13.123  1.00  0.00      BSYN  
ATOM    447   CA GLN    50       1.029 -83.494 -14.479  1.00  0.00      BSYN  
ATOM    448   CB GLN    50       0.615 -84.491 -13.384  1.00  0.00      BSYN  
ATOM    449   CG GLN    50       1.056 -84.156 -11.952  1.00  0.00      BSYN  
ATOM    450   CD GLN    50       0.590 -85.130 -10.875  1.00  0.00      BSYN  
ATOM    451  OE1 GLN    50       1.364 -85.616 -10.021  1.00  0.00      BSYN  
ATOM    452  NE2 GLN    50      -0.733 -85.397 -10.834  1.00  0.00      BSYN  
ATOM    453 HE21 GLN    50      -1.300 -85.024 -11.541  1.00  0.00      BSYN  
ATOM    454 HE22 GLN    50      -1.066 -85.848 -10.030  1.00  0.00      BSYN  
ATOM    455    C GLN    50      -0.251 -83.031 -15.303  1.00  0.00      BSYN  
ATOM    456    O GLN    50      -1.051 -82.240 -14.797  1.00  0.00      BSYN  
ATOM    457    N GLY    51      -0.506 -83.494 -16.493  1.00  0.00      BSYN  
ATOM    458    H GLY    51      -1.290 -83.284 -17.042  1.00  0.00      BSYN  
ATOM    459   CA GLY    51       0.428 -84.289 -17.272  1.00  0.00      BSYN  
ATOM    460    C GLY    51       0.423 -83.934 -18.730  1.00  0.00      BSYN  
ATOM    461    O GLY    51       0.482 -82.718 -19.065  1.00  0.00      BSYN  
ATOM    462    N VAL    52       0.312 -84.913 -19.671  1.00  0.00      BSYN  
ATOM    463    H VAL    52       0.261 -85.824 -19.312  1.00  0.00      BSYN  
ATOM    464   CA VAL    52       0.516 -84.783 -21.067  1.00  0.00      BSYN  
ATOM    465   CB VAL    52       1.541 -85.813 -21.682  1.00  0.00      BSYN  
ATOM    466  CG1 VAL    52       2.807 -85.513 -20.957  1.00  0.00      BSYN  
ATOM    467  CG2 VAL    52       0.973 -87.174 -21.355  1.00  0.00      BSYN  
ATOM    468    C VAL    52      -0.708 -84.443 -21.949  1.00  0.00      BSYN  
ATOM    469    O VAL    52      -1.862 -84.150 -21.398  1.00  0.00      BSYN  
ATOM    470    N ALA    53      -0.524 -84.201 -23.286  1.00  0.00      BSYN  
ATOM    471    H ALA    53       0.328 -84.342 -23.749  1.00  0.00      BSYN  
ATOM    472   CA ALA    53      -1.676 -83.885 -24.134  1.00  0.00      BSYN  
ATOM    473   CB ALA    53      -1.637 -82.369 -24.529  1.00  0.00      BSYN  
ATOM    474    C ALA    53      -2.109 -84.744 -25.230  1.00  0.00      BSYN  
ATOM    475    O ALA    53      -3.208 -84.719 -25.869  1.00  0.00      BSYN  
ATOM    476    N SER    54      -1.109 -85.569 -25.486  1.00  0.00      BSYN  
ATOM    477    H SER    54      -0.294 -85.655 -24.949  1.00  0.00      BSYN  
ATOM    478   CA SER    54      -1.119 -86.546 -26.600  1.00  0.00      BSYN  
ATOM    479   CB SER    54      -0.308 -86.004 -27.748  1.00  0.00      BSYN  
ATOM    480   OG SER    54      -1.054 -85.074 -28.518  1.00  0.00      BSYN  
ATOM    481   HG SER    54      -1.934 -85.238 -28.866  1.00  0.00      BSYN  
ATOM    482    C SER    54      -0.728 -87.955 -26.241  1.00  0.00      BSYN  
ATOM    483    O SER    54       0.411 -88.136 -25.784  1.00  0.00      BSYN  
ATOM    484    N VAL    55      -1.547 -88.957 -26.549  1.00  0.00      BSYN  
ATOM    485    H VAL    55      -2.201 -88.816 -27.265  1.00  0.00      BSYN  
ATOM    486   CA VAL    55      -1.383 -90.268 -26.027  1.00  0.00      BSYN  
ATOM    487   CB VAL    55      -2.694 -90.806 -25.446  1.00  0.00      BSYN  
ATOM    488  CG1 VAL    55      -3.723 -90.749 -26.483  1.00  0.00      BSYN  
ATOM    489  CG2 VAL    55      -2.601 -92.272 -24.927  1.00  0.00      BSYN  
ATOM    490    C VAL    55      -0.677 -91.363 -26.924  1.00  0.00      BSYN  
ATOM    491    O VAL    55      -0.934 -91.526 -28.125  1.00  0.00      BSYN  
ATOM    492    N ALA    56       0.130 -92.184 -26.262  1.00  0.00      BSYN  
ATOM    493    H ALA    56       0.274 -91.853 -25.351  1.00  0.00      BSYN  
ATOM    494   CA ALA    56       1.006 -93.083 -26.868  1.00  0.00      BSYN  
ATOM    495   CB ALA    56       1.952 -92.441 -27.851  1.00  0.00      BSYN  
ATOM    496    C ALA    56       1.658 -93.957 -25.867  1.00  0.00      BSYN  
ATOM    497    O ALA    56       2.449 -93.537 -25.041  1.00  0.00      BSYN  
ATOM    498    N GLU    57       1.289 -95.248 -26.176  1.00  0.00      BSYN  
ATOM    499    H GLU    57       0.640 -95.382 -26.897  1.00  0.00      BSYN  
ATOM    500   CA GLU    57       1.441 -96.208 -25.130  1.00  0.00      BSYN  
ATOM    501   CB GLU    57       0.406 -96.077 -23.968  1.00  0.00      BSYN  
ATOM    502   CG GLU    57       0.638 -97.136 -22.860  1.00  0.00      BSYN  
ATOM    503   CD GLU    57       1.998 -97.195 -22.184  1.00  0.00      BSYN  
ATOM    504  OE1 GLU    57       2.713 -98.174 -22.287  1.00  0.00      BSYN  
ATOM    505  OE2 GLU    57       2.337 -96.285 -21.473  1.00  0.00      BSYN  
ATOM    506    C GLU    57       1.294 -97.619 -25.749  1.00  0.00      BSYN  
ATOM    507    O GLU    57       0.303 -97.962 -26.399  1.00  0.00      BSYN  
ATOM    508    N LYS    58       2.355 -98.409 -25.573  1.00  0.00      BSYN  
ATOM    509    H LYS    58       3.132 -98.046 -25.099  1.00  0.00      BSYN  
ATOM    510   CA LYS    58       2.408 -99.785 -26.051  1.00  0.00      BSYN  
ATOM    511   CB LYS    58       3.674 -99.995 -26.857  1.00  0.00      BSYN  
ATOM    512   CG LYS    58       3.715 -99.304 -28.124  1.00  0.00      BSYN  
ATOM    513   CD LYS    58       5.085 -99.176 -28.904  1.00  0.00      BSYN  
ATOM    514   CE LYS    58       5.795-100.466 -29.350  1.00  0.00      BSYN  
ATOM    515   NZ LYS    58       6.317-100.283 -30.661  1.00  0.00      BSYN  
ATOM    516  HZ1 LYS    58       5.815 -99.678 -31.342  1.00  0.00      BSYN  
ATOM    517  HZ2 LYS    58       7.150 -99.727 -30.380  1.00  0.00      BSYN  
ATOM    518  HZ3 LYS    58       6.644-101.201 -31.024  1.00  0.00      BSYN  
ATOM    519    C LYS    58       2.423-100.867 -25.007  1.00  0.00      BSYN  
ATOM    520    O LYS    58       3.149-100.910 -24.053  1.00  0.00      BSYN  
ATOM    521    N THR    59       1.692-102.031 -25.130  1.00  0.00      BSYN  
ATOM    522    H THR    59       1.667-102.613 -24.342  1.00  0.00      BSYN  
ATOM    523   CA THR    59       0.753-102.372 -26.201  1.00  0.00      BSYN  
ATOM    524   CB THR    59       0.592-103.991 -26.469  1.00  0.00      BSYN  
ATOM    525  OG1 THR    59       1.832-104.653 -26.374  1.00  0.00      BSYN  
ATOM    526  HG1 THR    59       2.048-104.772 -27.302  1.00  0.00      BSYN  
ATOM    527  CG2 THR    59       0.016-104.226 -27.810  1.00  0.00      BSYN  
ATOM    528    C THR    59      -0.669-101.887 -25.889  1.00  0.00      BSYN  
ATOM    529    O THR    59      -0.922-101.879 -24.653  1.00  0.00      BSYN  
ATOM    530    N LYS    60      -1.497-101.500 -26.859  1.00  0.00      BSYN  
ATOM    531    H LYS    60      -1.079-101.464 -27.744  1.00  0.00      BSYN  
ATOM    532   CA LYS    60      -2.893-101.018 -26.672  1.00  0.00      BSYN  
ATOM    533   CB LYS    60      -3.688-100.721 -27.914  1.00  0.00      BSYN  
ATOM    534   CG LYS    60      -3.596 -99.228 -28.619  1.00  0.00      BSYN  
ATOM    535   CD LYS    60      -4.471 -98.114 -27.924  1.00  0.00      BSYN  
ATOM    536   CE LYS    60      -5.851 -98.171 -28.391  1.00  0.00      BSYN  
ATOM    537   NZ LYS    60      -6.497 -99.336 -27.864  1.00  0.00      BSYN  
ATOM    538  HZ1 LYS    60      -5.994-100.233 -28.012  1.00  0.00      BSYN  
ATOM    539  HZ2 LYS    60      -6.569 -99.279 -26.828  1.00  0.00      BSYN  
ATOM    540  HZ3 LYS    60      -7.440 -99.268 -28.298  1.00  0.00      BSYN  
ATOM    541    C LYS    60      -3.872-101.786 -25.787  1.00  0.00      BSYN  
ATOM    542    O LYS    60      -4.787-102.530 -26.227  1.00  0.00      BSYN  
ATOM    543    N GLU    61      -3.689-101.407 -24.498  1.00  0.00      BSYN  
ATOM    544    H GLU    61      -2.895-100.922 -24.188  1.00  0.00      BSYN  
ATOM    545   CA GLU    61      -4.771-101.704 -23.577  1.00  0.00      BSYN  
ATOM    546   CB GLU    61      -4.330-101.276 -22.152  1.00  0.00      BSYN  
ATOM    547   CG GLU    61      -4.529 -99.821 -21.890  1.00  0.00      BSYN  
ATOM    548   CD GLU    61      -5.427 -99.533 -20.682  1.00  0.00      BSYN  
ATOM    549  OE1 GLU    61      -6.642 -99.831 -20.858  1.00  0.00      BSYN  
ATOM    550  OE2 GLU    61      -4.936 -99.070 -19.567  1.00  0.00      BSYN  
ATOM    551    C GLU    61      -6.240-101.349 -23.908  1.00  0.00      BSYN  
ATOM    552    O GLU    61      -6.502-100.334 -24.633  1.00  0.00      BSYN  
ATOM    553    N GLN    62      -7.226-102.187 -23.640  1.00  0.00      BSYN  
ATOM    554    H GLN    62      -7.146-103.143 -23.441  1.00  0.00      BSYN  
ATOM    555   CA GLN    62      -8.585-101.734 -23.550  1.00  0.00      BSYN  
ATOM    556   CB GLN    62      -9.422-102.277 -24.610  1.00  0.00      BSYN  
ATOM    557   CG GLN    62      -9.560-101.131 -25.717  1.00  0.00      BSYN  
ATOM    558   CD GLN    62     -10.460-101.854 -26.782  1.00  0.00      BSYN  
ATOM    559  OE1 GLN    62     -11.384-101.220 -27.349  1.00  0.00      BSYN  
ATOM    560  NE2 GLN    62     -10.184-103.149 -27.078  1.00  0.00      BSYN  
ATOM    561 HE21 GLN    62      -9.586-103.789 -26.639  1.00  0.00      BSYN  
ATOM    562 HE22 GLN    62     -10.615-103.601 -27.833  1.00  0.00      BSYN  
ATOM    563    C GLN    62      -9.039-102.126 -22.211  1.00  0.00      BSYN  
ATOM    564    O GLN    62      -8.882-103.310 -21.893  1.00  0.00      BSYN  
ATOM    565    N ALA    63      -9.415-101.210 -21.303  1.00  0.00      BSYN  
ATOM    566    H ALA    63      -9.367-100.260 -21.540  1.00  0.00      BSYN  
ATOM    567   CA ALA    63     -10.074-101.529 -19.974  1.00  0.00      BSYN  
ATOM    568   CB ALA    63      -9.444-100.791 -18.806  1.00  0.00      BSYN  
ATOM    569    C ALA    63     -11.562-101.201 -20.209  1.00  0.00      BSYN  
ATOM    570    O ALA    63     -11.927-100.401 -21.116  1.00  0.00      BSYN  
ATOM    571    N SER    64     -12.322-101.952 -19.370  1.00  0.00      BSYN  
ATOM    572    H SER    64     -11.896-102.731 -18.954  1.00  0.00      BSYN  
ATOM    573   CA SER    64     -13.748-101.663 -19.084  1.00  0.00      BSYN  
ATOM    574   CB SER    64     -14.307-102.655 -18.100  1.00  0.00      BSYN  
ATOM    575   OG SER    64     -13.657-102.771 -16.761  1.00  0.00      BSYN  
ATOM    576   HG SER    64     -13.645-101.881 -16.402  1.00  0.00      BSYN  
ATOM    577    C SER    64     -13.876-100.208 -18.640  1.00  0.00      BSYN  
ATOM    578    O SER    64     -13.448 -99.855 -17.545  1.00  0.00      BSYN  
ATOM    579    N HIS    65     -14.427 -99.447 -19.548  1.00  0.00      BSYN  
ATOM    580    H HIS    65     -14.322 -99.771 -20.467  1.00  0.00      BSYN  
ATOM    581   CA HIS    65     -14.911 -98.094 -19.473  1.00  0.00      BSYN  
ATOM    582   CB HIS    65     -14.042 -97.232 -20.328  1.00  0.00      BSYN  
ATOM    583   CG HIS    65     -12.561 -97.017 -19.960  1.00  0.00      BSYN  
ATOM    584  ND1 HIS    65     -12.027 -96.779 -18.756  1.00  0.00      BSYN  
ATOM    585  HD1 HIS    65     -12.430 -96.727 -17.865  1.00  0.00      BSYN  
ATOM    586  CD2 HIS    65     -11.681 -96.743 -20.934  1.00  0.00      BSYN  
ATOM    587  NE2 HIS    65     -10.656 -96.273 -20.352  1.00  0.00      BSYN  
ATOM    588  CE1 HIS    65     -10.819 -96.240 -19.058  1.00  0.00      BSYN  
ATOM    589    C HIS    65     -16.445 -98.073 -19.968  1.00  0.00      BSYN  
ATOM    590    O HIS    65     -16.760 -98.212 -21.160  1.00  0.00      BSYN  
ATOM    591    N LEU    66     -17.486 -97.912 -19.174  1.00  0.00      BSYN  
ATOM    592    H LEU    66     -18.377 -97.727 -19.536  1.00  0.00      BSYN  
ATOM    593   CA LEU    66     -17.296 -97.611 -17.800  1.00  0.00      BSYN  
ATOM    594   CB LEU    66     -18.299 -96.559 -17.273  1.00  0.00      BSYN  
ATOM    595   CG LEU    66     -18.177 -95.078 -17.790  1.00  0.00      BSYN  
ATOM    596  CD1 LEU    66     -19.124 -94.150 -17.076  1.00  0.00      BSYN  
ATOM    597  CD2 LEU    66     -16.710 -94.613 -17.892  1.00  0.00      BSYN  
ATOM    598    C LEU    66     -17.398 -98.903 -17.031  1.00  0.00      BSYN  
ATOM    599    O LEU    66     -17.100-100.066 -17.479  1.00  0.00      BSYN  
ATOM    600    N GLY    67     -17.919 -98.899 -15.791  1.00  0.00      BSYN  
ATOM    601    H GLY    67     -18.387 -98.120 -15.421  1.00  0.00      BSYN  
ATOM    602   CA GLY    67     -18.130-100.027 -14.950  1.00  0.00      BSYN  
ATOM    603    C GLY    67     -19.079 -99.553 -13.888  1.00  0.00      BSYN  
ATOM    604    O GLY    67     -18.724 -98.603 -13.148  1.00  0.00      BSYN  
ATOM    605    N GLY    68     -20.301-100.024 -13.771  1.00  0.00      BSYN  
ATOM    606    H GLY    68     -20.943 -99.482 -13.266  1.00  0.00      BSYN  
ATOM    607   CA GLY    68     -20.741-101.224 -14.387  1.00  0.00      BSYN  
ATOM    608    C GLY    68     -21.179-101.109 -15.881  1.00  0.00      BSYN  
ATOM    609    O GLY    68     -20.609-101.559 -16.868  1.00  0.00      BSYN  
ATOM    610    N ALA    69     -22.230-100.342 -16.012  1.00  0.00      BSYN  
ATOM    611    H ALA    69     -22.547 -99.850 -15.226  1.00  0.00      BSYN  
ATOM    612   CA ALA    69     -22.856-100.012 -17.268  1.00  0.00      BSYN  
ATOM    613   CB ALA    69     -24.335 -99.547 -16.971  1.00  0.00      BSYN  
ATOM    614    C ALA    69     -22.320 -98.919 -18.188  1.00  0.00      BSYN  
ATOM    615    O ALA    69     -21.417 -98.181 -17.808  1.00  0.00      BSYN  
ATOM    616    N VAL    70     -22.842 -99.092 -19.431  1.00  0.00      BSYN  
ATOM    617    H VAL    70     -23.389 -99.878 -19.642  1.00  0.00      BSYN  
ATOM    618   CA VAL    70     -22.501 -98.201 -20.542  1.00  0.00      BSYN  
ATOM    619   CB VAL    70     -21.303 -98.978 -21.289  1.00  0.00      BSYN  
ATOM    620  CG1 VAL    70     -21.853-100.519 -21.731  1.00  0.00      BSYN  
ATOM    621  CG2 VAL    70     -21.081 -98.362 -22.751  1.00  0.00      BSYN  
ATOM    622    C VAL    70     -23.792 -97.758 -21.326  1.00  0.00      BSYN  
ATOM    623    O VAL    70     -24.366 -98.639 -21.936  1.00  0.00      BSYN  
ATOM    624    N PHE    71     -24.246 -96.486 -21.272  1.00  0.00      BSYN  
ATOM    625    H PHE    71     -24.075 -95.989 -20.445  1.00  0.00      BSYN  
ATOM    626   CA PHE    71     -25.047 -95.988 -22.347  1.00  0.00      BSYN  
ATOM    627   CB PHE    71     -25.705 -94.625 -21.826  1.00  0.00      BSYN  
ATOM    628   CG PHE    71     -26.669 -94.722 -20.664  1.00  0.00      BSYN  
ATOM    629  CD1 PHE    71     -27.889 -95.416 -20.815  1.00  0.00      BSYN  
ATOM    630  CD2 PHE    71     -26.348 -94.122 -19.425  1.00  0.00      BSYN  
ATOM    631  CE1 PHE    71     -28.690 -95.636 -19.675  1.00  0.00      BSYN  
ATOM    632  CE2 PHE    71     -27.192 -94.284 -18.408  1.00  0.00      BSYN  
ATOM    633   CZ PHE    71     -28.417 -95.008 -18.486  1.00  0.00      BSYN  
ATOM    634    C PHE    71     -24.085 -95.730 -23.513  1.00  0.00      BSYN  
ATOM    635    O PHE    71     -23.021 -95.195 -23.269  1.00  0.00      BSYN  
ATOM    636    N SER    72     -24.686 -96.063 -24.669  1.00  0.00      BSYN  
ATOM    637    H SER    72     -25.529 -96.563 -24.668  1.00  0.00      BSYN  
ATOM    638   CA SER    72     -24.026 -95.878 -25.968  1.00  0.00      BSYN  
ATOM    639   CB SER    72     -23.504 -97.202 -26.416  1.00  0.00      BSYN  
ATOM    640   OG SER    72     -23.039 -98.253 -25.545  1.00  0.00      BSYN  
ATOM    641   HG SER    72     -22.091 -98.100 -25.544  1.00  0.00      BSYN  
ATOM    642    C SER    72     -24.980 -95.203 -26.977  1.00  0.00      BSYN  
ATOM    643    O SER    72     -25.503 -95.823 -27.982  1.00  0.00      BSYN  
ATOM    644    N GLY    73     -25.105 -93.907 -26.797  1.00  0.00      BSYN  
ATOM    645    H GLY    73     -24.459 -93.446 -26.223  1.00  0.00      BSYN  
ATOM    646   CA GLY    73     -25.865 -93.083 -27.680  1.00  0.00      BSYN  
ATOM    647    C GLY    73     -25.677 -91.555 -27.476  1.00  0.00      BSYN  
ATOM    648    O GLY    73     -24.729 -91.140 -26.808  1.00  0.00      BSYN  
ATOM    649    N ALA    74     -26.633 -90.748 -28.034  1.00  0.00      BSYN  
ATOM    650    H ALA    74     -27.290 -91.230 -28.578  1.00  0.00      BSYN  
ATOM    651   CA ALA    74     -26.466 -89.315 -27.976  1.00  0.00      BSYN  
ATOM    652   CB ALA    74     -27.018 -88.608 -29.256  1.00  0.00      BSYN  
ATOM    653    C ALA    74     -27.341 -88.674 -26.850  1.00  0.00      BSYN  
ATOM    654    O ALA    74     -28.561 -88.634 -26.967  1.00  0.00      BSYN  
ATOM    655    N GLY    75     -26.882 -88.231 -25.687  1.00  0.00      BSYN  
ATOM    656    H GLY    75     -27.433 -87.834 -24.980  1.00  0.00      BSYN  
ATOM    657   CA GLY    75     -25.576 -88.235 -25.237  1.00  0.00      BSYN  
ATOM    658    C GLY    75     -25.178 -86.814 -24.853  1.00  0.00      BSYN  
ATOM    659    O GLY    75     -25.496 -85.832 -25.511  1.00  0.00      BSYN  
ATOM    660    N ASN    76     -24.290 -86.712 -23.940  1.00  0.00      BSYN  
ATOM    661    H ASN    76     -23.905 -87.504 -23.509  1.00  0.00      BSYN  
ATOM    662   CA ASN    76     -23.618 -85.438 -23.745  1.00  0.00      BSYN  
ATOM    663   CB ASN    76     -24.504 -84.886 -22.497  1.00  0.00      BSYN  
ATOM    664   CG ASN    76     -24.198 -83.404 -22.212  1.00  0.00      BSYN  
ATOM    665  OD1 ASN    76     -23.079 -82.906 -22.422  1.00  0.00      BSYN  
ATOM    666  ND2 ASN    76     -25.155 -82.751 -21.668  1.00  0.00      BSYN  
ATOM    667 HD21 ASN    76     -24.851 -81.879 -21.342  1.00  0.00      BSYN  
ATOM    668 HD22 ASN    76     -26.087 -82.993 -21.853  1.00  0.00      BSYN  
ATOM    669    C ASN    76     -22.172 -85.944 -23.409  1.00  0.00      BSYN  
ATOM    670    O ASN    76     -21.725 -86.053 -22.199  1.00  0.00      BSYN  
ATOM    671    N ILE    77     -21.319 -86.077 -24.498  1.00  0.00      BSYN  
ATOM    672    H ILE    77     -21.751 -86.170 -25.373  1.00  0.00      BSYN  
ATOM    673   CA ILE    77     -19.928 -86.439 -24.387  1.00  0.00      BSYN  
ATOM    674   CB ILE    77     -19.620 -87.696 -25.371  1.00  0.00      BSYN  
ATOM    675  CG2 ILE    77     -19.753 -87.232 -26.806  1.00  0.00      BSYN  
ATOM    676  CG1 ILE    77     -18.248 -88.287 -25.098  1.00  0.00      BSYN  
ATOM    677   CD ILE    77     -17.797 -89.538 -25.958  1.00  0.00      BSYN  
ATOM    678    C ILE    77     -19.080 -85.124 -24.417  1.00  0.00      BSYN  
ATOM    679    O ILE    77     -18.261 -84.909 -25.342  1.00  0.00      BSYN  
ATOM    680    N ALA    78     -19.100 -84.552 -23.183  1.00  0.00      BSYN  
ATOM    681    H ALA    78     -19.807 -84.627 -22.508  1.00  0.00      BSYN  
ATOM    682   CA ALA    78     -17.994 -83.682 -22.869  1.00  0.00      BSYN  
ATOM    683   CB ALA    78     -18.507 -82.288 -22.288  1.00  0.00      BSYN  
ATOM    684    C ALA    78     -17.107 -84.327 -21.790  1.00  0.00      BSYN  
ATOM    685    O ALA    78     -15.924 -83.821 -21.676  1.00  0.00      BSYN  
ATOM    686    N ALA    79     -17.585 -85.378 -21.071  1.00  0.00      BSYN  
ATOM    687    H ALA    79     -18.324 -85.760 -21.587  1.00  0.00      BSYN  
ATOM    688   CA ALA    79     -16.930 -86.005 -19.860  1.00  0.00      BSYN  
ATOM    689   CB ALA    79     -17.656 -85.673 -18.581  1.00  0.00      BSYN  
ATOM    690    C ALA    79     -16.999 -87.490 -19.862  1.00  0.00      BSYN  
ATOM    691    O ALA    79     -16.061 -88.241 -19.713  1.00  0.00      BSYN  
ATOM    692    N ALA    80     -18.281 -87.844 -19.867  1.00  0.00      BSYN  
ATOM    693    H ALA    80     -18.981 -87.176 -19.709  1.00  0.00      BSYN  
ATOM    694   CA ALA    80     -18.563 -89.246 -20.010  1.00  0.00      BSYN  
ATOM    695   CB ALA    80     -19.132 -89.884 -18.820  1.00  0.00      BSYN  
ATOM    696    C ALA    80     -19.514 -89.441 -21.174  1.00  0.00      BSYN  
ATOM    697    O ALA    80     -19.947 -88.470 -21.733  1.00  0.00      BSYN  
ATOM    698    N THR    81     -20.133 -90.669 -21.504  1.00  0.00      BSYN  
ATOM    699    H THR    81     -19.945 -91.483 -20.992  1.00  0.00      BSYN  
ATOM    700   CA THR    81     -21.023 -90.813 -22.656  1.00  0.00      BSYN  
ATOM    701   CB THR    81     -21.215 -92.218 -22.921  1.00  0.00      BSYN  
ATOM    702  OG1 THR    81     -21.583 -92.990 -21.758  1.00  0.00      BSYN  
ATOM    703  HG1 THR    81     -22.237 -93.647 -22.007  1.00  0.00      BSYN  
ATOM    704  CG2 THR    81     -19.872 -92.774 -23.332  1.00  0.00      BSYN  
ATOM    705    C THR    81     -22.374 -89.994 -22.627  1.00  0.00      BSYN  
ATOM    706    O THR    81     -22.727 -89.359 -23.664  1.00  0.00      BSYN  
ATOM    707    N GLY    82     -22.898 -89.744 -21.473  1.00  0.00      BSYN  
ATOM    708    H GLY    82     -22.546 -90.067 -20.617  1.00  0.00      BSYN  
ATOM    709   CA GLY    82     -24.179 -89.042 -21.272  1.00  0.00      BSYN  
ATOM    710    C GLY    82     -24.731 -89.300 -19.899  1.00  0.00      BSYN  
ATOM    711    O GLY    82     -24.039 -89.892 -19.131  1.00  0.00      BSYN  
ATOM    712    N LEU    83     -25.869 -88.777 -19.514  1.00  0.00      BSYN  
ATOM    713    H LEU    83     -26.265 -88.928 -18.630  1.00  0.00      BSYN  
ATOM    714   CA LEU    83     -26.794 -88.005 -20.236  1.00  0.00      BSYN  
ATOM    715   CB LEU    83     -27.867 -88.795 -21.066  1.00  0.00      BSYN  
ATOM    716   CG LEU    83     -29.132 -88.321 -21.740  1.00  0.00      BSYN  
ATOM    717  CD1 LEU    83     -28.743 -87.599 -23.007  1.00  0.00      BSYN  
ATOM    718  CD2 LEU    83     -29.973 -89.559 -22.202  1.00  0.00      BSYN  
ATOM    719    C LEU    83     -27.646 -87.139 -19.176  1.00  0.00      BSYN  
ATOM    720    O LEU    83     -28.078 -86.034 -19.441  1.00  0.00      BSYN  
ATOM    721    N VAL    84     -27.749 -87.572 -17.911  1.00  0.00      BSYN  
ATOM    722    H VAL    84     -27.038 -88.053 -17.438  1.00  0.00      BSYN  
ATOM    723   CA VAL    84     -28.969 -87.087 -17.065  1.00  0.00      BSYN  
ATOM    724   CB VAL    84     -29.805 -88.378 -16.739  1.00  0.00      BSYN  
ATOM    725  CG1 VAL    84     -30.857 -88.309 -15.640  1.00  0.00      BSYN  
ATOM    726  CG2 VAL    84     -30.638 -88.638 -18.008  1.00  0.00      BSYN  
ATOM    727    C VAL    84     -28.637 -86.313 -15.887  1.00  0.00      BSYN  
ATOM    728    O VAL    84     -27.785 -86.791 -15.182  1.00  0.00      BSYN  
ATOM    729    N LYS    85     -29.217 -85.125 -15.522  1.00  0.00      BSYN  
ATOM    730    H LYS    85     -29.151 -84.984 -14.555  1.00  0.00      BSYN  
ATOM    731   CA LYS    85     -29.978 -84.125 -16.266  1.00  0.00      BSYN  
ATOM    732   CB LYS    85     -31.391 -84.596 -16.308  1.00  0.00      BSYN  
ATOM    733   CG LYS    85     -32.363 -83.733 -17.038  1.00  0.00      BSYN  
ATOM    734   CD LYS    85     -33.434 -84.524 -17.767  1.00  0.00      BSYN  
ATOM    735   CE LYS    85     -34.232 -85.368 -16.703  1.00  0.00      BSYN  
ATOM    736   NZ LYS    85     -35.436 -84.756 -16.151  1.00  0.00      BSYN  
ATOM    737  HZ1 LYS    85     -36.137 -85.342 -15.654  1.00  0.00      BSYN  
ATOM    738  HZ2 LYS    85     -35.315 -83.956 -15.498  1.00  0.00      BSYN  
ATOM    739  HZ3 LYS    85     -35.863 -84.428 -17.040  1.00  0.00      BSYN  
ATOM    740    C LYS    85     -29.927 -82.701 -15.701  1.00  0.00      BSYN  
ATOM    741    O LYS    85     -30.343 -82.432 -14.583  1.00  0.00      BSYN  
ATOM    742    N ARG    86     -29.448 -81.762 -16.510  1.00  0.00      BSYN  
ATOM    743    H ARG    86     -29.422 -80.965 -15.940  1.00  0.00      BSYN  
ATOM    744   CA ARG    86     -28.956 -81.987 -17.829  1.00  0.00      BSYN  
ATOM    745   CB ARG    86     -29.917 -81.458 -18.826  1.00  0.00      BSYN  
ATOM    746   CG ARG    86     -29.577 -81.694 -20.354  1.00  0.00      BSYN  
ATOM    747   CD ARG    86     -30.420 -82.937 -20.798  1.00  0.00      BSYN  
ATOM    748   NE ARG    86     -31.839 -82.567 -20.654  1.00  0.00      BSYN  
ATOM    749   HE ARG    86     -31.900 -81.627 -20.381  1.00  0.00      BSYN  
ATOM    750   CZ ARG    86     -32.766 -83.402 -21.012  1.00  0.00      BSYN  
ATOM    751  NH1 ARG    86     -33.969 -82.971 -20.888  1.00  0.00      BSYN  
ATOM    752 HH11 ARG    86     -34.774 -83.400 -21.297  1.00  0.00      BSYN  
ATOM    753 HH12 ARG    86     -34.136 -82.151 -20.340  1.00  0.00      BSYN  
ATOM    754  NH2 ARG    86     -32.512 -84.725 -21.484  1.00  0.00      BSYN  
ATOM    755 HH21 ARG    86     -33.093 -85.405 -21.931  1.00  0.00      BSYN  
ATOM    756 HH22 ARG    86     -31.557 -84.989 -21.353  1.00  0.00      BSYN  
ATOM    757    C ARG    86     -27.545 -81.418 -17.997  1.00  0.00      BSYN  
ATOM    758    O ARG    86     -26.659 -82.100 -17.540  1.00  0.00      BSYN  
ATOM    759    N GLU    87     -27.230 -80.287 -18.539  1.00  0.00      BSYN  
ATOM    760    H GLU    87     -27.935 -79.610 -18.463  1.00  0.00      BSYN  
ATOM    761   CA GLU    87     -25.855 -79.888 -18.875  1.00  0.00      BSYN  
ATOM    762   CB GLU    87     -25.619 -79.309 -20.321  1.00  0.00      BSYN  
ATOM    763   CG GLU    87     -26.726 -78.398 -20.808  1.00  0.00      BSYN  
ATOM    764   CD GLU    87     -26.374 -78.025 -22.205  1.00  0.00      BSYN  
ATOM    765  OE1 GLU    87     -26.276 -78.881 -23.101  1.00  0.00      BSYN  
ATOM    766  OE2 GLU    87     -26.155 -76.832 -22.431  1.00  0.00      BSYN  
ATOM    767    C GLU    87     -25.173 -79.093 -17.765  1.00  0.00      BSYN  
ATOM    768    O GLU    87     -25.745 -78.966 -16.665  1.00  0.00      BSYN  
ATOM    769    N GLU    88     -23.911 -78.584 -17.957  1.00  0.00      BSYN  
ATOM    770    H GLU    88     -23.320 -78.684 -18.733  1.00  0.00      BSYN  
ATOM    771   CA GLU    88     -23.321 -77.748 -16.885  1.00  0.00      BSYN  
ATOM    772   CB GLU    88     -21.926 -78.331 -16.713  1.00  0.00      BSYN  
ATOM    773   CG GLU    88     -21.140 -77.688 -15.508  1.00  0.00      BSYN  
ATOM    774   CD GLU    88     -21.854 -77.675 -14.180  1.00  0.00      BSYN  
ATOM    775  OE1 GLU    88     -21.942 -78.661 -13.456  1.00  0.00      BSYN  
ATOM    776  OE2 GLU    88     -22.339 -76.637 -13.772  1.00  0.00      BSYN  
ATOM    777    C GLU    88     -23.290 -76.236 -17.245  1.00  0.00      BSYN  
ATOM    778    O GLU    88     -23.903 -75.341 -16.636  1.00  0.00      BSYN  
ATOM    779    N PHE    89     -22.603 -76.019 -18.395  1.00  0.00      BSYN  
ATOM    780    H PHE    89     -22.683 -76.829 -18.942  1.00  0.00      BSYN  
ATOM    781   CA PHE    89     -22.370 -74.689 -18.891  1.00  0.00      BSYN  
ATOM    782   CB PHE    89     -20.960 -74.529 -19.468  1.00  0.00      BSYN  
ATOM    783   CG PHE    89     -19.820 -74.340 -18.566  1.00  0.00      BSYN  
ATOM    784  CD1 PHE    89     -19.715 -73.135 -17.782  1.00  0.00      BSYN  
ATOM    785  CD2 PHE    89     -18.791 -75.215 -18.650  1.00  0.00      BSYN  
ATOM    786  CE1 PHE    89     -18.558 -72.891 -17.099  1.00  0.00      BSYN  
ATOM    787  CE2 PHE    89     -17.618 -74.925 -17.943  1.00  0.00      BSYN  
ATOM    788   CZ PHE    89     -17.482 -73.730 -17.154  1.00  0.00      BSYN  
ATOM    789    C PHE    89     -23.338 -74.470 -20.038  1.00  0.00      BSYN  
ATOM    790    O PHE    89     -24.028 -75.390 -20.486  1.00  0.00      BSYN  
ATOM    791    N PRO    90     -23.625 -73.179 -20.420  1.00  0.00      BSYN  
ATOM    792   CD PRO    90     -23.648 -72.027 -19.492  1.00  0.00      BSYN  
ATOM    793   CA PRO    90     -24.476 -72.985 -21.630  1.00  0.00      BSYN  
ATOM    794   CB PRO    90     -25.065 -71.597 -21.403  1.00  0.00      BSYN  
ATOM    795   CG PRO    90     -25.067 -71.473 -19.916  1.00  0.00      BSYN  
ATOM    796    C PRO    90     -23.936 -73.239 -23.023  1.00  0.00      BSYN  
ATOM    797    O PRO    90     -23.322 -72.278 -23.561  1.00  0.00      BSYN  
ATOM    798    N THR    91     -24.213 -74.391 -23.729  1.00  0.00      BSYN  
ATOM    799    H THR    91     -24.736 -75.133 -23.361  1.00  0.00      BSYN  
ATOM    800   CA THR    91     -23.745 -74.601 -25.080  1.00  0.00      BSYN  
ATOM    801   CB THR    91     -22.948 -75.906 -24.923  1.00  0.00      BSYN  
ATOM    802  OG1 THR    91     -22.024 -75.590 -23.906  1.00  0.00      BSYN  
ATOM    803  HG1 THR    91     -21.972 -74.634 -23.835  1.00  0.00      BSYN  
ATOM    804  CG2 THR    91     -22.091 -76.216 -26.206  1.00  0.00      BSYN  
ATOM    805    C THR    91     -24.894 -74.533 -26.046  1.00  0.00      BSYN  
ATOM    806    O THR    91     -24.714 -74.027 -27.167  1.00  0.00      BSYN  
ATOM    807    N ASP    92     -26.217 -74.908 -25.848  1.00  0.00      BSYN  
ATOM    808    H ASP    92     -26.596 -75.117 -24.969  1.00  0.00      BSYN  
ATOM    809   CA ASP    92     -27.130 -75.012 -26.928  1.00  0.00      BSYN  
ATOM    810   CB ASP    92     -28.109 -76.111 -26.723  1.00  0.00      BSYN  
ATOM    811   CG ASP    92     -29.127 -76.197 -27.866  1.00  0.00      BSYN  
ATOM    812  OD1 ASP    92     -28.764 -76.604 -28.938  1.00  0.00      BSYN  
ATOM    813  OD2 ASP    92     -30.224 -75.854 -27.519  1.00  0.00      BSYN  
ATOM    814    C ASP    92     -27.857 -73.658 -27.163  1.00  0.00      BSYN  
ATOM    815    O ASP    92     -28.322 -73.066 -26.155  1.00  0.00      BSYN  
ATOM    816    N LEU    93     -27.803 -73.085 -28.350  1.00  0.00      BSYN  
ATOM    817    H LEU    93     -27.647 -73.722 -29.079  1.00  0.00      BSYN  
ATOM    818   CA LEU    93     -28.362 -71.767 -28.414  1.00  0.00      BSYN  
ATOM    819   CB LEU    93     -27.428 -70.917 -29.375  1.00  0.00      BSYN  
ATOM    820   CG LEU    93     -26.154 -70.261 -28.834  1.00  0.00      BSYN  
ATOM    821  CD1 LEU    93     -25.565 -69.657 -29.954  1.00  0.00      BSYN  
ATOM    822  CD2 LEU    93     -26.580 -69.295 -27.770  1.00  0.00      BSYN  
ATOM    823    C LEU    93     -29.744 -71.893 -29.059  1.00  0.00      BSYN  
ATOM    824    O LEU    93     -29.851 -72.780 -29.861  1.00  0.00      BSYN  
ATOM    825    N LYS    94     -30.826 -71.152 -28.744  1.00  0.00      BSYN  
ATOM    826    H LYS    94     -31.529 -71.203 -29.424  1.00  0.00      BSYN  
ATOM    827   CA LYS    94     -31.069 -70.227 -27.674  1.00  0.00      BSYN  
ATOM    828   CB LYS    94     -32.006 -69.064 -28.101  1.00  0.00      BSYN  
ATOM    829   CG LYS    94     -31.391 -67.982 -28.858  1.00  0.00      BSYN  
ATOM    830   CD LYS    94     -32.314 -66.653 -28.703  1.00  0.00      BSYN  
ATOM    831   CE LYS    94     -31.587 -65.734 -29.585  1.00  0.00      BSYN  
ATOM    832   NZ LYS    94     -32.045 -64.402 -29.299  1.00  0.00      BSYN  
ATOM    833  HZ1 LYS    94     -33.081 -64.325 -29.336  1.00  0.00      BSYN  
ATOM    834  HZ2 LYS    94     -31.793 -64.136 -28.325  1.00  0.00      BSYN  
ATOM    835  HZ3 LYS    94     -31.429 -63.852 -29.931  1.00  0.00      BSYN  
ATOM    836    C LYS    94     -31.690 -70.781 -26.383  1.00  0.00      BSYN  
ATOM    837    O LYS    94     -32.597 -71.601 -26.561  1.00  0.00      BSYN  
ATOM    838    N PRO    95     -31.086 -70.479 -25.190  1.00  0.00      BSYN  
ATOM    839   CD PRO    95     -29.691 -70.156 -25.036  1.00  0.00      BSYN  
ATOM    840   CA PRO    95     -31.644 -70.901 -23.921  1.00  0.00      BSYN  
ATOM    841   CB PRO    95     -30.601 -70.594 -22.769  1.00  0.00      BSYN  
ATOM    842   CG PRO    95     -29.675 -69.765 -23.574  1.00  0.00      BSYN  
ATOM    843    C PRO    95     -32.978 -70.212 -23.676  1.00  0.00      BSYN  
ATOM    844    O PRO    95     -33.501 -69.523 -24.531  1.00  0.00      BSYN  
ATOM    845    N GLU    96     -33.704 -70.516 -22.605  1.00  0.00      BSYN  
ATOM    846    H GLU    96     -33.665 -71.394 -22.171  1.00  0.00      BSYN  
ATOM    847   CA GLU    96     -34.763 -69.603 -22.176  1.00  0.00      BSYN  
ATOM    848   CB GLU    96     -35.815 -70.222 -21.303  1.00  0.00      BSYN  
ATOM    849   CG GLU    96     -36.783 -71.156 -22.041  1.00  0.00      BSYN  
ATOM    850   CD GLU    96     -37.099 -72.431 -21.305  1.00  0.00      BSYN  
ATOM    851  OE1 GLU    96     -36.480 -73.423 -21.417  1.00  0.00      BSYN  
ATOM    852  OE2 GLU    96     -38.140 -72.405 -20.624  1.00  0.00      BSYN  
ATOM    853    C GLU    96     -34.212 -68.324 -21.559  1.00  0.00      BSYN  
ATOM    854    O GLU    96     -34.805 -67.207 -21.696  1.00  0.00      BSYN  
ATOM    855    N GLU    97     -33.164 -68.559 -20.844  1.00  0.00      BSYN  
ATOM    856    H GLU    97     -32.761 -69.428 -20.638  1.00  0.00      BSYN  
ATOM    857   CA GLU    97     -32.326 -67.471 -20.201  1.00  0.00      BSYN  
ATOM    858   CB GLU    97     -32.029 -67.680 -18.803  1.00  0.00      BSYN  
ATOM    859   CG GLU    97     -31.053 -68.776 -18.328  1.00  0.00      BSYN  
ATOM    860   CD GLU    97     -31.598 -70.151 -18.349  1.00  0.00      BSYN  
ATOM    861  OE1 GLU    97     -31.947 -70.629 -17.296  1.00  0.00      BSYN  
ATOM    862  OE2 GLU    97     -31.667 -70.731 -19.471  1.00  0.00      BSYN  
ATOM    863    C GLU    97     -31.087 -67.116 -21.128  1.00  0.00      BSYN  
ATOM    864    O GLU    97     -30.116 -67.804 -21.280  1.00  0.00      BSYN  
ATOM    865    N VAL    98     -31.453 -66.133 -21.861  1.00  0.00      BSYN  
ATOM    866    H VAL    98     -32.263 -65.581 -21.843  1.00  0.00      BSYN  
ATOM    867   CA VAL    98     -30.577 -65.535 -22.881  1.00  0.00      BSYN  
ATOM    868   CB VAL    98     -31.225 -65.116 -24.258  1.00  0.00      BSYN  
ATOM    869  CG1 VAL    98     -30.409 -65.701 -25.450  1.00  0.00      BSYN  
ATOM    870  CG2 VAL    98     -32.754 -65.618 -24.453  1.00  0.00      BSYN  
ATOM    871    C VAL    98     -29.722 -64.335 -22.416  1.00  0.00      BSYN  
ATOM    872    O VAL    98     -30.246 -63.405 -21.894  1.00  0.00      BSYN  
ATOM    873    N ALA    99     -28.389 -64.401 -22.538  1.00  0.00      BSYN  
ATOM    874    H ALA    99     -27.990 -65.077 -23.125  1.00  0.00      BSYN  
ATOM    875   CA ALA    99     -27.468 -63.519 -21.766  1.00  0.00      BSYN  
ATOM    876   CB ALA    99     -27.048 -64.420 -20.578  1.00  0.00      BSYN  
ATOM    877    C ALA    99     -26.245 -62.917 -22.423  1.00  0.00      BSYN  
ATOM    878    O ALA    99     -25.247 -63.602 -22.512  1.00  0.00      BSYN  
ATOM    879    N GLN   100     -26.334 -61.746 -22.894  1.00  0.00      BSYN  
ATOM    880    H GLN   100     -27.169 -61.233 -22.875  1.00  0.00      BSYN  
ATOM    881   CA GLN   100     -25.204 -61.099 -23.460  1.00  0.00      BSYN  
ATOM    882   CB GLN   100     -25.742 -59.922 -24.196  1.00  0.00      BSYN  
ATOM    883   CG GLN   100     -26.492 -60.249 -25.483  1.00  0.00      BSYN  
ATOM    884   CD GLN   100     -26.945 -58.965 -26.237  1.00  0.00      BSYN  
ATOM    885  OE1 GLN   100     -26.198 -58.277 -26.990  1.00  0.00      BSYN  
ATOM    886  NE2 GLN   100     -28.255 -58.634 -26.070  1.00  0.00      BSYN  
ATOM    887 HE21 GLN   100     -28.673 -57.777 -26.294  1.00  0.00      BSYN  
ATOM    888 HE22 GLN   100     -28.852 -59.400 -25.939  1.00  0.00      BSYN  
ATOM    889    C GLN   100     -24.085 -60.581 -22.528  1.00  0.00      BSYN  
ATOM    890    O GLN   100     -23.863 -59.373 -22.222  1.00  0.00      BSYN  
ATOM    891    N GLU   101     -23.044 -61.360 -22.144  1.00  0.00      BSYN  
ATOM    892    H GLU   101     -22.988 -62.317 -22.352  1.00  0.00      BSYN  
ATOM    893   CA GLU   101     -21.974 -60.866 -21.249  1.00  0.00      BSYN  
ATOM    894   CB GLU   101     -21.845 -61.785 -20.068  1.00  0.00      BSYN  
ATOM    895   CG GLU   101     -23.041 -61.633 -19.294  1.00  0.00      BSYN  
ATOM    896   CD GLU   101     -23.409 -63.048 -18.697  1.00  0.00      BSYN  
ATOM    897  OE1 GLU   101     -23.478 -63.117 -17.460  1.00  0.00      BSYN  
ATOM    898  OE2 GLU   101     -23.712 -63.896 -19.538  1.00  0.00      BSYN  
ATOM    899    C GLU   101     -20.650 -60.492 -21.811  1.00  0.00      BSYN  
ATOM    900    O GLU   101     -20.251 -59.292 -21.992  1.00  0.00      BSYN  
ATOM    901    N ALA   102     -19.916 -61.486 -22.239  1.00  0.00      BSYN  
ATOM    902    H ALA   102     -20.295 -62.379 -22.379  1.00  0.00      BSYN  
ATOM    903   CA ALA   102     -18.549 -61.342 -22.686  1.00  0.00      BSYN  
ATOM    904   CB ALA   102     -17.771 -62.625 -22.247  1.00  0.00      BSYN  
ATOM    905    C ALA   102     -18.404 -61.084 -24.179  1.00  0.00      BSYN  
ATOM    906    O ALA   102     -18.161 -61.994 -24.936  1.00  0.00      BSYN  
ATOM    907    N ALA   103     -18.535 -59.863 -24.760  1.00  0.00      BSYN  
ATOM    908    H ALA   103     -19.062 -59.344 -24.118  1.00  0.00      BSYN  
ATOM    909   CA ALA   103     -18.193 -59.479 -26.063  1.00  0.00      BSYN  
ATOM    910   CB ALA   103     -19.012 -58.254 -26.469  1.00  0.00      BSYN  
ATOM    911    C ALA   103     -16.679 -59.196 -26.314  1.00  0.00      BSYN  
ATOM    912    O ALA   103     -16.228 -58.059 -26.099  1.00  0.00      BSYN  
ATOM    913    N GLU   104     -16.108 -60.313 -26.721  1.00  0.00      BSYN  
ATOM    914    H GLU   104     -16.646 -61.123 -26.839  1.00  0.00      BSYN  
ATOM    915   CA GLU   104     -14.735 -60.230 -27.077  1.00  0.00      BSYN  
ATOM    916   CB GLU   104     -14.089 -61.620 -27.145  1.00  0.00      BSYN  
ATOM    917   CG GLU   104     -14.102 -62.361 -25.803  1.00  0.00      BSYN  
ATOM    918   CD GLU   104     -13.630 -61.517 -24.662  1.00  0.00      BSYN  
ATOM    919  OE1 GLU   104     -14.564 -60.829 -24.050  1.00  0.00      BSYN  
ATOM    920  OE2 GLU   104     -12.426 -61.472 -24.332  1.00  0.00      BSYN  
ATOM    921    C GLU   104     -14.635 -59.502 -28.441  1.00  0.00      BSYN  
ATOM    922    O GLU   104     -13.660 -58.794 -28.644  1.00  0.00      BSYN  
ATOM    923    N GLU   105     -15.503 -59.642 -29.442  1.00  0.00      BSYN  
ATOM    924    H GLU   105     -16.058 -60.450 -29.425  1.00  0.00      BSYN  
ATOM    925   CA GLU   105     -15.473 -58.788 -30.607  1.00  0.00      BSYN  
ATOM    926   CB GLU   105     -16.256 -59.562 -31.629  1.00  0.00      BSYN  
ATOM    927   CG GLU   105     -16.218 -58.733 -32.918  1.00  0.00      BSYN  
ATOM    928   CD GLU   105     -16.978 -59.470 -33.970  1.00  0.00      BSYN  
ATOM    929  OE1 GLU   105     -17.910 -58.982 -34.615  1.00  0.00      BSYN  
ATOM    930  OE2 GLU   105     -16.710 -60.681 -34.014  1.00  0.00      BSYN  
ATOM    931    C GLU   105     -15.977 -57.357 -30.441  1.00  0.00      BSYN  
ATOM    932    O GLU   105     -17.202 -57.085 -30.561  1.00  0.00      BSYN  
ATOM    933    N PRO   106     -15.145 -56.304 -30.428  1.00  0.00      BSYN  
ATOM    934   CD PRO   106     -13.730 -56.360 -30.857  1.00  0.00      BSYN  
ATOM    935   CA PRO   106     -15.551 -54.902 -30.062  1.00  0.00      BSYN  
ATOM    936   CB PRO   106     -14.230 -54.178 -30.343  1.00  0.00      BSYN  
ATOM    937   CG PRO   106     -13.084 -55.166 -30.243  1.00  0.00      BSYN  
ATOM    938    C PRO   106     -16.606 -54.230 -30.937  1.00  0.00      BSYN  
ATOM    939    O PRO   106     -16.516 -54.245 -32.181  1.00  0.00      BSYN  
ATOM    940    N LEU   107     -17.604 -53.689 -30.247  1.00  0.00      BSYN  
ATOM    941    H LEU   107     -17.549 -53.892 -29.290  1.00  0.00      BSYN  
ATOM    942   CA LEU   107     -18.627 -53.014 -30.886  1.00  0.00      BSYN  
ATOM    943   CB LEU   107     -19.991 -53.494 -30.527  1.00  0.00      BSYN  
ATOM    944   CG LEU   107     -20.919 -54.530 -31.183  1.00  0.00      BSYN  
ATOM    945  CD1 LEU   107     -21.136 -54.174 -32.578  1.00  0.00      BSYN  
ATOM    946  CD2 LEU   107     -20.552 -55.949 -31.237  1.00  0.00      BSYN  
ATOM    947    C LEU   107     -18.488 -51.538 -30.570  1.00  0.00      BSYN  
ATOM    948    O LEU   107     -19.120 -51.053 -29.656  1.00  0.00      BSYN  
ATOM    949    N ILE   108     -17.783 -50.794 -31.383  1.00  0.00      BSYN  
ATOM    950    H ILE   108     -17.349 -51.155 -32.184  1.00  0.00      BSYN  
ATOM    951   CA ILE   108     -17.573 -49.410 -31.197  1.00  0.00      BSYN  
ATOM    952   CB ILE   108     -16.114 -49.051 -30.877  1.00  0.00      BSYN  
ATOM    953  CG2 ILE   108     -15.286 -49.315 -32.141  1.00  0.00      BSYN  
ATOM    954  CG1 ILE   108     -15.977 -47.446 -30.433  1.00  0.00      BSYN  
ATOM    955   CD ILE   108     -16.258 -47.638 -28.912  1.00  0.00      BSYN  
ATOM    956    C ILE   108     -18.206 -48.370 -32.134  1.00  0.00      BSYN  
ATOM    957    O ILE   108     -17.850 -48.282 -33.315  1.00  0.00      BSYN  
ATOM    958    N GLU   109     -19.264 -47.614 -31.737  1.00  0.00      BSYN  
ATOM    959    H GLU   109     -19.572 -47.548 -30.809  1.00  0.00      BSYN  
ATOM    960   CA GLU   109     -19.975 -46.670 -32.532  1.00  0.00      BSYN  
ATOM    961   CB GLU   109     -21.285 -46.507 -31.717  1.00  0.00      BSYN  
ATOM    962   CG GLU   109     -22.324 -47.728 -31.919  1.00  0.00      BSYN  
ATOM    963   CD GLU   109     -22.937 -47.960 -33.276  1.00  0.00      BSYN  
ATOM    964  OE1 GLU   109     -23.634 -47.051 -33.760  1.00  0.00      BSYN  
ATOM    965  OE2 GLU   109     -22.644 -48.994 -33.919  1.00  0.00      BSYN  
ATOM    966    C GLU   109     -19.181 -45.287 -32.421  1.00  0.00      BSYN  
ATOM    967    O GLU   109     -19.111 -44.770 -31.321  1.00  0.00      BSYN  
ATOM    968    N PRO   110     -18.648 -44.564 -33.432  1.00  0.00      BSYN  
ATOM    969   CD PRO   110     -18.775 -44.954 -34.780  1.00  0.00      BSYN  
ATOM    970   CA PRO   110     -17.883 -43.350 -33.288  1.00  0.00      BSYN  
ATOM    971   CB PRO   110     -17.503 -42.922 -34.690  1.00  0.00      BSYN  
ATOM    972   CG PRO   110     -17.529 -44.202 -35.380  1.00  0.00      BSYN  
ATOM    973    C PRO   110     -18.663 -42.181 -32.542  1.00  0.00      BSYN  
ATOM    974    O PRO   110     -18.035 -41.405 -31.737  1.00  0.00      BSYN  
ATOM    975    N LEU   111     -19.967 -42.175 -32.799  1.00  0.00      BSYN  
ATOM    976    H LEU   111     -20.385 -42.931 -33.261  1.00  0.00      BSYN  
ATOM    977   CA LEU   111     -20.683 -40.975 -32.226  1.00  0.00      BSYN  
ATOM    978   CB LEU   111     -21.668 -40.328 -33.240  1.00  0.00      BSYN  
ATOM    979   CG LEU   111     -22.417 -39.058 -32.999  1.00  0.00      BSYN  
ATOM    980  CD1 LEU   111     -21.597 -37.777 -32.769  1.00  0.00      BSYN  
ATOM    981  CD2 LEU   111     -23.295 -38.874 -34.209  1.00  0.00      BSYN  
ATOM    982    C LEU   111     -21.397 -41.266 -30.897  1.00  0.00      BSYN  
ATOM    983    O LEU   111     -22.379 -41.934 -30.826  1.00  0.00      BSYN  
ATOM    984    N MET   112     -20.604 -40.907 -29.869  1.00  0.00      BSYN  
ATOM    985    H MET   112     -19.687 -40.607 -30.038  1.00  0.00      BSYN  
ATOM    986   CA MET   112     -21.016 -41.021 -28.446  1.00  0.00      BSYN  
ATOM    987   CB MET   112     -20.012 -41.879 -27.605  1.00  0.00      BSYN  
ATOM    988   CG MET   112     -19.940 -41.884 -26.037  1.00  0.00      BSYN  
ATOM    989   SD MET   112     -18.454 -42.468 -25.157  1.00  0.00      BSYN  
ATOM    990   CE MET   112     -18.546 -44.254 -25.372  1.00  0.00      BSYN  
ATOM    991    C MET   112     -21.038 -39.620 -27.736  1.00  0.00      BSYN  
ATOM    992    O MET   112     -20.214 -38.718 -28.136  1.00  0.00      BSYN  
ATOM    993    N GLU   113     -21.990 -39.510 -26.764  1.00  0.00      BSYN  
ATOM    994    H GLU   113     -22.548 -40.245 -26.434  1.00  0.00      BSYN  
ATOM    995   CA GLU   113     -22.296 -38.238 -26.149  1.00  0.00      BSYN  
ATOM    996   CB GLU   113     -23.676 -38.228 -25.591  1.00  0.00      BSYN  
ATOM    997   CG GLU   113     -24.253 -36.815 -25.376  1.00  0.00      BSYN  
ATOM    998   CD GLU   113     -25.744 -37.014 -25.254  1.00  0.00      BSYN  
ATOM    999  OE1 GLU   113     -26.382 -36.397 -24.361  1.00  0.00      BSYN  
ATOM   1000  OE2 GLU   113     -26.338 -37.719 -26.060  1.00  0.00      BSYN  
ATOM   1001    C GLU   113     -21.200 -38.061 -25.091  1.00  0.00      BSYN  
ATOM   1002    O GLU   113     -20.746 -39.039 -24.530  1.00  0.00      BSYN  
ATOM   1003    N PRO   114     -20.791 -36.874 -24.716  1.00  0.00      BSYN  
ATOM   1004   CD PRO   114     -20.423 -35.869 -25.673  1.00  0.00      BSYN  
ATOM   1005   CA PRO   114     -19.941 -36.716 -23.510  1.00  0.00      BSYN  
ATOM   1006   CB PRO   114     -19.140 -35.544 -23.828  1.00  0.00      BSYN  
ATOM   1007   CG PRO   114     -19.010 -35.579 -25.278  1.00  0.00      BSYN  
ATOM   1008    C PRO   114     -20.683 -36.568 -22.268  1.00  0.00      BSYN  
ATOM   1009    O PRO   114     -20.858 -35.549 -21.573  1.00  0.00      BSYN  
ATOM   1010    N GLU   115     -20.928 -37.755 -21.846  1.00  0.00      BSYN  
ATOM   1011    H GLU   115     -20.497 -38.486 -22.335  1.00  0.00      BSYN  
ATOM   1012   CA GLU   115     -21.738 -37.874 -20.645  1.00  0.00      BSYN  
ATOM   1013   CB GLU   115     -23.005 -38.725 -21.108  1.00  0.00      BSYN  
ATOM   1014   CG GLU   115     -23.982 -38.956 -19.985  1.00  0.00      BSYN  
ATOM   1015   CD GLU   115     -25.185 -39.860 -20.339  1.00  0.00      BSYN  
ATOM   1016  OE1 GLU   115     -25.973 -39.377 -21.193  1.00  0.00      BSYN  
ATOM   1017  OE2 GLU   115     -25.227 -41.011 -19.872  1.00  0.00      BSYN  
ATOM   1018    C GLU   115     -20.887 -38.636 -19.710  1.00  0.00      BSYN  
ATOM   1019    O GLU   115     -20.370 -39.744 -20.009  1.00  0.00      BSYN  
ATOM   1020    N GLY   116     -20.766 -37.922 -18.660  1.00  0.00      BSYN  
ATOM   1021    H GLY   116     -21.100 -37.010 -18.527  1.00  0.00      BSYN  
ATOM   1022   CA GLY   116     -20.173 -38.588 -17.423  1.00  0.00      BSYN  
ATOM   1023    C GLY   116     -20.377 -37.670 -16.188  1.00  0.00      BSYN  
ATOM   1024    O GLY   116     -19.458 -36.993 -15.842  1.00  0.00      BSYN  
ATOM   1025    N GLU   117     -21.542 -37.687 -15.475  1.00  0.00      BSYN  
ATOM   1026    H GLU   117     -22.157 -38.419 -15.689  1.00  0.00      BSYN  
ATOM   1027   CA GLU   117     -21.784 -36.681 -14.454  1.00  0.00      BSYN  
ATOM   1028   CB GLU   117     -23.168 -35.975 -14.723  1.00  0.00      BSYN  
ATOM   1029   CG GLU   117     -23.553 -34.869 -13.633  1.00  0.00      BSYN  
ATOM   1030   CD GLU   117     -24.764 -34.041 -13.835  1.00  0.00      BSYN  
ATOM   1031  OE1 GLU   117     -25.572 -34.040 -12.904  1.00  0.00      BSYN  
ATOM   1032  OE2 GLU   117     -25.047 -33.300 -14.822  1.00  0.00      BSYN  
ATOM   1033    C GLU   117     -21.794 -37.224 -13.055  1.00  0.00      BSYN  
ATOM   1034    O GLU   117     -22.217 -38.380 -12.763  1.00  0.00      BSYN  
ATOM   1035    N SER   118     -21.432 -36.344 -12.097  1.00  0.00      BSYN  
ATOM   1036    H SER   118     -21.157 -35.478 -12.462  1.00  0.00      BSYN  
ATOM   1037   CA SER   118     -21.433 -36.792 -10.706  1.00  0.00      BSYN  
ATOM   1038   CB SER   118     -20.223 -36.261  -9.723  1.00  0.00      BSYN  
ATOM   1039   OG SER   118     -19.171 -35.767 -10.516  1.00  0.00      BSYN  
ATOM   1040   HG SER   118     -18.592 -35.580  -9.773  1.00  0.00      BSYN  
ATOM   1041    C SER   118     -22.866 -36.620 -10.158  1.00  0.00      BSYN  
ATOM   1042    O SER   118     -23.408 -35.588  -9.854  1.00  0.00      BSYN  
ATOM   1043    N TYR   119     -23.228 -37.891  -9.867  1.00  0.00      BSYN  
ATOM   1044    H TYR   119     -22.641 -38.603 -10.199  1.00  0.00      BSYN  
ATOM   1045   CA TYR   119     -24.534 -38.218  -9.339  1.00  0.00      BSYN  
ATOM   1046   CB TYR   119     -24.566 -39.682  -9.733  1.00  0.00      BSYN  
ATOM   1047   CG TYR   119     -26.033 -40.194  -9.554  1.00  0.00      BSYN  
ATOM   1048  CD1 TYR   119     -27.103 -39.503 -10.130  1.00  0.00      BSYN  
ATOM   1049  CE1 TYR   119     -28.323 -40.045 -10.149  1.00  0.00      BSYN  
ATOM   1050  CD2 TYR   119     -26.225 -41.390  -8.955  1.00  0.00      BSYN  
ATOM   1051  CE2 TYR   119     -27.472 -41.928  -8.997  1.00  0.00      BSYN  
ATOM   1052   CZ TYR   119     -28.508 -41.295  -9.675  1.00  0.00      BSYN  
ATOM   1053   OH TYR   119     -29.707 -41.847  -9.715  1.00  0.00      BSYN  
ATOM   1054   HH TYR   119     -29.752 -42.591  -9.110  1.00  0.00      BSYN  
ATOM   1055    C TYR   119     -24.440 -38.083  -7.808  1.00  0.00      BSYN  
ATOM   1056    O TYR   119     -23.409 -37.565  -7.215  1.00  0.00      BSYN  
ATOM   1057    N GLU   120     -25.532 -38.266  -7.068  1.00  0.00      BSYN  
ATOM   1058    H GLU   120     -26.382 -38.609  -7.415  1.00  0.00      BSYN  
ATOM   1059   CA GLU   120     -25.603 -38.056  -5.640  1.00  0.00      BSYN  
ATOM   1060   CB GLU   120     -26.849 -37.087  -5.341  1.00  0.00      BSYN  
ATOM   1061   CG GLU   120     -27.188 -36.662  -3.951  1.00  0.00      BSYN  
ATOM   1062   CD GLU   120     -28.458 -35.683  -3.817  1.00  0.00      BSYN  
ATOM   1063  OE1 GLU   120     -28.355 -34.546  -4.306  1.00  0.00      BSYN  
ATOM   1064  OE2 GLU   120     -29.543 -36.158  -3.435  1.00  0.00      BSYN  
ATOM   1065    C GLU   120     -25.657 -39.479  -5.024  1.00  0.00      BSYN  
ATOM   1066    O GLU   120     -26.449 -40.300  -5.398  1.00  0.00      BSYN  
ATOM   1067    N ASP   121     -24.749 -39.641  -4.074  1.00  0.00      BSYN  
ATOM   1068    H ASP   121     -24.332 -38.813  -3.756  1.00  0.00      BSYN  
ATOM   1069   CA ASP   121     -24.443 -40.889  -3.440  1.00  0.00      BSYN  
ATOM   1070   CB ASP   121     -23.306 -41.443  -4.346  1.00  0.00      BSYN  
ATOM   1071   CG ASP   121     -21.986 -40.695  -4.360  1.00  0.00      BSYN  
ATOM   1072  OD1 ASP   121     -21.026 -41.325  -4.838  1.00  0.00      BSYN  
ATOM   1073  OD2 ASP   121     -21.864 -39.487  -4.033  1.00  0.00      BSYN  
ATOM   1074    C ASP   121     -24.069 -40.887  -1.975  1.00  0.00      BSYN  
ATOM   1075    O ASP   121     -22.956 -41.237  -1.653  1.00  0.00      BSYN  
ATOM   1076    N PRO   122     -24.988 -40.316  -1.094  1.00  0.00      BSYN  
ATOM   1077   CD PRO   122     -26.349 -39.954  -1.484  1.00  0.00      BSYN  
ATOM   1078   CA PRO   122     -24.967 -40.076   0.334  1.00  0.00      BSYN  
ATOM   1079   CB PRO   122     -26.444 -39.823   0.671  1.00  0.00      BSYN  
ATOM   1080   CG PRO   122     -26.804 -39.075  -0.447  1.00  0.00      BSYN  
ATOM   1081    C PRO   122     -24.614 -41.289   1.151  1.00  0.00      BSYN  
ATOM   1082    O PRO   122     -25.071 -42.365   1.047  1.00  0.00      BSYN  
ATOM   1083    N PRO   123     -23.562 -41.157   1.937  1.00  0.00      BSYN  
ATOM   1084   CD PRO   123     -22.438 -40.241   1.792  1.00  0.00      BSYN  
ATOM   1085   CA PRO   123     -23.243 -42.049   3.029  1.00  0.00      BSYN  
ATOM   1086   CB PRO   123     -21.768 -41.759   3.504  1.00  0.00      BSYN  
ATOM   1087   CG PRO   123     -21.787 -40.322   3.089  1.00  0.00      BSYN  
ATOM   1088    C PRO   123     -24.131 -41.847   4.302  1.00  0.00      BSYN  
ATOM   1089    O PRO   123     -23.944 -42.633   5.296  1.00  0.00      BSYN  
ATOM   1090    N GLN   124     -25.095 -40.893   4.267  1.00  0.00      BSYN  
ATOM   1091    H GLN   124     -25.330 -40.668   3.342  1.00  0.00      BSYN  
ATOM   1092   CA GLN   124     -25.769 -40.349   5.390  1.00  0.00      BSYN  
ATOM   1093   CB GLN   124     -26.252 -39.029   4.914  1.00  0.00      BSYN  
ATOM   1094   CG GLN   124     -25.171 -37.984   4.392  1.00  0.00      BSYN  
ATOM   1095   CD GLN   124     -24.137 -37.568   5.409  1.00  0.00      BSYN  
ATOM   1096  OE1 GLN   124     -23.640 -38.489   6.085  1.00  0.00      BSYN  
ATOM   1097  NE2 GLN   124     -23.810 -36.264   5.758  1.00  0.00      BSYN  
ATOM   1098 HE21 GLN   124     -24.228 -35.459   5.386  1.00  0.00      BSYN  
ATOM   1099 HE22 GLN   124     -23.120 -36.219   6.452  1.00  0.00      BSYN  
ATOM   1100    C GLN   124     -27.043 -41.279   5.796  1.00  0.00      BSYN  
ATOM   1101    O GLN   124     -27.624 -41.982   4.920  1.00  0.00      BSYN  
ATOM   1102    N GLU   125     -27.623 -41.246   7.007  1.00  0.00      BSYN  
ATOM   1103    H GLU   125     -28.398 -41.844   7.055  1.00  0.00      BSYN  
ATOM   1104   CA GLU   125     -27.285 -40.441   8.181  1.00  0.00      BSYN  
ATOM   1105   CB GLU   125     -28.383 -39.369   8.404  1.00  0.00      BSYN  
ATOM   1106   CG GLU   125     -27.889 -38.172   9.291  1.00  0.00      BSYN  
ATOM   1107   CD GLU   125     -28.813 -36.985   9.516  1.00  0.00      BSYN  
ATOM   1108  OE1 GLU   125     -29.091 -36.210   8.563  1.00  0.00      BSYN  
ATOM   1109  OE2 GLU   125     -29.359 -36.839  10.624  1.00  0.00      BSYN  
ATOM   1110    C GLU   125     -27.432 -41.474   9.316  1.00  0.00      BSYN  
ATOM   1111    O GLU   125     -28.539 -42.028   9.492  1.00  0.00      BSYN  
ATOM   1112    N GLU   126     -26.475 -41.843  10.137  1.00  0.00      BSYN  
ATOM   1113    H GLU   126     -25.704 -41.252  10.007  1.00  0.00      BSYN  
ATOM   1114   CA GLU   126     -26.622 -42.817  11.217  1.00  0.00      BSYN  
ATOM   1115   CB GLU   126     -25.350 -43.713  11.234  1.00  0.00      BSYN  
ATOM   1116   CG GLU   126     -24.519 -43.783   9.834  1.00  0.00      BSYN  
ATOM   1117   CD GLU   126     -25.357 -44.452   8.750  1.00  0.00      BSYN  
ATOM   1118  OE1 GLU   126     -25.578 -45.640   8.891  1.00  0.00      BSYN  
ATOM   1119  OE2 GLU   126     -25.712 -43.818   7.733  1.00  0.00      BSYN  
ATOM   1120    C GLU   126     -26.772 -42.144  12.586  1.00  0.00      BSYN  
ATOM   1121    O GLU   126     -25.900 -41.518  13.226  1.00  0.00      BSYN  
ATOM   1122    N TYR   127     -28.072 -42.357  12.923  1.00  0.00      BSYN  
ATOM   1123    H TYR   127     -28.657 -42.535  12.156  1.00  0.00      BSYN  
ATOM   1124   CA TYR   127     -28.437 -42.187  14.375  1.00  0.00      BSYN  
ATOM   1125   CB TYR   127     -29.875 -42.139  14.545  1.00  0.00      BSYN  
ATOM   1126   CG TYR   127     -30.600 -41.047  13.744  1.00  0.00      BSYN  
ATOM   1127  CD1 TYR   127     -31.280 -41.332  12.585  1.00  0.00      BSYN  
ATOM   1128  CE1 TYR   127     -31.968 -40.340  11.937  1.00  0.00      BSYN  
ATOM   1129  CD2 TYR   127     -30.480 -39.757  14.229  1.00  0.00      BSYN  
ATOM   1130  CE2 TYR   127     -31.122 -38.766  13.545  1.00  0.00      BSYN  
ATOM   1131   CZ TYR   127     -31.817 -39.052  12.469  1.00  0.00      BSYN  
ATOM   1132   OH TYR   127     -32.388 -38.018  11.872  1.00  0.00      BSYN  
ATOM   1133   HH TYR   127     -32.609 -38.127  10.944  1.00  0.00      BSYN  
ATOM   1134    C TYR   127     -27.969 -43.392  15.260  1.00  0.00      BSYN  
ATOM   1135    O TYR   127     -28.739 -44.394  15.525  1.00  0.00      BSYN  
ATOM   1136    N GLN   128     -26.645 -43.250  15.399  1.00  0.00      BSYN  
ATOM   1137    H GLN   128     -26.343 -42.365  15.108  1.00  0.00      BSYN  
ATOM   1138   CA GLN   128     -25.883 -44.259  16.036  1.00  0.00      BSYN  
ATOM   1139   CB GLN   128     -25.252 -45.213  15.090  1.00  0.00      BSYN  
ATOM   1140   CG GLN   128     -24.708 -46.345  15.798  1.00  0.00      BSYN  
ATOM   1141   CD GLN   128     -24.573 -47.645  14.973  1.00  0.00      BSYN  
ATOM   1142  OE1 GLN   128     -23.554 -47.858  14.262  1.00  0.00      BSYN  
ATOM   1143  NE2 GLN   128     -25.625 -48.455  14.992  1.00  0.00      BSYN  
ATOM   1144 HE21 GLN   128     -26.353 -48.088  15.535  1.00  0.00      BSYN  
ATOM   1145 HE22 GLN   128     -25.572 -49.321  14.535  1.00  0.00      BSYN  
ATOM   1146    C GLN   128     -24.783 -43.470  16.716  1.00  0.00      BSYN  
ATOM   1147    O GLN   128     -24.640 -43.614  17.922  1.00  0.00      BSYN  
ATOM   1148    N GLU   129     -23.956 -42.635  16.052  1.00  0.00      BSYN  
ATOM   1149    H GLU   129     -24.134 -42.541  15.093  1.00  0.00      BSYN  
ATOM   1150   CA GLU   129     -22.927 -41.898  16.539  1.00  0.00      BSYN  
ATOM   1151   CB GLU   129     -21.719 -41.476  15.580  1.00  0.00      BSYN  
ATOM   1152   CG GLU   129     -20.869 -42.609  15.162  1.00  0.00      BSYN  
ATOM   1153   CD GLU   129     -19.874 -42.375  14.056  1.00  0.00      BSYN  
ATOM   1154  OE1 GLU   129     -20.133 -41.507  13.277  1.00  0.00      BSYN  
ATOM   1155  OE2 GLU   129     -18.719 -42.928  14.023  1.00  0.00      BSYN  
ATOM   1156    C GLU   129     -23.360 -40.624  17.270  1.00  0.00      BSYN  
ATOM   1157    O GLU   129     -24.111 -39.709  16.864  1.00  0.00      BSYN  
ATOM   1158    N TYR   130     -23.121 -40.494  18.597  1.00  0.00      BSYN  
ATOM   1159    H TYR   130     -22.683 -41.220  19.088  1.00  0.00      BSYN  
ATOM   1160   CA TYR   130     -23.380 -39.306  19.402  1.00  0.00      BSYN  
ATOM   1161   CB TYR   130     -24.518 -39.490  20.340  1.00  0.00      BSYN  
ATOM   1162   CG TYR   130     -25.793 -39.946  19.683  1.00  0.00      BSYN  
ATOM   1163  CD1 TYR   130     -26.784 -39.052  19.163  1.00  0.00      BSYN  
ATOM   1164  CE1 TYR   130     -28.005 -39.515  18.676  1.00  0.00      BSYN  
ATOM   1165  CD2 TYR   130     -26.133 -41.282  19.533  1.00  0.00      BSYN  
ATOM   1166  CE2 TYR   130     -27.283 -41.839  19.069  1.00  0.00      BSYN  
ATOM   1167   CZ TYR   130     -28.228 -40.916  18.657  1.00  0.00      BSYN  
ATOM   1168   OH TYR   130     -29.386 -41.322  18.077  1.00  0.00      BSYN  
ATOM   1169   HH TYR   130     -30.167 -41.216  18.625  1.00  0.00      BSYN  
ATOM   1170    C TYR   130     -22.159 -38.592  20.138  1.00  0.00      BSYN  
ATOM   1171    O TYR   130     -21.601 -38.961  21.143  1.00  0.00      BSYN  
ATOM   1172    N GLU   131     -21.674 -37.584  19.451  1.00  0.00      BSYN  
ATOM   1173    H GLU   131     -21.948 -37.546  18.511  1.00  0.00      BSYN  
ATOM   1174   CA GLU   131     -20.587 -36.529  19.748  1.00  0.00      BSYN  
ATOM   1175   CB GLU   131     -20.829 -35.279  18.843  1.00  0.00      BSYN  
ATOM   1176   CG GLU   131     -20.706 -35.489  17.399  1.00  0.00      BSYN  
ATOM   1177   CD GLU   131     -21.484 -34.358  16.721  1.00  0.00      BSYN  
ATOM   1178  OE1 GLU   131     -20.929 -33.595  16.025  1.00  0.00      BSYN  
ATOM   1179  OE2 GLU   131     -22.735 -34.195  16.924  1.00  0.00      BSYN  
ATOM   1180    C GLU   131     -20.387 -35.877  21.140  1.00  0.00      BSYN  
ATOM   1181    O GLU   131     -21.142 -34.996  21.487  1.00  0.00      BSYN  
ATOM   1182    N PRO   132     -19.377 -36.213  22.031  1.00  0.00      BSYN  
ATOM   1183   CD PRO   132     -18.584 -37.434  22.033  1.00  0.00      BSYN  
ATOM   1184   CA PRO   132     -18.915 -35.512  23.239  1.00  0.00      BSYN  
ATOM   1185   CB PRO   132     -17.997 -36.413  23.839  1.00  0.00      BSYN  
ATOM   1186   CG PRO   132     -18.571 -37.758  23.491  1.00  0.00      BSYN  
ATOM   1187    C PRO   132     -18.205 -34.006  23.190  1.00  0.00      BSYN  
ATOM   1188    O PRO   132     -17.132 -33.750  22.598  1.00  0.00      BSYN  
ATOM   1189    N GLU   133     -18.741 -32.961  23.828  1.00  0.00      BSYN  
ATOM   1190    H GLU   133     -19.603 -32.791  24.262  1.00  0.00      BSYN  
ATOM   1191   CA GLU   133     -17.997 -31.704  23.802  1.00  0.00      BSYN  
ATOM   1192   CB GLU   133     -18.868 -30.625  23.676  1.00  0.00      BSYN  
ATOM   1193   CG GLU   133     -19.604 -30.462  22.338  1.00  0.00      BSYN  
ATOM   1194   CD GLU   133     -20.756 -29.508  22.100  1.00  0.00      BSYN  
ATOM   1195  OE1 GLU   133     -21.284 -28.954  23.029  1.00  0.00      BSYN  
ATOM   1196  OE2 GLU   133     -21.258 -29.319  20.992  1.00  0.00      BSYN  
ATOM   1197    C GLU   133     -17.216 -31.385  25.096  1.00  0.00      BSYN  
ATOM   1198    O GLU   133     -17.610 -31.760  26.234  1.00  0.00      BSYN  
ATOM   1199    N ALA   134     -16.243 -30.551  24.936  1.00  0.00      BSYN  
ATOM   1200    H ALA   134     -15.962 -30.257  24.044  1.00  0.00      BSYN  
ATOM   1201   CA ALA   134     -15.533 -29.977  26.069  1.00  0.00      BSYN  
ATOM   1202   CB ALA   134     -14.540 -28.983  25.386  1.00  0.00      BSYN  
ATOM   1203    C ALA   134     -16.098 -29.441  27.460  1.00  0.00      BSYN  
ATOM   1204  OT1 ALA   134     -15.336 -29.612  28.398  1.00  0.00      BSYN  
ATOM   1205  OT2 ALA   134     -17.209 -28.914  27.526  1.00  0.00      BSYN  
END
