# Supplementary material for: Data set of intrinsically disordered proteins analysed at a local protein conformation level
Source: Data Brief. 2020 Mar 5;29:105383. doi: 10.1016/j.dib.2020.105383 (PMC7078294; doi:10.1016/j.dib.2020.105383)
Supplement: Supplementary file 1 [file mmc1.zip › the data/1-DATA/PED1AAD-pdb/1AAD-158.pdb]

CRYST1    1.000    1.000    1.000  90.00  90.00  90.00 P 1           1
ATOM      1  HT1 MET     1      -6.616 -78.166 -56.051  1.00  0.00      BSYN  
ATOM      2  HT2 MET     1      -6.840 -79.570 -55.064  1.00  0.00      BSYN  
ATOM      3    N MET     1      -7.132 -78.590 -55.254  1.00  0.00      BSYN  
ATOM      4  HT3 MET     1      -6.874 -78.098 -54.374  1.00  0.00      BSYN  
ATOM      5   CA MET     1      -8.572 -78.380 -55.232  1.00  0.00      BSYN  
ATOM      6   CB MET     1      -9.225 -79.107 -56.328  1.00  0.00      BSYN  
ATOM      7   CG MET     1      -9.113 -78.276 -57.654  1.00  0.00      BSYN  
ATOM      8   SD MET     1      -9.708 -76.585 -57.598  1.00  0.00      BSYN  
ATOM      9   CE MET     1     -11.436 -76.866 -57.794  1.00  0.00      BSYN  
ATOM     10    C MET     1      -8.940 -79.205 -53.953  1.00  0.00      BSYN  
ATOM     11    O MET     1      -8.212 -80.104 -53.485  1.00  0.00      BSYN  
ATOM     12    N ASP     2      -9.979 -78.791 -53.272  1.00  0.00      BSYN  
ATOM     13    H ASP     2     -10.470 -78.018 -53.621  1.00  0.00      BSYN  
ATOM     14   CA ASP     2     -10.575 -79.480 -52.155  1.00  0.00      BSYN  
ATOM     15   CB ASP     2     -11.586 -78.533 -51.379  1.00  0.00      BSYN  
ATOM     16   CG ASP     2     -11.740 -78.949 -49.833  1.00  0.00      BSYN  
ATOM     17  OD1 ASP     2     -10.810 -78.829 -49.083  1.00  0.00      BSYN  
ATOM     18  OD2 ASP     2     -12.681 -79.693 -49.503  1.00  0.00      BSYN  
ATOM     19    C ASP     2     -10.947 -80.886 -52.437  1.00  0.00      BSYN  
ATOM     20    O ASP     2     -12.029 -81.081 -52.908  1.00  0.00      BSYN  
ATOM     21    N VAL     3     -10.123 -81.913 -52.139  1.00  0.00      BSYN  
ATOM     22    H VAL     3      -9.202 -81.687 -51.893  1.00  0.00      BSYN  
ATOM     23   CA VAL     3     -10.626 -83.347 -52.257  1.00  0.00      BSYN  
ATOM     24   CB VAL     3      -9.400 -84.303 -51.874  1.00  0.00      BSYN  
ATOM     25  CG1 VAL     3      -9.800 -85.760 -52.359  1.00  0.00      BSYN  
ATOM     26  CG2 VAL     3      -8.046 -83.981 -52.557  1.00  0.00      BSYN  
ATOM     27    C VAL     3     -11.881 -83.651 -51.519  1.00  0.00      BSYN  
ATOM     28    O VAL     3     -11.981 -83.201 -50.351  1.00  0.00      BSYN  
ATOM     29    N PHE     4     -12.841 -84.267 -52.206  1.00  0.00      BSYN  
ATOM     30    H PHE     4     -12.810 -84.269 -53.186  1.00  0.00      BSYN  
ATOM     31   CA PHE     4     -13.954 -84.977 -51.640  1.00  0.00      BSYN  
ATOM     32   CB PHE     4     -14.091 -86.305 -52.416  1.00  0.00      BSYN  
ATOM     33   CG PHE     4     -15.436 -86.554 -53.009  1.00  0.00      BSYN  
ATOM     34  CD1 PHE     4     -15.419 -87.411 -54.099  1.00  0.00      BSYN  
ATOM     35  CD2 PHE     4     -16.478 -85.856 -52.666  1.00  0.00      BSYN  
ATOM     36  CE1 PHE     4     -16.507 -87.555 -54.945  1.00  0.00      BSYN  
ATOM     37  CE2 PHE     4     -17.585 -85.950 -53.565  1.00  0.00      BSYN  
ATOM     38   CZ PHE     4     -17.582 -86.817 -54.648  1.00  0.00      BSYN  
ATOM     39    C PHE     4     -14.056 -85.326 -50.134  1.00  0.00      BSYN  
ATOM     40    O PHE     4     -13.125 -85.705 -49.428  1.00  0.00      BSYN  
ATOM     41    N MET     5     -15.313 -85.176 -49.761  1.00  0.00      BSYN  
ATOM     42    H MET     5     -16.004 -85.005 -50.435  1.00  0.00      BSYN  
ATOM     43   CA MET     5     -15.847 -85.437 -48.378  1.00  0.00      BSYN  
ATOM     44   CB MET     5     -16.264 -84.234 -47.609  1.00  0.00      BSYN  
ATOM     45   CG MET     5     -15.035 -83.676 -46.891  1.00  0.00      BSYN  
ATOM     46   SD MET     5     -14.605 -85.026 -45.727  1.00  0.00      BSYN  
ATOM     47   CE MET     5     -13.134 -85.687 -46.462  1.00  0.00      BSYN  
ATOM     48    C MET     5     -17.090 -86.289 -48.598  1.00  0.00      BSYN  
ATOM     49    O MET     5     -18.265 -85.810 -48.665  1.00  0.00      BSYN  
ATOM     50    N LYS     6     -16.895 -87.571 -48.922  1.00  0.00      BSYN  
ATOM     51    H LYS     6     -15.999 -87.948 -48.798  1.00  0.00      BSYN  
ATOM     52   CA LYS     6     -17.941 -88.508 -49.188  1.00  0.00      BSYN  
ATOM     53   CB LYS     6     -17.689 -89.151 -50.564  1.00  0.00      BSYN  
ATOM     54   CG LYS     6     -16.430 -89.910 -50.668  1.00  0.00      BSYN  
ATOM     55   CD LYS     6     -16.543 -90.435 -52.082  1.00  0.00      BSYN  
ATOM     56   CE LYS     6     -15.350 -91.232 -52.310  1.00  0.00      BSYN  
ATOM     57   NZ LYS     6     -15.455 -91.891 -53.614  1.00  0.00      BSYN  
ATOM     58  HZ1 LYS     6     -16.162 -92.654 -53.607  1.00  0.00      BSYN  
ATOM     59  HZ2 LYS     6     -15.717 -91.232 -54.375  1.00  0.00      BSYN  
ATOM     60  HZ3 LYS     6     -14.534 -92.320 -53.836  1.00  0.00      BSYN  
ATOM     61    C LYS     6     -18.272 -89.633 -48.254  1.00  0.00      BSYN  
ATOM     62    O LYS     6     -19.270 -90.378 -48.525  1.00  0.00      BSYN  
ATOM     63    N GLY     7     -17.621 -89.637 -47.141  1.00  0.00      BSYN  
ATOM     64    H GLY     7     -16.829 -89.094 -46.947  1.00  0.00      BSYN  
ATOM     65   CA GLY     7     -17.857 -90.639 -46.122  1.00  0.00      BSYN  
ATOM     66    C GLY     7     -17.548 -90.162 -44.711  1.00  0.00      BSYN  
ATOM     67    O GLY     7     -16.384 -89.980 -44.317  1.00  0.00      BSYN  
ATOM     68    N LEU     8     -18.563 -89.736 -43.866  1.00  0.00      BSYN  
ATOM     69    H LEU     8     -18.384 -89.582 -42.915  1.00  0.00      BSYN  
ATOM     70   CA LEU     8     -19.861 -89.319 -44.351  1.00  0.00      BSYN  
ATOM     71   CB LEU     8     -20.816 -90.131 -43.479  1.00  0.00      BSYN  
ATOM     72   CG LEU     8     -22.236 -90.201 -44.107  1.00  0.00      BSYN  
ATOM     73  CD1 LEU     8     -22.295 -90.924 -45.447  1.00  0.00      BSYN  
ATOM     74  CD2 LEU     8     -23.152 -90.847 -43.136  1.00  0.00      BSYN  
ATOM     75    C LEU     8     -19.941 -87.818 -44.141  1.00  0.00      BSYN  
ATOM     76    O LEU     8     -20.117 -86.976 -45.046  1.00  0.00      BSYN  
ATOM     77    N SER     9     -19.623 -87.535 -42.839  1.00  0.00      BSYN  
ATOM     78    H SER     9     -19.450 -88.255 -42.197  1.00  0.00      BSYN  
ATOM     79   CA SER     9     -19.226 -86.248 -42.308  1.00  0.00      BSYN  
ATOM     80   CB SER     9     -20.279 -85.464 -41.515  1.00  0.00      BSYN  
ATOM     81   OG SER     9     -21.577 -85.717 -42.007  1.00  0.00      BSYN  
ATOM     82   HG SER     9     -21.610 -86.659 -42.191  1.00  0.00      BSYN  
ATOM     83    C SER     9     -17.905 -86.142 -41.698  1.00  0.00      BSYN  
ATOM     84    O SER     9     -17.471 -87.112 -41.004  1.00  0.00      BSYN  
ATOM     85    N MET    10     -17.305 -84.888 -41.726  1.00  0.00      BSYN  
ATOM     86    H MET    10     -17.818 -84.127 -42.070  1.00  0.00      BSYN  
ATOM     87   CA MET    10     -16.000 -84.615 -41.074  1.00  0.00      BSYN  
ATOM     88   CB MET    10     -14.891 -84.935 -42.080  1.00  0.00      BSYN  
ATOM     89   CG MET    10     -13.651 -84.758 -41.392  1.00  0.00      BSYN  
ATOM     90   SD MET    10     -12.312 -85.621 -42.169  1.00  0.00      BSYN  
ATOM     91   CE MET    10     -11.475 -84.335 -42.947  1.00  0.00      BSYN  
ATOM     92    C MET    10     -15.948 -83.104 -40.846  1.00  0.00      BSYN  
ATOM     93    O MET    10     -16.374 -82.363 -41.761  1.00  0.00      BSYN  
ATOM     94    N ALA    11     -15.835 -82.512 -39.628  1.00  0.00      BSYN  
ATOM     95    H ALA    11     -15.844 -81.574 -39.344  1.00  0.00      BSYN  
ATOM     96   CA ALA    11     -15.292 -83.252 -38.483  1.00  0.00      BSYN  
ATOM     97   CB ALA    11     -14.111 -82.511 -37.811  1.00  0.00      BSYN  
ATOM     98    C ALA    11     -16.363 -83.382 -37.411  1.00  0.00      BSYN  
ATOM     99    O ALA    11     -16.038 -83.620 -36.201  1.00  0.00      BSYN  
ATOM    100    N LYS    12     -17.612 -83.324 -37.849  1.00  0.00      BSYN  
ATOM    101    H LYS    12     -17.686 -83.364 -38.826  1.00  0.00      BSYN  
ATOM    102   CA LYS    12     -18.731 -83.182 -36.953  1.00  0.00      BSYN  
ATOM    103   CB LYS    12     -19.628 -82.104 -37.374  1.00  0.00      BSYN  
ATOM    104   CG LYS    12     -19.134 -80.717 -37.213  1.00  0.00      BSYN  
ATOM    105   CD LYS    12     -18.757 -80.214 -38.542  1.00  0.00      BSYN  
ATOM    106   CE LYS    12     -17.743 -78.992 -38.389  1.00  0.00      BSYN  
ATOM    107   NZ LYS    12     -17.082 -78.528 -39.658  1.00  0.00      BSYN  
ATOM    108  HZ1 LYS    12     -16.394 -77.775 -39.455  1.00  0.00      BSYN  
ATOM    109  HZ2 LYS    12     -16.660 -79.448 -39.893  1.00  0.00      BSYN  
ATOM    110  HZ3 LYS    12     -17.906 -78.240 -40.223  1.00  0.00      BSYN  
ATOM    111    C LYS    12     -19.338 -84.601 -36.727  1.00  0.00      BSYN  
ATOM    112    O LYS    12     -20.468 -84.947 -37.216  1.00  0.00      BSYN  
ATOM    113    N GLU    13     -18.630 -85.520 -36.014  1.00  0.00      BSYN  
ATOM    114    H GLU    13     -17.942 -85.032 -35.515  1.00  0.00      BSYN  
ATOM    115   CA GLU    13     -18.709 -86.985 -36.056  1.00  0.00      BSYN  
ATOM    116   CB GLU    13     -17.661 -87.755 -35.313  1.00  0.00      BSYN  
ATOM    117   CG GLU    13     -16.327 -87.023 -35.263  1.00  0.00      BSYN  
ATOM    118   CD GLU    13     -15.127 -87.712 -34.708  1.00  0.00      BSYN  
ATOM    119  OE1 GLU    13     -14.789 -87.394 -33.586  1.00  0.00      BSYN  
ATOM    120  OE2 GLU    13     -14.450 -88.502 -35.390  1.00  0.00      BSYN  
ATOM    121    C GLU    13     -20.096 -87.540 -35.795  1.00  0.00      BSYN  
ATOM    122    O GLU    13     -20.550 -88.511 -36.380  1.00  0.00      BSYN  
ATOM    123    N GLY    14     -20.785 -86.822 -34.900  1.00  0.00      BSYN  
ATOM    124    H GLY    14     -20.449 -85.925 -34.692  1.00  0.00      BSYN  
ATOM    125   CA GLY    14     -21.975 -87.145 -34.362  1.00  0.00      BSYN  
ATOM    126    C GLY    14     -21.680 -87.952 -33.144  1.00  0.00      BSYN  
ATOM    127    O GLY    14     -21.286 -87.534 -32.100  1.00  0.00      BSYN  
ATOM    128    N VAL    15     -21.747 -89.288 -33.400  1.00  0.00      BSYN  
ATOM    129    H VAL    15     -21.618 -89.677 -34.291  1.00  0.00      BSYN  
ATOM    130   CA VAL    15     -21.509 -90.259 -32.390  1.00  0.00      BSYN  
ATOM    131   CB VAL    15     -22.786 -91.148 -32.488  1.00  0.00      BSYN  
ATOM    132  CG1 VAL    15     -22.574 -92.379 -31.638  1.00  0.00      BSYN  
ATOM    133  CG2 VAL    15     -23.840 -90.599 -31.813  1.00  0.00      BSYN  
ATOM    134    C VAL    15     -20.091 -90.924 -32.447  1.00  0.00      BSYN  
ATOM    135    O VAL    15     -19.892 -91.799 -33.262  1.00  0.00      BSYN  
ATOM    136    N VAL    16     -18.966 -90.719 -31.673  1.00  0.00      BSYN  
ATOM    137    H VAL    16     -18.086 -91.106 -31.863  1.00  0.00      BSYN  
ATOM    138   CA VAL    16     -19.087 -89.701 -30.553  1.00  0.00      BSYN  
ATOM    139   CB VAL    16     -18.441 -90.385 -29.277  1.00  0.00      BSYN  
ATOM    140  CG1 VAL    16     -19.344 -91.422 -28.722  1.00  0.00      BSYN  
ATOM    141  CG2 VAL    16     -17.177 -91.190 -29.515  1.00  0.00      BSYN  
ATOM    142    C VAL    16     -18.213 -88.579 -30.982  1.00  0.00      BSYN  
ATOM    143    O VAL    16     -17.149 -88.753 -31.633  1.00  0.00      BSYN  
ATOM    144    N ALA    17     -18.371 -87.467 -30.366  1.00  0.00      BSYN  
ATOM    145    H ALA    17     -19.212 -87.350 -29.878  1.00  0.00      BSYN  
ATOM    146   CA ALA    17     -17.550 -86.271 -30.717  1.00  0.00      BSYN  
ATOM    147   CB ALA    17     -18.538 -85.202 -31.178  1.00  0.00      BSYN  
ATOM    148    C ALA    17     -16.694 -85.723 -29.527  1.00  0.00      BSYN  
ATOM    149    O ALA    17     -17.179 -85.213 -28.595  1.00  0.00      BSYN  
ATOM    150    N ALA    18     -15.373 -85.806 -29.728  1.00  0.00      BSYN  
ATOM    151    H ALA    18     -14.836 -86.187 -30.454  1.00  0.00      BSYN  
ATOM    152   CA ALA    18     -14.503 -85.060 -28.853  1.00  0.00      BSYN  
ATOM    153   CB ALA    18     -13.994 -86.025 -27.693  1.00  0.00      BSYN  
ATOM    154    C ALA    18     -13.221 -84.670 -29.680  1.00  0.00      BSYN  
ATOM    155    O ALA    18     -13.387 -84.596 -30.880  1.00  0.00      BSYN  
ATOM    156    N ALA    19     -11.978 -84.387 -29.055  1.00  0.00      BSYN  
ATOM    157    H ALA    19     -11.898 -84.377 -28.078  1.00  0.00      BSYN  
ATOM    158   CA ALA    19     -10.715 -83.924 -29.552  1.00  0.00      BSYN  
ATOM    159   CB ALA    19      -9.777 -83.895 -28.321  1.00  0.00      BSYN  
ATOM    160    C ALA    19      -9.926 -84.952 -30.377  1.00  0.00      BSYN  
ATOM    161    O ALA    19      -9.140 -84.595 -31.226  1.00  0.00      BSYN  
ATOM    162    N GLU    20      -9.988 -86.165 -29.844  1.00  0.00      BSYN  
ATOM    163    H GLU    20     -10.344 -86.368 -28.954  1.00  0.00      BSYN  
ATOM    164   CA GLU    20      -9.565 -87.367 -30.607  1.00  0.00      BSYN  
ATOM    165   CB GLU    20      -8.884 -88.335 -29.726  1.00  0.00      BSYN  
ATOM    166   CG GLU    20      -7.660 -88.768 -30.405  1.00  0.00      BSYN  
ATOM    167   CD GLU    20      -6.690 -89.837 -29.766  1.00  0.00      BSYN  
ATOM    168  OE1 GLU    20      -7.194 -90.803 -29.247  1.00  0.00      BSYN  
ATOM    169  OE2 GLU    20      -5.487 -89.635 -29.979  1.00  0.00      BSYN  
ATOM    170    C GLU    20     -10.644 -88.025 -31.404  1.00  0.00      BSYN  
ATOM    171    O GLU    20     -11.782 -87.867 -31.123  1.00  0.00      BSYN  
ATOM    172    N LYS    21     -10.135 -88.668 -32.474  1.00  0.00      BSYN  
ATOM    173    H LYS    21      -9.230 -88.417 -32.756  1.00  0.00      BSYN  
ATOM    174   CA LYS    21     -11.096 -89.437 -33.328  1.00  0.00      BSYN  
ATOM    175   CB LYS    21     -10.731 -89.217 -34.828  1.00  0.00      BSYN  
ATOM    176   CG LYS    21     -10.611 -87.710 -35.152  1.00  0.00      BSYN  
ATOM    177   CD LYS    21     -11.195 -87.456 -36.534  1.00  0.00      BSYN  
ATOM    178   CE LYS    21     -11.714 -86.052 -36.717  1.00  0.00      BSYN  
ATOM    179   NZ LYS    21     -13.139 -86.079 -36.562  1.00  0.00      BSYN  
ATOM    180  HZ1 LYS    21     -13.495 -85.699 -35.662  1.00  0.00      BSYN  
ATOM    181  HZ2 LYS    21     -13.406 -85.349 -37.253  1.00  0.00      BSYN  
ATOM    182  HZ3 LYS    21     -13.630 -86.960 -36.813  1.00  0.00      BSYN  
ATOM    183    C LYS    21     -11.197 -90.903 -32.986  1.00  0.00      BSYN  
ATOM    184    O LYS    21     -10.261 -91.728 -32.854  1.00  0.00      BSYN  
ATOM    185    N THR    22     -12.478 -91.263 -33.045  1.00  0.00      BSYN  
ATOM    186    H THR    22     -13.176 -90.589 -32.908  1.00  0.00      BSYN  
ATOM    187   CA THR    22     -12.973 -92.631 -33.094  1.00  0.00      BSYN  
ATOM    188   CB THR    22     -14.253 -92.771 -32.347  1.00  0.00      BSYN  
ATOM    189  OG1 THR    22     -15.090 -91.671 -32.738  1.00  0.00      BSYN  
ATOM    190  HG1 THR    22     -15.885 -91.629 -32.202  1.00  0.00      BSYN  
ATOM    191  CG2 THR    22     -14.224 -92.777 -30.840  1.00  0.00      BSYN  
ATOM    192    C THR    22     -13.070 -93.308 -34.507  1.00  0.00      BSYN  
ATOM    193    O THR    22     -13.500 -94.467 -34.491  1.00  0.00      BSYN  
ATOM    194    N LYS    23     -12.850 -92.597 -35.607  1.00  0.00      BSYN  
ATOM    195    H LYS    23     -12.737 -91.639 -35.433  1.00  0.00      BSYN  
ATOM    196   CA LYS    23     -12.717 -93.145 -36.916  1.00  0.00      BSYN  
ATOM    197   CB LYS    23     -12.953 -92.211 -38.036  1.00  0.00      BSYN  
ATOM    198   CG LYS    23     -12.305 -90.836 -37.772  1.00  0.00      BSYN  
ATOM    199   CD LYS    23     -12.642 -89.989 -39.012  1.00  0.00      BSYN  
ATOM    200   CE LYS    23     -13.701 -88.916 -38.973  1.00  0.00      BSYN  
ATOM    201   NZ LYS    23     -14.951 -89.650 -38.749  1.00  0.00      BSYN  
ATOM    202  HZ1 LYS    23     -15.745 -88.978 -38.713  1.00  0.00      BSYN  
ATOM    203  HZ2 LYS    23     -15.095 -90.308 -39.540  1.00  0.00      BSYN  
ATOM    204  HZ3 LYS    23     -15.153 -90.304 -37.966  1.00  0.00      BSYN  
ATOM    205    C LYS    23     -11.431 -93.952 -37.116  1.00  0.00      BSYN  
ATOM    206    O LYS    23     -10.373 -93.375 -37.221  1.00  0.00      BSYN  
ATOM    207    N GLN    24     -11.583 -95.240 -37.122  1.00  0.00      BSYN  
ATOM    208    H GLN    24     -12.511 -95.527 -37.251  1.00  0.00      BSYN  
ATOM    209   CA GLN    24     -10.496 -96.215 -37.116  1.00  0.00      BSYN  
ATOM    210   CB GLN    24     -10.440 -97.032 -35.696  1.00  0.00      BSYN  
ATOM    211   CG GLN    24      -9.561 -98.306 -35.527  1.00  0.00      BSYN  
ATOM    212   CD GLN    24     -10.289 -99.633 -35.413  1.00  0.00      BSYN  
ATOM    213  OE1 GLN    24     -11.141-100.034 -36.178  1.00  0.00      BSYN  
ATOM    214  NE2 GLN    24     -10.066-100.410 -34.419  1.00  0.00      BSYN  
ATOM    215 HE21 GLN    24      -9.293-100.144 -33.879  1.00  0.00      BSYN  
ATOM    216 HE22 GLN    24     -10.706-101.142 -34.295  1.00  0.00      BSYN  
ATOM    217    C GLN    24     -10.778 -97.159 -38.267  1.00  0.00      BSYN  
ATOM    218    O GLN    24     -11.560 -98.017 -38.174  1.00  0.00      BSYN  
ATOM    219    N GLY    25     -10.042 -96.924 -39.362  1.00  0.00      BSYN  
ATOM    220    H GLY    25      -9.414 -96.187 -39.516  1.00  0.00      BSYN  
ATOM    221   CA GLY    25      -9.961 -98.012 -40.391  1.00  0.00      BSYN  
ATOM    222    C GLY    25     -10.577 -97.604 -41.639  1.00  0.00      BSYN  
ATOM    223    O GLY    25     -10.178 -96.560 -42.146  1.00  0.00      BSYN  
ATOM    224    N VAL    26     -11.264 -98.551 -42.354  1.00  0.00      BSYN  
ATOM    225    H VAL    26     -11.227 -99.473 -42.024  1.00  0.00      BSYN  
ATOM    226   CA VAL    26     -12.244 -98.316 -43.447  1.00  0.00      BSYN  
ATOM    227   CB VAL    26     -12.348 -99.500 -44.429  1.00  0.00      BSYN  
ATOM    228  CG1 VAL    26     -11.360 -99.347 -45.489  1.00  0.00      BSYN  
ATOM    229  CG2 VAL    26     -12.596-100.846 -43.648  1.00  0.00      BSYN  
ATOM    230    C VAL    26     -13.530 -97.601 -43.061  1.00  0.00      BSYN  
ATOM    231    O VAL    26     -14.535 -98.012 -42.491  1.00  0.00      BSYN  
ATOM    232    N THR    27     -13.313 -96.426 -43.710  1.00  0.00      BSYN  
ATOM    233    H THR    27     -12.542 -96.266 -44.293  1.00  0.00      BSYN  
ATOM    234   CA THR    27     -14.264 -95.321 -43.403  1.00  0.00      BSYN  
ATOM    235   CB THR    27     -13.627 -94.440 -42.242  1.00  0.00      BSYN  
ATOM    236  OG1 THR    27     -13.667 -95.066 -40.996  1.00  0.00      BSYN  
ATOM    237  HG1 THR    27     -12.982 -94.697 -40.434  1.00  0.00      BSYN  
ATOM    238  CG2 THR    27     -14.082 -92.979 -42.015  1.00  0.00      BSYN  
ATOM    239    C THR    27     -14.620 -94.488 -44.684  1.00  0.00      BSYN  
ATOM    240    O THR    27     -13.731 -94.065 -45.402  1.00  0.00      BSYN  
ATOM    241    N GLU    28     -15.894 -94.365 -45.081  1.00  0.00      BSYN  
ATOM    242    H GLU    28     -16.018 -93.991 -45.979  1.00  0.00      BSYN  
ATOM    243   CA GLU    28     -16.892 -95.153 -44.373  1.00  0.00      BSYN  
ATOM    244   CB GLU    28     -18.058 -94.212 -43.927  1.00  0.00      BSYN  
ATOM    245   CG GLU    28     -18.619 -94.713 -42.639  1.00  0.00      BSYN  
ATOM    246   CD GLU    28     -19.661 -93.788 -41.987  1.00  0.00      BSYN  
ATOM    247  OE1 GLU    28     -20.810 -94.246 -41.901  1.00  0.00      BSYN  
ATOM    248  OE2 GLU    28     -19.213 -92.726 -41.805  1.00  0.00      BSYN  
ATOM    249    C GLU    28     -17.582 -96.074 -45.396  1.00  0.00      BSYN  
ATOM    250    O GLU    28     -18.220 -95.672 -46.375  1.00  0.00      BSYN  
ATOM    251    N ALA    29     -17.182 -97.399 -45.124  1.00  0.00      BSYN  
ATOM    252    H ALA    29     -16.518 -97.638 -44.445  1.00  0.00      BSYN  
ATOM    253   CA ALA    29     -17.290 -98.563 -46.046  1.00  0.00      BSYN  
ATOM    254   CB ALA    29     -16.530 -99.780 -45.367  1.00  0.00      BSYN  
ATOM    255    C ALA    29     -18.742 -99.011 -45.997  1.00  0.00      BSYN  
ATOM    256    O ALA    29     -19.237 -99.427 -44.999  1.00  0.00      BSYN  
ATOM    257    N ALA    30     -19.222 -99.223 -47.201  1.00  0.00      BSYN  
ATOM    258    H ALA    30     -18.693 -99.531 -47.966  1.00  0.00      BSYN  
ATOM    259   CA ALA    30     -20.623 -99.472 -47.545  1.00  0.00      BSYN  
ATOM    260   CB ALA    30     -21.446 -98.221 -47.558  1.00  0.00      BSYN  
ATOM    261    C ALA    30     -20.785-100.142 -48.911  1.00  0.00      BSYN  
ATOM    262    O ALA    30     -20.901-101.378 -49.004  1.00  0.00      BSYN  
ATOM    263    N GLU    31     -20.652 -99.295 -49.983  1.00  0.00      BSYN  
ATOM    264    H GLU    31     -20.561 -98.328 -49.851  1.00  0.00      BSYN  
ATOM    265   CA GLU    31     -20.805 -99.727 -51.414  1.00  0.00      BSYN  
ATOM    266   CB GLU    31     -22.289 -99.535 -51.895  1.00  0.00      BSYN  
ATOM    267   CG GLU    31     -23.054-100.735 -52.485  1.00  0.00      BSYN  
ATOM    268   CD GLU    31     -22.794-101.095 -53.984  1.00  0.00      BSYN  
ATOM    269  OE1 GLU    31     -23.613-100.852 -54.899  1.00  0.00      BSYN  
ATOM    270  OE2 GLU    31     -21.706-101.504 -54.225  1.00  0.00      BSYN  
ATOM    271    C GLU    31     -19.935 -98.955 -52.354  1.00  0.00      BSYN  
ATOM    272    O GLU    31     -19.890 -97.743 -52.298  1.00  0.00      BSYN  
ATOM    273    N LYS    32     -19.175 -99.703 -53.087  1.00  0.00      BSYN  
ATOM    274    H LYS    32     -19.253-100.652 -52.855  1.00  0.00      BSYN  
ATOM    275   CA LYS    32     -18.279 -99.175 -54.173  1.00  0.00      BSYN  
ATOM    276   CB LYS    32     -16.783 -99.273 -53.795  1.00  0.00      BSYN  
ATOM    277   CG LYS    32     -16.208 -98.662 -52.522  1.00  0.00      BSYN  
ATOM    278   CD LYS    32     -15.062 -99.341 -51.752  1.00  0.00      BSYN  
ATOM    279   CE LYS    32     -13.897 -99.311 -52.684  1.00  0.00      BSYN  
ATOM    280   NZ LYS    32     -12.812 -99.947 -52.010  1.00  0.00      BSYN  
ATOM    281  HZ1 LYS    32     -13.033-100.772 -51.416  1.00  0.00      BSYN  
ATOM    282  HZ2 LYS    32     -12.092-100.106 -52.745  1.00  0.00      BSYN  
ATOM    283  HZ3 LYS    32     -12.634 -99.096 -51.439  1.00  0.00      BSYN  
ATOM    284    C LYS    32     -18.500-100.051 -55.371  1.00  0.00      BSYN  
ATOM    285    O LYS    32     -18.826-101.222 -55.266  1.00  0.00      BSYN  
ATOM    286    N THR    33     -18.061 -99.410 -56.442  1.00  0.00      BSYN  
ATOM    287    H THR    33     -17.834 -98.456 -56.441  1.00  0.00      BSYN  
ATOM    288   CA THR    33     -18.125 -99.976 -57.751  1.00  0.00      BSYN  
ATOM    289   CB THR    33     -17.887 -98.744 -58.640  1.00  0.00      BSYN  
ATOM    290  OG1 THR    33     -19.138 -98.049 -58.497  1.00  0.00      BSYN  
ATOM    291  HG1 THR    33     -19.687 -98.632 -59.027  1.00  0.00      BSYN  
ATOM    292  CG2 THR    33     -17.542 -99.115 -60.067  1.00  0.00      BSYN  
ATOM    293    C THR    33     -17.226-101.210 -57.964  1.00  0.00      BSYN  
ATOM    294    O THR    33     -17.398-101.911 -59.026  1.00  0.00      BSYN  
ATOM    295    N LYS    34     -16.305-101.520 -57.009  1.00  0.00      BSYN  
ATOM    296    H LYS    34     -15.937-100.788 -56.472  1.00  0.00      BSYN  
ATOM    297   CA LYS    34     -15.620-102.765 -56.773  1.00  0.00      BSYN  
ATOM    298   CB LYS    34     -14.480-102.757 -57.569  1.00  0.00      BSYN  
ATOM    299   CG LYS    34     -13.427-101.654 -57.446  1.00  0.00      BSYN  
ATOM    300   CD LYS    34     -12.289-102.166 -58.154  1.00  0.00      BSYN  
ATOM    301   CE LYS    34     -11.089-101.387 -57.619  1.00  0.00      BSYN  
ATOM    302   NZ LYS    34      -9.812-101.304 -58.426  1.00  0.00      BSYN  
ATOM    303  HZ1 LYS    34      -9.609-102.145 -59.003  1.00  0.00      BSYN  
ATOM    304  HZ2 LYS    34      -9.935-100.536 -59.115  1.00  0.00      BSYN  
ATOM    305  HZ3 LYS    34      -9.083-101.145 -57.702  1.00  0.00      BSYN  
ATOM    306    C LYS    34     -15.437-102.944 -55.312  1.00  0.00      BSYN  
ATOM    307    O LYS    34     -15.079-102.085 -54.498  1.00  0.00      BSYN  
ATOM    308    N GLU    35     -15.527-104.240 -54.915  1.00  0.00      BSYN  
ATOM    309    H GLU    35     -15.854-104.916 -55.545  1.00  0.00      BSYN  
ATOM    310   CA GLU    35     -15.122-104.728 -53.642  1.00  0.00      BSYN  
ATOM    311   CB GLU    35     -16.297-105.253 -52.845  1.00  0.00      BSYN  
ATOM    312   CG GLU    35     -17.437-104.257 -52.435  1.00  0.00      BSYN  
ATOM    313   CD GLU    35     -18.200-104.912 -51.227  1.00  0.00      BSYN  
ATOM    314  OE1 GLU    35     -17.616-105.133 -50.140  1.00  0.00      BSYN  
ATOM    315  OE2 GLU    35     -19.325-105.297 -51.490  1.00  0.00      BSYN  
ATOM    316    C GLU    35     -14.365-105.916 -54.142  1.00  0.00      BSYN  
ATOM    317    O GLU    35     -14.665-106.649 -55.138  1.00  0.00      BSYN  
ATOM    318    N GLY    36     -13.318-106.026 -53.333  1.00  0.00      BSYN  
ATOM    319    H GLY    36     -13.271-105.230 -52.763  1.00  0.00      BSYN  
ATOM    320   CA GLY    36     -12.283-107.087 -53.483  1.00  0.00      BSYN  
ATOM    321    C GLY    36     -11.860-107.649 -52.124  1.00  0.00      BSYN  
ATOM    322    O GLY    36     -10.712-107.737 -51.756  1.00  0.00      BSYN  
ATOM    323    N VAL    37     -12.875-108.006 -51.406  1.00  0.00      BSYN  
ATOM    324    H VAL    37     -13.776-107.741 -51.685  1.00  0.00      BSYN  
ATOM    325   CA VAL    37     -12.730-108.629 -50.078  1.00  0.00      BSYN  
ATOM    326   CB VAL    37     -13.761-108.275 -49.094  1.00  0.00      BSYN  
ATOM    327  CG1 VAL    37     -13.080-108.429 -47.690  1.00  0.00      BSYN  
ATOM    328  CG2 VAL    37     -14.363-106.900 -49.302  1.00  0.00      BSYN  
ATOM    329    C VAL    37     -12.363-110.090 -50.146  1.00  0.00      BSYN  
ATOM    330    O VAL    37     -13.262-111.013 -50.191  1.00  0.00      BSYN  
ATOM    331    N LEU    38     -11.148-110.480 -50.447  1.00  0.00      BSYN  
ATOM    332    H LEU    38     -10.447-109.801 -50.358  1.00  0.00      BSYN  
ATOM    333   CA LEU    38     -10.715-111.827 -50.586  1.00  0.00      BSYN  
ATOM    334   CB LEU    38     -10.167-112.041 -52.084  1.00  0.00      BSYN  
ATOM    335   CG LEU    38     -10.960-112.338 -53.326  1.00  0.00      BSYN  
ATOM    336  CD1 LEU    38     -12.024-113.396 -53.061  1.00  0.00      BSYN  
ATOM    337  CD2 LEU    38     -11.636-111.072 -53.792  1.00  0.00      BSYN  
ATOM    338    C LEU    38      -9.577-112.250 -49.645  1.00  0.00      BSYN  
ATOM    339    O LEU    38      -8.683-111.402 -49.396  1.00  0.00      BSYN  
ATOM    340    N TYR    39      -9.460-113.414 -48.952  1.00  0.00      BSYN  
ATOM    341    H TYR    39      -8.679-113.558 -48.377  1.00  0.00      BSYN  
ATOM    342   CA TYR    39     -10.429-114.455 -48.967  1.00  0.00      BSYN  
ATOM    343   CB TYR    39      -9.835-115.852 -49.180  1.00  0.00      BSYN  
ATOM    344   CG TYR    39      -9.152-116.108 -50.515  1.00  0.00      BSYN  
ATOM    345  CD1 TYR    39      -7.985-115.481 -50.668  1.00  0.00      BSYN  
ATOM    346  CE1 TYR    39      -7.395-115.373 -51.901  1.00  0.00      BSYN  
ATOM    347  CD2 TYR    39      -9.653-116.840 -51.628  1.00  0.00      BSYN  
ATOM    348  CE2 TYR    39      -9.017-116.910 -52.824  1.00  0.00      BSYN  
ATOM    349   CZ TYR    39      -7.957-116.058 -52.996  1.00  0.00      BSYN  
ATOM    350   OH TYR    39      -7.502-115.848 -54.312  1.00  0.00      BSYN  
ATOM    351   HH TYR    39      -7.887-115.086 -54.751  1.00  0.00      BSYN  
ATOM    352    C TYR    39     -11.444-114.400 -47.814  1.00  0.00      BSYN  
ATOM    353    O TYR    39     -12.576-114.032 -47.942  1.00  0.00      BSYN  
ATOM    354    N VAL    40     -11.087-114.963 -46.708  1.00  0.00      BSYN  
ATOM    355    H VAL    40     -10.205-115.353 -46.540  1.00  0.00      BSYN  
ATOM    356   CA VAL    40     -11.974-115.074 -45.533  1.00  0.00      BSYN  
ATOM    357   CB VAL    40     -11.296-116.280 -44.640  1.00  0.00      BSYN  
ATOM    358  CG1 VAL    40     -11.044-117.518 -45.299  1.00  0.00      BSYN  
ATOM    359  CG2 VAL    40     -10.016-115.789 -43.886  1.00  0.00      BSYN  
ATOM    360    C VAL    40     -12.349-113.830 -44.754  1.00  0.00      BSYN  
ATOM    361    O VAL    40     -13.456-113.502 -44.283  1.00  0.00      BSYN  
ATOM    362    N GLY    41     -11.335-112.891 -44.866  1.00  0.00      BSYN  
ATOM    363    H GLY    41     -10.717-113.188 -45.566  1.00  0.00      BSYN  
ATOM    364   CA GLY    41     -11.402-111.572 -44.345  1.00  0.00      BSYN  
ATOM    365    C GLY    41     -10.381-110.685 -45.027  1.00  0.00      BSYN  
ATOM    366    O GLY    41      -9.710-110.970 -45.975  1.00  0.00      BSYN  
ATOM    367    N SER    42     -10.227-109.488 -44.516  1.00  0.00      BSYN  
ATOM    368    H SER    42     -10.858-109.083 -43.884  1.00  0.00      BSYN  
ATOM    369   CA SER    42      -9.237-108.561 -44.928  1.00  0.00      BSYN  
ATOM    370   CB SER    42      -9.835-107.130 -44.829  1.00  0.00      BSYN  
ATOM    371   OG SER    42     -10.978-106.872 -45.716  1.00  0.00      BSYN  
ATOM    372   HG SER    42     -11.491-107.658 -45.920  1.00  0.00      BSYN  
ATOM    373    C SER    42      -7.876-108.614 -44.216  1.00  0.00      BSYN  
ATOM    374    O SER    42      -7.767-109.252 -43.106  1.00  0.00      BSYN  
ATOM    375    N LYS    43      -6.831-108.200 -44.917  1.00  0.00      BSYN  
ATOM    376    H LYS    43      -6.899-107.979 -45.870  1.00  0.00      BSYN  
ATOM    377   CA LYS    43      -5.535-108.296 -44.313  1.00  0.00      BSYN  
ATOM    378   CB LYS    43      -4.829-109.569 -44.917  1.00  0.00      BSYN  
ATOM    379   CG LYS    43      -5.243-110.933 -44.681  1.00  0.00      BSYN  
ATOM    380   CD LYS    43      -4.247-112.050 -45.180  1.00  0.00      BSYN  
ATOM    381   CE LYS    43      -4.749-113.515 -45.285  1.00  0.00      BSYN  
ATOM    382   NZ LYS    43      -4.429-114.455 -44.291  1.00  0.00      BSYN  
ATOM    383  HZ1 LYS    43      -4.310-114.175 -43.296  1.00  0.00      BSYN  
ATOM    384  HZ2 LYS    43      -5.217-115.123 -44.415  1.00  0.00      BSYN  
ATOM    385  HZ3 LYS    43      -3.574-115.000 -44.522  1.00  0.00      BSYN  
ATOM    386    C LYS    43      -4.705-107.070 -44.709  1.00  0.00      BSYN  
ATOM    387    O LYS    43      -4.901-106.512 -45.782  1.00  0.00      BSYN  
ATOM    388    N THR    44      -3.845-106.479 -43.873  1.00  0.00      BSYN  
ATOM    389    H THR    44      -3.094-106.029 -44.313  1.00  0.00      BSYN  
ATOM    390   CA THR    44      -3.765-106.759 -42.388  1.00  0.00      BSYN  
ATOM    391   CB THR    44      -2.330-107.018 -41.812  1.00  0.00      BSYN  
ATOM    392  OG1 THR    44      -1.553-107.851 -42.692  1.00  0.00      BSYN  
ATOM    393  HG1 THR    44      -0.958-107.194 -43.062  1.00  0.00      BSYN  
ATOM    394  CG2 THR    44      -2.190-107.672 -40.412  1.00  0.00      BSYN  
ATOM    395    C THR    44      -4.484-105.787 -41.613  1.00  0.00      BSYN  
ATOM    396    O THR    44      -3.920-104.890 -41.029  1.00  0.00      BSYN  
ATOM    397    N ARG    45      -5.801-105.908 -41.504  1.00  0.00      BSYN  
ATOM    398    H ARG    45      -6.386-106.443 -42.081  1.00  0.00      BSYN  
ATOM    399   CA ARG    45      -6.519-105.111 -40.554  1.00  0.00      BSYN  
ATOM    400   CB ARG    45      -7.817-104.452 -41.029  1.00  0.00      BSYN  
ATOM    401   CG ARG    45      -7.291-103.118 -41.449  1.00  0.00      BSYN  
ATOM    402   CD ARG    45      -8.305-102.392 -42.323  1.00  0.00      BSYN  
ATOM    403   NE ARG    45      -7.663-101.304 -43.162  1.00  0.00      BSYN  
ATOM    404   HE ARG    45      -7.533-100.422 -42.754  1.00  0.00      BSYN  
ATOM    405   CZ ARG    45      -7.476-101.453 -44.504  1.00  0.00      BSYN  
ATOM    406  NH1 ARG    45      -7.561-102.664 -45.129  1.00  0.00      BSYN  
ATOM    407 HH11 ARG    45      -7.659-102.704 -46.123  1.00  0.00      BSYN  
ATOM    408 HH12 ARG    45      -7.479-103.518 -44.615  1.00  0.00      BSYN  
ATOM    409  NH2 ARG    45      -7.198-100.373 -45.198  1.00  0.00      BSYN  
ATOM    410 HH21 ARG    45      -6.950-100.333 -46.166  1.00  0.00      BSYN  
ATOM    411 HH22 ARG    45      -7.330 -99.516 -44.701  1.00  0.00      BSYN  
ATOM    412    C ARG    45      -6.948-105.938 -39.385  1.00  0.00      BSYN  
ATOM    413    O ARG    45      -7.854-105.639 -38.595  1.00  0.00      BSYN  
ATOM    414    N GLU    46      -6.387-107.181 -39.345  1.00  0.00      BSYN  
ATOM    415    H GLU    46      -5.590-107.426 -39.861  1.00  0.00      BSYN  
ATOM    416   CA GLU    46      -6.631-108.132 -38.257  1.00  0.00      BSYN  
ATOM    417   CB GLU    46      -6.012-109.492 -38.726  1.00  0.00      BSYN  
ATOM    418   CG GLU    46      -7.128-110.480 -39.454  1.00  0.00      BSYN  
ATOM    419   CD GLU    46      -8.165-111.029 -38.494  1.00  0.00      BSYN  
ATOM    420  OE1 GLU    46      -7.808-111.259 -37.298  1.00  0.00      BSYN  
ATOM    421  OE2 GLU    46      -9.343-111.169 -38.823  1.00  0.00      BSYN  
ATOM    422    C GLU    46      -5.898-107.723 -36.963  1.00  0.00      BSYN  
ATOM    423    O GLU    46      -4.704-107.307 -36.919  1.00  0.00      BSYN  
ATOM    424    N GLY    47      -6.667-107.897 -35.908  1.00  0.00      BSYN  
ATOM    425    H GLY    47      -7.536-108.332 -36.040  1.00  0.00      BSYN  
ATOM    426   CA GLY    47      -6.321-107.463 -34.545  1.00  0.00      BSYN  
ATOM    427    C GLY    47      -6.828-106.094 -34.240  1.00  0.00      BSYN  
ATOM    428    O GLY    47      -8.056-105.845 -34.290  1.00  0.00      BSYN  
ATOM    429    N VAL    48      -5.727-105.333 -34.325  1.00  0.00      BSYN  
ATOM    430    H VAL    48      -4.844-105.735 -34.189  1.00  0.00      BSYN  
ATOM    431   CA VAL    48      -5.752-103.831 -34.533  1.00  0.00      BSYN  
ATOM    432   CB VAL    48      -4.477-103.188 -33.961  1.00  0.00      BSYN  
ATOM    433  CG1 VAL    48      -3.191-103.694 -34.594  1.00  0.00      BSYN  
ATOM    434  CG2 VAL    48      -4.396-101.705 -34.067  1.00  0.00      BSYN  
ATOM    435    C VAL    48      -5.865-103.446 -36.067  1.00  0.00      BSYN  
ATOM    436    O VAL    48      -4.992-103.504 -36.970  1.00  0.00      BSYN  
ATOM    437    N VAL    49      -7.039-102.886 -36.224  1.00  0.00      BSYN  
ATOM    438    H VAL    49      -7.666-102.639 -35.513  1.00  0.00      BSYN  
ATOM    439   CA VAL    49      -7.546-102.504 -37.536  1.00  0.00      BSYN  
ATOM    440   CB VAL    49      -9.132-102.341 -37.487  1.00  0.00      BSYN  
ATOM    441  CG1 VAL    49      -9.841-102.006 -38.793  1.00  0.00      BSYN  
ATOM    442  CG2 VAL    49      -9.780-103.754 -37.143  1.00  0.00      BSYN  
ATOM    443    C VAL    49      -6.856-101.202 -38.085  1.00  0.00      BSYN  
ATOM    444    O VAL    49      -7.086-100.154 -37.361  1.00  0.00      BSYN  
ATOM    445    N GLN    50      -6.133-101.085 -39.161  1.00  0.00      BSYN  
ATOM    446    H GLN    50      -6.046-101.879 -39.729  1.00  0.00      BSYN  
ATOM    447   CA GLN    50      -5.394 -99.858 -39.496  1.00  0.00      BSYN  
ATOM    448   CB GLN    50      -4.150-100.024 -40.368  1.00  0.00      BSYN  
ATOM    449   CG GLN    50      -3.272-100.808 -39.581  1.00  0.00      BSYN  
ATOM    450   CD GLN    50      -2.057-101.538 -40.218  1.00  0.00      BSYN  
ATOM    451  OE1 GLN    50      -1.082-101.817 -39.497  1.00  0.00      BSYN  
ATOM    452  NE2 GLN    50      -2.091-101.959 -41.457  1.00  0.00      BSYN  
ATOM    453 HE21 GLN    50      -2.948-101.795 -41.903  1.00  0.00      BSYN  
ATOM    454 HE22 GLN    50      -1.282-102.288 -41.901  1.00  0.00      BSYN  
ATOM    455    C GLN    50      -6.281 -98.865 -40.234  1.00  0.00      BSYN  
ATOM    456    O GLN    50      -7.319 -99.320 -40.785  1.00  0.00      BSYN  
ATOM    457    N GLY    51      -6.026 -97.500 -40.309  1.00  0.00      BSYN  
ATOM    458    H GLY    51      -6.761 -96.951 -40.652  1.00  0.00      BSYN  
ATOM    459   CA GLY    51      -5.010 -96.854 -39.471  1.00  0.00      BSYN  
ATOM    460    C GLY    51      -4.423 -95.809 -40.429  1.00  0.00      BSYN  
ATOM    461    O GLY    51      -4.859 -94.674 -40.333  1.00  0.00      BSYN  
ATOM    462    N VAL    52      -3.404 -96.158 -41.245  1.00  0.00      BSYN  
ATOM    463    H VAL    52      -3.025 -97.061 -41.268  1.00  0.00      BSYN  
ATOM    464   CA VAL    52      -2.726 -95.053 -41.871  1.00  0.00      BSYN  
ATOM    465   CB VAL    52      -1.188 -95.358 -41.777  1.00  0.00      BSYN  
ATOM    466  CG1 VAL    52      -0.576 -96.290 -42.918  1.00  0.00      BSYN  
ATOM    467  CG2 VAL    52      -0.418 -94.085 -41.633  1.00  0.00      BSYN  
ATOM    468    C VAL    52      -3.269 -94.928 -43.325  1.00  0.00      BSYN  
ATOM    469    O VAL    52      -2.694 -94.227 -44.197  1.00  0.00      BSYN  
ATOM    470    N ALA    53      -4.467 -95.492 -43.679  1.00  0.00      BSYN  
ATOM    471    H ALA    53      -4.950 -95.905 -42.933  1.00  0.00      BSYN  
ATOM    472   CA ALA    53      -4.928 -95.551 -45.051  1.00  0.00      BSYN  
ATOM    473   CB ALA    53      -6.249 -96.163 -45.053  1.00  0.00      BSYN  
ATOM    474    C ALA    53      -5.167 -94.247 -45.850  1.00  0.00      BSYN  
ATOM    475    O ALA    53      -4.857 -93.945 -46.978  1.00  0.00      BSYN  
ATOM    476    N SER    54      -5.675 -93.201 -45.170  1.00  0.00      BSYN  
ATOM    477    H SER    54      -5.920 -93.371 -44.237  1.00  0.00      BSYN  
ATOM    478   CA SER    54      -5.914 -91.903 -45.849  1.00  0.00      BSYN  
ATOM    479   CB SER    54      -7.373 -91.574 -45.965  1.00  0.00      BSYN  
ATOM    480   OG SER    54      -7.972 -92.332 -46.998  1.00  0.00      BSYN  
ATOM    481   HG SER    54      -7.460 -92.267 -47.808  1.00  0.00      BSYN  
ATOM    482    C SER    54      -5.156 -90.718 -45.274  1.00  0.00      BSYN  
ATOM    483    O SER    54      -5.581 -89.655 -44.863  1.00  0.00      BSYN  
ATOM    484    N VAL    55      -3.884 -90.928 -45.423  1.00  0.00      BSYN  
ATOM    485    H VAL    55      -3.699 -91.876 -45.593  1.00  0.00      BSYN  
ATOM    486   CA VAL    55      -2.876 -89.917 -45.143  1.00  0.00      BSYN  
ATOM    487   CB VAL    55      -1.480 -90.483 -44.893  1.00  0.00      BSYN  
ATOM    488  CG1 VAL    55      -1.221 -91.016 -43.459  1.00  0.00      BSYN  
ATOM    489  CG2 VAL    55      -1.206 -91.634 -45.885  1.00  0.00      BSYN  
ATOM    490    C VAL    55      -2.816 -88.722 -46.080  1.00  0.00      BSYN  
ATOM    491    O VAL    55      -1.927 -88.727 -47.050  1.00  0.00      BSYN  
ATOM    492    N ALA    56      -3.589 -87.720 -45.873  1.00  0.00      BSYN  
ATOM    493    H ALA    56      -4.330 -87.950 -45.274  1.00  0.00      BSYN  
ATOM    494   CA ALA    56      -3.482 -86.394 -46.485  1.00  0.00      BSYN  
ATOM    495   CB ALA    56      -4.574 -86.258 -47.506  1.00  0.00      BSYN  
ATOM    496    C ALA    56      -3.664 -85.405 -45.355  1.00  0.00      BSYN  
ATOM    497    O ALA    56      -4.802 -85.307 -44.813  1.00  0.00      BSYN  
ATOM    498    N GLU    57      -2.695 -84.525 -45.114  1.00  0.00      BSYN  
ATOM    499    H GLU    57      -2.186 -84.415 -45.944  1.00  0.00      BSYN  
ATOM    500   CA GLU    57      -2.382 -83.980 -43.829  1.00  0.00      BSYN  
ATOM    501   CB GLU    57      -0.840 -83.963 -43.680  1.00  0.00      BSYN  
ATOM    502   CG GLU    57      -0.389 -84.177 -42.136  1.00  0.00      BSYN  
ATOM    503   CD GLU    57       1.046 -84.719 -41.879  1.00  0.00      BSYN  
ATOM    504  OE1 GLU    57       1.483 -85.644 -42.500  1.00  0.00      BSYN  
ATOM    505  OE2 GLU    57       1.603 -84.212 -40.958  1.00  0.00      BSYN  
ATOM    506    C GLU    57      -2.914 -82.616 -43.798  1.00  0.00      BSYN  
ATOM    507    O GLU    57      -2.334 -81.645 -43.245  1.00  0.00      BSYN  
ATOM    508    N LYS    58      -4.142 -82.559 -44.288  1.00  0.00      BSYN  
ATOM    509    H LYS    58      -4.577 -83.326 -44.715  1.00  0.00      BSYN  
ATOM    510   CA LYS    58      -4.861 -81.220 -44.425  1.00  0.00      BSYN  
ATOM    511   CB LYS    58      -4.203 -80.247 -45.443  1.00  0.00      BSYN  
ATOM    512   CG LYS    58      -4.802 -78.862 -45.492  1.00  0.00      BSYN  
ATOM    513   CD LYS    58      -4.291 -78.129 -44.262  1.00  0.00      BSYN  
ATOM    514   CE LYS    58      -4.865 -76.743 -44.347  1.00  0.00      BSYN  
ATOM    515   NZ LYS    58      -4.442 -75.791 -43.357  1.00  0.00      BSYN  
ATOM    516  HZ1 LYS    58      -4.145 -76.283 -42.490  1.00  0.00      BSYN  
ATOM    517  HZ2 LYS    58      -3.589 -75.303 -43.696  1.00  0.00      BSYN  
ATOM    518  HZ3 LYS    58      -5.187 -75.105 -43.119  1.00  0.00      BSYN  
ATOM    519    C LYS    58      -6.386 -81.377 -44.726  1.00  0.00      BSYN  
ATOM    520    O LYS    58      -6.729 -82.230 -45.529  1.00  0.00      BSYN  
ATOM    521    N THR    59      -7.328 -80.686 -44.117  1.00  0.00      BSYN  
ATOM    522    H THR    59      -8.218 -80.435 -44.441  1.00  0.00      BSYN  
ATOM    523   CA THR    59      -7.096 -80.082 -42.867  1.00  0.00      BSYN  
ATOM    524   CB THR    59      -8.243 -79.006 -42.668  1.00  0.00      BSYN  
ATOM    525  OG1 THR    59      -8.257 -78.073 -43.772  1.00  0.00      BSYN  
ATOM    526  HG1 THR    59      -9.215 -78.035 -43.813  1.00  0.00      BSYN  
ATOM    527  CG2 THR    59      -8.064 -78.230 -41.275  1.00  0.00      BSYN  
ATOM    528    C THR    59      -7.163 -81.064 -41.675  1.00  0.00      BSYN  
ATOM    529    O THR    59      -6.821 -80.710 -40.537  1.00  0.00      BSYN  
ATOM    530    N LYS    60      -7.724 -82.276 -41.909  1.00  0.00      BSYN  
ATOM    531    H LYS    60      -7.934 -82.732 -42.750  1.00  0.00      BSYN  
ATOM    532   CA LYS    60      -7.539 -83.303 -40.766  1.00  0.00      BSYN  
ATOM    533   CB LYS    60      -8.407 -84.631 -40.773  1.00  0.00      BSYN  
ATOM    534   CG LYS    60      -8.303 -85.699 -39.742  1.00  0.00      BSYN  
ATOM    535   CD LYS    60      -7.235 -86.847 -40.018  1.00  0.00      BSYN  
ATOM    536   CE LYS    60      -7.146 -87.843 -38.879  1.00  0.00      BSYN  
ATOM    537   NZ LYS    60      -8.265 -88.751 -38.951  1.00  0.00      BSYN  
ATOM    538  HZ1 LYS    60      -9.114 -88.212 -38.685  1.00  0.00      BSYN  
ATOM    539  HZ2 LYS    60      -8.450 -89.125 -39.903  1.00  0.00      BSYN  
ATOM    540  HZ3 LYS    60      -8.071 -89.331 -38.110  1.00  0.00      BSYN  
ATOM    541    C LYS    60      -6.074 -83.675 -40.446  1.00  0.00      BSYN  
ATOM    542    O LYS    60      -5.325 -84.073 -41.373  1.00  0.00      BSYN  
ATOM    543    N GLU    61      -5.547 -83.398 -39.277  1.00  0.00      BSYN  
ATOM    544    H GLU    61      -6.120 -82.804 -38.750  1.00  0.00      BSYN  
ATOM    545   CA GLU    61      -4.222 -83.762 -38.999  1.00  0.00      BSYN  
ATOM    546   CB GLU    61      -3.299 -82.461 -39.129  1.00  0.00      BSYN  
ATOM    547   CG GLU    61      -3.498 -81.514 -37.915  1.00  0.00      BSYN  
ATOM    548   CD GLU    61      -2.428 -80.492 -37.616  1.00  0.00      BSYN  
ATOM    549  OE1 GLU    61      -1.437 -80.312 -38.309  1.00  0.00      BSYN  
ATOM    550  OE2 GLU    61      -2.545 -79.712 -36.661  1.00  0.00      BSYN  
ATOM    551    C GLU    61      -4.070 -84.656 -37.770  1.00  0.00      BSYN  
ATOM    552    O GLU    61      -4.892 -84.707 -36.789  1.00  0.00      BSYN  
ATOM    553    N GLN    62      -2.859 -85.127 -37.797  1.00  0.00      BSYN  
ATOM    554    H GLN    62      -2.280 -84.886 -38.550  1.00  0.00      BSYN  
ATOM    555   CA GLN    62      -2.309 -85.855 -36.686  1.00  0.00      BSYN  
ATOM    556   CB GLN    62      -1.291 -86.980 -37.174  1.00  0.00      BSYN  
ATOM    557   CG GLN    62      -0.768 -87.859 -36.033  1.00  0.00      BSYN  
ATOM    558   CD GLN    62       0.341 -88.694 -36.650  1.00  0.00      BSYN  
ATOM    559  OE1 GLN    62       1.479 -88.235 -36.811  1.00  0.00      BSYN  
ATOM    560  NE2 GLN    62       0.030 -89.908 -37.002  1.00  0.00      BSYN  
ATOM    561 HE21 GLN    62      -0.741 -90.318 -36.556  1.00  0.00      BSYN  
ATOM    562 HE22 GLN    62       0.622 -90.349 -37.646  1.00  0.00      BSYN  
ATOM    563    C GLN    62      -1.541 -84.794 -35.938  1.00  0.00      BSYN  
ATOM    564    O GLN    62      -0.650 -84.280 -36.539  1.00  0.00      BSYN  
ATOM    565    N ALA    63      -1.731 -84.559 -34.618  1.00  0.00      BSYN  
ATOM    566    H ALA    63      -2.347 -85.155 -34.142  1.00  0.00      BSYN  
ATOM    567   CA ALA    63      -1.039 -83.545 -33.841  1.00  0.00      BSYN  
ATOM    568   CB ALA    63      -1.927 -82.915 -32.756  1.00  0.00      BSYN  
ATOM    569    C ALA    63       0.297 -83.922 -33.069  1.00  0.00      BSYN  
ATOM    570    O ALA    63       0.418 -84.776 -32.287  1.00  0.00      BSYN  
ATOM    571    N SER    64       1.270 -83.114 -33.421  1.00  0.00      BSYN  
ATOM    572    H SER    64       1.111 -82.153 -33.529  1.00  0.00      BSYN  
ATOM    573   CA SER    64       2.689 -83.555 -33.280  1.00  0.00      BSYN  
ATOM    574   CB SER    64       3.529 -83.136 -34.587  1.00  0.00      BSYN  
ATOM    575   OG SER    64       3.050 -84.020 -35.574  1.00  0.00      BSYN  
ATOM    576   HG SER    64       2.808 -84.907 -35.298  1.00  0.00      BSYN  
ATOM    577    C SER    64       3.393 -83.190 -31.997  1.00  0.00      BSYN  
ATOM    578    O SER    64       4.188 -83.982 -31.348  1.00  0.00      BSYN  
ATOM    579    N HIS    65       3.044 -81.999 -31.483  1.00  0.00      BSYN  
ATOM    580    H HIS    65       2.572 -81.268 -31.935  1.00  0.00      BSYN  
ATOM    581   CA HIS    65       3.892 -81.619 -30.365  1.00  0.00      BSYN  
ATOM    582   CB HIS    65       4.772 -80.364 -30.636  1.00  0.00      BSYN  
ATOM    583   CG HIS    65       5.774 -80.518 -31.704  1.00  0.00      BSYN  
ATOM    584  ND1 HIS    65       6.236 -81.711 -32.116  1.00  0.00      BSYN  
ATOM    585  HD1 HIS    65       6.028 -82.547 -31.649  1.00  0.00      BSYN  
ATOM    586  CD2 HIS    65       6.461 -79.530 -32.339  1.00  0.00      BSYN  
ATOM    587  NE2 HIS    65       7.191 -80.162 -33.202  1.00  0.00      BSYN  
ATOM    588  CE1 HIS    65       7.120 -81.452 -33.094  1.00  0.00      BSYN  
ATOM    589    C HIS    65       2.943 -81.247 -29.266  1.00  0.00      BSYN  
ATOM    590    O HIS    65       2.027 -80.529 -29.459  1.00  0.00      BSYN  
ATOM    591    N LEU    66       3.126 -81.848 -28.120  1.00  0.00      BSYN  
ATOM    592    H LEU    66       2.425 -81.723 -27.447  1.00  0.00      BSYN  
ATOM    593   CA LEU    66       4.133 -82.858 -27.733  1.00  0.00      BSYN  
ATOM    594   CB LEU    66       4.425 -82.809 -26.255  1.00  0.00      BSYN  
ATOM    595   CG LEU    66       4.883 -81.471 -25.507  1.00  0.00      BSYN  
ATOM    596  CD1 LEU    66       6.079 -80.903 -26.164  1.00  0.00      BSYN  
ATOM    597  CD2 LEU    66       3.708 -80.440 -25.309  1.00  0.00      BSYN  
ATOM    598    C LEU    66       3.764 -84.266 -28.092  1.00  0.00      BSYN  
ATOM    599    O LEU    66       2.666 -84.599 -28.404  1.00  0.00      BSYN  
ATOM    600    N GLY    67       4.856 -85.033 -27.975  1.00  0.00      BSYN  
ATOM    601    H GLY    67       5.774 -84.712 -28.096  1.00  0.00      BSYN  
ATOM    602   CA GLY    67       4.567 -86.459 -28.145  1.00  0.00      BSYN  
ATOM    603    C GLY    67       5.595 -87.336 -27.449  1.00  0.00      BSYN  
ATOM    604    O GLY    67       6.715 -87.586 -28.008  1.00  0.00      BSYN  
ATOM    605    N GLY    68       5.404 -87.701 -26.171  1.00  0.00      BSYN  
ATOM    606    H GLY    68       6.110 -88.211 -25.721  1.00  0.00      BSYN  
ATOM    607   CA GLY    68       4.302 -87.311 -25.378  1.00  0.00      BSYN  
ATOM    608    C GLY    68       4.834 -87.158 -23.951  1.00  0.00      BSYN  
ATOM    609    O GLY    68       5.733 -87.954 -23.451  1.00  0.00      BSYN  
ATOM    610    N ALA    69       4.295 -86.140 -23.232  1.00  0.00      BSYN  
ATOM    611    H ALA    69       3.487 -85.617 -23.415  1.00  0.00      BSYN  
ATOM    612   CA ALA    69       4.798 -85.959 -21.860  1.00  0.00      BSYN  
ATOM    613   CB ALA    69       5.432 -84.641 -21.930  1.00  0.00      BSYN  
ATOM    614    C ALA    69       3.787 -85.877 -20.764  1.00  0.00      BSYN  
ATOM    615    O ALA    69       2.753 -85.197 -20.649  1.00  0.00      BSYN  
ATOM    616    N VAL    70       4.054 -86.815 -19.873  1.00  0.00      BSYN  
ATOM    617    H VAL    70       4.598 -87.630 -19.907  1.00  0.00      BSYN  
ATOM    618   CA VAL    70       3.488 -86.867 -18.583  1.00  0.00      BSYN  
ATOM    619   CB VAL    70       3.205 -88.401 -18.266  1.00  0.00      BSYN  
ATOM    620  CG1 VAL    70       2.668 -88.531 -16.882  1.00  0.00      BSYN  
ATOM    621  CG2 VAL    70       2.269 -89.119 -19.298  1.00  0.00      BSYN  
ATOM    622    C VAL    70       4.311 -86.119 -17.551  1.00  0.00      BSYN  
ATOM    623    O VAL    70       5.553 -86.348 -17.511  1.00  0.00      BSYN  
ATOM    624    N PHE    71       3.638 -85.216 -16.795  1.00  0.00      BSYN  
ATOM    625    H PHE    71       2.757 -84.947 -17.129  1.00  0.00      BSYN  
ATOM    626   CA PHE    71       4.154 -84.507 -15.626  1.00  0.00      BSYN  
ATOM    627   CB PHE    71       3.907 -83.001 -15.893  1.00  0.00      BSYN  
ATOM    628   CG PHE    71       4.272 -82.411 -17.329  1.00  0.00      BSYN  
ATOM    629  CD1 PHE    71       5.465 -82.283 -17.745  1.00  0.00      BSYN  
ATOM    630  CD2 PHE    71       3.283 -82.112 -18.228  1.00  0.00      BSYN  
ATOM    631  CE1 PHE    71       5.896 -81.891 -18.981  1.00  0.00      BSYN  
ATOM    632  CE2 PHE    71       3.546 -81.724 -19.521  1.00  0.00      BSYN  
ATOM    633   CZ PHE    71       4.887 -81.691 -19.884  1.00  0.00      BSYN  
ATOM    634    C PHE    71       3.481 -84.965 -14.298  1.00  0.00      BSYN  
ATOM    635    O PHE    71       4.123 -84.929 -13.212  1.00  0.00      BSYN  
ATOM    636    N SER    72       2.100 -85.271 -14.381  1.00  0.00      BSYN  
ATOM    637    H SER    72       1.516 -85.246 -15.167  1.00  0.00      BSYN  
ATOM    638   CA SER    72       1.325 -85.463 -13.169  1.00  0.00      BSYN  
ATOM    639   CB SER    72      -0.013 -84.699 -13.034  1.00  0.00      BSYN  
ATOM    640   OG SER    72       0.068 -83.307 -12.869  1.00  0.00      BSYN  
ATOM    641   HG SER    72      -0.224 -83.083 -11.982  1.00  0.00      BSYN  
ATOM    642    C SER    72       1.028 -86.982 -12.921  1.00  0.00      BSYN  
ATOM    643    O SER    72       0.680 -87.761 -13.815  1.00  0.00      BSYN  
ATOM    644    N GLY    73       1.264 -87.362 -11.670  1.00  0.00      BSYN  
ATOM    645    H GLY    73       1.908 -86.809 -11.181  1.00  0.00      BSYN  
ATOM    646   CA GLY    73       0.746 -88.598 -11.015  1.00  0.00      BSYN  
ATOM    647    C GLY    73       1.597 -89.243 -10.002  1.00  0.00      BSYN  
ATOM    648    O GLY    73       2.511 -88.688  -9.433  1.00  0.00      BSYN  
ATOM    649    N ALA    74       1.278 -90.526  -9.732  1.00  0.00      BSYN  
ATOM    650    H ALA    74       0.385 -90.727 -10.082  1.00  0.00      BSYN  
ATOM    651   CA ALA    74       2.106 -91.479  -9.001  1.00  0.00      BSYN  
ATOM    652   CB ALA    74       1.257 -92.382  -8.023  1.00  0.00      BSYN  
ATOM    653    C ALA    74       3.042 -92.281  -9.934  1.00  0.00      BSYN  
ATOM    654    O ALA    74       2.523 -93.217 -10.525  1.00  0.00      BSYN  
ATOM    655    N GLY    75       4.315 -92.051 -10.059  1.00  0.00      BSYN  
ATOM    656    H GLY    75       4.828 -92.608 -10.681  1.00  0.00      BSYN  
ATOM    657   CA GLY    75       5.059 -90.868  -9.522  1.00  0.00      BSYN  
ATOM    658    C GLY    75       6.492 -90.876  -9.457  1.00  0.00      BSYN  
ATOM    659    O GLY    75       7.104 -91.942  -9.549  1.00  0.00      BSYN  
ATOM    660    N ASN    76       7.045 -89.699  -9.368  1.00  0.00      BSYN  
ATOM    661    H ASN    76       6.507 -89.080  -8.831  1.00  0.00      BSYN  
ATOM    662   CA ASN    76       8.393 -89.331  -9.854  1.00  0.00      BSYN  
ATOM    663   CB ASN    76       8.352 -88.256 -10.965  1.00  0.00      BSYN  
ATOM    664   CG ASN    76       7.346 -87.173 -10.868  1.00  0.00      BSYN  
ATOM    665  OD1 ASN    76       6.822 -86.585  -9.901  1.00  0.00      BSYN  
ATOM    666  ND2 ASN    76       6.923 -86.644 -12.066  1.00  0.00      BSYN  
ATOM    667 HD21 ASN    76       6.277 -85.908 -12.028  1.00  0.00      BSYN  
ATOM    668 HD22 ASN    76       7.219 -87.183 -12.830  1.00  0.00      BSYN  
ATOM    669    C ASN    76       9.539 -89.051  -8.805  1.00  0.00      BSYN  
ATOM    670    O ASN    76      10.687 -89.524  -8.841  1.00  0.00      BSYN  
ATOM    671    N ILE    77       9.219 -88.204  -7.802  1.00  0.00      BSYN  
ATOM    672    H ILE    77       8.414 -87.666  -7.955  1.00  0.00      BSYN  
ATOM    673   CA ILE    77      10.224 -87.941  -6.870  1.00  0.00      BSYN  
ATOM    674   CB ILE    77      10.684 -86.453  -6.617  1.00  0.00      BSYN  
ATOM    675  CG2 ILE    77      12.131 -86.558  -5.941  1.00  0.00      BSYN  
ATOM    676  CG1 ILE    77      10.645 -85.594  -7.844  1.00  0.00      BSYN  
ATOM    677   CD ILE    77      10.740 -83.995  -7.754  1.00  0.00      BSYN  
ATOM    678    C ILE    77       9.778 -88.522  -5.571  1.00  0.00      BSYN  
ATOM    679    O ILE    77      10.404 -89.413  -4.917  1.00  0.00      BSYN  
ATOM    680    N ALA    78       8.571 -88.040  -5.260  1.00  0.00      BSYN  
ATOM    681    H ALA    78       8.054 -87.624  -5.981  1.00  0.00      BSYN  
ATOM    682   CA ALA    78       7.895 -88.451  -4.089  1.00  0.00      BSYN  
ATOM    683   CB ALA    78       7.227 -87.235  -3.331  1.00  0.00      BSYN  
ATOM    684    C ALA    78       6.703 -89.342  -4.498  1.00  0.00      BSYN  
ATOM    685    O ALA    78       6.299 -89.151  -5.644  1.00  0.00      BSYN  
ATOM    686    N ALA    79       5.951 -90.002  -3.558  1.00  0.00      BSYN  
ATOM    687    H ALA    79       6.386 -90.169  -2.695  1.00  0.00      BSYN  
ATOM    688   CA ALA    79       4.680 -90.498  -3.951  1.00  0.00      BSYN  
ATOM    689   CB ALA    79       4.632 -91.789  -3.275  1.00  0.00      BSYN  
ATOM    690    C ALA    79       3.600 -89.559  -3.413  1.00  0.00      BSYN  
ATOM    691    O ALA    79       3.156 -89.467  -2.237  1.00  0.00      BSYN  
ATOM    692    N ALA    80       3.148 -88.827  -4.385  1.00  0.00      BSYN  
ATOM    693    H ALA    80       3.787 -88.507  -5.056  1.00  0.00      BSYN  
ATOM    694   CA ALA    80       1.829 -88.262  -4.351  1.00  0.00      BSYN  
ATOM    695   CB ALA    80       1.943 -86.832  -4.347  1.00  0.00      BSYN  
ATOM    696    C ALA    80       0.961 -88.710  -5.536  1.00  0.00      BSYN  
ATOM    697    O ALA    80       1.432 -89.095  -6.581  1.00  0.00      BSYN  
ATOM    698    N THR    81      -0.315 -88.668  -5.180  1.00  0.00      BSYN  
ATOM    699    H THR    81      -0.475 -88.763  -4.217  1.00  0.00      BSYN  
ATOM    700   CA THR    81      -1.424 -88.780  -6.058  1.00  0.00      BSYN  
ATOM    701   CB THR    81      -2.579 -89.505  -5.477  1.00  0.00      BSYN  
ATOM    702  OG1 THR    81      -2.696 -89.029  -4.075  1.00  0.00      BSYN  
ATOM    703  HG1 THR    81      -2.802 -89.690  -3.388  1.00  0.00      BSYN  
ATOM    704  CG2 THR    81      -2.119 -90.913  -5.556  1.00  0.00      BSYN  
ATOM    705    C THR    81      -1.992 -87.380  -6.513  1.00  0.00      BSYN  
ATOM    706    O THR    81      -1.930 -86.306  -5.925  1.00  0.00      BSYN  
ATOM    707    N GLY    82      -2.690 -87.399  -7.602  1.00  0.00      BSYN  
ATOM    708    H GLY    82      -2.772 -88.170  -8.201  1.00  0.00      BSYN  
ATOM    709   CA GLY    82      -3.672 -86.305  -7.959  1.00  0.00      BSYN  
ATOM    710    C GLY    82      -5.090 -86.618  -7.660  1.00  0.00      BSYN  
ATOM    711    O GLY    82      -5.398 -87.803  -7.518  1.00  0.00      BSYN  
ATOM    712    N LEU    83      -6.174 -85.777  -7.560  1.00  0.00      BSYN  
ATOM    713    H LEU    83      -7.020 -86.251  -7.707  1.00  0.00      BSYN  
ATOM    714   CA LEU    83      -5.891 -84.350  -7.456  1.00  0.00      BSYN  
ATOM    715   CB LEU    83      -7.084 -83.487  -8.022  1.00  0.00      BSYN  
ATOM    716   CG LEU    83      -8.495 -83.376  -7.180  1.00  0.00      BSYN  
ATOM    717  CD1 LEU    83      -9.319 -82.316  -7.734  1.00  0.00      BSYN  
ATOM    718  CD2 LEU    83      -9.285 -84.628  -6.921  1.00  0.00      BSYN  
ATOM    719    C LEU    83      -5.820 -83.928  -6.027  1.00  0.00      BSYN  
ATOM    720    O LEU    83      -6.252 -84.672  -5.152  1.00  0.00      BSYN  
ATOM    721    N VAL    84      -5.082 -82.883  -5.680  1.00  0.00      BSYN  
ATOM    722    H VAL    84      -4.348 -82.476  -6.185  1.00  0.00      BSYN  
ATOM    723   CA VAL    84      -5.072 -82.282  -4.326  1.00  0.00      BSYN  
ATOM    724   CB VAL    84      -3.755 -81.295  -4.287  1.00  0.00      BSYN  
ATOM    725  CG1 VAL    84      -4.000 -79.909  -3.760  1.00  0.00      BSYN  
ATOM    726  CG2 VAL    84      -2.617 -81.752  -3.365  1.00  0.00      BSYN  
ATOM    727    C VAL    84      -6.370 -81.424  -4.296  1.00  0.00      BSYN  
ATOM    728    O VAL    84      -6.650 -80.646  -5.298  1.00  0.00      BSYN  
ATOM    729    N LYS    85      -7.302 -81.643  -3.401  1.00  0.00      BSYN  
ATOM    730    H LYS    85      -8.138 -81.132  -3.418  1.00  0.00      BSYN  
ATOM    731   CA LYS    85      -7.022 -82.628  -2.312  1.00  0.00      BSYN  
ATOM    732   CB LYS    85      -6.498 -81.845  -1.057  1.00  0.00      BSYN  
ATOM    733   CG LYS    85      -5.247 -82.370  -0.386  1.00  0.00      BSYN  
ATOM    734   CD LYS    85      -4.804 -81.319   0.507  1.00  0.00      BSYN  
ATOM    735   CE LYS    85      -4.229 -81.721   1.920  1.00  0.00      BSYN  
ATOM    736   NZ LYS    85      -5.054 -82.539   2.772  1.00  0.00      BSYN  
ATOM    737  HZ1 LYS    85      -4.872 -82.619   3.793  1.00  0.00      BSYN  
ATOM    738  HZ2 LYS    85      -6.020 -82.155   2.818  1.00  0.00      BSYN  
ATOM    739  HZ3 LYS    85      -5.128 -83.541   2.505  1.00  0.00      BSYN  
ATOM    740    C LYS    85      -8.069 -83.736  -1.939  1.00  0.00      BSYN  
ATOM    741    O LYS    85      -7.455 -84.819  -1.808  1.00  0.00      BSYN  
ATOM    742    N ARG    86      -9.355 -83.565  -1.774  1.00  0.00      BSYN  
ATOM    743    H ARG    86      -9.812 -84.378  -1.475  1.00  0.00      BSYN  
ATOM    744   CA ARG    86     -10.085 -82.339  -2.030  1.00  0.00      BSYN  
ATOM    745   CB ARG    86     -11.337 -82.487  -2.861  1.00  0.00      BSYN  
ATOM    746   CG ARG    86     -11.298 -82.171  -4.377  1.00  0.00      BSYN  
ATOM    747   CD ARG    86     -12.710 -82.623  -4.773  1.00  0.00      BSYN  
ATOM    748   NE ARG    86     -13.055 -82.921  -6.200  1.00  0.00      BSYN  
ATOM    749   HE ARG    86     -12.643 -83.666  -6.685  1.00  0.00      BSYN  
ATOM    750   CZ ARG    86     -13.729 -82.112  -6.992  1.00  0.00      BSYN  
ATOM    751  NH1 ARG    86     -13.820 -82.454  -8.233  1.00  0.00      BSYN  
ATOM    752 HH11 ARG    86     -14.280 -81.956  -8.968  1.00  0.00      BSYN  
ATOM    753 HH12 ARG    86     -13.360 -83.323  -8.413  1.00  0.00      BSYN  
ATOM    754  NH2 ARG    86     -14.416 -81.014  -6.643  1.00  0.00      BSYN  
ATOM    755 HH21 ARG    86     -15.001 -80.414  -7.188  1.00  0.00      BSYN  
ATOM    756 HH22 ARG    86     -14.326 -80.751  -5.682  1.00  0.00      BSYN  
ATOM    757    C ARG    86     -10.425 -81.619  -0.708  1.00  0.00      BSYN  
ATOM    758    O ARG    86     -10.919 -80.485  -0.677  1.00  0.00      BSYN  
ATOM    759    N GLU    87     -10.044 -82.331   0.336  1.00  0.00      BSYN  
ATOM    760    H GLU    87      -9.736 -83.250   0.191  1.00  0.00      BSYN  
ATOM    761   CA GLU    87     -10.223 -81.842   1.717  1.00  0.00      BSYN  
ATOM    762   CB GLU    87     -10.355 -83.096   2.621  1.00  0.00      BSYN  
ATOM    763   CG GLU    87      -9.294 -84.125   2.447  1.00  0.00      BSYN  
ATOM    764   CD GLU    87      -8.009 -84.045   3.233  1.00  0.00      BSYN  
ATOM    765  OE1 GLU    87      -6.981 -84.281   2.623  1.00  0.00      BSYN  
ATOM    766  OE2 GLU    87      -8.077 -83.905   4.404  1.00  0.00      BSYN  
ATOM    767    C GLU    87      -9.135 -80.802   2.284  1.00  0.00      BSYN  
ATOM    768    O GLU    87      -7.936 -81.099   2.198  1.00  0.00      BSYN  
ATOM    769    N GLU    88      -9.589 -79.594   2.731  1.00  0.00      BSYN  
ATOM    770    H GLU    88     -10.557 -79.499   2.849  1.00  0.00      BSYN  
ATOM    771   CA GLU    88      -8.657 -78.561   3.223  1.00  0.00      BSYN  
ATOM    772   CB GLU    88      -9.000 -77.249   2.478  1.00  0.00      BSYN  
ATOM    773   CG GLU    88      -9.181 -77.321   0.945  1.00  0.00      BSYN  
ATOM    774   CD GLU    88      -9.545 -76.086   0.106  1.00  0.00      BSYN  
ATOM    775  OE1 GLU    88      -8.975 -75.849  -0.966  1.00  0.00      BSYN  
ATOM    776  OE2 GLU    88     -10.520 -75.339   0.397  1.00  0.00      BSYN  
ATOM    777    C GLU    88      -8.927 -78.446   4.762  1.00  0.00      BSYN  
ATOM    778    O GLU    88     -10.027 -78.103   5.224  1.00  0.00      BSYN  
ATOM    779    N PHE    89      -7.907 -78.618   5.677  1.00  0.00      BSYN  
ATOM    780    H PHE    89      -7.001 -78.855   5.391  1.00  0.00      BSYN  
ATOM    781   CA PHE    89      -8.180 -78.525   7.085  1.00  0.00      BSYN  
ATOM    782   CB PHE    89      -7.423 -79.651   7.900  1.00  0.00      BSYN  
ATOM    783   CG PHE    89      -7.496 -79.774   9.459  1.00  0.00      BSYN  
ATOM    784  CD1 PHE    89      -8.630 -79.422  10.171  1.00  0.00      BSYN  
ATOM    785  CD2 PHE    89      -6.362 -80.159  10.176  1.00  0.00      BSYN  
ATOM    786  CE1 PHE    89      -8.579 -79.471  11.568  1.00  0.00      BSYN  
ATOM    787  CE2 PHE    89      -6.338 -80.023  11.589  1.00  0.00      BSYN  
ATOM    788   CZ PHE    89      -7.465 -79.710  12.288  1.00  0.00      BSYN  
ATOM    789    C PHE    89      -7.846 -77.103   7.424  1.00  0.00      BSYN  
ATOM    790    O PHE    89      -6.704 -76.707   7.226  1.00  0.00      BSYN  
ATOM    791    N PRO    90      -8.795 -76.314   7.931  1.00  0.00      BSYN  
ATOM    792   CD PRO    90     -10.204 -76.616   7.892  1.00  0.00      BSYN  
ATOM    793   CA PRO    90      -8.548 -74.854   8.393  1.00  0.00      BSYN  
ATOM    794   CB PRO    90      -9.966 -74.555   8.855  1.00  0.00      BSYN  
ATOM    795   CG PRO    90     -10.653 -75.289   7.695  1.00  0.00      BSYN  
ATOM    796    C PRO    90      -7.325 -74.473   9.299  1.00  0.00      BSYN  
ATOM    797    O PRO    90      -7.364 -73.462   9.982  1.00  0.00      BSYN  
ATOM    798    N THR    91      -6.269 -75.277   9.414  1.00  0.00      BSYN  
ATOM    799    H THR    91      -6.300 -76.212   9.122  1.00  0.00      BSYN  
ATOM    800   CA THR    91      -5.140 -74.823  10.248  1.00  0.00      BSYN  
ATOM    801   CB THR    91      -4.818 -75.862  11.329  1.00  0.00      BSYN  
ATOM    802  OG1 THR    91      -4.659 -77.087  10.535  1.00  0.00      BSYN  
ATOM    803  HG1 THR    91      -3.749 -77.396  10.532  1.00  0.00      BSYN  
ATOM    804  CG2 THR    91      -5.894 -75.895  12.389  1.00  0.00      BSYN  
ATOM    805    C THR    91      -3.912 -74.261   9.558  1.00  0.00      BSYN  
ATOM    806    O THR    91      -3.287 -73.348  10.116  1.00  0.00      BSYN  
ATOM    807    N ASP    92      -3.670 -74.700   8.293  1.00  0.00      BSYN  
ATOM    808    H ASP    92      -4.369 -75.332   8.023  1.00  0.00      BSYN  
ATOM    809   CA ASP    92      -2.565 -74.341   7.343  1.00  0.00      BSYN  
ATOM    810   CB ASP    92      -1.220 -74.717   7.779  1.00  0.00      BSYN  
ATOM    811   CG ASP    92      -0.028 -74.080   7.104  1.00  0.00      BSYN  
ATOM    812  OD1 ASP    92       0.534 -74.697   6.245  1.00  0.00      BSYN  
ATOM    813  OD2 ASP    92       0.294 -72.945   7.455  1.00  0.00      BSYN  
ATOM    814    C ASP    92      -2.785 -74.903   5.911  1.00  0.00      BSYN  
ATOM    815    O ASP    92      -2.777 -74.164   4.950  1.00  0.00      BSYN  
ATOM    816    N LEU    93      -2.942 -76.240   5.841  1.00  0.00      BSYN  
ATOM    817    H LEU    93      -2.960 -76.807   6.640  1.00  0.00      BSYN  
ATOM    818   CA LEU    93      -3.172 -76.785   4.596  1.00  0.00      BSYN  
ATOM    819   CB LEU    93      -2.510 -78.206   4.501  1.00  0.00      BSYN  
ATOM    820   CG LEU    93      -1.048 -78.276   4.704  1.00  0.00      BSYN  
ATOM    821  CD1 LEU    93      -0.674 -78.555   6.098  1.00  0.00      BSYN  
ATOM    822  CD2 LEU    93      -0.455 -79.588   4.126  1.00  0.00      BSYN  
ATOM    823    C LEU    93      -4.613 -76.882   4.336  1.00  0.00      BSYN  
ATOM    824    O LEU    93      -5.276 -77.518   5.188  1.00  0.00      BSYN  
ATOM    825    N LYS    94      -5.218 -76.364   3.272  1.00  0.00      BSYN  
ATOM    826    H LYS    94      -6.143 -76.618   3.072  1.00  0.00      BSYN  
ATOM    827   CA LYS    94      -4.604 -75.432   2.308  1.00  0.00      BSYN  
ATOM    828   CB LYS    94      -4.864 -75.982   0.999  1.00  0.00      BSYN  
ATOM    829   CG LYS    94      -4.104 -77.307   0.735  1.00  0.00      BSYN  
ATOM    830   CD LYS    94      -4.021 -77.559  -0.612  1.00  0.00      BSYN  
ATOM    831   CE LYS    94      -2.719 -77.357  -1.296  1.00  0.00      BSYN  
ATOM    832   NZ LYS    94      -2.323 -76.027  -1.092  1.00  0.00      BSYN  
ATOM    833  HZ1 LYS    94      -1.457 -75.860  -1.643  1.00  0.00      BSYN  
ATOM    834  HZ2 LYS    94      -3.025 -75.370  -1.489  1.00  0.00      BSYN  
ATOM    835  HZ3 LYS    94      -1.971 -75.855  -0.129  1.00  0.00      BSYN  
ATOM    836    C LYS    94      -4.893 -73.906   2.505  1.00  0.00      BSYN  
ATOM    837    O LYS    94      -6.011 -73.494   2.874  1.00  0.00      BSYN  
ATOM    838    N PRO    95      -3.909 -73.061   2.231  1.00  0.00      BSYN  
ATOM    839   CD PRO    95      -2.499 -73.357   2.011  1.00  0.00      BSYN  
ATOM    840   CA PRO    95      -4.122 -71.618   2.382  1.00  0.00      BSYN  
ATOM    841   CB PRO    95      -2.714 -71.124   2.688  1.00  0.00      BSYN  
ATOM    842   CG PRO    95      -1.756 -72.033   1.934  1.00  0.00      BSYN  
ATOM    843    C PRO    95      -4.766 -70.823   1.345  1.00  0.00      BSYN  
ATOM    844    O PRO    95      -4.122 -70.532   0.375  1.00  0.00      BSYN  
ATOM    845    N GLU    96      -6.021 -70.310   1.352  1.00  0.00      BSYN  
ATOM    846    H GLU    96      -6.588 -70.208   2.146  1.00  0.00      BSYN  
ATOM    847   CA GLU    96      -6.661 -69.624   0.184  1.00  0.00      BSYN  
ATOM    848   CB GLU    96      -8.117 -70.154   0.114  1.00  0.00      BSYN  
ATOM    849   CG GLU    96      -8.861 -69.602  -1.072  1.00  0.00      BSYN  
ATOM    850   CD GLU    96     -10.349 -70.149  -1.108  1.00  0.00      BSYN  
ATOM    851  OE1 GLU    96     -10.671 -70.857  -2.121  1.00  0.00      BSYN  
ATOM    852  OE2 GLU    96     -11.113 -69.968  -0.160  1.00  0.00      BSYN  
ATOM    853    C GLU    96      -6.651 -68.093   0.230  1.00  0.00      BSYN  
ATOM    854    O GLU    96      -7.261 -67.567   1.152  1.00  0.00      BSYN  
ATOM    855    N GLU    97      -5.835 -67.435  -0.598  1.00  0.00      BSYN  
ATOM    856    H GLU    97      -5.290 -68.002  -1.184  1.00  0.00      BSYN  
ATOM    857   CA GLU    97      -5.627 -66.021  -0.674  1.00  0.00      BSYN  
ATOM    858   CB GLU    97      -4.223 -65.554  -1.235  1.00  0.00      BSYN  
ATOM    859   CG GLU    97      -3.984 -63.999  -1.069  1.00  0.00      BSYN  
ATOM    860   CD GLU    97      -3.896 -63.540   0.347  1.00  0.00      BSYN  
ATOM    861  OE1 GLU    97      -2.838 -63.737   0.889  1.00  0.00      BSYN  
ATOM    862  OE2 GLU    97      -4.806 -62.914   0.870  1.00  0.00      BSYN  
ATOM    863    C GLU    97      -6.820 -65.359  -1.394  1.00  0.00      BSYN  
ATOM    864    O GLU    97      -7.114 -65.629  -2.545  1.00  0.00      BSYN  
ATOM    865    N VAL    98      -7.600 -64.488  -0.624  1.00  0.00      BSYN  
ATOM    866    H VAL    98      -7.455 -64.523   0.344  1.00  0.00      BSYN  
ATOM    867   CA VAL    98      -8.589 -63.557  -1.180  1.00  0.00      BSYN  
ATOM    868   CB VAL    98     -10.010 -64.200  -1.202  1.00  0.00      BSYN  
ATOM    869  CG1 VAL    98     -10.712 -64.195   0.142  1.00  0.00      BSYN  
ATOM    870  CG2 VAL    98     -11.013 -63.273  -2.150  1.00  0.00      BSYN  
ATOM    871    C VAL    98      -8.388 -62.178  -0.549  1.00  0.00      BSYN  
ATOM    872    O VAL    98      -8.748 -61.931   0.626  1.00  0.00      BSYN  
ATOM    873    N ALA    99      -7.691 -61.286  -1.135  1.00  0.00      BSYN  
ATOM    874    H ALA    99      -7.390 -61.546  -2.031  1.00  0.00      BSYN  
ATOM    875   CA ALA    99      -7.414 -59.974  -0.597  1.00  0.00      BSYN  
ATOM    876   CB ALA    99      -6.335 -60.024   0.513  1.00  0.00      BSYN  
ATOM    877    C ALA    99      -6.891 -59.047  -1.801  1.00  0.00      BSYN  
ATOM    878    O ALA    99      -6.409 -59.535  -2.864  1.00  0.00      BSYN  
ATOM    879    N GLN   100      -6.956 -57.745  -1.594  1.00  0.00      BSYN  
ATOM    880    H GLN   100      -7.193 -57.506  -0.673  1.00  0.00      BSYN  
ATOM    881   CA GLN   100      -6.889 -56.707  -2.654  1.00  0.00      BSYN  
ATOM    882   CB GLN   100      -8.149 -56.554  -3.546  1.00  0.00      BSYN  
ATOM    883   CG GLN   100      -9.607 -56.644  -2.892  1.00  0.00      BSYN  
ATOM    884   CD GLN   100     -10.664 -56.895  -3.849  1.00  0.00      BSYN  
ATOM    885  OE1 GLN   100     -11.323 -55.965  -4.251  1.00  0.00      BSYN  
ATOM    886  NE2 GLN   100     -10.812 -58.120  -4.286  1.00  0.00      BSYN  
ATOM    887 HE21 GLN   100     -11.459 -58.273  -5.005  1.00  0.00      BSYN  
ATOM    888 HE22 GLN   100     -10.279 -58.779  -3.794  1.00  0.00      BSYN  
ATOM    889    C GLN   100      -6.672 -55.288  -1.987  1.00  0.00      BSYN  
ATOM    890    O GLN   100      -7.348 -54.908  -1.009  1.00  0.00      BSYN  
ATOM    891    N GLU   101      -5.762 -54.580  -2.645  1.00  0.00      BSYN  
ATOM    892    H GLU   101      -5.416 -54.951  -3.483  1.00  0.00      BSYN  
ATOM    893   CA GLU   101      -5.406 -53.221  -2.222  1.00  0.00      BSYN  
ATOM    894   CB GLU   101      -3.854 -53.111  -1.835  1.00  0.00      BSYN  
ATOM    895   CG GLU   101      -3.185 -54.168  -1.068  1.00  0.00      BSYN  
ATOM    896   CD GLU   101      -3.869 -54.668   0.225  1.00  0.00      BSYN  
ATOM    897  OE1 GLU   101      -4.474 -55.765   0.289  1.00  0.00      BSYN  
ATOM    898  OE2 GLU   101      -3.712 -54.068   1.231  1.00  0.00      BSYN  
ATOM    899    C GLU   101      -5.641 -52.042  -3.157  1.00  0.00      BSYN  
ATOM    900    O GLU   101      -5.494 -52.237  -4.362  1.00  0.00      BSYN  
ATOM    901    N ALA   102      -5.970 -50.947  -2.430  1.00  0.00      BSYN  
ATOM    902    H ALA   102      -6.450 -51.088  -1.587  1.00  0.00      BSYN  
ATOM    903   CA ALA   102      -5.894 -49.646  -3.042  1.00  0.00      BSYN  
ATOM    904   CB ALA   102      -7.167 -49.156  -3.627  1.00  0.00      BSYN  
ATOM    905    C ALA   102      -5.306 -48.473  -2.290  1.00  0.00      BSYN  
ATOM    906    O ALA   102      -5.818 -47.884  -1.382  1.00  0.00      BSYN  
ATOM    907    N ALA   103      -4.192 -47.996  -2.812  1.00  0.00      BSYN  
ATOM    908    H ALA   103      -3.857 -48.341  -3.666  1.00  0.00      BSYN  
ATOM    909   CA ALA   103      -3.436 -46.939  -2.193  1.00  0.00      BSYN  
ATOM    910   CB ALA   103      -1.922 -47.079  -2.503  1.00  0.00      BSYN  
ATOM    911    C ALA   103      -3.909 -45.448  -2.322  1.00  0.00      BSYN  
ATOM    912    O ALA   103      -4.657 -45.077  -3.252  1.00  0.00      BSYN  
ATOM    913    N GLU   104      -3.620 -44.459  -1.492  1.00  0.00      BSYN  
ATOM    914    H GLU   104      -3.073 -44.730  -0.725  1.00  0.00      BSYN  
ATOM    915   CA GLU   104      -3.843 -43.058  -1.803  1.00  0.00      BSYN  
ATOM    916   CB GLU   104      -5.166 -42.511  -1.381  1.00  0.00      BSYN  
ATOM    917   CG GLU   104      -5.254 -42.497   0.198  1.00  0.00      BSYN  
ATOM    918   CD GLU   104      -6.495 -41.952   0.747  1.00  0.00      BSYN  
ATOM    919  OE1 GLU   104      -6.460 -41.277   1.714  1.00  0.00      BSYN  
ATOM    920  OE2 GLU   104      -7.563 -42.220   0.164  1.00  0.00      BSYN  
ATOM    921    C GLU   104      -2.571 -42.348  -1.562  1.00  0.00      BSYN  
ATOM    922    O GLU   104      -1.687 -42.740  -0.787  1.00  0.00      BSYN  
ATOM    923    N GLU   105      -2.486 -41.214  -2.225  1.00  0.00      BSYN  
ATOM    924    H GLU   105      -3.125 -41.078  -2.956  1.00  0.00      BSYN  
ATOM    925   CA GLU   105      -1.384 -40.240  -2.162  1.00  0.00      BSYN  
ATOM    926   CB GLU   105      -1.380 -39.359  -3.442  1.00  0.00      BSYN  
ATOM    927   CG GLU   105      -1.013 -40.268  -4.523  1.00  0.00      BSYN  
ATOM    928   CD GLU   105      -2.130 -40.753  -5.477  1.00  0.00      BSYN  
ATOM    929  OE1 GLU   105      -2.593 -40.028  -6.321  1.00  0.00      BSYN  
ATOM    930  OE2 GLU   105      -2.658 -41.889  -5.205  1.00  0.00      BSYN  
ATOM    931    C GLU   105      -1.549 -39.294  -0.953  1.00  0.00      BSYN  
ATOM    932    O GLU   105      -2.582 -38.639  -0.914  1.00  0.00      BSYN  
ATOM    933    N PRO   106      -0.565 -39.184  -0.088  1.00  0.00      BSYN  
ATOM    934   CD PRO   106       0.331 -40.300   0.333  1.00  0.00      BSYN  
ATOM    935   CA PRO   106      -0.580 -38.111   0.921  1.00  0.00      BSYN  
ATOM    936   CB PRO   106       0.069 -38.684   2.183  1.00  0.00      BSYN  
ATOM    937   CG PRO   106       1.022 -39.674   1.499  1.00  0.00      BSYN  
ATOM    938    C PRO   106       0.163 -36.858   0.450  1.00  0.00      BSYN  
ATOM    939    O PRO   106       1.332 -36.987   0.162  1.00  0.00      BSYN  
ATOM    940    N LEU   107      -0.414 -35.677   0.536  1.00  0.00      BSYN  
ATOM    941    H LEU   107      -1.391 -35.656   0.612  1.00  0.00      BSYN  
ATOM    942   CA LEU   107       0.183 -34.400   0.154  1.00  0.00      BSYN  
ATOM    943   CB LEU   107       0.390 -34.252  -1.394  1.00  0.00      BSYN  
ATOM    944   CG LEU   107       1.563 -34.905  -2.110  1.00  0.00      BSYN  
ATOM    945  CD1 LEU   107       1.506 -34.425  -3.559  1.00  0.00      BSYN  
ATOM    946  CD2 LEU   107       3.018 -34.488  -1.545  1.00  0.00      BSYN  
ATOM    947    C LEU   107      -0.598 -33.197   0.738  1.00  0.00      BSYN  
ATOM    948    O LEU   107      -1.728 -33.385   1.283  1.00  0.00      BSYN  
ATOM    949    N ILE   108      -0.128 -31.914   0.684  1.00  0.00      BSYN  
ATOM    950    H ILE   108       0.658 -31.866   0.100  1.00  0.00      BSYN  
ATOM    951   CA ILE   108      -0.806 -30.797   1.196  1.00  0.00      BSYN  
ATOM    952   CB ILE   108      -0.203 -30.108   2.352  1.00  0.00      BSYN  
ATOM    953  CG2 ILE   108      -0.311 -28.544   2.612  1.00  0.00      BSYN  
ATOM    954  CG1 ILE   108      -0.677 -30.860   3.575  1.00  0.00      BSYN  
ATOM    955   CD ILE   108       0.301 -30.852   4.863  1.00  0.00      BSYN  
ATOM    956    C ILE   108      -0.973 -29.833   0.047  1.00  0.00      BSYN  
ATOM    957    O ILE   108      -0.069 -29.009  -0.167  1.00  0.00      BSYN  
ATOM    958    N GLU   109      -2.099 -30.029  -0.621  1.00  0.00      BSYN  
ATOM    959    H GLU   109      -2.735 -30.708  -0.313  1.00  0.00      BSYN  
ATOM    960   CA GLU   109      -2.423 -29.250  -1.750  1.00  0.00      BSYN  
ATOM    961   CB GLU   109      -2.491 -30.146  -2.856  1.00  0.00      BSYN  
ATOM    962   CG GLU   109      -1.216 -31.010  -3.214  1.00  0.00      BSYN  
ATOM    963   CD GLU   109      -1.666 -31.876  -4.429  1.00  0.00      BSYN  
ATOM    964  OE1 GLU   109      -2.464 -32.834  -4.393  1.00  0.00      BSYN  
ATOM    965  OE2 GLU   109      -1.018 -31.592  -5.392  1.00  0.00      BSYN  
ATOM    966    C GLU   109      -3.682 -28.420  -1.487  1.00  0.00      BSYN  
ATOM    967    O GLU   109      -4.757 -28.951  -1.556  1.00  0.00      BSYN  
ATOM    968    N PRO   110      -3.578 -27.102  -1.093  1.00  0.00      BSYN  
ATOM    969   CD PRO   110      -2.275 -26.486  -0.702  1.00  0.00      BSYN  
ATOM    970   CA PRO   110      -4.737 -26.278  -0.875  1.00  0.00      BSYN  
ATOM    971   CB PRO   110      -4.067 -25.139  -0.121  1.00  0.00      BSYN  
ATOM    972   CG PRO   110      -2.650 -24.994  -0.700  1.00  0.00      BSYN  
ATOM    973    C PRO   110      -5.465 -25.923  -2.146  1.00  0.00      BSYN  
ATOM    974    O PRO   110      -4.950 -25.282  -3.085  1.00  0.00      BSYN  
ATOM    975    N LEU   111      -6.678 -26.492  -2.250  1.00  0.00      BSYN  
ATOM    976    H LEU   111      -6.949 -27.137  -1.564  1.00  0.00      BSYN  
ATOM    977   CA LEU   111      -7.589 -26.088  -3.361  1.00  0.00      BSYN  
ATOM    978   CB LEU   111      -8.566 -27.370  -3.636  1.00  0.00      BSYN  
ATOM    979   CG LEU   111      -8.262 -28.493  -4.608  1.00  0.00      BSYN  
ATOM    980  CD1 LEU   111      -6.819 -29.024  -4.589  1.00  0.00      BSYN  
ATOM    981  CD2 LEU   111      -9.150 -29.559  -4.237  1.00  0.00      BSYN  
ATOM    982    C LEU   111      -8.417 -24.813  -3.112  1.00  0.00      BSYN  
ATOM    983    O LEU   111      -9.103 -24.664  -2.082  1.00  0.00      BSYN  
ATOM    984    N MET   112      -8.247 -23.872  -4.033  1.00  0.00      BSYN  
ATOM    985    H MET   112      -7.604 -23.677  -4.746  1.00  0.00      BSYN  
ATOM    986   CA MET   112      -9.162 -22.738  -3.878  1.00  0.00      BSYN  
ATOM    987   CB MET   112      -8.235 -21.586  -3.866  1.00  0.00      BSYN  
ATOM    988   CG MET   112      -7.595 -21.234  -2.539  1.00  0.00      BSYN  
ATOM    989   SD MET   112      -6.281 -22.431  -2.170  1.00  0.00      BSYN  
ATOM    990   CE MET   112      -4.922 -21.357  -2.586  1.00  0.00      BSYN  
ATOM    991    C MET   112     -10.224 -22.627  -4.845  1.00  0.00      BSYN  
ATOM    992    O MET   112     -11.381 -22.722  -4.444  1.00  0.00      BSYN  
ATOM    993    N GLU   113      -9.993 -22.395  -6.041  1.00  0.00      BSYN  
ATOM    994    H GLU   113      -9.110 -22.627  -6.397  1.00  0.00      BSYN  
ATOM    995   CA GLU   113     -11.096 -21.969  -6.918  1.00  0.00      BSYN  
ATOM    996   CB GLU   113     -10.508 -20.944  -7.908  1.00  0.00      BSYN  
ATOM    997   CG GLU   113      -9.577 -19.817  -7.473  1.00  0.00      BSYN  
ATOM    998   CD GLU   113      -9.333 -18.745  -8.570  1.00  0.00      BSYN  
ATOM    999  OE1 GLU   113      -8.150 -18.564  -8.917  1.00  0.00      BSYN  
ATOM   1000  OE2 GLU   113     -10.376 -18.199  -8.961  1.00  0.00      BSYN  
ATOM   1001    C GLU   113     -11.791 -23.168  -7.629  1.00  0.00      BSYN  
ATOM   1002    O GLU   113     -11.136 -23.914  -8.373  1.00  0.00      BSYN  
ATOM   1003    N PRO   114     -13.081 -23.392  -7.240  1.00  0.00      BSYN  
ATOM   1004   CD PRO   114     -13.970 -22.504  -6.554  1.00  0.00      BSYN  
ATOM   1005   CA PRO   114     -13.961 -24.456  -7.759  1.00  0.00      BSYN  
ATOM   1006   CB PRO   114     -15.287 -24.264  -7.160  1.00  0.00      BSYN  
ATOM   1007   CG PRO   114     -15.341 -22.753  -7.144  1.00  0.00      BSYN  
ATOM   1008    C PRO   114     -14.226 -24.493  -9.327  1.00  0.00      BSYN  
ATOM   1009    O PRO   114     -14.414 -23.521  -9.973  1.00  0.00      BSYN  
ATOM   1010    N GLU   115     -14.428 -25.756  -9.785  1.00  0.00      BSYN  
ATOM   1011    H GLU   115     -14.358 -26.554  -9.221  1.00  0.00      BSYN  
ATOM   1012   CA GLU   115     -14.644 -25.966 -11.241  1.00  0.00      BSYN  
ATOM   1013   CB GLU   115     -13.366 -26.263 -11.966  1.00  0.00      BSYN  
ATOM   1014   CG GLU   115     -13.714 -26.234 -13.386  1.00  0.00      BSYN  
ATOM   1015   CD GLU   115     -13.334 -27.509 -13.972  1.00  0.00      BSYN  
ATOM   1016  OE1 GLU   115     -14.206 -28.338 -14.234  1.00  0.00      BSYN  
ATOM   1017  OE2 GLU   115     -12.155 -27.857 -14.179  1.00  0.00      BSYN  
ATOM   1018    C GLU   115     -15.839 -26.919 -11.196  1.00  0.00      BSYN  
ATOM   1019    O GLU   115     -16.922 -26.526 -10.588  1.00  0.00      BSYN  
ATOM   1020    N GLY   116     -15.928 -28.176 -11.730  1.00  0.00      BSYN  
ATOM   1021    H GLY   116     -15.172 -28.467 -12.280  1.00  0.00      BSYN  
ATOM   1022   CA GLY   116     -17.020 -29.202 -11.617  1.00  0.00      BSYN  
ATOM   1023    C GLY   116     -16.492 -30.538 -10.983  1.00  0.00      BSYN  
ATOM   1024    O GLY   116     -15.777 -31.222 -11.642  1.00  0.00      BSYN  
ATOM   1025    N GLU   117     -16.786 -30.860  -9.689  1.00  0.00      BSYN  
ATOM   1026    H GLU   117     -17.255 -30.184  -9.155  1.00  0.00      BSYN  
ATOM   1027   CA GLU   117     -16.601 -32.184  -9.262  1.00  0.00      BSYN  
ATOM   1028   CB GLU   117     -15.815 -31.840  -7.984  1.00  0.00      BSYN  
ATOM   1029   CG GLU   117     -15.404 -32.868  -6.984  1.00  0.00      BSYN  
ATOM   1030   CD GLU   117     -14.501 -32.414  -5.837  1.00  0.00      BSYN  
ATOM   1031  OE1 GLU   117     -15.042 -31.657  -5.042  1.00  0.00      BSYN  
ATOM   1032  OE2 GLU   117     -13.249 -32.499  -5.833  1.00  0.00      BSYN  
ATOM   1033    C GLU   117     -17.895 -33.045  -9.169  1.00  0.00      BSYN  
ATOM   1034    O GLU   117     -18.774 -32.728  -8.359  1.00  0.00      BSYN  
ATOM   1035    N SER   118     -18.191 -34.188  -9.777  1.00  0.00      BSYN  
ATOM   1036    H SER   118     -17.494 -34.584 -10.339  1.00  0.00      BSYN  
ATOM   1037   CA SER   118     -19.354 -34.971  -9.442  1.00  0.00      BSYN  
ATOM   1038   CB SER   118     -20.471 -34.595 -10.499  1.00  0.00      BSYN  
ATOM   1039   OG SER   118     -21.216 -33.427 -10.086  1.00  0.00      BSYN  
ATOM   1040   HG SER   118     -20.837 -32.929  -9.357  1.00  0.00      BSYN  
ATOM   1041    C SER   118     -19.059 -36.455  -9.442  1.00  0.00      BSYN  
ATOM   1042    O SER   118     -18.813 -37.108 -10.388  1.00  0.00      BSYN  
ATOM   1043    N TYR   119     -19.465 -37.005  -8.284  1.00  0.00      BSYN  
ATOM   1044    H TYR   119     -19.904 -36.416  -7.635  1.00  0.00      BSYN  
ATOM   1045   CA TYR   119     -19.296 -38.377  -7.917  1.00  0.00      BSYN  
ATOM   1046   CB TYR   119     -19.392 -38.447  -6.308  1.00  0.00      BSYN  
ATOM   1047   CG TYR   119     -18.187 -37.949  -5.522  1.00  0.00      BSYN  
ATOM   1048  CD1 TYR   119     -18.254 -36.755  -4.756  1.00  0.00      BSYN  
ATOM   1049  CE1 TYR   119     -17.201 -36.492  -3.922  1.00  0.00      BSYN  
ATOM   1050  CD2 TYR   119     -17.094 -38.744  -5.463  1.00  0.00      BSYN  
ATOM   1051  CE2 TYR   119     -16.023 -38.396  -4.746  1.00  0.00      BSYN  
ATOM   1052   CZ TYR   119     -16.070 -37.290  -3.911  1.00  0.00      BSYN  
ATOM   1053   OH TYR   119     -15.013 -36.812  -3.118  1.00  0.00      BSYN  
ATOM   1054   HH TYR   119     -15.332 -35.992  -2.734  1.00  0.00      BSYN  
ATOM   1055    C TYR   119     -20.242 -39.339  -8.642  1.00  0.00      BSYN  
ATOM   1056    O TYR   119     -21.435 -39.205  -8.793  1.00  0.00      BSYN  
ATOM   1057    N GLU   120     -19.600 -40.430  -9.149  1.00  0.00      BSYN  
ATOM   1058    H GLU   120     -18.625 -40.485  -9.062  1.00  0.00      BSYN  
ATOM   1059   CA GLU   120     -20.363 -41.440  -9.922  1.00  0.00      BSYN  
ATOM   1060   CB GLU   120     -19.453 -42.445 -10.815  1.00  0.00      BSYN  
ATOM   1061   CG GLU   120     -18.738 -41.857 -12.029  1.00  0.00      BSYN  
ATOM   1062   CD GLU   120     -17.994 -42.815 -12.970  1.00  0.00      BSYN  
ATOM   1063  OE1 GLU   120     -16.831 -42.473 -13.249  1.00  0.00      BSYN  
ATOM   1064  OE2 GLU   120     -18.708 -43.638 -13.601  1.00  0.00      BSYN  
ATOM   1065    C GLU   120     -21.158 -42.258  -8.927  1.00  0.00      BSYN  
ATOM   1066    O GLU   120     -20.678 -42.780  -7.942  1.00  0.00      BSYN  
ATOM   1067    N ASP   121     -22.485 -42.270  -9.346  1.00  0.00      BSYN  
ATOM   1068    H ASP   121     -22.731 -42.462 -10.275  1.00  0.00      BSYN  
ATOM   1069   CA ASP   121     -23.502 -42.467  -8.313  1.00  0.00      BSYN  
ATOM   1070   CB ASP   121     -24.627 -41.417  -8.501  1.00  0.00      BSYN  
ATOM   1071   CG ASP   121     -25.836 -41.477  -7.678  1.00  0.00      BSYN  
ATOM   1072  OD1 ASP   121     -26.831 -42.183  -7.842  1.00  0.00      BSYN  
ATOM   1073  OD2 ASP   121     -25.955 -40.692  -6.696  1.00  0.00      BSYN  
ATOM   1074    C ASP   121     -24.006 -43.914  -8.435  1.00  0.00      BSYN  
ATOM   1075    O ASP   121     -24.224 -44.398  -9.529  1.00  0.00      BSYN  
ATOM   1076    N PRO   122     -24.101 -44.715  -7.437  1.00  0.00      BSYN  
ATOM   1077   CD PRO   122     -23.334 -44.554  -6.089  1.00  0.00      BSYN  
ATOM   1078   CA PRO   122     -24.607 -46.111  -7.561  1.00  0.00      BSYN  
ATOM   1079   CB PRO   122     -23.849 -46.875  -6.444  1.00  0.00      BSYN  
ATOM   1080   CG PRO   122     -23.808 -45.834  -5.340  1.00  0.00      BSYN  
ATOM   1081    C PRO   122     -26.152 -46.326  -7.505  1.00  0.00      BSYN  
ATOM   1082    O PRO   122     -26.774 -45.567  -6.717  1.00  0.00      BSYN  
ATOM   1083    N PRO   123     -26.730 -47.366  -8.257  1.00  0.00      BSYN  
ATOM   1084   CD PRO   123     -26.061 -47.774  -9.495  1.00  0.00      BSYN  
ATOM   1085   CA PRO   123     -28.077 -47.913  -8.109  1.00  0.00      BSYN  
ATOM   1086   CB PRO   123     -28.185 -48.795  -9.350  1.00  0.00      BSYN  
ATOM   1087   CG PRO   123     -27.302 -48.166 -10.379  1.00  0.00      BSYN  
ATOM   1088    C PRO   123     -28.440 -48.548  -6.862  1.00  0.00      BSYN  
ATOM   1089    O PRO   123     -27.624 -49.028  -6.029  1.00  0.00      BSYN  
ATOM   1090    N GLN   124     -29.813 -48.684  -6.812  1.00  0.00      BSYN  
ATOM   1091    H GLN   124     -30.338 -48.630  -7.638  1.00  0.00      BSYN  
ATOM   1092   CA GLN   124     -30.379 -49.115  -5.602  1.00  0.00      BSYN  
ATOM   1093   CB GLN   124     -31.094 -47.949  -5.084  1.00  0.00      BSYN  
ATOM   1094   CG GLN   124     -30.598 -47.677  -3.683  1.00  0.00      BSYN  
ATOM   1095   CD GLN   124     -31.166 -46.358  -3.105  1.00  0.00      BSYN  
ATOM   1096  OE1 GLN   124     -32.185 -46.360  -2.407  1.00  0.00      BSYN  
ATOM   1097  NE2 GLN   124     -30.486 -45.200  -3.289  1.00  0.00      BSYN  
ATOM   1098 HE21 GLN   124     -29.733 -45.244  -3.915  1.00  0.00      BSYN  
ATOM   1099 HE22 GLN   124     -30.724 -44.454  -2.700  1.00  0.00      BSYN  
ATOM   1100    C GLN   124     -31.269 -50.271  -6.008  1.00  0.00      BSYN  
ATOM   1101    O GLN   124     -32.037 -50.275  -6.949  1.00  0.00      BSYN  
ATOM   1102    N GLU   125     -31.137 -51.473  -5.358  1.00  0.00      BSYN  
ATOM   1103    H GLU   125     -31.723 -52.204  -5.646  1.00  0.00      BSYN  
ATOM   1104   CA GLU   125     -30.384 -51.624  -4.176  1.00  0.00      BSYN  
ATOM   1105   CB GLU   125     -31.289 -52.088  -3.053  1.00  0.00      BSYN  
ATOM   1106   CG GLU   125     -30.736 -52.142  -1.658  1.00  0.00      BSYN  
ATOM   1107   CD GLU   125     -31.848 -52.561  -0.611  1.00  0.00      BSYN  
ATOM   1108  OE1 GLU   125     -32.132 -53.699  -0.448  1.00  0.00      BSYN  
ATOM   1109  OE2 GLU   125     -32.484 -51.643  -0.066  1.00  0.00      BSYN  
ATOM   1110    C GLU   125     -29.242 -52.544  -4.524  1.00  0.00      BSYN  
ATOM   1111    O GLU   125     -29.446 -53.793  -4.645  1.00  0.00      BSYN  
ATOM   1112    N GLU   126     -28.073 -51.880  -4.801  1.00  0.00      BSYN  
ATOM   1113    H GLU   126     -27.956 -50.908  -4.751  1.00  0.00      BSYN  
ATOM   1114   CA GLU   126     -26.737 -52.399  -4.822  1.00  0.00      BSYN  
ATOM   1115   CB GLU   126     -25.631 -51.568  -5.554  1.00  0.00      BSYN  
ATOM   1116   CG GLU   126     -25.691 -51.445  -7.111  1.00  0.00      BSYN  
ATOM   1117   CD GLU   126     -24.337 -51.313  -7.912  1.00  0.00      BSYN  
ATOM   1118  OE1 GLU   126     -24.177 -50.530  -8.824  1.00  0.00      BSYN  
ATOM   1119  OE2 GLU   126     -23.589 -52.274  -7.892  1.00  0.00      BSYN  
ATOM   1120    C GLU   126     -26.176 -52.570  -3.440  1.00  0.00      BSYN  
ATOM   1121    O GLU   126     -26.029 -51.612  -2.721  1.00  0.00      BSYN  
ATOM   1122    N TYR   127     -26.279 -53.799  -3.075  1.00  0.00      BSYN  
ATOM   1123    H TYR   127     -26.693 -54.446  -3.684  1.00  0.00      BSYN  
ATOM   1124   CA TYR   127     -25.531 -54.197  -1.901  1.00  0.00      BSYN  
ATOM   1125   CB TYR   127     -26.174 -55.438  -1.308  1.00  0.00      BSYN  
ATOM   1126   CG TYR   127     -27.343 -55.069  -0.414  1.00  0.00      BSYN  
ATOM   1127  CD1 TYR   127     -27.223 -54.114   0.580  1.00  0.00      BSYN  
ATOM   1128  CE1 TYR   127     -28.195 -54.007   1.547  1.00  0.00      BSYN  
ATOM   1129  CD2 TYR   127     -28.515 -55.893  -0.505  1.00  0.00      BSYN  
ATOM   1130  CE2 TYR   127     -29.500 -55.716   0.442  1.00  0.00      BSYN  
ATOM   1131   CZ TYR   127     -29.317 -54.777   1.448  1.00  0.00      BSYN  
ATOM   1132   OH TYR   127     -30.159 -54.593   2.449  1.00  0.00      BSYN  
ATOM   1133   HH TYR   127     -30.768 -55.336   2.440  1.00  0.00      BSYN  
ATOM   1134    C TYR   127     -24.042 -54.433  -2.063  1.00  0.00      BSYN  
ATOM   1135    O TYR   127     -23.516 -54.412  -3.145  1.00  0.00      BSYN  
ATOM   1136    N GLN   128     -23.419 -54.559  -0.854  1.00  0.00      BSYN  
ATOM   1137    H GLN   128     -23.978 -54.589  -0.050  1.00  0.00      BSYN  
ATOM   1138   CA GLN   128     -22.012 -54.904  -0.709  1.00  0.00      BSYN  
ATOM   1139   CB GLN   128     -21.187 -53.716  -0.329  1.00  0.00      BSYN  
ATOM   1140   CG GLN   128     -21.044 -52.716  -1.406  1.00  0.00      BSYN  
ATOM   1141   CD GLN   128     -20.143 -53.225  -2.644  1.00  0.00      BSYN  
ATOM   1142  OE1 GLN   128     -20.527 -53.286  -3.759  1.00  0.00      BSYN  
ATOM   1143  NE2 GLN   128     -18.859 -53.419  -2.340  1.00  0.00      BSYN  
ATOM   1144 HE21 GLN   128     -18.632 -53.096  -1.443  1.00  0.00      BSYN  
ATOM   1145 HE22 GLN   128     -18.284 -53.884  -2.983  1.00  0.00      BSYN  
ATOM   1146    C GLN   128     -21.919 -55.925   0.433  1.00  0.00      BSYN  
ATOM   1147    O GLN   128     -21.214 -56.933   0.392  1.00  0.00      BSYN  
ATOM   1148    N GLU   129     -22.679 -55.632   1.503  1.00  0.00      BSYN  
ATOM   1149    H GLU   129     -23.310 -54.927   1.247  1.00  0.00      BSYN  
ATOM   1150   CA GLU   129     -22.769 -56.510   2.718  1.00  0.00      BSYN  
ATOM   1151   CB GLU   129     -22.757 -55.507   3.851  1.00  0.00      BSYN  
ATOM   1152   CG GLU   129     -21.393 -54.920   4.120  1.00  0.00      BSYN  
ATOM   1153   CD GLU   129     -21.442 -53.715   5.105  1.00  0.00      BSYN  
ATOM   1154  OE1 GLU   129     -20.508 -52.970   5.111  1.00  0.00      BSYN  
ATOM   1155  OE2 GLU   129     -22.323 -53.631   5.941  1.00  0.00      BSYN  
ATOM   1156    C GLU   129     -24.221 -57.084   2.625  1.00  0.00      BSYN  
ATOM   1157    O GLU   129     -25.146 -56.428   2.119  1.00  0.00      BSYN  
ATOM   1158    N TYR   130     -24.469 -58.266   3.155  1.00  0.00      BSYN  
ATOM   1159    H TYR   130     -23.974 -58.455   3.980  1.00  0.00      BSYN  
ATOM   1160   CA TYR   130     -25.741 -58.852   2.939  1.00  0.00      BSYN  
ATOM   1161   CB TYR   130     -25.795 -60.157   2.184  1.00  0.00      BSYN  
ATOM   1162   CG TYR   130     -27.115 -60.876   1.892  1.00  0.00      BSYN  
ATOM   1163  CD1 TYR   130     -28.240 -60.123   1.499  1.00  0.00      BSYN  
ATOM   1164  CE1 TYR   130     -29.533 -60.730   1.520  1.00  0.00      BSYN  
ATOM   1165  CD2 TYR   130     -27.242 -62.258   2.131  1.00  0.00      BSYN  
ATOM   1166  CE2 TYR   130     -28.511 -62.720   2.269  1.00  0.00      BSYN  
ATOM   1167   CZ TYR   130     -29.667 -61.982   2.022  1.00  0.00      BSYN  
ATOM   1168   OH TYR   130     -30.884 -62.458   2.238  1.00  0.00      BSYN  
ATOM   1169   HH TYR   130     -30.829 -63.385   2.482  1.00  0.00      BSYN  
ATOM   1170    C TYR   130     -26.515 -58.901   4.221  1.00  0.00      BSYN  
ATOM   1171    O TYR   130     -26.366 -59.832   4.904  1.00  0.00      BSYN  
ATOM   1172    N GLU   131     -27.583 -58.048   4.216  1.00  0.00      BSYN  
ATOM   1173    H GLU   131     -27.573 -57.534   3.382  1.00  0.00      BSYN  
ATOM   1174   CA GLU   131     -28.413 -57.846   5.371  1.00  0.00      BSYN  
ATOM   1175   CB GLU   131     -28.507 -56.325   5.795  1.00  0.00      BSYN  
ATOM   1176   CG GLU   131     -27.166 -55.694   6.314  1.00  0.00      BSYN  
ATOM   1177   CD GLU   131     -26.874 -54.236   5.943  1.00  0.00      BSYN  
ATOM   1178  OE1 GLU   131     -27.617 -53.536   5.350  1.00  0.00      BSYN  
ATOM   1179  OE2 GLU   131     -25.758 -53.773   6.255  1.00  0.00      BSYN  
ATOM   1180    C GLU   131     -29.758 -58.602   5.274  1.00  0.00      BSYN  
ATOM   1181    O GLU   131     -30.536 -58.311   4.353  1.00  0.00      BSYN  
ATOM   1182    N PRO   132     -30.040 -59.598   6.204  1.00  0.00      BSYN  
ATOM   1183   CD PRO   132     -29.041 -60.307   6.886  1.00  0.00      BSYN  
ATOM   1184   CA PRO   132     -31.346 -60.393   6.079  1.00  0.00      BSYN  
ATOM   1185   CB PRO   132     -30.854 -61.858   6.424  1.00  0.00      BSYN  
ATOM   1186   CG PRO   132     -29.321 -61.686   6.281  1.00  0.00      BSYN  
ATOM   1187    C PRO   132     -32.328 -59.862   7.135  1.00  0.00      BSYN  
ATOM   1188    O PRO   132     -32.022 -58.858   7.759  1.00  0.00      BSYN  
ATOM   1189    N GLU   133     -33.310 -60.650   7.364  1.00  0.00      BSYN  
ATOM   1190    H GLU   133     -33.492 -61.478   6.873  1.00  0.00      BSYN  
ATOM   1191   CA GLU   133     -34.275 -60.323   8.346  1.00  0.00      BSYN  
ATOM   1192   CB GLU   133     -35.456 -59.504   7.751  1.00  0.00      BSYN  
ATOM   1193   CG GLU   133     -35.231 -58.075   7.377  1.00  0.00      BSYN  
ATOM   1194   CD GLU   133     -36.533 -57.359   6.909  1.00  0.00      BSYN  
ATOM   1195  OE1 GLU   133     -37.136 -56.701   7.748  1.00  0.00      BSYN  
ATOM   1196  OE2 GLU   133     -36.939 -57.663   5.741  1.00  0.00      BSYN  
ATOM   1197    C GLU   133     -34.871 -61.732   8.836  1.00  0.00      BSYN  
ATOM   1198    O GLU   133     -34.565 -62.762   8.207  1.00  0.00      BSYN  
ATOM   1199    N ALA   134     -35.807 -61.768   9.699  1.00  0.00      BSYN  
ATOM   1200    H ALA   134     -36.225 -60.920   9.955  1.00  0.00      BSYN  
ATOM   1201   CA ALA   134     -36.670 -62.930  10.215  1.00  0.00      BSYN  
ATOM   1202   CB ALA   134     -37.402 -62.419  11.549  1.00  0.00      BSYN  
ATOM   1203    C ALA   134     -37.738 -63.375   9.231  1.00  0.00      BSYN  
ATOM   1204  OT1 ALA   134     -37.590 -64.518   8.952  1.00  0.00      BSYN  
ATOM   1205  OT2 ALA   134     -38.628 -62.670   8.828  1.00  0.00      BSYN  
END
