# Supplementary material for: Data set of intrinsically disordered proteins analysed at a local protein conformation level
Source: Data Brief. 2020 Mar 5;29:105383. doi: 10.1016/j.dib.2020.105383 (PMC7078294; doi:10.1016/j.dib.2020.105383)
Supplement: Supplementary file 1 [file mmc1.zip › the data/1-DATA/PED1AAD-pdb/1AAD-159.pdb]

CRYST1    1.000    1.000    1.000  90.00  90.00  90.00 P 1           1
ATOM      1  HT1 MET     1     -54.665 -95.674  28.228  1.00  0.00      BSYN  
ATOM      2  HT2 MET     1     -54.357 -94.321  27.569  1.00  0.00      BSYN  
ATOM      3    N MET     1     -53.849 -95.037  28.127  1.00  0.00      BSYN  
ATOM      4  HT3 MET     1     -53.350 -94.696  28.973  1.00  0.00      BSYN  
ATOM      5   CA MET     1     -52.741 -95.407  27.309  1.00  0.00      BSYN  
ATOM      6   CB MET     1     -52.954 -96.781  26.602  1.00  0.00      BSYN  
ATOM      7   CG MET     1     -54.184 -97.296  25.930  1.00  0.00      BSYN  
ATOM      8   SD MET     1     -54.132 -99.113  26.139  1.00  0.00      BSYN  
ATOM      9   CE MET     1     -53.161 -99.588  24.726  1.00  0.00      BSYN  
ATOM     10    C MET     1     -52.380 -94.345  26.280  1.00  0.00      BSYN  
ATOM     11    O MET     1     -53.182 -93.483  26.044  1.00  0.00      BSYN  
ATOM     12    N ASP     2     -51.267 -94.560  25.566  1.00  0.00      BSYN  
ATOM     13    H ASP     2     -50.786 -95.405  25.693  1.00  0.00      BSYN  
ATOM     14   CA ASP     2     -50.885 -93.542  24.532  1.00  0.00      BSYN  
ATOM     15   CB ASP     2     -49.504 -93.024  25.051  1.00  0.00      BSYN  
ATOM     16   CG ASP     2     -49.509 -92.216  26.362  1.00  0.00      BSYN  
ATOM     17  OD1 ASP     2     -49.499 -90.951  26.343  1.00  0.00      BSYN  
ATOM     18  OD2 ASP     2     -49.520 -92.898  27.436  1.00  0.00      BSYN  
ATOM     19    C ASP     2     -50.787 -94.359  23.202  1.00  0.00      BSYN  
ATOM     20    O ASP     2     -51.313 -95.530  23.057  1.00  0.00      BSYN  
ATOM     21    N VAL     3     -50.227 -93.695  22.134  1.00  0.00      BSYN  
ATOM     22    H VAL     3     -50.328 -92.728  22.007  1.00  0.00      BSYN  
ATOM     23   CA VAL     3     -49.797 -94.473  21.101  1.00  0.00      BSYN  
ATOM     24   CB VAL     3     -50.063 -93.735  19.765  1.00  0.00      BSYN  
ATOM     25  CG1 VAL     3     -49.477 -94.535  18.613  1.00  0.00      BSYN  
ATOM     26  CG2 VAL     3     -51.480 -93.326  19.588  1.00  0.00      BSYN  
ATOM     27    C VAL     3     -48.318 -94.755  21.372  1.00  0.00      BSYN  
ATOM     28    O VAL     3     -47.464 -93.894  21.456  1.00  0.00      BSYN  
ATOM     29    N PHE     4     -48.218 -96.107  21.480  1.00  0.00      BSYN  
ATOM     30    H PHE     4     -49.016 -96.647  21.657  1.00  0.00      BSYN  
ATOM     31   CA PHE     4     -46.915 -96.701  21.820  1.00  0.00      BSYN  
ATOM     32   CB PHE     4     -47.147 -97.944  22.577  1.00  0.00      BSYN  
ATOM     33   CG PHE     4     -47.976 -97.923  23.844  1.00  0.00      BSYN  
ATOM     34  CD1 PHE     4     -49.103 -98.677  23.814  1.00  0.00      BSYN  
ATOM     35  CD2 PHE     4     -47.472 -97.270  24.919  1.00  0.00      BSYN  
ATOM     36  CE1 PHE     4     -49.750 -98.845  25.060  1.00  0.00      BSYN  
ATOM     37  CE2 PHE     4     -48.098 -97.310  26.076  1.00  0.00      BSYN  
ATOM     38   CZ PHE     4     -49.227 -98.150  26.105  1.00  0.00      BSYN  
ATOM     39    C PHE     4     -45.810 -96.898  20.852  1.00  0.00      BSYN  
ATOM     40    O PHE     4     -44.593 -96.753  21.174  1.00  0.00      BSYN  
ATOM     41    N MET     5     -46.237 -97.094  19.586  1.00  0.00      BSYN  
ATOM     42    H MET     5     -47.204 -97.218  19.483  1.00  0.00      BSYN  
ATOM     43   CA MET     5     -45.316 -97.202  18.473  1.00  0.00      BSYN  
ATOM     44   CB MET     5     -45.635 -98.418  17.642  1.00  0.00      BSYN  
ATOM     45   CG MET     5     -44.908 -99.653  18.190  1.00  0.00      BSYN  
ATOM     46   SD MET     5     -43.146 -99.652  17.619  1.00  0.00      BSYN  
ATOM     47   CE MET     5     -42.967-100.611  16.169  1.00  0.00      BSYN  
ATOM     48    C MET     5     -45.390 -95.968  17.536  1.00  0.00      BSYN  
ATOM     49    O MET     5     -45.989 -95.947  16.482  1.00  0.00      BSYN  
ATOM     50    N LYS     6     -44.357 -95.100  17.756  1.00  0.00      BSYN  
ATOM     51    H LYS     6     -43.663 -95.260  18.430  1.00  0.00      BSYN  
ATOM     52   CA LYS     6     -44.442 -93.762  17.156  1.00  0.00      BSYN  
ATOM     53   CB LYS     6     -44.676 -92.825  18.264  1.00  0.00      BSYN  
ATOM     54   CG LYS     6     -45.498 -91.502  18.102  1.00  0.00      BSYN  
ATOM     55   CD LYS     6     -46.276 -91.273  19.489  1.00  0.00      BSYN  
ATOM     56   CE LYS     6     -45.307 -91.368  20.622  1.00  0.00      BSYN  
ATOM     57   NZ LYS     6     -46.021 -91.020  21.786  1.00  0.00      BSYN  
ATOM     58  HZ1 LYS     6     -46.863 -91.624  21.869  1.00  0.00      BSYN  
ATOM     59  HZ2 LYS     6     -45.517 -91.092  22.693  1.00  0.00      BSYN  
ATOM     60  HZ3 LYS     6     -46.171 -90.047  21.450  1.00  0.00      BSYN  
ATOM     61    C LYS     6     -43.049 -93.497  16.542  1.00  0.00      BSYN  
ATOM     62    O LYS     6     -42.045 -93.669  17.175  1.00  0.00      BSYN  
ATOM     63    N GLY     7     -43.298 -93.299  15.217  1.00  0.00      BSYN  
ATOM     64    H GLY     7     -44.112 -93.437  14.689  1.00  0.00      BSYN  
ATOM     65   CA GLY     7     -42.232 -93.015  14.261  1.00  0.00      BSYN  
ATOM     66    C GLY     7     -42.662 -92.038  13.129  1.00  0.00      BSYN  
ATOM     67    O GLY     7     -42.916 -90.863  13.333  1.00  0.00      BSYN  
ATOM     68    N LEU     8     -42.896 -92.380  11.807  1.00  0.00      BSYN  
ATOM     69    H LEU     8     -43.236 -91.628  11.278  1.00  0.00      BSYN  
ATOM     70   CA LEU     8     -42.519 -93.694  11.293  1.00  0.00      BSYN  
ATOM     71   CB LEU     8     -43.354 -93.944  10.108  1.00  0.00      BSYN  
ATOM     72   CG LEU     8     -44.642 -94.631  10.309  1.00  0.00      BSYN  
ATOM     73  CD1 LEU     8     -45.446 -94.475   9.044  1.00  0.00      BSYN  
ATOM     74  CD2 LEU     8     -44.599 -96.071  10.737  1.00  0.00      BSYN  
ATOM     75    C LEU     8     -41.088 -93.904  10.933  1.00  0.00      BSYN  
ATOM     76    O LEU     8     -40.418 -93.199  10.190  1.00  0.00      BSYN  
ATOM     77    N SER     9     -40.519 -95.064  11.324  1.00  0.00      BSYN  
ATOM     78    H SER     9     -41.067 -95.688  11.845  1.00  0.00      BSYN  
ATOM     79   CA SER     9     -39.137 -95.297  11.185  1.00  0.00      BSYN  
ATOM     80   CB SER     9     -38.623 -95.478  12.623  1.00  0.00      BSYN  
ATOM     81   OG SER     9     -38.475 -94.205  13.233  1.00  0.00      BSYN  
ATOM     82   HG SER     9     -39.317 -93.761  13.105  1.00  0.00      BSYN  
ATOM     83    C SER     9     -38.953 -96.439  10.296  1.00  0.00      BSYN  
ATOM     84    O SER     9     -38.157 -97.311  10.548  1.00  0.00      BSYN  
ATOM     85    N MET    10     -39.776 -96.557   9.270  1.00  0.00      BSYN  
ATOM     86    H MET    10     -40.279 -95.779   8.948  1.00  0.00      BSYN  
ATOM     87   CA MET    10     -39.919 -97.754   8.423  1.00  0.00      BSYN  
ATOM     88   CB MET    10     -40.630 -98.914   9.175  1.00  0.00      BSYN  
ATOM     89   CG MET    10     -40.448-100.247   8.513  1.00  0.00      BSYN  
ATOM     90   SD MET    10     -41.471-101.455   9.285  1.00  0.00      BSYN  
ATOM     91   CE MET    10     -43.075-100.923   8.652  1.00  0.00      BSYN  
ATOM     92    C MET    10     -40.997 -97.190   7.549  1.00  0.00      BSYN  
ATOM     93    O MET    10     -42.134 -97.675   7.501  1.00  0.00      BSYN  
ATOM     94    N ALA    11     -40.789 -96.381   6.501  1.00  0.00      BSYN  
ATOM     95    H ALA    11     -41.563 -96.353   5.901  1.00  0.00      BSYN  
ATOM     96   CA ALA    11     -39.533 -95.748   6.189  1.00  0.00      BSYN  
ATOM     97   CB ALA    11     -39.377 -95.587   4.677  1.00  0.00      BSYN  
ATOM     98    C ALA    11     -39.276 -94.429   6.854  1.00  0.00      BSYN  
ATOM     99    O ALA    11     -40.190 -93.810   7.369  1.00  0.00      BSYN  
ATOM    100    N LYS    12     -37.967 -94.106   6.876  1.00  0.00      BSYN  
ATOM    101    H LYS    12     -37.322 -94.815   6.671  1.00  0.00      BSYN  
ATOM    102   CA LYS    12     -37.563 -92.727   7.093  1.00  0.00      BSYN  
ATOM    103   CB LYS    12     -36.266 -92.707   7.768  1.00  0.00      BSYN  
ATOM    104   CG LYS    12     -36.161 -91.408   8.455  1.00  0.00      BSYN  
ATOM    105   CD LYS    12     -34.622 -91.118   8.217  1.00  0.00      BSYN  
ATOM    106   CE LYS    12     -34.182 -89.747   8.802  1.00  0.00      BSYN  
ATOM    107   NZ LYS    12     -34.448 -89.709  10.250  1.00  0.00      BSYN  
ATOM    108  HZ1 LYS    12     -33.669 -90.211  10.723  1.00  0.00      BSYN  
ATOM    109  HZ2 LYS    12     -34.531 -88.764  10.676  1.00  0.00      BSYN  
ATOM    110  HZ3 LYS    12     -35.403 -90.119  10.280  1.00  0.00      BSYN  
ATOM    111    C LYS    12     -37.521 -92.042   5.677  1.00  0.00      BSYN  
ATOM    112    O LYS    12     -36.812 -92.546   4.785  1.00  0.00      BSYN  
ATOM    113    N GLU    13     -38.051 -90.865   5.483  1.00  0.00      BSYN  
ATOM    114    H GLU    13     -38.327 -90.468   6.336  1.00  0.00      BSYN  
ATOM    115   CA GLU    13     -37.951 -90.095   4.311  1.00  0.00      BSYN  
ATOM    116   CB GLU    13     -38.707 -88.917   4.693  1.00  0.00      BSYN  
ATOM    117   CG GLU    13     -40.205 -89.344   4.578  1.00  0.00      BSYN  
ATOM    118   CD GLU    13     -40.912 -88.229   5.343  1.00  0.00      BSYN  
ATOM    119  OE1 GLU    13     -40.806 -88.200   6.591  1.00  0.00      BSYN  
ATOM    120  OE2 GLU    13     -41.679 -87.477   4.776  1.00  0.00      BSYN  
ATOM    121    C GLU    13     -36.576 -89.801   3.729  1.00  0.00      BSYN  
ATOM    122    O GLU    13     -35.747 -89.135   4.388  1.00  0.00      BSYN  
ATOM    123    N GLY    14     -36.345 -90.236   2.521  1.00  0.00      BSYN  
ATOM    124    H GLY    14     -37.164 -90.662   2.193  1.00  0.00      BSYN  
ATOM    125   CA GLY    14     -35.097 -90.453   1.779  1.00  0.00      BSYN  
ATOM    126    C GLY    14     -34.452 -89.282   1.135  1.00  0.00      BSYN  
ATOM    127    O GLY    14     -34.168 -89.271  -0.092  1.00  0.00      BSYN  
ATOM    128    N VAL    15     -34.206 -88.237   1.930  1.00  0.00      BSYN  
ATOM    129    H VAL    15     -34.428 -88.352   2.878  1.00  0.00      BSYN  
ATOM    130   CA VAL    15     -33.476 -86.993   1.644  1.00  0.00      BSYN  
ATOM    131   CB VAL    15     -34.329 -85.732   1.937  1.00  0.00      BSYN  
ATOM    132  CG1 VAL    15     -35.798 -85.924   1.390  1.00  0.00      BSYN  
ATOM    133  CG2 VAL    15     -34.283 -85.464   3.437  1.00  0.00      BSYN  
ATOM    134    C VAL    15     -32.170 -86.979   2.453  1.00  0.00      BSYN  
ATOM    135    O VAL    15     -31.987 -87.872   3.305  1.00  0.00      BSYN  
ATOM    136    N VAL    16     -31.183 -86.113   2.279  1.00  0.00      BSYN  
ATOM    137    H VAL    16     -30.629 -86.203   3.083  1.00  0.00      BSYN  
ATOM    138   CA VAL    16     -31.002 -85.241   1.152  1.00  0.00      BSYN  
ATOM    139   CB VAL    16     -30.850 -83.782   1.666  1.00  0.00      BSYN  
ATOM    140  CG1 VAL    16     -29.695 -83.557   2.502  1.00  0.00      BSYN  
ATOM    141  CG2 VAL    16     -30.946 -82.623   0.749  1.00  0.00      BSYN  
ATOM    142    C VAL    16     -30.014 -85.665   0.170  1.00  0.00      BSYN  
ATOM    143    O VAL    16     -29.095 -86.464   0.478  1.00  0.00      BSYN  
ATOM    144    N ALA    17     -30.042 -84.965  -0.989  1.00  0.00      BSYN  
ATOM    145    H ALA    17     -30.847 -84.413  -1.071  1.00  0.00      BSYN  
ATOM    146   CA ALA    17     -29.160 -85.113  -2.107  1.00  0.00      BSYN  
ATOM    147   CB ALA    17     -29.676 -84.478  -3.392  1.00  0.00      BSYN  
ATOM    148    C ALA    17     -27.865 -84.325  -1.729  1.00  0.00      BSYN  
ATOM    149    O ALA    17     -26.774 -84.710  -2.138  1.00  0.00      BSYN  
ATOM    150    N ALA    18     -27.956 -83.394  -0.782  1.00  0.00      BSYN  
ATOM    151    H ALA    18     -28.737 -83.297  -0.198  1.00  0.00      BSYN  
ATOM    152   CA ALA    18     -26.728 -82.763  -0.264  1.00  0.00      BSYN  
ATOM    153   CB ALA    18     -26.841 -81.216  -0.177  1.00  0.00      BSYN  
ATOM    154    C ALA    18     -26.400 -83.362   1.096  1.00  0.00      BSYN  
ATOM    155    O ALA    18     -25.901 -82.663   2.048  1.00  0.00      BSYN  
ATOM    156    N ALA    19     -26.613 -84.641   1.343  1.00  0.00      BSYN  
ATOM    157    H ALA    19     -27.489 -85.079   1.314  1.00  0.00      BSYN  
ATOM    158   CA ALA    19     -25.650 -85.486   2.099  1.00  0.00      BSYN  
ATOM    159   CB ALA    19     -26.234 -85.681   3.504  1.00  0.00      BSYN  
ATOM    160    C ALA    19     -25.343 -86.824   1.387  1.00  0.00      BSYN  
ATOM    161    O ALA    19     -24.298 -87.404   1.685  1.00  0.00      BSYN  
ATOM    162    N GLU    20     -26.246 -87.424   0.597  1.00  0.00      BSYN  
ATOM    163    H GLU    20     -27.166 -87.086   0.595  1.00  0.00      BSYN  
ATOM    164   CA GLU    20     -26.000 -88.642  -0.173  1.00  0.00      BSYN  
ATOM    165   CB GLU    20     -27.313 -89.281  -0.273  1.00  0.00      BSYN  
ATOM    166   CG GLU    20     -27.989 -90.130   0.916  1.00  0.00      BSYN  
ATOM    167   CD GLU    20     -29.213 -90.895   0.393  1.00  0.00      BSYN  
ATOM    168  OE1 GLU    20     -30.415 -90.535   0.555  1.00  0.00      BSYN  
ATOM    169  OE2 GLU    20     -28.978 -91.917  -0.249  1.00  0.00      BSYN  
ATOM    170    C GLU    20     -25.339 -88.241  -1.471  1.00  0.00      BSYN  
ATOM    171    O GLU    20     -26.032 -87.839  -2.416  1.00  0.00      BSYN  
ATOM    172    N LYS    21     -23.970 -88.475  -1.577  1.00  0.00      BSYN  
ATOM    173    H LYS    21     -23.565 -88.877  -0.780  1.00  0.00      BSYN  
ATOM    174   CA LYS    21     -23.359 -88.469  -2.889  1.00  0.00      BSYN  
ATOM    175   CB LYS    21     -21.903 -88.038  -2.897  1.00  0.00      BSYN  
ATOM    176   CG LYS    21     -21.454 -87.662  -4.274  1.00  0.00      BSYN  
ATOM    177   CD LYS    21     -20.053 -87.167  -3.888  1.00  0.00      BSYN  
ATOM    178   CE LYS    21     -19.074 -87.156  -5.035  1.00  0.00      BSYN  
ATOM    179   NZ LYS    21     -17.683 -87.237  -4.602  1.00  0.00      BSYN  
ATOM    180  HZ1 LYS    21     -17.526 -88.109  -4.057  1.00  0.00      BSYN  
ATOM    181  HZ2 LYS    21     -17.278 -87.377  -5.549  1.00  0.00      BSYN  
ATOM    182  HZ3 LYS    21     -17.463 -86.363  -4.084  1.00  0.00      BSYN  
ATOM    183    C LYS    21     -23.509 -89.781  -3.620  1.00  0.00      BSYN  
ATOM    184    O LYS    21     -23.031 -90.794  -3.098  1.00  0.00      BSYN  
ATOM    185    N THR    22     -24.426 -89.872  -4.573  1.00  0.00      BSYN  
ATOM    186    H THR    22     -24.782 -89.014  -4.884  1.00  0.00      BSYN  
ATOM    187   CA THR    22     -24.797 -91.083  -5.335  1.00  0.00      BSYN  
ATOM    188   CB THR    22     -26.386 -91.485  -5.435  1.00  0.00      BSYN  
ATOM    189  OG1 THR    22     -27.263 -90.283  -5.491  1.00  0.00      BSYN  
ATOM    190  HG1 THR    22     -26.964 -89.614  -4.872  1.00  0.00      BSYN  
ATOM    191  CG2 THR    22     -26.786 -92.470  -4.307  1.00  0.00      BSYN  
ATOM    192    C THR    22     -24.205 -91.014  -6.703  1.00  0.00      BSYN  
ATOM    193    O THR    22     -24.465 -91.986  -7.424  1.00  0.00      BSYN  
ATOM    194    N LYS    23     -23.516 -89.882  -7.081  1.00  0.00      BSYN  
ATOM    195    H LYS    23     -23.595 -89.146  -6.439  1.00  0.00      BSYN  
ATOM    196   CA LYS    23     -22.822 -89.721  -8.363  1.00  0.00      BSYN  
ATOM    197   CB LYS    23     -22.243 -88.293  -8.374  1.00  0.00      BSYN  
ATOM    198   CG LYS    23     -22.873 -87.434  -9.307  1.00  0.00      BSYN  
ATOM    199   CD LYS    23     -21.766 -86.605  -9.869  1.00  0.00      BSYN  
ATOM    200   CE LYS    23     -21.089 -85.679  -8.929  1.00  0.00      BSYN  
ATOM    201   NZ LYS    23     -19.719 -85.240  -9.300  1.00  0.00      BSYN  
ATOM    202  HZ1 LYS    23     -19.275 -84.565  -8.645  1.00  0.00      BSYN  
ATOM    203  HZ2 LYS    23     -19.213 -86.123  -9.514  1.00  0.00      BSYN  
ATOM    204  HZ3 LYS    23     -19.963 -84.863 -10.238  1.00  0.00      BSYN  
ATOM    205    C LYS    23     -21.699 -90.663  -8.914  1.00  0.00      BSYN  
ATOM    206    O LYS    23     -20.480 -90.378  -8.858  1.00  0.00      BSYN  
ATOM    207    N GLN    24     -22.014 -91.809  -9.618  1.00  0.00      BSYN  
ATOM    208    H GLN    24     -22.985 -91.899  -9.716  1.00  0.00      BSYN  
ATOM    209   CA GLN    24     -21.114 -92.873  -9.762  1.00  0.00      BSYN  
ATOM    210   CB GLN    24     -21.361 -93.848  -8.571  1.00  0.00      BSYN  
ATOM    211   CG GLN    24     -20.021 -94.245  -8.013  1.00  0.00      BSYN  
ATOM    212   CD GLN    24     -20.297 -95.391  -7.059  1.00  0.00      BSYN  
ATOM    213  OE1 GLN    24     -21.170 -96.292  -7.270  1.00  0.00      BSYN  
ATOM    214  NE2 GLN    24     -19.646 -95.301  -5.903  1.00  0.00      BSYN  
ATOM    215 HE21 GLN    24     -18.913 -94.701  -5.650  1.00  0.00      BSYN  
ATOM    216 HE22 GLN    24     -19.967 -96.014  -5.312  1.00  0.00      BSYN  
ATOM    217    C GLN    24     -21.113 -93.422 -11.241  1.00  0.00      BSYN  
ATOM    218    O GLN    24     -21.411 -94.586 -11.546  1.00  0.00      BSYN  
ATOM    219    N GLY    25     -20.882 -92.395 -12.135  1.00  0.00      BSYN  
ATOM    220    H GLY    25     -20.557 -91.518 -11.844  1.00  0.00      BSYN  
ATOM    221   CA GLY    25     -20.705 -92.574 -13.551  1.00  0.00      BSYN  
ATOM    222    C GLY    25     -19.261 -92.953 -13.783  1.00  0.00      BSYN  
ATOM    223    O GLY    25     -18.304 -92.191 -13.977  1.00  0.00      BSYN  
ATOM    224    N VAL    26     -19.280 -94.319 -13.795  1.00  0.00      BSYN  
ATOM    225    H VAL    26     -19.935 -94.885 -13.338  1.00  0.00      BSYN  
ATOM    226   CA VAL    26     -18.081 -94.961 -14.367  1.00  0.00      BSYN  
ATOM    227   CB VAL    26     -17.358 -95.807 -13.203  1.00  0.00      BSYN  
ATOM    228  CG1 VAL    26     -16.379 -94.979 -12.309  1.00  0.00      BSYN  
ATOM    229  CG2 VAL    26     -18.185 -96.828 -12.409  1.00  0.00      BSYN  
ATOM    230    C VAL    26     -18.076 -95.759 -15.666  1.00  0.00      BSYN  
ATOM    231    O VAL    26     -19.141 -95.714 -16.293  1.00  0.00      BSYN  
ATOM    232    N THR    27     -16.930 -96.349 -16.008  1.00  0.00      BSYN  
ATOM    233    H THR    27     -16.174 -96.152 -15.416  1.00  0.00      BSYN  
ATOM    234   CA THR    27     -16.801 -97.343 -16.981  1.00  0.00      BSYN  
ATOM    235   CB THR    27     -15.301 -97.822 -16.979  1.00  0.00      BSYN  
ATOM    236  OG1 THR    27     -14.976 -97.989 -15.638  1.00  0.00      BSYN  
ATOM    237  HG1 THR    27     -15.668 -98.337 -15.070  1.00  0.00      BSYN  
ATOM    238  CG2 THR    27     -14.280 -96.851 -17.650  1.00  0.00      BSYN  
ATOM    239    C THR    27     -17.778 -98.510 -16.694  1.00  0.00      BSYN  
ATOM    240    O THR    27     -17.957 -98.804 -15.523  1.00  0.00      BSYN  
ATOM    241    N GLU    28     -18.300 -99.199 -17.619  1.00  0.00      BSYN  
ATOM    242    H GLU    28     -18.761-100.026 -17.365  1.00  0.00      BSYN  
ATOM    243   CA GLU    28     -18.019 -98.887 -19.018  1.00  0.00      BSYN  
ATOM    244   CB GLU    28     -17.590-100.292 -19.595  1.00  0.00      BSYN  
ATOM    245   CG GLU    28     -16.150-100.707 -19.179  1.00  0.00      BSYN  
ATOM    246   CD GLU    28     -15.453-101.664 -20.146  1.00  0.00      BSYN  
ATOM    247  OE1 GLU    28     -14.885-102.710 -19.769  1.00  0.00      BSYN  
ATOM    248  OE2 GLU    28     -15.428-101.450 -21.328  1.00  0.00      BSYN  
ATOM    249    C GLU    28     -19.249 -98.343 -19.762  1.00  0.00      BSYN  
ATOM    250    O GLU    28     -19.398 -98.520 -20.927  1.00  0.00      BSYN  
ATOM    251    N ALA    29     -20.224 -97.656 -19.106  1.00  0.00      BSYN  
ATOM    252    H ALA    29     -20.018 -97.188 -18.270  1.00  0.00      BSYN  
ATOM    253   CA ALA    29     -21.495 -97.534 -19.633  1.00  0.00      BSYN  
ATOM    254   CB ALA    29     -22.291 -98.395 -18.607  1.00  0.00      BSYN  
ATOM    255    C ALA    29     -21.842 -96.026 -19.194  1.00  0.00      BSYN  
ATOM    256    O ALA    29     -21.990 -95.548 -18.035  1.00  0.00      BSYN  
ATOM    257    N ALA    30     -21.758 -95.236 -20.215  1.00  0.00      BSYN  
ATOM    258    H ALA    30     -21.727 -95.531 -21.150  1.00  0.00      BSYN  
ATOM    259   CA ALA    30     -21.778 -93.767 -20.123  1.00  0.00      BSYN  
ATOM    260   CB ALA    30     -20.333 -93.195 -20.597  1.00  0.00      BSYN  
ATOM    261    C ALA    30     -22.848 -93.127 -20.842  1.00  0.00      BSYN  
ATOM    262    O ALA    30     -22.693 -92.930 -22.085  1.00  0.00      BSYN  
ATOM    263    N GLU    31     -23.849 -92.616 -20.173  1.00  0.00      BSYN  
ATOM    264    H GLU    31     -23.756 -92.383 -19.226  1.00  0.00      BSYN  
ATOM    265   CA GLU    31     -24.934 -92.009 -20.960  1.00  0.00      BSYN  
ATOM    266   CB GLU    31     -26.316 -92.322 -20.425  1.00  0.00      BSYN  
ATOM    267   CG GLU    31     -27.041 -93.390 -21.303  1.00  0.00      BSYN  
ATOM    268   CD GLU    31     -28.519 -93.614 -21.147  1.00  0.00      BSYN  
ATOM    269  OE1 GLU    31     -29.302 -92.673 -20.979  1.00  0.00      BSYN  
ATOM    270  OE2 GLU    31     -29.065 -94.691 -21.210  1.00  0.00      BSYN  
ATOM    271    C GLU    31     -24.626 -90.552 -21.307  1.00  0.00      BSYN  
ATOM    272    O GLU    31     -25.555 -89.733 -21.567  1.00  0.00      BSYN  
ATOM    273    N LYS    32     -23.346 -90.225 -21.438  1.00  0.00      BSYN  
ATOM    274    H LYS    32     -22.754 -90.991 -21.590  1.00  0.00      BSYN  
ATOM    275   CA LYS    32     -22.757 -88.990 -21.636  1.00  0.00      BSYN  
ATOM    276   CB LYS    32     -21.514 -88.982 -20.733  1.00  0.00      BSYN  
ATOM    277   CG LYS    32     -20.963 -87.642 -20.258  1.00  0.00      BSYN  
ATOM    278   CD LYS    32     -19.943 -87.851 -19.118  1.00  0.00      BSYN  
ATOM    279   CE LYS    32     -20.024 -87.033 -17.900  1.00  0.00      BSYN  
ATOM    280   NZ LYS    32     -19.503 -87.859 -16.728  1.00  0.00      BSYN  
ATOM    281  HZ1 LYS    32     -18.633 -88.369 -16.981  1.00  0.00      BSYN  
ATOM    282  HZ2 LYS    32     -19.339 -87.168 -15.968  1.00  0.00      BSYN  
ATOM    283  HZ3 LYS    32     -20.334 -88.456 -16.544  1.00  0.00      BSYN  
ATOM    284    C LYS    32     -22.495 -88.559 -23.053  1.00  0.00      BSYN  
ATOM    285    O LYS    32     -21.467 -87.976 -23.300  1.00  0.00      BSYN  
ATOM    286    N THR    33     -23.458 -88.691 -23.998  1.00  0.00      BSYN  
ATOM    287    H THR    33     -24.369 -88.995 -23.802  1.00  0.00      BSYN  
ATOM    288   CA THR    33     -22.967 -88.716 -25.422  1.00  0.00      BSYN  
ATOM    289   CB THR    33     -22.489 -90.158 -25.814  1.00  0.00      BSYN  
ATOM    290  OG1 THR    33     -21.507 -90.611 -24.826  1.00  0.00      BSYN  
ATOM    291  HG1 THR    33     -22.013 -91.300 -24.389  1.00  0.00      BSYN  
ATOM    292  CG2 THR    33     -21.776 -90.079 -27.145  1.00  0.00      BSYN  
ATOM    293    C THR    33     -24.156 -88.192 -26.237  1.00  0.00      BSYN  
ATOM    294    O THR    33     -24.067 -87.184 -27.003  1.00  0.00      BSYN  
ATOM    295    N LYS    34     -25.309 -88.917 -26.245  1.00  0.00      BSYN  
ATOM    296    H LYS    34     -25.239 -89.743 -25.721  1.00  0.00      BSYN  
ATOM    297   CA LYS    34     -26.363 -88.611 -27.136  1.00  0.00      BSYN  
ATOM    298   CB LYS    34     -27.335 -89.781 -27.085  1.00  0.00      BSYN  
ATOM    299   CG LYS    34     -27.300 -90.946 -28.039  1.00  0.00      BSYN  
ATOM    300   CD LYS    34     -26.073 -91.732 -27.939  1.00  0.00      BSYN  
ATOM    301   CE LYS    34     -25.857 -92.536 -29.289  1.00  0.00      BSYN  
ATOM    302   NZ LYS    34     -25.543 -91.610 -30.348  1.00  0.00      BSYN  
ATOM    303  HZ1 LYS    34     -26.404 -91.027 -30.392  1.00  0.00      BSYN  
ATOM    304  HZ2 LYS    34     -24.667 -91.057 -30.255  1.00  0.00      BSYN  
ATOM    305  HZ3 LYS    34     -25.473 -92.077 -31.275  1.00  0.00      BSYN  
ATOM    306    C LYS    34     -27.014 -87.331 -26.878  1.00  0.00      BSYN  
ATOM    307    O LYS    34     -27.674 -86.836 -27.756  1.00  0.00      BSYN  
ATOM    308    N GLU    35     -27.087 -86.877 -25.625  1.00  0.00      BSYN  
ATOM    309    H GLU    35     -26.784 -87.503 -24.935  1.00  0.00      BSYN  
ATOM    310   CA GLU    35     -27.420 -85.486 -25.193  1.00  0.00      BSYN  
ATOM    311   CB GLU    35     -28.305 -85.390 -23.871  1.00  0.00      BSYN  
ATOM    312   CG GLU    35     -29.736 -85.879 -24.160  1.00  0.00      BSYN  
ATOM    313   CD GLU    35     -30.657 -84.983 -25.051  1.00  0.00      BSYN  
ATOM    314  OE1 GLU    35     -31.025 -85.364 -26.153  1.00  0.00      BSYN  
ATOM    315  OE2 GLU    35     -31.017 -83.954 -24.623  1.00  0.00      BSYN  
ATOM    316    C GLU    35     -26.104 -84.774 -24.991  1.00  0.00      BSYN  
ATOM    317    O GLU    35     -25.084 -85.323 -24.580  1.00  0.00      BSYN  
ATOM    318    N GLY    36     -26.052 -83.499 -25.480  1.00  0.00      BSYN  
ATOM    319    H GLY    36     -26.907 -83.143 -25.800  1.00  0.00      BSYN  
ATOM    320   CA GLY    36     -24.948 -82.653 -25.085  1.00  0.00      BSYN  
ATOM    321    C GLY    36     -25.139 -81.695 -23.895  1.00  0.00      BSYN  
ATOM    322    O GLY    36     -25.942 -80.833 -23.893  1.00  0.00      BSYN  
ATOM    323    N VAL    37     -24.414 -81.992 -22.799  1.00  0.00      BSYN  
ATOM    324    H VAL    37     -23.900 -82.820 -22.694  1.00  0.00      BSYN  
ATOM    325   CA VAL    37     -24.593 -81.240 -21.577  1.00  0.00      BSYN  
ATOM    326   CB VAL    37     -25.202 -81.969 -20.279  1.00  0.00      BSYN  
ATOM    327  CG1 VAL    37     -26.268 -81.063 -19.641  1.00  0.00      BSYN  
ATOM    328  CG2 VAL    37     -25.568 -83.412 -20.466  1.00  0.00      BSYN  
ATOM    329    C VAL    37     -23.353 -80.455 -21.179  1.00  0.00      BSYN  
ATOM    330    O VAL    37     -22.388 -81.066 -20.808  1.00  0.00      BSYN  
ATOM    331    N LEU    38     -23.514 -79.167 -21.269  1.00  0.00      BSYN  
ATOM    332    H LEU    38     -24.422 -78.803 -21.215  1.00  0.00      BSYN  
ATOM    333   CA LEU    38     -22.328 -78.316 -21.378  1.00  0.00      BSYN  
ATOM    334   CB LEU    38     -22.398 -77.717 -22.721  1.00  0.00      BSYN  
ATOM    335   CG LEU    38     -22.055 -78.221 -24.115  1.00  0.00      BSYN  
ATOM    336  CD1 LEU    38     -22.648 -79.607 -24.387  1.00  0.00      BSYN  
ATOM    337  CD2 LEU    38     -22.810 -77.401 -25.164  1.00  0.00      BSYN  
ATOM    338    C LEU    38     -22.397 -77.211 -20.371  1.00  0.00      BSYN  
ATOM    339    O LEU    38     -23.413 -76.491 -20.420  1.00  0.00      BSYN  
ATOM    340    N TYR    39     -21.623 -77.046 -19.385  1.00  0.00      BSYN  
ATOM    341    H TYR    39     -21.703 -76.229 -18.851  1.00  0.00      BSYN  
ATOM    342   CA TYR    39     -20.714 -78.022 -19.029  1.00  0.00      BSYN  
ATOM    343   CB TYR    39     -19.274 -77.484 -18.930  1.00  0.00      BSYN  
ATOM    344   CG TYR    39     -18.583 -77.334 -20.277  1.00  0.00      BSYN  
ATOM    345  CD1 TYR    39     -17.625 -78.272 -20.452  1.00  0.00      BSYN  
ATOM    346  CE1 TYR    39     -16.906 -78.435 -21.645  1.00  0.00      BSYN  
ATOM    347  CD2 TYR    39     -18.775 -76.358 -21.199  1.00  0.00      BSYN  
ATOM    348  CE2 TYR    39     -17.999 -76.397 -22.388  1.00  0.00      BSYN  
ATOM    349   CZ TYR    39     -17.121 -77.443 -22.603  1.00  0.00      BSYN  
ATOM    350   OH TYR    39     -16.349 -77.513 -23.810  1.00  0.00      BSYN  
ATOM    351   HH TYR    39     -16.921 -77.023 -24.405  1.00  0.00      BSYN  
ATOM    352    C TYR    39     -21.064 -78.930 -17.797  1.00  0.00      BSYN  
ATOM    353    O TYR    39     -21.436 -78.479 -16.702  1.00  0.00      BSYN  
ATOM    354    N VAL    40     -20.771 -80.230 -18.120  1.00  0.00      BSYN  
ATOM    355    H VAL    40     -20.573 -80.361 -19.070  1.00  0.00      BSYN  
ATOM    356   CA VAL    40     -20.668 -81.227 -17.125  1.00  0.00      BSYN  
ATOM    357   CB VAL    40     -21.096 -82.613 -17.659  1.00  0.00      BSYN  
ATOM    358  CG1 VAL    40     -20.220 -82.976 -18.838  1.00  0.00      BSYN  
ATOM    359  CG2 VAL    40     -21.084 -83.663 -16.567  1.00  0.00      BSYN  
ATOM    360    C VAL    40     -19.205 -81.207 -16.619  1.00  0.00      BSYN  
ATOM    361    O VAL    40     -18.147 -81.365 -17.316  1.00  0.00      BSYN  
ATOM    362    N GLY    41     -19.078 -80.787 -15.314  1.00  0.00      BSYN  
ATOM    363    H GLY    41     -19.870 -80.401 -14.884  1.00  0.00      BSYN  
ATOM    364   CA GLY    41     -17.840 -80.964 -14.438  1.00  0.00      BSYN  
ATOM    365    C GLY    41     -17.701 -79.864 -13.445  1.00  0.00      BSYN  
ATOM    366    O GLY    41     -17.423 -80.024 -12.287  1.00  0.00      BSYN  
ATOM    367    N SER    42     -17.717 -78.585 -13.805  1.00  0.00      BSYN  
ATOM    368    H SER    42     -17.841 -78.328 -14.742  1.00  0.00      BSYN  
ATOM    369   CA SER    42     -17.411 -77.527 -12.839  1.00  0.00      BSYN  
ATOM    370   CB SER    42     -16.802 -76.503 -13.754  1.00  0.00      BSYN  
ATOM    371   OG SER    42     -15.540 -76.988 -14.135  1.00  0.00      BSYN  
ATOM    372   HG SER    42     -14.940 -76.241 -14.073  1.00  0.00      BSYN  
ATOM    373    C SER    42     -18.545 -77.042 -11.960  1.00  0.00      BSYN  
ATOM    374    O SER    42     -18.730 -75.790 -11.830  1.00  0.00      BSYN  
ATOM    375    N LYS    43     -19.339 -77.882 -11.190  1.00  0.00      BSYN  
ATOM    376    H LYS    43     -19.008 -78.800 -11.095  1.00  0.00      BSYN  
ATOM    377   CA LYS    43     -20.579 -77.570 -10.624  1.00  0.00      BSYN  
ATOM    378   CB LYS    43     -21.570 -77.367 -11.757  1.00  0.00      BSYN  
ATOM    379   CG LYS    43     -22.568 -76.189 -11.478  1.00  0.00      BSYN  
ATOM    380   CD LYS    43     -23.581 -76.070 -12.620  1.00  0.00      BSYN  
ATOM    381   CE LYS    43     -24.109 -74.609 -12.712  1.00  0.00      BSYN  
ATOM    382   NZ LYS    43     -24.842 -74.482 -14.007  1.00  0.00      BSYN  
ATOM    383  HZ1 LYS    43     -24.108 -74.034 -14.591  1.00  0.00      BSYN  
ATOM    384  HZ2 LYS    43     -24.889 -75.388 -14.516  1.00  0.00      BSYN  
ATOM    385  HZ3 LYS    43     -25.779 -74.123 -13.733  1.00  0.00      BSYN  
ATOM    386    C LYS    43     -21.133 -78.697  -9.614  1.00  0.00      BSYN  
ATOM    387    O LYS    43     -21.241 -79.840 -10.032  1.00  0.00      BSYN  
ATOM    388    N THR    44     -21.410 -78.246  -8.343  1.00  0.00      BSYN  
ATOM    389    H THR    44     -21.899 -78.857  -7.754  1.00  0.00      BSYN  
ATOM    390   CA THR    44     -21.039 -76.975  -7.743  1.00  0.00      BSYN  
ATOM    391   CB THR    44     -22.146 -76.443  -6.905  1.00  0.00      BSYN  
ATOM    392  OG1 THR    44     -22.250 -77.468  -5.902  1.00  0.00      BSYN  
ATOM    393  HG1 THR    44     -21.550 -77.800  -5.336  1.00  0.00      BSYN  
ATOM    394  CG2 THR    44     -23.463 -76.423  -7.555  1.00  0.00      BSYN  
ATOM    395    C THR    44     -19.670 -77.047  -6.995  1.00  0.00      BSYN  
ATOM    396    O THR    44     -19.510 -77.880  -6.087  1.00  0.00      BSYN  
ATOM    397    N ARG    45     -18.787 -75.966  -7.207  1.00  0.00      BSYN  
ATOM    398    H ARG    45     -19.218 -75.300  -7.782  1.00  0.00      BSYN  
ATOM    399   CA ARG    45     -17.296 -76.054  -7.018  1.00  0.00      BSYN  
ATOM    400   CB ARG    45     -16.747 -75.973  -8.534  1.00  0.00      BSYN  
ATOM    401   CG ARG    45     -15.163 -76.000  -8.450  1.00  0.00      BSYN  
ATOM    402   CD ARG    45     -14.588 -75.730  -9.892  1.00  0.00      BSYN  
ATOM    403   NE ARG    45     -13.153 -75.760  -9.790  1.00  0.00      BSYN  
ATOM    404   HE ARG    45     -12.696 -76.612  -9.636  1.00  0.00      BSYN  
ATOM    405   CZ ARG    45     -12.514 -74.687 -10.170  1.00  0.00      BSYN  
ATOM    406  NH1 ARG    45     -13.096 -73.642 -10.542  1.00  0.00      BSYN  
ATOM    407 HH11 ARG    45     -12.566 -72.814 -10.726  1.00  0.00      BSYN  
ATOM    408 HH12 ARG    45     -14.071 -73.449 -10.430  1.00  0.00      BSYN  
ATOM    409  NH2 ARG    45     -11.257 -74.646  -9.960  1.00  0.00      BSYN  
ATOM    410 HH21 ARG    45     -10.762 -73.777  -9.929  1.00  0.00      BSYN  
ATOM    411 HH22 ARG    45     -10.822 -75.438  -9.532  1.00  0.00      BSYN  
ATOM    412    C ARG    45     -16.701 -74.900  -6.223  1.00  0.00      BSYN  
ATOM    413    O ARG    45     -17.295 -73.822  -6.182  1.00  0.00      BSYN  
ATOM    414    N GLU    46     -15.468 -75.074  -5.688  1.00  0.00      BSYN  
ATOM    415    H GLU    46     -15.111 -75.958  -5.915  1.00  0.00      BSYN  
ATOM    416   CA GLU    46     -14.770 -74.129  -4.861  1.00  0.00      BSYN  
ATOM    417   CB GLU    46     -14.578 -74.847  -3.553  1.00  0.00      BSYN  
ATOM    418   CG GLU    46     -15.944 -75.059  -2.789  1.00  0.00      BSYN  
ATOM    419   CD GLU    46     -15.901 -76.301  -1.845  1.00  0.00      BSYN  
ATOM    420  OE1 GLU    46     -15.679 -77.448  -2.252  1.00  0.00      BSYN  
ATOM    421  OE2 GLU    46     -16.015 -76.083  -0.650  1.00  0.00      BSYN  
ATOM    422    C GLU    46     -13.534 -73.243  -5.332  1.00  0.00      BSYN  
ATOM    423    O GLU    46     -12.559 -73.100  -4.549  1.00  0.00      BSYN  
ATOM    424    N GLY    47     -13.437 -72.614  -6.529  1.00  0.00      BSYN  
ATOM    425    H GLY    47     -14.200 -72.717  -7.135  1.00  0.00      BSYN  
ATOM    426   CA GLY    47     -12.266 -71.945  -7.003  1.00  0.00      BSYN  
ATOM    427    C GLY    47     -12.544 -70.823  -8.008  1.00  0.00      BSYN  
ATOM    428    O GLY    47     -13.595 -70.096  -7.974  1.00  0.00      BSYN  
ATOM    429    N VAL    48     -11.522 -70.488  -8.800  1.00  0.00      BSYN  
ATOM    430    H VAL    48     -10.693 -70.843  -8.417  1.00  0.00      BSYN  
ATOM    431   CA VAL    48     -11.516 -69.426  -9.740  1.00  0.00      BSYN  
ATOM    432   CB VAL    48     -10.013 -68.740  -9.783  1.00  0.00      BSYN  
ATOM    433  CG1 VAL    48      -9.740 -68.389  -8.315  1.00  0.00      BSYN  
ATOM    434  CG2 VAL    48      -8.947 -69.722 -10.229  1.00  0.00      BSYN  
ATOM    435    C VAL    48     -12.124 -69.733 -11.059  1.00  0.00      BSYN  
ATOM    436    O VAL    48     -12.575 -70.844 -11.321  1.00  0.00      BSYN  
ATOM    437    N VAL    49     -12.062 -68.729 -11.847  1.00  0.00      BSYN  
ATOM    438    H VAL    49     -11.526 -67.963 -11.553  1.00  0.00      BSYN  
ATOM    439   CA VAL    49     -12.307 -68.892 -13.252  1.00  0.00      BSYN  
ATOM    440   CB VAL    49     -12.731 -67.557 -13.850  1.00  0.00      BSYN  
ATOM    441  CG1 VAL    49     -12.753 -67.839 -15.373  1.00  0.00      BSYN  
ATOM    442  CG2 VAL    49     -14.130 -67.093 -13.466  1.00  0.00      BSYN  
ATOM    443    C VAL    49     -11.000 -69.491 -13.798  1.00  0.00      BSYN  
ATOM    444    O VAL    49      -9.950 -68.773 -13.984  1.00  0.00      BSYN  
ATOM    445    N GLN    50     -11.081 -70.786 -14.121  1.00  0.00      BSYN  
ATOM    446    H GLN    50     -11.997 -71.130 -14.057  1.00  0.00      BSYN  
ATOM    447   CA GLN    50      -9.906 -71.531 -14.510  1.00  0.00      BSYN  
ATOM    448   CB GLN    50      -9.939 -72.833 -13.748  1.00  0.00      BSYN  
ATOM    449   CG GLN    50      -8.714 -73.735 -13.595  1.00  0.00      BSYN  
ATOM    450   CD GLN    50      -7.749 -73.255 -12.527  1.00  0.00      BSYN  
ATOM    451  OE1 GLN    50      -7.960 -73.208 -11.343  1.00  0.00      BSYN  
ATOM    452  NE2 GLN    50      -6.566 -73.109 -13.106  1.00  0.00      BSYN  
ATOM    453 HE21 GLN    50      -6.411 -73.269 -14.061  1.00  0.00      BSYN  
ATOM    454 HE22 GLN    50      -5.874 -72.615 -12.620  1.00  0.00      BSYN  
ATOM    455    C GLN    50      -9.881 -71.747 -16.021  1.00  0.00      BSYN  
ATOM    456    O GLN    50     -10.753 -72.362 -16.576  1.00  0.00      BSYN  
ATOM    457    N GLY    51      -8.910 -71.225 -16.785  1.00  0.00      BSYN  
ATOM    458    H GLY    51      -8.895 -71.409 -17.748  1.00  0.00      BSYN  
ATOM    459   CA GLY    51      -7.878 -70.305 -16.242  1.00  0.00      BSYN  
ATOM    460    C GLY    51      -6.919 -69.765 -17.236  1.00  0.00      BSYN  
ATOM    461    O GLY    51      -7.249 -69.097 -18.272  1.00  0.00      BSYN  
ATOM    462    N VAL    52      -5.670 -70.079 -16.927  1.00  0.00      BSYN  
ATOM    463    H VAL    52      -5.411 -70.744 -16.256  1.00  0.00      BSYN  
ATOM    464   CA VAL    52      -4.711 -69.622 -17.940  1.00  0.00      BSYN  
ATOM    465   CB VAL    52      -3.618 -68.700 -17.379  1.00  0.00      BSYN  
ATOM    466  CG1 VAL    52      -2.617 -67.930 -18.343  1.00  0.00      BSYN  
ATOM    467  CG2 VAL    52      -4.478 -67.560 -16.748  1.00  0.00      BSYN  
ATOM    468    C VAL    52      -3.999 -70.748 -18.647  1.00  0.00      BSYN  
ATOM    469    O VAL    52      -3.329 -71.687 -18.108  1.00  0.00      BSYN  
ATOM    470    N ALA    53      -4.144 -70.601 -19.943  1.00  0.00      BSYN  
ATOM    471    H ALA    53      -4.826 -69.975 -20.265  1.00  0.00      BSYN  
ATOM    472   CA ALA    53      -3.302 -71.275 -20.860  1.00  0.00      BSYN  
ATOM    473   CB ALA    53      -3.736 -72.689 -20.984  1.00  0.00      BSYN  
ATOM    474    C ALA    53      -3.343 -70.766 -22.283  1.00  0.00      BSYN  
ATOM    475    O ALA    53      -4.317 -70.280 -22.874  1.00  0.00      BSYN  
ATOM    476    N SER    54      -2.187 -70.949 -22.948  1.00  0.00      BSYN  
ATOM    477    H SER    54      -1.375 -71.218 -22.470  1.00  0.00      BSYN  
ATOM    478   CA SER    54      -1.980 -70.405 -24.317  1.00  0.00      BSYN  
ATOM    479   CB SER    54      -0.593 -69.888 -24.703  1.00  0.00      BSYN  
ATOM    480   OG SER    54       0.452 -70.558 -23.873  1.00  0.00      BSYN  
ATOM    481   HG SER    54       1.330 -70.525 -24.259  1.00  0.00      BSYN  
ATOM    482    C SER    54      -2.351 -71.424 -25.282  1.00  0.00      BSYN  
ATOM    483    O SER    54      -1.497 -72.280 -25.691  1.00  0.00      BSYN  
ATOM    484    N VAL    55      -3.601 -71.399 -25.695  1.00  0.00      BSYN  
ATOM    485    H VAL    55      -4.125 -70.581 -25.562  1.00  0.00      BSYN  
ATOM    486   CA VAL    55      -3.931 -72.255 -26.820  1.00  0.00      BSYN  
ATOM    487   CB VAL    55      -5.446 -72.272 -26.711  1.00  0.00      BSYN  
ATOM    488  CG1 VAL    55      -6.048 -73.506 -27.534  1.00  0.00      BSYN  
ATOM    489  CG2 VAL    55      -6.002 -72.534 -25.264  1.00  0.00      BSYN  
ATOM    490    C VAL    55      -3.402 -71.556 -28.053  1.00  0.00      BSYN  
ATOM    491    O VAL    55      -4.190 -70.832 -28.753  1.00  0.00      BSYN  
ATOM    492    N ALA    56      -2.088 -71.679 -28.326  1.00  0.00      BSYN  
ATOM    493    H ALA    56      -1.442 -72.032 -27.679  1.00  0.00      BSYN  
ATOM    494   CA ALA    56      -1.520 -71.180 -29.600  1.00  0.00      BSYN  
ATOM    495   CB ALA    56      -1.021 -69.723 -29.428  1.00  0.00      BSYN  
ATOM    496    C ALA    56      -0.344 -71.981 -30.061  1.00  0.00      BSYN  
ATOM    497    O ALA    56       0.766 -71.700 -29.526  1.00  0.00      BSYN  
ATOM    498    N GLU    57      -0.640 -73.010 -30.849  1.00  0.00      BSYN  
ATOM    499    H GLU    57      -1.609 -72.971 -30.989  1.00  0.00      BSYN  
ATOM    500   CA GLU    57       0.175 -73.989 -31.512  1.00  0.00      BSYN  
ATOM    501   CB GLU    57      -0.770 -75.160 -31.962  1.00  0.00      BSYN  
ATOM    502   CG GLU    57      -1.820 -75.909 -31.073  1.00  0.00      BSYN  
ATOM    503   CD GLU    57      -2.444 -77.219 -31.619  1.00  0.00      BSYN  
ATOM    504  OE1 GLU    57      -2.682 -78.210 -30.878  1.00  0.00      BSYN  
ATOM    505  OE2 GLU    57      -2.543 -77.213 -32.878  1.00  0.00      BSYN  
ATOM    506    C GLU    57       1.076 -73.559 -32.669  1.00  0.00      BSYN  
ATOM    507    O GLU    57       1.689 -74.384 -33.425  1.00  0.00      BSYN  
ATOM    508    N LYS    58       1.042 -72.282 -32.997  1.00  0.00      BSYN  
ATOM    509    H LYS    58       0.513 -71.876 -32.278  1.00  0.00      BSYN  
ATOM    510   CA LYS    58       1.934 -71.553 -34.006  1.00  0.00      BSYN  
ATOM    511   CB LYS    58       2.855 -70.594 -33.058  1.00  0.00      BSYN  
ATOM    512   CG LYS    58       2.116 -69.551 -32.226  1.00  0.00      BSYN  
ATOM    513   CD LYS    58       3.031 -68.664 -31.331  1.00  0.00      BSYN  
ATOM    514   CE LYS    58       3.666 -69.465 -30.172  1.00  0.00      BSYN  
ATOM    515   NZ LYS    58       4.193 -68.582 -29.077  1.00  0.00      BSYN  
ATOM    516  HZ1 LYS    58       4.591 -69.007 -28.215  1.00  0.00      BSYN  
ATOM    517  HZ2 LYS    58       4.737 -67.856 -29.585  1.00  0.00      BSYN  
ATOM    518  HZ3 LYS    58       3.443 -67.950 -28.732  1.00  0.00      BSYN  
ATOM    519    C LYS    58       2.895 -72.405 -34.897  1.00  0.00      BSYN  
ATOM    520    O LYS    58       3.988 -72.763 -34.364  1.00  0.00      BSYN  
ATOM    521    N THR    59       2.734 -72.675 -36.227  1.00  0.00      BSYN  
ATOM    522    H THR    59       3.382 -73.321 -36.578  1.00  0.00      BSYN  
ATOM    523   CA THR    59       1.721 -72.172 -37.120  1.00  0.00      BSYN  
ATOM    524   CB THR    59       2.503 -71.291 -38.269  1.00  0.00      BSYN  
ATOM    525  OG1 THR    59       1.520 -70.492 -38.927  1.00  0.00      BSYN  
ATOM    526  HG1 THR    59       1.149 -70.932 -39.695  1.00  0.00      BSYN  
ATOM    527  CG2 THR    59       3.519 -72.013 -39.112  1.00  0.00      BSYN  
ATOM    528    C THR    59       0.789 -73.177 -37.695  1.00  0.00      BSYN  
ATOM    529    O THR    59       0.515 -73.316 -38.920  1.00  0.00      BSYN  
ATOM    530    N LYS    60       0.278 -73.826 -36.653  1.00  0.00      BSYN  
ATOM    531    H LYS    60       0.602 -73.550 -35.770  1.00  0.00      BSYN  
ATOM    532   CA LYS    60      -0.821 -74.766 -36.709  1.00  0.00      BSYN  
ATOM    533   CB LYS    60      -0.278 -75.958 -36.051  1.00  0.00      BSYN  
ATOM    534   CG LYS    60      -1.268 -77.112 -36.154  1.00  0.00      BSYN  
ATOM    535   CD LYS    60      -0.718 -78.502 -35.660  1.00  0.00      BSYN  
ATOM    536   CE LYS    60      -1.775 -79.631 -35.692  1.00  0.00      BSYN  
ATOM    537   NZ LYS    60      -2.468 -79.619 -34.405  1.00  0.00      BSYN  
ATOM    538  HZ1 LYS    60      -3.112 -80.436 -34.386  1.00  0.00      BSYN  
ATOM    539  HZ2 LYS    60      -1.690 -79.568 -33.717  1.00  0.00      BSYN  
ATOM    540  HZ3 LYS    60      -3.020 -78.741 -34.476  1.00  0.00      BSYN  
ATOM    541    C LYS    60      -2.211 -74.307 -36.305  1.00  0.00      BSYN  
ATOM    542    O LYS    60      -3.206 -74.142 -37.028  1.00  0.00      BSYN  
ATOM    543    N GLU    61      -2.285 -73.883 -35.004  1.00  0.00      BSYN  
ATOM    544    H GLU    61      -1.613 -74.223 -34.376  1.00  0.00      BSYN  
ATOM    545   CA GLU    61      -3.532 -73.424 -34.533  1.00  0.00      BSYN  
ATOM    546   CB GLU    61      -4.100 -74.559 -33.698  1.00  0.00      BSYN  
ATOM    547   CG GLU    61      -5.633 -74.408 -33.395  1.00  0.00      BSYN  
ATOM    548   CD GLU    61      -6.190 -75.788 -33.017  1.00  0.00      BSYN  
ATOM    549  OE1 GLU    61      -6.972 -75.729 -32.030  1.00  0.00      BSYN  
ATOM    550  OE2 GLU    61      -5.822 -76.793 -33.671  1.00  0.00      BSYN  
ATOM    551    C GLU    61      -3.612 -72.052 -33.756  1.00  0.00      BSYN  
ATOM    552    O GLU    61      -2.822 -71.704 -32.819  1.00  0.00      BSYN  
ATOM    553    N GLN    62      -4.745 -71.413 -34.062  1.00  0.00      BSYN  
ATOM    554    H GLN    62      -5.246 -71.696 -34.856  1.00  0.00      BSYN  
ATOM    555   CA GLN    62      -5.094 -70.116 -33.345  1.00  0.00      BSYN  
ATOM    556   CB GLN    62      -5.009 -68.845 -34.103  1.00  0.00      BSYN  
ATOM    557   CG GLN    62      -3.580 -68.399 -34.191  1.00  0.00      BSYN  
ATOM    558   CD GLN    62      -2.865 -67.718 -32.976  1.00  0.00      BSYN  
ATOM    559  OE1 GLN    62      -2.473 -66.572 -33.036  1.00  0.00      BSYN  
ATOM    560  NE2 GLN    62      -2.687 -68.414 -31.902  1.00  0.00      BSYN  
ATOM    561 HE21 GLN    62      -2.884 -69.371 -31.987  1.00  0.00      BSYN  
ATOM    562 HE22 GLN    62      -2.295 -67.901 -31.165  1.00  0.00      BSYN  
ATOM    563    C GLN    62      -6.407 -70.345 -32.843  1.00  0.00      BSYN  
ATOM    564    O GLN    62      -7.445 -70.288 -33.505  1.00  0.00      BSYN  
ATOM    565    N ALA    63      -6.394 -70.777 -31.579  1.00  0.00      BSYN  
ATOM    566    H ALA    63      -5.553 -70.997 -31.126  1.00  0.00      BSYN  
ATOM    567   CA ALA    63      -7.701 -70.894 -30.952  1.00  0.00      BSYN  
ATOM    568   CB ALA    63      -7.940 -72.186 -30.281  1.00  0.00      BSYN  
ATOM    569    C ALA    63      -8.130 -69.730 -30.023  1.00  0.00      BSYN  
ATOM    570    O ALA    63      -7.689 -69.604 -28.903  1.00  0.00      BSYN  
ATOM    571    N SER    64      -9.135 -68.994 -30.544  1.00  0.00      BSYN  
ATOM    572    H SER    64      -9.602 -69.596 -31.160  1.00  0.00      BSYN  
ATOM    573   CA SER    64      -9.562 -67.828 -29.975  1.00  0.00      BSYN  
ATOM    574   CB SER    64      -9.119 -66.569 -30.936  1.00  0.00      BSYN  
ATOM    575   OG SER    64      -9.858 -66.598 -32.145  1.00  0.00      BSYN  
ATOM    576   HG SER    64      -9.725 -65.842 -32.722  1.00  0.00      BSYN  
ATOM    577    C SER    64     -10.986 -67.838 -29.642  1.00  0.00      BSYN  
ATOM    578    O SER    64     -11.757 -68.793 -29.930  1.00  0.00      BSYN  
ATOM    579    N HIS    65     -11.459 -66.760 -29.044  1.00  0.00      BSYN  
ATOM    580    H HIS    65     -10.876 -66.008 -28.810  1.00  0.00      BSYN  
ATOM    581   CA HIS    65     -12.795 -66.748 -28.382  1.00  0.00      BSYN  
ATOM    582   CB HIS    65     -12.643 -66.407 -26.886  1.00  0.00      BSYN  
ATOM    583   CG HIS    65     -13.358 -67.433 -26.058  1.00  0.00      BSYN  
ATOM    584  ND1 HIS    65     -14.371 -66.993 -25.277  1.00  0.00      BSYN  
ATOM    585  HD1 HIS    65     -15.029 -66.291 -25.464  1.00  0.00      BSYN  
ATOM    586  CD2 HIS    65     -12.843 -68.493 -25.414  1.00  0.00      BSYN  
ATOM    587  NE2 HIS    65     -13.531 -68.581 -24.259  1.00  0.00      BSYN  
ATOM    588  CE1 HIS    65     -14.486 -67.653 -24.138  1.00  0.00      BSYN  
ATOM    589    C HIS    65     -13.768 -65.808 -29.081  1.00  0.00      BSYN  
ATOM    590    O HIS    65     -13.691 -64.598 -28.900  1.00  0.00      BSYN  
ATOM    591    N LEU    66     -14.816 -66.191 -29.842  1.00  0.00      BSYN  
ATOM    592    H LEU    66     -15.219 -65.470 -30.369  1.00  0.00      BSYN  
ATOM    593   CA LEU    66     -15.216 -67.534 -30.056  1.00  0.00      BSYN  
ATOM    594   CB LEU    66     -16.499 -67.874 -29.229  1.00  0.00      BSYN  
ATOM    595   CG LEU    66     -16.976 -69.432 -29.177  1.00  0.00      BSYN  
ATOM    596  CD1 LEU    66     -16.246 -70.187 -28.085  1.00  0.00      BSYN  
ATOM    597  CD2 LEU    66     -18.501 -69.506 -29.049  1.00  0.00      BSYN  
ATOM    598    C LEU    66     -15.487 -67.717 -31.538  1.00  0.00      BSYN  
ATOM    599    O LEU    66     -16.404 -67.210 -32.220  1.00  0.00      BSYN  
ATOM    600    N GLY    67     -14.488 -68.501 -31.941  1.00  0.00      BSYN  
ATOM    601    H GLY    67     -13.834 -68.636 -31.223  1.00  0.00      BSYN  
ATOM    602   CA GLY    67     -14.380 -68.916 -33.367  1.00  0.00      BSYN  
ATOM    603    C GLY    67     -13.087 -69.688 -33.632  1.00  0.00      BSYN  
ATOM    604    O GLY    67     -12.122 -69.587 -32.908  1.00  0.00      BSYN  
ATOM    605    N GLY    68     -13.015 -70.400 -34.720  1.00  0.00      BSYN  
ATOM    606    H GLY    68     -12.120 -70.666 -35.019  1.00  0.00      BSYN  
ATOM    607   CA GLY    68     -14.102 -70.719 -35.588  1.00  0.00      BSYN  
ATOM    608    C GLY    68     -13.612 -71.427 -36.835  1.00  0.00      BSYN  
ATOM    609    O GLY    68     -13.971 -72.523 -37.242  1.00  0.00      BSYN  
ATOM    610    N ALA    69     -12.633 -70.697 -37.560  1.00  0.00      BSYN  
ATOM    611    H ALA    69     -12.386 -69.791 -37.280  1.00  0.00      BSYN  
ATOM    612   CA ALA    69     -12.158 -71.253 -38.750  1.00  0.00      BSYN  
ATOM    613   CB ALA    69     -12.681 -70.259 -39.864  1.00  0.00      BSYN  
ATOM    614    C ALA    69     -10.664 -71.247 -38.768  1.00  0.00      BSYN  
ATOM    615    O ALA    69     -10.044 -70.194 -38.863  1.00  0.00      BSYN  
ATOM    616    N VAL    70     -10.043 -72.349 -38.487  1.00  0.00      BSYN  
ATOM    617    H VAL    70     -10.441 -73.117 -38.026  1.00  0.00      BSYN  
ATOM    618   CA VAL    70      -8.626 -72.412 -38.631  1.00  0.00      BSYN  
ATOM    619   CB VAL    70      -7.851 -73.387 -37.813  1.00  0.00      BSYN  
ATOM    620  CG1 VAL    70      -6.391 -73.138 -37.846  1.00  0.00      BSYN  
ATOM    621  CG2 VAL    70      -8.401 -73.296 -36.369  1.00  0.00      BSYN  
ATOM    622    C VAL    70      -8.263 -72.462 -40.130  1.00  0.00      BSYN  
ATOM    623    O VAL    70      -7.538 -71.576 -40.641  1.00  0.00      BSYN  
ATOM    624    N PHE    71      -8.878 -73.478 -40.778  1.00  0.00      BSYN  
ATOM    625    H PHE    71      -9.535 -73.923 -40.203  1.00  0.00      BSYN  
ATOM    626   CA PHE    71      -8.350 -73.774 -42.090  1.00  0.00      BSYN  
ATOM    627   CB PHE    71      -8.891 -75.186 -42.380  1.00  0.00      BSYN  
ATOM    628   CG PHE    71      -8.457 -76.115 -41.255  1.00  0.00      BSYN  
ATOM    629  CD1 PHE    71      -9.353 -76.249 -40.260  1.00  0.00      BSYN  
ATOM    630  CD2 PHE    71      -7.096 -76.532 -41.177  1.00  0.00      BSYN  
ATOM    631  CE1 PHE    71      -8.885 -76.918 -39.132  1.00  0.00      BSYN  
ATOM    632  CE2 PHE    71      -6.764 -77.301 -40.134  1.00  0.00      BSYN  
ATOM    633   CZ PHE    71      -7.681 -77.457 -39.117  1.00  0.00      BSYN  
ATOM    634    C PHE    71      -8.709 -72.846 -43.162  1.00  0.00      BSYN  
ATOM    635    O PHE    71      -9.734 -72.917 -43.749  1.00  0.00      BSYN  
ATOM    636    N SER    72      -7.747 -71.942 -43.428  1.00  0.00      BSYN  
ATOM    637    H SER    72      -6.957 -71.981 -42.850  1.00  0.00      BSYN  
ATOM    638   CA SER    72      -7.917 -70.876 -44.358  1.00  0.00      BSYN  
ATOM    639   CB SER    72      -7.304 -69.529 -43.772  1.00  0.00      BSYN  
ATOM    640   OG SER    72      -7.784 -68.925 -42.554  1.00  0.00      BSYN  
ATOM    641   HG SER    72      -7.697 -69.435 -41.745  1.00  0.00      BSYN  
ATOM    642    C SER    72      -7.437 -71.190 -45.779  1.00  0.00      BSYN  
ATOM    643    O SER    72      -6.896 -70.336 -46.554  1.00  0.00      BSYN  
ATOM    644    N GLY    73      -7.399 -72.502 -46.151  1.00  0.00      BSYN  
ATOM    645    H GLY    73      -7.574 -73.221 -45.509  1.00  0.00      BSYN  
ATOM    646   CA GLY    73      -7.173 -72.850 -47.552  1.00  0.00      BSYN  
ATOM    647    C GLY    73      -5.775 -73.402 -47.772  1.00  0.00      BSYN  
ATOM    648    O GLY    73      -5.383 -74.579 -47.702  1.00  0.00      BSYN  
ATOM    649    N ALA    74      -4.992 -72.370 -48.214  1.00  0.00      BSYN  
ATOM    650    H ALA    74      -5.246 -71.844 -49.001  1.00  0.00      BSYN  
ATOM    651   CA ALA    74      -3.580 -72.441 -47.976  1.00  0.00      BSYN  
ATOM    652   CB ALA    74      -2.918 -71.121 -48.535  1.00  0.00      BSYN  
ATOM    653    C ALA    74      -2.991 -72.765 -46.616  1.00  0.00      BSYN  
ATOM    654    O ALA    74      -3.671 -72.456 -45.673  1.00  0.00      BSYN  
ATOM    655    N GLY    75      -1.787 -73.309 -46.387  1.00  0.00      BSYN  
ATOM    656    H GLY    75      -1.321 -73.338 -45.526  1.00  0.00      BSYN  
ATOM    657   CA GLY    75      -1.252 -74.015 -47.504  1.00  0.00      BSYN  
ATOM    658    C GLY    75       0.207 -73.753 -47.569  1.00  0.00      BSYN  
ATOM    659    O GLY    75       1.003 -74.601 -48.022  1.00  0.00      BSYN  
ATOM    660    N ASN    76       0.677 -72.543 -47.275  1.00  0.00      BSYN  
ATOM    661    H ASN    76       0.053 -71.868 -46.936  1.00  0.00      BSYN  
ATOM    662   CA ASN    76       2.081 -72.283 -47.200  1.00  0.00      BSYN  
ATOM    663   CB ASN    76       2.096 -70.823 -47.464  1.00  0.00      BSYN  
ATOM    664   CG ASN    76       3.435 -70.247 -47.886  1.00  0.00      BSYN  
ATOM    665  OD1 ASN    76       4.341 -70.032 -47.123  1.00  0.00      BSYN  
ATOM    666  ND2 ASN    76       3.428 -69.780 -49.130  1.00  0.00      BSYN  
ATOM    667 HD21 ASN    76       4.223 -69.458 -49.603  1.00  0.00      BSYN  
ATOM    668 HD22 ASN    76       2.583 -69.414 -49.465  1.00  0.00      BSYN  
ATOM    669    C ASN    76       2.587 -72.616 -45.796  1.00  0.00      BSYN  
ATOM    670    O ASN    76       3.772 -72.854 -45.519  1.00  0.00      BSYN  
ATOM    671    N ILE    77       1.616 -72.593 -44.833  1.00  0.00      BSYN  
ATOM    672    H ILE    77       0.767 -72.173 -45.083  1.00  0.00      BSYN  
ATOM    673   CA ILE    77       1.855 -72.855 -43.435  1.00  0.00      BSYN  
ATOM    674   CB ILE    77       0.905 -71.925 -42.590  1.00  0.00      BSYN  
ATOM    675  CG2 ILE    77       1.333 -70.529 -42.526  1.00  0.00      BSYN  
ATOM    676  CG1 ILE    77      -0.488 -72.004 -43.081  1.00  0.00      BSYN  
ATOM    677   CD ILE    77      -1.464 -71.609 -41.954  1.00  0.00      BSYN  
ATOM    678    C ILE    77       1.732 -74.304 -43.020  1.00  0.00      BSYN  
ATOM    679    O ILE    77       1.383 -75.156 -43.791  1.00  0.00      BSYN  
ATOM    680    N ALA    78       1.906 -74.526 -41.725  1.00  0.00      BSYN  
ATOM    681    H ALA    78       1.904 -73.758 -41.118  1.00  0.00      BSYN  
ATOM    682   CA ALA    78       1.856 -75.906 -41.101  1.00  0.00      BSYN  
ATOM    683   CB ALA    78       2.702 -75.805 -39.730  1.00  0.00      BSYN  
ATOM    684    C ALA    78       0.439 -76.498 -40.778  1.00  0.00      BSYN  
ATOM    685    O ALA    78       0.288 -77.786 -40.555  1.00  0.00      BSYN  
ATOM    686    N ALA    79      -0.566 -75.616 -40.748  1.00  0.00      BSYN  
ATOM    687    H ALA    79      -0.304 -74.676 -40.830  1.00  0.00      BSYN  
ATOM    688   CA ALA    79      -2.003 -75.928 -40.605  1.00  0.00      BSYN  
ATOM    689   CB ALA    79      -2.809 -74.582 -40.298  1.00  0.00      BSYN  
ATOM    690    C ALA    79      -2.708 -76.793 -41.777  1.00  0.00      BSYN  
ATOM    691    O ALA    79      -3.355 -77.815 -41.536  1.00  0.00      BSYN  
ATOM    692    N ALA    80      -2.394 -76.502 -43.011  1.00  0.00      BSYN  
ATOM    693    H ALA    80      -1.669 -75.855 -43.137  1.00  0.00      BSYN  
ATOM    694   CA ALA    80      -3.047 -77.219 -44.189  1.00  0.00      BSYN  
ATOM    695   CB ALA    80      -3.073 -76.419 -45.540  1.00  0.00      BSYN  
ATOM    696    C ALA    80      -1.929 -78.235 -44.471  1.00  0.00      BSYN  
ATOM    697    O ALA    80      -0.633 -77.998 -44.463  1.00  0.00      BSYN  
ATOM    698    N THR    81      -2.526 -79.406 -44.668  1.00  0.00      BSYN  
ATOM    699    H THR    81      -3.495 -79.508 -44.565  1.00  0.00      BSYN  
ATOM    700   CA THR    81      -1.745 -80.529 -45.093  1.00  0.00      BSYN  
ATOM    701   CB THR    81      -2.687 -81.799 -44.927  1.00  0.00      BSYN  
ATOM    702  OG1 THR    81      -3.308 -81.800 -43.643  1.00  0.00      BSYN  
ATOM    703  HG1 THR    81      -3.877 -82.543 -43.426  1.00  0.00      BSYN  
ATOM    704  CG2 THR    81      -2.171 -83.128 -45.108  1.00  0.00      BSYN  
ATOM    705    C THR    81      -1.332 -80.617 -46.599  1.00  0.00      BSYN  
ATOM    706    O THR    81      -2.018 -80.280 -47.506  1.00  0.00      BSYN  
ATOM    707    N GLY    82      -0.224 -81.379 -46.874  1.00  0.00      BSYN  
ATOM    708    H GLY    82       0.271 -81.741 -46.110  1.00  0.00      BSYN  
ATOM    709   CA GLY    82       0.368 -81.323 -48.174  1.00  0.00      BSYN  
ATOM    710    C GLY    82       1.537 -80.421 -48.318  1.00  0.00      BSYN  
ATOM    711    O GLY    82       1.461 -79.190 -48.152  1.00  0.00      BSYN  
ATOM    712    N LEU    83       2.705 -80.901 -48.703  1.00  0.00      BSYN  
ATOM    713    H LEU    83       3.486 -80.311 -48.751  1.00  0.00      BSYN  
ATOM    714   CA LEU    83       2.922 -82.226 -49.350  1.00  0.00      BSYN  
ATOM    715   CB LEU    83       4.283 -82.297 -50.087  1.00  0.00      BSYN  
ATOM    716   CG LEU    83       4.445 -81.608 -51.460  1.00  0.00      BSYN  
ATOM    717  CD1 LEU    83       5.805 -81.791 -52.033  1.00  0.00      BSYN  
ATOM    718  CD2 LEU    83       3.289 -81.876 -52.324  1.00  0.00      BSYN  
ATOM    719    C LEU    83       2.937 -83.268 -48.246  1.00  0.00      BSYN  
ATOM    720    O LEU    83       2.727 -84.470 -48.456  1.00  0.00      BSYN  
ATOM    721    N VAL    84       3.485 -82.884 -47.086  1.00  0.00      BSYN  
ATOM    722    H VAL    84       3.699 -81.936 -46.964  1.00  0.00      BSYN  
ATOM    723   CA VAL    84       3.694 -83.859 -46.076  1.00  0.00      BSYN  
ATOM    724   CB VAL    84       4.794 -83.324 -45.109  1.00  0.00      BSYN  
ATOM    725  CG1 VAL    84       6.133 -83.173 -45.985  1.00  0.00      BSYN  
ATOM    726  CG2 VAL    84       4.520 -82.056 -44.409  1.00  0.00      BSYN  
ATOM    727    C VAL    84       2.539 -84.303 -45.181  1.00  0.00      BSYN  
ATOM    728    O VAL    84       1.726 -83.463 -44.782  1.00  0.00      BSYN  
ATOM    729    N LYS    85       2.447 -85.539 -44.679  1.00  0.00      BSYN  
ATOM    730    H LYS    85       2.088 -85.759 -43.794  1.00  0.00      BSYN  
ATOM    731   CA LYS    85       3.143 -86.764 -45.074  1.00  0.00      BSYN  
ATOM    732   CB LYS    85       3.940 -87.230 -43.822  1.00  0.00      BSYN  
ATOM    733   CG LYS    85       4.566 -86.228 -42.871  1.00  0.00      BSYN  
ATOM    734   CD LYS    85       5.214 -87.069 -41.785  1.00  0.00      BSYN  
ATOM    735   CE LYS    85       6.724 -87.283 -41.775  1.00  0.00      BSYN  
ATOM    736   NZ LYS    85       7.391 -86.137 -42.242  1.00  0.00      BSYN  
ATOM    737  HZ1 LYS    85       8.356 -86.508 -42.349  1.00  0.00      BSYN  
ATOM    738  HZ2 LYS    85       6.852 -85.842 -43.081  1.00  0.00      BSYN  
ATOM    739  HZ3 LYS    85       7.463 -85.322 -41.600  1.00  0.00      BSYN  
ATOM    740    C LYS    85       2.103 -87.790 -45.636  1.00  0.00      BSYN  
ATOM    741    O LYS    85       2.541 -88.743 -46.233  1.00  0.00      BSYN  
ATOM    742    N ARG    86       0.788 -87.848 -45.512  1.00  0.00      BSYN  
ATOM    743    H ARG    86       0.385 -88.148 -46.353  1.00  0.00      BSYN  
ATOM    744   CA ARG    86      -0.031 -87.379 -44.364  1.00  0.00      BSYN  
ATOM    745   CB ARG    86      -1.475 -87.454 -44.838  1.00  0.00      BSYN  
ATOM    746   CG ARG    86      -2.114 -88.470 -45.673  1.00  0.00      BSYN  
ATOM    747   CD ARG    86      -3.601 -88.249 -45.851  1.00  0.00      BSYN  
ATOM    748   NE ARG    86      -4.284 -89.522 -46.121  1.00  0.00      BSYN  
ATOM    749   HE ARG    86      -3.860 -90.325 -45.753  1.00  0.00      BSYN  
ATOM    750   CZ ARG    86      -5.464 -89.490 -46.697  1.00  0.00      BSYN  
ATOM    751  NH1 ARG    86      -6.078 -90.701 -46.839  1.00  0.00      BSYN  
ATOM    752 HH11 ARG    86      -6.933 -90.752 -47.354  1.00  0.00      BSYN  
ATOM    753 HH12 ARG    86      -5.777 -91.575 -46.459  1.00  0.00      BSYN  
ATOM    754  NH2 ARG    86      -6.122 -88.393 -47.013  1.00  0.00      BSYN  
ATOM    755 HH21 ARG    86      -7.071 -88.485 -47.314  1.00  0.00      BSYN  
ATOM    756 HH22 ARG    86      -5.840 -87.491 -46.685  1.00  0.00      BSYN  
ATOM    757    C ARG    86       0.117 -88.205 -43.110  1.00  0.00      BSYN  
ATOM    758    O ARG    86       0.462 -89.401 -43.113  1.00  0.00      BSYN  
ATOM    759    N GLU    87      -0.042 -87.469 -41.966  1.00  0.00      BSYN  
ATOM    760    H GLU    87      -0.408 -86.560 -41.942  1.00  0.00      BSYN  
ATOM    761   CA GLU    87       0.056 -88.151 -40.650  1.00  0.00      BSYN  
ATOM    762   CB GLU    87       0.518 -87.127 -39.528  1.00  0.00      BSYN  
ATOM    763   CG GLU    87       1.840 -86.359 -39.738  1.00  0.00      BSYN  
ATOM    764   CD GLU    87       1.507 -84.922 -40.165  1.00  0.00      BSYN  
ATOM    765  OE1 GLU    87       1.273 -84.709 -41.337  1.00  0.00      BSYN  
ATOM    766  OE2 GLU    87       1.789 -83.965 -39.382  1.00  0.00      BSYN  
ATOM    767    C GLU    87      -1.185 -88.905 -40.220  1.00  0.00      BSYN  
ATOM    768    O GLU    87      -2.211 -89.025 -40.846  1.00  0.00      BSYN  
ATOM    769    N GLU    88      -0.950 -89.594 -39.119  1.00  0.00      BSYN  
ATOM    770    H GLU    88      -0.063 -89.721 -38.722  1.00  0.00      BSYN  
ATOM    771   CA GLU    88      -1.907 -90.483 -38.575  1.00  0.00      BSYN  
ATOM    772   CB GLU    88      -1.287 -91.660 -37.703  1.00  0.00      BSYN  
ATOM    773   CG GLU    88      -0.184 -92.504 -38.427  1.00  0.00      BSYN  
ATOM    774   CD GLU    88       1.218 -91.983 -38.126  1.00  0.00      BSYN  
ATOM    775  OE1 GLU    88       1.726 -91.144 -38.909  1.00  0.00      BSYN  
ATOM    776  OE2 GLU    88       1.818 -92.287 -37.097  1.00  0.00      BSYN  
ATOM    777    C GLU    88      -2.930 -89.779 -37.647  1.00  0.00      BSYN  
ATOM    778    O GLU    88      -2.691 -89.660 -36.453  1.00  0.00      BSYN  
ATOM    779    N PHE    89      -3.960 -89.291 -38.387  1.00  0.00      BSYN  
ATOM    780    H PHE    89      -3.714 -88.962 -39.277  1.00  0.00      BSYN  
ATOM    781   CA PHE    89      -5.248 -88.846 -37.800  1.00  0.00      BSYN  
ATOM    782   CB PHE    89      -6.126 -88.629 -39.095  1.00  0.00      BSYN  
ATOM    783   CG PHE    89      -6.441 -87.232 -39.686  1.00  0.00      BSYN  
ATOM    784  CD1 PHE    89      -6.056 -86.827 -40.988  1.00  0.00      BSYN  
ATOM    785  CD2 PHE    89      -7.035 -86.195 -38.906  1.00  0.00      BSYN  
ATOM    786  CE1 PHE    89      -6.372 -85.600 -41.556  1.00  0.00      BSYN  
ATOM    787  CE2 PHE    89      -7.182 -84.935 -39.366  1.00  0.00      BSYN  
ATOM    788   CZ PHE    89      -6.867 -84.613 -40.719  1.00  0.00      BSYN  
ATOM    789    C PHE    89      -6.099 -89.630 -36.785  1.00  0.00      BSYN  
ATOM    790    O PHE    89      -6.023 -90.923 -36.841  1.00  0.00      BSYN  
ATOM    791    N PRO    90      -6.801 -88.920 -35.910  1.00  0.00      BSYN  
ATOM    792   CD PRO    90      -6.571 -87.464 -35.629  1.00  0.00      BSYN  
ATOM    793   CA PRO    90      -7.675 -89.474 -34.915  1.00  0.00      BSYN  
ATOM    794   CB PRO    90      -8.279 -88.211 -34.147  1.00  0.00      BSYN  
ATOM    795   CG PRO    90      -7.172 -87.236 -34.309  1.00  0.00      BSYN  
ATOM    796    C PRO    90      -8.853 -90.241 -35.510  1.00  0.00      BSYN  
ATOM    797    O PRO    90      -9.453 -89.769 -36.487  1.00  0.00      BSYN  
ATOM    798    N THR    91      -9.205 -91.375 -34.946  1.00  0.00      BSYN  
ATOM    799    H THR    91      -8.880 -91.615 -34.053  1.00  0.00      BSYN  
ATOM    800   CA THR    91     -10.354 -92.139 -35.342  1.00  0.00      BSYN  
ATOM    801   CB THR    91     -10.275 -93.695 -35.102  1.00  0.00      BSYN  
ATOM    802  OG1 THR    91     -10.260 -93.810 -33.652  1.00  0.00      BSYN  
ATOM    803  HG1 THR    91      -9.854 -94.668 -33.508  1.00  0.00      BSYN  
ATOM    804  CG2 THR    91      -9.071 -94.408 -35.668  1.00  0.00      BSYN  
ATOM    805    C THR    91     -11.773 -91.563 -35.003  1.00  0.00      BSYN  
ATOM    806    O THR    91     -12.787 -91.877 -35.685  1.00  0.00      BSYN  
ATOM    807    N ASP    92     -11.831 -90.739 -33.949  1.00  0.00      BSYN  
ATOM    808    H ASP    92     -10.976 -90.361 -33.655  1.00  0.00      BSYN  
ATOM    809   CA ASP    92     -13.097 -90.536 -33.328  1.00  0.00      BSYN  
ATOM    810   CB ASP    92     -13.070 -90.920 -31.915  1.00  0.00      BSYN  
ATOM    811   CG ASP    92     -14.304 -91.626 -31.446  1.00  0.00      BSYN  
ATOM    812  OD1 ASP    92     -15.247 -90.919 -31.081  1.00  0.00      BSYN  
ATOM    813  OD2 ASP    92     -14.331 -92.862 -31.497  1.00  0.00      BSYN  
ATOM    814    C ASP    92     -13.651 -89.092 -33.558  1.00  0.00      BSYN  
ATOM    815    O ASP    92     -13.060 -88.044 -33.467  1.00  0.00      BSYN  
ATOM    816    N LEU    93     -14.920 -89.150 -33.964  1.00  0.00      BSYN  
ATOM    817    H LEU    93     -15.501 -89.940 -33.961  1.00  0.00      BSYN  
ATOM    818   CA LEU    93     -15.523 -87.949 -34.549  1.00  0.00      BSYN  
ATOM    819   CB LEU    93     -16.415 -88.476 -35.648  1.00  0.00      BSYN  
ATOM    820   CG LEU    93     -15.822 -88.675 -37.204  1.00  0.00      BSYN  
ATOM    821  CD1 LEU    93     -15.345 -87.378 -37.878  1.00  0.00      BSYN  
ATOM    822  CD2 LEU    93     -14.572 -89.495 -37.278  1.00  0.00      BSYN  
ATOM    823    C LEU    93     -16.288 -86.973 -33.588  1.00  0.00      BSYN  
ATOM    824    O LEU    93     -16.955 -87.464 -32.672  1.00  0.00      BSYN  
ATOM    825    N LYS    94     -16.135 -85.627 -33.596  1.00  0.00      BSYN  
ATOM    826    H LYS    94     -16.576 -84.983 -33.002  1.00  0.00      BSYN  
ATOM    827   CA LYS    94     -15.082 -84.976 -34.405  1.00  0.00      BSYN  
ATOM    828   CB LYS    94     -15.714 -83.727 -34.945  1.00  0.00      BSYN  
ATOM    829   CG LYS    94     -16.427 -82.737 -34.110  1.00  0.00      BSYN  
ATOM    830   CD LYS    94     -16.433 -81.359 -34.736  1.00  0.00      BSYN  
ATOM    831   CE LYS    94     -17.110 -80.362 -33.820  1.00  0.00      BSYN  
ATOM    832   NZ LYS    94     -16.909 -78.979 -34.036  1.00  0.00      BSYN  
ATOM    833  HZ1 LYS    94     -16.973 -78.416 -33.164  1.00  0.00      BSYN  
ATOM    834  HZ2 LYS    94     -15.929 -78.869 -34.366  1.00  0.00      BSYN  
ATOM    835  HZ3 LYS    94     -17.582 -78.569 -34.716  1.00  0.00      BSYN  
ATOM    836    C LYS    94     -13.720 -84.594 -33.661  1.00  0.00      BSYN  
ATOM    837    O LYS    94     -13.821 -84.084 -32.515  1.00  0.00      BSYN  
ATOM    838    N PRO    95     -12.508 -84.679 -34.357  1.00  0.00      BSYN  
ATOM    839   CD PRO    95     -12.402 -84.480 -35.774  1.00  0.00      BSYN  
ATOM    840   CA PRO    95     -11.226 -84.338 -33.844  1.00  0.00      BSYN  
ATOM    841   CB PRO    95     -10.364 -83.780 -34.941  1.00  0.00      BSYN  
ATOM    842   CG PRO    95     -10.959 -84.624 -36.059  1.00  0.00      BSYN  
ATOM    843    C PRO    95     -10.976 -83.528 -32.616  1.00  0.00      BSYN  
ATOM    844    O PRO    95     -10.186 -83.841 -31.735  1.00  0.00      BSYN  
ATOM    845    N GLU    96     -11.699 -82.401 -32.656  1.00  0.00      BSYN  
ATOM    846    H GLU    96     -12.273 -82.298 -33.443  1.00  0.00      BSYN  
ATOM    847   CA GLU    96     -11.425 -81.209 -31.851  1.00  0.00      BSYN  
ATOM    848   CB GLU    96     -12.288 -80.013 -32.296  1.00  0.00      BSYN  
ATOM    849   CG GLU    96     -12.062 -79.490 -33.746  1.00  0.00      BSYN  
ATOM    850   CD GLU    96     -12.899 -78.353 -34.249  1.00  0.00      BSYN  
ATOM    851  OE1 GLU    96     -12.353 -77.214 -34.462  1.00  0.00      BSYN  
ATOM    852  OE2 GLU    96     -14.087 -78.583 -34.392  1.00  0.00      BSYN  
ATOM    853    C GLU    96     -11.792 -81.361 -30.385  1.00  0.00      BSYN  
ATOM    854    O GLU    96     -11.441 -80.614 -29.467  1.00  0.00      BSYN  
ATOM    855    N GLU    97     -12.669 -82.352 -30.175  1.00  0.00      BSYN  
ATOM    856    H GLU    97     -13.034 -82.828 -30.950  1.00  0.00      BSYN  
ATOM    857   CA GLU    97     -13.174 -82.801 -28.881  1.00  0.00      BSYN  
ATOM    858   CB GLU    97     -14.415 -83.615 -29.031  1.00  0.00      BSYN  
ATOM    859   CG GLU    97     -15.545 -83.235 -29.839  1.00  0.00      BSYN  
ATOM    860   CD GLU    97     -16.120 -81.856 -29.624  1.00  0.00      BSYN  
ATOM    861  OE1 GLU    97     -16.581 -81.669 -28.476  1.00  0.00      BSYN  
ATOM    862  OE2 GLU    97     -16.010 -80.900 -30.354  1.00  0.00      BSYN  
ATOM    863    C GLU    97     -12.091 -83.484 -28.147  1.00  0.00      BSYN  
ATOM    864    O GLU    97     -11.760 -83.228 -26.980  1.00  0.00      BSYN  
ATOM    865    N VAL    98     -11.412 -84.436 -28.807  1.00  0.00      BSYN  
ATOM    866    H VAL    98     -11.475 -84.533 -29.780  1.00  0.00      BSYN  
ATOM    867   CA VAL    98     -10.334 -85.305 -28.422  1.00  0.00      BSYN  
ATOM    868   CB VAL    98      -9.962 -86.223 -29.664  1.00  0.00      BSYN  
ATOM    869  CG1 VAL    98      -8.537 -86.977 -29.491  1.00  0.00      BSYN  
ATOM    870  CG2 VAL    98     -11.014 -87.365 -29.678  1.00  0.00      BSYN  
ATOM    871    C VAL    98      -9.171 -84.739 -27.611  1.00  0.00      BSYN  
ATOM    872    O VAL    98      -8.482 -83.829 -28.035  1.00  0.00      BSYN  
ATOM    873    N ALA    99      -8.967 -85.451 -26.492  1.00  0.00      BSYN  
ATOM    874    H ALA    99      -9.428 -86.284 -26.258  1.00  0.00      BSYN  
ATOM    875   CA ALA    99      -7.771 -85.253 -25.723  1.00  0.00      BSYN  
ATOM    876   CB ALA    99      -7.909 -83.872 -24.875  1.00  0.00      BSYN  
ATOM    877    C ALA    99      -7.429 -86.346 -24.719  1.00  0.00      BSYN  
ATOM    878    O ALA    99      -8.102 -87.395 -24.538  1.00  0.00      BSYN  
ATOM    879    N GLN   100      -6.266 -86.304 -24.066  1.00  0.00      BSYN  
ATOM    880    H GLN   100      -5.623 -85.723 -24.524  1.00  0.00      BSYN  
ATOM    881   CA GLN   100      -5.725 -87.078 -22.996  1.00  0.00      BSYN  
ATOM    882   CB GLN   100      -4.835 -88.312 -23.366  1.00  0.00      BSYN  
ATOM    883   CG GLN   100      -5.368 -89.489 -24.249  1.00  0.00      BSYN  
ATOM    884   CD GLN   100      -4.306 -90.212 -25.050  1.00  0.00      BSYN  
ATOM    885  OE1 GLN   100      -4.248 -89.876 -26.242  1.00  0.00      BSYN  
ATOM    886  NE2 GLN   100      -3.478 -91.176 -24.647  1.00  0.00      BSYN  
ATOM    887 HE21 GLN   100      -2.788 -91.558 -25.229  1.00  0.00      BSYN  
ATOM    888 HE22 GLN   100      -3.750 -91.655 -23.836  1.00  0.00      BSYN  
ATOM    889    C GLN   100      -5.036 -86.173 -22.101  1.00  0.00      BSYN  
ATOM    890    O GLN   100      -3.863 -86.059 -22.137  1.00  0.00      BSYN  
ATOM    891    N GLU   101      -5.890 -85.429 -21.358  1.00  0.00      BSYN  
ATOM    892    H GLU   101      -6.866 -85.385 -21.442  1.00  0.00      BSYN  
ATOM    893   CA GLU   101      -5.387 -84.539 -20.360  1.00  0.00      BSYN  
ATOM    894   CB GLU   101      -5.505 -83.152 -20.872  1.00  0.00      BSYN  
ATOM    895   CG GLU   101      -4.134 -82.459 -21.276  1.00  0.00      BSYN  
ATOM    896   CD GLU   101      -4.430 -81.077 -21.770  1.00  0.00      BSYN  
ATOM    897  OE1 GLU   101      -5.031 -80.878 -22.855  1.00  0.00      BSYN  
ATOM    898  OE2 GLU   101      -4.040 -80.120 -21.079  1.00  0.00      BSYN  
ATOM    899    C GLU   101      -6.099 -84.853 -19.012  1.00  0.00      BSYN  
ATOM    900    O GLU   101      -7.132 -84.255 -18.595  1.00  0.00      BSYN  
ATOM    901    N ALA   102      -5.161 -85.512 -18.323  1.00  0.00      BSYN  
ATOM    902    H ALA   102      -4.350 -85.948 -18.657  1.00  0.00      BSYN  
ATOM    903   CA ALA   102      -5.347 -85.679 -16.893  1.00  0.00      BSYN  
ATOM    904   CB ALA   102      -4.477 -86.946 -16.588  1.00  0.00      BSYN  
ATOM    905    C ALA   102      -4.844 -84.609 -15.888  1.00  0.00      BSYN  
ATOM    906    O ALA   102      -3.703 -84.468 -15.613  1.00  0.00      BSYN  
ATOM    907    N ALA   103      -5.749 -83.739 -15.441  1.00  0.00      BSYN  
ATOM    908    H ALA   103      -6.699 -83.969 -15.504  1.00  0.00      BSYN  
ATOM    909   CA ALA   103      -5.436 -82.653 -14.571  1.00  0.00      BSYN  
ATOM    910   CB ALA   103      -6.704 -81.780 -14.343  1.00  0.00      BSYN  
ATOM    911    C ALA   103      -4.896 -83.190 -13.211  1.00  0.00      BSYN  
ATOM    912    O ALA   103      -5.688 -83.587 -12.374  1.00  0.00      BSYN  
ATOM    913    N GLU   104      -3.643 -82.769 -13.115  1.00  0.00      BSYN  
ATOM    914    H GLU   104      -3.127 -82.581 -13.926  1.00  0.00      BSYN  
ATOM    915   CA GLU   104      -2.984 -82.983 -11.847  1.00  0.00      BSYN  
ATOM    916   CB GLU   104      -1.931 -83.901 -12.255  1.00  0.00      BSYN  
ATOM    917   CG GLU   104      -1.295 -84.508 -11.067  1.00  0.00      BSYN  
ATOM    918   CD GLU   104      -0.267 -85.552 -11.485  1.00  0.00      BSYN  
ATOM    919  OE1 GLU   104      -0.574 -86.578 -12.070  1.00  0.00      BSYN  
ATOM    920  OE2 GLU   104       0.854 -85.486 -11.088  1.00  0.00      BSYN  
ATOM    921    C GLU   104      -2.194 -81.722 -11.403  1.00  0.00      BSYN  
ATOM    922    O GLU   104      -2.128 -81.348 -10.210  1.00  0.00      BSYN  
ATOM    923    N GLU   105      -1.582 -81.104 -12.325  1.00  0.00      BSYN  
ATOM    924    H GLU   105      -1.439 -81.377 -13.255  1.00  0.00      BSYN  
ATOM    925   CA GLU   105      -0.810 -79.983 -12.067  1.00  0.00      BSYN  
ATOM    926   CB GLU   105       0.706 -80.183 -12.434  1.00  0.00      BSYN  
ATOM    927   CG GLU   105       1.438 -80.931 -11.310  1.00  0.00      BSYN  
ATOM    928   CD GLU   105       2.945 -81.134 -11.430  1.00  0.00      BSYN  
ATOM    929  OE1 GLU   105       3.767 -80.524 -10.738  1.00  0.00      BSYN  
ATOM    930  OE2 GLU   105       3.363 -81.962 -12.245  1.00  0.00      BSYN  
ATOM    931    C GLU   105      -1.304 -78.552 -12.435  1.00  0.00      BSYN  
ATOM    932    O GLU   105      -1.578 -78.317 -13.605  1.00  0.00      BSYN  
ATOM    933    N PRO   106      -1.318 -77.590 -11.499  1.00  0.00      BSYN  
ATOM    934   CD PRO   106      -1.950 -77.843 -10.127  1.00  0.00      BSYN  
ATOM    935   CA PRO   106      -1.489 -76.155 -11.734  1.00  0.00      BSYN  
ATOM    936   CB PRO   106      -1.497 -75.559 -10.319  1.00  0.00      BSYN  
ATOM    937   CG PRO   106      -2.417 -76.486  -9.473  1.00  0.00      BSYN  
ATOM    938    C PRO   106      -0.274 -75.623 -12.438  1.00  0.00      BSYN  
ATOM    939    O PRO   106       0.949 -75.867 -12.171  1.00  0.00      BSYN  
ATOM    940    N LEU   107      -0.818 -75.029 -13.566  1.00  0.00      BSYN  
ATOM    941    H LEU   107      -1.761 -75.185 -13.781  1.00  0.00      BSYN  
ATOM    942   CA LEU   107       0.041 -74.235 -14.411  1.00  0.00      BSYN  
ATOM    943   CB LEU   107      -0.784 -74.099 -15.689  1.00  0.00      BSYN  
ATOM    944   CG LEU   107      -0.002 -74.150 -17.070  1.00  0.00      BSYN  
ATOM    945  CD1 LEU   107      -1.031 -74.376 -18.226  1.00  0.00      BSYN  
ATOM    946  CD2 LEU   107       0.627 -72.885 -17.500  1.00  0.00      BSYN  
ATOM    947    C LEU   107       0.494 -72.918 -13.845  1.00  0.00      BSYN  
ATOM    948    O LEU   107       1.623 -72.402 -14.214  1.00  0.00      BSYN  
ATOM    949    N ILE   108      -0.291 -72.347 -12.956  1.00  0.00      BSYN  
ATOM    950    H ILE   108      -1.072 -72.811 -12.590  1.00  0.00      BSYN  
ATOM    951   CA ILE   108       0.035 -70.952 -12.485  1.00  0.00      BSYN  
ATOM    952   CB ILE   108       0.012 -69.985 -13.747  1.00  0.00      BSYN  
ATOM    953  CG2 ILE   108      -1.353 -69.549 -14.139  1.00  0.00      BSYN  
ATOM    954  CG1 ILE   108       0.751 -68.740 -13.649  1.00  0.00      BSYN  
ATOM    955   CD ILE   108       2.246 -68.881 -13.697  1.00  0.00      BSYN  
ATOM    956    C ILE   108      -0.888 -70.480 -11.318  1.00  0.00      BSYN  
ATOM    957    O ILE   108      -1.920 -70.953 -10.948  1.00  0.00      BSYN  
ATOM    958    N GLU   109      -0.455 -69.319 -10.886  1.00  0.00      BSYN  
ATOM    959    H GLU   109       0.503 -69.137 -10.983  1.00  0.00      BSYN  
ATOM    960   CA GLU   109      -1.208 -68.378  -9.962  1.00  0.00      BSYN  
ATOM    961   CB GLU   109      -0.534 -68.253  -8.681  1.00  0.00      BSYN  
ATOM    962   CG GLU   109      -1.158 -67.371  -7.585  1.00  0.00      BSYN  
ATOM    963   CD GLU   109      -0.171 -66.869  -6.421  1.00  0.00      BSYN  
ATOM    964  OE1 GLU   109      -0.524 -67.110  -5.259  1.00  0.00      BSYN  
ATOM    965  OE2 GLU   109       0.699 -66.128  -6.774  1.00  0.00      BSYN  
ATOM    966    C GLU   109      -1.138 -66.908 -10.547  1.00  0.00      BSYN  
ATOM    967    O GLU   109      -0.149 -66.224 -10.412  1.00  0.00      BSYN  
ATOM    968    N PRO   110      -2.155 -66.427 -11.184  1.00  0.00      BSYN  
ATOM    969   CD PRO   110      -3.328 -67.096 -11.623  1.00  0.00      BSYN  
ATOM    970   CA PRO   110      -2.045 -65.137 -11.877  1.00  0.00      BSYN  
ATOM    971   CB PRO   110      -2.881 -65.377 -13.180  1.00  0.00      BSYN  
ATOM    972   CG PRO   110      -3.323 -66.799 -13.098  1.00  0.00      BSYN  
ATOM    973    C PRO   110      -2.608 -63.989 -11.007  1.00  0.00      BSYN  
ATOM    974    O PRO   110      -3.193 -63.044 -11.463  1.00  0.00      BSYN  
ATOM    975    N LEU   111      -2.257 -63.986  -9.651  1.00  0.00      BSYN  
ATOM    976    H LEU   111      -2.199 -64.878  -9.248  1.00  0.00      BSYN  
ATOM    977   CA LEU   111      -2.240 -62.701  -8.949  1.00  0.00      BSYN  
ATOM    978   CB LEU   111      -2.446 -63.047  -7.473  1.00  0.00      BSYN  
ATOM    979   CG LEU   111      -3.598 -62.247  -6.910  1.00  0.00      BSYN  
ATOM    980  CD1 LEU   111      -4.017 -62.798  -5.548  1.00  0.00      BSYN  
ATOM    981  CD2 LEU   111      -3.694 -60.685  -7.090  1.00  0.00      BSYN  
ATOM    982    C LEU   111      -1.021 -61.809  -9.208  1.00  0.00      BSYN  
ATOM    983    O LEU   111       0.000 -61.976  -8.576  1.00  0.00      BSYN  
ATOM    984    N MET   112      -1.222 -61.330 -10.472  1.00  0.00      BSYN  
ATOM    985    H MET   112      -1.929 -61.758 -11.000  1.00  0.00      BSYN  
ATOM    986   CA MET   112      -0.304 -60.253 -10.974  1.00  0.00      BSYN  
ATOM    987   CB MET   112       0.985 -60.714 -11.726  1.00  0.00      BSYN  
ATOM    988   CG MET   112       1.936 -59.534 -11.921  1.00  0.00      BSYN  
ATOM    989   SD MET   112       3.240 -59.799 -13.089  1.00  0.00      BSYN  
ATOM    990   CE MET   112       2.567 -59.453 -14.650  1.00  0.00      BSYN  
ATOM    991    C MET   112      -1.179 -59.377 -11.851  1.00  0.00      BSYN  
ATOM    992    O MET   112      -1.926 -59.891 -12.731  1.00  0.00      BSYN  
ATOM    993    N GLU   113      -1.244 -58.031 -11.773  1.00  0.00      BSYN  
ATOM    994    H GLU   113      -0.749 -57.603 -11.043  1.00  0.00      BSYN  
ATOM    995   CA GLU   113      -1.829 -57.056 -12.734  1.00  0.00      BSYN  
ATOM    996   CB GLU   113      -1.830 -55.667 -12.254  1.00  0.00      BSYN  
ATOM    997   CG GLU   113      -0.598 -54.931 -11.674  1.00  0.00      BSYN  
ATOM    998   CD GLU   113      -0.325 -55.178 -10.196  1.00  0.00      BSYN  
ATOM    999  OE1 GLU   113      -0.877 -54.582  -9.350  1.00  0.00      BSYN  
ATOM   1000  OE2 GLU   113       0.604 -56.002  -9.882  1.00  0.00      BSYN  
ATOM   1001    C GLU   113      -1.060 -57.202 -13.971  1.00  0.00      BSYN  
ATOM   1002    O GLU   113       0.155 -57.262 -13.934  1.00  0.00      BSYN  
ATOM   1003    N PRO   114      -1.792 -57.510 -15.111  1.00  0.00      BSYN  
ATOM   1004   CD PRO   114      -3.093 -58.283 -14.997  1.00  0.00      BSYN  
ATOM   1005   CA PRO   114      -1.071 -57.578 -16.360  1.00  0.00      BSYN  
ATOM   1006   CB PRO   114      -1.960 -58.602 -17.158  1.00  0.00      BSYN  
ATOM   1007   CG PRO   114      -3.357 -58.558 -16.505  1.00  0.00      BSYN  
ATOM   1008    C PRO   114      -0.776 -56.127 -16.888  1.00  0.00      BSYN  
ATOM   1009    O PRO   114      -1.648 -55.470 -17.445  1.00  0.00      BSYN  
ATOM   1010    N GLU   115       0.387 -55.610 -16.663  1.00  0.00      BSYN  
ATOM   1011    H GLU   115       1.009 -56.141 -16.123  1.00  0.00      BSYN  
ATOM   1012   CA GLU   115       0.717 -54.332 -17.235  1.00  0.00      BSYN  
ATOM   1013   CB GLU   115       1.613 -53.599 -16.295  1.00  0.00      BSYN  
ATOM   1014   CG GLU   115       2.987 -54.336 -16.163  1.00  0.00      BSYN  
ATOM   1015   CD GLU   115       4.045 -53.391 -15.679  1.00  0.00      BSYN  
ATOM   1016  OE1 GLU   115       4.620 -52.573 -16.420  1.00  0.00      BSYN  
ATOM   1017  OE2 GLU   115       4.334 -53.387 -14.473  1.00  0.00      BSYN  
ATOM   1018    C GLU   115       1.312 -54.358 -18.607  1.00  0.00      BSYN  
ATOM   1019    O GLU   115       0.775 -53.536 -19.399  1.00  0.00      BSYN  
ATOM   1020    N GLY   116       2.174 -55.317 -18.980  1.00  0.00      BSYN  
ATOM   1021    H GLY   116       2.263 -56.018 -18.300  1.00  0.00      BSYN  
ATOM   1022   CA GLY   116       2.918 -55.229 -20.271  1.00  0.00      BSYN  
ATOM   1023    C GLY   116       2.681 -56.609 -20.873  1.00  0.00      BSYN  
ATOM   1024    O GLY   116       3.551 -57.452 -20.957  1.00  0.00      BSYN  
ATOM   1025    N GLU   117       1.454 -56.864 -21.325  1.00  0.00      BSYN  
ATOM   1026    H GLU   117       0.822 -56.120 -21.237  1.00  0.00      BSYN  
ATOM   1027   CA GLU   117       1.108 -58.059 -22.008  1.00  0.00      BSYN  
ATOM   1028   CB GLU   117       0.788 -59.003 -20.871  1.00  0.00      BSYN  
ATOM   1029   CG GLU   117       1.019 -60.413 -21.331  1.00  0.00      BSYN  
ATOM   1030   CD GLU   117       2.137 -61.142 -20.599  1.00  0.00      BSYN  
ATOM   1031  OE1 GLU   117       1.826 -62.037 -19.730  1.00  0.00      BSYN  
ATOM   1032  OE2 GLU   117       3.318 -60.994 -20.901  1.00  0.00      BSYN  
ATOM   1033    C GLU   117      -0.089 -57.737 -22.833  1.00  0.00      BSYN  
ATOM   1034    O GLU   117      -1.084 -57.246 -22.379  1.00  0.00      BSYN  
ATOM   1035    N SER   118      -0.017 -57.996 -24.095  1.00  0.00      BSYN  
ATOM   1036    H SER   118       0.756 -58.400 -24.543  1.00  0.00      BSYN  
ATOM   1037   CA SER   118      -0.943 -57.818 -25.207  1.00  0.00      BSYN  
ATOM   1038   CB SER   118      -2.191 -58.681 -24.894  1.00  0.00      BSYN  
ATOM   1039   OG SER   118      -1.894 -60.010 -24.851  1.00  0.00      BSYN  
ATOM   1040   HG SER   118      -2.529 -60.472 -24.299  1.00  0.00      BSYN  
ATOM   1041    C SER   118      -1.479 -56.400 -25.383  1.00  0.00      BSYN  
ATOM   1042    O SER   118      -2.588 -56.016 -25.100  1.00  0.00      BSYN  
ATOM   1043    N TYR   119      -0.495 -55.596 -25.694  1.00  0.00      BSYN  
ATOM   1044    H TYR   119       0.410 -55.956 -25.582  1.00  0.00      BSYN  
ATOM   1045   CA TYR   119      -0.835 -54.233 -26.225  1.00  0.00      BSYN  
ATOM   1046   CB TYR   119      -0.469 -53.109 -25.340  1.00  0.00      BSYN  
ATOM   1047   CG TYR   119      -1.637 -51.993 -25.013  1.00  0.00      BSYN  
ATOM   1048  CD1 TYR   119      -2.853 -52.384 -24.565  1.00  0.00      BSYN  
ATOM   1049  CE1 TYR   119      -3.930 -51.508 -24.370  1.00  0.00      BSYN  
ATOM   1050  CD2 TYR   119      -1.464 -50.693 -25.375  1.00  0.00      BSYN  
ATOM   1051  CE2 TYR   119      -2.544 -49.797 -25.284  1.00  0.00      BSYN  
ATOM   1052   CZ TYR   119      -3.738 -50.185 -24.788  1.00  0.00      BSYN  
ATOM   1053   OH TYR   119      -4.753 -49.260 -24.913  1.00  0.00      BSYN  
ATOM   1054   HH TYR   119      -4.702 -48.431 -24.432  1.00  0.00      BSYN  
ATOM   1055    C TYR   119      -0.385 -53.986 -27.676  1.00  0.00      BSYN  
ATOM   1056    O TYR   119       0.689 -54.447 -28.156  1.00  0.00      BSYN  
ATOM   1057    N GLU   120      -1.106 -53.032 -28.302  1.00  0.00      BSYN  
ATOM   1058    H GLU   120      -1.721 -52.517 -27.738  1.00  0.00      BSYN  
ATOM   1059   CA GLU   120      -0.972 -52.629 -29.673  1.00  0.00      BSYN  
ATOM   1060   CB GLU   120      -2.379 -52.301 -30.270  1.00  0.00      BSYN  
ATOM   1061   CG GLU   120      -3.167 -53.508 -30.691  1.00  0.00      BSYN  
ATOM   1062   CD GLU   120      -4.582 -53.382 -30.399  1.00  0.00      BSYN  
ATOM   1063  OE1 GLU   120      -5.121 -53.932 -29.406  1.00  0.00      BSYN  
ATOM   1064  OE2 GLU   120      -5.174 -52.773 -31.272  1.00  0.00      BSYN  
ATOM   1065    C GLU   120      -0.155 -51.245 -29.564  1.00  0.00      BSYN  
ATOM   1066    O GLU   120      -0.714 -50.149 -29.356  1.00  0.00      BSYN  
ATOM   1067    N ASP   121       1.179 -51.461 -29.628  1.00  0.00      BSYN  
ATOM   1068    H ASP   121       1.526 -52.349 -29.400  1.00  0.00      BSYN  
ATOM   1069   CA ASP   121       2.089 -50.301 -29.697  1.00  0.00      BSYN  
ATOM   1070   CB ASP   121       3.273 -50.544 -28.691  1.00  0.00      BSYN  
ATOM   1071   CG ASP   121       3.628 -49.399 -27.704  1.00  0.00      BSYN  
ATOM   1072  OD1 ASP   121       2.759 -48.920 -26.954  1.00  0.00      BSYN  
ATOM   1073  OD2 ASP   121       4.787 -49.010 -27.673  1.00  0.00      BSYN  
ATOM   1074    C ASP   121       2.666 -50.078 -31.099  1.00  0.00      BSYN  
ATOM   1075    O ASP   121       2.746 -51.072 -31.829  1.00  0.00      BSYN  
ATOM   1076    N PRO   122       2.625 -48.841 -31.615  1.00  0.00      BSYN  
ATOM   1077   CD PRO   122       1.926 -47.665 -30.983  1.00  0.00      BSYN  
ATOM   1078   CA PRO   122       3.192 -48.508 -32.927  1.00  0.00      BSYN  
ATOM   1079   CB PRO   122       2.669 -47.136 -33.133  1.00  0.00      BSYN  
ATOM   1080   CG PRO   122       1.413 -47.110 -32.364  1.00  0.00      BSYN  
ATOM   1081    C PRO   122       4.679 -48.577 -33.296  1.00  0.00      BSYN  
ATOM   1082    O PRO   122       5.485 -47.730 -32.830  1.00  0.00      BSYN  
ATOM   1083    N PRO   123       5.242 -49.544 -34.044  1.00  0.00      BSYN  
ATOM   1084   CD PRO   123       4.829 -50.968 -34.177  1.00  0.00      BSYN  
ATOM   1085   CA PRO   123       6.682 -49.528 -34.466  1.00  0.00      BSYN  
ATOM   1086   CB PRO   123       6.999 -50.926 -34.637  1.00  0.00      BSYN  
ATOM   1087   CG PRO   123       6.027 -51.613 -33.739  1.00  0.00      BSYN  
ATOM   1088    C PRO   123       7.217 -48.729 -35.599  1.00  0.00      BSYN  
ATOM   1089    O PRO   123       6.460 -48.668 -36.588  1.00  0.00      BSYN  
ATOM   1090    N GLN   124       8.394 -48.130 -35.651  1.00  0.00      BSYN  
ATOM   1091    H GLN   124       8.726 -47.999 -34.738  1.00  0.00      BSYN  
ATOM   1092   CA GLN   124       9.103 -47.809 -36.836  1.00  0.00      BSYN  
ATOM   1093   CB GLN   124       9.394 -46.243 -36.856  1.00  0.00      BSYN  
ATOM   1094   CG GLN   124       7.990 -45.636 -36.880  1.00  0.00      BSYN  
ATOM   1095   CD GLN   124       8.010 -44.135 -36.769  1.00  0.00      BSYN  
ATOM   1096  OE1 GLN   124       7.877 -43.539 -37.814  1.00  0.00      BSYN  
ATOM   1097  NE2 GLN   124       8.133 -43.338 -35.781  1.00  0.00      BSYN  
ATOM   1098 HE21 GLN   124       8.198 -43.922 -34.996  1.00  0.00      BSYN  
ATOM   1099 HE22 GLN   124       8.304 -42.379 -35.893  1.00  0.00      BSYN  
ATOM   1100    C GLN   124      10.426 -48.606 -36.931  1.00  0.00      BSYN  
ATOM   1101    O GLN   124      10.884 -49.128 -35.857  1.00  0.00      BSYN  
ATOM   1102    N GLU   125      11.124 -48.852 -38.063  1.00  0.00      BSYN  
ATOM   1103    H GLU   125      11.997 -49.281 -37.940  1.00  0.00      BSYN  
ATOM   1104   CA GLU   125      10.687 -48.289 -39.309  1.00  0.00      BSYN  
ATOM   1105   CB GLU   125      11.552 -47.289 -40.003  1.00  0.00      BSYN  
ATOM   1106   CG GLU   125      13.045 -47.683 -40.409  1.00  0.00      BSYN  
ATOM   1107   CD GLU   125      14.051 -47.521 -39.231  1.00  0.00      BSYN  
ATOM   1108  OE1 GLU   125      14.676 -46.421 -39.250  1.00  0.00      BSYN  
ATOM   1109  OE2 GLU   125      14.079 -48.370 -38.311  1.00  0.00      BSYN  
ATOM   1110    C GLU   125      10.160 -49.418 -40.305  1.00  0.00      BSYN  
ATOM   1111    O GLU   125      10.094 -50.567 -39.877  1.00  0.00      BSYN  
ATOM   1112    N GLU   126       9.873 -49.017 -41.548  1.00  0.00      BSYN  
ATOM   1113    H GLU   126       9.591 -48.084 -41.652  1.00  0.00      BSYN  
ATOM   1114   CA GLU   126       9.968 -50.014 -42.616  1.00  0.00      BSYN  
ATOM   1115   CB GLU   126       9.146 -49.684 -43.940  1.00  0.00      BSYN  
ATOM   1116   CG GLU   126       7.590 -49.398 -43.963  1.00  0.00      BSYN  
ATOM   1117   CD GLU   126       6.762 -50.640 -43.433  1.00  0.00      BSYN  
ATOM   1118  OE1 GLU   126       6.128 -50.497 -42.353  1.00  0.00      BSYN  
ATOM   1119  OE2 GLU   126       6.786 -51.726 -44.037  1.00  0.00      BSYN  
ATOM   1120    C GLU   126      11.415 -49.814 -43.173  1.00  0.00      BSYN  
ATOM   1121    O GLU   126      11.768 -48.956 -43.936  1.00  0.00      BSYN  
ATOM   1122    N TYR   127      12.194 -50.809 -42.659  1.00  0.00      BSYN  
ATOM   1123    H TYR   127      11.876 -51.304 -41.875  1.00  0.00      BSYN  
ATOM   1124   CA TYR   127      13.538 -51.071 -43.187  1.00  0.00      BSYN  
ATOM   1125   CB TYR   127      14.258 -52.098 -42.360  1.00  0.00      BSYN  
ATOM   1126   CG TYR   127      15.740 -51.856 -42.366  1.00  0.00      BSYN  
ATOM   1127  CD1 TYR   127      16.642 -52.883 -42.659  1.00  0.00      BSYN  
ATOM   1128  CE1 TYR   127      18.024 -52.729 -42.423  1.00  0.00      BSYN  
ATOM   1129  CD2 TYR   127      16.206 -50.736 -41.844  1.00  0.00      BSYN  
ATOM   1130  CE2 TYR   127      17.596 -50.558 -41.780  1.00  0.00      BSYN  
ATOM   1131   CZ TYR   127      18.506 -51.502 -42.131  1.00  0.00      BSYN  
ATOM   1132   OH TYR   127      19.798 -51.242 -42.343  1.00  0.00      BSYN  
ATOM   1133   HH TYR   127      19.959 -51.251 -43.289  1.00  0.00      BSYN  
ATOM   1134    C TYR   127      13.578 -51.563 -44.740  1.00  0.00      BSYN  
ATOM   1135    O TYR   127      12.953 -52.625 -45.112  1.00  0.00      BSYN  
ATOM   1136    N GLN   128      14.121 -50.625 -45.616  1.00  0.00      BSYN  
ATOM   1137    H GLN   128      14.318 -49.667 -45.552  1.00  0.00      BSYN  
ATOM   1138   CA GLN   128      14.434 -51.235 -46.936  1.00  0.00      BSYN  
ATOM   1139   CB GLN   128      13.653 -50.499 -48.019  1.00  0.00      BSYN  
ATOM   1140   CG GLN   128      12.138 -50.292 -47.571  1.00  0.00      BSYN  
ATOM   1141   CD GLN   128      11.518 -49.804 -48.835  1.00  0.00      BSYN  
ATOM   1142  OE1 GLN   128      11.672 -48.667 -49.247  1.00  0.00      BSYN  
ATOM   1143  NE2 GLN   128      10.671 -50.616 -49.576  1.00  0.00      BSYN  
ATOM   1144 HE21 GLN   128      10.368 -51.527 -49.382  1.00  0.00      BSYN  
ATOM   1145 HE22 GLN   128      10.144 -50.141 -50.253  1.00  0.00      BSYN  
ATOM   1146    C GLN   128      15.978 -51.199 -47.219  1.00  0.00      BSYN  
ATOM   1147    O GLN   128      16.623 -50.464 -46.470  1.00  0.00      BSYN  
ATOM   1148    N GLU   129      16.574 -51.898 -48.183  1.00  0.00      BSYN  
ATOM   1149    H GLU   129      16.117 -52.473 -48.832  1.00  0.00      BSYN  
ATOM   1150   CA GLU   129      18.024 -51.743 -48.448  1.00  0.00      BSYN  
ATOM   1151   CB GLU   129      18.462 -52.912 -49.341  1.00  0.00      BSYN  
ATOM   1152   CG GLU   129      19.047 -54.114 -48.650  1.00  0.00      BSYN  
ATOM   1153   CD GLU   129      20.253 -54.778 -49.469  1.00  0.00      BSYN  
ATOM   1154  OE1 GLU   129      19.992 -55.250 -50.606  1.00  0.00      BSYN  
ATOM   1155  OE2 GLU   129      21.358 -54.825 -48.952  1.00  0.00      BSYN  
ATOM   1156    C GLU   129      18.267 -50.359 -49.094  1.00  0.00      BSYN  
ATOM   1157    O GLU   129      17.681 -49.980 -50.062  1.00  0.00      BSYN  
ATOM   1158    N TYR   130      18.839 -49.456 -48.303  1.00  0.00      BSYN  
ATOM   1159    H TYR   130      18.605 -49.576 -47.359  1.00  0.00      BSYN  
ATOM   1160   CA TYR   130      19.440 -48.144 -48.568  1.00  0.00      BSYN  
ATOM   1161   CB TYR   130      18.681 -46.882 -47.753  1.00  0.00      BSYN  
ATOM   1162   CG TYR   130      19.370 -45.495 -47.713  1.00  0.00      BSYN  
ATOM   1163  CD1 TYR   130      19.400 -44.745 -48.770  1.00  0.00      BSYN  
ATOM   1164  CE1 TYR   130      19.904 -43.494 -48.597  1.00  0.00      BSYN  
ATOM   1165  CD2 TYR   130      19.877 -45.206 -46.466  1.00  0.00      BSYN  
ATOM   1166  CE2 TYR   130      20.245 -43.921 -46.266  1.00  0.00      BSYN  
ATOM   1167   CZ TYR   130      20.337 -43.078 -47.330  1.00  0.00      BSYN  
ATOM   1168   OH TYR   130      20.820 -41.749 -47.079  1.00  0.00      BSYN  
ATOM   1169   HH TYR   130      20.683 -41.283 -47.907  1.00  0.00      BSYN  
ATOM   1170    C TYR   130      21.012 -48.108 -48.382  1.00  0.00      BSYN  
ATOM   1171    O TYR   130      21.588 -47.908 -47.296  1.00  0.00      BSYN  
ATOM   1172    N GLU   131      21.551 -48.169 -49.579  1.00  0.00      BSYN  
ATOM   1173    H GLU   131      20.995 -48.023 -50.372  1.00  0.00      BSYN  
ATOM   1174   CA GLU   131      23.029 -48.246 -49.814  1.00  0.00      BSYN  
ATOM   1175   CB GLU   131      23.301 -49.207 -50.880  1.00  0.00      BSYN  
ATOM   1176   CG GLU   131      22.679 -50.699 -50.744  1.00  0.00      BSYN  
ATOM   1177   CD GLU   131      23.171 -51.887 -51.665  1.00  0.00      BSYN  
ATOM   1178  OE1 GLU   131      24.271 -52.356 -51.303  1.00  0.00      BSYN  
ATOM   1179  OE2 GLU   131      22.443 -52.169 -52.632  1.00  0.00      BSYN  
ATOM   1180    C GLU   131      23.778 -46.969 -50.039  1.00  0.00      BSYN  
ATOM   1181    O GLU   131      23.460 -46.216 -50.972  1.00  0.00      BSYN  
ATOM   1182    N PRO   132      24.773 -46.347 -49.332  1.00  0.00      BSYN  
ATOM   1183   CD PRO   132      24.866 -46.421 -47.879  1.00  0.00      BSYN  
ATOM   1184   CA PRO   132      25.526 -45.075 -49.700  1.00  0.00      BSYN  
ATOM   1185   CB PRO   132      25.255 -44.183 -48.513  1.00  0.00      BSYN  
ATOM   1186   CG PRO   132      25.483 -45.102 -47.377  1.00  0.00      BSYN  
ATOM   1187    C PRO   132      27.024 -45.235 -49.968  1.00  0.00      BSYN  
ATOM   1188    O PRO   132      27.625 -46.331 -50.221  1.00  0.00      BSYN  
ATOM   1189    N GLU   133      27.606 -43.990 -50.103  1.00  0.00      BSYN  
ATOM   1190    H GLU   133      27.010 -43.226 -49.955  1.00  0.00      BSYN  
ATOM   1191   CA GLU   133      28.990 -43.895 -50.520  1.00  0.00      BSYN  
ATOM   1192   CB GLU   133      29.228 -43.802 -52.038  1.00  0.00      BSYN  
ATOM   1193   CG GLU   133      28.510 -42.689 -52.823  1.00  0.00      BSYN  
ATOM   1194   CD GLU   133      27.555 -43.118 -53.996  1.00  0.00      BSYN  
ATOM   1195  OE1 GLU   133      28.056 -43.422 -55.075  1.00  0.00      BSYN  
ATOM   1196  OE2 GLU   133      26.354 -43.071 -53.892  1.00  0.00      BSYN  
ATOM   1197    C GLU   133      29.792 -42.785 -49.734  1.00  0.00      BSYN  
ATOM   1198    O GLU   133      29.114 -42.038 -48.996  1.00  0.00      BSYN  
ATOM   1199    N ALA   134      31.041 -42.664 -49.944  1.00  0.00      BSYN  
ATOM   1200    H ALA   134      31.456 -43.455 -50.347  1.00  0.00      BSYN  
ATOM   1201   CA ALA   134      31.864 -41.531 -49.611  1.00  0.00      BSYN  
ATOM   1202   CB ALA   134      32.897 -41.777 -48.483  1.00  0.00      BSYN  
ATOM   1203    C ALA   134      32.672 -40.838 -50.787  1.00  0.00      BSYN  
ATOM   1204  OT1 ALA   134      33.562 -41.568 -51.227  1.00  0.00      BSYN  
ATOM   1205  OT2 ALA   134      32.492 -39.684 -51.121  1.00  0.00      BSYN  
END
