# Supplementary material for: Data set of intrinsically disordered proteins analysed at a local protein conformation level
Source: Data Brief. 2020 Mar 5;29:105383. doi: 10.1016/j.dib.2020.105383 (PMC7078294; doi:10.1016/j.dib.2020.105383)
Supplement: Supplementary file 1 [file mmc1.zip › the data/1-DATA/PED1AAD-pdb/1AAD-16.pdb]

CRYST1    1.000    1.000    1.000  90.00  90.00  90.00 P 1           1
ATOM      1  HT1 MET     1      14.102 -48.187 -11.465  1.00  0.00      BSYN  
ATOM      2  HT2 MET     1      15.546 -47.573 -11.607  1.00  0.00      BSYN  
ATOM      3    N MET     1      14.602 -47.473 -12.032  1.00  0.00      BSYN  
ATOM      4  HT3 MET     1      14.577 -47.356 -13.065  1.00  0.00      BSYN  
ATOM      5   CA MET     1      14.181 -46.203 -11.480  1.00  0.00      BSYN  
ATOM      6   CB MET     1      15.403 -45.317 -11.391  1.00  0.00      BSYN  
ATOM      7   CG MET     1      15.170 -44.049 -10.590  1.00  0.00      BSYN  
ATOM      8   SD MET     1      16.801 -43.176 -10.641  1.00  0.00      BSYN  
ATOM      9   CE MET     1      17.971 -43.863  -9.481  1.00  0.00      BSYN  
ATOM     10    C MET     1      13.033 -45.616 -12.288  1.00  0.00      BSYN  
ATOM     11    O MET     1      13.048 -45.170 -13.479  1.00  0.00      BSYN  
ATOM     12    N ASP     2      11.876 -45.580 -11.633  1.00  0.00      BSYN  
ATOM     13    H ASP     2      11.907 -45.831 -10.686  1.00  0.00      BSYN  
ATOM     14   CA ASP     2      10.663 -45.167 -12.291  1.00  0.00      BSYN  
ATOM     15   CB ASP     2       9.828 -46.320 -12.914  1.00  0.00      BSYN  
ATOM     16   CG ASP     2       9.236 -46.150 -14.292  1.00  0.00      BSYN  
ATOM     17  OD1 ASP     2       8.518 -46.958 -14.810  1.00  0.00      BSYN  
ATOM     18  OD2 ASP     2       9.428 -45.119 -14.861  1.00  0.00      BSYN  
ATOM     19    C ASP     2       9.665 -44.606 -11.242  1.00  0.00      BSYN  
ATOM     20    O ASP     2       9.913 -44.636 -10.035  1.00  0.00      BSYN  
ATOM     21    N VAL     3       8.461 -44.088 -11.545  1.00  0.00      BSYN  
ATOM     22    H VAL     3       8.177 -44.055 -12.482  1.00  0.00      BSYN  
ATOM     23   CA VAL     3       7.633 -43.392 -10.552  1.00  0.00      BSYN  
ATOM     24   CB VAL     3       6.629 -42.288 -11.136  1.00  0.00      BSYN  
ATOM     25  CG1 VAL     3       5.985 -41.612  -9.952  1.00  0.00      BSYN  
ATOM     26  CG2 VAL     3       7.411 -41.208 -11.989  1.00  0.00      BSYN  
ATOM     27    C VAL     3       6.974 -44.239  -9.467  1.00  0.00      BSYN  
ATOM     28    O VAL     3       7.064 -43.913  -8.248  1.00  0.00      BSYN  
ATOM     29    N PHE     4       6.316 -45.279  -9.927  1.00  0.00      BSYN  
ATOM     30    H PHE     4       6.211 -45.289 -10.902  1.00  0.00      BSYN  
ATOM     31   CA PHE     4       5.898 -46.494  -9.086  1.00  0.00      BSYN  
ATOM     32   CB PHE     4       4.787 -47.204  -9.819  1.00  0.00      BSYN  
ATOM     33   CG PHE     4       3.386 -46.399  -9.695  1.00  0.00      BSYN  
ATOM     34  CD1 PHE     4       2.846 -46.433  -8.437  1.00  0.00      BSYN  
ATOM     35  CD2 PHE     4       2.746 -45.808 -10.826  1.00  0.00      BSYN  
ATOM     36  CE1 PHE     4       1.647 -45.790  -8.251  1.00  0.00      BSYN  
ATOM     37  CE2 PHE     4       1.600 -45.225 -10.532  1.00  0.00      BSYN  
ATOM     38   CZ PHE     4       1.117 -45.146  -9.280  1.00  0.00      BSYN  
ATOM     39    C PHE     4       7.185 -47.430  -8.978  1.00  0.00      BSYN  
ATOM     40    O PHE     4       7.575 -47.991  -9.985  1.00  0.00      BSYN  
ATOM     41    N MET     5       7.830 -47.794  -7.844  1.00  0.00      BSYN  
ATOM     42    H MET     5       8.434 -48.561  -7.926  1.00  0.00      BSYN  
ATOM     43   CA MET     5       7.586 -47.167  -6.517  1.00  0.00      BSYN  
ATOM     44   CB MET     5       6.988 -48.300  -5.536  1.00  0.00      BSYN  
ATOM     45   CG MET     5       5.775 -47.916  -4.775  1.00  0.00      BSYN  
ATOM     46   SD MET     5       6.276 -47.148  -3.212  1.00  0.00      BSYN  
ATOM     47   CE MET     5       5.846 -45.454  -3.574  1.00  0.00      BSYN  
ATOM     48    C MET     5       8.934 -46.656  -5.911  1.00  0.00      BSYN  
ATOM     49    O MET     5       9.783 -47.381  -5.500  1.00  0.00      BSYN  
ATOM     50    N LYS     6       9.193 -45.268  -5.875  1.00  0.00      BSYN  
ATOM     51    H LYS     6       8.737 -44.687  -6.519  1.00  0.00      BSYN  
ATOM     52   CA LYS     6      10.314 -44.656  -5.083  1.00  0.00      BSYN  
ATOM     53   CB LYS     6      10.384 -43.129  -5.139  1.00  0.00      BSYN  
ATOM     54   CG LYS     6      10.759 -42.431  -6.391  1.00  0.00      BSYN  
ATOM     55   CD LYS     6      11.937 -43.015  -7.175  1.00  0.00      BSYN  
ATOM     56   CE LYS     6      13.417 -43.105  -6.696  1.00  0.00      BSYN  
ATOM     57   NZ LYS     6      13.709 -41.784  -6.269  1.00  0.00      BSYN  
ATOM     58  HZ1 LYS     6      14.686 -41.840  -5.916  1.00  0.00      BSYN  
ATOM     59  HZ2 LYS     6      13.462 -40.901  -6.760  1.00  0.00      BSYN  
ATOM     60  HZ3 LYS     6      13.107 -41.587  -5.444  1.00  0.00      BSYN  
ATOM     61    C LYS     6      10.498 -45.168  -3.711  1.00  0.00      BSYN  
ATOM     62    O LYS     6       9.711 -44.938  -2.779  1.00  0.00      BSYN  
ATOM     63    N GLY     7      11.608 -45.919  -3.628  1.00  0.00      BSYN  
ATOM     64    H GLY     7      11.887 -46.235  -4.513  1.00  0.00      BSYN  
ATOM     65   CA GLY     7      12.172 -46.266  -2.332  1.00  0.00      BSYN  
ATOM     66    C GLY     7      11.421 -47.369  -1.687  1.00  0.00      BSYN  
ATOM     67    O GLY     7      11.243 -47.390  -0.498  1.00  0.00      BSYN  
ATOM     68    N LEU     8      11.097 -48.487  -2.415  1.00  0.00      BSYN  
ATOM     69    H LEU     8      11.429 -48.559  -3.335  1.00  0.00      BSYN  
ATOM     70   CA LEU     8      10.475 -49.784  -1.999  1.00  0.00      BSYN  
ATOM     71   CB LEU     8       9.044 -49.431  -1.680  1.00  0.00      BSYN  
ATOM     72   CG LEU     8       8.273 -50.650  -1.157  1.00  0.00      BSYN  
ATOM     73  CD1 LEU     8       8.837 -51.201   0.077  1.00  0.00      BSYN  
ATOM     74  CD2 LEU     8       6.759 -50.457  -1.159  1.00  0.00      BSYN  
ATOM     75    C LEU     8      10.561 -50.957  -2.949  1.00  0.00      BSYN  
ATOM     76    O LEU     8       9.962 -50.899  -4.019  1.00  0.00      BSYN  
ATOM     77    N SER     9      11.324 -52.019  -2.666  1.00  0.00      BSYN  
ATOM     78    H SER     9      11.638 -52.151  -1.747  1.00  0.00      BSYN  
ATOM     79   CA SER     9      11.496 -53.213  -3.550  1.00  0.00      BSYN  
ATOM     80   CB SER     9      13.029 -53.545  -3.694  1.00  0.00      BSYN  
ATOM     81   OG SER     9      13.962 -52.569  -4.138  1.00  0.00      BSYN  
ATOM     82   HG SER     9      13.644 -51.665  -4.198  1.00  0.00      BSYN  
ATOM     83    C SER     9      10.585 -54.375  -3.181  1.00  0.00      BSYN  
ATOM     84    O SER     9      10.996 -55.518  -2.925  1.00  0.00      BSYN  
ATOM     85    N MET    10       9.328 -54.037  -3.287  1.00  0.00      BSYN  
ATOM     86    H MET    10       9.110 -53.082  -3.302  1.00  0.00      BSYN  
ATOM     87   CA MET    10       8.147 -54.807  -3.463  1.00  0.00      BSYN  
ATOM     88   CB MET    10       7.627 -55.256  -2.132  1.00  0.00      BSYN  
ATOM     89   CG MET    10       6.181 -55.838  -2.297  1.00  0.00      BSYN  
ATOM     90   SD MET    10       5.083 -55.691  -0.838  1.00  0.00      BSYN  
ATOM     91   CE MET    10       5.375 -57.126   0.211  1.00  0.00      BSYN  
ATOM     92    C MET    10       7.180 -53.926  -4.288  1.00  0.00      BSYN  
ATOM     93    O MET    10       6.833 -52.831  -3.946  1.00  0.00      BSYN  
ATOM     94    N ALA    11       6.659 -54.510  -5.378  1.00  0.00      BSYN  
ATOM     95    H ALA    11       6.961 -55.427  -5.545  1.00  0.00      BSYN  
ATOM     96   CA ALA    11       5.572 -53.972  -6.195  1.00  0.00      BSYN  
ATOM     97   CB ALA    11       5.340 -54.744  -7.553  1.00  0.00      BSYN  
ATOM     98    C ALA    11       4.167 -53.775  -5.524  1.00  0.00      BSYN  
ATOM     99    O ALA    11       3.334 -54.653  -5.408  1.00  0.00      BSYN  
ATOM    100    N LYS    12       3.996 -52.512  -5.120  1.00  0.00      BSYN  
ATOM    101    H LYS    12       4.826 -51.995  -5.179  1.00  0.00      BSYN  
ATOM    102   CA LYS    12       2.793 -51.906  -4.573  1.00  0.00      BSYN  
ATOM    103   CB LYS    12       3.063 -51.714  -3.105  1.00  0.00      BSYN  
ATOM    104   CG LYS    12       2.998 -52.977  -2.209  1.00  0.00      BSYN  
ATOM    105   CD LYS    12       1.981 -53.120  -1.052  1.00  0.00      BSYN  
ATOM    106   CE LYS    12       1.800 -54.555  -0.907  1.00  0.00      BSYN  
ATOM    107   NZ LYS    12       0.633 -54.864  -0.012  1.00  0.00      BSYN  
ATOM    108  HZ1 LYS    12       0.695 -54.219   0.801  1.00  0.00      BSYN  
ATOM    109  HZ2 LYS    12      -0.269 -54.644  -0.481  1.00  0.00      BSYN  
ATOM    110  HZ3 LYS    12       0.669 -55.895   0.119  1.00  0.00      BSYN  
ATOM    111    C LYS    12       2.360 -50.601  -5.196  1.00  0.00      BSYN  
ATOM    112    O LYS    12       3.057 -49.634  -5.433  1.00  0.00      BSYN  
ATOM    113    N GLU    13       1.052 -50.710  -5.543  1.00  0.00      BSYN  
ATOM    114    H GLU    13       0.563 -51.478  -5.182  1.00  0.00      BSYN  
ATOM    115   CA GLU    13       0.295 -49.659  -6.327  1.00  0.00      BSYN  
ATOM    116   CB GLU    13      -0.295 -50.317  -7.582  1.00  0.00      BSYN  
ATOM    117   CG GLU    13       0.612 -51.048  -8.687  1.00  0.00      BSYN  
ATOM    118   CD GLU    13       1.854 -50.358  -9.319  1.00  0.00      BSYN  
ATOM    119  OE1 GLU    13       2.878 -50.310  -8.579  1.00  0.00      BSYN  
ATOM    120  OE2 GLU    13       1.805 -49.843 -10.475  1.00  0.00      BSYN  
ATOM    121    C GLU    13      -0.950 -49.279  -5.461  1.00  0.00      BSYN  
ATOM    122    O GLU    13      -1.308 -50.064  -4.547  1.00  0.00      BSYN  
ATOM    123    N GLY    14      -1.423 -48.053  -5.544  1.00  0.00      BSYN  
ATOM    124    H GLY    14      -1.241 -47.485  -6.321  1.00  0.00      BSYN  
ATOM    125   CA GLY    14      -2.325 -47.484  -4.531  1.00  0.00      BSYN  
ATOM    126    C GLY    14      -1.800 -46.969  -3.228  1.00  0.00      BSYN  
ATOM    127    O GLY    14      -0.839 -46.256  -3.267  1.00  0.00      BSYN  
ATOM    128    N VAL    15      -2.484 -47.401  -2.187  1.00  0.00      BSYN  
ATOM    129    H VAL    15      -3.210 -48.038  -2.352  1.00  0.00      BSYN  
ATOM    130   CA VAL    15      -2.025 -47.203  -0.763  1.00  0.00      BSYN  
ATOM    131   CB VAL    15      -3.050 -47.562   0.302  1.00  0.00      BSYN  
ATOM    132  CG1 VAL    15      -4.288 -46.555   0.299  1.00  0.00      BSYN  
ATOM    133  CG2 VAL    15      -3.638 -48.931   0.246  1.00  0.00      BSYN  
ATOM    134    C VAL    15      -0.635 -47.848  -0.543  1.00  0.00      BSYN  
ATOM    135    O VAL    15      -0.506 -49.101  -0.615  1.00  0.00      BSYN  
ATOM    136    N VAL    16       0.262 -46.943  -0.036  1.00  0.00      BSYN  
ATOM    137    H VAL    16      -0.041 -46.013   0.014  1.00  0.00      BSYN  
ATOM    138   CA VAL    16       1.690 -47.321   0.247  1.00  0.00      BSYN  
ATOM    139   CB VAL    16       2.715 -46.604  -0.761  1.00  0.00      BSYN  
ATOM    140  CG1 VAL    16       2.703 -47.189  -2.190  1.00  0.00      BSYN  
ATOM    141  CG2 VAL    16       2.246 -45.266  -0.950  1.00  0.00      BSYN  
ATOM    142    C VAL    16       2.166 -47.104   1.751  1.00  0.00      BSYN  
ATOM    143    O VAL    16       2.149 -45.925   2.236  1.00  0.00      BSYN  
ATOM    144    N ALA    17       2.462 -48.033   2.641  1.00  0.00      BSYN  
ATOM    145    H ALA    17       2.494 -47.756   3.581  1.00  0.00      BSYN  
ATOM    146   CA ALA    17       2.497 -49.480   2.288  1.00  0.00      BSYN  
ATOM    147   CB ALA    17       3.957 -49.916   2.685  1.00  0.00      BSYN  
ATOM    148    C ALA    17       1.475 -50.457   2.993  1.00  0.00      BSYN  
ATOM    149    O ALA    17       1.288 -50.335   4.222  1.00  0.00      BSYN  
ATOM    150    N ALA    18       0.973 -51.363   2.149  1.00  0.00      BSYN  
ATOM    151    H ALA    18       1.270 -51.614   1.249  1.00  0.00      BSYN  
ATOM    152   CA ALA    18      -0.022 -52.324   2.723  1.00  0.00      BSYN  
ATOM    153   CB ALA    18      -0.989 -52.809   1.705  1.00  0.00      BSYN  
ATOM    154    C ALA    18       0.667 -53.632   3.280  1.00  0.00      BSYN  
ATOM    155    O ALA    18       1.469 -54.178   2.612  1.00  0.00      BSYN  
ATOM    156    N ALA    19       0.403 -54.184   4.470  1.00  0.00      BSYN  
ATOM    157    H ALA    19      -0.030 -53.613   5.139  1.00  0.00      BSYN  
ATOM    158   CA ALA    19       0.769 -55.487   4.839  1.00  0.00      BSYN  
ATOM    159   CB ALA    19       1.392 -55.566   6.189  1.00  0.00      BSYN  
ATOM    160    C ALA    19      -0.476 -56.321   4.906  1.00  0.00      BSYN  
ATOM    161    O ALA    19      -1.568 -55.801   4.851  1.00  0.00      BSYN  
ATOM    162    N GLU    20      -0.377 -57.626   5.434  1.00  0.00      BSYN  
ATOM    163    H GLU    20       0.413 -57.934   5.925  1.00  0.00      BSYN  
ATOM    164   CA GLU    20      -1.505 -58.500   5.174  1.00  0.00      BSYN  
ATOM    165   CB GLU    20      -1.031 -59.942   4.761  1.00  0.00      BSYN  
ATOM    166   CG GLU    20      -0.340 -60.160   3.406  1.00  0.00      BSYN  
ATOM    167   CD GLU    20       0.911 -59.260   3.170  1.00  0.00      BSYN  
ATOM    168  OE1 GLU    20       0.830 -58.373   2.273  1.00  0.00      BSYN  
ATOM    169  OE2 GLU    20       1.889 -59.417   3.832  1.00  0.00      BSYN  
ATOM    170    C GLU    20      -2.444 -58.578   6.444  1.00  0.00      BSYN  
ATOM    171    O GLU    20      -3.399 -59.332   6.426  1.00  0.00      BSYN  
ATOM    172    N LYS    21      -2.179 -57.601   7.416  1.00  0.00      BSYN  
ATOM    173    H LYS    21      -1.270 -57.282   7.600  1.00  0.00      BSYN  
ATOM    174   CA LYS    21      -3.152 -57.121   8.375  1.00  0.00      BSYN  
ATOM    175   CB LYS    21      -2.436 -56.536   9.684  1.00  0.00      BSYN  
ATOM    176   CG LYS    21      -1.408 -55.516   9.297  1.00  0.00      BSYN  
ATOM    177   CD LYS    21      -0.677 -55.036  10.505  1.00  0.00      BSYN  
ATOM    178   CE LYS    21       0.461 -54.315  10.013  1.00  0.00      BSYN  
ATOM    179   NZ LYS    21       1.278 -53.539  10.901  1.00  0.00      BSYN  
ATOM    180  HZ1 LYS    21       2.016 -53.382  10.185  1.00  0.00      BSYN  
ATOM    181  HZ2 LYS    21       0.837 -52.616  11.088  1.00  0.00      BSYN  
ATOM    182  HZ3 LYS    21       1.433 -54.048  11.794  1.00  0.00      BSYN  
ATOM    183    C LYS    21      -4.105 -56.069   7.892  1.00  0.00      BSYN  
ATOM    184    O LYS    21      -5.203 -56.058   8.545  1.00  0.00      BSYN  
ATOM    185    N THR    22      -3.721 -55.219   6.892  1.00  0.00      BSYN  
ATOM    186    H THR    22      -2.818 -55.308   6.521  1.00  0.00      BSYN  
ATOM    187   CA THR    22      -4.648 -54.176   6.464  1.00  0.00      BSYN  
ATOM    188   CB THR    22      -3.800 -53.039   5.886  1.00  0.00      BSYN  
ATOM    189  OG1 THR    22      -2.614 -53.544   5.314  1.00  0.00      BSYN  
ATOM    190  HG1 THR    22      -2.890 -53.860   4.450  1.00  0.00      BSYN  
ATOM    191  CG2 THR    22      -3.420 -52.110   7.103  1.00  0.00      BSYN  
ATOM    192    C THR    22      -5.635 -54.638   5.404  1.00  0.00      BSYN  
ATOM    193    O THR    22      -5.705 -54.303   4.207  1.00  0.00      BSYN  
ATOM    194    N LYS    23      -6.295 -55.588   5.976  1.00  0.00      BSYN  
ATOM    195    H LYS    23      -6.043 -55.790   6.902  1.00  0.00      BSYN  
ATOM    196   CA LYS    23      -7.393 -56.305   5.306  1.00  0.00      BSYN  
ATOM    197   CB LYS    23      -7.726 -57.676   6.127  1.00  0.00      BSYN  
ATOM    198   CG LYS    23      -8.916 -58.358   5.548  1.00  0.00      BSYN  
ATOM    199   CD LYS    23      -9.370 -59.616   6.320  1.00  0.00      BSYN  
ATOM    200   CE LYS    23      -8.427 -60.893   6.380  1.00  0.00      BSYN  
ATOM    201   NZ LYS    23      -9.026 -62.102   7.064  1.00  0.00      BSYN  
ATOM    202  HZ1 LYS    23     -10.031 -62.271   6.857  1.00  0.00      BSYN  
ATOM    203  HZ2 LYS    23      -8.598 -63.049   7.016  1.00  0.00      BSYN  
ATOM    204  HZ3 LYS    23      -8.984 -61.842   8.070  1.00  0.00      BSYN  
ATOM    205    C LYS    23      -8.657 -55.446   5.242  1.00  0.00      BSYN  
ATOM    206    O LYS    23      -9.554 -55.753   4.414  1.00  0.00      BSYN  
ATOM    207    N GLN    24      -8.717 -54.405   6.108  1.00  0.00      BSYN  
ATOM    208    H GLN    24      -8.087 -54.428   6.859  1.00  0.00      BSYN  
ATOM    209   CA GLN    24      -9.589 -53.245   6.081  1.00  0.00      BSYN  
ATOM    210   CB GLN    24     -10.740 -53.583   7.063  1.00  0.00      BSYN  
ATOM    211   CG GLN    24     -11.636 -54.682   6.640  1.00  0.00      BSYN  
ATOM    212   CD GLN    24     -12.781 -54.928   7.694  1.00  0.00      BSYN  
ATOM    213  OE1 GLN    24     -13.932 -54.528   7.591  1.00  0.00      BSYN  
ATOM    214  NE2 GLN    24     -12.452 -55.615   8.723  1.00  0.00      BSYN  
ATOM    215 HE21 GLN    24     -11.517 -55.866   8.873  1.00  0.00      BSYN  
ATOM    216 HE22 GLN    24     -13.093 -55.649   9.464  1.00  0.00      BSYN  
ATOM    217    C GLN    24      -9.022 -51.849   6.169  1.00  0.00      BSYN  
ATOM    218    O GLN    24      -7.801 -51.765   6.295  1.00  0.00      BSYN  
ATOM    219    N GLY    25      -9.579 -50.633   6.034  1.00  0.00      BSYN  
ATOM    220    H GLY    25     -10.366 -50.658   5.452  1.00  0.00      BSYN  
ATOM    221   CA GLY    25      -9.135 -49.358   6.642  1.00  0.00      BSYN  
ATOM    222    C GLY    25      -8.238 -48.427   5.754  1.00  0.00      BSYN  
ATOM    223    O GLY    25      -7.761 -47.443   6.281  1.00  0.00      BSYN  
ATOM    224    N VAL    26      -8.223 -48.654   4.448  1.00  0.00      BSYN  
ATOM    225    H VAL    26      -8.701 -49.395   4.021  1.00  0.00      BSYN  
ATOM    226   CA VAL    26      -7.413 -47.846   3.634  1.00  0.00      BSYN  
ATOM    227   CB VAL    26      -6.723 -48.791   2.568  1.00  0.00      BSYN  
ATOM    228  CG1 VAL    26      -5.876 -49.789   3.133  1.00  0.00      BSYN  
ATOM    229  CG2 VAL    26      -7.559 -49.239   1.414  1.00  0.00      BSYN  
ATOM    230    C VAL    26      -8.270 -46.806   2.985  1.00  0.00      BSYN  
ATOM    231    O VAL    26      -9.522 -46.659   3.073  1.00  0.00      BSYN  
ATOM    232    N THR    27      -7.536 -46.026   2.200  1.00  0.00      BSYN  
ATOM    233    H THR    27      -6.571 -46.194   2.171  1.00  0.00      BSYN  
ATOM    234   CA THR    27      -8.153 -44.972   1.373  1.00  0.00      BSYN  
ATOM    235   CB THR    27      -6.961 -44.182   0.723  1.00  0.00      BSYN  
ATOM    236  OG1 THR    27      -6.008 -43.943   1.787  1.00  0.00      BSYN  
ATOM    237  HG1 THR    27      -6.420 -43.155   2.149  1.00  0.00      BSYN  
ATOM    238  CG2 THR    27      -7.255 -42.822  -0.037  1.00  0.00      BSYN  
ATOM    239    C THR    27      -8.996 -45.512   0.259  1.00  0.00      BSYN  
ATOM    240    O THR    27      -8.540 -46.414  -0.379  1.00  0.00      BSYN  
ATOM    241    N GLU    28     -10.170 -44.875   0.003  1.00  0.00      BSYN  
ATOM    242    H GLU    28     -10.499 -44.218   0.651  1.00  0.00      BSYN  
ATOM    243   CA GLU    28     -11.006 -45.270  -1.071  1.00  0.00      BSYN  
ATOM    244   CB GLU    28     -12.296 -45.640  -0.417  1.00  0.00      BSYN  
ATOM    245   CG GLU    28     -13.477 -46.105  -1.311  1.00  0.00      BSYN  
ATOM    246   CD GLU    28     -14.830 -46.118  -0.654  1.00  0.00      BSYN  
ATOM    247  OE1 GLU    28     -14.895 -46.828   0.319  1.00  0.00      BSYN  
ATOM    248  OE2 GLU    28     -15.755 -45.363  -1.116  1.00  0.00      BSYN  
ATOM    249    C GLU    28     -11.138 -44.480  -2.339  1.00  0.00      BSYN  
ATOM    250    O GLU    28     -11.131 -43.270  -2.269  1.00  0.00      BSYN  
ATOM    251    N ALA    29     -11.117 -45.098  -3.558  1.00  0.00      BSYN  
ATOM    252    H ALA    29     -10.795 -46.020  -3.481  1.00  0.00      BSYN  
ATOM    253   CA ALA    29     -11.337 -44.338  -4.797  1.00  0.00      BSYN  
ATOM    254   CB ALA    29     -10.020 -44.350  -5.531  1.00  0.00      BSYN  
ATOM    255    C ALA    29     -12.533 -44.990  -5.456  1.00  0.00      BSYN  
ATOM    256    O ALA    29     -13.427 -45.668  -4.918  1.00  0.00      BSYN  
ATOM    257    N ALA    30     -12.558 -44.653  -6.730  1.00  0.00      BSYN  
ATOM    258    H ALA    30     -11.889 -44.081  -7.160  1.00  0.00      BSYN  
ATOM    259   CA ALA    30     -13.717 -45.021  -7.458  1.00  0.00      BSYN  
ATOM    260   CB ALA    30     -14.558 -43.782  -7.815  1.00  0.00      BSYN  
ATOM    261    C ALA    30     -13.525 -45.988  -8.676  1.00  0.00      BSYN  
ATOM    262    O ALA    30     -13.661 -47.212  -8.524  1.00  0.00      BSYN  
ATOM    263    N GLU    31     -13.285 -45.408  -9.859  1.00  0.00      BSYN  
ATOM    264    H GLU    31     -13.166 -44.436  -9.845  1.00  0.00      BSYN  
ATOM    265   CA GLU    31     -13.049 -46.100 -11.079  1.00  0.00      BSYN  
ATOM    266   CB GLU    31     -11.832 -47.122 -10.899  1.00  0.00      BSYN  
ATOM    267   CG GLU    31     -10.579 -46.542 -11.524  1.00  0.00      BSYN  
ATOM    268   CD GLU    31      -9.715 -45.564 -10.570  1.00  0.00      BSYN  
ATOM    269  OE1 GLU    31     -10.100 -45.413  -9.407  1.00  0.00      BSYN  
ATOM    270  OE2 GLU    31      -8.673 -45.035 -10.957  1.00  0.00      BSYN  
ATOM    271    C GLU    31     -14.212 -46.601 -11.929  1.00  0.00      BSYN  
ATOM    272    O GLU    31     -14.597 -47.784 -11.883  1.00  0.00      BSYN  
ATOM    273    N LYS    32     -14.672 -45.627 -12.714  1.00  0.00      BSYN  
ATOM    274    H LYS    32     -14.087 -44.856 -12.868  1.00  0.00      BSYN  
ATOM    275   CA LYS    32     -15.905 -45.884 -13.418  1.00  0.00      BSYN  
ATOM    276   CB LYS    32     -16.669 -44.683 -13.604  1.00  0.00      BSYN  
ATOM    277   CG LYS    32     -17.183 -43.985 -12.332  1.00  0.00      BSYN  
ATOM    278   CD LYS    32     -18.254 -44.789 -11.717  1.00  0.00      BSYN  
ATOM    279   CE LYS    32     -18.590 -44.249 -10.261  1.00  0.00      BSYN  
ATOM    280   NZ LYS    32     -17.564 -44.497  -9.351  1.00  0.00      BSYN  
ATOM    281  HZ1 LYS    32     -17.858 -44.212  -8.395  1.00  0.00      BSYN  
ATOM    282  HZ2 LYS    32     -17.209 -45.474  -9.379  1.00  0.00      BSYN  
ATOM    283  HZ3 LYS    32     -16.834 -43.848  -9.708  1.00  0.00      BSYN  
ATOM    284    C LYS    32     -15.703 -46.604 -14.816  1.00  0.00      BSYN  
ATOM    285    O LYS    32     -16.315 -47.698 -15.054  1.00  0.00      BSYN  
ATOM    286    N THR    33     -14.788 -46.018 -15.609  1.00  0.00      BSYN  
ATOM    287    H THR    33     -14.564 -45.064 -15.593  1.00  0.00      BSYN  
ATOM    288   CA THR    33     -14.564 -46.564 -16.922  1.00  0.00      BSYN  
ATOM    289   CB THR    33     -14.256 -45.618 -18.133  1.00  0.00      BSYN  
ATOM    290  OG1 THR    33     -15.373 -44.743 -18.342  1.00  0.00      BSYN  
ATOM    291  HG1 THR    33     -16.204 -45.024 -17.952  1.00  0.00      BSYN  
ATOM    292  CG2 THR    33     -13.910 -46.372 -19.487  1.00  0.00      BSYN  
ATOM    293    C THR    33     -13.442 -47.555 -16.670  1.00  0.00      BSYN  
ATOM    294    O THR    33     -12.279 -47.153 -16.438  1.00  0.00      BSYN  
ATOM    295    N LYS    34     -13.797 -48.822 -16.777  1.00  0.00      BSYN  
ATOM    296    H LYS    34     -14.756 -48.925 -16.953  1.00  0.00      BSYN  
ATOM    297   CA LYS    34     -12.941 -49.979 -16.523  1.00  0.00      BSYN  
ATOM    298   CB LYS    34     -13.819 -51.058 -15.850  1.00  0.00      BSYN  
ATOM    299   CG LYS    34     -14.507 -50.603 -14.478  1.00  0.00      BSYN  
ATOM    300   CD LYS    34     -14.660 -51.684 -13.531  1.00  0.00      BSYN  
ATOM    301   CE LYS    34     -14.426 -51.428 -12.081  1.00  0.00      BSYN  
ATOM    302   NZ LYS    34     -15.502 -50.634 -11.587  1.00  0.00      BSYN  
ATOM    303  HZ1 LYS    34     -15.272 -50.547 -10.576  1.00  0.00      BSYN  
ATOM    304  HZ2 LYS    34     -15.323 -49.810 -12.196  1.00  0.00      BSYN  
ATOM    305  HZ3 LYS    34     -16.437 -51.041 -11.789  1.00  0.00      BSYN  
ATOM    306    C LYS    34     -12.265 -50.508 -17.730  1.00  0.00      BSYN  
ATOM    307    O LYS    34     -11.635 -51.534 -17.708  1.00  0.00      BSYN  
ATOM    308    N GLU    35     -12.329 -49.853 -18.882  1.00  0.00      BSYN  
ATOM    309    H GLU    35     -12.676 -48.964 -19.106  1.00  0.00      BSYN  
ATOM    310   CA GLU    35     -11.855 -50.467 -20.092  1.00  0.00      BSYN  
ATOM    311   CB GLU    35     -12.628 -50.124 -21.295  1.00  0.00      BSYN  
ATOM    312   CG GLU    35     -13.958 -50.804 -21.098  1.00  0.00      BSYN  
ATOM    313   CD GLU    35     -14.949 -50.971 -22.184  1.00  0.00      BSYN  
ATOM    314  OE1 GLU    35     -15.856 -50.152 -22.504  1.00  0.00      BSYN  
ATOM    315  OE2 GLU    35     -14.741 -52.032 -22.763  1.00  0.00      BSYN  
ATOM    316    C GLU    35     -10.291 -50.244 -20.257  1.00  0.00      BSYN  
ATOM    317    O GLU    35      -9.777 -49.852 -21.332  1.00  0.00      BSYN  
ATOM    318    N GLY    36      -9.587 -50.180 -19.139  1.00  0.00      BSYN  
ATOM    319    H GLY    36      -9.922 -50.116 -18.220  1.00  0.00      BSYN  
ATOM    320   CA GLY    36      -8.169 -50.462 -19.321  1.00  0.00      BSYN  
ATOM    321    C GLY    36      -7.682 -51.817 -18.830  1.00  0.00      BSYN  
ATOM    322    O GLY    36      -6.501 -52.030 -18.979  1.00  0.00      BSYN  
ATOM    323    N VAL    37      -8.625 -52.766 -18.465  1.00  0.00      BSYN  
ATOM    324    H VAL    37      -9.578 -52.872 -18.669  1.00  0.00      BSYN  
ATOM    325   CA VAL    37      -8.081 -53.963 -17.780  1.00  0.00      BSYN  
ATOM    326   CB VAL    37      -9.303 -54.766 -17.027  1.00  0.00      BSYN  
ATOM    327  CG1 VAL    37      -9.541 -54.153 -15.816  1.00  0.00      BSYN  
ATOM    328  CG2 VAL    37     -10.609 -54.541 -17.825  1.00  0.00      BSYN  
ATOM    329    C VAL    37      -7.311 -54.995 -18.636  1.00  0.00      BSYN  
ATOM    330    O VAL    37      -7.826 -55.925 -19.211  1.00  0.00      BSYN  
ATOM    331    N LEU    38      -5.997 -54.829 -18.794  1.00  0.00      BSYN  
ATOM    332    H LEU    38      -5.746 -53.886 -18.890  1.00  0.00      BSYN  
ATOM    333   CA LEU    38      -5.062 -55.754 -19.424  1.00  0.00      BSYN  
ATOM    334   CB LEU    38      -3.669 -55.382 -19.231  1.00  0.00      BSYN  
ATOM    335   CG LEU    38      -2.560 -55.910 -20.147  1.00  0.00      BSYN  
ATOM    336  CD1 LEU    38      -2.081 -54.861 -21.088  1.00  0.00      BSYN  
ATOM    337  CD2 LEU    38      -1.505 -56.615 -19.396  1.00  0.00      BSYN  
ATOM    338    C LEU    38      -5.222 -57.191 -19.037  1.00  0.00      BSYN  
ATOM    339    O LEU    38      -5.576 -58.031 -19.831  1.00  0.00      BSYN  
ATOM    340    N TYR    39      -4.905 -57.589 -17.801  1.00  0.00      BSYN  
ATOM    341    H TYR    39      -4.093 -57.401 -17.285  1.00  0.00      BSYN  
ATOM    342   CA TYR    39      -5.428 -58.881 -17.394  1.00  0.00      BSYN  
ATOM    343   CB TYR    39      -4.476 -59.352 -16.270  1.00  0.00      BSYN  
ATOM    344   CG TYR    39      -3.034 -59.713 -16.772  1.00  0.00      BSYN  
ATOM    345  CD1 TYR    39      -1.986 -59.188 -16.078  1.00  0.00      BSYN  
ATOM    346  CE1 TYR    39      -0.745 -59.724 -16.358  1.00  0.00      BSYN  
ATOM    347  CD2 TYR    39      -2.848 -60.610 -17.709  1.00  0.00      BSYN  
ATOM    348  CE2 TYR    39      -1.607 -60.991 -18.173  1.00  0.00      BSYN  
ATOM    349   CZ TYR    39      -0.588 -60.573 -17.406  1.00  0.00      BSYN  
ATOM    350   OH TYR    39       0.637 -60.990 -17.720  1.00  0.00      BSYN  
ATOM    351   HH TYR    39       0.441 -61.397 -18.567  1.00  0.00      BSYN  
ATOM    352    C TYR    39      -6.880 -58.810 -16.896  1.00  0.00      BSYN  
ATOM    353    O TYR    39      -7.189 -58.272 -15.921  1.00  0.00      BSYN  
ATOM    354    N VAL    40      -7.823 -59.430 -17.569  1.00  0.00      BSYN  
ATOM    355    H VAL    40      -8.661 -59.750 -17.174  1.00  0.00      BSYN  
ATOM    356   CA VAL    40      -7.535 -60.188 -18.807  1.00  0.00      BSYN  
ATOM    357   CB VAL    40      -7.695 -61.699 -18.468  1.00  0.00      BSYN  
ATOM    358  CG1 VAL    40      -6.833 -62.594 -19.363  1.00  0.00      BSYN  
ATOM    359  CG2 VAL    40      -7.396 -62.223 -17.168  1.00  0.00      BSYN  
ATOM    360    C VAL    40      -8.448 -59.789 -19.962  1.00  0.00      BSYN  
ATOM    361    O VAL    40      -9.613 -60.212 -19.889  1.00  0.00      BSYN  
ATOM    362    N GLY    41      -8.005 -59.072 -20.915  1.00  0.00      BSYN  
ATOM    363    H GLY    41      -7.118 -58.674 -20.793  1.00  0.00      BSYN  
ATOM    364   CA GLY    41      -8.841 -58.697 -21.998  1.00  0.00      BSYN  
ATOM    365    C GLY    41      -8.043 -58.934 -23.281  1.00  0.00      BSYN  
ATOM    366    O GLY    41      -8.089 -60.063 -23.787  1.00  0.00      BSYN  
ATOM    367    N SER    42      -7.359 -57.868 -23.650  1.00  0.00      BSYN  
ATOM    368    H SER    42      -7.181 -57.110 -23.055  1.00  0.00      BSYN  
ATOM    369   CA SER    42      -6.482 -57.846 -24.802  1.00  0.00      BSYN  
ATOM    370   CB SER    42      -6.304 -56.449 -25.363  1.00  0.00      BSYN  
ATOM    371   OG SER    42      -5.843 -55.592 -24.335  1.00  0.00      BSYN  
ATOM    372   HG SER    42      -4.884 -55.571 -24.379  1.00  0.00      BSYN  
ATOM    373    C SER    42      -5.185 -58.535 -24.508  1.00  0.00      BSYN  
ATOM    374    O SER    42      -4.522 -58.993 -25.449  1.00  0.00      BSYN  
ATOM    375    N LYS    43      -4.762 -58.917 -23.254  1.00  0.00      BSYN  
ATOM    376    H LYS    43      -5.415 -58.757 -22.541  1.00  0.00      BSYN  
ATOM    377   CA LYS    43      -3.516 -59.617 -22.928  1.00  0.00      BSYN  
ATOM    378   CB LYS    43      -2.414 -58.470 -22.761  1.00  0.00      BSYN  
ATOM    379   CG LYS    43      -1.344 -58.384 -23.800  1.00  0.00      BSYN  
ATOM    380   CD LYS    43      -0.310 -57.399 -23.127  1.00  0.00      BSYN  
ATOM    381   CE LYS    43       0.379 -56.705 -24.402  1.00  0.00      BSYN  
ATOM    382   NZ LYS    43      -0.479 -55.916 -25.255  1.00  0.00      BSYN  
ATOM    383  HZ1 LYS    43      -1.359 -56.412 -25.501  1.00  0.00      BSYN  
ATOM    384  HZ2 LYS    43      -0.726 -55.046 -24.743  1.00  0.00      BSYN  
ATOM    385  HZ3 LYS    43      -0.074 -55.815 -26.208  1.00  0.00      BSYN  
ATOM    386    C LYS    43      -3.437 -60.594 -21.658  1.00  0.00      BSYN  
ATOM    387    O LYS    43      -4.202 -60.502 -20.759  1.00  0.00      BSYN  
ATOM    388    N THR    44      -2.418 -61.477 -21.453  1.00  0.00      BSYN  
ATOM    389    H THR    44      -2.370 -61.982 -20.615  1.00  0.00      BSYN  
ATOM    390   CA THR    44      -1.238 -61.815 -22.361  1.00  0.00      BSYN  
ATOM    391   CB THR    44       0.003 -62.094 -21.519  1.00  0.00      BSYN  
ATOM    392  OG1 THR    44       0.177 -60.902 -20.758  1.00  0.00      BSYN  
ATOM    393  HG1 THR    44       0.040 -60.162 -21.355  1.00  0.00      BSYN  
ATOM    394  CG2 THR    44       1.114 -62.007 -22.408  1.00  0.00      BSYN  
ATOM    395    C THR    44      -1.612 -62.919 -23.307  1.00  0.00      BSYN  
ATOM    396    O THR    44      -1.394 -62.787 -24.520  1.00  0.00      BSYN  
ATOM    397    N ARG    45      -2.448 -63.918 -22.833  1.00  0.00      BSYN  
ATOM    398    H ARG    45      -2.655 -63.916 -21.875  1.00  0.00      BSYN  
ATOM    399   CA ARG    45      -3.006 -64.966 -23.791  1.00  0.00      BSYN  
ATOM    400   CB ARG    45      -3.094 -66.477 -23.236  1.00  0.00      BSYN  
ATOM    401   CG ARG    45      -2.058 -67.002 -22.291  1.00  0.00      BSYN  
ATOM    402   CD ARG    45      -2.538 -68.376 -21.793  1.00  0.00      BSYN  
ATOM    403   NE ARG    45      -3.524 -68.281 -20.661  1.00  0.00      BSYN  
ATOM    404   HE ARG    45      -3.487 -67.489 -20.086  1.00  0.00      BSYN  
ATOM    405   CZ ARG    45      -4.415 -69.218 -20.406  1.00  0.00      BSYN  
ATOM    406  NH1 ARG    45      -5.301 -68.936 -19.437  1.00  0.00      BSYN  
ATOM    407 HH11 ARG    45      -6.041 -69.596 -19.314  1.00  0.00      BSYN  
ATOM    408 HH12 ARG    45      -5.332 -68.004 -19.073  1.00  0.00      BSYN  
ATOM    409  NH2 ARG    45      -4.470 -70.334 -21.119  1.00  0.00      BSYN  
ATOM    410 HH21 ARG    45      -5.138 -71.050 -20.913  1.00  0.00      BSYN  
ATOM    411 HH22 ARG    45      -3.738 -70.416 -21.796  1.00  0.00      BSYN  
ATOM    412    C ARG    45      -4.318 -64.595 -24.465  1.00  0.00      BSYN  
ATOM    413    O ARG    45      -5.196 -63.932 -23.987  1.00  0.00      BSYN  
ATOM    414    N GLU    46      -4.540 -64.961 -25.740  1.00  0.00      BSYN  
ATOM    415    H GLU    46      -3.718 -65.356 -26.097  1.00  0.00      BSYN  
ATOM    416   CA GLU    46      -5.853 -64.703 -26.422  1.00  0.00      BSYN  
ATOM    417   CB GLU    46      -5.688 -64.321 -27.848  1.00  0.00      BSYN  
ATOM    418   CG GLU    46      -5.319 -62.890 -28.238  1.00  0.00      BSYN  
ATOM    419   CD GLU    46      -3.783 -62.615 -28.038  1.00  0.00      BSYN  
ATOM    420  OE1 GLU    46      -3.416 -61.498 -27.735  1.00  0.00      BSYN  
ATOM    421  OE2 GLU    46      -3.022 -63.513 -28.257  1.00  0.00      BSYN  
ATOM    422    C GLU    46      -6.568 -66.021 -26.436  1.00  0.00      BSYN  
ATOM    423    O GLU    46      -5.947 -67.099 -26.288  1.00  0.00      BSYN  
ATOM    424    N GLY    47      -7.884 -65.928 -26.631  1.00  0.00      BSYN  
ATOM    425    H GLY    47      -8.117 -64.978 -26.700  1.00  0.00      BSYN  
ATOM    426   CA GLY    47      -8.777 -67.061 -26.685  1.00  0.00      BSYN  
ATOM    427    C GLY    47      -9.993 -66.743 -27.668  1.00  0.00      BSYN  
ATOM    428    O GLY    47      -9.950 -65.729 -28.363  1.00  0.00      BSYN  
ATOM    429    N VAL    48     -11.002 -67.562 -27.617  1.00  0.00      BSYN  
ATOM    430    H VAL    48     -11.069 -68.275 -26.949  1.00  0.00      BSYN  
ATOM    431   CA VAL    48     -12.180 -67.546 -28.471  1.00  0.00      BSYN  
ATOM    432   CB VAL    48     -12.049 -68.851 -29.434  1.00  0.00      BSYN  
ATOM    433  CG1 VAL    48     -13.046 -68.491 -30.495  1.00  0.00      BSYN  
ATOM    434  CG2 VAL    48     -10.654 -68.897 -30.160  1.00  0.00      BSYN  
ATOM    435    C VAL    48     -13.527 -67.502 -27.685  1.00  0.00      BSYN  
ATOM    436    O VAL    48     -14.330 -66.627 -27.967  1.00  0.00      BSYN  
ATOM    437    N VAL    49     -13.746 -68.351 -26.699  1.00  0.00      BSYN  
ATOM    438    H VAL    49     -13.011 -68.932 -26.412  1.00  0.00      BSYN  
ATOM    439   CA VAL    49     -14.922 -68.463 -25.798  1.00  0.00      BSYN  
ATOM    440   CB VAL    49     -14.952 -70.051 -25.444  1.00  0.00      BSYN  
ATOM    441  CG1 VAL    49     -15.580 -70.321 -24.158  1.00  0.00      BSYN  
ATOM    442  CG2 VAL    49     -15.519 -70.857 -26.595  1.00  0.00      BSYN  
ATOM    443    C VAL    49     -14.656 -67.376 -24.824  1.00  0.00      BSYN  
ATOM    444    O VAL    49     -13.902 -67.459 -23.823  1.00  0.00      BSYN  
ATOM    445    N GLN    50     -15.346 -66.285 -25.176  1.00  0.00      BSYN  
ATOM    446    H GLN    50     -15.551 -66.265 -26.134  1.00  0.00      BSYN  
ATOM    447   CA GLN    50     -15.731 -65.187 -24.386  1.00  0.00      BSYN  
ATOM    448   CB GLN    50     -14.956 -64.023 -24.724  1.00  0.00      BSYN  
ATOM    449   CG GLN    50     -13.585 -64.139 -24.021  1.00  0.00      BSYN  
ATOM    450   CD GLN    50     -12.578 -63.002 -24.157  1.00  0.00      BSYN  
ATOM    451  OE1 GLN    50     -11.719 -63.036 -25.040  1.00  0.00      BSYN  
ATOM    452  NE2 GLN    50     -12.637 -62.039 -23.263  1.00  0.00      BSYN  
ATOM    453 HE21 GLN    50     -13.372 -62.178 -22.629  1.00  0.00      BSYN  
ATOM    454 HE22 GLN    50     -12.017 -61.290 -23.139  1.00  0.00      BSYN  
ATOM    455    C GLN    50     -17.216 -64.853 -24.606  1.00  0.00      BSYN  
ATOM    456    O GLN    50     -17.618 -64.282 -25.598  1.00  0.00      BSYN  
ATOM    457    N GLY    51     -18.154 -65.123 -23.732  1.00  0.00      BSYN  
ATOM    458    H GLY    51     -19.029 -64.693 -23.835  1.00  0.00      BSYN  
ATOM    459   CA GLY    51     -17.968 -66.031 -22.612  1.00  0.00      BSYN  
ATOM    460    C GLY    51     -18.771 -65.775 -21.279  1.00  0.00      BSYN  
ATOM    461    O GLY    51     -18.289 -65.913 -20.173  1.00  0.00      BSYN  
ATOM    462    N VAL    52     -20.043 -65.474 -21.416  1.00  0.00      BSYN  
ATOM    463    H VAL    52     -20.339 -65.206 -22.311  1.00  0.00      BSYN  
ATOM    464   CA VAL    52     -20.936 -65.194 -20.222  1.00  0.00      BSYN  
ATOM    465   CB VAL    52     -21.477 -63.799 -20.161  1.00  0.00      BSYN  
ATOM    466  CG1 VAL    52     -21.618 -63.332 -18.726  1.00  0.00      BSYN  
ATOM    467  CG2 VAL    52     -20.616 -62.908 -21.086  1.00  0.00      BSYN  
ATOM    468    C VAL    52     -22.069 -66.168 -20.062  1.00  0.00      BSYN  
ATOM    469    O VAL    52     -22.106 -67.089 -19.287  1.00  0.00      BSYN  
ATOM    470    N ALA    53     -23.071 -66.096 -21.015  1.00  0.00      BSYN  
ATOM    471    H ALA    53     -23.047 -65.523 -21.809  1.00  0.00      BSYN  
ATOM    472   CA ALA    53     -24.284 -66.853 -20.791  1.00  0.00      BSYN  
ATOM    473   CB ALA    53     -25.164 -66.025 -19.847  1.00  0.00      BSYN  
ATOM    474    C ALA    53     -25.106 -66.978 -22.058  1.00  0.00      BSYN  
ATOM    475    O ALA    53     -24.807 -66.211 -22.961  1.00  0.00      BSYN  
ATOM    476    N SER    54     -26.143 -67.905 -22.189  1.00  0.00      BSYN  
ATOM    477    H SER    54     -26.484 -68.197 -21.318  1.00  0.00      BSYN  
ATOM    478   CA SER    54     -26.747 -68.142 -23.565  1.00  0.00      BSYN  
ATOM    479   CB SER    54     -27.691 -69.363 -23.553  1.00  0.00      BSYN  
ATOM    480   OG SER    54     -27.816 -70.070 -24.769  1.00  0.00      BSYN  
ATOM    481   HG SER    54     -28.399 -70.832 -24.739  1.00  0.00      BSYN  
ATOM    482    C SER    54     -27.447 -66.852 -24.010  1.00  0.00      BSYN  
ATOM    483    O SER    54     -28.357 -66.433 -23.321  1.00  0.00      BSYN  
ATOM    484    N VAL    55     -27.068 -66.158 -25.078  1.00  0.00      BSYN  
ATOM    485    H VAL    55     -26.263 -66.396 -25.584  1.00  0.00      BSYN  
ATOM    486   CA VAL    55     -27.637 -64.898 -25.665  1.00  0.00      BSYN  
ATOM    487   CB VAL    55     -26.603 -64.067 -26.469  1.00  0.00      BSYN  
ATOM    488  CG1 VAL    55     -25.204 -64.045 -25.743  1.00  0.00      BSYN  
ATOM    489  CG2 VAL    55     -26.524 -64.411 -27.892  1.00  0.00      BSYN  
ATOM    490    C VAL    55     -28.920 -65.297 -26.397  1.00  0.00      BSYN  
ATOM    491    O VAL    55     -29.025 -66.331 -27.039  1.00  0.00      BSYN  
ATOM    492    N ALA    56     -29.706 -64.171 -26.638  1.00  0.00      BSYN  
ATOM    493    H ALA    56     -29.413 -63.348 -26.194  1.00  0.00      BSYN  
ATOM    494   CA ALA    56     -30.869 -64.249 -27.313  1.00  0.00      BSYN  
ATOM    495   CB ALA    56     -32.027 -63.577 -26.404  1.00  0.00      BSYN  
ATOM    496    C ALA    56     -30.852 -63.480 -28.609  1.00  0.00      BSYN  
ATOM    497    O ALA    56     -31.093 -62.281 -28.699  1.00  0.00      BSYN  
ATOM    498    N GLU    57     -30.573 -64.339 -29.617  1.00  0.00      BSYN  
ATOM    499    H GLU    57     -30.582 -65.273 -29.318  1.00  0.00      BSYN  
ATOM    500   CA GLU    57     -30.401 -64.027 -30.981  1.00  0.00      BSYN  
ATOM    501   CB GLU    57     -29.598 -65.261 -31.602  1.00  0.00      BSYN  
ATOM    502   CG GLU    57     -29.227 -65.289 -33.023  1.00  0.00      BSYN  
ATOM    503   CD GLU    57     -28.344 -66.360 -33.494  1.00  0.00      BSYN  
ATOM    504  OE1 GLU    57     -27.118 -66.135 -33.525  1.00  0.00      BSYN  
ATOM    505  OE2 GLU    57     -28.868 -67.399 -33.827  1.00  0.00      BSYN  
ATOM    506    C GLU    57     -31.745 -63.919 -31.703  1.00  0.00      BSYN  
ATOM    507    O GLU    57     -32.671 -64.717 -31.717  1.00  0.00      BSYN  
ATOM    508    N LYS    58     -31.917 -62.722 -32.305  1.00  0.00      BSYN  
ATOM    509    H LYS    58     -31.146 -62.121 -32.235  1.00  0.00      BSYN  
ATOM    510   CA LYS    58     -33.095 -62.209 -32.885  1.00  0.00      BSYN  
ATOM    511   CB LYS    58     -33.147 -60.746 -32.518  1.00  0.00      BSYN  
ATOM    512   CG LYS    58     -34.426 -60.130 -33.091  1.00  0.00      BSYN  
ATOM    513   CD LYS    58     -34.464 -58.645 -32.853  1.00  0.00      BSYN  
ATOM    514   CE LYS    58     -35.729 -58.510 -31.938  1.00  0.00      BSYN  
ATOM    515   NZ LYS    58     -35.702 -57.224 -31.391  1.00  0.00      BSYN  
ATOM    516  HZ1 LYS    58     -36.460 -57.067 -30.696  1.00  0.00      BSYN  
ATOM    517  HZ2 LYS    58     -34.742 -56.919 -31.133  1.00  0.00      BSYN  
ATOM    518  HZ3 LYS    58     -35.865 -56.522 -32.141  1.00  0.00      BSYN  
ATOM    519    C LYS    58     -32.903 -62.325 -34.392  1.00  0.00      BSYN  
ATOM    520    O LYS    58     -33.730 -62.915 -35.128  1.00  0.00      BSYN  
ATOM    521    N THR    59     -31.754 -61.785 -34.914  1.00  0.00      BSYN  
ATOM    522    H THR    59     -31.223 -61.215 -34.319  1.00  0.00      BSYN  
ATOM    523   CA THR    59     -31.455 -61.965 -36.391  1.00  0.00      BSYN  
ATOM    524   CB THR    59     -30.677 -60.673 -36.832  1.00  0.00      BSYN  
ATOM    525  OG1 THR    59     -31.535 -59.573 -36.394  1.00  0.00      BSYN  
ATOM    526  HG1 THR    59     -32.186 -59.185 -36.983  1.00  0.00      BSYN  
ATOM    527  CG2 THR    59     -30.452 -60.521 -38.387  1.00  0.00      BSYN  
ATOM    528    C THR    59     -30.547 -63.132 -36.445  1.00  0.00      BSYN  
ATOM    529    O THR    59     -29.552 -63.187 -35.733  1.00  0.00      BSYN  
ATOM    530    N LYS    60     -30.892 -63.957 -37.340  1.00  0.00      BSYN  
ATOM    531    H LYS    60     -31.745 -64.154 -37.782  1.00  0.00      BSYN  
ATOM    532   CA LYS    60     -29.825 -64.658 -38.091  1.00  0.00      BSYN  
ATOM    533   CB LYS    60     -29.526 -65.925 -37.456  1.00  0.00      BSYN  
ATOM    534   CG LYS    60     -28.677 -66.935 -38.186  1.00  0.00      BSYN  
ATOM    535   CD LYS    60     -27.832 -67.526 -37.250  1.00  0.00      BSYN  
ATOM    536   CE LYS    60     -26.440 -67.576 -37.718  1.00  0.00      BSYN  
ATOM    537   NZ LYS    60     -25.773 -66.397 -38.127  1.00  0.00      BSYN  
ATOM    538  HZ1 LYS    60     -24.783 -66.597 -38.375  1.00  0.00      BSYN  
ATOM    539  HZ2 LYS    60     -26.190 -66.038 -39.009  1.00  0.00      BSYN  
ATOM    540  HZ3 LYS    60     -25.845 -65.685 -37.372  1.00  0.00      BSYN  
ATOM    541    C LYS    60     -30.143 -64.795 -39.613  1.00  0.00      BSYN  
ATOM    542    O LYS    60     -31.280 -64.837 -40.005  1.00  0.00      BSYN  
ATOM    543    N GLU    61     -29.209 -64.722 -40.585  1.00  0.00      BSYN  
ATOM    544    H GLU    61     -28.295 -64.585 -40.259  1.00  0.00      BSYN  
ATOM    545   CA GLU    61     -29.601 -64.730 -42.015  1.00  0.00      BSYN  
ATOM    546   CB GLU    61     -28.842 -63.573 -42.746  1.00  0.00      BSYN  
ATOM    547   CG GLU    61     -29.605 -62.272 -42.730  1.00  0.00      BSYN  
ATOM    548   CD GLU    61     -28.816 -61.045 -43.153  1.00  0.00      BSYN  
ATOM    549  OE1 GLU    61     -27.708 -60.790 -42.682  1.00  0.00      BSYN  
ATOM    550  OE2 GLU    61     -29.303 -60.377 -44.027  1.00  0.00      BSYN  
ATOM    551    C GLU    61     -29.305 -66.133 -42.607  1.00  0.00      BSYN  
ATOM    552    O GLU    61     -29.356 -67.140 -41.857  1.00  0.00      BSYN  
ATOM    553    N GLN    62     -29.450 -66.114 -43.975  1.00  0.00      BSYN  
ATOM    554    H GLN    62     -29.953 -65.461 -44.505  1.00  0.00      BSYN  
ATOM    555   CA GLN    62     -29.280 -67.359 -44.771  1.00  0.00      BSYN  
ATOM    556   CB GLN    62     -30.423 -68.080 -44.874  1.00  0.00      BSYN  
ATOM    557   CG GLN    62     -31.557 -67.497 -45.677  1.00  0.00      BSYN  
ATOM    558   CD GLN    62     -32.778 -68.324 -45.622  1.00  0.00      BSYN  
ATOM    559  OE1 GLN    62     -33.204 -68.922 -46.632  1.00  0.00      BSYN  
ATOM    560  NE2 GLN    62     -33.417 -68.593 -44.461  1.00  0.00      BSYN  
ATOM    561 HE21 GLN    62     -33.195 -68.143 -43.619  1.00  0.00      BSYN  
ATOM    562 HE22 GLN    62     -33.886 -69.451 -44.524  1.00  0.00      BSYN  
ATOM    563    C GLN    62     -28.646 -66.916 -46.191  1.00  0.00      BSYN  
ATOM    564    O GLN    62     -29.059 -65.847 -46.734  1.00  0.00      BSYN  
ATOM    565    N ALA    63     -27.854 -67.669 -46.898  1.00  0.00      BSYN  
ATOM    566    H ALA    63     -27.618 -68.565 -46.577  1.00  0.00      BSYN  
ATOM    567   CA ALA    63     -27.202 -67.212 -48.184  1.00  0.00      BSYN  
ATOM    568   CB ALA    63     -25.695 -67.750 -47.983  1.00  0.00      BSYN  
ATOM    569    C ALA    63     -27.976 -67.972 -49.304  1.00  0.00      BSYN  
ATOM    570    O ALA    63     -29.202 -68.005 -49.249  1.00  0.00      BSYN  
ATOM    571    N SER    64     -27.310 -68.345 -50.365  1.00  0.00      BSYN  
ATOM    572    H SER    64     -26.417 -67.987 -50.555  1.00  0.00      BSYN  
ATOM    573   CA SER    64     -27.612 -69.588 -51.136  1.00  0.00      BSYN  
ATOM    574   CB SER    64     -26.885 -69.721 -52.463  1.00  0.00      BSYN  
ATOM    575   OG SER    64     -27.133 -68.616 -53.326  1.00  0.00      BSYN  
ATOM    576   HG SER    64     -27.845 -68.791 -53.946  1.00  0.00      BSYN  
ATOM    577    C SER    64     -27.236 -70.910 -50.439  1.00  0.00      BSYN  
ATOM    578    O SER    64     -26.146 -70.909 -49.859  1.00  0.00      BSYN  
ATOM    579    N HIS    65     -27.926 -72.005 -50.691  1.00  0.00      BSYN  
ATOM    580    H HIS    65     -28.808 -71.883 -51.101  1.00  0.00      BSYN  
ATOM    581   CA HIS    65     -27.681 -73.351 -50.100  1.00  0.00      BSYN  
ATOM    582   CB HIS    65     -28.017 -73.366 -48.605  1.00  0.00      BSYN  
ATOM    583   CG HIS    65     -26.923 -72.809 -47.616  1.00  0.00      BSYN  
ATOM    584  ND1 HIS    65     -27.101 -71.936 -46.678  1.00  0.00      BSYN  
ATOM    585  HD1 HIS    65     -27.998 -71.587 -46.494  1.00  0.00      BSYN  
ATOM    586  CD2 HIS    65     -25.567 -73.143 -47.643  1.00  0.00      BSYN  
ATOM    587  NE2 HIS    65     -25.139 -72.305 -46.765  1.00  0.00      BSYN  
ATOM    588  CE1 HIS    65     -25.980 -71.629 -46.099  1.00  0.00      BSYN  
ATOM    589    C HIS    65     -28.721 -74.225 -50.698  1.00  0.00      BSYN  
ATOM    590    O HIS    65     -29.871 -73.887 -50.536  1.00  0.00      BSYN  
ATOM    591    N LEU    66     -28.363 -75.372 -51.259  1.00  0.00      BSYN  
ATOM    592    H LEU    66     -27.407 -75.564 -51.365  1.00  0.00      BSYN  
ATOM    593   CA LEU    66     -29.345 -76.231 -51.943  1.00  0.00      BSYN  
ATOM    594   CB LEU    66     -28.738 -76.677 -53.212  1.00  0.00      BSYN  
ATOM    595   CG LEU    66     -29.368 -76.434 -54.558  1.00  0.00      BSYN  
ATOM    596  CD1 LEU    66     -28.988 -74.955 -54.967  1.00  0.00      BSYN  
ATOM    597  CD2 LEU    66     -29.024 -77.403 -55.750  1.00  0.00      BSYN  
ATOM    598    C LEU    66     -29.692 -77.363 -51.029  1.00  0.00      BSYN  
ATOM    599    O LEU    66     -29.056 -77.610 -49.993  1.00  0.00      BSYN  
ATOM    600    N GLY    67     -30.598 -78.246 -51.351  1.00  0.00      BSYN  
ATOM    601    H GLY    67     -30.902 -78.280 -52.282  1.00  0.00      BSYN  
ATOM    602   CA GLY    67     -31.304 -79.005 -50.304  1.00  0.00      BSYN  
ATOM    603    C GLY    67     -32.625 -78.466 -49.756  1.00  0.00      BSYN  
ATOM    604    O GLY    67     -33.615 -79.186 -49.722  1.00  0.00      BSYN  
ATOM    605    N GLY    68     -32.748 -77.200 -49.394  1.00  0.00      BSYN  
ATOM    606    H GLY    68     -31.938 -76.653 -49.477  1.00  0.00      BSYN  
ATOM    607   CA GLY    68     -33.969 -76.476 -48.978  1.00  0.00      BSYN  
ATOM    608    C GLY    68     -34.348 -75.596 -50.183  1.00  0.00      BSYN  
ATOM    609    O GLY    68     -35.452 -75.718 -50.660  1.00  0.00      BSYN  
ATOM    610    N ALA    69     -33.280 -74.963 -50.670  1.00  0.00      BSYN  
ATOM    611    H ALA    69     -32.494 -74.705 -50.145  1.00  0.00      BSYN  
ATOM    612   CA ALA    69     -33.305 -74.505 -52.062  1.00  0.00      BSYN  
ATOM    613   CB ALA    69     -32.461 -73.329 -52.416  1.00  0.00      BSYN  
ATOM    614    C ALA    69     -33.081 -75.583 -53.080  1.00  0.00      BSYN  
ATOM    615    O ALA    69     -32.104 -76.314 -52.971  1.00  0.00      BSYN  
ATOM    616    N VAL    70     -33.955 -75.806 -54.011  1.00  0.00      BSYN  
ATOM    617    H VAL    70     -34.762 -75.267 -54.152  1.00  0.00      BSYN  
ATOM    618   CA VAL    70     -33.776 -76.898 -55.039  1.00  0.00      BSYN  
ATOM    619   CB VAL    70     -34.852 -77.873 -54.685  1.00  0.00      BSYN  
ATOM    620  CG1 VAL    70     -34.602 -78.609 -53.433  1.00  0.00      BSYN  
ATOM    621  CG2 VAL    70     -36.395 -77.214 -54.705  1.00  0.00      BSYN  
ATOM    622    C VAL    70     -33.653 -76.657 -56.542  1.00  0.00      BSYN  
ATOM    623    O VAL    70     -34.375 -75.734 -57.048  1.00  0.00      BSYN  
ATOM    624    N PHE    71     -32.644 -77.375 -57.086  1.00  0.00      BSYN  
ATOM    625    H PHE    71     -32.009 -77.866 -56.524  1.00  0.00      BSYN  
ATOM    626   CA PHE    71     -32.670 -77.671 -58.481  1.00  0.00      BSYN  
ATOM    627   CB PHE    71     -31.745 -76.667 -59.377  1.00  0.00      BSYN  
ATOM    628   CG PHE    71     -31.893 -75.103 -59.219  1.00  0.00      BSYN  
ATOM    629  CD1 PHE    71     -30.823 -74.255 -58.833  1.00  0.00      BSYN  
ATOM    630  CD2 PHE    71     -33.193 -74.499 -59.404  1.00  0.00      BSYN  
ATOM    631  CE1 PHE    71     -31.178 -72.881 -58.688  1.00  0.00      BSYN  
ATOM    632  CE2 PHE    71     -33.378 -73.198 -59.148  1.00  0.00      BSYN  
ATOM    633   CZ PHE    71     -32.447 -72.376 -58.804  1.00  0.00      BSYN  
ATOM    634    C PHE    71     -32.111 -78.955 -58.882  1.00  0.00      BSYN  
ATOM    635    O PHE    71     -32.217 -79.462 -60.060  1.00  0.00      BSYN  
ATOM    636    N SER    72     -31.200 -79.467 -58.005  1.00  0.00      BSYN  
ATOM    637    H SER    72     -30.917 -78.877 -57.276  1.00  0.00      BSYN  
ATOM    638   CA SER    72     -30.516 -80.823 -58.133  1.00  0.00      BSYN  
ATOM    639   CB SER    72     -29.022 -81.019 -57.628  1.00  0.00      BSYN  
ATOM    640   OG SER    72     -28.180 -80.138 -58.481  1.00  0.00      BSYN  
ATOM    641   HG SER    72     -27.296 -80.510 -58.500  1.00  0.00      BSYN  
ATOM    642    C SER    72     -31.417 -81.880 -57.380  1.00  0.00      BSYN  
ATOM    643    O SER    72     -31.091 -82.169 -56.241  1.00  0.00      BSYN  
ATOM    644    N GLY    73     -32.369 -82.529 -58.084  1.00  0.00      BSYN  
ATOM    645    H GLY    73     -32.384 -82.411 -59.057  1.00  0.00      BSYN  
ATOM    646   CA GLY    73     -33.360 -83.331 -57.375  1.00  0.00      BSYN  
ATOM    647    C GLY    73     -32.917 -84.623 -56.635  1.00  0.00      BSYN  
ATOM    648    O GLY    73     -33.502 -85.709 -56.846  1.00  0.00      BSYN  
ATOM    649    N ALA    74     -32.043 -84.650 -55.621  1.00  0.00      BSYN  
ATOM    650    H ALA    74     -31.667 -83.752 -55.510  1.00  0.00      BSYN  
ATOM    651   CA ALA    74     -31.698 -85.865 -54.828  1.00  0.00      BSYN  
ATOM    652   CB ALA    74     -30.746 -86.673 -55.709  1.00  0.00      BSYN  
ATOM    653    C ALA    74     -31.085 -85.454 -53.531  1.00  0.00      BSYN  
ATOM    654    O ALA    74     -30.745 -84.284 -53.193  1.00  0.00      BSYN  
ATOM    655    N GLY    75     -30.902 -86.575 -52.828  1.00  0.00      BSYN  
ATOM    656    H GLY    75     -31.374 -87.370 -53.155  1.00  0.00      BSYN  
ATOM    657   CA GLY    75     -30.349 -86.606 -51.505  1.00  0.00      BSYN  
ATOM    658    C GLY    75     -31.058 -87.594 -50.644  1.00  0.00      BSYN  
ATOM    659    O GLY    75     -32.133 -88.104 -51.033  1.00  0.00      BSYN  
ATOM    660    N ASN    76     -30.481 -87.893 -49.533  1.00  0.00      BSYN  
ATOM    661    H ASN    76     -29.517 -87.998 -49.388  1.00  0.00      BSYN  
ATOM    662   CA ASN    76     -31.147 -88.574 -48.493  1.00  0.00      BSYN  
ATOM    663   CB ASN    76     -30.244 -89.701 -47.778  1.00  0.00      BSYN  
ATOM    664   CG ASN    76     -31.038 -90.921 -47.332  1.00  0.00      BSYN  
ATOM    665  OD1 ASN    76     -31.260 -91.184 -46.110  1.00  0.00      BSYN  
ATOM    666  ND2 ASN    76     -31.555 -91.748 -48.299  1.00  0.00      BSYN  
ATOM    667 HD21 ASN    76     -31.273 -91.629 -49.230  1.00  0.00      BSYN  
ATOM    668 HD22 ASN    76     -32.137 -92.507 -48.087  1.00  0.00      BSYN  
ATOM    669    C ASN    76     -31.444 -87.481 -47.366  1.00  0.00      BSYN  
ATOM    670    O ASN    76     -30.586 -86.928 -46.664  1.00  0.00      BSYN  
ATOM    671    N ILE    77     -32.771 -87.341 -47.176  1.00  0.00      BSYN  
ATOM    672    H ILE    77     -33.362 -87.787 -47.819  1.00  0.00      BSYN  
ATOM    673   CA ILE    77     -33.441 -86.691 -45.977  1.00  0.00      BSYN  
ATOM    674   CB ILE    77     -34.990 -86.638 -46.076  1.00  0.00      BSYN  
ATOM    675  CG2 ILE    77     -35.425 -85.538 -45.118  1.00  0.00      BSYN  
ATOM    676  CG1 ILE    77     -35.431 -86.075 -47.455  1.00  0.00      BSYN  
ATOM    677   CD ILE    77     -36.962 -86.225 -47.608  1.00  0.00      BSYN  
ATOM    678    C ILE    77     -32.994 -87.419 -44.694  1.00  0.00      BSYN  
ATOM    679    O ILE    77     -33.628 -88.185 -44.058  1.00  0.00      BSYN  
ATOM    680    N ALA    78     -31.850 -86.907 -44.165  1.00  0.00      BSYN  
ATOM    681    H ALA    78     -31.520 -86.125 -44.655  1.00  0.00      BSYN  
ATOM    682   CA ALA    78     -31.271 -87.328 -42.984  1.00  0.00      BSYN  
ATOM    683   CB ALA    78     -29.828 -86.926 -43.045  1.00  0.00      BSYN  
ATOM    684    C ALA    78     -31.918 -87.100 -41.663  1.00  0.00      BSYN  
ATOM    685    O ALA    78     -31.863 -87.955 -40.716  1.00  0.00      BSYN  
ATOM    686    N ALA    79     -32.681 -85.994 -41.419  1.00  0.00      BSYN  
ATOM    687    H ALA    79     -32.674 -85.364 -42.169  1.00  0.00      BSYN  
ATOM    688   CA ALA    79     -33.092 -85.641 -40.061  1.00  0.00      BSYN  
ATOM    689   CB ALA    79     -32.057 -85.089 -39.224  1.00  0.00      BSYN  
ATOM    690    C ALA    79     -34.101 -84.506 -40.289  1.00  0.00      BSYN  
ATOM    691    O ALA    79     -33.789 -83.558 -40.917  1.00  0.00      BSYN  
ATOM    692    N ALA    80     -35.263 -84.767 -39.712  1.00  0.00      BSYN  
ATOM    693    H ALA    80     -35.385 -85.611 -39.229  1.00  0.00      BSYN  
ATOM    694   CA ALA    80     -36.339 -83.715 -39.704  1.00  0.00      BSYN  
ATOM    695   CB ALA    80     -37.628 -84.374 -39.215  1.00  0.00      BSYN  
ATOM    696    C ALA    80     -35.810 -82.594 -38.819  1.00  0.00      BSYN  
ATOM    697    O ALA    80     -34.829 -82.877 -38.061  1.00  0.00      BSYN  
ATOM    698    N THR    81     -36.394 -81.395 -38.939  1.00  0.00      BSYN  
ATOM    699    H THR    81     -37.126 -81.208 -39.563  1.00  0.00      BSYN  
ATOM    700   CA THR    81     -35.778 -80.279 -38.202  1.00  0.00      BSYN  
ATOM    701   CB THR    81     -36.105 -78.973 -39.033  1.00  0.00      BSYN  
ATOM    702  OG1 THR    81     -37.421 -79.008 -39.426  1.00  0.00      BSYN  
ATOM    703  HG1 THR    81     -37.513 -78.272 -40.035  1.00  0.00      BSYN  
ATOM    704  CG2 THR    81     -35.114 -78.856 -40.265  1.00  0.00      BSYN  
ATOM    705    C THR    81     -36.109 -80.077 -36.722  1.00  0.00      BSYN  
ATOM    706    O THR    81     -35.695 -79.047 -35.995  1.00  0.00      BSYN  
ATOM    707    N GLY    82     -37.100 -80.833 -36.245  1.00  0.00      BSYN  
ATOM    708    H GLY    82     -37.242 -81.566 -36.880  1.00  0.00      BSYN  
ATOM    709   CA GLY    82     -37.506 -80.829 -34.849  1.00  0.00      BSYN  
ATOM    710    C GLY    82     -36.684 -81.899 -34.111  1.00  0.00      BSYN  
ATOM    711    O GLY    82     -37.020 -83.012 -33.776  1.00  0.00      BSYN  
ATOM    712    N LEU    83     -35.554 -81.380 -33.709  1.00  0.00      BSYN  
ATOM    713    H LEU    83     -35.274 -80.443 -33.763  1.00  0.00      BSYN  
ATOM    714   CA LEU    83     -34.651 -82.113 -32.832  1.00  0.00      BSYN  
ATOM    715   CB LEU    83     -33.290 -81.466 -32.948  1.00  0.00      BSYN  
ATOM    716   CG LEU    83     -32.505 -81.843 -34.261  1.00  0.00      BSYN  
ATOM    717  CD1 LEU    83     -32.832 -80.801 -35.379  1.00  0.00      BSYN  
ATOM    718  CD2 LEU    83     -30.912 -81.759 -34.027  1.00  0.00      BSYN  
ATOM    719    C LEU    83     -34.953 -82.156 -31.408  1.00  0.00      BSYN  
ATOM    720    O LEU    83     -34.892 -81.188 -30.586  1.00  0.00      BSYN  
ATOM    721    N VAL    84     -35.776 -83.214 -31.331  1.00  0.00      BSYN  
ATOM    722    H VAL    84     -35.904 -83.885 -32.034  1.00  0.00      BSYN  
ATOM    723   CA VAL    84     -36.573 -83.513 -30.088  1.00  0.00      BSYN  
ATOM    724   CB VAL    84     -38.098 -83.905 -30.379  1.00  0.00      BSYN  
ATOM    725  CG1 VAL    84     -38.772 -84.526 -29.157  1.00  0.00      BSYN  
ATOM    726  CG2 VAL    84     -39.073 -82.748 -30.921  1.00  0.00      BSYN  
ATOM    727    C VAL    84     -35.921 -84.571 -29.194  1.00  0.00      BSYN  
ATOM    728    O VAL    84     -35.551 -85.526 -29.792  1.00  0.00      BSYN  
ATOM    729    N LYS    85     -35.583 -84.229 -27.921  1.00  0.00      BSYN  
ATOM    730    H LYS    85     -35.404 -83.284 -27.730  1.00  0.00      BSYN  
ATOM    731   CA LYS    85     -35.156 -85.135 -26.883  1.00  0.00      BSYN  
ATOM    732   CB LYS    85     -33.598 -85.488 -27.073  1.00  0.00      BSYN  
ATOM    733   CG LYS    85     -33.684 -86.974 -26.679  1.00  0.00      BSYN  
ATOM    734   CD LYS    85     -32.177 -87.374 -26.490  1.00  0.00      BSYN  
ATOM    735   CE LYS    85     -31.970 -88.540 -25.475  1.00  0.00      BSYN  
ATOM    736   NZ LYS    85     -32.130 -88.339 -23.980  1.00  0.00      BSYN  
ATOM    737  HZ1 LYS    85     -31.318 -87.806 -23.608  1.00  0.00      BSYN  
ATOM    738  HZ2 LYS    85     -32.923 -87.731 -23.692  1.00  0.00      BSYN  
ATOM    739  HZ3 LYS    85     -32.261 -89.209 -23.425  1.00  0.00      BSYN  
ATOM    740    C LYS    85     -35.489 -84.506 -25.571  1.00  0.00      BSYN  
ATOM    741    O LYS    85     -36.197 -83.508 -25.489  1.00  0.00      BSYN  
ATOM    742    N ARG    86     -34.972 -85.070 -24.444  1.00  0.00      BSYN  
ATOM    743    H ARG    86     -34.801 -86.033 -24.496  1.00  0.00      BSYN  
ATOM    744   CA ARG    86     -34.824 -84.459 -23.183  1.00  0.00      BSYN  
ATOM    745   CB ARG    86     -36.036 -84.631 -22.242  1.00  0.00      BSYN  
ATOM    746   CG ARG    86     -35.887 -84.052 -20.908  1.00  0.00      BSYN  
ATOM    747   CD ARG    86     -37.265 -83.924 -20.277  1.00  0.00      BSYN  
ATOM    748   NE ARG    86     -38.031 -85.149 -20.175  1.00  0.00      BSYN  
ATOM    749   HE ARG    86     -37.710 -85.997 -20.548  1.00  0.00      BSYN  
ATOM    750   CZ ARG    86     -39.226 -85.202 -19.599  1.00  0.00      BSYN  
ATOM    751  NH1 ARG    86     -39.759 -84.046 -19.111  1.00  0.00      BSYN  
ATOM    752 HH11 ARG    86     -40.643 -83.977 -18.650  1.00  0.00      BSYN  
ATOM    753 HH12 ARG    86     -39.178 -83.268 -19.348  1.00  0.00      BSYN  
ATOM    754  NH2 ARG    86     -39.949 -86.297 -19.356  1.00  0.00      BSYN  
ATOM    755 HH21 ARG    86     -40.823 -86.173 -18.886  1.00  0.00      BSYN  
ATOM    756 HH22 ARG    86     -39.649 -87.244 -19.469  1.00  0.00      BSYN  
ATOM    757    C ARG    86     -33.547 -84.844 -22.432  1.00  0.00      BSYN  
ATOM    758    O ARG    86     -33.130 -85.975 -22.096  1.00  0.00      BSYN  
ATOM    759    N GLU    87     -32.841 -83.759 -22.210  1.00  0.00      BSYN  
ATOM    760    H GLU    87     -33.317 -82.923 -22.398  1.00  0.00      BSYN  
ATOM    761   CA GLU    87     -31.580 -83.923 -21.498  1.00  0.00      BSYN  
ATOM    762   CB GLU    87     -30.328 -83.494 -22.318  1.00  0.00      BSYN  
ATOM    763   CG GLU    87     -28.985 -83.786 -21.698  1.00  0.00      BSYN  
ATOM    764   CD GLU    87     -28.286 -85.038 -21.879  1.00  0.00      BSYN  
ATOM    765  OE1 GLU    87     -28.620 -85.864 -21.069  1.00  0.00      BSYN  
ATOM    766  OE2 GLU    87     -27.501 -85.206 -22.793  1.00  0.00      BSYN  
ATOM    767    C GLU    87     -31.571 -83.256 -20.050  1.00  0.00      BSYN  
ATOM    768    O GLU    87     -32.123 -82.212 -19.836  1.00  0.00      BSYN  
ATOM    769    N GLU    88     -30.929 -84.004 -19.208  1.00  0.00      BSYN  
ATOM    770    H GLU    88     -30.408 -84.736 -19.599  1.00  0.00      BSYN  
ATOM    771   CA GLU    88     -30.568 -83.483 -17.882  1.00  0.00      BSYN  
ATOM    772   CB GLU    88     -31.057 -84.457 -16.809  1.00  0.00      BSYN  
ATOM    773   CG GLU    88     -30.425 -85.825 -16.987  1.00  0.00      BSYN  
ATOM    774   CD GLU    88     -31.217 -86.568 -17.984  1.00  0.00      BSYN  
ATOM    775  OE1 GLU    88     -30.631 -86.819 -19.089  1.00  0.00      BSYN  
ATOM    776  OE2 GLU    88     -32.377 -86.829 -17.857  1.00  0.00      BSYN  
ATOM    777    C GLU    88     -29.150 -82.911 -17.456  1.00  0.00      BSYN  
ATOM    778    O GLU    88     -28.170 -83.237 -18.026  1.00  0.00      BSYN  
ATOM    779    N PHE    89     -29.197 -82.174 -16.330  1.00  0.00      BSYN  
ATOM    780    H PHE    89     -30.093 -82.037 -15.957  1.00  0.00      BSYN  
ATOM    781   CA PHE    89     -28.003 -81.646 -15.693  1.00  0.00      BSYN  
ATOM    782   CB PHE    89     -28.079 -80.140 -15.353  1.00  0.00      BSYN  
ATOM    783   CG PHE    89     -28.716 -79.301 -16.437  1.00  0.00      BSYN  
ATOM    784  CD1 PHE    89     -28.058 -79.034 -17.573  1.00  0.00      BSYN  
ATOM    785  CD2 PHE    89     -30.055 -79.062 -16.343  1.00  0.00      BSYN  
ATOM    786  CE1 PHE    89     -28.673 -78.429 -18.653  1.00  0.00      BSYN  
ATOM    787  CE2 PHE    89     -30.768 -78.505 -17.357  1.00  0.00      BSYN  
ATOM    788   CZ PHE    89     -30.030 -78.237 -18.533  1.00  0.00      BSYN  
ATOM    789    C PHE    89     -27.668 -82.522 -14.490  1.00  0.00      BSYN  
ATOM    790    O PHE    89     -28.404 -82.577 -13.480  1.00  0.00      BSYN  
ATOM    791    N PRO    90     -26.543 -83.224 -14.569  1.00  0.00      BSYN  
ATOM    792   CD PRO    90     -25.588 -83.132 -15.642  1.00  0.00      BSYN  
ATOM    793   CA PRO    90     -26.058 -84.123 -13.573  1.00  0.00      BSYN  
ATOM    794   CB PRO    90     -24.929 -84.706 -14.211  1.00  0.00      BSYN  
ATOM    795   CG PRO    90     -24.879 -84.459 -15.751  1.00  0.00      BSYN  
ATOM    796    C PRO    90     -25.561 -83.335 -12.295  1.00  0.00      BSYN  
ATOM    797    O PRO    90     -25.757 -82.105 -12.174  1.00  0.00      BSYN  
ATOM    798    N THR    91     -24.919 -84.044 -11.356  1.00  0.00      BSYN  
ATOM    799    H THR    91     -24.648 -84.986 -11.375  1.00  0.00      BSYN  
ATOM    800   CA THR    91     -24.383 -83.413 -10.185  1.00  0.00      BSYN  
ATOM    801   CB THR    91     -25.068 -83.847  -8.867  1.00  0.00      BSYN  
ATOM    802  OG1 THR    91     -25.853 -84.983  -9.164  1.00  0.00      BSYN  
ATOM    803  HG1 THR    91     -26.323 -85.103  -9.992  1.00  0.00      BSYN  
ATOM    804  CG2 THR    91     -25.855 -82.802  -8.177  1.00  0.00      BSYN  
ATOM    805    C THR    91     -22.895 -83.321 -10.197  1.00  0.00      BSYN  
ATOM    806    O THR    91     -22.238 -84.346 -10.456  1.00  0.00      BSYN  
ATOM    807    N ASP    92     -22.272 -82.147  -9.983  1.00  0.00      BSYN  
ATOM    808    H ASP    92     -21.346 -82.160  -9.661  1.00  0.00      BSYN  
ATOM    809   CA ASP    92     -22.889 -80.903  -9.952  1.00  0.00      BSYN  
ATOM    810   CB ASP    92     -22.793 -80.492  -8.482  1.00  0.00      BSYN  
ATOM    811   CG ASP    92     -21.389 -80.304  -7.957  1.00  0.00      BSYN  
ATOM    812  OD1 ASP    92     -20.645 -81.194  -7.556  1.00  0.00      BSYN  
ATOM    813  OD2 ASP    92     -21.003 -79.114  -8.159  1.00  0.00      BSYN  
ATOM    814    C ASP    92     -21.954 -80.149 -10.910  1.00  0.00      BSYN  
ATOM    815    O ASP    92     -20.701 -80.237 -10.854  1.00  0.00      BSYN  
ATOM    816    N LEU    93     -22.678 -79.280 -11.555  1.00  0.00      BSYN  
ATOM    817    H LEU    93     -23.564 -79.044 -11.209  1.00  0.00      BSYN  
ATOM    818   CA LEU    93     -22.073 -78.341 -12.507  1.00  0.00      BSYN  
ATOM    819   CB LEU    93     -22.680 -78.230 -13.926  1.00  0.00      BSYN  
ATOM    820   CG LEU    93     -24.176 -78.614 -13.900  1.00  0.00      BSYN  
ATOM    821  CD1 LEU    93     -25.090 -77.840 -14.844  1.00  0.00      BSYN  
ATOM    822  CD2 LEU    93     -24.131 -80.067 -14.033  1.00  0.00      BSYN  
ATOM    823    C LEU    93     -21.885 -77.042 -11.959  1.00  0.00      BSYN  
ATOM    824    O LEU    93     -22.800 -76.205 -11.844  1.00  0.00      BSYN  
ATOM    825    N LYS    94     -20.652 -76.753 -11.491  1.00  0.00      BSYN  
ATOM    826    H LYS    94     -20.223 -77.622 -11.342  1.00  0.00      BSYN  
ATOM    827   CA LYS    94     -20.104 -75.448 -11.191  1.00  0.00      BSYN  
ATOM    828   CB LYS    94     -18.703 -75.732 -10.380  1.00  0.00      BSYN  
ATOM    829   CG LYS    94     -18.809 -76.534  -9.104  1.00  0.00      BSYN  
ATOM    830   CD LYS    94     -17.455 -76.376  -8.468  1.00  0.00      BSYN  
ATOM    831   CE LYS    94     -17.244 -77.532  -7.411  1.00  0.00      BSYN  
ATOM    832   NZ LYS    94     -18.137 -77.383  -6.270  1.00  0.00      BSYN  
ATOM    833  HZ1 LYS    94     -17.693 -77.229  -5.342  1.00  0.00      BSYN  
ATOM    834  HZ2 LYS    94     -18.859 -76.636  -6.227  1.00  0.00      BSYN  
ATOM    835  HZ3 LYS    94     -18.551 -78.336  -6.317  1.00  0.00      BSYN  
ATOM    836    C LYS    94     -19.993 -74.681 -12.428  1.00  0.00      BSYN  
ATOM    837    O LYS    94     -19.212 -74.935 -13.389  1.00  0.00      BSYN  
ATOM    838    N PRO    95     -20.879 -73.682 -12.556  1.00  0.00      BSYN  
ATOM    839   CD PRO    95     -21.584 -73.109 -11.456  1.00  0.00      BSYN  
ATOM    840   CA PRO    95     -21.088 -72.976 -13.743  1.00  0.00      BSYN  
ATOM    841   CB PRO    95     -22.461 -72.180 -13.477  1.00  0.00      BSYN  
ATOM    842   CG PRO    95     -22.165 -71.809 -12.146  1.00  0.00      BSYN  
ATOM    843    C PRO    95     -19.934 -72.136 -14.374  1.00  0.00      BSYN  
ATOM    844    O PRO    95     -19.906 -72.017 -15.685  1.00  0.00      BSYN  
ATOM    845    N GLU    96     -19.144 -71.498 -13.464  1.00  0.00      BSYN  
ATOM    846    H GLU    96     -19.368 -71.662 -12.525  1.00  0.00      BSYN  
ATOM    847   CA GLU    96     -18.097 -70.547 -13.814  1.00  0.00      BSYN  
ATOM    848   CB GLU    96     -17.819 -69.338 -12.809  1.00  0.00      BSYN  
ATOM    849   CG GLU    96     -19.137 -68.652 -12.349  1.00  0.00      BSYN  
ATOM    850   CD GLU    96     -18.881 -67.632 -11.261  1.00  0.00      BSYN  
ATOM    851  OE1 GLU    96     -18.188 -66.655 -11.487  1.00  0.00      BSYN  
ATOM    852  OE2 GLU    96     -19.504 -67.917 -10.190  1.00  0.00      BSYN  
ATOM    853    C GLU    96     -16.725 -71.250 -13.932  1.00  0.00      BSYN  
ATOM    854    O GLU    96     -16.137 -71.602 -12.901  1.00  0.00      BSYN  
ATOM    855    N GLU    97     -16.559 -71.572 -15.185  1.00  0.00      BSYN  
ATOM    856    H GLU    97     -17.192 -71.287 -15.876  1.00  0.00      BSYN  
ATOM    857   CA GLU    97     -15.351 -72.161 -15.795  1.00  0.00      BSYN  
ATOM    858   CB GLU    97     -15.783 -73.380 -16.712  1.00  0.00      BSYN  
ATOM    859   CG GLU    97     -16.594 -74.462 -15.909  1.00  0.00      BSYN  
ATOM    860   CD GLU    97     -15.881 -75.183 -14.791  1.00  0.00      BSYN  
ATOM    861  OE1 GLU    97     -15.988 -74.867 -13.555  1.00  0.00      BSYN  
ATOM    862  OE2 GLU    97     -15.029 -76.026 -15.047  1.00  0.00      BSYN  
ATOM    863    C GLU    97     -14.423 -71.123 -16.590  1.00  0.00      BSYN  
ATOM    864    O GLU    97     -14.647 -70.656 -17.776  1.00  0.00      BSYN  
ATOM    865    N VAL    98     -13.336 -70.921 -15.969  1.00  0.00      BSYN  
ATOM    866    H VAL    98     -13.066 -71.367 -15.139  1.00  0.00      BSYN  
ATOM    867   CA VAL    98     -12.365 -69.938 -16.524  1.00  0.00      BSYN  
ATOM    868   CB VAL    98     -11.855 -69.005 -15.305  1.00  0.00      BSYN  
ATOM    869  CG1 VAL    98     -12.876 -68.188 -14.587  1.00  0.00      BSYN  
ATOM    870  CG2 VAL    98     -11.087 -69.855 -14.251  1.00  0.00      BSYN  
ATOM    871    C VAL    98     -11.212 -70.678 -17.182  1.00  0.00      BSYN  
ATOM    872    O VAL    98     -10.115 -70.187 -17.225  1.00  0.00      BSYN  
ATOM    873    N ALA    99     -11.557 -71.787 -17.839  1.00  0.00      BSYN  
ATOM    874    H ALA    99     -12.487 -71.902 -18.127  1.00  0.00      BSYN  
ATOM    875   CA ALA    99     -10.587 -72.762 -18.386  1.00  0.00      BSYN  
ATOM    876   CB ALA    99     -11.058 -74.172 -18.019  1.00  0.00      BSYN  
ATOM    877    C ALA    99     -10.621 -72.650 -19.945  1.00  0.00      BSYN  
ATOM    878    O ALA    99     -11.227 -73.374 -20.766  1.00  0.00      BSYN  
ATOM    879    N GLN   100      -9.960 -71.529 -20.408  1.00  0.00      BSYN  
ATOM    880    H GLN   100      -9.781 -70.812 -19.764  1.00  0.00      BSYN  
ATOM    881   CA GLN   100      -9.659 -71.327 -21.805  1.00  0.00      BSYN  
ATOM    882   CB GLN   100      -9.590 -69.928 -22.390  1.00  0.00      BSYN  
ATOM    883   CG GLN   100      -9.475 -69.885 -23.906  1.00  0.00      BSYN  
ATOM    884   CD GLN   100     -10.673 -69.321 -24.535  1.00  0.00      BSYN  
ATOM    885  OE1 GLN   100     -11.169 -69.798 -25.558  1.00  0.00      BSYN  
ATOM    886  NE2 GLN   100     -11.145 -68.187 -23.946  1.00  0.00      BSYN  
ATOM    887 HE21 GLN   100     -11.918 -67.624 -24.162  1.00  0.00      BSYN  
ATOM    888 HE22 GLN   100     -10.916 -68.145 -22.994  1.00  0.00      BSYN  
ATOM    889    C GLN   100      -8.336 -72.059 -22.034  1.00  0.00      BSYN  
ATOM    890    O GLN   100      -7.209 -71.638 -21.782  1.00  0.00      BSYN  
ATOM    891    N GLU   101      -8.398 -73.330 -22.382  1.00  0.00      BSYN  
ATOM    892    H GLU   101      -9.221 -73.851 -22.274  1.00  0.00      BSYN  
ATOM    893   CA GLU   101      -7.157 -74.019 -22.738  1.00  0.00      BSYN  
ATOM    894   CB GLU   101      -6.864 -75.389 -22.126  1.00  0.00      BSYN  
ATOM    895   CG GLU   101      -8.022 -76.244 -21.525  1.00  0.00      BSYN  
ATOM    896   CD GLU   101      -7.711 -77.519 -20.688  1.00  0.00      BSYN  
ATOM    897  OE1 GLU   101      -8.168 -77.644 -19.571  1.00  0.00      BSYN  
ATOM    898  OE2 GLU   101      -6.880 -78.385 -21.085  1.00  0.00      BSYN  
ATOM    899    C GLU   101      -7.327 -74.216 -24.199  1.00  0.00      BSYN  
ATOM    900    O GLU   101      -8.373 -74.482 -24.705  1.00  0.00      BSYN  
ATOM    901    N ALA   102      -6.118 -74.249 -24.785  1.00  0.00      BSYN  
ATOM    902    H ALA   102      -5.288 -74.325 -24.270  1.00  0.00      BSYN  
ATOM    903   CA ALA   102      -5.912 -74.025 -26.160  1.00  0.00      BSYN  
ATOM    904   CB ALA   102      -4.697 -73.122 -26.191  1.00  0.00      BSYN  
ATOM    905    C ALA   102      -5.823 -75.279 -26.965  1.00  0.00      BSYN  
ATOM    906    O ALA   102      -6.137 -76.389 -26.593  1.00  0.00      BSYN  
ATOM    907    N ALA   103      -5.305 -75.119 -28.206  1.00  0.00      BSYN  
ATOM    908    H ALA   103      -4.758 -74.436 -28.648  1.00  0.00      BSYN  
ATOM    909   CA ALA   103      -5.525 -76.209 -29.198  1.00  0.00      BSYN  
ATOM    910   CB ALA   103      -6.308 -75.826 -30.583  1.00  0.00      BSYN  
ATOM    911    C ALA   103      -4.389 -77.107 -29.449  1.00  0.00      BSYN  
ATOM    912    O ALA   103      -4.552 -78.319 -29.780  1.00  0.00      BSYN  
ATOM    913    N GLU   104      -3.157 -76.715 -29.035  1.00  0.00      BSYN  
ATOM    914    H GLU   104      -2.843 -75.817 -28.797  1.00  0.00      BSYN  
ATOM    915   CA GLU   104      -2.115 -77.762 -29.213  1.00  0.00      BSYN  
ATOM    916   CB GLU   104      -0.805 -77.148 -29.361  1.00  0.00      BSYN  
ATOM    917   CG GLU   104      -0.858 -76.159 -30.622  1.00  0.00      BSYN  
ATOM    918   CD GLU   104      -1.200 -76.659 -31.967  1.00  0.00      BSYN  
ATOM    919  OE1 GLU   104      -0.346 -77.337 -32.610  1.00  0.00      BSYN  
ATOM    920  OE2 GLU   104      -2.422 -76.397 -32.241  1.00  0.00      BSYN  
ATOM    921    C GLU   104      -2.119 -78.616 -27.983  1.00  0.00      BSYN  
ATOM    922    O GLU   104      -1.702 -78.272 -26.831  1.00  0.00      BSYN  
ATOM    923    N GLU   105      -2.938 -79.706 -28.084  1.00  0.00      BSYN  
ATOM    924    H GLU   105      -3.663 -79.667 -28.742  1.00  0.00      BSYN  
ATOM    925   CA GLU   105      -3.038 -80.872 -27.119  1.00  0.00      BSYN  
ATOM    926   CB GLU   105      -4.509 -80.848 -26.746  1.00  0.00      BSYN  
ATOM    927   CG GLU   105      -4.640 -79.744 -25.612  1.00  0.00      BSYN  
ATOM    928   CD GLU   105      -5.983 -79.303 -25.006  1.00  0.00      BSYN  
ATOM    929  OE1 GLU   105      -6.114 -78.256 -24.379  1.00  0.00      BSYN  
ATOM    930  OE2 GLU   105      -6.838 -80.164 -24.937  1.00  0.00      BSYN  
ATOM    931    C GLU   105      -2.709 -82.201 -27.765  1.00  0.00      BSYN  
ATOM    932    O GLU   105      -2.619 -82.279 -28.996  1.00  0.00      BSYN  
ATOM    933    N PRO   106      -2.355 -83.261 -27.018  1.00  0.00      BSYN  
ATOM    934   CD PRO   106      -2.194 -83.242 -25.522  1.00  0.00      BSYN  
ATOM    935   CA PRO   106      -2.359 -84.678 -27.434  1.00  0.00      BSYN  
ATOM    936   CB PRO   106      -2.118 -85.440 -26.147  1.00  0.00      BSYN  
ATOM    937   CG PRO   106      -2.845 -84.572 -25.156  1.00  0.00      BSYN  
ATOM    938    C PRO   106      -3.668 -85.142 -28.213  1.00  0.00      BSYN  
ATOM    939    O PRO   106      -4.757 -85.304 -27.681  1.00  0.00      BSYN  
ATOM    940    N LEU   107      -3.276 -85.530 -29.437  1.00  0.00      BSYN  
ATOM    941    H LEU   107      -2.367 -85.357 -29.759  1.00  0.00      BSYN  
ATOM    942   CA LEU   107      -4.276 -85.952 -30.503  1.00  0.00      BSYN  
ATOM    943   CB LEU   107      -3.740 -86.098 -31.957  1.00  0.00      BSYN  
ATOM    944   CG LEU   107      -3.681 -84.823 -32.649  1.00  0.00      BSYN  
ATOM    945  CD1 LEU   107      -2.591 -83.829 -32.194  1.00  0.00      BSYN  
ATOM    946  CD2 LEU   107      -3.181 -84.978 -34.101  1.00  0.00      BSYN  
ATOM    947    C LEU   107      -4.982 -87.253 -30.167  1.00  0.00      BSYN  
ATOM    948    O LEU   107      -4.285 -88.192 -30.178  1.00  0.00      BSYN  
ATOM    949    N ILE   108      -6.335 -87.339 -30.024  1.00  0.00      BSYN  
ATOM    950    H ILE   108      -6.878 -86.531 -29.915  1.00  0.00      BSYN  
ATOM    951   CA ILE   108      -6.907 -88.684 -29.888  1.00  0.00      BSYN  
ATOM    952   CB ILE   108      -7.084 -88.961 -28.449  1.00  0.00      BSYN  
ATOM    953  CG2 ILE   108      -7.827 -87.914 -27.696  1.00  0.00      BSYN  
ATOM    954  CG1 ILE   108      -7.760 -90.264 -28.072  1.00  0.00      BSYN  
ATOM    955   CD ILE   108      -7.106 -91.555 -28.657  1.00  0.00      BSYN  
ATOM    956    C ILE   108      -8.148 -88.676 -30.817  1.00  0.00      BSYN  
ATOM    957    O ILE   108      -9.160 -87.939 -30.493  1.00  0.00      BSYN  
ATOM    958    N GLU   109      -7.897 -89.479 -31.851  1.00  0.00      BSYN  
ATOM    959    H GLU   109      -6.974 -89.788 -31.958  1.00  0.00      BSYN  
ATOM    960   CA GLU   109      -8.963 -89.729 -32.782  1.00  0.00      BSYN  
ATOM    961   CB GLU   109      -8.297 -90.381 -33.915  1.00  0.00      BSYN  
ATOM    962   CG GLU   109      -8.916 -90.142 -35.297  1.00  0.00      BSYN  
ATOM    963   CD GLU   109      -8.830 -88.676 -35.697  1.00  0.00      BSYN  
ATOM    964  OE1 GLU   109      -9.827 -88.003 -35.941  1.00  0.00      BSYN  
ATOM    965  OE2 GLU   109      -7.743 -88.126 -35.848  1.00  0.00      BSYN  
ATOM    966    C GLU   109     -10.022 -90.636 -32.179  1.00  0.00      BSYN  
ATOM    967    O GLU   109      -9.737 -91.669 -31.625  1.00  0.00      BSYN  
ATOM    968    N PRO   110     -11.336 -90.323 -32.350  1.00  0.00      BSYN  
ATOM    969   CD PRO   110     -11.702 -88.903 -32.696  1.00  0.00      BSYN  
ATOM    970   CA PRO   110     -12.517 -90.992 -31.991  1.00  0.00      BSYN  
ATOM    971   CB PRO   110     -13.434 -89.879 -31.697  1.00  0.00      BSYN  
ATOM    972   CG PRO   110     -12.571 -88.672 -31.553  1.00  0.00      BSYN  
ATOM    973    C PRO   110     -13.165 -91.928 -33.004  1.00  0.00      BSYN  
ATOM    974    O PRO   110     -13.414 -91.528 -34.135  1.00  0.00      BSYN  
ATOM    975    N LEU   111     -13.181 -93.249 -32.784  1.00  0.00      BSYN  
ATOM    976    H LEU   111     -13.357 -93.770 -33.595  1.00  0.00      BSYN  
ATOM    977   CA LEU   111     -13.019 -93.763 -31.410  1.00  0.00      BSYN  
ATOM    978   CB LEU   111     -14.209 -94.694 -31.065  1.00  0.00      BSYN  
ATOM    979   CG LEU   111     -14.952 -94.342 -29.733  1.00  0.00      BSYN  
ATOM    980  CD1 LEU   111     -15.697 -95.535 -29.186  1.00  0.00      BSYN  
ATOM    981  CD2 LEU   111     -14.153 -93.658 -28.644  1.00  0.00      BSYN  
ATOM    982    C LEU   111     -11.752 -94.620 -31.250  1.00  0.00      BSYN  
ATOM    983    O LEU   111     -11.859 -95.775 -31.711  1.00  0.00      BSYN  
ATOM    984    N MET   112     -10.523 -94.226 -30.842  1.00  0.00      BSYN  
ATOM    985    H MET   112     -10.401 -93.297 -30.556  1.00  0.00      BSYN  
ATOM    986   CA MET   112      -9.507 -95.262 -30.618  1.00  0.00      BSYN  
ATOM    987   CB MET   112      -8.142 -94.834 -31.035  1.00  0.00      BSYN  
ATOM    988   CG MET   112      -7.879 -95.025 -32.552  1.00  0.00      BSYN  
ATOM    989   SD MET   112      -6.325 -94.573 -33.242  1.00  0.00      BSYN  
ATOM    990   CE MET   112      -5.320 -95.982 -32.864  1.00  0.00      BSYN  
ATOM    991    C MET   112      -9.255 -95.527 -29.048  1.00  0.00      BSYN  
ATOM    992    O MET   112      -9.907 -94.848 -28.199  1.00  0.00      BSYN  
ATOM    993    N GLU   113      -8.493 -96.555 -28.608  1.00  0.00      BSYN  
ATOM    994    H GLU   113      -8.299 -97.287 -29.230  1.00  0.00      BSYN  
ATOM    995   CA GLU   113      -7.844 -96.480 -27.271  1.00  0.00      BSYN  
ATOM    996   CB GLU   113      -7.328 -97.883 -26.894  1.00  0.00      BSYN  
ATOM    997   CG GLU   113      -8.531 -98.634 -26.227  1.00  0.00      BSYN  
ATOM    998   CD GLU   113      -8.712 -98.331 -24.739  1.00  0.00      BSYN  
ATOM    999  OE1 GLU   113      -9.648 -97.728 -24.320  1.00  0.00      BSYN  
ATOM   1000  OE2 GLU   113      -7.854 -98.698 -24.012  1.00  0.00      BSYN  
ATOM   1001    C GLU   113      -6.761 -95.441 -27.109  1.00  0.00      BSYN  
ATOM   1002    O GLU   113      -5.756 -95.529 -27.809  1.00  0.00      BSYN  
ATOM   1003    N PRO   114      -6.786 -94.473 -26.195  1.00  0.00      BSYN  
ATOM   1004   CD PRO   114      -7.822 -94.209 -25.178  1.00  0.00      BSYN  
ATOM   1005   CA PRO   114      -5.712 -93.564 -25.872  1.00  0.00      BSYN  
ATOM   1006   CB PRO   114      -6.335 -92.653 -24.770  1.00  0.00      BSYN  
ATOM   1007   CG PRO   114      -7.777 -92.667 -24.942  1.00  0.00      BSYN  
ATOM   1008    C PRO   114      -4.440 -94.210 -25.364  1.00  0.00      BSYN  
ATOM   1009    O PRO   114      -3.297 -93.878 -25.853  1.00  0.00      BSYN  
ATOM   1010    N GLU   115      -4.504 -95.138 -24.445  1.00  0.00      BSYN  
ATOM   1011    H GLU   115      -5.367 -95.427 -24.082  1.00  0.00      BSYN  
ATOM   1012   CA GLU   115      -3.320 -95.942 -24.070  1.00  0.00      BSYN  
ATOM   1013   CB GLU   115      -2.647 -95.441 -22.698  1.00  0.00      BSYN  
ATOM   1014   CG GLU   115      -1.996 -94.042 -22.701  1.00  0.00      BSYN  
ATOM   1015   CD GLU   115      -1.623 -93.522 -21.315  1.00  0.00      BSYN  
ATOM   1016  OE1 GLU   115      -2.090 -93.997 -20.292  1.00  0.00      BSYN  
ATOM   1017  OE2 GLU   115      -0.689 -92.735 -21.239  1.00  0.00      BSYN  
ATOM   1018    C GLU   115      -3.915 -97.318 -23.707  1.00  0.00      BSYN  
ATOM   1019    O GLU   115      -4.864 -97.247 -22.914  1.00  0.00      BSYN  
ATOM   1020    N GLY   116      -3.592 -98.493 -24.289  1.00  0.00      BSYN  
ATOM   1021    H GLY   116      -3.134 -98.514 -25.155  1.00  0.00      BSYN  
ATOM   1022   CA GLY   116      -4.312 -99.785 -23.847  1.00  0.00      BSYN  
ATOM   1023    C GLY   116      -3.451-101.069 -23.689  1.00  0.00      BSYN  
ATOM   1024    O GLY   116      -2.296-101.024 -24.019  1.00  0.00      BSYN  
ATOM   1025    N GLU   117      -4.061-102.222 -23.449  1.00  0.00      BSYN  
ATOM   1026    H GLU   117      -5.017-102.296 -23.651  1.00  0.00      BSYN  
ATOM   1027   CA GLU   117      -3.313-103.391 -22.852  1.00  0.00      BSYN  
ATOM   1028   CB GLU   117      -4.247-104.051 -21.875  1.00  0.00      BSYN  
ATOM   1029   CG GLU   117      -4.780-103.060 -20.796  1.00  0.00      BSYN  
ATOM   1030   CD GLU   117      -5.807-103.706 -20.025  1.00  0.00      BSYN  
ATOM   1031  OE1 GLU   117      -5.480-104.619 -19.241  1.00  0.00      BSYN  
ATOM   1032  OE2 GLU   117      -6.992-103.320 -20.289  1.00  0.00      BSYN  
ATOM   1033    C GLU   117      -2.764-104.295 -23.923  1.00  0.00      BSYN  
ATOM   1034    O GLU   117      -3.511-105.096 -24.472  1.00  0.00      BSYN  
ATOM   1035    N SER   118      -1.518-104.101 -24.464  1.00  0.00      BSYN  
ATOM   1036    H SER   118      -1.033-103.262 -24.316  1.00  0.00      BSYN  
ATOM   1037   CA SER   118      -0.887-105.125 -25.283  1.00  0.00      BSYN  
ATOM   1038   CB SER   118       0.216-104.718 -26.173  1.00  0.00      BSYN  
ATOM   1039   OG SER   118       1.147-104.060 -25.311  1.00  0.00      BSYN  
ATOM   1040   HG SER   118       1.423-104.764 -24.720  1.00  0.00      BSYN  
ATOM   1041    C SER   118      -0.544-106.442 -24.546  1.00  0.00      BSYN  
ATOM   1042    O SER   118       0.619-106.683 -24.183  1.00  0.00      BSYN  
ATOM   1043    N TYR   119      -1.556-107.382 -24.528  1.00  0.00      BSYN  
ATOM   1044    H TYR   119      -2.452-107.057 -24.755  1.00  0.00      BSYN  
ATOM   1045   CA TYR   119      -1.272-108.663 -23.925  1.00  0.00      BSYN  
ATOM   1046   CB TYR   119      -2.562-109.241 -23.326  1.00  0.00      BSYN  
ATOM   1047   CG TYR   119      -2.520-110.579 -22.553  1.00  0.00      BSYN  
ATOM   1048  CD1 TYR   119      -2.867-111.795 -23.070  1.00  0.00      BSYN  
ATOM   1049  CE1 TYR   119      -2.766-112.860 -22.140  1.00  0.00      BSYN  
ATOM   1050  CD2 TYR   119      -2.068-110.410 -21.196  1.00  0.00      BSYN  
ATOM   1051  CE2 TYR   119      -1.961-111.505 -20.386  1.00  0.00      BSYN  
ATOM   1052   CZ TYR   119      -2.287-112.728 -20.862  1.00  0.00      BSYN  
ATOM   1053   OH TYR   119      -2.063-113.882 -20.033  1.00  0.00      BSYN  
ATOM   1054   HH TYR   119      -1.946-114.690 -20.537  1.00  0.00      BSYN  
ATOM   1055    C TYR   119      -0.606-109.443 -25.178  1.00  0.00      BSYN  
ATOM   1056    O TYR   119      -0.826-109.238 -26.367  1.00  0.00      BSYN  
ATOM   1057    N GLU   120       0.004-110.546 -24.720  1.00  0.00      BSYN  
ATOM   1058    H GLU   120      -0.159-110.839 -23.799  1.00  0.00      BSYN  
ATOM   1059   CA GLU   120       0.990-111.173 -25.576  1.00  0.00      BSYN  
ATOM   1060   CB GLU   120       2.439-110.812 -25.162  1.00  0.00      BSYN  
ATOM   1061   CG GLU   120       2.894-111.403 -23.754  1.00  0.00      BSYN  
ATOM   1062   CD GLU   120       4.382-111.430 -23.498  1.00  0.00      BSYN  
ATOM   1063  OE1 GLU   120       5.029-112.518 -23.572  1.00  0.00      BSYN  
ATOM   1064  OE2 GLU   120       4.952-110.398 -23.349  1.00  0.00      BSYN  
ATOM   1065    C GLU   120       0.759-112.651 -25.599  1.00  0.00      BSYN  
ATOM   1066    O GLU   120       0.374-113.284 -24.566  1.00  0.00      BSYN  
ATOM   1067    N ASP   121       0.992-113.365 -26.699  1.00  0.00      BSYN  
ATOM   1068    H ASP   121       1.147-112.860 -27.524  1.00  0.00      BSYN  
ATOM   1069   CA ASP   121       0.913-114.831 -26.809  1.00  0.00      BSYN  
ATOM   1070   CB ASP   121       0.661-115.322 -28.212  1.00  0.00      BSYN  
ATOM   1071   CG ASP   121       0.227-116.763 -28.511  1.00  0.00      BSYN  
ATOM   1072  OD1 ASP   121      -0.963-117.094 -28.353  1.00  0.00      BSYN  
ATOM   1073  OD2 ASP   121       1.122-117.592 -28.672  1.00  0.00      BSYN  
ATOM   1074    C ASP   121       2.246-115.308 -26.272  1.00  0.00      BSYN  
ATOM   1075    O ASP   121       3.178-115.155 -26.933  1.00  0.00      BSYN  
ATOM   1076    N PRO   122       2.226-116.045 -25.126  1.00  0.00      BSYN  
ATOM   1077   CD PRO   122       0.972-116.282 -24.323  1.00  0.00      BSYN  
ATOM   1078   CA PRO   122       3.413-116.593 -24.446  1.00  0.00      BSYN  
ATOM   1079   CB PRO   122       2.891-117.337 -23.276  1.00  0.00      BSYN  
ATOM   1080   CG PRO   122       1.374-117.526 -23.415  1.00  0.00      BSYN  
ATOM   1081    C PRO   122       4.150-117.652 -25.213  1.00  0.00      BSYN  
ATOM   1082    O PRO   122       3.582-118.737 -25.392  1.00  0.00      BSYN  
ATOM   1083    N PRO   123       5.400-117.356 -25.623  1.00  0.00      BSYN  
ATOM   1084   CD PRO   123       6.218-116.235 -25.075  1.00  0.00      BSYN  
ATOM   1085   CA PRO   123       6.070-117.946 -26.746  1.00  0.00      BSYN  
ATOM   1086   CB PRO   123       7.263-117.054 -26.921  1.00  0.00      BSYN  
ATOM   1087   CG PRO   123       7.533-116.653 -25.515  1.00  0.00      BSYN  
ATOM   1088    C PRO   123       6.618-119.372 -26.724  1.00  0.00      BSYN  
ATOM   1089    O PRO   123       7.179-119.959 -27.752  1.00  0.00      BSYN  
ATOM   1090    N GLN   124       6.000-120.097 -25.736  1.00  0.00      BSYN  
ATOM   1091    H GLN   124       5.469-119.684 -25.023  1.00  0.00      BSYN  
ATOM   1092   CA GLN   124       6.207-121.552 -25.719  1.00  0.00      BSYN  
ATOM   1093   CB GLN   124       6.248-122.023 -24.271  1.00  0.00      BSYN  
ATOM   1094   CG GLN   124       7.644-121.830 -23.843  1.00  0.00      BSYN  
ATOM   1095   CD GLN   124       8.199-122.232 -22.500  1.00  0.00      BSYN  
ATOM   1096  OE1 GLN   124       9.250-122.943 -22.285  1.00  0.00      BSYN  
ATOM   1097  NE2 GLN   124       7.448-121.899 -21.429  1.00  0.00      BSYN  
ATOM   1098 HE21 GLN   124       7.790-122.228 -20.572  1.00  0.00      BSYN  
ATOM   1099 HE22 GLN   124       6.620-121.402 -21.596  1.00  0.00      BSYN  
ATOM   1100    C GLN   124       5.247-122.294 -26.654  1.00  0.00      BSYN  
ATOM   1101    O GLN   124       3.994-122.337 -26.387  1.00  0.00      BSYN  
ATOM   1102    N GLU   125       5.645-122.943 -27.734  1.00  0.00      BSYN  
ATOM   1103    H GLU   125       6.588-123.015 -27.987  1.00  0.00      BSYN  
ATOM   1104   CA GLU   125       4.769-123.582 -28.756  1.00  0.00      BSYN  
ATOM   1105   CB GLU   125       4.152-122.583 -29.779  1.00  0.00      BSYN  
ATOM   1106   CG GLU   125       3.200-122.902 -31.016  1.00  0.00      BSYN  
ATOM   1107   CD GLU   125       2.321-121.835 -31.724  1.00  0.00      BSYN  
ATOM   1108  OE1 GLU   125       2.041-120.789 -31.155  1.00  0.00      BSYN  
ATOM   1109  OE2 GLU   125       2.037-122.044 -32.833  1.00  0.00      BSYN  
ATOM   1110    C GLU   125       5.395-124.862 -29.484  1.00  0.00      BSYN  
ATOM   1111    O GLU   125       4.921-125.991 -29.550  1.00  0.00      BSYN  
ATOM   1112    N GLU   126       6.456-124.508 -30.245  1.00  0.00      BSYN  
ATOM   1113    H GLU   126       6.732-123.590 -30.447  1.00  0.00      BSYN  
ATOM   1114   CA GLU   126       7.280-125.513 -30.807  1.00  0.00      BSYN  
ATOM   1115   CB GLU   126       8.090-125.027 -32.055  1.00  0.00      BSYN  
ATOM   1116   CG GLU   126       7.486-124.151 -33.080  1.00  0.00      BSYN  
ATOM   1117   CD GLU   126       8.240-122.837 -33.370  1.00  0.00      BSYN  
ATOM   1118  OE1 GLU   126       7.593-121.888 -33.845  1.00  0.00      BSYN  
ATOM   1119  OE2 GLU   126       9.432-122.848 -33.191  1.00  0.00      BSYN  
ATOM   1120    C GLU   126       8.244-125.849 -29.745  1.00  0.00      BSYN  
ATOM   1121    O GLU   126       8.599-124.911 -28.990  1.00  0.00      BSYN  
ATOM   1122    N TYR   127       8.583-127.134 -29.502  1.00  0.00      BSYN  
ATOM   1123    H TYR   127       8.213-127.799 -30.120  1.00  0.00      BSYN  
ATOM   1124   CA TYR   127       9.424-127.648 -28.431  1.00  0.00      BSYN  
ATOM   1125   CB TYR   127       8.849-128.894 -27.789  1.00  0.00      BSYN  
ATOM   1126   CG TYR   127       7.707-128.662 -26.832  1.00  0.00      BSYN  
ATOM   1127  CD1 TYR   127       7.998-127.799 -25.775  1.00  0.00      BSYN  
ATOM   1128  CE1 TYR   127       6.942-127.492 -24.901  1.00  0.00      BSYN  
ATOM   1129  CD2 TYR   127       6.441-129.171 -27.003  1.00  0.00      BSYN  
ATOM   1130  CE2 TYR   127       5.474-128.812 -26.073  1.00  0.00      BSYN  
ATOM   1131   CZ TYR   127       5.678-128.025 -24.998  1.00  0.00      BSYN  
ATOM   1132   OH TYR   127       4.629-127.530 -24.239  1.00  0.00      BSYN  
ATOM   1133   HH TYR   127       3.859-128.095 -24.338  1.00  0.00      BSYN  
ATOM   1134    C TYR   127      10.740-128.101 -29.083  1.00  0.00      BSYN  
ATOM   1135    O TYR   127      10.980-129.315 -29.123  1.00  0.00      BSYN  
ATOM   1136    N GLN   128      11.486-127.082 -29.696  1.00  0.00      BSYN  
ATOM   1137    H GLN   128      11.084-126.194 -29.595  1.00  0.00      BSYN  
ATOM   1138   CA GLN   128      12.805-127.360 -30.369  1.00  0.00      BSYN  
ATOM   1139   CB GLN   128      13.021-126.418 -31.603  1.00  0.00      BSYN  
ATOM   1140   CG GLN   128      13.493-124.947 -31.175  1.00  0.00      BSYN  
ATOM   1141   CD GLN   128      12.563-124.161 -30.308  1.00  0.00      BSYN  
ATOM   1142  OE1 GLN   128      11.381-124.432 -30.005  1.00  0.00      BSYN  
ATOM   1143  NE2 GLN   128      13.035-123.025 -29.833  1.00  0.00      BSYN  
ATOM   1144 HE21 GLN   128      12.473-122.492 -29.233  1.00  0.00      BSYN  
ATOM   1145 HE22 GLN   128      13.895-122.771 -30.228  1.00  0.00      BSYN  
ATOM   1146    C GLN   128      14.064-127.552 -29.576  1.00  0.00      BSYN  
ATOM   1147    O GLN   128      15.213-127.143 -29.845  1.00  0.00      BSYN  
ATOM   1148    N GLU   129      13.821-128.223 -28.428  1.00  0.00      BSYN  
ATOM   1149    H GLU   129      13.066-128.845 -28.479  1.00  0.00      BSYN  
ATOM   1150   CA GLU   129      14.784-128.546 -27.391  1.00  0.00      BSYN  
ATOM   1151   CB GLU   129      14.548-127.715 -26.209  1.00  0.00      BSYN  
ATOM   1152   CG GLU   129      14.851-126.215 -26.460  1.00  0.00      BSYN  
ATOM   1153   CD GLU   129      14.394-125.518 -25.188  1.00  0.00      BSYN  
ATOM   1154  OE1 GLU   129      15.131-125.113 -24.244  1.00  0.00      BSYN  
ATOM   1155  OE2 GLU   129      13.216-125.269 -25.063  1.00  0.00      BSYN  
ATOM   1156    C GLU   129      14.654-130.046 -27.084  1.00  0.00      BSYN  
ATOM   1157    O GLU   129      13.655-130.769 -27.037  1.00  0.00      BSYN  
ATOM   1158    N TYR   130      15.839-130.572 -26.931  1.00  0.00      BSYN  
ATOM   1159    H TYR   130      16.577-129.928 -26.895  1.00  0.00      BSYN  
ATOM   1160   CA TYR   130      16.072-132.023 -26.622  1.00  0.00      BSYN  
ATOM   1161   CB TYR   130      16.284-132.921 -27.906  1.00  0.00      BSYN  
ATOM   1162   CG TYR   130      16.246-134.444 -27.557  1.00  0.00      BSYN  
ATOM   1163  CD1 TYR   130      17.444-135.117 -27.884  1.00  0.00      BSYN  
ATOM   1164  CE1 TYR   130      17.557-136.520 -27.752  1.00  0.00      BSYN  
ATOM   1165  CD2 TYR   130      15.201-135.155 -27.020  1.00  0.00      BSYN  
ATOM   1166  CE2 TYR   130      15.272-136.507 -26.916  1.00  0.00      BSYN  
ATOM   1167   CZ TYR   130      16.427-137.235 -27.338  1.00  0.00      BSYN  
ATOM   1168   OH TYR   130      16.492-138.611 -27.369  1.00  0.00      BSYN  
ATOM   1169   HH TYR   130      17.375-138.907 -27.605  1.00  0.00      BSYN  
ATOM   1170    C TYR   130      17.121-132.284 -25.600  1.00  0.00      BSYN  
ATOM   1171    O TYR   130      18.345-132.087 -25.651  1.00  0.00      BSYN  
ATOM   1172    N GLU   131      16.532-132.656 -24.527  1.00  0.00      BSYN  
ATOM   1173    H GLU   131      15.559-132.745 -24.594  1.00  0.00      BSYN  
ATOM   1174   CA GLU   131      17.140-132.940 -23.265  1.00  0.00      BSYN  
ATOM   1175   CB GLU   131      16.321-133.623 -22.110  1.00  0.00      BSYN  
ATOM   1176   CG GLU   131      15.162-132.569 -21.722  1.00  0.00      BSYN  
ATOM   1177   CD GLU   131      14.112-133.124 -20.714  1.00  0.00      BSYN  
ATOM   1178  OE1 GLU   131      13.773-132.437 -19.760  1.00  0.00      BSYN  
ATOM   1179  OE2 GLU   131      13.726-134.299 -20.785  1.00  0.00      BSYN  
ATOM   1180    C GLU   131      18.327-133.843 -23.457  1.00  0.00      BSYN  
ATOM   1181    O GLU   131      18.214-134.976 -23.933  1.00  0.00      BSYN  
ATOM   1182    N PRO   132      19.545-133.571 -22.800  1.00  0.00      BSYN  
ATOM   1183   CD PRO   132      20.026-132.267 -22.399  1.00  0.00      BSYN  
ATOM   1184   CA PRO   132      20.752-134.428 -22.905  1.00  0.00      BSYN  
ATOM   1185   CB PRO   132      21.789-133.388 -23.169  1.00  0.00      BSYN  
ATOM   1186   CG PRO   132      21.416-132.337 -22.188  1.00  0.00      BSYN  
ATOM   1187    C PRO   132      21.129-135.318 -21.688  1.00  0.00      BSYN  
ATOM   1188    O PRO   132      20.526-135.309 -20.559  1.00  0.00      BSYN  
ATOM   1189    N GLU   133      22.291-135.985 -21.795  1.00  0.00      BSYN  
ATOM   1190    H GLU   133      22.840-135.668 -22.542  1.00  0.00      BSYN  
ATOM   1191   CA GLU   133      22.896-136.878 -20.840  1.00  0.00      BSYN  
ATOM   1192   CB GLU   133      22.711-138.398 -21.323  1.00  0.00      BSYN  
ATOM   1193   CG GLU   133      21.307-138.580 -21.874  1.00  0.00      BSYN  
ATOM   1194   CD GLU   133      20.897-140.029 -22.398  1.00  0.00      BSYN  
ATOM   1195  OE1 GLU   133      19.880-140.126 -23.174  1.00  0.00      BSYN  
ATOM   1196  OE2 GLU   133      21.542-141.025 -22.131  1.00  0.00      BSYN  
ATOM   1197    C GLU   133      24.411-136.646 -20.472  1.00  0.00      BSYN  
ATOM   1198    O GLU   133      25.118-135.833 -21.051  1.00  0.00      BSYN  
ATOM   1199    N ALA   134      25.106-137.439 -19.650  1.00  0.00      BSYN  
ATOM   1200    H ALA   134      24.485-138.065 -19.223  1.00  0.00      BSYN  
ATOM   1201   CA ALA   134      26.552-137.444 -19.606  1.00  0.00      BSYN  
ATOM   1202   CB ALA   134      26.983-138.116 -18.343  1.00  0.00      BSYN  
ATOM   1203    C ALA   134      27.215-138.087 -20.826  1.00  0.00      BSYN  
ATOM   1204  OT1 ALA   134      28.302-137.600 -21.202  1.00  0.00      BSYN  
ATOM   1205  OT2 ALA   134      26.695-139.108 -21.340  1.00  0.00      BSYN  
END
