# Supplementary material for: Data set of intrinsically disordered proteins analysed at a local protein conformation level
Source: Data Brief. 2020 Mar 5;29:105383. doi: 10.1016/j.dib.2020.105383 (PMC7078294; doi:10.1016/j.dib.2020.105383)
Supplement: Supplementary file 1 [file mmc1.zip › the data/1-DATA/PED1AAD-pdb/1AAD-160.pdb]

CRYST1    1.000    1.000    1.000  90.00  90.00  90.00 P 1           1
ATOM      1  HT1 MET     1     -45.722 -96.479 -23.147  1.00  0.00      BSYN  
ATOM      2  HT2 MET     1     -46.368 -96.198 -24.650  1.00  0.00      BSYN  
ATOM      3    N MET     1     -46.457 -96.801 -23.808  1.00  0.00      BSYN  
ATOM      4  HT3 MET     1     -46.197 -97.799 -23.942  1.00  0.00      BSYN  
ATOM      5   CA MET     1     -47.764 -96.812 -23.210  1.00  0.00      BSYN  
ATOM      6   CB MET     1     -48.220 -95.380 -23.216  1.00  0.00      BSYN  
ATOM      7   CG MET     1     -49.753 -95.221 -22.826  1.00  0.00      BSYN  
ATOM      8   SD MET     1     -50.325 -93.605 -23.184  1.00  0.00      BSYN  
ATOM      9   CE MET     1     -51.138 -94.352 -24.560  1.00  0.00      BSYN  
ATOM     10    C MET     1     -48.663 -97.601 -24.084  1.00  0.00      BSYN  
ATOM     11    O MET     1     -48.755 -97.420 -25.397  1.00  0.00      BSYN  
ATOM     12    N ASP     2     -49.111 -98.699 -23.479  1.00  0.00      BSYN  
ATOM     13    H ASP     2     -48.777 -98.871 -22.574  1.00  0.00      BSYN  
ATOM     14   CA ASP     2     -50.066 -99.691 -24.132  1.00  0.00      BSYN  
ATOM     15   CB ASP     2     -49.823-100.912 -23.296  1.00  0.00      BSYN  
ATOM     16   CG ASP     2     -49.681-102.138 -24.133  1.00  0.00      BSYN  
ATOM     17  OD1 ASP     2     -50.676-102.830 -24.237  1.00  0.00      BSYN  
ATOM     18  OD2 ASP     2     -48.577-102.365 -24.640  1.00  0.00      BSYN  
ATOM     19    C ASP     2     -51.498 -99.160 -24.294  1.00  0.00      BSYN  
ATOM     20    O ASP     2     -51.935 -99.143 -25.377  1.00  0.00      BSYN  
ATOM     21    N VAL     3     -52.316 -98.945 -23.235  1.00  0.00      BSYN  
ATOM     22    H VAL     3     -51.817 -98.929 -22.392  1.00  0.00      BSYN  
ATOM     23   CA VAL     3     -53.754 -98.739 -23.351  1.00  0.00      BSYN  
ATOM     24   CB VAL     3     -54.727 -99.760 -22.769  1.00  0.00      BSYN  
ATOM     25  CG1 VAL     3     -55.015-101.044 -23.457  1.00  0.00      BSYN  
ATOM     26  CG2 VAL     3     -54.128-100.147 -21.459  1.00  0.00      BSYN  
ATOM     27    C VAL     3     -54.343 -97.419 -23.074  1.00  0.00      BSYN  
ATOM     28    O VAL     3     -53.651 -96.577 -22.474  1.00  0.00      BSYN  
ATOM     29    N PHE     4     -55.600 -97.223 -23.349  1.00  0.00      BSYN  
ATOM     30    H PHE     4     -56.053 -97.897 -23.898  1.00  0.00      BSYN  
ATOM     31   CA PHE     4     -56.302 -95.964 -23.064  1.00  0.00      BSYN  
ATOM     32   CB PHE     4     -57.824 -96.088 -23.500  1.00  0.00      BSYN  
ATOM     33   CG PHE     4     -57.988 -95.982 -25.007  1.00  0.00      BSYN  
ATOM     34  CD1 PHE     4     -58.306 -97.176 -25.611  1.00  0.00      BSYN  
ATOM     35  CD2 PHE     4     -57.895 -94.826 -25.688  1.00  0.00      BSYN  
ATOM     36  CE1 PHE     4     -58.482 -97.127 -26.952  1.00  0.00      BSYN  
ATOM     37  CE2 PHE     4     -58.029 -94.825 -27.048  1.00  0.00      BSYN  
ATOM     38   CZ PHE     4     -58.395 -96.008 -27.699  1.00  0.00      BSYN  
ATOM     39    C PHE     4     -56.330 -95.709 -21.589  1.00  0.00      BSYN  
ATOM     40    O PHE     4     -56.540 -94.569 -21.207  1.00  0.00      BSYN  
ATOM     41    N MET     5     -56.100 -96.763 -20.715  1.00  0.00      BSYN  
ATOM     42    H MET     5     -55.502 -97.528 -20.851  1.00  0.00      BSYN  
ATOM     43   CA MET     5     -56.453 -96.722 -19.299  1.00  0.00      BSYN  
ATOM     44   CB MET     5     -56.583 -98.168 -18.682  1.00  0.00      BSYN  
ATOM     45   CG MET     5     -57.291 -99.209 -19.464  1.00  0.00      BSYN  
ATOM     46   SD MET     5     -57.519-100.595 -18.331  1.00  0.00      BSYN  
ATOM     47   CE MET     5     -55.777-101.015 -18.199  1.00  0.00      BSYN  
ATOM     48    C MET     5     -55.431 -95.974 -18.469  1.00  0.00      BSYN  
ATOM     49    O MET     5     -55.773 -95.053 -17.713  1.00  0.00      BSYN  
ATOM     50    N LYS     6     -54.163 -96.455 -18.464  1.00  0.00      BSYN  
ATOM     51    H LYS     6     -54.070 -97.254 -19.023  1.00  0.00      BSYN  
ATOM     52   CA LYS     6     -53.103 -95.719 -17.649  1.00  0.00      BSYN  
ATOM     53   CB LYS     6     -52.243 -96.723 -16.785  1.00  0.00      BSYN  
ATOM     54   CG LYS     6     -53.214 -97.339 -15.666  1.00  0.00      BSYN  
ATOM     55   CD LYS     6     -52.551 -98.419 -14.845  1.00  0.00      BSYN  
ATOM     56   CE LYS     6     -52.126 -99.707 -15.640  1.00  0.00      BSYN  
ATOM     57   NZ LYS     6     -53.277-100.508 -16.058  1.00  0.00      BSYN  
ATOM     58  HZ1 LYS     6     -53.767 -99.980 -16.808  1.00  0.00      BSYN  
ATOM     59  HZ2 LYS     6     -53.067-101.476 -16.374  1.00  0.00      BSYN  
ATOM     60  HZ3 LYS     6     -53.858-100.562 -15.197  1.00  0.00      BSYN  
ATOM     61    C LYS     6     -52.167 -95.055 -18.631  1.00  0.00      BSYN  
ATOM     62    O LYS     6     -52.112 -95.277 -19.850  1.00  0.00      BSYN  
ATOM     63    N GLY     7     -51.777 -93.874 -18.084  1.00  0.00      BSYN  
ATOM     64    H GLY     7     -51.795 -93.851 -17.104  1.00  0.00      BSYN  
ATOM     65   CA GLY     7     -50.962 -92.948 -18.831  1.00  0.00      BSYN  
ATOM     66    C GLY     7     -50.654 -91.654 -18.066  1.00  0.00      BSYN  
ATOM     67    O GLY     7     -51.666 -91.158 -17.534  1.00  0.00      BSYN  
ATOM     68    N LEU     8     -49.512 -90.954 -17.936  1.00  0.00      BSYN  
ATOM     69    H LEU     8     -49.401 -90.286 -17.227  1.00  0.00      BSYN  
ATOM     70   CA LEU     8     -48.364 -91.606 -18.598  1.00  0.00      BSYN  
ATOM     71   CB LEU     8     -47.802 -90.632 -19.647  1.00  0.00      BSYN  
ATOM     72   CG LEU     8     -47.578 -91.062 -21.103  1.00  0.00      BSYN  
ATOM     73  CD1 LEU     8     -47.601 -89.851 -22.040  1.00  0.00      BSYN  
ATOM     74  CD2 LEU     8     -46.360 -91.922 -21.385  1.00  0.00      BSYN  
ATOM     75    C LEU     8     -47.329 -91.859 -17.541  1.00  0.00      BSYN  
ATOM     76    O LEU     8     -47.364 -91.366 -16.366  1.00  0.00      BSYN  
ATOM     77    N SER     9     -46.463 -92.868 -17.701  1.00  0.00      BSYN  
ATOM     78    H SER     9     -46.658 -93.580 -18.345  1.00  0.00      BSYN  
ATOM     79   CA SER     9     -45.282 -92.957 -16.907  1.00  0.00      BSYN  
ATOM     80   CB SER     9     -44.480 -94.204 -17.257  1.00  0.00      BSYN  
ATOM     81   OG SER     9     -44.823 -95.140 -16.266  1.00  0.00      BSYN  
ATOM     82   HG SER     9     -44.230 -95.894 -16.316  1.00  0.00      BSYN  
ATOM     83    C SER     9     -44.435 -91.690 -16.815  1.00  0.00      BSYN  
ATOM     84    O SER     9     -43.591 -91.388 -17.637  1.00  0.00      BSYN  
ATOM     85    N MET    10     -44.484 -90.908 -15.738  1.00  0.00      BSYN  
ATOM     86    H MET    10     -45.298 -90.926 -15.192  1.00  0.00      BSYN  
ATOM     87   CA MET    10     -43.451 -89.937 -15.412  1.00  0.00      BSYN  
ATOM     88   CB MET    10     -43.908 -88.925 -14.294  1.00  0.00      BSYN  
ATOM     89   CG MET    10     -43.107 -87.546 -14.158  1.00  0.00      BSYN  
ATOM     90   SD MET    10     -43.661 -86.400 -12.852  1.00  0.00      BSYN  
ATOM     91   CE MET    10     -43.213 -87.519 -11.510  1.00  0.00      BSYN  
ATOM     92    C MET    10     -42.282 -90.814 -14.898  1.00  0.00      BSYN  
ATOM     93    O MET    10     -42.304 -91.836 -14.176  1.00  0.00      BSYN  
ATOM     94    N ALA    11     -40.974 -90.555 -15.266  1.00  0.00      BSYN  
ATOM     95    H ALA    11     -40.258 -90.891 -14.688  1.00  0.00      BSYN  
ATOM     96   CA ALA    11     -40.752 -89.458 -16.109  1.00  0.00      BSYN  
ATOM     97   CB ALA    11     -39.340 -88.905 -15.794  1.00  0.00      BSYN  
ATOM     98    C ALA    11     -40.713 -89.563 -17.619  1.00  0.00      BSYN  
ATOM     99    O ALA    11     -40.136 -90.511 -18.260  1.00  0.00      BSYN  
ATOM    100    N LYS    12     -41.353 -88.624 -18.299  1.00  0.00      BSYN  
ATOM    101    H LYS    12     -42.026 -88.097 -17.819  1.00  0.00      BSYN  
ATOM    102   CA LYS    12     -41.329 -88.251 -19.676  1.00  0.00      BSYN  
ATOM    103   CB LYS    12     -42.630 -87.365 -19.967  1.00  0.00      BSYN  
ATOM    104   CG LYS    12     -44.002 -87.777 -19.393  1.00  0.00      BSYN  
ATOM    105   CD LYS    12     -45.240 -87.008 -19.914  1.00  0.00      BSYN  
ATOM    106   CE LYS    12     -45.198 -85.401 -19.886  1.00  0.00      BSYN  
ATOM    107   NZ LYS    12     -44.719 -85.151 -21.221  1.00  0.00      BSYN  
ATOM    108  HZ1 LYS    12     -44.998 -85.791 -21.993  1.00  0.00      BSYN  
ATOM    109  HZ2 LYS    12     -45.041 -84.179 -21.403  1.00  0.00      BSYN  
ATOM    110  HZ3 LYS    12     -43.693 -84.998 -21.296  1.00  0.00      BSYN  
ATOM    111    C LYS    12     -40.128 -87.291 -19.937  1.00  0.00      BSYN  
ATOM    112    O LYS    12     -39.293 -87.413 -20.844  1.00  0.00      BSYN  
ATOM    113    N GLU    13     -40.123 -86.110 -19.170  1.00  0.00      BSYN  
ATOM    114    H GLU    13     -40.771 -85.847 -18.484  1.00  0.00      BSYN  
ATOM    115   CA GLU    13     -39.020 -85.115 -19.432  1.00  0.00      BSYN  
ATOM    116   CB GLU    13     -39.614 -83.753 -19.558  1.00  0.00      BSYN  
ATOM    117   CG GLU    13     -40.318 -83.570 -20.912  1.00  0.00      BSYN  
ATOM    118   CD GLU    13     -41.331 -82.444 -21.042  1.00  0.00      BSYN  
ATOM    119  OE1 GLU    13     -41.117 -81.316 -21.480  1.00  0.00      BSYN  
ATOM    120  OE2 GLU    13     -42.549 -82.715 -20.867  1.00  0.00      BSYN  
ATOM    121    C GLU    13     -38.224 -85.183 -18.100  1.00  0.00      BSYN  
ATOM    122    O GLU    13     -38.558 -84.498 -17.127  1.00  0.00      BSYN  
ATOM    123    N GLY    14     -37.171 -86.039 -18.181  1.00  0.00      BSYN  
ATOM    124    H GLY    14     -36.956 -86.459 -19.040  1.00  0.00      BSYN  
ATOM    125   CA GLY    14     -36.555 -86.591 -17.004  1.00  0.00      BSYN  
ATOM    126    C GLY    14     -35.429 -85.708 -16.642  1.00  0.00      BSYN  
ATOM    127    O GLY    14     -34.324 -85.633 -17.214  1.00  0.00      BSYN  
ATOM    128    N VAL    15     -35.935 -84.855 -15.668  1.00  0.00      BSYN  
ATOM    129    H VAL    15     -36.877 -84.699 -15.447  1.00  0.00      BSYN  
ATOM    130   CA VAL    15     -35.021 -84.000 -14.944  1.00  0.00      BSYN  
ATOM    131   CB VAL    15     -35.404 -82.473 -15.040  1.00  0.00      BSYN  
ATOM    132  CG1 VAL    15     -34.437 -81.629 -14.178  1.00  0.00      BSYN  
ATOM    133  CG2 VAL    15     -35.146 -81.998 -16.379  1.00  0.00      BSYN  
ATOM    134    C VAL    15     -34.885 -84.528 -13.496  1.00  0.00      BSYN  
ATOM    135    O VAL    15     -35.901 -84.490 -12.794  1.00  0.00      BSYN  
ATOM    136    N VAL    16     -33.769 -84.940 -12.974  1.00  0.00      BSYN  
ATOM    137    H VAL    16     -33.655 -85.126 -12.019  1.00  0.00      BSYN  
ATOM    138   CA VAL    16     -32.490 -84.886 -13.743  1.00  0.00      BSYN  
ATOM    139   CB VAL    16     -31.297 -84.599 -12.622  1.00  0.00      BSYN  
ATOM    140  CG1 VAL    16     -31.692 -83.211 -12.149  1.00  0.00      BSYN  
ATOM    141  CG2 VAL    16     -31.500 -85.594 -11.437  1.00  0.00      BSYN  
ATOM    142    C VAL    16     -32.197 -86.282 -14.361  1.00  0.00      BSYN  
ATOM    143    O VAL    16     -32.939 -87.271 -14.316  1.00  0.00      BSYN  
ATOM    144    N ALA    17     -31.153 -86.154 -15.254  1.00  0.00      BSYN  
ATOM    145    H ALA    17     -30.564 -85.376 -15.343  1.00  0.00      BSYN  
ATOM    146   CA ALA    17     -30.654 -87.362 -15.951  1.00  0.00      BSYN  
ATOM    147   CB ALA    17     -30.400 -87.094 -17.397  1.00  0.00      BSYN  
ATOM    148    C ALA    17     -29.302 -87.545 -15.170  1.00  0.00      BSYN  
ATOM    149    O ALA    17     -28.363 -86.754 -15.362  1.00  0.00      BSYN  
ATOM    150    N ALA    18     -29.150 -88.503 -14.252  1.00  0.00      BSYN  
ATOM    151    H ALA    18     -29.842 -89.186 -14.130  1.00  0.00      BSYN  
ATOM    152   CA ALA    18     -28.010 -88.502 -13.353  1.00  0.00      BSYN  
ATOM    153   CB ALA    18     -28.457 -89.093 -12.018  1.00  0.00      BSYN  
ATOM    154    C ALA    18     -26.751 -89.269 -13.686  1.00  0.00      BSYN  
ATOM    155    O ALA    18     -25.730 -88.662 -13.530  1.00  0.00      BSYN  
ATOM    156    N ALA    19     -26.923 -90.484 -14.211  1.00  0.00      BSYN  
ATOM    157    H ALA    19     -27.816 -90.848 -14.383  1.00  0.00      BSYN  
ATOM    158   CA ALA    19     -25.774 -91.203 -14.817  1.00  0.00      BSYN  
ATOM    159   CB ALA    19     -25.802 -92.737 -14.894  1.00  0.00      BSYN  
ATOM    160    C ALA    19     -25.396 -90.521 -16.180  1.00  0.00      BSYN  
ATOM    161    O ALA    19     -26.241 -89.883 -16.708  1.00  0.00      BSYN  
ATOM    162    N GLU    20     -24.155 -90.548 -16.625  1.00  0.00      BSYN  
ATOM    163    H GLU    20     -23.443 -90.882 -16.040  1.00  0.00      BSYN  
ATOM    164   CA GLU    20     -23.537 -89.988 -17.850  1.00  0.00      BSYN  
ATOM    165   CB GLU    20     -23.675 -88.505 -17.937  1.00  0.00      BSYN  
ATOM    166   CG GLU    20     -22.921 -87.766 -16.771  1.00  0.00      BSYN  
ATOM    167   CD GLU    20     -23.057 -86.183 -16.944  1.00  0.00      BSYN  
ATOM    168  OE1 GLU    20     -23.512 -85.468 -16.065  1.00  0.00      BSYN  
ATOM    169  OE2 GLU    20     -22.746 -85.681 -18.051  1.00  0.00      BSYN  
ATOM    170    C GLU    20     -22.088 -90.515 -17.832  1.00  0.00      BSYN  
ATOM    171    O GLU    20     -21.659 -91.028 -16.808  1.00  0.00      BSYN  
ATOM    172    N LYS    21     -21.427 -90.455 -19.027  1.00  0.00      BSYN  
ATOM    173    H LYS    21     -21.914 -90.273 -19.857  1.00  0.00      BSYN  
ATOM    174   CA LYS    21     -19.959 -90.659 -18.969  1.00  0.00      BSYN  
ATOM    175   CB LYS    21     -19.440 -91.125 -20.334  1.00  0.00      BSYN  
ATOM    176   CG LYS    21     -20.087 -92.438 -20.882  1.00  0.00      BSYN  
ATOM    177   CD LYS    21     -19.716 -93.812 -20.435  1.00  0.00      BSYN  
ATOM    178   CE LYS    21     -20.557 -94.995 -20.897  1.00  0.00      BSYN  
ATOM    179   NZ LYS    21     -20.315 -96.137 -19.973  1.00  0.00      BSYN  
ATOM    180  HZ1 LYS    21     -19.289 -96.300 -20.020  1.00  0.00      BSYN  
ATOM    181  HZ2 LYS    21     -20.732 -95.879 -19.055  1.00  0.00      BSYN  
ATOM    182  HZ3 LYS    21     -20.907 -96.983 -20.098  1.00  0.00      BSYN  
ATOM    183    C LYS    21     -19.246 -89.344 -18.515  1.00  0.00      BSYN  
ATOM    184    O LYS    21     -19.472 -88.306 -19.151  1.00  0.00      BSYN  
ATOM    185    N THR    22     -18.294 -89.387 -17.542  1.00  0.00      BSYN  
ATOM    186    H THR    22     -18.096 -90.268 -17.160  1.00  0.00      BSYN  
ATOM    187   CA THR    22     -17.765 -88.188 -16.999  1.00  0.00      BSYN  
ATOM    188   CB THR    22     -17.356 -88.495 -15.514  1.00  0.00      BSYN  
ATOM    189  OG1 THR    22     -16.696 -89.740 -15.386  1.00  0.00      BSYN  
ATOM    190  HG1 THR    22     -15.995 -89.757 -14.729  1.00  0.00      BSYN  
ATOM    191  CG2 THR    22     -18.339 -88.323 -14.406  1.00  0.00      BSYN  
ATOM    192    C THR    22     -16.459 -87.832 -17.817  1.00  0.00      BSYN  
ATOM    193    O THR    22     -16.528 -86.894 -18.596  1.00  0.00      BSYN  
ATOM    194    N LYS    23     -15.336 -88.667 -17.814  1.00  0.00      BSYN  
ATOM    195    H LYS    23     -15.457 -89.576 -17.469  1.00  0.00      BSYN  
ATOM    196   CA LYS    23     -13.971 -88.511 -18.269  1.00  0.00      BSYN  
ATOM    197   CB LYS    23     -12.965 -88.772 -17.089  1.00  0.00      BSYN  
ATOM    198   CG LYS    23     -11.465 -88.522 -17.271  1.00  0.00      BSYN  
ATOM    199   CD LYS    23     -11.051 -87.054 -17.760  1.00  0.00      BSYN  
ATOM    200   CE LYS    23      -9.551 -87.029 -17.868  1.00  0.00      BSYN  
ATOM    201   NZ LYS    23      -9.279 -85.872 -18.647  1.00  0.00      BSYN  
ATOM    202  HZ1 LYS    23      -9.689 -86.164 -19.556  1.00  0.00      BSYN  
ATOM    203  HZ2 LYS    23      -9.739 -84.984 -18.361  1.00  0.00      BSYN  
ATOM    204  HZ3 LYS    23      -8.256 -85.770 -18.804  1.00  0.00      BSYN  
ATOM    205    C LYS    23     -13.703 -89.550 -19.466  1.00  0.00      BSYN  
ATOM    206    O LYS    23     -14.013 -90.717 -19.431  1.00  0.00      BSYN  
ATOM    207    N GLN    24     -13.111 -88.988 -20.423  1.00  0.00      BSYN  
ATOM    208    H GLN    24     -13.007 -88.015 -20.360  1.00  0.00      BSYN  
ATOM    209   CA GLN    24     -12.582 -89.805 -21.488  1.00  0.00      BSYN  
ATOM    210   CB GLN    24     -12.771 -89.179 -22.889  1.00  0.00      BSYN  
ATOM    211   CG GLN    24     -14.051 -89.359 -23.547  1.00  0.00      BSYN  
ATOM    212   CD GLN    24     -14.266 -90.809 -24.104  1.00  0.00      BSYN  
ATOM    213  OE1 GLN    24     -15.089 -91.601 -23.669  1.00  0.00      BSYN  
ATOM    214  NE2 GLN    24     -13.344 -91.220 -24.968  1.00  0.00      BSYN  
ATOM    215 HE21 GLN    24     -12.660 -90.538 -25.135  1.00  0.00      BSYN  
ATOM    216 HE22 GLN    24     -13.362 -92.088 -25.422  1.00  0.00      BSYN  
ATOM    217    C GLN    24     -11.303 -90.562 -21.294  1.00  0.00      BSYN  
ATOM    218    O GLN    24     -10.238 -90.093 -21.444  1.00  0.00      BSYN  
ATOM    219    N GLY    25     -11.548 -91.888 -21.022  1.00  0.00      BSYN  
ATOM    220    H GLY    25     -12.451 -92.072 -20.686  1.00  0.00      BSYN  
ATOM    221   CA GLY    25     -10.439 -92.908 -20.865  1.00  0.00      BSYN  
ATOM    222    C GLY    25     -11.080 -94.123 -20.259  1.00  0.00      BSYN  
ATOM    223    O GLY    25     -11.932 -94.719 -20.873  1.00  0.00      BSYN  
ATOM    224    N VAL    26     -10.409 -94.472 -19.171  1.00  0.00      BSYN  
ATOM    225    H VAL    26      -9.589 -93.978 -18.962  1.00  0.00      BSYN  
ATOM    226   CA VAL    26     -10.812 -95.679 -18.348  1.00  0.00      BSYN  
ATOM    227   CB VAL    26      -9.748 -96.897 -18.636  1.00  0.00      BSYN  
ATOM    228  CG1 VAL    26      -8.531 -96.821 -17.694  1.00  0.00      BSYN  
ATOM    229  CG2 VAL    26     -10.441 -98.210 -18.440  1.00  0.00      BSYN  
ATOM    230    C VAL    26     -10.865 -95.319 -16.880  1.00  0.00      BSYN  
ATOM    231    O VAL    26     -10.293 -94.327 -16.413  1.00  0.00      BSYN  
ATOM    232    N THR    27     -11.752 -96.066 -16.207  1.00  0.00      BSYN  
ATOM    233    H THR    27     -12.403 -96.463 -16.823  1.00  0.00      BSYN  
ATOM    234   CA THR    27     -12.007 -96.135 -14.745  1.00  0.00      BSYN  
ATOM    235   CB THR    27     -13.545 -96.359 -14.476  1.00  0.00      BSYN  
ATOM    236  OG1 THR    27     -14.156 -97.006 -15.546  1.00  0.00      BSYN  
ATOM    237  HG1 THR    27     -15.115 -96.976 -15.583  1.00  0.00      BSYN  
ATOM    238  CG2 THR    27     -14.217 -95.137 -14.021  1.00  0.00      BSYN  
ATOM    239    C THR    27     -11.231 -97.257 -14.003  1.00  0.00      BSYN  
ATOM    240    O THR    27     -11.034 -98.289 -14.674  1.00  0.00      BSYN  
ATOM    241    N GLU    28     -10.524 -97.071 -12.891  1.00  0.00      BSYN  
ATOM    242    H GLU    28     -10.488 -97.805 -12.243  1.00  0.00      BSYN  
ATOM    243   CA GLU    28      -9.824 -95.794 -12.536  1.00  0.00      BSYN  
ATOM    244   CB GLU    28     -10.179 -95.497 -11.073  1.00  0.00      BSYN  
ATOM    245   CG GLU    28      -9.465 -94.259 -10.433  1.00  0.00      BSYN  
ATOM    246   CD GLU    28      -9.670 -93.970  -8.974  1.00  0.00      BSYN  
ATOM    247  OE1 GLU    28      -8.715 -94.147  -8.257  1.00  0.00      BSYN  
ATOM    248  OE2 GLU    28     -10.697 -93.573  -8.503  1.00  0.00      BSYN  
ATOM    249    C GLU    28      -8.362 -95.860 -12.669  1.00  0.00      BSYN  
ATOM    250    O GLU    28      -7.812 -96.858 -12.197  1.00  0.00      BSYN  
ATOM    251    N ALA    29      -7.671 -94.835 -13.163  1.00  0.00      BSYN  
ATOM    252    H ALA    29      -8.140 -94.131 -13.657  1.00  0.00      BSYN  
ATOM    253   CA ALA    29      -6.250 -94.627 -12.920  1.00  0.00      BSYN  
ATOM    254   CB ALA    29      -5.436 -95.071 -14.139  1.00  0.00      BSYN  
ATOM    255    C ALA    29      -5.787 -93.260 -12.513  1.00  0.00      BSYN  
ATOM    256    O ALA    29      -5.511 -92.321 -13.288  1.00  0.00      BSYN  
ATOM    257    N ALA    30      -5.701 -93.180 -11.177  1.00  0.00      BSYN  
ATOM    258    H ALA    30      -6.302 -93.775 -10.682  1.00  0.00      BSYN  
ATOM    259   CA ALA    30      -5.081 -92.092 -10.373  1.00  0.00      BSYN  
ATOM    260   CB ALA    30      -5.217 -92.553  -8.908  1.00  0.00      BSYN  
ATOM    261    C ALA    30      -3.568 -91.990 -10.563  1.00  0.00      BSYN  
ATOM    262    O ALA    30      -3.019 -90.912 -10.250  1.00  0.00      BSYN  
ATOM    263    N GLU    31      -3.063 -92.888 -11.293  1.00  0.00      BSYN  
ATOM    264    H GLU    31      -3.605 -93.530 -11.796  1.00  0.00      BSYN  
ATOM    265   CA GLU    31      -1.614 -93.130 -11.525  1.00  0.00      BSYN  
ATOM    266   CB GLU    31      -0.995 -94.451 -11.022  1.00  0.00      BSYN  
ATOM    267   CG GLU    31      -1.817 -95.662 -11.438  1.00  0.00      BSYN  
ATOM    268   CD GLU    31      -0.963 -96.806 -11.692  1.00  0.00      BSYN  
ATOM    269  OE1 GLU    31      -0.277 -97.355 -10.787  1.00  0.00      BSYN  
ATOM    270  OE2 GLU    31      -1.164 -97.409 -12.758  1.00  0.00      BSYN  
ATOM    271    C GLU    31      -1.171 -92.809 -12.877  1.00  0.00      BSYN  
ATOM    272    O GLU    31      -1.129 -93.666 -13.794  1.00  0.00      BSYN  
ATOM    273    N LYS    32      -0.867 -91.582 -13.138  1.00  0.00      BSYN  
ATOM    274    H LYS    32      -1.151 -90.846 -12.557  1.00  0.00      BSYN  
ATOM    275   CA LYS    32      -0.565 -91.216 -14.545  1.00  0.00      BSYN  
ATOM    276   CB LYS    32      -1.550 -90.251 -15.329  1.00  0.00      BSYN  
ATOM    277   CG LYS    32      -3.012 -90.600 -15.500  1.00  0.00      BSYN  
ATOM    278   CD LYS    32      -3.787 -89.505 -16.219  1.00  0.00      BSYN  
ATOM    279   CE LYS    32      -4.980 -89.941 -16.927  1.00  0.00      BSYN  
ATOM    280   NZ LYS    32      -4.593 -90.946 -17.781  1.00  0.00      BSYN  
ATOM    281  HZ1 LYS    32      -3.897 -91.573 -17.329  1.00  0.00      BSYN  
ATOM    282  HZ2 LYS    32      -5.472 -91.448 -18.017  1.00  0.00      BSYN  
ATOM    283  HZ3 LYS    32      -4.125 -90.673 -18.669  1.00  0.00      BSYN  
ATOM    284    C LYS    32       0.856 -90.774 -14.682  1.00  0.00      BSYN  
ATOM    285    O LYS    32       1.100 -89.494 -14.705  1.00  0.00      BSYN  
ATOM    286    N THR    33       1.676 -91.704 -14.282  1.00  0.00      BSYN  
ATOM    287    H THR    33       1.402 -92.571 -13.917  1.00  0.00      BSYN  
ATOM    288   CA THR    33       3.131 -91.455 -14.365  1.00  0.00      BSYN  
ATOM    289   CB THR    33       3.642 -92.338 -13.168  1.00  0.00      BSYN  
ATOM    290  OG1 THR    33       3.215 -93.736 -13.413  1.00  0.00      BSYN  
ATOM    291  HG1 THR    33       3.701 -94.495 -13.082  1.00  0.00      BSYN  
ATOM    292  CG2 THR    33       3.387 -91.822 -11.825  1.00  0.00      BSYN  
ATOM    293    C THR    33       3.714 -91.766 -15.731  1.00  0.00      BSYN  
ATOM    294    O THR    33       4.864 -91.436 -16.034  1.00  0.00      BSYN  
ATOM    295    N LYS    34       2.882 -92.599 -16.370  1.00  0.00      BSYN  
ATOM    296    H LYS    34       2.116 -92.932 -15.856  1.00  0.00      BSYN  
ATOM    297   CA LYS    34       3.350 -93.097 -17.631  1.00  0.00      BSYN  
ATOM    298   CB LYS    34       2.606 -94.423 -17.825  1.00  0.00      BSYN  
ATOM    299   CG LYS    34       2.825 -95.633 -16.928  1.00  0.00      BSYN  
ATOM    300   CD LYS    34       4.197 -96.255 -16.562  1.00  0.00      BSYN  
ATOM    301   CE LYS    34       3.880 -97.386 -15.509  1.00  0.00      BSYN  
ATOM    302   NZ LYS    34       3.592 -98.780 -15.902  1.00  0.00      BSYN  
ATOM    303  HZ1 LYS    34       2.792 -98.741 -16.565  1.00  0.00      BSYN  
ATOM    304  HZ2 LYS    34       4.491 -99.129 -16.291  1.00  0.00      BSYN  
ATOM    305  HZ3 LYS    34       3.327 -99.249 -15.012  1.00  0.00      BSYN  
ATOM    306    C LYS    34       3.348 -92.125 -18.898  1.00  0.00      BSYN  
ATOM    307    O LYS    34       2.339 -92.062 -19.534  1.00  0.00      BSYN  
ATOM    308    N GLU    35       4.417 -91.305 -19.187  1.00  0.00      BSYN  
ATOM    309    H GLU    35       5.176 -91.189 -18.578  1.00  0.00      BSYN  
ATOM    310   CA GLU    35       4.336 -90.291 -20.216  1.00  0.00      BSYN  
ATOM    311   CB GLU    35       5.019 -89.027 -19.796  1.00  0.00      BSYN  
ATOM    312   CG GLU    35       4.317 -88.347 -18.646  1.00  0.00      BSYN  
ATOM    313   CD GLU    35       4.621 -86.863 -18.423  1.00  0.00      BSYN  
ATOM    314  OE1 GLU    35       3.731 -86.155 -18.529  1.00  0.00      BSYN  
ATOM    315  OE2 GLU    35       5.796 -86.498 -18.222  1.00  0.00      BSYN  
ATOM    316    C GLU    35       5.012 -90.690 -21.462  1.00  0.00      BSYN  
ATOM    317    O GLU    35       6.083 -91.341 -21.455  1.00  0.00      BSYN  
ATOM    318    N GLY    36       4.295 -90.444 -22.554  1.00  0.00      BSYN  
ATOM    319    H GLY    36       3.415 -90.011 -22.554  1.00  0.00      BSYN  
ATOM    320   CA GLY    36       4.793 -90.830 -23.867  1.00  0.00      BSYN  
ATOM    321    C GLY    36       5.957 -89.968 -24.516  1.00  0.00      BSYN  
ATOM    322    O GLY    36       5.787 -89.422 -25.619  1.00  0.00      BSYN  
ATOM    323    N VAL    37       7.167 -90.136 -23.895  1.00  0.00      BSYN  
ATOM    324    H VAL    37       7.195 -90.756 -23.136  1.00  0.00      BSYN  
ATOM    325   CA VAL    37       8.450 -89.633 -24.307  1.00  0.00      BSYN  
ATOM    326   CB VAL    37       9.397 -89.462 -23.226  1.00  0.00      BSYN  
ATOM    327  CG1 VAL    37       9.318 -88.389 -22.184  1.00  0.00      BSYN  
ATOM    328  CG2 VAL    37      10.045 -90.738 -22.846  1.00  0.00      BSYN  
ATOM    329    C VAL    37       9.138 -90.282 -25.480  1.00  0.00      BSYN  
ATOM    330    O VAL    37      10.003 -89.811 -26.209  1.00  0.00      BSYN  
ATOM    331    N LEU    38       8.694 -91.589 -25.753  1.00  0.00      BSYN  
ATOM    332    H LEU    38       7.796 -91.914 -25.535  1.00  0.00      BSYN  
ATOM    333   CA LEU    38       9.181 -92.493 -26.801  1.00  0.00      BSYN  
ATOM    334   CB LEU    38       9.324 -93.911 -26.225  1.00  0.00      BSYN  
ATOM    335   CG LEU    38       9.880 -95.137 -27.013  1.00  0.00      BSYN  
ATOM    336  CD1 LEU    38      11.220 -94.886 -27.737  1.00  0.00      BSYN  
ATOM    337  CD2 LEU    38       9.914 -96.302 -26.098  1.00  0.00      BSYN  
ATOM    338    C LEU    38       8.270 -92.411 -28.006  1.00  0.00      BSYN  
ATOM    339    O LEU    38       7.226 -93.052 -28.023  1.00  0.00      BSYN  
ATOM    340    N TYR    39       8.589 -91.727 -29.111  1.00  0.00      BSYN  
ATOM    341    H TYR    39       8.175 -91.949 -29.971  1.00  0.00      BSYN  
ATOM    342   CA TYR    39       9.857 -91.030 -29.295  1.00  0.00      BSYN  
ATOM    343   CB TYR    39      10.794 -91.584 -30.331  1.00  0.00      BSYN  
ATOM    344   CG TYR    39      12.228 -91.015 -30.455  1.00  0.00      BSYN  
ATOM    345  CD1 TYR    39      12.920 -91.320 -31.602  1.00  0.00      BSYN  
ATOM    346  CE1 TYR    39      14.190 -90.811 -31.783  1.00  0.00      BSYN  
ATOM    347  CD2 TYR    39      12.799 -90.121 -29.537  1.00  0.00      BSYN  
ATOM    348  CE2 TYR    39      14.084 -89.548 -29.702  1.00  0.00      BSYN  
ATOM    349   CZ TYR    39      14.719 -89.984 -30.806  1.00  0.00      BSYN  
ATOM    350   OH TYR    39      15.927 -89.390 -30.835  1.00  0.00      BSYN  
ATOM    351   HH TYR    39      16.011 -88.821 -30.066  1.00  0.00      BSYN  
ATOM    352    C TYR    39       9.381 -89.624 -29.819  1.00  0.00      BSYN  
ATOM    353    O TYR    39       8.970 -89.340 -30.942  1.00  0.00      BSYN  
ATOM    354    N VAL    40       9.516 -88.687 -28.829  1.00  0.00      BSYN  
ATOM    355    H VAL    40       9.781 -88.864 -27.903  1.00  0.00      BSYN  
ATOM    356   CA VAL    40       9.157 -87.200 -28.970  1.00  0.00      BSYN  
ATOM    357   CB VAL    40       8.168 -86.734 -27.916  1.00  0.00      BSYN  
ATOM    358  CG1 VAL    40       7.649 -85.258 -28.155  1.00  0.00      BSYN  
ATOM    359  CG2 VAL    40       6.967 -87.654 -27.775  1.00  0.00      BSYN  
ATOM    360    C VAL    40      10.552 -86.566 -28.846  1.00  0.00      BSYN  
ATOM    361    O VAL    40      10.776 -85.861 -27.841  1.00  0.00      BSYN  
ATOM    362    N GLY    41      11.429 -86.877 -29.826  1.00  0.00      BSYN  
ATOM    363    H GLY    41      11.059 -87.158 -30.689  1.00  0.00      BSYN  
ATOM    364   CA GLY    41      12.812 -86.478 -29.541  1.00  0.00      BSYN  
ATOM    365    C GLY    41      13.280 -85.867 -30.856  1.00  0.00      BSYN  
ATOM    366    O GLY    41      13.235 -84.682 -30.959  1.00  0.00      BSYN  
ATOM    367    N SER    42      13.533 -86.758 -31.896  1.00  0.00      BSYN  
ATOM    368    H SER    42      13.508 -87.729 -31.762  1.00  0.00      BSYN  
ATOM    369   CA SER    42      13.958 -86.292 -33.185  1.00  0.00      BSYN  
ATOM    370   CB SER    42      15.566 -86.690 -33.476  1.00  0.00      BSYN  
ATOM    371   OG SER    42      16.440 -86.437 -32.404  1.00  0.00      BSYN  
ATOM    372   HG SER    42      16.148 -85.884 -31.676  1.00  0.00      BSYN  
ATOM    373    C SER    42      13.147 -86.784 -34.350  1.00  0.00      BSYN  
ATOM    374    O SER    42      13.576 -86.571 -35.481  1.00  0.00      BSYN  
ATOM    375    N LYS    43      11.915 -87.284 -34.158  1.00  0.00      BSYN  
ATOM    376    H LYS    43      11.614 -87.036 -33.259  1.00  0.00      BSYN  
ATOM    377   CA LYS    43      11.070 -87.934 -35.126  1.00  0.00      BSYN  
ATOM    378   CB LYS    43      11.147 -89.496 -35.084  1.00  0.00      BSYN  
ATOM    379   CG LYS    43      12.395 -90.262 -35.512  1.00  0.00      BSYN  
ATOM    380   CD LYS    43      13.053 -89.702 -36.788  1.00  0.00      BSYN  
ATOM    381   CE LYS    43      14.498 -90.290 -36.970  1.00  0.00      BSYN  
ATOM    382   NZ LYS    43      15.305 -90.030 -35.838  1.00  0.00      BSYN  
ATOM    383  HZ1 LYS    43      14.722 -90.539 -35.145  1.00  0.00      BSYN  
ATOM    384  HZ2 LYS    43      16.302 -90.327 -35.850  1.00  0.00      BSYN  
ATOM    385  HZ3 LYS    43      15.315 -89.038 -35.524  1.00  0.00      BSYN  
ATOM    386    C LYS    43       9.578 -87.508 -35.313  1.00  0.00      BSYN  
ATOM    387    O LYS    43       9.100 -87.124 -34.283  1.00  0.00      BSYN  
ATOM    388    N THR    44       8.717 -87.779 -36.361  1.00  0.00      BSYN  
ATOM    389    H THR    44       7.760 -87.777 -36.150  1.00  0.00      BSYN  
ATOM    390   CA THR    44       9.126 -88.309 -37.770  1.00  0.00      BSYN  
ATOM    391   CB THR    44       8.245 -89.411 -38.270  1.00  0.00      BSYN  
ATOM    392  OG1 THR    44       8.626 -90.357 -37.292  1.00  0.00      BSYN  
ATOM    393  HG1 THR    44       8.098 -90.083 -36.539  1.00  0.00      BSYN  
ATOM    394  CG2 THR    44       8.639 -89.961 -39.631  1.00  0.00      BSYN  
ATOM    395    C THR    44       9.054 -86.976 -38.587  1.00  0.00      BSYN  
ATOM    396    O THR    44       8.092 -86.610 -39.272  1.00  0.00      BSYN  
ATOM    397    N ARG    45      10.280 -86.409 -38.501  1.00  0.00      BSYN  
ATOM    398    H ARG    45      10.951 -86.995 -38.093  1.00  0.00      BSYN  
ATOM    399   CA ARG    45      10.619 -85.209 -39.149  1.00  0.00      BSYN  
ATOM    400   CB ARG    45      11.583 -84.387 -38.388  1.00  0.00      BSYN  
ATOM    401   CG ARG    45      10.950 -83.526 -37.181  1.00  0.00      BSYN  
ATOM    402   CD ARG    45      12.012 -82.526 -36.632  1.00  0.00      BSYN  
ATOM    403   NE ARG    45      13.235 -83.292 -36.166  1.00  0.00      BSYN  
ATOM    404   HE ARG    45      13.054 -84.155 -35.738  1.00  0.00      BSYN  
ATOM    405   CZ ARG    45      14.424 -82.813 -36.524  1.00  0.00      BSYN  
ATOM    406  NH1 ARG    45      14.579 -81.538 -37.001  1.00  0.00      BSYN  
ATOM    407 HH11 ARG    45      15.368 -81.102 -37.435  1.00  0.00      BSYN  
ATOM    408 HH12 ARG    45      13.659 -81.149 -37.039  1.00  0.00      BSYN  
ATOM    409  NH2 ARG    45      15.470 -83.557 -36.276  1.00  0.00      BSYN  
ATOM    410 HH21 ARG    45      16.416 -83.273 -36.433  1.00  0.00      BSYN  
ATOM    411 HH22 ARG    45      15.385 -84.336 -35.656  1.00  0.00      BSYN  
ATOM    412    C ARG    45      11.306 -85.603 -40.407  1.00  0.00      BSYN  
ATOM    413    O ARG    45      11.856 -86.690 -40.483  1.00  0.00      BSYN  
ATOM    414    N GLU    46      11.308 -84.674 -41.429  1.00  0.00      BSYN  
ATOM    415    H GLU    46      11.122 -83.752 -41.155  1.00  0.00      BSYN  
ATOM    416   CA GLU    46      11.561 -84.981 -42.822  1.00  0.00      BSYN  
ATOM    417   CB GLU    46      10.126 -85.182 -43.474  1.00  0.00      BSYN  
ATOM    418   CG GLU    46      10.178 -86.040 -44.795  1.00  0.00      BSYN  
ATOM    419   CD GLU    46       9.087 -85.885 -45.815  1.00  0.00      BSYN  
ATOM    420  OE1 GLU    46       8.036 -86.465 -45.832  1.00  0.00      BSYN  
ATOM    421  OE2 GLU    46       9.256 -84.993 -46.647  1.00  0.00      BSYN  
ATOM    422    C GLU    46      12.152 -83.745 -43.472  1.00  0.00      BSYN  
ATOM    423    O GLU    46      11.566 -82.704 -43.646  1.00  0.00      BSYN  
ATOM    424    N GLY    47      13.495 -83.825 -43.577  1.00  0.00      BSYN  
ATOM    425    H GLY    47      13.913 -84.652 -43.258  1.00  0.00      BSYN  
ATOM    426   CA GLY    47      14.377 -82.757 -44.019  1.00  0.00      BSYN  
ATOM    427    C GLY    47      15.507 -83.064 -44.919  1.00  0.00      BSYN  
ATOM    428    O GLY    47      16.703 -83.273 -44.461  1.00  0.00      BSYN  
ATOM    429    N VAL    48      15.323 -83.161 -46.255  1.00  0.00      BSYN  
ATOM    430    H VAL    48      14.429 -83.416 -46.565  1.00  0.00      BSYN  
ATOM    431   CA VAL    48      16.366 -83.038 -47.234  1.00  0.00      BSYN  
ATOM    432   CB VAL    48      15.819 -83.603 -48.526  1.00  0.00      BSYN  
ATOM    433  CG1 VAL    48      16.825 -83.663 -49.608  1.00  0.00      BSYN  
ATOM    434  CG2 VAL    48      15.512 -85.169 -48.142  1.00  0.00      BSYN  
ATOM    435    C VAL    48      16.986 -81.679 -47.391  1.00  0.00      BSYN  
ATOM    436    O VAL    48      16.568 -80.658 -48.050  1.00  0.00      BSYN  
ATOM    437    N VAL    49      18.070 -81.547 -46.660  1.00  0.00      BSYN  
ATOM    438    H VAL    49      18.188 -82.384 -46.164  1.00  0.00      BSYN  
ATOM    439   CA VAL    49      18.991 -80.407 -46.615  1.00  0.00      BSYN  
ATOM    440   CB VAL    49      19.511 -80.143 -45.208  1.00  0.00      BSYN  
ATOM    441  CG1 VAL    49      20.223 -78.795 -45.098  1.00  0.00      BSYN  
ATOM    442  CG2 VAL    49      18.548 -80.181 -44.159  1.00  0.00      BSYN  
ATOM    443    C VAL    49      20.079 -80.466 -47.650  1.00  0.00      BSYN  
ATOM    444    O VAL    49      21.166 -81.059 -47.575  1.00  0.00      BSYN  
ATOM    445    N GLN    50      19.732 -79.661 -48.674  1.00  0.00      BSYN  
ATOM    446    H GLN    50      18.844 -79.251 -48.607  1.00  0.00      BSYN  
ATOM    447   CA GLN    50      20.625 -79.134 -49.731  1.00  0.00      BSYN  
ATOM    448   CB GLN    50      19.905 -78.554 -50.965  1.00  0.00      BSYN  
ATOM    449   CG GLN    50      18.921 -79.490 -51.848  1.00  0.00      BSYN  
ATOM    450   CD GLN    50      18.360 -78.829 -53.037  1.00  0.00      BSYN  
ATOM    451  OE1 GLN    50      18.230 -79.373 -54.121  1.00  0.00      BSYN  
ATOM    452  NE2 GLN    50      17.714 -77.708 -52.909  1.00  0.00      BSYN  
ATOM    453 HE21 GLN    50      17.567 -77.567 -51.951  1.00  0.00      BSYN  
ATOM    454 HE22 GLN    50      17.379 -77.208 -53.683  1.00  0.00      BSYN  
ATOM    455    C GLN    50      21.758 -78.183 -49.177  1.00  0.00      BSYN  
ATOM    456    O GLN    50      21.372 -76.991 -48.849  1.00  0.00      BSYN  
ATOM    457    N GLY    51      23.008 -78.529 -48.844  1.00  0.00      BSYN  
ATOM    458    H GLY    51      23.655 -77.885 -48.489  1.00  0.00      BSYN  
ATOM    459   CA GLY    51      23.636 -79.716 -49.458  1.00  0.00      BSYN  
ATOM    460    C GLY    51      24.741 -79.306 -50.491  1.00  0.00      BSYN  
ATOM    461    O GLY    51      25.898 -78.910 -50.270  1.00  0.00      BSYN  
ATOM    462    N VAL    52      24.117 -79.167 -51.633  1.00  0.00      BSYN  
ATOM    463    H VAL    52      23.154 -78.990 -51.680  1.00  0.00      BSYN  
ATOM    464   CA VAL    52      24.971 -79.075 -52.844  1.00  0.00      BSYN  
ATOM    465   CB VAL    52      24.520 -80.030 -53.983  1.00  0.00      BSYN  
ATOM    466  CG1 VAL    52      24.825 -81.490 -53.828  1.00  0.00      BSYN  
ATOM    467  CG2 VAL    52      23.094 -79.742 -54.366  1.00  0.00      BSYN  
ATOM    468    C VAL    52      25.359 -77.691 -53.246  1.00  0.00      BSYN  
ATOM    469    O VAL    52      26.458 -77.389 -53.712  1.00  0.00      BSYN  
ATOM    470    N ALA    53      24.344 -76.837 -53.169  1.00  0.00      BSYN  
ATOM    471    H ALA    53      23.722 -76.825 -52.412  1.00  0.00      BSYN  
ATOM    472   CA ALA    53      24.588 -75.420 -53.631  1.00  0.00      BSYN  
ATOM    473   CB ALA    53      23.983 -75.207 -55.027  1.00  0.00      BSYN  
ATOM    474    C ALA    53      24.108 -74.270 -52.726  1.00  0.00      BSYN  
ATOM    475    O ALA    53      24.730 -73.901 -51.756  1.00  0.00      BSYN  
ATOM    476    N SER    54      22.762 -74.075 -52.883  1.00  0.00      BSYN  
ATOM    477    H SER    54      22.248 -74.716 -53.416  1.00  0.00      BSYN  
ATOM    478   CA SER    54      22.016 -73.057 -52.120  1.00  0.00      BSYN  
ATOM    479   CB SER    54      22.257 -71.658 -52.863  1.00  0.00      BSYN  
ATOM    480   OG SER    54      23.506 -71.109 -52.349  1.00  0.00      BSYN  
ATOM    481   HG SER    54      24.046 -71.891 -52.213  1.00  0.00      BSYN  
ATOM    482    C SER    54      20.576 -73.353 -52.083  1.00  0.00      BSYN  
ATOM    483    O SER    54      20.077 -73.990 -53.055  1.00  0.00      BSYN  
ATOM    484    N VAL    55      19.943 -73.023 -50.992  1.00  0.00      BSYN  
ATOM    485    H VAL    55      20.596 -72.742 -50.318  1.00  0.00      BSYN  
ATOM    486   CA VAL    55      18.501 -73.102 -50.867  1.00  0.00      BSYN  
ATOM    487   CB VAL    55      18.155 -72.493 -49.361  1.00  0.00      BSYN  
ATOM    488  CG1 VAL    55      16.720 -72.504 -49.017  1.00  0.00      BSYN  
ATOM    489  CG2 VAL    55      18.790 -73.403 -48.383  1.00  0.00      BSYN  
ATOM    490    C VAL    55      17.549 -72.577 -51.959  1.00  0.00      BSYN  
ATOM    491    O VAL    55      17.510 -71.422 -52.431  1.00  0.00      BSYN  
ATOM    492    N ALA    56      16.590 -73.470 -52.190  1.00  0.00      BSYN  
ATOM    493    H ALA    56      16.543 -74.359 -51.782  1.00  0.00      BSYN  
ATOM    494   CA ALA    56      15.525 -73.248 -53.195  1.00  0.00      BSYN  
ATOM    495   CB ALA    56      16.166 -73.120 -54.579  1.00  0.00      BSYN  
ATOM    496    C ALA    56      14.659 -74.476 -53.325  1.00  0.00      BSYN  
ATOM    497    O ALA    56      15.073 -75.633 -53.096  1.00  0.00      BSYN  
ATOM    498    N GLU    57      13.410 -74.120 -53.391  1.00  0.00      BSYN  
ATOM    499    H GLU    57      13.219 -73.168 -53.256  1.00  0.00      BSYN  
ATOM    500   CA GLU    57      12.315 -75.008 -53.274  1.00  0.00      BSYN  
ATOM    501   CB GLU    57      12.238 -76.086 -54.452  1.00  0.00      BSYN  
ATOM    502   CG GLU    57      11.856 -75.185 -55.649  1.00  0.00      BSYN  
ATOM    503   CD GLU    57      11.937 -75.876 -57.066  1.00  0.00      BSYN  
ATOM    504  OE1 GLU    57      11.037 -76.616 -57.462  1.00  0.00      BSYN  
ATOM    505  OE2 GLU    57      12.944 -75.768 -57.746  1.00  0.00      BSYN  
ATOM    506    C GLU    57      12.258 -75.759 -51.900  1.00  0.00      BSYN  
ATOM    507    O GLU    57      11.415 -75.420 -51.021  1.00  0.00      BSYN  
ATOM    508    N LYS    58      13.083 -76.724 -51.689  1.00  0.00      BSYN  
ATOM    509    H LYS    58      13.617 -77.054 -52.442  1.00  0.00      BSYN  
ATOM    510   CA LYS    58      13.046 -77.607 -50.472  1.00  0.00      BSYN  
ATOM    511   CB LYS    58      12.771 -79.092 -50.797  1.00  0.00      BSYN  
ATOM    512   CG LYS    58      11.355 -79.561 -50.923  1.00  0.00      BSYN  
ATOM    513   CD LYS    58      11.177 -80.992 -51.247  1.00  0.00      BSYN  
ATOM    514   CE LYS    58      11.291 -82.131 -50.083  1.00  0.00      BSYN  
ATOM    515   NZ LYS    58      11.797 -83.384 -50.625  1.00  0.00      BSYN  
ATOM    516  HZ1 LYS    58      11.129 -84.032 -50.161  1.00  0.00      BSYN  
ATOM    517  HZ2 LYS    58      11.644 -83.348 -51.653  1.00  0.00      BSYN  
ATOM    518  HZ3 LYS    58      12.811 -83.609 -50.561  1.00  0.00      BSYN  
ATOM    519    C LYS    58      14.260 -77.591 -49.686  1.00  0.00      BSYN  
ATOM    520    O LYS    58      15.312 -77.842 -50.247  1.00  0.00      BSYN  
ATOM    521    N THR    59      14.241 -77.319 -48.386  1.00  0.00      BSYN  
ATOM    522    H THR    59      15.138 -77.386 -47.996  1.00  0.00      BSYN  
ATOM    523   CA THR    59      13.162 -76.687 -47.621  1.00  0.00      BSYN  
ATOM    524   CB THR    59      12.915 -77.442 -46.353  1.00  0.00      BSYN  
ATOM    525  OG1 THR    59      14.169 -77.748 -45.771  1.00  0.00      BSYN  
ATOM    526  HG1 THR    59      14.097 -78.181 -44.917  1.00  0.00      BSYN  
ATOM    527  CG2 THR    59      11.861 -78.559 -46.425  1.00  0.00      BSYN  
ATOM    528    C THR    59      13.239 -75.227 -47.245  1.00  0.00      BSYN  
ATOM    529    O THR    59      14.088 -74.831 -46.445  1.00  0.00      BSYN  
ATOM    530    N LYS    60      12.454 -74.509 -47.920  1.00  0.00      BSYN  
ATOM    531    H LYS    60      11.974 -74.936 -48.660  1.00  0.00      BSYN  
ATOM    532   CA LYS    60      12.428 -73.057 -47.751  1.00  0.00      BSYN  
ATOM    533   CB LYS    60      11.982 -72.457 -49.115  1.00  0.00      BSYN  
ATOM    534   CG LYS    60      13.034 -71.397 -49.567  1.00  0.00      BSYN  
ATOM    535   CD LYS    60      12.624 -70.638 -50.892  1.00  0.00      BSYN  
ATOM    536   CE LYS    60      12.573 -69.124 -50.780  1.00  0.00      BSYN  
ATOM    537   NZ LYS    60      12.385 -68.610 -52.122  1.00  0.00      BSYN  
ATOM    538  HZ1 LYS    60      11.425 -68.739 -52.502  1.00  0.00      BSYN  
ATOM    539  HZ2 LYS    60      12.582 -67.595 -52.235  1.00  0.00      BSYN  
ATOM    540  HZ3 LYS    60      13.044 -69.010 -52.819  1.00  0.00      BSYN  
ATOM    541    C LYS    60      11.356 -72.712 -46.685  1.00  0.00      BSYN  
ATOM    542    O LYS    60      10.160 -73.060 -46.634  1.00  0.00      BSYN  
ATOM    543    N GLU    61      11.798 -71.840 -45.734  1.00  0.00      BSYN  
ATOM    544    H GLU    61      12.771 -71.720 -45.709  1.00  0.00      BSYN  
ATOM    545   CA GLU    61      10.967 -71.583 -44.538  1.00  0.00      BSYN  
ATOM    546   CB GLU    61      11.604 -71.884 -43.175  1.00  0.00      BSYN  
ATOM    547   CG GLU    61      11.539 -73.336 -42.805  1.00  0.00      BSYN  
ATOM    548   CD GLU    61      12.514 -74.327 -43.269  1.00  0.00      BSYN  
ATOM    549  OE1 GLU    61      13.723 -74.033 -43.409  1.00  0.00      BSYN  
ATOM    550  OE2 GLU    61      12.146 -75.488 -43.457  1.00  0.00      BSYN  
ATOM    551    C GLU    61      10.489 -70.083 -44.477  1.00  0.00      BSYN  
ATOM    552    O GLU    61      11.236 -69.154 -44.058  1.00  0.00      BSYN  
ATOM    553    N GLN    62       9.296 -69.936 -44.997  1.00  0.00      BSYN  
ATOM    554    H GLN    62       8.988 -70.737 -45.471  1.00  0.00      BSYN  
ATOM    555   CA GLN    62       8.510 -68.734 -44.949  1.00  0.00      BSYN  
ATOM    556   CB GLN    62       8.799 -67.699 -45.943  1.00  0.00      BSYN  
ATOM    557   CG GLN    62      10.010 -66.865 -46.015  1.00  0.00      BSYN  
ATOM    558   CD GLN    62       9.836 -65.293 -46.030  1.00  0.00      BSYN  
ATOM    559  OE1 GLN    62      10.518 -64.503 -46.684  1.00  0.00      BSYN  
ATOM    560  NE2 GLN    62       8.843 -64.698 -45.266  1.00  0.00      BSYN  
ATOM    561 HE21 GLN    62       8.417 -65.402 -44.733  1.00  0.00      BSYN  
ATOM    562 HE22 GLN    62       8.506 -63.779 -45.321  1.00  0.00      BSYN  
ATOM    563    C GLN    62       6.984 -68.954 -44.904  1.00  0.00      BSYN  
ATOM    564    O GLN    62       6.273 -69.025 -45.875  1.00  0.00      BSYN  
ATOM    565    N ALA    63       6.505 -69.042 -43.676  1.00  0.00      BSYN  
ATOM    566    H ALA    63       7.115 -68.799 -42.948  1.00  0.00      BSYN  
ATOM    567   CA ALA    63       5.099 -69.397 -43.512  1.00  0.00      BSYN  
ATOM    568   CB ALA    63       5.099 -70.958 -43.244  1.00  0.00      BSYN  
ATOM    569    C ALA    63       4.573 -68.779 -42.240  1.00  0.00      BSYN  
ATOM    570    O ALA    63       5.268 -68.965 -41.239  1.00  0.00      BSYN  
ATOM    571    N SER    64       3.513 -67.985 -42.281  1.00  0.00      BSYN  
ATOM    572    H SER    64       3.247 -67.581 -43.133  1.00  0.00      BSYN  
ATOM    573   CA SER    64       2.739 -67.564 -41.091  1.00  0.00      BSYN  
ATOM    574   CB SER    64       2.118 -66.150 -41.378  1.00  0.00      BSYN  
ATOM    575   OG SER    64       1.763 -65.850 -42.746  1.00  0.00      BSYN  
ATOM    576   HG SER    64       1.172 -65.110 -42.905  1.00  0.00      BSYN  
ATOM    577    C SER    64       1.632 -68.413 -40.619  1.00  0.00      BSYN  
ATOM    578    O SER    64       0.496 -68.429 -41.173  1.00  0.00      BSYN  
ATOM    579    N HIS    65       1.911 -69.167 -39.528  1.00  0.00      BSYN  
ATOM    580    H HIS    65       2.514 -68.904 -38.802  1.00  0.00      BSYN  
ATOM    581   CA HIS    65       1.055 -70.331 -39.325  1.00  0.00      BSYN  
ATOM    582   CB HIS    65       1.891 -71.624 -39.034  1.00  0.00      BSYN  
ATOM    583   CG HIS    65       1.917 -72.504 -40.216  1.00  0.00      BSYN  
ATOM    584  ND1 HIS    65       1.507 -72.457 -41.552  1.00  0.00      BSYN  
ATOM    585  HD1 HIS    65       1.194 -71.594 -41.894  1.00  0.00      BSYN  
ATOM    586  CD2 HIS    65       2.497 -73.695 -40.217  1.00  0.00      BSYN  
ATOM    587  NE2 HIS    65       2.399 -74.222 -41.398  1.00  0.00      BSYN  
ATOM    588  CE1 HIS    65       1.677 -73.539 -42.176  1.00  0.00      BSYN  
ATOM    589    C HIS    65       0.088 -70.108 -38.181  1.00  0.00      BSYN  
ATOM    590    O HIS    65       0.583 -69.697 -37.124  1.00  0.00      BSYN  
ATOM    591    N LEU    66      -1.238 -70.364 -38.049  1.00  0.00      BSYN  
ATOM    592    H LEU    66      -1.813 -70.198 -37.273  1.00  0.00      BSYN  
ATOM    593   CA LEU    66      -1.924 -71.094 -39.082  1.00  0.00      BSYN  
ATOM    594   CB LEU    66      -2.132 -72.567 -38.781  1.00  0.00      BSYN  
ATOM    595   CG LEU    66      -2.695 -73.509 -39.914  1.00  0.00      BSYN  
ATOM    596  CD1 LEU    66      -1.716 -74.006 -40.816  1.00  0.00      BSYN  
ATOM    597  CD2 LEU    66      -3.845 -74.275 -39.390  1.00  0.00      BSYN  
ATOM    598    C LEU    66      -3.081 -70.387 -39.545  1.00  0.00      BSYN  
ATOM    599    O LEU    66      -4.045 -70.186 -38.771  1.00  0.00      BSYN  
ATOM    600    N GLY    67      -3.090 -69.765 -40.716  1.00  0.00      BSYN  
ATOM    601    H GLY    67      -2.214 -69.697 -41.152  1.00  0.00      BSYN  
ATOM    602   CA GLY    67      -4.256 -69.159 -41.201  1.00  0.00      BSYN  
ATOM    603    C GLY    67      -4.588 -69.912 -42.575  1.00  0.00      BSYN  
ATOM    604    O GLY    67      -3.921 -69.799 -43.509  1.00  0.00      BSYN  
ATOM    605    N GLY    68      -5.584 -70.856 -42.566  1.00  0.00      BSYN  
ATOM    606    H GLY    68      -5.820 -71.340 -43.385  1.00  0.00      BSYN  
ATOM    607   CA GLY    68      -6.542 -70.973 -41.471  1.00  0.00      BSYN  
ATOM    608    C GLY    68      -7.109 -72.385 -41.390  1.00  0.00      BSYN  
ATOM    609    O GLY    68      -8.146 -72.642 -40.836  1.00  0.00      BSYN  
ATOM    610    N ALA    69      -6.333 -73.423 -41.707  1.00  0.00      BSYN  
ATOM    611    H ALA    69      -5.494 -73.149 -42.134  1.00  0.00      BSYN  
ATOM    612   CA ALA    69      -6.836 -74.803 -41.570  1.00  0.00      BSYN  
ATOM    613   CB ALA    69      -6.013 -75.415 -42.634  1.00  0.00      BSYN  
ATOM    614    C ALA    69      -6.629 -75.446 -40.182  1.00  0.00      BSYN  
ATOM    615    O ALA    69      -5.801 -76.368 -40.001  1.00  0.00      BSYN  
ATOM    616    N VAL    70      -7.526 -74.937 -39.370  1.00  0.00      BSYN  
ATOM    617    H VAL    70      -8.321 -74.403 -39.575  1.00  0.00      BSYN  
ATOM    618   CA VAL    70      -7.653 -75.319 -37.939  1.00  0.00      BSYN  
ATOM    619   CB VAL    70      -6.679 -74.509 -36.970  1.00  0.00      BSYN  
ATOM    620  CG1 VAL    70      -7.038 -72.927 -36.614  1.00  0.00      BSYN  
ATOM    621  CG2 VAL    70      -6.216 -75.362 -35.707  1.00  0.00      BSYN  
ATOM    622    C VAL    70      -9.041 -75.241 -37.368  1.00  0.00      BSYN  
ATOM    623    O VAL    70      -9.917 -74.548 -38.031  1.00  0.00      BSYN  
ATOM    624    N PHE    71      -9.287 -76.014 -36.271  1.00  0.00      BSYN  
ATOM    625    H PHE    71      -8.609 -76.560 -35.821  1.00  0.00      BSYN  
ATOM    626   CA PHE    71     -10.619 -75.968 -35.705  1.00  0.00      BSYN  
ATOM    627   CB PHE    71     -10.867 -77.189 -34.753  1.00  0.00      BSYN  
ATOM    628   CG PHE    71     -12.252 -77.320 -34.207  1.00  0.00      BSYN  
ATOM    629  CD1 PHE    71     -12.477 -77.037 -32.857  1.00  0.00      BSYN  
ATOM    630  CD2 PHE    71     -13.208 -77.879 -35.002  1.00  0.00      BSYN  
ATOM    631  CE1 PHE    71     -13.812 -77.410 -32.465  1.00  0.00      BSYN  
ATOM    632  CE2 PHE    71     -14.422 -78.211 -34.650  1.00  0.00      BSYN  
ATOM    633   CZ PHE    71     -14.769 -77.927 -33.388  1.00  0.00      BSYN  
ATOM    634    C PHE    71     -10.830 -74.556 -35.025  1.00  0.00      BSYN  
ATOM    635    O PHE    71     -11.894 -73.921 -35.139  1.00  0.00      BSYN  
ATOM    636    N SER    72      -9.776 -73.947 -34.414  1.00  0.00      BSYN  
ATOM    637    H SER    72      -8.904 -74.393 -34.388  1.00  0.00      BSYN  
ATOM    638   CA SER    72      -9.880 -72.867 -33.464  1.00  0.00      BSYN  
ATOM    639   CB SER    72      -9.118 -73.157 -32.084  1.00  0.00      BSYN  
ATOM    640   OG SER    72      -7.706 -72.996 -32.098  1.00  0.00      BSYN  
ATOM    641   HG SER    72      -7.407 -72.277 -32.659  1.00  0.00      BSYN  
ATOM    642    C SER    72      -9.581 -71.522 -33.956  1.00  0.00      BSYN  
ATOM    643    O SER    72      -8.502 -70.876 -33.763  1.00  0.00      BSYN  
ATOM    644    N GLY    73     -10.585 -71.075 -34.676  1.00  0.00      BSYN  
ATOM    645    H GLY    73     -11.402 -71.602 -34.799  1.00  0.00      BSYN  
ATOM    646   CA GLY    73     -10.568 -69.743 -35.322  1.00  0.00      BSYN  
ATOM    647    C GLY    73     -11.768 -68.842 -35.065  1.00  0.00      BSYN  
ATOM    648    O GLY    73     -12.617 -69.026 -34.130  1.00  0.00      BSYN  
ATOM    649    N ALA    74     -11.853 -67.846 -35.950  1.00  0.00      BSYN  
ATOM    650    H ALA    74     -11.188 -67.733 -36.660  1.00  0.00      BSYN  
ATOM    651   CA ALA    74     -12.930 -66.830 -35.933  1.00  0.00      BSYN  
ATOM    652   CB ALA    74     -12.420 -65.606 -35.196  1.00  0.00      BSYN  
ATOM    653    C ALA    74     -13.379 -66.491 -37.318  1.00  0.00      BSYN  
ATOM    654    O ALA    74     -13.105 -65.313 -37.762  1.00  0.00      BSYN  
ATOM    655    N GLY    75     -14.225 -67.202 -38.043  1.00  0.00      BSYN  
ATOM    656    H GLY    75     -14.462 -66.810 -38.910  1.00  0.00      BSYN  
ATOM    657   CA GLY    75     -14.813 -68.490 -37.610  1.00  0.00      BSYN  
ATOM    658    C GLY    75     -16.148 -68.334 -36.904  1.00  0.00      BSYN  
ATOM    659    O GLY    75     -16.564 -67.257 -36.535  1.00  0.00      BSYN  
ATOM    660    N ASN    76     -16.837 -69.502 -36.999  1.00  0.00      BSYN  
ATOM    661    H ASN    76     -16.259 -70.236 -37.297  1.00  0.00      BSYN  
ATOM    662   CA ASN    76     -18.185 -69.724 -36.484  1.00  0.00      BSYN  
ATOM    663   CB ASN    76     -19.237 -69.945 -37.550  1.00  0.00      BSYN  
ATOM    664   CG ASN    76     -20.665 -70.092 -37.091  1.00  0.00      BSYN  
ATOM    665  OD1 ASN    76     -21.304 -69.107 -36.794  1.00  0.00      BSYN  
ATOM    666  ND2 ASN    76     -21.063 -71.334 -37.089  1.00  0.00      BSYN  
ATOM    667 HD21 ASN    76     -21.985 -71.470 -36.787  1.00  0.00      BSYN  
ATOM    668 HD22 ASN    76     -20.418 -72.016 -37.369  1.00  0.00      BSYN  
ATOM    669    C ASN    76     -18.115 -71.130 -35.750  1.00  0.00      BSYN  
ATOM    670    O ASN    76     -17.305 -71.978 -36.237  1.00  0.00      BSYN  
ATOM    671    N ILE    77     -18.738 -71.342 -34.674  1.00  0.00      BSYN  
ATOM    672    H ILE    77     -19.278 -70.623 -34.285  1.00  0.00      BSYN  
ATOM    673   CA ILE    77     -18.740 -72.630 -33.883  1.00  0.00      BSYN  
ATOM    674   CB ILE    77     -17.968 -72.538 -32.544  1.00  0.00      BSYN  
ATOM    675  CG2 ILE    77     -16.684 -73.206 -32.565  1.00  0.00      BSYN  
ATOM    676  CG1 ILE    77     -17.895 -71.135 -31.856  1.00  0.00      BSYN  
ATOM    677   CD ILE    77     -19.054 -70.329 -31.092  1.00  0.00      BSYN  
ATOM    678    C ILE    77     -20.130 -73.266 -33.681  1.00  0.00      BSYN  
ATOM    679    O ILE    77     -21.109 -72.575 -33.618  1.00  0.00      BSYN  
ATOM    680    N ALA    78     -20.032 -74.561 -33.299  1.00  0.00      BSYN  
ATOM    681    H ALA    78     -19.155 -74.996 -33.305  1.00  0.00      BSYN  
ATOM    682   CA ALA    78     -21.082 -75.458 -32.793  1.00  0.00      BSYN  
ATOM    683   CB ALA    78     -21.228 -75.020 -31.360  1.00  0.00      BSYN  
ATOM    684    C ALA    78     -22.438 -75.646 -33.453  1.00  0.00      BSYN  
ATOM    685    O ALA    78     -22.534 -76.611 -34.212  1.00  0.00      BSYN  
ATOM    686    N ALA    79     -23.267 -74.640 -33.400  1.00  0.00      BSYN  
ATOM    687    H ALA    79     -22.919 -73.928 -32.824  1.00  0.00      BSYN  
ATOM    688   CA ALA    79     -24.509 -74.754 -34.210  1.00  0.00      BSYN  
ATOM    689   CB ALA    79     -25.762 -75.056 -33.406  1.00  0.00      BSYN  
ATOM    690    C ALA    79     -24.788 -73.347 -34.794  1.00  0.00      BSYN  
ATOM    691    O ALA    79     -24.567 -72.241 -34.201  1.00  0.00      BSYN  
ATOM    692    N ALA    80     -25.272 -73.432 -36.012  1.00  0.00      BSYN  
ATOM    693    H ALA    80     -25.699 -74.265 -36.302  1.00  0.00      BSYN  
ATOM    694   CA ALA    80     -25.482 -72.152 -36.798  1.00  0.00      BSYN  
ATOM    695   CB ALA    80     -25.493 -72.296 -38.314  1.00  0.00      BSYN  
ATOM    696    C ALA    80     -26.730 -71.375 -36.489  1.00  0.00      BSYN  
ATOM    697    O ALA    80     -27.860 -71.944 -36.385  1.00  0.00      BSYN  
ATOM    698    N THR    81     -26.605 -70.009 -36.481  1.00  0.00      BSYN  
ATOM    699    H THR    81     -25.764 -69.568 -36.725  1.00  0.00      BSYN  
ATOM    700   CA THR    81     -27.720 -69.088 -36.273  1.00  0.00      BSYN  
ATOM    701   CB THR    81     -27.903 -68.759 -34.771  1.00  0.00      BSYN  
ATOM    702  OG1 THR    81     -27.502 -69.860 -34.020  1.00  0.00      BSYN  
ATOM    703  HG1 THR    81     -27.502 -69.444 -33.155  1.00  0.00      BSYN  
ATOM    704  CG2 THR    81     -29.218 -68.038 -34.553  1.00  0.00      BSYN  
ATOM    705    C THR    81     -27.309 -67.826 -36.949  1.00  0.00      BSYN  
ATOM    706    O THR    81     -26.652 -66.997 -36.333  1.00  0.00      BSYN  
ATOM    707    N GLY    82     -27.690 -67.683 -38.211  1.00  0.00      BSYN  
ATOM    708    H GLY    82     -28.244 -68.384 -38.615  1.00  0.00      BSYN  
ATOM    709   CA GLY    82     -27.076 -66.718 -39.096  1.00  0.00      BSYN  
ATOM    710    C GLY    82     -27.860 -65.481 -39.516  1.00  0.00      BSYN  
ATOM    711    O GLY    82     -29.071 -65.468 -39.424  1.00  0.00      BSYN  
ATOM    712    N LEU    83     -27.363 -64.526 -40.235  1.00  0.00      BSYN  
ATOM    713    H LEU    83     -27.997 -63.831 -40.508  1.00  0.00      BSYN  
ATOM    714   CA LEU    83     -25.966 -64.584 -40.732  1.00  0.00      BSYN  
ATOM    715   CB LEU    83     -25.908 -64.486 -42.264  1.00  0.00      BSYN  
ATOM    716   CG LEU    83     -26.735 -65.121 -43.324  1.00  0.00      BSYN  
ATOM    717  CD1 LEU    83     -27.740 -64.156 -43.976  1.00  0.00      BSYN  
ATOM    718  CD2 LEU    83     -25.620 -65.492 -44.403  1.00  0.00      BSYN  
ATOM    719    C LEU    83     -24.949 -63.658 -40.051  1.00  0.00      BSYN  
ATOM    720    O LEU    83     -23.793 -63.522 -40.434  1.00  0.00      BSYN  
ATOM    721    N VAL    84     -25.461 -62.889 -39.064  1.00  0.00      BSYN  
ATOM    722    H VAL    84     -26.422 -62.933 -38.874  1.00  0.00      BSYN  
ATOM    723   CA VAL    84     -24.669 -62.106 -38.134  1.00  0.00      BSYN  
ATOM    724   CB VAL    84     -24.648 -62.616 -36.594  1.00  0.00      BSYN  
ATOM    725  CG1 VAL    84     -26.122 -62.742 -36.096  1.00  0.00      BSYN  
ATOM    726  CG2 VAL    84     -23.876 -63.751 -36.104  1.00  0.00      BSYN  
ATOM    727    C VAL    84     -23.171 -61.739 -38.406  1.00  0.00      BSYN  
ATOM    728    O VAL    84     -22.199 -62.476 -38.248  1.00  0.00      BSYN  
ATOM    729    N LYS    85     -22.655 -60.614 -38.836  1.00  0.00      BSYN  
ATOM    730    H LYS    85     -21.756 -60.612 -39.227  1.00  0.00      BSYN  
ATOM    731   CA LYS    85     -23.596 -59.511 -38.966  1.00  0.00      BSYN  
ATOM    732   CB LYS    85     -23.272 -58.309 -38.015  1.00  0.00      BSYN  
ATOM    733   CG LYS    85     -23.456 -58.652 -36.560  1.00  0.00      BSYN  
ATOM    734   CD LYS    85     -24.358 -57.916 -35.626  1.00  0.00      BSYN  
ATOM    735   CE LYS    85     -25.748 -58.244 -35.651  1.00  0.00      BSYN  
ATOM    736   NZ LYS    85     -26.500 -57.881 -34.425  1.00  0.00      BSYN  
ATOM    737  HZ1 LYS    85     -26.466 -56.961 -33.940  1.00  0.00      BSYN  
ATOM    738  HZ2 LYS    85     -27.391 -58.408 -34.521  1.00  0.00      BSYN  
ATOM    739  HZ3 LYS    85     -26.072 -58.596 -33.803  1.00  0.00      BSYN  
ATOM    740    C LYS    85     -23.936 -58.953 -40.435  1.00  0.00      BSYN  
ATOM    741    O LYS    85     -25.085 -59.000 -41.002  1.00  0.00      BSYN  
ATOM    742    N ARG    86     -22.975 -58.443 -41.315  1.00  0.00      BSYN  
ATOM    743    H ARG    86     -23.252 -57.693 -41.882  1.00  0.00      BSYN  
ATOM    744   CA ARG    86     -21.625 -58.688 -41.236  1.00  0.00      BSYN  
ATOM    745   CB ARG    86     -21.297 -60.028 -41.831  1.00  0.00      BSYN  
ATOM    746   CG ARG    86     -19.890 -60.529 -41.458  1.00  0.00      BSYN  
ATOM    747   CD ARG    86     -19.716 -62.120 -41.301  1.00  0.00      BSYN  
ATOM    748   NE ARG    86     -20.727 -62.785 -40.552  1.00  0.00      BSYN  
ATOM    749   HE ARG    86     -21.455 -62.277 -40.136  1.00  0.00      BSYN  
ATOM    750   CZ ARG    86     -20.640 -64.113 -40.435  1.00  0.00      BSYN  
ATOM    751  NH1 ARG    86     -21.631 -64.679 -39.702  1.00  0.00      BSYN  
ATOM    752 HH11 ARG    86     -21.508 -65.643 -39.465  1.00  0.00      BSYN  
ATOM    753 HH12 ARG    86     -22.497 -64.229 -39.484  1.00  0.00      BSYN  
ATOM    754  NH2 ARG    86     -19.727 -64.975 -40.883  1.00  0.00      BSYN  
ATOM    755 HH21 ARG    86     -19.821 -65.922 -40.576  1.00  0.00      BSYN  
ATOM    756 HH22 ARG    86     -18.893 -64.657 -41.334  1.00  0.00      BSYN  
ATOM    757    C ARG    86     -20.845 -57.521 -41.944  1.00  0.00      BSYN  
ATOM    758    O ARG    86     -21.201 -57.147 -43.053  1.00  0.00      BSYN  
ATOM    759    N GLU    87     -19.862 -56.849 -41.286  1.00  0.00      BSYN  
ATOM    760    H GLU    87     -19.712 -56.939 -40.322  1.00  0.00      BSYN  
ATOM    761   CA GLU    87     -18.967 -55.906 -41.942  1.00  0.00      BSYN  
ATOM    762   CB GLU    87     -18.861 -54.603 -41.163  1.00  0.00      BSYN  
ATOM    763   CG GLU    87     -20.031 -53.739 -40.808  1.00  0.00      BSYN  
ATOM    764   CD GLU    87     -19.604 -52.679 -39.803  1.00  0.00      BSYN  
ATOM    765  OE1 GLU    87     -18.848 -51.847 -40.221  1.00  0.00      BSYN  
ATOM    766  OE2 GLU    87     -20.027 -52.708 -38.623  1.00  0.00      BSYN  
ATOM    767    C GLU    87     -17.612 -56.549 -42.223  1.00  0.00      BSYN  
ATOM    768    O GLU    87     -16.947 -57.084 -41.303  1.00  0.00      BSYN  
ATOM    769    N GLU    88     -17.360 -56.585 -43.578  1.00  0.00      BSYN  
ATOM    770    H GLU    88     -18.092 -56.492 -44.223  1.00  0.00      BSYN  
ATOM    771   CA GLU    88     -15.993 -56.692 -44.127  1.00  0.00      BSYN  
ATOM    772   CB GLU    88     -16.045 -57.177 -45.593  1.00  0.00      BSYN  
ATOM    773   CG GLU    88     -17.179 -56.941 -46.497  1.00  0.00      BSYN  
ATOM    774   CD GLU    88     -17.775 -55.503 -46.791  1.00  0.00      BSYN  
ATOM    775  OE1 GLU    88     -17.187 -54.816 -47.606  1.00  0.00      BSYN  
ATOM    776  OE2 GLU    88     -18.848 -55.146 -46.165  1.00  0.00      BSYN  
ATOM    777    C GLU    88     -15.264 -55.332 -44.275  1.00  0.00      BSYN  
ATOM    778    O GLU    88     -14.005 -55.410 -44.436  1.00  0.00      BSYN  
ATOM    779    N PHE    89     -15.948 -54.192 -44.346  1.00  0.00      BSYN  
ATOM    780    H PHE    89     -16.908 -54.234 -44.154  1.00  0.00      BSYN  
ATOM    781   CA PHE    89     -15.392 -52.949 -44.313  1.00  0.00      BSYN  
ATOM    782   CB PHE    89     -15.334 -52.376 -45.707  1.00  0.00      BSYN  
ATOM    783   CG PHE    89     -14.476 -51.151 -45.893  1.00  0.00      BSYN  
ATOM    784  CD1 PHE    89     -14.942 -49.893 -45.959  1.00  0.00      BSYN  
ATOM    785  CD2 PHE    89     -13.137 -51.395 -45.860  1.00  0.00      BSYN  
ATOM    786  CE1 PHE    89     -14.073 -48.800 -46.041  1.00  0.00      BSYN  
ATOM    787  CE2 PHE    89     -12.243 -50.377 -45.924  1.00  0.00      BSYN  
ATOM    788   CZ PHE    89     -12.722 -49.055 -46.012  1.00  0.00      BSYN  
ATOM    789    C PHE    89     -15.859 -52.022 -43.172  1.00  0.00      BSYN  
ATOM    790    O PHE    89     -17.080 -51.792 -43.083  1.00  0.00      BSYN  
ATOM    791    N PRO    90     -15.029 -51.474 -42.232  1.00  0.00      BSYN  
ATOM    792   CD PRO    90     -13.536 -51.279 -42.453  1.00  0.00      BSYN  
ATOM    793   CA PRO    90     -15.399 -50.759 -40.983  1.00  0.00      BSYN  
ATOM    794   CB PRO    90     -14.010 -50.365 -40.421  1.00  0.00      BSYN  
ATOM    795   CG PRO    90     -13.151 -50.078 -41.573  1.00  0.00      BSYN  
ATOM    796    C PRO    90     -16.393 -49.633 -40.955  1.00  0.00      BSYN  
ATOM    797    O PRO    90     -16.621 -48.988 -39.864  1.00  0.00      BSYN  
ATOM    798    N THR    91     -17.129 -49.251 -42.087  1.00  0.00      BSYN  
ATOM    799    H THR    91     -17.334 -49.902 -42.791  1.00  0.00      BSYN  
ATOM    800   CA THR    91     -17.888 -47.982 -42.129  1.00  0.00      BSYN  
ATOM    801   CB THR    91     -17.986 -47.479 -43.576  1.00  0.00      BSYN  
ATOM    802  OG1 THR    91     -18.346 -48.632 -44.352  1.00  0.00      BSYN  
ATOM    803  HG1 THR    91     -19.212 -48.661 -44.765  1.00  0.00      BSYN  
ATOM    804  CG2 THR    91     -16.560 -47.088 -44.028  1.00  0.00      BSYN  
ATOM    805    C THR    91     -19.343 -48.024 -41.569  1.00  0.00      BSYN  
ATOM    806    O THR    91     -19.807 -47.131 -40.797  1.00  0.00      BSYN  
ATOM    807    N ASP    92     -20.103 -49.061 -41.998  1.00  0.00      BSYN  
ATOM    808    H ASP    92     -19.631 -49.704 -42.568  1.00  0.00      BSYN  
ATOM    809   CA ASP    92     -21.502 -49.061 -41.911  1.00  0.00      BSYN  
ATOM    810   CB ASP    92     -22.238 -49.940 -43.010  1.00  0.00      BSYN  
ATOM    811   CG ASP    92     -23.731 -49.562 -43.018  1.00  0.00      BSYN  
ATOM    812  OD1 ASP    92     -24.619 -50.306 -42.871  1.00  0.00      BSYN  
ATOM    813  OD2 ASP    92     -23.912 -48.353 -43.315  1.00  0.00      BSYN  
ATOM    814    C ASP    92     -21.953 -49.577 -40.555  1.00  0.00      BSYN  
ATOM    815    O ASP    92     -21.931 -50.850 -40.301  1.00  0.00      BSYN  
ATOM    816    N LEU    93     -22.102 -48.624 -39.594  1.00  0.00      BSYN  
ATOM    817    H LEU    93     -21.895 -47.672 -39.697  1.00  0.00      BSYN  
ATOM    818   CA LEU    93     -22.633 -48.863 -38.241  1.00  0.00      BSYN  
ATOM    819   CB LEU    93     -21.905 -47.788 -37.322  1.00  0.00      BSYN  
ATOM    820   CG LEU    93     -20.471 -48.005 -36.836  1.00  0.00      BSYN  
ATOM    821  CD1 LEU    93     -20.016 -46.749 -36.261  1.00  0.00      BSYN  
ATOM    822  CD2 LEU    93     -20.568 -49.181 -35.825  1.00  0.00      BSYN  
ATOM    823    C LEU    93     -24.109 -48.650 -38.470  1.00  0.00      BSYN  
ATOM    824    O LEU    93     -24.480 -47.534 -38.752  1.00  0.00      BSYN  
ATOM    825    N LYS    94     -25.050 -49.631 -38.515  1.00  0.00      BSYN  
ATOM    826    H LYS    94     -25.981 -49.433 -38.279  1.00  0.00      BSYN  
ATOM    827   CA LYS    94     -24.673 -51.053 -38.526  1.00  0.00      BSYN  
ATOM    828   CB LYS    94     -24.618 -51.894 -37.110  1.00  0.00      BSYN  
ATOM    829   CG LYS    94     -24.181 -51.220 -35.891  1.00  0.00      BSYN  
ATOM    830   CD LYS    94     -23.727 -52.185 -34.740  1.00  0.00      BSYN  
ATOM    831   CE LYS    94     -24.775 -52.800 -33.962  1.00  0.00      BSYN  
ATOM    832   NZ LYS    94     -25.620 -53.699 -34.716  1.00  0.00      BSYN  
ATOM    833  HZ1 LYS    94     -25.003 -54.406 -35.164  1.00  0.00      BSYN  
ATOM    834  HZ2 LYS    94     -26.106 -54.179 -33.932  1.00  0.00      BSYN  
ATOM    835  HZ3 LYS    94     -26.232 -53.272 -35.441  1.00  0.00      BSYN  
ATOM    836    C LYS    94     -25.715 -51.781 -39.349  1.00  0.00      BSYN  
ATOM    837    O LYS    94     -26.830 -51.282 -39.617  1.00  0.00      BSYN  
ATOM    838    N PRO    95     -25.370 -52.904 -40.048  1.00  0.00      BSYN  
ATOM    839   CD PRO    95     -23.986 -53.478 -39.981  1.00  0.00      BSYN  
ATOM    840   CA PRO    95     -26.257 -53.759 -40.812  1.00  0.00      BSYN  
ATOM    841   CB PRO    95     -25.332 -54.854 -41.399  1.00  0.00      BSYN  
ATOM    842   CG PRO    95     -24.257 -54.997 -40.334  1.00  0.00      BSYN  
ATOM    843    C PRO    95     -27.389 -54.543 -40.113  1.00  0.00      BSYN  
ATOM    844    O PRO    95     -28.087 -55.371 -40.747  1.00  0.00      BSYN  
ATOM    845    N GLU    96     -27.448 -54.353 -38.822  1.00  0.00      BSYN  
ATOM    846    H GLU    96     -26.976 -53.592 -38.426  1.00  0.00      BSYN  
ATOM    847   CA GLU    96     -28.374 -55.080 -38.017  1.00  0.00      BSYN  
ATOM    848   CB GLU    96     -28.008 -56.532 -37.740  1.00  0.00      BSYN  
ATOM    849   CG GLU    96     -29.231 -57.482 -37.915  1.00  0.00      BSYN  
ATOM    850   CD GLU    96     -30.004 -57.377 -39.233  1.00  0.00      BSYN  
ATOM    851  OE1 GLU    96     -29.746 -58.074 -40.227  1.00  0.00      BSYN  
ATOM    852  OE2 GLU    96     -31.018 -56.708 -39.022  1.00  0.00      BSYN  
ATOM    853    C GLU    96     -28.581 -54.277 -36.739  1.00  0.00      BSYN  
ATOM    854    O GLU    96     -27.974 -53.146 -36.462  1.00  0.00      BSYN  
ATOM    855    N GLU    97     -29.367 -54.922 -35.826  1.00  0.00      BSYN  
ATOM    856    H GLU    97     -29.605 -55.870 -35.895  1.00  0.00      BSYN  
ATOM    857   CA GLU    97     -29.975 -54.268 -34.664  1.00  0.00      BSYN  
ATOM    858   CB GLU    97     -31.423 -54.496 -34.515  1.00  0.00      BSYN  
ATOM    859   CG GLU    97     -32.514 -53.828 -35.226  1.00  0.00      BSYN  
ATOM    860   CD GLU    97     -33.828 -54.600 -34.910  1.00  0.00      BSYN  
ATOM    861  OE1 GLU    97     -34.208 -55.535 -35.629  1.00  0.00      BSYN  
ATOM    862  OE2 GLU    97     -34.384 -54.230 -33.856  1.00  0.00      BSYN  
ATOM    863    C GLU    97     -29.166 -54.904 -33.533  1.00  0.00      BSYN  
ATOM    864    O GLU    97     -27.980 -55.141 -33.630  1.00  0.00      BSYN  
ATOM    865    N VAL    98     -29.777 -55.115 -32.382  1.00  0.00      BSYN  
ATOM    866    H VAL    98     -30.746 -55.038 -32.255  1.00  0.00      BSYN  
ATOM    867   CA VAL    98     -29.046 -55.689 -31.251  1.00  0.00      BSYN  
ATOM    868   CB VAL    98     -29.838 -55.183 -30.060  1.00  0.00      BSYN  
ATOM    869  CG1 VAL    98     -29.308 -55.762 -28.654  1.00  0.00      BSYN  
ATOM    870  CG2 VAL    98     -29.893 -53.621 -30.000  1.00  0.00      BSYN  
ATOM    871    C VAL    98     -28.993 -57.183 -31.363  1.00  0.00      BSYN  
ATOM    872    O VAL    98     -30.053 -57.677 -31.563  1.00  0.00      BSYN  
ATOM    873    N ALA    99     -27.943 -57.946 -31.422  1.00  0.00      BSYN  
ATOM    874    H ALA    99     -27.212 -57.606 -31.979  1.00  0.00      BSYN  
ATOM    875   CA ALA    99     -27.717 -59.202 -30.779  1.00  0.00      BSYN  
ATOM    876   CB ALA    99     -26.346 -59.621 -31.261  1.00  0.00      BSYN  
ATOM    877    C ALA    99     -27.777 -59.107 -29.232  1.00  0.00      BSYN  
ATOM    878    O ALA    99     -27.014 -58.291 -28.697  1.00  0.00      BSYN  
ATOM    879    N GLN   100     -28.550 -59.855 -28.463  1.00  0.00      BSYN  
ATOM    880    H GLN   100     -29.297 -60.355 -28.853  1.00  0.00      BSYN  
ATOM    881   CA GLN   100     -28.466 -60.162 -27.061  1.00  0.00      BSYN  
ATOM    882   CB GLN   100     -29.529 -59.302 -26.281  1.00  0.00      BSYN  
ATOM    883   CG GLN   100     -29.299 -59.551 -24.799  1.00  0.00      BSYN  
ATOM    884   CD GLN   100     -30.348 -60.289 -24.016  1.00  0.00      BSYN  
ATOM    885  OE1 GLN   100     -31.364 -59.720 -23.618  1.00  0.00      BSYN  
ATOM    886  NE2 GLN   100     -30.134 -61.559 -23.808  1.00  0.00      BSYN  
ATOM    887 HE21 GLN   100     -30.791 -62.032 -23.257  1.00  0.00      BSYN  
ATOM    888 HE22 GLN   100     -29.313 -62.056 -24.006  1.00  0.00      BSYN  
ATOM    889    C GLN   100     -28.640 -61.634 -26.839  1.00  0.00      BSYN  
ATOM    890    O GLN   100     -29.385 -62.243 -27.656  1.00  0.00      BSYN  
ATOM    891    N GLU   101     -27.942 -62.192 -25.836  1.00  0.00      BSYN  
ATOM    892    H GLU   101     -27.590 -61.588 -25.149  1.00  0.00      BSYN  
ATOM    893   CA GLU   101     -27.773 -63.641 -25.459  1.00  0.00      BSYN  
ATOM    894   CB GLU   101     -27.075 -64.450 -26.576  1.00  0.00      BSYN  
ATOM    895   CG GLU   101     -27.275 -65.995 -26.364  1.00  0.00      BSYN  
ATOM    896   CD GLU   101     -26.117 -66.895 -26.778  1.00  0.00      BSYN  
ATOM    897  OE1 GLU   101     -26.224 -67.360 -27.942  1.00  0.00      BSYN  
ATOM    898  OE2 GLU   101     -25.005 -66.988 -26.178  1.00  0.00      BSYN  
ATOM    899    C GLU   101     -26.917 -63.722 -24.148  1.00  0.00      BSYN  
ATOM    900    O GLU   101     -27.454 -63.902 -23.066  1.00  0.00      BSYN  
ATOM    901    N ALA   102     -25.524 -63.747 -24.209  1.00  0.00      BSYN  
ATOM    902    H ALA   102     -25.208 -63.712 -25.136  1.00  0.00      BSYN  
ATOM    903   CA ALA   102     -24.505 -63.918 -23.146  1.00  0.00      BSYN  
ATOM    904   CB ALA   102     -24.244 -65.471 -22.976  1.00  0.00      BSYN  
ATOM    905    C ALA   102     -23.130 -63.274 -23.361  1.00  0.00      BSYN  
ATOM    906    O ALA   102     -22.329 -63.600 -24.228  1.00  0.00      BSYN  
ATOM    907    N ALA   103     -23.149 -62.346 -22.386  1.00  0.00      BSYN  
ATOM    908    H ALA   103     -23.911 -62.243 -21.778  1.00  0.00      BSYN  
ATOM    909   CA ALA   103     -21.877 -61.546 -22.261  1.00  0.00      BSYN  
ATOM    910   CB ALA   103     -22.292 -60.190 -21.697  1.00  0.00      BSYN  
ATOM    911    C ALA   103     -21.014 -62.278 -21.139  1.00  0.00      BSYN  
ATOM    912    O ALA   103     -21.474 -62.745 -20.133  1.00  0.00      BSYN  
ATOM    913    N GLU   104     -19.691 -62.120 -21.413  1.00  0.00      BSYN  
ATOM    914    H GLU   104     -19.450 -61.625 -22.223  1.00  0.00      BSYN  
ATOM    915   CA GLU   104     -18.522 -62.692 -20.634  1.00  0.00      BSYN  
ATOM    916   CB GLU   104     -17.457 -63.314 -21.650  1.00  0.00      BSYN  
ATOM    917   CG GLU   104     -16.709 -62.511 -22.627  1.00  0.00      BSYN  
ATOM    918   CD GLU   104     -15.223 -62.993 -22.745  1.00  0.00      BSYN  
ATOM    919  OE1 GLU   104     -14.434 -62.647 -21.851  1.00  0.00      BSYN  
ATOM    920  OE2 GLU   104     -14.892 -63.681 -23.717  1.00  0.00      BSYN  
ATOM    921    C GLU   104     -18.003 -61.535 -19.761  1.00  0.00      BSYN  
ATOM    922    O GLU   104     -18.255 -60.345 -20.144  1.00  0.00      BSYN  
ATOM    923    N GLU   105     -17.300 -61.946 -18.685  1.00  0.00      BSYN  
ATOM    924    H GLU   105     -17.055 -62.894 -18.704  1.00  0.00      BSYN  
ATOM    925   CA GLU   105     -16.924 -60.925 -17.624  1.00  0.00      BSYN  
ATOM    926   CB GLU   105     -17.525 -61.424 -16.240  1.00  0.00      BSYN  
ATOM    927   CG GLU   105     -17.051 -62.779 -15.770  1.00  0.00      BSYN  
ATOM    928   CD GLU   105     -17.565 -63.088 -14.407  1.00  0.00      BSYN  
ATOM    929  OE1 GLU   105     -17.319 -62.232 -13.553  1.00  0.00      BSYN  
ATOM    930  OE2 GLU   105     -17.921 -64.270 -14.175  1.00  0.00      BSYN  
ATOM    931    C GLU   105     -15.428 -60.772 -17.497  1.00  0.00      BSYN  
ATOM    932    O GLU   105     -14.653 -61.685 -17.660  1.00  0.00      BSYN  
ATOM    933    N PRO   106     -15.020 -59.554 -17.090  1.00  0.00      BSYN  
ATOM    934   CD PRO   106     -15.775 -58.256 -17.266  1.00  0.00      BSYN  
ATOM    935   CA PRO   106     -13.613 -59.291 -16.689  1.00  0.00      BSYN  
ATOM    936   CB PRO   106     -13.293 -57.958 -17.211  1.00  0.00      BSYN  
ATOM    937   CG PRO   106     -14.622 -57.254 -17.680  1.00  0.00      BSYN  
ATOM    938    C PRO   106     -13.344 -59.424 -15.163  1.00  0.00      BSYN  
ATOM    939    O PRO   106     -13.459 -58.490 -14.439  1.00  0.00      BSYN  
ATOM    940    N LEU   107     -13.071 -60.699 -14.850  1.00  0.00      BSYN  
ATOM    941    H LEU   107     -13.208 -61.485 -15.420  1.00  0.00      BSYN  
ATOM    942   CA LEU   107     -12.632 -61.034 -13.466  1.00  0.00      BSYN  
ATOM    943   CB LEU   107     -12.600 -62.528 -13.221  1.00  0.00      BSYN  
ATOM    944   CG LEU   107     -11.633 -63.538 -14.021  1.00  0.00      BSYN  
ATOM    945  CD1 LEU   107     -10.670 -64.346 -13.125  1.00  0.00      BSYN  
ATOM    946  CD2 LEU   107     -12.467 -64.576 -14.753  1.00  0.00      BSYN  
ATOM    947    C LEU   107     -11.343 -60.429 -12.949  1.00  0.00      BSYN  
ATOM    948    O LEU   107     -10.461 -60.083 -13.762  1.00  0.00      BSYN  
ATOM    949    N ILE   108     -11.248 -60.167 -11.633  1.00  0.00      BSYN  
ATOM    950    H ILE   108     -11.746 -60.578 -10.896  1.00  0.00      BSYN  
ATOM    951   CA ILE   108     -10.058 -59.380 -11.182  1.00  0.00      BSYN  
ATOM    952   CB ILE   108     -10.575 -58.683  -9.848  1.00  0.00      BSYN  
ATOM    953  CG2 ILE   108      -9.595 -57.650  -9.350  1.00  0.00      BSYN  
ATOM    954  CG1 ILE   108     -11.811 -58.001 -10.001  1.00  0.00      BSYN  
ATOM    955   CD ILE   108     -12.195 -57.220  -8.809  1.00  0.00      BSYN  
ATOM    956    C ILE   108      -8.809 -60.139 -11.020  1.00  0.00      BSYN  
ATOM    957    O ILE   108      -7.817 -59.872 -11.674  1.00  0.00      BSYN  
ATOM    958    N GLU   109      -8.851 -60.965  -9.986  1.00  0.00      BSYN  
ATOM    959    H GLU   109      -9.392 -60.860  -9.175  1.00  0.00      BSYN  
ATOM    960   CA GLU   109      -7.682 -61.825  -9.727  1.00  0.00      BSYN  
ATOM    961   CB GLU   109      -6.820 -61.437  -8.461  1.00  0.00      BSYN  
ATOM    962   CG GLU   109      -6.407 -59.980  -8.279  1.00  0.00      BSYN  
ATOM    963   CD GLU   109      -5.026 -59.591  -8.727  1.00  0.00      BSYN  
ATOM    964  OE1 GLU   109      -4.720 -59.641  -9.897  1.00  0.00      BSYN  
ATOM    965  OE2 GLU   109      -4.189 -59.213  -7.902  1.00  0.00      BSYN  
ATOM    966    C GLU   109      -7.956 -63.309  -9.629  1.00  0.00      BSYN  
ATOM    967    O GLU   109      -8.929 -63.686  -8.959  1.00  0.00      BSYN  
ATOM    968    N PRO   110      -7.232 -64.205 -10.330  1.00  0.00      BSYN  
ATOM    969   CD PRO   110      -6.199 -63.793 -11.285  1.00  0.00      BSYN  
ATOM    970   CA PRO   110      -7.206 -65.641 -10.203  1.00  0.00      BSYN  
ATOM    971   CB PRO   110      -6.466 -65.965 -11.551  1.00  0.00      BSYN  
ATOM    972   CG PRO   110      -5.340 -65.096 -11.651  1.00  0.00      BSYN  
ATOM    973    C PRO   110      -6.641 -66.213  -8.912  1.00  0.00      BSYN  
ATOM    974    O PRO   110      -6.086 -65.571  -7.981  1.00  0.00      BSYN  
ATOM    975    N LEU   111      -6.440 -67.559  -8.867  1.00  0.00      BSYN  
ATOM    976    H LEU   111      -6.125 -68.063  -9.647  1.00  0.00      BSYN  
ATOM    977   CA LEU   111      -6.509 -68.352  -7.654  1.00  0.00      BSYN  
ATOM    978   CB LEU   111      -7.925 -68.419  -7.076  1.00  0.00      BSYN  
ATOM    979   CG LEU   111      -8.131 -69.323  -5.902  1.00  0.00      BSYN  
ATOM    980  CD1 LEU   111      -7.551 -68.685  -4.625  1.00  0.00      BSYN  
ATOM    981  CD2 LEU   111      -9.501 -69.735  -5.741  1.00  0.00      BSYN  
ATOM    982    C LEU   111      -5.640 -69.654  -7.902  1.00  0.00      BSYN  
ATOM    983    O LEU   111      -5.427 -70.091  -9.014  1.00  0.00      BSYN  
ATOM    984    N MET   112      -4.975 -69.854  -6.797  1.00  0.00      BSYN  
ATOM    985    H MET   112      -5.404 -69.516  -5.983  1.00  0.00      BSYN  
ATOM    986   CA MET   112      -4.233 -71.178  -6.850  1.00  0.00      BSYN  
ATOM    987   CB MET   112      -2.941 -71.175  -6.059  1.00  0.00      BSYN  
ATOM    988   CG MET   112      -2.089 -69.850  -6.184  1.00  0.00      BSYN  
ATOM    989   SD MET   112      -2.450 -68.350  -5.370  1.00  0.00      BSYN  
ATOM    990   CE MET   112      -1.326 -68.547  -3.998  1.00  0.00      BSYN  
ATOM    991    C MET   112      -5.137 -72.214  -6.237  1.00  0.00      BSYN  
ATOM    992    O MET   112      -5.481 -72.041  -5.094  1.00  0.00      BSYN  
ATOM    993    N GLU   113      -5.546 -73.238  -7.064  1.00  0.00      BSYN  
ATOM    994    H GLU   113      -5.257 -73.280  -7.999  1.00  0.00      BSYN  
ATOM    995   CA GLU   113      -6.496 -74.251  -6.756  1.00  0.00      BSYN  
ATOM    996   CB GLU   113      -6.699 -75.256  -7.940  1.00  0.00      BSYN  
ATOM    997   CG GLU   113      -7.253 -74.673  -9.309  1.00  0.00      BSYN  
ATOM    998   CD GLU   113      -6.929 -75.596 -10.457  1.00  0.00      BSYN  
ATOM    999  OE1 GLU   113      -6.025 -75.468 -11.239  1.00  0.00      BSYN  
ATOM   1000  OE2 GLU   113      -7.496 -76.698 -10.468  1.00  0.00      BSYN  
ATOM   1001    C GLU   113      -6.364 -74.995  -5.389  1.00  0.00      BSYN  
ATOM   1002    O GLU   113      -7.414 -75.214  -4.788  1.00  0.00      BSYN  
ATOM   1003    N PRO   114      -5.266 -75.555  -4.810  1.00  0.00      BSYN  
ATOM   1004   CD PRO   114      -3.978 -75.558  -5.556  1.00  0.00      BSYN  
ATOM   1005   CA PRO   114      -5.268 -76.271  -3.554  1.00  0.00      BSYN  
ATOM   1006   CB PRO   114      -3.830 -76.776  -3.557  1.00  0.00      BSYN  
ATOM   1007   CG PRO   114      -3.493 -76.842  -5.113  1.00  0.00      BSYN  
ATOM   1008    C PRO   114      -5.599 -75.241  -2.427  1.00  0.00      BSYN  
ATOM   1009    O PRO   114      -6.091 -75.581  -1.310  1.00  0.00      BSYN  
ATOM   1010    N GLU   115      -5.341 -73.946  -2.654  1.00  0.00      BSYN  
ATOM   1011    H GLU   115      -5.173 -73.559  -3.539  1.00  0.00      BSYN  
ATOM   1012   CA GLU   115      -5.370 -73.082  -1.498  1.00  0.00      BSYN  
ATOM   1013   CB GLU   115      -4.411 -71.811  -1.577  1.00  0.00      BSYN  
ATOM   1014   CG GLU   115      -3.024 -71.949  -2.321  1.00  0.00      BSYN  
ATOM   1015   CD GLU   115      -2.038 -72.906  -1.634  1.00  0.00      BSYN  
ATOM   1016  OE1 GLU   115      -1.607 -72.578  -0.547  1.00  0.00      BSYN  
ATOM   1017  OE2 GLU   115      -1.656 -73.929  -2.195  1.00  0.00      BSYN  
ATOM   1018    C GLU   115      -6.847 -72.674  -1.266  1.00  0.00      BSYN  
ATOM   1019    O GLU   115      -7.172 -71.556  -1.491  1.00  0.00      BSYN  
ATOM   1020    N GLY   116      -7.815 -73.598  -0.879  1.00  0.00      BSYN  
ATOM   1021    H GLY   116      -7.615 -74.556  -0.920  1.00  0.00      BSYN  
ATOM   1022   CA GLY   116      -9.174 -73.094  -0.791  1.00  0.00      BSYN  
ATOM   1023    C GLY   116     -10.002 -73.734   0.282  1.00  0.00      BSYN  
ATOM   1024    O GLY   116     -10.973 -74.390  -0.024  1.00  0.00      BSYN  
ATOM   1025    N GLU   117      -9.693 -73.492   1.569  1.00  0.00      BSYN  
ATOM   1026    H GLU   117      -8.852 -72.997   1.663  1.00  0.00      BSYN  
ATOM   1027   CA GLU   117     -10.379 -74.093   2.724  1.00  0.00      BSYN  
ATOM   1028   CB GLU   117      -9.410 -75.180   3.357  1.00  0.00      BSYN  
ATOM   1029   CG GLU   117      -8.872 -76.437   2.495  1.00  0.00      BSYN  
ATOM   1030   CD GLU   117      -9.838 -77.595   2.539  1.00  0.00      BSYN  
ATOM   1031  OE1 GLU   117     -10.606 -77.696   1.641  1.00  0.00      BSYN  
ATOM   1032  OE2 GLU   117      -9.772 -78.333   3.513  1.00  0.00      BSYN  
ATOM   1033    C GLU   117     -10.922 -73.066   3.712  1.00  0.00      BSYN  
ATOM   1034    O GLU   117     -10.229 -72.354   4.440  1.00  0.00      BSYN  
ATOM   1035    N SER   118     -12.298 -72.967   3.895  1.00  0.00      BSYN  
ATOM   1036    H SER   118     -12.864 -73.561   3.358  1.00  0.00      BSYN  
ATOM   1037   CA SER   118     -12.850 -72.153   4.981  1.00  0.00      BSYN  
ATOM   1038   CB SER   118     -14.309 -72.117   4.948  1.00  0.00      BSYN  
ATOM   1039   OG SER   118     -14.788 -71.899   3.628  1.00  0.00      BSYN  
ATOM   1040   HG SER   118     -15.393 -71.155   3.658  1.00  0.00      BSYN  
ATOM   1041    C SER   118     -12.469 -72.675   6.376  1.00  0.00      BSYN  
ATOM   1042    O SER   118     -12.173 -71.910   7.220  1.00  0.00      BSYN  
ATOM   1043    N TYR   119     -12.320 -74.027   6.575  1.00  0.00      BSYN  
ATOM   1044    H TYR   119     -12.380 -74.660   5.830  1.00  0.00      BSYN  
ATOM   1045   CA TYR   119     -12.240 -74.565   7.883  1.00  0.00      BSYN  
ATOM   1046   CB TYR   119     -13.239 -75.605   8.055  1.00  0.00      BSYN  
ATOM   1047   CG TYR   119     -14.669 -75.203   7.875  1.00  0.00      BSYN  
ATOM   1048  CD1 TYR   119     -15.288 -74.261   8.722  1.00  0.00      BSYN  
ATOM   1049  CE1 TYR   119     -16.510 -73.696   8.280  1.00  0.00      BSYN  
ATOM   1050  CD2 TYR   119     -15.288 -75.669   6.785  1.00  0.00      BSYN  
ATOM   1051  CE2 TYR   119     -16.493 -75.063   6.337  1.00  0.00      BSYN  
ATOM   1052   CZ TYR   119     -17.021 -74.085   7.076  1.00  0.00      BSYN  
ATOM   1053   OH TYR   119     -18.183 -73.470   6.536  1.00  0.00      BSYN  
ATOM   1054   HH TYR   119     -18.627 -72.890   7.159  1.00  0.00      BSYN  
ATOM   1055    C TYR   119     -10.819 -75.151   8.367  1.00  0.00      BSYN  
ATOM   1056    O TYR   119     -10.847 -76.221   9.001  1.00  0.00      BSYN  
ATOM   1057    N GLU   120      -9.750 -74.395   8.085  1.00  0.00      BSYN  
ATOM   1058    H GLU   120     -10.014 -73.528   7.712  1.00  0.00      BSYN  
ATOM   1059   CA GLU   120      -8.343 -74.695   8.604  1.00  0.00      BSYN  
ATOM   1060   CB GLU   120      -7.189 -73.822   7.879  1.00  0.00      BSYN  
ATOM   1061   CG GLU   120      -7.165 -73.819   6.408  1.00  0.00      BSYN  
ATOM   1062   CD GLU   120      -6.395 -72.628   5.777  1.00  0.00      BSYN  
ATOM   1063  OE1 GLU   120      -5.526 -72.933   4.999  1.00  0.00      BSYN  
ATOM   1064  OE2 GLU   120      -6.720 -71.486   6.130  1.00  0.00      BSYN  
ATOM   1065    C GLU   120      -8.295 -74.195  10.075  1.00  0.00      BSYN  
ATOM   1066    O GLU   120      -7.705 -73.263  10.566  1.00  0.00      BSYN  
ATOM   1067    N ASP   121      -8.884 -75.166  10.736  1.00  0.00      BSYN  
ATOM   1068    H ASP   121      -9.438 -75.873  10.345  1.00  0.00      BSYN  
ATOM   1069   CA ASP   121      -8.936 -75.077  12.210  1.00  0.00      BSYN  
ATOM   1070   CB ASP   121     -10.265 -74.444  12.637  1.00  0.00      BSYN  
ATOM   1071   CG ASP   121     -10.103 -73.901  14.062  1.00  0.00      BSYN  
ATOM   1072  OD1 ASP   121     -10.146 -72.653  14.261  1.00  0.00      BSYN  
ATOM   1073  OD2 ASP   121      -9.984 -74.701  15.004  1.00  0.00      BSYN  
ATOM   1074    C ASP   121      -8.624 -76.475  12.817  1.00  0.00      BSYN  
ATOM   1075    O ASP   121      -9.483 -77.152  13.359  1.00  0.00      BSYN  
ATOM   1076    N PRO   122      -7.391 -76.902  12.830  1.00  0.00      BSYN  
ATOM   1077   CD PRO   122      -6.293 -76.300  12.157  1.00  0.00      BSYN  
ATOM   1078   CA PRO   122      -6.993 -78.245  13.412  1.00  0.00      BSYN  
ATOM   1079   CB PRO   122      -5.597 -78.406  12.677  1.00  0.00      BSYN  
ATOM   1080   CG PRO   122      -5.074 -76.977  12.671  1.00  0.00      BSYN  
ATOM   1081    C PRO   122      -6.958 -78.180  14.965  1.00  0.00      BSYN  
ATOM   1082    O PRO   122      -6.833 -77.025  15.395  1.00  0.00      BSYN  
ATOM   1083    N PRO   123      -7.091 -79.247  15.827  1.00  0.00      BSYN  
ATOM   1084   CD PRO   123      -7.412 -80.547  15.288  1.00  0.00      BSYN  
ATOM   1085   CA PRO   123      -7.101 -79.268  17.274  1.00  0.00      BSYN  
ATOM   1086   CB PRO   123      -7.443 -80.736  17.643  1.00  0.00      BSYN  
ATOM   1087   CG PRO   123      -8.355 -80.982  16.530  1.00  0.00      BSYN  
ATOM   1088    C PRO   123      -5.766 -78.976  17.868  1.00  0.00      BSYN  
ATOM   1089    O PRO   123      -4.733 -79.539  17.604  1.00  0.00      BSYN  
ATOM   1090    N GLN   124      -6.069 -77.902  18.723  1.00  0.00      BSYN  
ATOM   1091    H GLN   124      -7.000 -77.634  18.872  1.00  0.00      BSYN  
ATOM   1092   CA GLN   124      -4.945 -77.442  19.535  1.00  0.00      BSYN  
ATOM   1093   CB GLN   124      -5.285 -76.070  20.169  1.00  0.00      BSYN  
ATOM   1094   CG GLN   124      -5.399 -74.816  19.317  1.00  0.00      BSYN  
ATOM   1095   CD GLN   124      -4.235 -73.829  19.482  1.00  0.00      BSYN  
ATOM   1096  OE1 GLN   124      -3.106 -74.302  19.599  1.00  0.00      BSYN  
ATOM   1097  NE2 GLN   124      -4.548 -72.581  19.456  1.00  0.00      BSYN  
ATOM   1098 HE21 GLN   124      -5.432 -72.414  19.067  1.00  0.00      BSYN  
ATOM   1099 HE22 GLN   124      -3.876 -71.961  19.809  1.00  0.00      BSYN  
ATOM   1100    C GLN   124      -4.419 -78.448  20.504  1.00  0.00      BSYN  
ATOM   1101    O GLN   124      -5.191 -79.259  21.028  1.00  0.00      BSYN  
ATOM   1102    N GLU   125      -3.213 -78.654  21.100  1.00  0.00      BSYN  
ATOM   1103    H GLU   125      -3.139 -79.305  21.829  1.00  0.00      BSYN  
ATOM   1104   CA GLU   125      -2.018 -77.959  20.861  1.00  0.00      BSYN  
ATOM   1105   CB GLU   125      -1.427 -77.367  22.114  1.00  0.00      BSYN  
ATOM   1106   CG GLU   125      -0.172 -76.622  21.946  1.00  0.00      BSYN  
ATOM   1107   CD GLU   125       0.310 -75.982  23.282  1.00  0.00      BSYN  
ATOM   1108  OE1 GLU   125       0.401 -74.756  23.339  1.00  0.00      BSYN  
ATOM   1109  OE2 GLU   125       0.648 -76.586  24.232  1.00  0.00      BSYN  
ATOM   1110    C GLU   125      -0.967 -78.892  20.265  1.00  0.00      BSYN  
ATOM   1111    O GLU   125      -0.238 -79.754  20.850  1.00  0.00      BSYN  
ATOM   1112    N GLU   126      -0.910 -78.671  18.969  1.00  0.00      BSYN  
ATOM   1113    H GLU   126      -1.331 -77.835  18.677  1.00  0.00      BSYN  
ATOM   1114   CA GLU   126       0.132 -79.292  18.166  1.00  0.00      BSYN  
ATOM   1115   CB GLU   126      -0.601 -80.005  17.042  1.00  0.00      BSYN  
ATOM   1116   CG GLU   126       0.369 -80.870  16.103  1.00  0.00      BSYN  
ATOM   1117   CD GLU   126      -0.420 -81.797  15.183  1.00  0.00      BSYN  
ATOM   1118  OE1 GLU   126      -1.379 -81.382  14.503  1.00  0.00      BSYN  
ATOM   1119  OE2 GLU   126      -0.096 -82.952  15.083  1.00  0.00      BSYN  
ATOM   1120    C GLU   126       1.196 -78.202  17.845  1.00  0.00      BSYN  
ATOM   1121    O GLU   126       2.365 -78.572  17.774  1.00  0.00      BSYN  
ATOM   1122    N TYR   127       0.765 -76.980  17.900  1.00  0.00      BSYN  
ATOM   1123    H TYR   127      -0.080 -76.733  18.330  1.00  0.00      BSYN  
ATOM   1124   CA TYR   127       1.527 -75.879  17.397  1.00  0.00      BSYN  
ATOM   1125   CB TYR   127       0.471 -74.934  16.782  1.00  0.00      BSYN  
ATOM   1126   CG TYR   127      -0.220 -75.352  15.429  1.00  0.00      BSYN  
ATOM   1127  CD1 TYR   127      -1.452 -75.931  15.554  1.00  0.00      BSYN  
ATOM   1128  CE1 TYR   127      -2.105 -76.396  14.418  1.00  0.00      BSYN  
ATOM   1129  CD2 TYR   127       0.318 -75.130  14.118  1.00  0.00      BSYN  
ATOM   1130  CE2 TYR   127      -0.409 -75.451  12.943  1.00  0.00      BSYN  
ATOM   1131   CZ TYR   127      -1.594 -76.187  13.089  1.00  0.00      BSYN  
ATOM   1132   OH TYR   127      -2.134 -76.878  12.030  1.00  0.00      BSYN  
ATOM   1133   HH TYR   127      -1.446 -77.162  11.424  1.00  0.00      BSYN  
ATOM   1134    C TYR   127       2.162 -75.260  18.720  1.00  0.00      BSYN  
ATOM   1135    O TYR   127       1.673 -74.358  19.432  1.00  0.00      BSYN  
ATOM   1136    N GLN   128       3.351 -75.817  18.986  1.00  0.00      BSYN  
ATOM   1137    H GLN   128       3.587 -76.662  18.550  1.00  0.00      BSYN  
ATOM   1138   CA GLN   128       4.186 -75.261  19.933  1.00  0.00      BSYN  
ATOM   1139   CB GLN   128       4.273 -76.184  21.120  1.00  0.00      BSYN  
ATOM   1140   CG GLN   128       4.642 -75.613  22.586  1.00  0.00      BSYN  
ATOM   1141   CD GLN   128       5.971 -74.883  22.667  1.00  0.00      BSYN  
ATOM   1142  OE1 GLN   128       7.053 -75.323  23.039  1.00  0.00      BSYN  
ATOM   1143  NE2 GLN   128       5.970 -73.552  22.557  1.00  0.00      BSYN  
ATOM   1144 HE21 GLN   128       5.020 -73.313  22.595  1.00  0.00      BSYN  
ATOM   1145 HE22 GLN   128       6.803 -73.050  22.437  1.00  0.00      BSYN  
ATOM   1146    C GLN   128       5.484 -75.079  19.116  1.00  0.00      BSYN  
ATOM   1147    O GLN   128       6.232 -76.028  18.875  1.00  0.00      BSYN  
ATOM   1148    N GLU   129       5.656 -73.863  18.544  1.00  0.00      BSYN  
ATOM   1149    H GLU   129       4.865 -73.306  18.703  1.00  0.00      BSYN  
ATOM   1150   CA GLU   129       6.963 -73.297  18.011  1.00  0.00      BSYN  
ATOM   1151   CB GLU   129       6.711 -72.151  17.073  1.00  0.00      BSYN  
ATOM   1152   CG GLU   129       6.190 -72.599  15.675  1.00  0.00      BSYN  
ATOM   1153   CD GLU   129       4.810 -73.220  15.522  1.00  0.00      BSYN  
ATOM   1154  OE1 GLU   129       3.810 -73.104  16.242  1.00  0.00      BSYN  
ATOM   1155  OE2 GLU   129       4.817 -73.943  14.534  1.00  0.00      BSYN  
ATOM   1156    C GLU   129       8.096 -72.962  18.993  1.00  0.00      BSYN  
ATOM   1157    O GLU   129       7.911 -72.241  19.988  1.00  0.00      BSYN  
ATOM   1158    N TYR   130       9.337 -73.371  18.706  1.00  0.00      BSYN  
ATOM   1159    H TYR   130       9.606 -73.485  17.770  1.00  0.00      BSYN  
ATOM   1160   CA TYR   130      10.382 -73.185  19.669  1.00  0.00      BSYN  
ATOM   1161   CB TYR   130      10.947 -74.494  20.161  1.00  0.00      BSYN  
ATOM   1162   CG TYR   130      11.876 -74.590  21.384  1.00  0.00      BSYN  
ATOM   1163  CD1 TYR   130      11.870 -75.804  22.055  1.00  0.00      BSYN  
ATOM   1164  CE1 TYR   130      12.489 -76.023  23.293  1.00  0.00      BSYN  
ATOM   1165  CD2 TYR   130      12.600 -73.566  21.949  1.00  0.00      BSYN  
ATOM   1166  CE2 TYR   130      13.146 -73.746  23.264  1.00  0.00      BSYN  
ATOM   1167   CZ TYR   130      13.094 -74.918  23.935  1.00  0.00      BSYN  
ATOM   1168   OH TYR   130      13.489 -75.057  25.273  1.00  0.00      BSYN  
ATOM   1169   HH TYR   130      13.202 -75.887  25.661  1.00  0.00      BSYN  
ATOM   1170    C TYR   130      11.350 -72.325  18.806  1.00  0.00      BSYN  
ATOM   1171    O TYR   130      11.693 -72.576  17.676  1.00  0.00      BSYN  
ATOM   1172    N GLU   131      11.682 -71.296  19.586  1.00  0.00      BSYN  
ATOM   1173    H GLU   131      11.013 -71.082  20.270  1.00  0.00      BSYN  
ATOM   1174   CA GLU   131      12.834 -70.345  19.474  1.00  0.00      BSYN  
ATOM   1175   CB GLU   131      13.420 -69.770  20.795  1.00  0.00      BSYN  
ATOM   1176   CG GLU   131      12.822 -68.520  21.388  1.00  0.00      BSYN  
ATOM   1177   CD GLU   131      11.310 -68.570  21.512  1.00  0.00      BSYN  
ATOM   1178  OE1 GLU   131      10.702 -67.934  20.632  1.00  0.00      BSYN  
ATOM   1179  OE2 GLU   131      10.699 -69.139  22.441  1.00  0.00      BSYN  
ATOM   1180    C GLU   131      13.983 -70.909  18.571  1.00  0.00      BSYN  
ATOM   1181    O GLU   131      14.563 -71.983  18.840  1.00  0.00      BSYN  
ATOM   1182    N PRO   132      14.170 -70.232  17.413  1.00  0.00      BSYN  
ATOM   1183   CD PRO   132      13.545 -68.934  16.987  1.00  0.00      BSYN  
ATOM   1184   CA PRO   132      15.009 -70.845  16.419  1.00  0.00      BSYN  
ATOM   1185   CB PRO   132      14.566 -69.974  15.285  1.00  0.00      BSYN  
ATOM   1186   CG PRO   132      14.478 -68.583  15.900  1.00  0.00      BSYN  
ATOM   1187    C PRO   132      16.538 -70.944  16.433  1.00  0.00      BSYN  
ATOM   1188    O PRO   132      17.169 -70.613  17.463  1.00  0.00      BSYN  
ATOM   1189    N GLU   133      17.030 -71.304  15.226  1.00  0.00      BSYN  
ATOM   1190    H GLU   133      16.562 -71.229  14.368  1.00  0.00      BSYN  
ATOM   1191   CA GLU   133      18.475 -71.594  15.138  1.00  0.00      BSYN  
ATOM   1192   CB GLU   133      18.729 -73.108  15.025  1.00  0.00      BSYN  
ATOM   1193   CG GLU   133      19.328 -73.769  16.245  1.00  0.00      BSYN  
ATOM   1194   CD GLU   133      20.672 -73.117  16.731  1.00  0.00      BSYN  
ATOM   1195  OE1 GLU   133      21.610 -73.126  15.967  1.00  0.00      BSYN  
ATOM   1196  OE2 GLU   133      20.630 -72.626  17.933  1.00  0.00      BSYN  
ATOM   1197    C GLU   133      19.156 -70.835  13.991  1.00  0.00      BSYN  
ATOM   1198    O GLU   133      18.580 -70.044  13.267  1.00  0.00      BSYN  
ATOM   1199    N ALA   134      20.563 -70.843  13.860  1.00  0.00      BSYN  
ATOM   1200    H ALA   134      21.090 -70.961  14.677  1.00  0.00      BSYN  
ATOM   1201   CA ALA   134      21.276 -70.299  12.715  1.00  0.00      BSYN  
ATOM   1202   CB ALA   134      22.799 -70.600  12.832  1.00  0.00      BSYN  
ATOM   1203    C ALA   134      20.683 -70.777  11.390  1.00  0.00      BSYN  
ATOM   1204  OT1 ALA   134      20.547 -70.024  10.403  1.00  0.00      BSYN  
ATOM   1205  OT2 ALA   134      20.280 -71.942  11.305  1.00  0.00      BSYN  
END
