# Supplementary material for: Data set of intrinsically disordered proteins analysed at a local protein conformation level
Source: Data Brief. 2020 Mar 5;29:105383. doi: 10.1016/j.dib.2020.105383 (PMC7078294; doi:10.1016/j.dib.2020.105383)
Supplement: Supplementary file 1 [file mmc1.zip › the data/1-DATA/PED1AAD-pdb/1AAD-161.pdb]

CRYST1    1.000    1.000    1.000  90.00  90.00  90.00 P 1           1
ATOM      1  HT1 MET     1     -11.020 -49.737  14.977  1.00  0.00      BSYN  
ATOM      2  HT2 MET     1     -12.391 -48.762  15.445  1.00  0.00      BSYN  
ATOM      3    N MET     1     -12.025 -49.514  14.826  1.00  0.00      BSYN  
ATOM      4  HT3 MET     1     -12.112 -49.265  13.820  1.00  0.00      BSYN  
ATOM      5   CA MET     1     -12.546 -50.819  15.062  1.00  0.00      BSYN  
ATOM      6   CB MET     1     -11.999 -51.793  14.024  1.00  0.00      BSYN  
ATOM      7   CG MET     1     -12.602 -51.488  12.652  1.00  0.00      BSYN  
ATOM      8   SD MET     1     -11.986 -52.440  11.242  1.00  0.00      BSYN  
ATOM      9   CE MET     1     -10.544 -51.577  10.814  1.00  0.00      BSYN  
ATOM     10    C MET     1     -12.057 -51.368  16.445  1.00  0.00      BSYN  
ATOM     11    O MET     1     -10.883 -51.175  16.767  1.00  0.00      BSYN  
ATOM     12    N ASP     2     -12.951 -52.091  17.088  1.00  0.00      BSYN  
ATOM     13    H ASP     2     -13.830 -52.225  16.675  1.00  0.00      BSYN  
ATOM     14   CA ASP     2     -12.573 -52.857  18.287  1.00  0.00      BSYN  
ATOM     15   CB ASP     2     -13.719 -52.905  19.306  1.00  0.00      BSYN  
ATOM     16   CG ASP     2     -14.967 -53.609  18.765  1.00  0.00      BSYN  
ATOM     17  OD1 ASP     2     -15.411 -53.333  17.634  1.00  0.00      BSYN  
ATOM     18  OD2 ASP     2     -15.525 -54.419  19.490  1.00  0.00      BSYN  
ATOM     19    C ASP     2     -12.195 -54.344  17.909  1.00  0.00      BSYN  
ATOM     20    O ASP     2     -11.358 -54.944  18.606  1.00  0.00      BSYN  
ATOM     21    N VAL     3     -12.699 -54.907  16.748  1.00  0.00      BSYN  
ATOM     22    H VAL     3     -13.105 -54.250  16.145  1.00  0.00      BSYN  
ATOM     23   CA VAL     3     -12.265 -56.241  16.157  1.00  0.00      BSYN  
ATOM     24   CB VAL     3     -13.457 -57.222  16.220  1.00  0.00      BSYN  
ATOM     25  CG1 VAL     3     -13.058 -58.517  15.358  1.00  0.00      BSYN  
ATOM     26  CG2 VAL     3     -13.646 -57.540  17.656  1.00  0.00      BSYN  
ATOM     27    C VAL     3     -11.721 -56.050  14.743  1.00  0.00      BSYN  
ATOM     28    O VAL     3     -12.421 -55.906  13.776  1.00  0.00      BSYN  
ATOM     29    N PHE     4     -10.388 -56.148  14.855  1.00  0.00      BSYN  
ATOM     30    H PHE     4      -9.867 -56.565  15.573  1.00  0.00      BSYN  
ATOM     31   CA PHE     4      -9.518 -55.468  13.861  1.00  0.00      BSYN  
ATOM     32   CB PHE     4      -8.206 -54.921  14.487  1.00  0.00      BSYN  
ATOM     33   CG PHE     4      -7.377 -55.843  15.285  1.00  0.00      BSYN  
ATOM     34  CD1 PHE     4      -7.779 -56.081  16.573  1.00  0.00      BSYN  
ATOM     35  CD2 PHE     4      -6.174 -56.383  14.737  1.00  0.00      BSYN  
ATOM     36  CE1 PHE     4      -7.067 -56.893  17.360  1.00  0.00      BSYN  
ATOM     37  CE2 PHE     4      -5.523 -57.315  15.550  1.00  0.00      BSYN  
ATOM     38   CZ PHE     4      -5.965 -57.532  16.882  1.00  0.00      BSYN  
ATOM     39    C PHE     4      -9.227 -56.285  12.604  1.00  0.00      BSYN  
ATOM     40    O PHE     4      -8.715 -57.354  12.741  1.00  0.00      BSYN  
ATOM     41    N MET     5      -9.672 -55.700  11.473  1.00  0.00      BSYN  
ATOM     42    H MET     5     -10.271 -54.924  11.484  1.00  0.00      BSYN  
ATOM     43   CA MET     5      -9.710 -56.353  10.162  1.00  0.00      BSYN  
ATOM     44   CB MET     5     -11.009 -56.051   9.352  1.00  0.00      BSYN  
ATOM     45   CG MET     5     -12.305 -56.383  10.055  1.00  0.00      BSYN  
ATOM     46   SD MET     5     -13.792 -56.222   9.132  1.00  0.00      BSYN  
ATOM     47   CE MET     5     -14.740 -55.333  10.433  1.00  0.00      BSYN  
ATOM     48    C MET     5      -8.407 -56.167   9.379  1.00  0.00      BSYN  
ATOM     49    O MET     5      -8.014 -55.215   8.790  1.00  0.00      BSYN  
ATOM     50    N LYS     6      -7.746 -57.362   9.354  1.00  0.00      BSYN  
ATOM     51    H LYS     6      -8.112 -58.155   9.798  1.00  0.00      BSYN  
ATOM     52   CA LYS     6      -6.463 -57.477   8.646  1.00  0.00      BSYN  
ATOM     53   CB LYS     6      -5.658 -58.654   9.179  1.00  0.00      BSYN  
ATOM     54   CG LYS     6      -5.132 -58.637  10.641  1.00  0.00      BSYN  
ATOM     55   CD LYS     6      -4.052 -57.551  10.748  1.00  0.00      BSYN  
ATOM     56   CE LYS     6      -3.010 -58.138  11.768  1.00  0.00      BSYN  
ATOM     57   NZ LYS     6      -3.453 -58.292  13.172  1.00  0.00      BSYN  
ATOM     58  HZ1 LYS     6      -4.169 -59.046  13.145  1.00  0.00      BSYN  
ATOM     59  HZ2 LYS     6      -2.557 -58.499  13.656  1.00  0.00      BSYN  
ATOM     60  HZ3 LYS     6      -3.816 -57.349  13.420  1.00  0.00      BSYN  
ATOM     61    C LYS     6      -6.521 -57.579   7.109  1.00  0.00      BSYN  
ATOM     62    O LYS     6      -7.634 -57.659   6.606  1.00  0.00      BSYN  
ATOM     63    N GLY     7      -5.370 -57.531   6.485  1.00  0.00      BSYN  
ATOM     64    H GLY     7      -4.494 -57.406   6.908  1.00  0.00      BSYN  
ATOM     65   CA GLY     7      -5.259 -57.738   5.003  1.00  0.00      BSYN  
ATOM     66    C GLY     7      -4.010 -58.388   4.514  1.00  0.00      BSYN  
ATOM     67    O GLY     7      -2.972 -57.730   4.557  1.00  0.00      BSYN  
ATOM     68    N LEU     8      -3.983 -59.646   4.032  1.00  0.00      BSYN  
ATOM     69    H LEU     8      -3.182 -59.883   3.521  1.00  0.00      BSYN  
ATOM     70   CA LEU     8      -5.122 -60.471   3.847  1.00  0.00      BSYN  
ATOM     71   CB LEU     8      -4.957 -61.140   2.416  1.00  0.00      BSYN  
ATOM     72   CG LEU     8      -4.881 -60.226   1.067  1.00  0.00      BSYN  
ATOM     73  CD1 LEU     8      -6.156 -59.282   0.904  1.00  0.00      BSYN  
ATOM     74  CD2 LEU     8      -3.723 -59.202   1.010  1.00  0.00      BSYN  
ATOM     75    C LEU     8      -5.225 -61.586   4.875  1.00  0.00      BSYN  
ATOM     76    O LEU     8      -5.694 -61.223   5.884  1.00  0.00      BSYN  
ATOM     77    N SER     9      -4.695 -62.801   4.602  1.00  0.00      BSYN  
ATOM     78    H SER     9      -4.432 -63.095   3.705  1.00  0.00      BSYN  
ATOM     79   CA SER     9      -4.758 -63.750   5.624  1.00  0.00      BSYN  
ATOM     80   CB SER     9      -5.433 -64.946   4.998  1.00  0.00      BSYN  
ATOM     81   OG SER     9      -6.766 -64.780   4.637  1.00  0.00      BSYN  
ATOM     82   HG SER     9      -6.797 -64.531   3.711  1.00  0.00      BSYN  
ATOM     83    C SER     9      -3.548 -64.147   6.413  1.00  0.00      BSYN  
ATOM     84    O SER     9      -3.597 -65.122   7.185  1.00  0.00      BSYN  
ATOM     85    N MET    10      -2.497 -63.448   6.075  1.00  0.00      BSYN  
ATOM     86    H MET    10      -2.459 -63.186   5.132  1.00  0.00      BSYN  
ATOM     87   CA MET    10      -1.366 -63.170   6.988  1.00  0.00      BSYN  
ATOM     88   CB MET    10      -0.335 -62.379   6.191  1.00  0.00      BSYN  
ATOM     89   CG MET    10       0.580 -63.347   5.347  1.00  0.00      BSYN  
ATOM     90   SD MET    10       2.263 -62.897   5.019  1.00  0.00      BSYN  
ATOM     91   CE MET    10       2.225 -62.144   3.471  1.00  0.00      BSYN  
ATOM     92    C MET    10      -1.704 -62.337   8.321  1.00  0.00      BSYN  
ATOM     93    O MET    10      -1.981 -61.090   8.221  1.00  0.00      BSYN  
ATOM     94    N ALA    11      -1.553 -62.824   9.582  1.00  0.00      BSYN  
ATOM     95    H ALA    11      -1.993 -62.317  10.296  1.00  0.00      BSYN  
ATOM     96   CA ALA    11      -1.089 -64.231   9.830  1.00  0.00      BSYN  
ATOM     97   CB ALA    11      -0.049 -64.435  10.950  1.00  0.00      BSYN  
ATOM     98    C ALA    11      -2.233 -65.221  10.353  1.00  0.00      BSYN  
ATOM     99    O ALA    11      -2.737 -64.932  11.440  1.00  0.00      BSYN  
ATOM    100    N LYS    12      -2.579 -66.202   9.612  1.00  0.00      BSYN  
ATOM    101    H LYS    12      -2.184 -66.537   8.780  1.00  0.00      BSYN  
ATOM    102   CA LYS    12      -3.491 -67.150  10.199  1.00  0.00      BSYN  
ATOM    103   CB LYS    12      -4.338 -67.886   9.200  1.00  0.00      BSYN  
ATOM    104   CG LYS    12      -5.643 -67.238   8.704  1.00  0.00      BSYN  
ATOM    105   CD LYS    12      -6.274 -68.415   7.919  1.00  0.00      BSYN  
ATOM    106   CE LYS    12      -7.320 -69.180   8.731  1.00  0.00      BSYN  
ATOM    107   NZ LYS    12      -7.554 -70.377   7.831  1.00  0.00      BSYN  
ATOM    108  HZ1 LYS    12      -8.332 -70.910   8.269  1.00  0.00      BSYN  
ATOM    109  HZ2 LYS    12      -7.834 -69.949   6.926  1.00  0.00      BSYN  
ATOM    110  HZ3 LYS    12      -6.835 -71.114   7.684  1.00  0.00      BSYN  
ATOM    111    C LYS    12      -3.162 -68.030  11.391  1.00  0.00      BSYN  
ATOM    112    O LYS    12      -1.984 -68.307  11.651  1.00  0.00      BSYN  
ATOM    113    N GLU    13      -4.136 -68.320  12.302  1.00  0.00      BSYN  
ATOM    114    H GLU    13      -4.915 -67.725  12.299  1.00  0.00      BSYN  
ATOM    115   CA GLU    13      -4.011 -69.428  13.280  1.00  0.00      BSYN  
ATOM    116   CB GLU    13      -3.242 -69.057  14.492  1.00  0.00      BSYN  
ATOM    117   CG GLU    13      -1.778 -69.388  14.510  1.00  0.00      BSYN  
ATOM    118   CD GLU    13      -1.073 -68.793  15.724  1.00  0.00      BSYN  
ATOM    119  OE1 GLU    13      -0.066 -68.201  15.339  1.00  0.00      BSYN  
ATOM    120  OE2 GLU    13      -1.541 -68.754  16.870  1.00  0.00      BSYN  
ATOM    121    C GLU    13      -5.243 -70.208  13.707  1.00  0.00      BSYN  
ATOM    122    O GLU    13      -6.211 -69.618  14.137  1.00  0.00      BSYN  
ATOM    123    N GLY    14      -5.141 -71.505  13.586  1.00  0.00      BSYN  
ATOM    124    H GLY    14      -4.333 -72.036  13.427  1.00  0.00      BSYN  
ATOM    125   CA GLY    14      -6.242 -72.445  13.943  1.00  0.00      BSYN  
ATOM    126    C GLY    14      -6.297 -73.595  12.987  1.00  0.00      BSYN  
ATOM    127    O GLY    14      -5.577 -74.634  13.125  1.00  0.00      BSYN  
ATOM    128    N VAL    15      -7.331 -73.560  12.181  1.00  0.00      BSYN  
ATOM    129    H VAL    15      -8.150 -73.055  12.370  1.00  0.00      BSYN  
ATOM    130   CA VAL    15      -7.422 -74.625  11.186  1.00  0.00      BSYN  
ATOM    131   CB VAL    15      -8.296 -75.866  11.313  1.00  0.00      BSYN  
ATOM    132  CG1 VAL    15      -7.544 -76.933  12.030  1.00  0.00      BSYN  
ATOM    133  CG2 VAL    15      -9.745 -75.578  11.986  1.00  0.00      BSYN  
ATOM    134    C VAL    15      -7.577 -73.910   9.833  1.00  0.00      BSYN  
ATOM    135    O VAL    15      -8.554 -73.183   9.617  1.00  0.00      BSYN  
ATOM    136    N VAL    16      -6.634 -74.016   8.874  1.00  0.00      BSYN  
ATOM    137    H VAL    16      -6.869 -73.773   7.954  1.00  0.00      BSYN  
ATOM    138   CA VAL    16      -5.254 -74.280   9.217  1.00  0.00      BSYN  
ATOM    139   CB VAL    16      -4.528 -75.213   8.198  1.00  0.00      BSYN  
ATOM    140  CG1 VAL    16      -4.340 -74.484   6.941  1.00  0.00      BSYN  
ATOM    141  CG2 VAL    16      -3.210 -75.738   8.625  1.00  0.00      BSYN  
ATOM    142    C VAL    16      -4.418 -72.976   9.572  1.00  0.00      BSYN  
ATOM    143    O VAL    16      -4.887 -71.889   9.219  1.00  0.00      BSYN  
ATOM    144    N ALA    17      -3.257 -72.955  10.223  1.00  0.00      BSYN  
ATOM    145    H ALA    17      -2.813 -73.751  10.583  1.00  0.00      BSYN  
ATOM    146   CA ALA    17      -2.521 -71.656  10.216  1.00  0.00      BSYN  
ATOM    147   CB ALA    17      -1.682 -71.798  11.464  1.00  0.00      BSYN  
ATOM    148    C ALA    17      -1.774 -71.265   8.975  1.00  0.00      BSYN  
ATOM    149    O ALA    17      -0.618 -71.428   8.705  1.00  0.00      BSYN  
ATOM    150    N ALA    18      -2.631 -70.629   8.086  1.00  0.00      BSYN  
ATOM    151    H ALA    18      -3.566 -70.659   8.379  1.00  0.00      BSYN  
ATOM    152   CA ALA    18      -2.159 -70.298   6.769  1.00  0.00      BSYN  
ATOM    153   CB ALA    18      -3.334 -70.297   5.847  1.00  0.00      BSYN  
ATOM    154    C ALA    18      -1.603 -68.920   6.675  1.00  0.00      BSYN  
ATOM    155    O ALA    18      -1.812 -68.049   7.458  1.00  0.00      BSYN  
ATOM    156    N ALA    19      -0.821 -68.774   5.673  1.00  0.00      BSYN  
ATOM    157    H ALA    19      -0.632 -69.604   5.189  1.00  0.00      BSYN  
ATOM    158   CA ALA    19      -0.241 -67.556   5.097  1.00  0.00      BSYN  
ATOM    159   CB ALA    19       1.201 -67.470   5.541  1.00  0.00      BSYN  
ATOM    160    C ALA    19      -0.468 -67.593   3.631  1.00  0.00      BSYN  
ATOM    161    O ALA    19      -0.831 -68.603   2.989  1.00  0.00      BSYN  
ATOM    162    N GLU    20      -0.197 -66.421   3.078  1.00  0.00      BSYN  
ATOM    163    H GLU    20      -0.164 -65.648   3.680  1.00  0.00      BSYN  
ATOM    164   CA GLU    20       0.083 -66.246   1.618  1.00  0.00      BSYN  
ATOM    165   CB GLU    20      -0.075 -64.913   1.005  1.00  0.00      BSYN  
ATOM    166   CG GLU    20      -1.406 -64.375   0.744  1.00  0.00      BSYN  
ATOM    167   CD GLU    20      -2.214 -63.844   1.857  1.00  0.00      BSYN  
ATOM    168  OE1 GLU    20      -3.262 -64.476   2.210  1.00  0.00      BSYN  
ATOM    169  OE2 GLU    20      -1.674 -62.869   2.378  1.00  0.00      BSYN  
ATOM    170    C GLU    20       1.502 -66.852   1.240  1.00  0.00      BSYN  
ATOM    171    O GLU    20       2.428 -66.865   1.971  1.00  0.00      BSYN  
ATOM    172    N LYS    21       1.739 -67.271  -0.022  1.00  0.00      BSYN  
ATOM    173    H LYS    21       1.235 -66.854  -0.752  1.00  0.00      BSYN  
ATOM    174   CA LYS    21       2.950 -67.976  -0.491  1.00  0.00      BSYN  
ATOM    175   CB LYS    21       2.570 -69.151  -1.495  1.00  0.00      BSYN  
ATOM    176   CG LYS    21       3.773 -70.112  -1.502  1.00  0.00      BSYN  
ATOM    177   CD LYS    21       3.489 -71.294  -2.383  1.00  0.00      BSYN  
ATOM    178   CE LYS    21       3.583 -70.939  -3.949  1.00  0.00      BSYN  
ATOM    179   NZ LYS    21       3.207 -71.978  -4.848  1.00  0.00      BSYN  
ATOM    180  HZ1 LYS    21       2.187 -72.164  -4.773  1.00  0.00      BSYN  
ATOM    181  HZ2 LYS    21       3.348 -71.659  -5.828  1.00  0.00      BSYN  
ATOM    182  HZ3 LYS    21       3.672 -72.907  -4.795  1.00  0.00      BSYN  
ATOM    183    C LYS    21       4.037 -66.984  -1.002  1.00  0.00      BSYN  
ATOM    184    O LYS    21       4.223 -66.637  -2.149  1.00  0.00      BSYN  
ATOM    185    N THR    22       4.871 -66.726  -0.044  1.00  0.00      BSYN  
ATOM    186    H THR    22       4.671 -67.086   0.845  1.00  0.00      BSYN  
ATOM    187   CA THR    22       5.989 -65.746  -0.199  1.00  0.00      BSYN  
ATOM    188   CB THR    22       6.316 -64.709   0.901  1.00  0.00      BSYN  
ATOM    189  OG1 THR    22       6.028 -65.111   2.227  1.00  0.00      BSYN  
ATOM    190  HG1 THR    22       6.554 -64.823   2.976  1.00  0.00      BSYN  
ATOM    191  CG2 THR    22       5.351 -63.565   0.804  1.00  0.00      BSYN  
ATOM    192    C THR    22       7.269 -66.411  -0.731  1.00  0.00      BSYN  
ATOM    193    O THR    22       8.079 -67.019  -0.010  1.00  0.00      BSYN  
ATOM    194    N LYS    23       7.195 -66.784  -2.056  1.00  0.00      BSYN  
ATOM    195    H LYS    23       6.318 -66.631  -2.466  1.00  0.00      BSYN  
ATOM    196   CA LYS    23       8.289 -67.439  -2.730  1.00  0.00      BSYN  
ATOM    197   CB LYS    23       7.881 -68.386  -3.804  1.00  0.00      BSYN  
ATOM    198   CG LYS    23       7.937 -69.921  -3.248  1.00  0.00      BSYN  
ATOM    199   CD LYS    23       7.629 -71.171  -3.994  1.00  0.00      BSYN  
ATOM    200   CE LYS    23       8.528 -71.081  -5.196  1.00  0.00      BSYN  
ATOM    201   NZ LYS    23       8.516 -72.061  -6.284  1.00  0.00      BSYN  
ATOM    202  HZ1 LYS    23       9.500 -72.039  -6.620  1.00  0.00      BSYN  
ATOM    203  HZ2 LYS    23       8.272 -73.010  -5.936  1.00  0.00      BSYN  
ATOM    204  HZ3 LYS    23       7.851 -71.772  -7.030  1.00  0.00      BSYN  
ATOM    205    C LYS    23       9.334 -66.447  -3.228  1.00  0.00      BSYN  
ATOM    206    O LYS    23       9.125 -65.222  -3.313  1.00  0.00      BSYN  
ATOM    207    N GLN    24      10.564 -66.884  -3.533  1.00  0.00      BSYN  
ATOM    208    H GLN    24      10.794 -67.834  -3.454  1.00  0.00      BSYN  
ATOM    209   CA GLN    24      11.584 -65.928  -4.043  1.00  0.00      BSYN  
ATOM    210   CB GLN    24      12.998 -66.189  -3.424  1.00  0.00      BSYN  
ATOM    211   CG GLN    24      13.661 -67.510  -3.873  1.00  0.00      BSYN  
ATOM    212   CD GLN    24      14.237 -67.511  -5.305  1.00  0.00      BSYN  
ATOM    213  OE1 GLN    24      13.750 -68.160  -6.193  1.00  0.00      BSYN  
ATOM    214  NE2 GLN    24      15.235 -66.656  -5.569  1.00  0.00      BSYN  
ATOM    215 HE21 GLN    24      15.619 -66.121  -4.843  1.00  0.00      BSYN  
ATOM    216 HE22 GLN    24      15.469 -66.632  -6.520  1.00  0.00      BSYN  
ATOM    217    C GLN    24      11.664 -65.365  -5.527  1.00  0.00      BSYN  
ATOM    218    O GLN    24      12.506 -64.506  -5.978  1.00  0.00      BSYN  
ATOM    219    N GLY    25      10.821 -65.968  -6.259  1.00  0.00      BSYN  
ATOM    220    H GLY    25      10.349 -66.778  -5.976  1.00  0.00      BSYN  
ATOM    221   CA GLY    25      10.612 -65.482  -7.592  1.00  0.00      BSYN  
ATOM    222    C GLY    25       9.443 -64.558  -7.845  1.00  0.00      BSYN  
ATOM    223    O GLY    25       9.271 -64.032  -8.901  1.00  0.00      BSYN  
ATOM    224    N VAL    26       8.676 -64.425  -6.799  1.00  0.00      BSYN  
ATOM    225    H VAL    26       8.543 -65.165  -6.170  1.00  0.00      BSYN  
ATOM    226   CA VAL    26       7.722 -63.363  -6.595  1.00  0.00      BSYN  
ATOM    227   CB VAL    26       6.245 -63.988  -6.344  1.00  0.00      BSYN  
ATOM    228  CG1 VAL    26       6.324 -64.992  -5.176  1.00  0.00      BSYN  
ATOM    229  CG2 VAL    26       5.125 -62.853  -6.212  1.00  0.00      BSYN  
ATOM    230    C VAL    26       8.132 -62.417  -5.467  1.00  0.00      BSYN  
ATOM    231    O VAL    26       7.908 -61.195  -5.616  1.00  0.00      BSYN  
ATOM    232    N THR    27       8.824 -62.732  -4.340  1.00  0.00      BSYN  
ATOM    233    H THR    27       9.365 -63.549  -4.310  1.00  0.00      BSYN  
ATOM    234   CA THR    27       9.003 -61.765  -3.259  1.00  0.00      BSYN  
ATOM    235   CB THR    27       8.382 -62.283  -1.973  1.00  0.00      BSYN  
ATOM    236  OG1 THR    27       7.230 -62.842  -2.455  1.00  0.00      BSYN  
ATOM    237  HG1 THR    27       7.425 -63.662  -2.915  1.00  0.00      BSYN  
ATOM    238  CG2 THR    27       8.323 -61.264  -0.867  1.00  0.00      BSYN  
ATOM    239    C THR    27      10.509 -61.526  -3.046  1.00  0.00      BSYN  
ATOM    240    O THR    27      11.145 -62.592  -2.852  1.00  0.00      BSYN  
ATOM    241    N GLU    28      11.188 -60.343  -3.206  1.00  0.00      BSYN  
ATOM    242    H GLU    28      12.163 -60.277  -3.271  1.00  0.00      BSYN  
ATOM    243   CA GLU    28      10.467 -59.135  -3.395  1.00  0.00      BSYN  
ATOM    244   CB GLU    28      11.198 -58.023  -2.618  1.00  0.00      BSYN  
ATOM    245   CG GLU    28      12.719 -58.007  -2.807  1.00  0.00      BSYN  
ATOM    246   CD GLU    28      13.323 -56.768  -2.271  1.00  0.00      BSYN  
ATOM    247  OE1 GLU    28      14.106 -56.136  -2.982  1.00  0.00      BSYN  
ATOM    248  OE2 GLU    28      12.857 -56.357  -1.177  1.00  0.00      BSYN  
ATOM    249    C GLU    28      10.479 -58.883  -4.907  1.00  0.00      BSYN  
ATOM    250    O GLU    28       9.779 -58.010  -5.451  1.00  0.00      BSYN  
ATOM    251    N ALA    29      11.404 -59.510  -5.648  1.00  0.00      BSYN  
ATOM    252    H ALA    29      12.049 -60.131  -5.250  1.00  0.00      BSYN  
ATOM    253   CA ALA    29      11.519 -59.313  -7.033  1.00  0.00      BSYN  
ATOM    254   CB ALA    29      12.977 -59.538  -7.472  1.00  0.00      BSYN  
ATOM    255    C ALA    29      10.464 -60.013  -7.874  1.00  0.00      BSYN  
ATOM    256    O ALA    29      10.428 -61.214  -8.131  1.00  0.00      BSYN  
ATOM    257    N ALA    30       9.708 -59.103  -8.466  1.00  0.00      BSYN  
ATOM    258    H ALA    30       9.990 -58.167  -8.525  1.00  0.00      BSYN  
ATOM    259   CA ALA    30       8.427 -59.431  -9.100  1.00  0.00      BSYN  
ATOM    260   CB ALA    30       7.291 -58.308  -9.057  1.00  0.00      BSYN  
ATOM    261    C ALA    30       8.804 -59.808 -10.553  1.00  0.00      BSYN  
ATOM    262    O ALA    30       9.281 -59.059 -11.439  1.00  0.00      BSYN  
ATOM    263    N GLU    31       8.963 -61.200 -10.681  1.00  0.00      BSYN  
ATOM    264    H GLU    31       8.644 -61.687  -9.894  1.00  0.00      BSYN  
ATOM    265   CA GLU    31       9.492 -61.822 -11.858  1.00  0.00      BSYN  
ATOM    266   CB GLU    31      10.666 -62.829 -11.586  1.00  0.00      BSYN  
ATOM    267   CG GLU    31      12.018 -61.999 -11.420  1.00  0.00      BSYN  
ATOM    268   CD GLU    31      13.187 -62.785 -10.821  1.00  0.00      BSYN  
ATOM    269  OE1 GLU    31      13.033 -64.028 -10.709  1.00  0.00      BSYN  
ATOM    270  OE2 GLU    31      14.255 -62.162 -10.581  1.00  0.00      BSYN  
ATOM    271    C GLU    31       8.404 -62.528 -12.700  1.00  0.00      BSYN  
ATOM    272    O GLU    31       7.530 -63.327 -12.333  1.00  0.00      BSYN  
ATOM    273    N LYS    32       8.592 -62.387 -14.007  1.00  0.00      BSYN  
ATOM    274    H LYS    32       9.380 -61.874 -14.285  1.00  0.00      BSYN  
ATOM    275   CA LYS    32       7.643 -62.777 -15.076  1.00  0.00      BSYN  
ATOM    276   CB LYS    32       6.828 -61.606 -15.581  1.00  0.00      BSYN  
ATOM    277   CG LYS    32       5.931 -60.656 -14.834  1.00  0.00      BSYN  
ATOM    278   CD LYS    32       4.475 -61.309 -14.477  1.00  0.00      BSYN  
ATOM    279   CE LYS    32       4.342 -61.527 -12.959  1.00  0.00      BSYN  
ATOM    280   NZ LYS    32       4.946 -62.828 -12.788  1.00  0.00      BSYN  
ATOM    281  HZ1 LYS    32       5.938 -62.918 -13.088  1.00  0.00      BSYN  
ATOM    282  HZ2 LYS    32       5.067 -63.090 -11.789  1.00  0.00      BSYN  
ATOM    283  HZ3 LYS    32       4.344 -63.537 -13.253  1.00  0.00      BSYN  
ATOM    284    C LYS    32       8.251 -63.496 -16.382  1.00  0.00      BSYN  
ATOM    285    O LYS    32       8.395 -64.715 -16.426  1.00  0.00      BSYN  
ATOM    286    N THR    33       8.723 -62.664 -17.308  1.00  0.00      BSYN  
ATOM    287    H THR    33       8.864 -61.727 -17.058  1.00  0.00      BSYN  
ATOM    288   CA THR    33       9.099 -63.095 -18.649  1.00  0.00      BSYN  
ATOM    289   CB THR    33       8.903 -61.914 -19.645  1.00  0.00      BSYN  
ATOM    290  OG1 THR    33       9.713 -60.792 -19.268  1.00  0.00      BSYN  
ATOM    291  HG1 THR    33      10.571 -60.726 -19.692  1.00  0.00      BSYN  
ATOM    292  CG2 THR    33       7.436 -61.536 -19.727  1.00  0.00      BSYN  
ATOM    293    C THR    33      10.534 -63.564 -18.660  1.00  0.00      BSYN  
ATOM    294    O THR    33      11.550 -62.999 -18.206  1.00  0.00      BSYN  
ATOM    295    N LYS    34      10.699 -64.639 -19.482  1.00  0.00      BSYN  
ATOM    296    H LYS    34      10.069 -65.055 -20.107  1.00  0.00      BSYN  
ATOM    297   CA LYS    34      11.961 -65.302 -19.788  1.00  0.00      BSYN  
ATOM    298   CB LYS    34      12.044 -66.765 -19.458  1.00  0.00      BSYN  
ATOM    299   CG LYS    34      12.631 -67.177 -18.172  1.00  0.00      BSYN  
ATOM    300   CD LYS    34      14.102 -66.765 -18.011  1.00  0.00      BSYN  
ATOM    301   CE LYS    34      14.840 -67.260 -16.917  1.00  0.00      BSYN  
ATOM    302   NZ LYS    34      14.848 -68.648 -16.835  1.00  0.00      BSYN  
ATOM    303  HZ1 LYS    34      13.874 -68.923 -16.598  1.00  0.00      BSYN  
ATOM    304  HZ2 LYS    34      15.208 -69.046 -17.726  1.00  0.00      BSYN  
ATOM    305  HZ3 LYS    34      15.519 -68.862 -16.070  1.00  0.00      BSYN  
ATOM    306    C LYS    34      12.142 -65.050 -21.286  1.00  0.00      BSYN  
ATOM    307    O LYS    34      11.371 -65.477 -22.105  1.00  0.00      BSYN  
ATOM    308    N GLU    35      13.192 -64.312 -21.568  1.00  0.00      BSYN  
ATOM    309    H GLU    35      13.535 -63.782 -20.818  1.00  0.00      BSYN  
ATOM    310   CA GLU    35      13.770 -64.320 -22.910  1.00  0.00      BSYN  
ATOM    311   CB GLU    35      14.344 -63.034 -23.336  1.00  0.00      BSYN  
ATOM    312   CG GLU    35      13.403 -61.831 -23.593  1.00  0.00      BSYN  
ATOM    313   CD GLU    35      14.052 -60.585 -24.119  1.00  0.00      BSYN  
ATOM    314  OE1 GLU    35      14.638 -60.519 -25.144  1.00  0.00      BSYN  
ATOM    315  OE2 GLU    35      14.103 -59.653 -23.304  1.00  0.00      BSYN  
ATOM    316    C GLU    35      14.500 -65.556 -23.496  1.00  0.00      BSYN  
ATOM    317    O GLU    35      15.547 -65.483 -24.114  1.00  0.00      BSYN  
ATOM    318    N GLY    36      13.875 -66.662 -23.091  1.00  0.00      BSYN  
ATOM    319    H GLY    36      13.110 -66.652 -22.478  1.00  0.00      BSYN  
ATOM    320   CA GLY    36      14.244 -67.983 -23.346  1.00  0.00      BSYN  
ATOM    321    C GLY    36      15.640 -68.316 -22.698  1.00  0.00      BSYN  
ATOM    322    O GLY    36      15.732 -68.886 -21.589  1.00  0.00      BSYN  
ATOM    323    N VAL    37      16.712 -68.360 -23.494  1.00  0.00      BSYN  
ATOM    324    H VAL    37      16.609 -68.046 -24.417  1.00  0.00      BSYN  
ATOM    325   CA VAL    37      17.987 -68.912 -22.979  1.00  0.00      BSYN  
ATOM    326   CB VAL    37      18.728 -69.370 -24.193  1.00  0.00      BSYN  
ATOM    327  CG1 VAL    37      19.916 -70.242 -23.780  1.00  0.00      BSYN  
ATOM    328  CG2 VAL    37      17.872 -70.081 -25.353  1.00  0.00      BSYN  
ATOM    329    C VAL    37      18.853 -67.987 -22.167  1.00  0.00      BSYN  
ATOM    330    O VAL    37      19.580 -68.234 -21.175  1.00  0.00      BSYN  
ATOM    331    N LEU    38      18.694 -66.712 -22.519  1.00  0.00      BSYN  
ATOM    332    H LEU    38      18.075 -66.553 -23.261  1.00  0.00      BSYN  
ATOM    333   CA LEU    38      19.563 -65.633 -21.977  1.00  0.00      BSYN  
ATOM    334   CB LEU    38      19.740 -64.542 -22.999  1.00  0.00      BSYN  
ATOM    335   CG LEU    38      18.745 -63.396 -23.263  1.00  0.00      BSYN  
ATOM    336  CD1 LEU    38      19.329 -62.098 -22.635  1.00  0.00      BSYN  
ATOM    337  CD2 LEU    38      18.473 -62.967 -24.688  1.00  0.00      BSYN  
ATOM    338    C LEU    38      18.863 -65.204 -20.639  1.00  0.00      BSYN  
ATOM    339    O LEU    38      17.693 -64.677 -20.713  1.00  0.00      BSYN  
ATOM    340    N TYR    39      19.667 -65.203 -19.548  1.00  0.00      BSYN  
ATOM    341    H TYR    39      19.081 -64.857 -18.843  1.00  0.00      BSYN  
ATOM    342   CA TYR    39      21.081 -65.584 -19.420  1.00  0.00      BSYN  
ATOM    343   CB TYR    39      22.002 -64.665 -18.735  1.00  0.00      BSYN  
ATOM    344   CG TYR    39      22.293 -63.479 -19.550  1.00  0.00      BSYN  
ATOM    345  CD1 TYR    39      21.670 -62.315 -19.271  1.00  0.00      BSYN  
ATOM    346  CE1 TYR    39      21.968 -61.121 -19.988  1.00  0.00      BSYN  
ATOM    347  CD2 TYR    39      23.317 -63.491 -20.526  1.00  0.00      BSYN  
ATOM    348  CE2 TYR    39      23.641 -62.335 -21.222  1.00  0.00      BSYN  
ATOM    349   CZ TYR    39      22.915 -61.168 -20.993  1.00  0.00      BSYN  
ATOM    350   OH TYR    39      23.243 -60.148 -21.797  1.00  0.00      BSYN  
ATOM    351   HH TYR    39      23.761 -60.405 -22.563  1.00  0.00      BSYN  
ATOM    352    C TYR    39      21.261 -66.988 -18.817  1.00  0.00      BSYN  
ATOM    353    O TYR    39      21.836 -67.880 -19.466  1.00  0.00      BSYN  
ATOM    354    N VAL    40      20.566 -67.232 -17.762  1.00  0.00      BSYN  
ATOM    355    H VAL    40      19.895 -66.591 -17.446  1.00  0.00      BSYN  
ATOM    356   CA VAL    40      20.608 -68.496 -17.032  1.00  0.00      BSYN  
ATOM    357   CB VAL    40      20.775 -68.220 -15.480  1.00  0.00      BSYN  
ATOM    358  CG1 VAL    40      22.277 -67.781 -15.406  1.00  0.00      BSYN  
ATOM    359  CG2 VAL    40      19.685 -67.358 -14.918  1.00  0.00      BSYN  
ATOM    360    C VAL    40      19.333 -69.390 -17.257  1.00  0.00      BSYN  
ATOM    361    O VAL    40      18.850 -70.299 -16.562  1.00  0.00      BSYN  
ATOM    362    N GLY    41      18.595 -68.846 -18.301  1.00  0.00      BSYN  
ATOM    363    H GLY    41      18.934 -68.077 -18.805  1.00  0.00      BSYN  
ATOM    364   CA GLY    41      17.422 -69.497 -18.839  1.00  0.00      BSYN  
ATOM    365    C GLY    41      17.620 -70.885 -19.481  1.00  0.00      BSYN  
ATOM    366    O GLY    41      16.771 -71.740 -19.559  1.00  0.00      BSYN  
ATOM    367    N SER    42      18.860 -71.164 -19.749  1.00  0.00      BSYN  
ATOM    368    H SER    42      19.539 -70.461 -19.826  1.00  0.00      BSYN  
ATOM    369   CA SER    42      19.376 -72.461 -20.005  1.00  0.00      BSYN  
ATOM    370   CB SER    42      20.857 -72.395 -20.313  1.00  0.00      BSYN  
ATOM    371   OG SER    42      21.343 -71.700 -19.114  1.00  0.00      BSYN  
ATOM    372   HG SER    42      22.284 -71.564 -18.986  1.00  0.00      BSYN  
ATOM    373    C SER    42      19.144 -73.511 -18.835  1.00  0.00      BSYN  
ATOM    374    O SER    42      18.552 -74.595 -18.952  1.00  0.00      BSYN  
ATOM    375    N LYS    43      19.604 -73.205 -17.588  1.00  0.00      BSYN  
ATOM    376    H LYS    43      19.769 -72.240 -17.568  1.00  0.00      BSYN  
ATOM    377   CA LYS    43      19.389 -74.104 -16.443  1.00  0.00      BSYN  
ATOM    378   CB LYS    43      20.790 -74.737 -16.363  1.00  0.00      BSYN  
ATOM    379   CG LYS    43      20.891 -76.100 -17.051  1.00  0.00      BSYN  
ATOM    380   CD LYS    43      22.242 -76.807 -16.798  1.00  0.00      BSYN  
ATOM    381   CE LYS    43      22.012 -78.294 -17.145  1.00  0.00      BSYN  
ATOM    382   NZ LYS    43      21.747 -78.545 -18.604  1.00  0.00      BSYN  
ATOM    383  HZ1 LYS    43      20.887 -78.001 -18.818  1.00  0.00      BSYN  
ATOM    384  HZ2 LYS    43      22.627 -78.599 -19.156  1.00  0.00      BSYN  
ATOM    385  HZ3 LYS    43      21.398 -79.523 -18.647  1.00  0.00      BSYN  
ATOM    386    C LYS    43      18.962 -73.502 -15.095  1.00  0.00      BSYN  
ATOM    387    O LYS    43      19.493 -72.468 -14.777  1.00  0.00      BSYN  
ATOM    388    N THR    44      17.948 -73.954 -14.309  1.00  0.00      BSYN  
ATOM    389    H THR    44      17.926 -73.770 -13.347  1.00  0.00      BSYN  
ATOM    390   CA THR    44      17.198 -75.096 -14.834  1.00  0.00      BSYN  
ATOM    391   CB THR    44      17.683 -76.337 -14.200  1.00  0.00      BSYN  
ATOM    392  OG1 THR    44      17.339 -77.337 -15.016  1.00  0.00      BSYN  
ATOM    393  HG1 THR    44      17.534 -77.204 -15.946  1.00  0.00      BSYN  
ATOM    394  CG2 THR    44      17.128 -76.499 -12.783  1.00  0.00      BSYN  
ATOM    395    C THR    44      15.688 -74.836 -14.912  1.00  0.00      BSYN  
ATOM    396    O THR    44      14.958 -74.509 -13.974  1.00  0.00      BSYN  
ATOM    397    N ARG    45      15.090 -75.130 -16.080  1.00  0.00      BSYN  
ATOM    398    H ARG    45      15.400 -75.901 -16.599  1.00  0.00      BSYN  
ATOM    399   CA ARG    45      13.734 -74.564 -16.546  1.00  0.00      BSYN  
ATOM    400   CB ARG    45      13.902 -73.931 -17.943  1.00  0.00      BSYN  
ATOM    401   CG ARG    45      12.709 -73.248 -18.591  1.00  0.00      BSYN  
ATOM    402   CD ARG    45      13.243 -72.196 -19.636  1.00  0.00      BSYN  
ATOM    403   NE ARG    45      12.145 -71.517 -20.438  1.00  0.00      BSYN  
ATOM    404   HE ARG    45      11.476 -71.214 -19.789  1.00  0.00      BSYN  
ATOM    405   CZ ARG    45      11.955 -71.423 -21.732  1.00  0.00      BSYN  
ATOM    406  NH1 ARG    45      12.769 -71.811 -22.692  1.00  0.00      BSYN  
ATOM    407 HH11 ARG    45      12.714 -71.598 -23.667  1.00  0.00      BSYN  
ATOM    408 HH12 ARG    45      13.677 -72.080 -22.372  1.00  0.00      BSYN  
ATOM    409  NH2 ARG    45      10.819 -70.969 -22.215  1.00  0.00      BSYN  
ATOM    410 HH21 ARG    45      10.721 -70.891 -23.207  1.00  0.00      BSYN  
ATOM    411 HH22 ARG    45      10.064 -70.705 -21.615  1.00  0.00      BSYN  
ATOM    412    C ARG    45      12.685 -75.749 -16.439  1.00  0.00      BSYN  
ATOM    413    O ARG    45      12.950 -76.913 -16.754  1.00  0.00      BSYN  
ATOM    414    N GLU    46      11.530 -75.364 -15.870  1.00  0.00      BSYN  
ATOM    415    H GLU    46      11.419 -74.434 -15.581  1.00  0.00      BSYN  
ATOM    416   CA GLU    46      10.421 -76.312 -15.672  1.00  0.00      BSYN  
ATOM    417   CB GLU    46       9.741 -76.772 -16.924  1.00  0.00      BSYN  
ATOM    418   CG GLU    46       9.354 -75.772 -17.846  1.00  0.00      BSYN  
ATOM    419   CD GLU    46       8.943 -76.475 -19.139  1.00  0.00      BSYN  
ATOM    420  OE1 GLU    46       9.811 -76.775 -19.974  1.00  0.00      BSYN  
ATOM    421  OE2 GLU    46       7.763 -76.769 -19.308  1.00  0.00      BSYN  
ATOM    422    C GLU    46      10.691 -77.485 -14.721  1.00  0.00      BSYN  
ATOM    423    O GLU    46      10.449 -77.349 -13.605  1.00  0.00      BSYN  
ATOM    424    N GLY    47      11.183 -78.669 -15.228  1.00  0.00      BSYN  
ATOM    425    H GLY    47      11.660 -78.579 -16.079  1.00  0.00      BSYN  
ATOM    426   CA GLY    47      11.134 -79.926 -14.426  1.00  0.00      BSYN  
ATOM    427    C GLY    47      11.571 -81.193 -15.255  1.00  0.00      BSYN  
ATOM    428    O GLY    47      12.540 -81.952 -14.913  1.00  0.00      BSYN  
ATOM    429    N VAL    48      10.769 -81.335 -16.294  1.00  0.00      BSYN  
ATOM    430    H VAL    48      10.283 -80.561 -16.649  1.00  0.00      BSYN  
ATOM    431   CA VAL    48      10.691 -82.550 -17.078  1.00  0.00      BSYN  
ATOM    432   CB VAL    48       9.254 -82.841 -17.341  1.00  0.00      BSYN  
ATOM    433  CG1 VAL    48       9.095 -84.275 -17.807  1.00  0.00      BSYN  
ATOM    434  CG2 VAL    48       8.572 -82.922 -15.984  1.00  0.00      BSYN  
ATOM    435    C VAL    48      11.495 -82.272 -18.337  1.00  0.00      BSYN  
ATOM    436    O VAL    48      11.067 -81.843 -19.350  1.00  0.00      BSYN  
ATOM    437    N VAL    49      12.825 -82.597 -18.166  1.00  0.00      BSYN  
ATOM    438    H VAL    49      13.175 -82.569 -17.251  1.00  0.00      BSYN  
ATOM    439   CA VAL    49      13.768 -82.408 -19.281  1.00  0.00      BSYN  
ATOM    440   CB VAL    49      15.235 -82.343 -18.761  1.00  0.00      BSYN  
ATOM    441  CG1 VAL    49      15.240 -81.106 -17.937  1.00  0.00      BSYN  
ATOM    442  CG2 VAL    49      15.656 -83.525 -17.752  1.00  0.00      BSYN  
ATOM    443    C VAL    49      13.574 -83.507 -20.243  1.00  0.00      BSYN  
ATOM    444    O VAL    49      13.741 -83.261 -21.435  1.00  0.00      BSYN  
ATOM    445    N GLN    50      13.422 -84.739 -19.836  1.00  0.00      BSYN  
ATOM    446    H GLN    50      14.012 -84.963 -19.086  1.00  0.00      BSYN  
ATOM    447   CA GLN    50      12.693 -85.705 -20.736  1.00  0.00      BSYN  
ATOM    448   CB GLN    50      13.322 -87.072 -20.599  1.00  0.00      BSYN  
ATOM    449   CG GLN    50      14.506 -87.385 -21.496  1.00  0.00      BSYN  
ATOM    450   CD GLN    50      15.784 -86.456 -21.337  1.00  0.00      BSYN  
ATOM    451  OE1 GLN    50      16.746 -86.724 -20.672  1.00  0.00      BSYN  
ATOM    452  NE2 GLN    50      15.825 -85.303 -21.973  1.00  0.00      BSYN  
ATOM    453 HE21 GLN    50      15.076 -85.038 -22.546  1.00  0.00      BSYN  
ATOM    454 HE22 GLN    50      16.667 -84.806 -21.896  1.00  0.00      BSYN  
ATOM    455    C GLN    50      11.185 -85.727 -20.393  1.00  0.00      BSYN  
ATOM    456    O GLN    50      10.840 -86.274 -19.370  1.00  0.00      BSYN  
ATOM    457    N GLY    51      10.239 -85.223 -21.140  1.00  0.00      BSYN  
ATOM    458    H GLY    51       9.357 -85.496 -20.812  1.00  0.00      BSYN  
ATOM    459   CA GLY    51      10.442 -84.472 -22.371  1.00  0.00      BSYN  
ATOM    460    C GLY    51       9.286 -84.630 -23.379  1.00  0.00      BSYN  
ATOM    461    O GLY    51       8.491 -85.632 -23.380  1.00  0.00      BSYN  
ATOM    462    N VAL    52       9.349 -83.726 -24.331  1.00  0.00      BSYN  
ATOM    463    H VAL    52      10.137 -83.148 -24.405  1.00  0.00      BSYN  
ATOM    464   CA VAL    52       8.411 -83.620 -25.404  1.00  0.00      BSYN  
ATOM    465   CB VAL    52       7.655 -82.276 -25.245  1.00  0.00      BSYN  
ATOM    466  CG1 VAL    52       8.494 -80.989 -25.170  1.00  0.00      BSYN  
ATOM    467  CG2 VAL    52       6.475 -82.216 -26.339  1.00  0.00      BSYN  
ATOM    468    C VAL    52       9.083 -83.598 -26.796  1.00  0.00      BSYN  
ATOM    469    O VAL    52       8.382 -84.018 -27.690  1.00  0.00      BSYN  
ATOM    470    N ALA    53      10.253 -83.008 -26.972  1.00  0.00      BSYN  
ATOM    471    H ALA    53      10.612 -82.532 -26.194  1.00  0.00      BSYN  
ATOM    472   CA ALA    53      10.813 -82.777 -28.261  1.00  0.00      BSYN  
ATOM    473   CB ALA    53      10.972 -81.284 -28.493  1.00  0.00      BSYN  
ATOM    474    C ALA    53      12.229 -83.326 -28.277  1.00  0.00      BSYN  
ATOM    475    O ALA    53      13.283 -82.674 -27.996  1.00  0.00      BSYN  
ATOM    476    N SER    54      12.112 -84.591 -28.676  1.00  0.00      BSYN  
ATOM    477    H SER    54      11.273 -85.023 -28.941  1.00  0.00      BSYN  
ATOM    478   CA SER    54      13.260 -85.504 -28.697  1.00  0.00      BSYN  
ATOM    479   CB SER    54      12.668 -86.804 -28.220  1.00  0.00      BSYN  
ATOM    480   OG SER    54      12.297 -86.770 -26.831  1.00  0.00      BSYN  
ATOM    481   HG SER    54      11.528 -86.227 -26.642  1.00  0.00      BSYN  
ATOM    482    C SER    54      13.844 -85.691 -30.113  1.00  0.00      BSYN  
ATOM    483    O SER    54      13.729 -86.719 -30.726  1.00  0.00      BSYN  
ATOM    484    N VAL    55      14.531 -84.617 -30.684  1.00  0.00      BSYN  
ATOM    485    H VAL    55      14.707 -83.810 -30.155  1.00  0.00      BSYN  
ATOM    486   CA VAL    55      14.969 -84.365 -32.002  1.00  0.00      BSYN  
ATOM    487   CB VAL    55      15.138 -82.811 -32.225  1.00  0.00      BSYN  
ATOM    488  CG1 VAL    55      14.166 -81.987 -31.497  1.00  0.00      BSYN  
ATOM    489  CG2 VAL    55      16.490 -82.347 -31.698  1.00  0.00      BSYN  
ATOM    490    C VAL    55      16.050 -85.267 -32.543  1.00  0.00      BSYN  
ATOM    491    O VAL    55      16.067 -85.666 -33.665  1.00  0.00      BSYN  
ATOM    492    N ALA    56      16.833 -85.855 -31.634  1.00  0.00      BSYN  
ATOM    493    H ALA    56      16.912 -85.335 -30.807  1.00  0.00      BSYN  
ATOM    494   CA ALA    56      17.659 -87.013 -31.991  1.00  0.00      BSYN  
ATOM    495   CB ALA    56      19.045 -86.658 -31.538  1.00  0.00      BSYN  
ATOM    496    C ALA    56      17.356 -88.274 -31.126  1.00  0.00      BSYN  
ATOM    497    O ALA    56      16.488 -88.265 -30.254  1.00  0.00      BSYN  
ATOM    498    N GLU    57      18.066 -89.320 -31.452  1.00  0.00      BSYN  
ATOM    499    H GLU    57      18.929 -89.187 -31.896  1.00  0.00      BSYN  
ATOM    500   CA GLU    57      17.718 -90.666 -31.005  1.00  0.00      BSYN  
ATOM    501   CB GLU    57      17.924 -91.555 -32.185  1.00  0.00      BSYN  
ATOM    502   CG GLU    57      17.263 -91.156 -33.542  1.00  0.00      BSYN  
ATOM    503   CD GLU    57      17.182 -92.211 -34.636  1.00  0.00      BSYN  
ATOM    504  OE1 GLU    57      18.037 -92.236 -35.481  1.00  0.00      BSYN  
ATOM    505  OE2 GLU    57      16.212 -93.000 -34.568  1.00  0.00      BSYN  
ATOM    506    C GLU    57      18.454 -91.239 -29.788  1.00  0.00      BSYN  
ATOM    507    O GLU    57      19.295 -90.627 -29.156  1.00  0.00      BSYN  
ATOM    508    N LYS    58      18.183 -92.487 -29.353  1.00  0.00      BSYN  
ATOM    509    H LYS    58      17.340 -92.842 -29.705  1.00  0.00      BSYN  
ATOM    510   CA LYS    58      19.099 -93.182 -28.396  1.00  0.00      BSYN  
ATOM    511   CB LYS    58      18.407 -93.622 -27.090  1.00  0.00      BSYN  
ATOM    512   CG LYS    58      17.821 -92.378 -26.177  1.00  0.00      BSYN  
ATOM    513   CD LYS    58      17.222 -92.882 -24.920  1.00  0.00      BSYN  
ATOM    514   CE LYS    58      16.465 -91.912 -24.194  1.00  0.00      BSYN  
ATOM    515   NZ LYS    58      16.541 -92.535 -22.906  1.00  0.00      BSYN  
ATOM    516  HZ1 LYS    58      15.996 -93.409 -22.758  1.00  0.00      BSYN  
ATOM    517  HZ2 LYS    58      17.553 -92.663 -22.704  1.00  0.00      BSYN  
ATOM    518  HZ3 LYS    58      16.189 -91.743 -22.331  1.00  0.00      BSYN  
ATOM    519    C LYS    58      19.354 -94.488 -29.117  1.00  0.00      BSYN  
ATOM    520    O LYS    58      18.450 -95.082 -29.611  1.00  0.00      BSYN  
ATOM    521    N THR    59      20.635 -94.944 -29.294  1.00  0.00      BSYN  
ATOM    522    H THR    59      20.683 -95.715 -29.897  1.00  0.00      BSYN  
ATOM    523   CA THR    59      21.810 -94.321 -28.799  1.00  0.00      BSYN  
ATOM    524   CB THR    59      23.056 -95.210 -28.869  1.00  0.00      BSYN  
ATOM    525  OG1 THR    59      22.698 -96.283 -29.719  1.00  0.00      BSYN  
ATOM    526  HG1 THR    59      23.272 -97.034 -29.887  1.00  0.00      BSYN  
ATOM    527  CG2 THR    59      23.354 -95.729 -27.426  1.00  0.00      BSYN  
ATOM    528    C THR    59      22.227 -92.963 -29.488  1.00  0.00      BSYN  
ATOM    529    O THR    59      22.854 -92.180 -28.698  1.00  0.00      BSYN  
ATOM    530    N LYS    60      21.798 -92.654 -30.672  1.00  0.00      BSYN  
ATOM    531    H LYS    60      20.887 -92.864 -30.964  1.00  0.00      BSYN  
ATOM    532   CA LYS    60      22.392 -91.699 -31.503  1.00  0.00      BSYN  
ATOM    533   CB LYS    60      22.092 -92.077 -32.991  1.00  0.00      BSYN  
ATOM    534   CG LYS    60      22.993 -91.525 -34.115  1.00  0.00      BSYN  
ATOM    535   CD LYS    60      24.353 -92.236 -34.202  1.00  0.00      BSYN  
ATOM    536   CE LYS    60      25.082 -91.613 -35.509  1.00  0.00      BSYN  
ATOM    537   NZ LYS    60      24.404 -91.830 -36.759  1.00  0.00      BSYN  
ATOM    538  HZ1 LYS    60      24.759 -91.112 -37.422  1.00  0.00      BSYN  
ATOM    539  HZ2 LYS    60      24.441 -92.848 -36.966  1.00  0.00      BSYN  
ATOM    540  HZ3 LYS    60      23.376 -91.684 -36.688  1.00  0.00      BSYN  
ATOM    541    C LYS    60      22.042 -90.289 -31.217  1.00  0.00      BSYN  
ATOM    542    O LYS    60      20.916 -89.752 -31.544  1.00  0.00      BSYN  
ATOM    543    N GLU    61      23.043 -89.677 -30.539  1.00  0.00      BSYN  
ATOM    544    H GLU    61      23.978 -89.934 -30.682  1.00  0.00      BSYN  
ATOM    545   CA GLU    61      22.790 -88.425 -29.880  1.00  0.00      BSYN  
ATOM    546   CB GLU    61      22.949 -88.523 -28.277  1.00  0.00      BSYN  
ATOM    547   CG GLU    61      21.619 -87.773 -27.884  1.00  0.00      BSYN  
ATOM    548   CD GLU    61      21.315 -87.203 -26.428  1.00  0.00      BSYN  
ATOM    549  OE1 GLU    61      20.431 -86.396 -26.237  1.00  0.00      BSYN  
ATOM    550  OE2 GLU    61      22.023 -87.625 -25.476  1.00  0.00      BSYN  
ATOM    551    C GLU    61      23.792 -87.471 -30.413  1.00  0.00      BSYN  
ATOM    552    O GLU    61      24.966 -87.745 -30.436  1.00  0.00      BSYN  
ATOM    553    N GLN    62      23.240 -86.357 -30.878  1.00  0.00      BSYN  
ATOM    554    H GLN    62      22.262 -86.383 -30.830  1.00  0.00      BSYN  
ATOM    555   CA GLN    62      24.061 -85.220 -31.288  1.00  0.00      BSYN  
ATOM    556   CB GLN    62      23.372 -85.008 -32.663  1.00  0.00      BSYN  
ATOM    557   CG GLN    62      24.368 -84.607 -33.767  1.00  0.00      BSYN  
ATOM    558   CD GLN    62      23.715 -84.220 -35.061  1.00  0.00      BSYN  
ATOM    559  OE1 GLN    62      22.647 -84.590 -35.555  1.00  0.00      BSYN  
ATOM    560  NE2 GLN    62      24.360 -83.410 -35.893  1.00  0.00      BSYN  
ATOM    561 HE21 GLN    62      25.313 -83.243 -35.735  1.00  0.00      BSYN  
ATOM    562 HE22 GLN    62      23.766 -82.870 -36.456  1.00  0.00      BSYN  
ATOM    563    C GLN    62      24.273 -83.936 -30.512  1.00  0.00      BSYN  
ATOM    564    O GLN    62      24.485 -82.819 -31.133  1.00  0.00      BSYN  
ATOM    565    N ALA    63      24.057 -84.003 -29.192  1.00  0.00      BSYN  
ATOM    566    H ALA    63      23.559 -84.794 -28.898  1.00  0.00      BSYN  
ATOM    567   CA ALA    63      24.471 -82.988 -28.167  1.00  0.00      BSYN  
ATOM    568   CB ALA    63      23.474 -81.789 -28.104  1.00  0.00      BSYN  
ATOM    569    C ALA    63      24.712 -83.593 -26.739  1.00  0.00      BSYN  
ATOM    570    O ALA    63      23.785 -84.444 -26.383  1.00  0.00      BSYN  
ATOM    571    N SER    64      25.599 -83.015 -25.904  1.00  0.00      BSYN  
ATOM    572    H SER    64      26.011 -82.135 -26.032  1.00  0.00      BSYN  
ATOM    573   CA SER    64      26.027 -83.650 -24.710  1.00  0.00      BSYN  
ATOM    574   CB SER    64      26.770 -84.989 -24.798  1.00  0.00      BSYN  
ATOM    575   OG SER    64      25.724 -85.985 -24.543  1.00  0.00      BSYN  
ATOM    576   HG SER    64      24.991 -85.886 -25.156  1.00  0.00      BSYN  
ATOM    577    C SER    64      26.989 -82.790 -24.019  1.00  0.00      BSYN  
ATOM    578    O SER    64      27.787 -82.108 -24.648  1.00  0.00      BSYN  
ATOM    579    N HIS    65      26.858 -82.688 -22.703  1.00  0.00      BSYN  
ATOM    580    H HIS    65      26.274 -83.246 -22.149  1.00  0.00      BSYN  
ATOM    581   CA HIS    65      27.909 -82.053 -21.936  1.00  0.00      BSYN  
ATOM    582   CB HIS    65      27.560 -82.069 -20.467  1.00  0.00      BSYN  
ATOM    583   CG HIS    65      26.446 -81.098 -20.096  1.00  0.00      BSYN  
ATOM    584  ND1 HIS    65      26.201 -80.645 -18.933  1.00  0.00      BSYN  
ATOM    585  HD1 HIS    65      26.708 -80.847 -18.119  1.00  0.00      BSYN  
ATOM    586  CD2 HIS    65      25.448 -80.690 -20.915  1.00  0.00      BSYN  
ATOM    587  NE2 HIS    65      24.562 -80.053 -20.118  1.00  0.00      BSYN  
ATOM    588  CE1 HIS    65      25.067 -80.076 -18.909  1.00  0.00      BSYN  
ATOM    589    C HIS    65      29.280 -82.756 -22.079  1.00  0.00      BSYN  
ATOM    590    O HIS    65      29.219 -83.960 -22.057  1.00  0.00      BSYN  
ATOM    591    N LEU    66      30.373 -82.001 -22.141  1.00  0.00      BSYN  
ATOM    592    H LEU    66      31.269 -82.396 -22.150  1.00  0.00      BSYN  
ATOM    593   CA LEU    66      30.250 -80.580 -22.368  1.00  0.00      BSYN  
ATOM    594   CB LEU    66      31.393 -79.814 -21.714  1.00  0.00      BSYN  
ATOM    595   CG LEU    66      31.114 -78.402 -21.431  1.00  0.00      BSYN  
ATOM    596  CD1 LEU    66      29.719 -78.039 -21.014  1.00  0.00      BSYN  
ATOM    597  CD2 LEU    66      32.143 -77.874 -20.498  1.00  0.00      BSYN  
ATOM    598    C LEU    66      30.141 -80.146 -23.838  1.00  0.00      BSYN  
ATOM    599    O LEU    66      30.868 -80.658 -24.736  1.00  0.00      BSYN  
ATOM    600    N GLY    67      29.312 -79.068 -24.222  1.00  0.00      BSYN  
ATOM    601    H GLY    67      28.954 -78.427 -23.573  1.00  0.00      BSYN  
ATOM    602   CA GLY    67      29.285 -78.416 -25.560  1.00  0.00      BSYN  
ATOM    603    C GLY    67      28.954 -76.937 -25.469  1.00  0.00      BSYN  
ATOM    604    O GLY    67      28.469 -76.487 -24.410  1.00  0.00      BSYN  
ATOM    605    N GLY    68      29.092 -76.278 -26.653  1.00  0.00      BSYN  
ATOM    606    H GLY    68      28.673 -75.394 -26.712  1.00  0.00      BSYN  
ATOM    607   CA GLY    68      29.708 -76.939 -27.807  1.00  0.00      BSYN  
ATOM    608    C GLY    68      30.174 -75.819 -28.713  1.00  0.00      BSYN  
ATOM    609    O GLY    68      30.157 -74.613 -28.479  1.00  0.00      BSYN  
ATOM    610    N ALA    69      30.850 -76.360 -29.779  1.00  0.00      BSYN  
ATOM    611    H ALA    69      31.242 -77.252 -29.670  1.00  0.00      BSYN  
ATOM    612   CA ALA    69      31.203 -75.573 -30.907  1.00  0.00      BSYN  
ATOM    613   CB ALA    69      32.708 -75.361 -31.004  1.00  0.00      BSYN  
ATOM    614    C ALA    69      30.871 -76.079 -32.294  1.00  0.00      BSYN  
ATOM    615    O ALA    69      30.563 -75.226 -33.114  1.00  0.00      BSYN  
ATOM    616    N VAL    70      30.815 -77.395 -32.618  1.00  0.00      BSYN  
ATOM    617    H VAL    70      31.106 -78.059 -31.958  1.00  0.00      BSYN  
ATOM    618   CA VAL    70      30.258 -77.699 -33.902  1.00  0.00      BSYN  
ATOM    619   CB VAL    70      31.115 -78.806 -34.532  1.00  0.00      BSYN  
ATOM    620  CG1 VAL    70      32.588 -78.328 -34.727  1.00  0.00      BSYN  
ATOM    621  CG2 VAL    70      31.097 -80.026 -33.714  1.00  0.00      BSYN  
ATOM    622    C VAL    70      28.741 -78.047 -33.930  1.00  0.00      BSYN  
ATOM    623    O VAL    70      28.083 -78.353 -34.923  1.00  0.00      BSYN  
ATOM    624    N PHE    71      28.200 -77.938 -32.689  1.00  0.00      BSYN  
ATOM    625    H PHE    71      28.807 -77.366 -32.175  1.00  0.00      BSYN  
ATOM    626   CA PHE    71      26.812 -78.268 -32.371  1.00  0.00      BSYN  
ATOM    627   CB PHE    71      26.859 -79.055 -31.067  1.00  0.00      BSYN  
ATOM    628   CG PHE    71      27.713 -80.304 -31.090  1.00  0.00      BSYN  
ATOM    629  CD1 PHE    71      28.693 -80.672 -30.284  1.00  0.00      BSYN  
ATOM    630  CD2 PHE    71      27.446 -81.099 -32.179  1.00  0.00      BSYN  
ATOM    631  CE1 PHE    71      29.385 -81.917 -30.451  1.00  0.00      BSYN  
ATOM    632  CE2 PHE    71      28.145 -82.239 -32.293  1.00  0.00      BSYN  
ATOM    633   CZ PHE    71      29.097 -82.682 -31.432  1.00  0.00      BSYN  
ATOM    634    C PHE    71      26.045 -77.033 -32.175  1.00  0.00      BSYN  
ATOM    635    O PHE    71      24.877 -77.009 -31.712  1.00  0.00      BSYN  
ATOM    636    N SER    72      26.724 -75.822 -32.559  1.00  0.00      BSYN  
ATOM    637    H SER    72      27.591 -75.796 -33.016  1.00  0.00      BSYN  
ATOM    638   CA SER    72      26.061 -74.625 -32.688  1.00  0.00      BSYN  
ATOM    639   CB SER    72      26.986 -73.449 -32.654  1.00  0.00      BSYN  
ATOM    640   OG SER    72      27.214 -73.197 -31.315  1.00  0.00      BSYN  
ATOM    641   HG SER    72      27.439 -72.274 -31.180  1.00  0.00      BSYN  
ATOM    642    C SER    72      25.294 -74.661 -33.955  1.00  0.00      BSYN  
ATOM    643    O SER    72      25.673 -74.875 -35.147  1.00  0.00      BSYN  
ATOM    644    N GLY    73      24.010 -74.526 -33.703  1.00  0.00      BSYN  
ATOM    645    H GLY    73      23.701 -74.779 -32.808  1.00  0.00      BSYN  
ATOM    646   CA GLY    73      23.109 -74.072 -34.735  1.00  0.00      BSYN  
ATOM    647    C GLY    73      22.441 -72.800 -34.354  1.00  0.00      BSYN  
ATOM    648    O GLY    73      22.500 -71.761 -35.142  1.00  0.00      BSYN  
ATOM    649    N ALA    74      21.839 -72.852 -33.174  1.00  0.00      BSYN  
ATOM    650    H ALA    74      21.514 -73.751 -32.959  1.00  0.00      BSYN  
ATOM    651   CA ALA    74      21.413 -71.701 -32.349  1.00  0.00      BSYN  
ATOM    652   CB ALA    74      21.133 -72.275 -30.965  1.00  0.00      BSYN  
ATOM    653    C ALA    74      22.316 -70.503 -32.156  1.00  0.00      BSYN  
ATOM    654    O ALA    74      23.152 -70.532 -31.288  1.00  0.00      BSYN  
ATOM    655    N GLY    75      22.290 -69.322 -32.724  1.00  0.00      BSYN  
ATOM    656    H GLY    75      22.860 -68.609 -32.369  1.00  0.00      BSYN  
ATOM    657   CA GLY    75      21.306 -69.017 -33.806  1.00  0.00      BSYN  
ATOM    658    C GLY    75      20.750 -67.715 -33.356  1.00  0.00      BSYN  
ATOM    659    O GLY    75      21.527 -66.816 -32.903  1.00  0.00      BSYN  
ATOM    660    N ASN    76      19.468 -67.529 -33.644  1.00  0.00      BSYN  
ATOM    661    H ASN    76      18.921 -68.234 -34.050  1.00  0.00      BSYN  
ATOM    662   CA ASN    76      18.855 -66.269 -33.354  1.00  0.00      BSYN  
ATOM    663   CB ASN    76      17.619 -66.020 -34.305  1.00  0.00      BSYN  
ATOM    664   CG ASN    76      16.794 -67.328 -34.194  1.00  0.00      BSYN  
ATOM    665  OD1 ASN    76      15.858 -67.445 -33.394  1.00  0.00      BSYN  
ATOM    666  ND2 ASN    76      16.967 -68.191 -35.154  1.00  0.00      BSYN  
ATOM    667 HD21 ASN    76      16.252 -68.856 -35.064  1.00  0.00      BSYN  
ATOM    668 HD22 ASN    76      17.676 -68.150 -35.829  1.00  0.00      BSYN  
ATOM    669    C ASN    76      18.370 -66.295 -31.854  1.00  0.00      BSYN  
ATOM    670    O ASN    76      18.158 -67.376 -31.210  1.00  0.00      BSYN  
ATOM    671    N ILE    77      18.103 -65.057 -31.322  1.00  0.00      BSYN  
ATOM    672    H ILE    77      18.211 -64.318 -31.956  1.00  0.00      BSYN  
ATOM    673   CA ILE    77      17.384 -64.667 -30.178  1.00  0.00      BSYN  
ATOM    674   CB ILE    77      18.186 -63.794 -29.151  1.00  0.00      BSYN  
ATOM    675  CG2 ILE    77      18.611 -64.802 -28.030  1.00  0.00      BSYN  
ATOM    676  CG1 ILE    77      19.216 -62.757 -29.628  1.00  0.00      BSYN  
ATOM    677   CD ILE    77      19.824 -61.934 -28.453  1.00  0.00      BSYN  
ATOM    678    C ILE    77      16.115 -63.891 -30.459  1.00  0.00      BSYN  
ATOM    679    O ILE    77      15.904 -63.428 -31.598  1.00  0.00      BSYN  
ATOM    680    N ALA    78      15.167 -63.552 -29.473  1.00  0.00      BSYN  
ATOM    681    H ALA    78      15.280 -63.842 -28.544  1.00  0.00      BSYN  
ATOM    682   CA ALA    78      13.874 -62.978 -29.661  1.00  0.00      BSYN  
ATOM    683   CB ALA    78      13.032 -64.049 -30.396  1.00  0.00      BSYN  
ATOM    684    C ALA    78      13.091 -62.559 -28.400  1.00  0.00      BSYN  
ATOM    685    O ALA    78      13.688 -62.662 -27.333  1.00  0.00      BSYN  
ATOM    686    N ALA    79      11.866 -62.146 -28.577  1.00  0.00      BSYN  
ATOM    687    H ALA    79      11.580 -62.012 -29.505  1.00  0.00      BSYN  
ATOM    688   CA ALA    79      11.011 -61.554 -27.597  1.00  0.00      BSYN  
ATOM    689   CB ALA    79       9.959 -60.699 -28.228  1.00  0.00      BSYN  
ATOM    690    C ALA    79      10.399 -62.505 -26.586  1.00  0.00      BSYN  
ATOM    691    O ALA    79      10.612 -63.767 -26.580  1.00  0.00      BSYN  
ATOM    692    N ALA    80       9.505 -62.031 -25.788  1.00  0.00      BSYN  
ATOM    693    H ALA    80       9.053 -61.166 -25.875  1.00  0.00      BSYN  
ATOM    694   CA ALA    80       9.085 -62.814 -24.615  1.00  0.00      BSYN  
ATOM    695   CB ALA    80       8.868 -61.831 -23.550  1.00  0.00      BSYN  
ATOM    696    C ALA    80       7.892 -63.699 -24.743  1.00  0.00      BSYN  
ATOM    697    O ALA    80       6.765 -63.225 -24.626  1.00  0.00      BSYN  
ATOM    698    N THR    81       8.124 -64.921 -25.252  1.00  0.00      BSYN  
ATOM    699    H THR    81       9.047 -65.232 -25.150  1.00  0.00      BSYN  
ATOM    700   CA THR    81       7.025 -65.746 -25.689  1.00  0.00      BSYN  
ATOM    701   CB THR    81       7.264 -66.334 -27.095  1.00  0.00      BSYN  
ATOM    702  OG1 THR    81       8.649 -66.779 -27.153  1.00  0.00      BSYN  
ATOM    703  HG1 THR    81       8.780 -67.303 -26.360  1.00  0.00      BSYN  
ATOM    704  CG2 THR    81       7.271 -65.148 -28.162  1.00  0.00      BSYN  
ATOM    705    C THR    81       7.012 -66.809 -24.704  1.00  0.00      BSYN  
ATOM    706    O THR    81       7.773 -67.797 -24.739  1.00  0.00      BSYN  
ATOM    707    N GLY    82       6.234 -66.385 -23.677  1.00  0.00      BSYN  
ATOM    708    H GLY    82       5.715 -65.553 -23.689  1.00  0.00      BSYN  
ATOM    709   CA GLY    82       6.315 -67.126 -22.410  1.00  0.00      BSYN  
ATOM    710    C GLY    82       7.120 -66.229 -21.401  1.00  0.00      BSYN  
ATOM    711    O GLY    82       8.296 -65.967 -21.787  1.00  0.00      BSYN  
ATOM    712    N LEU    83       6.743 -65.905 -20.151  1.00  0.00      BSYN  
ATOM    713    H LEU    83       7.274 -65.325 -19.566  1.00  0.00      BSYN  
ATOM    714   CA LEU    83       5.479 -66.376 -19.603  1.00  0.00      BSYN  
ATOM    715   CB LEU    83       5.414 -66.324 -18.183  1.00  0.00      BSYN  
ATOM    716   CG LEU    83       6.013 -67.159 -17.130  1.00  0.00      BSYN  
ATOM    717  CD1 LEU    83       5.890 -66.602 -15.706  1.00  0.00      BSYN  
ATOM    718  CD2 LEU    83       5.581 -68.478 -17.411  1.00  0.00      BSYN  
ATOM    719    C LEU    83       4.382 -65.437 -20.157  1.00  0.00      BSYN  
ATOM    720    O LEU    83       4.477 -64.272 -20.329  1.00  0.00      BSYN  
ATOM    721    N VAL    84       3.290 -66.095 -20.567  1.00  0.00      BSYN  
ATOM    722    H VAL    84       3.384 -67.024 -20.866  1.00  0.00      BSYN  
ATOM    723   CA VAL    84       1.986 -65.475 -20.891  1.00  0.00      BSYN  
ATOM    724   CB VAL    84       1.451 -65.811 -22.344  1.00  0.00      BSYN  
ATOM    725  CG1 VAL    84       2.366 -65.299 -23.463  1.00  0.00      BSYN  
ATOM    726  CG2 VAL    84       1.229 -67.287 -22.475  1.00  0.00      BSYN  
ATOM    727    C VAL    84       0.914 -65.679 -19.819  1.00  0.00      BSYN  
ATOM    728    O VAL    84       0.884 -66.819 -19.317  1.00  0.00      BSYN  
ATOM    729    N LYS    85       0.003 -64.840 -19.319  1.00  0.00      BSYN  
ATOM    730    H LYS    85      -0.881 -65.160 -19.044  1.00  0.00      BSYN  
ATOM    731   CA LYS    85       0.091 -63.478 -19.317  1.00  0.00      BSYN  
ATOM    732   CB LYS    85      -1.203 -62.878 -19.861  1.00  0.00      BSYN  
ATOM    733   CG LYS    85      -0.766 -61.657 -20.743  1.00  0.00      BSYN  
ATOM    734   CD LYS    85       0.194 -62.026 -21.883  1.00  0.00      BSYN  
ATOM    735   CE LYS    85       0.631 -60.715 -22.661  1.00  0.00      BSYN  
ATOM    736   NZ LYS    85       1.264 -59.727 -21.743  1.00  0.00      BSYN  
ATOM    737  HZ1 LYS    85       0.796 -59.270 -20.934  1.00  0.00      BSYN  
ATOM    738  HZ2 LYS    85       2.128 -60.184 -21.388  1.00  0.00      BSYN  
ATOM    739  HZ3 LYS    85       1.490 -58.958 -22.406  1.00  0.00      BSYN  
ATOM    740    C LYS    85       0.489 -62.905 -17.949  1.00  0.00      BSYN  
ATOM    741    O LYS    85       1.519 -62.144 -17.927  1.00  0.00      BSYN  
ATOM    742    N ARG    86      -0.157 -63.061 -16.851  1.00  0.00      BSYN  
ATOM    743    H ARG    86       0.245 -62.491 -16.163  1.00  0.00      BSYN  
ATOM    744   CA ARG    86      -1.269 -63.888 -16.522  1.00  0.00      BSYN  
ATOM    745   CB ARG    86      -0.764 -65.259 -16.042  1.00  0.00      BSYN  
ATOM    746   CG ARG    86       0.208 -65.590 -14.854  1.00  0.00      BSYN  
ATOM    747   CD ARG    86       0.348 -67.076 -14.849  1.00  0.00      BSYN  
ATOM    748   NE ARG    86      -0.669 -67.698 -14.132  1.00  0.00      BSYN  
ATOM    749   HE ARG    86      -1.123 -67.262 -13.380  1.00  0.00      BSYN  
ATOM    750   CZ ARG    86      -0.860 -68.962 -14.335  1.00  0.00      BSYN  
ATOM    751  NH1 ARG    86      -1.901 -69.540 -13.777  1.00  0.00      BSYN  
ATOM    752 HH11 ARG    86      -2.011 -70.532 -13.841  1.00  0.00      BSYN  
ATOM    753 HH12 ARG    86      -2.610 -68.994 -13.330  1.00  0.00      BSYN  
ATOM    754  NH2 ARG    86       0.058 -69.786 -14.866  1.00  0.00      BSYN  
ATOM    755 HH21 ARG    86      -0.041 -70.752 -15.103  1.00  0.00      BSYN  
ATOM    756 HH22 ARG    86       0.881 -69.254 -15.066  1.00  0.00      BSYN  
ATOM    757    C ARG    86      -2.310 -63.262 -15.673  1.00  0.00      BSYN  
ATOM    758    O ARG    86      -1.971 -62.657 -14.677  1.00  0.00      BSYN  
ATOM    759    N GLU    87      -3.629 -63.433 -16.168  1.00  0.00      BSYN  
ATOM    760    H GLU    87      -3.861 -63.711 -17.079  1.00  0.00      BSYN  
ATOM    761   CA GLU    87      -4.806 -62.897 -15.402  1.00  0.00      BSYN  
ATOM    762   CB GLU    87      -5.622 -61.745 -16.136  1.00  0.00      BSYN  
ATOM    763   CG GLU    87      -4.779 -60.459 -16.171  1.00  0.00      BSYN  
ATOM    764   CD GLU    87      -4.019 -60.139 -17.493  1.00  0.00      BSYN  
ATOM    765  OE1 GLU    87      -3.005 -59.460 -17.439  1.00  0.00      BSYN  
ATOM    766  OE2 GLU    87      -4.371 -60.719 -18.550  1.00  0.00      BSYN  
ATOM    767    C GLU    87      -5.591 -63.973 -14.667  1.00  0.00      BSYN  
ATOM    768    O GLU    87      -6.368 -64.763 -15.239  1.00  0.00      BSYN  
ATOM    769    N GLU    88      -5.545 -63.925 -13.356  1.00  0.00      BSYN  
ATOM    770    H GLU    88      -4.690 -63.551 -13.056  1.00  0.00      BSYN  
ATOM    771   CA GLU    88      -6.562 -64.590 -12.534  1.00  0.00      BSYN  
ATOM    772   CB GLU    88      -5.939 -65.559 -11.522  1.00  0.00      BSYN  
ATOM    773   CG GLU    88      -5.611 -67.014 -12.177  1.00  0.00      BSYN  
ATOM    774   CD GLU    88      -4.148 -67.157 -12.626  1.00  0.00      BSYN  
ATOM    775  OE1 GLU    88      -3.767 -67.049 -13.871  1.00  0.00      BSYN  
ATOM    776  OE2 GLU    88      -3.352 -67.434 -11.725  1.00  0.00      BSYN  
ATOM    777    C GLU    88      -7.395 -63.622 -11.703  1.00  0.00      BSYN  
ATOM    778    O GLU    88      -7.105 -63.380 -10.486  1.00  0.00      BSYN  
ATOM    779    N PHE    89      -8.278 -62.875 -12.369  1.00  0.00      BSYN  
ATOM    780    H PHE    89      -8.338 -62.948 -13.345  1.00  0.00      BSYN  
ATOM    781   CA PHE    89      -9.054 -61.975 -11.625  1.00  0.00      BSYN  
ATOM    782   CB PHE    89      -9.485 -60.798 -12.494  1.00  0.00      BSYN  
ATOM    783   CG PHE    89      -8.585 -59.646 -12.555  1.00  0.00      BSYN  
ATOM    784  CD1 PHE    89      -9.160 -58.440 -12.326  1.00  0.00      BSYN  
ATOM    785  CD2 PHE    89      -7.300 -59.707 -12.992  1.00  0.00      BSYN  
ATOM    786  CE1 PHE    89      -8.400 -57.291 -12.536  1.00  0.00      BSYN  
ATOM    787  CE2 PHE    89      -6.516 -58.588 -13.148  1.00  0.00      BSYN  
ATOM    788   CZ PHE    89      -7.098 -57.341 -12.887  1.00  0.00      BSYN  
ATOM    789    C PHE    89     -10.403 -62.550 -10.935  1.00  0.00      BSYN  
ATOM    790    O PHE    89     -11.178 -63.313 -11.470  1.00  0.00      BSYN  
ATOM    791    N PRO    90     -10.602 -62.138  -9.684  1.00  0.00      BSYN  
ATOM    792   CD PRO    90      -9.648 -61.408  -8.828  1.00  0.00      BSYN  
ATOM    793   CA PRO    90     -11.734 -62.708  -8.914  1.00  0.00      BSYN  
ATOM    794   CB PRO    90     -11.395 -62.094  -7.558  1.00  0.00      BSYN  
ATOM    795   CG PRO    90     -10.514 -60.810  -7.756  1.00  0.00      BSYN  
ATOM    796    C PRO    90     -13.165 -62.559  -9.210  1.00  0.00      BSYN  
ATOM    797    O PRO    90     -13.950 -61.799  -8.535  1.00  0.00      BSYN  
ATOM    798    N THR    91     -13.584 -63.458 -10.085  1.00  0.00      BSYN  
ATOM    799    H THR    91     -12.977 -63.846 -10.749  1.00  0.00      BSYN  
ATOM    800   CA THR    91     -15.037 -63.536 -10.548  1.00  0.00      BSYN  
ATOM    801   CB THR    91     -15.250 -63.993 -11.996  1.00  0.00      BSYN  
ATOM    802  OG1 THR    91     -14.179 -63.504 -12.822  1.00  0.00      BSYN  
ATOM    803  HG1 THR    91     -13.345 -63.515 -12.347  1.00  0.00      BSYN  
ATOM    804  CG2 THR    91     -16.564 -63.535 -12.626  1.00  0.00      BSYN  
ATOM    805    C THR    91     -15.615 -64.485  -9.619  1.00  0.00      BSYN  
ATOM    806    O THR    91     -15.578 -65.703  -9.645  1.00  0.00      BSYN  
ATOM    807    N ASP    92     -16.072 -63.761  -8.574  1.00  0.00      BSYN  
ATOM    808    H ASP    92     -15.907 -62.795  -8.534  1.00  0.00      BSYN  
ATOM    809   CA ASP    92     -16.692 -64.457  -7.447  1.00  0.00      BSYN  
ATOM    810   CB ASP    92     -16.490 -63.550  -6.191  1.00  0.00      BSYN  
ATOM    811   CG ASP    92     -16.662 -64.295  -4.860  1.00  0.00      BSYN  
ATOM    812  OD1 ASP    92     -15.628 -64.576  -4.184  1.00  0.00      BSYN  
ATOM    813  OD2 ASP    92     -17.797 -64.654  -4.532  1.00  0.00      BSYN  
ATOM    814    C ASP    92     -18.133 -65.023  -7.610  1.00  0.00      BSYN  
ATOM    815    O ASP    92     -18.191 -66.228  -7.337  1.00  0.00      BSYN  
ATOM    816    N LEU    93     -19.037 -64.125  -7.979  1.00  0.00      BSYN  
ATOM    817    H LEU    93     -18.797 -63.212  -8.241  1.00  0.00      BSYN  
ATOM    818   CA LEU    93     -20.423 -64.462  -8.117  1.00  0.00      BSYN  
ATOM    819   CB LEU    93     -21.276 -64.411  -6.851  1.00  0.00      BSYN  
ATOM    820   CG LEU    93     -22.101 -65.699  -6.830  1.00  0.00      BSYN  
ATOM    821  CD1 LEU    93     -21.166 -66.924  -6.593  1.00  0.00      BSYN  
ATOM    822  CD2 LEU    93     -23.081 -65.649  -5.699  1.00  0.00      BSYN  
ATOM    823    C LEU    93     -21.090 -63.670  -9.197  1.00  0.00      BSYN  
ATOM    824    O LEU    93     -20.968 -62.386  -9.173  1.00  0.00      BSYN  
ATOM    825    N LYS    94     -21.591 -64.206 -10.298  1.00  0.00      BSYN  
ATOM    826    H LYS    94     -21.642 -63.655 -11.107  1.00  0.00      BSYN  
ATOM    827   CA LYS    94     -21.746 -65.640 -10.458  1.00  0.00      BSYN  
ATOM    828   CB LYS    94     -23.108 -65.978 -10.739  1.00  0.00      BSYN  
ATOM    829   CG LYS    94     -23.837 -65.021 -11.732  1.00  0.00      BSYN  
ATOM    830   CD LYS    94     -25.250 -65.091 -11.584  1.00  0.00      BSYN  
ATOM    831   CE LYS    94     -25.881 -64.458 -12.751  1.00  0.00      BSYN  
ATOM    832   NZ LYS    94     -27.266 -64.565 -12.678  1.00  0.00      BSYN  
ATOM    833  HZ1 LYS    94     -27.685 -64.906 -11.789  1.00  0.00      BSYN  
ATOM    834  HZ2 LYS    94     -27.644 -63.636 -12.952  1.00  0.00      BSYN  
ATOM    835  HZ3 LYS    94     -27.374 -65.244 -13.458  1.00  0.00      BSYN  
ATOM    836    C LYS    94     -20.864 -66.241 -11.470  1.00  0.00      BSYN  
ATOM    837    O LYS    94     -20.749 -65.646 -12.532  1.00  0.00      BSYN  
ATOM    838    N PRO    95     -20.170 -67.372 -11.257  1.00  0.00      BSYN  
ATOM    839   CD PRO    95     -19.715 -67.762  -9.907  1.00  0.00      BSYN  
ATOM    840   CA PRO    95     -19.644 -68.357 -12.270  1.00  0.00      BSYN  
ATOM    841   CB PRO    95     -18.660 -69.232 -11.474  1.00  0.00      BSYN  
ATOM    842   CG PRO    95     -19.191 -69.197  -9.954  1.00  0.00      BSYN  
ATOM    843    C PRO    95     -20.676 -69.295 -13.058  1.00  0.00      BSYN  
ATOM    844    O PRO    95     -21.700 -69.678 -12.543  1.00  0.00      BSYN  
ATOM    845    N GLU    96     -20.199 -69.512 -14.272  1.00  0.00      BSYN  
ATOM    846    H GLU    96     -19.373 -69.104 -14.607  1.00  0.00      BSYN  
ATOM    847   CA GLU    96     -21.058 -70.191 -15.142  1.00  0.00      BSYN  
ATOM    848   CB GLU    96     -21.318 -69.391 -16.420  1.00  0.00      BSYN  
ATOM    849   CG GLU    96     -22.286 -68.195 -16.387  1.00  0.00      BSYN  
ATOM    850   CD GLU    96     -23.592 -68.398 -15.629  1.00  0.00      BSYN  
ATOM    851  OE1 GLU    96     -24.096 -69.542 -15.482  1.00  0.00      BSYN  
ATOM    852  OE2 GLU    96     -24.198 -67.421 -15.173  1.00  0.00      BSYN  
ATOM    853    C GLU    96     -20.385 -71.488 -15.398  1.00  0.00      BSYN  
ATOM    854    O GLU    96     -19.160 -71.451 -15.660  1.00  0.00      BSYN  
ATOM    855    N GLU    97     -21.088 -72.637 -15.370  1.00  0.00      BSYN  
ATOM    856    H GLU    97     -22.061 -72.608 -15.485  1.00  0.00      BSYN  
ATOM    857   CA GLU    97     -20.359 -73.879 -15.690  1.00  0.00      BSYN  
ATOM    858   CB GLU    97     -21.099 -75.329 -15.363  1.00  0.00      BSYN  
ATOM    859   CG GLU    97     -21.211 -75.479 -13.843  1.00  0.00      BSYN  
ATOM    860   CD GLU    97     -22.187 -74.580 -13.103  1.00  0.00      BSYN  
ATOM    861  OE1 GLU    97     -21.915 -74.400 -11.906  1.00  0.00      BSYN  
ATOM    862  OE2 GLU    97     -23.203 -74.122 -13.657  1.00  0.00      BSYN  
ATOM    863    C GLU    97     -19.980 -74.007 -17.095  1.00  0.00      BSYN  
ATOM    864    O GLU    97     -19.001 -74.725 -17.396  1.00  0.00      BSYN  
ATOM    865    N VAL    98     -20.729 -73.460 -18.015  1.00  0.00      BSYN  
ATOM    866    H VAL    98     -21.638 -73.135 -17.845  1.00  0.00      BSYN  
ATOM    867   CA VAL    98     -20.418 -73.391 -19.421  1.00  0.00      BSYN  
ATOM    868   CB VAL    98     -20.759 -74.572 -20.270  1.00  0.00      BSYN  
ATOM    869  CG1 VAL    98     -19.521 -75.522 -20.246  1.00  0.00      BSYN  
ATOM    870  CG2 VAL    98     -22.103 -75.343 -19.859  1.00  0.00      BSYN  
ATOM    871    C VAL    98     -21.205 -72.332 -20.220  1.00  0.00      BSYN  
ATOM    872    O VAL    98     -22.155 -71.785 -19.646  1.00  0.00      BSYN  
ATOM    873    N ALA    99     -20.971 -72.205 -21.484  1.00  0.00      BSYN  
ATOM    874    H ALA    99     -20.268 -72.755 -21.889  1.00  0.00      BSYN  
ATOM    875   CA ALA    99     -21.549 -71.190 -22.353  1.00  0.00      BSYN  
ATOM    876   CB ALA    99     -20.606 -70.072 -22.199  1.00  0.00      BSYN  
ATOM    877    C ALA    99     -21.501 -71.788 -23.778  1.00  0.00      BSYN  
ATOM    878    O ALA    99     -20.435 -71.774 -24.415  1.00  0.00      BSYN  
ATOM    879    N GLN   100     -22.642 -72.093 -24.300  1.00  0.00      BSYN  
ATOM    880    H GLN   100     -23.454 -71.796 -23.838  1.00  0.00      BSYN  
ATOM    881   CA GLN   100     -22.592 -72.643 -25.676  1.00  0.00      BSYN  
ATOM    882   CB GLN   100     -22.369 -74.144 -25.753  1.00  0.00      BSYN  
ATOM    883   CG GLN   100     -23.343 -75.176 -25.197  1.00  0.00      BSYN  
ATOM    884   CD GLN   100     -22.678 -76.447 -24.808  1.00  0.00      BSYN  
ATOM    885  OE1 GLN   100     -22.556 -77.439 -25.493  1.00  0.00      BSYN  
ATOM    886  NE2 GLN   100     -22.044 -76.492 -23.656  1.00  0.00      BSYN  
ATOM    887 HE21 GLN   100     -21.718 -77.307 -23.220  1.00  0.00      BSYN  
ATOM    888 HE22 GLN   100     -21.915 -75.650 -23.172  1.00  0.00      BSYN  
ATOM    889    C GLN   100     -23.822 -72.097 -26.442  1.00  0.00      BSYN  
ATOM    890    O GLN   100     -24.976 -72.061 -25.990  1.00  0.00      BSYN  
ATOM    891    N GLU   101     -23.471 -71.777 -27.734  1.00  0.00      BSYN  
ATOM    892    H GLU   101     -22.597 -71.958 -28.137  1.00  0.00      BSYN  
ATOM    893   CA GLU   101     -24.340 -71.074 -28.628  1.00  0.00      BSYN  
ATOM    894   CB GLU   101     -23.546 -69.842 -29.262  1.00  0.00      BSYN  
ATOM    895   CG GLU   101     -22.279 -70.067 -30.083  1.00  0.00      BSYN  
ATOM    896   CD GLU   101     -21.588 -68.930 -30.849  1.00  0.00      BSYN  
ATOM    897  OE1 GLU   101     -20.725 -69.280 -31.738  1.00  0.00      BSYN  
ATOM    898  OE2 GLU   101     -21.916 -67.773 -30.620  1.00  0.00      BSYN  
ATOM    899    C GLU   101     -25.114 -71.889 -29.745  1.00  0.00      BSYN  
ATOM    900    O GLU   101     -24.993 -73.094 -29.912  1.00  0.00      BSYN  
ATOM    901    N ALA   102     -26.023 -71.185 -30.395  1.00  0.00      BSYN  
ATOM    902    H ALA   102     -25.982 -70.213 -30.514  1.00  0.00      BSYN  
ATOM    903   CA ALA   102     -26.812 -71.814 -31.380  1.00  0.00      BSYN  
ATOM    904   CB ALA   102     -27.804 -70.771 -31.827  1.00  0.00      BSYN  
ATOM    905    C ALA   102     -26.192 -72.369 -32.729  1.00  0.00      BSYN  
ATOM    906    O ALA   102     -25.404 -71.648 -33.328  1.00  0.00      BSYN  
ATOM    907    N ALA   103     -26.720 -73.564 -33.051  1.00  0.00      BSYN  
ATOM    908    H ALA   103     -27.193 -74.085 -32.368  1.00  0.00      BSYN  
ATOM    909   CA ALA   103     -26.534 -74.021 -34.417  1.00  0.00      BSYN  
ATOM    910   CB ALA   103     -26.981 -75.411 -34.335  1.00  0.00      BSYN  
ATOM    911    C ALA   103     -27.454 -73.236 -35.284  1.00  0.00      BSYN  
ATOM    912    O ALA   103     -28.551 -72.953 -34.926  1.00  0.00      BSYN  
ATOM    913    N GLU   104     -27.189 -73.108 -36.551  1.00  0.00      BSYN  
ATOM    914    H GLU   104     -26.342 -73.251 -37.022  1.00  0.00      BSYN  
ATOM    915   CA GLU   104     -28.153 -72.633 -37.499  1.00  0.00      BSYN  
ATOM    916   CB GLU   104     -27.286 -71.950 -38.679  1.00  0.00      BSYN  
ATOM    917   CG GLU   104     -26.397 -72.880 -39.484  1.00  0.00      BSYN  
ATOM    918   CD GLU   104     -26.614 -72.664 -40.944  1.00  0.00      BSYN  
ATOM    919  OE1 GLU   104     -27.499 -73.252 -41.583  1.00  0.00      BSYN  
ATOM    920  OE2 GLU   104     -25.966 -71.785 -41.536  1.00  0.00      BSYN  
ATOM    921    C GLU   104     -29.329 -73.470 -38.004  1.00  0.00      BSYN  
ATOM    922    O GLU   104     -29.393 -73.901 -39.185  1.00  0.00      BSYN  
ATOM    923    N GLU   105     -30.223 -73.661 -37.067  1.00  0.00      BSYN  
ATOM    924    H GLU   105     -30.255 -73.042 -36.308  1.00  0.00      BSYN  
ATOM    925   CA GLU   105     -30.866 -74.950 -37.077  1.00  0.00      BSYN  
ATOM    926   CB GLU   105     -31.922 -75.074 -35.905  1.00  0.00      BSYN  
ATOM    927   CG GLU   105     -31.355 -75.898 -34.706  1.00  0.00      BSYN  
ATOM    928   CD GLU   105     -32.353 -76.759 -33.913  1.00  0.00      BSYN  
ATOM    929  OE1 GLU   105     -32.501 -77.951 -34.299  1.00  0.00      BSYN  
ATOM    930  OE2 GLU   105     -33.038 -76.305 -32.965  1.00  0.00      BSYN  
ATOM    931    C GLU   105     -31.589 -75.465 -38.387  1.00  0.00      BSYN  
ATOM    932    O GLU   105     -32.679 -75.087 -38.910  1.00  0.00      BSYN  
ATOM    933    N PRO   106     -30.794 -76.353 -39.186  1.00  0.00      BSYN  
ATOM    934   CD PRO   106     -29.668 -77.097 -38.629  1.00  0.00      BSYN  
ATOM    935   CA PRO   106     -31.089 -76.939 -40.530  1.00  0.00      BSYN  
ATOM    936   CB PRO   106     -29.913 -77.853 -40.792  1.00  0.00      BSYN  
ATOM    937   CG PRO   106     -28.888 -77.300 -39.861  1.00  0.00      BSYN  
ATOM    938    C PRO   106     -32.418 -77.792 -40.369  1.00  0.00      BSYN  
ATOM    939    O PRO   106     -32.429 -78.850 -39.715  1.00  0.00      BSYN  
ATOM    940    N LEU   107     -33.581 -77.505 -40.961  1.00  0.00      BSYN  
ATOM    941    H LEU   107     -33.721 -76.686 -41.481  1.00  0.00      BSYN  
ATOM    942   CA LEU   107     -34.845 -78.323 -40.771  1.00  0.00      BSYN  
ATOM    943   CB LEU   107     -36.055 -77.466 -40.771  1.00  0.00      BSYN  
ATOM    944   CG LEU   107     -36.014 -76.317 -39.791  1.00  0.00      BSYN  
ATOM    945  CD1 LEU   107     -36.686 -75.196 -40.487  1.00  0.00      BSYN  
ATOM    946  CD2 LEU   107     -36.785 -76.550 -38.550  1.00  0.00      BSYN  
ATOM    947    C LEU   107     -34.921 -79.618 -41.589  1.00  0.00      BSYN  
ATOM    948    O LEU   107     -35.690 -79.613 -42.548  1.00  0.00      BSYN  
ATOM    949    N ILE   108     -34.117 -80.666 -41.235  1.00  0.00      BSYN  
ATOM    950    H ILE   108     -33.491 -80.329 -40.560  1.00  0.00      BSYN  
ATOM    951   CA ILE   108     -34.230 -82.045 -41.765  1.00  0.00      BSYN  
ATOM    952   CB ILE   108     -32.784 -82.647 -41.938  1.00  0.00      BSYN  
ATOM    953  CG2 ILE   108     -31.980 -81.914 -43.058  1.00  0.00      BSYN  
ATOM    954  CG1 ILE   108     -32.162 -82.682 -40.631  1.00  0.00      BSYN  
ATOM    955   CD ILE   108     -30.661 -83.131 -40.632  1.00  0.00      BSYN  
ATOM    956    C ILE   108     -35.290 -82.918 -41.101  1.00  0.00      BSYN  
ATOM    957    O ILE   108     -35.818 -83.984 -41.594  1.00  0.00      BSYN  
ATOM    958    N GLU   109     -35.604 -82.339 -39.882  1.00  0.00      BSYN  
ATOM    959    H GLU   109     -35.464 -81.419 -39.575  1.00  0.00      BSYN  
ATOM    960   CA GLU   109     -36.324 -82.877 -38.754  1.00  0.00      BSYN  
ATOM    961   CB GLU   109     -37.170 -81.873 -38.282  1.00  0.00      BSYN  
ATOM    962   CG GLU   109     -38.122 -82.073 -37.032  1.00  0.00      BSYN  
ATOM    963   CD GLU   109     -39.212 -81.019 -36.992  1.00  0.00      BSYN  
ATOM    964  OE1 GLU   109     -38.928 -80.058 -36.337  1.00  0.00      BSYN  
ATOM    965  OE2 GLU   109     -40.240 -81.297 -37.555  1.00  0.00      BSYN  
ATOM    966    C GLU   109     -37.291 -84.028 -39.106  1.00  0.00      BSYN  
ATOM    967    O GLU   109     -38.078 -83.982 -40.085  1.00  0.00      BSYN  
ATOM    968    N PRO   110     -37.283 -85.047 -38.291  1.00  0.00      BSYN  
ATOM    969   CD PRO   110     -36.197 -85.418 -37.442  1.00  0.00      BSYN  
ATOM    970   CA PRO   110     -38.141 -86.154 -38.416  1.00  0.00      BSYN  
ATOM    971   CB PRO   110     -37.278 -87.363 -38.040  1.00  0.00      BSYN  
ATOM    972   CG PRO   110     -36.674 -86.740 -36.780  1.00  0.00      BSYN  
ATOM    973    C PRO   110     -39.415 -86.272 -37.634  1.00  0.00      BSYN  
ATOM    974    O PRO   110     -39.768 -85.406 -36.859  1.00  0.00      BSYN  
ATOM    975    N LEU   111     -39.944 -87.480 -37.718  1.00  0.00      BSYN  
ATOM    976    H LEU   111     -39.797 -88.051 -38.501  1.00  0.00      BSYN  
ATOM    977   CA LEU   111     -40.956 -88.026 -36.842  1.00  0.00      BSYN  
ATOM    978   CB LEU   111     -42.099 -88.639 -37.787  1.00  0.00      BSYN  
ATOM    979   CG LEU   111     -42.824 -87.778 -38.856  1.00  0.00      BSYN  
ATOM    980  CD1 LEU   111     -43.829 -88.701 -39.682  1.00  0.00      BSYN  
ATOM    981  CD2 LEU   111     -43.340 -86.487 -38.205  1.00  0.00      BSYN  
ATOM    982    C LEU   111     -40.484 -89.089 -35.861  1.00  0.00      BSYN  
ATOM    983    O LEU   111     -39.335 -89.460 -36.005  1.00  0.00      BSYN  
ATOM    984    N MET   112     -41.216 -89.540 -34.777  1.00  0.00      BSYN  
ATOM    985    H MET   112     -42.172 -89.334 -34.709  1.00  0.00      BSYN  
ATOM    986   CA MET   112     -40.533 -90.417 -33.833  1.00  0.00      BSYN  
ATOM    987   CB MET   112     -40.542 -89.907 -32.384  1.00  0.00      BSYN  
ATOM    988   CG MET   112     -40.419 -88.431 -32.085  1.00  0.00      BSYN  
ATOM    989   SD MET   112     -38.816 -87.754 -31.539  1.00  0.00      BSYN  
ATOM    990   CE MET   112     -39.004 -86.684 -32.921  1.00  0.00      BSYN  
ATOM    991    C MET   112     -41.149 -91.755 -33.808  1.00  0.00      BSYN  
ATOM    992    O MET   112     -40.347 -92.698 -33.620  1.00  0.00      BSYN  
ATOM    993    N GLU   113     -42.491 -91.883 -33.815  1.00  0.00      BSYN  
ATOM    994    H GLU   113     -43.093 -91.113 -33.746  1.00  0.00      BSYN  
ATOM    995   CA GLU   113     -43.101 -93.283 -33.939  1.00  0.00      BSYN  
ATOM    996   CB GLU   113     -43.130 -93.961 -32.527  1.00  0.00      BSYN  
ATOM    997   CG GLU   113     -43.077 -95.451 -32.348  1.00  0.00      BSYN  
ATOM    998   CD GLU   113     -43.578 -96.103 -31.089  1.00  0.00      BSYN  
ATOM    999  OE1 GLU   113     -43.779 -95.470 -30.071  1.00  0.00      BSYN  
ATOM   1000  OE2 GLU   113     -43.909 -97.313 -31.137  1.00  0.00      BSYN  
ATOM   1001    C GLU   113     -44.373 -93.117 -34.617  1.00  0.00      BSYN  
ATOM   1002    O GLU   113     -45.381 -92.915 -33.967  1.00  0.00      BSYN  
ATOM   1003    N PRO   114     -44.493 -93.043 -36.021  1.00  0.00      BSYN  
ATOM   1004   CD PRO   114     -43.450 -92.787 -36.989  1.00  0.00      BSYN  
ATOM   1005   CA PRO   114     -45.812 -92.940 -36.539  1.00  0.00      BSYN  
ATOM   1006   CB PRO   114     -45.675 -92.153 -37.759  1.00  0.00      BSYN  
ATOM   1007   CG PRO   114     -44.236 -92.500 -38.155  1.00  0.00      BSYN  
ATOM   1008    C PRO   114     -46.618 -94.210 -36.756  1.00  0.00      BSYN  
ATOM   1009    O PRO   114     -46.237 -95.214 -37.422  1.00  0.00      BSYN  
ATOM   1010    N GLU   115     -47.729 -94.057 -35.954  1.00  0.00      BSYN  
ATOM   1011    H GLU   115     -47.719 -93.622 -35.076  1.00  0.00      BSYN  
ATOM   1012   CA GLU   115     -48.874 -94.787 -36.445  1.00  0.00      BSYN  
ATOM   1013   CB GLU   115     -49.757 -95.402 -35.393  1.00  0.00      BSYN  
ATOM   1014   CG GLU   115     -49.000 -96.641 -35.029  1.00  0.00      BSYN  
ATOM   1015   CD GLU   115     -49.360 -97.397 -33.740  1.00  0.00      BSYN  
ATOM   1016  OE1 GLU   115     -49.760 -96.812 -32.765  1.00  0.00      BSYN  
ATOM   1017  OE2 GLU   115     -49.316 -98.618 -33.785  1.00  0.00      BSYN  
ATOM   1018    C GLU   115     -49.858 -93.882 -37.294  1.00  0.00      BSYN  
ATOM   1019    O GLU   115     -50.174 -92.788 -36.969  1.00  0.00      BSYN  
ATOM   1020    N GLY   116     -50.269 -94.458 -38.413  1.00  0.00      BSYN  
ATOM   1021    H GLY   116     -49.899 -95.355 -38.546  1.00  0.00      BSYN  
ATOM   1022   CA GLY   116     -51.298 -93.818 -39.307  1.00  0.00      BSYN  
ATOM   1023    C GLY   116     -52.121 -94.796 -40.095  1.00  0.00      BSYN  
ATOM   1024    O GLY   116     -51.652 -95.413 -41.086  1.00  0.00      BSYN  
ATOM   1025    N GLU   117     -53.330 -94.923 -39.512  1.00  0.00      BSYN  
ATOM   1026    H GLU   117     -53.583 -94.412 -38.715  1.00  0.00      BSYN  
ATOM   1027   CA GLU   117     -54.326 -95.799 -40.123  1.00  0.00      BSYN  
ATOM   1028   CB GLU   117     -55.029 -96.821 -39.096  1.00  0.00      BSYN  
ATOM   1029   CG GLU   117     -55.737 -96.456 -37.766  1.00  0.00      BSYN  
ATOM   1030   CD GLU   117     -56.305 -97.796 -37.116  1.00  0.00      BSYN  
ATOM   1031  OE1 GLU   117     -56.269 -98.019 -35.933  1.00  0.00      BSYN  
ATOM   1032  OE2 GLU   117     -56.974 -98.566 -37.755  1.00  0.00      BSYN  
ATOM   1033    C GLU   117     -55.391 -95.011 -40.897  1.00  0.00      BSYN  
ATOM   1034    O GLU   117     -55.745 -93.850 -40.547  1.00  0.00      BSYN  
ATOM   1035    N SER   118     -55.689 -95.681 -42.039  1.00  0.00      BSYN  
ATOM   1036    H SER   118     -55.304 -96.574 -42.159  1.00  0.00      BSYN  
ATOM   1037   CA SER   118     -56.518 -95.011 -42.978  1.00  0.00      BSYN  
ATOM   1038   CB SER   118     -56.002 -95.225 -44.496  1.00  0.00      BSYN  
ATOM   1039   OG SER   118     -56.533 -94.326 -45.472  1.00  0.00      BSYN  
ATOM   1040   HG SER   118     -57.422 -94.672 -45.585  1.00  0.00      BSYN  
ATOM   1041    C SER   118     -57.965 -95.398 -42.840  1.00  0.00      BSYN  
ATOM   1042    O SER   118     -58.373 -96.511 -43.052  1.00  0.00      BSYN  
ATOM   1043    N TYR   119     -58.770 -94.503 -42.228  1.00  0.00      BSYN  
ATOM   1044    H TYR   119     -58.363 -93.673 -41.902  1.00  0.00      BSYN  
ATOM   1045   CA TYR   119     -60.193 -94.501 -42.215  1.00  0.00      BSYN  
ATOM   1046   CB TYR   119     -60.653 -93.203 -41.600  1.00  0.00      BSYN  
ATOM   1047   CG TYR   119     -62.193 -92.931 -41.263  1.00  0.00      BSYN  
ATOM   1048  CD1 TYR   119     -62.869 -93.640 -40.342  1.00  0.00      BSYN  
ATOM   1049  CE1 TYR   119     -64.177 -93.367 -40.160  1.00  0.00      BSYN  
ATOM   1050  CD2 TYR   119     -62.783 -91.943 -42.001  1.00  0.00      BSYN  
ATOM   1051  CE2 TYR   119     -64.124 -91.706 -41.831  1.00  0.00      BSYN  
ATOM   1052   CZ TYR   119     -64.806 -92.453 -40.852  1.00  0.00      BSYN  
ATOM   1053   OH TYR   119     -66.127 -92.251 -40.527  1.00  0.00      BSYN  
ATOM   1054   HH TYR   119     -66.478 -92.867 -39.879  1.00  0.00      BSYN  
ATOM   1055    C TYR   119     -61.010 -94.856 -43.526  1.00  0.00      BSYN  
ATOM   1056    O TYR   119     -61.378 -93.968 -44.371  1.00  0.00      BSYN  
ATOM   1057    N GLU   120     -61.278 -96.132 -43.803  1.00  0.00      BSYN  
ATOM   1058    H GLU   120     -60.961 -96.826 -43.187  1.00  0.00      BSYN  
ATOM   1059   CA GLU   120     -62.319 -96.454 -44.848  1.00  0.00      BSYN  
ATOM   1060   CB GLU   120     -61.979 -97.840 -45.545  1.00  0.00      BSYN  
ATOM   1061   CG GLU   120     -60.473 -97.765 -45.949  1.00  0.00      BSYN  
ATOM   1062   CD GLU   120     -59.721 -98.934 -46.725  1.00  0.00      BSYN  
ATOM   1063  OE1 GLU   120     -58.861 -99.575 -46.148  1.00  0.00      BSYN  
ATOM   1064  OE2 GLU   120     -60.168 -99.413 -47.760  1.00  0.00      BSYN  
ATOM   1065    C GLU   120     -63.713 -96.513 -44.269  1.00  0.00      BSYN  
ATOM   1066    O GLU   120     -63.872 -97.184 -43.225  1.00  0.00      BSYN  
ATOM   1067    N ASP   121     -64.724 -95.916 -44.797  1.00  0.00      BSYN  
ATOM   1068    H ASP   121     -64.662 -95.202 -45.465  1.00  0.00      BSYN  
ATOM   1069   CA ASP   121     -66.067 -96.290 -44.362  1.00  0.00      BSYN  
ATOM   1070   CB ASP   121     -66.656 -95.131 -43.489  1.00  0.00      BSYN  
ATOM   1071   CG ASP   121     -67.569 -95.388 -42.283  1.00  0.00      BSYN  
ATOM   1072  OD1 ASP   121     -68.742 -95.655 -42.488  1.00  0.00      BSYN  
ATOM   1073  OD2 ASP   121     -67.100 -95.380 -41.130  1.00  0.00      BSYN  
ATOM   1074    C ASP   121     -66.899 -96.272 -45.666  1.00  0.00      BSYN  
ATOM   1075    O ASP   121     -66.762 -95.234 -46.318  1.00  0.00      BSYN  
ATOM   1076    N PRO   122     -67.711 -97.234 -46.039  1.00  0.00      BSYN  
ATOM   1077   CD PRO   122     -67.637 -98.552 -45.390  1.00  0.00      BSYN  
ATOM   1078   CA PRO   122     -68.733 -97.234 -47.186  1.00  0.00      BSYN  
ATOM   1079   CB PRO   122     -68.855 -98.725 -47.324  1.00  0.00      BSYN  
ATOM   1080   CG PRO   122     -67.729 -99.444 -46.705  1.00  0.00      BSYN  
ATOM   1081    C PRO   122     -70.168 -96.686 -46.717  1.00  0.00      BSYN  
ATOM   1082    O PRO   122     -70.752 -97.215 -45.786  1.00  0.00      BSYN  
ATOM   1083    N PRO   123     -70.784 -95.694 -47.400  1.00  0.00      BSYN  
ATOM   1084   CD PRO   123     -70.121 -95.193 -48.625  1.00  0.00      BSYN  
ATOM   1085   CA PRO   123     -71.952 -94.862 -47.020  1.00  0.00      BSYN  
ATOM   1086   CB PRO   123     -71.927 -93.833 -48.114  1.00  0.00      BSYN  
ATOM   1087   CG PRO   123     -70.431 -93.722 -48.476  1.00  0.00      BSYN  
ATOM   1088    C PRO   123     -73.190 -95.688 -47.034  1.00  0.00      BSYN  
ATOM   1089    O PRO   123     -73.382 -96.465 -47.997  1.00  0.00      BSYN  
ATOM   1090    N GLN   124     -73.997 -95.691 -46.002  1.00  0.00      BSYN  
ATOM   1091    H GLN   124     -74.002 -94.812 -45.568  1.00  0.00      BSYN  
ATOM   1092   CA GLN   124     -74.900 -96.754 -45.605  1.00  0.00      BSYN  
ATOM   1093   CB GLN   124     -74.508 -96.904 -44.093  1.00  0.00      BSYN  
ATOM   1094   CG GLN   124     -73.234 -97.613 -43.736  1.00  0.00      BSYN  
ATOM   1095   CD GLN   124     -73.190 -98.099 -42.330  1.00  0.00      BSYN  
ATOM   1096  OE1 GLN   124     -73.986 -98.764 -41.836  1.00  0.00      BSYN  
ATOM   1097  NE2 GLN   124     -72.241 -97.759 -41.448  1.00  0.00      BSYN  
ATOM   1098 HE21 GLN   124     -71.496 -97.178 -41.710  1.00  0.00      BSYN  
ATOM   1099 HE22 GLN   124     -72.354 -98.122 -40.545  1.00  0.00      BSYN  
ATOM   1100    C GLN   124     -76.394 -96.462 -45.912  1.00  0.00      BSYN  
ATOM   1101    O GLN   124     -76.953 -95.413 -45.618  1.00  0.00      BSYN  
ATOM   1102    N GLU   125     -76.993 -97.354 -46.727  1.00  0.00      BSYN  
ATOM   1103    H GLU   125     -77.941 -97.164 -46.889  1.00  0.00      BSYN  
ATOM   1104   CA GLU   125     -76.283 -98.417 -47.400  1.00  0.00      BSYN  
ATOM   1105   CB GLU   125     -76.731 -99.826 -47.062  1.00  0.00      BSYN  
ATOM   1106   CG GLU   125     -76.384-100.307 -45.566  1.00  0.00      BSYN  
ATOM   1107   CD GLU   125     -76.282-101.850 -45.408  1.00  0.00      BSYN  
ATOM   1108  OE1 GLU   125     -77.259-102.574 -45.293  1.00  0.00      BSYN  
ATOM   1109  OE2 GLU   125     -75.145-102.314 -45.404  1.00  0.00      BSYN  
ATOM   1110    C GLU   125     -76.691 -98.062 -48.902  1.00  0.00      BSYN  
ATOM   1111    O GLU   125     -77.836 -97.836 -49.105  1.00  0.00      BSYN  
ATOM   1112    N GLU   126     -75.751 -97.974 -49.840  1.00  0.00      BSYN  
ATOM   1113    H GLU   126     -74.808 -97.895 -49.585  1.00  0.00      BSYN  
ATOM   1114   CA GLU   126     -76.204 -97.998 -51.210  1.00  0.00      BSYN  
ATOM   1115   CB GLU   126     -76.402 -96.681 -51.974  1.00  0.00      BSYN  
ATOM   1116   CG GLU   126     -77.579 -95.915 -51.443  1.00  0.00      BSYN  
ATOM   1117   CD GLU   126     -77.296 -94.482 -50.898  1.00  0.00      BSYN  
ATOM   1118  OE1 GLU   126     -78.170 -93.670 -51.002  1.00  0.00      BSYN  
ATOM   1119  OE2 GLU   126     -76.296 -94.182 -50.307  1.00  0.00      BSYN  
ATOM   1120    C GLU   126     -75.090 -98.972 -51.789  1.00  0.00      BSYN  
ATOM   1121    O GLU   126     -73.887 -98.693 -51.665  1.00  0.00      BSYN  
ATOM   1122    N TYR   127     -75.655 -99.846 -52.601  1.00  0.00      BSYN  
ATOM   1123    H TYR   127     -76.614 -99.851 -52.805  1.00  0.00      BSYN  
ATOM   1124   CA TYR   127     -74.921-100.702 -53.488  1.00  0.00      BSYN  
ATOM   1125   CB TYR   127     -75.852-101.859 -53.682  1.00  0.00      BSYN  
ATOM   1126   CG TYR   127     -75.398-103.163 -54.367  1.00  0.00      BSYN  
ATOM   1127  CD1 TYR   127     -74.388-103.985 -54.003  1.00  0.00      BSYN  
ATOM   1128  CE1 TYR   127     -74.243-105.203 -54.706  1.00  0.00      BSYN  
ATOM   1129  CD2 TYR   127     -76.096-103.434 -55.517  1.00  0.00      BSYN  
ATOM   1130  CE2 TYR   127     -75.943-104.593 -56.270  1.00  0.00      BSYN  
ATOM   1131   CZ TYR   127     -75.047-105.510 -55.799  1.00  0.00      BSYN  
ATOM   1132   OH TYR   127     -75.077-106.694 -56.386  1.00  0.00      BSYN  
ATOM   1133   HH TYR   127     -75.350-106.722 -57.306  1.00  0.00      BSYN  
ATOM   1134    C TYR   127     -74.447-100.042 -54.765  1.00  0.00      BSYN  
ATOM   1135    O TYR   127     -75.171 -99.972 -55.744  1.00  0.00      BSYN  
ATOM   1136    N GLN   128     -73.421 -99.262 -54.422  1.00  0.00      BSYN  
ATOM   1137    H GLN   128     -73.142 -99.075 -53.502  1.00  0.00      BSYN  
ATOM   1138   CA GLN   128     -72.792 -98.344 -55.353  1.00  0.00      BSYN  
ATOM   1139   CB GLN   128     -72.274 -97.213 -54.538  1.00  0.00      BSYN  
ATOM   1140   CG GLN   128     -73.226 -96.218 -53.911  1.00  0.00      BSYN  
ATOM   1141   CD GLN   128     -72.585 -94.893 -53.803  1.00  0.00      BSYN  
ATOM   1142  OE1 GLN   128     -72.350 -94.430 -52.677  1.00  0.00      BSYN  
ATOM   1143  NE2 GLN   128     -72.362 -94.145 -54.938  1.00  0.00      BSYN  
ATOM   1144 HE21 GLN   128     -72.597 -94.469 -55.833  1.00  0.00      BSYN  
ATOM   1145 HE22 GLN   128     -71.848 -93.320 -54.819  1.00  0.00      BSYN  
ATOM   1146    C GLN   128     -71.845 -99.104 -56.312  1.00  0.00      BSYN  
ATOM   1147    O GLN   128     -70.947 -99.859 -55.910  1.00  0.00      BSYN  
ATOM   1148    N GLU   129     -72.096 -99.086 -57.589  1.00  0.00      BSYN  
ATOM   1149    H GLU   129     -72.836 -98.598 -58.007  1.00  0.00      BSYN  
ATOM   1150   CA GLU   129     -71.280 -99.750 -58.676  1.00  0.00      BSYN  
ATOM   1151   CB GLU   129     -72.158-100.590 -59.573  1.00  0.00      BSYN  
ATOM   1152   CG GLU   129     -72.423-101.986 -59.003  1.00  0.00      BSYN  
ATOM   1153   CD GLU   129     -71.506-103.134 -59.509  1.00  0.00      BSYN  
ATOM   1154  OE1 GLU   129     -71.238-104.023 -58.709  1.00  0.00      BSYN  
ATOM   1155  OE2 GLU   129     -71.010-103.247 -60.706  1.00  0.00      BSYN  
ATOM   1156    C GLU   129     -70.393 -98.743 -59.450  1.00  0.00      BSYN  
ATOM   1157    O GLU   129     -70.856 -97.763 -60.076  1.00  0.00      BSYN  
ATOM   1158    N TYR   130     -69.092 -98.843 -59.321  1.00  0.00      BSYN  
ATOM   1159    H TYR   130     -68.554 -99.586 -58.974  1.00  0.00      BSYN  
ATOM   1160   CA TYR   130     -68.161 -97.813 -59.894  1.00  0.00      BSYN  
ATOM   1161   CB TYR   130     -68.303 -96.371 -59.358  1.00  0.00      BSYN  
ATOM   1162   CG TYR   130     -68.053 -95.946 -57.924  1.00  0.00      BSYN  
ATOM   1163  CD1 TYR   130     -68.389 -94.677 -57.549  1.00  0.00      BSYN  
ATOM   1164  CE1 TYR   130     -68.396 -94.388 -56.175  1.00  0.00      BSYN  
ATOM   1165  CD2 TYR   130     -67.600 -96.959 -57.048  1.00  0.00      BSYN  
ATOM   1166  CE2 TYR   130     -67.654 -96.606 -55.682  1.00  0.00      BSYN  
ATOM   1167   CZ TYR   130     -68.036 -95.385 -55.206  1.00  0.00      BSYN  
ATOM   1168   OH TYR   130     -67.968 -95.083 -53.796  1.00  0.00      BSYN  
ATOM   1169   HH TYR   130     -68.233 -95.882 -53.334  1.00  0.00      BSYN  
ATOM   1170    C TYR   130     -66.748 -98.194 -60.041  1.00  0.00      BSYN  
ATOM   1171    O TYR   130     -66.053 -97.525 -60.696  1.00  0.00      BSYN  
ATOM   1172    N GLU   131     -66.375 -99.218 -59.274  1.00  0.00      BSYN  
ATOM   1173    H GLU   131     -66.915 -99.428 -58.483  1.00  0.00      BSYN  
ATOM   1174   CA GLU   131     -64.957 -99.607 -59.281  1.00  0.00      BSYN  
ATOM   1175   CB GLU   131     -64.399 -99.712 -57.898  1.00  0.00      BSYN  
ATOM   1176   CG GLU   131     -65.194-100.639 -57.008  1.00  0.00      BSYN  
ATOM   1177   CD GLU   131     -64.543-101.072 -55.689  1.00  0.00      BSYN  
ATOM   1178  OE1 GLU   131     -64.147-100.241 -54.830  1.00  0.00      BSYN  
ATOM   1179  OE2 GLU   131     -64.387-102.236 -55.594  1.00  0.00      BSYN  
ATOM   1180    C GLU   131     -64.688-100.817 -60.134  1.00  0.00      BSYN  
ATOM   1181    O GLU   131     -65.472-101.839 -59.902  1.00  0.00      BSYN  
ATOM   1182    N PRO   132     -63.801-100.796 -61.210  1.00  0.00      BSYN  
ATOM   1183   CD PRO   132     -63.508 -99.737 -62.090  1.00  0.00      BSYN  
ATOM   1184   CA PRO   132     -63.639-102.068 -62.005  1.00  0.00      BSYN  
ATOM   1185   CB PRO   132     -63.514-101.502 -63.412  1.00  0.00      BSYN  
ATOM   1186   CG PRO   132     -62.807-100.262 -63.312  1.00  0.00      BSYN  
ATOM   1187    C PRO   132     -62.338-102.766 -61.508  1.00  0.00      BSYN  
ATOM   1188    O PRO   132     -61.799-102.355 -60.506  1.00  0.00      BSYN  
ATOM   1189    N GLU   133     -61.654-103.777 -62.180  1.00  0.00      BSYN  
ATOM   1190    H GLU   133     -61.942-103.978 -63.095  1.00  0.00      BSYN  
ATOM   1191   CA GLU   133     -60.353-104.311 -61.622  1.00  0.00      BSYN  
ATOM   1192   CB GLU   133     -60.562-105.144 -60.309  1.00  0.00      BSYN  
ATOM   1193   CG GLU   133     -61.127-106.504 -60.591  1.00  0.00      BSYN  
ATOM   1194   CD GLU   133     -61.591-107.075 -59.259  1.00  0.00      BSYN  
ATOM   1195  OE1 GLU   133     -62.802-106.732 -58.918  1.00  0.00      BSYN  
ATOM   1196  OE2 GLU   133     -60.840-107.803 -58.626  1.00  0.00      BSYN  
ATOM   1197    C GLU   133     -59.510-105.007 -62.713  1.00  0.00      BSYN  
ATOM   1198    O GLU   133     -60.081-105.361 -63.728  1.00  0.00      BSYN  
ATOM   1199    N ALA   134     -58.215-105.496 -62.430  1.00  0.00      BSYN  
ATOM   1200    H ALA   134     -58.053-105.232 -61.500  1.00  0.00      BSYN  
ATOM   1201   CA ALA   134     -57.289-106.180 -63.343  1.00  0.00      BSYN  
ATOM   1202   CB ALA   134     -56.367-105.197 -64.106  1.00  0.00      BSYN  
ATOM   1203    C ALA   134     -56.519-107.294 -62.611  1.00  0.00      BSYN  
ATOM   1204  OT1 ALA   134     -55.790-107.037 -61.671  1.00  0.00      BSYN  
ATOM   1205  OT2 ALA   134     -56.607-108.433 -63.024  1.00  0.00      BSYN  
END
