# Supplementary material for: Data set of intrinsically disordered proteins analysed at a local protein conformation level
Source: Data Brief. 2020 Mar 5;29:105383. doi: 10.1016/j.dib.2020.105383 (PMC7078294; doi:10.1016/j.dib.2020.105383)
Supplement: Supplementary file 1 [file mmc1.zip › the data/1-DATA/PED1AAD-pdb/1AAD-162.pdb]

CRYST1    1.000    1.000    1.000  90.00  90.00  90.00 P 1           1
ATOM      1  HT1 MET     1       4.264 -80.109 -33.531  1.00  0.00      BSYN  
ATOM      2  HT2 MET     1       4.278 -80.763 -32.018  1.00  0.00      BSYN  
ATOM      3    N MET     1       4.874 -80.254 -32.701  1.00  0.00      BSYN  
ATOM      4  HT3 MET     1       5.742 -80.739 -33.006  1.00  0.00      BSYN  
ATOM      5   CA MET     1       5.330 -79.017 -32.153  1.00  0.00      BSYN  
ATOM      6   CB MET     1       4.170 -78.043 -31.981  1.00  0.00      BSYN  
ATOM      7   CG MET     1       4.457 -76.654 -31.375  1.00  0.00      BSYN  
ATOM      8   SD MET     1       2.917 -75.723 -31.550  1.00  0.00      BSYN  
ATOM      9   CE MET     1       2.423 -75.057 -30.000  1.00  0.00      BSYN  
ATOM     10    C MET     1       6.153 -79.358 -30.908  1.00  0.00      BSYN  
ATOM     11    O MET     1       7.385 -79.110 -31.070  1.00  0.00      BSYN  
ATOM     12    N ASP     2       5.575 -79.901 -29.899  1.00  0.00      BSYN  
ATOM     13    H ASP     2       4.611 -80.078 -29.909  1.00  0.00      BSYN  
ATOM     14   CA ASP     2       6.305 -80.200 -28.715  1.00  0.00      BSYN  
ATOM     15   CB ASP     2       5.399 -80.205 -27.416  1.00  0.00      BSYN  
ATOM     16   CG ASP     2       4.682 -78.835 -27.249  1.00  0.00      BSYN  
ATOM     17  OD1 ASP     2       5.267 -77.816 -27.586  1.00  0.00      BSYN  
ATOM     18  OD2 ASP     2       3.635 -78.610 -26.608  1.00  0.00      BSYN  
ATOM     19    C ASP     2       7.116 -81.509 -28.821  1.00  0.00      BSYN  
ATOM     20    O ASP     2       8.340 -81.444 -29.083  1.00  0.00      BSYN  
ATOM     21    N VAL     3       6.488 -82.625 -28.580  1.00  0.00      BSYN  
ATOM     22    H VAL     3       5.534 -82.535 -28.374  1.00  0.00      BSYN  
ATOM     23   CA VAL     3       7.051 -83.939 -28.900  1.00  0.00      BSYN  
ATOM     24   CB VAL     3       7.036 -84.943 -27.680  1.00  0.00      BSYN  
ATOM     25  CG1 VAL     3       5.674 -85.293 -27.141  1.00  0.00      BSYN  
ATOM     26  CG2 VAL     3       7.891 -86.141 -27.997  1.00  0.00      BSYN  
ATOM     27    C VAL     3       6.576 -84.524 -30.217  1.00  0.00      BSYN  
ATOM     28    O VAL     3       7.266 -84.557 -31.234  1.00  0.00      BSYN  
ATOM     29    N PHE     4       5.320 -84.941 -30.290  1.00  0.00      BSYN  
ATOM     30    H PHE     4       4.948 -84.968 -29.384  1.00  0.00      BSYN  
ATOM     31   CA PHE     4       4.586 -85.498 -31.430  1.00  0.00      BSYN  
ATOM     32   CB PHE     4       4.251 -86.972 -31.163  1.00  0.00      BSYN  
ATOM     33   CG PHE     4       5.507 -87.777 -30.966  1.00  0.00      BSYN  
ATOM     34  CD1 PHE     4       5.450 -88.526 -29.820  1.00  0.00      BSYN  
ATOM     35  CD2 PHE     4       6.639 -87.735 -31.835  1.00  0.00      BSYN  
ATOM     36  CE1 PHE     4       6.567 -89.307 -29.540  1.00  0.00      BSYN  
ATOM     37  CE2 PHE     4       7.659 -88.611 -31.537  1.00  0.00      BSYN  
ATOM     38   CZ PHE     4       7.681 -89.435 -30.423  1.00  0.00      BSYN  
ATOM     39    C PHE     4       3.312 -84.859 -31.856  1.00  0.00      BSYN  
ATOM     40    O PHE     4       2.959 -84.970 -33.000  1.00  0.00      BSYN  
ATOM     41    N MET     5       2.599 -84.040 -31.006  1.00  0.00      BSYN  
ATOM     42    H MET     5       2.932 -83.711 -30.145  1.00  0.00      BSYN  
ATOM     43   CA MET     5       1.380 -83.397 -31.562  1.00  0.00      BSYN  
ATOM     44   CB MET     5       0.187 -83.366 -30.592  1.00  0.00      BSYN  
ATOM     45   CG MET     5       0.406 -82.854 -29.131  1.00  0.00      BSYN  
ATOM     46   SD MET     5      -0.843 -83.454 -27.851  1.00  0.00      BSYN  
ATOM     47   CE MET     5      -1.704 -81.896 -27.770  1.00  0.00      BSYN  
ATOM     48    C MET     5       1.676 -81.972 -32.126  1.00  0.00      BSYN  
ATOM     49    O MET     5       2.376 -81.187 -31.534  1.00  0.00      BSYN  
ATOM     50    N LYS     6       1.073 -81.817 -33.338  1.00  0.00      BSYN  
ATOM     51    H LYS     6       0.429 -82.493 -33.636  1.00  0.00      BSYN  
ATOM     52   CA LYS     6       1.077 -80.494 -34.023  1.00  0.00      BSYN  
ATOM     53   CB LYS     6       1.374 -80.737 -35.531  1.00  0.00      BSYN  
ATOM     54   CG LYS     6       2.666 -81.338 -35.972  1.00  0.00      BSYN  
ATOM     55   CD LYS     6       2.940 -80.978 -37.484  1.00  0.00      BSYN  
ATOM     56   CE LYS     6       4.037 -81.950 -37.914  1.00  0.00      BSYN  
ATOM     57   NZ LYS     6       4.810 -81.411 -39.034  1.00  0.00      BSYN  
ATOM     58  HZ1 LYS     6       5.508 -81.963 -39.571  1.00  0.00      BSYN  
ATOM     59  HZ2 LYS     6       4.010 -81.120 -39.631  1.00  0.00      BSYN  
ATOM     60  HZ3 LYS     6       5.219 -80.471 -38.857  1.00  0.00      BSYN  
ATOM     61    C LYS     6      -0.286 -79.714 -33.747  1.00  0.00      BSYN  
ATOM     62    O LYS     6      -0.229 -78.504 -33.613  1.00  0.00      BSYN  
ATOM     63    N GLY     7      -1.411 -80.441 -33.642  1.00  0.00      BSYN  
ATOM     64    H GLY     7      -1.318 -81.415 -33.589  1.00  0.00      BSYN  
ATOM     65   CA GLY     7      -2.704 -79.871 -33.576  1.00  0.00      BSYN  
ATOM     66    C GLY     7      -3.678 -80.871 -32.838  1.00  0.00      BSYN  
ATOM     67    O GLY     7      -3.445 -82.109 -32.967  1.00  0.00      BSYN  
ATOM     68    N LEU     8      -4.733 -80.330 -32.162  1.00  0.00      BSYN  
ATOM     69    H LEU     8      -5.350 -80.913 -31.673  1.00  0.00      BSYN  
ATOM     70   CA LEU     8      -4.951 -78.853 -32.082  1.00  0.00      BSYN  
ATOM     71   CB LEU     8      -6.406 -78.710 -32.164  1.00  0.00      BSYN  
ATOM     72   CG LEU     8      -6.972 -77.516 -32.920  1.00  0.00      BSYN  
ATOM     73  CD1 LEU     8      -6.312 -77.183 -34.246  1.00  0.00      BSYN  
ATOM     74  CD2 LEU     8      -8.432 -77.425 -32.937  1.00  0.00      BSYN  
ATOM     75    C LEU     8      -4.515 -78.439 -30.614  1.00  0.00      BSYN  
ATOM     76    O LEU     8      -5.062 -79.041 -29.643  1.00  0.00      BSYN  
ATOM     77    N SER     9      -3.660 -77.446 -30.403  1.00  0.00      BSYN  
ATOM     78    H SER     9      -3.176 -76.956 -31.100  1.00  0.00      BSYN  
ATOM     79   CA SER     9      -3.355 -76.926 -29.158  1.00  0.00      BSYN  
ATOM     80   CB SER     9      -1.873 -76.459 -29.110  1.00  0.00      BSYN  
ATOM     81   OG SER     9      -1.715 -75.610 -30.222  1.00  0.00      BSYN  
ATOM     82   HG SER     9      -2.395 -74.950 -30.376  1.00  0.00      BSYN  
ATOM     83    C SER     9      -4.268 -75.747 -28.632  1.00  0.00      BSYN  
ATOM     84    O SER     9      -4.259 -74.562 -29.048  1.00  0.00      BSYN  
ATOM     85    N MET    10      -5.207 -76.062 -27.762  1.00  0.00      BSYN  
ATOM     86    H MET    10      -5.070 -76.892 -27.259  1.00  0.00      BSYN  
ATOM     87   CA MET    10      -6.323 -75.284 -27.313  1.00  0.00      BSYN  
ATOM     88   CB MET    10      -7.538 -76.124 -27.322  1.00  0.00      BSYN  
ATOM     89   CG MET    10      -8.446 -76.019 -28.493  1.00  0.00      BSYN  
ATOM     90   SD MET    10      -9.665 -77.356 -28.661  1.00  0.00      BSYN  
ATOM     91   CE MET    10     -11.017 -76.840 -27.620  1.00  0.00      BSYN  
ATOM     92    C MET    10      -6.190 -74.630 -25.961  1.00  0.00      BSYN  
ATOM     93    O MET    10      -5.975 -75.374 -25.035  1.00  0.00      BSYN  
ATOM     94    N ALA    11      -6.217 -73.274 -25.770  1.00  0.00      BSYN  
ATOM     95    H ALA    11      -5.897 -72.804 -24.971  1.00  0.00      BSYN  
ATOM     96   CA ALA    11      -6.873 -72.314 -26.632  1.00  0.00      BSYN  
ATOM     97   CB ALA    11      -7.823 -71.540 -25.847  1.00  0.00      BSYN  
ATOM     98    C ALA    11      -6.024 -71.294 -27.390  1.00  0.00      BSYN  
ATOM     99    O ALA    11      -4.850 -71.131 -27.189  1.00  0.00      BSYN  
ATOM    100    N LYS    12      -6.588 -70.874 -28.537  1.00  0.00      BSYN  
ATOM    101    H LYS    12      -7.438 -71.192 -28.908  1.00  0.00      BSYN  
ATOM    102   CA LYS    12      -5.881 -69.879 -29.430  1.00  0.00      BSYN  
ATOM    103   CB LYS    12      -5.923 -70.492 -30.882  1.00  0.00      BSYN  
ATOM    104   CG LYS    12      -7.262 -70.717 -31.571  1.00  0.00      BSYN  
ATOM    105   CD LYS    12      -7.065 -71.473 -32.943  1.00  0.00      BSYN  
ATOM    106   CE LYS    12      -6.260 -72.758 -32.744  1.00  0.00      BSYN  
ATOM    107   NZ LYS    12      -5.939 -73.309 -34.039  1.00  0.00      BSYN  
ATOM    108  HZ1 LYS    12      -5.845 -74.344 -34.096  1.00  0.00      BSYN  
ATOM    109  HZ2 LYS    12      -6.671 -72.943 -34.679  1.00  0.00      BSYN  
ATOM    110  HZ3 LYS    12      -5.046 -72.864 -34.333  1.00  0.00      BSYN  
ATOM    111    C LYS    12      -6.115 -68.417 -29.362  1.00  0.00      BSYN  
ATOM    112    O LYS    12      -5.354 -67.732 -30.045  1.00  0.00      BSYN  
ATOM    113    N GLU    13      -7.038 -67.990 -28.461  1.00  0.00      BSYN  
ATOM    114    H GLU    13      -6.938 -68.211 -27.511  1.00  0.00      BSYN  
ATOM    115   CA GLU    13      -7.538 -66.691 -28.867  1.00  0.00      BSYN  
ATOM    116   CB GLU    13      -9.103 -66.737 -28.870  1.00  0.00      BSYN  
ATOM    117   CG GLU    13      -9.846 -67.578 -29.846  1.00  0.00      BSYN  
ATOM    118   CD GLU    13     -10.232 -66.994 -31.185  1.00  0.00      BSYN  
ATOM    119  OE1 GLU    13      -9.434 -66.824 -32.088  1.00  0.00      BSYN  
ATOM    120  OE2 GLU    13     -11.459 -66.846 -31.393  1.00  0.00      BSYN  
ATOM    121    C GLU    13      -7.032 -65.470 -28.053  1.00  0.00      BSYN  
ATOM    122    O GLU    13      -7.634 -64.849 -27.131  1.00  0.00      BSYN  
ATOM    123    N GLY    14      -5.711 -65.153 -28.314  1.00  0.00      BSYN  
ATOM    124    H GLY    14      -5.198 -65.446 -29.095  1.00  0.00      BSYN  
ATOM    125   CA GLY    14      -5.029 -64.301 -27.336  1.00  0.00      BSYN  
ATOM    126    C GLY    14      -3.985 -64.921 -26.329  1.00  0.00      BSYN  
ATOM    127    O GLY    14      -3.050 -64.168 -25.999  1.00  0.00      BSYN  
ATOM    128    N VAL    15      -3.999 -66.150 -25.971  1.00  0.00      BSYN  
ATOM    129    H VAL    15      -4.770 -66.636 -26.332  1.00  0.00      BSYN  
ATOM    130   CA VAL    15      -3.203 -66.819 -24.956  1.00  0.00      BSYN  
ATOM    131   CB VAL    15      -1.718 -66.845 -25.389  1.00  0.00      BSYN  
ATOM    132  CG1 VAL    15      -0.775 -67.528 -24.511  1.00  0.00      BSYN  
ATOM    133  CG2 VAL    15      -1.579 -67.580 -26.756  1.00  0.00      BSYN  
ATOM    134    C VAL    15      -3.468 -66.096 -23.609  1.00  0.00      BSYN  
ATOM    135    O VAL    15      -2.734 -65.225 -23.239  1.00  0.00      BSYN  
ATOM    136    N VAL    16      -4.537 -66.399 -22.868  1.00  0.00      BSYN  
ATOM    137    H VAL    16      -4.825 -65.963 -22.039  1.00  0.00      BSYN  
ATOM    138   CA VAL    16      -5.361 -67.614 -23.154  1.00  0.00      BSYN  
ATOM    139   CB VAL    16      -5.759 -68.560 -21.986  1.00  0.00      BSYN  
ATOM    140  CG1 VAL    16      -5.548 -69.937 -22.511  1.00  0.00      BSYN  
ATOM    141  CG2 VAL    16      -5.049 -68.446 -20.790  1.00  0.00      BSYN  
ATOM    142    C VAL    16      -6.666 -67.058 -23.744  1.00  0.00      BSYN  
ATOM    143    O VAL    16      -6.953 -67.445 -24.860  1.00  0.00      BSYN  
ATOM    144    N ALA    17      -7.411 -66.167 -23.075  1.00  0.00      BSYN  
ATOM    145    H ALA    17      -7.401 -66.239 -22.098  1.00  0.00      BSYN  
ATOM    146   CA ALA    17      -8.566 -65.656 -23.725  1.00  0.00      BSYN  
ATOM    147   CB ALA    17      -9.831 -66.302 -23.137  1.00  0.00      BSYN  
ATOM    148    C ALA    17      -8.702 -64.164 -23.579  1.00  0.00      BSYN  
ATOM    149    O ALA    17      -9.237 -63.650 -22.582  1.00  0.00      BSYN  
ATOM    150    N ALA    18      -8.272 -63.439 -24.615  1.00  0.00      BSYN  
ATOM    151    H ALA    18      -8.193 -64.037 -25.386  1.00  0.00      BSYN  
ATOM    152   CA ALA    18      -8.163 -61.966 -24.759  1.00  0.00      BSYN  
ATOM    153   CB ALA    18      -7.186 -61.437 -25.877  1.00  0.00      BSYN  
ATOM    154    C ALA    18      -9.442 -61.263 -24.999  1.00  0.00      BSYN  
ATOM    155    O ALA    18      -9.900 -61.031 -26.122  1.00  0.00      BSYN  
ATOM    156    N ALA    19     -10.097 -61.007 -23.834  1.00  0.00      BSYN  
ATOM    157    H ALA    19      -9.626 -61.094 -22.979  1.00  0.00      BSYN  
ATOM    158   CA ALA    19     -11.447 -60.550 -23.628  1.00  0.00      BSYN  
ATOM    159   CB ALA    19     -11.753 -60.738 -22.235  1.00  0.00      BSYN  
ATOM    160    C ALA    19     -11.840 -59.139 -24.079  1.00  0.00      BSYN  
ATOM    161    O ALA    19     -11.834 -58.941 -25.279  1.00  0.00      BSYN  
ATOM    162    N GLU    20     -12.312 -58.184 -23.241  1.00  0.00      BSYN  
ATOM    163    H GLU    20     -12.519 -58.437 -22.317  1.00  0.00      BSYN  
ATOM    164   CA GLU    20     -12.941 -56.926 -23.679  1.00  0.00      BSYN  
ATOM    165   CB GLU    20     -14.324 -56.868 -23.090  1.00  0.00      BSYN  
ATOM    166   CG GLU    20     -15.461 -57.720 -23.653  1.00  0.00      BSYN  
ATOM    167   CD GLU    20     -16.909 -57.383 -23.267  1.00  0.00      BSYN  
ATOM    168  OE1 GLU    20     -17.312 -57.620 -22.153  1.00  0.00      BSYN  
ATOM    169  OE2 GLU    20     -17.705 -56.941 -24.171  1.00  0.00      BSYN  
ATOM    170    C GLU    20     -11.987 -55.911 -23.067  1.00  0.00      BSYN  
ATOM    171    O GLU    20     -12.043 -55.650 -21.872  1.00  0.00      BSYN  
ATOM    172    N LYS    21     -11.263 -55.254 -23.975  1.00  0.00      BSYN  
ATOM    173    H LYS    21     -11.525 -55.467 -24.895  1.00  0.00      BSYN  
ATOM    174   CA LYS    21     -10.351 -54.177 -23.673  1.00  0.00      BSYN  
ATOM    175   CB LYS    21      -9.018 -54.364 -24.325  1.00  0.00      BSYN  
ATOM    176   CG LYS    21      -8.772 -54.580 -25.836  1.00  0.00      BSYN  
ATOM    177   CD LYS    21      -7.315 -54.743 -26.252  1.00  0.00      BSYN  
ATOM    178   CE LYS    21      -7.212 -54.591 -27.854  1.00  0.00      BSYN  
ATOM    179   NZ LYS    21      -7.667 -55.698 -28.681  1.00  0.00      BSYN  
ATOM    180  HZ1 LYS    21      -8.666 -55.772 -28.403  1.00  0.00      BSYN  
ATOM    181  HZ2 LYS    21      -7.559 -55.428 -29.680  1.00  0.00      BSYN  
ATOM    182  HZ3 LYS    21      -7.052 -56.489 -28.402  1.00  0.00      BSYN  
ATOM    183    C LYS    21     -11.030 -52.971 -24.389  1.00  0.00      BSYN  
ATOM    184    O LYS    21     -11.847 -53.119 -25.270  1.00  0.00      BSYN  
ATOM    185    N THR    22     -10.684 -51.803 -23.818  1.00  0.00      BSYN  
ATOM    186    H THR    22     -10.018 -51.693 -23.108  1.00  0.00      BSYN  
ATOM    187   CA THR    22     -11.517 -50.643 -24.164  1.00  0.00      BSYN  
ATOM    188   CB THR    22     -12.488 -50.111 -23.009  1.00  0.00      BSYN  
ATOM    189  OG1 THR    22     -12.328 -50.921 -21.855  1.00  0.00      BSYN  
ATOM    190  HG1 THR    22     -12.884 -51.638 -22.170  1.00  0.00      BSYN  
ATOM    191  CG2 THR    22     -13.849 -50.185 -23.569  1.00  0.00      BSYN  
ATOM    192    C THR    22     -10.583 -49.505 -24.522  1.00  0.00      BSYN  
ATOM    193    O THR    22      -9.710 -49.085 -23.752  1.00  0.00      BSYN  
ATOM    194    N LYS    23     -10.598 -49.107 -25.733  1.00  0.00      BSYN  
ATOM    195    H LYS    23     -10.911 -49.777 -26.376  1.00  0.00      BSYN  
ATOM    196   CA LYS    23      -9.850 -47.914 -26.133  1.00  0.00      BSYN  
ATOM    197   CB LYS    23      -9.730 -47.921 -27.652  1.00  0.00      BSYN  
ATOM    198   CG LYS    23      -8.531 -48.679 -28.215  1.00  0.00      BSYN  
ATOM    199   CD LYS    23      -7.208 -48.124 -27.656  1.00  0.00      BSYN  
ATOM    200   CE LYS    23      -5.875 -48.794 -27.978  1.00  0.00      BSYN  
ATOM    201   NZ LYS    23      -4.973 -48.005 -27.199  1.00  0.00      BSYN  
ATOM    202  HZ1 LYS    23      -5.289 -47.842 -26.222  1.00  0.00      BSYN  
ATOM    203  HZ2 LYS    23      -4.020 -48.415 -27.279  1.00  0.00      BSYN  
ATOM    204  HZ3 LYS    23      -4.886 -47.078 -27.663  1.00  0.00      BSYN  
ATOM    205    C LYS    23     -10.382 -46.585 -25.648  1.00  0.00      BSYN  
ATOM    206    O LYS    23     -11.575 -46.259 -25.799  1.00  0.00      BSYN  
ATOM    207    N GLN    24      -9.600 -45.918 -24.808  1.00  0.00      BSYN  
ATOM    208    H GLN    24      -8.654 -46.172 -24.828  1.00  0.00      BSYN  
ATOM    209   CA GLN    24     -10.085 -44.822 -23.977  1.00  0.00      BSYN  
ATOM    210   CB GLN    24     -10.630 -45.586 -22.744  1.00  0.00      BSYN  
ATOM    211   CG GLN    24     -11.341 -44.599 -21.893  1.00  0.00      BSYN  
ATOM    212   CD GLN    24     -12.023 -45.202 -20.611  1.00  0.00      BSYN  
ATOM    213  OE1 GLN    24     -13.114 -44.769 -20.204  1.00  0.00      BSYN  
ATOM    214  NE2 GLN    24     -11.362 -46.114 -19.935  1.00  0.00      BSYN  
ATOM    215 HE21 GLN    24     -10.400 -46.139 -20.118  1.00  0.00      BSYN  
ATOM    216 HE22 GLN    24     -11.865 -46.663 -19.298  1.00  0.00      BSYN  
ATOM    217    C GLN    24      -9.051 -43.748 -23.841  1.00  0.00      BSYN  
ATOM    218    O GLN    24      -7.817 -44.018 -23.917  1.00  0.00      BSYN  
ATOM    219    N GLY    25      -9.375 -42.423 -23.772  1.00  0.00      BSYN  
ATOM    220    H GLY    25     -10.239 -42.077 -24.080  1.00  0.00      BSYN  
ATOM    221   CA GLY    25      -8.229 -41.546 -23.682  1.00  0.00      BSYN  
ATOM    222    C GLY    25      -8.381 -40.246 -22.917  1.00  0.00      BSYN  
ATOM    223    O GLY    25      -9.361 -39.514 -22.790  1.00  0.00      BSYN  
ATOM    224    N VAL    26      -7.262 -40.102 -22.210  1.00  0.00      BSYN  
ATOM    225    H VAL    26      -6.499 -40.708 -22.314  1.00  0.00      BSYN  
ATOM    226   CA VAL    26      -7.033 -38.904 -21.468  1.00  0.00      BSYN  
ATOM    227   CB VAL    26      -7.435 -39.326 -20.010  1.00  0.00      BSYN  
ATOM    228  CG1 VAL    26      -8.117 -38.097 -19.334  1.00  0.00      BSYN  
ATOM    229  CG2 VAL    26      -8.187 -40.684 -19.741  1.00  0.00      BSYN  
ATOM    230    C VAL    26      -5.609 -38.611 -21.550  1.00  0.00      BSYN  
ATOM    231    O VAL    26      -5.293 -37.581 -21.097  1.00  0.00      BSYN  
ATOM    232    N THR    27      -4.810 -39.463 -22.292  1.00  0.00      BSYN  
ATOM    233    H THR    27      -5.200 -40.291 -22.641  1.00  0.00      BSYN  
ATOM    234   CA THR    27      -3.351 -39.239 -22.327  1.00  0.00      BSYN  
ATOM    235   CB THR    27      -2.662 -40.351 -23.107  1.00  0.00      BSYN  
ATOM    236  OG1 THR    27      -3.396 -40.595 -24.269  1.00  0.00      BSYN  
ATOM    237  HG1 THR    27      -3.161 -39.918 -24.908  1.00  0.00      BSYN  
ATOM    238  CG2 THR    27      -2.709 -41.815 -22.553  1.00  0.00      BSYN  
ATOM    239    C THR    27      -2.672 -37.955 -22.746  1.00  0.00      BSYN  
ATOM    240    O THR    27      -2.702 -37.570 -23.945  1.00  0.00      BSYN  
ATOM    241    N GLU    28      -1.958 -37.217 -21.871  1.00  0.00      BSYN  
ATOM    242    H GLU    28      -1.161 -36.812 -22.272  1.00  0.00      BSYN  
ATOM    243   CA GLU    28      -1.866 -37.519 -20.458  1.00  0.00      BSYN  
ATOM    244   CB GLU    28      -0.654 -38.388 -20.121  1.00  0.00      BSYN  
ATOM    245   CG GLU    28      -0.422 -38.959 -18.639  1.00  0.00      BSYN  
ATOM    246   CD GLU    28       0.482 -40.125 -18.364  1.00  0.00      BSYN  
ATOM    247  OE1 GLU    28       0.644 -40.398 -17.205  1.00  0.00      BSYN  
ATOM    248  OE2 GLU    28       0.807 -40.825 -19.299  1.00  0.00      BSYN  
ATOM    249    C GLU    28      -2.076 -36.382 -19.444  1.00  0.00      BSYN  
ATOM    250    O GLU    28      -1.369 -35.443 -19.531  1.00  0.00      BSYN  
ATOM    251    N ALA    29      -3.343 -36.350 -18.976  1.00  0.00      BSYN  
ATOM    252    H ALA    29      -3.903 -37.036 -19.395  1.00  0.00      BSYN  
ATOM    253   CA ALA    29      -3.782 -35.278 -18.034  1.00  0.00      BSYN  
ATOM    254   CB ALA    29      -5.235 -35.000 -18.185  1.00  0.00      BSYN  
ATOM    255    C ALA    29      -3.372 -35.792 -16.594  1.00  0.00      BSYN  
ATOM    256    O ALA    29      -2.247 -36.099 -16.412  1.00  0.00      BSYN  
ATOM    257    N ALA    30      -4.248 -35.954 -15.647  1.00  0.00      BSYN  
ATOM    258    H ALA    30      -5.044 -35.407 -15.817  1.00  0.00      BSYN  
ATOM    259   CA ALA    30      -3.772 -36.300 -14.337  1.00  0.00      BSYN  
ATOM    260   CB ALA    30      -4.845 -36.058 -13.347  1.00  0.00      BSYN  
ATOM    261    C ALA    30      -3.454 -37.810 -14.278  1.00  0.00      BSYN  
ATOM    262    O ALA    30      -2.591 -38.251 -13.509  1.00  0.00      BSYN  
ATOM    263    N GLU    31      -4.150 -38.622 -15.129  1.00  0.00      BSYN  
ATOM    264    H GLU    31      -4.679 -38.354 -15.909  1.00  0.00      BSYN  
ATOM    265   CA GLU    31      -3.978 -39.998 -14.986  1.00  0.00      BSYN  
ATOM    266   CB GLU    31      -5.133 -40.669 -14.271  1.00  0.00      BSYN  
ATOM    267   CG GLU    31      -4.993 -40.731 -12.780  1.00  0.00      BSYN  
ATOM    268   CD GLU    31      -5.584 -39.526 -12.187  1.00  0.00      BSYN  
ATOM    269  OE1 GLU    31      -4.765 -38.763 -11.677  1.00  0.00      BSYN  
ATOM    270  OE2 GLU    31      -6.792 -39.425 -12.338  1.00  0.00      BSYN  
ATOM    271    C GLU    31      -3.669 -40.852 -16.249  1.00  0.00      BSYN  
ATOM    272    O GLU    31      -3.664 -40.263 -17.303  1.00  0.00      BSYN  
ATOM    273    N LYS    32      -3.340 -42.143 -16.192  1.00  0.00      BSYN  
ATOM    274    H LYS    32      -3.118 -42.406 -15.275  1.00  0.00      BSYN  
ATOM    275   CA LYS    32      -3.360 -42.975 -17.353  1.00  0.00      BSYN  
ATOM    276   CB LYS    32      -2.112 -43.690 -17.441  1.00  0.00      BSYN  
ATOM    277   CG LYS    32      -1.872 -44.406 -18.807  1.00  0.00      BSYN  
ATOM    278   CD LYS    32      -0.462 -44.673 -18.692  1.00  0.00      BSYN  
ATOM    279   CE LYS    32      -0.283 -45.583 -19.907  1.00  0.00      BSYN  
ATOM    280   NZ LYS    32       1.101 -45.621 -20.312  1.00  0.00      BSYN  
ATOM    281  HZ1 LYS    32       1.026 -46.126 -21.218  1.00  0.00      BSYN  
ATOM    282  HZ2 LYS    32       1.404 -44.650 -20.528  1.00  0.00      BSYN  
ATOM    283  HZ3 LYS    32       1.668 -46.090 -19.577  1.00  0.00      BSYN  
ATOM    284    C LYS    32      -4.517 -43.978 -17.267  1.00  0.00      BSYN  
ATOM    285    O LYS    32      -4.927 -44.344 -16.113  1.00  0.00      BSYN  
ATOM    286    N THR    33      -5.075 -44.247 -18.445  1.00  0.00      BSYN  
ATOM    287    H THR    33      -5.037 -43.689 -19.250  1.00  0.00      BSYN  
ATOM    288   CA THR    33      -5.730 -45.527 -18.505  1.00  0.00      BSYN  
ATOM    289   CB THR    33      -6.350 -45.465 -19.932  1.00  0.00      BSYN  
ATOM    290  OG1 THR    33      -7.286 -44.352 -19.731  1.00  0.00      BSYN  
ATOM    291  HG1 THR    33      -7.867 -44.617 -19.015  1.00  0.00      BSYN  
ATOM    292  CG2 THR    33      -7.146 -46.599 -20.388  1.00  0.00      BSYN  
ATOM    293    C THR    33      -4.734 -46.682 -18.420  1.00  0.00      BSYN  
ATOM    294    O THR    33      -3.916 -46.859 -19.335  1.00  0.00      BSYN  
ATOM    295    N LYS    34      -4.737 -47.180 -17.205  1.00  0.00      BSYN  
ATOM    296    H LYS    34      -5.180 -46.747 -16.445  1.00  0.00      BSYN  
ATOM    297   CA LYS    34      -4.279 -48.524 -17.025  1.00  0.00      BSYN  
ATOM    298   CB LYS    34      -3.520 -48.745 -15.754  1.00  0.00      BSYN  
ATOM    299   CG LYS    34      -2.151 -47.989 -15.520  1.00  0.00      BSYN  
ATOM    300   CD LYS    34      -1.633 -48.739 -14.367  1.00  0.00      BSYN  
ATOM    301   CE LYS    34      -0.372 -48.088 -13.831  1.00  0.00      BSYN  
ATOM    302   NZ LYS    34       0.628 -48.241 -14.986  1.00  0.00      BSYN  
ATOM    303  HZ1 LYS    34       1.597 -48.381 -14.634  1.00  0.00      BSYN  
ATOM    304  HZ2 LYS    34       0.352 -48.851 -15.781  1.00  0.00      BSYN  
ATOM    305  HZ3 LYS    34       0.514 -47.272 -15.346  1.00  0.00      BSYN  
ATOM    306    C LYS    34      -5.287 -49.596 -17.259  1.00  0.00      BSYN  
ATOM    307    O LYS    34      -6.485 -49.435 -17.502  1.00  0.00      BSYN  
ATOM    308    N GLU    35      -4.744 -50.776 -17.381  1.00  0.00      BSYN  
ATOM    309    H GLU    35      -3.784 -50.973 -17.352  1.00  0.00      BSYN  
ATOM    310   CA GLU    35      -5.440 -51.914 -17.817  1.00  0.00      BSYN  
ATOM    311   CB GLU    35      -4.938 -52.373 -19.154  1.00  0.00      BSYN  
ATOM    312   CG GLU    35      -5.990 -52.434 -20.172  1.00  0.00      BSYN  
ATOM    313   CD GLU    35      -5.535 -53.008 -21.581  1.00  0.00      BSYN  
ATOM    314  OE1 GLU    35      -5.094 -52.144 -22.384  1.00  0.00      BSYN  
ATOM    315  OE2 GLU    35      -5.693 -54.210 -21.914  1.00  0.00      BSYN  
ATOM    316    C GLU    35      -5.348 -53.142 -16.878  1.00  0.00      BSYN  
ATOM    317    O GLU    35      -4.451 -53.974 -16.903  1.00  0.00      BSYN  
ATOM    318    N GLY    36      -6.444 -53.245 -16.151  1.00  0.00      BSYN  
ATOM    319    H GLY    36      -7.016 -52.472 -15.960  1.00  0.00      BSYN  
ATOM    320   CA GLY    36      -6.816 -54.406 -15.452  1.00  0.00      BSYN  
ATOM    321    C GLY    36      -6.918 -54.392 -13.985  1.00  0.00      BSYN  
ATOM    322    O GLY    36      -7.374 -55.390 -13.386  1.00  0.00      BSYN  
ATOM    323    N VAL    37      -6.456 -53.349 -13.375  1.00  0.00      BSYN  
ATOM    324    H VAL    37      -6.333 -52.553 -13.934  1.00  0.00      BSYN  
ATOM    325   CA VAL    37      -6.480 -53.285 -11.970  1.00  0.00      BSYN  
ATOM    326   CB VAL    37      -5.594 -52.258 -11.486  1.00  0.00      BSYN  
ATOM    327  CG1 VAL    37      -4.164 -52.416 -11.996  1.00  0.00      BSYN  
ATOM    328  CG2 VAL    37      -5.950 -50.903 -12.055  1.00  0.00      BSYN  
ATOM    329    C VAL    37      -7.763 -53.236 -11.144  1.00  0.00      BSYN  
ATOM    330    O VAL    37      -7.696 -53.611  -9.995  1.00  0.00      BSYN  
ATOM    331    N LEU    38      -8.957 -52.836 -11.526  1.00  0.00      BSYN  
ATOM    332    H LEU    38      -9.196 -52.802 -12.476  1.00  0.00      BSYN  
ATOM    333   CA LEU    38     -10.062 -53.079 -10.619  1.00  0.00      BSYN  
ATOM    334   CB LEU    38     -10.891 -51.903 -10.045  1.00  0.00      BSYN  
ATOM    335   CG LEU    38     -10.123 -50.869  -9.319  1.00  0.00      BSYN  
ATOM    336  CD1 LEU    38     -11.175 -49.693  -8.841  1.00  0.00      BSYN  
ATOM    337  CD2 LEU    38      -9.544 -51.437  -8.070  1.00  0.00      BSYN  
ATOM    338    C LEU    38     -10.954 -53.896 -11.375  1.00  0.00      BSYN  
ATOM    339    O LEU    38     -11.643 -53.536 -12.405  1.00  0.00      BSYN  
ATOM    340    N TYR    39     -11.095 -55.154 -11.040  1.00  0.00      BSYN  
ATOM    341    H TYR    39     -11.829 -55.664 -11.443  1.00  0.00      BSYN  
ATOM    342   CA TYR    39     -10.180 -55.920 -10.282  1.00  0.00      BSYN  
ATOM    343   CB TYR    39     -11.055 -56.841  -9.331  1.00  0.00      BSYN  
ATOM    344   CG TYR    39     -11.958 -56.132  -8.219  1.00  0.00      BSYN  
ATOM    345  CD1 TYR    39     -13.227 -55.628  -8.465  1.00  0.00      BSYN  
ATOM    346  CE1 TYR    39     -13.856 -54.804  -7.558  1.00  0.00      BSYN  
ATOM    347  CD2 TYR    39     -11.336 -55.822  -7.059  1.00  0.00      BSYN  
ATOM    348  CE2 TYR    39     -11.867 -55.018  -6.125  1.00  0.00      BSYN  
ATOM    349   CZ TYR    39     -13.149 -54.433  -6.444  1.00  0.00      BSYN  
ATOM    350   OH TYR    39     -13.800 -53.449  -5.639  1.00  0.00      BSYN  
ATOM    351   HH TYR    39     -14.737 -53.608  -5.506  1.00  0.00      BSYN  
ATOM    352    C TYR    39      -9.341 -56.731 -11.204  1.00  0.00      BSYN  
ATOM    353    O TYR    39      -9.654 -57.096 -12.352  1.00  0.00      BSYN  
ATOM    354    N VAL    40      -8.226 -57.278 -10.736  1.00  0.00      BSYN  
ATOM    355    H VAL    40      -7.631 -56.717 -10.196  1.00  0.00      BSYN  
ATOM    356   CA VAL    40      -7.555 -58.494 -11.253  1.00  0.00      BSYN  
ATOM    357   CB VAL    40      -6.251 -58.684 -10.330  1.00  0.00      BSYN  
ATOM    358  CG1 VAL    40      -5.350 -57.548 -10.778  1.00  0.00      BSYN  
ATOM    359  CG2 VAL    40      -6.524 -58.666  -8.805  1.00  0.00      BSYN  
ATOM    360    C VAL    40      -8.216 -59.789 -11.618  1.00  0.00      BSYN  
ATOM    361    O VAL    40      -8.220 -60.901 -11.021  1.00  0.00      BSYN  
ATOM    362    N GLY    41      -8.922 -59.759 -12.771  1.00  0.00      BSYN  
ATOM    363    H GLY    41      -8.905 -58.917 -13.272  1.00  0.00      BSYN  
ATOM    364   CA GLY    41      -9.498 -60.956 -13.382  1.00  0.00      BSYN  
ATOM    365    C GLY    41      -8.429 -61.893 -13.964  1.00  0.00      BSYN  
ATOM    366    O GLY    41      -8.109 -61.801 -15.170  1.00  0.00      BSYN  
ATOM    367    N SER    42      -7.848 -62.659 -13.076  1.00  0.00      BSYN  
ATOM    368    H SER    42      -8.039 -62.564 -12.120  1.00  0.00      BSYN  
ATOM    369   CA SER    42      -7.217 -63.894 -13.539  1.00  0.00      BSYN  
ATOM    370   CB SER    42      -5.724 -63.732 -13.302  1.00  0.00      BSYN  
ATOM    371   OG SER    42      -5.009 -62.842 -14.234  1.00  0.00      BSYN  
ATOM    372   HG SER    42      -5.152 -63.349 -15.036  1.00  0.00      BSYN  
ATOM    373    C SER    42      -7.680 -65.109 -12.705  1.00  0.00      BSYN  
ATOM    374    O SER    42      -8.889 -65.378 -12.831  1.00  0.00      BSYN  
ATOM    375    N LYS    43      -6.992 -65.785 -11.787  1.00  0.00      BSYN  
ATOM    376    H LYS    43      -6.158 -65.340 -11.530  1.00  0.00      BSYN  
ATOM    377   CA LYS    43      -7.459 -66.987 -11.056  1.00  0.00      BSYN  
ATOM    378   CB LYS    43      -7.609 -68.207 -11.935  1.00  0.00      BSYN  
ATOM    379   CG LYS    43      -6.318 -68.543 -12.721  1.00  0.00      BSYN  
ATOM    380   CD LYS    43      -6.558 -69.889 -13.543  1.00  0.00      BSYN  
ATOM    381   CE LYS    43      -7.683 -69.641 -14.611  1.00  0.00      BSYN  
ATOM    382   NZ LYS    43      -8.133 -70.890 -15.081  1.00  0.00      BSYN  
ATOM    383  HZ1 LYS    43      -7.415 -71.541 -15.458  1.00  0.00      BSYN  
ATOM    384  HZ2 LYS    43      -8.728 -71.441 -14.430  1.00  0.00      BSYN  
ATOM    385  HZ3 LYS    43      -8.850 -70.714 -15.814  1.00  0.00      BSYN  
ATOM    386    C LYS    43      -6.426 -67.139  -9.964  1.00  0.00      BSYN  
ATOM    387    O LYS    43      -5.286 -66.853 -10.155  1.00  0.00      BSYN  
ATOM    388    N THR    44      -6.703 -67.629  -8.711  1.00  0.00      BSYN  
ATOM    389    H THR    44      -5.967 -67.994  -8.178  1.00  0.00      BSYN  
ATOM    390   CA THR    44      -8.077 -67.736  -8.179  1.00  0.00      BSYN  
ATOM    391   CB THR    44      -8.571 -69.192  -7.894  1.00  0.00      BSYN  
ATOM    392  OG1 THR    44      -7.721 -69.841  -6.918  1.00  0.00      BSYN  
ATOM    393  HG1 THR    44      -7.514 -69.367  -6.110  1.00  0.00      BSYN  
ATOM    394  CG2 THR    44      -8.715 -70.015  -9.193  1.00  0.00      BSYN  
ATOM    395    C THR    44      -8.347 -66.677  -7.061  1.00  0.00      BSYN  
ATOM    396    O THR    44      -7.371 -65.901  -6.709  1.00  0.00      BSYN  
ATOM    397    N ARG    45      -9.651 -66.581  -6.760  1.00  0.00      BSYN  
ATOM    398    H ARG    45     -10.156 -67.388  -6.993  1.00  0.00      BSYN  
ATOM    399   CA ARG    45     -10.167 -65.488  -5.941  1.00  0.00      BSYN  
ATOM    400   CB ARG    45     -11.235 -64.756  -6.845  1.00  0.00      BSYN  
ATOM    401   CG ARG    45     -10.553 -63.865  -7.935  1.00  0.00      BSYN  
ATOM    402   CD ARG    45     -11.666 -63.403  -8.861  1.00  0.00      BSYN  
ATOM    403   NE ARG    45     -12.432 -62.160  -8.349  1.00  0.00      BSYN  
ATOM    404   HE ARG    45     -13.028 -62.379  -7.602  1.00  0.00      BSYN  
ATOM    405   CZ ARG    45     -12.256 -60.858  -8.786  1.00  0.00      BSYN  
ATOM    406  NH1 ARG    45     -11.203 -60.468  -9.465  1.00  0.00      BSYN  
ATOM    407 HH11 ARG    45     -11.095 -59.554  -9.857  1.00  0.00      BSYN  
ATOM    408 HH12 ARG    45     -10.644 -61.284  -9.609  1.00  0.00      BSYN  
ATOM    409  NH2 ARG    45     -13.234 -59.973  -8.549  1.00  0.00      BSYN  
ATOM    410 HH21 ARG    45     -13.308 -59.077  -8.988  1.00  0.00      BSYN  
ATOM    411 HH22 ARG    45     -13.955 -60.211  -7.899  1.00  0.00      BSYN  
ATOM    412    C ARG    45     -10.879 -66.111  -4.632  1.00  0.00      BSYN  
ATOM    413    O ARG    45     -10.359 -67.014  -3.947  1.00  0.00      BSYN  
ATOM    414    N GLU    46     -12.028 -65.583  -4.374  1.00  0.00      BSYN  
ATOM    415    H GLU    46     -12.517 -64.793  -4.683  1.00  0.00      BSYN  
ATOM    416   CA GLU    46     -12.818 -66.050  -3.247  1.00  0.00      BSYN  
ATOM    417   CB GLU    46     -13.898 -64.987  -2.754  1.00  0.00      BSYN  
ATOM    418   CG GLU    46     -13.273 -63.698  -2.263  1.00  0.00      BSYN  
ATOM    419   CD GLU    46     -12.391 -63.815  -1.083  1.00  0.00      BSYN  
ATOM    420  OE1 GLU    46     -11.250 -63.399  -1.231  1.00  0.00      BSYN  
ATOM    421  OE2 GLU    46     -12.887 -64.175  -0.006  1.00  0.00      BSYN  
ATOM    422    C GLU    46     -13.643 -67.272  -3.662  1.00  0.00      BSYN  
ATOM    423    O GLU    46     -14.191 -67.293  -4.793  1.00  0.00      BSYN  
ATOM    424    N GLY    47     -13.767 -68.148  -2.690  1.00  0.00      BSYN  
ATOM    425    H GLY    47     -13.212 -68.029  -1.891  1.00  0.00      BSYN  
ATOM    426   CA GLY    47     -14.651 -69.321  -2.770  1.00  0.00      BSYN  
ATOM    427    C GLY    47     -15.035 -69.587  -1.369  1.00  0.00      BSYN  
ATOM    428    O GLY    47     -15.264 -68.680  -0.540  1.00  0.00      BSYN  
ATOM    429    N VAL    48     -14.895 -70.946  -1.287  1.00  0.00      BSYN  
ATOM    430    H VAL    48     -14.803 -71.479  -2.104  1.00  0.00      BSYN  
ATOM    431   CA VAL    48     -15.034 -71.711  -0.079  1.00  0.00      BSYN  
ATOM    432   CB VAL    48     -15.393 -73.230  -0.294  1.00  0.00      BSYN  
ATOM    433  CG1 VAL    48     -14.322 -74.114   0.028  1.00  0.00      BSYN  
ATOM    434  CG2 VAL    48     -16.625 -73.549   0.581  1.00  0.00      BSYN  
ATOM    435    C VAL    48     -13.928 -71.409   1.013  1.00  0.00      BSYN  
ATOM    436    O VAL    48     -14.049 -71.773   2.190  1.00  0.00      BSYN  
ATOM    437    N VAL    49     -12.892 -70.748   0.511  1.00  0.00      BSYN  
ATOM    438    H VAL    49     -12.991 -70.057  -0.176  1.00  0.00      BSYN  
ATOM    439   CA VAL    49     -11.570 -70.900   1.166  1.00  0.00      BSYN  
ATOM    440   CB VAL    49     -10.520 -71.252   0.125  1.00  0.00      BSYN  
ATOM    441  CG1 VAL    49     -10.889 -72.609  -0.502  1.00  0.00      BSYN  
ATOM    442  CG2 VAL    49     -10.563 -70.213  -0.959  1.00  0.00      BSYN  
ATOM    443    C VAL    49     -11.139 -69.634   1.955  1.00  0.00      BSYN  
ATOM    444    O VAL    49     -11.566 -68.537   1.686  1.00  0.00      BSYN  
ATOM    445    N GLN    50     -10.164 -70.023   2.801  1.00  0.00      BSYN  
ATOM    446    H GLN    50      -9.968 -70.975   2.920  1.00  0.00      BSYN  
ATOM    447   CA GLN    50      -9.442 -68.927   3.554  1.00  0.00      BSYN  
ATOM    448   CB GLN    50     -10.153 -68.591   4.883  1.00  0.00      BSYN  
ATOM    449   CG GLN    50      -9.741 -67.234   5.242  1.00  0.00      BSYN  
ATOM    450   CD GLN    50     -10.408 -66.636   6.479  1.00  0.00      BSYN  
ATOM    451  OE1 GLN    50     -11.244 -65.715   6.554  1.00  0.00      BSYN  
ATOM    452  NE2 GLN    50     -10.293 -67.381   7.525  1.00  0.00      BSYN  
ATOM    453 HE21 GLN    50      -9.912 -68.276   7.405  1.00  0.00      BSYN  
ATOM    454 HE22 GLN    50     -10.569 -67.060   8.409  1.00  0.00      BSYN  
ATOM    455    C GLN    50      -7.939 -69.283   3.725  1.00  0.00      BSYN  
ATOM    456    O GLN    50      -7.583 -70.318   4.295  1.00  0.00      BSYN  
ATOM    457    N GLY    51      -6.983 -68.361   3.371  1.00  0.00      BSYN  
ATOM    458    H GLY    51      -6.062 -68.685   3.279  1.00  0.00      BSYN  
ATOM    459   CA GLY    51      -7.164 -66.972   2.998  1.00  0.00      BSYN  
ATOM    460    C GLY    51      -6.343 -66.662   1.731  1.00  0.00      BSYN  
ATOM    461    O GLY    51      -6.822 -65.948   0.907  1.00  0.00      BSYN  
ATOM    462    N VAL    52      -5.124 -67.087   1.713  1.00  0.00      BSYN  
ATOM    463    H VAL    52      -4.695 -67.482   2.501  1.00  0.00      BSYN  
ATOM    464   CA VAL    52      -4.303 -66.909   0.514  1.00  0.00      BSYN  
ATOM    465   CB VAL    52      -2.802 -66.930   0.994  1.00  0.00      BSYN  
ATOM    466  CG1 VAL    52      -1.947 -68.139   0.545  1.00  0.00      BSYN  
ATOM    467  CG2 VAL    52      -2.322 -65.608   0.436  1.00  0.00      BSYN  
ATOM    468    C VAL    52      -4.688 -68.093  -0.448  1.00  0.00      BSYN  
ATOM    469    O VAL    52      -4.761 -69.257  -0.047  1.00  0.00      BSYN  
ATOM    470    N ALA    53      -5.192 -67.742  -1.583  1.00  0.00      BSYN  
ATOM    471    H ALA    53      -5.469 -66.835  -1.830  1.00  0.00      BSYN  
ATOM    472   CA ALA    53      -5.476 -68.750  -2.633  1.00  0.00      BSYN  
ATOM    473   CB ALA    53      -6.023 -68.100  -3.932  1.00  0.00      BSYN  
ATOM    474    C ALA    53      -4.186 -69.463  -3.076  1.00  0.00      BSYN  
ATOM    475    O ALA    53      -3.086 -68.865  -3.103  1.00  0.00      BSYN  
ATOM    476    N SER    54      -4.260 -70.764  -3.220  1.00  0.00      BSYN  
ATOM    477    H SER    54      -5.159 -71.018  -2.924  1.00  0.00      BSYN  
ATOM    478   CA SER    54      -3.161 -71.607  -3.634  1.00  0.00      BSYN  
ATOM    479   CB SER    54      -2.439 -72.172  -2.452  1.00  0.00      BSYN  
ATOM    480   OG SER    54      -1.974 -71.135  -1.674  1.00  0.00      BSYN  
ATOM    481   HG SER    54      -1.936 -70.398  -2.288  1.00  0.00      BSYN  
ATOM    482    C SER    54      -3.680 -72.760  -4.524  1.00  0.00      BSYN  
ATOM    483    O SER    54      -4.915 -72.965  -4.678  1.00  0.00      BSYN  
ATOM    484    N VAL    55      -2.793 -73.377  -5.303  1.00  0.00      BSYN  
ATOM    485    H VAL    55      -1.856 -73.099  -5.232  1.00  0.00      BSYN  
ATOM    486   CA VAL    55      -3.070 -74.512  -6.247  1.00  0.00      BSYN  
ATOM    487   CB VAL    55      -2.297 -74.335  -7.562  1.00  0.00      BSYN  
ATOM    488  CG1 VAL    55      -3.198 -73.393  -8.490  1.00  0.00      BSYN  
ATOM    489  CG2 VAL    55      -0.964 -73.719  -7.389  1.00  0.00      BSYN  
ATOM    490    C VAL    55      -2.810 -75.836  -5.587  1.00  0.00      BSYN  
ATOM    491    O VAL    55      -1.909 -75.960  -4.715  1.00  0.00      BSYN  
ATOM    492    N ALA    56      -3.402 -76.871  -6.083  1.00  0.00      BSYN  
ATOM    493    H ALA    56      -3.867 -76.731  -6.934  1.00  0.00      BSYN  
ATOM    494   CA ALA    56      -3.375 -78.262  -5.608  1.00  0.00      BSYN  
ATOM    495   CB ALA    56      -4.006 -78.543  -4.303  1.00  0.00      BSYN  
ATOM    496    C ALA    56      -4.107 -79.006  -6.701  1.00  0.00      BSYN  
ATOM    497    O ALA    56      -5.006 -78.529  -7.415  1.00  0.00      BSYN  
ATOM    498    N GLU    57      -3.514 -80.268  -6.917  1.00  0.00      BSYN  
ATOM    499    H GLU    57      -2.747 -80.565  -6.383  1.00  0.00      BSYN  
ATOM    500   CA GLU    57      -4.021 -81.065  -7.997  1.00  0.00      BSYN  
ATOM    501   CB GLU    57      -2.955 -81.473  -9.019  1.00  0.00      BSYN  
ATOM    502   CG GLU    57      -3.450 -82.424 -10.066  1.00  0.00      BSYN  
ATOM    503   CD GLU    57      -2.634 -82.262 -11.344  1.00  0.00      BSYN  
ATOM    504  OE1 GLU    57      -2.254 -83.288 -11.887  1.00  0.00      BSYN  
ATOM    505  OE2 GLU    57      -2.247 -81.121 -11.572  1.00  0.00      BSYN  
ATOM    506    C GLU    57      -4.841 -82.261  -7.575  1.00  0.00      BSYN  
ATOM    507    O GLU    57      -4.425 -83.226  -6.898  1.00  0.00      BSYN  
ATOM    508    N LYS    58      -6.105 -82.175  -8.080  1.00  0.00      BSYN  
ATOM    509    H LYS    58      -6.416 -81.447  -8.659  1.00  0.00      BSYN  
ATOM    510   CA LYS    58      -7.030 -83.273  -7.787  1.00  0.00      BSYN  
ATOM    511   CB LYS    58      -8.101 -82.910  -6.662  1.00  0.00      BSYN  
ATOM    512   CG LYS    58      -7.673 -82.681  -5.167  1.00  0.00      BSYN  
ATOM    513   CD LYS    58      -7.156 -84.066  -4.639  1.00  0.00      BSYN  
ATOM    514   CE LYS    58      -8.204 -85.141  -4.194  1.00  0.00      BSYN  
ATOM    515   NZ LYS    58      -9.208 -85.533  -5.115  1.00  0.00      BSYN  
ATOM    516  HZ1 LYS    58      -9.961 -84.824  -5.007  1.00  0.00      BSYN  
ATOM    517  HZ2 LYS    58      -8.859 -85.661  -6.086  1.00  0.00      BSYN  
ATOM    518  HZ3 LYS    58      -9.622 -86.419  -4.763  1.00  0.00      BSYN  
ATOM    519    C LYS    58      -7.792 -83.991  -8.883  1.00  0.00      BSYN  
ATOM    520    O LYS    58      -8.406 -83.365  -9.783  1.00  0.00      BSYN  
ATOM    521    N THR    59      -7.882 -85.293  -8.878  1.00  0.00      BSYN  
ATOM    522    H THR    59      -8.725 -85.696  -9.175  1.00  0.00      BSYN  
ATOM    523   CA THR    59      -6.895 -86.198  -8.342  1.00  0.00      BSYN  
ATOM    524   CB THR    59      -7.416 -87.624  -8.428  1.00  0.00      BSYN  
ATOM    525  OG1 THR    59      -8.777 -87.586  -7.903  1.00  0.00      BSYN  
ATOM    526  HG1 THR    59      -9.129 -88.395  -7.526  1.00  0.00      BSYN  
ATOM    527  CG2 THR    59      -6.478 -88.627  -7.742  1.00  0.00      BSYN  
ATOM    528    C THR    59      -5.556 -86.034  -9.085  1.00  0.00      BSYN  
ATOM    529    O THR    59      -5.515 -85.619 -10.242  1.00  0.00      BSYN  
ATOM    530    N LYS    60      -4.432 -86.374  -8.437  1.00  0.00      BSYN  
ATOM    531    H LYS    60      -4.615 -86.632  -7.510  1.00  0.00      BSYN  
ATOM    532   CA LYS    60      -3.181 -86.313  -9.227  1.00  0.00      BSYN  
ATOM    533   CB LYS    60      -1.923 -86.644  -8.518  1.00  0.00      BSYN  
ATOM    534   CG LYS    60      -2.074 -87.703  -7.478  1.00  0.00      BSYN  
ATOM    535   CD LYS    60      -0.932 -88.554  -7.136  1.00  0.00      BSYN  
ATOM    536   CE LYS    60       0.182 -87.910  -6.285  1.00  0.00      BSYN  
ATOM    537   NZ LYS    60       1.432 -88.277  -6.862  1.00  0.00      BSYN  
ATOM    538  HZ1 LYS    60       1.693 -89.189  -6.437  1.00  0.00      BSYN  
ATOM    539  HZ2 LYS    60       1.191 -88.463  -7.857  1.00  0.00      BSYN  
ATOM    540  HZ3 LYS    60       2.224 -87.606  -6.803  1.00  0.00      BSYN  
ATOM    541    C LYS    60      -3.054 -87.199 -10.528  1.00  0.00      BSYN  
ATOM    542    O LYS    60      -2.159 -87.071 -11.338  1.00  0.00      BSYN  
ATOM    543    N GLU    61      -3.762 -88.325 -10.569  1.00  0.00      BSYN  
ATOM    544    H GLU    61      -4.044 -88.629  -9.681  1.00  0.00      BSYN  
ATOM    545   CA GLU    61      -3.934 -89.052 -11.745  1.00  0.00      BSYN  
ATOM    546   CB GLU    61      -3.767 -90.563 -11.387  1.00  0.00      BSYN  
ATOM    547   CG GLU    61      -4.760 -91.173 -10.332  1.00  0.00      BSYN  
ATOM    548   CD GLU    61      -4.307 -92.492  -9.775  1.00  0.00      BSYN  
ATOM    549  OE1 GLU    61      -4.850 -93.592 -10.037  1.00  0.00      BSYN  
ATOM    550  OE2 GLU    61      -3.578 -92.493  -8.818  1.00  0.00      BSYN  
ATOM    551    C GLU    61      -5.352 -88.688 -12.229  1.00  0.00      BSYN  
ATOM    552    O GLU    61      -6.282 -88.830 -11.436  1.00  0.00      BSYN  
ATOM    553    N GLN    62      -5.573 -88.194 -13.468  1.00  0.00      BSYN  
ATOM    554    H GLN    62      -4.788 -87.862 -13.952  1.00  0.00      BSYN  
ATOM    555   CA GLN    62      -6.899 -87.882 -13.905  1.00  0.00      BSYN  
ATOM    556   CB GLN    62      -7.239 -86.294 -13.689  1.00  0.00      BSYN  
ATOM    557   CG GLN    62      -6.424 -85.143 -14.406  1.00  0.00      BSYN  
ATOM    558   CD GLN    62      -7.297 -84.018 -14.858  1.00  0.00      BSYN  
ATOM    559  OE1 GLN    62      -8.466 -83.811 -14.507  1.00  0.00      BSYN  
ATOM    560  NE2 GLN    62      -6.916 -83.299 -15.936  1.00  0.00      BSYN  
ATOM    561 HE21 GLN    62      -6.049 -83.390 -16.383  1.00  0.00      BSYN  
ATOM    562 HE22 GLN    62      -7.521 -82.572 -16.195  1.00  0.00      BSYN  
ATOM    563    C GLN    62      -7.126 -88.257 -15.339  1.00  0.00      BSYN  
ATOM    564    O GLN    62      -6.409 -87.783 -16.237  1.00  0.00      BSYN  
ATOM    565    N ALA    63      -7.945 -89.254 -15.571  1.00  0.00      BSYN  
ATOM    566    H ALA    63      -8.153 -89.719 -14.734  1.00  0.00      BSYN  
ATOM    567   CA ALA    63      -8.461 -89.705 -16.892  1.00  0.00      BSYN  
ATOM    568   CB ALA    63      -9.002 -91.197 -16.871  1.00  0.00      BSYN  
ATOM    569    C ALA    63      -9.507 -88.854 -17.673  1.00  0.00      BSYN  
ATOM    570    O ALA    63     -10.008 -87.819 -17.230  1.00  0.00      BSYN  
ATOM    571    N SER    64      -9.693 -89.189 -18.991  1.00  0.00      BSYN  
ATOM    572    H SER    64      -9.170 -89.962 -19.289  1.00  0.00      BSYN  
ATOM    573   CA SER    64     -10.676 -88.539 -19.902  1.00  0.00      BSYN  
ATOM    574   CB SER    64     -10.097 -88.195 -21.248  1.00  0.00      BSYN  
ATOM    575   OG SER    64      -9.248 -89.221 -21.757  1.00  0.00      BSYN  
ATOM    576   HG SER    64      -9.723 -90.054 -21.812  1.00  0.00      BSYN  
ATOM    577    C SER    64     -11.899 -89.296 -20.047  1.00  0.00      BSYN  
ATOM    578    O SER    64     -12.042 -90.139 -20.904  1.00  0.00      BSYN  
ATOM    579    N HIS    65     -12.871 -88.942 -19.233  1.00  0.00      BSYN  
ATOM    580    H HIS    65     -12.594 -88.192 -18.667  1.00  0.00      BSYN  
ATOM    581   CA HIS    65     -14.179 -89.585 -19.366  1.00  0.00      BSYN  
ATOM    582   CB HIS    65     -14.582 -90.565 -18.231  1.00  0.00      BSYN  
ATOM    583   CG HIS    65     -14.978 -89.925 -16.880  1.00  0.00      BSYN  
ATOM    584  ND1 HIS    65     -15.925 -90.377 -16.136  1.00  0.00      BSYN  
ATOM    585  HD1 HIS    65     -16.419 -91.222 -16.168  1.00  0.00      BSYN  
ATOM    586  CD2 HIS    65     -14.419 -88.841 -16.230  1.00  0.00      BSYN  
ATOM    587  NE2 HIS    65     -15.089 -88.703 -15.108  1.00  0.00      BSYN  
ATOM    588  CE1 HIS    65     -16.030 -89.558 -15.077  1.00  0.00      BSYN  
ATOM    589    C HIS    65     -15.251 -88.528 -19.529  1.00  0.00      BSYN  
ATOM    590    O HIS    65     -15.107 -87.467 -18.914  1.00  0.00      BSYN  
ATOM    591    N LEU    66     -16.210 -88.546 -20.463  1.00  0.00      BSYN  
ATOM    592    H LEU    66     -16.871 -87.831 -20.573  1.00  0.00      BSYN  
ATOM    593   CA LEU    66     -16.446 -89.654 -21.333  1.00  0.00      BSYN  
ATOM    594   CB LEU    66     -17.900 -90.060 -21.288  1.00  0.00      BSYN  
ATOM    595   CG LEU    66     -18.323 -90.972 -20.104  1.00  0.00      BSYN  
ATOM    596  CD1 LEU    66     -19.846 -90.903 -20.075  1.00  0.00      BSYN  
ATOM    597  CD2 LEU    66     -17.708 -92.321 -20.265  1.00  0.00      BSYN  
ATOM    598    C LEU    66     -15.872 -89.286 -22.654  1.00  0.00      BSYN  
ATOM    599    O LEU    66     -16.219 -88.427 -23.377  1.00  0.00      BSYN  
ATOM    600    N GLY    67     -14.771 -89.993 -22.863  1.00  0.00      BSYN  
ATOM    601    H GLY    67     -14.394 -90.624 -22.214  1.00  0.00      BSYN  
ATOM    602   CA GLY    67     -14.167 -90.085 -24.164  1.00  0.00      BSYN  
ATOM    603    C GLY    67     -13.018 -91.027 -24.183  1.00  0.00      BSYN  
ATOM    604    O GLY    67     -13.057 -92.014 -23.451  1.00  0.00      BSYN  
ATOM    605    N GLY    68     -11.916 -90.684 -24.888  1.00  0.00      BSYN  
ATOM    606    H GLY    68     -11.263 -91.406 -25.002  1.00  0.00      BSYN  
ATOM    607   CA GLY    68     -11.825 -89.405 -25.630  1.00  0.00      BSYN  
ATOM    608    C GLY    68     -10.472 -89.128 -25.997  1.00  0.00      BSYN  
ATOM    609    O GLY    68      -9.920 -89.748 -26.929  1.00  0.00      BSYN  
ATOM    610    N ALA    69      -9.698 -88.234 -25.265  1.00  0.00      BSYN  
ATOM    611    H ALA    69     -10.083 -87.696 -24.542  1.00  0.00      BSYN  
ATOM    612   CA ALA    69      -8.308 -87.870 -25.647  1.00  0.00      BSYN  
ATOM    613   CB ALA    69      -7.950 -86.455 -25.182  1.00  0.00      BSYN  
ATOM    614    C ALA    69      -7.103 -88.737 -25.284  1.00  0.00      BSYN  
ATOM    615    O ALA    69      -6.430 -89.395 -26.153  1.00  0.00      BSYN  
ATOM    616    N VAL    70      -6.931 -88.971 -23.949  1.00  0.00      BSYN  
ATOM    617    H VAL    70      -7.629 -88.638 -23.347  1.00  0.00      BSYN  
ATOM    618   CA VAL    70      -5.830 -89.802 -23.545  1.00  0.00      BSYN  
ATOM    619   CB VAL    70      -5.171 -89.332 -22.212  1.00  0.00      BSYN  
ATOM    620  CG1 VAL    70      -4.846 -87.848 -22.221  1.00  0.00      BSYN  
ATOM    621  CG2 VAL    70      -6.100 -89.794 -21.037  1.00  0.00      BSYN  
ATOM    622    C VAL    70      -6.153 -91.345 -23.733  1.00  0.00      BSYN  
ATOM    623    O VAL    70      -5.200 -92.159 -23.793  1.00  0.00      BSYN  
ATOM    624    N PHE    71      -7.417 -91.728 -23.859  1.00  0.00      BSYN  
ATOM    625    H PHE    71      -8.136 -91.067 -23.940  1.00  0.00      BSYN  
ATOM    626   CA PHE    71      -7.822 -93.181 -24.050  1.00  0.00      BSYN  
ATOM    627   CB PHE    71      -9.040 -93.578 -23.222  1.00  0.00      BSYN  
ATOM    628   CG PHE    71      -8.893 -93.774 -21.784  1.00  0.00      BSYN  
ATOM    629  CD1 PHE    71      -7.876 -94.583 -21.222  1.00  0.00      BSYN  
ATOM    630  CD2 PHE    71      -9.793 -93.097 -21.016  1.00  0.00      BSYN  
ATOM    631  CE1 PHE    71      -7.786 -94.654 -19.863  1.00  0.00      BSYN  
ATOM    632  CE2 PHE    71      -9.564 -93.213 -19.593  1.00  0.00      BSYN  
ATOM    633   CZ PHE    71      -8.574 -94.003 -19.025  1.00  0.00      BSYN  
ATOM    634    C PHE    71      -7.905 -93.771 -25.436  1.00  0.00      BSYN  
ATOM    635    O PHE    71      -7.326 -94.781 -25.719  1.00  0.00      BSYN  
ATOM    636    N SER    72      -8.557 -92.983 -26.318  1.00  0.00      BSYN  
ATOM    637    H SER    72      -8.994 -92.153 -26.032  1.00  0.00      BSYN  
ATOM    638   CA SER    72      -8.682 -93.223 -27.753  1.00  0.00      BSYN  
ATOM    639   CB SER    72      -9.860 -92.462 -28.210  1.00  0.00      BSYN  
ATOM    640   OG SER    72     -10.866 -92.558 -27.250  1.00  0.00      BSYN  
ATOM    641   HG SER    72     -11.546 -91.934 -27.516  1.00  0.00      BSYN  
ATOM    642    C SER    72      -7.420 -92.813 -28.482  1.00  0.00      BSYN  
ATOM    643    O SER    72      -7.188 -91.640 -28.848  1.00  0.00      BSYN  
ATOM    644    N GLY    73      -6.694 -93.796 -28.864  1.00  0.00      BSYN  
ATOM    645    H GLY    73      -6.888 -94.651 -28.425  1.00  0.00      BSYN  
ATOM    646   CA GLY    73      -5.551 -93.779 -29.656  1.00  0.00      BSYN  
ATOM    647    C GLY    73      -4.527 -94.749 -29.160  1.00  0.00      BSYN  
ATOM    648    O GLY    73      -4.309 -95.724 -29.880  1.00  0.00      BSYN  
ATOM    649    N ALA    74      -4.150 -94.566 -27.904  1.00  0.00      BSYN  
ATOM    650    H ALA    74      -4.647 -93.944 -27.332  1.00  0.00      BSYN  
ATOM    651   CA ALA    74      -3.137 -95.406 -27.243  1.00  0.00      BSYN  
ATOM    652   CB ALA    74      -3.037 -94.839 -25.838  1.00  0.00      BSYN  
ATOM    653    C ALA    74      -3.800 -96.821 -27.055  1.00  0.00      BSYN  
ATOM    654    O ALA    74      -4.934 -96.825 -26.532  1.00  0.00      BSYN  
ATOM    655    N GLY    75      -3.378 -97.967 -27.494  1.00  0.00      BSYN  
ATOM    656    H GLY    75      -3.676 -98.797 -27.068  1.00  0.00      BSYN  
ATOM    657   CA GLY    75      -2.193 -98.070 -28.341  1.00  0.00      BSYN  
ATOM    658    C GLY    75      -1.232 -98.966 -27.589  1.00  0.00      BSYN  
ATOM    659    O GLY    75      -0.353 -98.560 -26.868  1.00  0.00      BSYN  
ATOM    660    N ASN    76      -1.533-100.201 -27.753  1.00  0.00      BSYN  
ATOM    661    H ASN    76      -2.049-100.369 -28.569  1.00  0.00      BSYN  
ATOM    662   CA ASN    76      -1.453-101.339 -26.822  1.00  0.00      BSYN  
ATOM    663   CB ASN    76      -1.932-102.580 -27.568  1.00  0.00      BSYN  
ATOM    664   CG ASN    76      -3.333-102.530 -27.884  1.00  0.00      BSYN  
ATOM    665  OD1 ASN    76      -4.141-101.659 -27.459  1.00  0.00      BSYN  
ATOM    666  ND2 ASN    76      -3.924-103.459 -28.724  1.00  0.00      BSYN  
ATOM    667 HD21 ASN    76      -4.874-103.685 -28.816  1.00  0.00      BSYN  
ATOM    668 HD22 ASN    76      -3.269-103.731 -29.400  1.00  0.00      BSYN  
ATOM    669    C ASN    76      -0.149-101.509 -26.130  1.00  0.00      BSYN  
ATOM    670    O ASN    76      -0.044-101.945 -24.953  1.00  0.00      BSYN  
ATOM    671    N ILE    77       0.990-101.287 -26.876  1.00  0.00      BSYN  
ATOM    672    H ILE    77       0.900-101.225 -27.849  1.00  0.00      BSYN  
ATOM    673   CA ILE    77       2.185-101.590 -26.261  1.00  0.00      BSYN  
ATOM    674   CB ILE    77       3.219-102.485 -27.129  1.00  0.00      BSYN  
ATOM    675  CG2 ILE    77       2.717-103.883 -27.333  1.00  0.00      BSYN  
ATOM    676  CG1 ILE    77       3.665-101.837 -28.505  1.00  0.00      BSYN  
ATOM    677   CD ILE    77       2.910-102.105 -29.802  1.00  0.00      BSYN  
ATOM    678    C ILE    77       2.889-100.345 -25.811  1.00  0.00      BSYN  
ATOM    679    O ILE    77       4.096-100.351 -25.693  1.00  0.00      BSYN  
ATOM    680    N ALA    78       2.095 -99.352 -25.286  1.00  0.00      BSYN  
ATOM    681    H ALA    78       1.133 -99.422 -25.462  1.00  0.00      BSYN  
ATOM    682   CA ALA    78       2.646 -98.099 -24.612  1.00  0.00      BSYN  
ATOM    683   CB ALA    78       2.987 -96.844 -25.517  1.00  0.00      BSYN  
ATOM    684    C ALA    78       1.522 -97.575 -23.670  1.00  0.00      BSYN  
ATOM    685    O ALA    78       1.671 -96.789 -22.797  1.00  0.00      BSYN  
ATOM    686    N ALA    79       0.312 -98.250 -23.807  1.00  0.00      BSYN  
ATOM    687    H ALA    79       0.241 -99.081 -24.321  1.00  0.00      BSYN  
ATOM    688   CA ALA    79      -0.907 -98.007 -23.073  1.00  0.00      BSYN  
ATOM    689   CB ALA    79      -2.067 -98.743 -23.795  1.00  0.00      BSYN  
ATOM    690    C ALA    79      -0.818 -98.621 -21.642  1.00  0.00      BSYN  
ATOM    691    O ALA    79      -1.114 -98.060 -20.539  1.00  0.00      BSYN  
ATOM    692    N ALA    80      -0.318 -99.844 -21.705  1.00  0.00      BSYN  
ATOM    693    H ALA    80       0.041-100.194 -22.547  1.00  0.00      BSYN  
ATOM    694   CA ALA    80       0.312-100.562 -20.596  1.00  0.00      BSYN  
ATOM    695   CB ALA    80       0.580-101.997 -21.073  1.00  0.00      BSYN  
ATOM    696    C ALA    80       1.523 -99.765 -20.048  1.00  0.00      BSYN  
ATOM    697    O ALA    80       2.495 -99.282 -20.693  1.00  0.00      BSYN  
ATOM    698    N THR    81       1.474 -99.732 -18.721  1.00  0.00      BSYN  
ATOM    699    H THR    81       0.675 -99.823 -18.161  1.00  0.00      BSYN  
ATOM    700   CA THR    81       2.627 -99.268 -18.022  1.00  0.00      BSYN  
ATOM    701   CB THR    81       2.212 -97.979 -17.213  1.00  0.00      BSYN  
ATOM    702  OG1 THR    81       1.247 -98.444 -16.329  1.00  0.00      BSYN  
ATOM    703  HG1 THR    81       1.501 -98.139 -15.455  1.00  0.00      BSYN  
ATOM    704  CG2 THR    81       1.856 -96.795 -17.964  1.00  0.00      BSYN  
ATOM    705    C THR    81       3.494-100.218 -17.269  1.00  0.00      BSYN  
ATOM    706    O THR    81       3.427-100.223 -16.012  1.00  0.00      BSYN  
ATOM    707    N GLY    82       4.348-100.958 -18.008  1.00  0.00      BSYN  
ATOM    708    H GLY    82       4.388-100.987 -18.987  1.00  0.00      BSYN  
ATOM    709   CA GLY    82       5.286-101.865 -17.416  1.00  0.00      BSYN  
ATOM    710    C GLY    82       5.187-103.295 -17.952  1.00  0.00      BSYN  
ATOM    711    O GLY    82       5.873-103.407 -18.965  1.00  0.00      BSYN  
ATOM    712    N LEU    83       4.378-104.299 -17.510  1.00  0.00      BSYN  
ATOM    713    H LEU    83       4.667-105.220 -17.676  1.00  0.00      BSYN  
ATOM    714   CA LEU    83       3.317-104.177 -16.487  1.00  0.00      BSYN  
ATOM    715   CB LEU    83       2.030-103.806 -17.134  1.00  0.00      BSYN  
ATOM    716   CG LEU    83       1.211-104.874 -17.932  1.00  0.00      BSYN  
ATOM    717  CD1 LEU    83      -0.247-104.558 -18.206  1.00  0.00      BSYN  
ATOM    718  CD2 LEU    83       1.925-105.445 -19.263  1.00  0.00      BSYN  
ATOM    719    C LEU    83       3.134-105.311 -15.616  1.00  0.00      BSYN  
ATOM    720    O LEU    83       3.774-106.384 -15.732  1.00  0.00      BSYN  
ATOM    721    N VAL    84       2.373-105.024 -14.618  1.00  0.00      BSYN  
ATOM    722    H VAL    84       2.065-104.099 -14.524  1.00  0.00      BSYN  
ATOM    723   CA VAL    84       2.074-105.930 -13.456  1.00  0.00      BSYN  
ATOM    724   CB VAL    84       3.288-105.992 -12.542  1.00  0.00      BSYN  
ATOM    725  CG1 VAL    84       3.500-104.728 -11.823  1.00  0.00      BSYN  
ATOM    726  CG2 VAL    84       3.120-107.147 -11.512  1.00  0.00      BSYN  
ATOM    727    C VAL    84       0.744-105.462 -12.871  1.00  0.00      BSYN  
ATOM    728    O VAL    84       0.682-104.310 -12.418  1.00  0.00      BSYN  
ATOM    729    N LYS    85      -0.402-106.052 -12.931  1.00  0.00      BSYN  
ATOM    730    H LYS    85      -1.223-105.555 -12.734  1.00  0.00      BSYN  
ATOM    731   CA LYS    85      -0.717-107.442 -13.312  1.00  0.00      BSYN  
ATOM    732   CB LYS    85      -1.557-108.313 -12.342  1.00  0.00      BSYN  
ATOM    733   CG LYS    85      -0.748-108.430 -11.130  1.00  0.00      BSYN  
ATOM    734   CD LYS    85      -0.859-109.775 -10.507  1.00  0.00      BSYN  
ATOM    735   CE LYS    85       0.017-109.641  -9.382  1.00  0.00      BSYN  
ATOM    736   NZ LYS    85       0.922-110.682  -9.400  1.00  0.00      BSYN  
ATOM    737  HZ1 LYS    85       1.601-110.548  -8.623  1.00  0.00      BSYN  
ATOM    738  HZ2 LYS    85       0.500-111.631  -9.447  1.00  0.00      BSYN  
ATOM    739  HZ3 LYS    85       1.340-110.662 -10.352  1.00  0.00      BSYN  
ATOM    740    C LYS    85      -1.366-107.516 -14.662  1.00  0.00      BSYN  
ATOM    741    O LYS    85      -1.015-108.355 -15.508  1.00  0.00      BSYN  
ATOM    742    N ARG    86      -2.406-106.749 -15.022  1.00  0.00      BSYN  
ATOM    743    H ARG    86      -2.767-106.838 -15.929  1.00  0.00      BSYN  
ATOM    744   CA ARG    86      -3.219-105.784 -14.290  1.00  0.00      BSYN  
ATOM    745   CB ARG    86      -3.403-104.566 -15.214  1.00  0.00      BSYN  
ATOM    746   CG ARG    86      -3.321-103.186 -14.455  1.00  0.00      BSYN  
ATOM    747   CD ARG    86      -1.964-102.862 -13.788  1.00  0.00      BSYN  
ATOM    748   NE ARG    86      -1.383-101.890 -14.658  1.00  0.00      BSYN  
ATOM    749   HE ARG    86      -1.948-101.240 -15.125  1.00  0.00      BSYN  
ATOM    750   CZ ARG    86      -0.080-101.557 -14.652  1.00  0.00      BSYN  
ATOM    751  NH1 ARG    86       0.229-100.701 -15.536  1.00  0.00      BSYN  
ATOM    752 HH11 ARG    86       1.128-100.309 -15.732  1.00  0.00      BSYN  
ATOM    753 HH12 ARG    86      -0.591-100.623 -16.103  1.00  0.00      BSYN  
ATOM    754  NH2 ARG    86       0.863-102.036 -13.844  1.00  0.00      BSYN  
ATOM    755 HH21 ARG    86       1.757-101.756 -14.195  1.00  0.00      BSYN  
ATOM    756 HH22 ARG    86       0.673-102.651 -13.079  1.00  0.00      BSYN  
ATOM    757    C ARG    86      -4.556-106.346 -13.933  1.00  0.00      BSYN  
ATOM    758    O ARG    86      -5.325-107.016 -14.699  1.00  0.00      BSYN  
ATOM    759    N GLU    87      -5.036-105.632 -12.919  1.00  0.00      BSYN  
ATOM    760    H GLU    87      -4.439-105.098 -12.354  1.00  0.00      BSYN  
ATOM    761   CA GLU    87      -6.472-105.768 -12.522  1.00  0.00      BSYN  
ATOM    762   CB GLU    87      -6.767-106.112 -11.049  1.00  0.00      BSYN  
ATOM    763   CG GLU    87      -6.220-107.210 -10.172  1.00  0.00      BSYN  
ATOM    764   CD GLU    87      -6.645-107.019  -8.711  1.00  0.00      BSYN  
ATOM    765  OE1 GLU    87      -5.894-106.433  -7.952  1.00  0.00      BSYN  
ATOM    766  OE2 GLU    87      -7.708-107.539  -8.436  1.00  0.00      BSYN  
ATOM    767    C GLU    87      -7.167-104.356 -12.804  1.00  0.00      BSYN  
ATOM    768    O GLU    87      -6.572-103.329 -12.683  1.00  0.00      BSYN  
ATOM    769    N GLU    88      -8.414-104.400 -13.335  1.00  0.00      BSYN  
ATOM    770    H GLU    88      -8.693-105.200 -13.827  1.00  0.00      BSYN  
ATOM    771   CA GLU    88      -9.148-103.190 -13.534  1.00  0.00      BSYN  
ATOM    772   CB GLU    88      -8.772-102.313 -14.756  1.00  0.00      BSYN  
ATOM    773   CG GLU    88      -9.574-101.004 -14.780  1.00  0.00      BSYN  
ATOM    774   CD GLU    88      -9.610-100.397 -16.219  1.00  0.00      BSYN  
ATOM    775  OE1 GLU    88      -8.584-100.184 -16.862  1.00  0.00      BSYN  
ATOM    776  OE2 GLU    88     -10.784-100.190 -16.669  1.00  0.00      BSYN  
ATOM    777    C GLU    88     -10.572-103.555 -13.486  1.00  0.00      BSYN  
ATOM    778    O GLU    88     -11.339-103.683 -14.464  1.00  0.00      BSYN  
ATOM    779    N PHE    89     -11.104-103.460 -12.219  1.00  0.00      BSYN  
ATOM    780    H PHE    89     -10.407-103.274 -11.556  1.00  0.00      BSYN  
ATOM    781   CA PHE    89     -12.468-103.691 -11.741  1.00  0.00      BSYN  
ATOM    782   CB PHE    89     -12.792-105.164 -11.911  1.00  0.00      BSYN  
ATOM    783   CG PHE    89     -14.302-105.461 -11.647  1.00  0.00      BSYN  
ATOM    784  CD1 PHE    89     -15.359-104.844 -12.339  1.00  0.00      BSYN  
ATOM    785  CD2 PHE    89     -14.426-106.295 -10.531  1.00  0.00      BSYN  
ATOM    786  CE1 PHE    89     -16.620-105.214 -11.835  1.00  0.00      BSYN  
ATOM    787  CE2 PHE    89     -15.738-106.638 -10.173  1.00  0.00      BSYN  
ATOM    788   CZ PHE    89     -16.775-105.980 -10.754  1.00  0.00      BSYN  
ATOM    789    C PHE    89     -12.631-103.042 -10.377  1.00  0.00      BSYN  
ATOM    790    O PHE    89     -11.804-103.402  -9.501  1.00  0.00      BSYN  
ATOM    791    N PRO    90     -13.520-102.112  -9.970  1.00  0.00      BSYN  
ATOM    792   CD PRO    90     -14.581-101.554 -10.785  1.00  0.00      BSYN  
ATOM    793   CA PRO    90     -13.435-101.480  -8.688  1.00  0.00      BSYN  
ATOM    794   CB PRO    90     -14.358-100.310  -8.722  1.00  0.00      BSYN  
ATOM    795   CG PRO    90     -14.512-100.165 -10.248  1.00  0.00      BSYN  
ATOM    796    C PRO    90     -13.894-102.431  -7.612  1.00  0.00      BSYN  
ATOM    797    O PRO    90     -15.074-102.576  -7.458  1.00  0.00      BSYN  
ATOM    798    N THR    91     -12.948-102.970  -6.821  1.00  0.00      BSYN  
ATOM    799    H THR    91     -12.053-103.174  -7.164  1.00  0.00      BSYN  
ATOM    800   CA THR    91     -13.341-103.721  -5.608  1.00  0.00      BSYN  
ATOM    801   CB THR    91     -12.157-104.468  -4.978  1.00  0.00      BSYN  
ATOM    802  OG1 THR    91     -10.937-103.863  -5.398  1.00  0.00      BSYN  
ATOM    803  HG1 THR    91     -10.731-102.984  -5.071  1.00  0.00      BSYN  
ATOM    804  CG2 THR    91     -12.250-105.795  -5.498  1.00  0.00      BSYN  
ATOM    805    C THR    91     -14.138-103.193  -4.484  1.00  0.00      BSYN  
ATOM    806    O THR    91     -15.110-103.807  -4.088  1.00  0.00      BSYN  
ATOM    807    N ASP    92     -13.793-101.908  -4.069  1.00  0.00      BSYN  
ATOM    808    H ASP    92     -13.088-101.477  -4.596  1.00  0.00      BSYN  
ATOM    809   CA ASP    92     -14.476-101.284  -2.975  1.00  0.00      BSYN  
ATOM    810   CB ASP    92     -13.698-100.119  -2.314  1.00  0.00      BSYN  
ATOM    811   CG ASP    92     -12.345-100.503  -1.725  1.00  0.00      BSYN  
ATOM    812  OD1 ASP    92     -12.253-100.774  -0.550  1.00  0.00      BSYN  
ATOM    813  OD2 ASP    92     -11.351-100.632  -2.418  1.00  0.00      BSYN  
ATOM    814    C ASP    92     -15.907-100.858  -3.351  1.00  0.00      BSYN  
ATOM    815    O ASP    92     -16.153-100.363  -4.466  1.00  0.00      BSYN  
ATOM    816    N LEU    93     -16.843-101.053  -2.438  1.00  0.00      BSYN  
ATOM    817    H LEU    93     -16.700-101.719  -1.733  1.00  0.00      BSYN  
ATOM    818   CA LEU    93     -18.218-100.473  -2.503  1.00  0.00      BSYN  
ATOM    819   CB LEU    93     -19.005-100.669  -1.236  1.00  0.00      BSYN  
ATOM    820   CG LEU    93     -19.058-102.179  -0.683  1.00  0.00      BSYN  
ATOM    821  CD1 LEU    93     -20.151-102.392   0.341  1.00  0.00      BSYN  
ATOM    822  CD2 LEU    93     -19.190-103.163  -1.728  1.00  0.00      BSYN  
ATOM    823    C LEU    93     -18.264 -99.027  -2.897  1.00  0.00      BSYN  
ATOM    824    O LEU    93     -17.496 -98.284  -2.436  1.00  0.00      BSYN  
ATOM    825    N LYS    94     -18.955 -98.476  -3.861  1.00  0.00      BSYN  
ATOM    826    H LYS    94     -18.731 -97.600  -4.238  1.00  0.00      BSYN  
ATOM    827   CA LYS    94     -19.921 -99.153  -4.684  1.00  0.00      BSYN  
ATOM    828   CB LYS    94     -21.322 -98.418  -4.644  1.00  0.00      BSYN  
ATOM    829   CG LYS    94     -22.301 -99.423  -4.028  1.00  0.00      BSYN  
ATOM    830   CD LYS    94     -23.554 -98.716  -3.360  1.00  0.00      BSYN  
ATOM    831   CE LYS    94     -23.258 -98.385  -1.962  1.00  0.00      BSYN  
ATOM    832   NZ LYS    94     -24.081 -97.255  -1.525  1.00  0.00      BSYN  
ATOM    833  HZ1 LYS    94     -24.751 -97.580  -0.799  1.00  0.00      BSYN  
ATOM    834  HZ2 LYS    94     -23.522 -96.455  -1.166  1.00  0.00      BSYN  
ATOM    835  HZ3 LYS    94     -24.539 -97.029  -2.431  1.00  0.00      BSYN  
ATOM    836    C LYS    94     -19.413 -99.392  -6.121  1.00  0.00      BSYN  
ATOM    837    O LYS    94     -19.272 -98.410  -6.819  1.00  0.00      BSYN  
ATOM    838    N PRO    95     -19.121-100.669  -6.541  1.00  0.00      BSYN  
ATOM    839   CD PRO    95     -19.739-101.871  -5.961  1.00  0.00      BSYN  
ATOM    840   CA PRO    95     -18.474-101.119  -7.768  1.00  0.00      BSYN  
ATOM    841   CB PRO    95     -18.413-102.611  -7.653  1.00  0.00      BSYN  
ATOM    842   CG PRO    95     -19.764-102.860  -7.131  1.00  0.00      BSYN  
ATOM    843    C PRO    95     -18.984-100.541  -9.092  1.00  0.00      BSYN  
ATOM    844    O PRO    95     -19.993-101.069  -9.603  1.00  0.00      BSYN  
ATOM    845    N GLU    96     -18.362 -99.522  -9.558  1.00  0.00      BSYN  
ATOM    846    H GLU    96     -17.438 -99.509  -9.231  1.00  0.00      BSYN  
ATOM    847   CA GLU    96     -18.822 -98.635 -10.622  1.00  0.00      BSYN  
ATOM    848   CB GLU    96     -18.275 -97.198 -10.652  1.00  0.00      BSYN  
ATOM    849   CG GLU    96     -18.714 -96.520  -9.386  1.00  0.00      BSYN  
ATOM    850   CD GLU    96     -17.518 -95.847  -8.716  1.00  0.00      BSYN  
ATOM    851  OE1 GLU    96     -16.444 -96.432  -8.388  1.00  0.00      BSYN  
ATOM    852  OE2 GLU    96     -17.757 -94.777  -8.127  1.00  0.00      BSYN  
ATOM    853    C GLU    96     -19.029 -99.200 -12.075  1.00  0.00      BSYN  
ATOM    854    O GLU    96     -18.142 -99.544 -12.752  1.00  0.00      BSYN  
ATOM    855    N GLU    97     -20.244 -99.417 -12.411  1.00  0.00      BSYN  
ATOM    856    H GLU    97     -20.939 -99.055 -11.821  1.00  0.00      BSYN  
ATOM    857   CA GLU    97     -20.534-100.036 -13.746  1.00  0.00      BSYN  
ATOM    858   CB GLU    97     -20.859-101.520 -13.484  1.00  0.00      BSYN  
ATOM    859   CG GLU    97     -20.121-102.511 -12.688  1.00  0.00      BSYN  
ATOM    860   CD GLU    97     -20.781-103.888 -12.949  1.00  0.00      BSYN  
ATOM    861  OE1 GLU    97     -21.610-104.360 -12.172  1.00  0.00      BSYN  
ATOM    862  OE2 GLU    97     -20.561-104.606 -14.008  1.00  0.00      BSYN  
ATOM    863    C GLU    97     -21.656 -99.247 -14.493  1.00  0.00      BSYN  
ATOM    864    O GLU    97     -22.651 -99.897 -14.739  1.00  0.00      BSYN  
ATOM    865    N VAL    98     -21.578 -98.008 -15.030  1.00  0.00      BSYN  
ATOM    866    H VAL    98     -20.769 -97.476 -15.179  1.00  0.00      BSYN  
ATOM    867   CA VAL    98     -22.652 -97.215 -15.510  1.00  0.00      BSYN  
ATOM    868   CB VAL    98     -22.474 -95.765 -15.092  1.00  0.00      BSYN  
ATOM    869  CG1 VAL    98     -23.550 -94.795 -15.775  1.00  0.00      BSYN  
ATOM    870  CG2 VAL    98     -22.665 -95.580 -13.665  1.00  0.00      BSYN  
ATOM    871    C VAL    98     -23.055 -97.445 -16.936  1.00  0.00      BSYN  
ATOM    872    O VAL    98     -22.299 -97.220 -17.867  1.00  0.00      BSYN  
ATOM    873    N ALA    99     -24.317 -97.902 -17.122  1.00  0.00      BSYN  
ATOM    874    H ALA    99     -24.859 -98.033 -16.316  1.00  0.00      BSYN  
ATOM    875   CA ALA    99     -24.737 -98.471 -18.482  1.00  0.00      BSYN  
ATOM    876   CB ALA    99     -24.425 -99.912 -18.428  1.00  0.00      BSYN  
ATOM    877    C ALA    99     -26.199 -98.315 -18.901  1.00  0.00      BSYN  
ATOM    878    O ALA    99     -27.064 -98.499 -18.049  1.00  0.00      BSYN  
ATOM    879    N GLN   100     -26.395 -97.922 -20.155  1.00  0.00      BSYN  
ATOM    880    H GLN   100     -25.632 -97.527 -20.628  1.00  0.00      BSYN  
ATOM    881   CA GLN   100     -27.732 -97.922 -20.719  1.00  0.00      BSYN  
ATOM    882   CB GLN   100     -28.735 -96.840 -20.240  1.00  0.00      BSYN  
ATOM    883   CG GLN   100     -30.166 -97.050 -20.548  1.00  0.00      BSYN  
ATOM    884   CD GLN   100     -31.114 -96.943 -19.339  1.00  0.00      BSYN  
ATOM    885  OE1 GLN   100     -31.893 -95.989 -19.285  1.00  0.00      BSYN  
ATOM    886  NE2 GLN   100     -31.081 -98.024 -18.473  1.00  0.00      BSYN  
ATOM    887 HE21 GLN   100     -31.598 -98.117 -17.645  1.00  0.00      BSYN  
ATOM    888 HE22 GLN   100     -30.515 -98.793 -18.695  1.00  0.00      BSYN  
ATOM    889    C GLN   100     -27.861 -97.928 -22.229  1.00  0.00      BSYN  
ATOM    890    O GLN   100     -27.491 -96.792 -22.760  1.00  0.00      BSYN  
ATOM    891    N GLU   101     -28.304 -98.978 -22.846  1.00  0.00      BSYN  
ATOM    892    H GLU   101     -28.710 -99.795 -22.488  1.00  0.00      BSYN  
ATOM    893   CA GLU   101     -28.298 -98.951 -24.259  1.00  0.00      BSYN  
ATOM    894   CB GLU   101     -27.296-100.021 -24.709  1.00  0.00      BSYN  
ATOM    895   CG GLU   101     -26.517 -99.631 -25.886  1.00  0.00      BSYN  
ATOM    896   CD GLU   101     -25.312-100.480 -26.105  1.00  0.00      BSYN  
ATOM    897  OE1 GLU   101     -25.458-101.467 -26.831  1.00  0.00      BSYN  
ATOM    898  OE2 GLU   101     -24.162-100.090 -25.749  1.00  0.00      BSYN  
ATOM    899    C GLU   101     -29.652 -99.093 -24.898  1.00  0.00      BSYN  
ATOM    900    O GLU   101     -29.924 -98.309 -25.832  1.00  0.00      BSYN  
ATOM    901    N ALA   102     -30.501 -99.848 -24.273  1.00  0.00      BSYN  
ATOM    902    H ALA   102     -30.187-100.370 -23.506  1.00  0.00      BSYN  
ATOM    903   CA ALA   102     -31.900 -99.848 -24.636  1.00  0.00      BSYN  
ATOM    904   CB ALA   102     -32.454-101.195 -24.144  1.00  0.00      BSYN  
ATOM    905    C ALA   102     -32.564 -98.585 -24.016  1.00  0.00      BSYN  
ATOM    906    O ALA   102     -32.784 -98.545 -22.820  1.00  0.00      BSYN  
ATOM    907    N ALA   103     -32.826 -97.664 -24.907  1.00  0.00      BSYN  
ATOM    908    H ALA   103     -32.538 -97.771 -25.838  1.00  0.00      BSYN  
ATOM    909   CA ALA   103     -33.655 -96.587 -24.639  1.00  0.00      BSYN  
ATOM    910   CB ALA   103     -32.847 -95.287 -24.742  1.00  0.00      BSYN  
ATOM    911    C ALA   103     -34.829 -96.502 -25.645  1.00  0.00      BSYN  
ATOM    912    O ALA   103     -34.657 -96.557 -26.871  1.00  0.00      BSYN  
ATOM    913    N GLU   104     -36.035 -96.382 -25.115  1.00  0.00      BSYN  
ATOM    914    H GLU   104     -36.290 -96.445 -24.171  1.00  0.00      BSYN  
ATOM    915   CA GLU   104     -37.230 -96.267 -25.957  1.00  0.00      BSYN  
ATOM    916   CB GLU   104     -38.379 -96.396 -24.955  1.00  0.00      BSYN  
ATOM    917   CG GLU   104     -38.499 -97.892 -24.501  1.00  0.00      BSYN  
ATOM    918   CD GLU   104     -39.292 -98.096 -23.229  1.00  0.00      BSYN  
ATOM    919  OE1 GLU   104     -39.308 -99.185 -22.671  1.00  0.00      BSYN  
ATOM    920  OE2 GLU   104     -40.053 -97.194 -22.821  1.00  0.00      BSYN  
ATOM    921    C GLU   104     -37.244 -94.886 -26.669  1.00  0.00      BSYN  
ATOM    922    O GLU   104     -37.182 -93.921 -25.930  1.00  0.00      BSYN  
ATOM    923    N GLU   105     -37.555 -94.837 -27.908  1.00  0.00      BSYN  
ATOM    924    H GLU   105     -37.856 -95.706 -28.246  1.00  0.00      BSYN  
ATOM    925   CA GLU   105     -37.747 -93.575 -28.641  1.00  0.00      BSYN  
ATOM    926   CB GLU   105     -37.080 -93.747 -30.012  1.00  0.00      BSYN  
ATOM    927   CG GLU   105     -35.645 -94.368 -30.278  1.00  0.00      BSYN  
ATOM    928   CD GLU   105     -35.333 -94.507 -31.781  1.00  0.00      BSYN  
ATOM    929  OE1 GLU   105     -35.651 -95.555 -32.260  1.00  0.00      BSYN  
ATOM    930  OE2 GLU   105     -34.809 -93.601 -32.366  1.00  0.00      BSYN  
ATOM    931    C GLU   105     -39.263 -93.524 -28.817  1.00  0.00      BSYN  
ATOM    932    O GLU   105     -39.916 -94.580 -28.995  1.00  0.00      BSYN  
ATOM    933    N PRO   106     -39.865 -92.367 -28.624  1.00  0.00      BSYN  
ATOM    934   CD PRO   106     -39.189 -91.101 -28.388  1.00  0.00      BSYN  
ATOM    935   CA PRO   106     -41.282 -92.258 -28.701  1.00  0.00      BSYN  
ATOM    936   CB PRO   106     -41.540 -90.762 -28.309  1.00  0.00      BSYN  
ATOM    937   CG PRO   106     -40.263 -90.097 -28.702  1.00  0.00      BSYN  
ATOM    938    C PRO   106     -41.812 -92.579 -30.131  1.00  0.00      BSYN  
ATOM    939    O PRO   106     -42.862 -93.297 -30.289  1.00  0.00      BSYN  
ATOM    940    N LEU   107     -41.234 -92.104 -31.218  1.00  0.00      BSYN  
ATOM    941    H LEU   107     -40.506 -91.460 -31.100  1.00  0.00      BSYN  
ATOM    942   CA LEU   107     -41.762 -92.290 -32.590  1.00  0.00      BSYN  
ATOM    943   CB LEU   107     -42.437 -90.997 -32.991  1.00  0.00      BSYN  
ATOM    944   CG LEU   107     -43.752 -91.219 -33.770  1.00  0.00      BSYN  
ATOM    945  CD1 LEU   107     -45.029 -91.562 -32.921  1.00  0.00      BSYN  
ATOM    946  CD2 LEU   107     -44.072 -89.867 -34.394  1.00  0.00      BSYN  
ATOM    947    C LEU   107     -40.537 -92.656 -33.407  1.00  0.00      BSYN  
ATOM    948    O LEU   107     -39.369 -92.393 -32.986  1.00  0.00      BSYN  
ATOM    949    N ILE   108     -40.637 -93.182 -34.639  1.00  0.00      BSYN  
ATOM    950    H ILE   108     -41.537 -93.289 -35.013  1.00  0.00      BSYN  
ATOM    951   CA ILE   108     -39.515 -93.505 -35.512  1.00  0.00      BSYN  
ATOM    952   CB ILE   108     -40.098 -94.229 -36.775  1.00  0.00      BSYN  
ATOM    953  CG2 ILE   108     -40.107 -95.727 -36.586  1.00  0.00      BSYN  
ATOM    954  CG1 ILE   108     -41.359 -93.676 -37.528  1.00  0.00      BSYN  
ATOM    955   CD ILE   108     -41.725 -94.497 -38.808  1.00  0.00      BSYN  
ATOM    956    C ILE   108     -38.760 -92.301 -35.999  1.00  0.00      BSYN  
ATOM    957    O ILE   108     -37.530 -92.265 -36.030  1.00  0.00      BSYN  
ATOM    958    N GLU   109     -39.519 -91.340 -36.418  1.00  0.00      BSYN  
ATOM    959    H GLU   109     -40.497 -91.381 -36.466  1.00  0.00      BSYN  
ATOM    960   CA GLU   109     -38.986 -90.002 -36.776  1.00  0.00      BSYN  
ATOM    961   CB GLU   109     -39.349 -89.552 -38.086  1.00  0.00      BSYN  
ATOM    962   CG GLU   109     -38.411 -88.615 -38.872  1.00  0.00      BSYN  
ATOM    963   CD GLU   109     -37.798 -89.409 -40.017  1.00  0.00      BSYN  
ATOM    964  OE1 GLU   109     -38.290 -89.383 -41.140  1.00  0.00      BSYN  
ATOM    965  OE2 GLU   109     -36.764 -89.990 -39.744  1.00  0.00      BSYN  
ATOM    966    C GLU   109     -39.851 -89.308 -35.720  1.00  0.00      BSYN  
ATOM    967    O GLU   109     -41.129 -89.147 -35.803  1.00  0.00      BSYN  
ATOM    968    N PRO   110     -39.182 -88.818 -34.623  1.00  0.00      BSYN  
ATOM    969   CD PRO   110     -37.898 -89.517 -34.168  1.00  0.00      BSYN  
ATOM    970   CA PRO   110     -39.678 -87.878 -33.663  1.00  0.00      BSYN  
ATOM    971   CB PRO   110     -39.008 -88.476 -32.398  1.00  0.00      BSYN  
ATOM    972   CG PRO   110     -37.630 -88.735 -32.863  1.00  0.00      BSYN  
ATOM    973    C PRO   110     -39.337 -86.370 -33.931  1.00  0.00      BSYN  
ATOM    974    O PRO   110     -38.185 -86.005 -33.941  1.00  0.00      BSYN  
ATOM    975    N LEU   111     -40.304 -85.454 -34.066  1.00  0.00      BSYN  
ATOM    976    H LEU   111     -41.161 -85.739 -33.687  1.00  0.00      BSYN  
ATOM    977   CA LEU   111     -40.021 -84.213 -34.758  1.00  0.00      BSYN  
ATOM    978   CB LEU   111     -41.230 -83.825 -35.740  1.00  0.00      BSYN  
ATOM    979   CG LEU   111     -41.263 -84.478 -37.185  1.00  0.00      BSYN  
ATOM    980  CD1 LEU   111     -42.463 -85.428 -37.335  1.00  0.00      BSYN  
ATOM    981  CD2 LEU   111     -41.255 -83.336 -38.280  1.00  0.00      BSYN  
ATOM    982    C LEU   111     -39.361 -83.058 -33.953  1.00  0.00      BSYN  
ATOM    983    O LEU   111     -39.964 -82.471 -33.142  1.00  0.00      BSYN  
ATOM    984    N MET   112     -38.149 -82.769 -34.398  1.00  0.00      BSYN  
ATOM    985    H MET   112     -37.931 -83.160 -35.270  1.00  0.00      BSYN  
ATOM    986   CA MET   112     -37.308 -81.704 -33.761  1.00  0.00      BSYN  
ATOM    987   CB MET   112     -36.011 -82.398 -33.365  1.00  0.00      BSYN  
ATOM    988   CG MET   112     -34.934 -81.512 -32.539  1.00  0.00      BSYN  
ATOM    989   SD MET   112     -33.666 -82.347 -31.673  1.00  0.00      BSYN  
ATOM    990   CE MET   112     -32.850 -80.973 -31.046  1.00  0.00      BSYN  
ATOM    991    C MET   112     -37.020 -80.592 -34.795  1.00  0.00      BSYN  
ATOM    992    O MET   112     -37.097 -80.840 -36.000  1.00  0.00      BSYN  
ATOM    993    N GLU   113     -36.537 -79.496 -34.301  1.00  0.00      BSYN  
ATOM    994    H GLU   113     -36.047 -79.588 -33.457  1.00  0.00      BSYN  
ATOM    995   CA GLU   113     -36.341 -78.301 -35.212  1.00  0.00      BSYN  
ATOM    996   CB GLU   113     -36.630 -77.022 -34.635  1.00  0.00      BSYN  
ATOM    997   CG GLU   113     -38.091 -76.862 -34.400  1.00  0.00      BSYN  
ATOM    998   CD GLU   113     -38.678 -75.475 -34.859  1.00  0.00      BSYN  
ATOM    999  OE1 GLU   113     -38.362 -74.529 -34.162  1.00  0.00      BSYN  
ATOM   1000  OE2 GLU   113     -39.546 -75.507 -35.837  1.00  0.00      BSYN  
ATOM   1001    C GLU   113     -34.957 -78.181 -35.793  1.00  0.00      BSYN  
ATOM   1002    O GLU   113     -33.969 -78.163 -35.082  1.00  0.00      BSYN  
ATOM   1003    N PRO   114     -34.907 -77.956 -37.082  1.00  0.00      BSYN  
ATOM   1004   CD PRO   114     -35.859 -77.557 -38.020  1.00  0.00      BSYN  
ATOM   1005   CA PRO   114     -33.595 -78.033 -37.831  1.00  0.00      BSYN  
ATOM   1006   CB PRO   114     -34.055 -77.769 -39.274  1.00  0.00      BSYN  
ATOM   1007   CG PRO   114     -35.235 -76.873 -39.080  1.00  0.00      BSYN  
ATOM   1008    C PRO   114     -32.414 -77.165 -37.245  1.00  0.00      BSYN  
ATOM   1009    O PRO   114     -32.512 -76.053 -36.798  1.00  0.00      BSYN  
ATOM   1010    N GLU   115     -31.377 -77.909 -36.930  1.00  0.00      BSYN  
ATOM   1011    H GLU   115     -31.390 -78.875 -37.094  1.00  0.00      BSYN  
ATOM   1012   CA GLU   115     -30.131 -77.297 -36.499  1.00  0.00      BSYN  
ATOM   1013   CB GLU   115     -29.025 -78.316 -36.419  1.00  0.00      BSYN  
ATOM   1014   CG GLU   115     -28.821 -79.280 -35.181  1.00  0.00      BSYN  
ATOM   1015   CD GLU   115     -28.529 -78.555 -33.912  1.00  0.00      BSYN  
ATOM   1016  OE1 GLU   115     -27.869 -77.524 -33.743  1.00  0.00      BSYN  
ATOM   1017  OE2 GLU   115     -28.954 -79.182 -32.930  1.00  0.00      BSYN  
ATOM   1018    C GLU   115     -29.615 -76.200 -37.351  1.00  0.00      BSYN  
ATOM   1019    O GLU   115     -29.469 -76.225 -38.611  1.00  0.00      BSYN  
ATOM   1020    N GLY   116     -29.289 -75.127 -36.597  1.00  0.00      BSYN  
ATOM   1021    H GLY   116     -29.506 -75.041 -35.645  1.00  0.00      BSYN  
ATOM   1022   CA GLY   116     -28.818 -73.979 -37.231  1.00  0.00      BSYN  
ATOM   1023    C GLY   116     -27.391 -73.643 -36.902  1.00  0.00      BSYN  
ATOM   1024    O GLY   116     -27.072 -72.563 -36.457  1.00  0.00      BSYN  
ATOM   1025    N GLU   117     -26.493 -74.589 -37.363  1.00  0.00      BSYN  
ATOM   1026    H GLU   117     -26.899 -75.320 -37.874  1.00  0.00      BSYN  
ATOM   1027   CA GLU   117     -25.145 -74.500 -36.993  1.00  0.00      BSYN  
ATOM   1028   CB GLU   117     -24.600 -75.988 -36.794  1.00  0.00      BSYN  
ATOM   1029   CG GLU   117     -24.796 -76.543 -35.417  1.00  0.00      BSYN  
ATOM   1030   CD GLU   117     -24.009 -75.750 -34.330  1.00  0.00      BSYN  
ATOM   1031  OE1 GLU   117     -24.643 -75.330 -33.359  1.00  0.00      BSYN  
ATOM   1032  OE2 GLU   117     -22.767 -75.618 -34.360  1.00  0.00      BSYN  
ATOM   1033    C GLU   117     -24.281 -73.812 -37.971  1.00  0.00      BSYN  
ATOM   1034    O GLU   117     -24.302 -74.203 -39.191  1.00  0.00      BSYN  
ATOM   1035    N SER   118     -23.555 -72.802 -37.517  1.00  0.00      BSYN  
ATOM   1036    H SER   118     -23.329 -72.649 -36.576  1.00  0.00      BSYN  
ATOM   1037   CA SER   118     -22.679 -72.010 -38.395  1.00  0.00      BSYN  
ATOM   1038   CB SER   118     -23.002 -70.561 -38.569  1.00  0.00      BSYN  
ATOM   1039   OG SER   118     -23.989 -70.435 -39.555  1.00  0.00      BSYN  
ATOM   1040   HG SER   118     -23.859 -71.063 -40.270  1.00  0.00      BSYN  
ATOM   1041    C SER   118     -21.285 -72.125 -37.874  1.00  0.00      BSYN  
ATOM   1042    O SER   118     -21.047 -72.310 -36.667  1.00  0.00      BSYN  
ATOM   1043    N TYR   119     -20.422 -72.096 -38.839  1.00  0.00      BSYN  
ATOM   1044    H TYR   119     -20.772 -72.025 -39.751  1.00  0.00      BSYN  
ATOM   1045   CA TYR   119     -19.030 -72.375 -38.696  1.00  0.00      BSYN  
ATOM   1046   CB TYR   119     -18.338 -73.180 -39.865  1.00  0.00      BSYN  
ATOM   1047   CG TYR   119     -18.788 -74.598 -40.206  1.00  0.00      BSYN  
ATOM   1048  CD1 TYR   119     -18.554 -75.724 -39.487  1.00  0.00      BSYN  
ATOM   1049  CE1 TYR   119     -19.186 -76.919 -39.781  1.00  0.00      BSYN  
ATOM   1050  CD2 TYR   119     -19.703 -74.612 -41.242  1.00  0.00      BSYN  
ATOM   1051  CE2 TYR   119     -20.477 -75.795 -41.414  1.00  0.00      BSYN  
ATOM   1052   CZ TYR   119     -20.174 -76.941 -40.649  1.00  0.00      BSYN  
ATOM   1053   OH TYR   119     -20.979 -78.085 -40.839  1.00  0.00      BSYN  
ATOM   1054   HH TYR   119     -21.824 -77.758 -41.158  1.00  0.00      BSYN  
ATOM   1055    C TYR   119     -18.175 -71.075 -38.765  1.00  0.00      BSYN  
ATOM   1056    O TYR   119     -18.216 -70.370 -39.737  1.00  0.00      BSYN  
ATOM   1057    N GLU   120     -17.557 -70.679 -37.569  1.00  0.00      BSYN  
ATOM   1058    H GLU   120     -17.669 -71.144 -36.714  1.00  0.00      BSYN  
ATOM   1059   CA GLU   120     -16.844 -69.385 -37.569  1.00  0.00      BSYN  
ATOM   1060   CB GLU   120     -17.823 -68.371 -37.017  1.00  0.00      BSYN  
ATOM   1061   CG GLU   120     -18.701 -67.496 -37.952  1.00  0.00      BSYN  
ATOM   1062   CD GLU   120     -20.125 -67.979 -37.987  1.00  0.00      BSYN  
ATOM   1063  OE1 GLU   120     -20.799 -67.813 -36.980  1.00  0.00      BSYN  
ATOM   1064  OE2 GLU   120     -20.679 -68.498 -38.997  1.00  0.00      BSYN  
ATOM   1065    C GLU   120     -15.516 -69.341 -36.826  1.00  0.00      BSYN  
ATOM   1066    O GLU   120     -15.194 -70.016 -35.823  1.00  0.00      BSYN  
ATOM   1067    N ASP   121     -14.673 -68.485 -37.557  1.00  0.00      BSYN  
ATOM   1068    H ASP   121     -14.963 -68.090 -38.406  1.00  0.00      BSYN  
ATOM   1069   CA ASP   121     -13.328 -68.275 -37.160  1.00  0.00      BSYN  
ATOM   1070   CB ASP   121     -12.402 -69.495 -37.620  1.00  0.00      BSYN  
ATOM   1071   CG ASP   121     -11.272 -69.863 -36.649  1.00  0.00      BSYN  
ATOM   1072  OD1 ASP   121     -10.138 -69.787 -37.042  1.00  0.00      BSYN  
ATOM   1073  OD2 ASP   121     -11.580 -70.282 -35.512  1.00  0.00      BSYN  
ATOM   1074    C ASP   121     -12.711 -67.076 -37.814  1.00  0.00      BSYN  
ATOM   1075    O ASP   121     -13.072 -66.813 -38.919  1.00  0.00      BSYN  
ATOM   1076    N PRO   122     -11.952 -66.156 -37.038  1.00  0.00      BSYN  
ATOM   1077   CD PRO   122     -11.748 -66.282 -35.588  1.00  0.00      BSYN  
ATOM   1078   CA PRO   122     -11.152 -65.023 -37.581  1.00  0.00      BSYN  
ATOM   1079   CB PRO   122     -10.905 -64.180 -36.415  1.00  0.00      BSYN  
ATOM   1080   CG PRO   122     -10.750 -65.133 -35.248  1.00  0.00      BSYN  
ATOM   1081    C PRO   122      -9.894 -65.653 -38.116  1.00  0.00      BSYN  
ATOM   1082    O PRO   122      -9.207 -66.395 -37.502  1.00  0.00      BSYN  
ATOM   1083    N PRO   123      -9.640 -65.570 -39.460  1.00  0.00      BSYN  
ATOM   1084   CD PRO   123     -10.337 -64.688 -40.371  1.00  0.00      BSYN  
ATOM   1085   CA PRO   123      -8.667 -66.389 -40.167  1.00  0.00      BSYN  
ATOM   1086   CB PRO   123      -8.855 -65.900 -41.604  1.00  0.00      BSYN  
ATOM   1087   CG PRO   123      -9.309 -64.467 -41.507  1.00  0.00      BSYN  
ATOM   1088    C PRO   123      -7.180 -66.388 -39.672  1.00  0.00      BSYN  
ATOM   1089    O PRO   123      -6.543 -65.366 -39.732  1.00  0.00      BSYN  
ATOM   1090    N GLN   124      -6.712 -67.534 -39.140  1.00  0.00      BSYN  
ATOM   1091    H GLN   124      -7.397 -68.229 -39.041  1.00  0.00      BSYN  
ATOM   1092   CA GLN   124      -5.357 -67.579 -38.459  1.00  0.00      BSYN  
ATOM   1093   CB GLN   124      -5.117 -68.847 -37.670  1.00  0.00      BSYN  
ATOM   1094   CG GLN   124      -5.925 -68.938 -36.393  1.00  0.00      BSYN  
ATOM   1095   CD GLN   124      -5.194 -68.314 -35.205  1.00  0.00      BSYN  
ATOM   1096  OE1 GLN   124      -4.013 -68.302 -34.976  1.00  0.00      BSYN  
ATOM   1097  NE2 GLN   124      -5.948 -67.686 -34.293  1.00  0.00      BSYN  
ATOM   1098 HE21 GLN   124      -6.851 -67.473 -34.609  1.00  0.00      BSYN  
ATOM   1099 HE22 GLN   124      -5.630 -67.446 -33.397  1.00  0.00      BSYN  
ATOM   1100    C GLN   124      -4.245 -67.528 -39.427  1.00  0.00      BSYN  
ATOM   1101    O GLN   124      -4.139 -68.310 -40.369  1.00  0.00      BSYN  
ATOM   1102    N GLU   125      -3.351 -66.514 -39.536  1.00  0.00      BSYN  
ATOM   1103    H GLU   125      -2.777 -66.554 -40.329  1.00  0.00      BSYN  
ATOM   1104   CA GLU   125      -3.426 -65.391 -38.624  1.00  0.00      BSYN  
ATOM   1105   CB GLU   125      -2.161 -65.110 -37.913  1.00  0.00      BSYN  
ATOM   1106   CG GLU   125      -1.882 -66.115 -36.812  1.00  0.00      BSYN  
ATOM   1107   CD GLU   125      -0.610 -65.943 -36.056  1.00  0.00      BSYN  
ATOM   1108  OE1 GLU   125       0.345 -66.751 -36.304  1.00  0.00      BSYN  
ATOM   1109  OE2 GLU   125      -0.588 -64.950 -35.310  1.00  0.00      BSYN  
ATOM   1110    C GLU   125      -3.798 -64.143 -39.400  1.00  0.00      BSYN  
ATOM   1111    O GLU   125      -3.882 -63.993 -40.658  1.00  0.00      BSYN  
ATOM   1112    N GLU   126      -4.116 -63.135 -38.504  1.00  0.00      BSYN  
ATOM   1113    H GLU   126      -3.886 -63.381 -37.584  1.00  0.00      BSYN  
ATOM   1114   CA GLU   126      -4.464 -61.744 -38.857  1.00  0.00      BSYN  
ATOM   1115   CB GLU   126      -5.158 -61.258 -37.704  1.00  0.00      BSYN  
ATOM   1116   CG GLU   126      -6.263 -62.120 -37.007  1.00  0.00      BSYN  
ATOM   1117   CD GLU   126      -7.272 -61.479 -36.122  1.00  0.00      BSYN  
ATOM   1118  OE1 GLU   126      -7.509 -60.237 -36.177  1.00  0.00      BSYN  
ATOM   1119  OE2 GLU   126      -7.620 -62.165 -35.108  1.00  0.00      BSYN  
ATOM   1120    C GLU   126      -3.356 -60.852 -39.305  1.00  0.00      BSYN  
ATOM   1121    O GLU   126      -2.246 -60.753 -38.615  1.00  0.00      BSYN  
ATOM   1122    N TYR   127      -3.669 -60.024 -40.403  1.00  0.00      BSYN  
ATOM   1123    H TYR   127      -4.429 -60.036 -41.021  1.00  0.00      BSYN  
ATOM   1124   CA TYR   127      -2.845 -58.856 -40.711  1.00  0.00      BSYN  
ATOM   1125   CB TYR   127      -2.812 -58.768 -42.288  1.00  0.00      BSYN  
ATOM   1126   CG TYR   127      -1.567 -58.220 -42.915  1.00  0.00      BSYN  
ATOM   1127  CD1 TYR   127      -1.759 -57.734 -44.211  1.00  0.00      BSYN  
ATOM   1128  CE1 TYR   127      -0.584 -57.384 -44.764  1.00  0.00      BSYN  
ATOM   1129  CD2 TYR   127      -0.351 -58.331 -42.221  1.00  0.00      BSYN  
ATOM   1130  CE2 TYR   127       0.830 -58.139 -42.912  1.00  0.00      BSYN  
ATOM   1131   CZ TYR   127       0.638 -57.605 -44.155  1.00  0.00      BSYN  
ATOM   1132   OH TYR   127       1.807 -57.507 -44.962  1.00  0.00      BSYN  
ATOM   1133   HH TYR   127       2.493 -57.012 -44.507  1.00  0.00      BSYN  
ATOM   1134    C TYR   127      -3.168 -57.537 -40.083  1.00  0.00      BSYN  
ATOM   1135    O TYR   127      -4.298 -56.946 -40.196  1.00  0.00      BSYN  
ATOM   1136    N GLN   128      -1.997 -57.088 -39.687  1.00  0.00      BSYN  
ATOM   1137    H GLN   128      -1.168 -57.605 -39.760  1.00  0.00      BSYN  
ATOM   1138   CA GLN   128      -1.765 -55.821 -39.060  1.00  0.00      BSYN  
ATOM   1139   CB GLN   128      -1.110 -56.085 -37.688  1.00  0.00      BSYN  
ATOM   1140   CG GLN   128      -0.640 -54.896 -36.875  1.00  0.00      BSYN  
ATOM   1141   CD GLN   128      -1.714 -54.011 -36.335  1.00  0.00      BSYN  
ATOM   1142  OE1 GLN   128      -2.821 -54.244 -35.771  1.00  0.00      BSYN  
ATOM   1143  NE2 GLN   128      -1.570 -52.698 -36.460  1.00  0.00      BSYN  
ATOM   1144 HE21 GLN   128      -0.732 -52.307 -36.784  1.00  0.00      BSYN  
ATOM   1145 HE22 GLN   128      -2.401 -52.191 -36.349  1.00  0.00      BSYN  
ATOM   1146    C GLN   128      -0.922 -54.930 -39.975  1.00  0.00      BSYN  
ATOM   1147    O GLN   128       0.213 -55.280 -40.410  1.00  0.00      BSYN  
ATOM   1148    N GLU   129      -1.312 -53.692 -40.333  1.00  0.00      BSYN  
ATOM   1149    H GLU   129      -2.093 -53.247 -39.943  1.00  0.00      BSYN  
ATOM   1150   CA GLU   129      -0.428 -52.872 -41.059  1.00  0.00      BSYN  
ATOM   1151   CB GLU   129      -1.146 -51.852 -41.736  1.00  0.00      BSYN  
ATOM   1152   CG GLU   129      -1.848 -50.736 -40.904  1.00  0.00      BSYN  
ATOM   1153   CD GLU   129      -1.021 -49.404 -40.496  1.00  0.00      BSYN  
ATOM   1154  OE1 GLU   129       0.092 -49.155 -40.914  1.00  0.00      BSYN  
ATOM   1155  OE2 GLU   129      -1.725 -48.678 -39.801  1.00  0.00      BSYN  
ATOM   1156    C GLU   129       0.777 -52.362 -40.241  1.00  0.00      BSYN  
ATOM   1157    O GLU   129       0.594 -51.997 -39.046  1.00  0.00      BSYN  
ATOM   1158    N TYR   130       1.972 -52.428 -40.848  1.00  0.00      BSYN  
ATOM   1159    H TYR   130       2.148 -52.550 -41.805  1.00  0.00      BSYN  
ATOM   1160   CA TYR   130       3.227 -52.011 -40.067  1.00  0.00      BSYN  
ATOM   1161   CB TYR   130       4.105 -53.168 -40.288  1.00  0.00      BSYN  
ATOM   1162   CG TYR   130       5.056 -53.249 -39.058  1.00  0.00      BSYN  
ATOM   1163  CD1 TYR   130       6.248 -52.545 -38.929  1.00  0.00      BSYN  
ATOM   1164  CE1 TYR   130       7.092 -52.924 -37.882  1.00  0.00      BSYN  
ATOM   1165  CD2 TYR   130       4.598 -54.180 -38.110  1.00  0.00      BSYN  
ATOM   1166  CE2 TYR   130       5.419 -54.440 -37.000  1.00  0.00      BSYN  
ATOM   1167   CZ TYR   130       6.638 -53.791 -36.872  1.00  0.00      BSYN  
ATOM   1168   OH TYR   130       7.520 -54.109 -35.918  1.00  0.00      BSYN  
ATOM   1169   HH TYR   130       8.299 -53.548 -35.921  1.00  0.00      BSYN  
ATOM   1170    C TYR   130       3.856 -50.666 -40.366  1.00  0.00      BSYN  
ATOM   1171    O TYR   130       4.085 -50.311 -41.511  1.00  0.00      BSYN  
ATOM   1172    N GLU   131       3.970 -49.832 -39.296  1.00  0.00      BSYN  
ATOM   1173    H GLU   131       3.723 -50.364 -38.511  1.00  0.00      BSYN  
ATOM   1174   CA GLU   131       4.586 -48.554 -39.293  1.00  0.00      BSYN  
ATOM   1175   CB GLU   131       5.080 -48.183 -37.850  1.00  0.00      BSYN  
ATOM   1176   CG GLU   131       4.012 -48.328 -36.697  1.00  0.00      BSYN  
ATOM   1177   CD GLU   131       3.050 -47.164 -36.637  1.00  0.00      BSYN  
ATOM   1178  OE1 GLU   131       3.509 -46.089 -36.939  1.00  0.00      BSYN  
ATOM   1179  OE2 GLU   131       1.934 -47.387 -36.130  1.00  0.00      BSYN  
ATOM   1180    C GLU   131       5.771 -48.289 -40.232  1.00  0.00      BSYN  
ATOM   1181    O GLU   131       6.804 -49.006 -40.191  1.00  0.00      BSYN  
ATOM   1182    N PRO   132       5.656 -47.264 -41.100  1.00  0.00      BSYN  
ATOM   1183   CD PRO   132       4.497 -47.192 -42.063  1.00  0.00      BSYN  
ATOM   1184   CA PRO   132       6.796 -46.689 -41.976  1.00  0.00      BSYN  
ATOM   1185   CB PRO   132       6.188 -46.241 -43.298  1.00  0.00      BSYN  
ATOM   1186   CG PRO   132       5.185 -47.320 -43.496  1.00  0.00      BSYN  
ATOM   1187    C PRO   132       7.536 -45.411 -41.616  1.00  0.00      BSYN  
ATOM   1188    O PRO   132       6.971 -44.392 -41.204  1.00  0.00      BSYN  
ATOM   1189    N GLU   133       8.898 -45.523 -41.899  1.00  0.00      BSYN  
ATOM   1190    H GLU   133       9.300 -46.263 -42.399  1.00  0.00      BSYN  
ATOM   1191   CA GLU   133       9.820 -44.368 -41.655  1.00  0.00      BSYN  
ATOM   1192   CB GLU   133      10.912 -44.497 -40.593  1.00  0.00      BSYN  
ATOM   1193   CG GLU   133      10.346 -44.997 -39.317  1.00  0.00      BSYN  
ATOM   1194   CD GLU   133      11.254 -44.851 -37.978  1.00  0.00      BSYN  
ATOM   1195  OE1 GLU   133      11.027 -43.896 -37.259  1.00  0.00      BSYN  
ATOM   1196  OE2 GLU   133      12.147 -45.691 -37.830  1.00  0.00      BSYN  
ATOM   1197    C GLU   133      10.499 -43.757 -42.872  1.00  0.00      BSYN  
ATOM   1198    O GLU   133      10.864 -44.510 -43.794  1.00  0.00      BSYN  
ATOM   1199    N ALA   134      10.785 -42.384 -42.782  1.00  0.00      BSYN  
ATOM   1200    H ALA   134      10.437 -41.819 -42.061  1.00  0.00      BSYN  
ATOM   1201   CA ALA   134      11.563 -41.826 -43.889  1.00  0.00      BSYN  
ATOM   1202   CB ALA   134      10.780 -40.663 -44.445  1.00  0.00      BSYN  
ATOM   1203    C ALA   134      12.803 -41.192 -43.388  1.00  0.00      BSYN  
ATOM   1204  OT1 ALA   134      12.941 -40.660 -42.227  1.00  0.00      BSYN  
ATOM   1205  OT2 ALA   134      13.717 -41.199 -44.193  1.00  0.00      BSYN  
END
