# Supplementary material for: Data set of intrinsically disordered proteins analysed at a local protein conformation level
Source: Data Brief. 2020 Mar 5;29:105383. doi: 10.1016/j.dib.2020.105383 (PMC7078294; doi:10.1016/j.dib.2020.105383)
Supplement: Supplementary file 1 [file mmc1.zip › the data/1-DATA/PED1AAD-pdb/1AAD-163.pdb]

CRYST1    1.000    1.000    1.000  90.00  90.00  90.00 P 1           1
ATOM      1  HT1 MET     1       9.167 -23.784 -12.609  1.00  0.00      BSYN  
ATOM      2  HT2 MET     1      10.281 -24.649 -13.370  1.00  0.00      BSYN  
ATOM      3    N MET     1       9.580 -24.738 -12.607  1.00  0.00      BSYN  
ATOM      4  HT3 MET     1       9.960 -25.050 -11.690  1.00  0.00      BSYN  
ATOM      5   CA MET     1       8.523 -25.772 -13.010  1.00  0.00      BSYN  
ATOM      6   CB MET     1       7.870 -26.213 -11.647  1.00  0.00      BSYN  
ATOM      7   CG MET     1       8.122 -27.635 -11.182  1.00  0.00      BSYN  
ATOM      8   SD MET     1       9.767 -28.036 -10.495  1.00  0.00      BSYN  
ATOM      9   CE MET     1       9.498 -27.815  -8.848  1.00  0.00      BSYN  
ATOM     10    C MET     1       7.522 -25.245 -13.958  1.00  0.00      BSYN  
ATOM     11    O MET     1       6.306 -25.256 -13.690  1.00  0.00      BSYN  
ATOM     12    N ASP     2       8.124 -24.597 -15.006  1.00  0.00      BSYN  
ATOM     13    H ASP     2       9.027 -24.955 -15.134  1.00  0.00      BSYN  
ATOM     14   CA ASP     2       7.509 -23.648 -15.915  1.00  0.00      BSYN  
ATOM     15   CB ASP     2       8.678 -22.701 -16.273  1.00  0.00      BSYN  
ATOM     16   CG ASP     2       8.248 -21.643 -17.381  1.00  0.00      BSYN  
ATOM     17  OD1 ASP     2       7.085 -21.080 -17.341  1.00  0.00      BSYN  
ATOM     18  OD2 ASP     2       9.017 -21.344 -18.268  1.00  0.00      BSYN  
ATOM     19    C ASP     2       6.759 -24.318 -17.100  1.00  0.00      BSYN  
ATOM     20    O ASP     2       6.004 -23.663 -17.919  1.00  0.00      BSYN  
ATOM     21    N VAL     3       6.864 -25.647 -17.268  1.00  0.00      BSYN  
ATOM     22    H VAL     3       7.370 -26.171 -16.613  1.00  0.00      BSYN  
ATOM     23   CA VAL     3       6.177 -26.178 -18.411  1.00  0.00      BSYN  
ATOM     24   CB VAL     3       7.352 -26.185 -19.453  1.00  0.00      BSYN  
ATOM     25  CG1 VAL     3       8.470 -27.124 -18.964  1.00  0.00      BSYN  
ATOM     26  CG2 VAL     3       6.958 -26.489 -20.887  1.00  0.00      BSYN  
ATOM     27    C VAL     3       5.399 -27.496 -18.073  1.00  0.00      BSYN  
ATOM     28    O VAL     3       5.588 -28.492 -18.735  1.00  0.00      BSYN  
ATOM     29    N PHE     4       4.462 -27.429 -17.115  1.00  0.00      BSYN  
ATOM     30    H PHE     4       4.434 -26.615 -16.570  1.00  0.00      BSYN  
ATOM     31   CA PHE     4       3.603 -28.534 -16.830  1.00  0.00      BSYN  
ATOM     32   CB PHE     4       3.577 -28.792 -15.311  1.00  0.00      BSYN  
ATOM     33   CG PHE     4       3.797 -30.353 -15.116  1.00  0.00      BSYN  
ATOM     34  CD1 PHE     4       4.093 -30.800 -13.845  1.00  0.00      BSYN  
ATOM     35  CD2 PHE     4       3.791 -31.381 -16.071  1.00  0.00      BSYN  
ATOM     36  CE1 PHE     4       4.297 -32.104 -13.503  1.00  0.00      BSYN  
ATOM     37  CE2 PHE     4       4.011 -32.707 -15.776  1.00  0.00      BSYN  
ATOM     38   CZ PHE     4       4.191 -33.108 -14.491  1.00  0.00      BSYN  
ATOM     39    C PHE     4       2.175 -28.301 -17.217  1.00  0.00      BSYN  
ATOM     40    O PHE     4       1.785 -27.139 -17.523  1.00  0.00      BSYN  
ATOM     41    N MET     5       1.399 -29.340 -17.416  1.00  0.00      BSYN  
ATOM     42    H MET     5       1.837 -30.191 -17.626  1.00  0.00      BSYN  
ATOM     43   CA MET     5      -0.041 -29.206 -17.596  1.00  0.00      BSYN  
ATOM     44   CB MET     5      -0.329 -29.881 -18.926  1.00  0.00      BSYN  
ATOM     45   CG MET     5      -0.252 -29.266 -20.211  1.00  0.00      BSYN  
ATOM     46   SD MET     5       1.065 -28.085 -20.533  1.00  0.00      BSYN  
ATOM     47   CE MET     5       0.100 -26.650 -20.384  1.00  0.00      BSYN  
ATOM     48    C MET     5      -0.921 -29.744 -16.453  1.00  0.00      BSYN  
ATOM     49    O MET     5      -1.838 -30.520 -16.533  1.00  0.00      BSYN  
ATOM     50    N LYS     6      -0.713 -29.136 -15.287  1.00  0.00      BSYN  
ATOM     51    H LYS     6      -0.045 -28.420 -15.248  1.00  0.00      BSYN  
ATOM     52   CA LYS     6      -1.520 -29.337 -14.051  1.00  0.00      BSYN  
ATOM     53   CB LYS     6      -2.828 -28.642 -14.267  1.00  0.00      BSYN  
ATOM     54   CG LYS     6      -3.678 -28.442 -13.033  1.00  0.00      BSYN  
ATOM     55   CD LYS     6      -5.188 -28.157 -13.117  1.00  0.00      BSYN  
ATOM     56   CE LYS     6      -5.709 -28.223 -11.658  1.00  0.00      BSYN  
ATOM     57   NZ LYS     6      -5.059 -27.438 -10.667  1.00  0.00      BSYN  
ATOM     58  HZ1 LYS     6      -4.061 -27.729 -10.657  1.00  0.00      BSYN  
ATOM     59  HZ2 LYS     6      -5.081 -26.435 -10.942  1.00  0.00      BSYN  
ATOM     60  HZ3 LYS     6      -5.676 -27.456  -9.830  1.00  0.00      BSYN  
ATOM     61    C LYS     6      -1.729 -30.760 -13.522  1.00  0.00      BSYN  
ATOM     62    O LYS     6      -1.016 -31.224 -12.684  1.00  0.00      BSYN  
ATOM     63    N GLY     7      -2.748 -31.567 -14.030  1.00  0.00      BSYN  
ATOM     64    H GLY     7      -2.835 -31.489 -15.003  1.00  0.00      BSYN  
ATOM     65   CA GLY     7      -3.081 -32.894 -13.440  1.00  0.00      BSYN  
ATOM     66    C GLY     7      -3.437 -33.886 -14.550  1.00  0.00      BSYN  
ATOM     67    O GLY     7      -2.577 -34.564 -15.045  1.00  0.00      BSYN  
ATOM     68    N LEU     8      -4.716 -34.190 -14.830  1.00  0.00      BSYN  
ATOM     69    H LEU     8      -4.783 -34.626 -15.705  1.00  0.00      BSYN  
ATOM     70   CA LEU     8      -5.968 -33.770 -14.151  1.00  0.00      BSYN  
ATOM     71   CB LEU     8      -7.075 -33.385 -15.075  1.00  0.00      BSYN  
ATOM     72   CG LEU     8      -8.140 -32.357 -14.640  1.00  0.00      BSYN  
ATOM     73  CD1 LEU     8      -9.285 -32.917 -13.737  1.00  0.00      BSYN  
ATOM     74  CD2 LEU     8      -7.684 -31.093 -13.998  1.00  0.00      BSYN  
ATOM     75    C LEU     8      -6.583 -34.899 -13.172  1.00  0.00      BSYN  
ATOM     76    O LEU     8      -6.618 -36.009 -13.615  1.00  0.00      BSYN  
ATOM     77    N SER     9      -6.774 -34.562 -11.896  1.00  0.00      BSYN  
ATOM     78    H SER     9      -6.344 -33.761 -11.529  1.00  0.00      BSYN  
ATOM     79   CA SER     9      -7.492 -35.398 -10.979  1.00  0.00      BSYN  
ATOM     80   CB SER     9      -6.616 -35.765  -9.690  1.00  0.00      BSYN  
ATOM     81   OG SER     9      -6.297 -34.520  -9.167  1.00  0.00      BSYN  
ATOM     82   HG SER     9      -6.880 -34.385  -8.416  1.00  0.00      BSYN  
ATOM     83    C SER     9      -8.819 -35.135 -10.608  1.00  0.00      BSYN  
ATOM     84    O SER     9      -9.210 -33.936 -10.464  1.00  0.00      BSYN  
ATOM     85    N MET    10      -9.673 -36.205 -10.658  1.00  0.00      BSYN  
ATOM     86    H MET    10      -9.459 -36.928 -11.283  1.00  0.00      BSYN  
ATOM     87   CA MET    10     -10.895 -36.093 -10.025  1.00  0.00      BSYN  
ATOM     88   CB MET    10     -11.962 -36.356 -10.982  1.00  0.00      BSYN  
ATOM     89   CG MET    10     -12.337 -35.029 -11.808  1.00  0.00      BSYN  
ATOM     90   SD MET    10     -13.507 -35.345 -13.019  1.00  0.00      BSYN  
ATOM     91   CE MET    10     -14.949 -34.794 -12.210  1.00  0.00      BSYN  
ATOM     92    C MET    10     -10.899 -37.180  -9.001  1.00  0.00      BSYN  
ATOM     93    O MET    10     -10.404 -38.277  -9.288  1.00  0.00      BSYN  
ATOM     94    N ALA    11     -11.614 -37.103  -7.859  1.00  0.00      BSYN  
ATOM     95    H ALA    11     -11.736 -37.845  -7.231  1.00  0.00      BSYN  
ATOM     96   CA ALA    11     -12.406 -35.988  -7.535  1.00  0.00      BSYN  
ATOM     97   CB ALA    11     -13.717 -36.467  -7.036  1.00  0.00      BSYN  
ATOM     98    C ALA    11     -11.763 -34.797  -6.768  1.00  0.00      BSYN  
ATOM     99    O ALA    11     -12.279 -33.670  -6.724  1.00  0.00      BSYN  
ATOM    100    N LYS    12     -10.612 -35.163  -6.182  1.00  0.00      BSYN  
ATOM    101    H LYS    12     -10.217 -36.060  -6.185  1.00  0.00      BSYN  
ATOM    102   CA LYS    12      -9.877 -34.150  -5.379  1.00  0.00      BSYN  
ATOM    103   CB LYS    12      -9.002 -34.762  -4.415  1.00  0.00      BSYN  
ATOM    104   CG LYS    12      -9.501 -35.172  -3.144  1.00  0.00      BSYN  
ATOM    105   CD LYS    12      -9.849 -34.095  -2.212  1.00  0.00      BSYN  
ATOM    106   CE LYS    12     -10.801 -34.343  -1.045  1.00  0.00      BSYN  
ATOM    107   NZ LYS    12     -10.143 -33.568   0.032  1.00  0.00      BSYN  
ATOM    108  HZ1 LYS    12     -10.240 -32.556  -0.190  1.00  0.00      BSYN  
ATOM    109  HZ2 LYS    12     -10.759 -33.675   0.863  1.00  0.00      BSYN  
ATOM    110  HZ3 LYS    12      -9.183 -33.950   0.139  1.00  0.00      BSYN  
ATOM    111    C LYS    12      -9.059 -33.289  -6.361  1.00  0.00      BSYN  
ATOM    112    O LYS    12      -8.061 -33.671  -7.052  1.00  0.00      BSYN  
ATOM    113    N GLU    13      -9.526 -32.032  -6.387  1.00  0.00      BSYN  
ATOM    114    H GLU    13     -10.356 -31.920  -5.878  1.00  0.00      BSYN  
ATOM    115   CA GLU    13      -9.043 -31.066  -7.323  1.00  0.00      BSYN  
ATOM    116   CB GLU    13      -9.854 -30.939  -8.639  1.00  0.00      BSYN  
ATOM    117   CG GLU    13     -11.372 -30.990  -8.577  1.00  0.00      BSYN  
ATOM    118   CD GLU    13     -12.163 -29.891  -7.883  1.00  0.00      BSYN  
ATOM    119  OE1 GLU    13     -13.365 -30.102  -7.564  1.00  0.00      BSYN  
ATOM    120  OE2 GLU    13     -11.621 -28.812  -7.524  1.00  0.00      BSYN  
ATOM    121    C GLU    13      -8.493 -29.842  -6.668  1.00  0.00      BSYN  
ATOM    122    O GLU    13      -7.830 -29.172  -7.442  1.00  0.00      BSYN  
ATOM    123    N GLY    14      -8.742 -29.641  -5.394  1.00  0.00      BSYN  
ATOM    124    H GLY    14      -9.534 -30.019  -4.958  1.00  0.00      BSYN  
ATOM    125   CA GLY    14      -7.947 -28.699  -4.699  1.00  0.00      BSYN  
ATOM    126    C GLY    14      -8.841 -27.994  -3.666  1.00  0.00      BSYN  
ATOM    127    O GLY    14      -8.722 -28.048  -2.425  1.00  0.00      BSYN  
ATOM    128    N VAL    15      -9.835 -27.446  -4.293  1.00  0.00      BSYN  
ATOM    129    H VAL    15     -10.024 -27.928  -5.126  1.00  0.00      BSYN  
ATOM    130   CA VAL    15     -10.721 -26.422  -3.594  1.00  0.00      BSYN  
ATOM    131   CB VAL    15      -9.931 -25.092  -3.539  1.00  0.00      BSYN  
ATOM    132  CG1 VAL    15      -9.757 -24.381  -4.994  1.00  0.00      BSYN  
ATOM    133  CG2 VAL    15     -10.683 -24.164  -2.515  1.00  0.00      BSYN  
ATOM    134    C VAL    15     -12.096 -26.356  -4.217  1.00  0.00      BSYN  
ATOM    135    O VAL    15     -12.329 -26.035  -5.337  1.00  0.00      BSYN  
ATOM    136    N VAL    16     -13.237 -26.671  -3.590  1.00  0.00      BSYN  
ATOM    137    H VAL    16     -14.046 -26.640  -4.143  1.00  0.00      BSYN  
ATOM    138   CA VAL    16     -13.378 -27.127  -2.164  1.00  0.00      BSYN  
ATOM    139   CB VAL    16     -14.600 -26.387  -1.465  1.00  0.00      BSYN  
ATOM    140  CG1 VAL    16     -14.147 -25.400  -0.348  1.00  0.00      BSYN  
ATOM    141  CG2 VAL    16     -15.820 -25.833  -2.283  1.00  0.00      BSYN  
ATOM    142    C VAL    16     -13.496 -28.637  -2.049  1.00  0.00      BSYN  
ATOM    143    O VAL    16     -14.460 -29.287  -2.345  1.00  0.00      BSYN  
ATOM    144    N ALA    17     -12.430 -28.885  -1.240  1.00  0.00      BSYN  
ATOM    145    H ALA    17     -11.705 -28.233  -1.139  1.00  0.00      BSYN  
ATOM    146   CA ALA    17     -12.337 -30.155  -0.570  1.00  0.00      BSYN  
ATOM    147   CB ALA    17     -10.992 -30.320   0.149  1.00  0.00      BSYN  
ATOM    148    C ALA    17     -13.432 -30.227   0.541  1.00  0.00      BSYN  
ATOM    149    O ALA    17     -13.664 -29.556   1.564  1.00  0.00      BSYN  
ATOM    150    N ALA    18     -14.326 -31.226   0.235  1.00  0.00      BSYN  
ATOM    151    H ALA    18     -14.465 -31.663  -0.631  1.00  0.00      BSYN  
ATOM    152   CA ALA    18     -15.308 -31.680   1.122  1.00  0.00      BSYN  
ATOM    153   CB ALA    18     -16.699 -31.620   0.358  1.00  0.00      BSYN  
ATOM    154    C ALA    18     -15.116 -33.126   1.639  1.00  0.00      BSYN  
ATOM    155    O ALA    18     -14.884 -34.136   1.046  1.00  0.00      BSYN  
ATOM    156    N ALA    19     -15.248 -33.005   2.957  1.00  0.00      BSYN  
ATOM    157    H ALA    19     -15.305 -32.130   3.396  1.00  0.00      BSYN  
ATOM    158   CA ALA    19     -15.041 -34.078   3.881  1.00  0.00      BSYN  
ATOM    159   CB ALA    19     -15.178 -33.467   5.215  1.00  0.00      BSYN  
ATOM    160    C ALA    19     -16.016 -35.172   3.763  1.00  0.00      BSYN  
ATOM    161    O ALA    19     -17.223 -34.905   4.092  1.00  0.00      BSYN  
ATOM    162    N GLU    20     -15.626 -36.340   3.405  1.00  0.00      BSYN  
ATOM    163    H GLU    20     -14.712 -36.258   3.061  1.00  0.00      BSYN  
ATOM    164   CA GLU    20     -16.318 -37.649   3.555  1.00  0.00      BSYN  
ATOM    165   CB GLU    20     -15.853 -38.472   2.380  1.00  0.00      BSYN  
ATOM    166   CG GLU    20     -16.525 -37.975   1.136  1.00  0.00      BSYN  
ATOM    167   CD GLU    20     -15.929 -38.645  -0.084  1.00  0.00      BSYN  
ATOM    168  OE1 GLU    20     -15.001 -39.441  -0.069  1.00  0.00      BSYN  
ATOM    169  OE2 GLU    20     -16.401 -38.263  -1.096  1.00  0.00      BSYN  
ATOM    170    C GLU    20     -16.177 -38.424   4.840  1.00  0.00      BSYN  
ATOM    171    O GLU    20     -15.070 -39.052   5.105  1.00  0.00      BSYN  
ATOM    172    N LYS    21     -17.244 -38.632   5.518  1.00  0.00      BSYN  
ATOM    173    H LYS    21     -18.090 -38.305   5.148  1.00  0.00      BSYN  
ATOM    174   CA LYS    21     -17.361 -39.229   6.880  1.00  0.00      BSYN  
ATOM    175   CB LYS    21     -18.515 -38.465   7.658  1.00  0.00      BSYN  
ATOM    176   CG LYS    21     -17.946 -38.428   9.152  1.00  0.00      BSYN  
ATOM    177   CD LYS    21     -18.875 -37.926  10.260  1.00  0.00      BSYN  
ATOM    178   CE LYS    21     -18.098 -37.777  11.596  1.00  0.00      BSYN  
ATOM    179   NZ LYS    21     -18.907 -37.124  12.646  1.00  0.00      BSYN  
ATOM    180  HZ1 LYS    21     -19.779 -37.646  12.866  1.00  0.00      BSYN  
ATOM    181  HZ2 LYS    21     -18.316 -37.071  13.500  1.00  0.00      BSYN  
ATOM    182  HZ3 LYS    21     -19.194 -36.145  12.445  1.00  0.00      BSYN  
ATOM    183    C LYS    21     -17.703 -40.719   6.753  1.00  0.00      BSYN  
ATOM    184    O LYS    21     -18.858 -41.041   6.893  1.00  0.00      BSYN  
ATOM    185    N THR    22     -16.753 -41.726   6.636  1.00  0.00      BSYN  
ATOM    186    H THR    22     -16.008 -41.450   6.061  1.00  0.00      BSYN  
ATOM    187   CA THR    22     -17.194 -43.137   6.872  1.00  0.00      BSYN  
ATOM    188   CB THR    22     -16.205 -43.918   6.045  1.00  0.00      BSYN  
ATOM    189  OG1 THR    22     -16.505 -43.802   4.680  1.00  0.00      BSYN  
ATOM    190  HG1 THR    22     -16.025 -44.470   4.184  1.00  0.00      BSYN  
ATOM    191  CG2 THR    22     -15.870 -45.361   6.463  1.00  0.00      BSYN  
ATOM    192    C THR    22     -16.921 -43.377   8.329  1.00  0.00      BSYN  
ATOM    193    O THR    22     -15.815 -43.143   8.710  1.00  0.00      BSYN  
ATOM    194    N LYS    23     -17.957 -43.745   9.120  1.00  0.00      BSYN  
ATOM    195    H LYS    23     -18.709 -44.133   8.626  1.00  0.00      BSYN  
ATOM    196   CA LYS    23     -18.031 -43.812  10.612  1.00  0.00      BSYN  
ATOM    197   CB LYS    23     -19.382 -43.298  11.127  1.00  0.00      BSYN  
ATOM    198   CG LYS    23     -19.353 -42.720  12.513  1.00  0.00      BSYN  
ATOM    199   CD LYS    23     -20.693 -42.417  13.111  1.00  0.00      BSYN  
ATOM    200   CE LYS    23     -20.724 -41.193  14.123  1.00  0.00      BSYN  
ATOM    201   NZ LYS    23     -19.933 -41.396  15.316  1.00  0.00      BSYN  
ATOM    202  HZ1 LYS    23     -18.950 -41.665  15.105  1.00  0.00      BSYN  
ATOM    203  HZ2 LYS    23     -19.672 -40.614  15.950  1.00  0.00      BSYN  
ATOM    204  HZ3 LYS    23     -20.376 -42.208  15.791  1.00  0.00      BSYN  
ATOM    205    C LYS    23     -17.735 -45.275  11.014  1.00  0.00      BSYN  
ATOM    206    O LYS    23     -18.265 -46.242  10.411  1.00  0.00      BSYN  
ATOM    207    N GLN    24     -16.825 -45.425  12.025  1.00  0.00      BSYN  
ATOM    208    H GLN    24     -16.322 -44.699  12.450  1.00  0.00      BSYN  
ATOM    209   CA GLN    24     -16.696 -46.725  12.658  1.00  0.00      BSYN  
ATOM    210   CB GLN    24     -15.564 -46.812  13.558  1.00  0.00      BSYN  
ATOM    211   CG GLN    24     -14.241 -46.871  12.948  1.00  0.00      BSYN  
ATOM    212   CD GLN    24     -13.191 -46.973  14.004  1.00  0.00      BSYN  
ATOM    213  OE1 GLN    24     -12.359 -47.861  13.900  1.00  0.00      BSYN  
ATOM    214  NE2 GLN    24     -13.065 -46.118  14.950  1.00  0.00      BSYN  
ATOM    215 HE21 GLN    24     -13.738 -45.416  15.070  1.00  0.00      BSYN  
ATOM    216 HE22 GLN    24     -12.259 -46.235  15.495  1.00  0.00      BSYN  
ATOM    217    C GLN    24     -17.995 -47.135  13.439  1.00  0.00      BSYN  
ATOM    218    O GLN    24     -18.586 -46.320  14.187  1.00  0.00      BSYN  
ATOM    219    N GLY    25     -18.460 -48.389  13.041  1.00  0.00      BSYN  
ATOM    220    H GLY    25     -17.960 -48.806  12.309  1.00  0.00      BSYN  
ATOM    221   CA GLY    25     -19.666 -49.074  13.488  1.00  0.00      BSYN  
ATOM    222    C GLY    25     -19.899 -50.409  12.635  1.00  0.00      BSYN  
ATOM    223    O GLY    25     -20.055 -51.495  13.164  1.00  0.00      BSYN  
ATOM    224    N VAL    26     -20.073 -50.243  11.337  1.00  0.00      BSYN  
ATOM    225    H VAL    26     -20.200 -49.291  11.146  1.00  0.00      BSYN  
ATOM    226   CA VAL    26     -20.362 -51.429  10.418  1.00  0.00      BSYN  
ATOM    227   CB VAL    26     -21.572 -51.350   9.462  1.00  0.00      BSYN  
ATOM    228  CG1 VAL    26     -22.850 -51.378  10.209  1.00  0.00      BSYN  
ATOM    229  CG2 VAL    26     -21.577 -50.090   8.602  1.00  0.00      BSYN  
ATOM    230    C VAL    26     -19.112 -51.933   9.604  1.00  0.00      BSYN  
ATOM    231    O VAL    26     -19.120 -52.575   8.574  1.00  0.00      BSYN  
ATOM    232    N THR    27     -17.999 -51.479  10.221  1.00  0.00      BSYN  
ATOM    233    H THR    27     -17.922 -50.859  10.976  1.00  0.00      BSYN  
ATOM    234   CA THR    27     -16.714 -51.751   9.577  1.00  0.00      BSYN  
ATOM    235   CB THR    27     -15.772 -50.528   9.319  1.00  0.00      BSYN  
ATOM    236  OG1 THR    27     -15.533 -49.909  10.589  1.00  0.00      BSYN  
ATOM    237  HG1 THR    27     -14.902 -50.417  11.105  1.00  0.00      BSYN  
ATOM    238  CG2 THR    27     -16.471 -49.546   8.463  1.00  0.00      BSYN  
ATOM    239    C THR    27     -16.036 -52.940  10.370  1.00  0.00      BSYN  
ATOM    240    O THR    27     -15.755 -52.800  11.544  1.00  0.00      BSYN  
ATOM    241    N GLU    28     -15.724 -54.167   9.896  1.00  0.00      BSYN  
ATOM    242    H GLU    28     -15.694 -54.876  10.573  1.00  0.00      BSYN  
ATOM    243   CA GLU    28     -15.997 -54.585   8.544  1.00  0.00      BSYN  
ATOM    244   CB GLU    28     -14.694 -54.822   7.921  1.00  0.00      BSYN  
ATOM    245   CG GLU    28     -14.204 -53.487   7.389  1.00  0.00      BSYN  
ATOM    246   CD GLU    28     -12.676 -53.345   7.114  1.00  0.00      BSYN  
ATOM    247  OE1 GLU    28     -12.022 -54.378   6.691  1.00  0.00      BSYN  
ATOM    248  OE2 GLU    28     -12.182 -52.197   7.157  1.00  0.00      BSYN  
ATOM    249    C GLU    28     -16.949 -55.773   8.499  1.00  0.00      BSYN  
ATOM    250    O GLU    28     -16.586 -56.938   8.517  1.00  0.00      BSYN  
ATOM    251    N ALA    29     -18.209 -55.468   8.482  1.00  0.00      BSYN  
ATOM    252    H ALA    29     -18.562 -54.557   8.556  1.00  0.00      BSYN  
ATOM    253   CA ALA    29     -19.263 -56.406   8.489  1.00  0.00      BSYN  
ATOM    254   CB ALA    29     -19.912 -56.124   9.820  1.00  0.00      BSYN  
ATOM    255    C ALA    29     -20.283 -56.216   7.257  1.00  0.00      BSYN  
ATOM    256    O ALA    29     -21.358 -56.806   7.185  1.00  0.00      BSYN  
ATOM    257    N ALA    30     -19.897 -55.303   6.361  1.00  0.00      BSYN  
ATOM    258    H ALA    30     -19.230 -54.613   6.561  1.00  0.00      BSYN  
ATOM    259   CA ALA    30     -20.507 -55.173   5.058  1.00  0.00      BSYN  
ATOM    260   CB ALA    30     -20.417 -53.729   4.745  1.00  0.00      BSYN  
ATOM    261    C ALA    30     -20.026 -55.923   3.923  1.00  0.00      BSYN  
ATOM    262    O ALA    30     -19.173 -56.796   4.110  1.00  0.00      BSYN  
ATOM    263    N GLU    31     -20.484 -55.589   2.714  1.00  0.00      BSYN  
ATOM    264    H GLU    31     -21.269 -55.004   2.746  1.00  0.00      BSYN  
ATOM    265   CA GLU    31     -20.105 -56.226   1.483  1.00  0.00      BSYN  
ATOM    266   CB GLU    31     -21.176 -55.921   0.499  1.00  0.00      BSYN  
ATOM    267   CG GLU    31     -21.464 -56.916  -0.559  1.00  0.00      BSYN  
ATOM    268   CD GLU    31     -22.315 -56.280  -1.663  1.00  0.00      BSYN  
ATOM    269  OE1 GLU    31     -23.459 -55.830  -1.468  1.00  0.00      BSYN  
ATOM    270  OE2 GLU    31     -21.797 -56.250  -2.788  1.00  0.00      BSYN  
ATOM    271    C GLU    31     -18.815 -55.722   1.014  1.00  0.00      BSYN  
ATOM    272    O GLU    31     -18.674 -54.783   0.224  1.00  0.00      BSYN  
ATOM    273    N LYS    32     -17.783 -56.489   1.271  1.00  0.00      BSYN  
ATOM    274    H LYS    32     -17.992 -57.348   1.695  1.00  0.00      BSYN  
ATOM    275   CA LYS    32     -16.434 -56.218   0.931  1.00  0.00      BSYN  
ATOM    276   CB LYS    32     -15.497 -55.889   2.112  1.00  0.00      BSYN  
ATOM    277   CG LYS    32     -15.325 -57.249   3.045  1.00  0.00      BSYN  
ATOM    278   CD LYS    32     -14.974 -56.889   4.461  1.00  0.00      BSYN  
ATOM    279   CE LYS    32     -15.629 -57.916   5.390  1.00  0.00      BSYN  
ATOM    280   NZ LYS    32     -16.936 -57.706   5.878  1.00  0.00      BSYN  
ATOM    281  HZ1 LYS    32     -17.547 -57.410   5.090  1.00  0.00      BSYN  
ATOM    282  HZ2 LYS    32     -17.287 -58.502   6.446  1.00  0.00      BSYN  
ATOM    283  HZ3 LYS    32     -16.755 -57.072   6.682  1.00  0.00      BSYN  
ATOM    284    C LYS    32     -15.798 -57.227  -0.047  1.00  0.00      BSYN  
ATOM    285    O LYS    32     -16.295 -58.384  -0.193  1.00  0.00      BSYN  
ATOM    286    N THR    33     -14.778 -56.884  -0.785  1.00  0.00      BSYN  
ATOM    287    H THR    33     -14.409 -55.977  -0.806  1.00  0.00      BSYN  
ATOM    288   CA THR    33     -14.081 -57.946  -1.521  1.00  0.00      BSYN  
ATOM    289   CB THR    33     -13.005 -57.431  -2.607  1.00  0.00      BSYN  
ATOM    290  OG1 THR    33     -13.359 -56.225  -3.178  1.00  0.00      BSYN  
ATOM    291  HG1 THR    33     -12.631 -55.815  -3.651  1.00  0.00      BSYN  
ATOM    292  CG2 THR    33     -13.159 -58.440  -3.664  1.00  0.00      BSYN  
ATOM    293    C THR    33     -13.404 -58.965  -0.648  1.00  0.00      BSYN  
ATOM    294    O THR    33     -12.348 -58.777  -0.011  1.00  0.00      BSYN  
ATOM    295    N LYS    34     -14.129 -60.048  -0.293  1.00  0.00      BSYN  
ATOM    296    H LYS    34     -14.959 -60.047  -0.815  1.00  0.00      BSYN  
ATOM    297   CA LYS    34     -13.820 -61.036   0.793  1.00  0.00      BSYN  
ATOM    298   CB LYS    34     -14.827 -61.852   1.453  1.00  0.00      BSYN  
ATOM    299   CG LYS    34     -15.843 -61.198   2.455  1.00  0.00      BSYN  
ATOM    300   CD LYS    34     -17.202 -60.875   1.818  1.00  0.00      BSYN  
ATOM    301   CE LYS    34     -18.224 -60.143   2.811  1.00  0.00      BSYN  
ATOM    302   NZ LYS    34     -18.614 -60.948   3.956  1.00  0.00      BSYN  
ATOM    303  HZ1 LYS    34     -18.729 -61.962   3.755  1.00  0.00      BSYN  
ATOM    304  HZ2 LYS    34     -17.946 -60.842   4.746  1.00  0.00      BSYN  
ATOM    305  HZ3 LYS    34     -19.500 -60.543   4.321  1.00  0.00      BSYN  
ATOM    306    C LYS    34     -12.828 -61.979   0.184  1.00  0.00      BSYN  
ATOM    307    O LYS    34     -13.232 -63.018  -0.345  1.00  0.00      BSYN  
ATOM    308    N GLU    35     -11.517 -61.609   0.291  1.00  0.00      BSYN  
ATOM    309    H GLU    35     -11.314 -60.736   0.688  1.00  0.00      BSYN  
ATOM    310   CA GLU    35     -10.472 -62.518  -0.130  1.00  0.00      BSYN  
ATOM    311   CB GLU    35      -9.243 -61.831  -0.944  1.00  0.00      BSYN  
ATOM    312   CG GLU    35      -8.867 -60.562  -0.256  1.00  0.00      BSYN  
ATOM    313   CD GLU    35      -7.878 -59.653  -1.035  1.00  0.00      BSYN  
ATOM    314  OE1 GLU    35      -8.235 -59.177  -2.115  1.00  0.00      BSYN  
ATOM    315  OE2 GLU    35      -6.829 -59.404  -0.453  1.00  0.00      BSYN  
ATOM    316    C GLU    35     -10.098 -63.541   1.001  1.00  0.00      BSYN  
ATOM    317    O GLU    35     -10.697 -63.469   2.057  1.00  0.00      BSYN  
ATOM    318    N GLY    36      -9.078 -64.323   0.616  1.00  0.00      BSYN  
ATOM    319    H GLY    36      -8.544 -64.100  -0.176  1.00  0.00      BSYN  
ATOM    320   CA GLY    36      -8.498 -65.502   1.268  1.00  0.00      BSYN  
ATOM    321    C GLY    36      -7.194 -65.278   2.012  1.00  0.00      BSYN  
ATOM    322    O GLY    36      -6.150 -65.632   1.570  1.00  0.00      BSYN  
ATOM    323    N VAL    37      -7.177 -64.553   3.170  1.00  0.00      BSYN  
ATOM    324    H VAL    37      -8.071 -64.443   3.557  1.00  0.00      BSYN  
ATOM    325   CA VAL    37      -6.046 -63.965   3.855  1.00  0.00      BSYN  
ATOM    326   CB VAL    37      -6.338 -62.491   3.933  1.00  0.00      BSYN  
ATOM    327  CG1 VAL    37      -5.409 -61.649   4.807  1.00  0.00      BSYN  
ATOM    328  CG2 VAL    37      -6.200 -61.760   2.547  1.00  0.00      BSYN  
ATOM    329    C VAL    37      -6.147 -64.541   5.324  1.00  0.00      BSYN  
ATOM    330    O VAL    37      -7.135 -65.078   5.802  1.00  0.00      BSYN  
ATOM    331    N LEU    38      -5.041 -64.329   6.073  1.00  0.00      BSYN  
ATOM    332    H LEU    38      -4.315 -63.947   5.538  1.00  0.00      BSYN  
ATOM    333   CA LEU    38      -5.022 -64.608   7.492  1.00  0.00      BSYN  
ATOM    334   CB LEU    38      -4.258 -65.975   7.711  1.00  0.00      BSYN  
ATOM    335   CG LEU    38      -4.952 -67.372   7.459  1.00  0.00      BSYN  
ATOM    336  CD1 LEU    38      -3.915 -68.376   8.046  1.00  0.00      BSYN  
ATOM    337  CD2 LEU    38      -6.069 -67.381   8.509  1.00  0.00      BSYN  
ATOM    338    C LEU    38      -4.530 -63.297   8.140  1.00  0.00      BSYN  
ATOM    339    O LEU    38      -3.503 -62.721   7.788  1.00  0.00      BSYN  
ATOM    340    N TYR    39      -5.323 -62.673   8.991  1.00  0.00      BSYN  
ATOM    341    H TYR    39      -4.943 -61.835   9.329  1.00  0.00      BSYN  
ATOM    342   CA TYR    39      -6.714 -63.024   9.258  1.00  0.00      BSYN  
ATOM    343   CB TYR    39      -6.748 -63.462  10.787  1.00  0.00      BSYN  
ATOM    344   CG TYR    39      -8.058 -64.107  11.230  1.00  0.00      BSYN  
ATOM    345  CD1 TYR    39      -9.084 -63.332  11.599  1.00  0.00      BSYN  
ATOM    346  CE1 TYR    39     -10.320 -63.967  11.770  1.00  0.00      BSYN  
ATOM    347  CD2 TYR    39      -8.234 -65.445  10.957  1.00  0.00      BSYN  
ATOM    348  CE2 TYR    39      -9.395 -66.099  11.188  1.00  0.00      BSYN  
ATOM    349   CZ TYR    39     -10.416 -65.357  11.567  1.00  0.00      BSYN  
ATOM    350   OH TYR    39     -11.610 -66.034  11.822  1.00  0.00      BSYN  
ATOM    351   HH TYR    39     -11.887 -65.531  12.592  1.00  0.00      BSYN  
ATOM    352    C TYR    39      -7.526 -61.793   9.073  1.00  0.00      BSYN  
ATOM    353    O TYR    39      -7.118 -60.657   9.154  1.00  0.00      BSYN  
ATOM    354    N VAL    40      -8.742 -62.011   8.686  1.00  0.00      BSYN  
ATOM    355    H VAL    40      -9.060 -62.935   8.755  1.00  0.00      BSYN  
ATOM    356   CA VAL    40      -9.580 -60.996   8.216  1.00  0.00      BSYN  
ATOM    357   CB VAL    40     -10.713 -61.633   7.471  1.00  0.00      BSYN  
ATOM    358  CG1 VAL    40     -10.114 -62.132   6.162  1.00  0.00      BSYN  
ATOM    359  CG2 VAL    40     -11.375 -62.878   8.180  1.00  0.00      BSYN  
ATOM    360    C VAL    40     -10.159 -60.126   9.353  1.00  0.00      BSYN  
ATOM    361    O VAL    40     -10.709 -60.706  10.217  1.00  0.00      BSYN  
ATOM    362    N GLY    41     -10.126 -58.803   9.279  1.00  0.00      BSYN  
ATOM    363    H GLY    41      -9.961 -58.348   8.427  1.00  0.00      BSYN  
ATOM    364   CA GLY    41     -10.676 -57.973  10.289  1.00  0.00      BSYN  
ATOM    365    C GLY    41      -9.736 -57.513  11.386  1.00  0.00      BSYN  
ATOM    366    O GLY    41      -9.583 -56.329  11.648  1.00  0.00      BSYN  
ATOM    367    N SER    42      -9.156 -58.534  11.931  1.00  0.00      BSYN  
ATOM    368    H SER    42      -8.835 -59.275  11.376  1.00  0.00      BSYN  
ATOM    369   CA SER    42      -8.497 -58.398  13.231  1.00  0.00      BSYN  
ATOM    370   CB SER    42      -8.587 -59.697  14.001  1.00  0.00      BSYN  
ATOM    371   OG SER    42      -9.839 -60.416  14.009  1.00  0.00      BSYN  
ATOM    372   HG SER    42     -10.061 -60.188  13.104  1.00  0.00      BSYN  
ATOM    373    C SER    42      -7.081 -57.921  12.960  1.00  0.00      BSYN  
ATOM    374    O SER    42      -6.419 -57.563  13.911  1.00  0.00      BSYN  
ATOM    375    N LYS    43      -6.469 -57.836  11.791  1.00  0.00      BSYN  
ATOM    376    H LYS    43      -6.906 -57.737  10.920  1.00  0.00      BSYN  
ATOM    377   CA LYS    43      -5.051 -57.846  11.599  1.00  0.00      BSYN  
ATOM    378   CB LYS    43      -4.658 -59.071  10.798  1.00  0.00      BSYN  
ATOM    379   CG LYS    43      -3.973 -59.828  11.838  1.00  0.00      BSYN  
ATOM    380   CD LYS    43      -3.766 -61.228  11.501  1.00  0.00      BSYN  
ATOM    381   CE LYS    43      -2.904 -61.943  12.486  1.00  0.00      BSYN  
ATOM    382   NZ LYS    43      -2.809 -63.363  12.283  1.00  0.00      BSYN  
ATOM    383  HZ1 LYS    43      -3.712 -63.853  12.445  1.00  0.00      BSYN  
ATOM    384  HZ2 LYS    43      -2.649 -63.530  11.269  1.00  0.00      BSYN  
ATOM    385  HZ3 LYS    43      -1.976 -63.664  12.829  1.00  0.00      BSYN  
ATOM    386    C LYS    43      -4.555 -56.546  10.915  1.00  0.00      BSYN  
ATOM    387    O LYS    43      -5.311 -55.957  10.100  1.00  0.00      BSYN  
ATOM    388    N THR    44      -3.344 -55.997  11.049  1.00  0.00      BSYN  
ATOM    389    H THR    44      -2.965 -55.303  10.471  1.00  0.00      BSYN  
ATOM    390   CA THR    44      -2.385 -56.485  11.983  1.00  0.00      BSYN  
ATOM    391   CB THR    44      -1.157 -56.985  11.279  1.00  0.00      BSYN  
ATOM    392  OG1 THR    44      -1.528 -58.136  10.625  1.00  0.00      BSYN  
ATOM    393  HG1 THR    44      -1.227 -58.850  11.193  1.00  0.00      BSYN  
ATOM    394  CG2 THR    44       0.050 -57.329  12.141  1.00  0.00      BSYN  
ATOM    395    C THR    44      -2.191 -55.349  13.090  1.00  0.00      BSYN  
ATOM    396    O THR    44      -2.206 -54.162  12.834  1.00  0.00      BSYN  
ATOM    397    N ARG    45      -2.067 -55.915  14.225  1.00  0.00      BSYN  
ATOM    398    H ARG    45      -2.184 -56.879  14.352  1.00  0.00      BSYN  
ATOM    399   CA ARG    45      -1.865 -55.123  15.468  1.00  0.00      BSYN  
ATOM    400   CB ARG    45      -2.500 -55.778  16.663  1.00  0.00      BSYN  
ATOM    401   CG ARG    45      -3.956 -55.908  16.416  1.00  0.00      BSYN  
ATOM    402   CD ARG    45      -4.627 -56.147  17.733  1.00  0.00      BSYN  
ATOM    403   NE ARG    45      -6.008 -55.721  17.648  1.00  0.00      BSYN  
ATOM    404   HE ARG    45      -6.324 -55.780  16.722  1.00  0.00      BSYN  
ATOM    405   CZ ARG    45      -6.763 -55.098  18.586  1.00  0.00      BSYN  
ATOM    406  NH1 ARG    45      -6.418 -54.830  19.879  1.00  0.00      BSYN  
ATOM    407 HH11 ARG    45      -6.957 -54.633  20.698  1.00  0.00      BSYN  
ATOM    408 HH12 ARG    45      -5.497 -55.169  20.073  1.00  0.00      BSYN  
ATOM    409  NH2 ARG    45      -7.973 -54.591  18.251  1.00  0.00      BSYN  
ATOM    410 HH21 ARG    45      -8.619 -54.075  18.812  1.00  0.00      BSYN  
ATOM    411 HH22 ARG    45      -8.483 -54.758  17.407  1.00  0.00      BSYN  
ATOM    412    C ARG    45      -0.498 -54.628  15.841  1.00  0.00      BSYN  
ATOM    413    O ARG    45       0.522 -55.191  15.402  1.00  0.00      BSYN  
ATOM    414    N GLU    46      -0.569 -53.518  16.614  1.00  0.00      BSYN  
ATOM    415    H GLU    46      -1.415 -53.227  17.013  1.00  0.00      BSYN  
ATOM    416   CA GLU    46       0.695 -52.842  17.023  1.00  0.00      BSYN  
ATOM    417   CB GLU    46       0.445 -51.295  16.858  1.00  0.00      BSYN  
ATOM    418   CG GLU    46       0.888 -50.750  15.429  1.00  0.00      BSYN  
ATOM    419   CD GLU    46       2.348 -50.938  15.229  1.00  0.00      BSYN  
ATOM    420  OE1 GLU    46       2.697 -51.915  14.604  1.00  0.00      BSYN  
ATOM    421  OE2 GLU    46       3.135 -50.049  15.527  1.00  0.00      BSYN  
ATOM    422    C GLU    46       1.286 -53.343  18.338  1.00  0.00      BSYN  
ATOM    423    O GLU    46       0.779 -52.866  19.345  1.00  0.00      BSYN  
ATOM    424    N GLY    47       2.127 -54.372  18.296  1.00  0.00      BSYN  
ATOM    425    H GLY    47       2.333 -54.621  17.371  1.00  0.00      BSYN  
ATOM    426   CA GLY    47       2.493 -55.182  19.468  1.00  0.00      BSYN  
ATOM    427    C GLY    47       3.376 -56.437  19.197  1.00  0.00      BSYN  
ATOM    428    O GLY    47       4.311 -56.464  18.527  1.00  0.00      BSYN  
ATOM    429    N VAL    48       2.939 -57.617  19.835  1.00  0.00      BSYN  
ATOM    430    H VAL    48       2.272 -57.483  20.540  1.00  0.00      BSYN  
ATOM    431   CA VAL    48       3.556 -58.911  19.833  1.00  0.00      BSYN  
ATOM    432   CB VAL    48       3.533 -59.724  21.159  1.00  0.00      BSYN  
ATOM    433  CG1 VAL    48       2.144 -59.722  21.819  1.00  0.00      BSYN  
ATOM    434  CG2 VAL    48       4.229 -60.996  21.085  1.00  0.00      BSYN  
ATOM    435    C VAL    48       2.875 -59.708  18.718  1.00  0.00      BSYN  
ATOM    436    O VAL    48       1.951 -60.553  18.818  1.00  0.00      BSYN  
ATOM    437    N VAL    49       3.469 -59.401  17.572  1.00  0.00      BSYN  
ATOM    438    H VAL    49       4.245 -58.808  17.652  1.00  0.00      BSYN  
ATOM    439   CA VAL    49       3.154 -59.975  16.288  1.00  0.00      BSYN  
ATOM    440   CB VAL    49       2.354 -59.058  15.310  1.00  0.00      BSYN  
ATOM    441  CG1 VAL    49       0.907 -59.096  15.691  1.00  0.00      BSYN  
ATOM    442  CG2 VAL    49       2.664 -57.560  15.425  1.00  0.00      BSYN  
ATOM    443    C VAL    49       4.440 -60.453  15.568  1.00  0.00      BSYN  
ATOM    444    O VAL    49       5.385 -59.705  15.289  1.00  0.00      BSYN  
ATOM    445    N GLN    50       4.623 -61.810  15.512  1.00  0.00      BSYN  
ATOM    446    H GLN    50       3.960 -62.306  16.037  1.00  0.00      BSYN  
ATOM    447   CA GLN    50       5.646 -62.592  14.858  1.00  0.00      BSYN  
ATOM    448   CB GLN    50       6.039 -63.668  15.793  1.00  0.00      BSYN  
ATOM    449   CG GLN    50       6.766 -63.127  17.100  1.00  0.00      BSYN  
ATOM    450   CD GLN    50       6.882 -64.172  18.206  1.00  0.00      BSYN  
ATOM    451  OE1 GLN    50       7.420 -65.307  17.974  1.00  0.00      BSYN  
ATOM    452  NE2 GLN    50       6.385 -64.033  19.455  1.00  0.00      BSYN  
ATOM    453 HE21 GLN    50       5.897 -63.193  19.591  1.00  0.00      BSYN  
ATOM    454 HE22 GLN    50       6.565 -64.677  20.172  1.00  0.00      BSYN  
ATOM    455    C GLN    50       5.054 -63.117  13.527  1.00  0.00      BSYN  
ATOM    456    O GLN    50       3.942 -63.632  13.589  1.00  0.00      BSYN  
ATOM    457    N GLY    51       5.606 -62.772  12.354  1.00  0.00      BSYN  
ATOM    458    H GLY    51       5.152 -63.277  11.648  1.00  0.00      BSYN  
ATOM    459   CA GLY    51       6.733 -61.900  12.251  1.00  0.00      BSYN  
ATOM    460    C GLY    51       6.328 -60.948  11.167  1.00  0.00      BSYN  
ATOM    461    O GLY    51       6.293 -59.762  11.349  1.00  0.00      BSYN  
ATOM    462    N VAL    52       5.882 -61.398  10.023  1.00  0.00      BSYN  
ATOM    463    H VAL    52       5.803 -62.375  10.013  1.00  0.00      BSYN  
ATOM    464   CA VAL    52       5.733 -60.547   8.830  1.00  0.00      BSYN  
ATOM    465   CB VAL    52       6.900 -60.590   7.725  1.00  0.00      BSYN  
ATOM    466  CG1 VAL    52       7.288 -62.112   7.292  1.00  0.00      BSYN  
ATOM    467  CG2 VAL    52       6.962 -59.364   6.710  1.00  0.00      BSYN  
ATOM    468    C VAL    52       4.310 -60.781   8.259  1.00  0.00      BSYN  
ATOM    469    O VAL    52       3.721 -61.801   8.475  1.00  0.00      BSYN  
ATOM    470    N ALA    53       3.861 -59.802   7.555  1.00  0.00      BSYN  
ATOM    471    H ALA    53       4.404 -59.213   6.991  1.00  0.00      BSYN  
ATOM    472   CA ALA    53       2.467 -59.785   7.166  1.00  0.00      BSYN  
ATOM    473   CB ALA    53       1.982 -58.331   7.074  1.00  0.00      BSYN  
ATOM    474    C ALA    53       2.155 -60.505   5.803  1.00  0.00      BSYN  
ATOM    475    O ALA    53       2.581 -60.019   4.750  1.00  0.00      BSYN  
ATOM    476    N SER    54       1.469 -61.572   5.808  1.00  0.00      BSYN  
ATOM    477    H SER    54       1.472 -62.048   6.665  1.00  0.00      BSYN  
ATOM    478   CA SER    54       0.920 -62.120   4.603  1.00  0.00      BSYN  
ATOM    479   CB SER    54       0.316 -63.554   4.692  1.00  0.00      BSYN  
ATOM    480   OG SER    54       1.280 -64.649   5.039  1.00  0.00      BSYN  
ATOM    481   HG SER    54       0.912 -65.368   4.520  1.00  0.00      BSYN  
ATOM    482    C SER    54      -0.226 -61.226   4.091  1.00  0.00      BSYN  
ATOM    483    O SER    54      -1.131 -60.931   4.935  1.00  0.00      BSYN  
ATOM    484    N VAL    55      -0.214 -60.866   2.878  1.00  0.00      BSYN  
ATOM    485    H VAL    55       0.467 -61.159   2.236  1.00  0.00      BSYN  
ATOM    486   CA VAL    55      -1.178 -59.881   2.463  1.00  0.00      BSYN  
ATOM    487   CB VAL    55      -0.417 -58.519   1.923  1.00  0.00      BSYN  
ATOM    488  CG1 VAL    55      -1.403 -57.338   1.629  1.00  0.00      BSYN  
ATOM    489  CG2 VAL    55       0.511 -57.957   3.093  1.00  0.00      BSYN  
ATOM    490    C VAL    55      -2.208 -60.210   1.349  1.00  0.00      BSYN  
ATOM    491    O VAL    55      -3.431 -60.229   1.407  1.00  0.00      BSYN  
ATOM    492    N ALA    56      -1.521 -60.542   0.211  1.00  0.00      BSYN  
ATOM    493    H ALA    56      -0.541 -60.537   0.234  1.00  0.00      BSYN  
ATOM    494   CA ALA    56      -2.104 -60.899  -1.127  1.00  0.00      BSYN  
ATOM    495   CB ALA    56      -1.681 -60.010  -2.215  1.00  0.00      BSYN  
ATOM    496    C ALA    56      -1.551 -62.266  -1.422  1.00  0.00      BSYN  
ATOM    497    O ALA    56      -0.505 -62.643  -0.936  1.00  0.00      BSYN  
ATOM    498    N GLU    57      -2.139 -62.902  -2.437  1.00  0.00      BSYN  
ATOM    499    H GLU    57      -2.651 -62.466  -3.150  1.00  0.00      BSYN  
ATOM    500   CA GLU    57      -1.944 -64.307  -2.695  1.00  0.00      BSYN  
ATOM    501   CB GLU    57      -3.362 -64.894  -2.855  1.00  0.00      BSYN  
ATOM    502   CG GLU    57      -4.160 -65.219  -1.604  1.00  0.00      BSYN  
ATOM    503   CD GLU    57      -5.578 -65.518  -1.686  1.00  0.00      BSYN  
ATOM    504  OE1 GLU    57      -5.929 -66.628  -1.598  1.00  0.00      BSYN  
ATOM    505  OE2 GLU    57      -6.254 -64.544  -1.911  1.00  0.00      BSYN  
ATOM    506    C GLU    57      -1.154 -64.780  -3.945  1.00  0.00      BSYN  
ATOM    507    O GLU    57      -1.260 -64.052  -4.983  1.00  0.00      BSYN  
ATOM    508    N LYS    58      -0.568 -65.976  -3.972  1.00  0.00      BSYN  
ATOM    509    H LYS    58      -0.667 -66.676  -3.293  1.00  0.00      BSYN  
ATOM    510   CA LYS    58       0.103 -66.379  -5.180  1.00  0.00      BSYN  
ATOM    511   CB LYS    58       1.656 -66.473  -5.028  1.00  0.00      BSYN  
ATOM    512   CG LYS    58       2.354 -65.072  -4.655  1.00  0.00      BSYN  
ATOM    513   CD LYS    58       2.543 -65.072  -3.118  1.00  0.00      BSYN  
ATOM    514   CE LYS    58       2.921 -63.787  -2.570  1.00  0.00      BSYN  
ATOM    515   NZ LYS    58       3.314 -63.757  -1.171  1.00  0.00      BSYN  
ATOM    516  HZ1 LYS    58       4.164 -63.173  -1.040  1.00  0.00      BSYN  
ATOM    517  HZ2 LYS    58       2.492 -63.457  -0.608  1.00  0.00      BSYN  
ATOM    518  HZ3 LYS    58       3.380 -64.766  -0.931  1.00  0.00      BSYN  
ATOM    519    C LYS    58      -0.369 -67.826  -5.504  1.00  0.00      BSYN  
ATOM    520    O LYS    58      -0.449 -68.596  -4.632  1.00  0.00      BSYN  
ATOM    521    N THR    59      -0.636 -68.233  -6.771  1.00  0.00      BSYN  
ATOM    522    H THR    59      -0.856 -69.186  -6.840  1.00  0.00      BSYN  
ATOM    523   CA THR    59      -0.448 -67.380  -7.972  1.00  0.00      BSYN  
ATOM    524   CB THR    59      -0.053 -68.347  -9.092  1.00  0.00      BSYN  
ATOM    525  OG1 THR    59      -0.890 -69.503  -9.149  1.00  0.00      BSYN  
ATOM    526  HG1 THR    59      -0.736 -70.281  -9.690  1.00  0.00      BSYN  
ATOM    527  CG2 THR    59       1.393 -68.855  -9.013  1.00  0.00      BSYN  
ATOM    528    C THR    59      -1.555 -66.510  -8.553  1.00  0.00      BSYN  
ATOM    529    O THR    59      -1.554 -65.964  -9.657  1.00  0.00      BSYN  
ATOM    530    N LYS    60      -2.694 -66.789  -7.885  1.00  0.00      BSYN  
ATOM    531    H LYS    60      -2.931 -67.333  -7.105  1.00  0.00      BSYN  
ATOM    532   CA LYS    60      -3.931 -66.078  -8.306  1.00  0.00      BSYN  
ATOM    533   CB LYS    60      -5.168 -66.964  -7.850  1.00  0.00      BSYN  
ATOM    534   CG LYS    60      -5.462 -68.021  -8.960  1.00  0.00      BSYN  
ATOM    535   CD LYS    60      -4.502 -69.214  -8.979  1.00  0.00      BSYN  
ATOM    536   CE LYS    60      -4.333 -69.766 -10.418  1.00  0.00      BSYN  
ATOM    537   NZ LYS    60      -3.289 -69.179 -11.153  1.00  0.00      BSYN  
ATOM    538  HZ1 LYS    60      -2.885 -69.798 -11.885  1.00  0.00      BSYN  
ATOM    539  HZ2 LYS    60      -3.455 -68.254 -11.597  1.00  0.00      BSYN  
ATOM    540  HZ3 LYS    60      -2.428 -69.160 -10.570  1.00  0.00      BSYN  
ATOM    541    C LYS    60      -4.180 -64.616  -7.886  1.00  0.00      BSYN  
ATOM    542    O LYS    60      -4.155 -64.249  -6.720  1.00  0.00      BSYN  
ATOM    543    N GLU    61      -4.320 -63.785  -8.978  1.00  0.00      BSYN  
ATOM    544    H GLU    61      -4.357 -64.170  -9.878  1.00  0.00      BSYN  
ATOM    545   CA GLU    61      -4.673 -62.361  -8.863  1.00  0.00      BSYN  
ATOM    546   CB GLU    61      -3.377 -61.571  -8.499  1.00  0.00      BSYN  
ATOM    547   CG GLU    61      -3.408 -60.100  -8.211  1.00  0.00      BSYN  
ATOM    548   CD GLU    61      -1.990 -59.676  -7.788  1.00  0.00      BSYN  
ATOM    549  OE1 GLU    61      -0.988 -59.751  -8.589  1.00  0.00      BSYN  
ATOM    550  OE2 GLU    61      -1.954 -59.255  -6.595  1.00  0.00      BSYN  
ATOM    551    C GLU    61      -5.335 -61.982 -10.287  1.00  0.00      BSYN  
ATOM    552    O GLU    61      -4.945 -61.087 -11.004  1.00  0.00      BSYN  
ATOM    553    N GLN    62      -6.379 -62.750 -10.623  1.00  0.00      BSYN  
ATOM    554    H GLN    62      -6.683 -63.496 -10.065  1.00  0.00      BSYN  
ATOM    555   CA GLN    62      -7.011 -62.451 -11.934  1.00  0.00      BSYN  
ATOM    556   CB GLN    62      -6.801 -63.638 -12.914  1.00  0.00      BSYN  
ATOM    557   CG GLN    62      -7.626 -63.733 -14.077  1.00  0.00      BSYN  
ATOM    558   CD GLN    62      -7.192 -63.050 -15.342  1.00  0.00      BSYN  
ATOM    559  OE1 GLN    62      -7.332 -61.842 -15.659  1.00  0.00      BSYN  
ATOM    560  NE2 GLN    62      -6.488 -63.906 -16.080  1.00  0.00      BSYN  
ATOM    561 HE21 GLN    62      -6.646 -64.864 -15.948  1.00  0.00      BSYN  
ATOM    562 HE22 GLN    62      -5.971 -63.606 -16.857  1.00  0.00      BSYN  
ATOM    563    C GLN    62      -8.523 -62.379 -11.616  1.00  0.00      BSYN  
ATOM    564    O GLN    62      -9.029 -63.049 -10.692  1.00  0.00      BSYN  
ATOM    565    N ALA    63      -8.957 -61.312 -12.316  1.00  0.00      BSYN  
ATOM    566    H ALA    63      -8.439 -60.797 -12.970  1.00  0.00      BSYN  
ATOM    567   CA ALA    63     -10.369 -60.981 -12.058  1.00  0.00      BSYN  
ATOM    568   CB ALA    63     -10.447 -59.655 -11.175  1.00  0.00      BSYN  
ATOM    569    C ALA    63     -11.161 -60.720 -13.275  1.00  0.00      BSYN  
ATOM    570    O ALA    63     -12.107 -61.458 -13.629  1.00  0.00      BSYN  
ATOM    571    N SER    64     -10.628 -59.879 -14.224  1.00  0.00      BSYN  
ATOM    572    H SER    64      -9.761 -59.456 -14.056  1.00  0.00      BSYN  
ATOM    573   CA SER    64     -11.525 -59.307 -15.271  1.00  0.00      BSYN  
ATOM    574   CB SER    64     -10.984 -58.004 -15.536  1.00  0.00      BSYN  
ATOM    575   OG SER    64     -11.779 -57.079 -16.279  1.00  0.00      BSYN  
ATOM    576   HG SER    64     -12.346 -57.446 -16.961  1.00  0.00      BSYN  
ATOM    577    C SER    64     -11.471 -60.153 -16.574  1.00  0.00      BSYN  
ATOM    578    O SER    64     -12.426 -60.111 -17.346  1.00  0.00      BSYN  
ATOM    579    N HIS    65     -10.458 -61.025 -16.938  1.00  0.00      BSYN  
ATOM    580    H HIS    65      -9.658 -61.284 -16.435  1.00  0.00      BSYN  
ATOM    581   CA HIS    65     -10.521 -61.943 -18.122  1.00  0.00      BSYN  
ATOM    582   CB HIS    65      -9.117 -61.840 -18.733  1.00  0.00      BSYN  
ATOM    583   CG HIS    65      -8.406 -60.561 -18.694  1.00  0.00      BSYN  
ATOM    584  ND1 HIS    65      -7.567 -60.080 -17.825  1.00  0.00      BSYN  
ATOM    585  HD1 HIS    65      -7.234 -60.635 -17.089  1.00  0.00      BSYN  
ATOM    586  CD2 HIS    65      -8.448 -59.639 -19.761  1.00  0.00      BSYN  
ATOM    587  NE2 HIS    65      -7.626 -58.687 -19.500  1.00  0.00      BSYN  
ATOM    588  CE1 HIS    65      -7.058 -58.992 -18.326  1.00  0.00      BSYN  
ATOM    589    C HIS    65     -10.765 -63.329 -17.693  1.00  0.00      BSYN  
ATOM    590    O HIS    65      -9.950 -63.993 -16.984  1.00  0.00      BSYN  
ATOM    591    N LEU    66     -11.828 -64.003 -17.929  1.00  0.00      BSYN  
ATOM    592    H LEU    66     -11.710 -64.975 -17.876  1.00  0.00      BSYN  
ATOM    593   CA LEU    66     -13.119 -63.570 -18.409  1.00  0.00      BSYN  
ATOM    594   CB LEU    66     -13.625 -64.655 -19.514  1.00  0.00      BSYN  
ATOM    595   CG LEU    66     -12.737 -64.882 -20.674  1.00  0.00      BSYN  
ATOM    596  CD1 LEU    66     -11.503 -65.748 -20.406  1.00  0.00      BSYN  
ATOM    597  CD2 LEU    66     -13.679 -65.403 -21.796  1.00  0.00      BSYN  
ATOM    598    C LEU    66     -14.050 -63.524 -17.141  1.00  0.00      BSYN  
ATOM    599    O LEU    66     -14.470 -64.592 -16.605  1.00  0.00      BSYN  
ATOM    600    N GLY    67     -14.439 -62.378 -16.673  1.00  0.00      BSYN  
ATOM    601    H GLY    67     -14.580 -61.648 -17.312  1.00  0.00      BSYN  
ATOM    602   CA GLY    67     -14.881 -62.012 -15.347  1.00  0.00      BSYN  
ATOM    603    C GLY    67     -15.407 -60.559 -15.302  1.00  0.00      BSYN  
ATOM    604    O GLY    67     -15.575 -59.873 -16.296  1.00  0.00      BSYN  
ATOM    605    N GLY    68     -15.846 -59.758 -14.294  1.00  0.00      BSYN  
ATOM    606    H GLY    68     -16.178 -58.848 -14.441  1.00  0.00      BSYN  
ATOM    607   CA GLY    68     -16.102 -60.195 -12.920  1.00  0.00      BSYN  
ATOM    608    C GLY    68     -14.851 -59.803 -12.044  1.00  0.00      BSYN  
ATOM    609    O GLY    68     -13.955 -59.018 -12.269  1.00  0.00      BSYN  
ATOM    610    N ALA    69     -14.902 -60.352 -10.851  1.00  0.00      BSYN  
ATOM    611    H ALA    69     -15.419 -61.146 -10.600  1.00  0.00      BSYN  
ATOM    612   CA ALA    69     -13.861 -60.068  -9.767  1.00  0.00      BSYN  
ATOM    613   CB ALA    69     -14.393 -58.945  -8.847  1.00  0.00      BSYN  
ATOM    614    C ALA    69     -13.415 -61.141  -8.820  1.00  0.00      BSYN  
ATOM    615    O ALA    69     -14.084 -62.205  -8.865  1.00  0.00      BSYN  
ATOM    616    N VAL    70     -12.444 -60.757  -7.940  1.00  0.00      BSYN  
ATOM    617    H VAL    70     -12.028 -59.882  -8.093  1.00  0.00      BSYN  
ATOM    618   CA VAL    70     -11.813 -61.631  -6.968  1.00  0.00      BSYN  
ATOM    619   CB VAL    70     -10.446 -61.179  -6.419  1.00  0.00      BSYN  
ATOM    620  CG1 VAL    70      -9.821 -62.029  -5.326  1.00  0.00      BSYN  
ATOM    621  CG2 VAL    70      -9.518 -61.009  -7.529  1.00  0.00      BSYN  
ATOM    622    C VAL    70     -12.846 -61.964  -5.967  1.00  0.00      BSYN  
ATOM    623    O VAL    70     -13.241 -61.083  -5.258  1.00  0.00      BSYN  
ATOM    624    N PHE    71     -13.298 -63.247  -5.783  1.00  0.00      BSYN  
ATOM    625    H PHE    71     -12.936 -63.930  -6.385  1.00  0.00      BSYN  
ATOM    626   CA PHE    71     -14.140 -63.681  -4.678  1.00  0.00      BSYN  
ATOM    627   CB PHE    71     -15.536 -63.473  -5.071  1.00  0.00      BSYN  
ATOM    628   CG PHE    71     -16.063 -62.157  -4.602  1.00  0.00      BSYN  
ATOM    629  CD1 PHE    71     -16.812 -61.416  -5.490  1.00  0.00      BSYN  
ATOM    630  CD2 PHE    71     -15.923 -61.740  -3.301  1.00  0.00      BSYN  
ATOM    631  CE1 PHE    71     -17.458 -60.266  -5.037  1.00  0.00      BSYN  
ATOM    632  CE2 PHE    71     -16.518 -60.584  -2.911  1.00  0.00      BSYN  
ATOM    633   CZ PHE    71     -17.245 -59.781  -3.724  1.00  0.00      BSYN  
ATOM    634    C PHE    71     -14.104 -65.208  -4.644  1.00  0.00      BSYN  
ATOM    635    O PHE    71     -13.826 -65.922  -5.653  1.00  0.00      BSYN  
ATOM    636    N SER    72     -14.182 -65.847  -3.475  1.00  0.00      BSYN  
ATOM    637    H SER    72     -14.618 -65.193  -2.890  1.00  0.00      BSYN  
ATOM    638   CA SER    72     -14.217 -67.289  -3.390  1.00  0.00      BSYN  
ATOM    639   CB SER    72     -12.813 -67.674  -2.894  1.00  0.00      BSYN  
ATOM    640   OG SER    72     -12.511 -67.253  -1.584  1.00  0.00      BSYN  
ATOM    641   HG SER    72     -13.196 -67.279  -0.913  1.00  0.00      BSYN  
ATOM    642    C SER    72     -15.273 -67.890  -2.523  1.00  0.00      BSYN  
ATOM    643    O SER    72     -15.313 -67.450  -1.430  1.00  0.00      BSYN  
ATOM    644    N GLY    73     -15.939 -68.934  -2.901  1.00  0.00      BSYN  
ATOM    645    H GLY    73     -15.559 -69.645  -3.458  1.00  0.00      BSYN  
ATOM    646   CA GLY    73     -17.367 -69.063  -2.416  1.00  0.00      BSYN  
ATOM    647    C GLY    73     -17.419 -70.370  -1.717  1.00  0.00      BSYN  
ATOM    648    O GLY    73     -17.730 -71.433  -2.285  1.00  0.00      BSYN  
ATOM    649    N ALA    74     -16.864 -70.370  -0.568  1.00  0.00      BSYN  
ATOM    650    H ALA    74     -16.377 -69.567  -0.290  1.00  0.00      BSYN  
ATOM    651   CA ALA    74     -16.780 -71.299   0.549  1.00  0.00      BSYN  
ATOM    652   CB ALA    74     -15.735 -70.612   1.611  1.00  0.00      BSYN  
ATOM    653    C ALA    74     -18.156 -71.446   1.257  1.00  0.00      BSYN  
ATOM    654    O ALA    74     -18.639 -70.475   1.911  1.00  0.00      BSYN  
ATOM    655    N GLY    75     -18.792 -72.590   1.431  1.00  0.00      BSYN  
ATOM    656    H GLY    75     -19.490 -72.641   2.117  1.00  0.00      BSYN  
ATOM    657   CA GLY    75     -18.212 -73.765   0.836  1.00  0.00      BSYN  
ATOM    658    C GLY    75     -18.921 -74.519  -0.275  1.00  0.00      BSYN  
ATOM    659    O GLY    75     -19.303 -75.672  -0.153  1.00  0.00      BSYN  
ATOM    660    N ASN    76     -19.268 -73.717  -1.290  1.00  0.00      BSYN  
ATOM    661    H ASN    76     -19.213 -72.741  -1.226  1.00  0.00      BSYN  
ATOM    662   CA ASN    76     -19.653 -74.503  -2.529  1.00  0.00      BSYN  
ATOM    663   CB ASN    76     -20.831 -73.851  -3.330  1.00  0.00      BSYN  
ATOM    664   CG ASN    76     -21.644 -74.859  -4.170  1.00  0.00      BSYN  
ATOM    665  OD1 ASN    76     -22.727 -74.557  -4.674  1.00  0.00      BSYN  
ATOM    666  ND2 ASN    76     -21.196 -76.073  -4.273  1.00  0.00      BSYN  
ATOM    667 HD21 ASN    76     -21.890 -76.700  -4.566  1.00  0.00      BSYN  
ATOM    668 HD22 ASN    76     -20.353 -76.514  -4.037  1.00  0.00      BSYN  
ATOM    669    C ASN    76     -18.446 -74.918  -3.350  1.00  0.00      BSYN  
ATOM    670    O ASN    76     -17.799 -75.954  -3.537  1.00  0.00      BSYN  
ATOM    671    N ILE    77     -18.101 -73.803  -4.059  1.00  0.00      BSYN  
ATOM    672    H ILE    77     -18.555 -72.977  -3.788  1.00  0.00      BSYN  
ATOM    673   CA ILE    77     -17.061 -73.782  -5.108  1.00  0.00      BSYN  
ATOM    674   CB ILE    77     -17.855 -73.830  -6.376  1.00  0.00      BSYN  
ATOM    675  CG2 ILE    77     -18.809 -72.646  -6.557  1.00  0.00      BSYN  
ATOM    676  CG1 ILE    77     -16.903 -73.946  -7.618  1.00  0.00      BSYN  
ATOM    677   CD ILE    77     -16.828 -75.389  -8.096  1.00  0.00      BSYN  
ATOM    678    C ILE    77     -16.029 -72.594  -4.922  1.00  0.00      BSYN  
ATOM    679    O ILE    77     -15.992 -71.551  -5.609  1.00  0.00      BSYN  
ATOM    680    N ALA    78     -15.288 -72.965  -3.908  1.00  0.00      BSYN  
ATOM    681    H ALA    78     -15.757 -73.599  -3.326  1.00  0.00      BSYN  
ATOM    682   CA ALA    78     -14.063 -72.201  -3.751  1.00  0.00      BSYN  
ATOM    683   CB ALA    78     -13.904 -71.415  -2.412  1.00  0.00      BSYN  
ATOM    684    C ALA    78     -12.926 -73.141  -3.547  1.00  0.00      BSYN  
ATOM    685    O ALA    78     -12.822 -74.044  -2.751  1.00  0.00      BSYN  
ATOM    686    N ALA    79     -11.959 -72.785  -4.402  1.00  0.00      BSYN  
ATOM    687    H ALA    79     -11.995 -71.869  -4.748  1.00  0.00      BSYN  
ATOM    688   CA ALA    79     -10.725 -73.499  -4.624  1.00  0.00      BSYN  
ATOM    689   CB ALA    79     -10.012 -73.052  -5.897  1.00  0.00      BSYN  
ATOM    690    C ALA    79      -9.740 -73.371  -3.463  1.00  0.00      BSYN  
ATOM    691    O ALA    79      -9.099 -72.300  -3.289  1.00  0.00      BSYN  
ATOM    692    N ALA    80      -9.663 -74.293  -2.534  1.00  0.00      BSYN  
ATOM    693    H ALA    80     -10.208 -75.100  -2.649  1.00  0.00      BSYN  
ATOM    694   CA ALA    80      -8.875 -74.132  -1.250  1.00  0.00      BSYN  
ATOM    695   CB ALA    80      -9.771 -73.629  -0.203  1.00  0.00      BSYN  
ATOM    696    C ALA    80      -8.356 -75.444  -0.840  1.00  0.00      BSYN  
ATOM    697    O ALA    80      -7.306 -75.556  -0.195  1.00  0.00      BSYN  
ATOM    698    N THR    81      -9.184 -76.541  -0.976  1.00  0.00      BSYN  
ATOM    699    H THR    81      -9.934 -76.485  -1.604  1.00  0.00      BSYN  
ATOM    700   CA THR    81      -8.693 -77.842  -0.589  1.00  0.00      BSYN  
ATOM    701   CB THR    81      -9.153 -78.163   0.908  1.00  0.00      BSYN  
ATOM    702  OG1 THR    81     -10.300 -77.391   1.183  1.00  0.00      BSYN  
ATOM    703  HG1 THR    81     -10.394 -77.110   2.096  1.00  0.00      BSYN  
ATOM    704  CG2 THR    81      -8.066 -78.312   1.837  1.00  0.00      BSYN  
ATOM    705    C THR    81      -9.149 -78.869  -1.543  1.00  0.00      BSYN  
ATOM    706    O THR    81     -10.164 -78.784  -2.219  1.00  0.00      BSYN  
ATOM    707    N GLY    82      -8.439 -80.000  -1.551  1.00  0.00      BSYN  
ATOM    708    H GLY    82      -7.903 -80.194  -0.753  1.00  0.00      BSYN  
ATOM    709   CA GLY    82      -8.725 -81.153  -2.423  1.00  0.00      BSYN  
ATOM    710    C GLY    82      -7.604 -81.340  -3.410  1.00  0.00      BSYN  
ATOM    711    O GLY    82      -6.589 -81.910  -2.949  1.00  0.00      BSYN  
ATOM    712    N LEU    83      -7.668 -80.793  -4.652  1.00  0.00      BSYN  
ATOM    713    H LEU    83      -6.818 -80.731  -5.136  1.00  0.00      BSYN  
ATOM    714   CA LEU    83      -8.900 -80.049  -5.116  1.00  0.00      BSYN  
ATOM    715   CB LEU    83      -8.462 -78.878  -5.893  1.00  0.00      BSYN  
ATOM    716   CG LEU    83      -9.519 -77.870  -6.135  1.00  0.00      BSYN  
ATOM    717  CD1 LEU    83      -9.465 -76.792  -5.123  1.00  0.00      BSYN  
ATOM    718  CD2 LEU    83      -9.357 -77.067  -7.457  1.00  0.00      BSYN  
ATOM    719    C LEU    83      -9.654 -81.141  -5.818  1.00  0.00      BSYN  
ATOM    720    O LEU    83      -9.509 -81.210  -7.064  1.00  0.00      BSYN  
ATOM    721    N VAL    84     -10.432 -82.040  -5.108  1.00  0.00      BSYN  
ATOM    722    H VAL    84     -10.778 -82.011  -4.191  1.00  0.00      BSYN  
ATOM    723   CA VAL    84     -10.963 -83.254  -5.789  1.00  0.00      BSYN  
ATOM    724   CB VAL    84     -11.265 -84.446  -4.823  1.00  0.00      BSYN  
ATOM    725  CG1 VAL    84      -9.906 -85.164  -4.601  1.00  0.00      BSYN  
ATOM    726  CG2 VAL    84     -12.028 -84.250  -3.606  1.00  0.00      BSYN  
ATOM    727    C VAL    84     -12.323 -82.923  -6.539  1.00  0.00      BSYN  
ATOM    728    O VAL    84     -13.191 -82.129  -6.127  1.00  0.00      BSYN  
ATOM    729    N LYS    85     -12.366 -83.464  -7.802  1.00  0.00      BSYN  
ATOM    730    H LYS    85     -13.300 -83.569  -8.081  1.00  0.00      BSYN  
ATOM    731   CA LYS    85     -11.341 -84.095  -8.474  1.00  0.00      BSYN  
ATOM    732   CB LYS    85     -11.781 -85.556  -8.731  1.00  0.00      BSYN  
ATOM    733   CG LYS    85     -13.356 -86.067  -8.422  1.00  0.00      BSYN  
ATOM    734   CD LYS    85     -14.447 -85.509  -9.241  1.00  0.00      BSYN  
ATOM    735   CE LYS    85     -15.685 -85.749  -8.318  1.00  0.00      BSYN  
ATOM    736   NZ LYS    85     -16.709 -84.924  -8.779  1.00  0.00      BSYN  
ATOM    737  HZ1 LYS    85     -16.547 -84.017  -8.295  1.00  0.00      BSYN  
ATOM    738  HZ2 LYS    85     -16.682 -84.636  -9.778  1.00  0.00      BSYN  
ATOM    739  HZ3 LYS    85     -17.646 -85.316  -8.556  1.00  0.00      BSYN  
ATOM    740    C LYS    85     -10.693 -83.548  -9.719  1.00  0.00      BSYN  
ATOM    741    O LYS    85      -9.596 -84.019  -9.908  1.00  0.00      BSYN  
ATOM    742    N ARG    86     -11.183 -82.811 -10.676  1.00  0.00      BSYN  
ATOM    743    H ARG    86     -10.476 -82.600 -11.321  1.00  0.00      BSYN  
ATOM    744   CA ARG    86     -12.627 -82.539 -10.909  1.00  0.00      BSYN  
ATOM    745   CB ARG    86     -12.940 -81.124 -10.420  1.00  0.00      BSYN  
ATOM    746   CG ARG    86     -14.079 -81.141  -9.415  1.00  0.00      BSYN  
ATOM    747   CD ARG    86     -14.419 -79.679  -9.561  1.00  0.00      BSYN  
ATOM    748   NE ARG    86     -15.267 -79.112  -8.615  1.00  0.00      BSYN  
ATOM    749   HE ARG    86     -16.218 -79.044  -8.840  1.00  0.00      BSYN  
ATOM    750   CZ ARG    86     -14.988 -78.672  -7.349  1.00  0.00      BSYN  
ATOM    751  NH1 ARG    86     -15.981 -78.760  -6.504  1.00  0.00      BSYN  
ATOM    752 HH11 ARG    86     -15.762 -78.530  -5.556  1.00  0.00      BSYN  
ATOM    753 HH12 ARG    86     -16.702 -79.428  -6.689  1.00  0.00      BSYN  
ATOM    754  NH2 ARG    86     -13.743 -78.241  -6.987  1.00  0.00      BSYN  
ATOM    755 HH21 ARG    86     -13.533 -77.911  -6.067  1.00  0.00      BSYN  
ATOM    756 HH22 ARG    86     -12.961 -78.514  -7.548  1.00  0.00      BSYN  
ATOM    757    C ARG    86     -13.053 -82.555 -12.414  1.00  0.00      BSYN  
ATOM    758    O ARG    86     -13.995 -83.191 -12.816  1.00  0.00      BSYN  
ATOM    759    N GLU    87     -12.525 -81.885 -13.386  1.00  0.00      BSYN  
ATOM    760    H GLU    87     -11.592 -81.678 -13.171  1.00  0.00      BSYN  
ATOM    761   CA GLU    87     -12.972 -81.820 -14.812  1.00  0.00      BSYN  
ATOM    762   CB GLU    87     -13.913 -80.665 -15.128  1.00  0.00      BSYN  
ATOM    763   CG GLU    87     -15.339 -80.806 -14.556  1.00  0.00      BSYN  
ATOM    764   CD GLU    87     -16.298 -81.907 -15.066  1.00  0.00      BSYN  
ATOM    765  OE1 GLU    87     -16.655 -81.900 -16.206  1.00  0.00      BSYN  
ATOM    766  OE2 GLU    87     -16.778 -82.868 -14.368  1.00  0.00      BSYN  
ATOM    767    C GLU    87     -11.859 -81.905 -15.813  1.00  0.00      BSYN  
ATOM    768    O GLU    87     -10.934 -81.061 -15.716  1.00  0.00      BSYN  
ATOM    769    N GLU    88     -11.944 -83.130 -16.509  1.00  0.00      BSYN  
ATOM    770    H GLU    88     -12.736 -83.675 -16.319  1.00  0.00      BSYN  
ATOM    771   CA GLU    88     -11.081 -83.580 -17.611  1.00  0.00      BSYN  
ATOM    772   CB GLU    88     -10.818 -85.126 -17.376  1.00  0.00      BSYN  
ATOM    773   CG GLU    88      -9.686 -85.490 -16.419  1.00  0.00      BSYN  
ATOM    774   CD GLU    88      -9.595 -84.812 -15.099  1.00  0.00      BSYN  
ATOM    775  OE1 GLU    88      -8.650 -84.075 -14.999  1.00  0.00      BSYN  
ATOM    776  OE2 GLU    88     -10.492 -84.937 -14.262  1.00  0.00      BSYN  
ATOM    777    C GLU    88     -11.830 -83.577 -18.996  1.00  0.00      BSYN  
ATOM    778    O GLU    88     -13.109 -83.308 -19.029  1.00  0.00      BSYN  
ATOM    779    N PHE    89     -11.203 -83.829 -20.086  1.00  0.00      BSYN  
ATOM    780    H PHE    89     -10.250 -84.020 -19.966  1.00  0.00      BSYN  
ATOM    781   CA PHE    89     -11.781 -83.922 -21.487  1.00  0.00      BSYN  
ATOM    782   CB PHE    89     -10.960 -83.174 -22.501  1.00  0.00      BSYN  
ATOM    783   CG PHE    89     -11.163 -81.662 -22.221  1.00  0.00      BSYN  
ATOM    784  CD1 PHE    89     -10.133 -80.772 -22.508  1.00  0.00      BSYN  
ATOM    785  CD2 PHE    89     -12.477 -81.071 -22.019  1.00  0.00      BSYN  
ATOM    786  CE1 PHE    89     -10.328 -79.433 -22.635  1.00  0.00      BSYN  
ATOM    787  CE2 PHE    89     -12.668 -79.689 -22.210  1.00  0.00      BSYN  
ATOM    788   CZ PHE    89     -11.535 -78.904 -22.398  1.00  0.00      BSYN  
ATOM    789    C PHE    89     -12.008 -85.323 -21.959  1.00  0.00      BSYN  
ATOM    790    O PHE    89     -11.143 -86.203 -21.891  1.00  0.00      BSYN  
ATOM    791    N PRO    90     -13.281 -85.651 -22.419  1.00  0.00      BSYN  
ATOM    792   CD PRO    90     -14.352 -84.725 -22.854  1.00  0.00      BSYN  
ATOM    793   CA PRO    90     -13.622 -87.088 -22.602  1.00  0.00      BSYN  
ATOM    794   CB PRO    90     -15.096 -86.999 -22.817  1.00  0.00      BSYN  
ATOM    795   CG PRO    90     -15.433 -85.559 -22.410  1.00  0.00      BSYN  
ATOM    796    C PRO    90     -13.103 -87.714 -23.918  1.00  0.00      BSYN  
ATOM    797    O PRO    90     -13.520 -87.303 -24.994  1.00  0.00      BSYN  
ATOM    798    N THR    91     -12.320 -88.760 -23.784  1.00  0.00      BSYN  
ATOM    799    H THR    91     -12.225 -89.166 -22.897  1.00  0.00      BSYN  
ATOM    800   CA THR    91     -11.850 -89.364 -25.025  1.00  0.00      BSYN  
ATOM    801   CB THR    91     -10.551 -90.151 -24.900  1.00  0.00      BSYN  
ATOM    802  OG1 THR    91      -9.653 -89.360 -24.088  1.00  0.00      BSYN  
ATOM    803  HG1 THR    91      -8.759 -89.557 -24.379  1.00  0.00      BSYN  
ATOM    804  CG2 THR    91      -9.802 -90.352 -26.297  1.00  0.00      BSYN  
ATOM    805    C THR    91     -12.934 -90.387 -25.383  1.00  0.00      BSYN  
ATOM    806    O THR    91     -13.064 -91.493 -24.773  1.00  0.00      BSYN  
ATOM    807    N ASP    92     -13.614 -90.039 -26.506  1.00  0.00      BSYN  
ATOM    808    H ASP    92     -13.567 -89.119 -26.840  1.00  0.00      BSYN  
ATOM    809   CA ASP    92     -14.506 -90.981 -27.180  1.00  0.00      BSYN  
ATOM    810   CB ASP    92     -15.278 -90.456 -28.269  1.00  0.00      BSYN  
ATOM    811   CG ASP    92     -16.368 -91.471 -28.672  1.00  0.00      BSYN  
ATOM    812  OD1 ASP    92     -17.399 -91.747 -27.990  1.00  0.00      BSYN  
ATOM    813  OD2 ASP    92     -16.201 -92.179 -29.651  1.00  0.00      BSYN  
ATOM    814    C ASP    92     -13.702 -92.254 -27.609  1.00  0.00      BSYN  
ATOM    815    O ASP    92     -12.876 -92.271 -28.515  1.00  0.00      BSYN  
ATOM    816    N LEU    93     -13.901 -93.179 -26.720  1.00  0.00      BSYN  
ATOM    817    H LEU    93     -14.548 -93.000 -26.005  1.00  0.00      BSYN  
ATOM    818   CA LEU    93     -13.226 -94.529 -26.836  1.00  0.00      BSYN  
ATOM    819   CB LEU    93     -11.895 -94.578 -26.026  1.00  0.00      BSYN  
ATOM    820   CG LEU    93     -10.757 -95.478 -26.409  1.00  0.00      BSYN  
ATOM    821  CD1 LEU    93     -10.335 -95.302 -27.768  1.00  0.00      BSYN  
ATOM    822  CD2 LEU    93      -9.579 -95.268 -25.523  1.00  0.00      BSYN  
ATOM    823    C LEU    93     -14.189 -95.693 -26.414  1.00  0.00      BSYN  
ATOM    824    O LEU    93     -14.536 -95.772 -25.231  1.00  0.00      BSYN  
ATOM    825    N LYS    94     -14.771 -96.552 -27.294  1.00  0.00      BSYN  
ATOM    826    H LYS    94     -15.435 -97.204 -26.987  1.00  0.00      BSYN  
ATOM    827   CA LYS    94     -14.292 -96.735 -28.685  1.00  0.00      BSYN  
ATOM    828   CB LYS    94     -13.309 -97.940 -28.869  1.00  0.00      BSYN  
ATOM    829   CG LYS    94     -13.627 -99.402 -28.537  1.00  0.00      BSYN  
ATOM    830   CD LYS    94     -13.727 -99.634 -27.048  1.00  0.00      BSYN  
ATOM    831   CE LYS    94     -13.525-101.165 -26.681  1.00  0.00      BSYN  
ATOM    832   NZ LYS    94     -13.746-101.382 -25.212  1.00  0.00      BSYN  
ATOM    833  HZ1 LYS    94     -13.412-100.604 -24.608  1.00  0.00      BSYN  
ATOM    834  HZ2 LYS    94     -14.782-101.314 -25.153  1.00  0.00      BSYN  
ATOM    835  HZ3 LYS    94     -13.365-102.346 -25.125  1.00  0.00      BSYN  
ATOM    836    C LYS    94     -15.580 -97.021 -29.582  1.00  0.00      BSYN  
ATOM    837    O LYS    94     -16.336 -98.005 -29.369  1.00  0.00      BSYN  
ATOM    838    N PRO    95     -15.730 -96.301 -30.672  1.00  0.00      BSYN  
ATOM    839   CD PRO    95     -14.771 -95.239 -31.160  1.00  0.00      BSYN  
ATOM    840   CA PRO    95     -16.817 -96.404 -31.569  1.00  0.00      BSYN  
ATOM    841   CB PRO    95     -16.852 -94.999 -32.223  1.00  0.00      BSYN  
ATOM    842   CG PRO    95     -15.519 -94.577 -32.400  1.00  0.00      BSYN  
ATOM    843    C PRO    95     -16.829 -97.592 -32.529  1.00  0.00      BSYN  
ATOM    844    O PRO    95     -16.387 -97.532 -33.675  1.00  0.00      BSYN  
ATOM    845    N GLU    96     -17.563 -98.620 -32.122  1.00  0.00      BSYN  
ATOM    846    H GLU    96     -17.922 -98.763 -31.221  1.00  0.00      BSYN  
ATOM    847   CA GLU    96     -17.319 -99.853 -32.855  1.00  0.00      BSYN  
ATOM    848   CB GLU    96     -17.400-101.049 -31.871  1.00  0.00      BSYN  
ATOM    849   CG GLU    96     -16.600-100.857 -30.573  1.00  0.00      BSYN  
ATOM    850   CD GLU    96     -16.847-101.772 -29.383  1.00  0.00      BSYN  
ATOM    851  OE1 GLU    96     -17.084-101.225 -28.304  1.00  0.00      BSYN  
ATOM    852  OE2 GLU    96     -16.991-103.017 -29.513  1.00  0.00      BSYN  
ATOM    853    C GLU    96     -18.108-100.135 -34.123  1.00  0.00      BSYN  
ATOM    854    O GLU    96     -18.919-101.045 -34.148  1.00  0.00      BSYN  
ATOM    855    N GLU    97     -17.818 -99.422 -35.205  1.00  0.00      BSYN  
ATOM    856    H GLU    97     -17.194 -98.676 -35.329  1.00  0.00      BSYN  
ATOM    857   CA GLU    97     -18.499 -99.642 -36.498  1.00  0.00      BSYN  
ATOM    858   CB GLU    97     -18.128 -98.591 -37.370  1.00  0.00      BSYN  
ATOM    859   CG GLU    97     -16.578 -98.343 -37.779  1.00  0.00      BSYN  
ATOM    860   CD GLU    97     -16.432 -97.510 -39.044  1.00  0.00      BSYN  
ATOM    861  OE1 GLU    97     -15.939 -98.085 -40.012  1.00  0.00      BSYN  
ATOM    862  OE2 GLU    97     -16.965 -96.404 -39.136  1.00  0.00      BSYN  
ATOM    863    C GLU    97     -18.653-100.972 -37.168  1.00  0.00      BSYN  
ATOM    864    O GLU    97     -17.742-101.772 -37.546  1.00  0.00      BSYN  
ATOM    865    N VAL    98     -19.963-101.282 -37.268  1.00  0.00      BSYN  
ATOM    866    H VAL    98     -20.746-100.718 -37.095  1.00  0.00      BSYN  
ATOM    867   CA VAL    98     -20.309-102.646 -37.593  1.00  0.00      BSYN  
ATOM    868   CB VAL    98     -21.355-103.178 -36.447  1.00  0.00      BSYN  
ATOM    869  CG1 VAL    98     -22.640-102.496 -36.660  1.00  0.00      BSYN  
ATOM    870  CG2 VAL    98     -21.388-104.664 -36.327  1.00  0.00      BSYN  
ATOM    871    C VAL    98     -20.613-103.250 -38.996  1.00  0.00      BSYN  
ATOM    872    O VAL    98     -21.685-102.951 -39.540  1.00  0.00      BSYN  
ATOM    873    N ALA    99     -19.793-104.181 -39.516  1.00  0.00      BSYN  
ATOM    874    H ALA    99     -19.102-104.453 -38.876  1.00  0.00      BSYN  
ATOM    875   CA ALA    99     -19.936-104.874 -40.851  1.00  0.00      BSYN  
ATOM    876   CB ALA    99     -19.326-104.004 -41.930  1.00  0.00      BSYN  
ATOM    877    C ALA    99     -19.235-106.199 -40.849  1.00  0.00      BSYN  
ATOM    878    O ALA    99     -18.028-106.259 -40.749  1.00  0.00      BSYN  
ATOM    879    N GLN   100     -20.015-107.249 -40.720  1.00  0.00      BSYN  
ATOM    880    H GLN   100     -20.991-107.338 -40.713  1.00  0.00      BSYN  
ATOM    881   CA GLN   100     -19.336-108.571 -40.710  1.00  0.00      BSYN  
ATOM    882   CB GLN   100     -20.212-109.636 -40.087  1.00  0.00      BSYN  
ATOM    883   CG GLN   100     -20.060-109.949 -38.656  1.00  0.00      BSYN  
ATOM    884   CD GLN   100     -21.347-110.391 -38.019  1.00  0.00      BSYN  
ATOM    885  OE1 GLN   100     -22.354-109.737 -38.180  1.00  0.00      BSYN  
ATOM    886  NE2 GLN   100     -21.518-111.382 -37.241  1.00  0.00      BSYN  
ATOM    887 HE21 GLN   100     -22.474-111.554 -37.109  1.00  0.00      BSYN  
ATOM    888 HE22 GLN   100     -20.797-111.834 -36.755  1.00  0.00      BSYN  
ATOM    889    C GLN   100     -19.165-108.927 -42.135  1.00  0.00      BSYN  
ATOM    890    O GLN   100     -19.893-108.483 -43.032  1.00  0.00      BSYN  
ATOM    891    N GLU   101     -18.020-109.623 -42.419  1.00  0.00      BSYN  
ATOM    892    H GLU   101     -17.522-109.740 -41.583  1.00  0.00      BSYN  
ATOM    893   CA GLU   101     -17.788-110.312 -43.654  1.00  0.00      BSYN  
ATOM    894   CB GLU   101     -16.634-109.597 -44.426  1.00  0.00      BSYN  
ATOM    895   CG GLU   101     -16.969-108.706 -45.602  1.00  0.00      BSYN  
ATOM    896   CD GLU   101     -17.286-109.226 -46.967  1.00  0.00      BSYN  
ATOM    897  OE1 GLU   101     -16.439-108.995 -47.858  1.00  0.00      BSYN  
ATOM    898  OE2 GLU   101     -18.395-109.753 -47.126  1.00  0.00      BSYN  
ATOM    899    C GLU   101     -17.661-111.821 -43.574  1.00  0.00      BSYN  
ATOM    900    O GLU   101     -17.272-112.374 -42.495  1.00  0.00      BSYN  
ATOM    901    N ALA   102     -18.039-112.433 -44.711  1.00  0.00      BSYN  
ATOM    902    H ALA   102     -18.319-111.888 -45.476  1.00  0.00      BSYN  
ATOM    903   CA ALA   102     -18.093-113.935 -44.766  1.00  0.00      BSYN  
ATOM    904   CB ALA   102     -19.560-114.391 -44.826  1.00  0.00      BSYN  
ATOM    905    C ALA   102     -17.346-114.500 -45.934  1.00  0.00      BSYN  
ATOM    906    O ALA   102     -17.808-115.095 -46.949  1.00  0.00      BSYN  
ATOM    907    N ALA   103     -16.077-114.239 -45.618  1.00  0.00      BSYN  
ATOM    908    H ALA   103     -15.808-114.243 -44.675  1.00  0.00      BSYN  
ATOM    909   CA ALA   103     -15.119-114.586 -46.688  1.00  0.00      BSYN  
ATOM    910   CB ALA   103     -13.821-114.010 -46.482  1.00  0.00      BSYN  
ATOM    911    C ALA   103     -14.777-116.049 -46.738  1.00  0.00      BSYN  
ATOM    912    O ALA   103     -14.857-116.695 -47.737  1.00  0.00      BSYN  
ATOM    913    N GLU   104     -14.236-116.762 -45.715  1.00  0.00      BSYN  
ATOM    914    H GLU   104     -14.101-116.245 -44.894  1.00  0.00      BSYN  
ATOM    915   CA GLU   104     -14.160-118.214 -45.786  1.00  0.00      BSYN  
ATOM    916   CB GLU   104     -13.126-118.765 -44.943  1.00  0.00      BSYN  
ATOM    917   CG GLU   104     -11.669-118.298 -45.271  1.00  0.00      BSYN  
ATOM    918   CD GLU   104     -10.531-118.619 -44.263  1.00  0.00      BSYN  
ATOM    919  OE1 GLU   104     -10.859-118.967 -43.080  1.00  0.00      BSYN  
ATOM    920  OE2 GLU   104      -9.375-118.384 -44.527  1.00  0.00      BSYN  
ATOM    921    C GLU   104     -15.636-118.632 -45.430  1.00  0.00      BSYN  
ATOM    922    O GLU   104     -15.960-118.617 -44.270  1.00  0.00      BSYN  
ATOM    923    N GLU   105     -16.592-119.003 -46.332  1.00  0.00      BSYN  
ATOM    924    H GLU   105     -16.402-118.895 -47.287  1.00  0.00      BSYN  
ATOM    925   CA GLU   105     -17.870-119.454 -45.856  1.00  0.00      BSYN  
ATOM    926   CB GLU   105     -19.047-118.602 -46.503  1.00  0.00      BSYN  
ATOM    927   CG GLU   105     -20.228-118.945 -45.674  1.00  0.00      BSYN  
ATOM    928   CD GLU   105     -21.542-118.633 -46.364  1.00  0.00      BSYN  
ATOM    929  OE1 GLU   105     -21.899-119.175 -47.348  1.00  0.00      BSYN  
ATOM    930  OE2 GLU   105     -22.309-117.740 -46.017  1.00  0.00      BSYN  
ATOM    931    C GLU   105     -17.942-120.959 -46.343  1.00  0.00      BSYN  
ATOM    932    O GLU   105     -17.630-121.182 -47.456  1.00  0.00      BSYN  
ATOM    933    N PRO   106     -18.265-121.935 -45.487  1.00  0.00      BSYN  
ATOM    934   CD PRO   106     -18.650-121.675 -44.072  1.00  0.00      BSYN  
ATOM    935   CA PRO   106     -18.117-123.377 -45.670  1.00  0.00      BSYN  
ATOM    936   CB PRO   106     -18.242-123.877 -44.238  1.00  0.00      BSYN  
ATOM    937   CG PRO   106     -19.302-122.932 -43.714  1.00  0.00      BSYN  
ATOM    938    C PRO   106     -19.065-123.994 -46.705  1.00  0.00      BSYN  
ATOM    939    O PRO   106     -19.046-125.228 -46.844  1.00  0.00      BSYN  
ATOM    940    N LEU   107     -20.050-123.250 -47.268  1.00  0.00      BSYN  
ATOM    941    H LEU   107     -20.070-122.300 -47.029  1.00  0.00      BSYN  
ATOM    942   CA LEU   107     -20.828-123.777 -48.335  1.00  0.00      BSYN  
ATOM    943   CB LEU   107     -22.301-123.699 -48.121  1.00  0.00      BSYN  
ATOM    944   CG LEU   107     -23.013-124.490 -46.981  1.00  0.00      BSYN  
ATOM    945  CD1 LEU   107     -24.256-123.790 -46.670  1.00  0.00      BSYN  
ATOM    946  CD2 LEU   107     -23.125-126.039 -47.261  1.00  0.00      BSYN  
ATOM    947    C LEU   107     -20.379-122.900 -49.463  1.00  0.00      BSYN  
ATOM    948    O LEU   107     -20.841-121.628 -49.557  1.00  0.00      BSYN  
ATOM    949    N ILE   108     -19.827-123.521 -50.509  1.00  0.00      BSYN  
ATOM    950    H ILE   108     -19.827-124.499 -50.560  1.00  0.00      BSYN  
ATOM    951   CA ILE   108     -19.524-122.768 -51.740  1.00  0.00      BSYN  
ATOM    952   CB ILE   108     -18.026-122.886 -52.106  1.00  0.00      BSYN  
ATOM    953  CG2 ILE   108     -17.268-122.024 -51.051  1.00  0.00      BSYN  
ATOM    954  CG1 ILE   108     -17.421-124.192 -52.195  1.00  0.00      BSYN  
ATOM    955   CD ILE   108     -17.406-124.915 -53.661  1.00  0.00      BSYN  
ATOM    956    C ILE   108     -20.434-123.027 -52.929  1.00  0.00      BSYN  
ATOM    957    O ILE   108     -21.154-123.970 -52.842  1.00  0.00      BSYN  
ATOM    958    N GLU   109     -20.219-122.320 -53.983  1.00  0.00      BSYN  
ATOM    959    H GLU   109     -19.643-121.528 -53.959  1.00  0.00      BSYN  
ATOM    960   CA GLU   109     -20.992-122.500 -55.216  1.00  0.00      BSYN  
ATOM    961   CB GLU   109     -21.031-121.154 -55.880  1.00  0.00      BSYN  
ATOM    962   CG GLU   109     -21.914-120.244 -55.146  1.00  0.00      BSYN  
ATOM    963   CD GLU   109     -23.434-120.175 -55.490  1.00  0.00      BSYN  
ATOM    964  OE1 GLU   109     -24.262-120.954 -54.914  1.00  0.00      BSYN  
ATOM    965  OE2 GLU   109     -23.784-119.392 -56.422  1.00  0.00      BSYN  
ATOM    966    C GLU   109     -20.173-123.306 -56.240  1.00  0.00      BSYN  
ATOM    967    O GLU   109     -18.971-123.198 -56.268  1.00  0.00      BSYN  
ATOM    968    N PRO   110     -20.754-124.000 -57.197  1.00  0.00      BSYN  
ATOM    969   CD PRO   110     -22.229-124.429 -57.248  1.00  0.00      BSYN  
ATOM    970   CA PRO   110     -20.146-124.831 -58.267  1.00  0.00      BSYN  
ATOM    971   CB PRO   110     -20.971-126.006 -58.356  1.00  0.00      BSYN  
ATOM    972   CG PRO   110     -22.313-125.386 -58.398  1.00  0.00      BSYN  
ATOM    973    C PRO   110     -19.572-124.109 -59.579  1.00  0.00      BSYN  
ATOM    974    O PRO   110     -20.073-122.980 -59.878  1.00  0.00      BSYN  
ATOM    975    N LEU   111     -18.678-124.831 -60.181  1.00  0.00      BSYN  
ATOM    976    H LEU   111     -18.775-125.744 -59.840  1.00  0.00      BSYN  
ATOM    977   CA LEU   111     -17.896-124.289 -61.313  1.00  0.00      BSYN  
ATOM    978   CB LEU   111     -16.423-124.554 -61.058  1.00  0.00      BSYN  
ATOM    979   CG LEU   111     -15.945-124.499 -59.587  1.00  0.00      BSYN  
ATOM    980  CD1 LEU   111     -14.505-125.041 -59.277  1.00  0.00      BSYN  
ATOM    981  CD2 LEU   111     -16.162-123.043 -59.222  1.00  0.00      BSYN  
ATOM    982    C LEU   111     -18.470-124.795 -62.646  1.00  0.00      BSYN  
ATOM    983    O LEU   111     -18.554-123.939 -63.628  1.00  0.00      BSYN  
ATOM    984    N MET   112     -19.022-126.047 -62.829  1.00  0.00      BSYN  
ATOM    985    H MET   112     -18.845-126.642 -62.071  1.00  0.00      BSYN  
ATOM    986   CA MET   112     -19.620-126.377 -64.042  1.00  0.00      BSYN  
ATOM    987   CB MET   112     -19.289-127.761 -64.505  1.00  0.00      BSYN  
ATOM    988   CG MET   112     -17.957-128.040 -65.215  1.00  0.00      BSYN  
ATOM    989   SD MET   112     -16.399-127.763 -64.381  1.00  0.00      BSYN  
ATOM    990   CE MET   112     -15.722-126.445 -65.253  1.00  0.00      BSYN  
ATOM    991    C MET   112     -21.169-126.093 -64.274  1.00  0.00      BSYN  
ATOM    992    O MET   112     -22.070-126.921 -64.381  1.00  0.00      BSYN  
ATOM    993    N GLU   113     -21.465-124.806 -64.080  1.00  0.00      BSYN  
ATOM    994    H GLU   113     -20.670-124.242 -63.987  1.00  0.00      BSYN  
ATOM    995   CA GLU   113     -22.807-124.279 -64.156  1.00  0.00      BSYN  
ATOM    996   CB GLU   113     -22.787-122.960 -63.549  1.00  0.00      BSYN  
ATOM    997   CG GLU   113     -23.936-121.956 -63.989  1.00  0.00      BSYN  
ATOM    998   CD GLU   113     -24.058-120.560 -63.486  1.00  0.00      BSYN  
ATOM    999  OE1 GLU   113     -23.394-119.705 -63.989  1.00  0.00      BSYN  
ATOM   1000  OE2 GLU   113     -24.762-120.317 -62.500  1.00  0.00      BSYN  
ATOM   1001    C GLU   113     -23.242-124.232 -65.627  1.00  0.00      BSYN  
ATOM   1002    O GLU   113     -22.496-123.800 -66.518  1.00  0.00      BSYN  
ATOM   1003    N PRO   114     -24.484-124.783 -65.735  1.00  0.00      BSYN  
ATOM   1004   CD PRO   114     -25.280-125.420 -64.646  1.00  0.00      BSYN  
ATOM   1005   CA PRO   114     -25.123-124.830 -67.018  1.00  0.00      BSYN  
ATOM   1006   CB PRO   114     -26.394-125.601 -66.586  1.00  0.00      BSYN  
ATOM   1007   CG PRO   114     -25.950-126.408 -65.469  1.00  0.00      BSYN  
ATOM   1008    C PRO   114     -25.347-123.424 -67.773  1.00  0.00      BSYN  
ATOM   1009    O PRO   114     -26.117-122.527 -67.349  1.00  0.00      BSYN  
ATOM   1010    N GLU   115     -24.710-123.205 -68.911  1.00  0.00      BSYN  
ATOM   1011    H GLU   115     -24.020-123.832 -69.213  1.00  0.00      BSYN  
ATOM   1012   CA GLU   115     -24.859-121.967 -69.586  1.00  0.00      BSYN  
ATOM   1013   CB GLU   115     -23.546-121.759 -70.412  1.00  0.00      BSYN  
ATOM   1014   CG GLU   115     -22.263-121.413 -69.706  1.00  0.00      BSYN  
ATOM   1015   CD GLU   115     -20.964-122.012 -70.303  1.00  0.00      BSYN  
ATOM   1016  OE1 GLU   115     -20.867-123.249 -70.310  1.00  0.00      BSYN  
ATOM   1017  OE2 GLU   115     -20.073-121.432 -70.768  1.00  0.00      BSYN  
ATOM   1018    C GLU   115     -26.086-122.053 -70.525  1.00  0.00      BSYN  
ATOM   1019    O GLU   115     -27.026-121.230 -70.508  1.00  0.00      BSYN  
ATOM   1020    N GLY   116     -26.097-123.043 -71.342  1.00  0.00      BSYN  
ATOM   1021    H GLY   116     -25.524-123.831 -71.242  1.00  0.00      BSYN  
ATOM   1022   CA GLY   116     -26.997-123.146 -72.444  1.00  0.00      BSYN  
ATOM   1023    C GLY   116     -26.371-123.147 -73.852  1.00  0.00      BSYN  
ATOM   1024    O GLY   116     -26.671-123.992 -74.746  1.00  0.00      BSYN  
ATOM   1025    N GLU   117     -25.433-122.171 -73.999  1.00  0.00      BSYN  
ATOM   1026    H GLU   117     -25.281-121.410 -73.402  1.00  0.00      BSYN  
ATOM   1027   CA GLU   117     -24.643-122.268 -75.157  1.00  0.00      BSYN  
ATOM   1028   CB GLU   117     -24.607-120.931 -75.913  1.00  0.00      BSYN  
ATOM   1029   CG GLU   117     -25.974-120.456 -76.313  1.00  0.00      BSYN  
ATOM   1030   CD GLU   117     -26.017-119.006 -76.762  1.00  0.00      BSYN  
ATOM   1031  OE1 GLU   117     -26.908-118.326 -76.309  1.00  0.00      BSYN  
ATOM   1032  OE2 GLU   117     -25.192-118.599 -77.617  1.00  0.00      BSYN  
ATOM   1033    C GLU   117     -23.301-122.681 -74.642  1.00  0.00      BSYN  
ATOM   1034    O GLU   117     -22.850-122.365 -73.537  1.00  0.00      BSYN  
ATOM   1035    N SER   118     -22.720-123.578 -75.429  1.00  0.00      BSYN  
ATOM   1036    H SER   118     -23.299-124.168 -75.955  1.00  0.00      BSYN  
ATOM   1037   CA SER   118     -21.417-124.146 -75.012  1.00  0.00      BSYN  
ATOM   1038   CB SER   118     -21.511-125.750 -74.950  1.00  0.00      BSYN  
ATOM   1039   OG SER   118     -22.520-126.090 -74.051  1.00  0.00      BSYN  
ATOM   1040   HG SER   118     -22.384-125.623 -73.224  1.00  0.00      BSYN  
ATOM   1041    C SER   118     -20.420-123.812 -76.078  1.00  0.00      BSYN  
ATOM   1042    O SER   118     -19.338-124.369 -76.196  1.00  0.00      BSYN  
ATOM   1043    N TYR   119     -20.560-122.810 -76.945  1.00  0.00      BSYN  
ATOM   1044    H TYR   119     -21.365-122.256 -76.869  1.00  0.00      BSYN  
ATOM   1045   CA TYR   119     -19.484-122.421 -77.859  1.00  0.00      BSYN  
ATOM   1046   CB TYR   119     -19.919-122.096 -79.292  1.00  0.00      BSYN  
ATOM   1047   CG TYR   119     -21.076-121.207 -79.470  1.00  0.00      BSYN  
ATOM   1048  CD1 TYR   119     -20.929-119.834 -79.576  1.00  0.00      BSYN  
ATOM   1049  CE1 TYR   119     -21.899-118.941 -79.840  1.00  0.00      BSYN  
ATOM   1050  CD2 TYR   119     -22.361-121.691 -79.649  1.00  0.00      BSYN  
ATOM   1051  CE2 TYR   119     -23.417-120.844 -79.974  1.00  0.00      BSYN  
ATOM   1052   CZ TYR   119     -23.134-119.497 -80.023  1.00  0.00      BSYN  
ATOM   1053   OH TYR   119     -24.161-118.611 -80.354  1.00  0.00      BSYN  
ATOM   1054   HH TYR   119     -23.819-117.727 -80.506  1.00  0.00      BSYN  
ATOM   1055    C TYR   119     -18.837-121.201 -77.184  1.00  0.00      BSYN  
ATOM   1056    O TYR   119     -19.440-120.507 -76.364  1.00  0.00      BSYN  
ATOM   1057    N GLU   120     -17.602-120.885 -77.612  1.00  0.00      BSYN  
ATOM   1058    H GLU   120     -17.230-121.346 -78.392  1.00  0.00      BSYN  
ATOM   1059   CA GLU   120     -16.944-119.765 -77.031  1.00  0.00      BSYN  
ATOM   1060   CB GLU   120     -15.802-120.018 -76.160  1.00  0.00      BSYN  
ATOM   1061   CG GLU   120     -14.853-121.155 -76.353  1.00  0.00      BSYN  
ATOM   1062   CD GLU   120     -15.452-122.598 -76.603  1.00  0.00      BSYN  
ATOM   1063  OE1 GLU   120     -15.129-123.231 -77.633  1.00  0.00      BSYN  
ATOM   1064  OE2 GLU   120     -16.294-123.060 -75.798  1.00  0.00      BSYN  
ATOM   1065    C GLU   120     -16.597-118.885 -78.164  1.00  0.00      BSYN  
ATOM   1066    O GLU   120     -15.984-119.377 -79.155  1.00  0.00      BSYN  
ATOM   1067    N ASP   121     -16.835-117.588 -78.031  1.00  0.00      BSYN  
ATOM   1068    H ASP   121     -17.278-117.249 -77.225  1.00  0.00      BSYN  
ATOM   1069   CA ASP   121     -16.615-116.517 -79.063  1.00  0.00      BSYN  
ATOM   1070   CB ASP   121     -17.741-115.481 -78.836  1.00  0.00      BSYN  
ATOM   1071   CG ASP   121     -17.887-114.324 -79.745  1.00  0.00      BSYN  
ATOM   1072  OD1 ASP   121     -17.009-113.519 -80.100  1.00  0.00      BSYN  
ATOM   1073  OD2 ASP   121     -19.014-114.258 -80.247  1.00  0.00      BSYN  
ATOM   1074    C ASP   121     -15.214-115.983 -78.882  1.00  0.00      BSYN  
ATOM   1075    O ASP   121     -14.732-115.759 -77.752  1.00  0.00      BSYN  
ATOM   1076    N PRO   122     -14.558-115.938 -80.068  1.00  0.00      BSYN  
ATOM   1077   CD PRO   122     -14.956-116.334 -81.460  1.00  0.00      BSYN  
ATOM   1078   CA PRO   122     -13.216-115.477 -80.186  1.00  0.00      BSYN  
ATOM   1079   CB PRO   122     -12.952-115.338 -81.639  1.00  0.00      BSYN  
ATOM   1080   CG PRO   122     -13.641-116.515 -82.240  1.00  0.00      BSYN  
ATOM   1081    C PRO   122     -13.149-114.077 -79.487  1.00  0.00      BSYN  
ATOM   1082    O PRO   122     -13.793-113.131 -79.996  1.00  0.00      BSYN  
ATOM   1083    N PRO   123     -12.431-113.878 -78.334  1.00  0.00      BSYN  
ATOM   1084   CD PRO   123     -11.319-114.729 -77.836  1.00  0.00      BSYN  
ATOM   1085   CA PRO   123     -12.657-112.783 -77.427  1.00  0.00      BSYN  
ATOM   1086   CB PRO   123     -12.101-113.396 -76.119  1.00  0.00      BSYN  
ATOM   1087   CG PRO   123     -11.702-114.875 -76.409  1.00  0.00      BSYN  
ATOM   1088    C PRO   123     -11.965-111.455 -77.800  1.00  0.00      BSYN  
ATOM   1089    O PRO   123     -11.080-111.050 -76.965  1.00  0.00      BSYN  
ATOM   1090    N GLN   124     -12.040-110.816 -78.973  1.00  0.00      BSYN  
ATOM   1091    H GLN   124     -12.735-111.115 -79.597  1.00  0.00      BSYN  
ATOM   1092   CA GLN   124     -11.373-109.496 -79.169  1.00  0.00      BSYN  
ATOM   1093   CB GLN   124     -11.136-109.189 -80.664  1.00  0.00      BSYN  
ATOM   1094   CG GLN   124      -9.898-108.299 -81.037  1.00  0.00      BSYN  
ATOM   1095   CD GLN   124      -9.606-108.270 -82.530  1.00  0.00      BSYN  
ATOM   1096  OE1 GLN   124     -10.172-107.503 -83.283  1.00  0.00      BSYN  
ATOM   1097  NE2 GLN   124      -8.606-109.062 -82.891  1.00  0.00      BSYN  
ATOM   1098 HE21 GLN   124      -8.156-109.517 -82.148  1.00  0.00      BSYN  
ATOM   1099 HE22 GLN   124      -8.531-109.261 -83.848  1.00  0.00      BSYN  
ATOM   1100    C GLN   124     -12.210-108.363 -78.503  1.00  0.00      BSYN  
ATOM   1101    O GLN   124     -13.280-107.904 -78.969  1.00  0.00      BSYN  
ATOM   1102    N GLU   125     -11.707-107.726 -77.503  1.00  0.00      BSYN  
ATOM   1103    H GLU   125     -12.274-107.470 -76.746  1.00  0.00      BSYN  
ATOM   1104   CA GLU   125     -10.305-107.396 -77.215  1.00  0.00      BSYN  
ATOM   1105   CB GLU   125      -9.676-106.180 -77.851  1.00  0.00      BSYN  
ATOM   1106   CG GLU   125      -8.170-106.179 -77.887  1.00  0.00      BSYN  
ATOM   1107   CD GLU   125      -7.568-104.921 -78.422  1.00  0.00      BSYN  
ATOM   1108  OE1 GLU   125      -7.300-104.811 -79.622  1.00  0.00      BSYN  
ATOM   1109  OE2 GLU   125      -7.112-104.005 -77.717  1.00  0.00      BSYN  
ATOM   1110    C GLU   125     -10.246-107.348 -75.676  1.00  0.00      BSYN  
ATOM   1111    O GLU   125     -10.310-106.269 -75.126  1.00  0.00      BSYN  
ATOM   1112    N GLU   126     -10.097-108.604 -75.120  1.00  0.00      BSYN  
ATOM   1113    H GLU   126     -10.519-109.285 -75.686  1.00  0.00      BSYN  
ATOM   1114   CA GLU   126      -9.847-108.799 -73.698  1.00  0.00      BSYN  
ATOM   1115   CB GLU   126     -11.120-109.083 -72.819  1.00  0.00      BSYN  
ATOM   1116   CG GLU   126     -11.208-110.567 -72.480  1.00  0.00      BSYN  
ATOM   1117   CD GLU   126     -12.185-110.894 -71.387  1.00  0.00      BSYN  
ATOM   1118  OE1 GLU   126     -12.401-110.142 -70.449  1.00  0.00      BSYN  
ATOM   1119  OE2 GLU   126     -12.769-112.010 -71.468  1.00  0.00      BSYN  
ATOM   1120    C GLU   126      -8.610-109.554 -73.260  1.00  0.00      BSYN  
ATOM   1121    O GLU   126      -7.987-109.160 -72.265  1.00  0.00      BSYN  
ATOM   1122    N TYR   127      -8.261-110.693 -73.903  1.00  0.00      BSYN  
ATOM   1123    H TYR   127      -8.845-111.002 -74.627  1.00  0.00      BSYN  
ATOM   1124   CA TYR   127      -7.024-111.297 -73.460  1.00  0.00      BSYN  
ATOM   1125   CB TYR   127      -7.252-112.756 -73.846  1.00  0.00      BSYN  
ATOM   1126   CG TYR   127      -6.101-113.714 -73.629  1.00  0.00      BSYN  
ATOM   1127  CD1 TYR   127      -5.349-113.705 -72.486  1.00  0.00      BSYN  
ATOM   1128  CE1 TYR   127      -4.218-114.537 -72.555  1.00  0.00      BSYN  
ATOM   1129  CD2 TYR   127      -5.734-114.566 -74.684  1.00  0.00      BSYN  
ATOM   1130  CE2 TYR   127      -4.705-115.416 -74.721  1.00  0.00      BSYN  
ATOM   1131   CZ TYR   127      -3.913-115.345 -73.640  1.00  0.00      BSYN  
ATOM   1132   OH TYR   127      -2.716-116.008 -73.498  1.00  0.00      BSYN  
ATOM   1133   HH TYR   127      -2.395-116.355 -74.334  1.00  0.00      BSYN  
ATOM   1134    C TYR   127      -5.823-110.565 -74.150  1.00  0.00      BSYN  
ATOM   1135    O TYR   127      -5.250-110.941 -75.191  1.00  0.00      BSYN  
ATOM   1136    N GLN   128      -5.419-109.392 -73.598  1.00  0.00      BSYN  
ATOM   1137    H GLN   128      -5.911-109.191 -72.774  1.00  0.00      BSYN  
ATOM   1138   CA GLN   128      -4.331-108.491 -73.993  1.00  0.00      BSYN  
ATOM   1139   CB GLN   128      -4.621-107.055 -73.432  1.00  0.00      BSYN  
ATOM   1140   CG GLN   128      -5.073-106.915 -72.049  1.00  0.00      BSYN  
ATOM   1141   CD GLN   128      -4.388-105.864 -71.258  1.00  0.00      BSYN  
ATOM   1142  OE1 GLN   128      -4.464-104.665 -71.448  1.00  0.00      BSYN  
ATOM   1143  NE2 GLN   128      -3.748-106.288 -70.150  1.00  0.00      BSYN  
ATOM   1144 HE21 GLN   128      -3.908-107.090 -69.610  1.00  0.00      BSYN  
ATOM   1145 HE22 GLN   128      -2.908-105.804 -70.011  1.00  0.00      BSYN  
ATOM   1146    C GLN   128      -2.912-108.990 -73.781  1.00  0.00      BSYN  
ATOM   1147    O GLN   128      -2.575-109.425 -72.689  1.00  0.00      BSYN  
ATOM   1148    N GLU   129      -2.103-109.037 -74.853  1.00  0.00      BSYN  
ATOM   1149    H GLU   129      -2.610-109.018 -75.692  1.00  0.00      BSYN  
ATOM   1150   CA GLU   129      -0.654-109.274 -74.800  1.00  0.00      BSYN  
ATOM   1151   CB GLU   129      -0.153-109.429 -76.254  1.00  0.00      BSYN  
ATOM   1152   CG GLU   129      -0.048-110.849 -76.693  1.00  0.00      BSYN  
ATOM   1153   CD GLU   129      -0.213-111.086 -78.134  1.00  0.00      BSYN  
ATOM   1154  OE1 GLU   129       0.728-110.969 -78.865  1.00  0.00      BSYN  
ATOM   1155  OE2 GLU   129      -1.339-111.317 -78.556  1.00  0.00      BSYN  
ATOM   1156    C GLU   129       0.164-108.136 -74.055  1.00  0.00      BSYN  
ATOM   1157    O GLU   129       0.306-106.993 -74.587  1.00  0.00      BSYN  
ATOM   1158    N TYR   130       0.672-108.625 -72.931  1.00  0.00      BSYN  
ATOM   1159    H TYR   130       0.203-109.319 -72.422  1.00  0.00      BSYN  
ATOM   1160   CA TYR   130       1.686-107.993 -72.103  1.00  0.00      BSYN  
ATOM   1161   CB TYR   130       1.430-108.215 -70.657  1.00  0.00      BSYN  
ATOM   1162   CG TYR   130       0.658-107.008 -70.059  1.00  0.00      BSYN  
ATOM   1163  CD1 TYR   130       0.703-106.846 -68.667  1.00  0.00      BSYN  
ATOM   1164  CE1 TYR   130       0.226-105.747 -67.977  1.00  0.00      BSYN  
ATOM   1165  CD2 TYR   130      -0.070-106.087 -70.798  1.00  0.00      BSYN  
ATOM   1166  CE2 TYR   130      -0.762-105.088 -70.121  1.00  0.00      BSYN  
ATOM   1167   CZ TYR   130      -0.541-104.869 -68.712  1.00  0.00      BSYN  
ATOM   1168   OH TYR   130      -0.982-103.726 -68.187  1.00  0.00      BSYN  
ATOM   1169   HH TYR   130      -0.620-103.455 -67.339  1.00  0.00      BSYN  
ATOM   1170    C TYR   130       3.064-108.473 -72.566  1.00  0.00      BSYN  
ATOM   1171    O TYR   130       3.587-109.583 -72.361  1.00  0.00      BSYN  
ATOM   1172    N GLU   131       3.607-107.476 -73.292  1.00  0.00      BSYN  
ATOM   1173    H GLU   131       2.921-106.952 -73.756  1.00  0.00      BSYN  
ATOM   1174   CA GLU   131       4.993-107.450 -73.687  1.00  0.00      BSYN  
ATOM   1175   CB GLU   131       5.152-106.769 -75.164  1.00  0.00      BSYN  
ATOM   1176   CG GLU   131       4.644-107.434 -76.414  1.00  0.00      BSYN  
ATOM   1177   CD GLU   131       4.893-106.662 -77.761  1.00  0.00      BSYN  
ATOM   1178  OE1 GLU   131       6.087-106.467 -78.087  1.00  0.00      BSYN  
ATOM   1179  OE2 GLU   131       3.913-106.327 -78.420  1.00  0.00      BSYN  
ATOM   1180    C GLU   131       5.888-106.528 -72.798  1.00  0.00      BSYN  
ATOM   1181    O GLU   131       5.753-105.319 -72.856  1.00  0.00      BSYN  
ATOM   1182    N PRO   132       6.813-107.007 -71.926  1.00  0.00      BSYN  
ATOM   1183   CD PRO   132       6.673-108.279 -71.304  1.00  0.00      BSYN  
ATOM   1184   CA PRO   132       7.970-106.225 -71.386  1.00  0.00      BSYN  
ATOM   1185   CB PRO   132       8.334-106.890 -70.131  1.00  0.00      BSYN  
ATOM   1186   CG PRO   132       7.047-107.743 -69.864  1.00  0.00      BSYN  
ATOM   1187    C PRO   132       9.283-106.040 -72.109  1.00  0.00      BSYN  
ATOM   1188    O PRO   132       9.525-106.963 -72.921  1.00  0.00      BSYN  
ATOM   1189    N GLU   133      10.095-104.984 -71.864  1.00  0.00      BSYN  
ATOM   1190    H GLU   133       9.791-104.287 -71.245  1.00  0.00      BSYN  
ATOM   1191   CA GLU   133      11.449-104.714 -72.415  1.00  0.00      BSYN  
ATOM   1192   CB GLU   133      11.356-103.394 -73.291  1.00  0.00      BSYN  
ATOM   1193   CG GLU   133      10.846-102.188 -72.515  1.00  0.00      BSYN  
ATOM   1194   CD GLU   133      10.982-100.856 -73.214  1.00  0.00      BSYN  
ATOM   1195  OE1 GLU   133      12.183-100.493 -73.447  1.00  0.00      BSYN  
ATOM   1196  OE2 GLU   133       9.944-100.169 -73.470  1.00  0.00      BSYN  
ATOM   1197    C GLU   133      12.414-104.780 -71.176  1.00  0.00      BSYN  
ATOM   1198    O GLU   133      12.122-104.877 -69.935  1.00  0.00      BSYN  
ATOM   1199    N ALA   134      13.718-104.550 -71.490  1.00  0.00      BSYN  
ATOM   1200    H ALA   134      13.986-104.405 -72.421  1.00  0.00      BSYN  
ATOM   1201   CA ALA   134      14.811-104.503 -70.546  1.00  0.00      BSYN  
ATOM   1202   CB ALA   134      16.111-105.007 -71.176  1.00  0.00      BSYN  
ATOM   1203    C ALA   134      15.013-103.027 -70.131  1.00  0.00      BSYN  
ATOM   1204  OT1 ALA   134      15.354-102.852 -68.971  1.00  0.00      BSYN  
ATOM   1205  OT2 ALA   134      14.805-102.154 -70.939  1.00  0.00      BSYN  
END
