# Supplementary material for: Data set of intrinsically disordered proteins analysed at a local protein conformation level
Source: Data Brief. 2020 Mar 5;29:105383. doi: 10.1016/j.dib.2020.105383 (PMC7078294; doi:10.1016/j.dib.2020.105383)
Supplement: Supplementary file 1 [file mmc1.zip › the data/1-DATA/PED1AAD-pdb/1AAD-164.pdb]

CRYST1    1.000    1.000    1.000  90.00  90.00  90.00 P 1           1
ATOM      1  HT1 MET     1       3.415 -56.995  20.907  1.00  0.00      BSYN  
ATOM      2  HT2 MET     1       3.737 -58.645  20.757  1.00  0.00      BSYN  
ATOM      3    N MET     1       3.136 -57.868  20.415  1.00  0.00      BSYN  
ATOM      4  HT3 MET     1       2.107 -57.998  20.496  1.00  0.00      BSYN  
ATOM      5   CA MET     1       3.545 -57.465  19.077  1.00  0.00      BSYN  
ATOM      6   CB MET     1       5.113 -57.052  19.173  1.00  0.00      BSYN  
ATOM      7   CG MET     1       6.031 -56.533  18.042  1.00  0.00      BSYN  
ATOM      8   SD MET     1       7.665 -56.076  18.682  1.00  0.00      BSYN  
ATOM      9   CE MET     1       7.425 -54.559  19.545  1.00  0.00      BSYN  
ATOM     10    C MET     1       3.205 -58.535  18.128  1.00  0.00      BSYN  
ATOM     11    O MET     1       2.078 -58.984  18.077  1.00  0.00      BSYN  
ATOM     12    N ASP     2       4.049 -59.164  17.371  1.00  0.00      BSYN  
ATOM     13    H ASP     2       4.945 -58.874  17.641  1.00  0.00      BSYN  
ATOM     14   CA ASP     2       3.680 -60.172  16.380  1.00  0.00      BSYN  
ATOM     15   CB ASP     2       4.604 -60.089  15.218  1.00  0.00      BSYN  
ATOM     16   CG ASP     2       4.153 -60.586  13.758  1.00  0.00      BSYN  
ATOM     17  OD1 ASP     2       4.891 -61.312  13.078  1.00  0.00      BSYN  
ATOM     18  OD2 ASP     2       3.156 -60.151  13.261  1.00  0.00      BSYN  
ATOM     19    C ASP     2       3.679 -61.464  17.143  1.00  0.00      BSYN  
ATOM     20    O ASP     2       4.646 -62.191  17.030  1.00  0.00      BSYN  
ATOM     21    N VAL     3       2.583 -61.922  17.746  1.00  0.00      BSYN  
ATOM     22    H VAL     3       1.745 -61.417  17.700  1.00  0.00      BSYN  
ATOM     23   CA VAL     3       2.393 -63.253  18.322  1.00  0.00      BSYN  
ATOM     24   CB VAL     3       1.512 -63.134  19.592  1.00  0.00      BSYN  
ATOM     25  CG1 VAL     3       1.189 -64.440  20.267  1.00  0.00      BSYN  
ATOM     26  CG2 VAL     3       2.332 -62.734  20.779  1.00  0.00      BSYN  
ATOM     27    C VAL     3       1.906 -64.276  17.235  1.00  0.00      BSYN  
ATOM     28    O VAL     3       0.804 -64.097  16.642  1.00  0.00      BSYN  
ATOM     29    N PHE     4       2.740 -65.198  17.168  1.00  0.00      BSYN  
ATOM     30    H PHE     4       3.468 -65.106  17.817  1.00  0.00      BSYN  
ATOM     31   CA PHE     4       2.645 -66.328  16.235  1.00  0.00      BSYN  
ATOM     32   CB PHE     4       4.009 -66.982  16.041  1.00  0.00      BSYN  
ATOM     33   CG PHE     4       4.197 -67.460  14.548  1.00  0.00      BSYN  
ATOM     34  CD1 PHE     4       3.485 -68.586  14.107  1.00  0.00      BSYN  
ATOM     35  CD2 PHE     4       5.163 -66.841  13.823  1.00  0.00      BSYN  
ATOM     36  CE1 PHE     4       3.917 -69.176  12.847  1.00  0.00      BSYN  
ATOM     37  CE2 PHE     4       5.526 -67.430  12.592  1.00  0.00      BSYN  
ATOM     38   CZ PHE     4       4.905 -68.573  12.204  1.00  0.00      BSYN  
ATOM     39    C PHE     4       1.539 -67.341  16.614  1.00  0.00      BSYN  
ATOM     40    O PHE     4       1.697 -68.445  17.115  1.00  0.00      BSYN  
ATOM     41    N MET     5       0.331 -66.885  16.305  1.00  0.00      BSYN  
ATOM     42    H MET     5       0.089 -65.983  16.009  1.00  0.00      BSYN  
ATOM     43   CA MET     5      -0.804 -67.712  16.427  1.00  0.00      BSYN  
ATOM     44   CB MET     5      -1.880 -67.215  17.440  1.00  0.00      BSYN  
ATOM     45   CG MET     5      -1.285 -66.393  18.536  1.00  0.00      BSYN  
ATOM     46   SD MET     5      -2.434 -65.187  19.173  1.00  0.00      BSYN  
ATOM     47   CE MET     5      -1.824 -63.723  18.454  1.00  0.00      BSYN  
ATOM     48    C MET     5      -1.556 -67.681  15.129  1.00  0.00      BSYN  
ATOM     49    O MET     5      -2.258 -68.590  14.618  1.00  0.00      BSYN  
ATOM     50    N LYS     6      -1.466 -66.471  14.450  1.00  0.00      BSYN  
ATOM     51    H LYS     6      -0.900 -65.735  14.764  1.00  0.00      BSYN  
ATOM     52   CA LYS     6      -2.263 -66.013  13.300  1.00  0.00      BSYN  
ATOM     53   CB LYS     6      -3.146 -64.783  13.826  1.00  0.00      BSYN  
ATOM     54   CG LYS     6      -2.403 -63.668  14.350  1.00  0.00      BSYN  
ATOM     55   CD LYS     6      -3.247 -62.401  14.382  1.00  0.00      BSYN  
ATOM     56   CE LYS     6      -2.387 -61.379  15.079  1.00  0.00      BSYN  
ATOM     57   NZ LYS     6      -1.431 -60.714  14.305  1.00  0.00      BSYN  
ATOM     58  HZ1 LYS     6      -0.937 -59.998  14.875  1.00  0.00      BSYN  
ATOM     59  HZ2 LYS     6      -0.693 -61.385  14.011  1.00  0.00      BSYN  
ATOM     60  HZ3 LYS     6      -1.808 -60.229  13.465  1.00  0.00      BSYN  
ATOM     61    C LYS     6      -1.501 -65.661  12.067  1.00  0.00      BSYN  
ATOM     62    O LYS     6      -1.660 -64.681  11.284  1.00  0.00      BSYN  
ATOM     63    N GLY     7      -0.557 -66.655  11.899  1.00  0.00      BSYN  
ATOM     64    H GLY     7      -0.442 -67.406  12.518  1.00  0.00      BSYN  
ATOM     65   CA GLY     7       0.422 -66.388  10.869  1.00  0.00      BSYN  
ATOM     66    C GLY     7       0.195 -66.833   9.466  1.00  0.00      BSYN  
ATOM     67    O GLY     7      -0.068 -68.021   9.153  1.00  0.00      BSYN  
ATOM     68    N LEU     8       0.403 -65.864   8.534  1.00  0.00      BSYN  
ATOM     69    H LEU     8       0.234 -66.116   7.602  1.00  0.00      BSYN  
ATOM     70   CA LEU     8       0.611 -64.387   8.753  1.00  0.00      BSYN  
ATOM     71   CB LEU     8       1.998 -64.081   8.077  1.00  0.00      BSYN  
ATOM     72   CG LEU     8       2.856 -62.944   8.657  1.00  0.00      BSYN  
ATOM     73  CD1 LEU     8       3.248 -63.331  10.075  1.00  0.00      BSYN  
ATOM     74  CD2 LEU     8       3.998 -62.688   7.636  1.00  0.00      BSYN  
ATOM     75    C LEU     8      -0.519 -63.638   8.132  1.00  0.00      BSYN  
ATOM     76    O LEU     8      -0.956 -63.931   7.007  1.00  0.00      BSYN  
ATOM     77    N SER     9      -1.036 -62.792   8.973  1.00  0.00      BSYN  
ATOM     78    H SER     9      -0.694 -62.740   9.890  1.00  0.00      BSYN  
ATOM     79   CA SER     9      -2.198 -62.023   8.620  1.00  0.00      BSYN  
ATOM     80   CB SER     9      -3.250 -62.423   9.627  1.00  0.00      BSYN  
ATOM     81   OG SER     9      -3.817 -63.677   9.227  1.00  0.00      BSYN  
ATOM     82   HG SER     9      -4.071 -63.604   8.304  1.00  0.00      BSYN  
ATOM     83    C SER     9      -1.853 -60.526   8.531  1.00  0.00      BSYN  
ATOM     84    O SER     9      -1.829 -59.849   9.574  1.00  0.00      BSYN  
ATOM     85    N MET    10      -1.397 -60.154   7.348  1.00  0.00      BSYN  
ATOM     86    H MET    10      -0.973 -60.770   6.714  1.00  0.00      BSYN  
ATOM     87   CA MET    10      -1.423 -58.749   6.850  1.00  0.00      BSYN  
ATOM     88   CB MET    10      -0.747 -58.546   5.507  1.00  0.00      BSYN  
ATOM     89   CG MET    10       0.680 -58.897   5.409  1.00  0.00      BSYN  
ATOM     90   SD MET    10       1.078 -60.571   5.899  1.00  0.00      BSYN  
ATOM     91   CE MET    10       1.092 -61.500   4.423  1.00  0.00      BSYN  
ATOM     92    C MET    10      -2.850 -58.261   6.850  1.00  0.00      BSYN  
ATOM     93    O MET    10      -3.746 -59.000   6.409  1.00  0.00      BSYN  
ATOM     94    N ALA    11      -3.281 -57.025   7.357  1.00  0.00      BSYN  
ATOM     95    H ALA    11      -4.237 -56.847   7.484  1.00  0.00      BSYN  
ATOM     96   CA ALA    11      -2.330 -56.029   7.843  1.00  0.00      BSYN  
ATOM     97   CB ALA    11      -2.434 -54.922   6.873  1.00  0.00      BSYN  
ATOM     98    C ALA    11      -2.660 -55.628   9.302  1.00  0.00      BSYN  
ATOM     99    O ALA    11      -3.199 -54.612   9.676  1.00  0.00      BSYN  
ATOM    100    N LYS    12      -2.265 -56.623  10.161  1.00  0.00      BSYN  
ATOM    101    H LYS    12      -1.748 -57.363   9.780  1.00  0.00      BSYN  
ATOM    102   CA LYS    12      -2.585 -56.449  11.559  1.00  0.00      BSYN  
ATOM    103   CB LYS    12      -2.796 -57.793  12.250  1.00  0.00      BSYN  
ATOM    104   CG LYS    12      -4.116 -58.378  12.024  1.00  0.00      BSYN  
ATOM    105   CD LYS    12      -5.098 -57.793  12.916  1.00  0.00      BSYN  
ATOM    106   CE LYS    12      -6.236 -58.682  13.054  1.00  0.00      BSYN  
ATOM    107   NZ LYS    12      -7.219 -58.034  13.901  1.00  0.00      BSYN  
ATOM    108  HZ1 LYS    12      -8.110 -58.537  14.090  1.00  0.00      BSYN  
ATOM    109  HZ2 LYS    12      -6.738 -57.895  14.812  1.00  0.00      BSYN  
ATOM    110  HZ3 LYS    12      -7.537 -57.137  13.483  1.00  0.00      BSYN  
ATOM    111    C LYS    12      -1.409 -55.540  12.207  1.00  0.00      BSYN  
ATOM    112    O LYS    12      -0.304 -55.912  12.169  1.00  0.00      BSYN  
ATOM    113    N GLU    13      -1.802 -54.404  12.757  1.00  0.00      BSYN  
ATOM    114    H GLU    13      -2.772 -54.282  12.824  1.00  0.00      BSYN  
ATOM    115   CA GLU    13      -0.899 -53.386  13.269  1.00  0.00      BSYN  
ATOM    116   CB GLU    13      -0.723 -52.214  12.197  1.00  0.00      BSYN  
ATOM    117   CG GLU    13      -0.512 -52.665  10.828  1.00  0.00      BSYN  
ATOM    118   CD GLU    13      -0.423 -51.623   9.720  1.00  0.00      BSYN  
ATOM    119  OE1 GLU    13      -1.282 -51.601   8.852  1.00  0.00      BSYN  
ATOM    120  OE2 GLU    13       0.588 -50.990   9.736  1.00  0.00      BSYN  
ATOM    121    C GLU    13      -1.327 -52.679  14.551  1.00  0.00      BSYN  
ATOM    122    O GLU    13      -1.517 -51.519  14.680  1.00  0.00      BSYN  
ATOM    123    N GLY    14      -1.508 -53.551  15.536  1.00  0.00      BSYN  
ATOM    124    H GLY    14      -0.970 -54.343  15.745  1.00  0.00      BSYN  
ATOM    125   CA GLY    14      -2.282 -53.165  16.665  1.00  0.00      BSYN  
ATOM    126    C GLY    14      -3.187 -54.303  17.050  1.00  0.00      BSYN  
ATOM    127    O GLY    14      -3.844 -54.843  16.185  1.00  0.00      BSYN  
ATOM    128    N VAL    15      -3.132 -54.751  18.321  1.00  0.00      BSYN  
ATOM    129    H VAL    15      -2.731 -54.240  19.054  1.00  0.00      BSYN  
ATOM    130   CA VAL    15      -3.863 -55.942  18.722  1.00  0.00      BSYN  
ATOM    131   CB VAL    15      -2.900 -56.851  19.610  1.00  0.00      BSYN  
ATOM    132  CG1 VAL    15      -3.721 -57.888  20.345  1.00  0.00      BSYN  
ATOM    133  CG2 VAL    15      -1.950 -57.556  18.643  1.00  0.00      BSYN  
ATOM    134    C VAL    15      -5.150 -55.401  19.462  1.00  0.00      BSYN  
ATOM    135    O VAL    15      -5.092 -54.764  20.468  1.00  0.00      BSYN  
ATOM    136    N VAL    16      -6.424 -55.636  18.940  1.00  0.00      BSYN  
ATOM    137    H VAL    16      -7.224 -55.354  19.430  1.00  0.00      BSYN  
ATOM    138   CA VAL    16      -6.564 -56.354  17.633  1.00  0.00      BSYN  
ATOM    139   CB VAL    16      -7.211 -57.787  17.711  1.00  0.00      BSYN  
ATOM    140  CG1 VAL    16      -6.158 -58.691  18.369  1.00  0.00      BSYN  
ATOM    141  CG2 VAL    16      -8.560 -57.935  18.426  1.00  0.00      BSYN  
ATOM    142    C VAL    16      -7.163 -55.576  16.513  1.00  0.00      BSYN  
ATOM    143    O VAL    16      -7.603 -56.159  15.554  1.00  0.00      BSYN  
ATOM    144    N ALA    17      -7.131 -54.224  16.634  1.00  0.00      BSYN  
ATOM    145    H ALA    17      -6.657 -53.840  17.401  1.00  0.00      BSYN  
ATOM    146   CA ALA    17      -7.760 -53.344  15.514  1.00  0.00      BSYN  
ATOM    147   CB ALA    17      -8.096 -51.902  16.076  1.00  0.00      BSYN  
ATOM    148    C ALA    17      -6.753 -53.174  14.313  1.00  0.00      BSYN  
ATOM    149    O ALA    17      -5.627 -53.630  14.365  1.00  0.00      BSYN  
ATOM    150    N ALA    18      -7.347 -52.754  13.150  1.00  0.00      BSYN  
ATOM    151    H ALA    18      -8.308 -52.565  13.126  1.00  0.00      BSYN  
ATOM    152   CA ALA    18      -6.417 -52.582  12.067  1.00  0.00      BSYN  
ATOM    153   CB ALA    18      -6.660 -53.663  11.108  1.00  0.00      BSYN  
ATOM    154    C ALA    18      -6.746 -51.227  11.320  1.00  0.00      BSYN  
ATOM    155    O ALA    18      -7.786 -50.685  11.575  1.00  0.00      BSYN  
ATOM    156    N ALA    19      -5.784 -50.647  10.539  1.00  0.00      BSYN  
ATOM    157    H ALA    19      -4.966 -51.175  10.431  1.00  0.00      BSYN  
ATOM    158   CA ALA    19      -5.936 -49.314   9.968  1.00  0.00      BSYN  
ATOM    159   CB ALA    19      -4.662 -48.852   9.258  1.00  0.00      BSYN  
ATOM    160    C ALA    19      -6.998 -49.337   8.872  1.00  0.00      BSYN  
ATOM    161    O ALA    19      -6.836 -49.970   7.829  1.00  0.00      BSYN  
ATOM    162    N GLU    20      -8.162 -48.690   9.215  1.00  0.00      BSYN  
ATOM    163    H GLU    20      -8.292 -48.465  10.160  1.00  0.00      BSYN  
ATOM    164   CA GLU    20      -9.200 -48.357   8.263  1.00  0.00      BSYN  
ATOM    165   CB GLU    20     -10.552 -48.566   9.080  1.00  0.00      BSYN  
ATOM    166   CG GLU    20     -10.947 -47.673  10.326  1.00  0.00      BSYN  
ATOM    167   CD GLU    20     -12.327 -48.038  10.792  1.00  0.00      BSYN  
ATOM    168  OE1 GLU    20     -12.445 -48.428  11.930  1.00  0.00      BSYN  
ATOM    169  OE2 GLU    20     -13.333 -47.777  10.116  1.00  0.00      BSYN  
ATOM    170    C GLU    20      -9.187 -47.172   7.267  1.00  0.00      BSYN  
ATOM    171    O GLU    20      -9.884 -46.139   7.448  1.00  0.00      BSYN  
ATOM    172    N LYS    21      -8.446 -47.426   6.151  1.00  0.00      BSYN  
ATOM    173    H LYS    21      -7.768 -48.131   6.214  1.00  0.00      BSYN  
ATOM    174   CA LYS    21      -8.615 -46.678   4.957  1.00  0.00      BSYN  
ATOM    175   CB LYS    21      -7.275 -46.275   4.354  1.00  0.00      BSYN  
ATOM    176   CG LYS    21      -6.118 -47.322   4.008  1.00  0.00      BSYN  
ATOM    177   CD LYS    21      -4.915 -46.785   3.140  1.00  0.00      BSYN  
ATOM    178   CE LYS    21      -3.841 -47.920   3.313  1.00  0.00      BSYN  
ATOM    179   NZ LYS    21      -2.740 -47.503   2.457  1.00  0.00      BSYN  
ATOM    180  HZ1 LYS    21      -2.129 -46.733   2.798  1.00  0.00      BSYN  
ATOM    181  HZ2 LYS    21      -2.063 -48.293   2.450  1.00  0.00      BSYN  
ATOM    182  HZ3 LYS    21      -3.092 -47.253   1.511  1.00  0.00      BSYN  
ATOM    183    C LYS    21      -9.434 -47.523   4.011  1.00  0.00      BSYN  
ATOM    184    O LYS    21      -9.062 -48.638   3.643  1.00  0.00      BSYN  
ATOM    185    N THR    22     -10.567 -47.062   3.625  1.00  0.00      BSYN  
ATOM    186    H THR    22     -10.956 -46.390   4.223  1.00  0.00      BSYN  
ATOM    187   CA THR    22     -11.411 -47.632   2.539  1.00  0.00      BSYN  
ATOM    188   CB THR    22     -12.811 -48.015   2.866  1.00  0.00      BSYN  
ATOM    189  OG1 THR    22     -12.752 -48.887   4.077  1.00  0.00      BSYN  
ATOM    190  HG1 THR    22     -12.392 -49.675   3.664  1.00  0.00      BSYN  
ATOM    191  CG2 THR    22     -13.417 -48.956   1.791  1.00  0.00      BSYN  
ATOM    192    C THR    22     -11.413 -46.644   1.354  1.00  0.00      BSYN  
ATOM    193    O THR    22     -12.386 -46.198   0.755  1.00  0.00      BSYN  
ATOM    194    N LYS    23     -10.148 -46.473   0.868  1.00  0.00      BSYN  
ATOM    195    H LYS    23      -9.332 -46.770   1.323  1.00  0.00      BSYN  
ATOM    196   CA LYS    23      -9.934 -45.451  -0.253  1.00  0.00      BSYN  
ATOM    197   CB LYS    23      -8.511 -44.979  -0.529  1.00  0.00      BSYN  
ATOM    198   CG LYS    23      -7.383 -46.095  -0.760  1.00  0.00      BSYN  
ATOM    199   CD LYS    23      -6.112 -45.396  -0.256  1.00  0.00      BSYN  
ATOM    200   CE LYS    23      -5.638 -44.332  -1.122  1.00  0.00      BSYN  
ATOM    201   NZ LYS    23      -4.283 -43.970  -0.639  1.00  0.00      BSYN  
ATOM    202  HZ1 LYS    23      -4.309 -43.900   0.399  1.00  0.00      BSYN  
ATOM    203  HZ2 LYS    23      -3.509 -44.529  -1.051  1.00  0.00      BSYN  
ATOM    204  HZ3 LYS    23      -4.119 -42.990  -0.944  1.00  0.00      BSYN  
ATOM    205    C LYS    23     -10.652 -45.729  -1.545  1.00  0.00      BSYN  
ATOM    206    O LYS    23     -10.375 -46.675  -2.201  1.00  0.00      BSYN  
ATOM    207    N GLN    24     -11.606 -44.793  -1.769  1.00  0.00      BSYN  
ATOM    208    H GLN    24     -11.884 -44.162  -1.072  1.00  0.00      BSYN  
ATOM    209   CA GLN    24     -12.418 -44.821  -2.991  1.00  0.00      BSYN  
ATOM    210   CB GLN    24     -13.871 -44.371  -2.764  1.00  0.00      BSYN  
ATOM    211   CG GLN    24     -14.587 -44.795  -1.514  1.00  0.00      BSYN  
ATOM    212   CD GLN    24     -15.966 -44.199  -1.344  1.00  0.00      BSYN  
ATOM    213  OE1 GLN    24     -16.265 -43.235  -0.683  1.00  0.00      BSYN  
ATOM    214  NE2 GLN    24     -16.851 -44.603  -2.213  1.00  0.00      BSYN  
ATOM    215 HE21 GLN    24     -16.866 -45.331  -2.868  1.00  0.00      BSYN  
ATOM    216 HE22 GLN    24     -17.649 -44.067  -2.021  1.00  0.00      BSYN  
ATOM    217    C GLN    24     -11.713 -43.817  -3.887  1.00  0.00      BSYN  
ATOM    218    O GLN    24     -10.850 -43.014  -3.537  1.00  0.00      BSYN  
ATOM    219    N GLY    25     -11.992 -44.014  -5.140  1.00  0.00      BSYN  
ATOM    220    H GLY    25     -12.142 -44.973  -5.276  1.00  0.00      BSYN  
ATOM    221   CA GLY    25     -11.691 -43.014  -6.172  1.00  0.00      BSYN  
ATOM    222    C GLY    25     -12.582 -43.185  -7.363  1.00  0.00      BSYN  
ATOM    223    O GLY    25     -13.045 -42.297  -8.078  1.00  0.00      BSYN  
ATOM    224    N VAL    26     -12.888 -44.453  -7.659  1.00  0.00      BSYN  
ATOM    225    H VAL    26     -12.719 -45.220  -7.073  1.00  0.00      BSYN  
ATOM    226   CA VAL    26     -13.836 -44.749  -8.790  1.00  0.00      BSYN  
ATOM    227   CB VAL    26     -13.011 -45.402  -9.866  1.00  0.00      BSYN  
ATOM    228  CG1 VAL    26     -13.749 -45.511 -11.211  1.00  0.00      BSYN  
ATOM    229  CG2 VAL    26     -11.566 -44.798 -10.193  1.00  0.00      BSYN  
ATOM    230    C VAL    26     -14.754 -45.820  -8.357  1.00  0.00      BSYN  
ATOM    231    O VAL    26     -14.537 -46.646  -7.437  1.00  0.00      BSYN  
ATOM    232    N THR    27     -15.974 -45.802  -8.985  1.00  0.00      BSYN  
ATOM    233    H THR    27     -16.019 -45.090  -9.657  1.00  0.00      BSYN  
ATOM    234   CA THR    27     -17.155 -46.620  -8.565  1.00  0.00      BSYN  
ATOM    235   CB THR    27     -18.550 -45.990  -9.008  1.00  0.00      BSYN  
ATOM    236  OG1 THR    27     -18.245 -44.836  -9.893  1.00  0.00      BSYN  
ATOM    237  HG1 THR    27     -17.504 -44.373  -9.497  1.00  0.00      BSYN  
ATOM    238  CG2 THR    27     -19.331 -45.459  -7.881  1.00  0.00      BSYN  
ATOM    239    C THR    27     -17.111 -47.926  -9.283  1.00  0.00      BSYN  
ATOM    240    O THR    27     -16.990 -47.892 -10.520  1.00  0.00      BSYN  
ATOM    241    N GLU    28     -17.271 -49.131  -8.692  1.00  0.00      BSYN  
ATOM    242    H GLU    28     -17.163 -49.938  -9.238  1.00  0.00      BSYN  
ATOM    243   CA GLU    28     -17.545 -49.379  -7.266  1.00  0.00      BSYN  
ATOM    244   CB GLU    28     -18.483 -50.540  -6.981  1.00  0.00      BSYN  
ATOM    245   CG GLU    28     -19.942 -50.106  -7.395  1.00  0.00      BSYN  
ATOM    246   CD GLU    28     -20.708 -51.306  -7.693  1.00  0.00      BSYN  
ATOM    247  OE1 GLU    28     -21.535 -51.636  -6.837  1.00  0.00      BSYN  
ATOM    248  OE2 GLU    28     -20.431 -52.006  -8.642  1.00  0.00      BSYN  
ATOM    249    C GLU    28     -16.170 -49.745  -6.548  1.00  0.00      BSYN  
ATOM    250    O GLU    28     -15.255 -50.404  -7.112  1.00  0.00      BSYN  
ATOM    251    N ALA    29     -16.120 -49.110  -5.279  1.00  0.00      BSYN  
ATOM    252    H ALA    29     -16.698 -48.328  -5.155  1.00  0.00      BSYN  
ATOM    253   CA ALA    29     -15.064 -49.593  -4.491  1.00  0.00      BSYN  
ATOM    254   CB ALA    29     -13.914 -48.585  -4.121  1.00  0.00      BSYN  
ATOM    255    C ALA    29     -15.515 -50.335  -3.217  1.00  0.00      BSYN  
ATOM    256    O ALA    29     -15.988 -49.705  -2.271  1.00  0.00      BSYN  
ATOM    257    N ALA    30     -15.600 -51.624  -3.466  1.00  0.00      BSYN  
ATOM    258    H ALA    30     -15.752 -51.882  -4.399  1.00  0.00      BSYN  
ATOM    259   CA ALA    30     -15.755 -52.649  -2.534  1.00  0.00      BSYN  
ATOM    260   CB ALA    30     -16.741 -53.605  -3.106  1.00  0.00      BSYN  
ATOM    261    C ALA    30     -14.499 -53.415  -2.101  1.00  0.00      BSYN  
ATOM    262    O ALA    30     -13.748 -52.878  -1.341  1.00  0.00      BSYN  
ATOM    263    N GLU    31     -14.230 -54.701  -2.547  1.00  0.00      BSYN  
ATOM    264    H GLU    31     -14.876 -55.117  -3.155  1.00  0.00      BSYN  
ATOM    265   CA GLU    31     -13.047 -55.393  -2.038  1.00  0.00      BSYN  
ATOM    266   CB GLU    31     -13.504 -56.897  -1.659  1.00  0.00      BSYN  
ATOM    267   CG GLU    31     -12.356 -57.844  -1.510  1.00  0.00      BSYN  
ATOM    268   CD GLU    31     -12.663 -59.348  -1.283  1.00  0.00      BSYN  
ATOM    269  OE1 GLU    31     -11.972 -59.930  -0.516  1.00  0.00      BSYN  
ATOM    270  OE2 GLU    31     -13.538 -59.850  -1.959  1.00  0.00      BSYN  
ATOM    271    C GLU    31     -11.871 -55.361  -3.011  1.00  0.00      BSYN  
ATOM    272    O GLU    31     -12.029 -55.785  -4.159  1.00  0.00      BSYN  
ATOM    273    N LYS    32     -10.719 -54.950  -2.416  1.00  0.00      BSYN  
ATOM    274    H LYS    32     -10.699 -54.787  -1.450  1.00  0.00      BSYN  
ATOM    275   CA LYS    32      -9.529 -54.484  -3.288  1.00  0.00      BSYN  
ATOM    276   CB LYS    32      -8.571 -53.715  -2.410  1.00  0.00      BSYN  
ATOM    277   CG LYS    32      -9.229 -52.554  -1.699  1.00  0.00      BSYN  
ATOM    278   CD LYS    32      -8.312 -51.713  -0.917  1.00  0.00      BSYN  
ATOM    279   CE LYS    32      -8.889 -50.320  -0.947  1.00  0.00      BSYN  
ATOM    280   NZ LYS    32      -8.165 -49.537   0.100  1.00  0.00      BSYN  
ATOM    281  HZ1 LYS    32      -7.384 -49.055  -0.390  1.00  0.00      BSYN  
ATOM    282  HZ2 LYS    32      -8.722 -48.760   0.509  1.00  0.00      BSYN  
ATOM    283  HZ3 LYS    32      -7.959 -50.145   0.918  1.00  0.00      BSYN  
ATOM    284    C LYS    32      -8.712 -55.721  -3.844  1.00  0.00      BSYN  
ATOM    285    O LYS    32      -7.681 -55.520  -4.571  1.00  0.00      BSYN  
ATOM    286    N THR    33      -9.215 -56.894  -3.602  1.00  0.00      BSYN  
ATOM    287    H THR    33     -10.087 -56.917  -3.156  1.00  0.00      BSYN  
ATOM    288   CA THR    33      -8.742 -58.184  -4.177  1.00  0.00      BSYN  
ATOM    289   CB THR    33      -8.627 -59.209  -3.142  1.00  0.00      BSYN  
ATOM    290  OG1 THR    33      -9.874 -59.473  -2.587  1.00  0.00      BSYN  
ATOM    291  HG1 THR    33      -9.708 -59.584  -1.648  1.00  0.00      BSYN  
ATOM    292  CG2 THR    33      -7.653 -58.733  -2.164  1.00  0.00      BSYN  
ATOM    293    C THR    33      -9.589 -58.569  -5.430  1.00  0.00      BSYN  
ATOM    294    O THR    33      -9.197 -58.734  -6.591  1.00  0.00      BSYN  
ATOM    295    N LYS    34     -10.848 -58.688  -5.123  1.00  0.00      BSYN  
ATOM    296    H LYS    34     -11.450 -58.496  -4.374  1.00  0.00      BSYN  
ATOM    297   CA LYS    34     -11.718 -59.427  -6.102  1.00  0.00      BSYN  
ATOM    298   CB LYS    34     -12.274 -60.726  -5.587  1.00  0.00      BSYN  
ATOM    299   CG LYS    34     -11.237 -61.749  -5.390  1.00  0.00      BSYN  
ATOM    300   CD LYS    34     -11.681 -62.799  -4.433  1.00  0.00      BSYN  
ATOM    301   CE LYS    34     -11.103 -64.256  -4.304  1.00  0.00      BSYN  
ATOM    302   NZ LYS    34     -11.765 -64.810  -3.228  1.00  0.00      BSYN  
ATOM    303  HZ1 LYS    34     -11.519 -64.196  -2.426  1.00  0.00      BSYN  
ATOM    304  HZ2 LYS    34     -12.778 -64.853  -3.457  1.00  0.00      BSYN  
ATOM    305  HZ3 LYS    34     -11.282 -65.717  -3.065  1.00  0.00      BSYN  
ATOM    306    C LYS    34     -12.920 -58.570  -6.535  1.00  0.00      BSYN  
ATOM    307    O LYS    34     -13.725 -58.178  -5.694  1.00  0.00      BSYN  
ATOM    308    N GLU    35     -12.986 -58.303  -7.829  1.00  0.00      BSYN  
ATOM    309    H GLU    35     -12.496 -58.964  -8.362  1.00  0.00      BSYN  
ATOM    310   CA GLU    35     -13.838 -57.205  -8.396  1.00  0.00      BSYN  
ATOM    311   CB GLU    35     -13.447 -55.617  -8.248  1.00  0.00      BSYN  
ATOM    312   CG GLU    35     -13.452 -55.098  -6.809  1.00  0.00      BSYN  
ATOM    313   CD GLU    35     -13.257 -53.582  -6.583  1.00  0.00      BSYN  
ATOM    314  OE1 GLU    35     -12.176 -53.007  -6.716  1.00  0.00      BSYN  
ATOM    315  OE2 GLU    35     -14.248 -52.925  -6.114  1.00  0.00      BSYN  
ATOM    316    C GLU    35     -14.042 -57.431  -9.953  1.00  0.00      BSYN  
ATOM    317    O GLU    35     -13.257 -58.106 -10.630  1.00  0.00      BSYN  
ATOM    318    N GLY    36     -15.325 -57.156 -10.354  1.00  0.00      BSYN  
ATOM    319    H GLY    36     -16.036 -56.726  -9.835  1.00  0.00      BSYN  
ATOM    320   CA GLY    36     -15.752 -57.486 -11.750  1.00  0.00      BSYN  
ATOM    321    C GLY    36     -15.984 -58.946 -12.019  1.00  0.00      BSYN  
ATOM    322    O GLY    36     -15.940 -59.705 -11.087  1.00  0.00      BSYN  
ATOM    323    N VAL    37     -16.271 -59.375 -13.184  1.00  0.00      BSYN  
ATOM    324    H VAL    37     -16.570 -58.653 -13.776  1.00  0.00      BSYN  
ATOM    325   CA VAL    37     -16.339 -60.735 -13.506  1.00  0.00      BSYN  
ATOM    326   CB VAL    37     -17.141 -60.927 -14.842  1.00  0.00      BSYN  
ATOM    327  CG1 VAL    37     -16.499 -60.334 -16.064  1.00  0.00      BSYN  
ATOM    328  CG2 VAL    37     -17.298 -62.412 -14.983  1.00  0.00      BSYN  
ATOM    329    C VAL    37     -14.971 -61.477 -13.365  1.00  0.00      BSYN  
ATOM    330    O VAL    37     -13.894 -61.013 -13.783  1.00  0.00      BSYN  
ATOM    331    N LEU    38     -15.027 -62.575 -12.582  1.00  0.00      BSYN  
ATOM    332    H LEU    38     -15.897 -62.953 -12.335  1.00  0.00      BSYN  
ATOM    333   CA LEU    38     -13.927 -63.202 -11.915  1.00  0.00      BSYN  
ATOM    334   CB LEU    38     -14.357 -63.911 -10.538  1.00  0.00      BSYN  
ATOM    335   CG LEU    38     -13.720 -63.498  -9.181  1.00  0.00      BSYN  
ATOM    336  CD1 LEU    38     -12.324 -64.179  -9.012  1.00  0.00      BSYN  
ATOM    337  CD2 LEU    38     -13.788 -61.967  -8.865  1.00  0.00      BSYN  
ATOM    338    C LEU    38     -13.294 -64.209 -12.916  1.00  0.00      BSYN  
ATOM    339    O LEU    38     -13.943 -65.031 -13.524  1.00  0.00      BSYN  
ATOM    340    N TYR    39     -12.069 -64.058 -13.358  1.00  0.00      BSYN  
ATOM    341    H TYR    39     -11.624 -64.711 -13.937  1.00  0.00      BSYN  
ATOM    342   CA TYR    39     -11.344 -62.832 -13.243  1.00  0.00      BSYN  
ATOM    343   CB TYR    39     -10.259 -63.157 -12.283  1.00  0.00      BSYN  
ATOM    344   CG TYR    39      -9.639 -61.969 -11.589  1.00  0.00      BSYN  
ATOM    345  CD1 TYR    39      -8.318 -61.975 -11.421  1.00  0.00      BSYN  
ATOM    346  CE1 TYR    39      -7.756 -60.868 -10.775  1.00  0.00      BSYN  
ATOM    347  CD2 TYR    39     -10.468 -61.011 -10.992  1.00  0.00      BSYN  
ATOM    348  CE2 TYR    39      -9.892 -59.969 -10.294  1.00  0.00      BSYN  
ATOM    349   CZ TYR    39      -8.507 -59.865 -10.202  1.00  0.00      BSYN  
ATOM    350   OH TYR    39      -7.917 -58.785  -9.576  1.00  0.00      BSYN  
ATOM    351   HH TYR    39      -7.359 -59.065  -8.847  1.00  0.00      BSYN  
ATOM    352    C TYR    39     -10.850 -62.263 -14.536  1.00  0.00      BSYN  
ATOM    353    O TYR    39     -10.554 -63.038 -15.506  1.00  0.00      BSYN  
ATOM    354    N VAL    40     -10.809 -60.934 -14.545  1.00  0.00      BSYN  
ATOM    355    H VAL    40     -11.140 -60.515 -13.723  1.00  0.00      BSYN  
ATOM    356   CA VAL    40     -10.239 -60.059 -15.552  1.00  0.00      BSYN  
ATOM    357   CB VAL    40     -11.365 -59.001 -15.841  1.00  0.00      BSYN  
ATOM    358  CG1 VAL    40     -12.589 -59.712 -16.489  1.00  0.00      BSYN  
ATOM    359  CG2 VAL    40     -11.707 -58.192 -14.641  1.00  0.00      BSYN  
ATOM    360    C VAL    40      -8.914 -59.487 -15.225  1.00  0.00      BSYN  
ATOM    361    O VAL    40      -8.413 -59.429 -14.152  1.00  0.00      BSYN  
ATOM    362    N GLY    41      -8.276 -59.120 -16.369  1.00  0.00      BSYN  
ATOM    363    H GLY    41      -8.775 -59.069 -17.211  1.00  0.00      BSYN  
ATOM    364   CA GLY    41      -6.767 -58.863 -16.263  1.00  0.00      BSYN  
ATOM    365    C GLY    41      -6.175 -58.369 -17.611  1.00  0.00      BSYN  
ATOM    366    O GLY    41      -5.356 -57.440 -17.721  1.00  0.00      BSYN  
ATOM    367    N SER    42      -6.687 -58.991 -18.672  1.00  0.00      BSYN  
ATOM    368    H SER    42      -7.349 -59.713 -18.629  1.00  0.00      BSYN  
ATOM    369   CA SER    42      -6.122 -58.651 -20.015  1.00  0.00      BSYN  
ATOM    370   CB SER    42      -5.821 -59.977 -20.872  1.00  0.00      BSYN  
ATOM    371   OG SER    42      -4.986 -60.902 -20.127  1.00  0.00      BSYN  
ATOM    372   HG SER    42      -4.197 -61.238 -20.558  1.00  0.00      BSYN  
ATOM    373    C SER    42      -6.929 -57.655 -20.816  1.00  0.00      BSYN  
ATOM    374    O SER    42      -6.713 -56.429 -20.658  1.00  0.00      BSYN  
ATOM    375    N LYS    43      -7.913 -57.979 -21.731  1.00  0.00      BSYN  
ATOM    376    H LYS    43      -8.195 -58.917 -21.764  1.00  0.00      BSYN  
ATOM    377   CA LYS    43      -8.389 -56.979 -22.803  1.00  0.00      BSYN  
ATOM    378   CB LYS    43      -7.126 -56.740 -23.687  1.00  0.00      BSYN  
ATOM    379   CG LYS    43      -7.096 -55.641 -24.801  1.00  0.00      BSYN  
ATOM    380   CD LYS    43      -5.726 -54.952 -24.782  1.00  0.00      BSYN  
ATOM    381   CE LYS    43      -5.480 -53.810 -23.735  1.00  0.00      BSYN  
ATOM    382   NZ LYS    43      -4.272 -53.261 -24.179  1.00  0.00      BSYN  
ATOM    383  HZ1 LYS    43      -4.187 -52.392 -23.614  1.00  0.00      BSYN  
ATOM    384  HZ2 LYS    43      -3.459 -53.890 -24.019  1.00  0.00      BSYN  
ATOM    385  HZ3 LYS    43      -4.278 -53.097 -25.206  1.00  0.00      BSYN  
ATOM    386    C LYS    43      -9.568 -57.463 -23.611  1.00  0.00      BSYN  
ATOM    387    O LYS    43      -9.682 -58.637 -23.874  1.00  0.00      BSYN  
ATOM    388    N THR    44     -10.549 -56.567 -23.992  1.00  0.00      BSYN  
ATOM    389    H THR    44     -11.137 -56.906 -24.698  1.00  0.00      BSYN  
ATOM    390   CA THR    44     -10.629 -55.202 -23.459  1.00  0.00      BSYN  
ATOM    391   CB THR    44     -11.523 -54.304 -24.266  1.00  0.00      BSYN  
ATOM    392  OG1 THR    44     -11.104 -54.793 -25.577  1.00  0.00      BSYN  
ATOM    393  HG1 THR    44     -10.230 -54.410 -25.682  1.00  0.00      BSYN  
ATOM    394  CG2 THR    44     -11.102 -52.820 -24.301  1.00  0.00      BSYN  
ATOM    395    C THR    44     -11.118 -55.122 -22.033  1.00  0.00      BSYN  
ATOM    396    O THR    44     -11.098 -54.044 -21.533  1.00  0.00      BSYN  
ATOM    397    N ARG    45     -11.486 -56.129 -21.253  1.00  0.00      BSYN  
ATOM    398    H ARG    45     -11.673 -56.960 -21.736  1.00  0.00      BSYN  
ATOM    399   CA ARG    45     -11.663 -56.140 -19.806  1.00  0.00      BSYN  
ATOM    400   CB ARG    45     -12.475 -57.287 -19.413  1.00  0.00      BSYN  
ATOM    401   CG ARG    45     -13.820 -57.608 -20.108  1.00  0.00      BSYN  
ATOM    402   CD ARG    45     -14.676 -56.488 -19.902  1.00  0.00      BSYN  
ATOM    403   NE ARG    45     -15.493 -56.342 -21.113  1.00  0.00      BSYN  
ATOM    404   HE ARG    45     -15.007 -56.182 -21.949  1.00  0.00      BSYN  
ATOM    405   CZ ARG    45     -16.843 -56.398 -20.997  1.00  0.00      BSYN  
ATOM    406  NH1 ARG    45     -17.492 -56.456 -19.729  1.00  0.00      BSYN  
ATOM    407 HH11 ARG    45     -18.380 -56.842 -19.478  1.00  0.00      BSYN  
ATOM    408 HH12 ARG    45     -16.982 -56.222 -18.900  1.00  0.00      BSYN  
ATOM    409  NH2 ARG    45     -17.587 -56.435 -22.135  1.00  0.00      BSYN  
ATOM    410 HH21 ARG    45     -18.573 -56.425 -21.966  1.00  0.00      BSYN  
ATOM    411 HH22 ARG    45     -17.200 -56.600 -23.042  1.00  0.00      BSYN  
ATOM    412    C ARG    45     -10.354 -56.255 -19.089  1.00  0.00      BSYN  
ATOM    413    O ARG    45      -9.700 -57.230 -18.741  1.00  0.00      BSYN  
ATOM    414    N GLU    46     -10.188 -55.049 -18.718  1.00  0.00      BSYN  
ATOM    415    H GLU    46     -10.963 -54.454 -18.642  1.00  0.00      BSYN  
ATOM    416   CA GLU    46      -8.840 -54.679 -18.339  1.00  0.00      BSYN  
ATOM    417   CB GLU    46      -8.624 -53.245 -18.766  1.00  0.00      BSYN  
ATOM    418   CG GLU    46      -7.130 -53.315 -19.114  1.00  0.00      BSYN  
ATOM    419   CD GLU    46      -6.437 -52.029 -19.703  1.00  0.00      BSYN  
ATOM    420  OE1 GLU    46      -6.179 -51.955 -20.901  1.00  0.00      BSYN  
ATOM    421  OE2 GLU    46      -6.116 -51.134 -18.987  1.00  0.00      BSYN  
ATOM    422    C GLU    46      -8.675 -54.832 -16.866  1.00  0.00      BSYN  
ATOM    423    O GLU    46      -9.481 -54.412 -16.016  1.00  0.00      BSYN  
ATOM    424    N GLY    47      -7.422 -55.239 -16.558  1.00  0.00      BSYN  
ATOM    425    H GLY    47      -6.696 -55.573 -17.126  1.00  0.00      BSYN  
ATOM    426   CA GLY    47      -7.255 -55.696 -15.121  1.00  0.00      BSYN  
ATOM    427    C GLY    47      -5.744 -55.709 -14.729  1.00  0.00      BSYN  
ATOM    428    O GLY    47      -4.878 -54.889 -15.125  1.00  0.00      BSYN  
ATOM    429    N VAL    48      -5.407 -56.684 -13.873  1.00  0.00      BSYN  
ATOM    430    H VAL    48      -6.075 -57.279 -13.474  1.00  0.00      BSYN  
ATOM    431   CA VAL    48      -4.017 -56.882 -13.496  1.00  0.00      BSYN  
ATOM    432   CB VAL    48      -3.855 -56.861 -11.937  1.00  0.00      BSYN  
ATOM    433  CG1 VAL    48      -4.277 -55.626 -11.496  1.00  0.00      BSYN  
ATOM    434  CG2 VAL    48      -4.710 -57.989 -11.268  1.00  0.00      BSYN  
ATOM    435    C VAL    48      -3.164 -57.911 -14.227  1.00  0.00      BSYN  
ATOM    436    O VAL    48      -3.513 -59.047 -14.484  1.00  0.00      BSYN  
ATOM    437    N VAL    49      -1.913 -57.582 -14.408  1.00  0.00      BSYN  
ATOM    438    H VAL    49      -1.643 -56.672 -14.164  1.00  0.00      BSYN  
ATOM    439   CA VAL    49      -0.855 -58.484 -14.997  1.00  0.00      BSYN  
ATOM    440   CB VAL    49       0.387 -57.592 -15.375  1.00  0.00      BSYN  
ATOM    441  CG1 VAL    49      -0.081 -56.473 -16.173  1.00  0.00      BSYN  
ATOM    442  CG2 VAL    49       1.226 -57.147 -14.168  1.00  0.00      BSYN  
ATOM    443    C VAL    49      -0.384 -59.682 -14.170  1.00  0.00      BSYN  
ATOM    444    O VAL    49      -0.125 -60.781 -14.605  1.00  0.00      BSYN  
ATOM    445    N GLN    50      -0.275 -59.474 -12.862  1.00  0.00      BSYN  
ATOM    446    H GLN    50      -0.122 -58.608 -12.429  1.00  0.00      BSYN  
ATOM    447   CA GLN    50      -0.120 -60.432 -11.806  1.00  0.00      BSYN  
ATOM    448   CB GLN    50       0.898 -60.123 -10.793  1.00  0.00      BSYN  
ATOM    449   CG GLN    50       2.108 -59.550 -11.583  1.00  0.00      BSYN  
ATOM    450   CD GLN    50       3.227 -58.882 -10.771  1.00  0.00      BSYN  
ATOM    451  OE1 GLN    50       4.211 -59.461 -10.343  1.00  0.00      BSYN  
ATOM    452  NE2 GLN    50       3.095 -57.592 -10.479  1.00  0.00      BSYN  
ATOM    453 HE21 GLN    50       2.332 -57.008 -10.672  1.00  0.00      BSYN  
ATOM    454 HE22 GLN    50       3.930 -57.149 -10.221  1.00  0.00      BSYN  
ATOM    455    C GLN    50      -1.443 -60.742 -11.091  1.00  0.00      BSYN  
ATOM    456    O GLN    50      -2.096 -59.856 -10.502  1.00  0.00      BSYN  
ATOM    457    N GLY    51      -2.011 -61.952 -11.138  1.00  0.00      BSYN  
ATOM    458    H GLY    51      -2.868 -61.896 -10.665  1.00  0.00      BSYN  
ATOM    459   CA GLY    51      -1.469 -63.205 -11.739  1.00  0.00      BSYN  
ATOM    460    C GLY    51      -0.815 -64.334 -10.871  1.00  0.00      BSYN  
ATOM    461    O GLY    51       0.076 -65.042 -11.320  1.00  0.00      BSYN  
ATOM    462    N VAL    52      -1.408 -64.356  -9.675  1.00  0.00      BSYN  
ATOM    463    H VAL    52      -2.029 -63.612  -9.528  1.00  0.00      BSYN  
ATOM    464   CA VAL    52      -1.063 -65.314  -8.710  1.00  0.00      BSYN  
ATOM    465   CB VAL    52      -0.692 -64.712  -7.323  1.00  0.00      BSYN  
ATOM    466  CG1 VAL    52       0.351 -65.459  -6.409  1.00  0.00      BSYN  
ATOM    467  CG2 VAL    52       0.184 -63.467  -7.410  1.00  0.00      BSYN  
ATOM    468    C VAL    52      -2.106 -66.392  -8.434  1.00  0.00      BSYN  
ATOM    469    O VAL    52      -3.309 -66.159  -8.563  1.00  0.00      BSYN  
ATOM    470    N ALA    53      -1.643 -67.524  -8.114  1.00  0.00      BSYN  
ATOM    471    H ALA    53      -0.746 -67.777  -7.810  1.00  0.00      BSYN  
ATOM    472   CA ALA    53      -2.454 -68.701  -8.121  1.00  0.00      BSYN  
ATOM    473   CB ALA    53      -1.769 -69.828  -8.903  1.00  0.00      BSYN  
ATOM    474    C ALA    53      -2.529 -69.064  -6.604  1.00  0.00      BSYN  
ATOM    475    O ALA    53      -3.585 -68.990  -5.950  1.00  0.00      BSYN  
ATOM    476    N SER    54      -1.323 -69.447  -6.018  1.00  0.00      BSYN  
ATOM    477    H SER    54      -0.576 -69.302  -6.636  1.00  0.00      BSYN  
ATOM    478   CA SER    54      -1.053 -69.776  -4.645  1.00  0.00      BSYN  
ATOM    479   CB SER    54       0.085 -70.805  -4.665  1.00  0.00      BSYN  
ATOM    480   OG SER    54       1.165 -70.640  -5.600  1.00  0.00      BSYN  
ATOM    481   HG SER    54       1.812 -70.039  -5.225  1.00  0.00      BSYN  
ATOM    482    C SER    54      -0.434 -68.505  -4.101  1.00  0.00      BSYN  
ATOM    483    O SER    54       0.556 -67.983  -4.510  1.00  0.00      BSYN  
ATOM    484    N VAL    55      -1.190 -67.923  -3.148  1.00  0.00      BSYN  
ATOM    485    H VAL    55      -1.704 -68.498  -2.543  1.00  0.00      BSYN  
ATOM    486   CA VAL    55      -0.619 -66.632  -2.698  1.00  0.00      BSYN  
ATOM    487   CB VAL    55      -1.774 -65.551  -2.226  1.00  0.00      BSYN  
ATOM    488  CG1 VAL    55      -1.400 -64.134  -2.173  1.00  0.00      BSYN  
ATOM    489  CG2 VAL    55      -2.918 -65.671  -3.287  1.00  0.00      BSYN  
ATOM    490    C VAL    55       0.199 -66.881  -1.305  1.00  0.00      BSYN  
ATOM    491    O VAL    55       1.396 -66.897  -1.465  1.00  0.00      BSYN  
ATOM    492    N ALA    56      -0.451 -67.151  -0.122  1.00  0.00      BSYN  
ATOM    493    H ALA    56      -1.418 -67.005  -0.180  1.00  0.00      BSYN  
ATOM    494   CA ALA    56       0.181 -67.480   1.143  1.00  0.00      BSYN  
ATOM    495   CB ALA    56      -0.785 -67.015   2.287  1.00  0.00      BSYN  
ATOM    496    C ALA    56       0.466 -68.950   1.390  1.00  0.00      BSYN  
ATOM    497    O ALA    56       1.538 -69.357   1.821  1.00  0.00      BSYN  
ATOM    498    N GLU    57      -0.564 -69.717   1.092  1.00  0.00      BSYN  
ATOM    499    H GLU    57      -1.080 -69.278   0.384  1.00  0.00      BSYN  
ATOM    500   CA GLU    57      -0.710 -71.068   1.638  1.00  0.00      BSYN  
ATOM    501   CB GLU    57      -2.089 -71.307   2.166  1.00  0.00      BSYN  
ATOM    502   CG GLU    57      -2.501 -70.139   3.053  1.00  0.00      BSYN  
ATOM    503   CD GLU    57      -3.768 -70.488   3.705  1.00  0.00      BSYN  
ATOM    504  OE1 GLU    57      -4.774 -69.716   3.619  1.00  0.00      BSYN  
ATOM    505  OE2 GLU    57      -3.724 -71.446   4.542  1.00  0.00      BSYN  
ATOM    506    C GLU    57      -0.468 -71.997   0.464  1.00  0.00      BSYN  
ATOM    507    O GLU    57      -1.383 -72.343  -0.249  1.00  0.00      BSYN  
ATOM    508    N LYS    58       0.837 -72.362   0.174  1.00  0.00      BSYN  
ATOM    509    H LYS    58       1.506 -71.717   0.487  1.00  0.00      BSYN  
ATOM    510   CA LYS    58       1.182 -73.540  -0.538  1.00  0.00      BSYN  
ATOM    511   CB LYS    58       2.369 -73.148  -1.260  1.00  0.00      BSYN  
ATOM    512   CG LYS    58       2.814 -74.163  -2.194  1.00  0.00      BSYN  
ATOM    513   CD LYS    58       4.006 -73.569  -2.845  1.00  0.00      BSYN  
ATOM    514   CE LYS    58       4.738 -74.691  -3.552  1.00  0.00      BSYN  
ATOM    515   NZ LYS    58       5.813 -74.096  -4.325  1.00  0.00      BSYN  
ATOM    516  HZ1 LYS    58       5.391 -73.267  -4.790  1.00  0.00      BSYN  
ATOM    517  HZ2 LYS    58       6.642 -73.830  -3.756  1.00  0.00      BSYN  
ATOM    518  HZ3 LYS    58       6.036 -74.849  -5.008  1.00  0.00      BSYN  
ATOM    519    C LYS    58       1.402 -74.756   0.326  1.00  0.00      BSYN  
ATOM    520    O LYS    58       2.289 -74.747   1.140  1.00  0.00      BSYN  
ATOM    521    N THR    59       0.580 -75.831   0.202  1.00  0.00      BSYN  
ATOM    522    H THR    59       0.664 -76.554   0.858  1.00  0.00      BSYN  
ATOM    523   CA THR    59      -0.557 -76.005  -0.685  1.00  0.00      BSYN  
ATOM    524   CB THR    59      -0.260 -77.270  -1.446  1.00  0.00      BSYN  
ATOM    525  OG1 THR    59       1.218 -77.435  -1.723  1.00  0.00      BSYN  
ATOM    526  HG1 THR    59       1.451 -76.507  -1.801  1.00  0.00      BSYN  
ATOM    527  CG2 THR    59      -1.030 -76.985  -2.707  1.00  0.00      BSYN  
ATOM    528    C THR    59      -1.761 -76.261   0.190  1.00  0.00      BSYN  
ATOM    529    O THR    59      -2.044 -77.267   0.896  1.00  0.00      BSYN  
ATOM    530    N LYS    60      -2.510 -75.179   0.233  1.00  0.00      BSYN  
ATOM    531    H LYS    60      -2.136 -74.291   0.050  1.00  0.00      BSYN  
ATOM    532   CA LYS    60      -3.838 -75.191   0.885  1.00  0.00      BSYN  
ATOM    533   CB LYS    60      -3.862 -74.366   2.226  1.00  0.00      BSYN  
ATOM    534   CG LYS    60      -5.028 -74.665   3.207  1.00  0.00      BSYN  
ATOM    535   CD LYS    60      -4.880 -76.005   3.943  1.00  0.00      BSYN  
ATOM    536   CE LYS    60      -6.156 -76.178   4.759  1.00  0.00      BSYN  
ATOM    537   NZ LYS    60      -5.985 -77.155   5.764  1.00  0.00      BSYN  
ATOM    538  HZ1 LYS    60      -6.799 -77.423   6.353  1.00  0.00      BSYN  
ATOM    539  HZ2 LYS    60      -5.636 -77.973   5.224  1.00  0.00      BSYN  
ATOM    540  HZ3 LYS    60      -5.248 -76.817   6.415  1.00  0.00      BSYN  
ATOM    541    C LYS    60      -4.981 -74.779  -0.050  1.00  0.00      BSYN  
ATOM    542    O LYS    60      -6.091 -75.268  -0.038  1.00  0.00      BSYN  
ATOM    543    N GLU    61      -4.597 -73.836  -0.970  1.00  0.00      BSYN  
ATOM    544    H GLU    61      -3.762 -73.338  -0.849  1.00  0.00      BSYN  
ATOM    545   CA GLU    61      -5.493 -73.502  -2.029  1.00  0.00      BSYN  
ATOM    546   CB GLU    61      -5.252 -72.170  -2.680  1.00  0.00      BSYN  
ATOM    547   CG GLU    61      -3.925 -71.307  -2.209  1.00  0.00      BSYN  
ATOM    548   CD GLU    61      -4.139 -70.480  -0.898  1.00  0.00      BSYN  
ATOM    549  OE1 GLU    61      -3.364 -69.535  -0.679  1.00  0.00      BSYN  
ATOM    550  OE2 GLU    61      -5.042 -70.731  -0.009  1.00  0.00      BSYN  
ATOM    551    C GLU    61      -5.646 -74.504  -3.144  1.00  0.00      BSYN  
ATOM    552    O GLU    61      -4.730 -75.044  -3.659  1.00  0.00      BSYN  
ATOM    553    N GLN    62      -6.925 -74.699  -3.612  1.00  0.00      BSYN  
ATOM    554    H GLN    62      -7.612 -74.033  -3.400  1.00  0.00      BSYN  
ATOM    555   CA GLN    62      -7.445 -75.837  -4.343  1.00  0.00      BSYN  
ATOM    556   CB GLN    62      -8.349 -76.836  -3.543  1.00  0.00      BSYN  
ATOM    557   CG GLN    62      -7.680 -77.554  -2.479  1.00  0.00      BSYN  
ATOM    558   CD GLN    62      -8.609 -77.616  -1.297  1.00  0.00      BSYN  
ATOM    559  OE1 GLN    62      -9.499 -78.443  -1.243  1.00  0.00      BSYN  
ATOM    560  NE2 GLN    62      -8.382 -76.577  -0.509  1.00  0.00      BSYN  
ATOM    561 HE21 GLN    62      -7.633 -75.956  -0.628  1.00  0.00      BSYN  
ATOM    562 HE22 GLN    62      -9.045 -76.348   0.175  1.00  0.00      BSYN  
ATOM    563    C GLN    62      -8.284 -75.225  -5.459  1.00  0.00      BSYN  
ATOM    564    O GLN    62      -9.045 -74.296  -5.195  1.00  0.00      BSYN  
ATOM    565    N ALA    63      -7.894 -75.655  -6.630  1.00  0.00      BSYN  
ATOM    566    H ALA    63      -7.326 -76.452  -6.593  1.00  0.00      BSYN  
ATOM    567   CA ALA    63      -8.313 -75.133  -7.986  1.00  0.00      BSYN  
ATOM    568   CB ALA    63      -7.073 -74.473  -8.803  1.00  0.00      BSYN  
ATOM    569    C ALA    63      -9.193 -75.965  -8.900  1.00  0.00      BSYN  
ATOM    570    O ALA    63      -9.584 -77.077  -8.600  1.00  0.00      BSYN  
ATOM    571    N SER    64      -9.135 -75.634 -10.180  1.00  0.00      BSYN  
ATOM    572    H SER    64      -8.368 -75.144 -10.543  1.00  0.00      BSYN  
ATOM    573   CA SER    64      -9.905 -76.326 -11.228  1.00  0.00      BSYN  
ATOM    574   CB SER    64     -11.348 -76.088 -11.166  1.00  0.00      BSYN  
ATOM    575   OG SER    64     -11.835 -74.741 -11.021  1.00  0.00      BSYN  
ATOM    576   HG SER    64     -12.788 -74.643 -10.961  1.00  0.00      BSYN  
ATOM    577    C SER    64      -9.634 -75.977 -12.666  1.00  0.00      BSYN  
ATOM    578    O SER    64      -9.148 -74.890 -12.869  1.00  0.00      BSYN  
ATOM    579    N HIS    65      -9.800 -76.872 -13.708  1.00  0.00      BSYN  
ATOM    580    H HIS    65     -10.008 -77.782 -13.409  1.00  0.00      BSYN  
ATOM    581   CA HIS    65      -9.891 -76.316 -15.030  1.00  0.00      BSYN  
ATOM    582   CB HIS    65      -8.871 -76.989 -15.898  1.00  0.00      BSYN  
ATOM    583   CG HIS    65      -7.479 -76.422 -15.601  1.00  0.00      BSYN  
ATOM    584  ND1 HIS    65      -7.171 -75.176 -15.355  1.00  0.00      BSYN  
ATOM    585  HD1 HIS    65      -7.649 -74.385 -15.028  1.00  0.00      BSYN  
ATOM    586  CD2 HIS    65      -6.316 -77.119 -15.759  1.00  0.00      BSYN  
ATOM    587  NE2 HIS    65      -5.363 -76.202 -15.547  1.00  0.00      BSYN  
ATOM    588  CE1 HIS    65      -5.848 -75.070 -15.328  1.00  0.00      BSYN  
ATOM    589    C HIS    65     -11.324 -76.618 -15.429  1.00  0.00      BSYN  
ATOM    590    O HIS    65     -11.645 -77.817 -15.465  1.00  0.00      BSYN  
ATOM    591    N LEU    66     -12.171 -75.726 -15.881  1.00  0.00      BSYN  
ATOM    592    H LEU    66     -13.007 -76.047 -16.278  1.00  0.00      BSYN  
ATOM    593   CA LEU    66     -12.087 -74.246 -15.941  1.00  0.00      BSYN  
ATOM    594   CB LEU    66     -12.768 -73.793 -17.226  1.00  0.00      BSYN  
ATOM    595   CG LEU    66     -12.980 -72.488 -17.798  1.00  0.00      BSYN  
ATOM    596  CD1 LEU    66     -12.960 -72.434 -19.232  1.00  0.00      BSYN  
ATOM    597  CD2 LEU    66     -14.158 -71.694 -17.220  1.00  0.00      BSYN  
ATOM    598    C LEU    66     -12.765 -73.680 -14.650  1.00  0.00      BSYN  
ATOM    599    O LEU    66     -13.425 -74.508 -13.939  1.00  0.00      BSYN  
ATOM    600    N GLY    67     -12.653 -72.416 -14.230  1.00  0.00      BSYN  
ATOM    601    H GLY    67     -11.990 -71.783 -14.576  1.00  0.00      BSYN  
ATOM    602   CA GLY    67     -13.239 -71.884 -13.014  1.00  0.00      BSYN  
ATOM    603    C GLY    67     -14.633 -71.418 -13.251  1.00  0.00      BSYN  
ATOM    604    O GLY    67     -14.815 -70.516 -14.033  1.00  0.00      BSYN  
ATOM    605    N GLY    68     -15.660 -71.981 -12.577  1.00  0.00      BSYN  
ATOM    606    H GLY    68     -16.593 -71.928 -12.871  1.00  0.00      BSYN  
ATOM    607   CA GLY    68     -15.337 -72.576 -11.277  1.00  0.00      BSYN  
ATOM    608    C GLY    68     -16.492 -72.621 -10.302  1.00  0.00      BSYN  
ATOM    609    O GLY    68     -17.660 -72.805 -10.729  1.00  0.00      BSYN  
ATOM    610    N ALA    69     -16.091 -72.280  -9.066  1.00  0.00      BSYN  
ATOM    611    H ALA    69     -15.186 -72.026  -8.790  1.00  0.00      BSYN  
ATOM    612   CA ALA    69     -17.009 -72.043  -7.981  1.00  0.00      BSYN  
ATOM    613   CB ALA    69     -16.621 -72.762  -6.691  1.00  0.00      BSYN  
ATOM    614    C ALA    69     -16.965 -70.556  -7.750  1.00  0.00      BSYN  
ATOM    615    O ALA    69     -16.020 -69.995  -7.159  1.00  0.00      BSYN  
ATOM    616    N VAL    70     -18.033 -69.925  -8.198  1.00  0.00      BSYN  
ATOM    617    H VAL    70     -18.818 -70.508  -8.139  1.00  0.00      BSYN  
ATOM    618   CA VAL    70     -18.116 -68.571  -8.701  1.00  0.00      BSYN  
ATOM    619   CB VAL    70     -18.442 -68.467 -10.243  1.00  0.00      BSYN  
ATOM    620  CG1 VAL    70     -17.032 -68.760 -10.965  1.00  0.00      BSYN  
ATOM    621  CG2 VAL    70     -19.420 -69.441 -10.769  1.00  0.00      BSYN  
ATOM    622    C VAL    70     -18.945 -67.532  -7.900  1.00  0.00      BSYN  
ATOM    623    O VAL    70     -19.738 -68.063  -7.149  1.00  0.00      BSYN  
ATOM    624    N PHE    71     -18.681 -66.251  -8.257  1.00  0.00      BSYN  
ATOM    625    H PHE    71     -17.896 -66.116  -8.827  1.00  0.00      BSYN  
ATOM    626   CA PHE    71     -19.260 -65.123  -7.551  1.00  0.00      BSYN  
ATOM    627   CB PHE    71     -18.677 -63.839  -8.027  1.00  0.00      BSYN  
ATOM    628   CG PHE    71     -19.329 -63.209  -9.220  1.00  0.00      BSYN  
ATOM    629  CD1 PHE    71     -18.886 -63.627 -10.469  1.00  0.00      BSYN  
ATOM    630  CD2 PHE    71     -20.152 -62.152  -9.052  1.00  0.00      BSYN  
ATOM    631  CE1 PHE    71     -19.646 -63.065 -11.530  1.00  0.00      BSYN  
ATOM    632  CE2 PHE    71     -20.821 -61.538 -10.053  1.00  0.00      BSYN  
ATOM    633   CZ PHE    71     -20.593 -62.049 -11.337  1.00  0.00      BSYN  
ATOM    634    C PHE    71     -20.778 -65.229  -7.383  1.00  0.00      BSYN  
ATOM    635    O PHE    71     -21.282 -64.839  -6.368  1.00  0.00      BSYN  
ATOM    636    N SER    72     -21.435 -65.747  -8.418  1.00  0.00      BSYN  
ATOM    637    H SER    72     -21.005 -65.749  -9.298  1.00  0.00      BSYN  
ATOM    638   CA SER    72     -22.905 -66.047  -8.279  1.00  0.00      BSYN  
ATOM    639   CB SER    72     -23.363 -66.192  -9.761  1.00  0.00      BSYN  
ATOM    640   OG SER    72     -22.333 -66.562 -10.765  1.00  0.00      BSYN  
ATOM    641   HG SER    72     -22.638 -66.446 -11.668  1.00  0.00      BSYN  
ATOM    642    C SER    72     -23.440 -67.083  -7.375  1.00  0.00      BSYN  
ATOM    643    O SER    72     -24.492 -67.022  -6.877  1.00  0.00      BSYN  
ATOM    644    N GLY    73     -22.660 -68.139  -7.316  1.00  0.00      BSYN  
ATOM    645    H GLY    73     -21.746 -68.110  -7.670  1.00  0.00      BSYN  
ATOM    646   CA GLY    73     -23.133 -69.247  -6.532  1.00  0.00      BSYN  
ATOM    647    C GLY    73     -22.038 -70.275  -6.233  1.00  0.00      BSYN  
ATOM    648    O GLY    73     -21.430 -70.899  -7.161  1.00  0.00      BSYN  
ATOM    649    N ALA    74     -21.859 -70.556  -4.940  1.00  0.00      BSYN  
ATOM    650    H ALA    74     -22.622 -70.285  -4.387  1.00  0.00      BSYN  
ATOM    651   CA ALA    74     -20.872 -71.436  -4.370  1.00  0.00      BSYN  
ATOM    652   CB ALA    74     -19.981 -70.567  -3.458  1.00  0.00      BSYN  
ATOM    653    C ALA    74     -21.409 -72.756  -3.743  1.00  0.00      BSYN  
ATOM    654    O ALA    74     -21.852 -72.822  -2.611  1.00  0.00      BSYN  
ATOM    655    N GLY    75     -21.326 -73.985  -4.350  1.00  0.00      BSYN  
ATOM    656    H GLY    75     -21.464 -74.683  -3.676  1.00  0.00      BSYN  
ATOM    657   CA GLY    75     -20.638 -74.086  -5.660  1.00  0.00      BSYN  
ATOM    658    C GLY    75     -21.373 -74.848  -6.804  1.00  0.00      BSYN  
ATOM    659    O GLY    75     -20.857 -75.340  -7.811  1.00  0.00      BSYN  
ATOM    660    N ASN    76     -22.604 -75.180  -6.482  1.00  0.00      BSYN  
ATOM    661    H ASN    76     -22.965 -75.230  -5.572  1.00  0.00      BSYN  
ATOM    662   CA ASN    76     -23.462 -76.036  -7.304  1.00  0.00      BSYN  
ATOM    663   CB ASN    76     -24.460 -76.815  -6.361  1.00  0.00      BSYN  
ATOM    664   CG ASN    76     -23.746 -77.653  -5.262  1.00  0.00      BSYN  
ATOM    665  OD1 ASN    76     -23.027 -77.212  -4.361  1.00  0.00      BSYN  
ATOM    666  ND2 ASN    76     -23.915 -79.002  -5.364  1.00  0.00      BSYN  
ATOM    667 HD21 ASN    76     -23.316 -79.637  -4.919  1.00  0.00      BSYN  
ATOM    668 HD22 ASN    76     -24.516 -79.436  -6.005  1.00  0.00      BSYN  
ATOM    669    C ASN    76     -24.210 -75.284  -8.299  1.00  0.00      BSYN  
ATOM    670    O ASN    76     -25.228 -74.583  -8.085  1.00  0.00      BSYN  
ATOM    671    N ILE    77     -23.818 -75.497  -9.556  1.00  0.00      BSYN  
ATOM    672    H ILE    77     -23.185 -76.227  -9.723  1.00  0.00      BSYN  
ATOM    673   CA ILE    77     -24.456 -74.840 -10.717  1.00  0.00      BSYN  
ATOM    674   CB ILE    77     -23.852 -73.445 -11.148  1.00  0.00      BSYN  
ATOM    675  CG2 ILE    77     -24.720 -72.369 -10.525  1.00  0.00      BSYN  
ATOM    676  CG1 ILE    77     -22.393 -73.187 -11.013  1.00  0.00      BSYN  
ATOM    677   CD ILE    77     -21.844 -71.995 -11.998  1.00  0.00      BSYN  
ATOM    678    C ILE    77     -24.474 -75.782 -11.861  1.00  0.00      BSYN  
ATOM    679    O ILE    77     -23.498 -76.509 -12.212  1.00  0.00      BSYN  
ATOM    680    N ALA    78     -25.492 -75.674 -12.692  1.00  0.00      BSYN  
ATOM    681    H ALA    78     -26.104 -74.911 -12.758  1.00  0.00      BSYN  
ATOM    682   CA ALA    78     -25.706 -76.614 -13.802  1.00  0.00      BSYN  
ATOM    683   CB ALA    78     -27.049 -77.310 -13.464  1.00  0.00      BSYN  
ATOM    684    C ALA    78     -25.890 -75.792 -15.072  1.00  0.00      BSYN  
ATOM    685    O ALA    78     -26.453 -74.667 -15.158  1.00  0.00      BSYN  
ATOM    686    N ALA    79     -25.083 -76.357 -15.937  1.00  0.00      BSYN  
ATOM    687    H ALA    79     -24.535 -77.116 -15.648  1.00  0.00      BSYN  
ATOM    688   CA ALA    79     -25.112 -75.903 -17.348  1.00  0.00      BSYN  
ATOM    689   CB ALA    79     -23.739 -76.268 -18.107  1.00  0.00      BSYN  
ATOM    690    C ALA    79     -26.319 -76.645 -18.070  1.00  0.00      BSYN  
ATOM    691    O ALA    79     -26.345 -77.887 -18.290  1.00  0.00      BSYN  
ATOM    692    N ALA    80     -27.235 -75.728 -18.399  1.00  0.00      BSYN  
ATOM    693    H ALA    80     -27.132 -74.754 -18.443  1.00  0.00      BSYN  
ATOM    694   CA ALA    80     -28.569 -76.151 -18.981  1.00  0.00      BSYN  
ATOM    695   CB ALA    80     -29.527 -74.994 -19.357  1.00  0.00      BSYN  
ATOM    696    C ALA    80     -28.411 -76.800 -20.260  1.00  0.00      BSYN  
ATOM    697    O ALA    80     -27.867 -76.280 -21.190  1.00  0.00      BSYN  
ATOM    698    N THR    81     -28.705 -78.065 -20.223  1.00  0.00      BSYN  
ATOM    699    H THR    81     -29.209 -78.368 -19.439  1.00  0.00      BSYN  
ATOM    700   CA THR    81     -28.692 -78.854 -21.414  1.00  0.00      BSYN  
ATOM    701   CB THR    81     -27.873 -80.093 -21.072  1.00  0.00      BSYN  
ATOM    702  OG1 THR    81     -26.604 -79.822 -20.552  1.00  0.00      BSYN  
ATOM    703  HG1 THR    81     -26.654 -80.053 -19.622  1.00  0.00      BSYN  
ATOM    704  CG2 THR    81     -27.642 -80.873 -22.448  1.00  0.00      BSYN  
ATOM    705    C THR    81     -30.003 -79.083 -22.183  1.00  0.00      BSYN  
ATOM    706    O THR    81     -30.651 -80.087 -21.969  1.00  0.00      BSYN  
ATOM    707    N GLY    82     -30.176 -78.299 -23.278  1.00  0.00      BSYN  
ATOM    708    H GLY    82     -29.412 -77.739 -23.531  1.00  0.00      BSYN  
ATOM    709   CA GLY    82     -31.336 -78.592 -24.166  1.00  0.00      BSYN  
ATOM    710    C GLY    82     -31.028 -78.749 -25.640  1.00  0.00      BSYN  
ATOM    711    O GLY    82     -30.227 -77.948 -26.254  1.00  0.00      BSYN  
ATOM    712    N LEU    83     -31.332 -79.811 -26.294  1.00  0.00      BSYN  
ATOM    713    H LEU    83     -31.116 -79.768 -27.249  1.00  0.00      BSYN  
ATOM    714   CA LEU    83     -31.886 -81.026 -25.748  1.00  0.00      BSYN  
ATOM    715   CB LEU    83     -33.273 -80.983 -26.304  1.00  0.00      BSYN  
ATOM    716   CG LEU    83     -34.217 -82.195 -26.400  1.00  0.00      BSYN  
ATOM    717  CD1 LEU    83     -34.387 -82.686 -25.023  1.00  0.00      BSYN  
ATOM    718  CD2 LEU    83     -35.531 -82.030 -27.123  1.00  0.00      BSYN  
ATOM    719    C LEU    83     -31.159 -82.185 -26.472  1.00  0.00      BSYN  
ATOM    720    O LEU    83     -31.023 -82.234 -27.733  1.00  0.00      BSYN  
ATOM    721    N VAL    84     -30.403 -83.014 -25.689  1.00  0.00      BSYN  
ATOM    722    H VAL    84     -30.303 -82.680 -24.773  1.00  0.00      BSYN  
ATOM    723   CA VAL    84     -29.745 -84.232 -26.116  1.00  0.00      BSYN  
ATOM    724   CB VAL    84     -28.415 -83.922 -27.004  1.00  0.00      BSYN  
ATOM    725  CG1 VAL    84     -27.382 -83.123 -26.308  1.00  0.00      BSYN  
ATOM    726  CG2 VAL    84     -27.934 -85.001 -27.945  1.00  0.00      BSYN  
ATOM    727    C VAL    84     -29.462 -85.290 -25.090  1.00  0.00      BSYN  
ATOM    728    O VAL    84     -28.526 -85.211 -24.314  1.00  0.00      BSYN  
ATOM    729    N LYS    85     -30.136 -86.417 -25.037  1.00  0.00      BSYN  
ATOM    730    H LYS    85     -29.754 -87.228 -24.641  1.00  0.00      BSYN  
ATOM    731   CA LYS    85     -31.308 -86.609 -25.889  1.00  0.00      BSYN  
ATOM    732   CB LYS    85     -31.208 -87.865 -26.822  1.00  0.00      BSYN  
ATOM    733   CG LYS    85     -30.137 -87.686 -27.885  1.00  0.00      BSYN  
ATOM    734   CD LYS    85     -30.067 -88.927 -28.789  1.00  0.00      BSYN  
ATOM    735   CE LYS    85     -28.820 -88.812 -29.624  1.00  0.00      BSYN  
ATOM    736   NZ LYS    85     -28.580 -89.996 -30.413  1.00  0.00      BSYN  
ATOM    737  HZ1 LYS    85     -29.461 -90.427 -30.757  1.00  0.00      BSYN  
ATOM    738  HZ2 LYS    85     -27.918 -90.018 -31.215  1.00  0.00      BSYN  
ATOM    739  HZ3 LYS    85     -28.092 -90.659 -29.777  1.00  0.00      BSYN  
ATOM    740    C LYS    85     -32.727 -86.406 -25.266  1.00  0.00      BSYN  
ATOM    741    O LYS    85     -33.617 -85.968 -26.046  1.00  0.00      BSYN  
ATOM    742    N ARG    86     -33.138 -86.649 -23.975  1.00  0.00      BSYN  
ATOM    743    H ARG    86     -33.992 -86.281 -23.667  1.00  0.00      BSYN  
ATOM    744   CA ARG    86     -32.406 -87.531 -23.063  1.00  0.00      BSYN  
ATOM    745   CB ARG    86     -32.582 -86.943 -21.616  1.00  0.00      BSYN  
ATOM    746   CG ARG    86     -31.761 -85.659 -21.259  1.00  0.00      BSYN  
ATOM    747   CD ARG    86     -30.209 -86.066 -21.257  1.00  0.00      BSYN  
ATOM    748   NE ARG    86     -30.031 -87.215 -20.501  1.00  0.00      BSYN  
ATOM    749   HE ARG    86     -30.729 -87.234 -19.813  1.00  0.00      BSYN  
ATOM    750   CZ ARG    86     -28.984 -88.124 -20.750  1.00  0.00      BSYN  
ATOM    751  NH1 ARG    86     -28.844 -89.157 -20.017  1.00  0.00      BSYN  
ATOM    752 HH11 ARG    86     -28.124 -89.837 -20.156  1.00  0.00      BSYN  
ATOM    753 HH12 ARG    86     -29.515 -89.486 -19.353  1.00  0.00      BSYN  
ATOM    754  NH2 ARG    86     -28.103 -88.053 -21.801  1.00  0.00      BSYN  
ATOM    755 HH21 ARG    86     -27.262 -88.593 -21.838  1.00  0.00      BSYN  
ATOM    756 HH22 ARG    86     -28.232 -87.332 -22.482  1.00  0.00      BSYN  
ATOM    757    C ARG    86     -32.891 -88.934 -23.256  1.00  0.00      BSYN  
ATOM    758    O ARG    86     -34.037 -89.179 -23.294  1.00  0.00      BSYN  
ATOM    759    N GLU    87     -31.889 -89.758 -23.629  1.00  0.00      BSYN  
ATOM    760    H GLU    87     -31.008 -89.377 -23.827  1.00  0.00      BSYN  
ATOM    761   CA GLU    87     -32.112 -91.194 -23.969  1.00  0.00      BSYN  
ATOM    762   CB GLU    87     -31.238 -91.707 -25.120  1.00  0.00      BSYN  
ATOM    763   CG GLU    87     -29.685 -91.313 -25.017  1.00  0.00      BSYN  
ATOM    764   CD GLU    87     -28.659 -92.293 -25.671  1.00  0.00      BSYN  
ATOM    765  OE1 GLU    87     -27.500 -92.238 -25.279  1.00  0.00      BSYN  
ATOM    766  OE2 GLU    87     -29.018 -93.148 -26.476  1.00  0.00      BSYN  
ATOM    767    C GLU    87     -31.887 -92.025 -22.752  1.00  0.00      BSYN  
ATOM    768    O GLU    87     -30.747 -92.382 -22.420  1.00  0.00      BSYN  
ATOM    769    N GLU    88     -32.933 -92.281 -21.954  1.00  0.00      BSYN  
ATOM    770    H GLU    88     -33.743 -91.782 -22.190  1.00  0.00      BSYN  
ATOM    771   CA GLU    88     -32.951 -93.127 -20.784  1.00  0.00      BSYN  
ATOM    772   CB GLU    88     -33.927 -92.671 -19.761  1.00  0.00      BSYN  
ATOM    773   CG GLU    88     -33.819 -93.348 -18.533  1.00  0.00      BSYN  
ATOM    774   CD GLU    88     -34.656 -92.858 -17.375  1.00  0.00      BSYN  
ATOM    775  OE1 GLU    88     -34.111 -92.051 -16.568  1.00  0.00      BSYN  
ATOM    776  OE2 GLU    88     -35.714 -93.397 -17.139  1.00  0.00      BSYN  
ATOM    777    C GLU    88     -33.090 -94.576 -21.212  1.00  0.00      BSYN  
ATOM    778    O GLU    88     -32.367 -95.336 -20.628  1.00  0.00      BSYN  
ATOM    779    N PHE    89     -34.002 -94.787 -22.169  1.00  0.00      BSYN  
ATOM    780    H PHE    89     -34.654 -94.105 -22.431  1.00  0.00      BSYN  
ATOM    781   CA PHE    89     -34.004 -96.138 -22.749  1.00  0.00      BSYN  
ATOM    782   CB PHE    89     -35.027 -96.859 -21.981  1.00  0.00      BSYN  
ATOM    783   CG PHE    89     -34.635 -98.106 -21.222  1.00  0.00      BSYN  
ATOM    784  CD1 PHE    89     -35.741 -98.811 -20.823  1.00  0.00      BSYN  
ATOM    785  CD2 PHE    89     -33.348 -98.489 -20.884  1.00  0.00      BSYN  
ATOM    786  CE1 PHE    89     -35.497 -99.919 -20.036  1.00  0.00      BSYN  
ATOM    787  CE2 PHE    89     -33.118 -99.600 -20.133  1.00  0.00      BSYN  
ATOM    788   CZ PHE    89     -34.174-100.336 -19.718  1.00  0.00      BSYN  
ATOM    789    C PHE    89     -34.323 -95.853 -24.200  1.00  0.00      BSYN  
ATOM    790    O PHE    89     -35.416 -95.417 -24.550  1.00  0.00      BSYN  
ATOM    791    N PRO    90     -33.441 -96.198 -25.173  1.00  0.00      BSYN  
ATOM    792   CD PRO    90     -32.290 -97.061 -24.875  1.00  0.00      BSYN  
ATOM    793   CA PRO    90     -33.409 -95.772 -26.546  1.00  0.00      BSYN  
ATOM    794   CB PRO    90     -32.122 -96.285 -26.889  1.00  0.00      BSYN  
ATOM    795   CG PRO    90     -31.243 -96.407 -25.711  1.00  0.00      BSYN  
ATOM    796    C PRO    90     -34.457 -96.408 -27.468  1.00  0.00      BSYN  
ATOM    797    O PRO    90     -34.229 -96.479 -28.726  1.00  0.00      BSYN  
ATOM    798    N THR    91     -35.587 -96.906 -26.929  1.00  0.00      BSYN  
ATOM    799    H THR    91     -35.653 -96.933 -25.952  1.00  0.00      BSYN  
ATOM    800   CA THR    91     -36.726 -97.308 -27.716  1.00  0.00      BSYN  
ATOM    801   CB THR    91     -37.478 -98.455 -26.936  1.00  0.00      BSYN  
ATOM    802  OG1 THR    91     -37.772 -97.921 -25.679  1.00  0.00      BSYN  
ATOM    803  HG1 THR    91     -36.926 -98.043 -25.243  1.00  0.00      BSYN  
ATOM    804  CG2 THR    91     -36.568 -99.680 -26.732  1.00  0.00      BSYN  
ATOM    805    C THR    91     -37.675 -96.205 -27.886  1.00  0.00      BSYN  
ATOM    806    O THR    91     -38.060 -96.018 -29.042  1.00  0.00      BSYN  
ATOM    807    N ASP    92     -38.056 -95.318 -26.900  1.00  0.00      BSYN  
ATOM    808    H ASP    92     -37.539 -95.327 -26.068  1.00  0.00      BSYN  
ATOM    809   CA ASP    92     -39.257 -94.546 -26.983  1.00  0.00      BSYN  
ATOM    810   CB ASP    92     -40.353 -95.251 -26.297  1.00  0.00      BSYN  
ATOM    811   CG ASP    92     -41.780 -94.890 -26.684  1.00  0.00      BSYN  
ATOM    812  OD1 ASP    92     -42.062 -94.980 -27.883  1.00  0.00      BSYN  
ATOM    813  OD2 ASP    92     -42.560 -94.649 -25.833  1.00  0.00      BSYN  
ATOM    814    C ASP    92     -39.113 -93.024 -26.477  1.00  0.00      BSYN  
ATOM    815    O ASP    92     -39.834 -92.145 -26.860  1.00  0.00      BSYN  
ATOM    816    N LEU    93     -38.094 -92.814 -25.542  1.00  0.00      BSYN  
ATOM    817    H LEU    93     -37.605 -93.562 -25.138  1.00  0.00      BSYN  
ATOM    818   CA LEU    93     -37.819 -91.476 -24.953  1.00  0.00      BSYN  
ATOM    819   CB LEU    93     -38.613 -91.349 -23.653  1.00  0.00      BSYN  
ATOM    820   CG LEU    93     -40.139 -91.339 -23.684  1.00  0.00      BSYN  
ATOM    821  CD1 LEU    93     -40.851 -91.666 -22.413  1.00  0.00      BSYN  
ATOM    822  CD2 LEU    93     -40.506 -89.959 -24.073  1.00  0.00      BSYN  
ATOM    823    C LEU    93     -36.313 -91.550 -24.775  1.00  0.00      BSYN  
ATOM    824    O LEU    93     -35.757 -92.093 -23.838  1.00  0.00      BSYN  
ATOM    825    N LYS    94     -35.402 -91.095 -25.651  1.00  0.00      BSYN  
ATOM    826    H LYS    94     -34.474 -91.317 -25.423  1.00  0.00      BSYN  
ATOM    827   CA LYS    94     -35.612 -90.314 -26.903  1.00  0.00      BSYN  
ATOM    828   CB LYS    94     -35.410 -88.795 -26.692  1.00  0.00      BSYN  
ATOM    829   CG LYS    94     -36.677 -88.052 -26.265  1.00  0.00      BSYN  
ATOM    830   CD LYS    94     -37.884 -88.224 -27.044  1.00  0.00      BSYN  
ATOM    831   CE LYS    94     -39.086 -87.220 -26.780  1.00  0.00      BSYN  
ATOM    832   NZ LYS    94     -38.703 -85.990 -27.343  1.00  0.00      BSYN  
ATOM    833  HZ1 LYS    94     -37.880 -85.632 -26.816  1.00  0.00      BSYN  
ATOM    834  HZ2 LYS    94     -38.463 -86.446 -28.246  1.00  0.00      BSYN  
ATOM    835  HZ3 LYS    94     -39.283 -85.129 -27.406  1.00  0.00      BSYN  
ATOM    836    C LYS    94     -34.542 -90.839 -27.883  1.00  0.00      BSYN  
ATOM    837    O LYS    94     -33.419 -90.322 -28.024  1.00  0.00      BSYN  
ATOM    838    N PRO    95     -34.956 -91.737 -28.784  1.00  0.00      BSYN  
ATOM    839   CD PRO    95     -36.122 -92.530 -28.826  1.00  0.00      BSYN  
ATOM    840   CA PRO    95     -34.170 -92.122 -29.898  1.00  0.00      BSYN  
ATOM    841   CB PRO    95     -34.698 -93.572 -30.433  1.00  0.00      BSYN  
ATOM    842   CG PRO    95     -36.116 -93.273 -30.169  1.00  0.00      BSYN  
ATOM    843    C PRO    95     -34.189 -91.120 -31.097  1.00  0.00      BSYN  
ATOM    844    O PRO    95     -34.451 -91.527 -32.179  1.00  0.00      BSYN  
ATOM    845    N GLU    96     -33.817 -89.855 -30.997  1.00  0.00      BSYN  
ATOM    846    H GLU    96     -33.093 -89.841 -30.337  1.00  0.00      BSYN  
ATOM    847   CA GLU    96     -34.054 -88.738 -31.965  1.00  0.00      BSYN  
ATOM    848   CB GLU    96     -34.295 -87.341 -31.273  1.00  0.00      BSYN  
ATOM    849   CG GLU    96     -33.669 -87.099 -29.905  1.00  0.00      BSYN  
ATOM    850   CD GLU    96     -34.035 -85.769 -29.306  1.00  0.00      BSYN  
ATOM    851  OE1 GLU    96     -33.278 -84.810 -29.497  1.00  0.00      BSYN  
ATOM    852  OE2 GLU    96     -35.125 -85.680 -28.733  1.00  0.00      BSYN  
ATOM    853    C GLU    96     -33.203 -88.391 -33.217  1.00  0.00      BSYN  
ATOM    854    O GLU    96     -33.533 -87.843 -34.278  1.00  0.00      BSYN  
ATOM    855    N GLU    97     -31.910 -88.620 -32.995  1.00  0.00      BSYN  
ATOM    856    H GLU    97     -31.471 -88.522 -32.124  1.00  0.00      BSYN  
ATOM    857   CA GLU    97     -30.877 -88.386 -34.010  1.00  0.00      BSYN  
ATOM    858   CB GLU    97     -29.752 -87.472 -33.590  1.00  0.00      BSYN  
ATOM    859   CG GLU    97     -29.922 -85.937 -33.713  1.00  0.00      BSYN  
ATOM    860   CD GLU    97     -31.018 -85.365 -32.803  1.00  0.00      BSYN  
ATOM    861  OE1 GLU    97     -32.098 -84.957 -33.272  1.00  0.00      BSYN  
ATOM    862  OE2 GLU    97     -30.823 -85.306 -31.558  1.00  0.00      BSYN  
ATOM    863    C GLU    97     -30.458 -89.835 -34.325  1.00  0.00      BSYN  
ATOM    864    O GLU    97     -29.853 -90.379 -33.372  1.00  0.00      BSYN  
ATOM    865    N VAL    98     -30.665 -90.324 -35.558  1.00  0.00      BSYN  
ATOM    866    H VAL    98     -31.419 -90.085 -36.136  1.00  0.00      BSYN  
ATOM    867   CA VAL    98     -29.912 -91.549 -35.969  1.00  0.00      BSYN  
ATOM    868   CB VAL    98     -30.651 -92.805 -36.533  1.00  0.00      BSYN  
ATOM    869  CG1 VAL    98     -31.202 -93.530 -35.251  1.00  0.00      BSYN  
ATOM    870  CG2 VAL    98     -31.749 -92.098 -37.462  1.00  0.00      BSYN  
ATOM    871    C VAL    98     -28.708 -91.334 -36.843  1.00  0.00      BSYN  
ATOM    872    O VAL    98     -28.588 -90.504 -37.701  1.00  0.00      BSYN  
ATOM    873    N ALA    99     -27.695 -92.133 -36.612  1.00  0.00      BSYN  
ATOM    874    H ALA    99     -27.810 -92.888 -35.998  1.00  0.00      BSYN  
ATOM    875   CA ALA    99     -26.386 -92.235 -37.177  1.00  0.00      BSYN  
ATOM    876   CB ALA    99     -25.584 -92.174 -35.841  1.00  0.00      BSYN  
ATOM    877    C ALA    99     -26.104 -93.591 -37.865  1.00  0.00      BSYN  
ATOM    878    O ALA    99     -26.702 -94.620 -37.470  1.00  0.00      BSYN  
ATOM    879    N GLN   100     -25.326 -93.530 -38.867  1.00  0.00      BSYN  
ATOM    880    H GLN   100     -25.146 -92.618 -39.179  1.00  0.00      BSYN  
ATOM    881   CA GLN   100     -24.669 -94.687 -39.453  1.00  0.00      BSYN  
ATOM    882   CB GLN   100     -24.593 -94.516 -41.062  1.00  0.00      BSYN  
ATOM    883   CG GLN   100     -23.819 -95.597 -41.849  1.00  0.00      BSYN  
ATOM    884   CD GLN   100     -23.760 -95.389 -43.321  1.00  0.00      BSYN  
ATOM    885  OE1 GLN   100     -22.741 -94.995 -43.909  1.00  0.00      BSYN  
ATOM    886  NE2 GLN   100     -24.691 -95.870 -44.146  1.00  0.00      BSYN  
ATOM    887 HE21 GLN   100     -24.668 -95.757 -45.119  1.00  0.00      BSYN  
ATOM    888 HE22 GLN   100     -25.293 -96.541 -43.761  1.00  0.00      BSYN  
ATOM    889    C GLN   100     -23.351 -95.218 -38.806  1.00  0.00      BSYN  
ATOM    890    O GLN   100     -22.396 -94.535 -38.473  1.00  0.00      BSYN  
ATOM    891    N GLU   101     -23.477 -96.498 -38.553  1.00  0.00      BSYN  
ATOM    892    H GLU   101     -24.323 -96.986 -38.631  1.00  0.00      BSYN  
ATOM    893   CA GLU   101     -22.371 -97.459 -38.270  1.00  0.00      BSYN  
ATOM    894   CB GLU   101     -22.906 -98.781 -37.777  1.00  0.00      BSYN  
ATOM    895   CG GLU   101     -24.213 -98.864 -36.970  1.00  0.00      BSYN  
ATOM    896   CD GLU   101     -24.201 -98.153 -35.609  1.00  0.00      BSYN  
ATOM    897  OE1 GLU   101     -24.884 -97.120 -35.421  1.00  0.00      BSYN  
ATOM    898  OE2 GLU   101     -23.471 -98.539 -34.685  1.00  0.00      BSYN  
ATOM    899    C GLU   101     -21.637 -97.735 -39.603  1.00  0.00      BSYN  
ATOM    900    O GLU   101     -22.362 -98.187 -40.461  1.00  0.00      BSYN  
ATOM    901    N ALA   102     -20.378 -97.260 -39.646  1.00  0.00      BSYN  
ATOM    902    H ALA   102     -19.981 -96.873 -38.838  1.00  0.00      BSYN  
ATOM    903   CA ALA   102     -19.654 -97.117 -40.871  1.00  0.00      BSYN  
ATOM    904   CB ALA   102     -18.274 -96.524 -40.484  1.00  0.00      BSYN  
ATOM    905    C ALA   102     -19.467 -98.342 -41.766  1.00  0.00      BSYN  
ATOM    906    O ALA   102     -19.604 -99.434 -41.227  1.00  0.00      BSYN  
ATOM    907    N ALA   103     -19.277 -98.140 -43.085  1.00  0.00      BSYN  
ATOM    908    H ALA   103     -19.131 -97.284 -43.539  1.00  0.00      BSYN  
ATOM    909   CA ALA   103     -18.999 -99.237 -44.002  1.00  0.00      BSYN  
ATOM    910   CB ALA   103     -20.212 -99.096 -45.042  1.00  0.00      BSYN  
ATOM    911    C ALA   103     -17.636 -99.085 -44.695  1.00  0.00      BSYN  
ATOM    912    O ALA   103     -17.212 -97.974 -45.103  1.00  0.00      BSYN  
ATOM    913    N GLU   104     -16.705-100.015 -44.536  1.00  0.00      BSYN  
ATOM    914    H GLU   104     -16.887-100.730 -43.892  1.00  0.00      BSYN  
ATOM    915   CA GLU   104     -15.356-100.099 -45.227  1.00  0.00      BSYN  
ATOM    916   CB GLU   104     -14.330-100.190 -44.095  1.00  0.00      BSYN  
ATOM    917   CG GLU   104     -13.941 -98.670 -43.809  1.00  0.00      BSYN  
ATOM    918   CD GLU   104     -13.355 -98.346 -42.417  1.00  0.00      BSYN  
ATOM    919  OE1 GLU   104     -12.192 -97.831 -42.330  1.00  0.00      BSYN  
ATOM    920  OE2 GLU   104     -14.092 -98.555 -41.482  1.00  0.00      BSYN  
ATOM    921    C GLU   104     -15.174-101.232 -46.299  1.00  0.00      BSYN  
ATOM    922    O GLU   104     -15.559-102.303 -46.076  1.00  0.00      BSYN  
ATOM    923    N GLU   105     -14.444-100.905 -47.420  1.00  0.00      BSYN  
ATOM    924    H GLU   105     -14.348 -99.947 -47.602  1.00  0.00      BSYN  
ATOM    925   CA GLU   105     -14.098-101.867 -48.437  1.00  0.00      BSYN  
ATOM    926   CB GLU   105     -15.263-102.146 -49.585  1.00  0.00      BSYN  
ATOM    927   CG GLU   105     -15.766-101.010 -50.590  1.00  0.00      BSYN  
ATOM    928   CD GLU   105     -16.854-101.460 -51.558  1.00  0.00      BSYN  
ATOM    929  OE1 GLU   105     -16.652-101.279 -52.777  1.00  0.00      BSYN  
ATOM    930  OE2 GLU   105     -17.957-101.797 -51.152  1.00  0.00      BSYN  
ATOM    931    C GLU   105     -12.706-101.499 -48.962  1.00  0.00      BSYN  
ATOM    932    O GLU   105     -12.615-100.437 -49.600  1.00  0.00      BSYN  
ATOM    933    N PRO   106     -11.730-102.386 -48.713  1.00  0.00      BSYN  
ATOM    934   CD PRO   106     -11.694-103.253 -47.522  1.00  0.00      BSYN  
ATOM    935   CA PRO   106     -10.447-102.385 -49.465  1.00  0.00      BSYN  
ATOM    936   CB PRO   106      -9.548-103.094 -48.605  1.00  0.00      BSYN  
ATOM    937   CG PRO   106     -10.280-103.076 -47.132  1.00  0.00      BSYN  
ATOM    938    C PRO   106     -10.764-103.002 -50.819  1.00  0.00      BSYN  
ATOM    939    O PRO   106     -11.313-104.062 -51.017  1.00  0.00      BSYN  
ATOM    940    N LEU   107     -10.371-102.215 -51.827  1.00  0.00      BSYN  
ATOM    941    H LEU   107     -10.073-101.299 -51.649  1.00  0.00      BSYN  
ATOM    942   CA LEU   107     -10.462-102.731 -53.183  1.00  0.00      BSYN  
ATOM    943   CB LEU   107     -11.142-101.654 -54.170  1.00  0.00      BSYN  
ATOM    944   CG LEU   107     -11.273-101.901 -55.636  1.00  0.00      BSYN  
ATOM    945  CD1 LEU   107     -12.652-102.380 -55.943  1.00  0.00      BSYN  
ATOM    946  CD2 LEU   107     -11.324-100.528 -56.253  1.00  0.00      BSYN  
ATOM    947    C LEU   107      -9.130-103.160 -53.689  1.00  0.00      BSYN  
ATOM    948    O LEU   107      -8.214-102.516 -53.344  1.00  0.00      BSYN  
ATOM    949    N ILE   108      -8.973-104.226 -54.604  1.00  0.00      BSYN  
ATOM    950    H ILE   108      -9.706-104.627 -55.116  1.00  0.00      BSYN  
ATOM    951   CA ILE   108      -7.757-104.858 -54.907  1.00  0.00      BSYN  
ATOM    952   CB ILE   108      -7.607-106.149 -54.215  1.00  0.00      BSYN  
ATOM    953  CG2 ILE   108      -7.013-105.943 -52.810  1.00  0.00      BSYN  
ATOM    954  CG1 ILE   108      -8.806-107.126 -54.156  1.00  0.00      BSYN  
ATOM    955   CD ILE   108      -8.685-108.462 -53.377  1.00  0.00      BSYN  
ATOM    956    C ILE   108      -7.357-105.020 -56.384  1.00  0.00      BSYN  
ATOM    957    O ILE   108      -7.841-105.867 -57.189  1.00  0.00      BSYN  
ATOM    958    N GLU   109      -6.233-104.368 -56.719  1.00  0.00      BSYN  
ATOM    959    H GLU   109      -5.907-103.758 -56.025  1.00  0.00      BSYN  
ATOM    960   CA GLU   109      -5.579-104.461 -58.063  1.00  0.00      BSYN  
ATOM    961   CB GLU   109      -5.264-103.238 -58.746  1.00  0.00      BSYN  
ATOM    962   CG GLU   109      -6.428-102.650 -59.508  1.00  0.00      BSYN  
ATOM    963   CD GLU   109      -7.480-102.080 -58.634  1.00  0.00      BSYN  
ATOM    964  OE1 GLU   109      -8.579-102.546 -58.766  1.00  0.00      BSYN  
ATOM    965  OE2 GLU   109      -7.252-101.169 -57.844  1.00  0.00      BSYN  
ATOM    966    C GLU   109      -4.394-105.392 -57.969  1.00  0.00      BSYN  
ATOM    967    O GLU   109      -3.688-105.216 -56.980  1.00  0.00      BSYN  
ATOM    968    N PRO   110      -4.116-106.429 -58.785  1.00  0.00      BSYN  
ATOM    969   CD PRO   110      -4.976-106.939 -59.826  1.00  0.00      BSYN  
ATOM    970   CA PRO   110      -3.009-107.335 -58.668  1.00  0.00      BSYN  
ATOM    971   CB PRO   110      -3.051-108.163 -59.902  1.00  0.00      BSYN  
ATOM    972   CG PRO   110      -4.536-108.371 -59.967  1.00  0.00      BSYN  
ATOM    973    C PRO   110      -1.758-106.558 -58.497  1.00  0.00      BSYN  
ATOM    974    O PRO   110      -1.054-106.171 -59.445  1.00  0.00      BSYN  
ATOM    975    N LEU   111      -1.312-106.311 -57.224  1.00  0.00      BSYN  
ATOM    976    H LEU   111      -1.885-106.556 -56.468  1.00  0.00      BSYN  
ATOM    977   CA LEU   111      -0.063-105.640 -56.940  1.00  0.00      BSYN  
ATOM    978   CB LEU   111      -0.213-104.882 -55.597  1.00  0.00      BSYN  
ATOM    979   CG LEU   111      -1.048-103.622 -55.391  1.00  0.00      BSYN  
ATOM    980  CD1 LEU   111      -1.119-103.342 -53.964  1.00  0.00      BSYN  
ATOM    981  CD2 LEU   111      -0.447-102.339 -56.126  1.00  0.00      BSYN  
ATOM    982    C LEU   111       1.111-106.739 -56.849  1.00  0.00      BSYN  
ATOM    983    O LEU   111       2.211-106.521 -57.321  1.00  0.00      BSYN  
ATOM    984    N MET   112       0.778-107.907 -56.269  1.00  0.00      BSYN  
ATOM    985    H MET   112       0.103-108.161 -55.606  1.00  0.00      BSYN  
ATOM    986   CA MET   112       1.644-109.067 -56.489  1.00  0.00      BSYN  
ATOM    987   CB MET   112       1.149-110.224 -55.558  1.00  0.00      BSYN  
ATOM    988   CG MET   112      -0.337-110.641 -55.573  1.00  0.00      BSYN  
ATOM    989   SD MET   112      -1.533-109.480 -54.801  1.00  0.00      BSYN  
ATOM    990   CE MET   112      -1.656-110.134 -53.190  1.00  0.00      BSYN  
ATOM    991    C MET   112       1.796-109.488 -57.967  1.00  0.00      BSYN  
ATOM    992    O MET   112       0.830-109.560 -58.749  1.00  0.00      BSYN  
ATOM    993    N GLU   113       3.090-109.632 -58.353  1.00  0.00      BSYN  
ATOM    994    H GLU   113       3.749-109.641 -57.628  1.00  0.00      BSYN  
ATOM    995   CA GLU   113       3.516-109.904 -59.699  1.00  0.00      BSYN  
ATOM    996   CB GLU   113       4.813-109.098 -59.957  1.00  0.00      BSYN  
ATOM    997   CG GLU   113       5.081-107.535 -59.975  1.00  0.00      BSYN  
ATOM    998   CD GLU   113       5.748-106.886 -58.761  1.00  0.00      BSYN  
ATOM    999  OE1 GLU   113       5.929-107.551 -57.723  1.00  0.00      BSYN  
ATOM   1000  OE2 GLU   113       5.971-105.725 -58.800  1.00  0.00      BSYN  
ATOM   1001    C GLU   113       3.556-111.481 -59.947  1.00  0.00      BSYN  
ATOM   1002    O GLU   113       3.957-112.225 -59.125  1.00  0.00      BSYN  
ATOM   1003    N PRO   114       3.111-111.849 -61.171  1.00  0.00      BSYN  
ATOM   1004   CD PRO   114       2.368-110.948 -62.119  1.00  0.00      BSYN  
ATOM   1005   CA PRO   114       3.273-113.226 -61.751  1.00  0.00      BSYN  
ATOM   1006   CB PRO   114       2.573-112.935 -63.099  1.00  0.00      BSYN  
ATOM   1007   CG PRO   114       1.456-111.982 -62.795  1.00  0.00      BSYN  
ATOM   1008    C PRO   114       4.756-113.732 -61.909  1.00  0.00      BSYN  
ATOM   1009    O PRO   114       5.686-112.923 -61.909  1.00  0.00      BSYN  
ATOM   1010    N GLU   115       5.030-115.018 -61.751  1.00  0.00      BSYN  
ATOM   1011    H GLU   115       4.330-115.697 -61.650  1.00  0.00      BSYN  
ATOM   1012   CA GLU   115       6.380-115.557 -62.021  1.00  0.00      BSYN  
ATOM   1013   CB GLU   115       6.579-116.959 -61.518  1.00  0.00      BSYN  
ATOM   1014   CG GLU   115       7.044-117.023 -60.200  1.00  0.00      BSYN  
ATOM   1015   CD GLU   115       8.114-118.016 -59.961  1.00  0.00      BSYN  
ATOM   1016  OE1 GLU   115       9.228-117.559 -59.727  1.00  0.00      BSYN  
ATOM   1017  OE2 GLU   115       7.996-119.199 -60.056  1.00  0.00      BSYN  
ATOM   1018    C GLU   115       6.446-115.638 -63.497  1.00  0.00      BSYN  
ATOM   1019    O GLU   115       5.817-116.442 -64.204  1.00  0.00      BSYN  
ATOM   1020    N GLY   116       7.178-114.606 -63.994  1.00  0.00      BSYN  
ATOM   1021    H GLY   116       7.487-114.038 -63.258  1.00  0.00      BSYN  
ATOM   1022   CA GLY   116       7.436-114.298 -65.415  1.00  0.00      BSYN  
ATOM   1023    C GLY   116       8.559-113.267 -65.571  1.00  0.00      BSYN  
ATOM   1024    O GLY   116       8.390-112.081 -65.980  1.00  0.00      BSYN  
ATOM   1025    N GLU   117       9.799-113.763 -65.501  1.00  0.00      BSYN  
ATOM   1026    H GLU   117       9.806-114.742 -65.451  1.00  0.00      BSYN  
ATOM   1027   CA GLU   117      11.122-113.061 -65.464  1.00  0.00      BSYN  
ATOM   1028   CB GLU   117      11.790-113.223 -66.744  1.00  0.00      BSYN  
ATOM   1029   CG GLU   117      12.194-114.660 -66.946  1.00  0.00      BSYN  
ATOM   1030   CD GLU   117      13.209-114.958 -68.085  1.00  0.00      BSYN  
ATOM   1031  OE1 GLU   117      14.286-115.379 -67.764  1.00  0.00      BSYN  
ATOM   1032  OE2 GLU   117      12.793-115.023 -69.252  1.00  0.00      BSYN  
ATOM   1033    C GLU   117      11.268-111.611 -65.023  1.00  0.00      BSYN  
ATOM   1034    O GLU   117      11.870-111.433 -63.947  1.00  0.00      BSYN  
ATOM   1035    N SER   118      10.686-110.572 -65.745  1.00  0.00      BSYN  
ATOM   1036    H SER   118      10.087-110.736 -66.503  1.00  0.00      BSYN  
ATOM   1037   CA SER   118      10.993-109.157 -65.602  1.00  0.00      BSYN  
ATOM   1038   CB SER   118      11.715-108.626 -66.804  1.00  0.00      BSYN  
ATOM   1039   OG SER   118      13.030-109.151 -67.024  1.00  0.00      BSYN  
ATOM   1040   HG SER   118      12.988-110.013 -66.602  1.00  0.00      BSYN  
ATOM   1041    C SER   118       9.682-108.408 -65.350  1.00  0.00      BSYN  
ATOM   1042    O SER   118       8.978-107.987 -66.333  1.00  0.00      BSYN  
ATOM   1043    N TYR   119       9.257-108.119 -64.139  1.00  0.00      BSYN  
ATOM   1044    H TYR   119       9.986-108.350 -63.525  1.00  0.00      BSYN  
ATOM   1045   CA TYR   119       8.099-107.250 -63.764  1.00  0.00      BSYN  
ATOM   1046   CB TYR   119       7.048-108.141 -63.216  1.00  0.00      BSYN  
ATOM   1047   CG TYR   119       6.011-108.829 -64.176  1.00  0.00      BSYN  
ATOM   1048  CD1 TYR   119       5.290-108.129 -65.134  1.00  0.00      BSYN  
ATOM   1049  CE1 TYR   119       4.362-108.818 -65.877  1.00  0.00      BSYN  
ATOM   1050  CD2 TYR   119       5.885-110.156 -64.086  1.00  0.00      BSYN  
ATOM   1051  CE2 TYR   119       5.052-110.882 -64.901  1.00  0.00      BSYN  
ATOM   1052   CZ TYR   119       4.285-110.248 -65.735  1.00  0.00      BSYN  
ATOM   1053   OH TYR   119       3.478-111.016 -66.539  1.00  0.00      BSYN  
ATOM   1054   HH TYR   119       3.531-110.530 -67.365  1.00  0.00      BSYN  
ATOM   1055    C TYR   119       8.451-106.064 -62.852  1.00  0.00      BSYN  
ATOM   1056    O TYR   119       9.456-106.071 -62.102  1.00  0.00      BSYN  
ATOM   1057    N GLU   120       7.573-105.062 -62.800  1.00  0.00      BSYN  
ATOM   1058    H GLU   120       6.653-105.264 -63.071  1.00  0.00      BSYN  
ATOM   1059   CA GLU   120       7.890-103.696 -62.310  1.00  0.00      BSYN  
ATOM   1060   CB GLU   120       8.682-102.744 -63.251  1.00  0.00      BSYN  
ATOM   1061   CG GLU   120       8.037-102.114 -64.470  1.00  0.00      BSYN  
ATOM   1062   CD GLU   120       7.916-103.001 -65.715  1.00  0.00      BSYN  
ATOM   1063  OE1 GLU   120       6.955-103.811 -65.766  1.00  0.00      BSYN  
ATOM   1064  OE2 GLU   120       8.639-102.865 -66.688  1.00  0.00      BSYN  
ATOM   1065    C GLU   120       6.633-103.098 -61.759  1.00  0.00      BSYN  
ATOM   1066    O GLU   120       5.644-103.818 -61.607  1.00  0.00      BSYN  
ATOM   1067    N ASP   121       6.636-101.783 -61.274  1.00  0.00      BSYN  
ATOM   1068    H ASP   121       7.279-101.071 -61.471  1.00  0.00      BSYN  
ATOM   1069   CA ASP   121       5.636-101.384 -60.196  1.00  0.00      BSYN  
ATOM   1070   CB ASP   121       6.439-101.314 -58.868  1.00  0.00      BSYN  
ATOM   1071   CG ASP   121       5.767-100.747 -57.652  1.00  0.00      BSYN  
ATOM   1072  OD1 ASP   121       5.076-101.531 -57.009  1.00  0.00      BSYN  
ATOM   1073  OD2 ASP   121       5.851 -99.572 -57.328  1.00  0.00      BSYN  
ATOM   1074    C ASP   121       5.022 -99.901 -60.367  1.00  0.00      BSYN  
ATOM   1075    O ASP   121       5.879 -98.989 -60.479  1.00  0.00      BSYN  
ATOM   1076    N PRO   122       3.648 -99.566 -60.260  1.00  0.00      BSYN  
ATOM   1077   CD PRO   122       2.572-100.523 -60.367  1.00  0.00      BSYN  
ATOM   1078   CA PRO   122       3.111 -98.230 -60.242  1.00  0.00      BSYN  
ATOM   1079   CB PRO   122       1.646 -98.410 -60.191  1.00  0.00      BSYN  
ATOM   1080   CG PRO   122       1.331 -99.791 -59.737  1.00  0.00      BSYN  
ATOM   1081    C PRO   122       3.552 -97.544 -58.898  1.00  0.00      BSYN  
ATOM   1082    O PRO   122       3.524 -98.083 -57.881  1.00  0.00      BSYN  
ATOM   1083    N PRO   123       3.905 -96.233 -59.013  1.00  0.00      BSYN  
ATOM   1084   CD PRO   123       4.694 -95.673 -60.196  1.00  0.00      BSYN  
ATOM   1085   CA PRO   123       4.165 -95.377 -57.845  1.00  0.00      BSYN  
ATOM   1086   CB PRO   123       4.693 -94.073 -58.508  1.00  0.00      BSYN  
ATOM   1087   CG PRO   123       5.552 -94.662 -59.602  1.00  0.00      BSYN  
ATOM   1088    C PRO   123       2.954 -95.035 -57.034  1.00  0.00      BSYN  
ATOM   1089    O PRO   123       2.026 -94.349 -57.417  1.00  0.00      BSYN  
ATOM   1090    N GLN   124       3.087 -95.631 -55.767  1.00  0.00      BSYN  
ATOM   1091    H GLN   124       3.714 -96.297 -55.415  1.00  0.00      BSYN  
ATOM   1092   CA GLN   124       1.830 -95.558 -54.906  1.00  0.00      BSYN  
ATOM   1093   CB GLN   124       1.502 -96.882 -54.257  1.00  0.00      BSYN  
ATOM   1094   CG GLN   124       1.387 -98.170 -55.013  1.00  0.00      BSYN  
ATOM   1095   CD GLN   124       1.022 -99.349 -54.055  1.00  0.00      BSYN  
ATOM   1096  OE1 GLN   124       0.021-100.012 -54.251  1.00  0.00      BSYN  
ATOM   1097  NE2 GLN   124       1.895 -99.873 -53.232  1.00  0.00      BSYN  
ATOM   1098 HE21 GLN   124       2.628 -99.264 -53.004  1.00  0.00      BSYN  
ATOM   1099 HE22 GLN   124       1.912-100.783 -52.867  1.00  0.00      BSYN  
ATOM   1100    C GLN   124       2.003 -94.503 -53.804  1.00  0.00      BSYN  
ATOM   1101    O GLN   124       2.886 -94.628 -53.026  1.00  0.00      BSYN  
ATOM   1102    N GLU   125       1.234 -93.459 -53.673  1.00  0.00      BSYN  
ATOM   1103    H GLU   125       1.162 -93.019 -52.801  1.00  0.00      BSYN  
ATOM   1104   CA GLU   125       0.175 -93.049 -54.512  1.00  0.00      BSYN  
ATOM   1105   CB GLU   125      -1.170 -92.765 -53.676  1.00  0.00      BSYN  
ATOM   1106   CG GLU   125      -2.131 -93.930 -53.728  1.00  0.00      BSYN  
ATOM   1107   CD GLU   125      -3.284 -93.648 -52.830  1.00  0.00      BSYN  
ATOM   1108  OE1 GLU   125      -3.478 -94.428 -51.906  1.00  0.00      BSYN  
ATOM   1109  OE2 GLU   125      -4.167 -92.910 -53.015  1.00  0.00      BSYN  
ATOM   1110    C GLU   125       0.573 -91.853 -55.390  1.00  0.00      BSYN  
ATOM   1111    O GLU   125       1.018 -90.838 -54.888  1.00  0.00      BSYN  
ATOM   1112    N GLU   126       0.158 -91.993 -56.718  1.00  0.00      BSYN  
ATOM   1113    H GLU   126      -0.193 -92.880 -56.943  1.00  0.00      BSYN  
ATOM   1114   CA GLU   126       0.180 -90.923 -57.717  1.00  0.00      BSYN  
ATOM   1115   CB GLU   126       0.025 -91.501 -59.103  1.00  0.00      BSYN  
ATOM   1116   CG GLU   126       0.329 -90.506 -60.189  1.00  0.00      BSYN  
ATOM   1117   CD GLU   126       1.671 -90.907 -60.762  1.00  0.00      BSYN  
ATOM   1118  OE1 GLU   126       1.795 -90.903 -61.993  1.00  0.00      BSYN  
ATOM   1119  OE2 GLU   126       2.659 -91.205 -59.991  1.00  0.00      BSYN  
ATOM   1120    C GLU   126      -0.963 -90.000 -57.447  1.00  0.00      BSYN  
ATOM   1121    O GLU   126      -1.981 -90.309 -56.894  1.00  0.00      BSYN  
ATOM   1122    N TYR   127      -0.653 -88.690 -57.527  1.00  0.00      BSYN  
ATOM   1123    H TYR   127       0.296 -88.451 -57.468  1.00  0.00      BSYN  
ATOM   1124   CA TYR   127      -1.624 -87.552 -57.576  1.00  0.00      BSYN  
ATOM   1125   CB TYR   127      -1.706 -86.611 -56.338  1.00  0.00      BSYN  
ATOM   1126   CG TYR   127      -2.295 -87.211 -55.047  1.00  0.00      BSYN  
ATOM   1127  CD1 TYR   127      -1.432 -87.331 -53.955  1.00  0.00      BSYN  
ATOM   1128  CE1 TYR   127      -1.817 -87.842 -52.774  1.00  0.00      BSYN  
ATOM   1129  CD2 TYR   127      -3.638 -87.610 -54.933  1.00  0.00      BSYN  
ATOM   1130  CE2 TYR   127      -4.085 -88.149 -53.707  1.00  0.00      BSYN  
ATOM   1131   CZ TYR   127      -3.239 -88.262 -52.697  1.00  0.00      BSYN  
ATOM   1132   OH TYR   127      -3.593 -88.851 -51.528  1.00  0.00      BSYN  
ATOM   1133   HH TYR   127      -4.541 -88.991 -51.584  1.00  0.00      BSYN  
ATOM   1134    C TYR   127      -1.418 -86.845 -58.873  1.00  0.00      BSYN  
ATOM   1135    O TYR   127      -0.368 -86.834 -59.491  1.00  0.00      BSYN  
ATOM   1136    N GLN   128      -2.513 -86.225 -59.408  1.00  0.00      BSYN  
ATOM   1137    H GLN   128      -3.256 -85.984 -58.817  1.00  0.00      BSYN  
ATOM   1138   CA GLN   128      -2.453 -85.580 -60.709  1.00  0.00      BSYN  
ATOM   1139   CB GLN   128      -3.627 -86.121 -61.675  1.00  0.00      BSYN  
ATOM   1140   CG GLN   128      -3.787 -87.584 -61.796  1.00  0.00      BSYN  
ATOM   1141   CD GLN   128      -4.974 -87.932 -62.705  1.00  0.00      BSYN  
ATOM   1142  OE1 GLN   128      -4.737 -87.796 -63.982  1.00  0.00      BSYN  
ATOM   1143  NE2 GLN   128      -6.177 -88.176 -62.120  1.00  0.00      BSYN  
ATOM   1144 HE21 GLN   128      -6.125 -88.213 -61.142  1.00  0.00      BSYN  
ATOM   1145 HE22 GLN   128      -6.993 -88.199 -62.662  1.00  0.00      BSYN  
ATOM   1146    C GLN   128      -2.230 -84.049 -60.765  1.00  0.00      BSYN  
ATOM   1147    O GLN   128      -3.158 -83.232 -60.521  1.00  0.00      BSYN  
ATOM   1148    N GLU   129      -0.974 -83.682 -61.057  1.00  0.00      BSYN  
ATOM   1149    H GLU   129      -0.244 -84.327 -60.950  1.00  0.00      BSYN  
ATOM   1150   CA GLU   129      -0.686 -82.366 -61.545  1.00  0.00      BSYN  
ATOM   1151   CB GLU   129       0.805 -82.108 -61.602  1.00  0.00      BSYN  
ATOM   1152   CG GLU   129       1.696 -82.090 -60.486  1.00  0.00      BSYN  
ATOM   1153   CD GLU   129       3.193 -82.151 -61.101  1.00  0.00      BSYN  
ATOM   1154  OE1 GLU   129       3.826 -81.037 -61.325  1.00  0.00      BSYN  
ATOM   1155  OE2 GLU   129       3.640 -83.259 -61.443  1.00  0.00      BSYN  
ATOM   1156    C GLU   129      -1.367 -82.144 -62.930  1.00  0.00      BSYN  
ATOM   1157    O GLU   129      -1.099 -82.911 -63.900  1.00  0.00      BSYN  
ATOM   1158    N TYR   130      -2.311 -81.181 -63.041  1.00  0.00      BSYN  
ATOM   1159    H TYR   130      -2.697 -80.903 -62.185  1.00  0.00      BSYN  
ATOM   1160   CA TYR   130      -2.629 -80.704 -64.392  1.00  0.00      BSYN  
ATOM   1161   CB TYR   130      -4.043 -80.088 -64.489  1.00  0.00      BSYN  
ATOM   1162   CG TYR   130      -5.054 -81.202 -64.683  1.00  0.00      BSYN  
ATOM   1163  CD1 TYR   130      -4.863 -82.050 -65.837  1.00  0.00      BSYN  
ATOM   1164  CE1 TYR   130      -5.704 -83.149 -66.023  1.00  0.00      BSYN  
ATOM   1165  CD2 TYR   130      -6.099 -81.461 -63.781  1.00  0.00      BSYN  
ATOM   1166  CE2 TYR   130      -6.935 -82.583 -63.993  1.00  0.00      BSYN  
ATOM   1167   CZ TYR   130      -6.821 -83.314 -65.158  1.00  0.00      BSYN  
ATOM   1168   OH TYR   130      -7.854 -84.281 -65.344  1.00  0.00      BSYN  
ATOM   1169   HH TYR   130      -8.417 -84.253 -64.567  1.00  0.00      BSYN  
ATOM   1170    C TYR   130      -1.786 -79.690 -65.170  1.00  0.00      BSYN  
ATOM   1171    O TYR   130      -1.908 -78.507 -64.887  1.00  0.00      BSYN  
ATOM   1172    N GLU   131      -0.744 -80.053 -65.943  1.00  0.00      BSYN  
ATOM   1173    H GLU   131      -0.443 -80.983 -66.023  1.00  0.00      BSYN  
ATOM   1174   CA GLU   131       0.170 -79.167 -66.672  1.00  0.00      BSYN  
ATOM   1175   CB GLU   131       1.240 -79.973 -67.411  1.00  0.00      BSYN  
ATOM   1176   CG GLU   131       2.408 -79.261 -68.179  1.00  0.00      BSYN  
ATOM   1177   CD GLU   131       3.723 -79.946 -68.501  1.00  0.00      BSYN  
ATOM   1178  OE1 GLU   131       4.736 -79.228 -68.586  1.00  0.00      BSYN  
ATOM   1179  OE2 GLU   131       3.760 -81.170 -68.656  1.00  0.00      BSYN  
ATOM   1180    C GLU   131      -0.542 -78.370 -67.791  1.00  0.00      BSYN  
ATOM   1181    O GLU   131      -1.184 -78.920 -68.702  1.00  0.00      BSYN  
ATOM   1182    N PRO   132      -0.683 -77.015 -67.736  1.00  0.00      BSYN  
ATOM   1183   CD PRO   132      -0.431 -76.238 -66.560  1.00  0.00      BSYN  
ATOM   1184   CA PRO   132      -1.515 -76.280 -68.648  1.00  0.00      BSYN  
ATOM   1185   CB PRO   132      -2.216 -75.312 -67.756  1.00  0.00      BSYN  
ATOM   1186   CG PRO   132      -1.061 -74.855 -66.767  1.00  0.00      BSYN  
ATOM   1187    C PRO   132      -0.529 -75.604 -69.689  1.00  0.00      BSYN  
ATOM   1188    O PRO   132       0.691 -75.552 -69.444  1.00  0.00      BSYN  
ATOM   1189    N GLU   133      -1.061 -75.074 -70.846  1.00  0.00      BSYN  
ATOM   1190    H GLU   133      -1.998 -75.107 -71.132  1.00  0.00      BSYN  
ATOM   1191   CA GLU   133      -0.020 -74.357 -71.626  1.00  0.00      BSYN  
ATOM   1192   CB GLU   133       0.051 -75.083 -72.980  1.00  0.00      BSYN  
ATOM   1193   CG GLU   133      -1.410 -75.382 -73.469  1.00  0.00      BSYN  
ATOM   1194   CD GLU   133      -1.552 -75.886 -74.895  1.00  0.00      BSYN  
ATOM   1195  OE1 GLU   133      -0.627 -75.637 -75.699  1.00  0.00      BSYN  
ATOM   1196  OE2 GLU   133      -2.590 -76.486 -75.345  1.00  0.00      BSYN  
ATOM   1197    C GLU   133      -0.353 -72.863 -71.953  1.00  0.00      BSYN  
ATOM   1198    O GLU   133      -1.267 -72.193 -71.428  1.00  0.00      BSYN  
ATOM   1199    N ALA   134       0.343 -72.277 -72.949  1.00  0.00      BSYN  
ATOM   1200    H ALA   134       1.104 -72.829 -73.224  1.00  0.00      BSYN  
ATOM   1201   CA ALA   134       0.177 -70.958 -73.609  1.00  0.00      BSYN  
ATOM   1202   CB ALA   134       1.358 -70.519 -74.606  1.00  0.00      BSYN  
ATOM   1203    C ALA   134      -1.077 -70.940 -74.503  1.00  0.00      BSYN  
ATOM   1204  OT1 ALA   134      -1.307 -71.766 -75.362  1.00  0.00      BSYN  
ATOM   1205  OT2 ALA   134      -1.993 -70.158 -74.085  1.00  0.00      BSYN  
END
