# Supplementary material for: Data set of intrinsically disordered proteins analysed at a local protein conformation level
Source: Data Brief. 2020 Mar 5;29:105383. doi: 10.1016/j.dib.2020.105383 (PMC7078294; doi:10.1016/j.dib.2020.105383)
Supplement: Supplementary file 1 [file mmc1.zip › the data/1-DATA/PED1AAD-pdb/1AAD-165.pdb]

CRYST1    1.000    1.000    1.000  90.00  90.00  90.00 P 1           1
ATOM      1  HT1 MET     1     -29.543 -59.977   4.220  1.00  0.00      BSYN  
ATOM      2  HT2 MET     1     -28.403 -59.317   5.226  1.00  0.00      BSYN  
ATOM      3    N MET     1     -29.324 -59.800   5.221  1.00  0.00      BSYN  
ATOM      4  HT3 MET     1     -29.948 -59.064   5.608  1.00  0.00      BSYN  
ATOM      5   CA MET     1     -29.300 -60.926   6.048  1.00  0.00      BSYN  
ATOM      6   CB MET     1     -30.695 -61.651   6.001  1.00  0.00      BSYN  
ATOM      7   CG MET     1     -31.499 -61.360   7.242  1.00  0.00      BSYN  
ATOM      8   SD MET     1     -33.258 -61.811   6.901  1.00  0.00      BSYN  
ATOM      9   CE MET     1     -32.926 -63.415   7.603  1.00  0.00      BSYN  
ATOM     10    C MET     1     -28.158 -61.824   5.580  1.00  0.00      BSYN  
ATOM     11    O MET     1     -27.525 -62.493   6.292  1.00  0.00      BSYN  
ATOM     12    N ASP     2     -28.146 -61.965   4.237  1.00  0.00      BSYN  
ATOM     13    H ASP     2     -28.906 -61.518   3.809  1.00  0.00      BSYN  
ATOM     14   CA ASP     2     -27.256 -62.708   3.356  1.00  0.00      BSYN  
ATOM     15   CB ASP     2     -28.012 -63.080   1.963  1.00  0.00      BSYN  
ATOM     16   CG ASP     2     -28.287 -61.964   0.928  1.00  0.00      BSYN  
ATOM     17  OD1 ASP     2     -28.279 -62.370  -0.220  1.00  0.00      BSYN  
ATOM     18  OD2 ASP     2     -28.517 -60.784   1.264  1.00  0.00      BSYN  
ATOM     19    C ASP     2     -26.000 -61.845   3.074  1.00  0.00      BSYN  
ATOM     20    O ASP     2     -25.349 -61.867   2.016  1.00  0.00      BSYN  
ATOM     21    N VAL     3     -25.564 -61.192   4.117  1.00  0.00      BSYN  
ATOM     22    H VAL     3     -26.000 -61.417   4.965  1.00  0.00      BSYN  
ATOM     23   CA VAL     3     -24.403 -60.349   4.174  1.00  0.00      BSYN  
ATOM     24   CB VAL     3     -24.298 -59.317   5.368  1.00  0.00      BSYN  
ATOM     25  CG1 VAL     3     -23.154 -58.445   5.101  1.00  0.00      BSYN  
ATOM     26  CG2 VAL     3     -25.421 -58.227   5.382  1.00  0.00      BSYN  
ATOM     27    C VAL     3     -23.073 -61.126   4.242  1.00  0.00      BSYN  
ATOM     28    O VAL     3     -22.568 -61.546   5.306  1.00  0.00      BSYN  
ATOM     29    N PHE     4     -22.430 -61.388   3.045  1.00  0.00      BSYN  
ATOM     30    H PHE     4     -22.863 -61.032   2.240  1.00  0.00      BSYN  
ATOM     31   CA PHE     4     -21.209 -62.136   2.867  1.00  0.00      BSYN  
ATOM     32   CB PHE     4     -21.693 -63.590   2.461  1.00  0.00      BSYN  
ATOM     33   CG PHE     4     -22.322 -64.241   3.701  1.00  0.00      BSYN  
ATOM     34  CD1 PHE     4     -23.618 -64.706   3.698  1.00  0.00      BSYN  
ATOM     35  CD2 PHE     4     -21.629 -64.168   4.862  1.00  0.00      BSYN  
ATOM     36  CE1 PHE     4     -24.245 -64.991   4.934  1.00  0.00      BSYN  
ATOM     37  CE2 PHE     4     -22.131 -64.497   6.080  1.00  0.00      BSYN  
ATOM     38   CZ PHE     4     -23.485 -64.898   6.087  1.00  0.00      BSYN  
ATOM     39    C PHE     4     -20.378 -61.561   1.747  1.00  0.00      BSYN  
ATOM     40    O PHE     4     -20.683 -60.613   1.058  1.00  0.00      BSYN  
ATOM     41    N MET     5     -19.106 -62.066   1.622  1.00  0.00      BSYN  
ATOM     42    H MET     5     -18.610 -62.367   2.413  1.00  0.00      BSYN  
ATOM     43   CA MET     5     -18.388 -61.798   0.440  1.00  0.00      BSYN  
ATOM     44   CB MET     5     -17.331 -60.784   0.740  1.00  0.00      BSYN  
ATOM     45   CG MET     5     -16.798 -60.005  -0.510  1.00  0.00      BSYN  
ATOM     46   SD MET     5     -17.644 -58.617  -1.147  1.00  0.00      BSYN  
ATOM     47   CE MET     5     -18.013 -59.230  -2.754  1.00  0.00      BSYN  
ATOM     48    C MET     5     -17.806 -63.023  -0.207  1.00  0.00      BSYN  
ATOM     49    O MET     5     -17.417 -63.916   0.542  1.00  0.00      BSYN  
ATOM     50    N LYS     6     -17.687 -63.036  -1.480  1.00  0.00      BSYN  
ATOM     51    H LYS     6     -17.607 -62.122  -1.823  1.00  0.00      BSYN  
ATOM     52   CA LYS     6     -17.618 -64.131  -2.474  1.00  0.00      BSYN  
ATOM     53   CB LYS     6     -17.905 -63.657  -3.913  1.00  0.00      BSYN  
ATOM     54   CG LYS     6     -19.259 -63.687  -4.652  1.00  0.00      BSYN  
ATOM     55   CD LYS     6     -18.807 -64.234  -6.032  1.00  0.00      BSYN  
ATOM     56   CE LYS     6     -19.979 -64.467  -7.066  1.00  0.00      BSYN  
ATOM     57   NZ LYS     6     -20.519 -63.322  -7.703  1.00  0.00      BSYN  
ATOM     58  HZ1 LYS     6     -20.819 -62.595  -7.022  1.00  0.00      BSYN  
ATOM     59  HZ2 LYS     6     -19.810 -62.928  -8.354  1.00  0.00      BSYN  
ATOM     60  HZ3 LYS     6     -21.318 -63.636  -8.290  1.00  0.00      BSYN  
ATOM     61    C LYS     6     -16.403 -65.003  -2.521  1.00  0.00      BSYN  
ATOM     62    O LYS     6     -15.258 -64.583  -2.654  1.00  0.00      BSYN  
ATOM     63    N GLY     7     -16.606 -66.343  -2.413  1.00  0.00      BSYN  
ATOM     64    H GLY     7     -17.508 -66.675  -2.224  1.00  0.00      BSYN  
ATOM     65   CA GLY     7     -15.490 -67.294  -2.366  1.00  0.00      BSYN  
ATOM     66    C GLY     7     -14.778 -67.627  -1.029  1.00  0.00      BSYN  
ATOM     67    O GLY     7     -15.072 -67.001   0.007  1.00  0.00      BSYN  
ATOM     68    N LEU     8     -13.753 -68.499  -1.003  1.00  0.00      BSYN  
ATOM     69    H LEU     8     -13.563 -69.027  -0.199  1.00  0.00      BSYN  
ATOM     70   CA LEU     8     -13.198 -69.035  -2.159  1.00  0.00      BSYN  
ATOM     71   CB LEU     8     -11.619 -68.789  -2.126  1.00  0.00      BSYN  
ATOM     72   CG LEU     8     -10.567 -69.301  -1.052  1.00  0.00      BSYN  
ATOM     73  CD1 LEU     8     -10.123 -70.814  -1.426  1.00  0.00      BSYN  
ATOM     74  CD2 LEU     8      -9.328 -68.539  -1.148  1.00  0.00      BSYN  
ATOM     75    C LEU     8     -13.563 -70.529  -2.325  1.00  0.00      BSYN  
ATOM     76    O LEU     8     -13.782 -71.135  -1.252  1.00  0.00      BSYN  
ATOM     77    N SER     9     -13.624 -71.004  -3.503  1.00  0.00      BSYN  
ATOM     78    H SER     9     -13.215 -70.581  -4.287  1.00  0.00      BSYN  
ATOM     79   CA SER     9     -14.201 -72.309  -3.681  1.00  0.00      BSYN  
ATOM     80   CB SER     9     -14.812 -72.564  -5.045  1.00  0.00      BSYN  
ATOM     81   OG SER     9     -14.133 -71.850  -6.065  1.00  0.00      BSYN  
ATOM     82   HG SER     9     -13.219 -71.861  -5.772  1.00  0.00      BSYN  
ATOM     83    C SER     9     -13.186 -73.399  -3.379  1.00  0.00      BSYN  
ATOM     84    O SER     9     -12.136 -73.410  -4.017  1.00  0.00      BSYN  
ATOM     85    N MET    10     -13.473 -74.315  -2.401  1.00  0.00      BSYN  
ATOM     86    H MET    10     -14.091 -73.926  -1.748  1.00  0.00      BSYN  
ATOM     87   CA MET    10     -12.716 -75.491  -2.134  1.00  0.00      BSYN  
ATOM     88   CB MET    10     -12.302 -75.525  -0.715  1.00  0.00      BSYN  
ATOM     89   CG MET    10     -13.521 -75.597   0.197  1.00  0.00      BSYN  
ATOM     90   SD MET    10     -13.401 -75.231   1.980  1.00  0.00      BSYN  
ATOM     91   CE MET    10     -13.342 -73.420   2.229  1.00  0.00      BSYN  
ATOM     92    C MET    10     -13.359 -76.919  -2.528  1.00  0.00      BSYN  
ATOM     93    O MET    10     -14.543 -77.207  -2.301  1.00  0.00      BSYN  
ATOM     94    N ALA    11     -12.717 -77.859  -3.230  1.00  0.00      BSYN  
ATOM     95    H ALA    11     -13.168 -78.674  -3.532  1.00  0.00      BSYN  
ATOM     96   CA ALA    11     -11.350 -77.667  -3.591  1.00  0.00      BSYN  
ATOM     97   CB ALA    11     -10.338 -78.635  -2.938  1.00  0.00      BSYN  
ATOM     98    C ALA    11     -11.218 -77.773  -5.095  1.00  0.00      BSYN  
ATOM     99    O ALA    11     -11.041 -78.912  -5.614  1.00  0.00      BSYN  
ATOM    100    N LYS    12     -11.271 -76.679  -5.826  1.00  0.00      BSYN  
ATOM    101    H LYS    12     -11.393 -75.872  -5.283  1.00  0.00      BSYN  
ATOM    102   CA LYS    12     -11.339 -76.647  -7.365  1.00  0.00      BSYN  
ATOM    103   CB LYS    12     -12.340 -75.567  -7.686  1.00  0.00      BSYN  
ATOM    104   CG LYS    12     -13.697 -75.579  -6.995  1.00  0.00      BSYN  
ATOM    105   CD LYS    12     -14.235 -76.974  -7.119  1.00  0.00      BSYN  
ATOM    106   CE LYS    12     -15.400 -77.288  -6.172  1.00  0.00      BSYN  
ATOM    107   NZ LYS    12     -15.588 -78.736  -6.185  1.00  0.00      BSYN  
ATOM    108  HZ1 LYS    12     -15.850 -79.089  -7.127  1.00  0.00      BSYN  
ATOM    109  HZ2 LYS    12     -14.779 -79.274  -5.813  1.00  0.00      BSYN  
ATOM    110  HZ3 LYS    12     -16.544 -78.906  -5.815  1.00  0.00      BSYN  
ATOM    111    C LYS    12     -10.011 -76.321  -7.964  1.00  0.00      BSYN  
ATOM    112    O LYS    12      -9.648 -75.125  -8.126  1.00  0.00      BSYN  
ATOM    113    N GLU    13      -9.286 -77.353  -8.129  1.00  0.00      BSYN  
ATOM    114    H GLU    13      -9.444 -78.076  -7.487  1.00  0.00      BSYN  
ATOM    115   CA GLU    13      -8.060 -77.325  -8.827  1.00  0.00      BSYN  
ATOM    116   CB GLU    13      -7.037 -78.334  -8.489  1.00  0.00      BSYN  
ATOM    117   CG GLU    13      -6.705 -78.404  -6.903  1.00  0.00      BSYN  
ATOM    118   CD GLU    13      -6.721 -79.839  -6.381  1.00  0.00      BSYN  
ATOM    119  OE1 GLU    13      -7.806 -80.354  -6.149  1.00  0.00      BSYN  
ATOM    120  OE2 GLU    13      -5.566 -80.345  -6.176  1.00  0.00      BSYN  
ATOM    121    C GLU    13      -8.261 -77.415 -10.283  1.00  0.00      BSYN  
ATOM    122    O GLU    13      -9.057 -78.231 -10.807  1.00  0.00      BSYN  
ATOM    123    N GLY    14      -7.462 -76.565 -10.994  1.00  0.00      BSYN  
ATOM    124    H GLY    14      -7.065 -75.764 -10.593  1.00  0.00      BSYN  
ATOM    125   CA GLY    14      -7.167 -76.837 -12.411  1.00  0.00      BSYN  
ATOM    126    C GLY    14      -8.246 -76.167 -13.263  1.00  0.00      BSYN  
ATOM    127    O GLY    14      -8.486 -76.559 -14.460  1.00  0.00      BSYN  
ATOM    128    N VAL    15      -8.937 -75.132 -12.701  1.00  0.00      BSYN  
ATOM    129    H VAL    15      -8.802 -74.961 -11.745  1.00  0.00      BSYN  
ATOM    130   CA VAL    15      -9.937 -74.465 -13.475  1.00  0.00      BSYN  
ATOM    131   CB VAL    15     -11.274 -74.527 -12.724  1.00  0.00      BSYN  
ATOM    132  CG1 VAL    15     -12.305 -73.478 -13.196  1.00  0.00      BSYN  
ATOM    133  CG2 VAL    15     -12.018 -75.835 -12.730  1.00  0.00      BSYN  
ATOM    134    C VAL    15      -9.358 -73.015 -13.656  1.00  0.00      BSYN  
ATOM    135    O VAL    15      -9.285 -72.209 -12.747  1.00  0.00      BSYN  
ATOM    136    N VAL    16      -9.027 -72.513 -14.851  1.00  0.00      BSYN  
ATOM    137    H VAL    16      -8.864 -71.558 -14.707  1.00  0.00      BSYN  
ATOM    138   CA VAL    16      -9.064 -73.207 -16.108  1.00  0.00      BSYN  
ATOM    139   CB VAL    16      -9.854 -72.408 -17.252  1.00  0.00      BSYN  
ATOM    140  CG1 VAL    16      -9.835 -73.040 -18.766  1.00  0.00      BSYN  
ATOM    141  CG2 VAL    16     -11.332 -72.206 -16.871  1.00  0.00      BSYN  
ATOM    142    C VAL    16      -7.636 -73.589 -16.609  1.00  0.00      BSYN  
ATOM    143    O VAL    16      -6.884 -72.760 -17.125  1.00  0.00      BSYN  
ATOM    144    N ALA    17      -7.336 -74.845 -16.582  1.00  0.00      BSYN  
ATOM    145    H ALA    17      -7.998 -75.371 -16.086  1.00  0.00      BSYN  
ATOM    146   CA ALA    17      -6.022 -75.318 -16.897  1.00  0.00      BSYN  
ATOM    147   CB ALA    17      -5.113 -75.147 -15.607  1.00  0.00      BSYN  
ATOM    148    C ALA    17      -6.066 -76.833 -17.303  1.00  0.00      BSYN  
ATOM    149    O ALA    17      -6.910 -77.688 -16.957  1.00  0.00      BSYN  
ATOM    150    N ALA    18      -5.028 -77.075 -18.122  1.00  0.00      BSYN  
ATOM    151    H ALA    18      -4.394 -76.391 -18.422  1.00  0.00      BSYN  
ATOM    152   CA ALA    18      -4.867 -78.453 -18.668  1.00  0.00      BSYN  
ATOM    153   CB ALA    18      -4.964 -78.162 -20.247  1.00  0.00      BSYN  
ATOM    154    C ALA    18      -3.706 -79.297 -18.380  1.00  0.00      BSYN  
ATOM    155    O ALA    18      -2.994 -79.124 -17.413  1.00  0.00      BSYN  
ATOM    156    N ALA    19      -3.285 -80.295 -19.244  1.00  0.00      BSYN  
ATOM    157    H ALA    19      -3.532 -80.189 -20.187  1.00  0.00      BSYN  
ATOM    158   CA ALA    19      -2.254 -81.282 -18.655  1.00  0.00      BSYN  
ATOM    159   CB ALA    19      -2.781 -82.742 -18.592  1.00  0.00      BSYN  
ATOM    160    C ALA    19      -1.024 -81.282 -19.587  1.00  0.00      BSYN  
ATOM    161    O ALA    19      -0.968 -80.585 -20.667  1.00  0.00      BSYN  
ATOM    162    N GLU    20      -0.052 -82.050 -19.204  1.00  0.00      BSYN  
ATOM    163    H GLU    20      -0.164 -82.546 -18.366  1.00  0.00      BSYN  
ATOM    164   CA GLU    20       1.118 -82.294 -20.022  1.00  0.00      BSYN  
ATOM    165   CB GLU    20       2.328 -82.628 -19.165  1.00  0.00      BSYN  
ATOM    166   CG GLU    20       2.911 -81.356 -18.505  1.00  0.00      BSYN  
ATOM    167   CD GLU    20       2.100 -80.682 -17.382  1.00  0.00      BSYN  
ATOM    168  OE1 GLU    20       1.661 -81.413 -16.464  1.00  0.00      BSYN  
ATOM    169  OE2 GLU    20       1.936 -79.496 -17.576  1.00  0.00      BSYN  
ATOM    170    C GLU    20       0.772 -83.458 -20.894  1.00  0.00      BSYN  
ATOM    171    O GLU    20       0.246 -84.519 -20.367  1.00  0.00      BSYN  
ATOM    172    N LYS    21       1.046 -83.131 -22.128  1.00  0.00      BSYN  
ATOM    173    H LYS    21       1.119 -82.179 -22.349  1.00  0.00      BSYN  
ATOM    174   CA LYS    21       0.981 -84.142 -23.205  1.00  0.00      BSYN  
ATOM    175   CB LYS    21      -0.365 -83.998 -23.926  1.00  0.00      BSYN  
ATOM    176   CG LYS    21      -0.693 -82.658 -24.563  1.00  0.00      BSYN  
ATOM    177   CD LYS    21      -2.121 -82.373 -24.997  1.00  0.00      BSYN  
ATOM    178   CE LYS    21      -3.039 -82.421 -23.801  1.00  0.00      BSYN  
ATOM    179   NZ LYS    21      -2.873 -81.410 -22.773  1.00  0.00      BSYN  
ATOM    180  HZ1 LYS    21      -1.855 -81.224 -22.670  1.00  0.00      BSYN  
ATOM    181  HZ2 LYS    21      -3.380 -80.505 -22.844  1.00  0.00      BSYN  
ATOM    182  HZ3 LYS    21      -3.153 -81.903 -21.901  1.00  0.00      BSYN  
ATOM    183    C LYS    21       2.211 -84.222 -24.097  1.00  0.00      BSYN  
ATOM    184    O LYS    21       2.241 -83.671 -25.193  1.00  0.00      BSYN  
ATOM    185    N THR    22       3.140 -85.024 -23.533  1.00  0.00      BSYN  
ATOM    186    H THR    22       2.812 -85.529 -22.760  1.00  0.00      BSYN  
ATOM    187   CA THR    22       4.559 -84.974 -23.877  1.00  0.00      BSYN  
ATOM    188   CB THR    22       5.445 -85.804 -22.907  1.00  0.00      BSYN  
ATOM    189  OG1 THR    22       4.955 -87.131 -22.742  1.00  0.00      BSYN  
ATOM    190  HG1 THR    22       5.448 -87.574 -22.047  1.00  0.00      BSYN  
ATOM    191  CG2 THR    22       5.576 -84.759 -21.751  1.00  0.00      BSYN  
ATOM    192    C THR    22       4.563 -85.653 -25.205  1.00  0.00      BSYN  
ATOM    193    O THR    22       5.114 -85.195 -26.165  1.00  0.00      BSYN  
ATOM    194    N LYS    23       3.897 -86.803 -25.315  1.00  0.00      BSYN  
ATOM    195    H LYS    23       3.487 -87.291 -24.571  1.00  0.00      BSYN  
ATOM    196   CA LYS    23       3.793 -87.465 -26.601  1.00  0.00      BSYN  
ATOM    197   CB LYS    23       3.748 -88.924 -26.542  1.00  0.00      BSYN  
ATOM    198   CG LYS    23       3.822 -89.847 -27.747  1.00  0.00      BSYN  
ATOM    199   CD LYS    23       3.764 -91.202 -27.197  1.00  0.00      BSYN  
ATOM    200   CE LYS    23       2.392 -91.969 -26.909  1.00  0.00      BSYN  
ATOM    201   NZ LYS    23       2.216 -91.909 -25.462  1.00  0.00      BSYN  
ATOM    202  HZ1 LYS    23       3.114 -91.600 -25.038  1.00  0.00      BSYN  
ATOM    203  HZ2 LYS    23       1.468 -91.284 -25.100  1.00  0.00      BSYN  
ATOM    204  HZ3 LYS    23       1.915 -92.819 -25.057  1.00  0.00      BSYN  
ATOM    205    C LYS    23       2.460 -87.065 -27.320  1.00  0.00      BSYN  
ATOM    206    O LYS    23       1.424 -87.700 -27.249  1.00  0.00      BSYN  
ATOM    207    N GLN    24       2.608 -86.020 -28.176  1.00  0.00      BSYN  
ATOM    208    H GLN    24       3.489 -85.670 -28.424  1.00  0.00      BSYN  
ATOM    209   CA GLN    24       1.411 -85.437 -28.796  1.00  0.00      BSYN  
ATOM    210   CB GLN    24       1.600 -84.011 -29.321  1.00  0.00      BSYN  
ATOM    211   CG GLN    24       2.590 -83.065 -28.520  1.00  0.00      BSYN  
ATOM    212   CD GLN    24       2.883 -81.687 -29.138  1.00  0.00      BSYN  
ATOM    213  OE1 GLN    24       2.036 -80.951 -29.651  1.00  0.00      BSYN  
ATOM    214  NE2 GLN    24       4.177 -81.335 -29.173  1.00  0.00      BSYN  
ATOM    215 HE21 GLN    24       4.757 -82.121 -29.246  1.00  0.00      BSYN  
ATOM    216 HE22 GLN    24       4.435 -80.397 -29.294  1.00  0.00      BSYN  
ATOM    217    C GLN    24       1.171 -86.238 -30.064  1.00  0.00      BSYN  
ATOM    218    O GLN    24       2.075 -86.581 -30.846  1.00  0.00      BSYN  
ATOM    219    N GLY    25      -0.117 -86.343 -30.416  1.00  0.00      BSYN  
ATOM    220    H GLY    25      -0.751 -85.685 -30.062  1.00  0.00      BSYN  
ATOM    221   CA GLY    25      -0.574 -87.202 -31.542  1.00  0.00      BSYN  
ATOM    222    C GLY    25      -1.484 -88.315 -30.996  1.00  0.00      BSYN  
ATOM    223    O GLY    25      -2.588 -88.569 -31.564  1.00  0.00      BSYN  
ATOM    224    N VAL    26      -1.134 -88.795 -29.720  1.00  0.00      BSYN  
ATOM    225    H VAL    26      -0.802 -88.191 -29.023  1.00  0.00      BSYN  
ATOM    226   CA VAL    26      -1.565 -90.132 -29.353  1.00  0.00      BSYN  
ATOM    227   CB VAL    26      -0.466 -91.249 -29.115  1.00  0.00      BSYN  
ATOM    228  CG1 VAL    26      -1.147 -92.647 -28.900  1.00  0.00      BSYN  
ATOM    229  CG2 VAL    26       0.417 -91.188 -30.403  1.00  0.00      BSYN  
ATOM    230    C VAL    26      -2.057 -89.708 -28.005  1.00  0.00      BSYN  
ATOM    231    O VAL    26      -3.326 -89.757 -27.774  1.00  0.00      BSYN  
ATOM    232    N THR    27      -1.370 -89.128 -27.049  1.00  0.00      BSYN  
ATOM    233    H THR    27      -0.505 -88.885 -27.440  1.00  0.00      BSYN  
ATOM    234   CA THR    27      -1.731 -88.813 -25.651  1.00  0.00      BSYN  
ATOM    235   CB THR    27      -0.476 -88.975 -24.821  1.00  0.00      BSYN  
ATOM    236  OG1 THR    27      -0.452 -90.364 -24.744  1.00  0.00      BSYN  
ATOM    237  HG1 THR    27      -0.835 -90.863 -24.020  1.00  0.00      BSYN  
ATOM    238  CG2 THR    27      -0.503 -88.397 -23.487  1.00  0.00      BSYN  
ATOM    239    C THR    27      -2.231 -87.419 -25.854  1.00  0.00      BSYN  
ATOM    240    O THR    27      -1.568 -86.644 -26.480  1.00  0.00      BSYN  
ATOM    241    N GLU    28      -3.366 -86.880 -25.272  1.00  0.00      BSYN  
ATOM    242    H GLU    28      -3.736 -86.043 -25.623  1.00  0.00      BSYN  
ATOM    243   CA GLU    28      -4.145 -87.461 -24.234  1.00  0.00      BSYN  
ATOM    244   CB GLU    28      -4.423 -86.468 -23.166  1.00  0.00      BSYN  
ATOM    245   CG GLU    28      -3.367 -86.354 -22.100  1.00  0.00      BSYN  
ATOM    246   CD GLU    28      -3.297 -87.468 -21.018  1.00  0.00      BSYN  
ATOM    247  OE1 GLU    28      -3.184 -88.570 -21.351  1.00  0.00      BSYN  
ATOM    248  OE2 GLU    28      -3.361 -87.078 -19.784  1.00  0.00      BSYN  
ATOM    249    C GLU    28      -5.429 -88.190 -24.664  1.00  0.00      BSYN  
ATOM    250    O GLU    28      -5.885 -89.118 -24.025  1.00  0.00      BSYN  
ATOM    251    N ALA    29      -5.951 -87.687 -25.833  1.00  0.00      BSYN  
ATOM    252    H ALA    29      -5.711 -86.803 -26.181  1.00  0.00      BSYN  
ATOM    253   CA ALA    29      -7.149 -88.206 -26.443  1.00  0.00      BSYN  
ATOM    254   CB ALA    29      -8.293 -87.193 -26.126  1.00  0.00      BSYN  
ATOM    255    C ALA    29      -6.812 -88.290 -27.938  1.00  0.00      BSYN  
ATOM    256    O ALA    29      -6.554 -87.316 -28.527  1.00  0.00      BSYN  
ATOM    257    N ALA    30      -6.715 -89.507 -28.440  1.00  0.00      BSYN  
ATOM    258    H ALA    30      -6.835 -90.323 -27.910  1.00  0.00      BSYN  
ATOM    259   CA ALA    30      -6.858 -89.661 -29.899  1.00  0.00      BSYN  
ATOM    260   CB ALA    30      -5.541 -89.536 -30.662  1.00  0.00      BSYN  
ATOM    261    C ALA    30      -7.468 -90.995 -30.179  1.00  0.00      BSYN  
ATOM    262    O ALA    30      -7.119 -92.141 -29.856  1.00  0.00      BSYN  
ATOM    263    N GLU    31      -8.665 -90.623 -30.604  1.00  0.00      BSYN  
ATOM    264    H GLU    31      -8.678 -89.693 -30.915  1.00  0.00      BSYN  
ATOM    265   CA GLU    31      -9.834 -91.443 -30.482  1.00  0.00      BSYN  
ATOM    266   CB GLU    31     -10.892 -90.879 -29.586  1.00  0.00      BSYN  
ATOM    267   CG GLU    31     -10.450 -90.165 -28.307  1.00  0.00      BSYN  
ATOM    268   CD GLU    31      -9.967 -91.084 -27.203  1.00  0.00      BSYN  
ATOM    269  OE1 GLU    31     -10.804 -91.515 -26.369  1.00  0.00      BSYN  
ATOM    270  OE2 GLU    31      -8.748 -91.190 -26.982  1.00  0.00      BSYN  
ATOM    271    C GLU    31     -10.412 -91.703 -31.813  1.00  0.00      BSYN  
ATOM    272    O GLU    31     -10.955 -92.807 -31.928  1.00  0.00      BSYN  
ATOM    273    N LYS    32     -10.207 -90.724 -32.757  1.00  0.00      BSYN  
ATOM    274    H LYS    32      -9.577 -90.095 -32.348  1.00  0.00      BSYN  
ATOM    275   CA LYS    32     -10.946 -90.680 -34.015  1.00  0.00      BSYN  
ATOM    276   CB LYS    32     -11.748 -89.476 -34.320  1.00  0.00      BSYN  
ATOM    277   CG LYS    32     -13.110 -89.278 -33.679  1.00  0.00      BSYN  
ATOM    278   CD LYS    32     -14.098 -90.418 -33.736  1.00  0.00      BSYN  
ATOM    279   CE LYS    32     -15.426 -90.143 -33.242  1.00  0.00      BSYN  
ATOM    280   NZ LYS    32     -16.265 -91.370 -33.190  1.00  0.00      BSYN  
ATOM    281  HZ1 LYS    32     -15.843 -92.047 -32.523  1.00  0.00      BSYN  
ATOM    282  HZ2 LYS    32     -17.239 -91.085 -32.961  1.00  0.00      BSYN  
ATOM    283  HZ3 LYS    32     -16.154 -91.761 -34.147  1.00  0.00      BSYN  
ATOM    284    C LYS    32      -9.945 -90.793 -35.144  1.00  0.00      BSYN  
ATOM    285    O LYS    32      -9.013 -89.970 -35.323  1.00  0.00      BSYN  
ATOM    286    N THR    33     -10.143 -91.881 -35.898  1.00  0.00      BSYN  
ATOM    287    H THR    33     -10.897 -92.501 -35.806  1.00  0.00      BSYN  
ATOM    288   CA THR    33      -9.249 -92.331 -36.891  1.00  0.00      BSYN  
ATOM    289   CB THR    33      -9.497 -93.766 -37.424  1.00  0.00      BSYN  
ATOM    290  OG1 THR    33     -10.920 -94.014 -37.435  1.00  0.00      BSYN  
ATOM    291  HG1 THR    33     -11.190 -93.965 -38.355  1.00  0.00      BSYN  
ATOM    292  CG2 THR    33      -8.801 -94.850 -36.534  1.00  0.00      BSYN  
ATOM    293    C THR    33      -9.507 -91.436 -38.159  1.00  0.00      BSYN  
ATOM    294    O THR    33      -8.592 -91.093 -38.980  1.00  0.00      BSYN  
ATOM    295    N LYS    34     -10.837 -91.061 -38.364  1.00  0.00      BSYN  
ATOM    296    H LYS    34     -11.480 -91.358 -37.687  1.00  0.00      BSYN  
ATOM    297   CA LYS    34     -11.409 -90.258 -39.442  1.00  0.00      BSYN  
ATOM    298   CB LYS    34     -12.809 -90.742 -39.823  1.00  0.00      BSYN  
ATOM    299   CG LYS    34     -13.334 -90.215 -41.158  1.00  0.00      BSYN  
ATOM    300   CD LYS    34     -12.713 -90.688 -42.460  1.00  0.00      BSYN  
ATOM    301   CE LYS    34     -13.275 -89.896 -43.594  1.00  0.00      BSYN  
ATOM    302   NZ LYS    34     -12.735 -90.244 -44.937  1.00  0.00      BSYN  
ATOM    303  HZ1 LYS    34     -11.718 -90.459 -44.980  1.00  0.00      BSYN  
ATOM    304  HZ2 LYS    34     -13.159 -91.156 -45.203  1.00  0.00      BSYN  
ATOM    305  HZ3 LYS    34     -12.882 -89.564 -45.710  1.00  0.00      BSYN  
ATOM    306    C LYS    34     -11.338 -88.709 -39.155  1.00  0.00      BSYN  
ATOM    307    O LYS    34     -11.811 -88.318 -38.101  1.00  0.00      BSYN  
ATOM    308    N GLU    35     -10.889 -87.832 -40.040  1.00  0.00      BSYN  
ATOM    309    H GLU    35     -10.599 -88.243 -40.881  1.00  0.00      BSYN  
ATOM    310   CA GLU    35     -10.804 -86.428 -39.725  1.00  0.00      BSYN  
ATOM    311   CB GLU    35      -9.442 -85.815 -40.195  1.00  0.00      BSYN  
ATOM    312   CG GLU    35      -8.158 -85.972 -39.213  1.00  0.00      BSYN  
ATOM    313   CD GLU    35      -6.831 -85.467 -39.789  1.00  0.00      BSYN  
ATOM    314  OE1 GLU    35      -6.688 -84.267 -40.038  1.00  0.00      BSYN  
ATOM    315  OE2 GLU    35      -5.995 -86.315 -40.071  1.00  0.00      BSYN  
ATOM    316    C GLU    35     -11.836 -85.748 -40.651  1.00  0.00      BSYN  
ATOM    317    O GLU    35     -11.586 -84.862 -41.443  1.00  0.00      BSYN  
ATOM    318    N GLY    36     -12.976 -86.243 -40.317  1.00  0.00      BSYN  
ATOM    319    H GLY    36     -12.986 -86.907 -39.596  1.00  0.00      BSYN  
ATOM    320   CA GLY    36     -14.188 -85.788 -41.117  1.00  0.00      BSYN  
ATOM    321    C GLY    36     -15.280 -85.193 -40.233  1.00  0.00      BSYN  
ATOM    322    O GLY    36     -15.586 -84.017 -40.361  1.00  0.00      BSYN  
ATOM    323    N VAL    37     -15.889 -85.940 -39.356  1.00  0.00      BSYN  
ATOM    324    H VAL    37     -15.504 -86.728 -38.920  1.00  0.00      BSYN  
ATOM    325   CA VAL    37     -17.223 -85.705 -38.760  1.00  0.00      BSYN  
ATOM    326   CB VAL    37     -18.462 -86.413 -39.523  1.00  0.00      BSYN  
ATOM    327  CG1 VAL    37     -19.750 -85.849 -38.995  1.00  0.00      BSYN  
ATOM    328  CG2 VAL    37     -18.558 -85.984 -40.995  1.00  0.00      BSYN  
ATOM    329    C VAL    37     -17.236 -85.962 -37.279  1.00  0.00      BSYN  
ATOM    330    O VAL    37     -16.742 -86.998 -36.754  1.00  0.00      BSYN  
ATOM    331    N LEU    38     -17.743 -85.015 -36.493  1.00  0.00      BSYN  
ATOM    332    H LEU    38     -17.863 -84.103 -36.832  1.00  0.00      BSYN  
ATOM    333   CA LEU    38     -17.939 -85.171 -35.080  1.00  0.00      BSYN  
ATOM    334   CB LEU    38     -16.777 -84.603 -34.276  1.00  0.00      BSYN  
ATOM    335   CG LEU    38     -15.488 -85.472 -34.055  1.00  0.00      BSYN  
ATOM    336  CD1 LEU    38     -14.291 -84.557 -34.061  1.00  0.00      BSYN  
ATOM    337  CD2 LEU    38     -15.701 -86.029 -32.630  1.00  0.00      BSYN  
ATOM    338    C LEU    38     -19.208 -84.433 -34.641  1.00  0.00      BSYN  
ATOM    339    O LEU    38     -19.209 -83.139 -34.606  1.00  0.00      BSYN  
ATOM    340    N TYR    39     -20.290 -85.076 -34.288  1.00  0.00      BSYN  
ATOM    341    H TYR    39     -21.043 -84.451 -34.352  1.00  0.00      BSYN  
ATOM    342   CA TYR    39     -20.491 -86.498 -34.397  1.00  0.00      BSYN  
ATOM    343   CB TYR    39     -21.293 -87.047 -33.209  1.00  0.00      BSYN  
ATOM    344   CG TYR    39     -20.549 -87.210 -31.900  1.00  0.00      BSYN  
ATOM    345  CD1 TYR    39     -20.300 -86.040 -31.163  1.00  0.00      BSYN  
ATOM    346  CE1 TYR    39     -19.423 -86.036 -30.105  1.00  0.00      BSYN  
ATOM    347  CD2 TYR    39     -20.080 -88.405 -31.521  1.00  0.00      BSYN  
ATOM    348  CE2 TYR    39     -19.234 -88.423 -30.377  1.00  0.00      BSYN  
ATOM    349   CZ TYR    39     -18.890 -87.278 -29.667  1.00  0.00      BSYN  
ATOM    350   OH TYR    39     -18.070 -87.204 -28.623  1.00  0.00      BSYN  
ATOM    351   HH TYR    39     -17.527 -87.996 -28.610  1.00  0.00      BSYN  
ATOM    352    C TYR    39     -21.062 -87.122 -35.707  1.00  0.00      BSYN  
ATOM    353    O TYR    39     -21.647 -86.435 -36.547  1.00  0.00      BSYN  
ATOM    354    N VAL    40     -20.642 -88.380 -35.806  1.00  0.00      BSYN  
ATOM    355    H VAL    40     -20.106 -88.682 -35.043  1.00  0.00      BSYN  
ATOM    356   CA VAL    40     -20.841 -89.127 -37.073  1.00  0.00      BSYN  
ATOM    357   CB VAL    40     -19.745 -90.255 -37.266  1.00  0.00      BSYN  
ATOM    358  CG1 VAL    40     -18.481 -89.751 -37.841  1.00  0.00      BSYN  
ATOM    359  CG2 VAL    40     -19.283 -90.998 -35.988  1.00  0.00      BSYN  
ATOM    360    C VAL    40     -22.242 -89.713 -37.247  1.00  0.00      BSYN  
ATOM    361    O VAL    40     -22.409 -90.957 -37.225  1.00  0.00      BSYN  
ATOM    362    N GLY    41     -23.208 -88.802 -37.390  1.00  0.00      BSYN  
ATOM    363    H GLY    41     -23.089 -87.970 -37.895  1.00  0.00      BSYN  
ATOM    364   CA GLY    41     -24.569 -89.371 -37.462  1.00  0.00      BSYN  
ATOM    365    C GLY    41     -25.495 -88.727 -38.434  1.00  0.00      BSYN  
ATOM    366    O GLY    41     -26.406 -89.324 -39.017  1.00  0.00      BSYN  
ATOM    367    N SER    42     -25.214 -87.439 -38.522  1.00  0.00      BSYN  
ATOM    368    H SER    42     -24.793 -86.962 -37.777  1.00  0.00      BSYN  
ATOM    369   CA SER    42     -25.942 -86.410 -39.338  1.00  0.00      BSYN  
ATOM    370   CB SER    42     -26.006 -85.180 -38.494  1.00  0.00      BSYN  
ATOM    371   OG SER    42     -24.736 -84.886 -37.988  1.00  0.00      BSYN  
ATOM    372   HG SER    42     -24.648 -85.173 -37.077  1.00  0.00      BSYN  
ATOM    373    C SER    42     -25.347 -86.166 -40.700  1.00  0.00      BSYN  
ATOM    374    O SER    42     -26.126 -85.778 -41.643  1.00  0.00      BSYN  
ATOM    375    N LYS    43     -24.096 -85.884 -40.707  1.00  0.00      BSYN  
ATOM    376    H LYS    43     -23.725 -85.855 -39.801  1.00  0.00      BSYN  
ATOM    377   CA LYS    43     -23.372 -85.426 -41.977  1.00  0.00      BSYN  
ATOM    378   CB LYS    43     -22.700 -84.133 -41.841  1.00  0.00      BSYN  
ATOM    379   CG LYS    43     -23.832 -83.022 -42.009  1.00  0.00      BSYN  
ATOM    380   CD LYS    43     -24.075 -82.366 -43.332  1.00  0.00      BSYN  
ATOM    381   CE LYS    43     -23.099 -81.252 -43.473  1.00  0.00      BSYN  
ATOM    382   NZ LYS    43     -24.146 -80.188 -43.632  1.00  0.00      BSYN  
ATOM    383  HZ1 LYS    43     -24.577 -80.225 -42.686  1.00  0.00      BSYN  
ATOM    384  HZ2 LYS    43     -23.668 -79.281 -43.807  1.00  0.00      BSYN  
ATOM    385  HZ3 LYS    43     -24.804 -80.422 -44.402  1.00  0.00      BSYN  
ATOM    386    C LYS    43     -22.368 -86.370 -42.732  1.00  0.00      BSYN  
ATOM    387    O LYS    43     -21.749 -87.251 -42.103  1.00  0.00      BSYN  
ATOM    388    N THR    44     -22.156 -86.396 -44.107  1.00  0.00      BSYN  
ATOM    389    H THR    44     -21.513 -87.048 -44.455  1.00  0.00      BSYN  
ATOM    390   CA THR    44     -22.799 -85.493 -45.047  1.00  0.00      BSYN  
ATOM    391   CB THR    44     -22.272 -85.332 -46.490  1.00  0.00      BSYN  
ATOM    392  OG1 THR    44     -21.294 -86.359 -46.611  1.00  0.00      BSYN  
ATOM    393  HG1 THR    44     -21.009 -86.360 -47.528  1.00  0.00      BSYN  
ATOM    394  CG2 THR    44     -21.679 -83.974 -46.782  1.00  0.00      BSYN  
ATOM    395    C THR    44     -24.264 -85.920 -45.235  1.00  0.00      BSYN  
ATOM    396    O THR    44     -24.655 -87.122 -45.088  1.00  0.00      BSYN  
ATOM    397    N ARG    45     -25.129 -84.929 -45.498  1.00  0.00      BSYN  
ATOM    398    H ARG    45     -24.683 -84.086 -45.722  1.00  0.00      BSYN  
ATOM    399   CA ARG    45     -26.581 -85.116 -45.652  1.00  0.00      BSYN  
ATOM    400   CB ARG    45     -27.117 -84.138 -44.704  1.00  0.00      BSYN  
ATOM    401   CG ARG    45     -28.668 -84.595 -44.524  1.00  0.00      BSYN  
ATOM    402   CD ARG    45     -29.119 -84.025 -43.093  1.00  0.00      BSYN  
ATOM    403   NE ARG    45     -29.257 -84.966 -41.991  1.00  0.00      BSYN  
ATOM    404   HE ARG    45     -28.841 -85.846 -42.105  1.00  0.00      BSYN  
ATOM    405   CZ ARG    45     -29.915 -84.708 -40.863  1.00  0.00      BSYN  
ATOM    406  NH1 ARG    45     -30.403 -83.482 -40.623  1.00  0.00      BSYN  
ATOM    407 HH11 ARG    45     -30.603 -83.205 -39.684  1.00  0.00      BSYN  
ATOM    408 HH12 ARG    45     -30.182 -82.840 -41.358  1.00  0.00      BSYN  
ATOM    409  NH2 ARG    45     -30.098 -85.771 -40.067  1.00  0.00      BSYN  
ATOM    410 HH21 ARG    45     -30.718 -85.629 -39.295  1.00  0.00      BSYN  
ATOM    411 HH22 ARG    45     -29.598 -86.625 -40.211  1.00  0.00      BSYN  
ATOM    412    C ARG    45     -26.892 -84.616 -47.087  1.00  0.00      BSYN  
ATOM    413    O ARG    45     -26.423 -83.625 -47.651  1.00  0.00      BSYN  
ATOM    414    N GLU    46     -27.854 -85.384 -47.526  1.00  0.00      BSYN  
ATOM    415    H GLU    46     -28.012 -86.093 -46.869  1.00  0.00      BSYN  
ATOM    416   CA GLU    46     -28.407 -85.196 -48.820  1.00  0.00      BSYN  
ATOM    417   CB GLU    46     -29.103 -86.542 -49.340  1.00  0.00      BSYN  
ATOM    418   CG GLU    46     -30.297 -87.029 -48.485  1.00  0.00      BSYN  
ATOM    419   CD GLU    46     -30.626 -88.475 -48.754  1.00  0.00      BSYN  
ATOM    420  OE1 GLU    46     -30.128 -89.346 -48.037  1.00  0.00      BSYN  
ATOM    421  OE2 GLU    46     -31.477 -88.642 -49.626  1.00  0.00      BSYN  
ATOM    422    C GLU    46     -29.401 -84.085 -48.999  1.00  0.00      BSYN  
ATOM    423    O GLU    46     -29.851 -83.527 -48.006  1.00  0.00      BSYN  
ATOM    424    N GLY    47     -29.798 -83.774 -50.207  1.00  0.00      BSYN  
ATOM    425    H GLY    47     -29.460 -84.386 -50.894  1.00  0.00      BSYN  
ATOM    426   CA GLY    47     -30.646 -82.646 -50.534  1.00  0.00      BSYN  
ATOM    427    C GLY    47     -30.524 -82.350 -51.979  1.00  0.00      BSYN  
ATOM    428    O GLY    47     -30.146 -83.223 -52.684  1.00  0.00      BSYN  
ATOM    429    N VAL    48     -30.752 -81.063 -52.398  1.00  0.00      BSYN  
ATOM    430    H VAL    48     -30.655 -80.369 -51.712  1.00  0.00      BSYN  
ATOM    431   CA VAL    48     -30.476 -80.714 -53.787  1.00  0.00      BSYN  
ATOM    432   CB VAL    48     -31.379 -79.649 -54.341  1.00  0.00      BSYN  
ATOM    433  CG1 VAL    48     -31.221 -79.293 -55.894  1.00  0.00      BSYN  
ATOM    434  CG2 VAL    48     -32.805 -79.959 -54.326  1.00  0.00      BSYN  
ATOM    435    C VAL    48     -29.050 -80.187 -53.858  1.00  0.00      BSYN  
ATOM    436    O VAL    48     -28.526 -79.474 -52.990  1.00  0.00      BSYN  
ATOM    437    N VAL    49     -28.464 -80.696 -54.967  1.00  0.00      BSYN  
ATOM    438    H VAL    49     -29.090 -81.155 -55.566  1.00  0.00      BSYN  
ATOM    439   CA VAL    49     -27.048 -80.588 -55.306  1.00  0.00      BSYN  
ATOM    440   CB VAL    49     -26.359 -81.842 -56.062  1.00  0.00      BSYN  
ATOM    441  CG1 VAL    49     -24.915 -81.643 -56.235  1.00  0.00      BSYN  
ATOM    442  CG2 VAL    49     -26.394 -83.083 -55.095  1.00  0.00      BSYN  
ATOM    443    C VAL    49     -26.920 -79.335 -56.287  1.00  0.00      BSYN  
ATOM    444    O VAL    49     -26.349 -78.348 -55.836  1.00  0.00      BSYN  
ATOM    445    N GLN    50     -27.388 -79.211 -57.530  1.00  0.00      BSYN  
ATOM    446    H GLN    50     -27.879 -80.001 -57.841  1.00  0.00      BSYN  
ATOM    447   CA GLN    50     -27.206 -78.082 -58.495  1.00  0.00      BSYN  
ATOM    448   CB GLN    50     -26.763 -78.513 -59.820  1.00  0.00      BSYN  
ATOM    449   CG GLN    50     -25.266 -78.889 -59.772  1.00  0.00      BSYN  
ATOM    450   CD GLN    50     -24.608 -79.317 -61.081  1.00  0.00      BSYN  
ATOM    451  OE1 GLN    50     -23.705 -78.692 -61.602  1.00  0.00      BSYN  
ATOM    452  NE2 GLN    50     -25.149 -80.448 -61.589  1.00  0.00      BSYN  
ATOM    453 HE21 GLN    50     -25.724 -80.929 -60.957  1.00  0.00      BSYN  
ATOM    454 HE22 GLN    50     -25.210 -80.654 -62.545  1.00  0.00      BSYN  
ATOM    455    C GLN    50     -28.429 -77.241 -58.606  1.00  0.00      BSYN  
ATOM    456    O GLN    50     -29.457 -77.701 -59.092  1.00  0.00      BSYN  
ATOM    457    N GLY    51     -28.382 -75.962 -58.099  1.00  0.00      BSYN  
ATOM    458    H GLY    51     -29.152 -75.357 -58.055  1.00  0.00      BSYN  
ATOM    459   CA GLY    51     -27.128 -75.303 -57.816  1.00  0.00      BSYN  
ATOM    460    C GLY    51     -27.046 -74.015 -58.698  1.00  0.00      BSYN  
ATOM    461    O GLY    51     -26.017 -73.458 -58.949  1.00  0.00      BSYN  
ATOM    462    N VAL    52     -28.236 -73.467 -59.209  1.00  0.00      BSYN  
ATOM    463    H VAL    52     -29.041 -74.006 -59.066  1.00  0.00      BSYN  
ATOM    464   CA VAL    52     -28.337 -72.301 -59.996  1.00  0.00      BSYN  
ATOM    465   CB VAL    52     -29.169 -72.233 -61.219  1.00  0.00      BSYN  
ATOM    466  CG1 VAL    52     -28.279 -72.541 -62.455  1.00  0.00      BSYN  
ATOM    467  CG2 VAL    52     -30.432 -73.058 -61.085  1.00  0.00      BSYN  
ATOM    468    C VAL    52     -28.734 -71.037 -59.199  1.00  0.00      BSYN  
ATOM    469    O VAL    52     -28.867 -69.972 -59.831  1.00  0.00      BSYN  
ATOM    470    N ALA    53     -29.097 -71.072 -57.857  1.00  0.00      BSYN  
ATOM    471    H ALA    53     -29.260 -71.851 -57.285  1.00  0.00      BSYN  
ATOM    472   CA ALA    53     -29.323 -69.720 -57.191  1.00  0.00      BSYN  
ATOM    473   CB ALA    53     -30.001 -69.910 -55.909  1.00  0.00      BSYN  
ATOM    474    C ALA    53     -28.014 -68.999 -56.889  1.00  0.00      BSYN  
ATOM    475    O ALA    53     -27.148 -69.686 -56.405  1.00  0.00      BSYN  
ATOM    476    N SER    54     -27.828 -67.683 -57.218  1.00  0.00      BSYN  
ATOM    477    H SER    54     -28.611 -67.274 -57.641  1.00  0.00      BSYN  
ATOM    478   CA SER    54     -26.802 -66.862 -56.767  1.00  0.00      BSYN  
ATOM    479   CB SER    54     -26.245 -66.077 -58.031  1.00  0.00      BSYN  
ATOM    480   OG SER    54     -25.636 -66.874 -59.081  1.00  0.00      BSYN  
ATOM    481   HG SER    54     -26.295 -67.546 -59.270  1.00  0.00      BSYN  
ATOM    482    C SER    54     -27.464 -66.032 -55.609  1.00  0.00      BSYN  
ATOM    483    O SER    54     -28.416 -65.268 -55.649  1.00  0.00      BSYN  
ATOM    484    N VAL    55     -26.836 -66.254 -54.467  1.00  0.00      BSYN  
ATOM    485    H VAL    55     -25.981 -66.731 -54.511  1.00  0.00      BSYN  
ATOM    486   CA VAL    55     -27.191 -65.835 -53.075  1.00  0.00      BSYN  
ATOM    487   CB VAL    55     -26.283 -66.282 -51.953  1.00  0.00      BSYN  
ATOM    488  CG1 VAL    55     -26.738 -65.792 -50.616  1.00  0.00      BSYN  
ATOM    489  CG2 VAL    55     -26.101 -67.792 -52.011  1.00  0.00      BSYN  
ATOM    490    C VAL    55     -27.127 -64.327 -53.116  1.00  0.00      BSYN  
ATOM    491    O VAL    55     -28.095 -63.695 -52.694  1.00  0.00      BSYN  
ATOM    492    N ALA    56     -25.951 -63.738 -53.325  1.00  0.00      BSYN  
ATOM    493    H ALA    56     -25.248 -64.418 -53.266  1.00  0.00      BSYN  
ATOM    494   CA ALA    56     -25.493 -62.353 -53.288  1.00  0.00      BSYN  
ATOM    495   CB ALA    56     -26.123 -61.576 -54.400  1.00  0.00      BSYN  
ATOM    496    C ALA    56     -25.616 -61.569 -52.051  1.00  0.00      BSYN  
ATOM    497    O ALA    56     -24.600 -61.059 -51.593  1.00  0.00      BSYN  
ATOM    498    N GLU    57     -26.763 -61.468 -51.387  1.00  0.00      BSYN  
ATOM    499    H GLU    57     -27.360 -62.145 -51.769  1.00  0.00      BSYN  
ATOM    500   CA GLU    57     -26.877 -60.521 -50.241  1.00  0.00      BSYN  
ATOM    501   CB GLU    57     -28.267 -60.040 -50.281  1.00  0.00      BSYN  
ATOM    502   CG GLU    57     -28.769 -58.787 -50.934  1.00  0.00      BSYN  
ATOM    503   CD GLU    57     -28.297 -58.350 -52.322  1.00  0.00      BSYN  
ATOM    504  OE1 GLU    57     -27.124 -58.187 -52.633  1.00  0.00      BSYN  
ATOM    505  OE2 GLU    57     -29.099 -58.122 -53.203  1.00  0.00      BSYN  
ATOM    506    C GLU    57     -26.509 -61.210 -48.975  1.00  0.00      BSYN  
ATOM    507    O GLU    57     -27.130 -62.222 -48.622  1.00  0.00      BSYN  
ATOM    508    N LYS    58     -25.601 -60.738 -48.072  1.00  0.00      BSYN  
ATOM    509    H LYS    58     -24.993 -60.024 -48.354  1.00  0.00      BSYN  
ATOM    510   CA LYS    58     -25.226 -61.399 -46.836  1.00  0.00      BSYN  
ATOM    511   CB LYS    58     -23.635 -61.324 -46.703  1.00  0.00      BSYN  
ATOM    512   CG LYS    58     -22.949 -61.911 -45.444  1.00  0.00      BSYN  
ATOM    513   CD LYS    58     -21.532 -61.535 -45.799  1.00  0.00      BSYN  
ATOM    514   CE LYS    58     -20.586 -62.283 -44.930  1.00  0.00      BSYN  
ATOM    515   NZ LYS    58     -20.430 -63.666 -45.316  1.00  0.00      BSYN  
ATOM    516  HZ1 LYS    58     -19.648 -63.545 -45.990  1.00  0.00      BSYN  
ATOM    517  HZ2 LYS    58     -20.120 -64.156 -44.453  1.00  0.00      BSYN  
ATOM    518  HZ3 LYS    58     -21.339 -64.018 -45.680  1.00  0.00      BSYN  
ATOM    519    C LYS    58     -25.638 -60.752 -45.529  1.00  0.00      BSYN  
ATOM    520    O LYS    58     -25.338 -59.585 -45.496  1.00  0.00      BSYN  
ATOM    521    N THR    59     -26.226 -61.282 -44.396  1.00  0.00      BSYN  
ATOM    522    H THR    59     -26.420 -60.620 -43.700  1.00  0.00      BSYN  
ATOM    523   CA THR    59     -26.897 -62.638 -44.273  1.00  0.00      BSYN  
ATOM    524   CB THR    59     -27.436 -63.098 -42.858  1.00  0.00      BSYN  
ATOM    525  OG1 THR    59     -28.376 -62.050 -42.516  1.00  0.00      BSYN  
ATOM    526  HG1 THR    59     -29.299 -62.252 -42.684  1.00  0.00      BSYN  
ATOM    527  CG2 THR    59     -26.251 -63.384 -41.909  1.00  0.00      BSYN  
ATOM    528    C THR    59     -28.020 -62.828 -45.323  1.00  0.00      BSYN  
ATOM    529    O THR    59     -28.637 -61.827 -45.682  1.00  0.00      BSYN  
ATOM    530    N LYS    60     -28.296 -64.055 -45.876  1.00  0.00      BSYN  
ATOM    531    H LYS    60     -27.829 -64.882 -45.632  1.00  0.00      BSYN  
ATOM    532   CA LYS    60     -29.315 -64.301 -46.884  1.00  0.00      BSYN  
ATOM    533   CB LYS    60     -28.900 -65.640 -47.490  1.00  0.00      BSYN  
ATOM    534   CG LYS    60     -29.794 -66.114 -48.563  1.00  0.00      BSYN  
ATOM    535   CD LYS    60     -30.878 -67.047 -48.262  1.00  0.00      BSYN  
ATOM    536   CE LYS    60     -31.978 -67.191 -49.283  1.00  0.00      BSYN  
ATOM    537   NZ LYS    60     -33.166 -67.786 -48.697  1.00  0.00      BSYN  
ATOM    538  HZ1 LYS    60     -33.976 -68.040 -49.297  1.00  0.00      BSYN  
ATOM    539  HZ2 LYS    60     -32.834 -68.582 -48.116  1.00  0.00      BSYN  
ATOM    540  HZ3 LYS    60     -33.523 -67.133 -47.970  1.00  0.00      BSYN  
ATOM    541    C LYS    60     -30.712 -64.221 -46.291  1.00  0.00      BSYN  
ATOM    542    O LYS    60     -30.944 -64.818 -45.240  1.00  0.00      BSYN  
ATOM    543    N GLU    61     -31.589 -63.466 -46.928  1.00  0.00      BSYN  
ATOM    544    H GLU    61     -31.417 -63.459 -47.893  1.00  0.00      BSYN  
ATOM    545   CA GLU    61     -32.849 -63.036 -46.251  1.00  0.00      BSYN  
ATOM    546   CB GLU    61     -32.709 -61.519 -45.715  1.00  0.00      BSYN  
ATOM    547   CG GLU    61     -33.802 -60.665 -45.150  1.00  0.00      BSYN  
ATOM    548   CD GLU    61     -33.613 -59.176 -45.373  1.00  0.00      BSYN  
ATOM    549  OE1 GLU    61     -34.238 -58.431 -44.652  1.00  0.00      BSYN  
ATOM    550  OE2 GLU    61     -32.897 -58.730 -46.290  1.00  0.00      BSYN  
ATOM    551    C GLU    61     -34.020 -63.101 -47.245  1.00  0.00      BSYN  
ATOM    552    O GLU    61     -33.929 -63.095 -48.432  1.00  0.00      BSYN  
ATOM    553    N GLN    62     -35.228 -63.122 -46.571  1.00  0.00      BSYN  
ATOM    554    H GLN    62     -35.145 -62.796 -45.651  1.00  0.00      BSYN  
ATOM    555   CA GLN    62     -36.385 -63.108 -47.320  1.00  0.00      BSYN  
ATOM    556   CB GLN    62     -37.366 -64.237 -46.903  1.00  0.00      BSYN  
ATOM    557   CG GLN    62     -38.634 -64.282 -47.514  1.00  0.00      BSYN  
ATOM    558   CD GLN    62     -39.134 -65.540 -48.162  1.00  0.00      BSYN  
ATOM    559  OE1 GLN    62     -38.983 -66.705 -47.760  1.00  0.00      BSYN  
ATOM    560  NE2 GLN    62     -39.954 -65.299 -49.210  1.00  0.00      BSYN  
ATOM    561 HE21 GLN    62     -40.132 -64.336 -49.170  1.00  0.00      BSYN  
ATOM    562 HE22 GLN    62     -40.253 -66.073 -49.732  1.00  0.00      BSYN  
ATOM    563    C GLN    62     -37.093 -61.714 -47.339  1.00  0.00      BSYN  
ATOM    564    O GLN    62     -37.956 -61.334 -46.536  1.00  0.00      BSYN  
ATOM    565    N ALA    63     -36.978 -61.119 -48.544  1.00  0.00      BSYN  
ATOM    566    H ALA    63     -36.705 -61.589 -49.359  1.00  0.00      BSYN  
ATOM    567   CA ALA    63     -37.116 -59.756 -48.803  1.00  0.00      BSYN  
ATOM    568   CB ALA    63     -36.008 -59.090 -49.525  1.00  0.00      BSYN  
ATOM    569    C ALA    63     -38.296 -59.790 -49.810  1.00  0.00      BSYN  
ATOM    570    O ALA    63     -38.439 -60.742 -50.585  1.00  0.00      BSYN  
ATOM    571    N SER    64     -38.984 -58.639 -49.596  1.00  0.00      BSYN  
ATOM    572    H SER    64     -38.556 -58.094 -48.902  1.00  0.00      BSYN  
ATOM    573   CA SER    64     -40.218 -58.277 -50.221  1.00  0.00      BSYN  
ATOM    574   CB SER    64     -40.782 -56.959 -49.655  1.00  0.00      BSYN  
ATOM    575   OG SER    64     -41.173 -57.020 -48.299  1.00  0.00      BSYN  
ATOM    576   HG SER    64     -41.306 -56.110 -48.024  1.00  0.00      BSYN  
ATOM    577    C SER    64     -39.902 -58.101 -51.736  1.00  0.00      BSYN  
ATOM    578    O SER    64     -38.841 -57.833 -52.168  1.00  0.00      BSYN  
ATOM    579    N HIS    65     -40.879 -58.202 -52.604  1.00  0.00      BSYN  
ATOM    580    H HIS    65     -41.798 -57.969 -52.355  1.00  0.00      BSYN  
ATOM    581   CA HIS    65     -40.671 -58.601 -54.004  1.00  0.00      BSYN  
ATOM    582   CB HIS    65     -41.306 -59.946 -54.440  1.00  0.00      BSYN  
ATOM    583   CG HIS    65     -40.856 -61.236 -53.888  1.00  0.00      BSYN  
ATOM    584  ND1 HIS    65     -40.393 -61.402 -52.651  1.00  0.00      BSYN  
ATOM    585  HD1 HIS    65     -39.789 -60.860 -52.101  1.00  0.00      BSYN  
ATOM    586  CD2 HIS    65     -40.989 -62.402 -54.480  1.00  0.00      BSYN  
ATOM    587  NE2 HIS    65     -40.574 -63.250 -53.637  1.00  0.00      BSYN  
ATOM    588  CE1 HIS    65     -40.195 -62.715 -52.606  1.00  0.00      BSYN  
ATOM    589    C HIS    65     -41.210 -57.424 -54.792  1.00  0.00      BSYN  
ATOM    590    O HIS    65     -42.421 -57.090 -54.609  1.00  0.00      BSYN  
ATOM    591    N LEU    66     -40.491 -56.800 -55.790  1.00  0.00      BSYN  
ATOM    592    H LEU    66     -40.987 -56.649 -56.621  1.00  0.00      BSYN  
ATOM    593   CA LEU    66     -39.075 -57.045 -55.711  1.00  0.00      BSYN  
ATOM    594   CB LEU    66     -38.345 -57.456 -57.011  1.00  0.00      BSYN  
ATOM    595   CG LEU    66     -38.890 -58.707 -57.825  1.00  0.00      BSYN  
ATOM    596  CD1 LEU    66     -38.092 -58.809 -59.167  1.00  0.00      BSYN  
ATOM    597  CD2 LEU    66     -38.800 -59.927 -56.837  1.00  0.00      BSYN  
ATOM    598    C LEU    66     -38.445 -55.842 -55.096  1.00  0.00      BSYN  
ATOM    599    O LEU    66     -38.272 -54.797 -55.765  1.00  0.00      BSYN  
ATOM    600    N GLY    67     -38.285 -55.816 -53.779  1.00  0.00      BSYN  
ATOM    601    H GLY    67     -38.321 -56.760 -53.516  1.00  0.00      BSYN  
ATOM    602   CA GLY    67     -37.829 -54.678 -53.086  1.00  0.00      BSYN  
ATOM    603    C GLY    67     -38.862 -54.407 -52.053  1.00  0.00      BSYN  
ATOM    604    O GLY    67     -38.668 -54.872 -50.948  1.00  0.00      BSYN  
ATOM    605    N GLY    68     -39.983 -53.660 -52.229  1.00  0.00      BSYN  
ATOM    606    H GLY    68     -40.756 -53.880 -51.669  1.00  0.00      BSYN  
ATOM    607   CA GLY    68     -40.095 -52.652 -53.306  1.00  0.00      BSYN  
ATOM    608    C GLY    68     -41.046 -53.039 -54.446  1.00  0.00      BSYN  
ATOM    609    O GLY    68     -42.249 -53.454 -54.228  1.00  0.00      BSYN  
ATOM    610    N ALA    69     -40.775 -52.817 -55.714  1.00  0.00      BSYN  
ATOM    611    H ALA    69     -39.853 -52.486 -55.743  1.00  0.00      BSYN  
ATOM    612   CA ALA    69     -41.600 -53.279 -56.753  1.00  0.00      BSYN  
ATOM    613   CB ALA    69     -42.527 -52.130 -57.250  1.00  0.00      BSYN  
ATOM    614    C ALA    69     -40.795 -53.863 -57.878  1.00  0.00      BSYN  
ATOM    615    O ALA    69     -39.587 -53.629 -57.903  1.00  0.00      BSYN  
ATOM    616    N VAL    70     -41.502 -54.573 -58.698  1.00  0.00      BSYN  
ATOM    617    H VAL    70     -42.477 -54.646 -58.642  1.00  0.00      BSYN  
ATOM    618   CA VAL    70     -40.915 -55.508 -59.718  1.00  0.00      BSYN  
ATOM    619   CB VAL    70     -42.021 -56.644 -60.213  1.00  0.00      BSYN  
ATOM    620  CG1 VAL    70     -43.413 -56.095 -60.284  1.00  0.00      BSYN  
ATOM    621  CG2 VAL    70     -41.714 -57.318 -61.558  1.00  0.00      BSYN  
ATOM    622    C VAL    70     -40.336 -54.649 -60.959  1.00  0.00      BSYN  
ATOM    623    O VAL    70     -40.966 -54.240 -61.846  1.00  0.00      BSYN  
ATOM    624    N PHE    71     -39.058 -54.327 -60.704  1.00  0.00      BSYN  
ATOM    625    H PHE    71     -38.608 -54.549 -59.862  1.00  0.00      BSYN  
ATOM    626   CA PHE    71     -38.342 -53.523 -61.719  1.00  0.00      BSYN  
ATOM    627   CB PHE    71     -37.215 -52.772 -60.968  1.00  0.00      BSYN  
ATOM    628   CG PHE    71     -37.620 -51.673 -60.063  1.00  0.00      BSYN  
ATOM    629  CD1 PHE    71     -36.855 -51.296 -58.987  1.00  0.00      BSYN  
ATOM    630  CD2 PHE    71     -38.890 -51.129 -60.305  1.00  0.00      BSYN  
ATOM    631  CE1 PHE    71     -37.458 -50.475 -58.032  1.00  0.00      BSYN  
ATOM    632  CE2 PHE    71     -39.387 -50.211 -59.384  1.00  0.00      BSYN  
ATOM    633   CZ PHE    71     -38.676 -49.931 -58.244  1.00  0.00      BSYN  
ATOM    634    C PHE    71     -37.643 -54.298 -62.894  1.00  0.00      BSYN  
ATOM    635    O PHE    71     -37.068 -53.778 -63.891  1.00  0.00      BSYN  
ATOM    636    N SER    72     -37.607 -55.579 -62.763  1.00  0.00      BSYN  
ATOM    637    H SER    72     -37.843 -55.860 -61.854  1.00  0.00      BSYN  
ATOM    638   CA SER    72     -37.156 -56.571 -63.694  1.00  0.00      BSYN  
ATOM    639   CB SER    72     -35.633 -56.829 -63.594  1.00  0.00      BSYN  
ATOM    640   OG SER    72     -35.289 -57.469 -64.846  1.00  0.00      BSYN  
ATOM    641   HG SER    72     -34.653 -57.094 -65.460  1.00  0.00      BSYN  
ATOM    642    C SER    72     -37.838 -57.914 -63.333  1.00  0.00      BSYN  
ATOM    643    O SER    72     -38.728 -58.068 -62.459  1.00  0.00      BSYN  
ATOM    644    N GLY    73     -37.375 -59.090 -63.814  1.00  0.00      BSYN  
ATOM    645    H GLY    73     -36.504 -59.132 -64.260  1.00  0.00      BSYN  
ATOM    646   CA GLY    73     -38.166 -60.324 -63.677  1.00  0.00      BSYN  
ATOM    647    C GLY    73     -37.660 -61.158 -62.455  1.00  0.00      BSYN  
ATOM    648    O GLY    73     -36.843 -60.693 -61.610  1.00  0.00      BSYN  
ATOM    649    N ALA    74     -38.292 -62.315 -62.298  1.00  0.00      BSYN  
ATOM    650    H ALA    74     -38.965 -62.453 -62.996  1.00  0.00      BSYN  
ATOM    651   CA ALA    74     -37.935 -63.214 -61.146  1.00  0.00      BSYN  
ATOM    652   CB ALA    74     -39.125 -63.190 -60.213  1.00  0.00      BSYN  
ATOM    653    C ALA    74     -37.604 -64.640 -61.538  1.00  0.00      BSYN  
ATOM    654    O ALA    74     -37.812 -65.124 -62.643  1.00  0.00      BSYN  
ATOM    655    N GLY    75     -36.976 -65.590 -60.743  1.00  0.00      BSYN  
ATOM    656    H GLY    75     -36.873 -66.481 -61.137  1.00  0.00      BSYN  
ATOM    657   CA GLY    75     -36.425 -65.266 -59.419  1.00  0.00      BSYN  
ATOM    658    C GLY    75     -37.104 -65.740 -58.077  1.00  0.00      BSYN  
ATOM    659    O GLY    75     -36.693 -65.329 -56.932  1.00  0.00      BSYN  
ATOM    660    N ASN    76     -37.945 -66.821 -58.083  1.00  0.00      BSYN  
ATOM    661    H ASN    76     -37.877 -67.457 -58.826  1.00  0.00      BSYN  
ATOM    662   CA ASN    76     -38.773 -67.204 -56.877  1.00  0.00      BSYN  
ATOM    663   CB ASN    76     -39.744 -68.161 -57.314  1.00  0.00      BSYN  
ATOM    664   CG ASN    76     -40.988 -68.245 -56.407  1.00  0.00      BSYN  
ATOM    665  OD1 ASN    76     -42.140 -67.879 -56.823  1.00  0.00      BSYN  
ATOM    666  ND2 ASN    76     -41.102 -68.864 -55.218  1.00  0.00      BSYN  
ATOM    667 HD21 ASN    76     -41.974 -68.790 -54.777  1.00  0.00      BSYN  
ATOM    668 HD22 ASN    76     -40.306 -69.299 -54.847  1.00  0.00      BSYN  
ATOM    669    C ASN    76     -37.785 -67.958 -55.926  1.00  0.00      BSYN  
ATOM    670    O ASN    76     -37.163 -68.928 -56.180  1.00  0.00      BSYN  
ATOM    671    N ILE    77     -37.585 -67.235 -54.767  1.00  0.00      BSYN  
ATOM    672    H ILE    77     -38.003 -66.350 -54.717  1.00  0.00      BSYN  
ATOM    673   CA ILE    77     -36.682 -67.673 -53.717  1.00  0.00      BSYN  
ATOM    674   CB ILE    77     -36.451 -66.358 -52.852  1.00  0.00      BSYN  
ATOM    675  CG2 ILE    77     -35.400 -65.612 -53.671  1.00  0.00      BSYN  
ATOM    676  CG1 ILE    77     -37.464 -65.634 -52.023  1.00  0.00      BSYN  
ATOM    677   CD ILE    77     -37.259 -64.144 -51.446  1.00  0.00      BSYN  
ATOM    678    C ILE    77     -37.229 -68.939 -52.918  1.00  0.00      BSYN  
ATOM    679    O ILE    77     -38.379 -69.275 -52.684  1.00  0.00      BSYN  
ATOM    680    N ALA    78     -36.207 -69.495 -52.239  1.00  0.00      BSYN  
ATOM    681    H ALA    78     -35.334 -69.054 -52.307  1.00  0.00      BSYN  
ATOM    682   CA ALA    78     -36.238 -70.521 -51.246  1.00  0.00      BSYN  
ATOM    683   CB ALA    78     -35.004 -71.402 -51.385  1.00  0.00      BSYN  
ATOM    684    C ALA    78     -36.078 -69.894 -49.901  1.00  0.00      BSYN  
ATOM    685    O ALA    78     -35.510 -68.767 -49.678  1.00  0.00      BSYN  
ATOM    686    N ALA    79     -36.447 -70.573 -48.783  1.00  0.00      BSYN  
ATOM    687    H ALA    79     -36.678 -71.506 -48.976  1.00  0.00      BSYN  
ATOM    688   CA ALA    79     -36.734 -69.843 -47.581  1.00  0.00      BSYN  
ATOM    689   CB ALA    79     -38.250 -69.753 -47.244  1.00  0.00      BSYN  
ATOM    690    C ALA    79     -36.012 -70.476 -46.332  1.00  0.00      BSYN  
ATOM    691    O ALA    79     -36.396 -71.537 -45.885  1.00  0.00      BSYN  
ATOM    692    N ALA    80     -35.021 -69.739 -45.928  1.00  0.00      BSYN  
ATOM    693    H ALA    80     -34.602 -69.119 -46.560  1.00  0.00      BSYN  
ATOM    694   CA ALA    80     -34.357 -69.911 -44.676  1.00  0.00      BSYN  
ATOM    695   CB ALA    80     -33.164 -68.925 -44.662  1.00  0.00      BSYN  
ATOM    696    C ALA    80     -35.383 -69.692 -43.461  1.00  0.00      BSYN  
ATOM    697    O ALA    80     -36.005 -68.621 -43.343  1.00  0.00      BSYN  
ATOM    698    N THR    81     -35.420 -70.818 -42.677  1.00  0.00      BSYN  
ATOM    699    H THR    81     -34.792 -71.553 -42.841  1.00  0.00      BSYN  
ATOM    700   CA THR    81     -36.399 -70.933 -41.606  1.00  0.00      BSYN  
ATOM    701   CB THR    81     -36.534 -72.469 -41.168  1.00  0.00      BSYN  
ATOM    702  OG1 THR    81     -35.254 -72.982 -40.664  1.00  0.00      BSYN  
ATOM    703  HG1 THR    81     -35.396 -73.574 -39.922  1.00  0.00      BSYN  
ATOM    704  CG2 THR    81     -37.199 -73.539 -42.051  1.00  0.00      BSYN  
ATOM    705    C THR    81     -35.963 -70.080 -40.400  1.00  0.00      BSYN  
ATOM    706    O THR    81     -34.782 -69.890 -40.088  1.00  0.00      BSYN  
ATOM    707    N GLY    82     -36.991 -69.673 -39.638  1.00  0.00      BSYN  
ATOM    708    H GLY    82     -37.905 -69.890 -39.916  1.00  0.00      BSYN  
ATOM    709   CA GLY    82     -37.007 -69.049 -38.370  1.00  0.00      BSYN  
ATOM    710    C GLY    82     -37.327 -70.005 -37.256  1.00  0.00      BSYN  
ATOM    711    O GLY    82     -38.036 -70.984 -37.396  1.00  0.00      BSYN  
ATOM    712    N LEU    83     -36.877 -69.627 -36.057  1.00  0.00      BSYN  
ATOM    713    H LEU    83     -37.185 -70.207 -35.330  1.00  0.00      BSYN  
ATOM    714   CA LEU    83     -35.981 -68.510 -35.696  1.00  0.00      BSYN  
ATOM    715   CB LEU    83     -36.624 -67.882 -34.474  1.00  0.00      BSYN  
ATOM    716   CG LEU    83     -37.782 -67.092 -34.667  1.00  0.00      BSYN  
ATOM    717  CD1 LEU    83     -38.082 -66.482 -33.196  1.00  0.00      BSYN  
ATOM    718  CD2 LEU    83     -37.614 -65.869 -35.508  1.00  0.00      BSYN  
ATOM    719    C LEU    83     -34.498 -68.747 -35.602  1.00  0.00      BSYN  
ATOM    720    O LEU    83     -33.940 -69.749 -35.155  1.00  0.00      BSYN  
ATOM    721    N VAL    84     -33.889 -67.858 -36.390  1.00  0.00      BSYN  
ATOM    722    H VAL    84     -34.343 -67.295 -37.051  1.00  0.00      BSYN  
ATOM    723   CA VAL    84     -32.426 -67.756 -36.265  1.00  0.00      BSYN  
ATOM    724   CB VAL    84     -31.631 -68.395 -37.486  1.00  0.00      BSYN  
ATOM    725  CG1 VAL    84     -31.466 -69.884 -37.400  1.00  0.00      BSYN  
ATOM    726  CG2 VAL    84     -32.223 -68.155 -38.882  1.00  0.00      BSYN  
ATOM    727    C VAL    84     -32.171 -66.293 -36.207  1.00  0.00      BSYN  
ATOM    728    O VAL    84     -32.609 -65.525 -37.075  1.00  0.00      BSYN  
ATOM    729    N LYS    85     -31.586 -65.678 -35.152  1.00  0.00      BSYN  
ATOM    730    H LYS    85     -31.571 -64.698 -35.169  1.00  0.00      BSYN  
ATOM    731   CA LYS    85     -30.889 -66.552 -34.162  1.00  0.00      BSYN  
ATOM    732   CB LYS    85     -29.406 -65.919 -34.293  1.00  0.00      BSYN  
ATOM    733   CG LYS    85     -28.280 -66.730 -33.581  1.00  0.00      BSYN  
ATOM    734   CD LYS    85     -27.019 -66.266 -34.126  1.00  0.00      BSYN  
ATOM    735   CE LYS    85     -25.721 -66.773 -33.574  1.00  0.00      BSYN  
ATOM    736   NZ LYS    85     -25.479 -68.061 -34.125  1.00  0.00      BSYN  
ATOM    737  HZ1 LYS    85     -25.649 -67.933 -35.143  1.00  0.00      BSYN  
ATOM    738  HZ2 LYS    85     -24.510 -68.281 -33.819  1.00  0.00      BSYN  
ATOM    739  HZ3 LYS    85     -26.170 -68.720 -33.711  1.00  0.00      BSYN  
ATOM    740    C LYS    85     -31.515 -66.380 -32.776  1.00  0.00      BSYN  
ATOM    741    O LYS    85     -32.524 -65.716 -32.551  1.00  0.00      BSYN  
ATOM    742    N ARG    86     -31.006 -67.145 -31.784  1.00  0.00      BSYN  
ATOM    743    H ARG    86     -30.092 -67.442 -31.978  1.00  0.00      BSYN  
ATOM    744   CA ARG    86     -31.510 -67.371 -30.430  1.00  0.00      BSYN  
ATOM    745   CB ARG    86     -32.757 -68.146 -30.350  1.00  0.00      BSYN  
ATOM    746   CG ARG    86     -33.395 -68.522 -28.918  1.00  0.00      BSYN  
ATOM    747   CD ARG    86     -33.919 -67.293 -28.271  1.00  0.00      BSYN  
ATOM    748   NE ARG    86     -34.351 -67.637 -26.978  1.00  0.00      BSYN  
ATOM    749   HE ARG    86     -33.568 -67.923 -26.464  1.00  0.00      BSYN  
ATOM    750   CZ ARG    86     -35.449 -67.274 -26.382  1.00  0.00      BSYN  
ATOM    751  NH1 ARG    86     -35.467 -67.444 -25.134  1.00  0.00      BSYN  
ATOM    752 HH11 ARG    86     -36.244 -67.289 -24.524  1.00  0.00      BSYN  
ATOM    753 HH12 ARG    86     -34.596 -67.504 -24.647  1.00  0.00      BSYN  
ATOM    754  NH2 ARG    86     -36.437 -66.687 -27.069  1.00  0.00      BSYN  
ATOM    755 HH21 ARG    86     -37.381 -66.550 -26.769  1.00  0.00      BSYN  
ATOM    756 HH22 ARG    86     -36.405 -66.767 -28.066  1.00  0.00      BSYN  
ATOM    757    C ARG    86     -30.508 -68.191 -29.658  1.00  0.00      BSYN  
ATOM    758    O ARG    86     -30.155 -67.683 -28.565  1.00  0.00      BSYN  
ATOM    759    N GLU    87     -29.963 -69.293 -30.138  1.00  0.00      BSYN  
ATOM    760    H GLU    87     -30.131 -69.567 -31.064  1.00  0.00      BSYN  
ATOM    761   CA GLU    87     -29.063 -70.068 -29.247  1.00  0.00      BSYN  
ATOM    762   CB GLU    87     -29.227 -71.595 -29.507  1.00  0.00      BSYN  
ATOM    763   CG GLU    87     -29.578 -72.038 -30.957  1.00  0.00      BSYN  
ATOM    764   CD GLU    87     -29.848 -73.489 -31.238  1.00  0.00      BSYN  
ATOM    765  OE1 GLU    87     -29.472 -73.866 -32.357  1.00  0.00      BSYN  
ATOM    766  OE2 GLU    87     -30.417 -74.153 -30.358  1.00  0.00      BSYN  
ATOM    767    C GLU    87     -27.622 -69.573 -29.340  1.00  0.00      BSYN  
ATOM    768    O GLU    87     -26.700 -70.027 -30.079  1.00  0.00      BSYN  
ATOM    769    N GLU    88     -27.504 -68.575 -28.507  1.00  0.00      BSYN  
ATOM    770    H GLU    88     -28.210 -68.004 -28.139  1.00  0.00      BSYN  
ATOM    771   CA GLU    88     -26.212 -68.065 -28.198  1.00  0.00      BSYN  
ATOM    772   CB GLU    88     -26.284 -66.654 -28.348  1.00  0.00      BSYN  
ATOM    773   CG GLU    88     -26.428 -66.333 -29.814  1.00  0.00      BSYN  
ATOM    774   CD GLU    88     -26.364 -64.923 -30.270  1.00  0.00      BSYN  
ATOM    775  OE1 GLU    88     -25.582 -64.188 -29.683  1.00  0.00      BSYN  
ATOM    776  OE2 GLU    88     -27.056 -64.528 -31.224  1.00  0.00      BSYN  
ATOM    777    C GLU    88     -25.733 -68.388 -26.900  1.00  0.00      BSYN  
ATOM    778    O GLU    88     -26.207 -68.187 -25.827  1.00  0.00      BSYN  
ATOM    779    N PHE    89     -24.594 -69.049 -27.121  1.00  0.00      BSYN  
ATOM    780    H PHE    89     -24.561 -69.409 -28.032  1.00  0.00      BSYN  
ATOM    781   CA PHE    89     -23.662 -69.410 -26.146  1.00  0.00      BSYN  
ATOM    782   CB PHE    89     -23.601 -70.975 -25.989  1.00  0.00      BSYN  
ATOM    783   CG PHE    89     -23.127 -71.532 -24.694  1.00  0.00      BSYN  
ATOM    784  CD1 PHE    89     -21.937 -72.071 -24.517  1.00  0.00      BSYN  
ATOM    785  CD2 PHE    89     -24.104 -71.495 -23.693  1.00  0.00      BSYN  
ATOM    786  CE1 PHE    89     -21.491 -72.550 -23.385  1.00  0.00      BSYN  
ATOM    787  CE2 PHE    89     -23.730 -72.072 -22.504  1.00  0.00      BSYN  
ATOM    788   CZ PHE    89     -22.440 -72.496 -22.444  1.00  0.00      BSYN  
ATOM    789    C PHE    89     -22.351 -69.011 -26.748  1.00  0.00      BSYN  
ATOM    790    O PHE    89     -21.952 -69.125 -27.902  1.00  0.00      BSYN  
ATOM    791    N PRO    90     -21.458 -68.428 -25.913  1.00  0.00      BSYN  
ATOM    792   CD PRO    90     -21.830 -67.652 -24.699  1.00  0.00      BSYN  
ATOM    793   CA PRO    90     -20.137 -68.107 -26.296  1.00  0.00      BSYN  
ATOM    794   CB PRO    90     -19.830 -67.146 -25.169  1.00  0.00      BSYN  
ATOM    795   CG PRO    90     -21.016 -66.400 -24.852  1.00  0.00      BSYN  
ATOM    796    C PRO    90     -19.240 -69.326 -26.110  1.00  0.00      BSYN  
ATOM    797    O PRO    90     -19.429 -70.155 -25.260  1.00  0.00      BSYN  
ATOM    798    N THR    91     -18.235 -69.344 -26.978  1.00  0.00      BSYN  
ATOM    799    H THR    91     -18.191 -68.652 -27.671  1.00  0.00      BSYN  
ATOM    800   CA THR    91     -17.204 -70.330 -26.963  1.00  0.00      BSYN  
ATOM    801   CB THR    91     -16.594 -70.394 -28.377  1.00  0.00      BSYN  
ATOM    802  OG1 THR    91     -16.341 -69.020 -28.952  1.00  0.00      BSYN  
ATOM    803  HG1 THR    91     -16.561 -69.035 -29.886  1.00  0.00      BSYN  
ATOM    804  CG2 THR    91     -17.600 -71.184 -29.325  1.00  0.00      BSYN  
ATOM    805    C THR    91     -16.182 -69.931 -25.925  1.00  0.00      BSYN  
ATOM    806    O THR    91     -16.095 -70.665 -24.932  1.00  0.00      BSYN  
ATOM    807    N ASP    92     -15.389 -68.896 -26.109  1.00  0.00      BSYN  
ATOM    808    H ASP    92     -15.441 -68.443 -26.977  1.00  0.00      BSYN  
ATOM    809   CA ASP    92     -14.455 -68.343 -25.133  1.00  0.00      BSYN  
ATOM    810   CB ASP    92     -12.820 -68.617 -25.352  1.00  0.00      BSYN  
ATOM    811   CG ASP    92     -12.231 -69.964 -24.797  1.00  0.00      BSYN  
ATOM    812  OD1 ASP    92     -11.502 -69.791 -23.771  1.00  0.00      BSYN  
ATOM    813  OD2 ASP    92     -12.412 -71.017 -25.395  1.00  0.00      BSYN  
ATOM    814    C ASP    92     -14.591 -66.797 -25.202  1.00  0.00      BSYN  
ATOM    815    O ASP    92     -13.907 -66.123 -26.007  1.00  0.00      BSYN  
ATOM    816    N LEU    93     -15.419 -66.150 -24.394  1.00  0.00      BSYN  
ATOM    817    H LEU    93     -15.884 -66.772 -23.796  1.00  0.00      BSYN  
ATOM    818   CA LEU    93     -15.771 -64.707 -24.462  1.00  0.00      BSYN  
ATOM    819   CB LEU    93     -16.849 -64.550 -25.591  1.00  0.00      BSYN  
ATOM    820   CG LEU    93     -16.848 -63.206 -26.330  1.00  0.00      BSYN  
ATOM    821  CD1 LEU    93     -16.359 -63.437 -27.705  1.00  0.00      BSYN  
ATOM    822  CD2 LEU    93     -18.141 -62.377 -26.410  1.00  0.00      BSYN  
ATOM    823    C LEU    93     -16.420 -64.340 -23.144  1.00  0.00      BSYN  
ATOM    824    O LEU    93     -17.680 -64.438 -22.965  1.00  0.00      BSYN  
ATOM    825    N LYS    94     -15.631 -64.067 -22.060  1.00  0.00      BSYN  
ATOM    826    H LYS    94     -16.045 -64.217 -21.185  1.00  0.00      BSYN  
ATOM    827   CA LYS    94     -14.358 -63.323 -22.024  1.00  0.00      BSYN  
ATOM    828   CB LYS    94     -14.621 -62.003 -21.292  1.00  0.00      BSYN  
ATOM    829   CG LYS    94     -13.464 -61.116 -21.671  1.00  0.00      BSYN  
ATOM    830   CD LYS    94     -13.772 -60.586 -23.063  1.00  0.00      BSYN  
ATOM    831   CE LYS    94     -14.835 -59.478 -23.100  1.00  0.00      BSYN  
ATOM    832   NZ LYS    94     -14.492 -58.695 -24.270  1.00  0.00      BSYN  
ATOM    833  HZ1 LYS    94     -15.291 -58.071 -24.504  1.00  0.00      BSYN  
ATOM    834  HZ2 LYS    94     -13.657 -58.127 -24.020  1.00  0.00      BSYN  
ATOM    835  HZ3 LYS    94     -14.300 -59.402 -25.008  1.00  0.00      BSYN  
ATOM    836    C LYS    94     -13.191 -64.104 -21.428  1.00  0.00      BSYN  
ATOM    837    O LYS    94     -13.217 -64.466 -20.230  1.00  0.00      BSYN  
ATOM    838    N PRO    95     -12.158 -64.376 -22.213  1.00  0.00      BSYN  
ATOM    839   CD PRO    95     -12.023 -64.452 -23.709  1.00  0.00      BSYN  
ATOM    840   CA PRO    95     -10.824 -64.739 -21.654  1.00  0.00      BSYN  
ATOM    841   CB PRO    95     -10.057 -65.301 -22.843  1.00  0.00      BSYN  
ATOM    842   CG PRO    95     -11.089 -65.768 -23.726  1.00  0.00      BSYN  
ATOM    843    C PRO    95     -10.164 -63.649 -20.838  1.00  0.00      BSYN  
ATOM    844    O PRO    95      -9.095 -63.194 -21.257  1.00  0.00      BSYN  
ATOM    845    N GLU    96     -10.790 -63.341 -19.680  1.00  0.00      BSYN  
ATOM    846    H GLU    96     -11.470 -63.979 -19.380  1.00  0.00      BSYN  
ATOM    847   CA GLU    96     -10.078 -62.488 -18.742  1.00  0.00      BSYN  
ATOM    848   CB GLU    96     -11.119 -61.584 -18.073  1.00  0.00      BSYN  
ATOM    849   CG GLU    96     -12.338 -62.044 -17.361  1.00  0.00      BSYN  
ATOM    850   CD GLU    96     -12.279 -63.426 -16.759  1.00  0.00      BSYN  
ATOM    851  OE1 GLU    96     -12.855 -64.315 -17.403  1.00  0.00      BSYN  
ATOM    852  OE2 GLU    96     -11.783 -63.503 -15.615  1.00  0.00      BSYN  
ATOM    853    C GLU    96      -9.046 -63.161 -17.815  1.00  0.00      BSYN  
ATOM    854    O GLU    96      -9.324 -64.132 -17.112  1.00  0.00      BSYN  
ATOM    855    N GLU    97      -7.790 -62.739 -18.030  1.00  0.00      BSYN  
ATOM    856    H GLU    97      -7.643 -61.814 -18.318  1.00  0.00      BSYN  
ATOM    857   CA GLU    97      -6.621 -63.534 -17.604  1.00  0.00      BSYN  
ATOM    858   CB GLU    97      -5.667 -63.545 -18.829  1.00  0.00      BSYN  
ATOM    859   CG GLU    97      -4.477 -64.426 -18.773  1.00  0.00      BSYN  
ATOM    860   CD GLU    97      -3.546 -64.375 -19.965  1.00  0.00      BSYN  
ATOM    861  OE1 GLU    97      -3.594 -65.296 -20.693  1.00  0.00      BSYN  
ATOM    862  OE2 GLU    97      -2.835 -63.399 -20.184  1.00  0.00      BSYN  
ATOM    863    C GLU    97      -6.000 -62.754 -16.404  1.00  0.00      BSYN  
ATOM    864    O GLU    97      -5.375 -61.751 -16.468  1.00  0.00      BSYN  
ATOM    865    N VAL    98      -6.657 -63.195 -15.316  1.00  0.00      BSYN  
ATOM    866    H VAL    98      -7.268 -63.946 -15.467  1.00  0.00      BSYN  
ATOM    867   CA VAL    98      -6.310 -62.825 -13.944  1.00  0.00      BSYN  
ATOM    868   CB VAL    98      -7.649 -62.832 -13.100  1.00  0.00      BSYN  
ATOM    869  CG1 VAL    98      -8.247 -61.422 -13.161  1.00  0.00      BSYN  
ATOM    870  CG2 VAL    98      -8.674 -63.892 -13.363  1.00  0.00      BSYN  
ATOM    871    C VAL    98      -5.325 -63.966 -13.493  1.00  0.00      BSYN  
ATOM    872    O VAL    98      -5.698 -65.122 -13.191  1.00  0.00      BSYN  
ATOM    873    N ALA    99      -4.016 -63.807 -13.756  1.00  0.00      BSYN  
ATOM    874    H ALA    99      -3.752 -62.979 -14.208  1.00  0.00      BSYN  
ATOM    875   CA ALA    99      -3.019 -64.726 -13.192  1.00  0.00      BSYN  
ATOM    876   CB ALA    99      -2.775 -65.784 -14.206  1.00  0.00      BSYN  
ATOM    877    C ALA    99      -1.684 -64.141 -12.689  1.00  0.00      BSYN  
ATOM    878    O ALA    99      -0.624 -64.233 -13.324  1.00  0.00      BSYN  
ATOM    879    N GLN   100      -1.587 -63.540 -11.411  1.00  0.00      BSYN  
ATOM    880    H GLN   100      -2.403 -63.212 -10.980  1.00  0.00      BSYN  
ATOM    881   CA GLN   100      -0.339 -63.116 -10.696  1.00  0.00      BSYN  
ATOM    882   CB GLN   100      -0.373 -61.604 -10.307  1.00  0.00      BSYN  
ATOM    883   CG GLN   100      -1.700 -60.855 -10.782  1.00  0.00      BSYN  
ATOM    884   CD GLN   100      -3.011 -61.175 -10.019  1.00  0.00      BSYN  
ATOM    885  OE1 GLN   100      -3.743 -62.161 -10.438  1.00  0.00      BSYN  
ATOM    886  NE2 GLN   100      -3.479 -60.431  -8.954  1.00  0.00      BSYN  
ATOM    887 HE21 GLN   100      -4.292 -60.531  -8.417  1.00  0.00      BSYN  
ATOM    888 HE22 GLN   100      -2.894 -59.701  -8.658  1.00  0.00      BSYN  
ATOM    889    C GLN   100      -0.114 -64.059  -9.526  1.00  0.00      BSYN  
ATOM    890    O GLN   100      -1.010 -64.191  -8.694  1.00  0.00      BSYN  
ATOM    891    N GLU   101       1.071 -64.670  -9.489  1.00  0.00      BSYN  
ATOM    892    H GLU   101       1.598 -64.397 -10.269  1.00  0.00      BSYN  
ATOM    893   CA GLU   101       1.559 -65.596  -8.475  1.00  0.00      BSYN  
ATOM    894   CB GLU   101       3.010 -65.913  -8.969  1.00  0.00      BSYN  
ATOM    895   CG GLU   101       3.868 -67.053  -8.445  1.00  0.00      BSYN  
ATOM    896   CD GLU   101       5.226 -67.127  -9.057  1.00  0.00      BSYN  
ATOM    897  OE1 GLU   101       5.556 -68.032  -9.899  1.00  0.00      BSYN  
ATOM    898  OE2 GLU   101       6.055 -66.301  -8.647  1.00  0.00      BSYN  
ATOM    899    C GLU   101       1.600 -65.214  -6.998  1.00  0.00      BSYN  
ATOM    900    O GLU   101       1.840 -66.006  -6.072  1.00  0.00      BSYN  
ATOM    901    N ALA   102       1.384 -63.967  -6.709  1.00  0.00      BSYN  
ATOM    902    H ALA   102       1.212 -63.321  -7.425  1.00  0.00      BSYN  
ATOM    903   CA ALA   102       1.466 -63.483  -5.365  1.00  0.00      BSYN  
ATOM    904   CB ALA   102       1.697 -62.037  -5.410  1.00  0.00      BSYN  
ATOM    905    C ALA   102       0.326 -63.856  -4.492  1.00  0.00      BSYN  
ATOM    906    O ALA   102      -0.824 -63.492  -4.790  1.00  0.00      BSYN  
ATOM    907    N ALA   103       0.646 -64.775  -3.578  1.00  0.00      BSYN  
ATOM    908    H ALA   103       1.404 -65.387  -3.475  1.00  0.00      BSYN  
ATOM    909   CA ALA   103      -0.375 -65.038  -2.555  1.00  0.00      BSYN  
ATOM    910   CB ALA   103      -0.927 -66.406  -2.670  1.00  0.00      BSYN  
ATOM    911    C ALA   103       0.311 -64.835  -1.232  1.00  0.00      BSYN  
ATOM    912    O ALA   103       0.350 -65.696  -0.300  1.00  0.00      BSYN  
ATOM    913    N GLU   104       0.758 -63.598  -0.997  1.00  0.00      BSYN  
ATOM    914    H GLU   104       0.378 -62.823  -1.461  1.00  0.00      BSYN  
ATOM    915   CA GLU   104       1.739 -63.173   0.029  1.00  0.00      BSYN  
ATOM    916   CB GLU   104       3.171 -62.944  -0.538  1.00  0.00      BSYN  
ATOM    917   CG GLU   104       3.796 -63.975  -1.558  1.00  0.00      BSYN  
ATOM    918   CD GLU   104       3.944 -65.431  -1.107  1.00  0.00      BSYN  
ATOM    919  OE1 GLU   104       4.765 -65.635  -0.209  1.00  0.00      BSYN  
ATOM    920  OE2 GLU   104       3.244 -66.291  -1.544  1.00  0.00      BSYN  
ATOM    921    C GLU   104       1.422 -62.163   1.135  1.00  0.00      BSYN  
ATOM    922    O GLU   104       0.840 -61.119   0.934  1.00  0.00      BSYN  
ATOM    923    N GLU   105       1.837 -62.421   2.398  1.00  0.00      BSYN  
ATOM    924    H GLU   105       2.251 -63.307   2.452  1.00  0.00      BSYN  
ATOM    925   CA GLU   105       1.648 -61.486   3.444  1.00  0.00      BSYN  
ATOM    926   CB GLU   105       0.267 -61.734   4.046  1.00  0.00      BSYN  
ATOM    927   CG GLU   105      -0.280 -63.258   4.193  1.00  0.00      BSYN  
ATOM    928   CD GLU   105       0.470 -64.187   5.180  1.00  0.00      BSYN  
ATOM    929  OE1 GLU   105      -0.090 -64.340   6.288  1.00  0.00      BSYN  
ATOM    930  OE2 GLU   105       1.438 -64.893   4.908  1.00  0.00      BSYN  
ATOM    931    C GLU   105       2.756 -61.571   4.445  1.00  0.00      BSYN  
ATOM    932    O GLU   105       3.114 -62.661   4.928  1.00  0.00      BSYN  
ATOM    933    N PRO   106       3.537 -60.473   4.645  1.00  0.00      BSYN  
ATOM    934   CD PRO   106       3.891 -59.410   3.717  1.00  0.00      BSYN  
ATOM    935   CA PRO   106       4.669 -60.524   5.620  1.00  0.00      BSYN  
ATOM    936   CB PRO   106       5.595 -59.368   5.344  1.00  0.00      BSYN  
ATOM    937   CG PRO   106       4.833 -58.509   4.457  1.00  0.00      BSYN  
ATOM    938    C PRO   106       4.173 -60.498   7.056  1.00  0.00      BSYN  
ATOM    939    O PRO   106       4.139 -59.434   7.724  1.00  0.00      BSYN  
ATOM    940    N LEU   107       3.742 -61.712   7.513  1.00  0.00      BSYN  
ATOM    941    H LEU   107       3.603 -62.456   6.891  1.00  0.00      BSYN  
ATOM    942   CA LEU   107       3.290 -61.956   8.865  1.00  0.00      BSYN  
ATOM    943   CB LEU   107       1.749 -62.070   8.733  1.00  0.00      BSYN  
ATOM    944   CG LEU   107       0.896 -62.394   9.812  1.00  0.00      BSYN  
ATOM    945  CD1 LEU   107       0.886 -61.255  10.748  1.00  0.00      BSYN  
ATOM    946  CD2 LEU   107      -0.459 -62.268   9.305  1.00  0.00      BSYN  
ATOM    947    C LEU   107       3.931 -63.226   9.286  1.00  0.00      BSYN  
ATOM    948    O LEU   107       3.737 -63.578  10.411  1.00  0.00      BSYN  
ATOM    949    N ILE   108       4.503 -64.044   8.425  1.00  0.00      BSYN  
ATOM    950    H ILE   108       4.605 -63.656   7.531  1.00  0.00      BSYN  
ATOM    951   CA ILE   108       5.037 -65.385   8.721  1.00  0.00      BSYN  
ATOM    952   CB ILE   108       4.085 -66.312   8.003  1.00  0.00      BSYN  
ATOM    953  CG2 ILE   108       4.126 -65.963   6.473  1.00  0.00      BSYN  
ATOM    954  CG1 ILE   108       4.329 -67.789   8.196  1.00  0.00      BSYN  
ATOM    955   CD ILE   108       4.165 -68.309   9.614  1.00  0.00      BSYN  
ATOM    956    C ILE   108       6.440 -65.649   8.390  1.00  0.00      BSYN  
ATOM    957    O ILE   108       6.985 -64.976   7.480  1.00  0.00      BSYN  
ATOM    958    N GLU   109       7.155 -66.483   9.195  1.00  0.00      BSYN  
ATOM    959    H GLU   109       6.862 -66.515  10.130  1.00  0.00      BSYN  
ATOM    960   CA GLU   109       8.438 -66.974   8.871  1.00  0.00      BSYN  
ATOM    961   CB GLU   109       9.290 -66.690   9.969  1.00  0.00      BSYN  
ATOM    962   CG GLU   109       9.830 -65.213  10.291  1.00  0.00      BSYN  
ATOM    963   CD GLU   109      10.936 -65.263  11.289  1.00  0.00      BSYN  
ATOM    964  OE1 GLU   109      12.074 -65.202  10.853  1.00  0.00      BSYN  
ATOM    965  OE2 GLU   109      10.724 -65.460  12.466  1.00  0.00      BSYN  
ATOM    966    C GLU   109       8.370 -68.473   8.519  1.00  0.00      BSYN  
ATOM    967    O GLU   109       8.400 -69.349   9.438  1.00  0.00      BSYN  
ATOM    968    N PRO   110       8.256 -68.860   7.329  1.00  0.00      BSYN  
ATOM    969   CD PRO   110       8.193 -68.096   6.120  1.00  0.00      BSYN  
ATOM    970   CA PRO   110       7.963 -70.310   7.056  1.00  0.00      BSYN  
ATOM    971   CB PRO   110       7.225 -70.246   5.806  1.00  0.00      BSYN  
ATOM    972   CG PRO   110       7.903 -69.122   4.997  1.00  0.00      BSYN  
ATOM    973    C PRO   110       8.924 -71.451   7.078  1.00  0.00      BSYN  
ATOM    974    O PRO   110      10.031 -71.428   6.553  1.00  0.00      BSYN  
ATOM    975    N LEU   111       8.459 -72.414   7.843  1.00  0.00      BSYN  
ATOM    976    H LEU   111       7.662 -72.156   8.351  1.00  0.00      BSYN  
ATOM    977   CA LEU   111       9.216 -73.626   7.997  1.00  0.00      BSYN  
ATOM    978   CB LEU   111       9.794 -73.768   9.417  1.00  0.00      BSYN  
ATOM    979   CG LEU   111      10.960 -72.972   9.996  1.00  0.00      BSYN  
ATOM    980  CD1 LEU   111      10.830 -73.195  11.464  1.00  0.00      BSYN  
ATOM    981  CD2 LEU   111      12.246 -73.713   9.706  1.00  0.00      BSYN  
ATOM    982    C LEU   111       8.310 -74.748   7.752  1.00  0.00      BSYN  
ATOM    983    O LEU   111       7.119 -74.708   7.866  1.00  0.00      BSYN  
ATOM    984    N MET   112       8.975 -75.684   7.027  1.00  0.00      BSYN  
ATOM    985    H MET   112       9.946 -75.781   6.943  1.00  0.00      BSYN  
ATOM    986   CA MET   112       8.233 -76.783   6.331  1.00  0.00      BSYN  
ATOM    987   CB MET   112       7.975 -76.733   4.820  1.00  0.00      BSYN  
ATOM    988   CG MET   112       9.112 -76.316   4.078  1.00  0.00      BSYN  
ATOM    989   SD MET   112      10.305 -77.666   3.949  1.00  0.00      BSYN  
ATOM    990   CE MET   112      11.750 -76.955   4.543  1.00  0.00      BSYN  
ATOM    991    C MET   112       8.708 -78.197   6.763  1.00  0.00      BSYN  
ATOM    992    O MET   112       9.844 -78.364   7.145  1.00  0.00      BSYN  
ATOM    993    N GLU   113       8.018 -79.336   6.824  1.00  0.00      BSYN  
ATOM    994    H GLU   113       7.070 -79.258   6.591  1.00  0.00      BSYN  
ATOM    995   CA GLU   113       8.482 -80.671   7.364  1.00  0.00      BSYN  
ATOM    996   CB GLU   113       7.338 -81.293   8.206  1.00  0.00      BSYN  
ATOM    997   CG GLU   113       7.313 -82.832   8.377  1.00  0.00      BSYN  
ATOM    998   CD GLU   113       8.341 -83.394   9.277  1.00  0.00      BSYN  
ATOM    999  OE1 GLU   113       7.928 -83.894  10.317  1.00  0.00      BSYN  
ATOM   1000  OE2 GLU   113       9.509 -83.363   8.932  1.00  0.00      BSYN  
ATOM   1001    C GLU   113       8.774 -81.575   6.142  1.00  0.00      BSYN  
ATOM   1002    O GLU   113       7.777 -81.856   5.455  1.00  0.00      BSYN  
ATOM   1003    N PRO   114       9.936 -81.995   5.723  1.00  0.00      BSYN  
ATOM   1004   CD PRO   114      11.002 -81.047   5.714  1.00  0.00      BSYN  
ATOM   1005   CA PRO   114      10.309 -83.179   4.946  1.00  0.00      BSYN  
ATOM   1006   CB PRO   114      11.849 -83.168   4.969  1.00  0.00      BSYN  
ATOM   1007   CG PRO   114      12.201 -81.689   5.028  1.00  0.00      BSYN  
ATOM   1008    C PRO   114       9.789 -84.530   5.524  1.00  0.00      BSYN  
ATOM   1009    O PRO   114      10.476 -85.312   6.202  1.00  0.00      BSYN  
ATOM   1010    N GLU   115       8.598 -84.807   5.202  1.00  0.00      BSYN  
ATOM   1011    H GLU   115       7.938 -84.185   4.829  1.00  0.00      BSYN  
ATOM   1012   CA GLU   115       7.964 -86.043   5.561  1.00  0.00      BSYN  
ATOM   1013   CB GLU   115       6.433 -85.969   5.357  1.00  0.00      BSYN  
ATOM   1014   CG GLU   115       5.558 -87.075   5.812  1.00  0.00      BSYN  
ATOM   1015   CD GLU   115       5.273 -87.114   7.302  1.00  0.00      BSYN  
ATOM   1016  OE1 GLU   115       6.067 -87.616   8.085  1.00  0.00      BSYN  
ATOM   1017  OE2 GLU   115       4.264 -86.489   7.704  1.00  0.00      BSYN  
ATOM   1018    C GLU   115       8.498 -87.251   4.787  1.00  0.00      BSYN  
ATOM   1019    O GLU   115       8.184 -87.441   3.622  1.00  0.00      BSYN  
ATOM   1020    N GLY   116       9.220 -88.105   5.412  1.00  0.00      BSYN  
ATOM   1021    H GLY   116       9.607 -88.046   6.311  1.00  0.00      BSYN  
ATOM   1022   CA GLY   116       9.380 -89.383   4.757  1.00  0.00      BSYN  
ATOM   1023    C GLY   116      10.611 -90.199   5.075  1.00  0.00      BSYN  
ATOM   1024    O GLY   116      11.037 -90.118   6.295  1.00  0.00      BSYN  
ATOM   1025    N GLU   117      11.003 -91.082   4.106  1.00  0.00      BSYN  
ATOM   1026    H GLU   117      10.402 -91.291   3.362  1.00  0.00      BSYN  
ATOM   1027   CA GLU   117      12.146 -91.936   4.509  1.00  0.00      BSYN  
ATOM   1028   CB GLU   117      12.114 -93.347   4.054  1.00  0.00      BSYN  
ATOM   1029   CG GLU   117      11.112 -94.394   4.569  1.00  0.00      BSYN  
ATOM   1030   CD GLU   117      10.994 -95.730   3.872  1.00  0.00      BSYN  
ATOM   1031  OE1 GLU   117      12.011 -96.429   3.850  1.00  0.00      BSYN  
ATOM   1032  OE2 GLU   117       9.944 -95.984   3.309  1.00  0.00      BSYN  
ATOM   1033    C GLU   117      13.550 -91.418   4.143  1.00  0.00      BSYN  
ATOM   1034    O GLU   117      13.818 -90.939   3.073  1.00  0.00      BSYN  
ATOM   1035    N SER   118      14.390 -91.807   5.091  1.00  0.00      BSYN  
ATOM   1036    H SER   118      14.171 -92.130   5.990  1.00  0.00      BSYN  
ATOM   1037   CA SER   118      15.771 -91.522   4.860  1.00  0.00      BSYN  
ATOM   1038   CB SER   118      16.293 -90.373   5.852  1.00  0.00      BSYN  
ATOM   1039   OG SER   118      16.880 -90.746   7.146  1.00  0.00      BSYN  
ATOM   1040   HG SER   118      17.127 -91.671   7.221  1.00  0.00      BSYN  
ATOM   1041    C SER   118      16.518 -92.808   5.019  1.00  0.00      BSYN  
ATOM   1042    O SER   118      17.740 -92.729   5.292  1.00  0.00      BSYN  
ATOM   1043    N TYR   119      15.925 -93.977   4.784  1.00  0.00      BSYN  
ATOM   1044    H TYR   119      15.105 -94.164   4.282  1.00  0.00      BSYN  
ATOM   1045   CA TYR   119      16.529 -95.315   5.156  1.00  0.00      BSYN  
ATOM   1046   CB TYR   119      15.417 -96.330   5.755  1.00  0.00      BSYN  
ATOM   1047   CG TYR   119      14.740 -96.074   7.118  1.00  0.00      BSYN  
ATOM   1048  CD1 TYR   119      13.518 -96.655   7.305  1.00  0.00      BSYN  
ATOM   1049  CE1 TYR   119      12.881 -96.405   8.524  1.00  0.00      BSYN  
ATOM   1050  CD2 TYR   119      15.373 -95.348   8.081  1.00  0.00      BSYN  
ATOM   1051  CE2 TYR   119      14.680 -95.131   9.354  1.00  0.00      BSYN  
ATOM   1052   CZ TYR   119      13.565 -95.749   9.467  1.00  0.00      BSYN  
ATOM   1053   OH TYR   119      13.090 -95.545  10.771  1.00  0.00      BSYN  
ATOM   1054   HH TYR   119      12.140 -95.520  10.634  1.00  0.00      BSYN  
ATOM   1055    C TYR   119      17.626 -95.903   4.190  1.00  0.00      BSYN  
ATOM   1056    O TYR   119      17.303 -96.381   3.074  1.00  0.00      BSYN  
ATOM   1057    N GLU   120      18.892 -95.868   4.548  1.00  0.00      BSYN  
ATOM   1058    H GLU   120      19.019 -95.875   5.519  1.00  0.00      BSYN  
ATOM   1059   CA GLU   120      20.054 -96.099   3.641  1.00  0.00      BSYN  
ATOM   1060   CB GLU   120      21.329 -95.508   4.415  1.00  0.00      BSYN  
ATOM   1061   CG GLU   120      21.527 -93.983   4.663  1.00  0.00      BSYN  
ATOM   1062   CD GLU   120      22.476 -93.828   5.804  1.00  0.00      BSYN  
ATOM   1063  OE1 GLU   120      21.979 -93.436   6.822  1.00  0.00      BSYN  
ATOM   1064  OE2 GLU   120      23.702 -94.057   5.676  1.00  0.00      BSYN  
ATOM   1065    C GLU   120      20.182 -97.588   3.538  1.00  0.00      BSYN  
ATOM   1066    O GLU   120      19.784 -98.273   4.440  1.00  0.00      BSYN  
ATOM   1067    N ASP   121      20.653 -98.056   2.403  1.00  0.00      BSYN  
ATOM   1068    H ASP   121      21.405 -97.542   2.042  1.00  0.00      BSYN  
ATOM   1069   CA ASP   121      20.365 -99.350   1.968  1.00  0.00      BSYN  
ATOM   1070   CB ASP   121      19.670 -99.423   0.643  1.00  0.00      BSYN  
ATOM   1071   CG ASP   121      19.059-100.680   0.094  1.00  0.00      BSYN  
ATOM   1072  OD1 ASP   121      19.779-101.304  -0.750  1.00  0.00      BSYN  
ATOM   1073  OD2 ASP   121      17.974-101.047   0.490  1.00  0.00      BSYN  
ATOM   1074    C ASP   121      21.591-100.176   1.904  1.00  0.00      BSYN  
ATOM   1075    O ASP   121      22.449-100.184   1.046  1.00  0.00      BSYN  
ATOM   1076    N PRO   122      21.617-101.169   2.849  1.00  0.00      BSYN  
ATOM   1077   CD PRO   122      20.648-101.484   3.840  1.00  0.00      BSYN  
ATOM   1078   CA PRO   122      22.741-102.075   3.081  1.00  0.00      BSYN  
ATOM   1079   CB PRO   122      22.417-102.939   4.373  1.00  0.00      BSYN  
ATOM   1080   CG PRO   122      21.520-101.884   5.069  1.00  0.00      BSYN  
ATOM   1081    C PRO   122      23.210-103.076   2.060  1.00  0.00      BSYN  
ATOM   1082    O PRO   122      22.384-103.850   1.573  1.00  0.00      BSYN  
ATOM   1083    N PRO   123      24.449-102.907   1.492  1.00  0.00      BSYN  
ATOM   1084   CD PRO   123      25.263-101.698   1.665  1.00  0.00      BSYN  
ATOM   1085   CA PRO   123      25.151-103.854   0.683  1.00  0.00      BSYN  
ATOM   1086   CB PRO   123      26.243-102.962  -0.118  1.00  0.00      BSYN  
ATOM   1087   CG PRO   123      26.559-101.842   0.872  1.00  0.00      BSYN  
ATOM   1088    C PRO   123      25.666-105.197   1.224  1.00  0.00      BSYN  
ATOM   1089    O PRO   123      25.424-105.624   2.329  1.00  0.00      BSYN  
ATOM   1090    N GLN   124      26.369-105.936   0.283  1.00  0.00      BSYN  
ATOM   1091    H GLN   124      26.059-105.893  -0.646  1.00  0.00      BSYN  
ATOM   1092   CA GLN   124      27.343-106.997   0.685  1.00  0.00      BSYN  
ATOM   1093   CB GLN   124      27.150-108.336   0.071  1.00  0.00      BSYN  
ATOM   1094   CG GLN   124      25.942-109.163   0.410  1.00  0.00      BSYN  
ATOM   1095   CD GLN   124      24.612-108.512  -0.128  1.00  0.00      BSYN  
ATOM   1096  OE1 GLN   124      24.293-108.450  -1.257  1.00  0.00      BSYN  
ATOM   1097  NE2 GLN   124      23.723-108.165   0.841  1.00  0.00      BSYN  
ATOM   1098 HE21 GLN   124      23.851-108.386   1.787  1.00  0.00      BSYN  
ATOM   1099 HE22 GLN   124      22.994-107.742   0.340  1.00  0.00      BSYN  
ATOM   1100    C GLN   124      28.770-106.545   0.544  1.00  0.00      BSYN  
ATOM   1101    O GLN   124      29.228-106.147  -0.544  1.00  0.00      BSYN  
ATOM   1102    N GLU   125      29.688-106.579   1.523  1.00  0.00      BSYN  
ATOM   1103    H GLU   125      30.489-106.081   1.257  1.00  0.00      BSYN  
ATOM   1104   CA GLU   125      29.430-107.182   2.833  1.00  0.00      BSYN  
ATOM   1105   CB GLU   125      30.631-107.971   3.340  1.00  0.00      BSYN  
ATOM   1106   CG GLU   125      31.966-107.144   3.194  1.00  0.00      BSYN  
ATOM   1107   CD GLU   125      33.184-108.051   3.294  1.00  0.00      BSYN  
ATOM   1108  OE1 GLU   125      33.898-108.273   2.268  1.00  0.00      BSYN  
ATOM   1109  OE2 GLU   125      33.563-108.521   4.360  1.00  0.00      BSYN  
ATOM   1110    C GLU   125      28.955-106.061   3.832  1.00  0.00      BSYN  
ATOM   1111    O GLU   125      28.530-104.966   3.492  1.00  0.00      BSYN  
ATOM   1112    N GLU   126      28.808-106.442   5.124  1.00  0.00      BSYN  
ATOM   1113    H GLU   126      28.981-107.397   5.261  1.00  0.00      BSYN  
ATOM   1114   CA GLU   126      28.570-105.682   6.310  1.00  0.00      BSYN  
ATOM   1115   CB GLU   126      28.955-106.533   7.503  1.00  0.00      BSYN  
ATOM   1116   CG GLU   126      27.720-106.900   8.386  1.00  0.00      BSYN  
ATOM   1117   CD GLU   126      26.981-105.746   9.094  1.00  0.00      BSYN  
ATOM   1118  OE1 GLU   126      26.175-104.946   8.573  1.00  0.00      BSYN  
ATOM   1119  OE2 GLU   126      27.277-105.529  10.284  1.00  0.00      BSYN  
ATOM   1120    C GLU   126      29.295-104.334   6.341  1.00  0.00      BSYN  
ATOM   1121    O GLU   126      30.569-104.292   6.359  1.00  0.00      BSYN  
ATOM   1122    N TYR   127      28.587-103.251   6.606  1.00  0.00      BSYN  
ATOM   1123    H TYR   127      27.827-103.535   7.155  1.00  0.00      BSYN  
ATOM   1124   CA TYR   127      29.057-102.007   6.340  1.00  0.00      BSYN  
ATOM   1125   CB TYR   127      27.993-101.131   5.686  1.00  0.00      BSYN  
ATOM   1126   CG TYR   127      28.361-100.047   4.662  1.00  0.00      BSYN  
ATOM   1127  CD1 TYR   127      29.549-100.231   4.071  1.00  0.00      BSYN  
ATOM   1128  CE1 TYR   127      30.074 -99.428   3.118  1.00  0.00      BSYN  
ATOM   1129  CD2 TYR   127      27.507 -98.901   4.405  1.00  0.00      BSYN  
ATOM   1130  CE2 TYR   127      28.106 -97.970   3.626  1.00  0.00      BSYN  
ATOM   1131   CZ TYR   127      29.296 -98.310   2.943  1.00  0.00      BSYN  
ATOM   1132   OH TYR   127      29.766 -97.465   1.960  1.00  0.00      BSYN  
ATOM   1133   HH TYR   127      30.715 -97.528   1.827  1.00  0.00      BSYN  
ATOM   1134    C TYR   127      29.426-101.479   7.742  1.00  0.00      BSYN  
ATOM   1135    O TYR   127      28.701-101.303   8.697  1.00  0.00      BSYN  
ATOM   1136    N GLN   128      30.639-100.963   7.806  1.00  0.00      BSYN  
ATOM   1137    H GLN   128      31.357-101.235   7.198  1.00  0.00      BSYN  
ATOM   1138   CA GLN   128      31.046-100.190   8.988  1.00  0.00      BSYN  
ATOM   1139   CB GLN   128      32.035-101.087   9.640  1.00  0.00      BSYN  
ATOM   1140   CG GLN   128      32.075-101.125  11.151  1.00  0.00      BSYN  
ATOM   1141   CD GLN   128      32.787-102.327  11.649  1.00  0.00      BSYN  
ATOM   1142  OE1 GLN   128      32.565-103.443  11.199  1.00  0.00      BSYN  
ATOM   1143  NE2 GLN   128      33.823-102.224  12.499  1.00  0.00      BSYN  
ATOM   1144 HE21 GLN   128      34.163-101.320  12.665  1.00  0.00      BSYN  
ATOM   1145 HE22 GLN   128      34.182-103.051  12.886  1.00  0.00      BSYN  
ATOM   1146    C GLN   128      31.403 -98.729   8.797  1.00  0.00      BSYN  
ATOM   1147    O GLN   128      31.288 -97.918   9.691  1.00  0.00      BSYN  
ATOM   1148    N GLU   129      31.942 -98.427   7.615  1.00  0.00      BSYN  
ATOM   1149    H GLU   129      32.400 -99.199   7.222  1.00  0.00      BSYN  
ATOM   1150   CA GLU   129      32.092 -97.054   7.106  1.00  0.00      BSYN  
ATOM   1151   CB GLU   129      33.035 -96.901   5.841  1.00  0.00      BSYN  
ATOM   1152   CG GLU   129      34.409 -96.607   6.185  1.00  0.00      BSYN  
ATOM   1153   CD GLU   129      35.406 -96.545   4.952  1.00  0.00      BSYN  
ATOM   1154  OE1 GLU   129      35.567 -95.481   4.405  1.00  0.00      BSYN  
ATOM   1155  OE2 GLU   129      36.103 -97.574   4.729  1.00  0.00      BSYN  
ATOM   1156    C GLU   129      30.697 -96.365   6.770  1.00  0.00      BSYN  
ATOM   1157    O GLU   129      29.866 -96.721   5.948  1.00  0.00      BSYN  
ATOM   1158    N TYR   130      30.470 -95.307   7.620  1.00  0.00      BSYN  
ATOM   1159    H TYR   130      31.050 -95.107   8.384  1.00  0.00      BSYN  
ATOM   1160   CA TYR   130      29.288 -94.456   7.576  1.00  0.00      BSYN  
ATOM   1161   CB TYR   130      28.706 -94.409   8.975  1.00  0.00      BSYN  
ATOM   1162   CG TYR   130      28.329 -95.688   9.764  1.00  0.00      BSYN  
ATOM   1163  CD1 TYR   130      28.687 -95.992  11.083  1.00  0.00      BSYN  
ATOM   1164  CE1 TYR   130      28.302 -97.154  11.706  1.00  0.00      BSYN  
ATOM   1165  CD2 TYR   130      27.550 -96.598   9.144  1.00  0.00      BSYN  
ATOM   1166  CE2 TYR   130      27.050 -97.704   9.733  1.00  0.00      BSYN  
ATOM   1167   CZ TYR   130      27.371 -97.982  11.020  1.00  0.00      BSYN  
ATOM   1168   OH TYR   130      26.753 -99.127  11.552  1.00  0.00      BSYN  
ATOM   1169   HH TYR   130      26.655 -99.945  11.059  1.00  0.00      BSYN  
ATOM   1170    C TYR   130      29.456 -93.020   7.183  1.00  0.00      BSYN  
ATOM   1171    O TYR   130      29.979 -92.162   7.851  1.00  0.00      BSYN  
ATOM   1172    N GLU   131      29.270 -92.791   5.855  1.00  0.00      BSYN  
ATOM   1173    H GLU   131      29.283 -93.558   5.244  1.00  0.00      BSYN  
ATOM   1174   CA GLU   131      29.177 -91.416   5.134  1.00  0.00      BSYN  
ATOM   1175   CB GLU   131      28.252 -91.527   3.953  1.00  0.00      BSYN  
ATOM   1176   CG GLU   131      28.312 -92.596   2.816  1.00  0.00      BSYN  
ATOM   1177   CD GLU   131      29.615 -92.681   2.024  1.00  0.00      BSYN  
ATOM   1178  OE1 GLU   131      29.515 -93.049   0.865  1.00  0.00      BSYN  
ATOM   1179  OE2 GLU   131      30.650 -92.298   2.610  1.00  0.00      BSYN  
ATOM   1180    C GLU   131      28.735 -90.291   6.050  1.00  0.00      BSYN  
ATOM   1181    O GLU   131      27.722 -90.411   6.767  1.00  0.00      BSYN  
ATOM   1182    N PRO   132      29.506 -89.283   6.247  1.00  0.00      BSYN  
ATOM   1183   CD PRO   132      30.839 -89.131   5.605  1.00  0.00      BSYN  
ATOM   1184   CA PRO   132      29.260 -88.100   7.021  1.00  0.00      BSYN  
ATOM   1185   CB PRO   132      30.618 -87.594   7.282  1.00  0.00      BSYN  
ATOM   1186   CG PRO   132      31.601 -88.646   6.756  1.00  0.00      BSYN  
ATOM   1187    C PRO   132      28.324 -86.954   6.576  1.00  0.00      BSYN  
ATOM   1188    O PRO   132      27.692 -87.108   5.540  1.00  0.00      BSYN  
ATOM   1189    N GLU   133      28.293 -85.783   7.202  1.00  0.00      BSYN  
ATOM   1190    H GLU   133      28.983 -85.624   7.879  1.00  0.00      BSYN  
ATOM   1191   CA GLU   133      27.300 -84.780   6.933  1.00  0.00      BSYN  
ATOM   1192   CB GLU   133      25.923 -85.127   7.503  1.00  0.00      BSYN  
ATOM   1193   CG GLU   133      24.849 -84.176   6.999  1.00  0.00      BSYN  
ATOM   1194   CD GLU   133      24.446 -84.399   5.567  1.00  0.00      BSYN  
ATOM   1195  OE1 GLU   133      23.578 -85.220   5.154  1.00  0.00      BSYN  
ATOM   1196  OE2 GLU   133      24.999 -83.630   4.793  1.00  0.00      BSYN  
ATOM   1197    C GLU   133      27.640 -83.354   7.370  1.00  0.00      BSYN  
ATOM   1198    O GLU   133      28.001 -83.047   8.475  1.00  0.00      BSYN  
ATOM   1199    N ALA   134      27.389 -82.360   6.436  1.00  0.00      BSYN  
ATOM   1200    H ALA   134      27.128 -82.533   5.507  1.00  0.00      BSYN  
ATOM   1201   CA ALA   134      27.581 -80.855   6.749  1.00  0.00      BSYN  
ATOM   1202   CB ALA   134      27.203 -80.037   5.503  1.00  0.00      BSYN  
ATOM   1203    C ALA   134      26.716 -80.323   7.876  1.00  0.00      BSYN  
ATOM   1204  OT1 ALA   134      27.077 -79.311   8.416  1.00  0.00      BSYN  
ATOM   1205  OT2 ALA   134      25.656 -80.863   8.050  1.00  0.00      BSYN  
END
