# Supplementary material for: Data set of intrinsically disordered proteins analysed at a local protein conformation level
Source: Data Brief. 2020 Mar 5;29:105383. doi: 10.1016/j.dib.2020.105383 (PMC7078294; doi:10.1016/j.dib.2020.105383)
Supplement: Supplementary file 1 [file mmc1.zip › the data/1-DATA/PED1AAD-pdb/1AAD-166.pdb]

CRYST1    1.000    1.000    1.000  90.00  90.00  90.00 P 1           1
ATOM      1  HT1 MET     1     -13.901 -65.105 -42.632  1.00  0.00      BSYN  
ATOM      2  HT2 MET     1     -14.983 -64.944 -43.765  1.00  0.00      BSYN  
ATOM      3    N MET     1     -14.793 -65.543 -42.936  1.00  0.00      BSYN  
ATOM      4  HT3 MET     1     -14.853 -66.517 -43.296  1.00  0.00      BSYN  
ATOM      5   CA MET     1     -15.819 -65.238 -41.894  1.00  0.00      BSYN  
ATOM      6   CB MET     1     -17.226 -64.989 -42.526  1.00  0.00      BSYN  
ATOM      7   CG MET     1     -18.129 -64.254 -41.525  1.00  0.00      BSYN  
ATOM      8   SD MET     1     -17.848 -62.462 -41.372  1.00  0.00      BSYN  
ATOM      9   CE MET     1     -17.156 -62.425 -39.711  1.00  0.00      BSYN  
ATOM     10    C MET     1     -15.728 -66.540 -40.978  1.00  0.00      BSYN  
ATOM     11    O MET     1     -15.802 -67.604 -41.503  1.00  0.00      BSYN  
ATOM     12    N ASP     2     -15.670 -66.402 -39.657  1.00  0.00      BSYN  
ATOM     13    H ASP     2     -15.414 -65.507 -39.352  1.00  0.00      BSYN  
ATOM     14   CA ASP     2     -15.593 -67.583 -38.728  1.00  0.00      BSYN  
ATOM     15   CB ASP     2     -14.230 -67.643 -38.048  1.00  0.00      BSYN  
ATOM     16   CG ASP     2     -13.823 -69.022 -37.659  1.00  0.00      BSYN  
ATOM     17  OD1 ASP     2     -13.636 -69.273 -36.492  1.00  0.00      BSYN  
ATOM     18  OD2 ASP     2     -13.659 -69.887 -38.498  1.00  0.00      BSYN  
ATOM     19    C ASP     2     -16.629 -67.606 -37.744  1.00  0.00      BSYN  
ATOM     20    O ASP     2     -16.706 -67.007 -36.679  1.00  0.00      BSYN  
ATOM     21    N VAL     3     -17.710 -68.291 -38.164  1.00  0.00      BSYN  
ATOM     22    H VAL     3     -17.654 -68.649 -39.075  1.00  0.00      BSYN  
ATOM     23   CA VAL     3     -18.835 -68.555 -37.281  1.00  0.00      BSYN  
ATOM     24   CB VAL     3     -19.952 -67.634 -37.702  1.00  0.00      BSYN  
ATOM     25  CG1 VAL     3     -20.295 -67.629 -39.258  1.00  0.00      BSYN  
ATOM     26  CG2 VAL     3     -21.205 -67.918 -36.998  1.00  0.00      BSYN  
ATOM     27    C VAL     3     -19.338 -69.956 -37.213  1.00  0.00      BSYN  
ATOM     28    O VAL     3     -19.839 -70.543 -38.197  1.00  0.00      BSYN  
ATOM     29    N PHE     4     -19.119 -70.596 -36.038  1.00  0.00      BSYN  
ATOM     30    H PHE     4     -18.840 -70.201 -35.186  1.00  0.00      BSYN  
ATOM     31   CA PHE     4     -19.309 -71.992 -35.982  1.00  0.00      BSYN  
ATOM     32   CB PHE     4     -18.522 -72.669 -34.818  1.00  0.00      BSYN  
ATOM     33   CG PHE     4     -17.028 -72.785 -35.068  1.00  0.00      BSYN  
ATOM     34  CD1 PHE     4     -16.609 -73.794 -35.928  1.00  0.00      BSYN  
ATOM     35  CD2 PHE     4     -16.041 -72.076 -34.448  1.00  0.00      BSYN  
ATOM     36  CE1 PHE     4     -15.308 -74.146 -36.113  1.00  0.00      BSYN  
ATOM     37  CE2 PHE     4     -14.683 -72.342 -34.655  1.00  0.00      BSYN  
ATOM     38   CZ PHE     4     -14.355 -73.484 -35.461  1.00  0.00      BSYN  
ATOM     39    C PHE     4     -20.785 -72.330 -35.785  1.00  0.00      BSYN  
ATOM     40    O PHE     4     -21.316 -72.005 -34.639  1.00  0.00      BSYN  
ATOM     41    N MET     5     -21.440 -72.882 -36.846  1.00  0.00      BSYN  
ATOM     42    H MET     5     -20.943 -73.087 -37.665  1.00  0.00      BSYN  
ATOM     43   CA MET     5     -22.847 -73.167 -36.840  1.00  0.00      BSYN  
ATOM     44   CB MET     5     -23.670 -71.915 -37.054  1.00  0.00      BSYN  
ATOM     45   CG MET     5     -23.622 -71.248 -38.285  1.00  0.00      BSYN  
ATOM     46   SD MET     5     -24.808 -69.868 -38.334  1.00  0.00      BSYN  
ATOM     47   CE MET     5     -26.339 -70.593 -38.646  1.00  0.00      BSYN  
ATOM     48    C MET     5     -23.142 -74.230 -37.990  1.00  0.00      BSYN  
ATOM     49    O MET     5     -22.399 -74.434 -38.978  1.00  0.00      BSYN  
ATOM     50    N LYS     6     -24.378 -74.707 -37.838  1.00  0.00      BSYN  
ATOM     51    H LYS     6     -24.793 -74.400 -37.005  1.00  0.00      BSYN  
ATOM     52   CA LYS     6     -24.987 -75.605 -38.799  1.00  0.00      BSYN  
ATOM     53   CB LYS     6     -25.968 -76.563 -38.063  1.00  0.00      BSYN  
ATOM     54   CG LYS     6     -26.932 -75.593 -37.347  1.00  0.00      BSYN  
ATOM     55   CD LYS     6     -27.961 -76.392 -36.491  1.00  0.00      BSYN  
ATOM     56   CE LYS     6     -28.991 -76.909 -37.358  1.00  0.00      BSYN  
ATOM     57   NZ LYS     6     -30.048 -77.530 -36.590  1.00  0.00      BSYN  
ATOM     58  HZ1 LYS     6     -30.536 -76.801 -36.031  1.00  0.00      BSYN  
ATOM     59  HZ2 LYS     6     -30.645 -77.966 -37.320  1.00  0.00      BSYN  
ATOM     60  HZ3 LYS     6     -29.579 -78.279 -36.041  1.00  0.00      BSYN  
ATOM     61    C LYS     6     -25.691 -75.141 -40.170  1.00  0.00      BSYN  
ATOM     62    O LYS     6     -26.262 -75.976 -40.897  1.00  0.00      BSYN  
ATOM     63    N GLY     7     -25.781 -73.888 -40.406  1.00  0.00      BSYN  
ATOM     64    H GLY     7     -25.360 -73.231 -39.814  1.00  0.00      BSYN  
ATOM     65   CA GLY     7     -26.716 -73.335 -41.381  1.00  0.00      BSYN  
ATOM     66    C GLY     7     -26.125 -72.348 -42.259  1.00  0.00      BSYN  
ATOM     67    O GLY     7     -25.735 -71.251 -41.781  1.00  0.00      BSYN  
ATOM     68    N LEU     8     -26.151 -72.499 -43.619  1.00  0.00      BSYN  
ATOM     69    H LEU     8     -26.419 -73.359 -44.006  1.00  0.00      BSYN  
ATOM     70   CA LEU     8     -25.458 -71.508 -44.405  1.00  0.00      BSYN  
ATOM     71   CB LEU     8     -24.793 -72.165 -45.667  1.00  0.00      BSYN  
ATOM     72   CG LEU     8     -23.602 -72.966 -45.581  1.00  0.00      BSYN  
ATOM     73  CD1 LEU     8     -23.553 -73.524 -46.894  1.00  0.00      BSYN  
ATOM     74  CD2 LEU     8     -22.339 -72.022 -45.505  1.00  0.00      BSYN  
ATOM     75    C LEU     8     -26.134 -70.196 -44.785  1.00  0.00      BSYN  
ATOM     76    O LEU     8     -27.097 -70.185 -45.538  1.00  0.00      BSYN  
ATOM     77    N SER     9     -25.498 -69.087 -44.428  1.00  0.00      BSYN  
ATOM     78    H SER     9     -24.691 -69.205 -43.883  1.00  0.00      BSYN  
ATOM     79   CA SER     9     -25.739 -67.758 -44.781  1.00  0.00      BSYN  
ATOM     80   CB SER     9     -26.887 -67.093 -44.061  1.00  0.00      BSYN  
ATOM     81   OG SER     9     -28.142 -67.464 -44.510  1.00  0.00      BSYN  
ATOM     82   HG SER     9     -28.262 -68.409 -44.631  1.00  0.00      BSYN  
ATOM     83    C SER     9     -24.470 -66.887 -44.650  1.00  0.00      BSYN  
ATOM     84    O SER     9     -23.449 -67.490 -44.306  1.00  0.00      BSYN  
ATOM     85    N MET    10     -24.683 -65.592 -44.906  1.00  0.00      BSYN  
ATOM     86    H MET    10     -25.589 -65.364 -45.202  1.00  0.00      BSYN  
ATOM     87   CA MET    10     -23.597 -64.684 -44.478  1.00  0.00      BSYN  
ATOM     88   CB MET    10     -23.068 -63.651 -45.535  1.00  0.00      BSYN  
ATOM     89   CG MET    10     -22.116 -64.097 -46.562  1.00  0.00      BSYN  
ATOM     90   SD MET    10     -20.294 -64.275 -46.303  1.00  0.00      BSYN  
ATOM     91   CE MET    10     -20.058 -66.057 -46.288  1.00  0.00      BSYN  
ATOM     92    C MET    10     -24.009 -63.928 -43.204  1.00  0.00      BSYN  
ATOM     93    O MET    10     -23.622 -62.761 -42.998  1.00  0.00      BSYN  
ATOM     94    N ALA    11     -24.934 -64.430 -42.378  1.00  0.00      BSYN  
ATOM     95    H ALA    11     -25.249 -65.328 -42.613  1.00  0.00      BSYN  
ATOM     96   CA ALA    11     -25.640 -63.613 -41.460  1.00  0.00      BSYN  
ATOM     97   CB ALA    11     -27.010 -64.274 -41.411  1.00  0.00      BSYN  
ATOM     98    C ALA    11     -24.876 -63.803 -40.232  1.00  0.00      BSYN  
ATOM     99    O ALA    11     -24.769 -64.917 -39.835  1.00  0.00      BSYN  
ATOM    100    N LYS    12     -24.511 -62.620 -39.509  1.00  0.00      BSYN  
ATOM    101    H LYS    12     -24.677 -61.734 -39.893  1.00  0.00      BSYN  
ATOM    102   CA LYS    12     -23.980 -62.687 -38.136  1.00  0.00      BSYN  
ATOM    103   CB LYS    12     -22.784 -61.749 -37.705  1.00  0.00      BSYN  
ATOM    104   CG LYS    12     -23.085 -60.172 -37.717  1.00  0.00      BSYN  
ATOM    105   CD LYS    12     -22.013 -59.172 -36.968  1.00  0.00      BSYN  
ATOM    106   CE LYS    12     -22.621 -57.773 -36.896  1.00  0.00      BSYN  
ATOM    107   NZ LYS    12     -22.875 -57.230 -38.184  1.00  0.00      BSYN  
ATOM    108  HZ1 LYS    12     -23.504 -57.908 -38.659  1.00  0.00      BSYN  
ATOM    109  HZ2 LYS    12     -23.521 -56.417 -38.125  1.00  0.00      BSYN  
ATOM    110  HZ3 LYS    12     -22.063 -56.938 -38.764  1.00  0.00      BSYN  
ATOM    111    C LYS    12     -25.190 -62.389 -37.213  1.00  0.00      BSYN  
ATOM    112    O LYS    12     -25.818 -61.369 -37.151  1.00  0.00      BSYN  
ATOM    113    N GLU    13     -25.248 -63.402 -36.312  1.00  0.00      BSYN  
ATOM    114    H GLU    13     -24.416 -63.857 -36.065  1.00  0.00      BSYN  
ATOM    115   CA GLU    13     -26.524 -63.563 -35.584  1.00  0.00      BSYN  
ATOM    116   CB GLU    13     -27.347 -64.696 -36.002  1.00  0.00      BSYN  
ATOM    117   CG GLU    13     -26.721 -66.064 -35.525  1.00  0.00      BSYN  
ATOM    118   CD GLU    13     -26.774 -67.122 -36.706  1.00  0.00      BSYN  
ATOM    119  OE1 GLU    13     -26.967 -66.721 -37.904  1.00  0.00      BSYN  
ATOM    120  OE2 GLU    13     -26.628 -68.281 -36.458  1.00  0.00      BSYN  
ATOM    121    C GLU    13     -26.437 -63.293 -34.076  1.00  0.00      BSYN  
ATOM    122    O GLU    13     -27.286 -62.636 -33.413  1.00  0.00      BSYN  
ATOM    123    N GLY    14     -25.296 -63.708 -33.479  1.00  0.00      BSYN  
ATOM    124    H GLY    14     -24.598 -64.166 -33.992  1.00  0.00      BSYN  
ATOM    125   CA GLY    14     -24.957 -63.686 -32.103  1.00  0.00      BSYN  
ATOM    126    C GLY    14     -23.508 -63.640 -31.846  1.00  0.00      BSYN  
ATOM    127    O GLY    14     -22.806 -62.786 -32.263  1.00  0.00      BSYN  
ATOM    128    N VAL    15     -22.883 -64.550 -31.120  1.00  0.00      BSYN  
ATOM    129    H VAL    15     -23.465 -65.293 -30.857  1.00  0.00      BSYN  
ATOM    130   CA VAL    15     -21.411 -64.603 -30.863  1.00  0.00      BSYN  
ATOM    131   CB VAL    15     -21.020 -64.809 -29.360  1.00  0.00      BSYN  
ATOM    132  CG1 VAL    15     -21.020 -63.596 -28.512  1.00  0.00      BSYN  
ATOM    133  CG2 VAL    15     -21.849 -65.993 -28.914  1.00  0.00      BSYN  
ATOM    134    C VAL    15     -20.740 -65.502 -31.859  1.00  0.00      BSYN  
ATOM    135    O VAL    15     -21.422 -66.055 -32.728  1.00  0.00      BSYN  
ATOM    136    N VAL    16     -19.491 -65.763 -31.678  1.00  0.00      BSYN  
ATOM    137    H VAL    16     -18.987 -65.600 -30.854  1.00  0.00      BSYN  
ATOM    138   CA VAL    16     -18.756 -66.379 -32.852  1.00  0.00      BSYN  
ATOM    139   CB VAL    16     -17.343 -66.064 -32.877  1.00  0.00      BSYN  
ATOM    140  CG1 VAL    16     -16.969 -64.713 -33.420  1.00  0.00      BSYN  
ATOM    141  CG2 VAL    16     -16.700 -66.313 -31.467  1.00  0.00      BSYN  
ATOM    142    C VAL    16     -18.982 -67.851 -33.005  1.00  0.00      BSYN  
ATOM    143    O VAL    16     -19.038 -68.469 -34.094  1.00  0.00      BSYN  
ATOM    144    N ALA    17     -19.159 -68.345 -31.802  1.00  0.00      BSYN  
ATOM    145    H ALA    17     -18.812 -67.759 -31.097  1.00  0.00      BSYN  
ATOM    146   CA ALA    17     -19.299 -69.842 -31.651  1.00  0.00      BSYN  
ATOM    147   CB ALA    17     -18.178 -70.475 -30.804  1.00  0.00      BSYN  
ATOM    148    C ALA    17     -20.776 -70.180 -31.244  1.00  0.00      BSYN  
ATOM    149    O ALA    17     -21.048 -69.965 -30.093  1.00  0.00      BSYN  
ATOM    150    N ALA    18     -21.603 -70.723 -32.190  1.00  0.00      BSYN  
ATOM    151    H ALA    18     -21.096 -70.911 -33.008  1.00  0.00      BSYN  
ATOM    152   CA ALA    18     -23.040 -70.894 -31.914  1.00  0.00      BSYN  
ATOM    153   CB ALA    18     -23.832 -69.853 -32.724  1.00  0.00      BSYN  
ATOM    154    C ALA    18     -23.547 -72.280 -32.181  1.00  0.00      BSYN  
ATOM    155    O ALA    18     -24.549 -72.431 -32.826  1.00  0.00      BSYN  
ATOM    156    N ALA    19     -22.767 -73.262 -31.657  1.00  0.00      BSYN  
ATOM    157    H ALA    19     -21.833 -73.113 -31.398  1.00  0.00      BSYN  
ATOM    158   CA ALA    19     -23.170 -74.593 -31.586  1.00  0.00      BSYN  
ATOM    159   CB ALA    19     -22.569 -75.237 -32.813  1.00  0.00      BSYN  
ATOM    160    C ALA    19     -22.585 -75.310 -30.335  1.00  0.00      BSYN  
ATOM    161    O ALA    19     -23.373 -75.879 -29.517  1.00  0.00      BSYN  
ATOM    162    N GLU    20     -21.282 -75.296 -30.018  1.00  0.00      BSYN  
ATOM    163    H GLU    20     -20.598 -74.917 -30.609  1.00  0.00      BSYN  
ATOM    164   CA GLU    20     -20.849 -75.804 -28.736  1.00  0.00      BSYN  
ATOM    165   CB GLU    20     -19.353 -76.138 -28.704  1.00  0.00      BSYN  
ATOM    166   CG GLU    20     -18.713 -77.084 -29.669  1.00  0.00      BSYN  
ATOM    167   CD GLU    20     -17.255 -77.438 -29.367  1.00  0.00      BSYN  
ATOM    168  OE1 GLU    20     -16.372 -77.238 -30.228  1.00  0.00      BSYN  
ATOM    169  OE2 GLU    20     -16.901 -77.769 -28.184  1.00  0.00      BSYN  
ATOM    170    C GLU    20     -21.140 -74.897 -27.515  1.00  0.00      BSYN  
ATOM    171    O GLU    20     -20.340 -74.129 -27.051  1.00  0.00      BSYN  
ATOM    172    N LYS    21     -22.338 -75.027 -27.090  1.00  0.00      BSYN  
ATOM    173    H LYS    21     -22.946 -75.614 -27.586  1.00  0.00      BSYN  
ATOM    174   CA LYS    21     -22.792 -74.140 -25.999  1.00  0.00      BSYN  
ATOM    175   CB LYS    21     -24.341 -74.036 -25.968  1.00  0.00      BSYN  
ATOM    176   CG LYS    21     -24.743 -72.827 -26.827  1.00  0.00      BSYN  
ATOM    177   CD LYS    21     -25.282 -73.256 -28.276  1.00  0.00      BSYN  
ATOM    178   CE LYS    21     -25.700 -72.125 -29.118  1.00  0.00      BSYN  
ATOM    179   NZ LYS    21     -26.054 -72.638 -30.462  1.00  0.00      BSYN  
ATOM    180  HZ1 LYS    21     -25.284 -73.232 -30.831  1.00  0.00      BSYN  
ATOM    181  HZ2 LYS    21     -26.910 -73.199 -30.276  1.00  0.00      BSYN  
ATOM    182  HZ3 LYS    21     -26.298 -71.981 -31.230  1.00  0.00      BSYN  
ATOM    183    C LYS    21     -22.299 -74.830 -24.685  1.00  0.00      BSYN  
ATOM    184    O LYS    21     -21.359 -74.401 -24.060  1.00  0.00      BSYN  
ATOM    185    N THR    22     -23.073 -75.916 -24.354  1.00  0.00      BSYN  
ATOM    186    H THR    22     -23.558 -76.584 -24.882  1.00  0.00      BSYN  
ATOM    187   CA THR    22     -23.044 -76.374 -22.974  1.00  0.00      BSYN  
ATOM    188   CB THR    22     -24.363 -77.148 -22.688  1.00  0.00      BSYN  
ATOM    189  OG1 THR    22     -25.398 -76.234 -22.914  1.00  0.00      BSYN  
ATOM    190  HG1 THR    22     -26.180 -76.529 -22.442  1.00  0.00      BSYN  
ATOM    191  CG2 THR    22     -24.556 -77.689 -21.295  1.00  0.00      BSYN  
ATOM    192    C THR    22     -21.883 -77.360 -22.684  1.00  0.00      BSYN  
ATOM    193    O THR    22     -21.875 -78.521 -23.161  1.00  0.00      BSYN  
ATOM    194    N LYS    23     -20.735 -76.739 -22.227  1.00  0.00      BSYN  
ATOM    195    H LYS    23     -20.598 -75.861 -22.641  1.00  0.00      BSYN  
ATOM    196   CA LYS    23     -19.537 -77.498 -21.677  1.00  0.00      BSYN  
ATOM    197   CB LYS    23     -18.212 -76.734 -21.997  1.00  0.00      BSYN  
ATOM    198   CG LYS    23     -18.159 -75.446 -21.159  1.00  0.00      BSYN  
ATOM    199   CD LYS    23     -16.961 -74.500 -21.149  1.00  0.00      BSYN  
ATOM    200   CE LYS    23     -16.717 -74.030 -22.619  1.00  0.00      BSYN  
ATOM    201   NZ LYS    23     -15.596 -73.097 -22.594  1.00  0.00      BSYN  
ATOM    202  HZ1 LYS    23     -14.725 -73.661 -22.662  1.00  0.00      BSYN  
ATOM    203  HZ2 LYS    23     -15.787 -72.384 -23.327  1.00  0.00      BSYN  
ATOM    204  HZ3 LYS    23     -15.710 -72.650 -21.662  1.00  0.00      BSYN  
ATOM    205    C LYS    23     -19.579 -78.169 -20.348  1.00  0.00      BSYN  
ATOM    206    O LYS    23     -18.886 -79.092 -19.986  1.00  0.00      BSYN  
ATOM    207    N GLN    24     -20.527 -77.782 -19.529  1.00  0.00      BSYN  
ATOM    208    H GLN    24     -21.406 -77.374 -19.674  1.00  0.00      BSYN  
ATOM    209   CA GLN    24     -20.566 -78.092 -18.114  1.00  0.00      BSYN  
ATOM    210   CB GLN    24     -21.041 -76.854 -17.392  1.00  0.00      BSYN  
ATOM    211   CG GLN    24     -19.861 -76.323 -16.610  1.00  0.00      BSYN  
ATOM    212   CD GLN    24     -18.510 -75.844 -17.245  1.00  0.00      BSYN  
ATOM    213  OE1 GLN    24     -18.525 -74.722 -17.830  1.00  0.00      BSYN  
ATOM    214  NE2 GLN    24     -17.294 -76.379 -17.030  1.00  0.00      BSYN  
ATOM    215 HE21 GLN    24     -16.518 -75.946 -17.442  1.00  0.00      BSYN  
ATOM    216 HE22 GLN    24     -17.266 -77.236 -16.554  1.00  0.00      BSYN  
ATOM    217    C GLN    24     -21.586 -79.302 -18.096  1.00  0.00      BSYN  
ATOM    218    O GLN    24     -22.697 -79.317 -18.684  1.00  0.00      BSYN  
ATOM    219    N GLY    25     -21.116 -80.171 -17.263  1.00  0.00      BSYN  
ATOM    220    H GLY    25     -20.253 -80.025 -16.824  1.00  0.00      BSYN  
ATOM    221   CA GLY    25     -22.052 -81.304 -16.882  1.00  0.00      BSYN  
ATOM    222    C GLY    25     -22.691 -80.836 -15.630  1.00  0.00      BSYN  
ATOM    223    O GLY    25     -22.305 -80.590 -14.449  1.00  0.00      BSYN  
ATOM    224    N VAL    26     -23.908 -80.476 -16.024  1.00  0.00      BSYN  
ATOM    225    H VAL    26     -24.088 -80.180 -16.940  1.00  0.00      BSYN  
ATOM    226   CA VAL    26     -25.023 -80.232 -15.088  1.00  0.00      BSYN  
ATOM    227   CB VAL    26     -26.093 -79.136 -15.434  1.00  0.00      BSYN  
ATOM    228  CG1 VAL    26     -26.852 -78.866 -14.137  1.00  0.00      BSYN  
ATOM    229  CG2 VAL    26     -25.545 -77.763 -15.836  1.00  0.00      BSYN  
ATOM    230    C VAL    26     -25.746 -81.601 -14.938  1.00  0.00      BSYN  
ATOM    231    O VAL    26     -25.677 -82.289 -13.887  1.00  0.00      BSYN  
ATOM    232    N THR    27     -26.471 -82.081 -16.005  1.00  0.00      BSYN  
ATOM    233    H THR    27     -27.131 -81.569 -16.517  1.00  0.00      BSYN  
ATOM    234   CA THR    27     -26.530 -83.492 -16.358  1.00  0.00      BSYN  
ATOM    235   CB THR    27     -27.703 -83.809 -17.393  1.00  0.00      BSYN  
ATOM    236  OG1 THR    27     -27.901 -82.820 -18.346  1.00  0.00      BSYN  
ATOM    237  HG1 THR    27     -28.740 -82.364 -18.246  1.00  0.00      BSYN  
ATOM    238  CG2 THR    27     -29.067 -84.102 -16.675  1.00  0.00      BSYN  
ATOM    239    C THR    27     -25.254 -84.026 -16.798  1.00  0.00      BSYN  
ATOM    240    O THR    27     -24.560 -83.536 -17.639  1.00  0.00      BSYN  
ATOM    241    N GLU    28     -25.075 -85.240 -16.157  1.00  0.00      BSYN  
ATOM    242    H GLU    28     -25.889 -85.618 -15.764  1.00  0.00      BSYN  
ATOM    243   CA GLU    28     -23.890 -86.002 -16.374  1.00  0.00      BSYN  
ATOM    244   CB GLU    28     -23.006 -86.234 -15.011  1.00  0.00      BSYN  
ATOM    245   CG GLU    28     -22.443 -85.188 -14.155  1.00  0.00      BSYN  
ATOM    246   CD GLU    28     -21.953 -85.810 -12.891  1.00  0.00      BSYN  
ATOM    247  OE1 GLU    28     -22.678 -86.376 -12.098  1.00  0.00      BSYN  
ATOM    248  OE2 GLU    28     -20.736 -85.810 -12.700  1.00  0.00      BSYN  
ATOM    249    C GLU    28     -23.996 -87.394 -16.992  1.00  0.00      BSYN  
ATOM    250    O GLU    28     -23.307 -88.336 -16.749  1.00  0.00      BSYN  
ATOM    251    N ALA    29     -24.906 -87.498 -17.931  1.00  0.00      BSYN  
ATOM    252    H ALA    29     -25.112 -86.607 -18.283  1.00  0.00      BSYN  
ATOM    253   CA ALA    29     -25.429 -88.798 -18.409  1.00  0.00      BSYN  
ATOM    254   CB ALA    29     -26.940 -88.703 -18.019  1.00  0.00      BSYN  
ATOM    255    C ALA    29     -25.187 -88.968 -19.872  1.00  0.00      BSYN  
ATOM    256    O ALA    29     -25.557 -90.002 -20.354  1.00  0.00      BSYN  
ATOM    257    N ALA    30     -24.638 -88.044 -20.625  1.00  0.00      BSYN  
ATOM    258    H ALA    30     -24.219 -87.214 -20.315  1.00  0.00      BSYN  
ATOM    259   CA ALA    30     -24.307 -88.213 -22.020  1.00  0.00      BSYN  
ATOM    260   CB ALA    30     -25.478 -87.819 -22.895  1.00  0.00      BSYN  
ATOM    261    C ALA    30     -23.184 -87.256 -22.412  1.00  0.00      BSYN  
ATOM    262    O ALA    30     -23.281 -86.073 -22.297  1.00  0.00      BSYN  
ATOM    263    N GLU    31     -22.187 -88.015 -22.718  1.00  0.00      BSYN  
ATOM    264    H GLU    31     -22.240 -88.936 -22.388  1.00  0.00      BSYN  
ATOM    265   CA GLU    31     -20.937 -87.506 -23.309  1.00  0.00      BSYN  
ATOM    266   CB GLU    31     -19.629 -88.258 -22.963  1.00  0.00      BSYN  
ATOM    267   CG GLU    31     -19.361 -88.291 -21.479  1.00  0.00      BSYN  
ATOM    268   CD GLU    31     -18.392 -87.260 -20.913  1.00  0.00      BSYN  
ATOM    269  OE1 GLU    31     -17.251 -87.287 -21.086  1.00  0.00      BSYN  
ATOM    270  OE2 GLU    31     -18.770 -86.301 -20.282  1.00  0.00      BSYN  
ATOM    271    C GLU    31     -20.853 -87.216 -24.816  1.00  0.00      BSYN  
ATOM    272    O GLU    31     -21.316 -87.949 -25.685  1.00  0.00      BSYN  
ATOM    273    N LYS    32     -20.478 -85.901 -25.088  1.00  0.00      BSYN  
ATOM    274    H LYS    32     -20.287 -85.351 -24.300  1.00  0.00      BSYN  
ATOM    275   CA LYS    32     -20.373 -85.422 -26.429  1.00  0.00      BSYN  
ATOM    276   CB LYS    32     -21.684 -84.562 -26.885  1.00  0.00      BSYN  
ATOM    277   CG LYS    32     -23.058 -85.241 -26.666  1.00  0.00      BSYN  
ATOM    278   CD LYS    32     -24.154 -84.513 -27.489  1.00  0.00      BSYN  
ATOM    279   CE LYS    32     -23.987 -84.240 -29.037  1.00  0.00      BSYN  
ATOM    280   NZ LYS    32     -23.794 -85.493 -29.801  1.00  0.00      BSYN  
ATOM    281  HZ1 LYS    32     -23.088 -85.340 -30.549  1.00  0.00      BSYN  
ATOM    282  HZ2 LYS    32     -23.471 -86.238 -29.152  1.00  0.00      BSYN  
ATOM    283  HZ3 LYS    32     -24.780 -85.675 -30.078  1.00  0.00      BSYN  
ATOM    284    C LYS    32     -19.165 -84.560 -26.827  1.00  0.00      BSYN  
ATOM    285    O LYS    32     -18.696 -83.823 -26.013  1.00  0.00      BSYN  
ATOM    286    N THR    33     -18.964 -84.475 -28.155  1.00  0.00      BSYN  
ATOM    287    H THR    33     -19.673 -84.700 -28.792  1.00  0.00      BSYN  
ATOM    288   CA THR    33     -17.944 -83.690 -28.862  1.00  0.00      BSYN  
ATOM    289   CB THR    33     -18.166 -83.914 -30.415  1.00  0.00      BSYN  
ATOM    290  OG1 THR    33     -19.634 -83.663 -30.591  1.00  0.00      BSYN  
ATOM    291  HG1 THR    33     -20.033 -83.346 -31.405  1.00  0.00      BSYN  
ATOM    292  CG2 THR    33     -17.905 -85.351 -30.938  1.00  0.00      BSYN  
ATOM    293    C THR    33     -18.016 -82.206 -28.549  1.00  0.00      BSYN  
ATOM    294    O THR    33     -17.024 -81.557 -28.454  1.00  0.00      BSYN  
ATOM    295    N LYS    34     -19.175 -81.696 -28.216  1.00  0.00      BSYN  
ATOM    296    H LYS    34     -19.911 -82.331 -28.095  1.00  0.00      BSYN  
ATOM    297   CA LYS    34     -19.438 -80.260 -27.925  1.00  0.00      BSYN  
ATOM    298   CB LYS    34     -20.946 -79.906 -27.874  1.00  0.00      BSYN  
ATOM    299   CG LYS    34     -21.715 -80.769 -26.930  1.00  0.00      BSYN  
ATOM    300   CD LYS    34     -23.121 -80.293 -26.486  1.00  0.00      BSYN  
ATOM    301   CE LYS    34     -23.369 -81.021 -25.258  1.00  0.00      BSYN  
ATOM    302   NZ LYS    34     -24.780 -80.779 -24.822  1.00  0.00      BSYN  
ATOM    303  HZ1 LYS    34     -25.055 -81.441 -24.068  1.00  0.00      BSYN  
ATOM    304  HZ2 LYS    34     -24.709 -79.757 -24.641  1.00  0.00      BSYN  
ATOM    305  HZ3 LYS    34     -25.394 -80.888 -25.654  1.00  0.00      BSYN  
ATOM    306    C LYS    34     -18.911 -79.758 -26.564  1.00  0.00      BSYN  
ATOM    307    O LYS    34     -18.931 -78.546 -26.292  1.00  0.00      BSYN  
ATOM    308    N GLU    35     -18.654 -80.659 -25.661  1.00  0.00      BSYN  
ATOM    309    H GLU    35     -19.124 -81.519 -25.692  1.00  0.00      BSYN  
ATOM    310   CA GLU    35     -17.905 -80.320 -24.486  1.00  0.00      BSYN  
ATOM    311   CB GLU    35     -18.026 -81.553 -23.491  1.00  0.00      BSYN  
ATOM    312   CG GLU    35     -19.505 -81.836 -22.973  1.00  0.00      BSYN  
ATOM    313   CD GLU    35     -19.572 -82.996 -22.034  1.00  0.00      BSYN  
ATOM    314  OE1 GLU    35     -19.328 -84.171 -22.460  1.00  0.00      BSYN  
ATOM    315  OE2 GLU    35     -19.751 -82.839 -20.827  1.00  0.00      BSYN  
ATOM    316    C GLU    35     -16.435 -80.010 -24.850  1.00  0.00      BSYN  
ATOM    317    O GLU    35     -15.648 -79.470 -24.060  1.00  0.00      BSYN  
ATOM    318    N GLY    36     -15.982 -80.466 -26.010  1.00  0.00      BSYN  
ATOM    319    H GLY    36     -16.423 -81.094 -26.620  1.00  0.00      BSYN  
ATOM    320   CA GLY    36     -14.734 -79.943 -26.528  1.00  0.00      BSYN  
ATOM    321    C GLY    36     -13.518 -80.617 -25.912  1.00  0.00      BSYN  
ATOM    322    O GLY    36     -13.117 -81.714 -26.296  1.00  0.00      BSYN  
ATOM    323    N VAL    37     -12.930 -80.035 -24.852  1.00  0.00      BSYN  
ATOM    324    H VAL    37     -13.213 -79.151 -24.536  1.00  0.00      BSYN  
ATOM    325   CA VAL    37     -11.886 -80.521 -23.986  1.00  0.00      BSYN  
ATOM    326   CB VAL    37     -10.758 -79.433 -23.779  1.00  0.00      BSYN  
ATOM    327  CG1 VAL    37      -9.553 -80.159 -23.255  1.00  0.00      BSYN  
ATOM    328  CG2 VAL    37     -10.262 -78.873 -25.094  1.00  0.00      BSYN  
ATOM    329    C VAL    37     -12.445 -81.245 -22.787  1.00  0.00      BSYN  
ATOM    330    O VAL    37     -13.409 -80.724 -22.215  1.00  0.00      BSYN  
ATOM    331    N LEU    38     -11.796 -82.291 -22.303  1.00  0.00      BSYN  
ATOM    332    H LEU    38     -10.863 -82.450 -22.558  1.00  0.00      BSYN  
ATOM    333   CA LEU    38     -12.341 -83.206 -21.294  1.00  0.00      BSYN  
ATOM    334   CB LEU    38     -12.829 -84.439 -22.094  1.00  0.00      BSYN  
ATOM    335   CG LEU    38     -14.275 -84.448 -22.509  1.00  0.00      BSYN  
ATOM    336  CD1 LEU    38     -14.391 -85.683 -23.361  1.00  0.00      BSYN  
ATOM    337  CD2 LEU    38     -15.139 -84.447 -21.258  1.00  0.00      BSYN  
ATOM    338    C LEU    38     -11.270 -83.550 -20.240  1.00  0.00      BSYN  
ATOM    339    O LEU    38     -10.262 -84.207 -20.640  1.00  0.00      BSYN  
ATOM    340    N TYR    39     -11.239 -83.217 -19.003  1.00  0.00      BSYN  
ATOM    341    H TYR    39     -10.498 -83.419 -18.394  1.00  0.00      BSYN  
ATOM    342   CA TYR    39     -12.339 -82.443 -18.551  1.00  0.00      BSYN  
ATOM    343   CB TYR    39     -13.338 -83.358 -17.713  1.00  0.00      BSYN  
ATOM    344   CG TYR    39     -14.696 -82.686 -17.370  1.00  0.00      BSYN  
ATOM    345  CD1 TYR    39     -14.864 -82.263 -16.078  1.00  0.00      BSYN  
ATOM    346  CE1 TYR    39     -15.880 -81.394 -15.852  1.00  0.00      BSYN  
ATOM    347  CD2 TYR    39     -15.516 -82.280 -18.433  1.00  0.00      BSYN  
ATOM    348  CE2 TYR    39     -16.491 -81.285 -18.207  1.00  0.00      BSYN  
ATOM    349   CZ TYR    39     -16.738 -80.930 -16.821  1.00  0.00      BSYN  
ATOM    350   OH TYR    39     -17.895 -80.270 -16.431  1.00  0.00      BSYN  
ATOM    351   HH TYR    39     -18.360 -79.853 -17.160  1.00  0.00      BSYN  
ATOM    352    C TYR    39     -11.896 -81.278 -17.716  1.00  0.00      BSYN  
ATOM    353    O TYR    39     -12.148 -80.972 -16.585  1.00  0.00      BSYN  
ATOM    354    N VAL    40     -11.225 -80.473 -18.558  1.00  0.00      BSYN  
ATOM    355    H VAL    40     -11.027 -80.738 -19.481  1.00  0.00      BSYN  
ATOM    356   CA VAL    40     -10.603 -79.261 -18.116  1.00  0.00      BSYN  
ATOM    357   CB VAL    40      -9.098 -79.296 -18.200  1.00  0.00      BSYN  
ATOM    358  CG1 VAL    40      -8.623 -79.925 -17.038  1.00  0.00      BSYN  
ATOM    359  CG2 VAL    40      -8.338 -79.819 -19.456  1.00  0.00      BSYN  
ATOM    360    C VAL    40     -11.236 -78.093 -18.852  1.00  0.00      BSYN  
ATOM    361    O VAL    40     -12.008 -77.314 -18.296  1.00  0.00      BSYN  
ATOM    362    N GLY    41     -10.948 -77.903 -20.182  1.00  0.00      BSYN  
ATOM    363    H GLY    41     -10.283 -78.509 -20.571  1.00  0.00      BSYN  
ATOM    364   CA GLY    41     -11.472 -76.814 -21.024  1.00  0.00      BSYN  
ATOM    365    C GLY    41     -10.671 -75.554 -20.884  1.00  0.00      BSYN  
ATOM    366    O GLY    41     -10.461 -75.135 -19.771  1.00  0.00      BSYN  
ATOM    367    N SER    42     -10.282 -75.043 -22.056  1.00  0.00      BSYN  
ATOM    368    H SER    42     -10.595 -75.445 -22.894  1.00  0.00      BSYN  
ATOM    369   CA SER    42      -9.523 -73.761 -22.069  1.00  0.00      BSYN  
ATOM    370   CB SER    42      -8.002 -74.065 -21.802  1.00  0.00      BSYN  
ATOM    371   OG SER    42      -7.683 -74.358 -20.501  1.00  0.00      BSYN  
ATOM    372   HG SER    42      -7.078 -73.743 -20.078  1.00  0.00      BSYN  
ATOM    373    C SER    42      -9.614 -73.091 -23.472  1.00  0.00      BSYN  
ATOM    374    O SER    42      -9.754 -73.872 -24.380  1.00  0.00      BSYN  
ATOM    375    N LYS    43      -9.475 -71.815 -23.800  1.00  0.00      BSYN  
ATOM    376    H LYS    43      -9.376 -71.153 -23.085  1.00  0.00      BSYN  
ATOM    377   CA LYS    43      -9.466 -71.234 -25.166  1.00  0.00      BSYN  
ATOM    378   CB LYS    43     -10.836 -70.861 -25.489  1.00  0.00      BSYN  
ATOM    379   CG LYS    43     -11.431 -69.696 -24.696  1.00  0.00      BSYN  
ATOM    380   CD LYS    43     -12.753 -70.152 -24.151  1.00  0.00      BSYN  
ATOM    381   CE LYS    43     -13.120 -68.914 -23.134  1.00  0.00      BSYN  
ATOM    382   NZ LYS    43     -14.513 -68.803 -22.695  1.00  0.00      BSYN  
ATOM    383  HZ1 LYS    43     -14.740 -67.979 -22.103  1.00  0.00      BSYN  
ATOM    384  HZ2 LYS    43     -14.997 -68.563 -23.584  1.00  0.00      BSYN  
ATOM    385  HZ3 LYS    43     -14.947 -69.506 -22.064  1.00  0.00      BSYN  
ATOM    386    C LYS    43      -8.545 -70.054 -25.388  1.00  0.00      BSYN  
ATOM    387    O LYS    43      -8.094 -69.364 -24.421  1.00  0.00      BSYN  
ATOM    388    N THR    44      -8.036 -69.716 -26.571  1.00  0.00      BSYN  
ATOM    389    H THR    44      -7.532 -68.880 -26.652  1.00  0.00      BSYN  
ATOM    390   CA THR    44      -7.885 -70.459 -27.785  1.00  0.00      BSYN  
ATOM    391   CB THR    44      -8.045 -69.499 -29.041  1.00  0.00      BSYN  
ATOM    392  OG1 THR    44      -7.397 -68.283 -28.764  1.00  0.00      BSYN  
ATOM    393  HG1 THR    44      -6.562 -68.473 -28.328  1.00  0.00      BSYN  
ATOM    394  CG2 THR    44      -9.493 -69.317 -29.259  1.00  0.00      BSYN  
ATOM    395    C THR    44      -6.411 -71.062 -27.803  1.00  0.00      BSYN  
ATOM    396    O THR    44      -5.348 -70.394 -27.872  1.00  0.00      BSYN  
ATOM    397    N ARG    45      -6.352 -72.435 -27.672  1.00  0.00      BSYN  
ATOM    398    H ARG    45      -7.093 -73.033 -27.907  1.00  0.00      BSYN  
ATOM    399   CA ARG    45      -5.142 -73.147 -27.326  1.00  0.00      BSYN  
ATOM    400   CB ARG    45      -5.032 -73.618 -25.909  1.00  0.00      BSYN  
ATOM    401   CG ARG    45      -4.520 -72.384 -24.937  1.00  0.00      BSYN  
ATOM    402   CD ARG    45      -3.130 -72.722 -24.156  1.00  0.00      BSYN  
ATOM    403   NE ARG    45      -2.102 -73.465 -24.968  1.00  0.00      BSYN  
ATOM    404   HE ARG    45      -2.170 -74.433 -25.104  1.00  0.00      BSYN  
ATOM    405   CZ ARG    45      -1.412 -72.682 -25.886  1.00  0.00      BSYN  
ATOM    406  NH1 ARG    45      -1.536 -71.409 -26.017  1.00  0.00      BSYN  
ATOM    407 HH11 ARG    45      -1.094 -70.922 -26.771  1.00  0.00      BSYN  
ATOM    408 HH12 ARG    45      -2.179 -70.873 -25.470  1.00  0.00      BSYN  
ATOM    409  NH2 ARG    45      -0.754 -73.293 -26.766  1.00  0.00      BSYN  
ATOM    410 HH21 ARG    45      -0.100 -72.866 -27.390  1.00  0.00      BSYN  
ATOM    411 HH22 ARG    45      -0.799 -74.289 -26.843  1.00  0.00      BSYN  
ATOM    412    C ARG    45      -5.121 -74.358 -28.340  1.00  0.00      BSYN  
ATOM    413    O ARG    45      -6.189 -74.963 -28.638  1.00  0.00      BSYN  
ATOM    414    N GLU    46      -3.814 -74.614 -28.705  1.00  0.00      BSYN  
ATOM    415    H GLU    46      -3.094 -74.194 -28.190  1.00  0.00      BSYN  
ATOM    416   CA GLU    46      -3.541 -75.615 -29.787  1.00  0.00      BSYN  
ATOM    417   CB GLU    46      -3.035 -74.969 -31.040  1.00  0.00      BSYN  
ATOM    418   CG GLU    46      -2.881 -75.592 -32.448  1.00  0.00      BSYN  
ATOM    419   CD GLU    46      -2.319 -74.713 -33.566  1.00  0.00      BSYN  
ATOM    420  OE1 GLU    46      -2.990 -73.830 -34.072  1.00  0.00      BSYN  
ATOM    421  OE2 GLU    46      -1.144 -74.985 -33.852  1.00  0.00      BSYN  
ATOM    422    C GLU    46      -2.543 -76.636 -29.283  1.00  0.00      BSYN  
ATOM    423    O GLU    46      -1.490 -76.206 -28.850  1.00  0.00      BSYN  
ATOM    424    N GLY    47      -2.749 -77.941 -29.258  1.00  0.00      BSYN  
ATOM    425    H GLY    47      -3.574 -78.280 -29.664  1.00  0.00      BSYN  
ATOM    426   CA GLY    47      -1.909 -78.955 -28.720  1.00  0.00      BSYN  
ATOM    427    C GLY    47      -1.760 -78.808 -27.226  1.00  0.00      BSYN  
ATOM    428    O GLY    47      -2.775 -78.627 -26.506  1.00  0.00      BSYN  
ATOM    429    N VAL    48      -0.515 -78.581 -26.888  1.00  0.00      BSYN  
ATOM    430    H VAL    48       0.113 -78.600 -27.640  1.00  0.00      BSYN  
ATOM    431   CA VAL    48      -0.089 -78.511 -25.597  1.00  0.00      BSYN  
ATOM    432   CB VAL    48       1.488 -78.493 -25.604  1.00  0.00      BSYN  
ATOM    433  CG1 VAL    48       2.068 -79.962 -25.699  1.00  0.00      BSYN  
ATOM    434  CG2 VAL    48       2.103 -77.565 -26.614  1.00  0.00      BSYN  
ATOM    435    C VAL    48      -0.631 -77.222 -24.884  1.00  0.00      BSYN  
ATOM    436    O VAL    48      -0.576 -76.129 -25.434  1.00  0.00      BSYN  
ATOM    437    N VAL    49      -0.961 -77.363 -23.600  1.00  0.00      BSYN  
ATOM    438    H VAL    49      -0.679 -78.082 -22.996  1.00  0.00      BSYN  
ATOM    439   CA VAL    49      -1.615 -76.330 -22.849  1.00  0.00      BSYN  
ATOM    440   CB VAL    49      -2.841 -76.855 -21.984  1.00  0.00      BSYN  
ATOM    441  CG1 VAL    49      -3.400 -75.634 -21.261  1.00  0.00      BSYN  
ATOM    442  CG2 VAL    49      -3.992 -77.315 -22.881  1.00  0.00      BSYN  
ATOM    443    C VAL    49      -0.444 -75.924 -21.919  1.00  0.00      BSYN  
ATOM    444    O VAL    49      -0.085 -76.654 -20.990  1.00  0.00      BSYN  
ATOM    445    N GLN    50       0.334 -74.881 -22.413  1.00  0.00      BSYN  
ATOM    446    H GLN    50       0.030 -74.376 -23.196  1.00  0.00      BSYN  
ATOM    447   CA GLN    50       1.530 -74.459 -21.690  1.00  0.00      BSYN  
ATOM    448   CB GLN    50       2.861 -74.560 -22.426  1.00  0.00      BSYN  
ATOM    449   CG GLN    50       4.226 -74.431 -21.788  1.00  0.00      BSYN  
ATOM    450   CD GLN    50       5.511 -74.603 -22.677  1.00  0.00      BSYN  
ATOM    451  OE1 GLN    50       6.376 -73.680 -22.676  1.00  0.00      BSYN  
ATOM    452  NE2 GLN    50       5.835 -75.661 -23.268  1.00  0.00      BSYN  
ATOM    453 HE21 GLN    50       5.257 -76.425 -23.063  1.00  0.00      BSYN  
ATOM    454 HE22 GLN    50       6.685 -75.787 -23.738  1.00  0.00      BSYN  
ATOM    455    C GLN    50       1.050 -73.146 -21.134  1.00  0.00      BSYN  
ATOM    456    O GLN    50       0.924 -72.172 -21.839  1.00  0.00      BSYN  
ATOM    457    N GLY    51       0.525 -73.090 -19.841  1.00  0.00      BSYN  
ATOM    458    H GLY    51       0.059 -72.269 -19.577  1.00  0.00      BSYN  
ATOM    459   CA GLY    51       0.511 -74.152 -18.909  1.00  0.00      BSYN  
ATOM    460    C GLY    51       1.760 -74.402 -18.141  1.00  0.00      BSYN  
ATOM    461    O GLY    51       2.553 -73.503 -17.936  1.00  0.00      BSYN  
ATOM    462    N VAL    52       1.920 -75.661 -17.525  1.00  0.00      BSYN  
ATOM    463    H VAL    52       1.054 -76.086 -17.351  1.00  0.00      BSYN  
ATOM    464   CA VAL    52       3.043 -76.173 -16.829  1.00  0.00      BSYN  
ATOM    465   CB VAL    52       2.382 -77.023 -15.682  1.00  0.00      BSYN  
ATOM    466  CG1 VAL    52       3.408 -77.869 -14.949  1.00  0.00      BSYN  
ATOM    467  CG2 VAL    52       1.748 -75.951 -14.696  1.00  0.00      BSYN  
ATOM    468    C VAL    52       4.122 -76.789 -17.775  1.00  0.00      BSYN  
ATOM    469    O VAL    52       3.934 -77.642 -18.640  1.00  0.00      BSYN  
ATOM    470    N ALA    53       5.287 -76.148 -17.595  1.00  0.00      BSYN  
ATOM    471    H ALA    53       5.353 -75.283 -17.140  1.00  0.00      BSYN  
ATOM    472   CA ALA    53       6.476 -76.593 -18.311  1.00  0.00      BSYN  
ATOM    473   CB ALA    53       6.656 -75.692 -19.542  1.00  0.00      BSYN  
ATOM    474    C ALA    53       7.731 -76.860 -17.580  1.00  0.00      BSYN  
ATOM    475    O ALA    53       8.744 -76.133 -17.389  1.00  0.00      BSYN  
ATOM    476    N SER    54       7.567 -78.149 -17.161  1.00  0.00      BSYN  
ATOM    477    H SER    54       6.620 -78.404 -17.148  1.00  0.00      BSYN  
ATOM    478   CA SER    54       8.554 -79.103 -16.719  1.00  0.00      BSYN  
ATOM    479   CB SER    54       8.963 -78.798 -15.257  1.00  0.00      BSYN  
ATOM    480   OG SER    54      10.288 -78.911 -14.960  1.00  0.00      BSYN  
ATOM    481   HG SER    54      10.296 -78.866 -14.001  1.00  0.00      BSYN  
ATOM    482    C SER    54       7.975 -80.481 -17.015  1.00  0.00      BSYN  
ATOM    483    O SER    54       6.884 -80.711 -16.422  1.00  0.00      BSYN  
ATOM    484    N VAL    55       8.498 -81.259 -17.994  1.00  0.00      BSYN  
ATOM    485    H VAL    55       9.407 -81.122 -18.334  1.00  0.00      BSYN  
ATOM    486   CA VAL    55       7.849 -82.572 -18.359  1.00  0.00      BSYN  
ATOM    487   CB VAL    55       8.782 -83.340 -19.389  1.00  0.00      BSYN  
ATOM    488  CG1 VAL    55       8.319 -84.778 -19.861  1.00  0.00      BSYN  
ATOM    489  CG2 VAL    55       8.770 -82.426 -20.529  1.00  0.00      BSYN  
ATOM    490    C VAL    55       7.543 -83.549 -17.237  1.00  0.00      BSYN  
ATOM    491    O VAL    55       8.356 -83.853 -16.341  1.00  0.00      BSYN  
ATOM    492    N ALA    56       6.236 -83.915 -17.107  1.00  0.00      BSYN  
ATOM    493    H ALA    56       5.502 -83.463 -17.573  1.00  0.00      BSYN  
ATOM    494   CA ALA    56       5.841 -84.873 -16.148  1.00  0.00      BSYN  
ATOM    495   CB ALA    56       4.461 -84.484 -15.437  1.00  0.00      BSYN  
ATOM    496    C ALA    56       5.589 -86.300 -16.779  1.00  0.00      BSYN  
ATOM    497    O ALA    56       4.788 -86.641 -17.703  1.00  0.00      BSYN  
ATOM    498    N GLU    57       6.378 -87.222 -16.200  1.00  0.00      BSYN  
ATOM    499    H GLU    57       7.064 -86.865 -15.598  1.00  0.00      BSYN  
ATOM    500   CA GLU    57       6.353 -88.625 -16.327  1.00  0.00      BSYN  
ATOM    501   CB GLU    57       7.006 -89.085 -17.695  1.00  0.00      BSYN  
ATOM    502   CG GLU    57       8.417 -88.840 -18.002  1.00  0.00      BSYN  
ATOM    503   CD GLU    57       8.779 -89.586 -19.355  1.00  0.00      BSYN  
ATOM    504  OE1 GLU    57       9.638 -90.572 -19.434  1.00  0.00      BSYN  
ATOM    505  OE2 GLU    57       8.310 -89.126 -20.374  1.00  0.00      BSYN  
ATOM    506    C GLU    57       6.985 -89.409 -15.251  1.00  0.00      BSYN  
ATOM    507    O GLU    57       6.826 -90.632 -15.141  1.00  0.00      BSYN  
ATOM    508    N LYS    58       7.678 -88.759 -14.259  1.00  0.00      BSYN  
ATOM    509    H LYS    58       7.664 -87.780 -14.284  1.00  0.00      BSYN  
ATOM    510   CA LYS    58       8.323 -89.433 -13.144  1.00  0.00      BSYN  
ATOM    511   CB LYS    58       9.215 -88.342 -12.506  1.00  0.00      BSYN  
ATOM    512   CG LYS    58      10.300 -87.610 -13.365  1.00  0.00      BSYN  
ATOM    513   CD LYS    58      11.373 -87.050 -12.453  1.00  0.00      BSYN  
ATOM    514   CE LYS    58      11.962 -85.922 -13.240  1.00  0.00      BSYN  
ATOM    515   NZ LYS    58      13.126 -85.455 -12.509  1.00  0.00      BSYN  
ATOM    516  HZ1 LYS    58      12.747 -85.122 -11.599  1.00  0.00      BSYN  
ATOM    517  HZ2 LYS    58      13.930 -86.091 -12.332  1.00  0.00      BSYN  
ATOM    518  HZ3 LYS    58      13.636 -84.655 -12.935  1.00  0.00      BSYN  
ATOM    519    C LYS    58       7.463 -90.114 -12.130  1.00  0.00      BSYN  
ATOM    520    O LYS    58       7.639 -91.291 -11.866  1.00  0.00      BSYN  
ATOM    521    N THR    59       6.409 -89.366 -11.593  1.00  0.00      BSYN  
ATOM    522    H THR    59       6.309 -88.442 -11.905  1.00  0.00      BSYN  
ATOM    523   CA THR    59       5.406 -89.876 -10.667  1.00  0.00      BSYN  
ATOM    524   CB THR    59       5.198 -89.128  -9.300  1.00  0.00      BSYN  
ATOM    525  OG1 THR    59       5.267 -87.764  -9.655  1.00  0.00      BSYN  
ATOM    526  HG1 THR    59       4.556 -87.276  -9.233  1.00  0.00      BSYN  
ATOM    527  CG2 THR    59       6.490 -89.537  -8.459  1.00  0.00      BSYN  
ATOM    528    C THR    59       4.055 -90.037 -11.335  1.00  0.00      BSYN  
ATOM    529    O THR    59       3.114 -89.312 -11.105  1.00  0.00      BSYN  
ATOM    530    N LYS    60       4.119 -90.957 -12.283  1.00  0.00      BSYN  
ATOM    531    H LYS    60       4.997 -91.169 -12.664  1.00  0.00      BSYN  
ATOM    532   CA LYS    60       2.817 -91.324 -12.897  1.00  0.00      BSYN  
ATOM    533   CB LYS    60       2.720 -91.084 -14.447  1.00  0.00      BSYN  
ATOM    534   CG LYS    60       3.702 -91.820 -15.289  1.00  0.00      BSYN  
ATOM    535   CD LYS    60       3.367 -92.095 -16.748  1.00  0.00      BSYN  
ATOM    536   CE LYS    60       3.983 -93.449 -17.139  1.00  0.00      BSYN  
ATOM    537   NZ LYS    60       3.548 -93.719 -18.508  1.00  0.00      BSYN  
ATOM    538  HZ1 LYS    60       4.421 -93.984 -19.009  1.00  0.00      BSYN  
ATOM    539  HZ2 LYS    60       2.926 -94.545 -18.395  1.00  0.00      BSYN  
ATOM    540  HZ3 LYS    60       3.112 -92.812 -18.770  1.00  0.00      BSYN  
ATOM    541    C LYS    60       2.407 -92.736 -12.550  1.00  0.00      BSYN  
ATOM    542    O LYS    60       3.153 -93.727 -12.371  1.00  0.00      BSYN  
ATOM    543    N GLU    61       1.074 -92.701 -12.408  1.00  0.00      BSYN  
ATOM    544    H GLU    61       0.635 -91.852 -12.190  1.00  0.00      BSYN  
ATOM    545   CA GLU    61       0.304 -93.844 -12.736  1.00  0.00      BSYN  
ATOM    546   CB GLU    61      -0.122 -94.630 -11.462  1.00  0.00      BSYN  
ATOM    547   CG GLU    61      -0.657 -93.634 -10.449  1.00  0.00      BSYN  
ATOM    548   CD GLU    61      -0.817 -94.103  -9.029  1.00  0.00      BSYN  
ATOM    549  OE1 GLU    61      -2.001 -94.161  -8.649  1.00  0.00      BSYN  
ATOM    550  OE2 GLU    61       0.137 -94.330  -8.296  1.00  0.00      BSYN  
ATOM    551    C GLU    61      -0.975 -93.596 -13.552  1.00  0.00      BSYN  
ATOM    552    O GLU    61      -1.489 -92.495 -13.746  1.00  0.00      BSYN  
ATOM    553    N GLN    62      -1.397 -94.804 -14.109  1.00  0.00      BSYN  
ATOM    554    H GLN    62      -0.803 -95.564 -13.938  1.00  0.00      BSYN  
ATOM    555   CA GLN    62      -2.640 -94.843 -14.898  1.00  0.00      BSYN  
ATOM    556   CB GLN    62      -2.553 -95.974 -15.947  1.00  0.00      BSYN  
ATOM    557   CG GLN    62      -3.717 -96.630 -16.729  1.00  0.00      BSYN  
ATOM    558   CD GLN    62      -3.885 -96.096 -18.090  1.00  0.00      BSYN  
ATOM    559  OE1 GLN    62      -3.759 -96.835 -19.096  1.00  0.00      BSYN  
ATOM    560  NE2 GLN    62      -4.419 -94.871 -18.247  1.00  0.00      BSYN  
ATOM    561 HE21 GLN    62      -4.486 -94.271 -17.475  1.00  0.00      BSYN  
ATOM    562 HE22 GLN    62      -4.703 -94.616 -19.150  1.00  0.00      BSYN  
ATOM    563    C GLN    62      -3.983 -94.814 -14.158  1.00  0.00      BSYN  
ATOM    564    O GLN    62      -4.375 -95.754 -13.389  1.00  0.00      BSYN  
ATOM    565    N ALA    63      -4.635 -93.718 -14.314  1.00  0.00      BSYN  
ATOM    566    H ALA    63      -4.078 -92.923 -14.447  1.00  0.00      BSYN  
ATOM    567   CA ALA    63      -6.092 -93.597 -13.970  1.00  0.00      BSYN  
ATOM    568   CB ALA    63      -6.311 -92.378 -13.090  1.00  0.00      BSYN  
ATOM    569    C ALA    63      -7.037 -93.449 -15.146  1.00  0.00      BSYN  
ATOM    570    O ALA    63      -6.623 -92.928 -16.190  1.00  0.00      BSYN  
ATOM    571    N SER    64      -8.316 -93.773 -15.044  1.00  0.00      BSYN  
ATOM    572    H SER    64      -8.733 -94.135 -14.235  1.00  0.00      BSYN  
ATOM    573   CA SER    64      -9.116 -93.878 -16.226  1.00  0.00      BSYN  
ATOM    574   CB SER    64      -9.589 -95.330 -16.398  1.00  0.00      BSYN  
ATOM    575   OG SER    64      -8.645 -96.316 -16.292  1.00  0.00      BSYN  
ATOM    576   HG SER    64      -8.451 -96.385 -17.229  1.00  0.00      BSYN  
ATOM    577    C SER    64     -10.337 -92.863 -16.350  1.00  0.00      BSYN  
ATOM    578    O SER    64     -11.382 -93.148 -16.991  1.00  0.00      BSYN  
ATOM    579    N HIS    65     -10.211 -91.672 -15.714  1.00  0.00      BSYN  
ATOM    580    H HIS    65      -9.415 -91.617 -15.144  1.00  0.00      BSYN  
ATOM    581   CA HIS    65     -11.232 -90.797 -15.485  1.00  0.00      BSYN  
ATOM    582   CB HIS    65     -11.805 -90.921 -13.987  1.00  0.00      BSYN  
ATOM    583   CG HIS    65     -13.315 -91.225 -13.904  1.00  0.00      BSYN  
ATOM    584  ND1 HIS    65     -14.110 -90.642 -12.986  1.00  0.00      BSYN  
ATOM    585  HD1 HIS    65     -13.916 -89.753 -12.624  1.00  0.00      BSYN  
ATOM    586  CD2 HIS    65     -14.078 -92.125 -14.707  1.00  0.00      BSYN  
ATOM    587  NE2 HIS    65     -15.273 -92.034 -14.191  1.00  0.00      BSYN  
ATOM    588  CE1 HIS    65     -15.285 -91.116 -13.206  1.00  0.00      BSYN  
ATOM    589    C HIS    65     -10.841 -89.400 -15.919  1.00  0.00      BSYN  
ATOM    590    O HIS    65     -11.679 -88.775 -16.556  1.00  0.00      BSYN  
ATOM    591    N LEU    66      -9.505 -89.142 -15.580  1.00  0.00      BSYN  
ATOM    592    H LEU    66      -8.931 -89.810 -15.151  1.00  0.00      BSYN  
ATOM    593   CA LEU    66      -8.868 -87.942 -15.995  1.00  0.00      BSYN  
ATOM    594   CB LEU    66      -8.939 -87.040 -14.759  1.00  0.00      BSYN  
ATOM    595   CG LEU    66      -8.345 -87.431 -13.362  1.00  0.00      BSYN  
ATOM    596  CD1 LEU    66      -8.175 -86.058 -12.697  1.00  0.00      BSYN  
ATOM    597  CD2 LEU    66      -9.024 -88.412 -12.426  1.00  0.00      BSYN  
ATOM    598    C LEU    66      -7.467 -88.161 -16.437  1.00  0.00      BSYN  
ATOM    599    O LEU    66      -6.704 -88.858 -15.829  1.00  0.00      BSYN  
ATOM    600    N GLY    67      -7.327 -87.622 -17.624  1.00  0.00      BSYN  
ATOM    601    H GLY    67      -7.996 -86.982 -17.947  1.00  0.00      BSYN  
ATOM    602   CA GLY    67      -6.147 -87.903 -18.450  1.00  0.00      BSYN  
ATOM    603    C GLY    67      -4.816 -87.243 -18.031  1.00  0.00      BSYN  
ATOM    604    O GLY    67      -4.604 -86.128 -18.394  1.00  0.00      BSYN  
ATOM    605    N GLY    68      -4.048 -87.855 -17.094  1.00  0.00      BSYN  
ATOM    606    H GLY    68      -4.643 -88.467 -16.613  1.00  0.00      BSYN  
ATOM    607   CA GLY    68      -2.750 -87.571 -16.618  1.00  0.00      BSYN  
ATOM    608    C GLY    68      -1.777 -87.672 -17.849  1.00  0.00      BSYN  
ATOM    609    O GLY    68      -0.775 -88.309 -17.679  1.00  0.00      BSYN  
ATOM    610    N ALA    69      -1.971 -86.977 -18.996  1.00  0.00      BSYN  
ATOM    611    H ALA    69      -2.828 -86.512 -19.091  1.00  0.00      BSYN  
ATOM    612   CA ALA    69      -1.141 -86.985 -20.263  1.00  0.00      BSYN  
ATOM    613   CB ALA    69      -1.860 -87.548 -21.482  1.00  0.00      BSYN  
ATOM    614    C ALA    69      -0.928 -85.427 -20.529  1.00  0.00      BSYN  
ATOM    615    O ALA    69      -1.772 -84.707 -20.971  1.00  0.00      BSYN  
ATOM    616    N VAL    70       0.296 -84.959 -20.262  1.00  0.00      BSYN  
ATOM    617    H VAL    70       1.042 -85.481 -19.899  1.00  0.00      BSYN  
ATOM    618   CA VAL    70       0.606 -83.537 -20.168  1.00  0.00      BSYN  
ATOM    619   CB VAL    70       1.525 -83.155 -18.970  1.00  0.00      BSYN  
ATOM    620  CG1 VAL    70       0.677 -83.263 -17.690  1.00  0.00      BSYN  
ATOM    621  CG2 VAL    70       2.796 -84.002 -18.929  1.00  0.00      BSYN  
ATOM    622    C VAL    70       1.129 -82.858 -21.514  1.00  0.00      BSYN  
ATOM    623    O VAL    70       1.291 -81.588 -21.608  1.00  0.00      BSYN  
ATOM    624    N PHE    71       1.628 -83.768 -22.416  1.00  0.00      BSYN  
ATOM    625    H PHE    71       1.615 -84.718 -22.176  1.00  0.00      BSYN  
ATOM    626   CA PHE    71       2.042 -83.365 -23.726  1.00  0.00      BSYN  
ATOM    627   CB PHE    71       3.558 -83.662 -23.818  1.00  0.00      BSYN  
ATOM    628   CG PHE    71       4.081 -85.058 -23.347  1.00  0.00      BSYN  
ATOM    629  CD1 PHE    71       4.532 -86.041 -24.255  1.00  0.00      BSYN  
ATOM    630  CD2 PHE    71       4.034 -85.314 -22.015  1.00  0.00      BSYN  
ATOM    631  CE1 PHE    71       4.942 -87.243 -23.747  1.00  0.00      BSYN  
ATOM    632  CE2 PHE    71       4.426 -86.484 -21.603  1.00  0.00      BSYN  
ATOM    633   CZ PHE    71       4.885 -87.487 -22.422  1.00  0.00      BSYN  
ATOM    634    C PHE    71       1.208 -84.476 -24.490  1.00  0.00      BSYN  
ATOM    635    O PHE    71       0.941 -85.626 -24.095  1.00  0.00      BSYN  
ATOM    636    N SER    72       0.500 -83.907 -25.539  1.00  0.00      BSYN  
ATOM    637    H SER    72       0.344 -82.966 -25.766  1.00  0.00      BSYN  
ATOM    638   CA SER    72      -0.327 -84.768 -26.416  1.00  0.00      BSYN  
ATOM    639   CB SER    72      -1.697 -84.586 -25.856  1.00  0.00      BSYN  
ATOM    640   OG SER    72      -2.014 -85.256 -24.697  1.00  0.00      BSYN  
ATOM    641   HG SER    72      -1.189 -85.657 -24.415  1.00  0.00      BSYN  
ATOM    642    C SER    72      -0.382 -84.395 -27.936  1.00  0.00      BSYN  
ATOM    643    O SER    72      -1.076 -83.470 -28.276  1.00  0.00      BSYN  
ATOM    644    N GLY    73       0.190 -85.209 -28.790  1.00  0.00      BSYN  
ATOM    645    H GLY    73       0.701 -85.993 -28.499  1.00  0.00      BSYN  
ATOM    646   CA GLY    73      -0.039 -84.956 -30.151  1.00  0.00      BSYN  
ATOM    647    C GLY    73       0.281 -86.212 -30.844  1.00  0.00      BSYN  
ATOM    648    O GLY    73       1.400 -86.375 -31.199  1.00  0.00      BSYN  
ATOM    649    N ALA    74      -0.738 -87.042 -31.228  1.00  0.00      BSYN  
ATOM    650    H ALA    74      -1.550 -86.493 -31.247  1.00  0.00      BSYN  
ATOM    651   CA ALA    74      -0.602 -88.454 -31.519  1.00  0.00      BSYN  
ATOM    652   CB ALA    74      -1.868 -89.149 -31.703  1.00  0.00      BSYN  
ATOM    653    C ALA    74       0.336 -88.638 -32.644  1.00  0.00      BSYN  
ATOM    654    O ALA    74       1.264 -89.424 -32.757  1.00  0.00      BSYN  
ATOM    655    N GLY    75       0.056 -87.826 -33.766  1.00  0.00      BSYN  
ATOM    656    H GLY    75      -0.729 -87.250 -33.650  1.00  0.00      BSYN  
ATOM    657   CA GLY    75       0.850 -87.946 -34.914  1.00  0.00      BSYN  
ATOM    658    C GLY    75       2.266 -87.400 -34.872  1.00  0.00      BSYN  
ATOM    659    O GLY    75       2.432 -86.168 -34.969  1.00  0.00      BSYN  
ATOM    660    N ASN    76       3.370 -88.299 -34.751  1.00  0.00      BSYN  
ATOM    661    H ASN    76       3.152 -89.196 -34.424  1.00  0.00      BSYN  
ATOM    662   CA ASN    76       4.579 -87.783 -34.876  1.00  0.00      BSYN  
ATOM    663   CB ASN    76       5.617 -88.360 -33.782  1.00  0.00      BSYN  
ATOM    664   CG ASN    76       6.810 -87.410 -33.624  1.00  0.00      BSYN  
ATOM    665  OD1 ASN    76       7.858 -87.675 -34.075  1.00  0.00      BSYN  
ATOM    666  ND2 ASN    76       6.669 -86.240 -33.081  1.00  0.00      BSYN  
ATOM    667 HD21 ASN    76       5.850 -85.969 -32.615  1.00  0.00      BSYN  
ATOM    668 HD22 ASN    76       7.403 -85.591 -33.110  1.00  0.00      BSYN  
ATOM    669    C ASN    76       5.235 -87.351 -36.195  1.00  0.00      BSYN  
ATOM    670    O ASN    76       5.841 -88.150 -36.889  1.00  0.00      BSYN  
ATOM    671    N ILE    77       5.056 -86.092 -36.549  1.00  0.00      BSYN  
ATOM    672    H ILE    77       4.608 -85.443 -35.967  1.00  0.00      BSYN  
ATOM    673   CA ILE    77       5.819 -85.559 -37.683  1.00  0.00      BSYN  
ATOM    674   CB ILE    77       4.937 -85.826 -38.941  1.00  0.00      BSYN  
ATOM    675  CG2 ILE    77       3.907 -84.767 -39.257  1.00  0.00      BSYN  
ATOM    676  CG1 ILE    77       5.567 -86.032 -40.277  1.00  0.00      BSYN  
ATOM    677   CD ILE    77       4.728 -86.642 -41.400  1.00  0.00      BSYN  
ATOM    678    C ILE    77       6.345 -84.094 -37.584  1.00  0.00      BSYN  
ATOM    679    O ILE    77       6.164 -83.469 -36.528  1.00  0.00      BSYN  
ATOM    680    N ALA    78       7.017 -83.422 -38.585  1.00  0.00      BSYN  
ATOM    681    H ALA    78       7.341 -83.884 -39.387  1.00  0.00      BSYN  
ATOM    682   CA ALA    78       7.264 -81.960 -38.516  1.00  0.00      BSYN  
ATOM    683   CB ALA    78       8.358 -81.531 -39.617  1.00  0.00      BSYN  
ATOM    684    C ALA    78       6.185 -81.008 -38.762  1.00  0.00      BSYN  
ATOM    685    O ALA    78       5.482 -81.221 -39.780  1.00  0.00      BSYN  
ATOM    686    N ALA    79       5.896 -79.985 -37.905  1.00  0.00      BSYN  
ATOM    687    H ALA    79       6.281 -79.943 -37.004  1.00  0.00      BSYN  
ATOM    688   CA ALA    79       4.928 -78.936 -38.122  1.00  0.00      BSYN  
ATOM    689   CB ALA    79       4.241 -78.382 -36.872  1.00  0.00      BSYN  
ATOM    690    C ALA    79       5.567 -77.772 -38.937  1.00  0.00      BSYN  
ATOM    691    O ALA    79       4.779 -77.295 -39.782  1.00  0.00      BSYN  
ATOM    692    N ALA    80       6.801 -77.406 -38.713  1.00  0.00      BSYN  
ATOM    693    H ALA    80       7.283 -77.649 -37.895  1.00  0.00      BSYN  
ATOM    694   CA ALA    80       7.434 -76.429 -39.523  1.00  0.00      BSYN  
ATOM    695   CB ALA    80       8.210 -75.568 -38.518  1.00  0.00      BSYN  
ATOM    696    C ALA    80       8.465 -77.073 -40.501  1.00  0.00      BSYN  
ATOM    697    O ALA    80       9.372 -77.845 -40.138  1.00  0.00      BSYN  
ATOM    698    N THR    81       8.391 -76.836 -41.841  1.00  0.00      BSYN  
ATOM    699    H THR    81       9.217 -77.154 -42.260  1.00  0.00      BSYN  
ATOM    700   CA THR    81       7.196 -76.230 -42.426  1.00  0.00      BSYN  
ATOM    701   CB THR    81       7.294 -74.786 -43.029  1.00  0.00      BSYN  
ATOM    702  OG1 THR    81       8.231 -74.791 -44.114  1.00  0.00      BSYN  
ATOM    703  HG1 THR    81       8.006 -75.481 -44.743  1.00  0.00      BSYN  
ATOM    704  CG2 THR    81       7.761 -73.685 -41.983  1.00  0.00      BSYN  
ATOM    705    C THR    81       6.453 -77.158 -43.417  1.00  0.00      BSYN  
ATOM    706    O THR    81       6.926 -77.234 -44.525  1.00  0.00      BSYN  
ATOM    707    N GLY    82       5.412 -77.878 -43.090  1.00  0.00      BSYN  
ATOM    708    H GLY    82       5.315 -77.900 -42.115  1.00  0.00      BSYN  
ATOM    709   CA GLY    82       4.667 -78.690 -44.049  1.00  0.00      BSYN  
ATOM    710    C GLY    82       3.138 -78.828 -43.728  1.00  0.00      BSYN  
ATOM    711    O GLY    82       2.443 -79.728 -44.297  1.00  0.00      BSYN  
ATOM    712    N LEU    83       2.459 -78.038 -42.949  1.00  0.00      BSYN  
ATOM    713    H LEU    83       2.798 -77.180 -42.619  1.00  0.00      BSYN  
ATOM    714   CA LEU    83       1.110 -78.285 -42.422  1.00  0.00      BSYN  
ATOM    715   CB LEU    83       1.131 -77.746 -40.941  1.00  0.00      BSYN  
ATOM    716   CG LEU    83      -0.137 -77.747 -40.134  1.00  0.00      BSYN  
ATOM    717  CD1 LEU    83      -0.590 -79.240 -39.851  1.00  0.00      BSYN  
ATOM    718  CD2 LEU    83       0.191 -77.165 -38.788  1.00  0.00      BSYN  
ATOM    719    C LEU    83       0.135 -77.629 -43.309  1.00  0.00      BSYN  
ATOM    720    O LEU    83       0.094 -76.371 -43.545  1.00  0.00      BSYN  
ATOM    721    N VAL    84      -0.701 -78.383 -43.963  1.00  0.00      BSYN  
ATOM    722    H VAL    84      -0.652 -79.355 -43.842  1.00  0.00      BSYN  
ATOM    723   CA VAL    84      -1.714 -77.710 -44.751  1.00  0.00      BSYN  
ATOM    724   CB VAL    84      -2.266 -78.423 -46.119  1.00  0.00      BSYN  
ATOM    725  CG1 VAL    84      -1.645 -78.100 -47.434  1.00  0.00      BSYN  
ATOM    726  CG2 VAL    84      -2.289 -79.993 -46.208  1.00  0.00      BSYN  
ATOM    727    C VAL    84      -2.848 -77.435 -43.755  1.00  0.00      BSYN  
ATOM    728    O VAL    84      -3.696 -78.265 -43.385  1.00  0.00      BSYN  
ATOM    729    N LYS    85      -2.853 -76.134 -43.418  1.00  0.00      BSYN  
ATOM    730    H LYS    85      -2.021 -75.638 -43.562  1.00  0.00      BSYN  
ATOM    731   CA LYS    85      -3.891 -75.453 -42.725  1.00  0.00      BSYN  
ATOM    732   CB LYS    85      -3.565 -75.319 -41.310  1.00  0.00      BSYN  
ATOM    733   CG LYS    85      -4.264 -76.358 -40.293  1.00  0.00      BSYN  
ATOM    734   CD LYS    85      -5.844 -76.152 -40.066  1.00  0.00      BSYN  
ATOM    735   CE LYS    85      -6.232 -77.173 -39.054  1.00  0.00      BSYN  
ATOM    736   NZ LYS    85      -7.709 -77.059 -39.041  1.00  0.00      BSYN  
ATOM    737  HZ1 LYS    85      -8.057 -77.349 -39.977  1.00  0.00      BSYN  
ATOM    738  HZ2 LYS    85      -7.934 -77.699 -38.252  1.00  0.00      BSYN  
ATOM    739  HZ3 LYS    85      -7.956 -76.125 -38.657  1.00  0.00      BSYN  
ATOM    740    C LYS    85      -4.282 -74.222 -43.430  1.00  0.00      BSYN  
ATOM    741    O LYS    85      -3.686 -73.718 -44.347  1.00  0.00      BSYN  
ATOM    742    N ARG    86      -5.648 -73.959 -43.180  1.00  0.00      BSYN  
ATOM    743    H ARG    86      -6.135 -74.369 -42.435  1.00  0.00      BSYN  
ATOM    744   CA ARG    86      -6.428 -72.914 -43.931  1.00  0.00      BSYN  
ATOM    745   CB ARG    86      -7.836 -73.601 -44.176  1.00  0.00      BSYN  
ATOM    746   CG ARG    86      -7.862 -74.730 -45.188  1.00  0.00      BSYN  
ATOM    747   CD ARG    86      -9.096 -75.419 -45.774  1.00  0.00      BSYN  
ATOM    748   NE ARG    86      -9.976 -74.483 -46.482  1.00  0.00      BSYN  
ATOM    749   HE ARG    86     -10.716 -74.093 -45.971  1.00  0.00      BSYN  
ATOM    750   CZ ARG    86      -9.863 -73.965 -47.654  1.00  0.00      BSYN  
ATOM    751  NH1 ARG    86      -9.090 -74.465 -48.713  1.00  0.00      BSYN  
ATOM    752 HH11 ARG    86      -9.188 -74.100 -49.639  1.00  0.00      BSYN  
ATOM    753 HH12 ARG    86      -8.632 -75.331 -48.511  1.00  0.00      BSYN  
ATOM    754  NH2 ARG    86     -10.560 -72.819 -47.876  1.00  0.00      BSYN  
ATOM    755 HH21 ARG    86     -10.651 -72.682 -48.862  1.00  0.00      BSYN  
ATOM    756 HH22 ARG    86     -11.134 -72.310 -47.234  1.00  0.00      BSYN  
ATOM    757    C ARG    86      -6.589 -71.641 -43.192  1.00  0.00      BSYN  
ATOM    758    O ARG    86      -6.044 -70.601 -43.542  1.00  0.00      BSYN  
ATOM    759    N GLU    87      -7.182 -71.802 -42.010  1.00  0.00      BSYN  
ATOM    760    H GLU    87      -7.739 -72.600 -41.899  1.00  0.00      BSYN  
ATOM    761   CA GLU    87      -7.293 -70.624 -41.016  1.00  0.00      BSYN  
ATOM    762   CB GLU    87      -7.940 -70.977 -39.689  1.00  0.00      BSYN  
ATOM    763   CG GLU    87      -9.438 -71.117 -39.602  1.00  0.00      BSYN  
ATOM    764   CD GLU    87     -10.156 -72.356 -40.133  1.00  0.00      BSYN  
ATOM    765  OE1 GLU    87     -10.072 -72.445 -41.304  1.00  0.00      BSYN  
ATOM    766  OE2 GLU    87     -10.963 -73.006 -39.481  1.00  0.00      BSYN  
ATOM    767    C GLU    87      -6.016 -69.776 -40.792  1.00  0.00      BSYN  
ATOM    768    O GLU    87      -5.201 -69.943 -39.847  1.00  0.00      BSYN  
ATOM    769    N GLU    88      -5.722 -68.901 -41.692  1.00  0.00      BSYN  
ATOM    770    H GLU    88      -5.844 -69.062 -42.651  1.00  0.00      BSYN  
ATOM    771   CA GLU    88      -4.939 -67.703 -41.489  1.00  0.00      BSYN  
ATOM    772   CB GLU    88      -4.307 -67.360 -42.865  1.00  0.00      BSYN  
ATOM    773   CG GLU    88      -3.216 -68.296 -43.558  1.00  0.00      BSYN  
ATOM    774   CD GLU    88      -2.024 -68.742 -42.772  1.00  0.00      BSYN  
ATOM    775  OE1 GLU    88      -1.366 -67.939 -42.105  1.00  0.00      BSYN  
ATOM    776  OE2 GLU    88      -1.683 -69.938 -42.845  1.00  0.00      BSYN  
ATOM    777    C GLU    88      -5.797 -66.584 -40.955  1.00  0.00      BSYN  
ATOM    778    O GLU    88      -6.969 -66.357 -41.212  1.00  0.00      BSYN  
ATOM    779    N PHE    89      -5.051 -65.796 -40.133  1.00  0.00      BSYN  
ATOM    780    H PHE    89      -4.109 -65.919 -39.890  1.00  0.00      BSYN  
ATOM    781   CA PHE    89      -5.715 -64.800 -39.203  1.00  0.00      BSYN  
ATOM    782   CB PHE    89      -4.848 -64.188 -38.109  1.00  0.00      BSYN  
ATOM    783   CG PHE    89      -3.886 -63.119 -38.511  1.00  0.00      BSYN  
ATOM    784  CD1 PHE    89      -2.551 -63.451 -38.532  1.00  0.00      BSYN  
ATOM    785  CD2 PHE    89      -4.378 -61.960 -38.946  1.00  0.00      BSYN  
ATOM    786  CE1 PHE    89      -1.705 -62.619 -39.196  1.00  0.00      BSYN  
ATOM    787  CE2 PHE    89      -3.498 -61.004 -39.542  1.00  0.00      BSYN  
ATOM    788   CZ PHE    89      -2.206 -61.420 -39.661  1.00  0.00      BSYN  
ATOM    789    C PHE    89      -6.685 -63.853 -39.835  1.00  0.00      BSYN  
ATOM    790    O PHE    89      -7.561 -63.442 -39.039  1.00  0.00      BSYN  
ATOM    791    N PRO    90      -6.829 -63.434 -41.155  1.00  0.00      BSYN  
ATOM    792   CD PRO    90      -5.699 -63.373 -41.983  1.00  0.00      BSYN  
ATOM    793   CA PRO    90      -7.937 -62.666 -41.709  1.00  0.00      BSYN  
ATOM    794   CB PRO    90      -7.379 -62.293 -43.163  1.00  0.00      BSYN  
ATOM    795   CG PRO    90      -5.923 -62.078 -42.759  1.00  0.00      BSYN  
ATOM    796    C PRO    90      -9.248 -63.409 -41.748  1.00  0.00      BSYN  
ATOM    797    O PRO    90     -10.264 -62.824 -42.231  1.00  0.00      BSYN  
ATOM    798    N THR    91      -9.342 -64.650 -41.375  1.00  0.00      BSYN  
ATOM    799    H THR    91      -8.519 -65.183 -41.347  1.00  0.00      BSYN  
ATOM    800   CA THR    91     -10.599 -65.357 -40.986  1.00  0.00      BSYN  
ATOM    801   CB THR    91     -10.732 -66.661 -41.562  1.00  0.00      BSYN  
ATOM    802  OG1 THR    91      -9.611 -67.341 -41.157  1.00  0.00      BSYN  
ATOM    803  HG1 THR    91      -8.809 -67.343 -41.684  1.00  0.00      BSYN  
ATOM    804  CG2 THR    91     -11.049 -66.717 -43.040  1.00  0.00      BSYN  
ATOM    805    C THR    91     -11.070 -65.335 -39.586  1.00  0.00      BSYN  
ATOM    806    O THR    91     -12.269 -64.999 -39.376  1.00  0.00      BSYN  
ATOM    807    N ASP    92     -10.100 -65.603 -38.769  1.00  0.00      BSYN  
ATOM    808    H ASP    92      -9.179 -65.395 -39.029  1.00  0.00      BSYN  
ATOM    809   CA ASP    92     -10.497 -65.516 -37.328  1.00  0.00      BSYN  
ATOM    810   CB ASP    92      -9.602 -66.545 -36.714  1.00  0.00      BSYN  
ATOM    811   CG ASP    92      -9.805 -66.668 -35.220  1.00  0.00      BSYN  
ATOM    812  OD1 ASP    92      -9.045 -66.074 -34.514  1.00  0.00      BSYN  
ATOM    813  OD2 ASP    92     -10.715 -67.396 -34.817  1.00  0.00      BSYN  
ATOM    814    C ASP    92     -10.490 -64.182 -36.682  1.00  0.00      BSYN  
ATOM    815    O ASP    92      -9.492 -63.661 -36.218  1.00  0.00      BSYN  
ATOM    816    N LEU    93     -11.630 -63.534 -36.602  1.00  0.00      BSYN  
ATOM    817    H LEU    93     -12.475 -63.972 -36.833  1.00  0.00      BSYN  
ATOM    818   CA LEU    93     -11.727 -62.204 -35.964  1.00  0.00      BSYN  
ATOM    819   CB LEU    93     -13.029 -61.493 -36.380  1.00  0.00      BSYN  
ATOM    820   CG LEU    93     -14.401 -61.962 -35.911  1.00  0.00      BSYN  
ATOM    821  CD1 LEU    93     -15.376 -60.894 -35.859  1.00  0.00      BSYN  
ATOM    822  CD2 LEU    93     -14.892 -63.216 -36.773  1.00  0.00      BSYN  
ATOM    823    C LEU    93     -11.683 -62.371 -34.431  1.00  0.00      BSYN  
ATOM    824    O LEU    93     -12.418 -63.130 -33.798  1.00  0.00      BSYN  
ATOM    825    N LYS    94     -10.880 -61.422 -33.815  1.00  0.00      BSYN  
ATOM    826    H LYS    94     -10.572 -60.642 -34.322  1.00  0.00      BSYN  
ATOM    827   CA LYS    94     -10.371 -61.614 -32.420  1.00  0.00      BSYN  
ATOM    828   CB LYS    94      -8.903 -61.158 -32.295  1.00  0.00      BSYN  
ATOM    829   CG LYS    94      -7.955 -62.272 -32.707  1.00  0.00      BSYN  
ATOM    830   CD LYS    94      -6.483 -61.921 -32.491  1.00  0.00      BSYN  
ATOM    831   CE LYS    94      -5.830 -62.968 -33.396  1.00  0.00      BSYN  
ATOM    832   NZ LYS    94      -6.206 -62.997 -34.789  1.00  0.00      BSYN  
ATOM    833  HZ1 LYS    94      -5.976 -62.124 -35.306  1.00  0.00      BSYN  
ATOM    834  HZ2 LYS    94      -5.727 -63.888 -35.029  1.00  0.00      BSYN  
ATOM    835  HZ3 LYS    94      -7.244 -63.059 -34.787  1.00  0.00      BSYN  
ATOM    836    C LYS    94     -11.039 -60.672 -31.448  1.00  0.00      BSYN  
ATOM    837    O LYS    94     -10.883 -59.467 -31.529  1.00  0.00      BSYN  
ATOM    838    N PRO    95     -11.829 -61.165 -30.396  1.00  0.00      BSYN  
ATOM    839   CD PRO    95     -12.797 -62.318 -30.453  1.00  0.00      BSYN  
ATOM    840   CA PRO    95     -12.297 -60.167 -29.442  1.00  0.00      BSYN  
ATOM    841   CB PRO    95     -13.399 -60.794 -28.699  1.00  0.00      BSYN  
ATOM    842   CG PRO    95     -14.048 -61.788 -29.629  1.00  0.00      BSYN  
ATOM    843    C PRO    95     -11.131 -59.798 -28.513  1.00  0.00      BSYN  
ATOM    844    O PRO    95     -10.811 -58.637 -28.150  1.00  0.00      BSYN  
ATOM    845    N GLU    96     -10.638 -60.907 -27.928  1.00  0.00      BSYN  
ATOM    846    H GLU    96     -11.199 -61.710 -27.967  1.00  0.00      BSYN  
ATOM    847   CA GLU    96      -9.446 -60.984 -27.072  1.00  0.00      BSYN  
ATOM    848   CB GLU    96      -9.576 -62.145 -26.080  1.00  0.00      BSYN  
ATOM    849   CG GLU    96     -10.763 -62.007 -25.072  1.00  0.00      BSYN  
ATOM    850   CD GLU    96     -10.533 -62.193 -23.574  1.00  0.00      BSYN  
ATOM    851  OE1 GLU    96     -10.496 -63.348 -23.211  1.00  0.00      BSYN  
ATOM    852  OE2 GLU    96     -10.261 -61.262 -22.856  1.00  0.00      BSYN  
ATOM    853    C GLU    96      -8.213 -61.420 -27.878  1.00  0.00      BSYN  
ATOM    854    O GLU    96      -8.153 -62.327 -28.747  1.00  0.00      BSYN  
ATOM    855    N GLU    97      -7.173 -60.600 -27.694  1.00  0.00      BSYN  
ATOM    856    H GLU    97      -7.287 -59.691 -27.346  1.00  0.00      BSYN  
ATOM    857   CA GLU    97      -5.783 -60.943 -28.145  1.00  0.00      BSYN  
ATOM    858   CB GLU    97      -5.391 -59.827 -29.316  1.00  0.00      BSYN  
ATOM    859   CG GLU    97      -4.003 -59.397 -29.615  1.00  0.00      BSYN  
ATOM    860   CD GLU    97      -3.616 -58.454 -30.767  1.00  0.00      BSYN  
ATOM    861  OE1 GLU    97      -3.128 -59.039 -31.743  1.00  0.00      BSYN  
ATOM    862  OE2 GLU    97      -3.946 -57.217 -30.675  1.00  0.00      BSYN  
ATOM    863    C GLU    97      -4.888 -60.963 -26.978  1.00  0.00      BSYN  
ATOM    864    O GLU    97      -4.995 -60.026 -26.191  1.00  0.00      BSYN  
ATOM    865    N VAL    98      -4.299 -62.138 -26.740  1.00  0.00      BSYN  
ATOM    866    H VAL    98      -4.450 -62.957 -27.256  1.00  0.00      BSYN  
ATOM    867   CA VAL    98      -3.238 -62.085 -25.647  1.00  0.00      BSYN  
ATOM    868   CB VAL    98      -2.632 -63.440 -25.029  1.00  0.00      BSYN  
ATOM    869  CG1 VAL    98      -3.703 -64.121 -24.115  1.00  0.00      BSYN  
ATOM    870  CG2 VAL    98      -2.247 -64.406 -26.084  1.00  0.00      BSYN  
ATOM    871    C VAL    98      -2.036 -61.301 -26.106  1.00  0.00      BSYN  
ATOM    872    O VAL    98      -1.743 -61.459 -27.346  1.00  0.00      BSYN  
ATOM    873    N ALA    99      -1.324 -60.427 -25.340  1.00  0.00      BSYN  
ATOM    874    H ALA    99      -1.536 -60.360 -24.386  1.00  0.00      BSYN  
ATOM    875   CA ALA    99      -0.170 -59.657 -25.789  1.00  0.00      BSYN  
ATOM    876   CB ALA    99      -0.315 -58.151 -25.572  1.00  0.00      BSYN  
ATOM    877    C ALA    99       1.130 -60.033 -25.153  1.00  0.00      BSYN  
ATOM    878    O ALA    99       1.180 -60.755 -24.178  1.00  0.00      BSYN  
ATOM    879    N GLN   100       2.260 -59.483 -25.586  1.00  0.00      BSYN  
ATOM    880    H GLN   100       2.082 -58.912 -26.363  1.00  0.00      BSYN  
ATOM    881   CA GLN   100       3.616 -59.642 -25.034  1.00  0.00      BSYN  
ATOM    882   CB GLN   100       4.461 -60.267 -26.105  1.00  0.00      BSYN  
ATOM    883   CG GLN   100       4.097 -61.662 -26.698  1.00  0.00      BSYN  
ATOM    884   CD GLN   100       4.564 -62.694 -25.681  1.00  0.00      BSYN  
ATOM    885  OE1 GLN   100       5.626 -63.262 -25.778  1.00  0.00      BSYN  
ATOM    886  NE2 GLN   100       3.730 -63.023 -24.733  1.00  0.00      BSYN  
ATOM    887 HE21 GLN   100       3.942 -63.618 -23.984  1.00  0.00      BSYN  
ATOM    888 HE22 GLN   100       2.821 -62.713 -24.927  1.00  0.00      BSYN  
ATOM    889    C GLN   100       4.261 -58.275 -24.759  1.00  0.00      BSYN  
ATOM    890    O GLN   100       4.296 -57.483 -25.683  1.00  0.00      BSYN  
ATOM    891    N GLU   101       4.800 -58.060 -23.508  1.00  0.00      BSYN  
ATOM    892    H GLU   101       4.912 -58.817 -22.896  1.00  0.00      BSYN  
ATOM    893   CA GLU   101       5.192 -56.740 -23.081  1.00  0.00      BSYN  
ATOM    894   CB GLU   101       3.946 -56.086 -22.306  1.00  0.00      BSYN  
ATOM    895   CG GLU   101       4.028 -54.637 -21.996  1.00  0.00      BSYN  
ATOM    896   CD GLU   101       2.714 -54.313 -21.167  1.00  0.00      BSYN  
ATOM    897  OE1 GLU   101       1.682 -54.073 -21.747  1.00  0.00      BSYN  
ATOM    898  OE2 GLU   101       2.749 -54.076 -19.978  1.00  0.00      BSYN  
ATOM    899    C GLU   101       6.418 -56.654 -22.122  1.00  0.00      BSYN  
ATOM    900    O GLU   101       6.705 -57.538 -21.311  1.00  0.00      BSYN  
ATOM    901    N ALA   102       7.170 -55.550 -22.238  1.00  0.00      BSYN  
ATOM    902    H ALA   102       6.925 -54.824 -22.849  1.00  0.00      BSYN  
ATOM    903   CA ALA   102       8.212 -55.273 -21.190  1.00  0.00      BSYN  
ATOM    904   CB ALA   102       9.511 -54.646 -21.759  1.00  0.00      BSYN  
ATOM    905    C ALA   102       7.796 -54.388 -20.032  1.00  0.00      BSYN  
ATOM    906    O ALA   102       7.325 -53.248 -20.194  1.00  0.00      BSYN  
ATOM    907    N ALA   103       7.984 -54.950 -18.796  1.00  0.00      BSYN  
ATOM    908    H ALA   103       8.433 -55.812 -18.665  1.00  0.00      BSYN  
ATOM    909   CA ALA   103       7.650 -54.281 -17.609  1.00  0.00      BSYN  
ATOM    910   CB ALA   103       6.182 -54.573 -17.150  1.00  0.00      BSYN  
ATOM    911    C ALA   103       8.476 -54.564 -16.409  1.00  0.00      BSYN  
ATOM    912    O ALA   103       9.250 -55.507 -16.444  1.00  0.00      BSYN  
ATOM    913    N GLU   104       8.240 -53.785 -15.373  1.00  0.00      BSYN  
ATOM    914    H GLU   104       7.599 -53.045 -15.333  1.00  0.00      BSYN  
ATOM    915   CA GLU   104       9.008 -54.047 -14.177  1.00  0.00      BSYN  
ATOM    916   CB GLU   104       8.601 -52.989 -13.140  1.00  0.00      BSYN  
ATOM    917   CG GLU   104       7.013 -52.527 -13.024  1.00  0.00      BSYN  
ATOM    918   CD GLU   104       6.525 -51.248 -13.650  1.00  0.00      BSYN  
ATOM    919  OE1 GLU   104       6.383 -50.263 -12.847  1.00  0.00      BSYN  
ATOM    920  OE2 GLU   104       6.269 -51.196 -14.899  1.00  0.00      BSYN  
ATOM    921    C GLU   104       8.972 -55.467 -13.696  1.00  0.00      BSYN  
ATOM    922    O GLU   104       9.930 -56.148 -13.590  1.00  0.00      BSYN  
ATOM    923    N GLU   105       7.791 -56.167 -13.581  1.00  0.00      BSYN  
ATOM    924    H GLU   105       6.999 -55.727 -13.954  1.00  0.00      BSYN  
ATOM    925   CA GLU   105       7.650 -57.498 -13.181  1.00  0.00      BSYN  
ATOM    926   CB GLU   105       6.651 -57.753 -11.997  1.00  0.00      BSYN  
ATOM    927   CG GLU   105       6.891 -56.614 -10.806  1.00  0.00      BSYN  
ATOM    928   CD GLU   105       8.268 -56.549 -10.232  1.00  0.00      BSYN  
ATOM    929  OE1 GLU   105       9.072 -57.471 -10.214  1.00  0.00      BSYN  
ATOM    930  OE2 GLU   105       8.580 -55.478  -9.796  1.00  0.00      BSYN  
ATOM    931    C GLU   105       7.071 -57.979 -14.492  1.00  0.00      BSYN  
ATOM    932    O GLU   105       5.941 -57.547 -14.863  1.00  0.00      BSYN  
ATOM    933    N PRO   106       7.708 -58.849 -15.284  1.00  0.00      BSYN  
ATOM    934   CD PRO   106       9.108 -59.148 -15.245  1.00  0.00      BSYN  
ATOM    935   CA PRO   106       7.112 -59.709 -16.331  1.00  0.00      BSYN  
ATOM    936   CB PRO   106       8.285 -60.475 -16.933  1.00  0.00      BSYN  
ATOM    937   CG PRO   106       9.499 -60.269 -16.003  1.00  0.00      BSYN  
ATOM    938    C PRO   106       5.889 -60.541 -15.865  1.00  0.00      BSYN  
ATOM    939    O PRO   106       6.005 -61.639 -15.484  1.00  0.00      BSYN  
ATOM    940    N LEU   107       4.678 -60.146 -16.251  1.00  0.00      BSYN  
ATOM    941    H LEU   107       4.591 -59.427 -16.912  1.00  0.00      BSYN  
ATOM    942   CA LEU   107       3.457 -60.687 -15.736  1.00  0.00      BSYN  
ATOM    943   CB LEU   107       2.985 -62.011 -16.467  1.00  0.00      BSYN  
ATOM    944   CG LEU   107       2.576 -61.643 -17.874  1.00  0.00      BSYN  
ATOM    945  CD1 LEU   107       3.604 -62.070 -18.865  1.00  0.00      BSYN  
ATOM    946  CD2 LEU   107       1.340 -62.502 -18.197  1.00  0.00      BSYN  
ATOM    947    C LEU   107       3.344 -60.880 -14.248  1.00  0.00      BSYN  
ATOM    948    O LEU   107       3.990 -61.776 -13.754  1.00  0.00      BSYN  
ATOM    949    N ILE   108       2.544 -60.033 -13.542  1.00  0.00      BSYN  
ATOM    950    H ILE   108       2.216 -59.200 -13.941  1.00  0.00      BSYN  
ATOM    951   CA ILE   108       2.147 -60.153 -12.140  1.00  0.00      BSYN  
ATOM    952   CB ILE   108       1.464 -58.868 -11.635  1.00  0.00      BSYN  
ATOM    953  CG2 ILE   108       2.310 -57.629 -11.792  1.00  0.00      BSYN  
ATOM    954  CG1 ILE   108       0.131 -58.824 -12.401  1.00  0.00      BSYN  
ATOM    955   CD ILE   108      -0.597 -57.493 -12.257  1.00  0.00      BSYN  
ATOM    956    C ILE   108       1.251 -61.389 -11.702  1.00  0.00      BSYN  
ATOM    957    O ILE   108       0.468 -61.341 -10.661  1.00  0.00      BSYN  
ATOM    958    N GLU   109       1.316 -62.593 -12.370  1.00  0.00      BSYN  
ATOM    959    H GLU   109       2.188 -62.870 -12.721  1.00  0.00      BSYN  
ATOM    960   CA GLU   109       0.249 -63.531 -12.222  1.00  0.00      BSYN  
ATOM    961   CB GLU   109      -0.261 -63.780 -13.656  1.00  0.00      BSYN  
ATOM    962   CG GLU   109      -1.454 -62.805 -13.916  1.00  0.00      BSYN  
ATOM    963   CD GLU   109      -1.624 -62.422 -15.397  1.00  0.00      BSYN  
ATOM    964  OE1 GLU   109      -1.432 -61.221 -15.802  1.00  0.00      BSYN  
ATOM    965  OE2 GLU   109      -2.200 -63.300 -16.141  1.00  0.00      BSYN  
ATOM    966    C GLU   109       0.490 -64.865 -11.580  1.00  0.00      BSYN  
ATOM    967    O GLU   109       1.654 -65.293 -11.489  1.00  0.00      BSYN  
ATOM    968    N PRO   110      -0.554 -65.724 -11.260  1.00  0.00      BSYN  
ATOM    969   CD PRO   110      -1.767 -65.227 -10.736  1.00  0.00      BSYN  
ATOM    970   CA PRO   110      -0.358 -67.161 -11.036  1.00  0.00      BSYN  
ATOM    971   CB PRO   110      -1.515 -67.521 -10.148  1.00  0.00      BSYN  
ATOM    972   CG PRO   110      -2.584 -66.498 -10.632  1.00  0.00      BSYN  
ATOM    973    C PRO   110      -0.465 -68.051 -12.346  1.00  0.00      BSYN  
ATOM    974    O PRO   110      -0.352 -67.546 -13.472  1.00  0.00      BSYN  
ATOM    975    N LEU   111      -0.548 -69.413 -12.200  1.00  0.00      BSYN  
ATOM    976    H LEU   111      -0.613 -69.742 -11.279  1.00  0.00      BSYN  
ATOM    977   CA LEU   111      -0.686 -70.274 -13.354  1.00  0.00      BSYN  
ATOM    978   CB LEU   111       0.677 -70.785 -13.703  1.00  0.00      BSYN  
ATOM    979   CG LEU   111       1.158 -71.489 -14.978  1.00  0.00      BSYN  
ATOM    980  CD1 LEU   111       0.374 -71.095 -16.262  1.00  0.00      BSYN  
ATOM    981  CD2 LEU   111       2.495 -71.234 -15.377  1.00  0.00      BSYN  
ATOM    982    C LEU   111      -1.692 -71.462 -13.201  1.00  0.00      BSYN  
ATOM    983    O LEU   111      -2.564 -71.763 -14.021  1.00  0.00      BSYN  
ATOM    984    N MET   112      -1.575 -72.285 -12.198  1.00  0.00      BSYN  
ATOM    985    H MET   112      -0.782 -72.128 -11.645  1.00  0.00      BSYN  
ATOM    986   CA MET   112      -2.512 -73.294 -11.853  1.00  0.00      BSYN  
ATOM    987   CB MET   112      -1.913 -74.358 -10.975  1.00  0.00      BSYN  
ATOM    988   CG MET   112      -0.666 -75.197 -11.413  1.00  0.00      BSYN  
ATOM    989   SD MET   112       0.239 -75.827  -9.983  1.00  0.00      BSYN  
ATOM    990   CE MET   112       0.702 -74.302  -9.211  1.00  0.00      BSYN  
ATOM    991    C MET   112      -3.771 -72.701 -11.123  1.00  0.00      BSYN  
ATOM    992    O MET   112      -3.726 -71.852 -10.202  1.00  0.00      BSYN  
ATOM    993    N GLU   113      -4.807 -73.406 -11.597  1.00  0.00      BSYN  
ATOM    994    H GLU   113      -4.647 -74.225 -12.111  1.00  0.00      BSYN  
ATOM    995   CA GLU   113      -6.055 -72.730 -11.475  1.00  0.00      BSYN  
ATOM    996   CB GLU   113      -6.348 -72.069 -12.802  1.00  0.00      BSYN  
ATOM    997   CG GLU   113      -5.514 -70.824 -13.190  1.00  0.00      BSYN  
ATOM    998   CD GLU   113      -5.121 -69.822 -12.054  1.00  0.00      BSYN  
ATOM    999  OE1 GLU   113      -6.060 -69.110 -11.683  1.00  0.00      BSYN  
ATOM   1000  OE2 GLU   113      -3.906 -69.593 -11.807  1.00  0.00      BSYN  
ATOM   1001    C GLU   113      -7.238 -73.590 -10.900  1.00  0.00      BSYN  
ATOM   1002    O GLU   113      -7.332 -74.757 -11.356  1.00  0.00      BSYN  
ATOM   1003    N PRO   114      -8.120 -73.126  -9.969  1.00  0.00      BSYN  
ATOM   1004   CD PRO   114      -9.326 -73.760  -9.677  1.00  0.00      BSYN  
ATOM   1005   CA PRO   114      -7.825 -72.033  -9.187  1.00  0.00      BSYN  
ATOM   1006   CB PRO   114      -9.127 -71.539  -8.694  1.00  0.00      BSYN  
ATOM   1007   CG PRO   114     -10.071 -72.536  -9.304  1.00  0.00      BSYN  
ATOM   1008    C PRO   114      -6.916 -72.235  -7.927  1.00  0.00      BSYN  
ATOM   1009    O PRO   114      -6.106 -71.424  -7.601  1.00  0.00      BSYN  
ATOM   1010    N GLU   115      -7.090 -73.405  -7.440  1.00  0.00      BSYN  
ATOM   1011    H GLU   115      -7.662 -74.058  -7.895  1.00  0.00      BSYN  
ATOM   1012   CA GLU   115      -6.296 -73.851  -6.340  1.00  0.00      BSYN  
ATOM   1013   CB GLU   115      -7.233 -74.130  -5.214  1.00  0.00      BSYN  
ATOM   1014   CG GLU   115      -8.353 -73.107  -4.847  1.00  0.00      BSYN  
ATOM   1015   CD GLU   115      -7.917 -71.679  -4.649  1.00  0.00      BSYN  
ATOM   1016  OE1 GLU   115      -8.707 -70.864  -5.102  1.00  0.00      BSYN  
ATOM   1017  OE2 GLU   115      -6.861 -71.445  -4.045  1.00  0.00      BSYN  
ATOM   1018    C GLU   115      -5.451 -75.143  -6.597  1.00  0.00      BSYN  
ATOM   1019    O GLU   115      -4.783 -75.790  -5.711  1.00  0.00      BSYN  
ATOM   1020    N GLY   116      -5.531 -75.711  -7.789  1.00  0.00      BSYN  
ATOM   1021    H GLY   116      -6.002 -75.212  -8.489  1.00  0.00      BSYN  
ATOM   1022   CA GLY   116      -5.009 -77.000  -8.164  1.00  0.00      BSYN  
ATOM   1023    C GLY   116      -5.825 -77.839  -9.254  1.00  0.00      BSYN  
ATOM   1024    O GLY   116      -5.455 -77.887 -10.413  1.00  0.00      BSYN  
ATOM   1025    N GLU   117      -6.853 -78.561  -8.707  1.00  0.00      BSYN  
ATOM   1026    H GLU   117      -7.414 -79.187  -9.212  1.00  0.00      BSYN  
ATOM   1027   CA GLU   117      -7.165 -78.633  -7.264  1.00  0.00      BSYN  
ATOM   1028   CB GLU   117      -8.691 -78.336  -7.075  1.00  0.00      BSYN  
ATOM   1029   CG GLU   117      -9.500 -79.598  -7.479  1.00  0.00      BSYN  
ATOM   1030   CD GLU   117     -10.970 -79.679  -6.966  1.00  0.00      BSYN  
ATOM   1031  OE1 GLU   117     -11.519 -80.735  -6.726  1.00  0.00      BSYN  
ATOM   1032  OE2 GLU   117     -11.577 -78.575  -6.871  1.00  0.00      BSYN  
ATOM   1033    C GLU   117      -6.521 -79.745  -6.337  1.00  0.00      BSYN  
ATOM   1034    O GLU   117      -5.899 -80.741  -6.683  1.00  0.00      BSYN  
ATOM   1035    N SER   118      -6.506 -79.137  -5.149  1.00  0.00      BSYN  
ATOM   1036    H SER   118      -6.990 -78.327  -4.884  1.00  0.00      BSYN  
ATOM   1037   CA SER   118      -5.840 -79.625  -3.942  1.00  0.00      BSYN  
ATOM   1038   CB SER   118      -4.852 -78.566  -3.421  1.00  0.00      BSYN  
ATOM   1039   OG SER   118      -5.427 -77.253  -3.286  1.00  0.00      BSYN  
ATOM   1040   HG SER   118      -5.457 -76.846  -4.156  1.00  0.00      BSYN  
ATOM   1041    C SER   118      -6.892 -79.929  -2.782  1.00  0.00      BSYN  
ATOM   1042    O SER   118      -6.517 -80.312  -1.678  1.00  0.00      BSYN  
ATOM   1043    N TYR   119      -8.231 -79.801  -3.046  1.00  0.00      BSYN  
ATOM   1044    H TYR   119      -8.337 -79.367  -3.918  1.00  0.00      BSYN  
ATOM   1045   CA TYR   119      -9.262 -79.948  -1.977  1.00  0.00      BSYN  
ATOM   1046   CB TYR   119      -9.523 -78.610  -1.278  1.00  0.00      BSYN  
ATOM   1047   CG TYR   119     -10.353 -78.710   0.061  1.00  0.00      BSYN  
ATOM   1048  CD1 TYR   119     -11.505 -77.913   0.153  1.00  0.00      BSYN  
ATOM   1049  CE1 TYR   119     -12.331 -78.161   1.265  1.00  0.00      BSYN  
ATOM   1050  CD2 TYR   119     -10.049 -79.586   1.040  1.00  0.00      BSYN  
ATOM   1051  CE2 TYR   119     -10.809 -79.787   2.168  1.00  0.00      BSYN  
ATOM   1052   CZ TYR   119     -11.968 -79.003   2.269  1.00  0.00      BSYN  
ATOM   1053   OH TYR   119     -12.735 -79.166   3.405  1.00  0.00      BSYN  
ATOM   1054   HH TYR   119     -12.249 -79.379   4.205  1.00  0.00      BSYN  
ATOM   1055    C TYR   119     -10.625 -80.438  -2.502  1.00  0.00      BSYN  
ATOM   1056    O TYR   119     -10.858 -80.137  -3.702  1.00  0.00      BSYN  
ATOM   1057    N GLU   120     -11.333 -81.310  -1.826  1.00  0.00      BSYN  
ATOM   1058    H GLU   120     -11.026 -81.718  -0.990  1.00  0.00      BSYN  
ATOM   1059   CA GLU   120     -12.616 -81.644  -2.367  1.00  0.00      BSYN  
ATOM   1060   CB GLU   120     -12.465 -82.965  -2.952  1.00  0.00      BSYN  
ATOM   1061   CG GLU   120     -13.398 -83.151  -4.067  1.00  0.00      BSYN  
ATOM   1062   CD GLU   120     -13.079 -84.457  -4.845  1.00  0.00      BSYN  
ATOM   1063  OE1 GLU   120     -12.439 -84.582  -5.864  1.00  0.00      BSYN  
ATOM   1064  OE2 GLU   120     -13.494 -85.532  -4.351  1.00  0.00      BSYN  
ATOM   1065    C GLU   120     -13.703 -81.610  -1.283  1.00  0.00      BSYN  
ATOM   1066    O GLU   120     -13.810 -82.461  -0.343  1.00  0.00      BSYN  
ATOM   1067    N ASP   121     -14.574 -80.556  -1.550  1.00  0.00      BSYN  
ATOM   1068    H ASP   121     -14.364 -80.042  -2.358  1.00  0.00      BSYN  
ATOM   1069   CA ASP   121     -15.669 -80.140  -0.574  1.00  0.00      BSYN  
ATOM   1070   CB ASP   121     -16.493 -79.085  -1.175  1.00  0.00      BSYN  
ATOM   1071   CG ASP   121     -17.679 -78.739  -0.230  1.00  0.00      BSYN  
ATOM   1072  OD1 ASP   121     -18.775 -79.055  -0.539  1.00  0.00      BSYN  
ATOM   1073  OD2 ASP   121     -17.470 -78.154   0.748  1.00  0.00      BSYN  
ATOM   1074    C ASP   121     -16.522 -81.318  -0.095  1.00  0.00      BSYN  
ATOM   1075    O ASP   121     -17.045 -82.165  -0.873  1.00  0.00      BSYN  
ATOM   1076    N PRO   122     -16.592 -81.473   1.197  1.00  0.00      BSYN  
ATOM   1077   CD PRO   122     -15.740 -80.811   2.150  1.00  0.00      BSYN  
ATOM   1078   CA PRO   122     -17.431 -82.482   1.812  1.00  0.00      BSYN  
ATOM   1079   CB PRO   122     -16.744 -82.582   3.152  1.00  0.00      BSYN  
ATOM   1080   CG PRO   122     -16.375 -81.213   3.469  1.00  0.00      BSYN  
ATOM   1081    C PRO   122     -18.925 -82.133   1.884  1.00  0.00      BSYN  
ATOM   1082    O PRO   122     -19.283 -81.079   2.515  1.00  0.00      BSYN  
ATOM   1083    N PRO   123     -19.923 -82.843   1.179  1.00  0.00      BSYN  
ATOM   1084   CD PRO   123     -19.591 -83.983   0.293  1.00  0.00      BSYN  
ATOM   1085   CA PRO   123     -21.323 -82.539   1.133  1.00  0.00      BSYN  
ATOM   1086   CB PRO   123     -21.906 -83.556   0.165  1.00  0.00      BSYN  
ATOM   1087   CG PRO   123     -20.692 -83.934  -0.701  1.00  0.00      BSYN  
ATOM   1088    C PRO   123     -22.023 -82.794   2.451  1.00  0.00      BSYN  
ATOM   1089    O PRO   123     -21.459 -83.379   3.392  1.00  0.00      BSYN  
ATOM   1090    N GLN   124     -23.297 -82.414   2.432  1.00  0.00      BSYN  
ATOM   1091    H GLN   124     -23.724 -81.731   1.874  1.00  0.00      BSYN  
ATOM   1092   CA GLN   124     -24.172 -82.817   3.450  1.00  0.00      BSYN  
ATOM   1093   CB GLN   124     -24.656 -81.435   4.087  1.00  0.00      BSYN  
ATOM   1094   CG GLN   124     -23.816 -80.615   4.972  1.00  0.00      BSYN  
ATOM   1095   CD GLN   124     -23.501 -81.267   6.307  1.00  0.00      BSYN  
ATOM   1096  OE1 GLN   124     -24.394 -81.630   7.141  1.00  0.00      BSYN  
ATOM   1097  NE2 GLN   124     -22.264 -81.376   6.718  1.00  0.00      BSYN  
ATOM   1098 HE21 GLN   124     -21.541 -81.223   6.075  1.00  0.00      BSYN  
ATOM   1099 HE22 GLN   124     -22.098 -81.578   7.663  1.00  0.00      BSYN  
ATOM   1100    C GLN   124     -25.339 -83.696   2.930  1.00  0.00      BSYN  
ATOM   1101    O GLN   124     -24.966 -84.747   2.395  1.00  0.00      BSYN  
ATOM   1102    N GLU   125     -26.546 -83.111   3.075  1.00  0.00      BSYN  
ATOM   1103    H GLU   125     -26.565 -82.159   3.307  1.00  0.00      BSYN  
ATOM   1104   CA GLU   125     -27.716 -83.705   2.423  1.00  0.00      BSYN  
ATOM   1105   CB GLU   125     -28.896 -84.141   3.355  1.00  0.00      BSYN  
ATOM   1106   CG GLU   125     -28.805 -85.569   3.379  1.00  0.00      BSYN  
ATOM   1107   CD GLU   125     -29.187 -86.361   4.589  1.00  0.00      BSYN  
ATOM   1108  OE1 GLU   125     -29.326 -87.627   4.428  1.00  0.00      BSYN  
ATOM   1109  OE2 GLU   125     -29.278 -85.739   5.633  1.00  0.00      BSYN  
ATOM   1110    C GLU   125     -28.084 -82.727   1.282  1.00  0.00      BSYN  
ATOM   1111    O GLU   125     -28.149 -81.494   1.526  1.00  0.00      BSYN  
ATOM   1112    N GLU   126     -28.321 -83.351   0.091  1.00  0.00      BSYN  
ATOM   1113    H GLU   126     -28.348 -84.322  -0.033  1.00  0.00      BSYN  
ATOM   1114   CA GLU   126     -28.471 -82.636  -1.135  1.00  0.00      BSYN  
ATOM   1115   CB GLU   126     -27.655 -83.292  -2.267  1.00  0.00      BSYN  
ATOM   1116   CG GLU   126     -26.113 -83.261  -2.272  1.00  0.00      BSYN  
ATOM   1117   CD GLU   126     -25.327 -81.918  -2.585  1.00  0.00      BSYN  
ATOM   1118  OE1 GLU   126     -25.603 -80.797  -2.052  1.00  0.00      BSYN  
ATOM   1119  OE2 GLU   126     -24.418 -81.981  -3.441  1.00  0.00      BSYN  
ATOM   1120    C GLU   126     -29.906 -82.448  -1.633  1.00  0.00      BSYN  
ATOM   1121    O GLU   126     -30.798 -83.237  -1.348  1.00  0.00      BSYN  
ATOM   1122    N TYR   127     -30.111 -81.507  -2.539  1.00  0.00      BSYN  
ATOM   1123    H TYR   127     -29.381 -80.917  -2.821  1.00  0.00      BSYN  
ATOM   1124   CA TYR   127     -31.473 -81.246  -3.032  1.00  0.00      BSYN  
ATOM   1125   CB TYR   127     -31.641 -79.814  -3.400  1.00  0.00      BSYN  
ATOM   1126   CG TYR   127     -31.583 -78.710  -2.385  1.00  0.00      BSYN  
ATOM   1127  CD1 TYR   127     -30.363 -78.045  -2.157  1.00  0.00      BSYN  
ATOM   1128  CE1 TYR   127     -30.415 -76.977  -1.296  1.00  0.00      BSYN  
ATOM   1129  CD2 TYR   127     -32.721 -78.342  -1.810  1.00  0.00      BSYN  
ATOM   1130  CE2 TYR   127     -32.765 -77.303  -1.033  1.00  0.00      BSYN  
ATOM   1131   CZ TYR   127     -31.680 -76.574  -0.773  1.00  0.00      BSYN  
ATOM   1132   OH TYR   127     -31.781 -75.361  -0.065  1.00  0.00      BSYN  
ATOM   1133   HH TYR   127     -32.480 -75.368   0.592  1.00  0.00      BSYN  
ATOM   1134    C TYR   127     -31.803 -82.155  -4.121  1.00  0.00      BSYN  
ATOM   1135    O TYR   127     -31.031 -82.523  -5.012  1.00  0.00      BSYN  
ATOM   1136    N GLN   128     -32.963 -82.780  -4.156  1.00  0.00      BSYN  
ATOM   1137    H GLN   128     -33.289 -83.135  -5.009  1.00  0.00      BSYN  
ATOM   1138   CA GLN   128     -33.934 -82.904  -3.086  1.00  0.00      BSYN  
ATOM   1139   CB GLN   128     -35.356 -82.402  -3.361  1.00  0.00      BSYN  
ATOM   1140   CG GLN   128     -35.688 -80.903  -3.663  1.00  0.00      BSYN  
ATOM   1141   CD GLN   128     -35.561 -80.467  -5.044  1.00  0.00      BSYN  
ATOM   1142  OE1 GLN   128     -34.449 -80.139  -5.482  1.00  0.00      BSYN  
ATOM   1143  NE2 GLN   128     -36.558 -80.579  -5.887  1.00  0.00      BSYN  
ATOM   1144 HE21 GLN   128     -37.416 -80.914  -5.553  1.00  0.00      BSYN  
ATOM   1145 HE22 GLN   128     -36.322 -80.364  -6.814  1.00  0.00      BSYN  
ATOM   1146    C GLN   128     -34.035 -84.111  -2.236  1.00  0.00      BSYN  
ATOM   1147    O GLN   128     -34.251 -85.256  -2.667  1.00  0.00      BSYN  
ATOM   1148    N GLU   129     -33.806 -83.700  -0.955  1.00  0.00      BSYN  
ATOM   1149    H GLU   129     -33.501 -82.791  -0.755  1.00  0.00      BSYN  
ATOM   1150   CA GLU   129     -33.665 -84.622   0.259  1.00  0.00      BSYN  
ATOM   1151   CB GLU   129     -35.077 -85.100   0.701  1.00  0.00      BSYN  
ATOM   1152   CG GLU   129     -35.198 -85.944   2.026  1.00  0.00      BSYN  
ATOM   1153   CD GLU   129     -36.493 -85.907   2.779  1.00  0.00      BSYN  
ATOM   1154  OE1 GLU   129     -37.600 -86.327   2.428  1.00  0.00      BSYN  
ATOM   1155  OE2 GLU   129     -36.385 -85.370   3.858  1.00  0.00      BSYN  
ATOM   1156    C GLU   129     -32.685 -85.799   0.440  1.00  0.00      BSYN  
ATOM   1157    O GLU   129     -31.898 -85.775   1.374  1.00  0.00      BSYN  
ATOM   1158    N TYR   130     -32.906 -86.883  -0.332  1.00  0.00      BSYN  
ATOM   1159    H TYR   130     -33.622 -86.994  -0.992  1.00  0.00      BSYN  
ATOM   1160   CA TYR   130     -32.012 -87.992  -0.245  1.00  0.00      BSYN  
ATOM   1161   CB TYR   130     -32.555 -89.382  -0.677  1.00  0.00      BSYN  
ATOM   1162   CG TYR   130     -33.622 -89.963   0.166  1.00  0.00      BSYN  
ATOM   1163  CD1 TYR   130     -34.901 -89.578   0.013  1.00  0.00      BSYN  
ATOM   1164  CE1 TYR   130     -35.940 -90.061   0.809  1.00  0.00      BSYN  
ATOM   1165  CD2 TYR   130     -33.348 -90.848   1.151  1.00  0.00      BSYN  
ATOM   1166  CE2 TYR   130     -34.358 -91.449   1.956  1.00  0.00      BSYN  
ATOM   1167   CZ TYR   130     -35.639 -91.052   1.751  1.00  0.00      BSYN  
ATOM   1168   OH TYR   130     -36.655 -91.739   2.350  1.00  0.00      BSYN  
ATOM   1169   HH TYR   130     -36.336 -92.628   2.525  1.00  0.00      BSYN  
ATOM   1170    C TYR   130     -30.725 -87.732  -1.064  1.00  0.00      BSYN  
ATOM   1171    O TYR   130     -30.714 -87.639  -2.325  1.00  0.00      BSYN  
ATOM   1172    N GLU   131     -29.606 -87.490  -0.381  1.00  0.00      BSYN  
ATOM   1173    H GLU   131     -29.714 -86.894   0.389  1.00  0.00      BSYN  
ATOM   1174   CA GLU   131     -28.239 -87.772  -0.771  1.00  0.00      BSYN  
ATOM   1175   CB GLU   131     -27.409 -87.656   0.535  1.00  0.00      BSYN  
ATOM   1176   CG GLU   131     -25.892 -87.405   0.556  1.00  0.00      BSYN  
ATOM   1177   CD GLU   131     -25.223 -88.277   1.655  1.00  0.00      BSYN  
ATOM   1178  OE1 GLU   131     -25.531 -88.225   2.841  1.00  0.00      BSYN  
ATOM   1179  OE2 GLU   131     -24.396 -89.093   1.300  1.00  0.00      BSYN  
ATOM   1180    C GLU   131     -27.980 -89.084  -1.518  1.00  0.00      BSYN  
ATOM   1181    O GLU   131     -28.006 -90.170  -0.910  1.00  0.00      BSYN  
ATOM   1182    N PRO   132     -27.635 -89.123  -2.835  1.00  0.00      BSYN  
ATOM   1183   CD PRO   132     -27.208 -87.890  -3.499  1.00  0.00      BSYN  
ATOM   1184   CA PRO   132     -27.549 -90.363  -3.699  1.00  0.00      BSYN  
ATOM   1185   CB PRO   132     -27.843 -89.707  -5.067  1.00  0.00      BSYN  
ATOM   1186   CG PRO   132     -26.904 -88.331  -4.909  1.00  0.00      BSYN  
ATOM   1187    C PRO   132     -26.226 -91.159  -3.586  1.00  0.00      BSYN  
ATOM   1188    O PRO   132     -25.131 -90.635  -3.326  1.00  0.00      BSYN  
ATOM   1189    N GLU   133     -26.216 -92.426  -4.054  1.00  0.00      BSYN  
ATOM   1190    H GLU   133     -26.997 -92.873  -4.444  1.00  0.00      BSYN  
ATOM   1191   CA GLU   133     -25.007 -93.227  -4.004  1.00  0.00      BSYN  
ATOM   1192   CB GLU   133     -24.874 -93.912  -2.628  1.00  0.00      BSYN  
ATOM   1193   CG GLU   133     -25.797 -95.070  -2.289  1.00  0.00      BSYN  
ATOM   1194   CD GLU   133     -25.679 -95.416  -0.860  1.00  0.00      BSYN  
ATOM   1195  OE1 GLU   133     -26.016 -96.515  -0.494  1.00  0.00      BSYN  
ATOM   1196  OE2 GLU   133     -25.167 -94.641  -0.126  1.00  0.00      BSYN  
ATOM   1197    C GLU   133     -24.873 -94.338  -5.009  1.00  0.00      BSYN  
ATOM   1198    O GLU   133     -25.831 -94.802  -5.691  1.00  0.00      BSYN  
ATOM   1199    N ALA   134     -23.730 -94.708  -5.534  1.00  0.00      BSYN  
ATOM   1200    H ALA   134     -22.968 -94.276  -5.094  1.00  0.00      BSYN  
ATOM   1201   CA ALA   134     -23.349 -95.710  -6.464  1.00  0.00      BSYN  
ATOM   1202   CB ALA   134     -23.340 -95.090  -7.943  1.00  0.00      BSYN  
ATOM   1203    C ALA   134     -22.173 -96.438  -6.013  1.00  0.00      BSYN  
ATOM   1204  OT1 ALA   134     -21.056 -95.889  -6.179  1.00  0.00      BSYN  
ATOM   1205  OT2 ALA   134     -22.384 -97.491  -5.336  1.00  0.00      BSYN  
END
