# Supplementary material for: Data set of intrinsically disordered proteins analysed at a local protein conformation level
Source: Data Brief. 2020 Mar 5;29:105383. doi: 10.1016/j.dib.2020.105383 (PMC7078294; doi:10.1016/j.dib.2020.105383)
Supplement: Supplementary file 1 [file mmc1.zip › the data/1-DATA/PED1AAD-pdb/1AAD-167.pdb]

CRYST1    1.000    1.000    1.000  90.00  90.00  90.00 P 1           1
ATOM      1  HT1 MET     1      -8.037 -96.018 -55.919  1.00  0.00      BSYN  
ATOM      2  HT2 MET     1      -9.355 -97.042 -56.576  1.00  0.00      BSYN  
ATOM      3    N MET     1      -9.032 -96.128 -56.200  1.00  0.00      BSYN  
ATOM      4  HT3 MET     1      -9.598 -96.221 -55.332  1.00  0.00      BSYN  
ATOM      5   CA MET     1      -9.451 -95.045 -57.014  1.00  0.00      BSYN  
ATOM      6   CB MET     1     -10.932 -95.090 -56.904  1.00  0.00      BSYN  
ATOM      7   CG MET     1     -11.669 -96.244 -57.596  1.00  0.00      BSYN  
ATOM      8   SD MET     1     -13.377 -96.300 -56.970  1.00  0.00      BSYN  
ATOM      9   CE MET     1     -13.312 -96.978 -55.333  1.00  0.00      BSYN  
ATOM     10    C MET     1      -8.883 -93.768 -56.403  1.00  0.00      BSYN  
ATOM     11    O MET     1      -8.813 -93.650 -55.204  1.00  0.00      BSYN  
ATOM     12    N ASP     2      -8.455 -92.832 -57.315  1.00  0.00      BSYN  
ATOM     13    H ASP     2      -8.868 -93.020 -58.184  1.00  0.00      BSYN  
ATOM     14   CA ASP     2      -7.594 -91.757 -56.976  1.00  0.00      BSYN  
ATOM     15   CB ASP     2      -6.866 -91.400 -58.160  1.00  0.00      BSYN  
ATOM     16   CG ASP     2      -7.719 -90.865 -59.281  1.00  0.00      BSYN  
ATOM     17  OD1 ASP     2      -7.524 -89.704 -59.711  1.00  0.00      BSYN  
ATOM     18  OD2 ASP     2      -8.589 -91.657 -59.727  1.00  0.00      BSYN  
ATOM     19    C ASP     2      -8.178 -90.485 -56.406  1.00  0.00      BSYN  
ATOM     20    O ASP     2      -7.840 -89.319 -56.620  1.00  0.00      BSYN  
ATOM     21    N VAL     3      -9.273 -90.764 -55.654  1.00  0.00      BSYN  
ATOM     22    H VAL     3      -9.701 -91.563 -56.027  1.00  0.00      BSYN  
ATOM     23   CA VAL     3     -10.020 -89.782 -54.866  1.00  0.00      BSYN  
ATOM     24   CB VAL     3     -11.453 -89.985 -55.131  1.00  0.00      BSYN  
ATOM     25  CG1 VAL     3     -12.110 -88.821 -54.408  1.00  0.00      BSYN  
ATOM     26  CG2 VAL     3     -11.882 -89.917 -56.711  1.00  0.00      BSYN  
ATOM     27    C VAL     3      -9.651 -89.921 -53.360  1.00  0.00      BSYN  
ATOM     28    O VAL     3      -9.722 -89.048 -52.548  1.00  0.00      BSYN  
ATOM     29    N PHE     4      -9.729 -91.249 -52.991  1.00  0.00      BSYN  
ATOM     30    H PHE     4      -9.949 -91.839 -53.742  1.00  0.00      BSYN  
ATOM     31   CA PHE     4      -9.533 -91.644 -51.633  1.00  0.00      BSYN  
ATOM     32   CB PHE     4     -10.654 -92.455 -50.878  1.00  0.00      BSYN  
ATOM     33   CG PHE     4     -12.000 -91.898 -50.799  1.00  0.00      BSYN  
ATOM     34  CD1 PHE     4     -13.117 -92.388 -51.362  1.00  0.00      BSYN  
ATOM     35  CD2 PHE     4     -12.152 -90.754 -50.038  1.00  0.00      BSYN  
ATOM     36  CE1 PHE     4     -14.340 -91.804 -51.077  1.00  0.00      BSYN  
ATOM     37  CE2 PHE     4     -13.296 -90.266 -49.737  1.00  0.00      BSYN  
ATOM     38   CZ PHE     4     -14.466 -90.752 -50.202  1.00  0.00      BSYN  
ATOM     39    C PHE     4      -8.349 -92.529 -51.452  1.00  0.00      BSYN  
ATOM     40    O PHE     4      -7.313 -92.118 -50.885  1.00  0.00      BSYN  
ATOM     41    N MET     5      -8.520 -93.738 -52.095  1.00  0.00      BSYN  
ATOM     42    H MET     5      -9.150 -93.924 -52.823  1.00  0.00      BSYN  
ATOM     43   CA MET     5      -7.528 -94.801 -51.872  1.00  0.00      BSYN  
ATOM     44   CB MET     5      -8.204 -96.125 -51.796  1.00  0.00      BSYN  
ATOM     45   CG MET     5      -9.365 -96.128 -50.757  1.00  0.00      BSYN  
ATOM     46   SD MET     5      -8.845 -95.759 -49.079  1.00  0.00      BSYN  
ATOM     47   CE MET     5      -8.212 -97.291 -48.475  1.00  0.00      BSYN  
ATOM     48    C MET     5      -6.346 -94.685 -52.849  1.00  0.00      BSYN  
ATOM     49    O MET     5      -6.192 -95.476 -53.781  1.00  0.00      BSYN  
ATOM     50    N LYS     6      -5.392 -93.723 -52.653  1.00  0.00      BSYN  
ATOM     51    H LYS     6      -5.310 -93.253 -51.796  1.00  0.00      BSYN  
ATOM     52   CA LYS     6      -4.266 -93.511 -53.514  1.00  0.00      BSYN  
ATOM     53   CB LYS     6      -4.221 -91.994 -53.797  1.00  0.00      BSYN  
ATOM     54   CG LYS     6      -3.353 -91.600 -55.015  1.00  0.00      BSYN  
ATOM     55   CD LYS     6      -2.879 -90.127 -55.135  1.00  0.00      BSYN  
ATOM     56   CE LYS     6      -2.047 -89.994 -56.468  1.00  0.00      BSYN  
ATOM     57   NZ LYS     6      -1.885 -88.543 -56.710  1.00  0.00      BSYN  
ATOM     58  HZ1 LYS     6      -1.522 -88.194 -57.620  1.00  0.00      BSYN  
ATOM     59  HZ2 LYS     6      -2.857 -88.175 -56.694  1.00  0.00      BSYN  
ATOM     60  HZ3 LYS     6      -1.302 -88.127 -55.956  1.00  0.00      BSYN  
ATOM     61    C LYS     6      -2.913 -94.007 -52.935  1.00  0.00      BSYN  
ATOM     62    O LYS     6      -2.688 -95.263 -53.051  1.00  0.00      BSYN  
ATOM     63    N GLY     7      -2.219 -93.121 -52.251  1.00  0.00      BSYN  
ATOM     64    H GLY     7      -2.643 -92.306 -51.911  1.00  0.00      BSYN  
ATOM     65   CA GLY     7      -0.833 -93.351 -51.779  1.00  0.00      BSYN  
ATOM     66    C GLY     7       0.222 -92.359 -52.169  1.00  0.00      BSYN  
ATOM     67    O GLY     7       0.446 -91.279 -51.548  1.00  0.00      BSYN  
ATOM     68    N LEU     8       0.942 -92.551 -53.206  1.00  0.00      BSYN  
ATOM     69    H LEU     8       1.355 -91.736 -53.561  1.00  0.00      BSYN  
ATOM     70   CA LEU     8       1.193 -93.816 -53.830  1.00  0.00      BSYN  
ATOM     71   CB LEU     8       1.592 -93.702 -55.333  1.00  0.00      BSYN  
ATOM     72   CG LEU     8       0.878 -92.807 -56.397  1.00  0.00      BSYN  
ATOM     73  CD1 LEU     8       2.011 -92.363 -57.355  1.00  0.00      BSYN  
ATOM     74  CD2 LEU     8       0.001 -93.771 -57.102  1.00  0.00      BSYN  
ATOM     75    C LEU     8       2.403 -94.169 -53.048  1.00  0.00      BSYN  
ATOM     76    O LEU     8       3.463 -93.495 -53.147  1.00  0.00      BSYN  
ATOM     77    N SER     9       2.386 -95.382 -52.480  1.00  0.00      BSYN  
ATOM     78    H SER     9       1.614 -95.938 -52.714  1.00  0.00      BSYN  
ATOM     79   CA SER     9       3.515 -95.869 -51.776  1.00  0.00      BSYN  
ATOM     80   CB SER     9       3.383 -95.851 -50.271  1.00  0.00      BSYN  
ATOM     81   OG SER     9       2.235 -95.391 -49.620  1.00  0.00      BSYN  
ATOM     82   HG SER     9       2.222 -95.637 -48.692  1.00  0.00      BSYN  
ATOM     83    C SER     9       3.886 -97.297 -52.184  1.00  0.00      BSYN  
ATOM     84    O SER     9       3.082 -98.198 -51.842  1.00  0.00      BSYN  
ATOM     85    N MET    10       5.102 -97.303 -52.741  1.00  0.00      BSYN  
ATOM     86    H MET    10       5.521 -96.446 -52.966  1.00  0.00      BSYN  
ATOM     87   CA MET    10       5.741 -98.642 -52.965  1.00  0.00      BSYN  
ATOM     88   CB MET    10       5.763 -98.985 -54.518  1.00  0.00      BSYN  
ATOM     89   CG MET    10       4.385 -99.377 -55.035  1.00  0.00      BSYN  
ATOM     90   SD MET    10       3.159 -98.025 -55.270  1.00  0.00      BSYN  
ATOM     91   CE MET    10       3.403 -97.694 -57.001  1.00  0.00      BSYN  
ATOM     92    C MET    10       7.216 -98.533 -52.451  1.00  0.00      BSYN  
ATOM     93    O MET    10       8.167 -97.855 -53.020  1.00  0.00      BSYN  
ATOM     94    N ALA    11       7.626 -99.121 -51.322  1.00  0.00      BSYN  
ATOM     95    H ALA    11       8.502 -98.856 -50.972  1.00  0.00      BSYN  
ATOM     96   CA ALA    11       6.886-100.026 -50.461  1.00  0.00      BSYN  
ATOM     97   CB ALA    11       7.922-101.078 -50.019  1.00  0.00      BSYN  
ATOM     98    C ALA    11       6.394 -99.166 -49.357  1.00  0.00      BSYN  
ATOM     99    O ALA    11       5.908 -98.034 -49.508  1.00  0.00      BSYN  
ATOM    100    N LYS    12       6.690 -99.610 -48.110  1.00  0.00      BSYN  
ATOM    101    H LYS    12       7.422-100.217 -47.872  1.00  0.00      BSYN  
ATOM    102   CA LYS    12       6.034 -99.049 -46.914  1.00  0.00      BSYN  
ATOM    103   CB LYS    12       5.888-100.194 -45.838  1.00  0.00      BSYN  
ATOM    104   CG LYS    12       4.659-101.077 -46.027  1.00  0.00      BSYN  
ATOM    105   CD LYS    12       4.718-102.231 -45.047  1.00  0.00      BSYN  
ATOM    106   CE LYS    12       5.749-103.339 -45.104  1.00  0.00      BSYN  
ATOM    107   NZ LYS    12       5.876-103.789 -46.452  1.00  0.00      BSYN  
ATOM    108  HZ1 LYS    12       4.941-103.846 -46.904  1.00  0.00      BSYN  
ATOM    109  HZ2 LYS    12       6.389-103.000 -46.895  1.00  0.00      BSYN  
ATOM    110  HZ3 LYS    12       6.416-104.668 -46.583  1.00  0.00      BSYN  
ATOM    111    C LYS    12       6.755 -97.817 -46.336  1.00  0.00      BSYN  
ATOM    112    O LYS    12       7.498 -97.880 -45.386  1.00  0.00      BSYN  
ATOM    113    N GLU    13       6.549 -96.553 -46.805  1.00  0.00      BSYN  
ATOM    114    H GLU    13       6.070 -96.381 -47.643  1.00  0.00      BSYN  
ATOM    115   CA GLU    13       7.386 -95.506 -46.308  1.00  0.00      BSYN  
ATOM    116   CB GLU    13       8.248 -94.812 -47.433  1.00  0.00      BSYN  
ATOM    117   CG GLU    13       9.583 -95.523 -48.068  1.00  0.00      BSYN  
ATOM    118   CD GLU    13       9.448 -96.815 -48.881  1.00  0.00      BSYN  
ATOM    119  OE1 GLU    13       9.373 -97.889 -48.312  1.00  0.00      BSYN  
ATOM    120  OE2 GLU    13       9.301 -96.741 -50.133  1.00  0.00      BSYN  
ATOM    121    C GLU    13       6.504 -94.513 -45.717  1.00  0.00      BSYN  
ATOM    122    O GLU    13       6.448 -93.430 -46.215  1.00  0.00      BSYN  
ATOM    123    N GLY    14       5.915 -94.937 -44.560  1.00  0.00      BSYN  
ATOM    124    H GLY    14       6.053 -95.720 -43.988  1.00  0.00      BSYN  
ATOM    125   CA GLY    14       4.794 -94.164 -44.036  1.00  0.00      BSYN  
ATOM    126    C GLY    14       3.559 -95.035 -44.121  1.00  0.00      BSYN  
ATOM    127    O GLY    14       3.533 -96.017 -43.483  1.00  0.00      BSYN  
ATOM    128    N VAL    15       2.450 -94.614 -44.830  1.00  0.00      BSYN  
ATOM    129    H VAL    15       2.551 -94.173 -45.700  1.00  0.00      BSYN  
ATOM    130   CA VAL    15       1.143 -95.227 -44.582  1.00  0.00      BSYN  
ATOM    131   CB VAL    15       0.208 -94.083 -44.962  1.00  0.00      BSYN  
ATOM    132  CG1 VAL    15      -1.209 -94.615 -45.123  1.00  0.00      BSYN  
ATOM    133  CG2 VAL    15       0.247 -92.989 -43.849  1.00  0.00      BSYN  
ATOM    134    C VAL    15       1.056 -96.374 -45.617  1.00  0.00      BSYN  
ATOM    135    O VAL    15       1.473 -96.150 -46.693  1.00  0.00      BSYN  
ATOM    136    N VAL    16       0.731 -97.653 -45.268  1.00  0.00      BSYN  
ATOM    137    H VAL    16       0.979 -98.318 -45.943  1.00  0.00      BSYN  
ATOM    138   CA VAL    16       0.271 -98.046 -43.921  1.00  0.00      BSYN  
ATOM    139   CB VAL    16      -1.251 -98.192 -43.491  1.00  0.00      BSYN  
ATOM    140  CG1 VAL    16      -1.664 -99.603 -43.793  1.00  0.00      BSYN  
ATOM    141  CG2 VAL    16      -1.506 -97.689 -42.153  1.00  0.00      BSYN  
ATOM    142    C VAL    16       1.172 -99.213 -43.675  1.00  0.00      BSYN  
ATOM    143    O VAL    16       1.323-100.001 -44.566  1.00  0.00      BSYN  
ATOM    144    N ALA    17       1.588 -99.398 -42.406  1.00  0.00      BSYN  
ATOM    145    H ALA    17       1.228 -98.886 -41.651  1.00  0.00      BSYN  
ATOM    146   CA ALA    17       2.456-100.511 -42.152  1.00  0.00      BSYN  
ATOM    147   CB ALA    17       3.350-100.155 -40.920  1.00  0.00      BSYN  
ATOM    148    C ALA    17       1.808-101.908 -41.990  1.00  0.00      BSYN  
ATOM    149    O ALA    17       2.386-102.942 -42.349  1.00  0.00      BSYN  
ATOM    150    N ALA    18       0.550-101.758 -41.453  1.00  0.00      BSYN  
ATOM    151    H ALA    18       0.318-100.863 -41.129  1.00  0.00      BSYN  
ATOM    152   CA ALA    18      -0.235-102.885 -41.137  1.00  0.00      BSYN  
ATOM    153   CB ALA    18      -1.188-102.428 -39.968  1.00  0.00      BSYN  
ATOM    154    C ALA    18      -1.045-103.274 -42.427  1.00  0.00      BSYN  
ATOM    155    O ALA    18      -1.015-102.575 -43.521  1.00  0.00      BSYN  
ATOM    156    N ALA    19      -1.683-104.448 -42.450  1.00  0.00      BSYN  
ATOM    157    H ALA    19      -1.649-104.887 -41.575  1.00  0.00      BSYN  
ATOM    158   CA ALA    19      -2.573-104.964 -43.571  1.00  0.00      BSYN  
ATOM    159   CB ALA    19      -1.699-105.274 -44.819  1.00  0.00      BSYN  
ATOM    160    C ALA    19      -3.232-106.341 -43.239  1.00  0.00      BSYN  
ATOM    161    O ALA    19      -4.357-106.635 -43.707  1.00  0.00      BSYN  
ATOM    162    N GLU    20      -2.651-107.046 -42.312  1.00  0.00      BSYN  
ATOM    163    H GLU    20      -1.962-106.555 -41.816  1.00  0.00      BSYN  
ATOM    164   CA GLU    20      -3.349-108.222 -41.715  1.00  0.00      BSYN  
ATOM    165   CB GLU    20      -2.310-109.100 -41.298  1.00  0.00      BSYN  
ATOM    166   CG GLU    20      -1.211-109.641 -42.253  1.00  0.00      BSYN  
ATOM    167   CD GLU    20      -0.229-110.755 -41.711  1.00  0.00      BSYN  
ATOM    168  OE1 GLU    20      -0.732-111.871 -41.502  1.00  0.00      BSYN  
ATOM    169  OE2 GLU    20       0.973-110.469 -41.363  1.00  0.00      BSYN  
ATOM    170    C GLU    20      -4.287-107.847 -40.533  1.00  0.00      BSYN  
ATOM    171    O GLU    20      -5.476-108.143 -40.492  1.00  0.00      BSYN  
ATOM    172    N LYS    21      -3.674-107.155 -39.607  1.00  0.00      BSYN  
ATOM    173    H LYS    21      -2.700-107.089 -39.693  1.00  0.00      BSYN  
ATOM    174   CA LYS    21      -4.217-106.699 -38.381  1.00  0.00      BSYN  
ATOM    175   CB LYS    21      -3.541-107.397 -37.151  1.00  0.00      BSYN  
ATOM    176   CG LYS    21      -2.065-107.340 -37.109  1.00  0.00      BSYN  
ATOM    177   CD LYS    21      -1.422-108.278 -36.170  1.00  0.00      BSYN  
ATOM    178   CE LYS    21      -0.102-107.599 -35.686  1.00  0.00      BSYN  
ATOM    179   NZ LYS    21      -0.383-106.529 -34.672  1.00  0.00      BSYN  
ATOM    180  HZ1 LYS    21      -0.220-106.930 -33.727  1.00  0.00      BSYN  
ATOM    181  HZ2 LYS    21       0.243-105.729 -34.896  1.00  0.00      BSYN  
ATOM    182  HZ3 LYS    21      -1.383-106.250 -34.613  1.00  0.00      BSYN  
ATOM    183    C LYS    21      -3.918-105.220 -38.321  1.00  0.00      BSYN  
ATOM    184    O LYS    21      -2.834-104.730 -38.643  1.00  0.00      BSYN  
ATOM    185    N THR    22      -4.894-104.563 -37.729  1.00  0.00      BSYN  
ATOM    186    H THR    22      -5.524-105.056 -37.163  1.00  0.00      BSYN  
ATOM    187   CA THR    22      -4.999-103.160 -37.530  1.00  0.00      BSYN  
ATOM    188   CB THR    22      -6.290-102.693 -38.369  1.00  0.00      BSYN  
ATOM    189  OG1 THR    22      -5.958-102.980 -39.726  1.00  0.00      BSYN  
ATOM    190  HG1 THR    22      -6.784-103.121 -40.195  1.00  0.00      BSYN  
ATOM    191  CG2 THR    22      -6.697-101.216 -38.272  1.00  0.00      BSYN  
ATOM    192    C THR    22      -5.066-102.933 -35.983  1.00  0.00      BSYN  
ATOM    193    O THR    22      -5.700-103.696 -35.294  1.00  0.00      BSYN  
ATOM    194    N LYS    23      -4.329-101.947 -35.448  1.00  0.00      BSYN  
ATOM    195    H LYS    23      -4.234-101.149 -36.008  1.00  0.00      BSYN  
ATOM    196   CA LYS    23      -3.774-101.974 -34.126  1.00  0.00      BSYN  
ATOM    197   CB LYS    23      -2.660-100.873 -33.934  1.00  0.00      BSYN  
ATOM    198   CG LYS    23      -1.406-101.097 -34.848  1.00  0.00      BSYN  
ATOM    199   CD LYS    23      -0.435 -99.827 -34.509  1.00  0.00      BSYN  
ATOM    200   CE LYS    23       0.918-100.096 -35.052  1.00  0.00      BSYN  
ATOM    201   NZ LYS    23       1.793 -98.858 -34.976  1.00  0.00      BSYN  
ATOM    202  HZ1 LYS    23       2.382 -98.861 -35.834  1.00  0.00      BSYN  
ATOM    203  HZ2 LYS    23       1.129 -98.064 -34.873  1.00  0.00      BSYN  
ATOM    204  HZ3 LYS    23       2.352 -98.943 -34.103  1.00  0.00      BSYN  
ATOM    205    C LYS    23      -4.868-101.672 -33.150  1.00  0.00      BSYN  
ATOM    206    O LYS    23      -5.180-100.558 -32.769  1.00  0.00      BSYN  
ATOM    207    N GLN    24      -5.522-102.833 -32.736  1.00  0.00      BSYN  
ATOM    208    H GLN    24      -5.378-103.625 -33.294  1.00  0.00      BSYN  
ATOM    209   CA GLN    24      -6.607-102.685 -31.829  1.00  0.00      BSYN  
ATOM    210   CB GLN    24      -7.991-102.599 -32.514  1.00  0.00      BSYN  
ATOM    211   CG GLN    24      -8.236-101.254 -32.911  1.00  0.00      BSYN  
ATOM    212   CD GLN    24      -9.200-101.122 -34.087  1.00  0.00      BSYN  
ATOM    213  OE1 GLN    24      -9.809-100.108 -34.326  1.00  0.00      BSYN  
ATOM    214  NE2 GLN    24      -9.415-102.111 -35.015  1.00  0.00      BSYN  
ATOM    215 HE21 GLN    24      -8.978-102.987 -35.026  1.00  0.00      BSYN  
ATOM    216 HE22 GLN    24      -9.918-101.756 -35.778  1.00  0.00      BSYN  
ATOM    217    C GLN    24      -6.731-103.781 -30.710  1.00  0.00      BSYN  
ATOM    218    O GLN    24      -7.781-104.305 -30.245  1.00  0.00      BSYN  
ATOM    219    N GLY    25      -5.570-103.946 -30.139  1.00  0.00      BSYN  
ATOM    220    H GLY    25      -4.820-103.339 -30.306  1.00  0.00      BSYN  
ATOM    221   CA GLY    25      -5.285-104.970 -29.125  1.00  0.00      BSYN  
ATOM    222    C GLY    25      -5.352-104.596 -27.681  1.00  0.00      BSYN  
ATOM    223    O GLY    25      -4.563-105.151 -26.920  1.00  0.00      BSYN  
ATOM    224    N VAL    26      -5.994-103.463 -27.321  1.00  0.00      BSYN  
ATOM    225    H VAL    26      -6.304-102.781 -27.953  1.00  0.00      BSYN  
ATOM    226   CA VAL    26      -6.086-103.103 -25.937  1.00  0.00      BSYN  
ATOM    227   CB VAL    26      -5.602-101.659 -25.586  1.00  0.00      BSYN  
ATOM    228  CG1 VAL    26      -6.644-100.583 -25.974  1.00  0.00      BSYN  
ATOM    229  CG2 VAL    26      -4.855-101.684 -24.270  1.00  0.00      BSYN  
ATOM    230    C VAL    26      -7.420-103.451 -25.263  1.00  0.00      BSYN  
ATOM    231    O VAL    26      -7.741-103.100 -24.129  1.00  0.00      BSYN  
ATOM    232    N THR    27      -8.281-103.975 -26.126  1.00  0.00      BSYN  
ATOM    233    H THR    27      -8.088-104.072 -27.081  1.00  0.00      BSYN  
ATOM    234   CA THR    27      -9.712-104.322 -25.933  1.00  0.00      BSYN  
ATOM    235   CB THR    27     -10.720-103.287 -26.499  1.00  0.00      BSYN  
ATOM    236  OG1 THR    27     -10.762-102.443 -25.411  1.00  0.00      BSYN  
ATOM    237  HG1 THR    27     -11.068-101.600 -25.753  1.00  0.00      BSYN  
ATOM    238  CG2 THR    27     -12.141-103.873 -26.867  1.00  0.00      BSYN  
ATOM    239    C THR    27      -9.585-105.659 -26.707  1.00  0.00      BSYN  
ATOM    240    O THR    27      -9.172-105.709 -27.866  1.00  0.00      BSYN  
ATOM    241    N GLU    28      -9.870-106.919 -26.090  1.00  0.00      BSYN  
ATOM    242    H GLU    28      -9.849-107.693 -26.690  1.00  0.00      BSYN  
ATOM    243   CA GLU    28      -9.975-107.209 -24.666  1.00  0.00      BSYN  
ATOM    244   CB GLU    28     -11.023-108.346 -24.421  1.00  0.00      BSYN  
ATOM    245   CG GLU    28     -12.565-108.223 -24.707  1.00  0.00      BSYN  
ATOM    246   CD GLU    28     -13.253-106.828 -24.490  1.00  0.00      BSYN  
ATOM    247  OE1 GLU    28     -13.384-106.570 -23.328  1.00  0.00      BSYN  
ATOM    248  OE2 GLU    28     -13.832-106.291 -25.427  1.00  0.00      BSYN  
ATOM    249    C GLU    28      -8.541-107.606 -24.172  1.00  0.00      BSYN  
ATOM    250    O GLU    28      -7.573-107.223 -24.794  1.00  0.00      BSYN  
ATOM    251    N ALA    29      -8.448-108.257 -23.041  1.00  0.00      BSYN  
ATOM    252    H ALA    29      -9.253-108.655 -22.650  1.00  0.00      BSYN  
ATOM    253   CA ALA    29      -7.297-108.864 -22.519  1.00  0.00      BSYN  
ATOM    254   CB ALA    29      -7.419-109.302 -21.077  1.00  0.00      BSYN  
ATOM    255    C ALA    29      -7.028-110.053 -23.415  1.00  0.00      BSYN  
ATOM    256    O ALA    29      -7.833-111.019 -23.390  1.00  0.00      BSYN  
ATOM    257    N ALA    30      -6.064-110.000 -24.339  1.00  0.00      BSYN  
ATOM    258    H ALA    30      -5.752-109.094 -24.542  1.00  0.00      BSYN  
ATOM    259   CA ALA    30      -5.398-111.182 -24.832  1.00  0.00      BSYN  
ATOM    260   CB ALA    30      -5.088-110.846 -26.351  1.00  0.00      BSYN  
ATOM    261    C ALA    30      -4.091-111.552 -24.069  1.00  0.00      BSYN  
ATOM    262    O ALA    30      -3.406-112.488 -24.486  1.00  0.00      BSYN  
ATOM    263    N GLU    31      -4.019-110.879 -22.941  1.00  0.00      BSYN  
ATOM    264    H GLU    31      -4.812-110.505 -22.504  1.00  0.00      BSYN  
ATOM    265   CA GLU    31      -2.772-110.937 -22.061  1.00  0.00      BSYN  
ATOM    266   CB GLU    31      -2.395-109.518 -21.526  1.00  0.00      BSYN  
ATOM    267   CG GLU    31      -1.268-109.477 -20.466  1.00  0.00      BSYN  
ATOM    268   CD GLU    31      -0.771-108.096 -20.076  1.00  0.00      BSYN  
ATOM    269  OE1 GLU    31       0.490-107.900 -19.965  1.00  0.00      BSYN  
ATOM    270  OE2 GLU    31      -1.616-107.264 -19.938  1.00  0.00      BSYN  
ATOM    271    C GLU    31      -2.980-111.840 -20.833  1.00  0.00      BSYN  
ATOM    272    O GLU    31      -3.999-111.739 -20.173  1.00  0.00      BSYN  
ATOM    273    N LYS    32      -2.117-112.757 -20.712  1.00  0.00      BSYN  
ATOM    274    H LYS    32      -1.308-112.702 -21.262  1.00  0.00      BSYN  
ATOM    275   CA LYS    32      -2.277-113.844 -19.763  1.00  0.00      BSYN  
ATOM    276   CB LYS    32      -3.464-114.663 -20.131  1.00  0.00      BSYN  
ATOM    277   CG LYS    32      -4.062-115.660 -19.114  1.00  0.00      BSYN  
ATOM    278   CD LYS    32      -5.632-115.425 -18.645  1.00  0.00      BSYN  
ATOM    279   CE LYS    32      -6.482-115.447 -19.864  1.00  0.00      BSYN  
ATOM    280   NZ LYS    32      -6.995-116.731 -20.204  1.00  0.00      BSYN  
ATOM    281  HZ1 LYS    32      -6.155-117.324 -20.357  1.00  0.00      BSYN  
ATOM    282  HZ2 LYS    32      -7.534-117.075 -19.383  1.00  0.00      BSYN  
ATOM    283  HZ3 LYS    32      -7.549-116.647 -21.080  1.00  0.00      BSYN  
ATOM    284    C LYS    32      -0.946-114.681 -19.774  1.00  0.00      BSYN  
ATOM    285    O LYS    32      -0.295-114.742 -20.850  1.00  0.00      BSYN  
ATOM    286    N THR    33      -0.680-115.352 -18.583  1.00  0.00      BSYN  
ATOM    287    H THR    33      -1.329-115.407 -17.851  1.00  0.00      BSYN  
ATOM    288   CA THR    33       0.530-116.248 -18.479  1.00  0.00      BSYN  
ATOM    289   CB THR    33       1.483-115.678 -17.371  1.00  0.00      BSYN  
ATOM    290  OG1 THR    33       1.569-114.276 -17.581  1.00  0.00      BSYN  
ATOM    291  HG1 THR    33       1.483-114.030 -18.505  1.00  0.00      BSYN  
ATOM    292  CG2 THR    33       2.928-116.268 -17.317  1.00  0.00      BSYN  
ATOM    293    C THR    33      -0.029-117.576 -17.907  1.00  0.00      BSYN  
ATOM    294    O THR    33      -0.767-117.603 -16.857  1.00  0.00      BSYN  
ATOM    295    N LYS    34       0.307-118.653 -18.593  1.00  0.00      BSYN  
ATOM    296    H LYS    34       0.771-118.614 -19.455  1.00  0.00      BSYN  
ATOM    297   CA LYS    34      -0.174-119.904 -18.103  1.00  0.00      BSYN  
ATOM    298   CB LYS    34      -0.286-121.006 -19.181  1.00  0.00      BSYN  
ATOM    299   CG LYS    34      -1.728-121.540 -19.030  1.00  0.00      BSYN  
ATOM    300   CD LYS    34      -2.908-120.437 -18.874  1.00  0.00      BSYN  
ATOM    301   CE LYS    34      -4.254-121.222 -18.995  1.00  0.00      BSYN  
ATOM    302   NZ LYS    34      -4.397-122.084 -17.832  1.00  0.00      BSYN  
ATOM    303  HZ1 LYS    34      -3.636-122.792 -17.867  1.00  0.00      BSYN  
ATOM    304  HZ2 LYS    34      -4.306-121.423 -17.034  1.00  0.00      BSYN  
ATOM    305  HZ3 LYS    34      -5.228-122.705 -17.764  1.00  0.00      BSYN  
ATOM    306    C LYS    34       0.643-120.453 -16.904  1.00  0.00      BSYN  
ATOM    307    O LYS    34       1.814-120.389 -16.909  1.00  0.00      BSYN  
ATOM    308    N GLU    35      -0.206-120.994 -15.913  1.00  0.00      BSYN  
ATOM    309    H GLU    35      -1.163-121.148 -16.062  1.00  0.00      BSYN  
ATOM    310   CA GLU    35       0.284-121.334 -14.566  1.00  0.00      BSYN  
ATOM    311   CB GLU    35      -0.554-120.730 -13.479  1.00  0.00      BSYN  
ATOM    312   CG GLU    35      -0.797-119.292 -13.473  1.00  0.00      BSYN  
ATOM    313   CD GLU    35       0.413-118.492 -12.922  1.00  0.00      BSYN  
ATOM    314  OE1 GLU    35       1.203-118.170 -13.766  1.00  0.00      BSYN  
ATOM    315  OE2 GLU    35       0.439-118.173 -11.705  1.00  0.00      BSYN  
ATOM    316    C GLU    35       0.270-122.901 -14.463  1.00  0.00      BSYN  
ATOM    317    O GLU    35       1.289-123.442 -14.281  1.00  0.00      BSYN  
ATOM    318    N GLY    36      -0.896-123.464 -14.680  1.00  0.00      BSYN  
ATOM    319    H GLY    36      -1.730-122.957 -14.590  1.00  0.00      BSYN  
ATOM    320   CA GLY    36      -1.076-124.926 -14.657  1.00  0.00      BSYN  
ATOM    321    C GLY    36      -2.114-125.205 -13.567  1.00  0.00      BSYN  
ATOM    322    O GLY    36      -3.143-125.752 -13.741  1.00  0.00      BSYN  
ATOM    323    N VAL    37      -1.689-124.977 -12.351  1.00  0.00      BSYN  
ATOM    324    H VAL    37      -0.749-124.833 -12.112  1.00  0.00      BSYN  
ATOM    325   CA VAL    37      -2.590-124.859 -11.181  1.00  0.00      BSYN  
ATOM    326   CB VAL    37      -1.856-124.567  -9.839  1.00  0.00      BSYN  
ATOM    327  CG1 VAL    37      -1.425-125.896  -9.383  1.00  0.00      BSYN  
ATOM    328  CG2 VAL    37      -0.604-123.661 -10.048  1.00  0.00      BSYN  
ATOM    329    C VAL    37      -3.580-123.774 -11.502  1.00  0.00      BSYN  
ATOM    330    O VAL    37      -3.185-122.749 -12.130  1.00  0.00      BSYN  
ATOM    331    N LEU    38      -4.921-123.933 -11.292  1.00  0.00      BSYN  
ATOM    332    H LEU    38      -5.264-124.753 -10.880  1.00  0.00      BSYN  
ATOM    333   CA LEU    38      -5.908-122.889 -11.475  1.00  0.00      BSYN  
ATOM    334   CB LEU    38      -7.183-123.547 -11.705  1.00  0.00      BSYN  
ATOM    335   CG LEU    38      -8.304-122.448 -12.198  1.00  0.00      BSYN  
ATOM    336  CD1 LEU    38      -8.150-122.264 -13.706  1.00  0.00      BSYN  
ATOM    337  CD2 LEU    38      -9.702-123.031 -11.938  1.00  0.00      BSYN  
ATOM    338    C LEU    38      -5.896-121.924 -10.333  1.00  0.00      BSYN  
ATOM    339    O LEU    38      -5.861-122.213  -9.090  1.00  0.00      BSYN  
ATOM    340    N TYR    39      -5.758-120.627 -10.687  1.00  0.00      BSYN  
ATOM    341    H TYR    39      -5.766-120.472 -11.654  1.00  0.00      BSYN  
ATOM    342   CA TYR    39      -5.275-119.619  -9.675  1.00  0.00      BSYN  
ATOM    343   CB TYR    39      -4.107-119.057 -10.294  1.00  0.00      BSYN  
ATOM    344   CG TYR    39      -4.306-118.165 -11.553  1.00  0.00      BSYN  
ATOM    345  CD1 TYR    39      -3.500-117.034 -11.616  1.00  0.00      BSYN  
ATOM    346  CE1 TYR    39      -3.481-116.319 -12.745  1.00  0.00      BSYN  
ATOM    347  CD2 TYR    39      -5.143-118.471 -12.594  1.00  0.00      BSYN  
ATOM    348  CE2 TYR    39      -5.116-117.697 -13.772  1.00  0.00      BSYN  
ATOM    349   CZ TYR    39      -4.331-116.593 -13.854  1.00  0.00      BSYN  
ATOM    350   OH TYR    39      -4.202-115.699 -14.865  1.00  0.00      BSYN  
ATOM    351   HH TYR    39      -4.667-115.923 -15.674  1.00  0.00      BSYN  
ATOM    352    C TYR    39      -6.325-118.633  -9.343  1.00  0.00      BSYN  
ATOM    353    O TYR    39      -6.317-117.866  -8.385  1.00  0.00      BSYN  
ATOM    354    N VAL    40      -7.194-118.565 -10.303  1.00  0.00      BSYN  
ATOM    355    H VAL    40      -7.082-119.092 -11.122  1.00  0.00      BSYN  
ATOM    356   CA VAL    40      -8.446-117.771 -10.126  1.00  0.00      BSYN  
ATOM    357   CB VAL    40      -8.535-116.604 -11.092  1.00  0.00      BSYN  
ATOM    358  CG1 VAL    40      -7.502-115.552 -10.750  1.00  0.00      BSYN  
ATOM    359  CG2 VAL    40      -8.554-116.993 -12.590  1.00  0.00      BSYN  
ATOM    360    C VAL    40      -9.747-118.562 -10.350  1.00  0.00      BSYN  
ATOM    361    O VAL    40      -9.915-119.446 -11.132  1.00  0.00      BSYN  
ATOM    362    N GLY    41     -10.633-118.387  -9.383  1.00  0.00      BSYN  
ATOM    363    H GLY    41     -10.333-118.057  -8.510  1.00  0.00      BSYN  
ATOM    364   CA GLY    41     -11.987-118.867  -9.629  1.00  0.00      BSYN  
ATOM    365    C GLY    41     -12.987-117.796  -9.355  1.00  0.00      BSYN  
ATOM    366    O GLY    41     -13.721-117.964  -8.456  1.00  0.00      BSYN  
ATOM    367    N SER    42     -13.029-116.804 -10.159  1.00  0.00      BSYN  
ATOM    368    H SER    42     -12.444-116.827 -10.944  1.00  0.00      BSYN  
ATOM    369   CA SER    42     -13.749-115.557  -9.879  1.00  0.00      BSYN  
ATOM    370   CB SER    42     -12.778-114.432  -9.604  1.00  0.00      BSYN  
ATOM    371   OG SER    42     -11.863-114.271 -10.640  1.00  0.00      BSYN  
ATOM    372   HG SER    42     -11.509-113.423 -10.918  1.00  0.00      BSYN  
ATOM    373    C SER    42     -14.458-115.174 -11.288  1.00  0.00      BSYN  
ATOM    374    O SER    42     -15.403-114.445 -11.358  1.00  0.00      BSYN  
ATOM    375    N LYS    43     -14.055-115.644 -12.501  1.00  0.00      BSYN  
ATOM    376    H LYS    43     -13.236-116.181 -12.516  1.00  0.00      BSYN  
ATOM    377   CA LYS    43     -14.606-115.139 -13.795  1.00  0.00      BSYN  
ATOM    378   CB LYS    43     -13.446-114.508 -14.522  1.00  0.00      BSYN  
ATOM    379   CG LYS    43     -13.325-113.014 -14.083  1.00  0.00      BSYN  
ATOM    380   CD LYS    43     -11.859-112.485 -14.010  1.00  0.00      BSYN  
ATOM    381   CE LYS    43     -11.142-112.164 -15.289  1.00  0.00      BSYN  
ATOM    382   NZ LYS    43      -9.833-111.749 -15.161  1.00  0.00      BSYN  
ATOM    383  HZ1 LYS    43      -9.342-112.587 -14.790  1.00  0.00      BSYN  
ATOM    384  HZ2 LYS    43      -9.628-111.590 -16.168  1.00  0.00      BSYN  
ATOM    385  HZ3 LYS    43      -9.765-110.804 -14.732  1.00  0.00      BSYN  
ATOM    386    C LYS    43     -15.154-116.226 -14.738  1.00  0.00      BSYN  
ATOM    387    O LYS    43     -14.821-117.356 -14.705  1.00  0.00      BSYN  
ATOM    388    N THR    44     -16.152-116.146 -15.760  1.00  0.00      BSYN  
ATOM    389    H THR    44     -16.306-116.821 -16.454  1.00  0.00      BSYN  
ATOM    390   CA THR    44     -16.894-114.955 -15.973  1.00  0.00      BSYN  
ATOM    391   CB THR    44     -17.132-114.862 -17.446  1.00  0.00      BSYN  
ATOM    392  OG1 THR    44     -15.814-115.011 -17.969  1.00  0.00      BSYN  
ATOM    393  HG1 THR    44     -15.977-115.420 -18.822  1.00  0.00      BSYN  
ATOM    394  CG2 THR    44     -17.671-113.521 -18.035  1.00  0.00      BSYN  
ATOM    395    C THR    44     -18.155-115.142 -15.155  1.00  0.00      BSYN  
ATOM    396    O THR    44     -19.257-115.120 -15.701  1.00  0.00      BSYN  
ATOM    397    N ARG    45     -18.161-115.272 -13.825  1.00  0.00      BSYN  
ATOM    398    H ARG    45     -17.296-115.330 -13.368  1.00  0.00      BSYN  
ATOM    399   CA ARG    45     -19.286-115.167 -13.006  1.00  0.00      BSYN  
ATOM    400   CB ARG    45     -18.959-115.460 -11.612  1.00  0.00      BSYN  
ATOM    401   CG ARG    45     -18.085-116.627 -11.345  1.00  0.00      BSYN  
ATOM    402   CD ARG    45     -18.165-116.909  -9.817  1.00  0.00      BSYN  
ATOM    403   NE ARG    45     -19.398-117.439  -9.205  1.00  0.00      BSYN  
ATOM    404   HE ARG    45     -20.024-117.866  -9.827  1.00  0.00      BSYN  
ATOM    405   CZ ARG    45     -19.855-117.348  -7.930  1.00  0.00      BSYN  
ATOM    406  NH1 ARG    45     -19.142-116.537  -7.181  1.00  0.00      BSYN  
ATOM    407 HH11 ARG    45     -19.426-116.368  -6.237  1.00  0.00      BSYN  
ATOM    408 HH12 ARG    45     -18.431-115.932  -7.539  1.00  0.00      BSYN  
ATOM    409  NH2 ARG    45     -20.824-118.105  -7.451  1.00  0.00      BSYN  
ATOM    410 HH21 ARG    45     -21.192-118.025  -6.524  1.00  0.00      BSYN  
ATOM    411 HH22 ARG    45     -21.289-118.695  -8.111  1.00  0.00      BSYN  
ATOM    412    C ARG    45     -19.664-113.707 -12.877  1.00  0.00      BSYN  
ATOM    413    O ARG    45     -20.845-113.311 -12.798  1.00  0.00      BSYN  
ATOM    414    N GLU    46     -18.542-112.955 -12.932  1.00  0.00      BSYN  
ATOM    415    H GLU    46     -17.695-113.448 -12.935  1.00  0.00      BSYN  
ATOM    416   CA GLU    46     -18.411-111.559 -12.824  1.00  0.00      BSYN  
ATOM    417   CB GLU    46     -17.672-111.241 -11.625  1.00  0.00      BSYN  
ATOM    418   CG GLU    46     -18.137-111.687 -10.157  1.00  0.00      BSYN  
ATOM    419   CD GLU    46     -17.166-111.035  -9.199  1.00  0.00      BSYN  
ATOM    420  OE1 GLU    46     -16.133-111.591  -8.774  1.00  0.00      BSYN  
ATOM    421  OE2 GLU    46     -17.446-109.908  -8.839  1.00  0.00      BSYN  
ATOM    422    C GLU    46     -17.664-110.878 -13.997  1.00  0.00      BSYN  
ATOM    423    O GLU    46     -16.532-111.370 -14.402  1.00  0.00      BSYN  
ATOM    424    N GLY    47     -18.192-109.728 -14.515  1.00  0.00      BSYN  
ATOM    425    H GLY    47     -19.050-109.414 -14.159  1.00  0.00      BSYN  
ATOM    426   CA GLY    47     -17.487-108.947 -15.509  1.00  0.00      BSYN  
ATOM    427    C GLY    47     -18.301-107.740 -15.802  1.00  0.00      BSYN  
ATOM    428    O GLY    47     -18.845-107.055 -14.923  1.00  0.00      BSYN  
ATOM    429    N VAL    48     -18.196-107.457 -17.152  1.00  0.00      BSYN  
ATOM    430    H VAL    48     -17.551-107.810 -17.799  1.00  0.00      BSYN  
ATOM    431   CA VAL    48     -18.976-106.383 -17.772  1.00  0.00      BSYN  
ATOM    432   CB VAL    48     -18.588-106.229 -19.281  1.00  0.00      BSYN  
ATOM    433  CG1 VAL    48     -19.194-105.016 -19.829  1.00  0.00      BSYN  
ATOM    434  CG2 VAL    48     -17.106-106.122 -19.576  1.00  0.00      BSYN  
ATOM    435    C VAL    48     -20.554-106.565 -17.574  1.00  0.00      BSYN  
ATOM    436    O VAL    48     -21.240-107.239 -18.350  1.00  0.00      BSYN  
ATOM    437    N VAL    49     -20.939-105.989 -16.424  1.00  0.00      BSYN  
ATOM    438    H VAL    49     -20.311-105.587 -15.788  1.00  0.00      BSYN  
ATOM    439   CA VAL    49     -22.360-106.175 -16.136  1.00  0.00      BSYN  
ATOM    440   CB VAL    49     -22.665-107.047 -14.951  1.00  0.00      BSYN  
ATOM    441  CG1 VAL    49     -22.871-106.422 -13.561  1.00  0.00      BSYN  
ATOM    442  CG2 VAL    49     -23.976-107.739 -15.391  1.00  0.00      BSYN  
ATOM    443    C VAL    49     -23.066-104.758 -16.133  1.00  0.00      BSYN  
ATOM    444    O VAL    49     -22.853-103.760 -15.416  1.00  0.00      BSYN  
ATOM    445    N GLN    50     -24.119-104.696 -17.064  1.00  0.00      BSYN  
ATOM    446    H GLN    50     -24.312-105.530 -17.541  1.00  0.00      BSYN  
ATOM    447   CA GLN    50     -24.872-103.412 -17.134  1.00  0.00      BSYN  
ATOM    448   CB GLN    50     -24.481-102.790 -18.444  1.00  0.00      BSYN  
ATOM    449   CG GLN    50     -24.207-101.295 -18.439  1.00  0.00      BSYN  
ATOM    450   CD GLN    50     -23.938-100.711 -19.816  1.00  0.00      BSYN  
ATOM    451  OE1 GLN    50     -24.739-100.606 -20.650  1.00  0.00      BSYN  
ATOM    452  NE2 GLN    50     -22.704-100.232 -20.071  1.00  0.00      BSYN  
ATOM    453 HE21 GLN    50     -21.995-100.589 -19.497  1.00  0.00      BSYN  
ATOM    454 HE22 GLN    50     -22.639 -99.488 -20.706  1.00  0.00      BSYN  
ATOM    455    C GLN    50     -26.361-103.410 -16.994  1.00  0.00      BSYN  
ATOM    456    O GLN    50     -26.996-104.313 -17.450  1.00  0.00      BSYN  
ATOM    457    N GLY    51     -26.994-102.653 -16.138  1.00  0.00      BSYN  
ATOM    458    H GLY    51     -27.912-102.887 -15.885  1.00  0.00      BSYN  
ATOM    459   CA GLY    51     -26.337-101.675 -15.358  1.00  0.00      BSYN  
ATOM    460    C GLY    51     -27.287-100.597 -14.823  1.00  0.00      BSYN  
ATOM    461    O GLY    51     -28.476-100.370 -15.296  1.00  0.00      BSYN  
ATOM    462    N VAL    52     -26.700-100.009 -13.817  1.00  0.00      BSYN  
ATOM    463    H VAL    52     -25.814-100.259 -13.482  1.00  0.00      BSYN  
ATOM    464   CA VAL    52     -27.329 -98.855 -13.213  1.00  0.00      BSYN  
ATOM    465   CB VAL    52     -27.269 -98.926 -11.632  1.00  0.00      BSYN  
ATOM    466  CG1 VAL    52     -28.344 -99.958 -11.280  1.00  0.00      BSYN  
ATOM    467  CG2 VAL    52     -26.093 -99.493 -11.082  1.00  0.00      BSYN  
ATOM    468    C VAL    52     -26.761 -97.493 -13.716  1.00  0.00      BSYN  
ATOM    469    O VAL    52     -25.647 -97.187 -13.350  1.00  0.00      BSYN  
ATOM    470    N ALA    53     -27.442 -96.737 -14.600  1.00  0.00      BSYN  
ATOM    471    H ALA    53     -28.419 -96.800 -14.642  1.00  0.00      BSYN  
ATOM    472   CA ALA    53     -26.829 -95.809 -15.547  1.00  0.00      BSYN  
ATOM    473   CB ALA    53     -26.245 -96.521 -16.777  1.00  0.00      BSYN  
ATOM    474    C ALA    53     -27.598 -94.562 -15.981  1.00  0.00      BSYN  
ATOM    475    O ALA    53     -28.808 -94.580 -16.120  1.00  0.00      BSYN  
ATOM    476    N SER    54     -26.971 -93.387 -16.236  1.00  0.00      BSYN  
ATOM    477    H SER    54     -25.993 -93.338 -16.180  1.00  0.00      BSYN  
ATOM    478   CA SER    54     -27.615 -92.093 -16.416  1.00  0.00      BSYN  
ATOM    479   CB SER    54     -26.780 -90.922 -15.923  1.00  0.00      BSYN  
ATOM    480   OG SER    54     -26.441 -91.211 -14.539  1.00  0.00      BSYN  
ATOM    481   HG SER    54     -26.683 -90.461 -13.991  1.00  0.00      BSYN  
ATOM    482    C SER    54     -27.960 -91.898 -17.833  1.00  0.00      BSYN  
ATOM    483    O SER    54     -28.630 -90.936 -18.206  1.00  0.00      BSYN  
ATOM    484    N VAL    55     -27.496 -92.719 -18.772  1.00  0.00      BSYN  
ATOM    485    H VAL    55     -26.931 -93.482 -18.531  1.00  0.00      BSYN  
ATOM    486   CA VAL    55     -27.860 -92.650 -20.186  1.00  0.00      BSYN  
ATOM    487   CB VAL    55     -26.631 -92.846 -21.096  1.00  0.00      BSYN  
ATOM    488  CG1 VAL    55     -26.171 -91.528 -21.672  1.00  0.00      BSYN  
ATOM    489  CG2 VAL    55     -25.405 -93.516 -20.432  1.00  0.00      BSYN  
ATOM    490    C VAL    55     -28.978 -93.720 -20.520  1.00  0.00      BSYN  
ATOM    491    O VAL    55     -28.829 -94.809 -21.083  1.00  0.00      BSYN  
ATOM    492    N ALA    56     -30.134 -93.210 -20.211  1.00  0.00      BSYN  
ATOM    493    H ALA    56     -30.191 -92.614 -19.435  1.00  0.00      BSYN  
ATOM    494   CA ALA    56     -31.419 -93.791 -20.569  1.00  0.00      BSYN  
ATOM    495   CB ALA    56     -32.300 -93.410 -19.441  1.00  0.00      BSYN  
ATOM    496    C ALA    56     -32.052 -93.428 -21.986  1.00  0.00      BSYN  
ATOM    497    O ALA    56     -32.122 -94.252 -22.946  1.00  0.00      BSYN  
ATOM    498    N GLU    57     -32.439 -92.122 -22.202  1.00  0.00      BSYN  
ATOM    499    H GLU    57     -32.370 -91.521 -21.431  1.00  0.00      BSYN  
ATOM    500   CA GLU    57     -32.913 -91.631 -23.516  1.00  0.00      BSYN  
ATOM    501   CB GLU    57     -34.467 -91.574 -23.343  1.00  0.00      BSYN  
ATOM    502   CG GLU    57     -35.062 -92.912 -23.412  1.00  0.00      BSYN  
ATOM    503   CD GLU    57     -36.630 -93.064 -23.529  1.00  0.00      BSYN  
ATOM    504  OE1 GLU    57     -37.305 -92.692 -22.589  1.00  0.00      BSYN  
ATOM    505  OE2 GLU    57     -37.120 -93.365 -24.665  1.00  0.00      BSYN  
ATOM    506    C GLU    57     -32.359 -90.211 -23.817  1.00  0.00      BSYN  
ATOM    507    O GLU    57     -32.245 -89.874 -24.930  1.00  0.00      BSYN  
ATOM    508    N LYS    58     -32.012 -89.475 -22.704  1.00  0.00      BSYN  
ATOM    509    H LYS    58     -31.858 -90.000 -21.892  1.00  0.00      BSYN  
ATOM    510   CA LYS    58     -31.571 -88.093 -22.665  1.00  0.00      BSYN  
ATOM    511   CB LYS    58     -32.791 -87.221 -22.154  1.00  0.00      BSYN  
ATOM    512   CG LYS    58     -33.974 -87.201 -23.140  1.00  0.00      BSYN  
ATOM    513   CD LYS    58     -33.691 -86.399 -24.280  1.00  0.00      BSYN  
ATOM    514   CE LYS    58     -34.681 -85.372 -24.658  1.00  0.00      BSYN  
ATOM    515   NZ LYS    58     -34.797 -84.271 -23.729  1.00  0.00      BSYN  
ATOM    516  HZ1 LYS    58     -35.349 -83.466 -24.088  1.00  0.00      BSYN  
ATOM    517  HZ2 LYS    58     -35.203 -84.746 -22.897  1.00  0.00      BSYN  
ATOM    518  HZ3 LYS    58     -33.847 -83.919 -23.494  1.00  0.00      BSYN  
ATOM    519    C LYS    58     -30.332 -88.035 -21.773  1.00  0.00      BSYN  
ATOM    520    O LYS    58     -30.328 -88.522 -20.680  1.00  0.00      BSYN  
ATOM    521    N THR    59     -29.199 -87.400 -22.291  1.00  0.00      BSYN  
ATOM    522    H THR    59     -28.487 -87.240 -21.637  1.00  0.00      BSYN  
ATOM    523   CA THR    59     -29.019 -87.311 -23.632  1.00  0.00      BSYN  
ATOM    524   CB THR    59     -28.581 -85.868 -24.053  1.00  0.00      BSYN  
ATOM    525  OG1 THR    59     -29.329 -84.928 -23.384  1.00  0.00      BSYN  
ATOM    526  HG1 THR    59     -30.169 -85.221 -23.025  1.00  0.00      BSYN  
ATOM    527  CG2 THR    59     -28.944 -85.581 -25.527  1.00  0.00      BSYN  
ATOM    528    C THR    59     -28.122 -88.346 -24.307  1.00  0.00      BSYN  
ATOM    529    O THR    59     -26.919 -88.275 -24.128  1.00  0.00      BSYN  
ATOM    530    N LYS    60     -28.798 -89.082 -25.167  1.00  0.00      BSYN  
ATOM    531    H LYS    60     -29.762 -88.927 -25.257  1.00  0.00      BSYN  
ATOM    532   CA LYS    60     -28.137 -90.287 -25.691  1.00  0.00      BSYN  
ATOM    533   CB LYS    60     -29.185 -91.195 -26.370  1.00  0.00      BSYN  
ATOM    534   CG LYS    60     -29.534 -92.570 -25.674  1.00  0.00      BSYN  
ATOM    535   CD LYS    60     -28.295 -93.419 -25.390  1.00  0.00      BSYN  
ATOM    536   CE LYS    60     -27.831 -94.417 -26.515  1.00  0.00      BSYN  
ATOM    537   NZ LYS    60     -28.986 -95.158 -26.949  1.00  0.00      BSYN  
ATOM    538  HZ1 LYS    60     -28.786 -96.178 -26.912  1.00  0.00      BSYN  
ATOM    539  HZ2 LYS    60     -29.786 -94.993 -26.305  1.00  0.00      BSYN  
ATOM    540  HZ3 LYS    60     -29.375 -94.855 -27.864  1.00  0.00      BSYN  
ATOM    541    C LYS    60     -27.162 -89.995 -26.788  1.00  0.00      BSYN  
ATOM    542    O LYS    60     -27.483 -89.751 -27.986  1.00  0.00      BSYN  
ATOM    543    N GLU    61     -25.880 -90.279 -26.413  1.00  0.00      BSYN  
ATOM    544    H GLU    61     -25.689 -90.438 -25.465  1.00  0.00      BSYN  
ATOM    545   CA GLU    61     -24.757 -90.455 -27.319  1.00  0.00      BSYN  
ATOM    546   CB GLU    61     -23.452 -90.828 -26.653  1.00  0.00      BSYN  
ATOM    547   CG GLU    61     -22.255 -90.175 -27.411  1.00  0.00      BSYN  
ATOM    548   CD GLU    61     -20.875 -90.383 -26.749  1.00  0.00      BSYN  
ATOM    549  OE1 GLU    61     -20.507 -89.885 -25.695  1.00  0.00      BSYN  
ATOM    550  OE2 GLU    61     -20.040 -91.154 -27.316  1.00  0.00      BSYN  
ATOM    551    C GLU    61     -25.033 -91.571 -28.330  1.00  0.00      BSYN  
ATOM    552    O GLU    61     -24.948 -92.739 -27.905  1.00  0.00      BSYN  
ATOM    553    N GLN    62     -25.425 -91.265 -29.598  1.00  0.00      BSYN  
ATOM    554    H GLN    62     -25.299 -90.327 -29.855  1.00  0.00      BSYN  
ATOM    555   CA GLN    62     -25.720 -92.188 -30.673  1.00  0.00      BSYN  
ATOM    556   CB GLN    62     -27.172 -92.638 -30.577  1.00  0.00      BSYN  
ATOM    557   CG GLN    62     -27.560 -94.042 -31.151  1.00  0.00      BSYN  
ATOM    558   CD GLN    62     -29.043 -94.316 -30.906  1.00  0.00      BSYN  
ATOM    559  OE1 GLN    62     -29.283 -95.352 -30.320  1.00  0.00      BSYN  
ATOM    560  NE2 GLN    62     -30.121 -93.658 -31.371  1.00  0.00      BSYN  
ATOM    561 HE21 GLN    62     -30.071 -92.758 -31.757  1.00  0.00      BSYN  
ATOM    562 HE22 GLN    62     -30.928 -94.105 -31.042  1.00  0.00      BSYN  
ATOM    563    C GLN    62     -25.405 -91.369 -31.993  1.00  0.00      BSYN  
ATOM    564    O GLN    62     -26.217 -90.963 -32.860  1.00  0.00      BSYN  
ATOM    565    N ALA    63     -24.072 -91.277 -32.266  1.00  0.00      BSYN  
ATOM    566    H ALA    63     -23.312 -91.753 -31.869  1.00  0.00      BSYN  
ATOM    567   CA ALA    63     -23.687 -90.460 -33.357  1.00  0.00      BSYN  
ATOM    568   CB ALA    63     -22.969 -89.079 -32.959  1.00  0.00      BSYN  
ATOM    569    C ALA    63     -22.732 -91.292 -34.316  1.00  0.00      BSYN  
ATOM    570    O ALA    63     -21.539 -91.226 -34.243  1.00  0.00      BSYN  
ATOM    571    N SER    64     -23.422 -92.036 -35.165  1.00  0.00      BSYN  
ATOM    572    H SER    64     -24.392 -92.003 -35.027  1.00  0.00      BSYN  
ATOM    573   CA SER    64     -22.722 -92.660 -36.302  1.00  0.00      BSYN  
ATOM    574   CB SER    64     -23.574 -93.993 -36.725  1.00  0.00      BSYN  
ATOM    575   OG SER    64     -24.981 -93.726 -36.544  1.00  0.00      BSYN  
ATOM    576   HG SER    64     -25.180 -92.928 -37.039  1.00  0.00      BSYN  
ATOM    577    C SER    64     -22.625 -91.565 -37.431  1.00  0.00      BSYN  
ATOM    578    O SER    64     -23.423 -91.538 -38.327  1.00  0.00      BSYN  
ATOM    579    N HIS    65     -21.757 -90.563 -37.232  1.00  0.00      BSYN  
ATOM    580    H HIS    65     -21.222 -90.668 -36.418  1.00  0.00      BSYN  
ATOM    581   CA HIS    65     -21.637 -89.448 -38.107  1.00  0.00      BSYN  
ATOM    582   CB HIS    65     -21.085 -88.500 -37.102  1.00  0.00      BSYN  
ATOM    583   CG HIS    65     -20.048 -87.610 -37.665  1.00  0.00      BSYN  
ATOM    584  ND1 HIS    65     -18.703 -87.766 -37.470  1.00  0.00      BSYN  
ATOM    585  HD1 HIS    65     -18.295 -88.657 -37.488  1.00  0.00      BSYN  
ATOM    586  CD2 HIS    65     -20.215 -86.357 -38.257  1.00  0.00      BSYN  
ATOM    587  NE2 HIS    65     -19.056 -85.852 -38.315  1.00  0.00      BSYN  
ATOM    588  CE1 HIS    65     -18.151 -86.672 -37.889  1.00  0.00      BSYN  
ATOM    589    C HIS    65     -20.632 -89.925 -39.240  1.00  0.00      BSYN  
ATOM    590    O HIS    65     -19.606 -90.480 -38.801  1.00  0.00      BSYN  
ATOM    591    N LEU    66     -21.017 -89.838 -40.567  1.00  0.00      BSYN  
ATOM    592    H LEU    66     -20.416 -90.309 -41.181  1.00  0.00      BSYN  
ATOM    593   CA LEU    66     -22.233 -89.298 -41.061  1.00  0.00      BSYN  
ATOM    594   CB LEU    66     -22.064 -88.127 -41.934  1.00  0.00      BSYN  
ATOM    595   CG LEU    66     -22.967 -86.906 -42.121  1.00  0.00      BSYN  
ATOM    596  CD1 LEU    66     -22.681 -85.772 -41.231  1.00  0.00      BSYN  
ATOM    597  CD2 LEU    66     -22.895 -86.388 -43.569  1.00  0.00      BSYN  
ATOM    598    C LEU    66     -22.884 -90.476 -41.863  1.00  0.00      BSYN  
ATOM    599    O LEU    66     -24.089 -90.705 -41.710  1.00  0.00      BSYN  
ATOM    600    N GLY    67     -22.207 -91.136 -42.802  1.00  0.00      BSYN  
ATOM    601    H GLY    67     -21.272 -90.918 -42.997  1.00  0.00      BSYN  
ATOM    602   CA GLY    67     -22.674 -92.379 -43.466  1.00  0.00      BSYN  
ATOM    603    C GLY    67     -22.902 -93.582 -42.523  1.00  0.00      BSYN  
ATOM    604    O GLY    67     -21.949 -94.166 -42.017  1.00  0.00      BSYN  
ATOM    605    N GLY    68     -24.127 -94.023 -42.244  1.00  0.00      BSYN  
ATOM    606    H GLY    68     -24.121 -94.825 -41.681  1.00  0.00      BSYN  
ATOM    607   CA GLY    68     -25.385 -93.384 -42.737  1.00  0.00      BSYN  
ATOM    608    C GLY    68     -26.464 -93.356 -41.692  1.00  0.00      BSYN  
ATOM    609    O GLY    68     -27.360 -94.175 -41.636  1.00  0.00      BSYN  
ATOM    610    N ALA    69     -26.246 -92.450 -40.717  1.00  0.00      BSYN  
ATOM    611    H ALA    69     -25.390 -91.977 -40.788  1.00  0.00      BSYN  
ATOM    612   CA ALA    69     -27.274 -92.179 -39.720  1.00  0.00      BSYN  
ATOM    613   CB ALA    69     -26.606 -91.599 -38.392  1.00  0.00      BSYN  
ATOM    614    C ALA    69     -28.335 -91.196 -40.189  1.00  0.00      BSYN  
ATOM    615    O ALA    69     -28.080 -90.000 -40.227  1.00  0.00      BSYN  
ATOM    616    N VAL    70     -29.512 -91.724 -40.540  1.00  0.00      BSYN  
ATOM    617    H VAL    70     -29.644 -92.643 -40.227  1.00  0.00      BSYN  
ATOM    618   CA VAL    70     -30.499 -90.988 -41.261  1.00  0.00      BSYN  
ATOM    619   CB VAL    70     -30.863 -91.558 -42.720  1.00  0.00      BSYN  
ATOM    620  CG1 VAL    70     -31.404 -90.559 -43.679  1.00  0.00      BSYN  
ATOM    621  CG2 VAL    70     -29.667 -92.184 -43.483  1.00  0.00      BSYN  
ATOM    622    C VAL    70     -31.674 -91.216 -40.367  1.00  0.00      BSYN  
ATOM    623    O VAL    70     -32.691 -90.440 -40.446  1.00  0.00      BSYN  
ATOM    624    N PHE    71     -31.697 -91.954 -39.269  1.00  0.00      BSYN  
ATOM    625    H PHE    71     -30.788 -92.273 -39.091  1.00  0.00      BSYN  
ATOM    626   CA PHE    71     -32.747 -91.908 -38.216  1.00  0.00      BSYN  
ATOM    627   CB PHE    71     -33.453 -93.212 -38.363  1.00  0.00      BSYN  
ATOM    628   CG PHE    71     -34.314 -93.315 -39.647  1.00  0.00      BSYN  
ATOM    629  CD1 PHE    71     -33.917 -94.106 -40.597  1.00  0.00      BSYN  
ATOM    630  CD2 PHE    71     -35.439 -92.505 -39.879  1.00  0.00      BSYN  
ATOM    631  CE1 PHE    71     -34.609 -94.196 -41.740  1.00  0.00      BSYN  
ATOM    632  CE2 PHE    71     -36.101 -92.524 -41.152  1.00  0.00      BSYN  
ATOM    633   CZ PHE    71     -35.693 -93.450 -42.066  1.00  0.00      BSYN  
ATOM    634    C PHE    71     -31.903 -91.826 -36.841  1.00  0.00      BSYN  
ATOM    635    O PHE    71     -31.193 -92.679 -36.371  1.00  0.00      BSYN  
ATOM    636    N SER    72     -32.265 -90.751 -36.105  1.00  0.00      BSYN  
ATOM    637    H SER    72     -32.749 -90.003 -36.514  1.00  0.00      BSYN  
ATOM    638   CA SER    72     -31.543 -90.548 -34.861  1.00  0.00      BSYN  
ATOM    639   CB SER    72     -30.722 -89.258 -35.104  1.00  0.00      BSYN  
ATOM    640   OG SER    72     -31.299 -87.938 -34.912  1.00  0.00      BSYN  
ATOM    641   HG SER    72     -31.674 -87.795 -34.039  1.00  0.00      BSYN  
ATOM    642    C SER    72     -32.486 -90.523 -33.722  1.00  0.00      BSYN  
ATOM    643    O SER    72     -32.252 -91.024 -32.622  1.00  0.00      BSYN  
ATOM    644    N GLY    73     -33.590 -89.701 -33.742  1.00  0.00      BSYN  
ATOM    645    H GLY    73     -34.012 -89.461 -34.593  1.00  0.00      BSYN  
ATOM    646   CA GLY    73     -34.413 -89.205 -32.672  1.00  0.00      BSYN  
ATOM    647    C GLY    73     -33.563 -88.325 -31.703  1.00  0.00      BSYN  
ATOM    648    O GLY    73     -33.100 -87.187 -31.992  1.00  0.00      BSYN  
ATOM    649    N ALA    74     -33.409 -88.814 -30.439  1.00  0.00      BSYN  
ATOM    650    H ALA    74     -33.587 -89.768 -30.297  1.00  0.00      BSYN  
ATOM    651   CA ALA    74     -32.711 -88.202 -29.345  1.00  0.00      BSYN  
ATOM    652   CB ALA    74     -33.545 -88.677 -28.292  1.00  0.00      BSYN  
ATOM    653    C ALA    74     -31.288 -88.490 -29.356  1.00  0.00      BSYN  
ATOM    654    O ALA    74     -30.934 -89.685 -29.526  1.00  0.00      BSYN  
ATOM    655    N GLY    75     -30.189 -87.847 -29.170  1.00  0.00      BSYN  
ATOM    656    H GLY    75     -29.311 -88.259 -29.312  1.00  0.00      BSYN  
ATOM    657   CA GLY    75     -30.083 -86.470 -28.874  1.00  0.00      BSYN  
ATOM    658    C GLY    75     -29.110 -85.597 -29.716  1.00  0.00      BSYN  
ATOM    659    O GLY    75     -28.474 -84.669 -29.184  1.00  0.00      BSYN  
ATOM    660    N ASN    76     -29.024 -85.976 -31.006  1.00  0.00      BSYN  
ATOM    661    H ASN    76     -29.475 -86.822 -31.208  1.00  0.00      BSYN  
ATOM    662   CA ASN    76     -28.275 -85.395 -32.043  1.00  0.00      BSYN  
ATOM    663   CB ASN    76     -28.326 -86.302 -33.197  1.00  0.00      BSYN  
ATOM    664   CG ASN    76     -27.312 -85.987 -34.216  1.00  0.00      BSYN  
ATOM    665  OD1 ASN    76     -26.174 -86.386 -34.149  1.00  0.00      BSYN  
ATOM    666  ND2 ASN    76     -27.857 -85.257 -35.271  1.00  0.00      BSYN  
ATOM    667 HD21 ASN    76     -27.169 -84.794 -35.793  1.00  0.00      BSYN  
ATOM    668 HD22 ASN    76     -28.833 -85.249 -35.359  1.00  0.00      BSYN  
ATOM    669    C ASN    76     -28.849 -84.045 -32.322  1.00  0.00      BSYN  
ATOM    670    O ASN    76     -28.091 -83.056 -32.410  1.00  0.00      BSYN  
ATOM    671    N ILE    77     -30.174 -84.157 -32.649  1.00  0.00      BSYN  
ATOM    672    H ILE    77     -30.572 -85.048 -32.568  1.00  0.00      BSYN  
ATOM    673   CA ILE    77     -30.945 -83.007 -33.107  1.00  0.00      BSYN  
ATOM    674   CB ILE    77     -31.684 -83.197 -34.466  1.00  0.00      BSYN  
ATOM    675  CG2 ILE    77     -30.595 -83.118 -35.527  1.00  0.00      BSYN  
ATOM    676  CG1 ILE    77     -32.508 -84.576 -34.549  1.00  0.00      BSYN  
ATOM    677   CD ILE    77     -33.162 -84.852 -35.931  1.00  0.00      BSYN  
ATOM    678    C ILE    77     -31.941 -82.572 -32.014  1.00  0.00      BSYN  
ATOM    679    O ILE    77     -32.445 -81.412 -31.917  1.00  0.00      BSYN  
ATOM    680    N ALA    78     -32.247 -83.403 -31.045  1.00  0.00      BSYN  
ATOM    681    H ALA    78     -32.096 -84.352 -31.236  1.00  0.00      BSYN  
ATOM    682   CA ALA    78     -33.137 -83.103 -29.888  1.00  0.00      BSYN  
ATOM    683   CB ALA    78     -33.683 -84.457 -29.271  1.00  0.00      BSYN  
ATOM    684    C ALA    78     -32.326 -82.312 -28.803  1.00  0.00      BSYN  
ATOM    685    O ALA    78     -31.108 -82.426 -28.581  1.00  0.00      BSYN  
ATOM    686    N ALA    79     -33.277 -81.715 -28.067  1.00  0.00      BSYN  
ATOM    687    H ALA    79     -34.192 -82.057 -28.146  1.00  0.00      BSYN  
ATOM    688   CA ALA    79     -33.019 -80.589 -27.148  1.00  0.00      BSYN  
ATOM    689   CB ALA    79     -34.345 -80.246 -26.658  1.00  0.00      BSYN  
ATOM    690    C ALA    79     -32.149 -81.002 -25.913  1.00  0.00      BSYN  
ATOM    691    O ALA    79     -32.571 -81.686 -25.018  1.00  0.00      BSYN  
ATOM    692    N ALA    80     -31.005 -80.410 -25.925  1.00  0.00      BSYN  
ATOM    693    H ALA    80     -30.527 -79.960 -26.653  1.00  0.00      BSYN  
ATOM    694   CA ALA    80     -30.037 -80.455 -24.790  1.00  0.00      BSYN  
ATOM    695   CB ALA    80     -28.824 -79.722 -25.350  1.00  0.00      BSYN  
ATOM    696    C ALA    80     -30.603 -79.657 -23.659  1.00  0.00      BSYN  
ATOM    697    O ALA    80     -30.640 -78.434 -23.621  1.00  0.00      BSYN  
ATOM    698    N THR    81     -30.808 -80.433 -22.597  1.00  0.00      BSYN  
ATOM    699    H THR    81     -30.525 -81.366 -22.693  1.00  0.00      BSYN  
ATOM    700   CA THR    81     -31.445 -80.114 -21.360  1.00  0.00      BSYN  
ATOM    701   CB THR    81     -32.706 -80.924 -21.014  1.00  0.00      BSYN  
ATOM    702  OG1 THR    81     -33.504 -80.968 -22.131  1.00  0.00      BSYN  
ATOM    703  HG1 THR    81     -33.224 -81.541 -22.848  1.00  0.00      BSYN  
ATOM    704  CG2 THR    81     -33.637 -80.216 -19.984  1.00  0.00      BSYN  
ATOM    705    C THR    81     -30.511 -80.063 -20.140  1.00  0.00      BSYN  
ATOM    706    O THR    81     -29.488 -80.738 -20.134  1.00  0.00      BSYN  
ATOM    707    N GLY    82     -30.726 -79.211 -19.130  1.00  0.00      BSYN  
ATOM    708    H GLY    82     -31.541 -78.667 -19.150  1.00  0.00      BSYN  
ATOM    709   CA GLY    82     -29.816 -79.109 -18.047  1.00  0.00      BSYN  
ATOM    710    C GLY    82     -30.081 -77.824 -17.325  1.00  0.00      BSYN  
ATOM    711    O GLY    82     -31.253 -77.412 -17.140  1.00  0.00      BSYN  
ATOM    712    N LEU    83     -29.143 -76.949 -16.884  1.00  0.00      BSYN  
ATOM    713    H LEU    83     -29.297 -76.512 -16.020  1.00  0.00      BSYN  
ATOM    714   CA LEU    83     -27.704 -77.134 -17.259  1.00  0.00      BSYN  
ATOM    715   CB LEU    83     -27.293 -75.955 -18.135  1.00  0.00      BSYN  
ATOM    716   CG LEU    83     -27.528 -74.423 -17.939  1.00  0.00      BSYN  
ATOM    717  CD1 LEU    83     -27.478 -73.902 -19.358  1.00  0.00      BSYN  
ATOM    718  CD2 LEU    83     -28.825 -73.929 -17.263  1.00  0.00      BSYN  
ATOM    719    C LEU    83     -26.838 -76.936 -16.015  1.00  0.00      BSYN  
ATOM    720    O LEU    83     -27.322 -76.507 -14.968  1.00  0.00      BSYN  
ATOM    721    N VAL    84     -25.621 -77.366 -16.176  1.00  0.00      BSYN  
ATOM    722    H VAL    84     -25.366 -77.502 -17.112  1.00  0.00      BSYN  
ATOM    723   CA VAL    84     -24.724 -77.812 -15.100  1.00  0.00      BSYN  
ATOM    724   CB VAL    84     -23.607 -78.874 -15.431  1.00  0.00      BSYN  
ATOM    725  CG1 VAL    84     -22.816 -79.214 -14.224  1.00  0.00      BSYN  
ATOM    726  CG2 VAL    84     -24.440 -80.097 -15.854  1.00  0.00      BSYN  
ATOM    727    C VAL    84     -24.201 -76.600 -14.290  1.00  0.00      BSYN  
ATOM    728    O VAL    84     -23.583 -75.723 -14.793  1.00  0.00      BSYN  
ATOM    729    N LYS    85     -24.356 -76.514 -12.983  1.00  0.00      BSYN  
ATOM    730    H LYS    85     -23.747 -76.044 -12.376  1.00  0.00      BSYN  
ATOM    731   CA LYS    85     -25.280 -77.299 -12.211  1.00  0.00      BSYN  
ATOM    732   CB LYS    85     -24.542 -77.816 -11.023  1.00  0.00      BSYN  
ATOM    733   CG LYS    85     -24.871 -79.264 -10.504  1.00  0.00      BSYN  
ATOM    734   CD LYS    85     -24.191 -79.531  -9.169  1.00  0.00      BSYN  
ATOM    735   CE LYS    85     -22.739 -79.433  -9.268  1.00  0.00      BSYN  
ATOM    736   NZ LYS    85     -22.322 -79.565  -7.862  1.00  0.00      BSYN  
ATOM    737  HZ1 LYS    85     -22.991 -79.097  -7.218  1.00  0.00      BSYN  
ATOM    738  HZ2 LYS    85     -22.227 -80.567  -7.599  1.00  0.00      BSYN  
ATOM    739  HZ3 LYS    85     -21.475 -78.973  -7.747  1.00  0.00      BSYN  
ATOM    740    C LYS    85     -26.433 -76.429 -11.697  1.00  0.00      BSYN  
ATOM    741    O LYS    85     -26.362 -75.221 -11.645  1.00  0.00      BSYN  
ATOM    742    N ARG    86     -27.500 -77.154 -11.303  1.00  0.00      BSYN  
ATOM    743    H ARG    86     -27.768 -77.910 -11.866  1.00  0.00      BSYN  
ATOM    744   CA ARG    86     -28.536 -76.647 -10.393  1.00  0.00      BSYN  
ATOM    745   CB ARG    86     -29.567 -77.830 -10.581  1.00  0.00      BSYN  
ATOM    746   CG ARG    86     -30.819 -77.817  -9.795  1.00  0.00      BSYN  
ATOM    747   CD ARG    86     -31.616 -78.971 -10.508  1.00  0.00      BSYN  
ATOM    748   NE ARG    86     -32.855 -79.219  -9.766  1.00  0.00      BSYN  
ATOM    749   HE ARG    86     -33.145 -78.787  -8.935  1.00  0.00      BSYN  
ATOM    750   CZ ARG    86     -33.683 -80.179 -10.266  1.00  0.00      BSYN  
ATOM    751  NH1 ARG    86     -34.916 -80.110  -9.848  1.00  0.00      BSYN  
ATOM    752 HH11 ARG    86     -35.618 -80.805 -10.004  1.00  0.00      BSYN  
ATOM    753 HH12 ARG    86     -35.267 -79.329  -9.332  1.00  0.00      BSYN  
ATOM    754  NH2 ARG    86     -33.361 -81.136 -11.186  1.00  0.00      BSYN  
ATOM    755 HH21 ARG    86     -34.055 -81.769 -11.528  1.00  0.00      BSYN  
ATOM    756 HH22 ARG    86     -32.464 -81.205 -11.624  1.00  0.00      BSYN  
ATOM    757    C ARG    86     -27.889 -76.637  -9.017  1.00  0.00      BSYN  
ATOM    758    O ARG    86     -27.360 -77.616  -8.524  1.00  0.00      BSYN  
ATOM    759    N GLU    87     -27.788 -75.440  -8.520  1.00  0.00      BSYN  
ATOM    760    H GLU    87     -27.742 -74.688  -9.147  1.00  0.00      BSYN  
ATOM    761   CA GLU    87     -27.264 -75.288  -7.182  1.00  0.00      BSYN  
ATOM    762   CB GLU    87     -25.691 -75.319  -7.330  1.00  0.00      BSYN  
ATOM    763   CG GLU    87     -25.042 -76.458  -6.503  1.00  0.00      BSYN  
ATOM    764   CD GLU    87     -23.502 -76.291  -6.379  1.00  0.00      BSYN  
ATOM    765  OE1 GLU    87     -22.943 -75.222  -6.301  1.00  0.00      BSYN  
ATOM    766  OE2 GLU    87     -22.823 -77.255  -6.082  1.00  0.00      BSYN  
ATOM    767    C GLU    87     -27.655 -73.947  -6.653  1.00  0.00      BSYN  
ATOM    768    O GLU    87     -27.226 -72.879  -7.225  1.00  0.00      BSYN  
ATOM    769    N GLU    88     -28.350 -73.954  -5.522  1.00  0.00      BSYN  
ATOM    770    H GLU    88     -28.620 -74.822  -5.157  1.00  0.00      BSYN  
ATOM    771   CA GLU    88     -28.793 -72.682  -4.944  1.00  0.00      BSYN  
ATOM    772   CB GLU    88     -30.234 -72.796  -4.194  1.00  0.00      BSYN  
ATOM    773   CG GLU    88     -31.428 -73.139  -5.215  1.00  0.00      BSYN  
ATOM    774   CD GLU    88     -31.424 -72.438  -6.553  1.00  0.00      BSYN  
ATOM    775  OE1 GLU    88     -31.315 -73.072  -7.629  1.00  0.00      BSYN  
ATOM    776  OE2 GLU    88     -31.625 -71.213  -6.514  1.00  0.00      BSYN  
ATOM    777    C GLU    88     -27.792 -72.030  -4.068  1.00  0.00      BSYN  
ATOM    778    O GLU    88     -28.002 -70.775  -3.774  1.00  0.00      BSYN  
ATOM    779    N PHE    89     -26.968 -72.812  -3.354  1.00  0.00      BSYN  
ATOM    780    H PHE    89     -27.220 -73.758  -3.331  1.00  0.00      BSYN  
ATOM    781   CA PHE    89     -25.806 -72.270  -2.692  1.00  0.00      BSYN  
ATOM    782   CB PHE    89     -25.513 -72.795  -1.256  1.00  0.00      BSYN  
ATOM    783   CG PHE    89     -26.763 -72.904  -0.351  1.00  0.00      BSYN  
ATOM    784  CD1 PHE    89     -27.210 -74.100   0.027  1.00  0.00      BSYN  
ATOM    785  CD2 PHE    89     -27.387 -71.785   0.240  1.00  0.00      BSYN  
ATOM    786  CE1 PHE    89     -28.168 -74.245   0.972  1.00  0.00      BSYN  
ATOM    787  CE2 PHE    89     -28.393 -71.841   1.097  1.00  0.00      BSYN  
ATOM    788   CZ PHE    89     -28.762 -73.115   1.452  1.00  0.00      BSYN  
ATOM    789    C PHE    89     -24.482 -72.447  -3.547  1.00  0.00      BSYN  
ATOM    790    O PHE    89     -24.475 -73.408  -4.295  1.00  0.00      BSYN  
ATOM    791    N PRO    90     -23.283 -71.825  -3.561  1.00  0.00      BSYN  
ATOM    792   CD PRO    90     -23.207 -70.390  -3.388  1.00  0.00      BSYN  
ATOM    793   CA PRO    90     -22.116 -72.323  -4.257  1.00  0.00      BSYN  
ATOM    794   CB PRO    90     -21.309 -70.983  -4.542  1.00  0.00      BSYN  
ATOM    795   CG PRO    90     -22.443 -69.983  -4.593  1.00  0.00      BSYN  
ATOM    796    C PRO    90     -21.499 -73.276  -3.378  1.00  0.00      BSYN  
ATOM    797    O PRO    90     -20.585 -73.030  -2.600  1.00  0.00      BSYN  
ATOM    798    N THR    91     -22.126 -74.460  -3.425  1.00  0.00      BSYN  
ATOM    799    H THR    91     -22.888 -74.483  -4.041  1.00  0.00      BSYN  
ATOM    800   CA THR    91     -21.761 -75.555  -2.541  1.00  0.00      BSYN  
ATOM    801   CB THR    91     -23.119 -76.314  -2.199  1.00  0.00      BSYN  
ATOM    802  OG1 THR    91     -23.442 -75.782  -0.854  1.00  0.00      BSYN  
ATOM    803  HG1 THR    91     -24.077 -76.341  -0.402  1.00  0.00      BSYN  
ATOM    804  CG2 THR    91     -23.111 -77.854  -2.181  1.00  0.00      BSYN  
ATOM    805    C THR    91     -20.662 -76.433  -3.046  1.00  0.00      BSYN  
ATOM    806    O THR    91     -20.015 -77.037  -2.250  1.00  0.00      BSYN  
ATOM    807    N ASP    92     -20.348 -76.561  -4.303  1.00  0.00      BSYN  
ATOM    808    H ASP    92     -20.807 -76.076  -5.021  1.00  0.00      BSYN  
ATOM    809   CA ASP    92     -19.370 -77.567  -4.683  1.00  0.00      BSYN  
ATOM    810   CB ASP    92     -20.085 -78.925  -4.730  1.00  0.00      BSYN  
ATOM    811   CG ASP    92     -19.123 -80.076  -4.919  1.00  0.00      BSYN  
ATOM    812  OD1 ASP    92     -19.167 -80.377  -6.111  1.00  0.00      BSYN  
ATOM    813  OD2 ASP    92     -18.438 -80.601  -4.025  1.00  0.00      BSYN  
ATOM    814    C ASP    92     -18.936 -77.397  -6.165  1.00  0.00      BSYN  
ATOM    815    O ASP    92     -17.723 -77.549  -6.424  1.00  0.00      BSYN  
ATOM    816    N LEU    93     -19.783 -76.889  -7.085  1.00  0.00      BSYN  
ATOM    817    H LEU    93     -20.760 -76.929  -7.008  1.00  0.00      BSYN  
ATOM    818   CA LEU    93     -19.340 -76.508  -8.431  1.00  0.00      BSYN  
ATOM    819   CB LEU    93     -19.026 -77.808  -9.152  1.00  0.00      BSYN  
ATOM    820   CG LEU    93     -17.775 -77.711 -10.031  1.00  0.00      BSYN  
ATOM    821  CD1 LEU    93     -16.551 -77.089  -9.407  1.00  0.00      BSYN  
ATOM    822  CD2 LEU    93     -17.536 -79.126 -10.712  1.00  0.00      BSYN  
ATOM    823    C LEU    93     -20.466 -75.809  -9.217  1.00  0.00      BSYN  
ATOM    824    O LEU    93     -21.570 -76.401  -9.235  1.00  0.00      BSYN  
ATOM    825    N LYS    94     -20.268 -74.697  -9.927  1.00  0.00      BSYN  
ATOM    826    H LYS    94     -21.060 -74.543 -10.484  1.00  0.00      BSYN  
ATOM    827   CA LYS    94     -19.055 -73.846 -10.010  1.00  0.00      BSYN  
ATOM    828   CB LYS    94     -19.119 -73.362 -11.416  1.00  0.00      BSYN  
ATOM    829   CG LYS    94     -18.753 -74.489 -12.334  1.00  0.00      BSYN  
ATOM    830   CD LYS    94     -18.869 -74.228 -13.817  1.00  0.00      BSYN  
ATOM    831   CE LYS    94     -20.322 -74.390 -14.492  1.00  0.00      BSYN  
ATOM    832   NZ LYS    94     -21.347 -74.033 -13.609  1.00  0.00      BSYN  
ATOM    833  HZ1 LYS    94     -21.412 -74.573 -12.723  1.00  0.00      BSYN  
ATOM    834  HZ2 LYS    94     -21.121 -73.081 -13.257  1.00  0.00      BSYN  
ATOM    835  HZ3 LYS    94     -22.209 -73.971 -14.188  1.00  0.00      BSYN  
ATOM    836    C LYS    94     -19.193 -72.807  -8.852  1.00  0.00      BSYN  
ATOM    837    O LYS    94     -20.358 -72.482  -8.480  1.00  0.00      BSYN  
ATOM    838    N PRO    95     -18.169 -72.321  -8.242  1.00  0.00      BSYN  
ATOM    839   CD PRO    95     -16.758 -72.563  -8.724  1.00  0.00      BSYN  
ATOM    840   CA PRO    95     -18.229 -71.224  -7.321  1.00  0.00      BSYN  
ATOM    841   CB PRO    95     -16.772 -70.993  -7.137  1.00  0.00      BSYN  
ATOM    842   CG PRO    95     -15.951 -72.252  -7.575  1.00  0.00      BSYN  
ATOM    843    C PRO    95     -18.899 -69.937  -7.982  1.00  0.00      BSYN  
ATOM    844    O PRO    95     -18.175 -69.194  -8.612  1.00  0.00      BSYN  
ATOM    845    N GLU    96     -20.252 -69.567  -7.871  1.00  0.00      BSYN  
ATOM    846    H GLU    96     -20.573 -70.038  -7.074  1.00  0.00      BSYN  
ATOM    847   CA GLU    96     -20.913 -68.585  -8.732  1.00  0.00      BSYN  
ATOM    848   CB GLU    96     -22.280 -68.945  -8.875  1.00  0.00      BSYN  
ATOM    849   CG GLU    96     -22.895 -70.374  -9.322  1.00  0.00      BSYN  
ATOM    850   CD GLU    96     -23.184 -70.556 -10.825  1.00  0.00      BSYN  
ATOM    851  OE1 GLU    96     -23.809 -69.714 -11.495  1.00  0.00      BSYN  
ATOM    852  OE2 GLU    96     -22.754 -71.582 -11.310  1.00  0.00      BSYN  
ATOM    853    C GLU    96     -20.835 -67.069  -8.454  1.00  0.00      BSYN  
ATOM    854    O GLU    96     -21.042 -66.314  -9.385  1.00  0.00      BSYN  
ATOM    855    N GLU    97     -20.825 -66.733  -7.142  1.00  0.00      BSYN  
ATOM    856    H GLU    97     -20.913 -67.520  -6.564  1.00  0.00      BSYN  
ATOM    857   CA GLU    97     -20.859 -65.405  -6.579  1.00  0.00      BSYN  
ATOM    858   CB GLU    97     -21.571 -65.506  -5.159  1.00  0.00      BSYN  
ATOM    859   CG GLU    97     -22.837 -66.505  -5.388  1.00  0.00      BSYN  
ATOM    860   CD GLU    97     -24.174 -65.774  -5.886  1.00  0.00      BSYN  
ATOM    861  OE1 GLU    97     -24.562 -66.006  -7.021  1.00  0.00      BSYN  
ATOM    862  OE2 GLU    97     -24.730 -65.022  -5.102  1.00  0.00      BSYN  
ATOM    863    C GLU    97     -19.634 -64.592  -6.583  1.00  0.00      BSYN  
ATOM    864    O GLU    97     -18.949 -64.412  -5.573  1.00  0.00      BSYN  
ATOM    865    N VAL    98     -19.294 -64.222  -7.787  1.00  0.00      BSYN  
ATOM    866    H VAL    98     -19.806 -64.564  -8.550  1.00  0.00      BSYN  
ATOM    867   CA VAL    98     -18.193 -63.261  -8.037  1.00  0.00      BSYN  
ATOM    868   CB VAL    98     -17.690 -63.171  -9.494  1.00  0.00      BSYN  
ATOM    869  CG1 VAL    98     -16.423 -62.346  -9.902  1.00  0.00      BSYN  
ATOM    870  CG2 VAL    98     -17.787 -64.484 -10.356  1.00  0.00      BSYN  
ATOM    871    C VAL    98     -18.663 -61.797  -7.521  1.00  0.00      BSYN  
ATOM    872    O VAL    98     -19.701 -61.223  -7.970  1.00  0.00      BSYN  
ATOM    873    N ALA    99     -17.943 -61.206  -6.631  1.00  0.00      BSYN  
ATOM    874    H ALA    99     -17.299 -61.798  -6.190  1.00  0.00      BSYN  
ATOM    875   CA ALA    99     -18.200 -59.843  -6.239  1.00  0.00      BSYN  
ATOM    876   CB ALA    99     -17.845 -59.683  -4.769  1.00  0.00      BSYN  
ATOM    877    C ALA    99     -17.414 -58.846  -7.129  1.00  0.00      BSYN  
ATOM    878    O ALA    99     -16.329 -59.200  -7.688  1.00  0.00      BSYN  
ATOM    879    N GLN   100     -18.006 -57.750  -7.595  1.00  0.00      BSYN  
ATOM    880    H GLN   100     -18.977 -57.626  -7.535  1.00  0.00      BSYN  
ATOM    881   CA GLN   100     -17.295 -56.675  -8.335  1.00  0.00      BSYN  
ATOM    882   CB GLN   100     -18.026 -56.389  -9.662  1.00  0.00      BSYN  
ATOM    883   CG GLN   100     -17.161 -55.529 -10.700  1.00  0.00      BSYN  
ATOM    884   CD GLN   100     -15.843 -56.153 -11.314  1.00  0.00      BSYN  
ATOM    885  OE1 GLN   100     -14.761 -55.623 -11.682  1.00  0.00      BSYN  
ATOM    886  NE2 GLN   100     -16.047 -57.487 -11.506  1.00  0.00      BSYN  
ATOM    887 HE21 GLN   100     -15.317 -58.043 -11.850  1.00  0.00      BSYN  
ATOM    888 HE22 GLN   100     -16.931 -57.908 -11.531  1.00  0.00      BSYN  
ATOM    889    C GLN   100     -17.314 -55.415  -7.549  1.00  0.00      BSYN  
ATOM    890    O GLN   100     -18.422 -54.980  -7.378  1.00  0.00      BSYN  
ATOM    891    N GLU   101     -16.216 -54.917  -6.946  1.00  0.00      BSYN  
ATOM    892    H GLU   101     -15.356 -55.370  -7.076  1.00  0.00      BSYN  
ATOM    893   CA GLU   101     -16.253 -53.673  -6.161  1.00  0.00      BSYN  
ATOM    894   CB GLU   101     -15.434 -53.895  -4.927  1.00  0.00      BSYN  
ATOM    895   CG GLU   101     -16.073 -54.827  -3.892  1.00  0.00      BSYN  
ATOM    896   CD GLU   101     -15.095 -55.183  -2.796  1.00  0.00      BSYN  
ATOM    897  OE1 GLU   101     -14.344 -54.348  -2.435  1.00  0.00      BSYN  
ATOM    898  OE2 GLU   101     -15.208 -56.328  -2.422  1.00  0.00      BSYN  
ATOM    899    C GLU   101     -15.770 -52.483  -6.947  1.00  0.00      BSYN  
ATOM    900    O GLU   101     -14.962 -52.371  -7.797  1.00  0.00      BSYN  
ATOM    901    N ALA   102     -16.072 -51.327  -6.267  1.00  0.00      BSYN  
ATOM    902    H ALA   102     -16.790 -51.314  -5.601  1.00  0.00      BSYN  
ATOM    903   CA ALA   102     -15.433 -50.122  -6.600  1.00  0.00      BSYN  
ATOM    904   CB ALA   102     -16.448 -49.376  -7.336  1.00  0.00      BSYN  
ATOM    905    C ALA   102     -15.086 -49.351  -5.343  1.00  0.00      BSYN  
ATOM    906    O ALA   102     -15.959 -48.922  -4.508  1.00  0.00      BSYN  
ATOM    907    N ALA   103     -13.805 -49.266  -5.073  1.00  0.00      BSYN  
ATOM    908    H ALA   103     -13.207 -49.658  -5.743  1.00  0.00      BSYN  
ATOM    909   CA ALA   103     -13.301 -48.503  -3.932  1.00  0.00      BSYN  
ATOM    910   CB ALA   103     -11.798 -48.746  -3.987  1.00  0.00      BSYN  
ATOM    911    C ALA   103     -13.412 -47.036  -3.949  1.00  0.00      BSYN  
ATOM    912    O ALA   103     -13.397 -46.492  -5.078  1.00  0.00      BSYN  
ATOM    913    N GLU   104     -13.497 -46.365  -2.747  1.00  0.00      BSYN  
ATOM    914    H GLU   104     -13.495 -46.770  -1.855  1.00  0.00      BSYN  
ATOM    915   CA GLU   104     -13.349 -44.914  -2.708  1.00  0.00      BSYN  
ATOM    916   CB GLU   104     -13.873 -44.341  -1.403  1.00  0.00      BSYN  
ATOM    917   CG GLU   104     -15.329 -44.392  -1.646  1.00  0.00      BSYN  
ATOM    918   CD GLU   104     -16.011 -43.698  -0.539  1.00  0.00      BSYN  
ATOM    919  OE1 GLU   104     -15.999 -42.499  -0.565  1.00  0.00      BSYN  
ATOM    920  OE2 GLU   104     -16.520 -44.298   0.348  1.00  0.00      BSYN  
ATOM    921    C GLU   104     -11.892 -44.612  -2.792  1.00  0.00      BSYN  
ATOM    922    O GLU   104     -10.934 -45.124  -2.223  1.00  0.00      BSYN  
ATOM    923    N GLU   105     -11.683 -43.633  -3.739  1.00  0.00      BSYN  
ATOM    924    H GLU   105     -12.441 -43.402  -4.316  1.00  0.00      BSYN  
ATOM    925   CA GLU   105     -10.498 -42.903  -3.868  1.00  0.00      BSYN  
ATOM    926   CB GLU   105      -9.976 -42.743  -5.255  1.00  0.00      BSYN  
ATOM    927   CG GLU   105      -9.173 -43.838  -5.881  1.00  0.00      BSYN  
ATOM    928   CD GLU   105      -7.755 -43.422  -6.170  1.00  0.00      BSYN  
ATOM    929  OE1 GLU   105      -7.010 -43.039  -5.250  1.00  0.00      BSYN  
ATOM    930  OE2 GLU   105      -7.509 -43.429  -7.391  1.00  0.00      BSYN  
ATOM    931    C GLU   105     -10.281 -41.624  -2.987  1.00  0.00      BSYN  
ATOM    932    O GLU   105     -11.292 -40.845  -2.929  1.00  0.00      BSYN  
ATOM    933    N PRO   106      -9.252 -41.236  -2.290  1.00  0.00      BSYN  
ATOM    934   CD PRO   106      -8.087 -42.075  -2.153  1.00  0.00      BSYN  
ATOM    935   CA PRO   106      -9.070 -40.029  -1.479  1.00  0.00      BSYN  
ATOM    936   CB PRO   106      -7.956 -40.466  -0.609  1.00  0.00      BSYN  
ATOM    937   CG PRO   106      -7.974 -41.973  -0.707  1.00  0.00      BSYN  
ATOM    938    C PRO   106      -8.977 -38.713  -2.025  1.00  0.00      BSYN  
ATOM    939    O PRO   106      -9.493 -37.843  -1.421  1.00  0.00      BSYN  
ATOM    940    N LEU   107      -8.464 -38.513  -3.269  1.00  0.00      BSYN  
ATOM    941    H LEU   107      -8.123 -39.304  -3.737  1.00  0.00      BSYN  
ATOM    942   CA LEU   107      -8.415 -37.325  -4.012  1.00  0.00      BSYN  
ATOM    943   CB LEU   107      -7.441 -37.260  -5.270  1.00  0.00      BSYN  
ATOM    944   CG LEU   107      -6.009 -37.392  -5.297  1.00  0.00      BSYN  
ATOM    945  CD1 LEU   107      -5.401 -36.402  -4.277  1.00  0.00      BSYN  
ATOM    946  CD2 LEU   107      -5.600 -38.860  -5.071  1.00  0.00      BSYN  
ATOM    947    C LEU   107      -9.842 -36.960  -4.425  1.00  0.00      BSYN  
ATOM    948    O LEU   107     -10.331 -37.285  -5.493  1.00  0.00      BSYN  
ATOM    949    N ILE   108     -10.528 -36.254  -3.534  1.00  0.00      BSYN  
ATOM    950    H ILE   108     -10.130 -35.919  -2.703  1.00  0.00      BSYN  
ATOM    951   CA ILE   108     -11.977 -36.065  -3.723  1.00  0.00      BSYN  
ATOM    952   CB ILE   108     -12.835 -35.932  -2.524  1.00  0.00      BSYN  
ATOM    953  CG2 ILE   108     -14.167 -35.316  -2.818  1.00  0.00      BSYN  
ATOM    954  CG1 ILE   108     -13.004 -37.255  -1.855  1.00  0.00      BSYN  
ATOM    955   CD ILE   108     -12.825 -38.496  -2.812  1.00  0.00      BSYN  
ATOM    956    C ILE   108     -12.292 -35.055  -4.894  1.00  0.00      BSYN  
ATOM    957    O ILE   108     -13.225 -35.234  -5.735  1.00  0.00      BSYN  
ATOM    958    N GLU   109     -11.622 -33.884  -4.709  1.00  0.00      BSYN  
ATOM    959    H GLU   109     -11.048 -33.769  -3.922  1.00  0.00      BSYN  
ATOM    960   CA GLU   109     -11.595 -32.728  -5.634  1.00  0.00      BSYN  
ATOM    961   CB GLU   109     -10.937 -31.559  -4.984  1.00  0.00      BSYN  
ATOM    962   CG GLU   109     -11.750 -30.913  -3.835  1.00  0.00      BSYN  
ATOM    963   CD GLU   109     -11.367 -31.360  -2.392  1.00  0.00      BSYN  
ATOM    964  OE1 GLU   109     -11.895 -32.344  -2.051  1.00  0.00      BSYN  
ATOM    965  OE2 GLU   109     -10.560 -30.700  -1.740  1.00  0.00      BSYN  
ATOM    966    C GLU   109     -10.924 -32.958  -6.945  1.00  0.00      BSYN  
ATOM    967    O GLU   109     -10.024 -33.865  -7.060  1.00  0.00      BSYN  
ATOM    968    N PRO   110     -11.346 -32.258  -8.039  1.00  0.00      BSYN  
ATOM    969   CD PRO   110     -12.727 -31.777  -8.243  1.00  0.00      BSYN  
ATOM    970   CA PRO   110     -10.698 -32.386  -9.298  1.00  0.00      BSYN  
ATOM    971   CB PRO   110     -11.587 -31.879 -10.361  1.00  0.00      BSYN  
ATOM    972   CG PRO   110     -12.818 -32.291  -9.668  1.00  0.00      BSYN  
ATOM    973    C PRO   110      -9.274 -31.937  -9.371  1.00  0.00      BSYN  
ATOM    974    O PRO   110      -9.022 -30.850  -8.882  1.00  0.00      BSYN  
ATOM    975    N LEU   111      -8.240 -32.569  -9.975  1.00  0.00      BSYN  
ATOM    976    H LEU   111      -8.242 -33.459 -10.387  1.00  0.00      BSYN  
ATOM    977   CA LEU   111      -6.868 -31.985  -9.958  1.00  0.00      BSYN  
ATOM    978   CB LEU   111      -5.805 -33.064 -10.164  1.00  0.00      BSYN  
ATOM    979   CG LEU   111      -5.742 -34.102  -9.111  1.00  0.00      BSYN  
ATOM    980  CD1 LEU   111      -4.962 -35.296  -9.659  1.00  0.00      BSYN  
ATOM    981  CD2 LEU   111      -5.152 -33.493  -7.912  1.00  0.00      BSYN  
ATOM    982    C LEU   111      -6.684 -30.977 -11.101  1.00  0.00      BSYN  
ATOM    983    O LEU   111      -6.497 -31.306 -12.271  1.00  0.00      BSYN  
ATOM    984    N MET   112      -6.774 -29.786 -10.568  1.00  0.00      BSYN  
ATOM    985    H MET   112      -7.090 -29.738  -9.642  1.00  0.00      BSYN  
ATOM    986   CA MET   112      -6.560 -28.544 -11.342  1.00  0.00      BSYN  
ATOM    987   CB MET   112      -7.474 -27.406 -10.817  1.00  0.00      BSYN  
ATOM    988   CG MET   112      -8.998 -27.680 -11.026  1.00  0.00      BSYN  
ATOM    989   SD MET   112      -9.730 -28.232 -12.551  1.00  0.00      BSYN  
ATOM    990   CE MET   112      -9.944 -30.046 -12.701  1.00  0.00      BSYN  
ATOM    991    C MET   112      -5.066 -28.198 -11.144  1.00  0.00      BSYN  
ATOM    992    O MET   112      -4.717 -27.324 -10.348  1.00  0.00      BSYN  
ATOM    993    N GLU   113      -4.297 -28.893 -11.927  1.00  0.00      BSYN  
ATOM    994    H GLU   113      -4.745 -29.163 -12.755  1.00  0.00      BSYN  
ATOM    995   CA GLU   113      -2.782 -28.773 -11.952  1.00  0.00      BSYN  
ATOM    996   CB GLU   113      -2.175 -30.002 -12.703  1.00  0.00      BSYN  
ATOM    997   CG GLU   113      -2.236 -31.311 -11.920  1.00  0.00      BSYN  
ATOM    998   CD GLU   113      -1.705 -32.476 -12.754  1.00  0.00      BSYN  
ATOM    999  OE1 GLU   113      -2.577 -33.202 -13.126  1.00  0.00      BSYN  
ATOM   1000  OE2 GLU   113      -0.461 -32.628 -13.030  1.00  0.00      BSYN  
ATOM   1001    C GLU   113      -2.184 -27.540 -12.493  1.00  0.00      BSYN  
ATOM   1002    O GLU   113      -2.277 -27.239 -13.725  1.00  0.00      BSYN  
ATOM   1003    N PRO   114      -1.636 -26.768 -11.540  1.00  0.00      BSYN  
ATOM   1004   CD PRO   114      -1.854 -26.752 -10.017  1.00  0.00      BSYN  
ATOM   1005   CA PRO   114      -0.839 -25.574 -11.891  1.00  0.00      BSYN  
ATOM   1006   CB PRO   114      -0.767 -24.614 -10.776  1.00  0.00      BSYN  
ATOM   1007   CG PRO   114      -0.992 -25.471  -9.622  1.00  0.00      BSYN  
ATOM   1008    C PRO   114       0.612 -25.948 -12.434  1.00  0.00      BSYN  
ATOM   1009    O PRO   114       0.999 -25.365 -13.392  1.00  0.00      BSYN  
ATOM   1010    N GLU   115       1.164 -26.969 -11.824  1.00  0.00      BSYN  
ATOM   1011    H GLU   115       0.802 -27.450 -11.050  1.00  0.00      BSYN  
ATOM   1012   CA GLU   115       2.361 -27.479 -12.436  1.00  0.00      BSYN  
ATOM   1013   CB GLU   115       3.664 -27.128 -11.746  1.00  0.00      BSYN  
ATOM   1014   CG GLU   115       3.833 -25.604 -11.648  1.00  0.00      BSYN  
ATOM   1015   CD GLU   115       4.885 -25.083 -10.673  1.00  0.00      BSYN  
ATOM   1016  OE1 GLU   115       5.732 -24.306 -11.121  1.00  0.00      BSYN  
ATOM   1017  OE2 GLU   115       4.803 -25.495  -9.490  1.00  0.00      BSYN  
ATOM   1018    C GLU   115       2.146 -28.985 -12.866  1.00  0.00      BSYN  
ATOM   1019    O GLU   115       1.245 -29.736 -12.545  1.00  0.00      BSYN  
ATOM   1020    N GLY   116       3.085 -29.374 -13.725  1.00  0.00      BSYN  
ATOM   1021    H GLY   116       3.731 -28.730 -14.085  1.00  0.00      BSYN  
ATOM   1022   CA GLY   116       3.088 -30.645 -14.346  1.00  0.00      BSYN  
ATOM   1023    C GLY   116       3.656 -31.781 -13.458  1.00  0.00      BSYN  
ATOM   1024    O GLY   116       4.467 -31.514 -12.579  1.00  0.00      BSYN  
ATOM   1025    N GLU   117       2.800 -32.860 -13.597  1.00  0.00      BSYN  
ATOM   1026    H GLU   117       1.835 -32.738 -13.711  1.00  0.00      BSYN  
ATOM   1027   CA GLU   117       3.331 -34.059 -13.129  1.00  0.00      BSYN  
ATOM   1028   CB GLU   117       2.197 -34.858 -12.497  1.00  0.00      BSYN  
ATOM   1029   CG GLU   117       2.067 -35.022 -10.908  1.00  0.00      BSYN  
ATOM   1030   CD GLU   117       3.337 -35.688 -10.252  1.00  0.00      BSYN  
ATOM   1031  OE1 GLU   117       3.644 -36.833 -10.349  1.00  0.00      BSYN  
ATOM   1032  OE2 GLU   117       4.097 -34.821  -9.761  1.00  0.00      BSYN  
ATOM   1033    C GLU   117       4.146 -34.982 -14.035  1.00  0.00      BSYN  
ATOM   1034    O GLU   117       4.785 -35.923 -13.509  1.00  0.00      BSYN  
ATOM   1035    N SER   118       4.241 -34.752 -15.296  1.00  0.00      BSYN  
ATOM   1036    H SER   118       3.811 -33.930 -15.612  1.00  0.00      BSYN  
ATOM   1037   CA SER   118       5.047 -35.591 -16.174  1.00  0.00      BSYN  
ATOM   1038   CB SER   118       4.359 -35.585 -17.495  1.00  0.00      BSYN  
ATOM   1039   OG SER   118       4.096 -34.288 -18.163  1.00  0.00      BSYN  
ATOM   1040   HG SER   118       4.015 -34.618 -19.061  1.00  0.00      BSYN  
ATOM   1041    C SER   118       6.478 -34.979 -16.351  1.00  0.00      BSYN  
ATOM   1042    O SER   118       6.640 -33.791 -16.299  1.00  0.00      BSYN  
ATOM   1043    N TYR   119       7.368 -35.931 -16.604  1.00  0.00      BSYN  
ATOM   1044    H TYR   119       7.048 -36.775 -16.987  1.00  0.00      BSYN  
ATOM   1045   CA TYR   119       8.696 -35.533 -16.889  1.00  0.00      BSYN  
ATOM   1046   CB TYR   119       9.656 -36.758 -16.696  1.00  0.00      BSYN  
ATOM   1047   CG TYR   119      10.312 -36.859 -15.310  1.00  0.00      BSYN  
ATOM   1048  CD1 TYR   119       9.516 -36.388 -14.298  1.00  0.00      BSYN  
ATOM   1049  CE1 TYR   119       9.872 -36.716 -12.967  1.00  0.00      BSYN  
ATOM   1050  CD2 TYR   119      11.496 -37.514 -15.087  1.00  0.00      BSYN  
ATOM   1051  CE2 TYR   119      11.831 -37.823 -13.869  1.00  0.00      BSYN  
ATOM   1052   CZ TYR   119      11.055 -37.432 -12.764  1.00  0.00      BSYN  
ATOM   1053   OH TYR   119      11.399 -37.653 -11.501  1.00  0.00      BSYN  
ATOM   1054   HH TYR   119      10.809 -37.277 -10.843  1.00  0.00      BSYN  
ATOM   1055    C TYR   119       8.976 -34.854 -18.230  1.00  0.00      BSYN  
ATOM   1056    O TYR   119       9.150 -35.374 -19.351  1.00  0.00      BSYN  
ATOM   1057    N GLU   120       9.213 -33.618 -17.876  1.00  0.00      BSYN  
ATOM   1058    H GLU   120       8.716 -33.202 -17.141  1.00  0.00      BSYN  
ATOM   1059   CA GLU   120      10.149 -32.888 -18.713  1.00  0.00      BSYN  
ATOM   1060   CB GLU   120       9.535 -31.523 -19.013  1.00  0.00      BSYN  
ATOM   1061   CG GLU   120       8.202 -31.350 -19.812  1.00  0.00      BSYN  
ATOM   1062   CD GLU   120       6.940 -31.783 -19.109  1.00  0.00      BSYN  
ATOM   1063  OE1 GLU   120       6.081 -32.331 -19.813  1.00  0.00      BSYN  
ATOM   1064  OE2 GLU   120       6.663 -31.540 -17.881  1.00  0.00      BSYN  
ATOM   1065    C GLU   120      11.362 -32.682 -17.825  1.00  0.00      BSYN  
ATOM   1066    O GLU   120      11.446 -33.008 -16.576  1.00  0.00      BSYN  
ATOM   1067    N ASP   121      12.375 -32.428 -18.605  1.00  0.00      BSYN  
ATOM   1068    H ASP   121      12.268 -32.234 -19.560  1.00  0.00      BSYN  
ATOM   1069   CA ASP   121      13.609 -32.181 -17.868  1.00  0.00      BSYN  
ATOM   1070   CB ASP   121      14.686 -32.591 -18.890  1.00  0.00      BSYN  
ATOM   1071   CG ASP   121      16.133 -32.456 -18.399  1.00  0.00      BSYN  
ATOM   1072  OD1 ASP   121      16.871 -31.842 -19.100  1.00  0.00      BSYN  
ATOM   1073  OD2 ASP   121      16.467 -33.050 -17.410  1.00  0.00      BSYN  
ATOM   1074    C ASP   121      13.901 -30.742 -17.659  1.00  0.00      BSYN  
ATOM   1075    O ASP   121      13.692 -29.868 -18.480  1.00  0.00      BSYN  
ATOM   1076    N PRO   122      14.238 -30.391 -16.420  1.00  0.00      BSYN  
ATOM   1077   CD PRO   122      13.590 -30.926 -15.269  1.00  0.00      BSYN  
ATOM   1078   CA PRO   122      14.944 -29.190 -15.999  1.00  0.00      BSYN  
ATOM   1079   CB PRO   122      15.240 -29.518 -14.556  1.00  0.00      BSYN  
ATOM   1080   CG PRO   122      13.891 -29.950 -14.146  1.00  0.00      BSYN  
ATOM   1081    C PRO   122      16.134 -28.688 -16.813  1.00  0.00      BSYN  
ATOM   1082    O PRO   122      17.071 -29.449 -16.991  1.00  0.00      BSYN  
ATOM   1083    N PRO   123      15.992 -27.554 -17.445  1.00  0.00      BSYN  
ATOM   1084   CD PRO   123      14.637 -26.882 -17.619  1.00  0.00      BSYN  
ATOM   1085   CA PRO   123      17.071 -26.865 -18.252  1.00  0.00      BSYN  
ATOM   1086   CB PRO   123      16.137 -25.832 -18.978  1.00  0.00      BSYN  
ATOM   1087   CG PRO   123      14.733 -26.518 -19.056  1.00  0.00      BSYN  
ATOM   1088    C PRO   123      18.307 -26.157 -17.572  1.00  0.00      BSYN  
ATOM   1089    O PRO   123      18.016 -25.479 -16.569  1.00  0.00      BSYN  
ATOM   1090    N GLN   124      19.565 -26.237 -17.995  1.00  0.00      BSYN  
ATOM   1091    H GLN   124      19.735 -26.468 -18.933  1.00  0.00      BSYN  
ATOM   1092   CA GLN   124      20.722 -25.828 -17.283  1.00  0.00      BSYN  
ATOM   1093   CB GLN   124      21.910 -26.706 -17.627  1.00  0.00      BSYN  
ATOM   1094   CG GLN   124      21.496 -28.180 -17.440  1.00  0.00      BSYN  
ATOM   1095   CD GLN   124      21.377 -28.444 -15.905  1.00  0.00      BSYN  
ATOM   1096  OE1 GLN   124      20.395 -28.850 -15.367  1.00  0.00      BSYN  
ATOM   1097  NE2 GLN   124      22.418 -28.205 -15.125  1.00  0.00      BSYN  
ATOM   1098 HE21 GLN   124      23.226 -27.813 -15.519  1.00  0.00      BSYN  
ATOM   1099 HE22 GLN   124      22.292 -28.436 -14.181  1.00  0.00      BSYN  
ATOM   1100    C GLN   124      21.103 -24.396 -17.437  1.00  0.00      BSYN  
ATOM   1101    O GLN   124      21.401 -24.023 -18.589  1.00  0.00      BSYN  
ATOM   1102    N GLU   125      21.262 -23.374 -16.585  1.00  0.00      BSYN  
ATOM   1103    H GLU   125      21.599 -22.523 -16.933  1.00  0.00      BSYN  
ATOM   1104   CA GLU   125      20.890 -23.470 -15.131  1.00  0.00      BSYN  
ATOM   1105   CB GLU   125      21.997 -24.131 -14.296  1.00  0.00      BSYN  
ATOM   1106   CG GLU   125      21.577 -24.668 -12.847  1.00  0.00      BSYN  
ATOM   1107   CD GLU   125      22.608 -25.240 -11.889  1.00  0.00      BSYN  
ATOM   1108  OE1 GLU   125      23.553 -24.585 -11.553  1.00  0.00      BSYN  
ATOM   1109  OE2 GLU   125      22.255 -26.380 -11.458  1.00  0.00      BSYN  
ATOM   1110    C GLU   125      20.560 -22.101 -14.580  1.00  0.00      BSYN  
ATOM   1111    O GLU   125      19.362 -21.818 -14.446  1.00  0.00      BSYN  
ATOM   1112    N GLU   126      21.518 -21.231 -14.338  1.00  0.00      BSYN  
ATOM   1113    H GLU   126      22.427 -21.347 -14.686  1.00  0.00      BSYN  
ATOM   1114   CA GLU   126      21.382 -19.942 -13.606  1.00  0.00      BSYN  
ATOM   1115   CB GLU   126      22.692 -19.328 -13.272  1.00  0.00      BSYN  
ATOM   1116   CG GLU   126      23.222 -20.016 -11.993  1.00  0.00      BSYN  
ATOM   1117   CD GLU   126      24.347 -19.202 -11.269  1.00  0.00      BSYN  
ATOM   1118  OE1 GLU   126      25.411 -19.039 -11.750  1.00  0.00      BSYN  
ATOM   1119  OE2 GLU   126      24.080 -18.777 -10.107  1.00  0.00      BSYN  
ATOM   1120    C GLU   126      20.484 -18.850 -14.164  1.00  0.00      BSYN  
ATOM   1121    O GLU   126      20.190 -18.022 -13.332  1.00  0.00      BSYN  
ATOM   1122    N TYR   127      20.245 -18.865 -15.469  1.00  0.00      BSYN  
ATOM   1123    H TYR   127      20.251 -19.644 -16.063  1.00  0.00      BSYN  
ATOM   1124   CA TYR   127      19.826 -17.634 -16.099  1.00  0.00      BSYN  
ATOM   1125   CB TYR   127      20.499 -17.274 -17.436  1.00  0.00      BSYN  
ATOM   1126   CG TYR   127      22.006 -17.373 -17.394  1.00  0.00      BSYN  
ATOM   1127  CD1 TYR   127      22.728 -18.276 -18.263  1.00  0.00      BSYN  
ATOM   1128  CE1 TYR   127      24.090 -18.305 -18.126  1.00  0.00      BSYN  
ATOM   1129  CD2 TYR   127      22.678 -16.448 -16.637  1.00  0.00      BSYN  
ATOM   1130  CE2 TYR   127      24.013 -16.471 -16.602  1.00  0.00      BSYN  
ATOM   1131   CZ TYR   127      24.701 -17.355 -17.356  1.00  0.00      BSYN  
ATOM   1132   OH TYR   127      26.073 -17.273 -17.432  1.00  0.00      BSYN  
ATOM   1133   HH TYR   127      26.412 -18.115 -17.746  1.00  0.00      BSYN  
ATOM   1134    C TYR   127      18.250 -17.919 -16.349  1.00  0.00      BSYN  
ATOM   1135    O TYR   127      17.872 -18.122 -17.508  1.00  0.00      BSYN  
ATOM   1136    N GLN   128      17.426 -17.732 -15.263  1.00  0.00      BSYN  
ATOM   1137    H GLN   128      17.737 -17.570 -14.348  1.00  0.00      BSYN  
ATOM   1138   CA GLN   128      16.004 -18.046 -15.450  1.00  0.00      BSYN  
ATOM   1139   CB GLN   128      15.290 -18.414 -14.103  1.00  0.00      BSYN  
ATOM   1140   CG GLN   128      16.148 -19.228 -13.172  1.00  0.00      BSYN  
ATOM   1141   CD GLN   128      15.685 -19.367 -11.690  1.00  0.00      BSYN  
ATOM   1142  OE1 GLN   128      14.501 -19.381 -11.330  1.00  0.00      BSYN  
ATOM   1143  NE2 GLN   128      16.549 -19.464 -10.735  1.00  0.00      BSYN  
ATOM   1144 HE21 GLN   128      17.490 -19.274 -10.931  1.00  0.00      BSYN  
ATOM   1145 HE22 GLN   128      16.271 -19.938  -9.923  1.00  0.00      BSYN  
ATOM   1146    C GLN   128      15.274 -16.869 -16.202  1.00  0.00      BSYN  
ATOM   1147    O GLN   128      14.788 -15.934 -15.534  1.00  0.00      BSYN  
ATOM   1148    N GLU   129      15.247 -16.861 -17.458  1.00  0.00      BSYN  
ATOM   1149    H GLU   129      15.634 -17.582 -17.998  1.00  0.00      BSYN  
ATOM   1150   CA GLU   129      14.664 -15.641 -18.105  1.00  0.00      BSYN  
ATOM   1151   CB GLU   129      15.516 -15.229 -19.236  1.00  0.00      BSYN  
ATOM   1152   CG GLU   129      15.953 -16.214 -20.233  1.00  0.00      BSYN  
ATOM   1153   CD GLU   129      17.231 -15.672 -21.088  1.00  0.00      BSYN  
ATOM   1154  OE1 GLU   129      17.070 -15.053 -22.112  1.00  0.00      BSYN  
ATOM   1155  OE2 GLU   129      18.327 -16.119 -20.753  1.00  0.00      BSYN  
ATOM   1156    C GLU   129      13.237 -15.689 -18.446  1.00  0.00      BSYN  
ATOM   1157    O GLU   129      12.835 -15.279 -19.503  1.00  0.00      BSYN  
ATOM   1158    N TYR   130      12.543 -16.131 -17.328  1.00  0.00      BSYN  
ATOM   1159    H TYR   130      13.062 -16.185 -16.499  1.00  0.00      BSYN  
ATOM   1160   CA TYR   130      11.136 -16.074 -17.333  1.00  0.00      BSYN  
ATOM   1161   CB TYR   130      10.467 -17.108 -16.294  1.00  0.00      BSYN  
ATOM   1162   CG TYR   130      10.729 -18.497 -16.786  1.00  0.00      BSYN  
ATOM   1163  CD1 TYR   130       9.625 -19.183 -17.245  1.00  0.00      BSYN  
ATOM   1164  CE1 TYR   130       9.736 -20.517 -17.617  1.00  0.00      BSYN  
ATOM   1165  CD2 TYR   130      11.955 -19.138 -16.541  1.00  0.00      BSYN  
ATOM   1166  CE2 TYR   130      11.941 -20.477 -16.864  1.00  0.00      BSYN  
ATOM   1167   CZ TYR   130      10.930 -21.169 -17.470  1.00  0.00      BSYN  
ATOM   1168   OH TYR   130      11.154 -22.369 -18.116  1.00  0.00      BSYN  
ATOM   1169   HH TYR   130      12.089 -22.457 -17.919  1.00  0.00      BSYN  
ATOM   1170    C TYR   130      10.474 -14.750 -17.189  1.00  0.00      BSYN  
ATOM   1171    O TYR   130       9.677 -14.437 -16.311  1.00  0.00      BSYN  
ATOM   1172    N GLU   131      10.782 -13.892 -18.164  1.00  0.00      BSYN  
ATOM   1173    H GLU   131      11.220 -14.168 -18.996  1.00  0.00      BSYN  
ATOM   1174   CA GLU   131      10.525 -12.454 -18.054  1.00  0.00      BSYN  
ATOM   1175   CB GLU   131      11.609 -11.796 -18.963  1.00  0.00      BSYN  
ATOM   1176   CG GLU   131      12.004 -10.378 -18.686  1.00  0.00      BSYN  
ATOM   1177   CD GLU   131      12.660  -9.992 -17.369  1.00  0.00      BSYN  
ATOM   1178  OE1 GLU   131      13.892  -9.985 -17.436  1.00  0.00      BSYN  
ATOM   1179  OE2 GLU   131      11.893  -9.711 -16.411  1.00  0.00      BSYN  
ATOM   1180    C GLU   131       9.111 -11.731 -18.035  1.00  0.00      BSYN  
ATOM   1181    O GLU   131       8.407 -11.857 -19.027  1.00  0.00      BSYN  
ATOM   1182    N PRO   132       8.682 -11.013 -17.042  1.00  0.00      BSYN  
ATOM   1183   CD PRO   132       9.061 -11.334 -15.719  1.00  0.00      BSYN  
ATOM   1184   CA PRO   132       7.392 -10.177 -17.016  1.00  0.00      BSYN  
ATOM   1185   CB PRO   132       6.847 -10.435 -15.512  1.00  0.00      BSYN  
ATOM   1186   CG PRO   132       7.648 -11.733 -15.231  1.00  0.00      BSYN  
ATOM   1187    C PRO   132       7.591  -8.702 -17.088  1.00  0.00      BSYN  
ATOM   1188    O PRO   132       8.652  -8.171 -16.957  1.00  0.00      BSYN  
ATOM   1189    N GLU   133       6.447  -8.132 -17.390  1.00  0.00      BSYN  
ATOM   1190    H GLU   133       5.656  -8.705 -17.469  1.00  0.00      BSYN  
ATOM   1191   CA GLU   133       6.328  -6.740 -17.731  1.00  0.00      BSYN  
ATOM   1192   CB GLU   133       6.709  -6.403 -19.164  1.00  0.00      BSYN  
ATOM   1193   CG GLU   133       6.700  -7.361 -20.387  1.00  0.00      BSYN  
ATOM   1194   CD GLU   133       5.304  -7.859 -20.850  1.00  0.00      BSYN  
ATOM   1195  OE1 GLU   133       4.738  -7.187 -21.667  1.00  0.00      BSYN  
ATOM   1196  OE2 GLU   133       4.938  -8.966 -20.474  1.00  0.00      BSYN  
ATOM   1197    C GLU   133       5.018  -6.092 -17.347  1.00  0.00      BSYN  
ATOM   1198    O GLU   133       4.014  -6.812 -17.217  1.00  0.00      BSYN  
ATOM   1199    N ALA   134       4.901  -4.780 -17.223  1.00  0.00      BSYN  
ATOM   1200    H ALA   134       5.470  -4.178 -17.747  1.00  0.00      BSYN  
ATOM   1201   CA ALA   134       3.596  -4.103 -17.075  1.00  0.00      BSYN  
ATOM   1202   CB ALA   134       3.631  -3.084 -15.963  1.00  0.00      BSYN  
ATOM   1203    C ALA   134       3.356  -3.284 -18.370  1.00  0.00      BSYN  
ATOM   1204  OT1 ALA   134       4.125  -2.381 -18.672  1.00  0.00      BSYN  
ATOM   1205  OT2 ALA   134       2.454  -3.747 -19.074  1.00  0.00      BSYN  
END
