# Supplementary material for: Data set of intrinsically disordered proteins analysed at a local protein conformation level
Source: Data Brief. 2020 Mar 5;29:105383. doi: 10.1016/j.dib.2020.105383 (PMC7078294; doi:10.1016/j.dib.2020.105383)
Supplement: Supplementary file 1 [file mmc1.zip › the data/1-DATA/PED1AAD-pdb/1AAD-168.pdb]

CRYST1    1.000    1.000    1.000  90.00  90.00  90.00 P 1           1
ATOM      1  HT1 MET     1     -29.717 -99.184 -70.579  1.00  0.00      BSYN  
ATOM      2  HT2 MET     1     -29.517-100.158 -69.313  1.00  0.00      BSYN  
ATOM      3    N MET     1     -28.996 -99.785 -70.132  1.00  0.00      BSYN  
ATOM      4  HT3 MET     1     -28.792-100.509 -70.849  1.00  0.00      BSYN  
ATOM      5   CA MET     1     -27.817 -98.985 -69.790  1.00  0.00      BSYN  
ATOM      6   CB MET     1     -27.428 -98.280 -71.051  1.00  0.00      BSYN  
ATOM      7   CG MET     1     -28.433 -97.354 -71.672  1.00  0.00      BSYN  
ATOM      8   SD MET     1     -28.004 -96.442 -73.228  1.00  0.00      BSYN  
ATOM      9   CE MET     1     -26.994 -95.190 -72.468  1.00  0.00      BSYN  
ATOM     10    C MET     1     -28.098 -98.121 -68.597  1.00  0.00      BSYN  
ATOM     11    O MET     1     -29.180 -97.602 -68.517  1.00  0.00      BSYN  
ATOM     12    N ASP     2     -27.144 -97.810 -67.714  1.00  0.00      BSYN  
ATOM     13    H ASP     2     -26.250 -98.185 -67.854  1.00  0.00      BSYN  
ATOM     14   CA ASP     2     -27.275 -97.076 -66.496  1.00  0.00      BSYN  
ATOM     15   CB ASP     2     -26.510 -97.697 -65.420  1.00  0.00      BSYN  
ATOM     16   CG ASP     2     -24.973 -97.669 -65.418  1.00  0.00      BSYN  
ATOM     17  OD1 ASP     2     -24.289 -98.416 -66.183  1.00  0.00      BSYN  
ATOM     18  OD2 ASP     2     -24.402 -97.009 -64.598  1.00  0.00      BSYN  
ATOM     19    C ASP     2     -27.062 -95.545 -66.635  1.00  0.00      BSYN  
ATOM     20    O ASP     2     -25.950 -95.081 -66.463  1.00  0.00      BSYN  
ATOM     21    N VAL     3     -28.156 -94.956 -67.046  1.00  0.00      BSYN  
ATOM     22    H VAL     3     -28.966 -95.499 -67.135  1.00  0.00      BSYN  
ATOM     23   CA VAL     3     -28.232 -93.480 -67.332  1.00  0.00      BSYN  
ATOM     24   CB VAL     3     -29.609 -93.145 -67.984  1.00  0.00      BSYN  
ATOM     25  CG1 VAL     3     -29.502 -91.751 -68.619  1.00  0.00      BSYN  
ATOM     26  CG2 VAL     3     -30.173 -94.135 -68.895  1.00  0.00      BSYN  
ATOM     27    C VAL     3     -28.088 -92.611 -66.081  1.00  0.00      BSYN  
ATOM     28    O VAL     3     -29.059 -92.403 -65.372  1.00  0.00      BSYN  
ATOM     29    N PHE     4     -26.905 -92.194 -65.727  1.00  0.00      BSYN  
ATOM     30    H PHE     4     -26.117 -92.757 -65.879  1.00  0.00      BSYN  
ATOM     31   CA PHE     4     -26.773 -91.262 -64.692  1.00  0.00      BSYN  
ATOM     32   CB PHE     4     -25.615 -91.641 -63.819  1.00  0.00      BSYN  
ATOM     33   CG PHE     4     -25.848 -92.907 -62.978  1.00  0.00      BSYN  
ATOM     34  CD1 PHE     4     -25.720 -92.851 -61.615  1.00  0.00      BSYN  
ATOM     35  CD2 PHE     4     -26.207 -94.171 -63.491  1.00  0.00      BSYN  
ATOM     36  CE1 PHE     4     -25.959 -93.883 -60.790  1.00  0.00      BSYN  
ATOM     37  CE2 PHE     4     -26.435 -95.295 -62.652  1.00  0.00      BSYN  
ATOM     38   CZ PHE     4     -26.338 -95.098 -61.290  1.00  0.00      BSYN  
ATOM     39    C PHE     4     -26.700 -89.750 -65.102  1.00  0.00      BSYN  
ATOM     40    O PHE     4     -25.722 -89.314 -65.689  1.00  0.00      BSYN  
ATOM     41    N MET     5     -27.863 -89.141 -64.933  1.00  0.00      BSYN  
ATOM     42    H MET     5     -28.431 -89.534 -64.239  1.00  0.00      BSYN  
ATOM     43   CA MET     5     -28.303 -87.905 -65.469  1.00  0.00      BSYN  
ATOM     44   CB MET     5     -29.665 -87.868 -66.184  1.00  0.00      BSYN  
ATOM     45   CG MET     5     -30.838 -88.875 -65.755  1.00  0.00      BSYN  
ATOM     46   SD MET     5     -32.389 -88.677 -66.648  1.00  0.00      BSYN  
ATOM     47   CE MET     5     -32.967 -87.239 -65.708  1.00  0.00      BSYN  
ATOM     48    C MET     5     -28.224 -86.561 -64.607  1.00  0.00      BSYN  
ATOM     49    O MET     5     -27.289 -85.788 -64.815  1.00  0.00      BSYN  
ATOM     50    N LYS     6     -29.143 -86.474 -63.661  1.00  0.00      BSYN  
ATOM     51    H LYS     6     -29.862 -87.121 -63.506  1.00  0.00      BSYN  
ATOM     52   CA LYS     6     -29.411 -85.131 -63.022  1.00  0.00      BSYN  
ATOM     53   CB LYS     6     -30.843 -84.990 -62.990  1.00  0.00      BSYN  
ATOM     54   CG LYS     6     -31.398 -84.397 -64.302  1.00  0.00      BSYN  
ATOM     55   CD LYS     6     -30.970 -82.870 -64.455  1.00  0.00      BSYN  
ATOM     56   CE LYS     6     -32.049 -82.164 -63.588  1.00  0.00      BSYN  
ATOM     57   NZ LYS     6     -31.699 -80.755 -63.569  1.00  0.00      BSYN  
ATOM     58  HZ1 LYS     6     -32.486 -80.270 -63.092  1.00  0.00      BSYN  
ATOM     59  HZ2 LYS     6     -30.722 -80.711 -63.216  1.00  0.00      BSYN  
ATOM     60  HZ3 LYS     6     -31.750 -80.532 -64.584  1.00  0.00      BSYN  
ATOM     61    C LYS     6     -28.902 -84.949 -61.590  1.00  0.00      BSYN  
ATOM     62    O LYS     6     -28.170 -83.961 -61.376  1.00  0.00      BSYN  
ATOM     63    N GLY     7     -29.165 -86.001 -60.746  1.00  0.00      BSYN  
ATOM     64    H GLY     7     -29.952 -86.533 -60.990  1.00  0.00      BSYN  
ATOM     65   CA GLY     7     -28.577 -86.231 -59.439  1.00  0.00      BSYN  
ATOM     66    C GLY     7     -28.958 -87.628 -58.917  1.00  0.00      BSYN  
ATOM     67    O GLY     7     -29.639 -88.452 -59.566  1.00  0.00      BSYN  
ATOM     68    N LEU     8     -28.556 -88.076 -57.709  1.00  0.00      BSYN  
ATOM     69    H LEU     8     -28.655 -89.009 -57.428  1.00  0.00      BSYN  
ATOM     70   CA LEU     8     -27.730 -87.335 -56.819  1.00  0.00      BSYN  
ATOM     71   CB LEU     8     -27.776 -87.403 -55.243  1.00  0.00      BSYN  
ATOM     72   CG LEU     8     -28.978 -86.880 -54.434  1.00  0.00      BSYN  
ATOM     73  CD1 LEU     8     -28.656 -86.691 -52.917  1.00  0.00      BSYN  
ATOM     74  CD2 LEU     8     -29.707 -85.670 -55.193  1.00  0.00      BSYN  
ATOM     75    C LEU     8     -26.212 -87.421 -57.245  1.00  0.00      BSYN  
ATOM     76    O LEU     8     -25.389 -87.094 -56.358  1.00  0.00      BSYN  
ATOM     77    N SER     9     -25.858 -88.121 -58.348  1.00  0.00      BSYN  
ATOM     78    H SER     9     -26.590 -88.381 -58.946  1.00  0.00      BSYN  
ATOM     79   CA SER     9     -24.470 -88.381 -58.817  1.00  0.00      BSYN  
ATOM     80   CB SER     9     -24.181 -89.877 -58.744  1.00  0.00      BSYN  
ATOM     81   OG SER     9     -24.124 -90.346 -57.333  1.00  0.00      BSYN  
ATOM     82   HG SER     9     -24.981 -90.611 -56.989  1.00  0.00      BSYN  
ATOM     83    C SER     9     -24.125 -87.986 -60.251  1.00  0.00      BSYN  
ATOM     84    O SER     9     -24.176 -88.783 -61.277  1.00  0.00      BSYN  
ATOM     85    N MET    10     -23.641 -86.779 -60.386  1.00  0.00      BSYN  
ATOM     86    H MET    10     -23.450 -86.219 -59.605  1.00  0.00      BSYN  
ATOM     87   CA MET    10     -23.668 -86.171 -61.714  1.00  0.00      BSYN  
ATOM     88   CB MET    10     -24.844 -85.218 -61.838  1.00  0.00      BSYN  
ATOM     89   CG MET    10     -24.839 -84.144 -60.751  1.00  0.00      BSYN  
ATOM     90   SD MET    10     -23.373 -83.099 -60.870  1.00  0.00      BSYN  
ATOM     91   CE MET    10     -24.232 -81.706 -61.463  1.00  0.00      BSYN  
ATOM     92    C MET    10     -22.352 -85.769 -62.379  1.00  0.00      BSYN  
ATOM     93    O MET    10     -21.352 -85.376 -61.716  1.00  0.00      BSYN  
ATOM     94    N ALA    11     -21.951 -85.914 -63.706  1.00  0.00      BSYN  
ATOM     95    H ALA    11     -21.130 -85.497 -64.041  1.00  0.00      BSYN  
ATOM     96   CA ALA    11     -22.666 -86.776 -64.684  1.00  0.00      BSYN  
ATOM     97   CB ALA    11     -23.196 -85.837 -65.784  1.00  0.00      BSYN  
ATOM     98    C ALA    11     -21.514 -87.602 -65.296  1.00  0.00      BSYN  
ATOM     99    O ALA    11     -20.349 -87.195 -65.453  1.00  0.00      BSYN  
ATOM    100    N LYS    12     -21.781 -88.927 -65.443  1.00  0.00      BSYN  
ATOM    101    H LYS    12     -22.617 -89.390 -65.225  1.00  0.00      BSYN  
ATOM    102   CA LYS    12     -20.823 -89.850 -66.157  1.00  0.00      BSYN  
ATOM    103   CB LYS    12     -20.973 -91.335 -65.709  1.00  0.00      BSYN  
ATOM    104   CG LYS    12     -20.716 -91.685 -64.206  1.00  0.00      BSYN  
ATOM    105   CD LYS    12     -21.811 -91.510 -63.183  1.00  0.00      BSYN  
ATOM    106   CE LYS    12     -21.636 -92.364 -61.980  1.00  0.00      BSYN  
ATOM    107   NZ LYS    12     -20.549 -91.757 -61.143  1.00  0.00      BSYN  
ATOM    108  HZ1 LYS    12     -20.271 -92.296 -60.299  1.00  0.00      BSYN  
ATOM    109  HZ2 LYS    12     -19.767 -91.626 -61.816  1.00  0.00      BSYN  
ATOM    110  HZ3 LYS    12     -20.944 -90.862 -60.790  1.00  0.00      BSYN  
ATOM    111    C LYS    12     -20.823 -89.603 -67.698  1.00  0.00      BSYN  
ATOM    112    O LYS    12     -19.742 -89.637 -68.392  1.00  0.00      BSYN  
ATOM    113    N GLU    13     -22.049 -89.566 -68.263  1.00  0.00      BSYN  
ATOM    114    H GLU    13     -22.868 -89.704 -67.744  1.00  0.00      BSYN  
ATOM    115   CA GLU    13     -22.159 -89.486 -69.646  1.00  0.00      BSYN  
ATOM    116   CB GLU    13     -22.839 -90.709 -70.277  1.00  0.00      BSYN  
ATOM    117   CG GLU    13     -24.161 -91.159 -69.730  1.00  0.00      BSYN  
ATOM    118   CD GLU    13     -24.969 -92.162 -70.486  1.00  0.00      BSYN  
ATOM    119  OE1 GLU    13     -26.138 -91.889 -70.736  1.00  0.00      BSYN  
ATOM    120  OE2 GLU    13     -24.445 -93.270 -70.629  1.00  0.00      BSYN  
ATOM    121    C GLU    13     -22.647 -88.178 -70.226  1.00  0.00      BSYN  
ATOM    122    O GLU    13     -22.567 -87.768 -71.390  1.00  0.00      BSYN  
ATOM    123    N GLY    14     -23.548 -87.568 -69.395  1.00  0.00      BSYN  
ATOM    124    H GLY    14     -23.854 -88.069 -68.610  1.00  0.00      BSYN  
ATOM    125   CA GLY    14     -24.083 -86.292 -69.629  1.00  0.00      BSYN  
ATOM    126    C GLY    14     -23.044 -85.164 -69.570  1.00  0.00      BSYN  
ATOM    127    O GLY    14     -22.190 -85.117 -68.672  1.00  0.00      BSYN  
ATOM    128    N VAL    15     -22.988 -84.247 -70.605  1.00  0.00      BSYN  
ATOM    129    H VAL    15     -23.543 -84.446 -71.388  1.00  0.00      BSYN  
ATOM    130   CA VAL    15     -22.384 -82.946 -70.571  1.00  0.00      BSYN  
ATOM    131   CB VAL    15     -21.656 -82.889 -72.005  1.00  0.00      BSYN  
ATOM    132  CG1 VAL    15     -20.493 -83.857 -72.020  1.00  0.00      BSYN  
ATOM    133  CG2 VAL    15     -22.525 -82.875 -73.294  1.00  0.00      BSYN  
ATOM    134    C VAL    15     -23.462 -81.882 -70.416  1.00  0.00      BSYN  
ATOM    135    O VAL    15     -24.712 -82.097 -70.559  1.00  0.00      BSYN  
ATOM    136    N VAL    16     -23.172 -80.589 -70.034  1.00  0.00      BSYN  
ATOM    137    H VAL    16     -23.816 -79.928 -69.703  1.00  0.00      BSYN  
ATOM    138   CA VAL    16     -21.784 -80.112 -69.881  1.00  0.00      BSYN  
ATOM    139   CB VAL    16     -21.387 -78.695 -70.559  1.00  0.00      BSYN  
ATOM    140  CG1 VAL    16     -20.032 -78.577 -71.159  1.00  0.00      BSYN  
ATOM    141  CG2 VAL    16     -22.373 -78.474 -71.671  1.00  0.00      BSYN  
ATOM    142    C VAL    16     -21.252 -80.093 -68.423  1.00  0.00      BSYN  
ATOM    143    O VAL    16     -22.025 -79.879 -67.425  1.00  0.00      BSYN  
ATOM    144    N ALA    17     -20.019 -80.549 -68.385  1.00  0.00      BSYN  
ATOM    145    H ALA    17     -19.742 -81.003 -69.208  1.00  0.00      BSYN  
ATOM    146   CA ALA    17     -19.200 -80.577 -67.110  1.00  0.00      BSYN  
ATOM    147   CB ALA    17     -19.103 -82.015 -66.555  1.00  0.00      BSYN  
ATOM    148    C ALA    17     -17.725 -80.315 -67.467  1.00  0.00      BSYN  
ATOM    149    O ALA    17     -17.205 -80.536 -68.554  1.00  0.00      BSYN  
ATOM    150    N ALA    18     -16.906 -79.900 -66.507  1.00  0.00      BSYN  
ATOM    151    H ALA    18     -17.339 -79.876 -65.628  1.00  0.00      BSYN  
ATOM    152   CA ALA    18     -15.465 -79.918 -66.653  1.00  0.00      BSYN  
ATOM    153   CB ALA    18     -14.732 -79.025 -65.615  1.00  0.00      BSYN  
ATOM    154    C ALA    18     -14.646 -81.198 -66.826  1.00  0.00      BSYN  
ATOM    155    O ALA    18     -15.120 -82.247 -66.375  1.00  0.00      BSYN  
ATOM    156    N ALA    19     -13.479 -81.103 -67.512  1.00  0.00      BSYN  
ATOM    157    H ALA    19     -13.263 -80.189 -67.794  1.00  0.00      BSYN  
ATOM    158   CA ALA    19     -12.606 -82.214 -67.687  1.00  0.00      BSYN  
ATOM    159   CB ALA    19     -11.280 -81.620 -68.184  1.00  0.00      BSYN  
ATOM    160    C ALA    19     -12.340 -82.879 -66.329  1.00  0.00      BSYN  
ATOM    161    O ALA    19     -12.272 -84.139 -66.226  1.00  0.00      BSYN  
ATOM    162    N GLU    20     -12.220 -81.989 -65.372  1.00  0.00      BSYN  
ATOM    163    H GLU    20     -12.512 -81.094 -65.646  1.00  0.00      BSYN  
ATOM    164   CA GLU    20     -11.490 -82.104 -64.134  1.00  0.00      BSYN  
ATOM    165   CB GLU    20      -9.928 -82.032 -64.215  1.00  0.00      BSYN  
ATOM    166   CG GLU    20      -9.051 -83.235 -64.770  1.00  0.00      BSYN  
ATOM    167   CD GLU    20      -8.576 -84.235 -63.845  1.00  0.00      BSYN  
ATOM    168  OE1 GLU    20      -7.377 -84.084 -63.599  1.00  0.00      BSYN  
ATOM    169  OE2 GLU    20      -9.338 -84.972 -63.258  1.00  0.00      BSYN  
ATOM    170    C GLU    20     -12.137 -81.085 -63.178  1.00  0.00      BSYN  
ATOM    171    O GLU    20     -12.348 -79.910 -63.550  1.00  0.00      BSYN  
ATOM    172    N LYS    21     -12.274 -81.480 -61.901  1.00  0.00      BSYN  
ATOM    173    H LYS    21     -12.054 -82.427 -61.776  1.00  0.00      BSYN  
ATOM    174   CA LYS    21     -12.658 -80.679 -60.775  1.00  0.00      BSYN  
ATOM    175   CB LYS    21     -12.658 -81.428 -59.458  1.00  0.00      BSYN  
ATOM    176   CG LYS    21     -11.478 -82.486 -59.299  1.00  0.00      BSYN  
ATOM    177   CD LYS    21     -11.387 -83.173 -57.926  1.00  0.00      BSYN  
ATOM    178   CE LYS    21     -10.422 -82.450 -57.061  1.00  0.00      BSYN  
ATOM    179   NZ LYS    21     -10.699 -82.598 -55.633  1.00  0.00      BSYN  
ATOM    180  HZ1 LYS    21     -11.675 -82.374 -55.353  1.00  0.00      BSYN  
ATOM    181  HZ2 LYS    21     -10.533 -83.559 -55.272  1.00  0.00      BSYN  
ATOM    182  HZ3 LYS    21      -9.953 -82.019 -55.197  1.00  0.00      BSYN  
ATOM    183    C LYS    21     -11.867 -79.381 -60.453  1.00  0.00      BSYN  
ATOM    184    O LYS    21     -10.636 -79.324 -60.436  1.00  0.00      BSYN  
ATOM    185    N THR    22     -12.573 -78.344 -60.114  1.00  0.00      BSYN  
ATOM    186    H THR    22     -13.552 -78.297 -60.139  1.00  0.00      BSYN  
ATOM    187   CA THR    22     -11.978 -77.099 -59.787  1.00  0.00      BSYN  
ATOM    188   CB THR    22     -12.630 -76.069 -60.673  1.00  0.00      BSYN  
ATOM    189  OG1 THR    22     -13.423 -76.737 -61.725  1.00  0.00      BSYN  
ATOM    190  HG1 THR    22     -13.524 -76.221 -62.528  1.00  0.00      BSYN  
ATOM    191  CG2 THR    22     -11.671 -75.065 -61.296  1.00  0.00      BSYN  
ATOM    192    C THR    22     -12.157 -76.731 -58.309  1.00  0.00      BSYN  
ATOM    193    O THR    22     -13.277 -76.563 -57.698  1.00  0.00      BSYN  
ATOM    194    N LYS    23     -11.032 -76.797 -57.633  1.00  0.00      BSYN  
ATOM    195    H LYS    23     -10.255 -77.240 -58.033  1.00  0.00      BSYN  
ATOM    196   CA LYS    23     -10.907 -76.562 -56.260  1.00  0.00      BSYN  
ATOM    197   CB LYS    23      -9.670 -77.123 -55.612  1.00  0.00      BSYN  
ATOM    198   CG LYS    23      -9.837 -77.484 -54.206  1.00  0.00      BSYN  
ATOM    199   CD LYS    23     -10.739 -78.648 -54.234  1.00  0.00      BSYN  
ATOM    200   CE LYS    23     -10.655 -79.467 -52.989  1.00  0.00      BSYN  
ATOM    201   NZ LYS    23     -11.401 -78.868 -51.880  1.00  0.00      BSYN  
ATOM    202  HZ1 LYS    23     -12.247 -78.435 -52.303  1.00  0.00      BSYN  
ATOM    203  HZ2 LYS    23     -11.697 -79.434 -51.060  1.00  0.00      BSYN  
ATOM    204  HZ3 LYS    23     -10.746 -78.152 -51.505  1.00  0.00      BSYN  
ATOM    205    C LYS    23     -10.840 -75.077 -55.864  1.00  0.00      BSYN  
ATOM    206    O LYS    23      -9.817 -74.414 -56.057  1.00  0.00      BSYN  
ATOM    207    N GLN    24     -11.951 -74.714 -55.249  1.00  0.00      BSYN  
ATOM    208    H GLN    24     -12.645 -75.405 -55.217  1.00  0.00      BSYN  
ATOM    209   CA GLN    24     -12.193 -73.339 -54.818  1.00  0.00      BSYN  
ATOM    210   CB GLN    24     -13.497 -73.407 -54.001  1.00  0.00      BSYN  
ATOM    211   CG GLN    24     -14.321 -72.107 -54.163  1.00  0.00      BSYN  
ATOM    212   CD GLN    24     -15.214 -72.007 -55.470  1.00  0.00      BSYN  
ATOM    213  OE1 GLN    24     -15.443 -70.935 -56.075  1.00  0.00      BSYN  
ATOM    214  NE2 GLN    24     -15.965 -73.014 -55.886  1.00  0.00      BSYN  
ATOM    215 HE21 GLN    24     -15.966 -73.860 -55.390  1.00  0.00      BSYN  
ATOM    216 HE22 GLN    24     -16.208 -73.069 -56.834  1.00  0.00      BSYN  
ATOM    217    C GLN    24     -11.162 -72.556 -54.034  1.00  0.00      BSYN  
ATOM    218    O GLN    24     -10.622 -73.027 -53.049  1.00  0.00      BSYN  
ATOM    219    N GLY    25     -10.696 -71.404 -54.545  1.00  0.00      BSYN  
ATOM    220    H GLY    25     -11.031 -71.438 -55.465  1.00  0.00      BSYN  
ATOM    221   CA GLY    25      -9.744 -70.452 -53.905  1.00  0.00      BSYN  
ATOM    222    C GLY    25     -10.414 -69.459 -52.924  1.00  0.00      BSYN  
ATOM    223    O GLY    25     -10.492 -68.296 -53.296  1.00  0.00      BSYN  
ATOM    224    N VAL    26     -10.949 -70.007 -51.885  1.00  0.00      BSYN  
ATOM    225    H VAL    26     -10.989 -70.963 -51.671  1.00  0.00      BSYN  
ATOM    226   CA VAL    26     -11.526 -69.231 -50.756  1.00  0.00      BSYN  
ATOM    227   CB VAL    26     -13.148 -69.528 -50.670  1.00  0.00      BSYN  
ATOM    228  CG1 VAL    26     -13.883 -69.087 -51.954  1.00  0.00      BSYN  
ATOM    229  CG2 VAL    26     -13.460 -70.999 -50.463  1.00  0.00      BSYN  
ATOM    230    C VAL    26     -10.814 -69.407 -49.375  1.00  0.00      BSYN  
ATOM    231    O VAL    26     -10.118 -70.480 -49.204  1.00  0.00      BSYN  
ATOM    232    N THR    27     -10.929 -68.424 -48.471  1.00  0.00      BSYN  
ATOM    233    H THR    27     -10.921 -67.453 -48.603  1.00  0.00      BSYN  
ATOM    234   CA THR    27     -10.682 -68.686 -47.107  1.00  0.00      BSYN  
ATOM    235   CB THR    27      -9.222 -68.163 -46.662  1.00  0.00      BSYN  
ATOM    236  OG1 THR    27      -8.705 -67.387 -47.688  1.00  0.00      BSYN  
ATOM    237  HG1 THR    27      -8.119 -66.767 -47.248  1.00  0.00      BSYN  
ATOM    238  CG2 THR    27      -8.205 -69.333 -46.332  1.00  0.00      BSYN  
ATOM    239    C THR    27     -11.741 -67.923 -46.213  1.00  0.00      BSYN  
ATOM    240    O THR    27     -12.082 -66.798 -46.483  1.00  0.00      BSYN  
ATOM    241    N GLU    28     -12.248 -68.461 -45.137  1.00  0.00      BSYN  
ATOM    242    H GLU    28     -12.877 -68.093 -44.482  1.00  0.00      BSYN  
ATOM    243   CA GLU    28     -11.883 -69.796 -44.611  1.00  0.00      BSYN  
ATOM    244   CB GLU    28     -11.998 -69.878 -43.122  1.00  0.00      BSYN  
ATOM    245   CG GLU    28     -10.982 -68.847 -42.433  1.00  0.00      BSYN  
ATOM    246   CD GLU    28     -11.040 -68.865 -40.907  1.00  0.00      BSYN  
ATOM    247  OE1 GLU    28     -10.900 -67.805 -40.327  1.00  0.00      BSYN  
ATOM    248  OE2 GLU    28     -11.179 -69.953 -40.370  1.00  0.00      BSYN  
ATOM    249    C GLU    28     -12.861 -70.904 -45.111  1.00  0.00      BSYN  
ATOM    250    O GLU    28     -13.777 -70.479 -45.854  1.00  0.00      BSYN  
ATOM    251    N ALA    29     -12.851 -72.249 -44.841  1.00  0.00      BSYN  
ATOM    252    H ALA    29     -12.138 -72.720 -44.361  1.00  0.00      BSYN  
ATOM    253   CA ALA    29     -13.849 -73.104 -45.369  1.00  0.00      BSYN  
ATOM    254   CB ALA    29     -13.246 -74.478 -45.644  1.00  0.00      BSYN  
ATOM    255    C ALA    29     -15.019 -73.399 -44.429  1.00  0.00      BSYN  
ATOM    256    O ALA    29     -14.821 -73.912 -43.379  1.00  0.00      BSYN  
ATOM    257    N ALA    30     -16.164 -72.769 -44.592  1.00  0.00      BSYN  
ATOM    258    H ALA    30     -16.333 -72.224 -45.389  1.00  0.00      BSYN  
ATOM    259   CA ALA    30     -17.432 -72.999 -43.887  1.00  0.00      BSYN  
ATOM    260   CB ALA    30     -18.521 -72.004 -44.257  1.00  0.00      BSYN  
ATOM    261    C ALA    30     -18.031 -74.358 -44.351  1.00  0.00      BSYN  
ATOM    262    O ALA    30     -17.939 -74.634 -45.567  1.00  0.00      BSYN  
ATOM    263    N GLU    31     -18.669 -75.172 -43.521  1.00  0.00      BSYN  
ATOM    264    H GLU    31     -18.477 -75.070 -42.565  1.00  0.00      BSYN  
ATOM    265   CA GLU    31     -19.581 -76.216 -44.064  1.00  0.00      BSYN  
ATOM    266   CB GLU    31     -18.922 -77.507 -43.608  1.00  0.00      BSYN  
ATOM    267   CG GLU    31     -19.393 -79.034 -43.885  1.00  0.00      BSYN  
ATOM    268   CD GLU    31     -18.476 -80.082 -43.337  1.00  0.00      BSYN  
ATOM    269  OE1 GLU    31     -18.852 -81.063 -42.849  1.00  0.00      BSYN  
ATOM    270  OE2 GLU    31     -17.212 -79.878 -43.134  1.00  0.00      BSYN  
ATOM    271    C GLU    31     -20.956 -75.971 -43.643  1.00  0.00      BSYN  
ATOM    272    O GLU    31     -21.292 -76.012 -42.475  1.00  0.00      BSYN  
ATOM    273    N LYS    32     -21.817 -75.721 -44.560  1.00  0.00      BSYN  
ATOM    274    H LYS    32     -21.651 -75.819 -45.521  1.00  0.00      BSYN  
ATOM    275   CA LYS    32     -23.218 -75.878 -44.216  1.00  0.00      BSYN  
ATOM    276   CB LYS    32     -23.921 -74.881 -45.148  1.00  0.00      BSYN  
ATOM    277   CG LYS    32     -25.177 -74.383 -44.788  1.00  0.00      BSYN  
ATOM    278   CD LYS    32     -25.523 -73.009 -45.373  1.00  0.00      BSYN  
ATOM    279   CE LYS    32     -26.123 -73.220 -46.805  1.00  0.00      BSYN  
ATOM    280   NZ LYS    32     -26.345 -71.943 -47.451  1.00  0.00      BSYN  
ATOM    281  HZ1 LYS    32     -26.482 -72.071 -48.474  1.00  0.00      BSYN  
ATOM    282  HZ2 LYS    32     -27.220 -71.516 -47.087  1.00  0.00      BSYN  
ATOM    283  HZ3 LYS    32     -25.471 -71.380 -47.438  1.00  0.00      BSYN  
ATOM    284    C LYS    32     -23.597 -77.334 -44.601  1.00  0.00      BSYN  
ATOM    285    O LYS    32     -24.344 -77.859 -43.746  1.00  0.00      BSYN  
ATOM    286    N THR    33     -23.201 -77.969 -45.730  1.00  0.00      BSYN  
ATOM    287    H THR    33     -22.449 -77.546 -46.195  1.00  0.00      BSYN  
ATOM    288   CA THR    33     -23.640 -79.306 -46.130  1.00  0.00      BSYN  
ATOM    289   CB THR    33     -23.335 -79.697 -47.563  1.00  0.00      BSYN  
ATOM    290  OG1 THR    33     -23.694 -78.683 -48.455  1.00  0.00      BSYN  
ATOM    291  HG1 THR    33     -24.443 -78.305 -47.987  1.00  0.00      BSYN  
ATOM    292  CG2 THR    33     -24.131 -80.991 -47.884  1.00  0.00      BSYN  
ATOM    293    C THR    33     -23.267 -80.460 -45.137  1.00  0.00      BSYN  
ATOM    294    O THR    33     -22.158 -80.837 -44.884  1.00  0.00      BSYN  
ATOM    295    N LYS    34     -24.328 -80.824 -44.368  1.00  0.00      BSYN  
ATOM    296    H LYS    34     -25.232 -80.539 -44.617  1.00  0.00      BSYN  
ATOM    297   CA LYS    34     -23.968 -81.863 -43.347  1.00  0.00      BSYN  
ATOM    298   CB LYS    34     -24.530 -81.341 -42.050  1.00  0.00      BSYN  
ATOM    299   CG LYS    34     -24.115 -82.287 -40.921  1.00  0.00      BSYN  
ATOM    300   CD LYS    34     -22.666 -82.564 -40.530  1.00  0.00      BSYN  
ATOM    301   CE LYS    34     -22.657 -83.052 -39.090  1.00  0.00      BSYN  
ATOM    302   NZ LYS    34     -23.477 -84.224 -38.905  1.00  0.00      BSYN  
ATOM    303  HZ1 LYS    34     -23.084 -84.960 -39.526  1.00  0.00      BSYN  
ATOM    304  HZ2 LYS    34     -23.292 -84.589 -37.949  1.00  0.00      BSYN  
ATOM    305  HZ3 LYS    34     -24.456 -83.931 -39.094  1.00  0.00      BSYN  
ATOM    306    C LYS    34     -24.466 -83.295 -43.722  1.00  0.00      BSYN  
ATOM    307    O LYS    34     -25.629 -83.555 -43.593  1.00  0.00      BSYN  
ATOM    308    N GLU    35     -23.522 -84.159 -44.245  1.00  0.00      BSYN  
ATOM    309    H GLU    35     -22.601 -83.883 -44.433  1.00  0.00      BSYN  
ATOM    310   CA GLU    35     -23.849 -85.559 -44.635  1.00  0.00      BSYN  
ATOM    311   CB GLU    35     -24.183 -86.305 -43.311  1.00  0.00      BSYN  
ATOM    312   CG GLU    35     -23.141 -86.422 -42.112  1.00  0.00      BSYN  
ATOM    313   CD GLU    35     -22.789 -87.755 -41.661  1.00  0.00      BSYN  
ATOM    314  OE1 GLU    35     -23.022 -88.097 -40.432  1.00  0.00      BSYN  
ATOM    315  OE2 GLU    35     -22.088 -88.446 -42.432  1.00  0.00      BSYN  
ATOM    316    C GLU    35     -24.982 -85.667 -45.701  1.00  0.00      BSYN  
ATOM    317    O GLU    35     -24.792 -86.056 -46.816  1.00  0.00      BSYN  
ATOM    318    N GLY    36     -26.246 -85.397 -45.344  1.00  0.00      BSYN  
ATOM    319    H GLY    36     -26.390 -85.272 -44.383  1.00  0.00      BSYN  
ATOM    320   CA GLY    36     -27.359 -85.380 -46.273  1.00  0.00      BSYN  
ATOM    321    C GLY    36     -27.960 -84.015 -46.457  1.00  0.00      BSYN  
ATOM    322    O GLY    36     -27.964 -83.512 -47.600  1.00  0.00      BSYN  
ATOM    323    N VAL    37     -28.415 -83.522 -45.350  1.00  0.00      BSYN  
ATOM    324    H VAL    37     -28.334 -84.016 -44.508  1.00  0.00      BSYN  
ATOM    325   CA VAL    37     -29.042 -82.224 -45.309  1.00  0.00      BSYN  
ATOM    326   CB VAL    37     -30.597 -82.262 -45.001  1.00  0.00      BSYN  
ATOM    327  CG1 VAL    37     -31.382 -81.044 -45.613  1.00  0.00      BSYN  
ATOM    328  CG2 VAL    37     -31.231 -83.469 -45.667  1.00  0.00      BSYN  
ATOM    329    C VAL    37     -28.356 -81.182 -44.447  1.00  0.00      BSYN  
ATOM    330    O VAL    37     -27.263 -80.712 -44.867  1.00  0.00      BSYN  
ATOM    331    N LEU    38     -28.921 -80.938 -43.276  1.00  0.00      BSYN  
ATOM    332    H LEU    38     -29.558 -81.630 -42.999  1.00  0.00      BSYN  
ATOM    333   CA LEU    38     -28.679 -79.736 -42.461  1.00  0.00      BSYN  
ATOM    334   CB LEU    38     -29.499 -78.682 -43.102  1.00  0.00      BSYN  
ATOM    335   CG LEU    38     -29.231 -77.092 -43.005  1.00  0.00      BSYN  
ATOM    336  CD1 LEU    38     -29.101 -76.364 -44.421  1.00  0.00      BSYN  
ATOM    337  CD2 LEU    38     -30.366 -76.366 -42.247  1.00  0.00      BSYN  
ATOM    338    C LEU    38     -28.826 -79.966 -40.967  1.00  0.00      BSYN  
ATOM    339    O LEU    38     -29.386 -80.979 -40.624  1.00  0.00      BSYN  
ATOM    340    N TYR    39     -28.421 -78.913 -40.144  1.00  0.00      BSYN  
ATOM    341    H TYR    39     -28.461 -78.103 -40.694  1.00  0.00      BSYN  
ATOM    342   CA TYR    39     -28.446 -78.981 -38.725  1.00  0.00      BSYN  
ATOM    343   CB TYR    39     -27.807 -77.924 -37.869  1.00  0.00      BSYN  
ATOM    344   CG TYR    39     -26.279 -77.915 -37.707  1.00  0.00      BSYN  
ATOM    345  CD1 TYR    39     -25.401 -78.373 -38.574  1.00  0.00      BSYN  
ATOM    346  CE1 TYR    39     -24.068 -78.314 -38.318  1.00  0.00      BSYN  
ATOM    347  CD2 TYR    39     -25.903 -77.196 -36.665  1.00  0.00      BSYN  
ATOM    348  CE2 TYR    39     -24.606 -77.027 -36.459  1.00  0.00      BSYN  
ATOM    349   CZ TYR    39     -23.668 -77.545 -37.281  1.00  0.00      BSYN  
ATOM    350   OH TYR    39     -22.339 -77.148 -37.230  1.00  0.00      BSYN  
ATOM    351   HH TYR    39     -22.195 -76.219 -37.037  1.00  0.00      BSYN  
ATOM    352    C TYR    39     -29.877 -79.100 -38.186  1.00  0.00      BSYN  
ATOM    353    O TYR    39     -30.666 -78.142 -38.275  1.00  0.00      BSYN  
ATOM    354    N VAL    40     -30.213 -80.331 -37.681  1.00  0.00      BSYN  
ATOM    355    H VAL    40     -29.579 -81.079 -37.656  1.00  0.00      BSYN  
ATOM    356   CA VAL    40     -31.573 -80.654 -37.278  1.00  0.00      BSYN  
ATOM    357   CB VAL    40     -31.907 -82.144 -37.379  1.00  0.00      BSYN  
ATOM    358  CG1 VAL    40     -33.316 -82.328 -37.119  1.00  0.00      BSYN  
ATOM    359  CG2 VAL    40     -31.443 -82.798 -38.709  1.00  0.00      BSYN  
ATOM    360    C VAL    40     -31.852 -79.996 -35.934  1.00  0.00      BSYN  
ATOM    361    O VAL    40     -31.402 -80.367 -34.926  1.00  0.00      BSYN  
ATOM    362    N GLY    41     -32.504 -78.814 -35.964  1.00  0.00      BSYN  
ATOM    363    H GLY    41     -32.316 -78.382 -36.823  1.00  0.00      BSYN  
ATOM    364   CA GLY    41     -33.094 -78.169 -34.799  1.00  0.00      BSYN  
ATOM    365    C GLY    41     -32.610 -76.680 -34.685  1.00  0.00      BSYN  
ATOM    366    O GLY    41     -32.698 -75.845 -35.535  1.00  0.00      BSYN  
ATOM    367    N SER    42     -32.087 -76.363 -33.454  1.00  0.00      BSYN  
ATOM    368    H SER    42     -31.840 -77.092 -32.847  1.00  0.00      BSYN  
ATOM    369   CA SER    42     -31.467 -75.043 -33.084  1.00  0.00      BSYN  
ATOM    370   CB SER    42     -31.056 -74.715 -31.707  1.00  0.00      BSYN  
ATOM    371   OG SER    42     -32.138 -74.419 -30.779  1.00  0.00      BSYN  
ATOM    372   HG SER    42     -32.898 -74.160 -31.306  1.00  0.00      BSYN  
ATOM    373    C SER    42     -30.180 -74.564 -33.889  1.00  0.00      BSYN  
ATOM    374    O SER    42     -29.231 -75.312 -34.098  1.00  0.00      BSYN  
ATOM    375    N LYS    43     -30.135 -73.336 -34.418  1.00  0.00      BSYN  
ATOM    376    H LYS    43     -30.715 -72.641 -34.044  1.00  0.00      BSYN  
ATOM    377   CA LYS    43     -29.265 -72.918 -35.507  1.00  0.00      BSYN  
ATOM    378   CB LYS    43     -29.924 -72.609 -36.860  1.00  0.00      BSYN  
ATOM    379   CG LYS    43     -30.187 -73.917 -37.661  1.00  0.00      BSYN  
ATOM    380   CD LYS    43     -31.274 -73.367 -38.698  1.00  0.00      BSYN  
ATOM    381   CE LYS    43     -32.586 -73.553 -38.037  1.00  0.00      BSYN  
ATOM    382   NZ LYS    43     -33.099 -74.897 -38.177  1.00  0.00      BSYN  
ATOM    383  HZ1 LYS    43     -32.668 -75.442 -37.403  1.00  0.00      BSYN  
ATOM    384  HZ2 LYS    43     -34.119 -75.036 -38.028  1.00  0.00      BSYN  
ATOM    385  HZ3 LYS    43     -32.836 -75.328 -39.086  1.00  0.00      BSYN  
ATOM    386    C LYS    43     -28.519 -71.691 -35.196  1.00  0.00      BSYN  
ATOM    387    O LYS    43     -29.210 -70.731 -34.901  1.00  0.00      BSYN  
ATOM    388    N THR    44     -27.193 -71.538 -34.965  1.00  0.00      BSYN  
ATOM    389    H THR    44     -26.791 -70.660 -35.131  1.00  0.00      BSYN  
ATOM    390   CA THR    44     -26.269 -72.570 -34.724  1.00  0.00      BSYN  
ATOM    391   CB THR    44     -24.812 -72.030 -34.939  1.00  0.00      BSYN  
ATOM    392  OG1 THR    44     -24.903 -71.445 -36.266  1.00  0.00      BSYN  
ATOM    393  HG1 THR    44     -24.889 -70.513 -36.496  1.00  0.00      BSYN  
ATOM    394  CG2 THR    44     -23.558 -72.976 -35.003  1.00  0.00      BSYN  
ATOM    395    C THR    44     -26.297 -73.039 -33.219  1.00  0.00      BSYN  
ATOM    396    O THR    44     -26.829 -72.461 -32.285  1.00  0.00      BSYN  
ATOM    397    N ARG    45     -25.639 -74.149 -33.077  1.00  0.00      BSYN  
ATOM    398    H ARG    45     -25.542 -74.690 -33.888  1.00  0.00      BSYN  
ATOM    399   CA ARG    45     -25.329 -74.677 -31.795  1.00  0.00      BSYN  
ATOM    400   CB ARG    45     -26.273 -75.947 -31.394  1.00  0.00      BSYN  
ATOM    401   CG ARG    45     -26.008 -76.134 -29.959  1.00  0.00      BSYN  
ATOM    402   CD ARG    45     -26.091 -77.596 -29.609  1.00  0.00      BSYN  
ATOM    403   NE ARG    45     -25.365 -77.917 -28.408  1.00  0.00      BSYN  
ATOM    404   HE ARG    45     -24.928 -77.311 -27.773  1.00  0.00      BSYN  
ATOM    405   CZ ARG    45     -25.371 -79.159 -28.005  1.00  0.00      BSYN  
ATOM    406  NH1 ARG    45     -25.392 -80.261 -28.817  1.00  0.00      BSYN  
ATOM    407 HH11 ARG    45     -25.502 -81.090 -28.268  1.00  0.00      BSYN  
ATOM    408 HH12 ARG    45     -25.297 -80.206 -29.811  1.00  0.00      BSYN  
ATOM    409  NH2 ARG    45     -25.276 -79.293 -26.741  1.00  0.00      BSYN  
ATOM    410 HH21 ARG    45     -25.152 -80.182 -26.299  1.00  0.00      BSYN  
ATOM    411 HH22 ARG    45     -25.255 -78.485 -26.153  1.00  0.00      BSYN  
ATOM    412    C ARG    45     -23.824 -75.012 -31.812  1.00  0.00      BSYN  
ATOM    413    O ARG    45     -23.534 -76.229 -32.059  1.00  0.00      BSYN  
ATOM    414    N GLU    46     -22.934 -74.111 -31.435  1.00  0.00      BSYN  
ATOM    415    H GLU    46     -23.165 -73.184 -31.654  1.00  0.00      BSYN  
ATOM    416   CA GLU    46     -21.704 -74.584 -30.871  1.00  0.00      BSYN  
ATOM    417   CB GLU    46     -20.417 -73.671 -31.177  1.00  0.00      BSYN  
ATOM    418   CG GLU    46     -20.657 -72.241 -30.605  1.00  0.00      BSYN  
ATOM    419   CD GLU    46     -19.463 -71.308 -30.702  1.00  0.00      BSYN  
ATOM    420  OE1 GLU    46     -19.094 -71.070 -31.799  1.00  0.00      BSYN  
ATOM    421  OE2 GLU    46     -18.922 -70.832 -29.665  1.00  0.00      BSYN  
ATOM    422    C GLU    46     -21.911 -75.097 -29.377  1.00  0.00      BSYN  
ATOM    423    O GLU    46     -22.801 -74.534 -28.640  1.00  0.00      BSYN  
ATOM    424    N GLY    47     -21.217 -76.144 -29.088  1.00  0.00      BSYN  
ATOM    425    H GLY    47     -20.436 -76.464 -29.585  1.00  0.00      BSYN  
ATOM    426   CA GLY    47     -21.477 -76.854 -27.800  1.00  0.00      BSYN  
ATOM    427    C GLY    47     -20.871 -78.250 -27.894  1.00  0.00      BSYN  
ATOM    428    O GLY    47     -19.776 -78.359 -27.304  1.00  0.00      BSYN  
ATOM    429    N VAL    48     -21.440 -79.184 -28.740  1.00  0.00      BSYN  
ATOM    430    H VAL    48     -22.203 -78.938 -29.303  1.00  0.00      BSYN  
ATOM    431   CA VAL    48     -20.975 -80.566 -28.723  1.00  0.00      BSYN  
ATOM    432   CB VAL    48     -22.085 -81.387 -29.432  1.00  0.00      BSYN  
ATOM    433  CG1 VAL    48     -22.237 -81.038 -30.882  1.00  0.00      BSYN  
ATOM    434  CG2 VAL    48     -22.011 -82.882 -29.305  1.00  0.00      BSYN  
ATOM    435    C VAL    48     -19.625 -80.866 -29.357  1.00  0.00      BSYN  
ATOM    436    O VAL    48     -19.190 -80.278 -30.342  1.00  0.00      BSYN  
ATOM    437    N VAL    49     -18.923 -81.730 -28.582  1.00  0.00      BSYN  
ATOM    438    H VAL    49     -19.146 -81.578 -27.640  1.00  0.00      BSYN  
ATOM    439   CA VAL    49     -17.639 -82.108 -29.037  1.00  0.00      BSYN  
ATOM    440   CB VAL    49     -16.507 -81.329 -28.344  1.00  0.00      BSYN  
ATOM    441  CG1 VAL    49     -16.522 -81.440 -26.846  1.00  0.00      BSYN  
ATOM    442  CG2 VAL    49     -15.113 -81.655 -28.860  1.00  0.00      BSYN  
ATOM    443    C VAL    49     -17.597 -83.643 -28.974  1.00  0.00      BSYN  
ATOM    444    O VAL    49     -18.081 -84.291 -27.946  1.00  0.00      BSYN  
ATOM    445    N GLN    50     -16.997 -84.255 -29.982  1.00  0.00      BSYN  
ATOM    446    H GLN    50     -16.390 -83.781 -30.588  1.00  0.00      BSYN  
ATOM    447   CA GLN    50     -17.079 -85.699 -30.232  1.00  0.00      BSYN  
ATOM    448   CB GLN    50     -17.934 -85.871 -31.519  1.00  0.00      BSYN  
ATOM    449   CG GLN    50     -19.070 -86.955 -31.751  1.00  0.00      BSYN  
ATOM    450   CD GLN    50     -20.210 -87.108 -30.794  1.00  0.00      BSYN  
ATOM    451  OE1 GLN    50     -20.174 -86.703 -29.591  1.00  0.00      BSYN  
ATOM    452  NE2 GLN    50     -21.243 -87.779 -31.212  1.00  0.00      BSYN  
ATOM    453 HE21 GLN    50     -21.207 -88.042 -32.156  1.00  0.00      BSYN  
ATOM    454 HE22 GLN    50     -21.985 -87.808 -30.572  1.00  0.00      BSYN  
ATOM    455    C GLN    50     -15.643 -86.187 -30.521  1.00  0.00      BSYN  
ATOM    456    O GLN    50     -14.980 -85.561 -31.326  1.00  0.00      BSYN  
ATOM    457    N GLY    51     -15.059 -87.208 -29.845  1.00  0.00      BSYN  
ATOM    458    H GLY    51     -14.082 -87.133 -29.856  1.00  0.00      BSYN  
ATOM    459   CA GLY    51     -15.808 -87.983 -28.863  1.00  0.00      BSYN  
ATOM    460    C GLY    51     -14.853 -89.063 -28.468  1.00  0.00      BSYN  
ATOM    461    O GLY    51     -14.808 -90.125 -28.960  1.00  0.00      BSYN  
ATOM    462    N VAL    52     -14.074 -88.508 -27.567  1.00  0.00      BSYN  
ATOM    463    H VAL    52     -14.544 -87.702 -27.269  1.00  0.00      BSYN  
ATOM    464   CA VAL    52     -12.908 -89.066 -26.867  1.00  0.00      BSYN  
ATOM    465   CB VAL    52     -11.952 -89.818 -27.997  1.00  0.00      BSYN  
ATOM    466  CG1 VAL    52     -10.978 -88.955 -28.711  1.00  0.00      BSYN  
ATOM    467  CG2 VAL    52     -11.104 -90.764 -27.113  1.00  0.00      BSYN  
ATOM    468    C VAL    52     -12.078 -88.056 -26.009  1.00  0.00      BSYN  
ATOM    469    O VAL    52     -11.930 -86.935 -26.419  1.00  0.00      BSYN  
ATOM    470    N ALA    53     -11.912 -88.345 -24.731  1.00  0.00      BSYN  
ATOM    471    H ALA    53     -12.305 -89.103 -24.249  1.00  0.00      BSYN  
ATOM    472   CA ALA    53     -10.929 -87.669 -23.969  1.00  0.00      BSYN  
ATOM    473   CB ALA    53     -11.630 -86.693 -23.005  1.00  0.00      BSYN  
ATOM    474    C ALA    53     -10.298 -88.702 -23.171  1.00  0.00      BSYN  
ATOM    475    O ALA    53     -10.856 -89.717 -22.767  1.00  0.00      BSYN  
ATOM    476    N SER    54      -8.928 -88.653 -23.094  1.00  0.00      BSYN  
ATOM    477    H SER    54      -8.468 -88.077 -23.740  1.00  0.00      BSYN  
ATOM    478   CA SER    54      -8.107 -89.537 -22.247  1.00  0.00      BSYN  
ATOM    479   CB SER    54      -6.623 -89.619 -22.779  1.00  0.00      BSYN  
ATOM    480   OG SER    54      -5.896 -88.351 -22.772  1.00  0.00      BSYN  
ATOM    481   HG SER    54      -5.794 -87.984 -21.891  1.00  0.00      BSYN  
ATOM    482    C SER    54      -8.207 -89.140 -20.779  1.00  0.00      BSYN  
ATOM    483    O SER    54      -7.573 -88.212 -20.418  1.00  0.00      BSYN  
ATOM    484    N VAL    55      -9.105 -89.811 -19.981  1.00  0.00      BSYN  
ATOM    485    H VAL    55      -9.590 -90.521 -20.453  1.00  0.00      BSYN  
ATOM    486   CA VAL    55      -9.233 -89.541 -18.566  1.00  0.00      BSYN  
ATOM    487   CB VAL    55     -10.653 -89.609 -17.911  1.00  0.00      BSYN  
ATOM    488  CG1 VAL    55     -10.857 -89.477 -16.388  1.00  0.00      BSYN  
ATOM    489  CG2 VAL    55     -11.399 -88.452 -18.447  1.00  0.00      BSYN  
ATOM    490    C VAL    55      -8.433 -90.770 -18.066  1.00  0.00      BSYN  
ATOM    491    O VAL    55      -8.755 -91.921 -18.419  1.00  0.00      BSYN  
ATOM    492    N ALA    56      -7.241 -90.481 -17.544  1.00  0.00      BSYN  
ATOM    493    H ALA    56      -7.120 -89.595 -17.142  1.00  0.00      BSYN  
ATOM    494   CA ALA    56      -6.153 -91.389 -17.192  1.00  0.00      BSYN  
ATOM    495   CB ALA    56      -4.906 -90.725 -17.617  1.00  0.00      BSYN  
ATOM    496    C ALA    56      -6.097 -91.496 -15.678  1.00  0.00      BSYN  
ATOM    497    O ALA    56      -5.955 -90.568 -14.946  1.00  0.00      BSYN  
ATOM    498    N GLU    57      -6.262 -92.718 -15.178  1.00  0.00      BSYN  
ATOM    499    H GLU    57      -6.053 -93.487 -15.748  1.00  0.00      BSYN  
ATOM    500   CA GLU    57      -6.266 -92.868 -13.765  1.00  0.00      BSYN  
ATOM    501   CB GLU    57      -7.759 -93.108 -13.244  1.00  0.00      BSYN  
ATOM    502   CG GLU    57      -8.075 -92.272 -11.890  1.00  0.00      BSYN  
ATOM    503   CD GLU    57      -7.578 -92.877 -10.651  1.00  0.00      BSYN  
ATOM    504  OE1 GLU    57      -8.481 -93.198  -9.881  1.00  0.00      BSYN  
ATOM    505  OE2 GLU    57      -6.395 -92.834 -10.305  1.00  0.00      BSYN  
ATOM    506    C GLU    57      -5.476 -94.062 -13.341  1.00  0.00      BSYN  
ATOM    507    O GLU    57      -5.759 -95.177 -13.891  1.00  0.00      BSYN  
ATOM    508    N LYS    58      -4.558 -93.979 -12.399  1.00  0.00      BSYN  
ATOM    509    H LYS    58      -4.443 -93.067 -12.059  1.00  0.00      BSYN  
ATOM    510   CA LYS    58      -3.637 -94.960 -11.839  1.00  0.00      BSYN  
ATOM    511   CB LYS    58      -2.316 -95.013 -12.662  1.00  0.00      BSYN  
ATOM    512   CG LYS    58      -1.644 -96.335 -12.417  1.00  0.00      BSYN  
ATOM    513   CD LYS    58      -0.203 -96.240 -12.917  1.00  0.00      BSYN  
ATOM    514   CE LYS    58       0.495 -95.992 -11.576  1.00  0.00      BSYN  
ATOM    515   NZ LYS    58       0.458 -97.042 -10.576  1.00  0.00      BSYN  
ATOM    516  HZ1 LYS    58       0.783 -96.568  -9.709  1.00  0.00      BSYN  
ATOM    517  HZ2 LYS    58      -0.456 -97.515 -10.428  1.00  0.00      BSYN  
ATOM    518  HZ3 LYS    58       1.088 -97.849 -10.755  1.00  0.00      BSYN  
ATOM    519    C LYS    58      -3.382 -94.699 -10.336  1.00  0.00      BSYN  
ATOM    520    O LYS    58      -2.988 -93.673  -9.997  1.00  0.00      BSYN  
ATOM    521    N THR    59      -3.734 -95.562  -9.396  1.00  0.00      BSYN  
ATOM    522    H THR    59      -3.799 -95.347  -8.442  1.00  0.00      BSYN  
ATOM    523   CA THR    59      -4.247 -96.890  -9.556  1.00  0.00      BSYN  
ATOM    524   CB THR    59      -3.711 -98.015  -8.575  1.00  0.00      BSYN  
ATOM    525  OG1 THR    59      -2.363 -98.335  -9.034  1.00  0.00      BSYN  
ATOM    526  HG1 THR    59      -2.211 -99.282  -9.064  1.00  0.00      BSYN  
ATOM    527  CG2 THR    59      -4.447 -99.372  -8.706  1.00  0.00      BSYN  
ATOM    528    C THR    59      -5.814 -96.651  -9.484  1.00  0.00      BSYN  
ATOM    529    O THR    59      -6.320 -95.821  -8.694  1.00  0.00      BSYN  
ATOM    530    N LYS    60      -6.404 -97.072 -10.585  1.00  0.00      BSYN  
ATOM    531    H LYS    60      -5.857 -97.178 -11.392  1.00  0.00      BSYN  
ATOM    532   CA LYS    60      -7.913 -97.074 -10.637  1.00  0.00      BSYN  
ATOM    533   CB LYS    60      -8.236 -97.260 -12.105  1.00  0.00      BSYN  
ATOM    534   CG LYS    60      -9.635 -96.684 -12.296  1.00  0.00      BSYN  
ATOM    535   CD LYS    60     -10.089 -96.607 -13.777  1.00  0.00      BSYN  
ATOM    536   CE LYS    60     -11.482 -95.997 -14.044  1.00  0.00      BSYN  
ATOM    537   NZ LYS    60     -12.053 -96.182 -15.406  1.00  0.00      BSYN  
ATOM    538  HZ1 LYS    60     -13.064 -96.114 -15.641  1.00  0.00      BSYN  
ATOM    539  HZ2 LYS    60     -11.669 -95.552 -16.139  1.00  0.00      BSYN  
ATOM    540  HZ3 LYS    60     -11.705 -97.073 -15.812  1.00  0.00      BSYN  
ATOM    541    C LYS    60      -8.773 -98.080  -9.744  1.00  0.00      BSYN  
ATOM    542    O LYS    60      -9.342 -99.140 -10.127  1.00  0.00      BSYN  
ATOM    543    N GLU    61      -8.966 -97.602  -8.542  1.00  0.00      BSYN  
ATOM    544    H GLU    61      -8.799 -96.651  -8.374  1.00  0.00      BSYN  
ATOM    545   CA GLU    61      -9.459 -98.201  -7.329  1.00  0.00      BSYN  
ATOM    546   CB GLU    61      -8.456 -99.206  -6.661  1.00  0.00      BSYN  
ATOM    547   CG GLU    61      -8.629-100.701  -6.850  1.00  0.00      BSYN  
ATOM    548   CD GLU    61      -7.483-101.600  -6.488  1.00  0.00      BSYN  
ATOM    549  OE1 GLU    61      -7.022-101.482  -5.347  1.00  0.00      BSYN  
ATOM    550  OE2 GLU    61      -7.142-102.378  -7.361  1.00  0.00      BSYN  
ATOM    551    C GLU    61      -9.912 -97.164  -6.304  1.00  0.00      BSYN  
ATOM    552    O GLU    61      -9.436 -96.043  -6.394  1.00  0.00      BSYN  
ATOM    553    N GLN    62     -10.874 -97.434  -5.353  1.00  0.00      BSYN  
ATOM    554    H GLN    62     -11.131 -98.362  -5.172  1.00  0.00      BSYN  
ATOM    555   CA GLN    62     -11.365 -96.349  -4.475  1.00  0.00      BSYN  
ATOM    556   CB GLN    62     -12.882 -96.398  -4.531  1.00  0.00      BSYN  
ATOM    557   CG GLN    62     -13.554 -97.735  -4.303  1.00  0.00      BSYN  
ATOM    558   CD GLN    62     -14.041 -97.944  -2.874  1.00  0.00      BSYN  
ATOM    559  OE1 GLN    62     -15.242 -98.008  -2.583  1.00  0.00      BSYN  
ATOM    560  NE2 GLN    62     -13.350 -98.016  -1.818  1.00  0.00      BSYN  
ATOM    561 HE21 GLN    62     -12.434 -98.057  -2.163  1.00  0.00      BSYN  
ATOM    562 HE22 GLN    62     -13.605 -98.129  -0.879  1.00  0.00      BSYN  
ATOM    563    C GLN    62     -10.752 -96.195  -3.034  1.00  0.00      BSYN  
ATOM    564    O GLN    62     -10.664 -97.121  -2.211  1.00  0.00      BSYN  
ATOM    565    N ALA    63     -10.342 -94.932  -2.762  1.00  0.00      BSYN  
ATOM    566    H ALA    63     -10.422 -94.207  -3.417  1.00  0.00      BSYN  
ATOM    567   CA ALA    63      -9.677 -94.611  -1.469  1.00  0.00      BSYN  
ATOM    568   CB ALA    63      -8.140 -94.800  -1.611  1.00  0.00      BSYN  
ATOM    569    C ALA    63     -10.122 -93.255  -0.971  1.00  0.00      BSYN  
ATOM    570    O ALA    63     -11.098 -93.253  -0.180  1.00  0.00      BSYN  
ATOM    571    N SER    64      -9.463 -92.139  -1.105  1.00  0.00      BSYN  
ATOM    572    H SER    64      -8.651 -92.053  -1.647  1.00  0.00      BSYN  
ATOM    573   CA SER    64      -9.827 -90.778  -0.567  1.00  0.00      BSYN  
ATOM    574   CB SER    64      -8.486 -90.230  -0.075  1.00  0.00      BSYN  
ATOM    575   OG SER    64      -8.055 -91.118   0.860  1.00  0.00      BSYN  
ATOM    576   HG SER    64      -8.718 -91.521   1.425  1.00  0.00      BSYN  
ATOM    577    C SER    64     -10.577 -89.905  -1.556  1.00  0.00      BSYN  
ATOM    578    O SER    64     -10.062 -88.944  -2.165  1.00  0.00      BSYN  
ATOM    579    N HIS    65     -11.853 -90.322  -1.712  1.00  0.00      BSYN  
ATOM    580    H HIS    65     -12.277 -91.085  -1.265  1.00  0.00      BSYN  
ATOM    581   CA HIS    65     -12.738 -89.421  -2.392  1.00  0.00      BSYN  
ATOM    582   CB HIS    65     -13.878 -90.229  -2.828  1.00  0.00      BSYN  
ATOM    583   CG HIS    65     -13.704 -91.299  -3.950  1.00  0.00      BSYN  
ATOM    584  ND1 HIS    65     -12.928 -92.422  -3.963  1.00  0.00      BSYN  
ATOM    585  HD1 HIS    65     -12.103 -92.409  -3.435  1.00  0.00      BSYN  
ATOM    586  CD2 HIS    65     -14.322 -91.147  -5.188  1.00  0.00      BSYN  
ATOM    587  NE2 HIS    65     -13.928 -92.168  -5.872  1.00  0.00      BSYN  
ATOM    588  CE1 HIS    65     -13.154 -92.894  -5.087  1.00  0.00      BSYN  
ATOM    589    C HIS    65     -13.237 -88.425  -1.309  1.00  0.00      BSYN  
ATOM    590    O HIS    65     -13.656 -88.807  -0.151  1.00  0.00      BSYN  
ATOM    591    N LEU    66     -13.291 -87.039  -1.435  1.00  0.00      BSYN  
ATOM    592    H LEU    66     -13.886 -86.693  -0.737  1.00  0.00      BSYN  
ATOM    593   CA LEU    66     -12.717 -86.388  -2.578  1.00  0.00      BSYN  
ATOM    594   CB LEU    66     -13.848 -85.421  -3.142  1.00  0.00      BSYN  
ATOM    595   CG LEU    66     -14.457 -85.659  -4.518  1.00  0.00      BSYN  
ATOM    596  CD1 LEU    66     -13.387 -85.502  -5.659  1.00  0.00      BSYN  
ATOM    597  CD2 LEU    66     -15.245 -86.945  -4.716  1.00  0.00      BSYN  
ATOM    598    C LEU    66     -11.530 -85.562  -2.098  1.00  0.00      BSYN  
ATOM    599    O LEU    66     -11.729 -84.341  -1.941  1.00  0.00      BSYN  
ATOM    600    N GLY    67     -10.285 -86.019  -1.899  1.00  0.00      BSYN  
ATOM    601    H GLY    67     -10.096 -86.974  -2.017  1.00  0.00      BSYN  
ATOM    602   CA GLY    67      -9.105 -85.139  -1.487  1.00  0.00      BSYN  
ATOM    603    C GLY    67      -8.007 -86.082  -0.895  1.00  0.00      BSYN  
ATOM    604    O GLY    67      -7.147 -86.502  -1.618  1.00  0.00      BSYN  
ATOM    605    N GLY    68      -7.980 -86.292   0.377  1.00  0.00      BSYN  
ATOM    606    H GLY    68      -7.267 -86.858   0.741  1.00  0.00      BSYN  
ATOM    607   CA GLY    68      -8.860 -85.683   1.328  1.00  0.00      BSYN  
ATOM    608    C GLY    68      -8.030 -85.047   2.513  1.00  0.00      BSYN  
ATOM    609    O GLY    68      -8.192 -85.329   3.693  1.00  0.00      BSYN  
ATOM    610    N ALA    69      -7.343 -84.014   1.951  1.00  0.00      BSYN  
ATOM    611    H ALA    69      -7.421 -83.733   1.016  1.00  0.00      BSYN  
ATOM    612   CA ALA    69      -6.406 -83.326   2.745  1.00  0.00      BSYN  
ATOM    613   CB ALA    69      -4.984 -83.789   2.277  1.00  0.00      BSYN  
ATOM    614    C ALA    69      -6.444 -81.852   2.527  1.00  0.00      BSYN  
ATOM    615    O ALA    69      -6.088 -81.275   1.441  1.00  0.00      BSYN  
ATOM    616    N VAL    70      -7.002 -81.186   3.579  1.00  0.00      BSYN  
ATOM    617    H VAL    70      -7.399 -81.615   4.365  1.00  0.00      BSYN  
ATOM    618   CA VAL    70      -7.057 -79.742   3.742  1.00  0.00      BSYN  
ATOM    619   CB VAL    70      -8.422 -79.277   4.164  1.00  0.00      BSYN  
ATOM    620  CG1 VAL    70      -8.619 -77.814   3.638  1.00  0.00      BSYN  
ATOM    621  CG2 VAL    70      -9.633 -80.129   3.676  1.00  0.00      BSYN  
ATOM    622    C VAL    70      -6.123 -79.417   4.823  1.00  0.00      BSYN  
ATOM    623    O VAL    70      -6.161 -80.027   5.887  1.00  0.00      BSYN  
ATOM    624    N PHE    71      -5.165 -78.593   4.421  1.00  0.00      BSYN  
ATOM    625    H PHE    71      -5.223 -78.200   3.525  1.00  0.00      BSYN  
ATOM    626   CA PHE    71      -4.048 -78.210   5.327  1.00  0.00      BSYN  
ATOM    627   CB PHE    71      -2.679 -77.865   4.570  1.00  0.00      BSYN  
ATOM    628   CG PHE    71      -1.734 -79.080   4.261  1.00  0.00      BSYN  
ATOM    629  CD1 PHE    71      -1.639 -79.426   2.985  1.00  0.00      BSYN  
ATOM    630  CD2 PHE    71      -1.143 -79.744   5.310  1.00  0.00      BSYN  
ATOM    631  CE1 PHE    71      -0.925 -80.572   2.535  1.00  0.00      BSYN  
ATOM    632  CE2 PHE    71      -0.386 -80.863   4.894  1.00  0.00      BSYN  
ATOM    633   CZ PHE    71      -0.222 -81.124   3.577  1.00  0.00      BSYN  
ATOM    634    C PHE    71      -4.593 -76.921   5.907  1.00  0.00      BSYN  
ATOM    635    O PHE    71      -4.450 -75.793   5.489  1.00  0.00      BSYN  
ATOM    636    N SER    72      -5.405 -77.286   6.825  1.00  0.00      BSYN  
ATOM    637    H SER    72      -5.606 -78.226   7.016  1.00  0.00      BSYN  
ATOM    638   CA SER    72      -6.250 -76.393   7.634  1.00  0.00      BSYN  
ATOM    639   CB SER    72      -7.563 -77.091   8.030  1.00  0.00      BSYN  
ATOM    640   OG SER    72      -7.935 -78.478   7.893  1.00  0.00      BSYN  
ATOM    641   HG SER    72      -7.661 -78.880   7.065  1.00  0.00      BSYN  
ATOM    642    C SER    72      -5.453 -75.844   8.809  1.00  0.00      BSYN  
ATOM    643    O SER    72      -4.917 -76.599   9.592  1.00  0.00      BSYN  
ATOM    644    N GLY    73      -5.316 -74.526   8.756  1.00  0.00      BSYN  
ATOM    645    H GLY    73      -5.612 -74.038   7.959  1.00  0.00      BSYN  
ATOM    646   CA GLY    73      -4.732 -73.849  10.008  1.00  0.00      BSYN  
ATOM    647    C GLY    73      -4.576 -72.331   9.989  1.00  0.00      BSYN  
ATOM    648    O GLY    73      -5.214 -71.603   9.370  1.00  0.00      BSYN  
ATOM    649    N ALA    74      -3.628 -71.942  10.793  1.00  0.00      BSYN  
ATOM    650    H ALA    74      -3.274 -72.724  11.265  1.00  0.00      BSYN  
ATOM    651   CA ALA    74      -2.989 -70.651  10.570  1.00  0.00      BSYN  
ATOM    652   CB ALA    74      -3.615 -69.418  11.177  1.00  0.00      BSYN  
ATOM    653    C ALA    74      -1.737 -70.542  11.452  1.00  0.00      BSYN  
ATOM    654    O ALA    74      -1.735 -70.743  12.632  1.00  0.00      BSYN  
ATOM    655    N GLY    75      -0.493 -70.334  10.933  1.00  0.00      BSYN  
ATOM    656    H GLY    75       0.277 -70.139  11.508  1.00  0.00      BSYN  
ATOM    657   CA GLY    75      -0.246 -70.874   9.525  1.00  0.00      BSYN  
ATOM    658    C GLY    75       1.059 -70.159   9.006  1.00  0.00      BSYN  
ATOM    659    O GLY    75       1.508 -70.539   7.921  1.00  0.00      BSYN  
ATOM    660    N ASN    76       1.534 -69.225   9.835  1.00  0.00      BSYN  
ATOM    661    H ASN    76       1.208 -69.228  10.760  1.00  0.00      BSYN  
ATOM    662   CA ASN    76       2.538 -68.348   9.312  1.00  0.00      BSYN  
ATOM    663   CB ASN    76       2.295 -66.962   9.718  1.00  0.00      BSYN  
ATOM    664   CG ASN    76       3.172 -65.969   9.031  1.00  0.00      BSYN  
ATOM    665  OD1 ASN    76       3.523 -65.026   9.741  1.00  0.00      BSYN  
ATOM    666  ND2 ASN    76       3.468 -65.815   7.759  1.00  0.00      BSYN  
ATOM    667 HD21 ASN    76       4.113 -65.092   7.608  1.00  0.00      BSYN  
ATOM    668 HD22 ASN    76       3.088 -66.411   7.080  1.00  0.00      BSYN  
ATOM    669    C ASN    76       3.953 -68.883   9.653  1.00  0.00      BSYN  
ATOM    670    O ASN    76       4.717 -68.386  10.495  1.00  0.00      BSYN  
ATOM    671    N ILE    77       4.355 -69.759   8.673  1.00  0.00      BSYN  
ATOM    672    H ILE    77       3.895 -69.622   7.818  1.00  0.00      BSYN  
ATOM    673   CA ILE    77       5.482 -70.671   8.776  1.00  0.00      BSYN  
ATOM    674   CB ILE    77       5.081 -72.105   8.605  1.00  0.00      BSYN  
ATOM    675  CG2 ILE    77       6.297 -72.994   8.491  1.00  0.00      BSYN  
ATOM    676  CG1 ILE    77       3.988 -72.526   9.576  1.00  0.00      BSYN  
ATOM    677   CD ILE    77       3.057 -73.798   8.999  1.00  0.00      BSYN  
ATOM    678    C ILE    77       6.405 -70.200   7.674  1.00  0.00      BSYN  
ATOM    679    O ILE    77       6.230 -70.376   6.488  1.00  0.00      BSYN  
ATOM    680    N ALA    78       7.432 -69.533   8.095  1.00  0.00      BSYN  
ATOM    681    H ALA    78       7.473 -69.498   9.073  1.00  0.00      BSYN  
ATOM    682   CA ALA    78       8.426 -68.955   7.295  1.00  0.00      BSYN  
ATOM    683   CB ALA    78       9.379 -67.999   8.220  1.00  0.00      BSYN  
ATOM    684    C ALA    78       9.414 -69.787   6.450  1.00  0.00      BSYN  
ATOM    685    O ALA    78       9.935 -69.227   5.509  1.00  0.00      BSYN  
ATOM    686    N ALA    79       9.491 -71.163   6.718  1.00  0.00      BSYN  
ATOM    687    H ALA    79       8.896 -71.553   7.393  1.00  0.00      BSYN  
ATOM    688   CA ALA    79      10.490 -72.062   6.174  1.00  0.00      BSYN  
ATOM    689   CB ALA    79      11.471 -72.285   7.233  1.00  0.00      BSYN  
ATOM    690    C ALA    79       9.836 -73.409   5.834  1.00  0.00      BSYN  
ATOM    691    O ALA    79       9.160 -73.973   6.762  1.00  0.00      BSYN  
ATOM    692    N ALA    80       9.893 -73.908   4.620  1.00  0.00      BSYN  
ATOM    693    H ALA    80      10.078 -73.238   3.928  1.00  0.00      BSYN  
ATOM    694   CA ALA    80       9.520 -75.276   4.177  1.00  0.00      BSYN  
ATOM    695   CB ALA    80       8.311 -75.350   3.253  1.00  0.00      BSYN  
ATOM    696    C ALA    80      10.640 -75.832   3.368  1.00  0.00      BSYN  
ATOM    697    O ALA    80      11.190 -75.357   2.448  1.00  0.00      BSYN  
ATOM    698    N THR    81      11.131 -76.922   3.832  1.00  0.00      BSYN  
ATOM    699    H THR    81      10.679 -77.235   4.643  1.00  0.00      BSYN  
ATOM    700   CA THR    81      12.220 -77.609   3.277  1.00  0.00      BSYN  
ATOM    701   CB THR    81      12.772 -78.861   3.994  1.00  0.00      BSYN  
ATOM    702  OG1 THR    81      11.805 -79.779   4.501  1.00  0.00      BSYN  
ATOM    703  HG1 THR    81      11.558 -80.563   4.004  1.00  0.00      BSYN  
ATOM    704  CG2 THR    81      13.393 -78.173   5.115  1.00  0.00      BSYN  
ATOM    705    C THR    81      11.907 -78.095   1.882  1.00  0.00      BSYN  
ATOM    706    O THR    81      12.693 -78.076   0.880  1.00  0.00      BSYN  
ATOM    707    N GLY    82      10.738 -78.659   1.770  1.00  0.00      BSYN  
ATOM    708    H GLY    82      10.191 -78.765   2.576  1.00  0.00      BSYN  
ATOM    709   CA GLY    82      10.259 -79.129   0.507  1.00  0.00      BSYN  
ATOM    710    C GLY    82       8.780 -78.953   0.399  1.00  0.00      BSYN  
ATOM    711    O GLY    82       8.144 -78.815   1.443  1.00  0.00      BSYN  
ATOM    712    N LEU    83       8.152 -78.883  -0.816  1.00  0.00      BSYN  
ATOM    713    H LEU    83       7.175 -78.814  -0.795  1.00  0.00      BSYN  
ATOM    714   CA LEU    83       8.938 -79.093  -2.040  1.00  0.00      BSYN  
ATOM    715   CB LEU    83       8.719 -80.485  -2.466  1.00  0.00      BSYN  
ATOM    716   CG LEU    83       9.425 -80.944  -3.740  1.00  0.00      BSYN  
ATOM    717  CD1 LEU    83       9.684 -82.504  -3.731  1.00  0.00      BSYN  
ATOM    718  CD2 LEU    83       8.695 -80.691  -5.166  1.00  0.00      BSYN  
ATOM    719    C LEU    83       8.244 -78.126  -3.052  1.00  0.00      BSYN  
ATOM    720    O LEU    83       6.988 -77.955  -3.096  1.00  0.00      BSYN  
ATOM    721    N VAL    84       9.037 -77.282  -3.746  1.00  0.00      BSYN  
ATOM    722    H VAL    84      10.017 -77.292  -3.723  1.00  0.00      BSYN  
ATOM    723   CA VAL    84       8.446 -76.250  -4.615  1.00  0.00      BSYN  
ATOM    724   CB VAL    84       9.274 -74.941  -4.404  1.00  0.00      BSYN  
ATOM    725  CG1 VAL    84       9.001 -74.367  -2.961  1.00  0.00      BSYN  
ATOM    726  CG2 VAL    84      10.822 -75.108  -4.609  1.00  0.00      BSYN  
ATOM    727    C VAL    84       8.524 -76.633  -6.104  1.00  0.00      BSYN  
ATOM    728    O VAL    84       9.559 -77.116  -6.582  1.00  0.00      BSYN  
ATOM    729    N LYS    85       7.481 -76.490  -7.022  1.00  0.00      BSYN  
ATOM    730    H LYS    85       7.500 -77.104  -7.785  1.00  0.00      BSYN  
ATOM    731   CA LYS    85       6.371 -75.604  -6.745  1.00  0.00      BSYN  
ATOM    732   CB LYS    85       6.580 -74.292  -7.503  1.00  0.00      BSYN  
ATOM    733   CG LYS    85       7.967 -73.645  -7.494  1.00  0.00      BSYN  
ATOM    734   CD LYS    85       8.043 -72.374  -8.192  1.00  0.00      BSYN  
ATOM    735   CE LYS    85       9.546 -71.907  -8.357  1.00  0.00      BSYN  
ATOM    736   NZ LYS    85       9.750 -70.855  -9.272  1.00  0.00      BSYN  
ATOM    737  HZ1 LYS    85      10.742 -70.646  -9.503  1.00  0.00      BSYN  
ATOM    738  HZ2 LYS    85       9.257 -70.965 -10.182  1.00  0.00      BSYN  
ATOM    739  HZ3 LYS    85       9.396 -69.951  -8.899  1.00  0.00      BSYN  
ATOM    740    C LYS    85       5.200 -76.279  -7.473  1.00  0.00      BSYN  
ATOM    741    O LYS    85       5.250 -76.573  -8.730  1.00  0.00      BSYN  
ATOM    742    N ARG    86       4.299 -76.802  -6.647  1.00  0.00      BSYN  
ATOM    743    H ARG    86       4.655 -76.719  -5.737  1.00  0.00      BSYN  
ATOM    744   CA ARG    86       3.097 -77.514  -6.878  1.00  0.00      BSYN  
ATOM    745   CB ARG    86       2.364 -77.854  -5.510  1.00  0.00      BSYN  
ATOM    746   CG ARG    86       2.978 -79.088  -4.761  1.00  0.00      BSYN  
ATOM    747   CD ARG    86       2.960 -80.315  -5.671  1.00  0.00      BSYN  
ATOM    748   NE ARG    86       1.646 -80.859  -6.083  1.00  0.00      BSYN  
ATOM    749   HE ARG    86       0.813 -80.768  -5.574  1.00  0.00      BSYN  
ATOM    750   CZ ARG    86       1.512 -81.332  -7.335  1.00  0.00      BSYN  
ATOM    751  NH1 ARG    86       0.295 -81.530  -7.887  1.00  0.00      BSYN  
ATOM    752 HH11 ARG    86       0.334 -81.767  -8.857  1.00  0.00      BSYN  
ATOM    753 HH12 ARG    86      -0.385 -81.005  -7.375  1.00  0.00      BSYN  
ATOM    754  NH2 ARG    86       2.496 -81.651  -8.136  1.00  0.00      BSYN  
ATOM    755 HH21 ARG    86       2.320 -82.080  -9.022  1.00  0.00      BSYN  
ATOM    756 HH22 ARG    86       3.432 -81.494  -7.823  1.00  0.00      BSYN  
ATOM    757    C ARG    86       2.097 -76.898  -7.886  1.00  0.00      BSYN  
ATOM    758    O ARG    86       1.444 -75.828  -7.657  1.00  0.00      BSYN  
ATOM    759    N GLU    87       1.821 -77.535  -9.037  1.00  0.00      BSYN  
ATOM    760    H GLU    87       2.169 -78.403  -9.329  1.00  0.00      BSYN  
ATOM    761   CA GLU    87       0.917 -76.931  -9.990  1.00  0.00      BSYN  
ATOM    762   CB GLU    87       1.532 -77.440 -11.310  1.00  0.00      BSYN  
ATOM    763   CG GLU    87       0.859 -76.805 -12.483  1.00  0.00      BSYN  
ATOM    764   CD GLU    87       1.561 -77.060 -13.820  1.00  0.00      BSYN  
ATOM    765  OE1 GLU    87       1.386 -76.355 -14.709  1.00  0.00      BSYN  
ATOM    766  OE2 GLU    87       2.344 -78.015 -13.881  1.00  0.00      BSYN  
ATOM    767    C GLU    87      -0.559 -77.310  -9.808  1.00  0.00      BSYN  
ATOM    768    O GLU    87      -1.199 -78.228 -10.306  1.00  0.00      BSYN  
ATOM    769    N GLU    88      -1.316 -76.281  -9.320  1.00  0.00      BSYN  
ATOM    770    H GLU    88      -1.011 -75.354  -9.224  1.00  0.00      BSYN  
ATOM    771   CA GLU    88      -2.768 -76.417  -9.038  1.00  0.00      BSYN  
ATOM    772   CB GLU    88      -3.186 -76.439  -7.530  1.00  0.00      BSYN  
ATOM    773   CG GLU    88      -2.468 -77.540  -6.630  1.00  0.00      BSYN  
ATOM    774   CD GLU    88      -2.501 -79.052  -7.085  1.00  0.00      BSYN  
ATOM    775  OE1 GLU    88      -1.557 -79.554  -7.672  1.00  0.00      BSYN  
ATOM    776  OE2 GLU    88      -3.540 -79.635  -6.913  1.00  0.00      BSYN  
ATOM    777    C GLU    88      -3.728 -75.538  -9.882  1.00  0.00      BSYN  
ATOM    778    O GLU    88      -3.559 -74.281  -9.886  1.00  0.00      BSYN  
ATOM    779    N PHE    89      -4.543 -76.387 -10.444  1.00  0.00      BSYN  
ATOM    780    H PHE    89      -4.375 -77.352 -10.404  1.00  0.00      BSYN  
ATOM    781   CA PHE    89      -5.713 -76.164 -11.105  1.00  0.00      BSYN  
ATOM    782   CB PHE    89      -5.659 -77.116 -12.269  1.00  0.00      BSYN  
ATOM    783   CG PHE    89      -4.614 -76.885 -13.355  1.00  0.00      BSYN  
ATOM    784  CD1 PHE    89      -3.260 -77.274 -13.138  1.00  0.00      BSYN  
ATOM    785  CD2 PHE    89      -4.980 -76.349 -14.567  1.00  0.00      BSYN  
ATOM    786  CE1 PHE    89      -2.377 -77.200 -14.198  1.00  0.00      BSYN  
ATOM    787  CE2 PHE    89      -4.076 -76.402 -15.595  1.00  0.00      BSYN  
ATOM    788   CZ PHE    89      -2.757 -76.834 -15.422  1.00  0.00      BSYN  
ATOM    789    C PHE    89      -6.813 -76.618 -10.184  1.00  0.00      BSYN  
ATOM    790    O PHE    89      -6.604 -77.659  -9.578  1.00  0.00      BSYN  
ATOM    791    N PRO    90      -7.945 -75.837 -10.104  1.00  0.00      BSYN  
ATOM    792   CD PRO    90      -8.206 -74.538 -10.863  1.00  0.00      BSYN  
ATOM    793   CA PRO    90      -9.104 -76.068  -9.237  1.00  0.00      BSYN  
ATOM    794   CB PRO    90      -9.786 -74.725  -9.210  1.00  0.00      BSYN  
ATOM    795   CG PRO    90      -9.566 -73.947 -10.434  1.00  0.00      BSYN  
ATOM    796    C PRO    90     -10.035 -77.094  -9.884  1.00  0.00      BSYN  
ATOM    797    O PRO    90     -10.440 -78.074  -9.087  1.00  0.00      BSYN  
ATOM    798    N THR    91     -10.288 -77.196 -11.175  1.00  0.00      BSYN  
ATOM    799    H THR    91      -9.848 -76.440 -11.618  1.00  0.00      BSYN  
ATOM    800   CA THR    91     -11.381 -78.007 -11.816  1.00  0.00      BSYN  
ATOM    801   CB THR    91     -11.435 -77.455 -13.263  1.00  0.00      BSYN  
ATOM    802  OG1 THR    91     -11.835 -76.071 -13.136  1.00  0.00      BSYN  
ATOM    803  HG1 THR    91     -11.995 -75.717 -14.014  1.00  0.00      BSYN  
ATOM    804  CG2 THR    91     -12.587 -78.064 -14.036  1.00  0.00      BSYN  
ATOM    805    C THR    91     -10.896 -79.541 -11.836  1.00  0.00      BSYN  
ATOM    806    O THR    91     -10.143 -80.054 -12.656  1.00  0.00      BSYN  
ATOM    807    N ASP    92     -11.352 -80.211 -10.822  1.00  0.00      BSYN  
ATOM    808    H ASP    92     -11.704 -79.846  -9.984  1.00  0.00      BSYN  
ATOM    809   CA ASP    92     -11.214 -81.669 -10.689  1.00  0.00      BSYN  
ATOM    810   CB ASP    92     -10.529 -82.172  -9.320  1.00  0.00      BSYN  
ATOM    811   CG ASP    92      -9.031 -81.932  -9.386  1.00  0.00      BSYN  
ATOM    812  OD1 ASP    92      -8.722 -80.714  -9.231  1.00  0.00      BSYN  
ATOM    813  OD2 ASP    92      -8.140 -82.753  -9.627  1.00  0.00      BSYN  
ATOM    814    C ASP    92     -12.636 -82.275 -10.753  1.00  0.00      BSYN  
ATOM    815    O ASP    92     -13.451 -82.039  -9.872  1.00  0.00      BSYN  
ATOM    816    N LEU    93     -12.921 -83.184 -11.754  1.00  0.00      BSYN  
ATOM    817    H LEU    93     -12.263 -83.632 -12.326  1.00  0.00      BSYN  
ATOM    818   CA LEU    93     -14.219 -83.876 -11.905  1.00  0.00      BSYN  
ATOM    819   CB LEU    93     -14.588 -84.284 -13.309  1.00  0.00      BSYN  
ATOM    820   CG LEU    93     -14.950 -83.233 -14.301  1.00  0.00      BSYN  
ATOM    821  CD1 LEU    93     -16.436 -83.035 -14.142  1.00  0.00      BSYN  
ATOM    822  CD2 LEU    93     -14.021 -82.066 -14.408  1.00  0.00      BSYN  
ATOM    823    C LEU    93     -14.372 -85.105 -10.970  1.00  0.00      BSYN  
ATOM    824    O LEU    93     -13.285 -85.665 -10.667  1.00  0.00      BSYN  
ATOM    825    N LYS    94     -15.553 -85.544 -10.450  1.00  0.00      BSYN  
ATOM    826    H LYS    94     -15.641 -86.413 -10.006  1.00  0.00      BSYN  
ATOM    827   CA LYS    94     -16.769 -84.707 -10.645  1.00  0.00      BSYN  
ATOM    828   CB LYS    94     -17.707 -85.758 -11.186  1.00  0.00      BSYN  
ATOM    829   CG LYS    94     -18.836 -85.267 -12.098  1.00  0.00      BSYN  
ATOM    830   CD LYS    94     -20.011 -86.110 -12.356  1.00  0.00      BSYN  
ATOM    831   CE LYS    94     -20.688 -85.610 -13.680  1.00  0.00      BSYN  
ATOM    832   NZ LYS    94     -21.983 -86.246 -13.913  1.00  0.00      BSYN  
ATOM    833  HZ1 LYS    94     -21.841 -87.274 -13.983  1.00  0.00      BSYN  
ATOM    834  HZ2 LYS    94     -22.625 -86.087 -13.110  1.00  0.00      BSYN  
ATOM    835  HZ3 LYS    94     -22.384 -85.961 -14.829  1.00  0.00      BSYN  
ATOM    836    C LYS    94     -17.197 -84.222  -9.225  1.00  0.00      BSYN  
ATOM    837    O LYS    94     -17.284 -85.069  -8.324  1.00  0.00      BSYN  
ATOM    838    N PRO    95     -17.370 -82.942  -8.942  1.00  0.00      BSYN  
ATOM    839   CD PRO    95     -17.042 -81.888  -9.973  1.00  0.00      BSYN  
ATOM    840   CA PRO    95     -17.776 -82.144  -7.720  1.00  0.00      BSYN  
ATOM    841   CB PRO    95     -17.920 -80.724  -8.253  1.00  0.00      BSYN  
ATOM    842   CG PRO    95     -16.747 -80.751  -9.105  1.00  0.00      BSYN  
ATOM    843    C PRO    95     -19.014 -82.538  -6.907  1.00  0.00      BSYN  
ATOM    844    O PRO    95     -20.000 -83.047  -7.399  1.00  0.00      BSYN  
ATOM    845    N GLU    96     -18.803 -82.499  -5.577  1.00  0.00      BSYN  
ATOM    846    H GLU    96     -17.916 -82.573  -5.167  1.00  0.00      BSYN  
ATOM    847   CA GLU    96     -19.827 -82.728  -4.633  1.00  0.00      BSYN  
ATOM    848   CB GLU    96     -19.303 -82.834  -3.233  1.00  0.00      BSYN  
ATOM    849   CG GLU    96     -18.395 -83.880  -2.730  1.00  0.00      BSYN  
ATOM    850   CD GLU    96     -17.838 -83.667  -1.263  1.00  0.00      BSYN  
ATOM    851  OE1 GLU    96     -16.682 -83.284  -1.166  1.00  0.00      BSYN  
ATOM    852  OE2 GLU    96     -18.511 -83.925  -0.277  1.00  0.00      BSYN  
ATOM    853    C GLU    96     -21.031 -81.886  -4.502  1.00  0.00      BSYN  
ATOM    854    O GLU    96     -21.124 -80.842  -5.173  1.00  0.00      BSYN  
ATOM    855    N GLU    97     -22.084 -82.551  -3.819  1.00  0.00      BSYN  
ATOM    856    H GLU    97     -21.920 -83.344  -3.266  1.00  0.00      BSYN  
ATOM    857   CA GLU    97     -23.466 -82.104  -3.726  1.00  0.00      BSYN  
ATOM    858   CB GLU    97     -24.400 -83.070  -3.009  1.00  0.00      BSYN  
ATOM    859   CG GLU    97     -23.833 -84.444  -3.072  1.00  0.00      BSYN  
ATOM    860   CD GLU    97     -24.712 -85.200  -4.051  1.00  0.00      BSYN  
ATOM    861  OE1 GLU    97     -25.601 -85.854  -3.584  1.00  0.00      BSYN  
ATOM    862  OE2 GLU    97     -24.534 -85.216  -5.218  1.00  0.00      BSYN  
ATOM    863    C GLU    97     -23.606 -80.818  -3.169  1.00  0.00      BSYN  
ATOM    864    O GLU    97     -24.197 -79.864  -3.698  1.00  0.00      BSYN  
ATOM    865    N VAL    98     -23.065 -80.492  -1.931  1.00  0.00      BSYN  
ATOM    866    H VAL    98     -22.386 -80.960  -1.402  1.00  0.00      BSYN  
ATOM    867   CA VAL    98     -23.403 -79.157  -1.320  1.00  0.00      BSYN  
ATOM    868   CB VAL    98     -24.099 -79.386   0.007  1.00  0.00      BSYN  
ATOM    869  CG1 VAL    98     -23.519 -79.196   1.437  1.00  0.00      BSYN  
ATOM    870  CG2 VAL    98     -25.295 -78.619   0.023  1.00  0.00      BSYN  
ATOM    871    C VAL    98     -22.124 -78.270  -1.084  1.00  0.00      BSYN  
ATOM    872    O VAL    98     -21.068 -78.845  -0.861  1.00  0.00      BSYN  
ATOM    873    N ALA    99     -22.351 -76.965  -1.084  1.00  0.00      BSYN  
ATOM    874    H ALA    99     -23.299 -76.754  -0.949  1.00  0.00      BSYN  
ATOM    875   CA ALA    99     -21.292 -76.018  -0.944  1.00  0.00      BSYN  
ATOM    876   CB ALA    99     -20.950 -75.413  -2.241  1.00  0.00      BSYN  
ATOM    877    C ALA    99     -21.848 -74.834  -0.352  1.00  0.00      BSYN  
ATOM    878    O ALA    99     -22.973 -74.508  -0.656  1.00  0.00      BSYN  
ATOM    879    N GLN   100     -21.132 -74.015   0.554  1.00  0.00      BSYN  
ATOM    880    H GLN   100     -20.208 -74.307   0.703  1.00  0.00      BSYN  
ATOM    881   CA GLN   100     -21.660 -72.674   0.838  1.00  0.00      BSYN  
ATOM    882   CB GLN   100     -20.922 -72.036   1.956  1.00  0.00      BSYN  
ATOM    883   CG GLN   100     -19.422 -71.775   1.822  1.00  0.00      BSYN  
ATOM    884   CD GLN   100     -18.588 -72.418   2.971  1.00  0.00      BSYN  
ATOM    885  OE1 GLN   100     -18.690 -73.616   3.093  1.00  0.00      BSYN  
ATOM    886  NE2 GLN   100     -17.832 -71.688   3.778  1.00  0.00      BSYN  
ATOM    887 HE21 GLN   100     -17.337 -72.232   4.426  1.00  0.00      BSYN  
ATOM    888 HE22 GLN   100     -17.928 -70.716   3.702  1.00  0.00      BSYN  
ATOM    889    C GLN   100     -21.890 -71.573  -0.244  1.00  0.00      BSYN  
ATOM    890    O GLN   100     -20.999 -71.174  -1.016  1.00  0.00      BSYN  
ATOM    891    N GLU   101     -23.128 -71.070  -0.096  1.00  0.00      BSYN  
ATOM    892    H GLU   101     -23.567 -71.449   0.694  1.00  0.00      BSYN  
ATOM    893   CA GLU   101     -23.755 -70.131  -0.972  1.00  0.00      BSYN  
ATOM    894   CB GLU   101     -25.173 -70.539  -1.439  1.00  0.00      BSYN  
ATOM    895   CG GLU   101     -26.385 -70.537  -0.530  1.00  0.00      BSYN  
ATOM    896   CD GLU   101     -27.089 -69.219  -0.340  1.00  0.00      BSYN  
ATOM    897  OE1 GLU   101     -27.030 -68.489   0.654  1.00  0.00      BSYN  
ATOM    898  OE2 GLU   101     -27.836 -68.853  -1.265  1.00  0.00      BSYN  
ATOM    899    C GLU   101     -23.654 -68.755  -0.457  1.00  0.00      BSYN  
ATOM    900    O GLU   101     -24.171 -67.803  -1.052  1.00  0.00      BSYN  
ATOM    901    N ALA   102     -22.941 -68.573   0.622  1.00  0.00      BSYN  
ATOM    902    H ALA   102     -22.352 -69.263   0.992  1.00  0.00      BSYN  
ATOM    903   CA ALA   102     -22.806 -67.331   1.272  1.00  0.00      BSYN  
ATOM    904   CB ALA   102     -23.710 -67.331   2.512  1.00  0.00      BSYN  
ATOM    905    C ALA   102     -21.362 -67.524   1.831  1.00  0.00      BSYN  
ATOM    906    O ALA   102     -20.968 -68.704   2.272  1.00  0.00      BSYN  
ATOM    907    N ALA   103     -20.387 -66.611   1.743  1.00  0.00      BSYN  
ATOM    908    H ALA   103     -20.647 -65.824   1.219  1.00  0.00      BSYN  
ATOM    909   CA ALA   103     -19.112 -66.617   2.297  1.00  0.00      BSYN  
ATOM    910   CB ALA   103     -18.289 -65.619   1.635  1.00  0.00      BSYN  
ATOM    911    C ALA   103     -19.155 -66.482   3.734  1.00  0.00      BSYN  
ATOM    912    O ALA   103     -19.771 -65.570   4.342  1.00  0.00      BSYN  
ATOM    913    N GLU   104     -18.505 -67.529   4.450  1.00  0.00      BSYN  
ATOM    914    H GLU   104     -17.930 -68.073   3.872  1.00  0.00      BSYN  
ATOM    915   CA GLU   104     -18.590 -67.623   5.903  1.00  0.00      BSYN  
ATOM    916   CB GLU   104     -18.977 -69.066   6.332  1.00  0.00      BSYN  
ATOM    917   CG GLU   104     -20.473 -69.501   6.048  1.00  0.00      BSYN  
ATOM    918   CD GLU   104     -21.483 -68.884   7.030  1.00  0.00      BSYN  
ATOM    919  OE1 GLU   104     -22.149 -67.985   6.594  1.00  0.00      BSYN  
ATOM    920  OE2 GLU   104     -21.594 -69.408   8.157  1.00  0.00      BSYN  
ATOM    921    C GLU   104     -17.229 -67.291   6.596  1.00  0.00      BSYN  
ATOM    922    O GLU   104     -16.621 -66.363   6.179  1.00  0.00      BSYN  
ATOM    923    N GLU   105     -16.704 -67.980   7.665  1.00  0.00      BSYN  
ATOM    924    H GLU   105     -17.153 -68.658   8.212  1.00  0.00      BSYN  
ATOM    925   CA GLU   105     -15.262 -67.912   7.947  1.00  0.00      BSYN  
ATOM    926   CB GLU   105     -14.897 -68.338   9.297  1.00  0.00      BSYN  
ATOM    927   CG GLU   105     -15.642 -67.832  10.566  1.00  0.00      BSYN  
ATOM    928   CD GLU   105     -15.161 -68.442  11.811  1.00  0.00      BSYN  
ATOM    929  OE1 GLU   105     -14.635 -67.821  12.676  1.00  0.00      BSYN  
ATOM    930  OE2 GLU   105     -15.304 -69.730  11.903  1.00  0.00      BSYN  
ATOM    931    C GLU   105     -14.644 -69.108   7.185  1.00  0.00      BSYN  
ATOM    932    O GLU   105     -15.230 -70.228   7.257  1.00  0.00      BSYN  
ATOM    933    N PRO   106     -13.617 -68.810   6.385  1.00  0.00      BSYN  
ATOM    934   CD PRO   106     -13.204 -67.441   5.970  1.00  0.00      BSYN  
ATOM    935   CA PRO   106     -12.782 -69.850   5.706  1.00  0.00      BSYN  
ATOM    936   CB PRO   106     -11.891 -68.872   5.011  1.00  0.00      BSYN  
ATOM    937   CG PRO   106     -11.830 -67.651   6.053  1.00  0.00      BSYN  
ATOM    938    C PRO   106     -12.205 -70.798   6.699  1.00  0.00      BSYN  
ATOM    939    O PRO   106     -12.066 -70.474   7.919  1.00  0.00      BSYN  
ATOM    940    N LEU   107     -12.014 -72.065   6.299  1.00  0.00      BSYN  
ATOM    941    H LEU   107     -12.436 -72.209   5.426  1.00  0.00      BSYN  
ATOM    942   CA LEU   107     -11.296 -73.117   7.047  1.00  0.00      BSYN  
ATOM    943   CB LEU   107     -11.447 -74.577   6.517  1.00  0.00      BSYN  
ATOM    944   CG LEU   107     -12.746 -75.323   6.579  1.00  0.00      BSYN  
ATOM    945  CD1 LEU   107     -12.526 -76.608   5.946  1.00  0.00      BSYN  
ATOM    946  CD2 LEU   107     -12.918 -75.765   8.074  1.00  0.00      BSYN  
ATOM    947    C LEU   107      -9.838 -72.829   7.341  1.00  0.00      BSYN  
ATOM    948    O LEU   107      -9.285 -72.628   8.469  1.00  0.00      BSYN  
ATOM    949    N ILE   108      -9.208 -72.564   6.150  1.00  0.00      BSYN  
ATOM    950    H ILE   108      -9.728 -72.778   5.347  1.00  0.00      BSYN  
ATOM    951   CA ILE   108      -7.807 -72.058   6.139  1.00  0.00      BSYN  
ATOM    952   CB ILE   108      -7.207 -72.668   4.760  1.00  0.00      BSYN  
ATOM    953  CG2 ILE   108      -7.290 -74.195   4.989  1.00  0.00      BSYN  
ATOM    954  CG1 ILE   108      -8.005 -72.416   3.443  1.00  0.00      BSYN  
ATOM    955   CD ILE   108      -7.269 -72.664   2.088  1.00  0.00      BSYN  
ATOM    956    C ILE   108      -7.884 -70.576   6.155  1.00  0.00      BSYN  
ATOM    957    O ILE   108      -8.040 -69.888   5.088  1.00  0.00      BSYN  
ATOM    958    N GLU   109      -7.813 -70.128   7.331  1.00  0.00      BSYN  
ATOM    959    H GLU   109      -8.275 -70.646   8.023  1.00  0.00      BSYN  
ATOM    960   CA GLU   109      -7.462 -68.698   7.574  1.00  0.00      BSYN  
ATOM    961   CB GLU   109      -7.773 -68.316   9.051  1.00  0.00      BSYN  
ATOM    962   CG GLU   109      -7.847 -67.035   9.686  1.00  0.00      BSYN  
ATOM    963   CD GLU   109      -9.104 -66.073   9.459  1.00  0.00      BSYN  
ATOM    964  OE1 GLU   109      -8.997 -65.134   8.637  1.00  0.00      BSYN  
ATOM    965  OE2 GLU   109     -10.119 -66.345  10.066  1.00  0.00      BSYN  
ATOM    966    C GLU   109      -6.122 -68.163   7.071  1.00  0.00      BSYN  
ATOM    967    O GLU   109      -5.162 -68.727   7.540  1.00  0.00      BSYN  
ATOM    968    N PRO   110      -6.135 -67.286   6.010  1.00  0.00      BSYN  
ATOM    969   CD PRO   110      -7.365 -66.616   5.618  1.00  0.00      BSYN  
ATOM    970   CA PRO   110      -4.976 -66.752   5.313  1.00  0.00      BSYN  
ATOM    971   CB PRO   110      -5.607 -66.048   4.163  1.00  0.00      BSYN  
ATOM    972   CG PRO   110      -7.111 -66.510   4.033  1.00  0.00      BSYN  
ATOM    973    C PRO   110      -3.754 -65.983   5.792  1.00  0.00      BSYN  
ATOM    974    O PRO   110      -3.145 -65.260   5.092  1.00  0.00      BSYN  
ATOM    975    N LEU   111      -3.427 -66.177   7.047  1.00  0.00      BSYN  
ATOM    976    H LEU   111      -4.065 -66.698   7.578  1.00  0.00      BSYN  
ATOM    977   CA LEU   111      -2.222 -65.549   7.692  1.00  0.00      BSYN  
ATOM    978   CB LEU   111      -2.396 -65.652   9.223  1.00  0.00      BSYN  
ATOM    979   CG LEU   111      -3.490 -64.909   9.835  1.00  0.00      BSYN  
ATOM    980  CD1 LEU   111      -3.385 -64.915  11.370  1.00  0.00      BSYN  
ATOM    981  CD2 LEU   111      -3.328 -63.385   9.535  1.00  0.00      BSYN  
ATOM    982    C LEU   111      -0.917 -66.301   7.228  1.00  0.00      BSYN  
ATOM    983    O LEU   111       0.218 -65.905   7.433  1.00  0.00      BSYN  
ATOM    984    N MET   112      -1.091 -67.495   6.585  1.00  0.00      BSYN  
ATOM    985    H MET   112      -1.895 -67.984   6.859  1.00  0.00      BSYN  
ATOM    986   CA MET   112      -0.071 -68.305   5.885  1.00  0.00      BSYN  
ATOM    987   CB MET   112      -0.698 -69.318   4.907  1.00  0.00      BSYN  
ATOM    988   CG MET   112       0.146 -70.517   4.512  1.00  0.00      BSYN  
ATOM    989   SD MET   112      -0.889 -71.734   3.793  1.00  0.00      BSYN  
ATOM    990   CE MET   112      -1.124 -70.812   2.275  1.00  0.00      BSYN  
ATOM    991    C MET   112       0.950 -67.442   5.018  1.00  0.00      BSYN  
ATOM    992    O MET   112       2.190 -67.361   5.245  1.00  0.00      BSYN  
ATOM    993    N GLU   113       0.275 -66.570   4.253  1.00  0.00      BSYN  
ATOM    994    H GLU   113      -0.600 -66.408   4.664  1.00  0.00      BSYN  
ATOM    995   CA GLU   113       0.959 -65.854   3.217  1.00  0.00      BSYN  
ATOM    996   CB GLU   113       0.770 -66.625   1.924  1.00  0.00      BSYN  
ATOM    997   CG GLU   113       1.385 -67.960   1.754  1.00  0.00      BSYN  
ATOM    998   CD GLU   113       1.321 -68.562   0.262  1.00  0.00      BSYN  
ATOM    999  OE1 GLU   113       2.211 -69.195  -0.199  1.00  0.00      BSYN  
ATOM   1000  OE2 GLU   113       0.382 -68.344  -0.529  1.00  0.00      BSYN  
ATOM   1001    C GLU   113       0.482 -64.409   3.108  1.00  0.00      BSYN  
ATOM   1002    O GLU   113      -0.557 -64.109   2.478  1.00  0.00      BSYN  
ATOM   1003    N PRO   114       1.301 -63.329   3.431  1.00  0.00      BSYN  
ATOM   1004   CD PRO   114       2.211 -63.384   4.581  1.00  0.00      BSYN  
ATOM   1005   CA PRO   114       0.909 -61.928   3.091  1.00  0.00      BSYN  
ATOM   1006   CB PRO   114       1.475 -61.117   4.171  1.00  0.00      BSYN  
ATOM   1007   CG PRO   114       2.504 -61.928   4.939  1.00  0.00      BSYN  
ATOM   1008    C PRO   114       1.301 -61.351   1.767  1.00  0.00      BSYN  
ATOM   1009    O PRO   114       0.958 -60.253   1.450  1.00  0.00      BSYN  
ATOM   1010    N GLU   115       1.952 -62.246   0.914  1.00  0.00      BSYN  
ATOM   1011    H GLU   115       2.378 -62.990   1.389  1.00  0.00      BSYN  
ATOM   1012   CA GLU   115       2.181 -61.964  -0.525  1.00  0.00      BSYN  
ATOM   1013   CB GLU   115       3.658 -62.184  -0.841  1.00  0.00      BSYN  
ATOM   1014   CG GLU   115       4.594 -61.178  -0.174  1.00  0.00      BSYN  
ATOM   1015   CD GLU   115       6.128 -61.419  -0.368  1.00  0.00      BSYN  
ATOM   1016  OE1 GLU   115       6.661 -60.742  -1.260  1.00  0.00      BSYN  
ATOM   1017  OE2 GLU   115       6.720 -62.221   0.367  1.00  0.00      BSYN  
ATOM   1018    C GLU   115       1.411 -62.800  -1.365  1.00  0.00      BSYN  
ATOM   1019    O GLU   115       1.538 -63.991  -1.599  1.00  0.00      BSYN  
ATOM   1020    N GLY   116       0.582 -61.991  -1.959  1.00  0.00      BSYN  
ATOM   1021    H GLY   116       0.469 -61.095  -1.579  1.00  0.00      BSYN  
ATOM   1022   CA GLY   116      -0.135 -62.414  -3.141  1.00  0.00      BSYN  
ATOM   1023    C GLY   116      -0.171 -61.475  -4.411  1.00  0.00      BSYN  
ATOM   1024    O GLY   116      -0.128 -60.264  -4.488  1.00  0.00      BSYN  
ATOM   1025    N GLU   117      -0.338 -62.307  -5.460  1.00  0.00      BSYN  
ATOM   1026    H GLU   117      -0.510 -63.242  -5.222  1.00  0.00      BSYN  
ATOM   1027   CA GLU   117      -0.427 -61.817  -6.768  1.00  0.00      BSYN  
ATOM   1028   CB GLU   117       0.166 -62.839  -7.789  1.00  0.00      BSYN  
ATOM   1029   CG GLU   117       0.899 -62.230  -9.087  1.00  0.00      BSYN  
ATOM   1030   CD GLU   117       1.687 -62.845 -10.226  1.00  0.00      BSYN  
ATOM   1031  OE1 GLU   117       1.535 -62.517 -11.369  1.00  0.00      BSYN  
ATOM   1032  OE2 GLU   117       2.637 -63.640  -9.881  1.00  0.00      BSYN  
ATOM   1033    C GLU   117      -1.750 -61.436  -7.195  1.00  0.00      BSYN  
ATOM   1034    O GLU   117      -2.475 -62.298  -7.644  1.00  0.00      BSYN  
ATOM   1035    N SER   118      -2.090 -60.226  -6.805  1.00  0.00      BSYN  
ATOM   1036    H SER   118      -1.453 -59.698  -6.281  1.00  0.00      BSYN  
ATOM   1037   CA SER   118      -3.301 -59.521  -7.116  1.00  0.00      BSYN  
ATOM   1038   CB SER   118      -4.478 -59.862  -6.161  1.00  0.00      BSYN  
ATOM   1039   OG SER   118      -4.311 -59.555  -4.801  1.00  0.00      BSYN  
ATOM   1040   HG SER   118      -5.152 -59.574  -4.338  1.00  0.00      BSYN  
ATOM   1041    C SER   118      -3.082 -58.032  -7.069  1.00  0.00      BSYN  
ATOM   1042    O SER   118      -3.226 -57.392  -8.176  1.00  0.00      BSYN  
ATOM   1043    N TYR   119      -2.931 -57.393  -5.905  1.00  0.00      BSYN  
ATOM   1044    H TYR   119      -3.430 -57.680  -5.113  1.00  0.00      BSYN  
ATOM   1045   CA TYR   119      -2.447 -55.987  -5.968  1.00  0.00      BSYN  
ATOM   1046   CB TYR   119      -2.880 -55.231  -4.734  1.00  0.00      BSYN  
ATOM   1047   CG TYR   119      -4.292 -55.364  -4.295  1.00  0.00      BSYN  
ATOM   1048  CD1 TYR   119      -4.577 -56.427  -3.453  1.00  0.00      BSYN  
ATOM   1049  CE1 TYR   119      -5.923 -56.784  -3.234  1.00  0.00      BSYN  
ATOM   1050  CD2 TYR   119      -5.326 -54.507  -4.685  1.00  0.00      BSYN  
ATOM   1051  CE2 TYR   119      -6.599 -54.859  -4.486  1.00  0.00      BSYN  
ATOM   1052   CZ TYR   119      -6.934 -55.902  -3.738  1.00  0.00      BSYN  
ATOM   1053   OH TYR   119      -8.246 -56.170  -3.461  1.00  0.00      BSYN  
ATOM   1054   HH TYR   119      -8.416 -57.060  -3.143  1.00  0.00      BSYN  
ATOM   1055    C TYR   119      -0.893 -56.037  -6.293  1.00  0.00      BSYN  
ATOM   1056    O TYR   119      -0.124 -55.999  -5.305  1.00  0.00      BSYN  
ATOM   1057    N GLU   120      -0.368 -55.850  -7.496  1.00  0.00      BSYN  
ATOM   1058    H GLU   120      -1.019 -55.458  -8.115  1.00  0.00      BSYN  
ATOM   1059   CA GLU   120       0.981 -56.210  -7.743  1.00  0.00      BSYN  
ATOM   1060   CB GLU   120       1.107 -56.625  -9.194  1.00  0.00      BSYN  
ATOM   1061   CG GLU   120       0.530 -57.975  -9.707  1.00  0.00      BSYN  
ATOM   1062   CD GLU   120       0.871 -58.243 -11.173  1.00  0.00      BSYN  
ATOM   1063  OE1 GLU   120       1.531 -57.444 -11.870  1.00  0.00      BSYN  
ATOM   1064  OE2 GLU   120       0.453 -59.313 -11.679  1.00  0.00      BSYN  
ATOM   1065    C GLU   120       1.730 -54.818  -7.625  1.00  0.00      BSYN  
ATOM   1066    O GLU   120       1.012 -53.819  -7.701  1.00  0.00      BSYN  
ATOM   1067    N ASP   121       3.113 -54.863  -7.403  1.00  0.00      BSYN  
ATOM   1068    H ASP   121       3.434 -55.727  -7.736  1.00  0.00      BSYN  
ATOM   1069   CA ASP   121       3.807 -53.691  -7.099  1.00  0.00      BSYN  
ATOM   1070   CB ASP   121       3.745 -53.603  -5.585  1.00  0.00      BSYN  
ATOM   1071   CG ASP   121       4.241 -52.237  -5.129  1.00  0.00      BSYN  
ATOM   1072  OD1 ASP   121       3.978 -51.239  -5.778  1.00  0.00      BSYN  
ATOM   1073  OD2 ASP   121       4.819 -52.235  -4.056  1.00  0.00      BSYN  
ATOM   1074    C ASP   121       5.234 -53.852  -7.637  1.00  0.00      BSYN  
ATOM   1075    O ASP   121       6.048 -54.417  -7.026  1.00  0.00      BSYN  
ATOM   1076    N PRO   122       5.658 -53.259  -8.748  1.00  0.00      BSYN  
ATOM   1077   CD PRO   122       4.823 -52.648  -9.766  1.00  0.00      BSYN  
ATOM   1078   CA PRO   122       6.969 -53.486  -9.302  1.00  0.00      BSYN  
ATOM   1079   CB PRO   122       7.145 -52.530 -10.454  1.00  0.00      BSYN  
ATOM   1080   CG PRO   122       5.738 -52.402 -10.971  1.00  0.00      BSYN  
ATOM   1081    C PRO   122       8.170 -53.220  -8.409  1.00  0.00      BSYN  
ATOM   1082    O PRO   122       8.208 -52.185  -7.706  1.00  0.00      BSYN  
ATOM   1083    N PRO   123       9.221 -54.042  -8.325  1.00  0.00      BSYN  
ATOM   1084   CD PRO   123       9.327 -55.396  -8.685  1.00  0.00      BSYN  
ATOM   1085   CA PRO   123      10.574 -53.539  -7.907  1.00  0.00      BSYN  
ATOM   1086   CB PRO   123      11.375 -54.756  -8.093  1.00  0.00      BSYN  
ATOM   1087   CG PRO   123      10.682 -55.402  -9.291  1.00  0.00      BSYN  
ATOM   1088    C PRO   123      11.307 -52.341  -8.448  1.00  0.00      BSYN  
ATOM   1089    O PRO   123      11.883 -52.235  -9.551  1.00  0.00      BSYN  
ATOM   1090    N GLN   124      11.253 -51.229  -7.776  1.00  0.00      BSYN  
ATOM   1091    H GLN   124      10.477 -51.263  -7.178  1.00  0.00      BSYN  
ATOM   1092   CA GLN   124      11.856 -49.942  -8.169  1.00  0.00      BSYN  
ATOM   1093   CB GLN   124      10.838 -48.904  -7.887  1.00  0.00      BSYN  
ATOM   1094   CG GLN   124       9.672 -48.679  -8.812  1.00  0.00      BSYN  
ATOM   1095   CD GLN   124       8.599 -48.023  -8.012  1.00  0.00      BSYN  
ATOM   1096  OE1 GLN   124       8.327 -46.838  -8.017  1.00  0.00      BSYN  
ATOM   1097  NE2 GLN   124       7.841 -48.917  -7.281  1.00  0.00      BSYN  
ATOM   1098 HE21 GLN   124       8.124 -49.854  -7.332  1.00  0.00      BSYN  
ATOM   1099 HE22 GLN   124       7.066 -48.661  -6.738  1.00  0.00      BSYN  
ATOM   1100    C GLN   124      13.214 -49.595  -7.562  1.00  0.00      BSYN  
ATOM   1101    O GLN   124      13.532 -49.633  -6.368  1.00  0.00      BSYN  
ATOM   1102    N GLU   125      14.290 -49.277  -8.288  1.00  0.00      BSYN  
ATOM   1103    H GLU   125      15.220 -49.226  -7.983  1.00  0.00      BSYN  
ATOM   1104   CA GLU   125      14.133 -49.262  -9.784  1.00  0.00      BSYN  
ATOM   1105   CB GLU   125      14.528 -47.897 -10.320  1.00  0.00      BSYN  
ATOM   1106   CG GLU   125      13.974 -46.675  -9.637  1.00  0.00      BSYN  
ATOM   1107   CD GLU   125      12.538 -46.352 -10.029  1.00  0.00      BSYN  
ATOM   1108  OE1 GLU   125      11.759 -45.787  -9.206  1.00  0.00      BSYN  
ATOM   1109  OE2 GLU   125      12.135 -46.500 -11.179  1.00  0.00      BSYN  
ATOM   1110    C GLU   125      14.903 -50.355 -10.526  1.00  0.00      BSYN  
ATOM   1111    O GLU   125      15.416 -50.226 -11.624  1.00  0.00      BSYN  
ATOM   1112    N GLU   126      14.870 -51.532  -9.898  1.00  0.00      BSYN  
ATOM   1113    H GLU   126      14.284 -51.529  -9.112  1.00  0.00      BSYN  
ATOM   1114   CA GLU   126      15.470 -52.730 -10.508  1.00  0.00      BSYN  
ATOM   1115   CB GLU   126      16.444 -53.594  -9.607  1.00  0.00      BSYN  
ATOM   1116   CG GLU   126      17.728 -53.983 -10.399  1.00  0.00      BSYN  
ATOM   1117   CD GLU   126      18.668 -55.007  -9.726  1.00  0.00      BSYN  
ATOM   1118  OE1 GLU   126      19.157 -54.788  -8.626  1.00  0.00      BSYN  
ATOM   1119  OE2 GLU   126      18.950 -55.987 -10.395  1.00  0.00      BSYN  
ATOM   1120    C GLU   126      14.351 -53.574 -11.211  1.00  0.00      BSYN  
ATOM   1121    O GLU   126      13.997 -54.681 -10.772  1.00  0.00      BSYN  
ATOM   1122    N TYR   127      13.730 -53.085 -12.251  1.00  0.00      BSYN  
ATOM   1123    H TYR   127      13.966 -52.192 -12.579  1.00  0.00      BSYN  
ATOM   1124   CA TYR   127      12.721 -53.834 -13.062  1.00  0.00      BSYN  
ATOM   1125   CB TYR   127      11.645 -52.810 -13.326  1.00  0.00      BSYN  
ATOM   1126   CG TYR   127      10.326 -53.345 -13.810  1.00  0.00      BSYN  
ATOM   1127  CD1 TYR   127       9.637 -54.157 -12.986  1.00  0.00      BSYN  
ATOM   1128  CE1 TYR   127       8.516 -54.687 -13.413  1.00  0.00      BSYN  
ATOM   1129  CD2 TYR   127       9.852 -53.052 -15.131  1.00  0.00      BSYN  
ATOM   1130  CE2 TYR   127       8.693 -53.593 -15.534  1.00  0.00      BSYN  
ATOM   1131   CZ TYR   127       7.908 -54.411 -14.643  1.00  0.00      BSYN  
ATOM   1132   OH TYR   127       6.634 -54.801 -14.961  1.00  0.00      BSYN  
ATOM   1133   HH TYR   127       6.178 -54.758 -14.118  1.00  0.00      BSYN  
ATOM   1134    C TYR   127      13.343 -54.490 -14.305  1.00  0.00      BSYN  
ATOM   1135    O TYR   127      13.238 -54.049 -15.463  1.00  0.00      BSYN  
ATOM   1136    N GLN   128      13.696 -55.815 -14.235  1.00  0.00      BSYN  
ATOM   1137    H GLN   128      13.338 -56.454 -13.583  1.00  0.00      BSYN  
ATOM   1138   CA GLN   128      14.209 -56.594 -15.399  1.00  0.00      BSYN  
ATOM   1139   CB GLN   128      15.492 -57.269 -15.158  1.00  0.00      BSYN  
ATOM   1140   CG GLN   128      16.514 -56.470 -14.430  1.00  0.00      BSYN  
ATOM   1141   CD GLN   128      17.866 -57.136 -14.055  1.00  0.00      BSYN  
ATOM   1142  OE1 GLN   128      18.411 -57.981 -14.769  1.00  0.00      BSYN  
ATOM   1143  NE2 GLN   128      18.347 -56.738 -12.942  1.00  0.00      BSYN  
ATOM   1144 HE21 GLN   128      17.957 -55.950 -12.510  1.00  0.00      BSYN  
ATOM   1145 HE22 GLN   128      19.050 -57.270 -12.513  1.00  0.00      BSYN  
ATOM   1146    C GLN   128      13.291 -57.480 -16.140  1.00  0.00      BSYN  
ATOM   1147    O GLN   128      13.660 -58.254 -16.992  1.00  0.00      BSYN  
ATOM   1148    N GLU   129      11.963 -57.305 -15.822  1.00  0.00      BSYN  
ATOM   1149    H GLU   129      11.888 -56.594 -15.151  1.00  0.00      BSYN  
ATOM   1150   CA GLU   129      10.933 -58.128 -16.307  1.00  0.00      BSYN  
ATOM   1151   CB GLU   129       9.801 -58.263 -15.201  1.00  0.00      BSYN  
ATOM   1152   CG GLU   129      10.171 -59.119 -13.936  1.00  0.00      BSYN  
ATOM   1153   CD GLU   129      10.485 -58.267 -12.627  1.00  0.00      BSYN  
ATOM   1154  OE1 GLU   129      11.300 -57.383 -12.676  1.00  0.00      BSYN  
ATOM   1155  OE2 GLU   129       9.701 -58.429 -11.621  1.00  0.00      BSYN  
ATOM   1156    C GLU   129      10.371 -57.565 -17.652  1.00  0.00      BSYN  
ATOM   1157    O GLU   129      10.124 -56.355 -17.801  1.00  0.00      BSYN  
ATOM   1158    N TYR   130      10.303 -58.536 -18.582  1.00  0.00      BSYN  
ATOM   1159    H TYR   130      10.365 -59.494 -18.388  1.00  0.00      BSYN  
ATOM   1160   CA TYR   130       9.834 -58.322 -19.950  1.00  0.00      BSYN  
ATOM   1161   CB TYR   130      10.624 -59.272 -20.936  1.00  0.00      BSYN  
ATOM   1162   CG TYR   130      12.008 -58.983 -21.365  1.00  0.00      BSYN  
ATOM   1163  CD1 TYR   130      13.130 -59.136 -20.601  1.00  0.00      BSYN  
ATOM   1164  CE1 TYR   130      14.410 -59.224 -21.087  1.00  0.00      BSYN  
ATOM   1165  CD2 TYR   130      12.134 -58.791 -22.624  1.00  0.00      BSYN  
ATOM   1166  CE2 TYR   130      13.435 -58.579 -23.109  1.00  0.00      BSYN  
ATOM   1167   CZ TYR   130      14.538 -58.869 -22.370  1.00  0.00      BSYN  
ATOM   1168   OH TYR   130      15.819 -58.731 -22.897  1.00  0.00      BSYN  
ATOM   1169   HH TYR   130      16.373 -58.719 -22.113  1.00  0.00      BSYN  
ATOM   1170    C TYR   130       8.320 -58.531 -20.039  1.00  0.00      BSYN  
ATOM   1171    O TYR   130       7.807 -59.671 -20.015  1.00  0.00      BSYN  
ATOM   1172    N GLU   131       7.615 -57.373 -20.054  1.00  0.00      BSYN  
ATOM   1173    H GLU   131       7.977 -56.488 -19.837  1.00  0.00      BSYN  
ATOM   1174   CA GLU   131       6.165 -57.477 -19.924  1.00  0.00      BSYN  
ATOM   1175   CB GLU   131       5.508 -56.076 -19.258  1.00  0.00      BSYN  
ATOM   1176   CG GLU   131       4.099 -56.170 -18.726  1.00  0.00      BSYN  
ATOM   1177   CD GLU   131       3.433 -55.075 -17.954  1.00  0.00      BSYN  
ATOM   1178  OE1 GLU   131       3.257 -53.934 -18.393  1.00  0.00      BSYN  
ATOM   1179  OE2 GLU   131       3.009 -55.326 -16.770  1.00  0.00      BSYN  
ATOM   1180    C GLU   131       5.410 -57.789 -21.188  1.00  0.00      BSYN  
ATOM   1181    O GLU   131       5.702 -57.124 -22.215  1.00  0.00      BSYN  
ATOM   1182    N PRO   132       4.400 -58.604 -21.074  1.00  0.00      BSYN  
ATOM   1183   CD PRO   132       4.350 -59.714 -20.049  1.00  0.00      BSYN  
ATOM   1184   CA PRO   132       3.457 -58.879 -22.207  1.00  0.00      BSYN  
ATOM   1185   CB PRO   132       3.842 -60.287 -22.323  1.00  0.00      BSYN  
ATOM   1186   CG PRO   132       3.773 -60.868 -20.917  1.00  0.00      BSYN  
ATOM   1187    C PRO   132       1.921 -58.693 -22.051  1.00  0.00      BSYN  
ATOM   1188    O PRO   132       1.393 -58.659 -20.927  1.00  0.00      BSYN  
ATOM   1189    N GLU   133       1.145 -58.477 -23.080  1.00  0.00      BSYN  
ATOM   1190    H GLU   133       1.469 -58.431 -24.004  1.00  0.00      BSYN  
ATOM   1191   CA GLU   133      -0.322 -58.353 -23.035  1.00  0.00      BSYN  
ATOM   1192   CB GLU   133      -0.799 -56.912 -22.702  1.00  0.00      BSYN  
ATOM   1193   CG GLU   133      -0.272 -55.940 -23.708  1.00  0.00      BSYN  
ATOM   1194   CD GLU   133       1.024 -55.226 -23.279  1.00  0.00      BSYN  
ATOM   1195  OE1 GLU   133       1.072 -54.848 -22.060  1.00  0.00      BSYN  
ATOM   1196  OE2 GLU   133       1.942 -55.097 -24.091  1.00  0.00      BSYN  
ATOM   1197    C GLU   133      -1.195 -58.830 -24.140  1.00  0.00      BSYN  
ATOM   1198    O GLU   133      -0.831 -58.618 -25.254  1.00  0.00      BSYN  
ATOM   1199    N ALA   134      -2.431 -59.132 -23.847  1.00  0.00      BSYN  
ATOM   1200    H ALA   134      -2.848 -58.920 -22.986  1.00  0.00      BSYN  
ATOM   1201   CA ALA   134      -3.272 -59.708 -24.917  1.00  0.00      BSYN  
ATOM   1202   CB ALA   134      -3.045 -61.231 -25.097  1.00  0.00      BSYN  
ATOM   1203    C ALA   134      -4.747 -59.614 -24.699  1.00  0.00      BSYN  
ATOM   1204  OT1 ALA   134      -5.497 -59.658 -25.726  1.00  0.00      BSYN  
ATOM   1205  OT2 ALA   134      -5.181 -59.619 -23.570  1.00  0.00      BSYN  
END
