# Supplementary material for: Data set of intrinsically disordered proteins analysed at a local protein conformation level
Source: Data Brief. 2020 Mar 5;29:105383. doi: 10.1016/j.dib.2020.105383 (PMC7078294; doi:10.1016/j.dib.2020.105383)
Supplement: Supplementary file 1 [file mmc1.zip › the data/1-DATA/PED1AAD-pdb/1AAD-169.pdb]

CRYST1    1.000    1.000    1.000  90.00  90.00  90.00 P 1           1
ATOM      1  HT1 MET     1       0.581-112.274 -28.999  1.00  0.00      BSYN  
ATOM      2  HT2 MET     1      -0.110-113.761 -29.199  1.00  0.00      BSYN  
ATOM      3    N MET     1       0.219-113.094 -28.472  1.00  0.00      BSYN  
ATOM      4  HT3 MET     1       0.863-113.525 -27.778  1.00  0.00      BSYN  
ATOM      5   CA MET     1      -0.888-112.704 -27.710  1.00  0.00      BSYN  
ATOM      6   CB MET     1      -0.787-111.191 -27.822  1.00  0.00      BSYN  
ATOM      7   CG MET     1      -1.676-110.525 -26.764  1.00  0.00      BSYN  
ATOM      8   SD MET     1      -1.380-108.804 -26.639  1.00  0.00      BSYN  
ATOM      9   CE MET     1      -2.383-108.023 -27.799  1.00  0.00      BSYN  
ATOM     10    C MET     1      -2.157-113.115 -28.406  1.00  0.00      BSYN  
ATOM     11    O MET     1      -2.183-113.830 -29.390  1.00  0.00      BSYN  
ATOM     12    N ASP     2      -3.296-112.878 -27.699  1.00  0.00      BSYN  
ATOM     13    H ASP     2      -3.205-112.704 -26.739  1.00  0.00      BSYN  
ATOM     14   CA ASP     2      -4.463-112.718 -28.526  1.00  0.00      BSYN  
ATOM     15   CB ASP     2      -5.700-112.748 -27.616  1.00  0.00      BSYN  
ATOM     16   CG ASP     2      -6.963-113.129 -28.194  1.00  0.00      BSYN  
ATOM     17  OD1 ASP     2      -7.176-113.046 -29.437  1.00  0.00      BSYN  
ATOM     18  OD2 ASP     2      -7.810-113.541 -27.398  1.00  0.00      BSYN  
ATOM     19    C ASP     2      -4.484-111.420 -29.387  1.00  0.00      BSYN  
ATOM     20    O ASP     2      -4.851-110.314 -28.986  1.00  0.00      BSYN  
ATOM     21    N VAL     3      -3.799-111.559 -30.543  1.00  0.00      BSYN  
ATOM     22    H VAL     3      -3.349-112.385 -30.817  1.00  0.00      BSYN  
ATOM     23   CA VAL     3      -3.522-110.384 -31.363  1.00  0.00      BSYN  
ATOM     24   CB VAL     3      -2.081-109.804 -31.234  1.00  0.00      BSYN  
ATOM     25  CG1 VAL     3      -1.070-110.769 -31.488  1.00  0.00      BSYN  
ATOM     26  CG2 VAL     3      -1.877-108.295 -31.650  1.00  0.00      BSYN  
ATOM     27    C VAL     3      -3.935-110.873 -32.750  1.00  0.00      BSYN  
ATOM     28    O VAL     3      -3.369-111.859 -33.214  1.00  0.00      BSYN  
ATOM     29    N PHE     4      -4.902-110.281 -33.440  1.00  0.00      BSYN  
ATOM     30    H PHE     4      -5.406-109.619 -32.922  1.00  0.00      BSYN  
ATOM     31   CA PHE     4      -5.375-110.733 -34.661  1.00  0.00      BSYN  
ATOM     32   CB PHE     4      -6.515-109.745 -35.098  1.00  0.00      BSYN  
ATOM     33   CG PHE     4      -7.827-109.641 -34.362  1.00  0.00      BSYN  
ATOM     34  CD1 PHE     4      -8.357-110.575 -33.482  1.00  0.00      BSYN  
ATOM     35  CD2 PHE     4      -8.504-108.468 -34.615  1.00  0.00      BSYN  
ATOM     36  CE1 PHE     4      -9.457-110.365 -32.757  1.00  0.00      BSYN  
ATOM     37  CE2 PHE     4      -9.790-108.362 -34.018  1.00  0.00      BSYN  
ATOM     38   CZ PHE     4     -10.218-109.310 -33.021  1.00  0.00      BSYN  
ATOM     39    C PHE     4      -4.404-110.838 -35.827  1.00  0.00      BSYN  
ATOM     40    O PHE     4      -4.638-111.537 -36.869  1.00  0.00      BSYN  
ATOM     41    N MET     5      -3.229-110.153 -35.821  1.00  0.00      BSYN  
ATOM     42    H MET     5      -3.093-109.441 -35.162  1.00  0.00      BSYN  
ATOM     43   CA MET     5      -2.173-110.217 -36.797  1.00  0.00      BSYN  
ATOM     44   CB MET     5      -2.366-109.092 -37.797  1.00  0.00      BSYN  
ATOM     45   CG MET     5      -2.459-107.652 -37.277  1.00  0.00      BSYN  
ATOM     46   SD MET     5      -2.548-106.500 -38.774  1.00  0.00      BSYN  
ATOM     47   CE MET     5      -4.008-105.734 -38.376  1.00  0.00      BSYN  
ATOM     48    C MET     5      -0.782-110.414 -36.238  1.00  0.00      BSYN  
ATOM     49    O MET     5      -0.142-109.473 -35.741  1.00  0.00      BSYN  
ATOM     50    N LYS     6      -0.315-111.638 -36.389  1.00  0.00      BSYN  
ATOM     51    H LYS     6      -0.902-112.138 -36.994  1.00  0.00      BSYN  
ATOM     52   CA LYS     6       1.025-112.048 -35.952  1.00  0.00      BSYN  
ATOM     53   CB LYS     6       0.982-113.495 -35.659  1.00  0.00      BSYN  
ATOM     54   CG LYS     6       2.167-114.259 -35.063  1.00  0.00      BSYN  
ATOM     55   CD LYS     6       3.165-113.455 -34.285  1.00  0.00      BSYN  
ATOM     56   CE LYS     6       4.507-114.254 -34.444  1.00  0.00      BSYN  
ATOM     57   NZ LYS     6       4.728-114.494 -35.839  1.00  0.00      BSYN  
ATOM     58  HZ1 LYS     6       4.759-113.605 -36.378  1.00  0.00      BSYN  
ATOM     59  HZ2 LYS     6       5.615-115.025 -35.951  1.00  0.00      BSYN  
ATOM     60  HZ3 LYS     6       4.044-115.111 -36.323  1.00  0.00      BSYN  
ATOM     61    C LYS     6       2.068-111.780 -37.082  1.00  0.00      BSYN  
ATOM     62    O LYS     6       1.996-112.349 -38.205  1.00  0.00      BSYN  
ATOM     63    N GLY     7       3.094-111.049 -36.659  1.00  0.00      BSYN  
ATOM     64    H GLY     7       3.125-110.683 -35.750  1.00  0.00      BSYN  
ATOM     65   CA GLY     7       4.233-111.024 -37.541  1.00  0.00      BSYN  
ATOM     66    C GLY     7       5.377-110.152 -37.181  1.00  0.00      BSYN  
ATOM     67    O GLY     7       5.667-110.057 -36.006  1.00  0.00      BSYN  
ATOM     68    N LEU     8       6.141-109.382 -37.877  1.00  0.00      BSYN  
ATOM     69    H LEU     8       6.769-108.817 -37.382  1.00  0.00      BSYN  
ATOM     70   CA LEU     8       6.165-109.494 -39.302  1.00  0.00      BSYN  
ATOM     71   CB LEU     8       6.214-108.201 -40.124  1.00  0.00      BSYN  
ATOM     72   CG LEU     8       5.143-107.200 -39.951  1.00  0.00      BSYN  
ATOM     73  CD1 LEU     8       3.743-107.783 -39.952  1.00  0.00      BSYN  
ATOM     74  CD2 LEU     8       5.423-106.364 -38.664  1.00  0.00      BSYN  
ATOM     75    C LEU     8       7.323-110.422 -39.664  1.00  0.00      BSYN  
ATOM     76    O LEU     8       6.991-111.378 -40.276  1.00  0.00      BSYN  
ATOM     77    N SER     9       8.560-110.056 -39.476  1.00  0.00      BSYN  
ATOM     78    H SER     9       8.739-109.246 -38.954  1.00  0.00      BSYN  
ATOM     79   CA SER     9       9.670-110.805 -39.981  1.00  0.00      BSYN  
ATOM     80   CB SER     9      10.394-110.261 -41.231  1.00  0.00      BSYN  
ATOM     81   OG SER     9       9.531-109.756 -42.227  1.00  0.00      BSYN  
ATOM     82   HG SER     9       9.589-108.814 -42.056  1.00  0.00      BSYN  
ATOM     83    C SER     9      10.606-111.145 -38.815  1.00  0.00      BSYN  
ATOM     84    O SER     9      11.024-110.300 -38.059  1.00  0.00      BSYN  
ATOM     85    N MET    10      10.874-112.438 -38.684  1.00  0.00      BSYN  
ATOM     86    H MET    10      10.282-113.186 -38.908  1.00  0.00      BSYN  
ATOM     87   CA MET    10      12.105-112.817 -38.055  1.00  0.00      BSYN  
ATOM     88   CB MET    10      11.789-113.821 -36.922  1.00  0.00      BSYN  
ATOM     89   CG MET    10      11.012-114.939 -37.319  1.00  0.00      BSYN  
ATOM     90   SD MET    10      12.014-116.451 -37.413  1.00  0.00      BSYN  
ATOM     91   CE MET    10      11.136-117.525 -36.280  1.00  0.00      BSYN  
ATOM     92    C MET    10      13.075-113.466 -39.071  1.00  0.00      BSYN  
ATOM     93    O MET    10      12.723-114.437 -39.774  1.00  0.00      BSYN  
ATOM     94    N ALA    11      14.370-113.072 -39.152  1.00  0.00      BSYN  
ATOM     95    H ALA    11      14.809-113.254 -40.009  1.00  0.00      BSYN  
ATOM     96   CA ALA    11      14.928-112.347 -38.027  1.00  0.00      BSYN  
ATOM     97   CB ALA    11      16.126-113.170 -37.531  1.00  0.00      BSYN  
ATOM     98    C ALA    11      15.424-110.946 -38.435  1.00  0.00      BSYN  
ATOM     99    O ALA    11      16.590-110.915 -38.885  1.00  0.00      BSYN  
ATOM    100    N LYS    12      14.729-109.838 -38.271  1.00  0.00      BSYN  
ATOM    101    H LYS    12      14.012-109.823 -37.603  1.00  0.00      BSYN  
ATOM    102   CA LYS    12      14.937-108.659 -39.050  1.00  0.00      BSYN  
ATOM    103   CB LYS    12      14.393-108.713 -40.444  1.00  0.00      BSYN  
ATOM    104   CG LYS    12      15.160-108.949 -41.781  1.00  0.00      BSYN  
ATOM    105   CD LYS    12      16.320-108.085 -42.247  1.00  0.00      BSYN  
ATOM    106   CE LYS    12      16.051-106.717 -42.885  1.00  0.00      BSYN  
ATOM    107   NZ LYS    12      17.146-105.957 -43.531  1.00  0.00      BSYN  
ATOM    108  HZ1 LYS    12      16.699-105.115 -43.946  1.00  0.00      BSYN  
ATOM    109  HZ2 LYS    12      17.863-105.663 -42.838  1.00  0.00      BSYN  
ATOM    110  HZ3 LYS    12      17.508-106.461 -44.366  1.00  0.00      BSYN  
ATOM    111    C LYS    12      14.346-107.437 -38.329  1.00  0.00      BSYN  
ATOM    112    O LYS    12      15.058-106.598 -37.843  1.00  0.00      BSYN  
ATOM    113    N GLU    13      12.985-107.425 -38.324  1.00  0.00      BSYN  
ATOM    114    H GLU    13      12.578-108.274 -38.597  1.00  0.00      BSYN  
ATOM    115   CA GLU    13      12.213-106.147 -38.131  1.00  0.00      BSYN  
ATOM    116   CB GLU    13      12.293-105.289 -39.431  1.00  0.00      BSYN  
ATOM    117   CG GLU    13      12.147-103.780 -39.162  1.00  0.00      BSYN  
ATOM    118   CD GLU    13      11.881-102.922 -40.327  1.00  0.00      BSYN  
ATOM    119  OE1 GLU    13      12.785-102.872 -41.257  1.00  0.00      BSYN  
ATOM    120  OE2 GLU    13      10.941-102.172 -40.399  1.00  0.00      BSYN  
ATOM    121    C GLU    13      10.782-106.534 -37.779  1.00  0.00      BSYN  
ATOM    122    O GLU    13      10.220-107.616 -38.067  1.00  0.00      BSYN  
ATOM    123    N GLY    14      10.119-105.567 -37.191  1.00  0.00      BSYN  
ATOM    124    H GLY    14      10.705-104.795 -37.047  1.00  0.00      BSYN  
ATOM    125   CA GLY    14       8.745-105.759 -36.777  1.00  0.00      BSYN  
ATOM    126    C GLY    14       8.284-106.716 -35.706  1.00  0.00      BSYN  
ATOM    127    O GLY    14       7.103-106.709 -35.407  1.00  0.00      BSYN  
ATOM    128    N VAL    15       9.250-107.464 -35.155  1.00  0.00      BSYN  
ATOM    129    H VAL    15      10.164-107.513 -35.504  1.00  0.00      BSYN  
ATOM    130   CA VAL    15       8.951-108.338 -34.055  1.00  0.00      BSYN  
ATOM    131   CB VAL    15       9.669-109.807 -34.114  1.00  0.00      BSYN  
ATOM    132  CG1 VAL    15       9.211-110.667 -35.276  1.00  0.00      BSYN  
ATOM    133  CG2 VAL    15      11.173-109.620 -34.311  1.00  0.00      BSYN  
ATOM    134    C VAL    15       9.087-107.716 -32.714  1.00  0.00      BSYN  
ATOM    135    O VAL    15      10.148-107.233 -32.413  1.00  0.00      BSYN  
ATOM    136    N VAL    16       8.013-107.679 -31.890  1.00  0.00      BSYN  
ATOM    137    H VAL    16       8.189-107.213 -31.046  1.00  0.00      BSYN  
ATOM    138   CA VAL    16       6.722-108.194 -32.192  1.00  0.00      BSYN  
ATOM    139   CB VAL    16       6.365-109.159 -31.121  1.00  0.00      BSYN  
ATOM    140  CG1 VAL    16       5.016-109.726 -31.141  1.00  0.00      BSYN  
ATOM    141  CG2 VAL    16       7.290-110.360 -31.185  1.00  0.00      BSYN  
ATOM    142    C VAL    16       5.756-107.093 -32.318  1.00  0.00      BSYN  
ATOM    143    O VAL    16       5.707-106.240 -31.368  1.00  0.00      BSYN  
ATOM    144    N ALA    17       4.952-106.991 -33.427  1.00  0.00      BSYN  
ATOM    145    H ALA    17       4.859-107.797 -33.977  1.00  0.00      BSYN  
ATOM    146   CA ALA    17       4.066-105.870 -33.772  1.00  0.00      BSYN  
ATOM    147   CB ALA    17       3.426-106.061 -35.100  1.00  0.00      BSYN  
ATOM    148    C ALA    17       2.956-105.516 -32.806  1.00  0.00      BSYN  
ATOM    149    O ALA    17       2.350-106.350 -32.226  1.00  0.00      BSYN  
ATOM    150    N ALA    18       2.366-104.295 -32.795  1.00  0.00      BSYN  
ATOM    151    H ALA    18       2.816-103.630 -33.357  1.00  0.00      BSYN  
ATOM    152   CA ALA    18       1.342-103.798 -31.865  1.00  0.00      BSYN  
ATOM    153   CB ALA    18       1.955-103.114 -30.620  1.00  0.00      BSYN  
ATOM    154    C ALA    18       0.539-102.898 -32.731  1.00  0.00      BSYN  
ATOM    155    O ALA    18       0.855-101.810 -33.052  1.00  0.00      BSYN  
ATOM    156    N ALA    19      -0.711-103.346 -32.975  1.00  0.00      BSYN  
ATOM    157    H ALA    19      -1.039-104.185 -32.589  1.00  0.00      BSYN  
ATOM    158   CA ALA    19      -1.665-102.925 -34.009  1.00  0.00      BSYN  
ATOM    159   CB ALA    19      -2.797-103.796 -34.126  1.00  0.00      BSYN  
ATOM    160    C ALA    19      -2.366-101.654 -33.714  1.00  0.00      BSYN  
ATOM    161    O ALA    19      -2.870-100.930 -34.584  1.00  0.00      BSYN  
ATOM    162    N GLU    20      -2.693-101.469 -32.372  1.00  0.00      BSYN  
ATOM    163    H GLU    20      -2.165-102.046 -31.781  1.00  0.00      BSYN  
ATOM    164   CA GLU    20      -3.321-100.235 -31.837  1.00  0.00      BSYN  
ATOM    165   CB GLU    20      -4.576-100.552 -30.985  1.00  0.00      BSYN  
ATOM    166   CG GLU    20      -5.784-100.973 -31.775  1.00  0.00      BSYN  
ATOM    167   CD GLU    20      -7.084-100.894 -30.898  1.00  0.00      BSYN  
ATOM    168  OE1 GLU    20      -7.577-101.889 -30.377  1.00  0.00      BSYN  
ATOM    169  OE2 GLU    20      -7.480 -99.750 -30.674  1.00  0.00      BSYN  
ATOM    170    C GLU    20      -2.247 -99.400 -31.233  1.00  0.00      BSYN  
ATOM    171    O GLU    20      -1.210 -99.933 -30.809  1.00  0.00      BSYN  
ATOM    172    N LYS    21      -2.476 -98.069 -31.331  1.00  0.00      BSYN  
ATOM    173    H LYS    21      -3.205 -97.672 -31.852  1.00  0.00      BSYN  
ATOM    174   CA LYS    21      -1.712 -97.020 -30.683  1.00  0.00      BSYN  
ATOM    175   CB LYS    21      -0.769 -96.334 -31.713  1.00  0.00      BSYN  
ATOM    176   CG LYS    21       0.567 -95.871 -31.138  1.00  0.00      BSYN  
ATOM    177   CD LYS    21       1.544 -95.439 -32.268  1.00  0.00      BSYN  
ATOM    178   CE LYS    21       0.970 -94.219 -33.067  1.00  0.00      BSYN  
ATOM    179   NZ LYS    21       0.850 -93.235 -32.162  1.00  0.00      BSYN  
ATOM    180  HZ1 LYS    21       0.627 -93.648 -31.233  1.00  0.00      BSYN  
ATOM    181  HZ2 LYS    21       1.736 -92.690 -32.155  1.00  0.00      BSYN  
ATOM    182  HZ3 LYS    21       0.066 -92.672 -32.549  1.00  0.00      BSYN  
ATOM    183    C LYS    21      -2.699 -96.105 -30.045  1.00  0.00      BSYN  
ATOM    184    O LYS    21      -3.542 -95.468 -30.721  1.00  0.00      BSYN  
ATOM    185    N THR    22      -2.675 -95.947 -28.770  1.00  0.00      BSYN  
ATOM    186    H THR    22      -2.086 -96.524 -28.239  1.00  0.00      BSYN  
ATOM    187   CA THR    22      -3.680 -95.132 -28.042  1.00  0.00      BSYN  
ATOM    188   CB THR    22      -3.654 -95.541 -26.632  1.00  0.00      BSYN  
ATOM    189  OG1 THR    22      -4.094 -96.884 -26.571  1.00  0.00      BSYN  
ATOM    190  HG1 THR    22      -4.805 -96.872 -25.926  1.00  0.00      BSYN  
ATOM    191  CG2 THR    22      -4.713 -94.690 -25.867  1.00  0.00      BSYN  
ATOM    192    C THR    22      -3.345 -93.661 -28.230  1.00  0.00      BSYN  
ATOM    193    O THR    22      -2.304 -93.163 -27.942  1.00  0.00      BSYN  
ATOM    194    N LYS    23      -4.377 -92.920 -28.780  1.00  0.00      BSYN  
ATOM    195    H LYS    23      -5.239 -93.324 -29.011  1.00  0.00      BSYN  
ATOM    196   CA LYS    23      -4.218 -91.460 -29.088  1.00  0.00      BSYN  
ATOM    197   CB LYS    23      -5.418 -90.849 -29.832  1.00  0.00      BSYN  
ATOM    198   CG LYS    23      -5.229 -89.446 -30.324  1.00  0.00      BSYN  
ATOM    199   CD LYS    23      -6.469 -88.577 -30.309  1.00  0.00      BSYN  
ATOM    200   CE LYS    23      -6.123 -87.161 -30.045  1.00  0.00      BSYN  
ATOM    201   NZ LYS    23      -7.271 -86.314 -29.706  1.00  0.00      BSYN  
ATOM    202  HZ1 LYS    23      -7.021 -85.304 -29.687  1.00  0.00      BSYN  
ATOM    203  HZ2 LYS    23      -8.017 -86.589 -30.376  1.00  0.00      BSYN  
ATOM    204  HZ3 LYS    23      -7.472 -86.700 -28.761  1.00  0.00      BSYN  
ATOM    205    C LYS    23      -4.204 -90.818 -27.689  1.00  0.00      BSYN  
ATOM    206    O LYS    23      -5.308 -90.864 -27.069  1.00  0.00      BSYN  
ATOM    207    N GLN    24      -3.161 -90.279 -26.985  1.00  0.00      BSYN  
ATOM    208    H GLN    24      -2.312 -90.078 -27.431  1.00  0.00      BSYN  
ATOM    209   CA GLN    24      -3.294 -89.876 -25.696  1.00  0.00      BSYN  
ATOM    210   CB GLN    24      -2.002 -90.058 -24.990  1.00  0.00      BSYN  
ATOM    211   CG GLN    24      -1.288 -91.326 -24.700  1.00  0.00      BSYN  
ATOM    212   CD GLN    24      -1.623 -92.028 -23.419  1.00  0.00      BSYN  
ATOM    213  OE1 GLN    24      -2.198 -93.052 -23.375  1.00  0.00      BSYN  
ATOM    214  NE2 GLN    24      -1.352 -91.231 -22.385  1.00  0.00      BSYN  
ATOM    215 HE21 GLN    24      -0.865 -90.381 -22.369  1.00  0.00      BSYN  
ATOM    216 HE22 GLN    24      -1.657 -91.633 -21.545  1.00  0.00      BSYN  
ATOM    217    C GLN    24      -3.741 -88.424 -25.460  1.00  0.00      BSYN  
ATOM    218    O GLN    24      -3.019 -87.413 -25.642  1.00  0.00      BSYN  
ATOM    219    N GLY    25      -5.072 -88.194 -25.224  1.00  0.00      BSYN  
ATOM    220    H GLY    25      -5.507 -88.740 -24.537  1.00  0.00      BSYN  
ATOM    221   CA GLY    25      -5.638 -86.900 -25.520  1.00  0.00      BSYN  
ATOM    222    C GLY    25      -7.066 -87.139 -25.879  1.00  0.00      BSYN  
ATOM    223    O GLY    25      -7.346 -87.714 -26.919  1.00  0.00      BSYN  
ATOM    224    N VAL    26      -7.984 -86.657 -24.938  1.00  0.00      BSYN  
ATOM    225    H VAL    26      -7.728 -86.142 -24.145  1.00  0.00      BSYN  
ATOM    226   CA VAL    26      -9.329 -87.044 -25.000  1.00  0.00      BSYN  
ATOM    227   CB VAL    26      -9.893 -87.130 -23.476  1.00  0.00      BSYN  
ATOM    228  CG1 VAL    26     -11.124 -87.771 -23.402  1.00  0.00      BSYN  
ATOM    229  CG2 VAL    26      -9.021 -87.565 -22.351  1.00  0.00      BSYN  
ATOM    230    C VAL    26      -9.962 -85.875 -25.751  1.00  0.00      BSYN  
ATOM    231    O VAL    26      -9.644 -84.732 -25.380  1.00  0.00      BSYN  
ATOM    232    N THR    27     -10.640 -86.219 -26.875  1.00  0.00      BSYN  
ATOM    233    H THR    27     -10.789 -87.175 -27.026  1.00  0.00      BSYN  
ATOM    234   CA THR    27     -11.056 -85.177 -27.751  1.00  0.00      BSYN  
ATOM    235   CB THR    27     -10.934 -85.508 -29.257  1.00  0.00      BSYN  
ATOM    236  OG1 THR    27      -9.933 -86.512 -29.508  1.00  0.00      BSYN  
ATOM    237  HG1 THR    27     -10.235 -87.165 -30.144  1.00  0.00      BSYN  
ATOM    238  CG2 THR    27     -10.647 -84.192 -30.067  1.00  0.00      BSYN  
ATOM    239    C THR    27     -12.428 -84.725 -27.355  1.00  0.00      BSYN  
ATOM    240    O THR    27     -13.498 -85.289 -27.814  1.00  0.00      BSYN  
ATOM    241    N GLU    28     -12.750 -83.672 -26.551  1.00  0.00      BSYN  
ATOM    242    H GLU    28     -13.725 -83.669 -26.443  1.00  0.00      BSYN  
ATOM    243   CA GLU    28     -11.788 -82.672 -26.014  1.00  0.00      BSYN  
ATOM    244   CB GLU    28     -11.961 -81.231 -26.641  1.00  0.00      BSYN  
ATOM    245   CG GLU    28     -11.465 -81.071 -28.102  1.00  0.00      BSYN  
ATOM    246   CD GLU    28     -11.363 -79.665 -28.620  1.00  0.00      BSYN  
ATOM    247  OE1 GLU    28     -10.188 -79.041 -28.576  1.00  0.00      BSYN  
ATOM    248  OE2 GLU    28     -12.411 -79.163 -29.074  1.00  0.00      BSYN  
ATOM    249    C GLU    28     -12.094 -82.493 -24.508  1.00  0.00      BSYN  
ATOM    250    O GLU    28     -13.140 -81.890 -24.194  1.00  0.00      BSYN  
ATOM    251    N ALA    29     -11.069 -82.730 -23.769  1.00  0.00      BSYN  
ATOM    252    H ALA    29     -10.236 -82.825 -24.277  1.00  0.00      BSYN  
ATOM    253   CA ALA    29     -11.085 -82.581 -22.290  1.00  0.00      BSYN  
ATOM    254   CB ALA    29      -9.644 -82.771 -21.573  1.00  0.00      BSYN  
ATOM    255    C ALA    29     -11.636 -81.344 -21.535  1.00  0.00      BSYN  
ATOM    256    O ALA    29     -12.569 -81.396 -20.762  1.00  0.00      BSYN  
ATOM    257    N ALA    30     -11.186 -80.207 -22.052  1.00  0.00      BSYN  
ATOM    258    H ALA    30     -10.352 -80.289 -22.561  1.00  0.00      BSYN  
ATOM    259   CA ALA    30     -11.725 -78.970 -21.596  1.00  0.00      BSYN  
ATOM    260   CB ALA    30     -10.813 -78.395 -20.556  1.00  0.00      BSYN  
ATOM    261    C ALA    30     -11.989 -77.897 -22.615  1.00  0.00      BSYN  
ATOM    262    O ALA    30     -11.032 -77.286 -23.214  1.00  0.00      BSYN  
ATOM    263    N GLU    31     -13.337 -77.765 -22.805  1.00  0.00      BSYN  
ATOM    264    H GLU    31     -13.934 -78.402 -22.360  1.00  0.00      BSYN  
ATOM    265   CA GLU    31     -13.836 -76.608 -23.558  1.00  0.00      BSYN  
ATOM    266   CB GLU    31     -14.804 -76.942 -24.733  1.00  0.00      BSYN  
ATOM    267   CG GLU    31     -13.939 -77.664 -25.740  1.00  0.00      BSYN  
ATOM    268   CD GLU    31     -14.819 -78.161 -26.837  1.00  0.00      BSYN  
ATOM    269  OE1 GLU    31     -14.974 -79.316 -26.975  1.00  0.00      BSYN  
ATOM    270  OE2 GLU    31     -15.409 -77.394 -27.571  1.00  0.00      BSYN  
ATOM    271    C GLU    31     -14.719 -75.682 -22.756  1.00  0.00      BSYN  
ATOM    272    O GLU    31     -15.639 -76.143 -22.006  1.00  0.00      BSYN  
ATOM    273    N LYS    32     -14.415 -74.401 -22.867  1.00  0.00      BSYN  
ATOM    274    H LYS    32     -13.640 -74.108 -23.391  1.00  0.00      BSYN  
ATOM    275   CA LYS    32     -15.156 -73.371 -22.231  1.00  0.00      BSYN  
ATOM    276   CB LYS    32     -14.433 -72.005 -22.570  1.00  0.00      BSYN  
ATOM    277   CG LYS    32     -15.138 -70.796 -21.969  1.00  0.00      BSYN  
ATOM    278   CD LYS    32     -14.004 -69.849 -21.878  1.00  0.00      BSYN  
ATOM    279   CE LYS    32     -14.869 -68.615 -21.523  1.00  0.00      BSYN  
ATOM    280   NZ LYS    32     -14.178 -67.393 -21.278  1.00  0.00      BSYN  
ATOM    281  HZ1 LYS    32     -13.666 -67.441 -20.374  1.00  0.00      BSYN  
ATOM    282  HZ2 LYS    32     -13.546 -67.202 -22.082  1.00  0.00      BSYN  
ATOM    283  HZ3 LYS    32     -14.822 -66.605 -21.066  1.00  0.00      BSYN  
ATOM    284    C LYS    32     -16.541 -73.242 -22.783  1.00  0.00      BSYN  
ATOM    285    O LYS    32     -17.507 -73.133 -22.000  1.00  0.00      BSYN  
ATOM    286    N THR    33     -16.729 -73.239 -24.129  1.00  0.00      BSYN  
ATOM    287    H THR    33     -15.988 -73.049 -24.741  1.00  0.00      BSYN  
ATOM    288   CA THR    33     -18.022 -73.506 -24.755  1.00  0.00      BSYN  
ATOM    289   CB THR    33     -18.764 -74.689 -24.014  1.00  0.00      BSYN  
ATOM    290  OG1 THR    33     -17.886 -75.699 -24.359  1.00  0.00      BSYN  
ATOM    291  HG1 THR    33     -18.311 -76.516 -24.087  1.00  0.00      BSYN  
ATOM    292  CG2 THR    33     -20.117 -75.036 -24.555  1.00  0.00      BSYN  
ATOM    293    C THR    33     -18.768 -72.180 -24.994  1.00  0.00      BSYN  
ATOM    294    O THR    33     -19.670 -72.005 -25.916  1.00  0.00      BSYN  
ATOM    295    N LYS    34     -18.478 -71.075 -24.337  1.00  0.00      BSYN  
ATOM    296    H LYS    34     -17.603 -71.033 -23.898  1.00  0.00      BSYN  
ATOM    297   CA LYS    34     -19.215 -69.847 -24.449  1.00  0.00      BSYN  
ATOM    298   CB LYS    34     -18.909 -68.940 -23.356  1.00  0.00      BSYN  
ATOM    299   CG LYS    34     -19.518 -69.381 -22.096  1.00  0.00      BSYN  
ATOM    300   CD LYS    34     -20.958 -69.311 -21.994  1.00  0.00      BSYN  
ATOM    301   CE LYS    34     -21.289 -68.075 -21.605  1.00  0.00      BSYN  
ATOM    302   NZ LYS    34     -22.774 -67.864 -21.852  1.00  0.00      BSYN  
ATOM    303  HZ1 LYS    34     -23.051 -66.867 -21.746  1.00  0.00      BSYN  
ATOM    304  HZ2 LYS    34     -22.983 -67.967 -22.865  1.00  0.00      BSYN  
ATOM    305  HZ3 LYS    34     -23.319 -68.540 -21.280  1.00  0.00      BSYN  
ATOM    306    C LYS    34     -18.898 -69.089 -25.765  1.00  0.00      BSYN  
ATOM    307    O LYS    34     -17.755 -68.789 -26.113  1.00  0.00      BSYN  
ATOM    308    N GLU    35     -19.965 -68.705 -26.476  1.00  0.00      BSYN  
ATOM    309    H GLU    35     -20.823 -69.174 -26.418  1.00  0.00      BSYN  
ATOM    310   CA GLU    35     -19.999 -67.551 -27.415  1.00  0.00      BSYN  
ATOM    311   CB GLU    35     -20.357 -68.311 -28.737  1.00  0.00      BSYN  
ATOM    312   CG GLU    35     -19.296 -68.093 -29.752  1.00  0.00      BSYN  
ATOM    313   CD GLU    35     -19.496 -68.826 -31.087  1.00  0.00      BSYN  
ATOM    314  OE1 GLU    35     -18.499 -69.508 -31.370  1.00  0.00      BSYN  
ATOM    315  OE2 GLU    35     -20.505 -68.848 -31.798  1.00  0.00      BSYN  
ATOM    316    C GLU    35     -21.166 -66.659 -27.220  1.00  0.00      BSYN  
ATOM    317    O GLU    35     -21.110 -65.533 -27.713  1.00  0.00      BSYN  
ATOM    318    N GLY    36     -22.311 -67.008 -26.682  1.00  0.00      BSYN  
ATOM    319    H GLY    36     -22.605 -67.931 -26.531  1.00  0.00      BSYN  
ATOM    320   CA GLY    36     -23.299 -66.063 -26.199  1.00  0.00      BSYN  
ATOM    321    C GLY    36     -24.453 -67.062 -25.780  1.00  0.00      BSYN  
ATOM    322    O GLY    36     -24.809 -67.219 -24.630  1.00  0.00      BSYN  
ATOM    323    N VAL    37     -24.966 -67.743 -26.746  1.00  0.00      BSYN  
ATOM    324    H VAL    37     -24.586 -67.932 -27.629  1.00  0.00      BSYN  
ATOM    325   CA VAL    37     -26.273 -68.365 -26.516  1.00  0.00      BSYN  
ATOM    326   CB VAL    37     -27.408 -67.549 -27.152  1.00  0.00      BSYN  
ATOM    327  CG1 VAL    37     -28.776 -68.093 -26.851  1.00  0.00      BSYN  
ATOM    328  CG2 VAL    37     -27.619 -66.121 -26.583  1.00  0.00      BSYN  
ATOM    329    C VAL    37     -26.462 -69.961 -26.644  1.00  0.00      BSYN  
ATOM    330    O VAL    37     -26.555 -70.664 -27.690  1.00  0.00      BSYN  
ATOM    331    N LEU    38     -26.450 -70.356 -25.389  1.00  0.00      BSYN  
ATOM    332    H LEU    38     -26.277 -69.660 -24.720  1.00  0.00      BSYN  
ATOM    333   CA LEU    38     -26.515 -71.736 -25.063  1.00  0.00      BSYN  
ATOM    334   CB LEU    38     -25.435 -72.173 -24.066  1.00  0.00      BSYN  
ATOM    335   CG LEU    38     -23.960 -71.911 -24.492  1.00  0.00      BSYN  
ATOM    336  CD1 LEU    38     -23.541 -70.524 -24.103  1.00  0.00      BSYN  
ATOM    337  CD2 LEU    38     -23.044 -72.889 -23.675  1.00  0.00      BSYN  
ATOM    338    C LEU    38     -27.869 -72.060 -24.521  1.00  0.00      BSYN  
ATOM    339    O LEU    38     -28.693 -71.249 -23.943  1.00  0.00      BSYN  
ATOM    340    N TYR    39     -28.153 -73.354 -24.849  1.00  0.00      BSYN  
ATOM    341    H TYR    39     -27.790 -73.816 -25.633  1.00  0.00      BSYN  
ATOM    342   CA TYR    39     -29.274 -73.985 -24.157  1.00  0.00      BSYN  
ATOM    343   CB TYR    39     -29.864 -75.151 -25.043  1.00  0.00      BSYN  
ATOM    344   CG TYR    39     -30.988 -75.806 -24.341  1.00  0.00      BSYN  
ATOM    345  CD1 TYR    39     -32.186 -75.245 -23.908  1.00  0.00      BSYN  
ATOM    346  CE1 TYR    39     -33.150 -75.945 -23.146  1.00  0.00      BSYN  
ATOM    347  CD2 TYR    39     -30.765 -77.137 -23.986  1.00  0.00      BSYN  
ATOM    348  CE2 TYR    39     -31.623 -77.864 -23.197  1.00  0.00      BSYN  
ATOM    349   CZ TYR    39     -32.750 -77.238 -22.773  1.00  0.00      BSYN  
ATOM    350   OH TYR    39     -33.622 -77.929 -21.915  1.00  0.00      BSYN  
ATOM    351   HH TYR    39     -33.999 -77.352 -21.247  1.00  0.00      BSYN  
ATOM    352    C TYR    39     -28.619 -74.530 -22.835  1.00  0.00      BSYN  
ATOM    353    O TYR    39     -27.867 -75.533 -22.803  1.00  0.00      BSYN  
ATOM    354    N VAL    40     -28.912 -74.067 -21.553  1.00  0.00      BSYN  
ATOM    355    H VAL    40     -29.777 -73.669 -21.319  1.00  0.00      BSYN  
ATOM    356   CA VAL    40     -27.954 -74.387 -20.451  1.00  0.00      BSYN  
ATOM    357   CB VAL    40     -27.886 -73.385 -19.241  1.00  0.00      BSYN  
ATOM    358  CG1 VAL    40     -26.592 -73.467 -18.478  1.00  0.00      BSYN  
ATOM    359  CG2 VAL    40     -28.176 -72.022 -19.654  1.00  0.00      BSYN  
ATOM    360    C VAL    40     -28.360 -75.806 -19.846  1.00  0.00      BSYN  
ATOM    361    O VAL    40     -29.447 -75.892 -19.344  1.00  0.00      BSYN  
ATOM    362    N GLY    41     -27.352 -76.757 -19.971  1.00  0.00      BSYN  
ATOM    363    H GLY    41     -26.466 -76.528 -20.321  1.00  0.00      BSYN  
ATOM    364   CA GLY    41     -27.481 -78.110 -19.522  1.00  0.00      BSYN  
ATOM    365    C GLY    41     -27.491 -79.199 -20.643  1.00  0.00      BSYN  
ATOM    366    O GLY    41     -28.331 -80.121 -20.669  1.00  0.00      BSYN  
ATOM    367    N SER    42     -26.558 -78.997 -21.622  1.00  0.00      BSYN  
ATOM    368    H SER    42     -25.895 -78.301 -21.430  1.00  0.00      BSYN  
ATOM    369   CA SER    42     -26.400 -79.852 -22.842  1.00  0.00      BSYN  
ATOM    370   CB SER    42     -27.406 -79.551 -23.981  1.00  0.00      BSYN  
ATOM    371   OG SER    42     -27.474 -78.114 -24.203  1.00  0.00      BSYN  
ATOM    372   HG SER    42     -28.134 -77.780 -23.591  1.00  0.00      BSYN  
ATOM    373    C SER    42     -25.018 -79.876 -23.431  1.00  0.00      BSYN  
ATOM    374    O SER    42     -24.187 -79.223 -22.768  1.00  0.00      BSYN  
ATOM    375    N LYS    43     -24.679 -80.517 -24.550  1.00  0.00      BSYN  
ATOM    376    H LYS    43     -25.424 -81.067 -24.872  1.00  0.00      BSYN  
ATOM    377   CA LYS    43     -23.355 -80.712 -25.053  1.00  0.00      BSYN  
ATOM    378   CB LYS    43     -22.260 -81.436 -24.141  1.00  0.00      BSYN  
ATOM    379   CG LYS    43     -22.922 -82.767 -23.710  1.00  0.00      BSYN  
ATOM    380   CD LYS    43     -21.998 -83.898 -23.564  1.00  0.00      BSYN  
ATOM    381   CE LYS    43     -22.871 -85.169 -23.370  1.00  0.00      BSYN  
ATOM    382   NZ LYS    43     -22.039 -86.378 -23.300  1.00  0.00      BSYN  
ATOM    383  HZ1 LYS    43     -22.624 -87.238 -23.319  1.00  0.00      BSYN  
ATOM    384  HZ2 LYS    43     -21.476 -86.459 -24.171  1.00  0.00      BSYN  
ATOM    385  HZ3 LYS    43     -21.425 -86.350 -22.461  1.00  0.00      BSYN  
ATOM    386    C LYS    43     -23.106 -81.316 -26.433  1.00  0.00      BSYN  
ATOM    387    O LYS    43     -24.033 -82.102 -26.664  1.00  0.00      BSYN  
ATOM    388    N THR    44     -22.047 -81.059 -27.188  1.00  0.00      BSYN  
ATOM    389    H THR    44     -21.673 -81.846 -27.635  1.00  0.00      BSYN  
ATOM    390   CA THR    44     -21.049 -79.916 -27.013  1.00  0.00      BSYN  
ATOM    391   CB THR    44     -19.884 -80.068 -28.135  1.00  0.00      BSYN  
ATOM    392  OG1 THR    44     -19.196 -81.273 -27.880  1.00  0.00      BSYN  
ATOM    393  HG1 THR    44     -18.368 -81.384 -28.353  1.00  0.00      BSYN  
ATOM    394  CG2 THR    44     -18.915 -78.906 -27.838  1.00  0.00      BSYN  
ATOM    395    C THR    44     -21.649 -78.534 -27.022  1.00  0.00      BSYN  
ATOM    396    O THR    44     -21.858 -77.843 -25.976  1.00  0.00      BSYN  
ATOM    397    N ARG    45     -22.118 -78.367 -28.247  1.00  0.00      BSYN  
ATOM    398    H ARG    45     -21.985 -78.978 -29.001  1.00  0.00      BSYN  
ATOM    399   CA ARG    45     -22.819 -77.099 -28.624  1.00  0.00      BSYN  
ATOM    400   CB ARG    45     -24.321 -77.350 -28.430  1.00  0.00      BSYN  
ATOM    401   CG ARG    45     -25.166 -76.390 -29.262  1.00  0.00      BSYN  
ATOM    402   CD ARG    45     -26.502 -76.744 -28.899  1.00  0.00      BSYN  
ATOM    403   NE ARG    45     -26.965 -78.171 -29.178  1.00  0.00      BSYN  
ATOM    404   HE ARG    45     -26.310 -78.898 -29.132  1.00  0.00      BSYN  
ATOM    405   CZ ARG    45     -28.205 -78.395 -29.584  1.00  0.00      BSYN  
ATOM    406  NH1 ARG    45     -29.171 -77.436 -29.840  1.00  0.00      BSYN  
ATOM    407 HH11 ARG    45     -30.073 -77.749 -30.140  1.00  0.00      BSYN  
ATOM    408 HH12 ARG    45     -28.928 -76.468 -29.781  1.00  0.00      BSYN  
ATOM    409  NH2 ARG    45     -28.732 -79.628 -29.528  1.00  0.00      BSYN  
ATOM    410 HH21 ARG    45     -29.475 -79.717 -30.192  1.00  0.00      BSYN  
ATOM    411 HH22 ARG    45     -28.129 -80.333 -29.155  1.00  0.00      BSYN  
ATOM    412    C ARG    45     -22.355 -75.739 -28.014  1.00  0.00      BSYN  
ATOM    413    O ARG    45     -22.896 -75.279 -26.948  1.00  0.00      BSYN  
ATOM    414    N GLU    46     -21.299 -75.186 -28.623  1.00  0.00      BSYN  
ATOM    415    H GLU    46     -20.839 -75.572 -29.397  1.00  0.00      BSYN  
ATOM    416   CA GLU    46     -20.866 -73.811 -28.214  1.00  0.00      BSYN  
ATOM    417   CB GLU    46     -19.477 -73.614 -28.745  1.00  0.00      BSYN  
ATOM    418   CG GLU    46     -19.453 -73.241 -30.176  1.00  0.00      BSYN  
ATOM    419   CD GLU    46     -18.675 -74.338 -30.948  1.00  0.00      BSYN  
ATOM    420  OE1 GLU    46     -19.151 -74.656 -32.039  1.00  0.00      BSYN  
ATOM    421  OE2 GLU    46     -17.641 -74.846 -30.548  1.00  0.00      BSYN  
ATOM    422    C GLU    46     -21.774 -72.508 -28.320  1.00  0.00      BSYN  
ATOM    423    O GLU    46     -21.362 -71.416 -27.890  1.00  0.00      BSYN  
ATOM    424    N GLY    47     -22.917 -72.645 -28.999  1.00  0.00      BSYN  
ATOM    425    H GLY    47     -23.292 -73.543 -29.113  1.00  0.00      BSYN  
ATOM    426   CA GLY    47     -23.735 -71.561 -29.440  1.00  0.00      BSYN  
ATOM    427    C GLY    47     -24.737 -72.037 -30.551  1.00  0.00      BSYN  
ATOM    428    O GLY    47     -24.496 -72.858 -31.373  1.00  0.00      BSYN  
ATOM    429    N VAL    48     -25.959 -71.522 -30.456  1.00  0.00      BSYN  
ATOM    430    H VAL    48     -26.202 -71.185 -29.568  1.00  0.00      BSYN  
ATOM    431   CA VAL    48     -26.955 -71.610 -31.569  1.00  0.00      BSYN  
ATOM    432   CB VAL    48     -28.369 -72.068 -30.972  1.00  0.00      BSYN  
ATOM    433  CG1 VAL    48     -28.001 -73.320 -30.365  1.00  0.00      BSYN  
ATOM    434  CG2 VAL    48     -28.766 -71.123 -29.870  1.00  0.00      BSYN  
ATOM    435    C VAL    48     -26.927 -70.437 -32.554  1.00  0.00      BSYN  
ATOM    436    O VAL    48     -26.910 -69.241 -32.218  1.00  0.00      BSYN  
ATOM    437    N VAL    49     -26.822 -70.934 -33.817  1.00  0.00      BSYN  
ATOM    438    H VAL    49     -26.777 -71.910 -33.897  1.00  0.00      BSYN  
ATOM    439   CA VAL    49     -26.382 -70.139 -34.941  1.00  0.00      BSYN  
ATOM    440   CB VAL    49     -25.665 -70.863 -36.163  1.00  0.00      BSYN  
ATOM    441  CG1 VAL    49     -26.622 -71.836 -36.857  1.00  0.00      BSYN  
ATOM    442  CG2 VAL    49     -25.083 -69.958 -37.230  1.00  0.00      BSYN  
ATOM    443    C VAL    49     -27.370 -69.191 -35.512  1.00  0.00      BSYN  
ATOM    444    O VAL    49     -28.433 -69.600 -35.894  1.00  0.00      BSYN  
ATOM    445    N GLN    50     -26.983 -67.962 -35.247  1.00  0.00      BSYN  
ATOM    446    H GLN    50     -26.193 -67.671 -34.745  1.00  0.00      BSYN  
ATOM    447   CA GLN    50     -27.717 -66.809 -35.830  1.00  0.00      BSYN  
ATOM    448   CB GLN    50     -27.472 -65.493 -35.230  1.00  0.00      BSYN  
ATOM    449   CG GLN    50     -27.824 -65.518 -33.755  1.00  0.00      BSYN  
ATOM    450   CD GLN    50     -29.289 -65.944 -33.592  1.00  0.00      BSYN  
ATOM    451  OE1 GLN    50     -29.588 -66.989 -32.981  1.00  0.00      BSYN  
ATOM    452  NE2 GLN    50     -30.296 -65.231 -34.173  1.00  0.00      BSYN  
ATOM    453 HE21 GLN    50     -29.996 -64.451 -34.684  1.00  0.00      BSYN  
ATOM    454 HE22 GLN    50     -31.168 -65.675 -34.124  1.00  0.00      BSYN  
ATOM    455    C GLN    50     -27.557 -66.754 -37.367  1.00  0.00      BSYN  
ATOM    456    O GLN    50     -26.440 -66.931 -37.901  1.00  0.00      BSYN  
ATOM    457    N GLY    51     -28.462 -66.453 -38.380  1.00  0.00      BSYN  
ATOM    458    H GLY    51     -28.059 -66.067 -39.185  1.00  0.00      BSYN  
ATOM    459   CA GLY    51     -29.922 -66.317 -38.201  1.00  0.00      BSYN  
ATOM    460    C GLY    51     -30.651 -65.813 -39.475  1.00  0.00      BSYN  
ATOM    461    O GLY    51     -30.274 -64.843 -40.105  1.00  0.00      BSYN  
ATOM    462    N VAL    52     -31.684 -66.562 -39.718  1.00  0.00      BSYN  
ATOM    463    H VAL    52     -31.879 -67.346 -39.164  1.00  0.00      BSYN  
ATOM    464   CA VAL    52     -32.567 -66.368 -40.856  1.00  0.00      BSYN  
ATOM    465   CB VAL    52     -32.611 -67.698 -41.754  1.00  0.00      BSYN  
ATOM    466  CG1 VAL    52     -32.565 -67.292 -43.173  1.00  0.00      BSYN  
ATOM    467  CG2 VAL    52     -31.364 -68.614 -41.753  1.00  0.00      BSYN  
ATOM    468    C VAL    52     -33.974 -65.913 -40.514  1.00  0.00      BSYN  
ATOM    469    O VAL    52     -34.760 -66.717 -40.042  1.00  0.00      BSYN  
ATOM    470    N ALA    53     -34.293 -64.658 -40.642  1.00  0.00      BSYN  
ATOM    471    H ALA    53     -33.649 -64.092 -41.116  1.00  0.00      BSYN  
ATOM    472   CA ALA    53     -35.551 -64.139 -40.231  1.00  0.00      BSYN  
ATOM    473   CB ALA    53     -35.520 -63.958 -38.819  1.00  0.00      BSYN  
ATOM    474    C ALA    53     -35.638 -62.708 -40.786  1.00  0.00      BSYN  
ATOM    475    O ALA    53     -34.894 -61.748 -40.533  1.00  0.00      BSYN  
ATOM    476    N SER    54     -36.574 -62.771 -41.682  1.00  0.00      BSYN  
ATOM    477    H SER    54     -36.844 -63.586 -42.155  1.00  0.00      BSYN  
ATOM    478   CA SER    54     -37.132 -61.559 -42.238  1.00  0.00      BSYN  
ATOM    479   CB SER    54     -37.673 -62.032 -43.599  1.00  0.00      BSYN  
ATOM    480   OG SER    54     -38.682 -63.037 -43.575  1.00  0.00      BSYN  
ATOM    481   HG SER    54     -38.998 -63.193 -44.468  1.00  0.00      BSYN  
ATOM    482    C SER    54     -38.201 -60.729 -41.475  1.00  0.00      BSYN  
ATOM    483    O SER    54     -38.705 -61.197 -40.459  1.00  0.00      BSYN  
ATOM    484    N VAL    55     -38.642 -59.522 -41.973  1.00  0.00      BSYN  
ATOM    485    H VAL    55     -38.196 -59.122 -42.748  1.00  0.00      BSYN  
ATOM    486   CA VAL    55     -39.595 -58.694 -41.255  1.00  0.00      BSYN  
ATOM    487   CB VAL    55     -38.998 -57.393 -40.584  1.00  0.00      BSYN  
ATOM    488  CG1 VAL    55     -38.134 -56.508 -41.520  1.00  0.00      BSYN  
ATOM    489  CG2 VAL    55     -39.981 -56.617 -39.803  1.00  0.00      BSYN  
ATOM    490    C VAL    55     -40.649 -58.297 -42.295  1.00  0.00      BSYN  
ATOM    491    O VAL    55     -40.557 -57.421 -43.198  1.00  0.00      BSYN  
ATOM    492    N ALA    56     -41.826 -58.867 -42.026  1.00  0.00      BSYN  
ATOM    493    H ALA    56     -42.099 -58.993 -41.093  1.00  0.00      BSYN  
ATOM    494   CA ALA    56     -42.920 -59.038 -42.996  1.00  0.00      BSYN  
ATOM    495   CB ALA    56     -43.424 -60.499 -43.020  1.00  0.00      BSYN  
ATOM    496    C ALA    56     -44.033 -58.106 -42.771  1.00  0.00      BSYN  
ATOM    497    O ALA    56     -44.451 -57.281 -43.643  1.00  0.00      BSYN  
ATOM    498    N GLU    57     -44.449 -58.234 -41.534  1.00  0.00      BSYN  
ATOM    499    H GLU    57     -44.417 -59.102 -41.078  1.00  0.00      BSYN  
ATOM    500   CA GLU    57     -45.132 -57.099 -40.818  1.00  0.00      BSYN  
ATOM    501   CB GLU    57     -46.162 -57.651 -39.913  1.00  0.00      BSYN  
ATOM    502   CG GLU    57     -47.530 -58.154 -40.526  1.00  0.00      BSYN  
ATOM    503   CD GLU    57     -47.387 -59.127 -41.604  1.00  0.00      BSYN  
ATOM    504  OE1 GLU    57     -46.948 -60.250 -41.273  1.00  0.00      BSYN  
ATOM    505  OE2 GLU    57     -47.726 -58.809 -42.776  1.00  0.00      BSYN  
ATOM    506    C GLU    57     -44.052 -56.473 -39.866  1.00  0.00      BSYN  
ATOM    507    O GLU    57     -43.030 -56.986 -39.414  1.00  0.00      BSYN  
ATOM    508    N LYS    58     -44.492 -55.225 -39.504  1.00  0.00      BSYN  
ATOM    509    H LYS    58     -45.317 -54.790 -39.803  1.00  0.00      BSYN  
ATOM    510   CA LYS    58     -43.817 -54.514 -38.427  1.00  0.00      BSYN  
ATOM    511   CB LYS    58     -43.678 -53.048 -38.847  1.00  0.00      BSYN  
ATOM    512   CG LYS    58     -42.555 -52.421 -39.608  1.00  0.00      BSYN  
ATOM    513   CD LYS    58     -41.434 -52.124 -38.675  1.00  0.00      BSYN  
ATOM    514   CE LYS    58     -40.651 -51.112 -39.533  1.00  0.00      BSYN  
ATOM    515   NZ LYS    58     -39.396 -50.959 -38.855  1.00  0.00      BSYN  
ATOM    516  HZ1 LYS    58     -39.004 -50.393 -39.634  1.00  0.00      BSYN  
ATOM    517  HZ2 LYS    58     -39.396 -50.361 -38.004  1.00  0.00      BSYN  
ATOM    518  HZ3 LYS    58     -38.828 -51.814 -38.690  1.00  0.00      BSYN  
ATOM    519    C LYS    58     -44.611 -54.588 -37.212  1.00  0.00      BSYN  
ATOM    520    O LYS    58     -45.730 -54.104 -37.283  1.00  0.00      BSYN  
ATOM    521    N THR    59     -44.225 -55.050 -36.070  1.00  0.00      BSYN  
ATOM    522    H THR    59     -44.910 -55.122 -35.372  1.00  0.00      BSYN  
ATOM    523   CA THR    59     -42.895 -55.582 -35.779  1.00  0.00      BSYN  
ATOM    524   CB THR    59     -42.375 -55.002 -34.478  1.00  0.00      BSYN  
ATOM    525  OG1 THR    59     -42.444 -53.600 -34.690  1.00  0.00      BSYN  
ATOM    526  HG1 THR    59     -41.940 -53.012 -34.122  1.00  0.00      BSYN  
ATOM    527  CG2 THR    59     -41.030 -55.574 -34.029  1.00  0.00      BSYN  
ATOM    528    C THR    59     -43.063 -57.076 -35.771  1.00  0.00      BSYN  
ATOM    529    O THR    59     -44.091 -57.694 -35.515  1.00  0.00      BSYN  
ATOM    530    N LYS    60     -41.997 -57.737 -36.334  1.00  0.00      BSYN  
ATOM    531    H LYS    60     -41.332 -57.186 -36.796  1.00  0.00      BSYN  
ATOM    532   CA LYS    60     -41.769 -59.177 -36.483  1.00  0.00      BSYN  
ATOM    533   CB LYS    60     -40.485 -59.511 -37.198  1.00  0.00      BSYN  
ATOM    534   CG LYS    60     -39.140 -59.216 -36.626  1.00  0.00      BSYN  
ATOM    535   CD LYS    60     -38.069 -59.781 -37.448  1.00  0.00      BSYN  
ATOM    536   CE LYS    60     -36.703 -59.276 -36.974  1.00  0.00      BSYN  
ATOM    537   NZ LYS    60     -35.475 -59.777 -37.569  1.00  0.00      BSYN  
ATOM    538  HZ1 LYS    60     -34.820 -59.005 -37.809  1.00  0.00      BSYN  
ATOM    539  HZ2 LYS    60     -34.938 -60.311 -36.856  1.00  0.00      BSYN  
ATOM    540  HZ3 LYS    60     -35.691 -60.357 -38.405  1.00  0.00      BSYN  
ATOM    541    C LYS    60     -41.632 -60.089 -35.211  1.00  0.00      BSYN  
ATOM    542    O LYS    60     -41.373 -59.625 -34.127  1.00  0.00      BSYN  
ATOM    543    N GLU    61     -41.759 -61.466 -35.319  1.00  0.00      BSYN  
ATOM    544    H GLU    61     -42.104 -61.969 -36.086  1.00  0.00      BSYN  
ATOM    545   CA GLU    61     -41.580 -62.360 -34.169  1.00  0.00      BSYN  
ATOM    546   CB GLU    61     -42.081 -63.699 -34.479  1.00  0.00      BSYN  
ATOM    547   CG GLU    61     -43.595 -63.774 -34.793  1.00  0.00      BSYN  
ATOM    548   CD GLU    61     -44.252 -65.125 -35.045  1.00  0.00      BSYN  
ATOM    549  OE1 GLU    61     -45.254 -65.390 -34.423  1.00  0.00      BSYN  
ATOM    550  OE2 GLU    61     -43.648 -65.898 -35.819  1.00  0.00      BSYN  
ATOM    551    C GLU    61     -40.119 -62.474 -33.687  1.00  0.00      BSYN  
ATOM    552    O GLU    61     -39.233 -62.362 -34.598  1.00  0.00      BSYN  
ATOM    553    N GLN    62     -39.837 -62.549 -32.386  1.00  0.00      BSYN  
ATOM    554    H GLN    62     -40.470 -62.000 -31.878  1.00  0.00      BSYN  
ATOM    555   CA GLN    62     -38.578 -62.896 -31.805  1.00  0.00      BSYN  
ATOM    556   CB GLN    62     -37.796 -61.701 -31.355  1.00  0.00      BSYN  
ATOM    557   CG GLN    62     -37.480 -60.725 -32.495  1.00  0.00      BSYN  
ATOM    558   CD GLN    62     -37.351 -59.279 -32.092  1.00  0.00      BSYN  
ATOM    559  OE1 GLN    62     -36.317 -58.882 -31.620  1.00  0.00      BSYN  
ATOM    560  NE2 GLN    62     -38.301 -58.412 -32.448  1.00  0.00      BSYN  
ATOM    561 HE21 GLN    62     -39.005 -58.873 -32.950  1.00  0.00      BSYN  
ATOM    562 HE22 GLN    62     -38.202 -57.509 -32.082  1.00  0.00      BSYN  
ATOM    563    C GLN    62     -38.916 -63.711 -30.600  1.00  0.00      BSYN  
ATOM    564    O GLN    62     -39.264 -63.129 -29.581  1.00  0.00      BSYN  
ATOM    565    N ALA    63     -38.749 -65.048 -30.925  1.00  0.00      BSYN  
ATOM    566    H ALA    63     -38.182 -65.387 -31.648  1.00  0.00      BSYN  
ATOM    567   CA ALA    63     -39.288 -66.077 -30.026  1.00  0.00      BSYN  
ATOM    568   CB ALA    63     -39.770 -67.228 -30.802  1.00  0.00      BSYN  
ATOM    569    C ALA    63     -38.374 -66.645 -28.906  1.00  0.00      BSYN  
ATOM    570    O ALA    63     -37.159 -66.788 -28.896  1.00  0.00      BSYN  
ATOM    571    N SER    64     -39.121 -66.943 -27.822  1.00  0.00      BSYN  
ATOM    572    H SER    64     -40.055 -67.234 -27.873  1.00  0.00      BSYN  
ATOM    573   CA SER    64     -38.543 -67.620 -26.646  1.00  0.00      BSYN  
ATOM    574   CB SER    64     -38.967 -66.983 -25.351  1.00  0.00      BSYN  
ATOM    575   OG SER    64     -38.798 -65.513 -25.436  1.00  0.00      BSYN  
ATOM    576   HG SER    64     -37.908 -65.324 -25.130  1.00  0.00      BSYN  
ATOM    577    C SER    64     -38.886 -69.188 -26.585  1.00  0.00      BSYN  
ATOM    578    O SER    64     -39.449 -69.712 -25.591  1.00  0.00      BSYN  
ATOM    579    N HIS    65     -38.177 -69.831 -27.519  1.00  0.00      BSYN  
ATOM    580    H HIS    65     -37.771 -69.166 -28.113  1.00  0.00      BSYN  
ATOM    581   CA HIS    65     -38.341 -71.289 -27.493  1.00  0.00      BSYN  
ATOM    582   CB HIS    65     -39.358 -71.811 -28.453  1.00  0.00      BSYN  
ATOM    583   CG HIS    65     -40.813 -71.463 -28.222  1.00  0.00      BSYN  
ATOM    584  ND1 HIS    65     -41.330 -70.909 -27.157  1.00  0.00      BSYN  
ATOM    585  HD1 HIS    65     -40.906 -70.707 -26.297  1.00  0.00      BSYN  
ATOM    586  CD2 HIS    65     -41.772 -71.820 -29.131  1.00  0.00      BSYN  
ATOM    587  NE2 HIS    65     -42.803 -71.235 -28.568  1.00  0.00      BSYN  
ATOM    588  CE1 HIS    65     -42.569 -70.714 -27.421  1.00  0.00      BSYN  
ATOM    589    C HIS    65     -36.917 -71.977 -27.638  1.00  0.00      BSYN  
ATOM    590    O HIS    65     -36.269 -72.021 -28.669  1.00  0.00      BSYN  
ATOM    591    N LEU    66     -36.370 -72.636 -26.598  1.00  0.00      BSYN  
ATOM    592    H LEU    66     -35.477 -73.029 -26.682  1.00  0.00      BSYN  
ATOM    593   CA LEU    66     -37.066 -72.740 -25.332  1.00  0.00      BSYN  
ATOM    594   CB LEU    66     -37.192 -74.232 -24.926  1.00  0.00      BSYN  
ATOM    595   CG LEU    66     -38.155 -75.098 -25.892  1.00  0.00      BSYN  
ATOM    596  CD1 LEU    66     -37.284 -75.886 -26.879  1.00  0.00      BSYN  
ATOM    597  CD2 LEU    66     -39.064 -75.987 -25.041  1.00  0.00      BSYN  
ATOM    598    C LEU    66     -36.433 -71.995 -24.173  1.00  0.00      BSYN  
ATOM    599    O LEU    66     -35.277 -72.019 -23.878  1.00  0.00      BSYN  
ATOM    600    N GLY    67     -37.257 -71.165 -23.471  1.00  0.00      BSYN  
ATOM    601    H GLY    67     -38.166 -71.027 -23.811  1.00  0.00      BSYN  
ATOM    602   CA GLY    67     -36.836 -70.345 -22.342  1.00  0.00      BSYN  
ATOM    603    C GLY    67     -37.625 -69.022 -22.103  1.00  0.00      BSYN  
ATOM    604    O GLY    67     -38.765 -69.065 -21.719  1.00  0.00      BSYN  
ATOM    605    N GLY    68     -37.008 -67.872 -22.448  1.00  0.00      BSYN  
ATOM    606    H GLY    68     -37.595 -67.105 -22.614  1.00  0.00      BSYN  
ATOM    607   CA GLY    68     -35.653 -67.748 -22.875  1.00  0.00      BSYN  
ATOM    608    C GLY    68     -35.282 -66.614 -23.945  1.00  0.00      BSYN  
ATOM    609    O GLY    68     -35.927 -65.573 -23.935  1.00  0.00      BSYN  
ATOM    610    N ALA    69     -34.229 -66.805 -24.780  1.00  0.00      BSYN  
ATOM    611    H ALA    69     -33.792 -67.662 -24.593  1.00  0.00      BSYN  
ATOM    612   CA ALA    69     -34.077 -65.823 -25.916  1.00  0.00      BSYN  
ATOM    613   CB ALA    69     -33.101 -64.692 -25.528  1.00  0.00      BSYN  
ATOM    614    C ALA    69     -33.461 -66.440 -27.134  1.00  0.00      BSYN  
ATOM    615    O ALA    69     -32.426 -67.077 -27.010  1.00  0.00      BSYN  
ATOM    616    N VAL    70     -34.118 -66.566 -28.273  1.00  0.00      BSYN  
ATOM    617    H VAL    70     -35.093 -66.474 -28.239  1.00  0.00      BSYN  
ATOM    618   CA VAL    70     -33.621 -67.031 -29.490  1.00  0.00      BSYN  
ATOM    619   CB VAL    70     -34.270 -68.213 -30.183  1.00  0.00      BSYN  
ATOM    620  CG1 VAL    70     -33.422 -68.598 -31.358  1.00  0.00      BSYN  
ATOM    621  CG2 VAL    70     -34.268 -69.418 -29.290  1.00  0.00      BSYN  
ATOM    622    C VAL    70     -33.785 -65.835 -30.402  1.00  0.00      BSYN  
ATOM    623    O VAL    70     -34.887 -65.252 -30.418  1.00  0.00      BSYN  
ATOM    624    N PHE    71     -32.717 -65.475 -31.094  1.00  0.00      BSYN  
ATOM    625    H PHE    71     -31.884 -65.959 -30.915  1.00  0.00      BSYN  
ATOM    626   CA PHE    71     -32.803 -64.287 -31.860  1.00  0.00      BSYN  
ATOM    627   CB PHE    71     -31.537 -63.574 -31.810  1.00  0.00      BSYN  
ATOM    628   CG PHE    71     -31.276 -62.993 -30.458  1.00  0.00      BSYN  
ATOM    629  CD1 PHE    71     -30.265 -63.394 -29.753  1.00  0.00      BSYN  
ATOM    630  CD2 PHE    71     -32.250 -62.112 -29.941  1.00  0.00      BSYN  
ATOM    631  CE1 PHE    71     -30.267 -63.005 -28.441  1.00  0.00      BSYN  
ATOM    632  CE2 PHE    71     -32.287 -61.699 -28.696  1.00  0.00      BSYN  
ATOM    633   CZ PHE    71     -31.278 -62.208 -27.874  1.00  0.00      BSYN  
ATOM    634    C PHE    71     -33.301 -64.375 -33.305  1.00  0.00      BSYN  
ATOM    635    O PHE    71     -32.885 -65.216 -34.109  1.00  0.00      BSYN  
ATOM    636    N SER    72     -34.318 -63.565 -33.680  1.00  0.00      BSYN  
ATOM    637    H SER    72     -34.592 -62.800 -33.132  1.00  0.00      BSYN  
ATOM    638   CA SER    72     -34.712 -63.494 -35.104  1.00  0.00      BSYN  
ATOM    639   CB SER    72     -36.141 -62.861 -35.051  1.00  0.00      BSYN  
ATOM    640   OG SER    72     -36.985 -63.648 -34.252  1.00  0.00      BSYN  
ATOM    641   HG SER    72     -37.738 -63.355 -34.770  1.00  0.00      BSYN  
ATOM    642    C SER    72     -33.707 -62.699 -35.929  1.00  0.00      BSYN  
ATOM    643    O SER    72     -33.869 -61.540 -36.318  1.00  0.00      BSYN  
ATOM    644    N GLY    73     -32.520 -63.250 -36.250  1.00  0.00      BSYN  
ATOM    645    H GLY    73     -32.502 -64.196 -35.994  1.00  0.00      BSYN  
ATOM    646   CA GLY    73     -31.470 -62.565 -36.984  1.00  0.00      BSYN  
ATOM    647    C GLY    73     -30.433 -61.860 -36.167  1.00  0.00      BSYN  
ATOM    648    O GLY    73     -29.277 -62.207 -36.085  1.00  0.00      BSYN  
ATOM    649    N ALA    74     -30.939 -60.662 -35.608  1.00  0.00      BSYN  
ATOM    650    H ALA    74     -31.862 -60.359 -35.735  1.00  0.00      BSYN  
ATOM    651   CA ALA    74     -29.987 -59.910 -34.834  1.00  0.00      BSYN  
ATOM    652   CB ALA    74     -29.650 -58.557 -35.516  1.00  0.00      BSYN  
ATOM    653    C ALA    74     -30.507 -59.496 -33.508  1.00  0.00      BSYN  
ATOM    654    O ALA    74     -31.674 -59.210 -33.368  1.00  0.00      BSYN  
ATOM    655    N GLY    75     -29.641 -59.601 -32.503  1.00  0.00      BSYN  
ATOM    656    H GLY    75     -30.002 -59.254 -31.660  1.00  0.00      BSYN  
ATOM    657   CA GLY    75     -28.263 -60.032 -32.588  1.00  0.00      BSYN  
ATOM    658    C GLY    75     -27.522 -60.237 -31.264  1.00  0.00      BSYN  
ATOM    659    O GLY    75     -27.700 -59.383 -30.362  1.00  0.00      BSYN  
ATOM    660    N ASN    76     -26.562 -61.228 -31.124  1.00  0.00      BSYN  
ATOM    661    H ASN    76     -26.781 -61.941 -31.760  1.00  0.00      BSYN  
ATOM    662   CA ASN    76     -25.393 -61.165 -30.212  1.00  0.00      BSYN  
ATOM    663   CB ASN    76     -25.700 -61.712 -28.799  1.00  0.00      BSYN  
ATOM    664   CG ASN    76     -24.653 -61.384 -27.835  1.00  0.00      BSYN  
ATOM    665  OD1 ASN    76     -24.456 -60.211 -27.430  1.00  0.00      BSYN  
ATOM    666  ND2 ASN    76     -23.777 -62.343 -27.648  1.00  0.00      BSYN  
ATOM    667 HD21 ASN    76     -23.190 -62.295 -26.864  1.00  0.00      BSYN  
ATOM    668 HD22 ASN    76     -23.693 -63.014 -28.357  1.00  0.00      BSYN  
ATOM    669    C ASN    76     -24.144 -61.875 -30.840  1.00  0.00      BSYN  
ATOM    670    O ASN    76     -23.116 -61.166 -31.042  1.00  0.00      BSYN  
ATOM    671    N ILE    77     -24.195 -63.183 -31.250  1.00  0.00      BSYN  
ATOM    672    H ILE    77     -25.048 -63.452 -31.651  1.00  0.00      BSYN  
ATOM    673   CA ILE    77     -22.900 -64.055 -31.386  1.00  0.00      BSYN  
ATOM    674   CB ILE    77     -23.109 -65.541 -31.272  1.00  0.00      BSYN  
ATOM    675  CG2 ILE    77     -23.701 -66.036 -29.961  1.00  0.00      BSYN  
ATOM    676  CG1 ILE    77     -23.675 -66.070 -32.510  1.00  0.00      BSYN  
ATOM    677   CD ILE    77     -23.705 -67.548 -32.658  1.00  0.00      BSYN  
ATOM    678    C ILE    77     -21.986 -63.550 -32.555  1.00  0.00      BSYN  
ATOM    679    O ILE    77     -22.448 -62.715 -33.313  1.00  0.00      BSYN  
ATOM    680    N ALA    78     -20.700 -63.865 -32.637  1.00  0.00      BSYN  
ATOM    681    H ALA    78     -20.468 -64.669 -32.127  1.00  0.00      BSYN  
ATOM    682   CA ALA    78     -19.775 -63.413 -33.737  1.00  0.00      BSYN  
ATOM    683   CB ALA    78     -18.450 -63.140 -32.927  1.00  0.00      BSYN  
ATOM    684    C ALA    78     -19.689 -64.474 -34.917  1.00  0.00      BSYN  
ATOM    685    O ALA    78     -19.816 -65.650 -34.562  1.00  0.00      BSYN  
ATOM    686    N ALA    79     -19.652 -64.110 -36.238  1.00  0.00      BSYN  
ATOM    687    H ALA    79     -19.460 -63.180 -36.481  1.00  0.00      BSYN  
ATOM    688   CA ALA    79     -19.705 -64.970 -37.424  1.00  0.00      BSYN  
ATOM    689   CB ALA    79     -19.642 -64.098 -38.576  1.00  0.00      BSYN  
ATOM    690    C ALA    79     -18.539 -65.989 -37.472  1.00  0.00      BSYN  
ATOM    691    O ALA    79     -17.429 -65.850 -37.910  1.00  0.00      BSYN  
ATOM    692    N ALA    80     -18.775 -67.080 -36.812  1.00  0.00      BSYN  
ATOM    693    H ALA    80     -19.534 -67.059 -36.193  1.00  0.00      BSYN  
ATOM    694   CA ALA    80     -18.059 -68.310 -37.286  1.00  0.00      BSYN  
ATOM    695   CB ALA    80     -17.815 -69.319 -36.121  1.00  0.00      BSYN  
ATOM    696    C ALA    80     -18.644 -69.100 -38.391  1.00  0.00      BSYN  
ATOM    697    O ALA    80     -19.217 -70.148 -38.144  1.00  0.00      BSYN  
ATOM    698    N THR    81     -18.482 -68.664 -39.645  1.00  0.00      BSYN  
ATOM    699    H THR    81     -17.841 -67.975 -39.920  1.00  0.00      BSYN  
ATOM    700   CA THR    81     -19.067 -69.382 -40.751  1.00  0.00      BSYN  
ATOM    701   CB THR    81     -19.989 -68.390 -41.493  1.00  0.00      BSYN  
ATOM    702  OG1 THR    81     -21.022 -68.141 -40.632  1.00  0.00      BSYN  
ATOM    703  HG1 THR    81     -21.466 -68.876 -40.202  1.00  0.00      BSYN  
ATOM    704  CG2 THR    81     -20.438 -68.838 -42.928  1.00  0.00      BSYN  
ATOM    705    C THR    81     -18.006 -70.133 -41.583  1.00  0.00      BSYN  
ATOM    706    O THR    81     -16.844 -69.702 -41.679  1.00  0.00      BSYN  
ATOM    707    N GLY    82     -18.425 -71.317 -42.096  1.00  0.00      BSYN  
ATOM    708    H GLY    82     -19.157 -71.873 -41.757  1.00  0.00      BSYN  
ATOM    709   CA GLY    82     -17.611 -71.794 -43.198  1.00  0.00      BSYN  
ATOM    710    C GLY    82     -17.535 -71.002 -44.432  1.00  0.00      BSYN  
ATOM    711    O GLY    82     -18.642 -70.695 -44.968  1.00  0.00      BSYN  
ATOM    712    N LEU    83     -16.453 -70.550 -45.097  1.00  0.00      BSYN  
ATOM    713    H LEU    83     -16.664 -70.117 -45.951  1.00  0.00      BSYN  
ATOM    714   CA LEU    83     -15.045 -70.917 -44.721  1.00  0.00      BSYN  
ATOM    715   CB LEU    83     -14.005 -70.832 -45.936  1.00  0.00      BSYN  
ATOM    716   CG LEU    83     -12.840 -71.764 -45.923  1.00  0.00      BSYN  
ATOM    717  CD1 LEU    83     -13.158 -73.263 -45.953  1.00  0.00      BSYN  
ATOM    718  CD2 LEU    83     -11.985 -71.394 -47.072  1.00  0.00      BSYN  
ATOM    719    C LEU    83     -14.506 -70.051 -43.580  1.00  0.00      BSYN  
ATOM    720    O LEU    83     -14.051 -68.943 -43.700  1.00  0.00      BSYN  
ATOM    721    N VAL    84     -14.348 -70.696 -42.424  1.00  0.00      BSYN  
ATOM    722    H VAL    84     -14.450 -71.657 -42.263  1.00  0.00      BSYN  
ATOM    723   CA VAL    84     -13.796 -70.092 -41.184  1.00  0.00      BSYN  
ATOM    724   CB VAL    84     -13.863 -71.108 -39.957  1.00  0.00      BSYN  
ATOM    725  CG1 VAL    84     -13.348 -72.519 -40.338  1.00  0.00      BSYN  
ATOM    726  CG2 VAL    84     -13.228 -70.576 -38.599  1.00  0.00      BSYN  
ATOM    727    C VAL    84     -12.361 -69.337 -41.250  1.00  0.00      BSYN  
ATOM    728    O VAL    84     -11.322 -69.934 -41.693  1.00  0.00      BSYN  
ATOM    729    N LYS    85     -12.273 -68.022 -40.968  1.00  0.00      BSYN  
ATOM    730    H LYS    85     -11.411 -67.571 -41.088  1.00  0.00      BSYN  
ATOM    731   CA LYS    85     -13.468 -67.327 -40.492  1.00  0.00      BSYN  
ATOM    732   CB LYS    85     -13.315 -67.090 -38.974  1.00  0.00      BSYN  
ATOM    733   CG LYS    85     -14.510 -66.567 -38.174  1.00  0.00      BSYN  
ATOM    734   CD LYS    85     -13.997 -66.362 -36.770  1.00  0.00      BSYN  
ATOM    735   CE LYS    85     -13.806 -64.764 -36.740  1.00  0.00      BSYN  
ATOM    736   NZ LYS    85     -15.020 -64.018 -36.572  1.00  0.00      BSYN  
ATOM    737  HZ1 LYS    85     -15.879 -64.469 -36.946  1.00  0.00      BSYN  
ATOM    738  HZ2 LYS    85     -15.132 -64.029 -35.538  1.00  0.00      BSYN  
ATOM    739  HZ3 LYS    85     -15.043 -63.122 -37.099  1.00  0.00      BSYN  
ATOM    740    C LYS    85     -13.558 -66.010 -41.359  1.00  0.00      BSYN  
ATOM    741    O LYS    85     -12.764 -65.154 -41.102  1.00  0.00      BSYN  
ATOM    742    N ARG    86     -14.433 -65.898 -42.372  1.00  0.00      BSYN  
ATOM    743    H ARG    86     -15.272 -66.405 -42.391  1.00  0.00      BSYN  
ATOM    744   CA ARG    86     -14.404 -64.819 -43.358  1.00  0.00      BSYN  
ATOM    745   CB ARG    86     -15.263 -65.211 -44.512  1.00  0.00      BSYN  
ATOM    746   CG ARG    86     -14.733 -66.215 -45.449  1.00  0.00      BSYN  
ATOM    747   CD ARG    86     -15.648 -65.873 -46.571  1.00  0.00      BSYN  
ATOM    748   NE ARG    86     -15.461 -66.789 -47.664  1.00  0.00      BSYN  
ATOM    749   HE ARG    86     -14.858 -67.559 -47.606  1.00  0.00      BSYN  
ATOM    750   CZ ARG    86     -16.046 -66.653 -48.862  1.00  0.00      BSYN  
ATOM    751  NH1 ARG    86     -15.701 -67.499 -49.791  1.00  0.00      BSYN  
ATOM    752 HH11 ARG    86     -16.246 -67.608 -50.622  1.00  0.00      BSYN  
ATOM    753 HH12 ARG    86     -15.084 -68.234 -49.509  1.00  0.00      BSYN  
ATOM    754  NH2 ARG    86     -16.990 -65.783 -49.020  1.00  0.00      BSYN  
ATOM    755 HH21 ARG    86     -17.570 -65.727 -49.833  1.00  0.00      BSYN  
ATOM    756 HH22 ARG    86     -17.155 -65.140 -48.271  1.00  0.00      BSYN  
ATOM    757    C ARG    86     -14.808 -63.444 -42.894  1.00  0.00      BSYN  
ATOM    758    O ARG    86     -14.669 -62.384 -43.526  1.00  0.00      BSYN  
ATOM    759    N GLU    87     -15.442 -63.436 -41.700  1.00  0.00      BSYN  
ATOM    760    H GLU    87     -15.550 -64.249 -41.163  1.00  0.00      BSYN  
ATOM    761   CA GLU    87     -15.900 -62.208 -41.228  1.00  0.00      BSYN  
ATOM    762   CB GLU    87     -17.471 -62.372 -41.044  1.00  0.00      BSYN  
ATOM    763   CG GLU    87     -18.432 -62.833 -42.286  1.00  0.00      BSYN  
ATOM    764   CD GLU    87     -19.977 -62.909 -42.050  1.00  0.00      BSYN  
ATOM    765  OE1 GLU    87     -20.587 -61.874 -42.079  1.00  0.00      BSYN  
ATOM    766  OE2 GLU    87     -20.561 -63.951 -41.893  1.00  0.00      BSYN  
ATOM    767    C GLU    87     -15.230 -62.001 -39.873  1.00  0.00      BSYN  
ATOM    768    O GLU    87     -15.478 -62.567 -38.814  1.00  0.00      BSYN  
ATOM    769    N GLU    88     -14.506 -60.819 -39.984  1.00  0.00      BSYN  
ATOM    770    H GLU    88     -14.805 -60.324 -40.775  1.00  0.00      BSYN  
ATOM    771   CA GLU    88     -13.622 -60.279 -38.985  1.00  0.00      BSYN  
ATOM    772   CB GLU    88     -12.682 -59.280 -39.799  1.00  0.00      BSYN  
ATOM    773   CG GLU    88     -11.705 -59.956 -40.704  1.00  0.00      BSYN  
ATOM    774   CD GLU    88     -11.017 -59.079 -41.712  1.00  0.00      BSYN  
ATOM    775  OE1 GLU    88      -9.792 -59.026 -41.615  1.00  0.00      BSYN  
ATOM    776  OE2 GLU    88     -11.532 -58.448 -42.633  1.00  0.00      BSYN  
ATOM    777    C GLU    88     -14.277 -59.576 -37.798  1.00  0.00      BSYN  
ATOM    778    O GLU    88     -15.266 -58.846 -37.912  1.00  0.00      BSYN  
ATOM    779    N PHE    89     -13.537 -59.733 -36.682  1.00  0.00      BSYN  
ATOM    780    H PHE    89     -12.778 -60.351 -36.714  1.00  0.00      BSYN  
ATOM    781   CA PHE    89     -14.165 -59.285 -35.467  1.00  0.00      BSYN  
ATOM    782   CB PHE    89     -13.842 -60.292 -34.418  1.00  0.00      BSYN  
ATOM    783   CG PHE    89     -14.345 -60.064 -33.009  1.00  0.00      BSYN  
ATOM    784  CD1 PHE    89     -15.742 -59.919 -32.663  1.00  0.00      BSYN  
ATOM    785  CD2 PHE    89     -13.379 -59.962 -31.999  1.00  0.00      BSYN  
ATOM    786  CE1 PHE    89     -16.029 -59.650 -31.318  1.00  0.00      BSYN  
ATOM    787  CE2 PHE    89     -13.664 -59.584 -30.730  1.00  0.00      BSYN  
ATOM    788   CZ PHE    89     -14.984 -59.475 -30.476  1.00  0.00      BSYN  
ATOM    789    C PHE    89     -13.629 -57.891 -35.135  1.00  0.00      BSYN  
ATOM    790    O PHE    89     -12.487 -57.557 -35.460  1.00  0.00      BSYN  
ATOM    791    N PRO    90     -14.470 -57.055 -34.499  1.00  0.00      BSYN  
ATOM    792   CD PRO    90     -15.903 -57.206 -34.608  1.00  0.00      BSYN  
ATOM    793   CA PRO    90     -14.004 -55.734 -33.960  1.00  0.00      BSYN  
ATOM    794   CB PRO    90     -15.458 -55.152 -33.770  1.00  0.00      BSYN  
ATOM    795   CG PRO    90     -16.247 -55.770 -34.931  1.00  0.00      BSYN  
ATOM    796    C PRO    90     -13.150 -55.849 -32.692  1.00  0.00      BSYN  
ATOM    797    O PRO    90     -13.787 -56.340 -31.795  1.00  0.00      BSYN  
ATOM    798    N THR    91     -11.916 -55.386 -32.649  1.00  0.00      BSYN  
ATOM    799    H THR    91     -11.617 -54.770 -33.351  1.00  0.00      BSYN  
ATOM    800   CA THR    91     -11.013 -55.407 -31.528  1.00  0.00      BSYN  
ATOM    801   CB THR    91      -9.554 -55.215 -32.097  1.00  0.00      BSYN  
ATOM    802  OG1 THR    91      -9.264 -54.100 -32.903  1.00  0.00      BSYN  
ATOM    803  HG1 THR    91      -8.337 -53.875 -32.797  1.00  0.00      BSYN  
ATOM    804  CG2 THR    91      -9.096 -56.500 -32.907  1.00  0.00      BSYN  
ATOM    805    C THR    91     -11.283 -54.614 -30.298  1.00  0.00      BSYN  
ATOM    806    O THR    91     -10.417 -54.280 -29.480  1.00  0.00      BSYN  
ATOM    807    N ASP    92     -12.561 -54.468 -30.013  1.00  0.00      BSYN  
ATOM    808    H ASP    92     -13.162 -55.108 -30.448  1.00  0.00      BSYN  
ATOM    809   CA ASP    92     -12.986 -53.514 -28.922  1.00  0.00      BSYN  
ATOM    810   CB ASP    92     -12.940 -52.149 -29.579  1.00  0.00      BSYN  
ATOM    811   CG ASP    92     -13.548 -51.092 -28.721  1.00  0.00      BSYN  
ATOM    812  OD1 ASP    92     -14.670 -50.645 -28.987  1.00  0.00      BSYN  
ATOM    813  OD2 ASP    92     -12.944 -50.651 -27.763  1.00  0.00      BSYN  
ATOM    814    C ASP    92     -14.377 -54.024 -28.307  1.00  0.00      BSYN  
ATOM    815    O ASP    92     -14.582 -53.765 -27.137  1.00  0.00      BSYN  
ATOM    816    N LEU    93     -15.215 -54.861 -28.892  1.00  0.00      BSYN  
ATOM    817    H LEU    93     -15.159 -55.317 -29.758  1.00  0.00      BSYN  
ATOM    818   CA LEU    93     -16.547 -55.222 -28.221  1.00  0.00      BSYN  
ATOM    819   CB LEU    93     -17.665 -54.480 -28.854  1.00  0.00      BSYN  
ATOM    820   CG LEU    93     -18.886 -54.193 -27.956  1.00  0.00      BSYN  
ATOM    821  CD1 LEU    93     -18.549 -52.968 -27.323  1.00  0.00      BSYN  
ATOM    822  CD2 LEU    93     -20.247 -54.064 -28.602  1.00  0.00      BSYN  
ATOM    823    C LEU    93     -16.746 -56.686 -28.630  1.00  0.00      BSYN  
ATOM    824    O LEU    93     -17.087 -56.958 -29.767  1.00  0.00      BSYN  
ATOM    825    N LYS    94     -16.439 -57.687 -27.842  1.00  0.00      BSYN  
ATOM    826    H LYS    94     -16.454 -58.629 -28.110  1.00  0.00      BSYN  
ATOM    827   CA LYS    94     -15.807 -57.496 -26.455  1.00  0.00      BSYN  
ATOM    828   CB LYS    94     -16.409 -58.559 -25.520  1.00  0.00      BSYN  
ATOM    829   CG LYS    94     -17.748 -58.014 -25.101  1.00  0.00      BSYN  
ATOM    830   CD LYS    94     -18.556 -58.774 -24.104  1.00  0.00      BSYN  
ATOM    831   CE LYS    94     -18.919 -60.219 -24.537  1.00  0.00      BSYN  
ATOM    832   NZ LYS    94     -19.439 -60.786 -23.317  1.00  0.00      BSYN  
ATOM    833  HZ1 LYS    94     -18.675 -60.880 -22.618  1.00  0.00      BSYN  
ATOM    834  HZ2 LYS    94     -20.123 -60.078 -22.982  1.00  0.00      BSYN  
ATOM    835  HZ3 LYS    94     -19.868 -61.719 -23.483  1.00  0.00      BSYN  
ATOM    836    C LYS    94     -14.293 -57.626 -26.547  1.00  0.00      BSYN  
ATOM    837    O LYS    94     -13.766 -58.207 -27.533  1.00  0.00      BSYN  
ATOM    838    N PRO    95     -13.432 -57.092 -25.601  1.00  0.00      BSYN  
ATOM    839   CD PRO    95     -13.855 -56.107 -24.657  1.00  0.00      BSYN  
ATOM    840   CA PRO    95     -11.944 -57.204 -25.675  1.00  0.00      BSYN  
ATOM    841   CB PRO    95     -11.587 -55.806 -25.186  1.00  0.00      BSYN  
ATOM    842   CG PRO    95     -12.809 -55.093 -24.774  1.00  0.00      BSYN  
ATOM    843    C PRO    95     -11.372 -58.302 -24.770  1.00  0.00      BSYN  
ATOM    844    O PRO    95     -10.243 -58.683 -25.071  1.00  0.00      BSYN  
ATOM    845    N GLU    96     -12.117 -58.729 -23.765  1.00  0.00      BSYN  
ATOM    846    H GLU    96     -12.993 -58.318 -23.610  1.00  0.00      BSYN  
ATOM    847   CA GLU    96     -11.545 -59.838 -22.948  1.00  0.00      BSYN  
ATOM    848   CB GLU    96     -11.667 -59.636 -21.453  1.00  0.00      BSYN  
ATOM    849   CG GLU    96     -11.354 -58.225 -21.035  1.00  0.00      BSYN  
ATOM    850   CD GLU    96     -10.892 -58.281 -19.593  1.00  0.00      BSYN  
ATOM    851  OE1 GLU    96     -10.946 -57.280 -18.928  1.00  0.00      BSYN  
ATOM    852  OE2 GLU    96     -10.509 -59.364 -19.031  1.00  0.00      BSYN  
ATOM    853    C GLU    96     -12.141 -61.153 -23.400  1.00  0.00      BSYN  
ATOM    854    O GLU    96     -13.247 -61.510 -22.911  1.00  0.00      BSYN  
ATOM    855    N GLU    97     -11.538 -61.794 -24.398  1.00  0.00      BSYN  
ATOM    856    H GLU    97     -10.789 -61.375 -24.872  1.00  0.00      BSYN  
ATOM    857   CA GLU    97     -11.933 -63.109 -24.874  1.00  0.00      BSYN  
ATOM    858   CB GLU    97     -12.848 -62.951 -26.156  1.00  0.00      BSYN  
ATOM    859   CG GLU    97     -14.319 -62.530 -25.828  1.00  0.00      BSYN  
ATOM    860   CD GLU    97     -15.275 -62.229 -27.021  1.00  0.00      BSYN  
ATOM    861  OE1 GLU    97     -15.204 -63.006 -27.944  1.00  0.00      BSYN  
ATOM    862  OE2 GLU    97     -16.034 -61.325 -26.887  1.00  0.00      BSYN  
ATOM    863    C GLU    97     -10.822 -64.206 -24.758  1.00  0.00      BSYN  
ATOM    864    O GLU    97     -11.059 -65.124 -23.960  1.00  0.00      BSYN  
ATOM    865    N VAL    98      -9.576 -64.059 -25.222  1.00  0.00      BSYN  
ATOM    866    H VAL    98      -9.342 -63.156 -25.521  1.00  0.00      BSYN  
ATOM    867   CA VAL    98      -8.514 -65.115 -25.238  1.00  0.00      BSYN  
ATOM    868   CB VAL    98      -7.884 -65.319 -26.613  1.00  0.00      BSYN  
ATOM    869  CG1 VAL    98      -7.166 -66.602 -26.680  1.00  0.00      BSYN  
ATOM    870  CG2 VAL    98      -8.895 -65.138 -27.763  1.00  0.00      BSYN  
ATOM    871    C VAL    98      -7.335 -64.544 -24.386  1.00  0.00      BSYN  
ATOM    872    O VAL    98      -7.233 -63.290 -24.445  1.00  0.00      BSYN  
ATOM    873    N ALA    99      -6.574 -65.273 -23.617  1.00  0.00      BSYN  
ATOM    874    H ALA    99      -6.735 -66.238 -23.668  1.00  0.00      BSYN  
ATOM    875   CA ALA    99      -5.573 -64.647 -22.680  1.00  0.00      BSYN  
ATOM    876   CB ALA    99      -6.264 -63.553 -21.717  1.00  0.00      BSYN  
ATOM    877    C ALA    99      -4.880 -65.824 -21.923  1.00  0.00      BSYN  
ATOM    878    O ALA    99      -5.540 -66.496 -21.109  1.00  0.00      BSYN  
ATOM    879    N GLN   100      -3.656 -66.175 -22.296  1.00  0.00      BSYN  
ATOM    880    H GLN   100      -3.221 -65.569 -22.932  1.00  0.00      BSYN  
ATOM    881   CA GLN   100      -2.898 -67.428 -21.970  1.00  0.00      BSYN  
ATOM    882   CB GLN   100      -1.813 -67.746 -23.014  1.00  0.00      BSYN  
ATOM    883   CG GLN   100      -1.277 -69.141 -23.019  1.00  0.00      BSYN  
ATOM    884   CD GLN   100      -0.480 -69.574 -24.244  1.00  0.00      BSYN  
ATOM    885  OE1 GLN   100       0.544 -69.097 -24.585  1.00  0.00      BSYN  
ATOM    886  NE2 GLN   100      -1.021 -70.256 -25.261  1.00  0.00      BSYN  
ATOM    887 HE21 GLN   100      -0.656 -70.291 -26.169  1.00  0.00      BSYN  
ATOM    888 HE22 GLN   100      -1.721 -70.857 -24.930  1.00  0.00      BSYN  
ATOM    889    C GLN   100      -2.483 -67.399 -20.457  1.00  0.00      BSYN  
ATOM    890    O GLN   100      -1.472 -66.818 -20.088  1.00  0.00      BSYN  
ATOM    891    N GLU   101      -3.140 -68.293 -19.664  1.00  0.00      BSYN  
ATOM    892    H GLU   101      -3.474 -69.062 -20.171  1.00  0.00      BSYN  
ATOM    893   CA GLU   101      -2.919 -68.373 -18.279  1.00  0.00      BSYN  
ATOM    894   CB GLU   101      -4.349 -68.363 -17.600  1.00  0.00      BSYN  
ATOM    895   CG GLU   101      -5.257 -69.482 -17.921  1.00  0.00      BSYN  
ATOM    896   CD GLU   101      -5.519 -70.798 -17.017  1.00  0.00      BSYN  
ATOM    897  OE1 GLU   101      -5.836 -70.616 -15.875  1.00  0.00      BSYN  
ATOM    898  OE2 GLU   101      -5.436 -71.897 -17.529  1.00  0.00      BSYN  
ATOM    899    C GLU   101      -2.030 -69.445 -17.698  1.00  0.00      BSYN  
ATOM    900    O GLU   101      -2.420 -70.599 -17.435  1.00  0.00      BSYN  
ATOM    901    N ALA   102      -0.752 -69.018 -17.444  1.00  0.00      BSYN  
ATOM    902    H ALA   102      -0.526 -68.122 -17.770  1.00  0.00      BSYN  
ATOM    903   CA ALA   102       0.301 -69.741 -16.759  1.00  0.00      BSYN  
ATOM    904   CB ALA   102       1.530 -68.927 -16.952  1.00  0.00      BSYN  
ATOM    905    C ALA   102       0.056 -70.271 -15.384  1.00  0.00      BSYN  
ATOM    906    O ALA   102      -0.242 -69.611 -14.367  1.00  0.00      BSYN  
ATOM    907    N ALA   103       0.514 -71.454 -15.389  1.00  0.00      BSYN  
ATOM    908    H ALA   103       1.329 -71.748 -15.848  1.00  0.00      BSYN  
ATOM    909   CA ALA   103       0.282 -72.385 -14.258  1.00  0.00      BSYN  
ATOM    910   CB ALA   103       0.842 -73.701 -14.525  1.00  0.00      BSYN  
ATOM    911    C ALA   103       1.076 -71.850 -13.026  1.00  0.00      BSYN  
ATOM    912    O ALA   103       2.273 -71.680 -12.967  1.00  0.00      BSYN  
ATOM    913    N GLU   104       0.332 -71.247 -12.081  1.00  0.00      BSYN  
ATOM    914    H GLU   104      -0.580 -70.935 -12.257  1.00  0.00      BSYN  
ATOM    915   CA GLU   104       0.839 -70.851 -10.700  1.00  0.00      BSYN  
ATOM    916   CB GLU   104      -0.048 -69.718 -10.030  1.00  0.00      BSYN  
ATOM    917   CG GLU   104       0.325 -68.338 -10.680  1.00  0.00      BSYN  
ATOM    918   CD GLU   104      -0.816 -67.315 -10.890  1.00  0.00      BSYN  
ATOM    919  OE1 GLU   104      -0.547 -66.077 -10.805  1.00  0.00      BSYN  
ATOM    920  OE2 GLU   104      -1.948 -67.702 -11.110  1.00  0.00      BSYN  
ATOM    921    C GLU   104       1.200 -71.915  -9.637  1.00  0.00      BSYN  
ATOM    922    O GLU   104       0.411 -72.603  -8.951  1.00  0.00      BSYN  
ATOM    923    N GLU   105       2.516 -72.225  -9.774  1.00  0.00      BSYN  
ATOM    924    H GLU   105       3.075 -71.883 -10.504  1.00  0.00      BSYN  
ATOM    925   CA GLU   105       3.156 -73.097  -8.771  1.00  0.00      BSYN  
ATOM    926   CB GLU   105       4.352 -73.758  -9.442  1.00  0.00      BSYN  
ATOM    927   CG GLU   105       3.927 -74.494 -10.804  1.00  0.00      BSYN  
ATOM    928   CD GLU   105       4.828 -75.554 -11.252  1.00  0.00      BSYN  
ATOM    929  OE1 GLU   105       4.560 -76.753 -10.885  1.00  0.00      BSYN  
ATOM    930  OE2 GLU   105       5.878 -75.330 -11.856  1.00  0.00      BSYN  
ATOM    931    C GLU   105       3.658 -72.564  -7.459  1.00  0.00      BSYN  
ATOM    932    O GLU   105       3.914 -71.384  -7.534  1.00  0.00      BSYN  
ATOM    933    N PRO   106       3.885 -73.257  -6.316  1.00  0.00      BSYN  
ATOM    934   CD PRO   106       3.076 -74.384  -5.916  1.00  0.00      BSYN  
ATOM    935   CA PRO   106       4.839 -72.991  -5.212  1.00  0.00      BSYN  
ATOM    936   CB PRO   106       4.432 -73.999  -4.120  1.00  0.00      BSYN  
ATOM    937   CG PRO   106       3.760 -75.156  -4.802  1.00  0.00      BSYN  
ATOM    938    C PRO   106       6.297 -73.230  -5.505  1.00  0.00      BSYN  
ATOM    939    O PRO   106       6.608 -74.192  -6.117  1.00  0.00      BSYN  
ATOM    940    N LEU   107       7.113 -72.403  -4.919  1.00  0.00      BSYN  
ATOM    941    H LEU   107       6.859 -71.531  -4.551  1.00  0.00      BSYN  
ATOM    942   CA LEU   107       8.552 -72.514  -5.113  1.00  0.00      BSYN  
ATOM    943   CB LEU   107       9.141 -71.279  -4.649  1.00  0.00      BSYN  
ATOM    944   CG LEU   107       8.695 -69.983  -5.231  1.00  0.00      BSYN  
ATOM    945  CD1 LEU   107       9.362 -68.875  -4.446  1.00  0.00      BSYN  
ATOM    946  CD2 LEU   107       9.084 -69.698  -6.738  1.00  0.00      BSYN  
ATOM    947    C LEU   107       9.071 -73.746  -4.406  1.00  0.00      BSYN  
ATOM    948    O LEU   107       9.481 -73.784  -3.227  1.00  0.00      BSYN  
ATOM    949    N ILE   108       9.367 -74.676  -5.274  1.00  0.00      BSYN  
ATOM    950    H ILE   108       8.884 -74.646  -6.126  1.00  0.00      BSYN  
ATOM    951   CA ILE   108      10.064 -75.935  -4.983  1.00  0.00      BSYN  
ATOM    952   CB ILE   108       9.496 -77.066  -5.930  1.00  0.00      BSYN  
ATOM    953  CG2 ILE   108      10.169 -78.314  -5.379  1.00  0.00      BSYN  
ATOM    954  CG1 ILE   108       7.896 -77.111  -5.888  1.00  0.00      BSYN  
ATOM    955   CD ILE   108       7.277 -77.620  -4.517  1.00  0.00      BSYN  
ATOM    956    C ILE   108      11.614 -75.694  -5.296  1.00  0.00      BSYN  
ATOM    957    O ILE   108      12.244 -76.190  -6.258  1.00  0.00      BSYN  
ATOM    958    N GLU   109      12.300 -74.810  -4.440  1.00  0.00      BSYN  
ATOM    959    H GLU   109      12.013 -74.734  -3.507  1.00  0.00      BSYN  
ATOM    960   CA GLU   109      13.552 -74.213  -4.794  1.00  0.00      BSYN  
ATOM    961   CB GLU   109      13.638 -72.737  -4.397  1.00  0.00      BSYN  
ATOM    962   CG GLU   109      14.841 -71.928  -4.781  1.00  0.00      BSYN  
ATOM    963   CD GLU   109      14.788 -70.491  -4.229  1.00  0.00      BSYN  
ATOM    964  OE1 GLU   109      15.268 -70.224  -3.097  1.00  0.00      BSYN  
ATOM    965  OE2 GLU   109      14.376 -69.648  -4.950  1.00  0.00      BSYN  
ATOM    966    C GLU   109      14.746 -75.006  -4.144  1.00  0.00      BSYN  
ATOM    967    O GLU   109      14.662 -75.180  -2.892  1.00  0.00      BSYN  
ATOM    968    N PRO   110      15.802 -75.349  -4.875  1.00  0.00      BSYN  
ATOM    969   CD PRO   110      15.687 -75.363  -6.335  1.00  0.00      BSYN  
ATOM    970   CA PRO   110      16.987 -75.976  -4.432  1.00  0.00      BSYN  
ATOM    971   CB PRO   110      17.662 -76.039  -5.779  1.00  0.00      BSYN  
ATOM    972   CG PRO   110      17.146 -75.250  -6.870  1.00  0.00      BSYN  
ATOM    973    C PRO   110      17.837 -75.158  -3.524  1.00  0.00      BSYN  
ATOM    974    O PRO   110      17.846 -75.585  -2.393  1.00  0.00      BSYN  
ATOM    975    N LEU   111      18.454 -74.014  -4.022  1.00  0.00      BSYN  
ATOM    976    H LEU   111      18.035 -73.616  -4.813  1.00  0.00      BSYN  
ATOM    977   CA LEU   111      19.364 -73.189  -3.090  1.00  0.00      BSYN  
ATOM    978   CB LEU   111      20.532 -72.766  -4.064  1.00  0.00      BSYN  
ATOM    979   CG LEU   111      21.883 -73.386  -3.735  1.00  0.00      BSYN  
ATOM    980  CD1 LEU   111      22.116 -73.659  -2.332  1.00  0.00      BSYN  
ATOM    981  CD2 LEU   111      21.880 -74.593  -4.680  1.00  0.00      BSYN  
ATOM    982    C LEU   111      18.857 -72.088  -2.213  1.00  0.00      BSYN  
ATOM    983    O LEU   111      18.663 -71.023  -2.762  1.00  0.00      BSYN  
ATOM    984    N MET   112      18.648 -72.525  -1.045  1.00  0.00      BSYN  
ATOM    985    H MET   112      18.755 -73.482  -0.863  1.00  0.00      BSYN  
ATOM    986   CA MET   112      18.129 -71.731  -0.040  1.00  0.00      BSYN  
ATOM    987   CB MET   112      17.442 -72.532   1.093  1.00  0.00      BSYN  
ATOM    988   CG MET   112      16.616 -73.632   0.813  1.00  0.00      BSYN  
ATOM    989   SD MET   112      15.584 -73.775   2.252  1.00  0.00      BSYN  
ATOM    990   CE MET   112      15.380 -75.506   2.224  1.00  0.00      BSYN  
ATOM    991    C MET   112      19.193 -70.911   0.610  1.00  0.00      BSYN  
ATOM    992    O MET   112      19.998 -71.283   1.451  1.00  0.00      BSYN  
ATOM    993    N GLU   113      19.137 -69.643   0.232  1.00  0.00      BSYN  
ATOM    994    H GLU   113      18.553 -69.314  -0.483  1.00  0.00      BSYN  
ATOM    995   CA GLU   113      20.138 -68.734   0.694  1.00  0.00      BSYN  
ATOM    996   CB GLU   113      20.040 -67.426  -0.106  1.00  0.00      BSYN  
ATOM    997   CG GLU   113      20.114 -67.457  -1.682  1.00  0.00      BSYN  
ATOM    998   CD GLU   113      21.239 -68.304  -2.267  1.00  0.00      BSYN  
ATOM    999  OE1 GLU   113      21.051 -68.655  -3.384  1.00  0.00      BSYN  
ATOM   1000  OE2 GLU   113      22.255 -68.648  -1.685  1.00  0.00      BSYN  
ATOM   1001    C GLU   113      20.255 -68.312   2.174  1.00  0.00      BSYN  
ATOM   1002    O GLU   113      19.152 -68.062   2.767  1.00  0.00      BSYN  
ATOM   1003    N PRO   114      21.475 -68.453   2.785  1.00  0.00      BSYN  
ATOM   1004   CD PRO   114      22.728 -68.913   2.092  1.00  0.00      BSYN  
ATOM   1005   CA PRO   114      21.835 -67.959   4.109  1.00  0.00      BSYN  
ATOM   1006   CB PRO   114      22.837 -69.051   4.536  1.00  0.00      BSYN  
ATOM   1007   CG PRO   114      23.646 -69.309   3.320  1.00  0.00      BSYN  
ATOM   1008    C PRO   114      22.342 -66.507   4.055  1.00  0.00      BSYN  
ATOM   1009    O PRO   114      23.521 -66.134   4.042  1.00  0.00      BSYN  
ATOM   1010    N GLU   115      21.373 -65.525   4.005  1.00  0.00      BSYN  
ATOM   1011    H GLU   115      20.492 -65.842   4.297  1.00  0.00      BSYN  
ATOM   1012   CA GLU   115      21.730 -64.152   3.839  1.00  0.00      BSYN  
ATOM   1013   CB GLU   115      20.807 -63.519   2.792  1.00  0.00      BSYN  
ATOM   1014   CG GLU   115      21.637 -62.764   1.688  1.00  0.00      BSYN  
ATOM   1015   CD GLU   115      21.097 -61.413   1.161  1.00  0.00      BSYN  
ATOM   1016  OE1 GLU   115      20.290 -60.812   1.925  1.00  0.00      BSYN  
ATOM   1017  OE2 GLU   115      21.568 -60.907   0.102  1.00  0.00      BSYN  
ATOM   1018    C GLU   115      21.490 -63.456   5.226  1.00  0.00      BSYN  
ATOM   1019    O GLU   115      20.391 -63.085   5.482  1.00  0.00      BSYN  
ATOM   1020    N GLY   116      22.525 -63.291   6.031  1.00  0.00      BSYN  
ATOM   1021    H GLY   116      23.244 -63.957   6.048  1.00  0.00      BSYN  
ATOM   1022   CA GLY   116      22.415 -62.557   7.333  1.00  0.00      BSYN  
ATOM   1023    C GLY   116      21.902 -63.408   8.433  1.00  0.00      BSYN  
ATOM   1024    O GLY   116      21.603 -64.641   8.418  1.00  0.00      BSYN  
ATOM   1025    N GLU   117      21.632 -62.530   9.475  1.00  0.00      BSYN  
ATOM   1026    H GLU   117      21.793 -61.587   9.264  1.00  0.00      BSYN  
ATOM   1027   CA GLU   117      21.032 -63.019  10.700  1.00  0.00      BSYN  
ATOM   1028   CB GLU   117      21.530 -62.077  11.832  1.00  0.00      BSYN  
ATOM   1029   CG GLU   117      22.850 -62.392  12.287  1.00  0.00      BSYN  
ATOM   1030   CD GLU   117      23.849 -61.224  12.239  1.00  0.00      BSYN  
ATOM   1031  OE1 GLU   117      24.173 -60.469  13.210  1.00  0.00      BSYN  
ATOM   1032  OE2 GLU   117      24.363 -61.150  11.084  1.00  0.00      BSYN  
ATOM   1033    C GLU   117      19.526 -63.188  10.672  1.00  0.00      BSYN  
ATOM   1034    O GLU   117      18.733 -62.232  10.908  1.00  0.00      BSYN  
ATOM   1035    N SER   118      19.133 -64.361  10.200  1.00  0.00      BSYN  
ATOM   1036    H SER   118      19.837 -65.034  10.092  1.00  0.00      BSYN  
ATOM   1037   CA SER   118      17.691 -64.712  10.108  1.00  0.00      BSYN  
ATOM   1038   CB SER   118      17.549 -65.751   8.955  1.00  0.00      BSYN  
ATOM   1039   OG SER   118      16.107 -65.968   8.839  1.00  0.00      BSYN  
ATOM   1040   HG SER   118      15.542 -65.225   8.617  1.00  0.00      BSYN  
ATOM   1041    C SER   118      17.200 -65.341  11.461  1.00  0.00      BSYN  
ATOM   1042    O SER   118      17.961 -65.835  12.302  1.00  0.00      BSYN  
ATOM   1043    N TYR   119      15.876 -65.352  11.590  1.00  0.00      BSYN  
ATOM   1044    H TYR   119      15.353 -64.931  10.876  1.00  0.00      BSYN  
ATOM   1045   CA TYR   119      15.340 -66.092  12.698  1.00  0.00      BSYN  
ATOM   1046   CB TYR   119      14.333 -65.322  13.575  1.00  0.00      BSYN  
ATOM   1047   CG TYR   119      14.895 -64.302  14.621  1.00  0.00      BSYN  
ATOM   1048  CD1 TYR   119      14.577 -64.461  15.932  1.00  0.00      BSYN  
ATOM   1049  CE1 TYR   119      14.820 -63.441  16.730  1.00  0.00      BSYN  
ATOM   1050  CD2 TYR   119      15.534 -63.197  14.155  1.00  0.00      BSYN  
ATOM   1051  CE2 TYR   119      15.887 -62.165  15.018  1.00  0.00      BSYN  
ATOM   1052   CZ TYR   119      15.482 -62.290  16.311  1.00  0.00      BSYN  
ATOM   1053   OH TYR   119      15.740 -61.402  17.327  1.00  0.00      BSYN  
ATOM   1054   HH TYR   119      16.568 -60.955  17.139  1.00  0.00      BSYN  
ATOM   1055    C TYR   119      14.619 -67.317  12.144  1.00  0.00      BSYN  
ATOM   1056    O TYR   119      13.379 -67.471  12.146  1.00  0.00      BSYN  
ATOM   1057    N GLU   120      15.446 -68.271  11.849  1.00  0.00      BSYN  
ATOM   1058    H GLU   120      16.409 -68.222  12.023  1.00  0.00      BSYN  
ATOM   1059   CA GLU   120      15.006 -69.471  11.251  1.00  0.00      BSYN  
ATOM   1060   CB GLU   120      15.913 -70.266  10.288  1.00  0.00      BSYN  
ATOM   1061   CG GLU   120      16.192 -69.627   8.874  1.00  0.00      BSYN  
ATOM   1062   CD GLU   120      15.144 -69.480   7.707  1.00  0.00      BSYN  
ATOM   1063  OE1 GLU   120      14.044 -70.062   7.832  1.00  0.00      BSYN  
ATOM   1064  OE2 GLU   120      15.558 -68.716   6.713  1.00  0.00      BSYN  
ATOM   1065    C GLU   120      14.786 -70.417  12.435  1.00  0.00      BSYN  
ATOM   1066    O GLU   120      15.747 -70.598  13.204  1.00  0.00      BSYN  
ATOM   1067    N ASP   121      13.543 -70.825  12.576  1.00  0.00      BSYN  
ATOM   1068    H ASP   121      12.909 -70.501  11.903  1.00  0.00      BSYN  
ATOM   1069   CA ASP   121      13.322 -72.018  13.373  1.00  0.00      BSYN  
ATOM   1070   CB ASP   121      13.240 -71.872  14.952  1.00  0.00      BSYN  
ATOM   1071   CG ASP   121      12.254 -70.836  15.519  1.00  0.00      BSYN  
ATOM   1072  OD1 ASP   121      12.205 -69.765  15.027  1.00  0.00      BSYN  
ATOM   1073  OD2 ASP   121      11.505 -71.186  16.421  1.00  0.00      BSYN  
ATOM   1074    C ASP   121      11.993 -72.680  12.830  1.00  0.00      BSYN  
ATOM   1075    O ASP   121      10.866 -72.515  13.333  1.00  0.00      BSYN  
ATOM   1076    N PRO   122      12.111 -73.404  11.670  1.00  0.00      BSYN  
ATOM   1077   CD PRO   122      13.229 -73.472  10.762  1.00  0.00      BSYN  
ATOM   1078   CA PRO   122      11.066 -74.217  11.064  1.00  0.00      BSYN  
ATOM   1079   CB PRO   122      11.619 -74.437   9.642  1.00  0.00      BSYN  
ATOM   1080   CG PRO   122      12.518 -73.206   9.488  1.00  0.00      BSYN  
ATOM   1081    C PRO   122      10.632 -75.608  11.658  1.00  0.00      BSYN  
ATOM   1082    O PRO   122      11.511 -76.285  12.171  1.00  0.00      BSYN  
ATOM   1083    N PRO   123       9.325 -75.975  11.802  1.00  0.00      BSYN  
ATOM   1084   CD PRO   123       8.250 -74.999  11.978  1.00  0.00      BSYN  
ATOM   1085   CA PRO   123       8.799 -77.305  12.219  1.00  0.00      BSYN  
ATOM   1086   CB PRO   123       7.369 -77.008  12.616  1.00  0.00      BSYN  
ATOM   1087   CG PRO   123       7.385 -75.589  13.092  1.00  0.00      BSYN  
ATOM   1088    C PRO   123       8.820 -78.376  11.176  1.00  0.00      BSYN  
ATOM   1089    O PRO   123       8.336 -78.314  10.058  1.00  0.00      BSYN  
ATOM   1090    N GLN   124       9.391 -79.483  11.646  1.00  0.00      BSYN  
ATOM   1091    H GLN   124       9.905 -79.397  12.476  1.00  0.00      BSYN  
ATOM   1092   CA GLN   124       9.530 -80.645  10.904  1.00  0.00      BSYN  
ATOM   1093   CB GLN   124      10.938 -81.207  11.172  1.00  0.00      BSYN  
ATOM   1094   CG GLN   124      11.152 -82.200  10.055  1.00  0.00      BSYN  
ATOM   1095   CD GLN   124      12.453 -82.939  10.016  1.00  0.00      BSYN  
ATOM   1096  OE1 GLN   124      12.651 -83.912  10.756  1.00  0.00      BSYN  
ATOM   1097  NE2 GLN   124      13.498 -82.493   9.294  1.00  0.00      BSYN  
ATOM   1098 HE21 GLN   124      13.601 -81.604   8.893  1.00  0.00      BSYN  
ATOM   1099 HE22 GLN   124      14.067 -83.203   8.930  1.00  0.00      BSYN  
ATOM   1100    C GLN   124       8.437 -81.584  11.329  1.00  0.00      BSYN  
ATOM   1101    O GLN   124       8.733 -82.436  12.170  1.00  0.00      BSYN  
ATOM   1102    N GLU   125       7.281 -81.810  10.593  1.00  0.00      BSYN  
ATOM   1103    H GLU   125       6.594 -82.328  11.062  1.00  0.00      BSYN  
ATOM   1104   CA GLU   125       7.091 -81.277   9.243  1.00  0.00      BSYN  
ATOM   1105   CB GLU   125       7.096 -82.445   8.183  1.00  0.00      BSYN  
ATOM   1106   CG GLU   125       8.247 -82.399   7.164  1.00  0.00      BSYN  
ATOM   1107   CD GLU   125       8.866 -83.693   6.788  1.00  0.00      BSYN  
ATOM   1108  OE1 GLU   125       8.772 -84.226   5.697  1.00  0.00      BSYN  
ATOM   1109  OE2 GLU   125       9.471 -84.296   7.685  1.00  0.00      BSYN  
ATOM   1110    C GLU   125       5.672 -80.624   9.170  1.00  0.00      BSYN  
ATOM   1111    O GLU   125       4.665 -81.313   9.314  1.00  0.00      BSYN  
ATOM   1112    N GLU   126       5.616 -79.364   8.863  1.00  0.00      BSYN  
ATOM   1113    H GLU   126       6.535 -79.041   8.753  1.00  0.00      BSYN  
ATOM   1114   CA GLU   126       4.365 -78.656   8.727  1.00  0.00      BSYN  
ATOM   1115   CB GLU   126       4.406 -77.152   9.452  1.00  0.00      BSYN  
ATOM   1116   CG GLU   126       3.326 -76.035   9.540  1.00  0.00      BSYN  
ATOM   1117   CD GLU   126       2.137 -76.369  10.357  1.00  0.00      BSYN  
ATOM   1118  OE1 GLU   126       2.234 -76.206  11.588  1.00  0.00      BSYN  
ATOM   1119  OE2 GLU   126       1.182 -76.990   9.821  1.00  0.00      BSYN  
ATOM   1120    C GLU   126       3.961 -78.528   7.239  1.00  0.00      BSYN  
ATOM   1121    O GLU   126       4.662 -77.970   6.368  1.00  0.00      BSYN  
ATOM   1122    N TYR   127       2.735 -79.083   7.193  1.00  0.00      BSYN  
ATOM   1123    H TYR   127       2.235 -79.112   8.035  1.00  0.00      BSYN  
ATOM   1124   CA TYR   127       2.066 -79.520   6.004  1.00  0.00      BSYN  
ATOM   1125   CB TYR   127       2.090 -81.063   6.114  1.00  0.00      BSYN  
ATOM   1126   CG TYR   127       1.372 -81.679   7.294  1.00  0.00      BSYN  
ATOM   1127  CD1 TYR   127       0.117 -82.296   7.129  1.00  0.00      BSYN  
ATOM   1128  CE1 TYR   127      -0.386 -82.962   8.177  1.00  0.00      BSYN  
ATOM   1129  CD2 TYR   127       2.043 -81.703   8.474  1.00  0.00      BSYN  
ATOM   1130  CE2 TYR   127       1.472 -82.326   9.531  1.00  0.00      BSYN  
ATOM   1131   CZ TYR   127       0.247 -82.952   9.402  1.00  0.00      BSYN  
ATOM   1132   OH TYR   127      -0.351 -83.648  10.493  1.00  0.00      BSYN  
ATOM   1133   HH TYR   127       0.240 -83.659  11.249  1.00  0.00      BSYN  
ATOM   1134    C TYR   127       0.783 -78.840   5.704  1.00  0.00      BSYN  
ATOM   1135    O TYR   127       0.553 -77.838   6.312  1.00  0.00      BSYN  
ATOM   1136    N GLN   128      -0.193 -79.653   5.096  1.00  0.00      BSYN  
ATOM   1137    H GLN   128      -0.031 -80.609   4.953  1.00  0.00      BSYN  
ATOM   1138   CA GLN   128      -1.510 -79.213   4.803  1.00  0.00      BSYN  
ATOM   1139   CB GLN   128      -2.251 -79.993   3.692  1.00  0.00      BSYN  
ATOM   1140   CG GLN   128      -1.895 -79.362   2.408  1.00  0.00      BSYN  
ATOM   1141   CD GLN   128      -2.621 -79.972   1.271  1.00  0.00      BSYN  
ATOM   1142  OE1 GLN   128      -1.989 -80.505   0.376  1.00  0.00      BSYN  
ATOM   1143  NE2 GLN   128      -3.887 -79.871   1.191  1.00  0.00      BSYN  
ATOM   1144 HE21 GLN   128      -4.393 -79.536   1.960  1.00  0.00      BSYN  
ATOM   1145 HE22 GLN   128      -4.254 -80.200   0.344  1.00  0.00      BSYN  
ATOM   1146    C GLN   128      -2.394 -79.464   6.065  1.00  0.00      BSYN  
ATOM   1147    O GLN   128      -2.556 -80.653   6.445  1.00  0.00      BSYN  
ATOM   1148    N GLU   129      -2.908 -78.371   6.683  1.00  0.00      BSYN  
ATOM   1149    H GLU   129      -2.622 -77.486   6.375  1.00  0.00      BSYN  
ATOM   1150   CA GLU   129      -3.923 -78.509   7.733  1.00  0.00      BSYN  
ATOM   1151   CB GLU   129      -4.224 -77.181   8.565  1.00  0.00      BSYN  
ATOM   1152   CG GLU   129      -3.300 -77.133   9.738  1.00  0.00      BSYN  
ATOM   1153   CD GLU   129      -3.522 -76.269  11.018  1.00  0.00      BSYN  
ATOM   1154  OE1 GLU   129      -4.280 -76.709  11.950  1.00  0.00      BSYN  
ATOM   1155  OE2 GLU   129      -2.934 -75.227  11.094  1.00  0.00      BSYN  
ATOM   1156    C GLU   129      -5.146 -79.263   7.156  1.00  0.00      BSYN  
ATOM   1157    O GLU   129      -5.914 -79.894   7.889  1.00  0.00      BSYN  
ATOM   1158    N TYR   130      -5.459 -78.998   5.865  1.00  0.00      BSYN  
ATOM   1159    H TYR   130      -5.096 -78.260   5.332  1.00  0.00      BSYN  
ATOM   1160   CA TYR   130      -6.437 -79.770   5.071  1.00  0.00      BSYN  
ATOM   1161   CB TYR   130      -7.185 -78.861   4.025  1.00  0.00      BSYN  
ATOM   1162   CG TYR   130      -7.747 -77.535   4.534  1.00  0.00      BSYN  
ATOM   1163  CD1 TYR   130      -8.717 -77.575   5.511  1.00  0.00      BSYN  
ATOM   1164  CE1 TYR   130      -8.896 -76.485   6.289  1.00  0.00      BSYN  
ATOM   1165  CD2 TYR   130      -7.020 -76.347   4.426  1.00  0.00      BSYN  
ATOM   1166  CE2 TYR   130      -7.118 -75.197   5.251  1.00  0.00      BSYN  
ATOM   1167   CZ TYR   130      -8.130 -75.281   6.241  1.00  0.00      BSYN  
ATOM   1168   OH TYR   130      -8.343 -74.238   7.079  1.00  0.00      BSYN  
ATOM   1169   HH TYR   130      -8.911 -74.535   7.794  1.00  0.00      BSYN  
ATOM   1170    C TYR   130      -6.139 -81.102   4.339  1.00  0.00      BSYN  
ATOM   1171    O TYR   130      -6.288 -81.225   3.106  1.00  0.00      BSYN  
ATOM   1172    N GLU   131      -5.598 -82.076   5.030  1.00  0.00      BSYN  
ATOM   1173    H GLU   131      -5.512 -82.013   6.004  1.00  0.00      BSYN  
ATOM   1174   CA GLU   131      -5.217 -83.325   4.521  1.00  0.00      BSYN  
ATOM   1175   CB GLU   131      -4.429 -84.092   5.628  1.00  0.00      BSYN  
ATOM   1176   CG GLU   131      -4.962 -84.132   7.057  1.00  0.00      BSYN  
ATOM   1177   CD GLU   131      -3.901 -84.735   8.016  1.00  0.00      BSYN  
ATOM   1178  OE1 GLU   131      -3.275 -85.667   7.518  1.00  0.00      BSYN  
ATOM   1179  OE2 GLU   131      -3.660 -84.344   9.184  1.00  0.00      BSYN  
ATOM   1180    C GLU   131      -6.541 -84.184   4.272  1.00  0.00      BSYN  
ATOM   1181    O GLU   131      -7.471 -84.270   5.072  1.00  0.00      BSYN  
ATOM   1182    N PRO   132      -6.538 -84.929   3.241  1.00  0.00      BSYN  
ATOM   1183   CD PRO   132      -5.760 -84.603   1.995  1.00  0.00      BSYN  
ATOM   1184   CA PRO   132      -7.663 -85.605   2.649  1.00  0.00      BSYN  
ATOM   1185   CB PRO   132      -7.955 -84.913   1.288  1.00  0.00      BSYN  
ATOM   1186   CG PRO   132      -6.802 -83.968   1.060  1.00  0.00      BSYN  
ATOM   1187    C PRO   132      -7.633 -87.142   2.594  1.00  0.00      BSYN  
ATOM   1188    O PRO   132      -6.647 -87.833   2.629  1.00  0.00      BSYN  
ATOM   1189    N GLU   133      -8.889 -87.797   2.697  1.00  0.00      BSYN  
ATOM   1190    H GLU   133      -9.747 -87.322   2.693  1.00  0.00      BSYN  
ATOM   1191   CA GLU   133      -9.104 -89.249   2.576  1.00  0.00      BSYN  
ATOM   1192   CB GLU   133      -9.615 -89.867   3.854  1.00  0.00      BSYN  
ATOM   1193   CG GLU   133      -8.830 -89.868   5.098  1.00  0.00      BSYN  
ATOM   1194   CD GLU   133      -9.395 -90.725   6.163  1.00  0.00      BSYN  
ATOM   1195  OE1 GLU   133     -10.011 -90.113   7.058  1.00  0.00      BSYN  
ATOM   1196  OE2 GLU   133      -9.447 -91.952   6.083  1.00  0.00      BSYN  
ATOM   1197    C GLU   133     -10.005 -89.789   1.416  1.00  0.00      BSYN  
ATOM   1198    O GLU   133     -10.146 -89.125   0.424  1.00  0.00      BSYN  
ATOM   1199    N ALA   134     -10.597 -91.000   1.463  1.00  0.00      BSYN  
ATOM   1200    H ALA   134     -10.430 -91.616   2.207  1.00  0.00      BSYN  
ATOM   1201   CA ALA   134     -11.372 -91.683   0.429  1.00  0.00      BSYN  
ATOM   1202   CB ALA   134     -10.601 -92.962   0.190  1.00  0.00      BSYN  
ATOM   1203    C ALA   134     -12.803 -92.029   0.820  1.00  0.00      BSYN  
ATOM   1204  OT1 ALA   134     -13.571 -92.476  -0.092  1.00  0.00      BSYN  
ATOM   1205  OT2 ALA   134     -13.192 -91.791   2.004  1.00  0.00      BSYN  
END
