# Supplementary material for: Data set of intrinsically disordered proteins analysed at a local protein conformation level
Source: Data Brief. 2020 Mar 5;29:105383. doi: 10.1016/j.dib.2020.105383 (PMC7078294; doi:10.1016/j.dib.2020.105383)
Supplement: Supplementary file 1 [file mmc1.zip › the data/1-DATA/PED1AAD-pdb/1AAD-17.pdb]

CRYST1    1.000    1.000    1.000  90.00  90.00  90.00 P 1           1
ATOM      1  HT1 MET     1      16.949 -93.866 -16.729  1.00  0.00      BSYN  
ATOM      2  HT2 MET     1      16.789 -92.725 -18.041  1.00  0.00      BSYN  
ATOM      3    N MET     1      17.163 -92.914 -17.089  1.00  0.00      BSYN  
ATOM      4  HT3 MET     1      16.750 -92.148 -16.519  1.00  0.00      BSYN  
ATOM      5   CA MET     1      18.577 -92.715 -17.033  1.00  0.00      BSYN  
ATOM      6   CB MET     1      19.026 -91.284 -17.212  1.00  0.00      BSYN  
ATOM      7   CG MET     1      18.746 -90.874 -18.692  1.00  0.00      BSYN  
ATOM      8   SD MET     1      19.811 -91.697 -19.877  1.00  0.00      BSYN  
ATOM      9   CE MET     1      21.199 -90.567 -20.138  1.00  0.00      BSYN  
ATOM     10    C MET     1      19.361 -93.251 -15.787  1.00  0.00      BSYN  
ATOM     11    O MET     1      18.941 -93.175 -14.668  1.00  0.00      BSYN  
ATOM     12    N ASP     2      20.583 -93.778 -16.107  1.00  0.00      BSYN  
ATOM     13    H ASP     2      20.707 -94.117 -17.018  1.00  0.00      BSYN  
ATOM     14   CA ASP     2      21.459 -94.175 -15.052  1.00  0.00      BSYN  
ATOM     15   CB ASP     2      22.393 -95.136 -15.458  1.00  0.00      BSYN  
ATOM     16   CG ASP     2      23.321 -95.779 -14.401  1.00  0.00      BSYN  
ATOM     17  OD1 ASP     2      22.690 -96.544 -13.605  1.00  0.00      BSYN  
ATOM     18  OD2 ASP     2      24.558 -95.671 -14.374  1.00  0.00      BSYN  
ATOM     19    C ASP     2      22.195 -93.109 -14.331  1.00  0.00      BSYN  
ATOM     20    O ASP     2      22.176 -93.041 -13.110  1.00  0.00      BSYN  
ATOM     21    N VAL     3      22.953 -92.260 -15.026  1.00  0.00      BSYN  
ATOM     22    H VAL     3      22.875 -92.182 -16.000  1.00  0.00      BSYN  
ATOM     23   CA VAL     3      23.773 -91.256 -14.309  1.00  0.00      BSYN  
ATOM     24   CB VAL     3      25.019 -91.756 -13.489  1.00  0.00      BSYN  
ATOM     25  CG1 VAL     3      26.192 -92.294 -14.363  1.00  0.00      BSYN  
ATOM     26  CG2 VAL     3      25.418 -90.717 -12.398  1.00  0.00      BSYN  
ATOM     27    C VAL     3      24.041 -90.136 -15.350  1.00  0.00      BSYN  
ATOM     28    O VAL     3      24.393 -90.431 -16.466  1.00  0.00      BSYN  
ATOM     29    N PHE     4      23.797 -88.876 -15.027  1.00  0.00      BSYN  
ATOM     30    H PHE     4      23.382 -88.586 -14.188  1.00  0.00      BSYN  
ATOM     31   CA PHE     4      23.996 -87.793 -15.930  1.00  0.00      BSYN  
ATOM     32   CB PHE     4      23.237 -86.524 -15.587  1.00  0.00      BSYN  
ATOM     33   CG PHE     4      21.732 -86.751 -15.719  1.00  0.00      BSYN  
ATOM     34  CD1 PHE     4      20.893 -86.629 -14.629  1.00  0.00      BSYN  
ATOM     35  CD2 PHE     4      21.334 -87.060 -16.977  1.00  0.00      BSYN  
ATOM     36  CE1 PHE     4      19.509 -86.801 -14.795  1.00  0.00      BSYN  
ATOM     37  CE2 PHE     4      19.963 -87.119 -17.164  1.00  0.00      BSYN  
ATOM     38   CZ PHE     4      19.090 -86.964 -16.086  1.00  0.00      BSYN  
ATOM     39    C PHE     4      25.497 -87.339 -16.194  1.00  0.00      BSYN  
ATOM     40    O PHE     4      26.355 -87.319 -15.312  1.00  0.00      BSYN  
ATOM     41    N MET     5      25.856 -87.068 -17.383  1.00  0.00      BSYN  
ATOM     42    H MET     5      26.491 -86.332 -17.512  1.00  0.00      BSYN  
ATOM     43   CA MET     5      25.320 -87.620 -18.636  1.00  0.00      BSYN  
ATOM     44   CB MET     5      24.572 -86.609 -19.446  1.00  0.00      BSYN  
ATOM     45   CG MET     5      23.841 -87.477 -20.548  1.00  0.00      BSYN  
ATOM     46   SD MET     5      23.017 -86.432 -21.895  1.00  0.00      BSYN  
ATOM     47   CE MET     5      24.150 -85.838 -23.077  1.00  0.00      BSYN  
ATOM     48    C MET     5      26.602 -88.037 -19.429  1.00  0.00      BSYN  
ATOM     49    O MET     5      26.916 -89.208 -19.510  1.00  0.00      BSYN  
ATOM     50    N LYS     6      27.281 -87.116 -19.972  1.00  0.00      BSYN  
ATOM     51    H LYS     6      26.936 -86.224 -19.760  1.00  0.00      BSYN  
ATOM     52   CA LYS     6      28.349 -87.199 -20.864  1.00  0.00      BSYN  
ATOM     53   CB LYS     6      28.077 -86.569 -22.305  1.00  0.00      BSYN  
ATOM     54   CG LYS     6      29.033 -87.052 -23.361  1.00  0.00      BSYN  
ATOM     55   CD LYS     6      28.787 -86.514 -24.691  1.00  0.00      BSYN  
ATOM     56   CE LYS     6      29.704 -85.323 -24.653  1.00  0.00      BSYN  
ATOM     57   NZ LYS     6      31.094 -85.569 -24.853  1.00  0.00      BSYN  
ATOM     58  HZ1 LYS     6      31.232 -86.259 -25.619  1.00  0.00      BSYN  
ATOM     59  HZ2 LYS     6      31.670 -84.704 -24.814  1.00  0.00      BSYN  
ATOM     60  HZ3 LYS     6      31.355 -86.004 -23.945  1.00  0.00      BSYN  
ATOM     61    C LYS     6      29.544 -86.510 -20.176  1.00  0.00      BSYN  
ATOM     62    O LYS     6      29.669 -85.279 -20.078  1.00  0.00      BSYN  
ATOM     63    N GLY     7      30.324 -87.443 -19.629  1.00  0.00      BSYN  
ATOM     64    H GLY     7      30.134 -88.395 -19.766  1.00  0.00      BSYN  
ATOM     65   CA GLY     7      31.550 -87.037 -18.918  1.00  0.00      BSYN  
ATOM     66    C GLY     7      31.333 -86.515 -17.507  1.00  0.00      BSYN  
ATOM     67    O GLY     7      31.608 -87.224 -16.535  1.00  0.00      BSYN  
ATOM     68    N LEU     8      30.777 -85.327 -17.380  1.00  0.00      BSYN  
ATOM     69    H LEU     8      30.517 -84.874 -18.210  1.00  0.00      BSYN  
ATOM     70   CA LEU     8      30.402 -84.591 -16.185  1.00  0.00      BSYN  
ATOM     71   CB LEU     8      31.123 -83.293 -16.111  1.00  0.00      BSYN  
ATOM     72   CG LEU     8      32.493 -83.193 -15.604  1.00  0.00      BSYN  
ATOM     73  CD1 LEU     8      33.062 -81.711 -15.887  1.00  0.00      BSYN  
ATOM     74  CD2 LEU     8      32.563 -83.371 -14.122  1.00  0.00      BSYN  
ATOM     75    C LEU     8      28.894 -84.411 -16.283  1.00  0.00      BSYN  
ATOM     76    O LEU     8      28.168 -84.977 -17.062  1.00  0.00      BSYN  
ATOM     77    N SER     9      28.288 -83.557 -15.325  1.00  0.00      BSYN  
ATOM     78    H SER     9      28.909 -82.812 -15.187  1.00  0.00      BSYN  
ATOM     79   CA SER     9      26.851 -83.467 -15.191  1.00  0.00      BSYN  
ATOM     80   CB SER     9      26.293 -83.497 -13.917  1.00  0.00      BSYN  
ATOM     81   OG SER     9      27.031 -82.550 -13.061  1.00  0.00      BSYN  
ATOM     82   HG SER     9      26.731 -81.675 -13.317  1.00  0.00      BSYN  
ATOM     83    C SER     9      26.268 -82.155 -15.848  1.00  0.00      BSYN  
ATOM     84    O SER     9      26.295 -81.081 -15.151  1.00  0.00      BSYN  
ATOM     85    N MET    10      25.606 -82.323 -16.941  1.00  0.00      BSYN  
ATOM     86    H MET    10      25.107 -83.147 -17.120  1.00  0.00      BSYN  
ATOM     87   CA MET    10      25.428 -81.306 -18.024  1.00  0.00      BSYN  
ATOM     88   CB MET    10      26.399 -81.774 -19.198  1.00  0.00      BSYN  
ATOM     89   CG MET    10      27.585 -80.851 -19.403  1.00  0.00      BSYN  
ATOM     90   SD MET    10      28.159 -80.321 -17.722  1.00  0.00      BSYN  
ATOM     91   CE MET    10      28.403 -78.545 -17.772  1.00  0.00      BSYN  
ATOM     92    C MET    10      24.118 -81.686 -18.623  1.00  0.00      BSYN  
ATOM     93    O MET    10      24.077 -82.830 -19.081  1.00  0.00      BSYN  
ATOM     94    N ALA    11      23.266 -80.687 -18.696  1.00  0.00      BSYN  
ATOM     95    H ALA    11      23.383 -79.815 -18.266  1.00  0.00      BSYN  
ATOM     96   CA ALA    11      21.965 -81.295 -18.991  1.00  0.00      BSYN  
ATOM     97   CB ALA    11      20.917 -80.811 -17.955  1.00  0.00      BSYN  
ATOM     98    C ALA    11      21.466 -81.119 -20.355  1.00  0.00      BSYN  
ATOM     99    O ALA    11      21.558 -80.068 -20.957  1.00  0.00      BSYN  
ATOM    100    N LYS    12      20.683 -82.126 -20.757  1.00  0.00      BSYN  
ATOM    101    H LYS    12      20.787 -82.946 -20.231  1.00  0.00      BSYN  
ATOM    102   CA LYS    12      19.804 -82.018 -21.863  1.00  0.00      BSYN  
ATOM    103   CB LYS    12      20.445 -82.676 -23.172  1.00  0.00      BSYN  
ATOM    104   CG LYS    12      19.598 -82.678 -24.391  1.00  0.00      BSYN  
ATOM    105   CD LYS    12      20.640 -83.487 -25.189  1.00  0.00      BSYN  
ATOM    106   CE LYS    12      19.942 -84.146 -26.418  1.00  0.00      BSYN  
ATOM    107   NZ LYS    12      18.871 -85.034 -26.121  1.00  0.00      BSYN  
ATOM    108  HZ1 LYS    12      19.098 -85.853 -25.522  1.00  0.00      BSYN  
ATOM    109  HZ2 LYS    12      18.080 -84.530 -25.671  1.00  0.00      BSYN  
ATOM    110  HZ3 LYS    12      18.477 -85.292 -27.048  1.00  0.00      BSYN  
ATOM    111    C LYS    12      18.467 -82.631 -21.695  1.00  0.00      BSYN  
ATOM    112    O LYS    12      18.381 -83.667 -20.950  1.00  0.00      BSYN  
ATOM    113    N GLU    13      17.369 -81.902 -22.138  1.00  0.00      BSYN  
ATOM    114    H GLU    13      17.549 -81.047 -22.583  1.00  0.00      BSYN  
ATOM    115   CA GLU    13      15.966 -82.341 -21.962  1.00  0.00      BSYN  
ATOM    116   CB GLU    13      14.967 -81.220 -21.433  1.00  0.00      BSYN  
ATOM    117   CG GLU    13      15.093 -80.763 -19.944  1.00  0.00      BSYN  
ATOM    118   CD GLU    13      15.086 -81.927 -18.893  1.00  0.00      BSYN  
ATOM    119  OE1 GLU    13      16.142 -82.352 -18.372  1.00  0.00      BSYN  
ATOM    120  OE2 GLU    13      13.975 -82.191 -18.508  1.00  0.00      BSYN  
ATOM    121    C GLU    13      15.625 -82.721 -23.429  1.00  0.00      BSYN  
ATOM    122    O GLU    13      15.916 -83.842 -23.851  1.00  0.00      BSYN  
ATOM    123    N GLY    14      15.136 -81.738 -24.308  1.00  0.00      BSYN  
ATOM    124    H GLY    14      15.400 -80.805 -24.160  1.00  0.00      BSYN  
ATOM    125   CA GLY    14      14.365 -82.085 -25.623  1.00  0.00      BSYN  
ATOM    126    C GLY    14      12.929 -82.387 -25.479  1.00  0.00      BSYN  
ATOM    127    O GLY    14      12.004 -81.643 -26.043  1.00  0.00      BSYN  
ATOM    128    N VAL    15      12.828 -83.602 -24.923  1.00  0.00      BSYN  
ATOM    129    H VAL    15      13.543 -84.272 -24.926  1.00  0.00      BSYN  
ATOM    130   CA VAL    15      11.627 -84.142 -24.394  1.00  0.00      BSYN  
ATOM    131   CB VAL    15      11.175 -85.526 -25.003  1.00  0.00      BSYN  
ATOM    132  CG1 VAL    15       9.641 -85.732 -24.772  1.00  0.00      BSYN  
ATOM    133  CG2 VAL    15      11.593 -85.732 -26.412  1.00  0.00      BSYN  
ATOM    134    C VAL    15      11.653 -84.144 -22.912  1.00  0.00      BSYN  
ATOM    135    O VAL    15      12.307 -84.987 -22.244  1.00  0.00      BSYN  
ATOM    136    N VAL    16      10.948 -83.253 -22.168  1.00  0.00      BSYN  
ATOM    137    H VAL    16      10.537 -82.495 -22.634  1.00  0.00      BSYN  
ATOM    138   CA VAL    16      10.851 -83.149 -20.719  1.00  0.00      BSYN  
ATOM    139   CB VAL    16      10.269 -81.736 -20.331  1.00  0.00      BSYN  
ATOM    140  CG1 VAL    16      10.199 -81.360 -18.825  1.00  0.00      BSYN  
ATOM    141  CG2 VAL    16      11.218 -80.740 -20.920  1.00  0.00      BSYN  
ATOM    142    C VAL    16       9.992 -84.111 -20.105  1.00  0.00      BSYN  
ATOM    143    O VAL    16       8.815 -84.201 -20.393  1.00  0.00      BSYN  
ATOM    144    N ALA    17      10.344 -84.988 -19.094  1.00  0.00      BSYN  
ATOM    145    H ALA    17       9.797 -85.798 -19.023  1.00  0.00      BSYN  
ATOM    146   CA ALA    17      11.585 -84.981 -18.340  1.00  0.00      BSYN  
ATOM    147   CB ALA    17      11.246 -85.177 -16.881  1.00  0.00      BSYN  
ATOM    148    C ALA    17      12.667 -86.048 -18.829  1.00  0.00      BSYN  
ATOM    149    O ALA    17      13.854 -85.786 -19.083  1.00  0.00      BSYN  
ATOM    150    N ALA    18      12.436 -87.301 -18.686  1.00  0.00      BSYN  
ATOM    151    H ALA    18      11.497 -87.503 -18.489  1.00  0.00      BSYN  
ATOM    152   CA ALA    18      13.432 -88.358 -18.979  1.00  0.00      BSYN  
ATOM    153   CB ALA    18      13.471 -89.367 -17.724  1.00  0.00      BSYN  
ATOM    154    C ALA    18      13.218 -89.033 -20.302  1.00  0.00      BSYN  
ATOM    155    O ALA    18      14.028 -89.835 -20.730  1.00  0.00      BSYN  
ATOM    156    N ALA    19      12.209 -88.549 -20.919  1.00  0.00      BSYN  
ATOM    157    H ALA    19      11.825 -87.655 -20.805  1.00  0.00      BSYN  
ATOM    158   CA ALA    19      11.775 -89.260 -22.167  1.00  0.00      BSYN  
ATOM    159   CB ALA    19      10.255 -88.831 -22.441  1.00  0.00      BSYN  
ATOM    160    C ALA    19      12.463 -89.105 -23.515  1.00  0.00      BSYN  
ATOM    161    O ALA    19      12.886 -88.072 -23.877  1.00  0.00      BSYN  
ATOM    162    N GLU    20      12.413 -90.221 -24.196  1.00  0.00      BSYN  
ATOM    163    H GLU    20      11.885 -90.921 -23.758  1.00  0.00      BSYN  
ATOM    164   CA GLU    20      12.840 -90.338 -25.585  1.00  0.00      BSYN  
ATOM    165   CB GLU    20      13.111 -91.744 -25.932  1.00  0.00      BSYN  
ATOM    166   CG GLU    20      14.109 -92.514 -25.160  1.00  0.00      BSYN  
ATOM    167   CD GLU    20      13.770 -93.011 -23.692  1.00  0.00      BSYN  
ATOM    168  OE1 GLU    20      12.748 -92.691 -23.069  1.00  0.00      BSYN  
ATOM    169  OE2 GLU    20      14.751 -93.601 -23.106  1.00  0.00      BSYN  
ATOM    170    C GLU    20      11.851 -89.669 -26.557  1.00  0.00      BSYN  
ATOM    171    O GLU    20      10.675 -89.521 -26.167  1.00  0.00      BSYN  
ATOM    172    N LYS    21      12.140 -89.548 -27.900  1.00  0.00      BSYN  
ATOM    173    H LYS    21      12.830 -90.119 -28.296  1.00  0.00      BSYN  
ATOM    174   CA LYS    21      11.280 -88.611 -28.745  1.00  0.00      BSYN  
ATOM    175   CB LYS    21      12.297 -87.970 -29.742  1.00  0.00      BSYN  
ATOM    176   CG LYS    21      13.455 -87.179 -29.285  1.00  0.00      BSYN  
ATOM    177   CD LYS    21      13.847 -86.271 -30.386  1.00  0.00      BSYN  
ATOM    178   CE LYS    21      12.980 -85.287 -31.165  1.00  0.00      BSYN  
ATOM    179   NZ LYS    21      12.251 -85.988 -32.186  1.00  0.00      BSYN  
ATOM    180  HZ1 LYS    21      11.646 -85.359 -32.753  1.00  0.00      BSYN  
ATOM    181  HZ2 LYS    21      12.804 -86.500 -32.903  1.00  0.00      BSYN  
ATOM    182  HZ3 LYS    21      11.694 -86.762 -31.772  1.00  0.00      BSYN  
ATOM    183    C LYS    21      10.062 -89.173 -29.534  1.00  0.00      BSYN  
ATOM    184    O LYS    21      10.289 -89.985 -30.412  1.00  0.00      BSYN  
ATOM    185    N THR    22       8.767 -88.802 -29.338  1.00  0.00      BSYN  
ATOM    186    H THR    22       8.462 -88.098 -28.729  1.00  0.00      BSYN  
ATOM    187   CA THR    22       7.630 -89.482 -29.939  1.00  0.00      BSYN  
ATOM    188   CB THR    22       6.261 -89.429 -29.260  1.00  0.00      BSYN  
ATOM    189  OG1 THR    22       6.638 -89.014 -27.960  1.00  0.00      BSYN  
ATOM    190  HG1 THR    22       5.869 -88.796 -27.429  1.00  0.00      BSYN  
ATOM    191  CG2 THR    22       5.494 -90.787 -29.251  1.00  0.00      BSYN  
ATOM    192    C THR    22       7.379 -89.045 -31.366  1.00  0.00      BSYN  
ATOM    193    O THR    22       7.074 -89.957 -32.090  1.00  0.00      BSYN  
ATOM    194    N LYS    23       7.521 -87.790 -31.705  1.00  0.00      BSYN  
ATOM    195    H LYS    23       7.655 -87.123 -31.000  1.00  0.00      BSYN  
ATOM    196   CA LYS    23       7.268 -87.373 -33.014  1.00  0.00      BSYN  
ATOM    197   CB LYS    23       5.886 -86.708 -33.013  1.00  0.00      BSYN  
ATOM    198   CG LYS    23       4.577 -87.555 -33.049  1.00  0.00      BSYN  
ATOM    199   CD LYS    23       3.311 -86.858 -32.518  1.00  0.00      BSYN  
ATOM    200   CE LYS    23       2.054 -87.461 -32.980  1.00  0.00      BSYN  
ATOM    201   NZ LYS    23       1.622 -86.760 -34.199  1.00  0.00      BSYN  
ATOM    202  HZ1 LYS    23       2.501 -86.543 -34.711  1.00  0.00      BSYN  
ATOM    203  HZ2 LYS    23       1.086 -87.272 -34.928  1.00  0.00      BSYN  
ATOM    204  HZ3 LYS    23       1.079 -85.890 -34.029  1.00  0.00      BSYN  
ATOM    205    C LYS    23       8.438 -86.369 -33.521  1.00  0.00      BSYN  
ATOM    206    O LYS    23       8.927 -85.444 -32.825  1.00  0.00      BSYN  
ATOM    207    N GLN    24       8.886 -86.753 -34.704  1.00  0.00      BSYN  
ATOM    208    H GLN    24       8.549 -87.630 -34.984  1.00  0.00      BSYN  
ATOM    209   CA GLN    24       9.800 -85.971 -35.517  1.00  0.00      BSYN  
ATOM    210   CB GLN    24      11.060 -86.768 -35.787  1.00  0.00      BSYN  
ATOM    211   CG GLN    24      12.320 -86.205 -36.481  1.00  0.00      BSYN  
ATOM    212   CD GLN    24      13.422 -87.201 -36.588  1.00  0.00      BSYN  
ATOM    213  OE1 GLN    24      13.391 -88.471 -36.467  1.00  0.00      BSYN  
ATOM    214  NE2 GLN    24      14.568 -86.420 -36.528  1.00  0.00      BSYN  
ATOM    215 HE21 GLN    24      14.580 -85.444 -36.440  1.00  0.00      BSYN  
ATOM    216 HE22 GLN    24      15.372 -86.944 -36.726  1.00  0.00      BSYN  
ATOM    217    C GLN    24       8.901 -85.717 -36.716  1.00  0.00      BSYN  
ATOM    218    O GLN    24       8.064 -84.747 -36.738  1.00  0.00      BSYN  
ATOM    219    N GLY    25       8.950 -86.591 -37.739  1.00  0.00      BSYN  
ATOM    220    H GLY    25       9.840 -86.998 -37.798  1.00  0.00      BSYN  
ATOM    221   CA GLY    25       8.114 -86.524 -38.909  1.00  0.00      BSYN  
ATOM    222    C GLY    25       6.791 -87.253 -38.783  1.00  0.00      BSYN  
ATOM    223    O GLY    25       6.334 -87.748 -39.848  1.00  0.00      BSYN  
ATOM    224    N VAL    26       6.196 -87.539 -37.657  1.00  0.00      BSYN  
ATOM    225    H VAL    26       6.697 -87.352 -36.836  1.00  0.00      BSYN  
ATOM    226   CA VAL    26       4.940 -88.237 -37.563  1.00  0.00      BSYN  
ATOM    227   CB VAL    26       5.057 -89.248 -36.275  1.00  0.00      BSYN  
ATOM    228  CG1 VAL    26       3.907 -90.153 -36.203  1.00  0.00      BSYN  
ATOM    229  CG2 VAL    26       6.309 -90.048 -36.042  1.00  0.00      BSYN  
ATOM    230    C VAL    26       3.745 -87.118 -37.362  1.00  0.00      BSYN  
ATOM    231    O VAL    26       2.775 -87.389 -36.616  1.00  0.00      BSYN  
ATOM    232    N THR    27       3.907 -85.926 -38.033  1.00  0.00      BSYN  
ATOM    233    H THR    27       4.522 -85.885 -38.795  1.00  0.00      BSYN  
ATOM    234   CA THR    27       2.825 -84.887 -37.704  1.00  0.00      BSYN  
ATOM    235   CB THR    27       3.552 -83.798 -36.937  1.00  0.00      BSYN  
ATOM    236  OG1 THR    27       3.890 -84.256 -35.689  1.00  0.00      BSYN  
ATOM    237  HG1 THR    27       4.449 -83.623 -35.232  1.00  0.00      BSYN  
ATOM    238  CG2 THR    27       2.723 -82.615 -36.663  1.00  0.00      BSYN  
ATOM    239    C THR    27       2.219 -84.375 -38.950  1.00  0.00      BSYN  
ATOM    240    O THR    27       2.793 -84.049 -39.946  1.00  0.00      BSYN  
ATOM    241    N GLU    28       0.841 -84.321 -38.908  1.00  0.00      BSYN  
ATOM    242    H GLU    28       0.409 -85.066 -38.441  1.00  0.00      BSYN  
ATOM    243   CA GLU    28       0.077 -83.645 -39.939  1.00  0.00      BSYN  
ATOM    244   CB GLU    28      -1.042 -84.494 -40.277  1.00  0.00      BSYN  
ATOM    245   CG GLU    28      -1.938 -84.267 -41.518  1.00  0.00      BSYN  
ATOM    246   CD GLU    28      -3.153 -85.224 -41.523  1.00  0.00      BSYN  
ATOM    247  OE1 GLU    28      -4.322 -84.873 -41.239  1.00  0.00      BSYN  
ATOM    248  OE2 GLU    28      -2.943 -86.424 -41.818  1.00  0.00      BSYN  
ATOM    249    C GLU    28      -0.248 -82.392 -39.338  1.00  0.00      BSYN  
ATOM    250    O GLU    28      -0.718 -82.198 -38.225  1.00  0.00      BSYN  
ATOM    251    N ALA    29      -0.135 -81.447 -40.290  1.00  0.00      BSYN  
ATOM    252    H ALA    29      -0.167 -81.840 -41.187  1.00  0.00      BSYN  
ATOM    253   CA ALA    29      -0.073 -80.067 -40.063  1.00  0.00      BSYN  
ATOM    254   CB ALA    29       0.233 -79.376 -41.393  1.00  0.00      BSYN  
ATOM    255    C ALA    29      -1.288 -79.497 -39.366  1.00  0.00      BSYN  
ATOM    256    O ALA    29      -2.431 -79.701 -39.817  1.00  0.00      BSYN  
ATOM    257    N ALA    30      -1.100 -78.793 -38.214  1.00  0.00      BSYN  
ATOM    258    H ALA    30      -0.178 -78.540 -37.998  1.00  0.00      BSYN  
ATOM    259   CA ALA    30      -2.181 -78.199 -37.503  1.00  0.00      BSYN  
ATOM    260   CB ALA    30      -2.436 -78.955 -36.200  1.00  0.00      BSYN  
ATOM    261    C ALA    30      -1.699 -76.785 -37.025  1.00  0.00      BSYN  
ATOM    262    O ALA    30      -0.460 -76.503 -36.951  1.00  0.00      BSYN  
ATOM    263    N GLU    31      -2.756 -75.914 -36.799  1.00  0.00      BSYN  
ATOM    264    H GLU    31      -3.666 -76.214 -37.004  1.00  0.00      BSYN  
ATOM    265   CA GLU    31      -2.442 -74.476 -36.565  1.00  0.00      BSYN  
ATOM    266   CB GLU    31      -2.406 -73.782 -37.879  1.00  0.00      BSYN  
ATOM    267   CG GLU    31      -2.043 -72.266 -38.072  1.00  0.00      BSYN  
ATOM    268   CD GLU    31      -3.123 -71.255 -38.362  1.00  0.00      BSYN  
ATOM    269  OE1 GLU    31      -4.033 -71.386 -37.636  1.00  0.00      BSYN  
ATOM    270  OE2 GLU    31      -3.140 -70.488 -39.283  1.00  0.00      BSYN  
ATOM    271    C GLU    31      -3.655 -73.954 -35.695  1.00  0.00      BSYN  
ATOM    272    O GLU    31      -4.788 -74.404 -35.899  1.00  0.00      BSYN  
ATOM    273    N LYS    32      -3.283 -73.023 -34.757  1.00  0.00      BSYN  
ATOM    274    H LYS    32      -2.355 -72.863 -34.485  1.00  0.00      BSYN  
ATOM    275   CA LYS    32      -4.267 -72.350 -33.926  1.00  0.00      BSYN  
ATOM    276   CB LYS    32      -4.065 -73.040 -32.546  1.00  0.00      BSYN  
ATOM    277   CG LYS    32      -5.107 -72.485 -31.500  1.00  0.00      BSYN  
ATOM    278   CD LYS    32      -4.605 -73.306 -30.295  1.00  0.00      BSYN  
ATOM    279   CE LYS    32      -5.658 -73.071 -29.179  1.00  0.00      BSYN  
ATOM    280   NZ LYS    32      -5.838 -74.003 -28.068  1.00  0.00      BSYN  
ATOM    281  HZ1 LYS    32      -6.550 -73.409 -27.597  1.00  0.00      BSYN  
ATOM    282  HZ2 LYS    32      -6.139 -74.945 -28.390  1.00  0.00      BSYN  
ATOM    283  HZ3 LYS    32      -5.037 -74.101 -27.412  1.00  0.00      BSYN  
ATOM    284    C LYS    32      -4.036 -70.847 -33.904  1.00  0.00      BSYN  
ATOM    285    O LYS    32      -3.025 -70.372 -34.289  1.00  0.00      BSYN  
ATOM    286    N THR    33      -5.133 -70.180 -33.491  1.00  0.00      BSYN  
ATOM    287    H THR    33      -6.026 -70.508 -33.728  1.00  0.00      BSYN  
ATOM    288   CA THR    33      -4.979 -68.809 -32.998  1.00  0.00      BSYN  
ATOM    289   CB THR    33      -5.801 -67.843 -33.893  1.00  0.00      BSYN  
ATOM    290  OG1 THR    33      -6.956 -68.380 -34.424  1.00  0.00      BSYN  
ATOM    291  HG1 THR    33      -7.488 -68.551 -33.644  1.00  0.00      BSYN  
ATOM    292  CG2 THR    33      -4.873 -67.250 -34.924  1.00  0.00      BSYN  
ATOM    293    C THR    33      -5.367 -68.831 -31.529  1.00  0.00      BSYN  
ATOM    294    O THR    33      -6.312 -69.481 -31.149  1.00  0.00      BSYN  
ATOM    295    N LYS    34      -4.402 -68.147 -30.746  1.00  0.00      BSYN  
ATOM    296    H LYS    34      -3.611 -67.785 -31.196  1.00  0.00      BSYN  
ATOM    297   CA LYS    34      -4.692 -67.686 -29.418  1.00  0.00      BSYN  
ATOM    298   CB LYS    34      -3.415 -67.032 -28.651  1.00  0.00      BSYN  
ATOM    299   CG LYS    34      -3.659 -66.851 -27.150  1.00  0.00      BSYN  
ATOM    300   CD LYS    34      -3.687 -68.285 -26.408  1.00  0.00      BSYN  
ATOM    301   CE LYS    34      -4.285 -68.149 -25.039  1.00  0.00      BSYN  
ATOM    302   NZ LYS    34      -5.625 -68.821 -24.965  1.00  0.00      BSYN  
ATOM    303  HZ1 LYS    34      -6.024 -68.632 -24.024  1.00  0.00      BSYN  
ATOM    304  HZ2 LYS    34      -6.386 -68.617 -25.645  1.00  0.00      BSYN  
ATOM    305  HZ3 LYS    34      -5.392 -69.834 -24.941  1.00  0.00      BSYN  
ATOM    306    C LYS    34      -5.939 -66.850 -29.159  1.00  0.00      BSYN  
ATOM    307    O LYS    34      -6.085 -65.623 -29.320  1.00  0.00      BSYN  
ATOM    308    N GLU    35      -6.835 -67.723 -28.607  1.00  0.00      BSYN  
ATOM    309    H GLU    35      -6.582 -68.635 -28.352  1.00  0.00      BSYN  
ATOM    310   CA GLU    35      -8.171 -67.177 -28.169  1.00  0.00      BSYN  
ATOM    311   CB GLU    35      -9.178 -68.263 -28.235  1.00  0.00      BSYN  
ATOM    312   CG GLU    35      -9.294 -68.962 -29.584  1.00  0.00      BSYN  
ATOM    313   CD GLU    35      -9.679 -68.017 -30.695  1.00  0.00      BSYN  
ATOM    314  OE1 GLU    35      -9.345 -68.115 -31.867  1.00  0.00      BSYN  
ATOM    315  OE2 GLU    35     -10.609 -67.305 -30.435  1.00  0.00      BSYN  
ATOM    316    C GLU    35      -8.036 -66.537 -26.793  1.00  0.00      BSYN  
ATOM    317    O GLU    35      -7.970 -67.232 -25.861  1.00  0.00      BSYN  
ATOM    318    N GLY    36      -8.011 -65.183 -26.783  1.00  0.00      BSYN  
ATOM    319    H GLY    36      -7.794 -64.802 -27.659  1.00  0.00      BSYN  
ATOM    320   CA GLY    36      -8.270 -64.332 -25.611  1.00  0.00      BSYN  
ATOM    321    C GLY    36      -8.497 -62.873 -25.967  1.00  0.00      BSYN  
ATOM    322    O GLY    36      -8.587 -62.377 -27.078  1.00  0.00      BSYN  
ATOM    323    N VAL    37      -8.697 -62.076 -24.865  1.00  0.00      BSYN  
ATOM    324    H VAL    37      -8.844 -62.515 -24.002  1.00  0.00      BSYN  
ATOM    325   CA VAL    37      -9.083 -60.623 -24.933  1.00  0.00      BSYN  
ATOM    326   CB VAL    37     -10.225 -60.342 -23.975  1.00  0.00      BSYN  
ATOM    327  CG1 VAL    37     -10.878 -59.002 -23.760  1.00  0.00      BSYN  
ATOM    328  CG2 VAL    37     -11.349 -61.327 -24.288  1.00  0.00      BSYN  
ATOM    329    C VAL    37      -7.750 -59.719 -24.585  1.00  0.00      BSYN  
ATOM    330    O VAL    37      -7.603 -59.142 -23.553  1.00  0.00      BSYN  
ATOM    331    N LEU    38      -6.875 -59.812 -25.536  1.00  0.00      BSYN  
ATOM    332    H LEU    38      -7.290 -59.935 -26.415  1.00  0.00      BSYN  
ATOM    333   CA LEU    38      -5.479 -59.485 -25.130  1.00  0.00      BSYN  
ATOM    334   CB LEU    38      -4.426 -60.094 -26.115  1.00  0.00      BSYN  
ATOM    335   CG LEU    38      -3.372 -61.051 -25.580  1.00  0.00      BSYN  
ATOM    336  CD1 LEU    38      -2.351 -60.262 -24.755  1.00  0.00      BSYN  
ATOM    337  CD2 LEU    38      -3.803 -62.260 -24.866  1.00  0.00      BSYN  
ATOM    338    C LEU    38      -5.099 -58.000 -25.098  1.00  0.00      BSYN  
ATOM    339    O LEU    38      -5.055 -57.342 -26.166  1.00  0.00      BSYN  
ATOM    340    N TYR    39      -4.654 -57.541 -23.953  1.00  0.00      BSYN  
ATOM    341    H TYR    39      -4.410 -58.171 -23.244  1.00  0.00      BSYN  
ATOM    342   CA TYR    39      -4.269 -56.058 -23.831  1.00  0.00      BSYN  
ATOM    343   CB TYR    39      -5.288 -55.249 -23.043  1.00  0.00      BSYN  
ATOM    344   CG TYR    39      -6.519 -54.912 -23.800  1.00  0.00      BSYN  
ATOM    345  CD1 TYR    39      -6.465 -53.905 -24.711  1.00  0.00      BSYN  
ATOM    346  CE1 TYR    39      -7.717 -53.724 -25.356  1.00  0.00      BSYN  
ATOM    347  CD2 TYR    39      -7.672 -55.661 -23.627  1.00  0.00      BSYN  
ATOM    348  CE2 TYR    39      -8.911 -55.374 -24.210  1.00  0.00      BSYN  
ATOM    349   CZ TYR    39      -8.900 -54.418 -25.147  1.00  0.00      BSYN  
ATOM    350   OH TYR    39      -9.921 -54.148 -26.019  1.00  0.00      BSYN  
ATOM    351   HH TYR    39      -9.632 -53.483 -26.649  1.00  0.00      BSYN  
ATOM    352    C TYR    39      -2.824 -55.809 -23.366  1.00  0.00      BSYN  
ATOM    353    O TYR    39      -2.447 -55.889 -22.152  1.00  0.00      BSYN  
ATOM    354    N VAL    40      -2.009 -55.261 -24.199  1.00  0.00      BSYN  
ATOM    355    H VAL    40      -1.075 -55.178 -23.913  1.00  0.00      BSYN  
ATOM    356   CA VAL    40      -2.298 -54.820 -25.583  1.00  0.00      BSYN  
ATOM    357   CB VAL    40      -1.812 -53.349 -25.837  1.00  0.00      BSYN  
ATOM    358  CG1 VAL    40      -2.636 -52.716 -26.982  1.00  0.00      BSYN  
ATOM    359  CG2 VAL    40      -1.678 -52.411 -24.643  1.00  0.00      BSYN  
ATOM    360    C VAL    40      -1.593 -55.749 -26.604  1.00  0.00      BSYN  
ATOM    361    O VAL    40      -0.443 -56.009 -26.424  1.00  0.00      BSYN  
ATOM    362    N GLY    41      -2.268 -56.280 -27.565  1.00  0.00      BSYN  
ATOM    363    H GLY    41      -3.079 -55.803 -27.839  1.00  0.00      BSYN  
ATOM    364   CA GLY    41      -1.882 -57.429 -28.388  1.00  0.00      BSYN  
ATOM    365    C GLY    41      -2.789 -57.880 -29.557  1.00  0.00      BSYN  
ATOM    366    O GLY    41      -3.146 -57.066 -30.466  1.00  0.00      BSYN  
ATOM    367    N SER    42      -3.135 -59.200 -29.651  1.00  0.00      BSYN  
ATOM    368    H SER    42      -2.936 -59.919 -29.016  1.00  0.00      BSYN  
ATOM    369   CA SER    42      -3.831 -59.683 -30.776  1.00  0.00      BSYN  
ATOM    370   CB SER    42      -3.365 -61.232 -30.960  1.00  0.00      BSYN  
ATOM    371   OG SER    42      -2.005 -61.413 -31.219  1.00  0.00      BSYN  
ATOM    372   HG SER    42      -1.558 -60.885 -30.555  1.00  0.00      BSYN  
ATOM    373    C SER    42      -5.258 -59.322 -31.044  1.00  0.00      BSYN  
ATOM    374    O SER    42      -5.689 -59.394 -32.166  1.00  0.00      BSYN  
ATOM    375    N LYS    43      -6.080 -58.985 -29.947  1.00  0.00      BSYN  
ATOM    376    H LYS    43      -5.771 -58.640 -29.083  1.00  0.00      BSYN  
ATOM    377   CA LYS    43      -7.559 -59.156 -30.106  1.00  0.00      BSYN  
ATOM    378   CB LYS    43      -7.824 -60.565 -29.731  1.00  0.00      BSYN  
ATOM    379   CG LYS    43      -8.729 -61.239 -30.720  1.00  0.00      BSYN  
ATOM    380   CD LYS    43      -8.951 -62.716 -30.498  1.00  0.00      BSYN  
ATOM    381   CE LYS    43      -9.858 -63.081 -31.649  1.00  0.00      BSYN  
ATOM    382   NZ LYS    43      -9.847 -64.579 -31.953  1.00  0.00      BSYN  
ATOM    383  HZ1 LYS    43     -10.354 -64.719 -32.850  1.00  0.00      BSYN  
ATOM    384  HZ2 LYS    43      -8.835 -64.813 -32.010  1.00  0.00      BSYN  
ATOM    385  HZ3 LYS    43     -10.264 -65.230 -31.257  1.00  0.00      BSYN  
ATOM    386    C LYS    43      -8.319 -58.149 -29.097  1.00  0.00      BSYN  
ATOM    387    O LYS    43      -8.195 -58.483 -27.877  1.00  0.00      BSYN  
ATOM    388    N THR    44      -9.062 -57.095 -29.473  1.00  0.00      BSYN  
ATOM    389    H THR    44      -9.633 -56.760 -28.751  1.00  0.00      BSYN  
ATOM    390   CA THR    44      -9.110 -56.683 -30.959  1.00  0.00      BSYN  
ATOM    391   CB THR    44     -10.394 -57.187 -31.702  1.00  0.00      BSYN  
ATOM    392  OG1 THR    44     -10.935 -58.401 -31.123  1.00  0.00      BSYN  
ATOM    393  HG1 THR    44     -11.515 -58.279 -30.367  1.00  0.00      BSYN  
ATOM    394  CG2 THR    44     -10.220 -57.599 -33.151  1.00  0.00      BSYN  
ATOM    395    C THR    44      -9.012 -55.143 -31.110  1.00  0.00      BSYN  
ATOM    396    O THR    44      -8.543 -54.727 -32.198  1.00  0.00      BSYN  
ATOM    397    N ARG    45      -9.379 -54.471 -30.049  1.00  0.00      BSYN  
ATOM    398    H ARG    45      -9.350 -54.721 -29.102  1.00  0.00      BSYN  
ATOM    399   CA ARG    45      -9.394 -53.007 -30.104  1.00  0.00      BSYN  
ATOM    400   CB ARG    45     -10.720 -52.344 -29.598  1.00  0.00      BSYN  
ATOM    401   CG ARG    45     -10.835 -50.859 -29.864  1.00  0.00      BSYN  
ATOM    402   CD ARG    45     -12.123 -50.298 -29.339  1.00  0.00      BSYN  
ATOM    403   NE ARG    45     -12.134 -48.845 -29.384  1.00  0.00      BSYN  
ATOM    404   HE ARG    45     -11.423 -48.467 -29.944  1.00  0.00      BSYN  
ATOM    405   CZ ARG    45     -13.061 -48.108 -28.846  1.00  0.00      BSYN  
ATOM    406  NH1 ARG    45     -12.787 -46.813 -29.049  1.00  0.00      BSYN  
ATOM    407 HH11 ARG    45     -13.333 -46.108 -28.595  1.00  0.00      BSYN  
ATOM    408 HH12 ARG    45     -11.907 -46.686 -29.507  1.00  0.00      BSYN  
ATOM    409  NH2 ARG    45     -14.157 -48.568 -28.320  1.00  0.00      BSYN  
ATOM    410 HH21 ARG    45     -14.753 -47.902 -27.872  1.00  0.00      BSYN  
ATOM    411 HH22 ARG    45     -14.247 -49.547 -28.136  1.00  0.00      BSYN  
ATOM    412    C ARG    45      -8.240 -52.447 -29.202  1.00  0.00      BSYN  
ATOM    413    O ARG    45      -8.208 -52.565 -28.005  1.00  0.00      BSYN  
ATOM    414    N GLU    46      -7.258 -51.728 -29.891  1.00  0.00      BSYN  
ATOM    415    H GLU    46      -7.299 -51.420 -30.820  1.00  0.00      BSYN  
ATOM    416   CA GLU    46      -6.099 -51.123 -29.131  1.00  0.00      BSYN  
ATOM    417   CB GLU    46      -4.934 -50.983 -30.202  1.00  0.00      BSYN  
ATOM    418   CG GLU    46      -4.667 -52.393 -30.747  1.00  0.00      BSYN  
ATOM    419   CD GLU    46      -3.423 -52.694 -31.557  1.00  0.00      BSYN  
ATOM    420  OE1 GLU    46      -3.504 -52.967 -32.817  1.00  0.00      BSYN  
ATOM    421  OE2 GLU    46      -2.315 -52.591 -31.035  1.00  0.00      BSYN  
ATOM    422    C GLU    46      -6.590 -49.864 -28.517  1.00  0.00      BSYN  
ATOM    423    O GLU    46      -7.068 -49.009 -29.220  1.00  0.00      BSYN  
ATOM    424    N GLY    47      -6.397 -49.835 -27.188  1.00  0.00      BSYN  
ATOM    425    H GLY    47      -6.299 -50.733 -26.808  1.00  0.00      BSYN  
ATOM    426   CA GLY    47      -6.727 -48.659 -26.393  1.00  0.00      BSYN  
ATOM    427    C GLY    47      -6.228 -48.695 -24.879  1.00  0.00      BSYN  
ATOM    428    O GLY    47      -5.080 -48.304 -24.660  1.00  0.00      BSYN  
ATOM    429    N VAL    48      -7.063 -49.064 -23.899  1.00  0.00      BSYN  
ATOM    430    H VAL    48      -7.991 -49.322 -24.079  1.00  0.00      BSYN  
ATOM    431   CA VAL    48      -6.708 -49.016 -22.474  1.00  0.00      BSYN  
ATOM    432   CB VAL    48      -7.774 -49.232 -21.388  1.00  0.00      BSYN  
ATOM    433  CG1 VAL    48      -8.892 -48.113 -21.653  1.00  0.00      BSYN  
ATOM    434  CG2 VAL    48      -8.421 -50.524 -21.373  1.00  0.00      BSYN  
ATOM    435    C VAL    48      -5.533 -49.918 -22.128  1.00  0.00      BSYN  
ATOM    436    O VAL    48      -5.328 -50.936 -22.721  1.00  0.00      BSYN  
ATOM    437    N VAL    49      -4.823 -49.630 -21.076  1.00  0.00      BSYN  
ATOM    438    H VAL    49      -5.248 -49.160 -20.329  1.00  0.00      BSYN  
ATOM    439   CA VAL    49      -3.464 -50.057 -20.855  1.00  0.00      BSYN  
ATOM    440   CB VAL    49      -2.610 -48.712 -20.919  1.00  0.00      BSYN  
ATOM    441  CG1 VAL    49      -2.969 -47.664 -19.906  1.00  0.00      BSYN  
ATOM    442  CG2 VAL    49      -1.130 -48.947 -20.644  1.00  0.00      BSYN  
ATOM    443    C VAL    49      -3.539 -50.679 -19.427  1.00  0.00      BSYN  
ATOM    444    O VAL    49      -3.960 -49.997 -18.400  1.00  0.00      BSYN  
ATOM    445    N GLN    50      -3.019 -51.910 -19.388  1.00  0.00      BSYN  
ATOM    446    H GLN    50      -2.840 -52.396 -20.220  1.00  0.00      BSYN  
ATOM    447   CA GLN    50      -2.978 -52.581 -18.109  1.00  0.00      BSYN  
ATOM    448   CB GLN    50      -3.579 -53.971 -18.155  1.00  0.00      BSYN  
ATOM    449   CG GLN    50      -5.023 -53.967 -18.586  1.00  0.00      BSYN  
ATOM    450   CD GLN    50      -5.669 -55.394 -18.550  1.00  0.00      BSYN  
ATOM    451  OE1 GLN    50      -6.679 -55.631 -17.834  1.00  0.00      BSYN  
ATOM    452  NE2 GLN    50      -5.001 -56.334 -19.171  1.00  0.00      BSYN  
ATOM    453 HE21 GLN    50      -4.110 -56.089 -19.497  1.00  0.00      BSYN  
ATOM    454 HE22 GLN    50      -5.310 -57.262 -19.124  1.00  0.00      BSYN  
ATOM    455    C GLN    50      -1.575 -52.790 -17.496  1.00  0.00      BSYN  
ATOM    456    O GLN    50      -0.473 -52.849 -18.081  1.00  0.00      BSYN  
ATOM    457    N GLY    51      -1.413 -52.959 -16.216  1.00  0.00      BSYN  
ATOM    458    H GLY    51      -0.565 -53.206 -15.790  1.00  0.00      BSYN  
ATOM    459   CA GLY    51      -2.465 -52.623 -15.225  1.00  0.00      BSYN  
ATOM    460    C GLY    51      -2.318 -51.253 -14.615  1.00  0.00      BSYN  
ATOM    461    O GLY    51      -1.753 -51.134 -13.493  1.00  0.00      BSYN  
ATOM    462    N VAL    52      -2.694 -50.250 -15.424  1.00  0.00      BSYN  
ATOM    463    H VAL    52      -3.094 -50.577 -16.257  1.00  0.00      BSYN  
ATOM    464   CA VAL    52      -2.346 -48.824 -15.066  1.00  0.00      BSYN  
ATOM    465   CB VAL    52      -1.956 -48.002 -16.294  1.00  0.00      BSYN  
ATOM    466  CG1 VAL    52      -1.544 -46.513 -15.995  1.00  0.00      BSYN  
ATOM    467  CG2 VAL    52      -0.880 -48.640 -17.104  1.00  0.00      BSYN  
ATOM    468    C VAL    52      -3.230 -48.040 -14.128  1.00  0.00      BSYN  
ATOM    469    O VAL    52      -2.846 -47.699 -13.003  1.00  0.00      BSYN  
ATOM    470    N ALA    53      -4.366 -47.529 -14.717  1.00  0.00      BSYN  
ATOM    471    H ALA    53      -4.497 -47.768 -15.659  1.00  0.00      BSYN  
ATOM    472   CA ALA    53      -5.430 -46.907 -13.957  1.00  0.00      BSYN  
ATOM    473   CB ALA    53      -5.510 -45.307 -14.181  1.00  0.00      BSYN  
ATOM    474    C ALA    53      -6.820 -47.459 -14.380  1.00  0.00      BSYN  
ATOM    475    O ALA    53      -7.613 -47.738 -13.495  1.00  0.00      BSYN  
ATOM    476    N SER    54      -7.136 -47.248 -15.618  1.00  0.00      BSYN  
ATOM    477    H SER    54      -6.343 -47.132 -16.183  1.00  0.00      BSYN  
ATOM    478   CA SER    54      -8.417 -47.535 -16.193  1.00  0.00      BSYN  
ATOM    479   CB SER    54      -8.667 -46.464 -17.313  1.00  0.00      BSYN  
ATOM    480   OG SER    54      -8.832 -45.224 -16.664  1.00  0.00      BSYN  
ATOM    481   HG SER    54      -9.567 -44.750 -17.061  1.00  0.00      BSYN  
ATOM    482    C SER    54      -8.127 -48.868 -16.855  1.00  0.00      BSYN  
ATOM    483    O SER    54      -7.672 -48.922 -18.028  1.00  0.00      BSYN  
ATOM    484    N VAL    55      -8.699 -49.968 -16.141  1.00  0.00      BSYN  
ATOM    485    H VAL    55      -9.337 -49.721 -15.439  1.00  0.00      BSYN  
ATOM    486   CA VAL    55      -8.710 -51.319 -16.642  1.00  0.00      BSYN  
ATOM    487   CB VAL    55      -8.021 -52.188 -15.582  1.00  0.00      BSYN  
ATOM    488  CG1 VAL    55      -6.599 -52.422 -15.996  1.00  0.00      BSYN  
ATOM    489  CG2 VAL    55      -7.889 -51.686 -14.213  1.00  0.00      BSYN  
ATOM    490    C VAL    55     -10.192 -51.519 -16.768  1.00  0.00      BSYN  
ATOM    491    O VAL    55     -10.745 -51.920 -17.746  1.00  0.00      BSYN  
ATOM    492    N ALA    56     -10.817 -51.250 -15.665  1.00  0.00      BSYN  
ATOM    493    H ALA    56     -10.392 -51.126 -14.790  1.00  0.00      BSYN  
ATOM    494   CA ALA    56     -12.280 -51.220 -15.675  1.00  0.00      BSYN  
ATOM    495   CB ALA    56     -12.737 -51.539 -14.210  1.00  0.00      BSYN  
ATOM    496    C ALA    56     -12.546 -49.732 -15.870  1.00  0.00      BSYN  
ATOM    497    O ALA    56     -12.018 -48.806 -15.188  1.00  0.00      BSYN  
ATOM    498    N GLU    57     -13.681 -49.568 -16.565  1.00  0.00      BSYN  
ATOM    499    H GLU    57     -14.175 -50.394 -16.746  1.00  0.00      BSYN  
ATOM    500   CA GLU    57     -13.914 -48.205 -17.010  1.00  0.00      BSYN  
ATOM    501   CB GLU    57     -13.770 -48.018 -18.624  1.00  0.00      BSYN  
ATOM    502   CG GLU    57     -13.842 -46.633 -19.215  1.00  0.00      BSYN  
ATOM    503   CD GLU    57     -13.213 -46.503 -20.583  1.00  0.00      BSYN  
ATOM    504  OE1 GLU    57     -12.030 -46.319 -20.657  1.00  0.00      BSYN  
ATOM    505  OE2 GLU    57     -14.023 -46.478 -21.540  1.00  0.00      BSYN  
ATOM    506    C GLU    57     -15.273 -47.749 -16.458  1.00  0.00      BSYN  
ATOM    507    O GLU    57     -15.438 -47.111 -15.453  1.00  0.00      BSYN  
ATOM    508    N LYS    58     -16.349 -48.072 -17.196  1.00  0.00      BSYN  
ATOM    509    H LYS    58     -16.166 -48.273 -18.138  1.00  0.00      BSYN  
ATOM    510   CA LYS    58     -17.705 -48.090 -16.766  1.00  0.00      BSYN  
ATOM    511   CB LYS    58     -18.678 -47.753 -17.837  1.00  0.00      BSYN  
ATOM    512   CG LYS    58     -20.119 -47.672 -17.366  1.00  0.00      BSYN  
ATOM    513   CD LYS    58     -20.822 -46.602 -18.038  1.00  0.00      BSYN  
ATOM    514   CE LYS    58     -22.392 -46.672 -17.847  1.00  0.00      BSYN  
ATOM    515   NZ LYS    58     -22.949 -47.934 -18.450  1.00  0.00      BSYN  
ATOM    516  HZ1 LYS    58     -22.866 -47.940 -19.487  1.00  0.00      BSYN  
ATOM    517  HZ2 LYS    58     -22.430 -48.683 -17.948  1.00  0.00      BSYN  
ATOM    518  HZ3 LYS    58     -23.942 -48.172 -18.257  1.00  0.00      BSYN  
ATOM    519    C LYS    58     -17.886 -49.315 -16.117  1.00  0.00      BSYN  
ATOM    520    O LYS    58     -18.183 -49.213 -14.963  1.00  0.00      BSYN  
ATOM    521    N THR    59     -17.620 -50.492 -16.631  1.00  0.00      BSYN  
ATOM    522    H THR    59     -17.006 -50.483 -17.395  1.00  0.00      BSYN  
ATOM    523   CA THR    59     -18.194 -51.645 -15.863  1.00  0.00      BSYN  
ATOM    524   CB THR    59     -18.819 -52.770 -16.715  1.00  0.00      BSYN  
ATOM    525  OG1 THR    59     -19.651 -52.111 -17.675  1.00  0.00      BSYN  
ATOM    526  HG1 THR    59     -19.241 -52.201 -18.538  1.00  0.00      BSYN  
ATOM    527  CG2 THR    59     -19.671 -53.779 -15.888  1.00  0.00      BSYN  
ATOM    528    C THR    59     -17.022 -52.140 -15.127  1.00  0.00      BSYN  
ATOM    529    O THR    59     -15.861 -52.038 -15.462  1.00  0.00      BSYN  
ATOM    530    N LYS    60     -17.327 -52.613 -13.921  1.00  0.00      BSYN  
ATOM    531    H LYS    60     -18.188 -52.307 -13.568  1.00  0.00      BSYN  
ATOM    532   CA LYS    60     -16.312 -53.018 -12.934  1.00  0.00      BSYN  
ATOM    533   CB LYS    60     -16.846 -52.730 -11.419  1.00  0.00      BSYN  
ATOM    534   CG LYS    60     -18.248 -53.224 -10.787  1.00  0.00      BSYN  
ATOM    535   CD LYS    60     -18.173 -53.949  -9.465  1.00  0.00      BSYN  
ATOM    536   CE LYS    60     -19.348 -54.045  -8.541  1.00  0.00      BSYN  
ATOM    537   NZ LYS    60     -20.119 -52.901  -8.326  1.00  0.00      BSYN  
ATOM    538  HZ1 LYS    60     -19.549 -52.093  -8.004  1.00  0.00      BSYN  
ATOM    539  HZ2 LYS    60     -20.633 -52.787  -9.223  1.00  0.00      BSYN  
ATOM    540  HZ3 LYS    60     -20.845 -53.199  -7.644  1.00  0.00      BSYN  
ATOM    541    C LYS    60     -15.814 -54.389 -13.133  1.00  0.00      BSYN  
ATOM    542    O LYS    60     -15.917 -55.190 -12.261  1.00  0.00      BSYN  
ATOM    543    N GLU    61     -15.059 -54.517 -14.236  1.00  0.00      BSYN  
ATOM    544    H GLU    61     -14.460 -53.835 -14.606  1.00  0.00      BSYN  
ATOM    545   CA GLU    61     -14.557 -55.864 -14.610  1.00  0.00      BSYN  
ATOM    546   CB GLU    61     -14.798 -56.038 -16.096  1.00  0.00      BSYN  
ATOM    547   CG GLU    61     -16.182 -56.501 -16.598  1.00  0.00      BSYN  
ATOM    548   CD GLU    61     -16.439 -56.153 -17.983  1.00  0.00      BSYN  
ATOM    549  OE1 GLU    61     -16.481 -56.968 -18.881  1.00  0.00      BSYN  
ATOM    550  OE2 GLU    61     -16.729 -55.022 -18.214  1.00  0.00      BSYN  
ATOM    551    C GLU    61     -13.046 -55.824 -14.376  1.00  0.00      BSYN  
ATOM    552    O GLU    61     -12.365 -54.802 -14.105  1.00  0.00      BSYN  
ATOM    553    N GLN    62     -12.521 -57.073 -14.281  1.00  0.00      BSYN  
ATOM    554    H GLN    62     -13.127 -57.843 -14.303  1.00  0.00      BSYN  
ATOM    555   CA GLN    62     -11.084 -57.322 -14.273  1.00  0.00      BSYN  
ATOM    556   CB GLN    62     -10.646 -57.802 -12.860  1.00  0.00      BSYN  
ATOM    557   CG GLN    62     -11.087 -56.976 -11.595  1.00  0.00      BSYN  
ATOM    558   CD GLN    62     -10.383 -57.231 -10.326  1.00  0.00      BSYN  
ATOM    559  OE1 GLN    62      -9.848 -58.278  -9.996  1.00  0.00      BSYN  
ATOM    560  NE2 GLN    62     -10.333 -56.220  -9.505  1.00  0.00      BSYN  
ATOM    561 HE21 GLN    62     -10.724 -55.341  -9.694  1.00  0.00      BSYN  
ATOM    562 HE22 GLN    62      -9.893 -56.393  -8.647  1.00  0.00      BSYN  
ATOM    563    C GLN    62     -11.057 -58.500 -15.228  1.00  0.00      BSYN  
ATOM    564    O GLN    62     -11.867 -59.392 -15.284  1.00  0.00      BSYN  
ATOM    565    N ALA    63      -9.918 -58.583 -15.922  1.00  0.00      BSYN  
ATOM    566    H ALA    63      -9.202 -57.985 -15.621  1.00  0.00      BSYN  
ATOM    567   CA ALA    63      -9.684 -59.671 -16.933  1.00  0.00      BSYN  
ATOM    568   CB ALA    63      -9.205 -59.077 -18.243  1.00  0.00      BSYN  
ATOM    569    C ALA    63      -8.583 -60.493 -16.258  1.00  0.00      BSYN  
ATOM    570    O ALA    63      -7.432 -60.044 -16.290  1.00  0.00      BSYN  
ATOM    571    N SER    64      -8.996 -61.595 -15.595  1.00  0.00      BSYN  
ATOM    572    H SER    64      -9.939 -61.779 -15.399  1.00  0.00      BSYN  
ATOM    573   CA SER    64      -7.968 -62.583 -15.226  1.00  0.00      BSYN  
ATOM    574   CB SER    64      -8.060 -63.136 -13.856  1.00  0.00      BSYN  
ATOM    575   OG SER    64      -7.094 -62.502 -12.991  1.00  0.00      BSYN  
ATOM    576   HG SER    64      -7.355 -61.790 -12.402  1.00  0.00      BSYN  
ATOM    577    C SER    64      -7.717 -63.581 -16.289  1.00  0.00      BSYN  
ATOM    578    O SER    64      -8.593 -63.758 -17.044  1.00  0.00      BSYN  
ATOM    579    N HIS    65      -6.501 -64.197 -16.273  1.00  0.00      BSYN  
ATOM    580    H HIS    65      -5.849 -63.709 -15.727  1.00  0.00      BSYN  
ATOM    581   CA HIS    65      -6.060 -65.373 -17.038  1.00  0.00      BSYN  
ATOM    582   CB HIS    65      -6.580 -66.662 -16.496  1.00  0.00      BSYN  
ATOM    583   CG HIS    65      -5.764 -67.238 -15.354  1.00  0.00      BSYN  
ATOM    584  ND1 HIS    65      -4.536 -66.998 -15.019  1.00  0.00      BSYN  
ATOM    585  HD1 HIS    65      -3.833 -66.436 -15.407  1.00  0.00      BSYN  
ATOM    586  CD2 HIS    65      -6.143 -68.474 -14.758  1.00  0.00      BSYN  
ATOM    587  NE2 HIS    65      -5.133 -68.829 -14.107  1.00  0.00      BSYN  
ATOM    588  CE1 HIS    65      -4.149 -67.951 -14.201  1.00  0.00      BSYN  
ATOM    589    C HIS    65      -6.122 -65.254 -18.524  1.00  0.00      BSYN  
ATOM    590    O HIS    65      -5.117 -64.999 -19.140  1.00  0.00      BSYN  
ATOM    591    N LEU    66      -7.255 -65.358 -19.148  1.00  0.00      BSYN  
ATOM    592    H LEU    66      -8.131 -65.476 -18.725  1.00  0.00      BSYN  
ATOM    593   CA LEU    66      -7.392 -65.229 -20.511  1.00  0.00      BSYN  
ATOM    594   CB LEU    66      -7.965 -66.395 -21.153  1.00  0.00      BSYN  
ATOM    595   CG LEU    66      -7.236 -67.769 -21.095  1.00  0.00      BSYN  
ATOM    596  CD1 LEU    66      -8.135 -68.825 -21.777  1.00  0.00      BSYN  
ATOM    597  CD2 LEU    66      -5.795 -67.830 -21.584  1.00  0.00      BSYN  
ATOM    598    C LEU    66      -8.273 -64.015 -20.779  1.00  0.00      BSYN  
ATOM    599    O LEU    66      -7.814 -62.901 -20.733  1.00  0.00      BSYN  
ATOM    600    N GLY    67      -9.541 -64.193 -20.826  1.00  0.00      BSYN  
ATOM    601    H GLY    67      -9.923 -65.014 -20.451  1.00  0.00      BSYN  
ATOM    602   CA GLY    67     -10.345 -63.077 -21.314  1.00  0.00      BSYN  
ATOM    603    C GLY    67     -11.745 -63.290 -20.933  1.00  0.00      BSYN  
ATOM    604    O GLY    67     -12.708 -63.552 -21.627  1.00  0.00      BSYN  
ATOM    605    N GLY    68     -11.661 -63.151 -19.628  1.00  0.00      BSYN  
ATOM    606    H GLY    68     -10.948 -62.654 -19.175  1.00  0.00      BSYN  
ATOM    607   CA GLY    68     -12.519 -63.784 -18.774  1.00  0.00      BSYN  
ATOM    608    C GLY    68     -11.778 -64.811 -17.954  1.00  0.00      BSYN  
ATOM    609    O GLY    68     -10.617 -65.150 -18.214  1.00  0.00      BSYN  
ATOM    610    N ALA    69     -12.270 -65.387 -16.826  1.00  0.00      BSYN  
ATOM    611    H ALA    69     -13.197 -65.211 -16.561  1.00  0.00      BSYN  
ATOM    612   CA ALA    69     -11.516 -65.997 -15.852  1.00  0.00      BSYN  
ATOM    613   CB ALA    69     -11.955 -65.640 -14.426  1.00  0.00      BSYN  
ATOM    614    C ALA    69     -11.631 -67.512 -16.182  1.00  0.00      BSYN  
ATOM    615    O ALA    69     -12.291 -68.275 -15.530  1.00  0.00      BSYN  
ATOM    616    N VAL    70     -10.966 -67.948 -17.239  1.00  0.00      BSYN  
ATOM    617    H VAL    70     -10.677 -67.220 -17.828  1.00  0.00      BSYN  
ATOM    618   CA VAL    70     -10.846 -69.394 -17.379  1.00  0.00      BSYN  
ATOM    619   CB VAL    70     -11.559 -69.838 -18.697  1.00  0.00      BSYN  
ATOM    620  CG1 VAL    70     -11.155 -68.980 -19.783  1.00  0.00      BSYN  
ATOM    621  CG2 VAL    70     -11.396 -71.326 -19.039  1.00  0.00      BSYN  
ATOM    622    C VAL    70      -9.472 -70.039 -17.135  1.00  0.00      BSYN  
ATOM    623    O VAL    70      -8.544 -69.420 -17.611  1.00  0.00      BSYN  
ATOM    624    N PHE    71      -9.360 -71.067 -16.240  1.00  0.00      BSYN  
ATOM    625    H PHE    71     -10.236 -71.305 -15.871  1.00  0.00      BSYN  
ATOM    626   CA PHE    71      -8.146 -71.832 -16.047  1.00  0.00      BSYN  
ATOM    627   CB PHE    71      -8.332 -73.051 -15.221  1.00  0.00      BSYN  
ATOM    628   CG PHE    71      -9.206 -73.022 -14.046  1.00  0.00      BSYN  
ATOM    629  CD1 PHE    71      -8.703 -72.459 -12.889  1.00  0.00      BSYN  
ATOM    630  CD2 PHE    71     -10.521 -73.339 -14.059  1.00  0.00      BSYN  
ATOM    631  CE1 PHE    71      -9.534 -72.196 -11.780  1.00  0.00      BSYN  
ATOM    632  CE2 PHE    71     -11.370 -72.953 -12.999  1.00  0.00      BSYN  
ATOM    633   CZ PHE    71     -10.946 -72.460 -11.832  1.00  0.00      BSYN  
ATOM    634    C PHE    71      -7.203 -72.184 -17.285  1.00  0.00      BSYN  
ATOM    635    O PHE    71      -7.508 -72.922 -18.286  1.00  0.00      BSYN  
ATOM    636    N SER    72      -5.974 -71.754 -16.873  1.00  0.00      BSYN  
ATOM    637    H SER    72      -5.825 -71.142 -16.122  1.00  0.00      BSYN  
ATOM    638   CA SER    72      -4.869 -71.982 -17.834  1.00  0.00      BSYN  
ATOM    639   CB SER    72      -4.409 -70.571 -18.337  1.00  0.00      BSYN  
ATOM    640   OG SER    72      -4.149 -69.833 -17.144  1.00  0.00      BSYN  
ATOM    641   HG SER    72      -4.877 -69.283 -16.846  1.00  0.00      BSYN  
ATOM    642    C SER    72      -3.809 -72.938 -17.213  1.00  0.00      BSYN  
ATOM    643    O SER    72      -4.116 -74.160 -17.153  1.00  0.00      BSYN  
ATOM    644    N GLY    73      -2.690 -72.439 -16.569  1.00  0.00      BSYN  
ATOM    645    H GLY    73      -2.664 -71.460 -16.540  1.00  0.00      BSYN  
ATOM    646   CA GLY    73      -1.738 -73.311 -15.844  1.00  0.00      BSYN  
ATOM    647    C GLY    73      -1.962 -73.157 -14.371  1.00  0.00      BSYN  
ATOM    648    O GLY    73      -0.978 -72.802 -13.735  1.00  0.00      BSYN  
ATOM    649    N ALA    74      -3.199 -73.410 -13.928  1.00  0.00      BSYN  
ATOM    650    H ALA    74      -3.949 -73.795 -14.427  1.00  0.00      BSYN  
ATOM    651   CA ALA    74      -3.668 -73.147 -12.518  1.00  0.00      BSYN  
ATOM    652   CB ALA    74      -4.794 -72.099 -12.646  1.00  0.00      BSYN  
ATOM    653    C ALA    74      -4.110 -74.291 -11.536  1.00  0.00      BSYN  
ATOM    654    O ALA    74      -3.317 -74.660 -10.712  1.00  0.00      BSYN  
ATOM    655    N GLY    75      -5.286 -74.853 -11.907  1.00  0.00      BSYN  
ATOM    656    H GLY    75      -5.639 -74.945 -12.816  1.00  0.00      BSYN  
ATOM    657   CA GLY    75      -6.104 -75.512 -10.942  1.00  0.00      BSYN  
ATOM    658    C GLY    75      -7.046 -76.517 -11.557  1.00  0.00      BSYN  
ATOM    659    O GLY    75      -7.201 -77.710 -11.216  1.00  0.00      BSYN  
ATOM    660    N ASN    76      -7.796 -76.201 -12.641  1.00  0.00      BSYN  
ATOM    661    H ASN    76      -7.767 -75.286 -12.989  1.00  0.00      BSYN  
ATOM    662   CA ASN    76      -8.482 -77.295 -13.366  1.00  0.00      BSYN  
ATOM    663   CB ASN    76      -9.991 -76.885 -13.490  1.00  0.00      BSYN  
ATOM    664   CG ASN    76     -10.772 -77.117 -12.198  1.00  0.00      BSYN  
ATOM    665  OD1 ASN    76     -10.539 -76.355 -11.317  1.00  0.00      BSYN  
ATOM    666  ND2 ASN    76     -11.646 -78.078 -12.118  1.00  0.00      BSYN  
ATOM    667 HD21 ASN    76     -11.536 -78.675 -12.888  1.00  0.00      BSYN  
ATOM    668 HD22 ASN    76     -11.999 -78.335 -11.241  1.00  0.00      BSYN  
ATOM    669    C ASN    76      -7.890 -77.552 -14.659  1.00  0.00      BSYN  
ATOM    670    O ASN    76      -7.913 -76.663 -15.511  1.00  0.00      BSYN  
ATOM    671    N ILE    77      -7.497 -78.759 -15.115  1.00  0.00      BSYN  
ATOM    672    H ILE    77      -7.698 -79.410 -14.411  1.00  0.00      BSYN  
ATOM    673   CA ILE    77      -6.866 -79.104 -16.328  1.00  0.00      BSYN  
ATOM    674   CB ILE    77      -5.875 -80.222 -16.052  1.00  0.00      BSYN  
ATOM    675  CG2 ILE    77      -5.091 -80.491 -17.397  1.00  0.00      BSYN  
ATOM    676  CG1 ILE    77      -4.920 -80.043 -14.928  1.00  0.00      BSYN  
ATOM    677   CD ILE    77      -4.026 -78.855 -14.958  1.00  0.00      BSYN  
ATOM    678    C ILE    77      -7.938 -79.695 -17.323  1.00  0.00      BSYN  
ATOM    679    O ILE    77      -8.292 -80.816 -17.425  1.00  0.00      BSYN  
ATOM    680    N ALA    78      -8.617 -78.691 -17.956  1.00  0.00      BSYN  
ATOM    681    H ALA    78      -8.180 -77.836 -17.760  1.00  0.00      BSYN  
ATOM    682   CA ALA    78      -9.789 -78.914 -18.818  1.00  0.00      BSYN  
ATOM    683   CB ALA    78     -10.843 -77.941 -18.349  1.00  0.00      BSYN  
ATOM    684    C ALA    78      -9.546 -78.841 -20.268  1.00  0.00      BSYN  
ATOM    685    O ALA    78      -8.741 -78.000 -20.692  1.00  0.00      BSYN  
ATOM    686    N ALA    79     -10.411 -79.587 -20.917  1.00  0.00      BSYN  
ATOM    687    H ALA    79     -11.189 -79.868 -20.392  1.00  0.00      BSYN  
ATOM    688   CA ALA    79     -10.575 -79.667 -22.374  1.00  0.00      BSYN  
ATOM    689   CB ALA    79     -11.388 -80.911 -22.665  1.00  0.00      BSYN  
ATOM    690    C ALA    79     -11.297 -78.441 -23.038  1.00  0.00      BSYN  
ATOM    691    O ALA    79     -12.434 -78.303 -22.986  1.00  0.00      BSYN  
ATOM    692    N ALA    80     -10.614 -77.521 -23.787  1.00  0.00      BSYN  
ATOM    693    H ALA    80      -9.669 -77.754 -23.678  1.00  0.00      BSYN  
ATOM    694   CA ALA    80     -11.305 -76.350 -24.293  1.00  0.00      BSYN  
ATOM    695   CB ALA    80     -10.342 -75.191 -24.267  1.00  0.00      BSYN  
ATOM    696    C ALA    80     -11.985 -76.374 -25.646  1.00  0.00      BSYN  
ATOM    697    O ALA    80     -12.509 -75.408 -26.043  1.00  0.00      BSYN  
ATOM    698    N THR    81     -11.761 -77.494 -26.346  1.00  0.00      BSYN  
ATOM    699    H THR    81     -11.021 -78.112 -26.173  1.00  0.00      BSYN  
ATOM    700   CA THR    81     -12.577 -77.656 -27.582  1.00  0.00      BSYN  
ATOM    701   CB THR    81     -11.743 -78.483 -28.597  1.00  0.00      BSYN  
ATOM    702  OG1 THR    81     -10.440 -77.915 -28.689  1.00  0.00      BSYN  
ATOM    703  HG1 THR    81     -10.021 -78.369 -29.424  1.00  0.00      BSYN  
ATOM    704  CG2 THR    81     -12.364 -78.758 -29.929  1.00  0.00      BSYN  
ATOM    705    C THR    81     -14.007 -78.224 -27.278  1.00  0.00      BSYN  
ATOM    706    O THR    81     -14.329 -79.414 -27.314  1.00  0.00      BSYN  
ATOM    707    N GLY    82     -14.950 -77.338 -27.239  1.00  0.00      BSYN  
ATOM    708    H GLY    82     -14.657 -76.430 -27.464  1.00  0.00      BSYN  
ATOM    709   CA GLY    82     -16.259 -77.593 -26.526  1.00  0.00      BSYN  
ATOM    710    C GLY    82     -17.358 -76.969 -27.403  1.00  0.00      BSYN  
ATOM    711    O GLY    82     -18.263 -76.226 -27.031  1.00  0.00      BSYN  
ATOM    712    N LEU    83     -17.224 -77.422 -28.645  1.00  0.00      BSYN  
ATOM    713    H LEU    83     -16.847 -78.305 -28.843  1.00  0.00      BSYN  
ATOM    714   CA LEU    83     -18.090 -76.999 -29.713  1.00  0.00      BSYN  
ATOM    715   CB LEU    83     -17.404 -77.095 -31.073  1.00  0.00      BSYN  
ATOM    716   CG LEU    83     -15.945 -76.630 -31.163  1.00  0.00      BSYN  
ATOM    717  CD1 LEU    83     -15.312 -77.046 -32.595  1.00  0.00      BSYN  
ATOM    718  CD2 LEU    83     -15.771 -75.178 -30.726  1.00  0.00      BSYN  
ATOM    719    C LEU    83     -19.366 -77.822 -29.832  1.00  0.00      BSYN  
ATOM    720    O LEU    83     -19.434 -79.039 -30.194  1.00  0.00      BSYN  
ATOM    721    N VAL    84     -20.458 -77.106 -29.505  1.00  0.00      BSYN  
ATOM    722    H VAL    84     -20.343 -76.147 -29.343  1.00  0.00      BSYN  
ATOM    723   CA VAL    84     -21.790 -77.610 -29.372  1.00  0.00      BSYN  
ATOM    724   CB VAL    84     -22.747 -76.785 -28.511  1.00  0.00      BSYN  
ATOM    725  CG1 VAL    84     -22.353 -76.806 -27.066  1.00  0.00      BSYN  
ATOM    726  CG2 VAL    84     -22.810 -75.250 -28.986  1.00  0.00      BSYN  
ATOM    727    C VAL    84     -22.376 -78.220 -30.661  1.00  0.00      BSYN  
ATOM    728    O VAL    84     -22.754 -77.511 -31.554  1.00  0.00      BSYN  
ATOM    729    N LYS    85     -22.166 -79.539 -30.897  1.00  0.00      BSYN  
ATOM    730    H LYS    85     -21.356 -79.783 -30.402  1.00  0.00      BSYN  
ATOM    731   CA LYS    85     -23.014 -80.247 -31.862  1.00  0.00      BSYN  
ATOM    732   CB LYS    85     -22.503 -81.627 -32.115  1.00  0.00      BSYN  
ATOM    733   CG LYS    85     -21.092 -81.489 -32.785  1.00  0.00      BSYN  
ATOM    734   CD LYS    85     -20.632 -82.845 -33.433  1.00  0.00      BSYN  
ATOM    735   CE LYS    85     -21.539 -83.510 -34.483  1.00  0.00      BSYN  
ATOM    736   NZ LYS    85     -22.569 -84.232 -33.856  1.00  0.00      BSYN  
ATOM    737  HZ1 LYS    85     -23.180 -83.665 -33.235  1.00  0.00      BSYN  
ATOM    738  HZ2 LYS    85     -23.110 -84.826 -34.518  1.00  0.00      BSYN  
ATOM    739  HZ3 LYS    85     -22.193 -84.917 -33.170  1.00  0.00      BSYN  
ATOM    740    C LYS    85     -24.422 -80.359 -31.200  1.00  0.00      BSYN  
ATOM    741    O LYS    85     -24.664 -81.355 -30.550  1.00  0.00      BSYN  
ATOM    742    N ARG    86     -25.332 -79.427 -31.454  1.00  0.00      BSYN  
ATOM    743    H ARG    86     -25.089 -78.711 -32.076  1.00  0.00      BSYN  
ATOM    744   CA ARG    86     -26.632 -79.453 -30.844  1.00  0.00      BSYN  
ATOM    745   CB ARG    86     -27.108 -77.982 -30.836  1.00  0.00      BSYN  
ATOM    746   CG ARG    86     -26.243 -77.038 -30.041  1.00  0.00      BSYN  
ATOM    747   CD ARG    86     -26.392 -75.532 -30.113  1.00  0.00      BSYN  
ATOM    748   NE ARG    86     -27.562 -75.126 -29.271  1.00  0.00      BSYN  
ATOM    749   HE ARG    86     -27.796 -75.410 -28.363  1.00  0.00      BSYN  
ATOM    750   CZ ARG    86     -28.265 -74.063 -29.621  1.00  0.00      BSYN  
ATOM    751  NH1 ARG    86     -27.838 -73.304 -30.717  1.00  0.00      BSYN  
ATOM    752 HH11 ARG    86     -28.417 -72.536 -30.991  1.00  0.00      BSYN  
ATOM    753 HH12 ARG    86     -27.168 -73.667 -31.365  1.00  0.00      BSYN  
ATOM    754  NH2 ARG    86     -29.235 -73.571 -28.882  1.00  0.00      BSYN  
ATOM    755 HH21 ARG    86     -29.718 -72.700 -28.973  1.00  0.00      BSYN  
ATOM    756 HH22 ARG    86     -29.214 -74.158 -28.073  1.00  0.00      BSYN  
ATOM    757    C ARG    86     -27.493 -80.370 -31.796  1.00  0.00      BSYN  
ATOM    758    O ARG    86     -28.331 -80.030 -32.594  1.00  0.00      BSYN  
ATOM    759    N GLU    87     -27.267 -81.620 -31.508  1.00  0.00      BSYN  
ATOM    760    H GLU    87     -26.615 -81.896 -30.831  1.00  0.00      BSYN  
ATOM    761   CA GLU    87     -27.897 -82.694 -32.335  1.00  0.00      BSYN  
ATOM    762   CB GLU    87     -27.122 -83.841 -31.969  1.00  0.00      BSYN  
ATOM    763   CG GLU    87     -25.604 -83.989 -32.240  1.00  0.00      BSYN  
ATOM    764   CD GLU    87     -24.966 -85.332 -31.760  1.00  0.00      BSYN  
ATOM    765  OE1 GLU    87     -25.113 -85.693 -30.584  1.00  0.00      BSYN  
ATOM    766  OE2 GLU    87     -24.124 -86.006 -32.502  1.00  0.00      BSYN  
ATOM    767    C GLU    87     -29.358 -82.824 -31.822  1.00  0.00      BSYN  
ATOM    768    O GLU    87     -29.718 -83.019 -30.675  1.00  0.00      BSYN  
ATOM    769    N GLU    88     -30.375 -82.881 -32.709  1.00  0.00      BSYN  
ATOM    770    H GLU    88     -30.209 -82.990 -33.668  1.00  0.00      BSYN  
ATOM    771   CA GLU    88     -31.748 -82.552 -32.349  1.00  0.00      BSYN  
ATOM    772   CB GLU    88     -32.370 -81.739 -33.495  1.00  0.00      BSYN  
ATOM    773   CG GLU    88     -31.507 -80.550 -33.750  1.00  0.00      BSYN  
ATOM    774   CD GLU    88     -32.071 -79.396 -34.595  1.00  0.00      BSYN  
ATOM    775  OE1 GLU    88     -31.457 -79.100 -35.653  1.00  0.00      BSYN  
ATOM    776  OE2 GLU    88     -33.127 -78.839 -34.240  1.00  0.00      BSYN  
ATOM    777    C GLU    88     -32.737 -83.772 -32.109  1.00  0.00      BSYN  
ATOM    778    O GLU    88     -32.383 -84.934 -31.893  1.00  0.00      BSYN  
ATOM    779    N PHE    89     -33.956 -83.455 -31.603  1.00  0.00      BSYN  
ATOM    780    H PHE    89     -33.983 -82.592 -31.140  1.00  0.00      BSYN  
ATOM    781   CA PHE    89     -35.112 -84.332 -31.777  1.00  0.00      BSYN  
ATOM    782   CB PHE    89     -35.558 -85.012 -30.470  1.00  0.00      BSYN  
ATOM    783   CG PHE    89     -35.825 -83.966 -29.374  1.00  0.00      BSYN  
ATOM    784  CD1 PHE    89     -34.744 -83.435 -28.748  1.00  0.00      BSYN  
ATOM    785  CD2 PHE    89     -37.134 -83.775 -29.004  1.00  0.00      BSYN  
ATOM    786  CE1 PHE    89     -34.886 -82.507 -27.738  1.00  0.00      BSYN  
ATOM    787  CE2 PHE    89     -37.244 -82.847 -27.866  1.00  0.00      BSYN  
ATOM    788   CZ PHE    89     -36.175 -82.200 -27.362  1.00  0.00      BSYN  
ATOM    789    C PHE    89     -36.230 -83.515 -32.395  1.00  0.00      BSYN  
ATOM    790    O PHE    89     -36.359 -82.270 -32.189  1.00  0.00      BSYN  
ATOM    791    N PRO    90     -37.160 -84.093 -33.241  1.00  0.00      BSYN  
ATOM    792   CD PRO    90     -37.423 -85.505 -33.397  1.00  0.00      BSYN  
ATOM    793   CA PRO    90     -38.064 -83.344 -34.118  1.00  0.00      BSYN  
ATOM    794   CB PRO    90     -38.835 -84.527 -34.704  1.00  0.00      BSYN  
ATOM    795   CG PRO    90     -37.787 -85.554 -34.784  1.00  0.00      BSYN  
ATOM    796    C PRO    90     -39.134 -82.497 -33.423  1.00  0.00      BSYN  
ATOM    797    O PRO    90     -39.721 -81.602 -34.049  1.00  0.00      BSYN  
ATOM    798    N THR    91     -39.459 -82.676 -32.179  1.00  0.00      BSYN  
ATOM    799    H THR    91     -38.962 -83.474 -31.903  1.00  0.00      BSYN  
ATOM    800   CA THR    91     -40.278 -81.798 -31.294  1.00  0.00      BSYN  
ATOM    801   CB THR    91     -40.613 -82.522 -29.890  1.00  0.00      BSYN  
ATOM    802  OG1 THR    91     -40.953 -83.905 -30.070  1.00  0.00      BSYN  
ATOM    803  HG1 THR    91     -40.267 -84.514 -29.786  1.00  0.00      BSYN  
ATOM    804  CG2 THR    91     -41.669 -81.802 -29.004  1.00  0.00      BSYN  
ATOM    805    C THR    91     -39.567 -80.513 -30.986  1.00  0.00      BSYN  
ATOM    806    O THR    91     -38.410 -80.560 -30.493  1.00  0.00      BSYN  
ATOM    807    N ASP    92     -39.965 -79.341 -31.418  1.00  0.00      BSYN  
ATOM    808    H ASP    92     -39.376 -78.587 -31.203  1.00  0.00      BSYN  
ATOM    809   CA ASP    92     -41.170 -79.087 -32.146  1.00  0.00      BSYN  
ATOM    810   CB ASP    92     -42.398 -78.629 -31.372  1.00  0.00      BSYN  
ATOM    811   CG ASP    92     -42.453 -77.420 -30.497  1.00  0.00      BSYN  
ATOM    812  OD1 ASP    92     -43.549 -76.783 -30.349  1.00  0.00      BSYN  
ATOM    813  OD2 ASP    92     -41.378 -77.106 -29.878  1.00  0.00      BSYN  
ATOM    814    C ASP    92     -40.828 -78.102 -33.303  1.00  0.00      BSYN  
ATOM    815    O ASP    92     -41.064 -76.922 -33.074  1.00  0.00      BSYN  
ATOM    816    N LEU    93     -40.291 -78.558 -34.452  1.00  0.00      BSYN  
ATOM    817    H LEU    93     -40.342 -79.502 -34.711  1.00  0.00      BSYN  
ATOM    818   CA LEU    93     -39.794 -77.591 -35.442  1.00  0.00      BSYN  
ATOM    819   CB LEU    93     -38.279 -77.693 -35.469  1.00  0.00      BSYN  
ATOM    820   CG LEU    93     -37.460 -76.800 -34.393  1.00  0.00      BSYN  
ATOM    821  CD1 LEU    93     -36.108 -77.487 -33.991  1.00  0.00      BSYN  
ATOM    822  CD2 LEU    93     -37.368 -75.416 -34.976  1.00  0.00      BSYN  
ATOM    823    C LEU    93     -40.255 -77.781 -36.874  1.00  0.00      BSYN  
ATOM    824    O LEU    93     -40.780 -76.887 -37.539  1.00  0.00      BSYN  
ATOM    825    N LYS    94     -39.918 -78.962 -37.349  1.00  0.00      BSYN  
ATOM    826    H LYS    94     -39.545 -79.485 -36.609  1.00  0.00      BSYN  
ATOM    827   CA LYS    94     -40.211 -79.464 -38.714  1.00  0.00      BSYN  
ATOM    828   CB LYS    94     -38.946 -80.002 -39.513  1.00  0.00      BSYN  
ATOM    829   CG LYS    94     -39.136 -80.422 -40.968  1.00  0.00      BSYN  
ATOM    830   CD LYS    94     -39.844 -79.237 -41.662  1.00  0.00      BSYN  
ATOM    831   CE LYS    94     -39.757 -79.276 -43.142  1.00  0.00      BSYN  
ATOM    832   NZ LYS    94     -40.485 -80.517 -43.510  1.00  0.00      BSYN  
ATOM    833  HZ1 LYS    94     -40.046 -81.314 -43.008  1.00  0.00      BSYN  
ATOM    834  HZ2 LYS    94     -41.500 -80.548 -43.285  1.00  0.00      BSYN  
ATOM    835  HZ3 LYS    94     -40.403 -80.505 -44.547  1.00  0.00      BSYN  
ATOM    836    C LYS    94     -41.183 -80.695 -38.743  1.00  0.00      BSYN  
ATOM    837    O LYS    94     -40.773 -81.807 -38.448  1.00  0.00      BSYN  
ATOM    838    N PRO    95     -42.309 -80.415 -39.315  1.00  0.00      BSYN  
ATOM    839   CD PRO    95     -43.108 -79.194 -39.356  1.00  0.00      BSYN  
ATOM    840   CA PRO    95     -43.260 -81.479 -39.816  1.00  0.00      BSYN  
ATOM    841   CB PRO    95     -44.600 -80.780 -40.255  1.00  0.00      BSYN  
ATOM    842   CG PRO    95     -44.532 -79.673 -39.289  1.00  0.00      BSYN  
ATOM    843    C PRO    95     -42.646 -82.209 -40.962  1.00  0.00      BSYN  
ATOM    844    O PRO    95     -42.481 -81.666 -42.006  1.00  0.00      BSYN  
ATOM    845    N GLU    96     -42.263 -83.408 -40.492  1.00  0.00      BSYN  
ATOM    846    H GLU    96     -42.722 -83.873 -39.762  1.00  0.00      BSYN  
ATOM    847   CA GLU    96     -41.372 -84.225 -41.250  1.00  0.00      BSYN  
ATOM    848   CB GLU    96     -39.967 -84.493 -40.592  1.00  0.00      BSYN  
ATOM    849   CG GLU    96     -38.908 -85.204 -41.558  1.00  0.00      BSYN  
ATOM    850   CD GLU    96     -38.511 -84.348 -42.722  1.00  0.00      BSYN  
ATOM    851  OE1 GLU    96     -37.535 -83.537 -42.679  1.00  0.00      BSYN  
ATOM    852  OE2 GLU    96     -39.255 -84.504 -43.691  1.00  0.00      BSYN  
ATOM    853    C GLU    96     -42.095 -85.507 -41.396  1.00  0.00      BSYN  
ATOM    854    O GLU    96     -42.770 -86.152 -40.525  1.00  0.00      BSYN  
ATOM    855    N GLU    97     -42.120 -86.022 -42.650  1.00  0.00      BSYN  
ATOM    856    H GLU    97     -41.491 -85.643 -43.299  1.00  0.00      BSYN  
ATOM    857   CA GLU    97     -42.778 -87.261 -43.094  1.00  0.00      BSYN  
ATOM    858   CB GLU    97     -42.836 -87.320 -44.597  1.00  0.00      BSYN  
ATOM    859   CG GLU    97     -43.789 -86.182 -45.044  1.00  0.00      BSYN  
ATOM    860   CD GLU    97     -43.307 -85.682 -46.410  1.00  0.00      BSYN  
ATOM    861  OE1 GLU    97     -42.393 -84.877 -46.473  1.00  0.00      BSYN  
ATOM    862  OE2 GLU    97     -43.858 -86.037 -47.495  1.00  0.00      BSYN  
ATOM    863    C GLU    97     -41.945 -88.506 -42.705  1.00  0.00      BSYN  
ATOM    864    O GLU    97     -42.533 -89.511 -42.443  1.00  0.00      BSYN  
ATOM    865    N VAL    98     -40.611 -88.625 -42.902  1.00  0.00      BSYN  
ATOM    866    H VAL    98     -40.242 -87.887 -43.430  1.00  0.00      BSYN  
ATOM    867   CA VAL    98     -39.832 -89.745 -42.353  1.00  0.00      BSYN  
ATOM    868   CB VAL    98     -38.627 -90.245 -43.339  1.00  0.00      BSYN  
ATOM    869  CG1 VAL    98     -39.285 -91.086 -44.520  1.00  0.00      BSYN  
ATOM    870  CG2 VAL    98     -38.011 -88.991 -43.931  1.00  0.00      BSYN  
ATOM    871    C VAL    98     -39.323 -89.893 -40.910  1.00  0.00      BSYN  
ATOM    872    O VAL    98     -38.963 -88.847 -40.333  1.00  0.00      BSYN  
ATOM    873    N ALA    99     -39.430 -91.179 -40.512  1.00  0.00      BSYN  
ATOM    874    H ALA    99     -39.902 -91.839 -41.062  1.00  0.00      BSYN  
ATOM    875   CA ALA    99     -38.960 -91.439 -39.142  1.00  0.00      BSYN  
ATOM    876   CB ALA    99     -40.078 -91.283 -38.202  1.00  0.00      BSYN  
ATOM    877    C ALA    99     -38.408 -92.800 -38.899  1.00  0.00      BSYN  
ATOM    878    O ALA    99     -39.140 -93.775 -38.880  1.00  0.00      BSYN  
ATOM    879    N GLN   100     -37.122 -92.939 -38.980  1.00  0.00      BSYN  
ATOM    880    H GLN   100     -36.428 -92.248 -39.012  1.00  0.00      BSYN  
ATOM    881   CA GLN   100     -36.410 -94.233 -38.788  1.00  0.00      BSYN  
ATOM    882   CB GLN   100     -35.116 -94.061 -39.535  1.00  0.00      BSYN  
ATOM    883   CG GLN   100     -35.032 -93.676 -41.025  1.00  0.00      BSYN  
ATOM    884   CD GLN   100     -35.447 -92.287 -41.483  1.00  0.00      BSYN  
ATOM    885  OE1 GLN   100     -36.414 -92.189 -42.309  1.00  0.00      BSYN  
ATOM    886  NE2 GLN   100     -34.686 -91.380 -41.101  1.00  0.00      BSYN  
ATOM    887 HE21 GLN   100     -35.021 -90.500 -41.373  1.00  0.00      BSYN  
ATOM    888 HE22 GLN   100     -34.000 -91.555 -40.422  1.00  0.00      BSYN  
ATOM    889    C GLN   100     -36.058 -94.332 -37.320  1.00  0.00      BSYN  
ATOM    890    O GLN   100     -35.660 -93.372 -36.719  1.00  0.00      BSYN  
ATOM    891    N GLU   101     -36.097 -95.566 -36.855  1.00  0.00      BSYN  
ATOM    892    H GLU   101     -36.340 -96.264 -37.499  1.00  0.00      BSYN  
ATOM    893   CA GLU   101     -35.559 -95.935 -35.549  1.00  0.00      BSYN  
ATOM    894   CB GLU   101     -36.501 -95.969 -34.349  1.00  0.00      BSYN  
ATOM    895   CG GLU   101     -36.758 -94.675 -33.604  1.00  0.00      BSYN  
ATOM    896   CD GLU   101     -38.231 -94.230 -33.275  1.00  0.00      BSYN  
ATOM    897  OE1 GLU   101     -38.655 -93.034 -33.531  1.00  0.00      BSYN  
ATOM    898  OE2 GLU   101     -38.996 -95.042 -32.681  1.00  0.00      BSYN  
ATOM    899    C GLU   101     -34.630 -97.160 -35.644  1.00  0.00      BSYN  
ATOM    900    O GLU   101     -34.984 -98.097 -36.322  1.00  0.00      BSYN  
ATOM    901    N ALA   102     -33.427 -97.081 -35.080  1.00  0.00      BSYN  
ATOM    902    H ALA   102     -33.152 -96.156 -34.909  1.00  0.00      BSYN  
ATOM    903   CA ALA   102     -32.618 -98.244 -34.943  1.00  0.00      BSYN  
ATOM    904   CB ALA   102     -31.492 -98.227 -36.035  1.00  0.00      BSYN  
ATOM    905    C ALA   102     -32.011 -98.324 -33.540  1.00  0.00      BSYN  
ATOM    906    O ALA   102     -30.748 -98.287 -33.362  1.00  0.00      BSYN  
ATOM    907    N ALA   103     -32.868 -98.312 -32.514  1.00  0.00      BSYN  
ATOM    908    H ALA   103     -33.833 -98.284 -32.686  1.00  0.00      BSYN  
ATOM    909   CA ALA   103     -32.343 -98.362 -31.211  1.00  0.00      BSYN  
ATOM    910   CB ALA   103     -32.116 -96.956 -30.754  1.00  0.00      BSYN  
ATOM    911    C ALA   103     -33.408 -98.933 -30.273  1.00  0.00      BSYN  
ATOM    912    O ALA   103     -34.594 -98.485 -30.147  1.00  0.00      BSYN  
ATOM    913    N GLU   104     -32.905-100.027 -29.720  1.00  0.00      BSYN  
ATOM    914    H GLU   104     -31.972-100.317 -29.796  1.00  0.00      BSYN  
ATOM    915   CA GLU   104     -33.635-100.957 -28.951  1.00  0.00      BSYN  
ATOM    916   CB GLU   104     -33.288-102.408 -29.299  1.00  0.00      BSYN  
ATOM    917   CG GLU   104     -31.871-102.846 -28.979  1.00  0.00      BSYN  
ATOM    918   CD GLU   104     -31.572-104.253 -29.332  1.00  0.00      BSYN  
ATOM    919  OE1 GLU   104     -30.704-104.402 -30.144  1.00  0.00      BSYN  
ATOM    920  OE2 GLU   104     -32.034-105.202 -28.723  1.00  0.00      BSYN  
ATOM    921    C GLU   104     -33.708-100.619 -27.484  1.00  0.00      BSYN  
ATOM    922    O GLU   104     -34.515-101.168 -26.787  1.00  0.00      BSYN  
ATOM    923    N GLU   105     -32.696 -99.933 -26.819  1.00  0.00      BSYN  
ATOM    924    H GLU   105     -31.981 -99.634 -27.418  1.00  0.00      BSYN  
ATOM    925   CA GLU   105     -32.760 -99.636 -25.379  1.00  0.00      BSYN  
ATOM    926   CB GLU   105     -32.115-100.789 -24.498  1.00  0.00      BSYN  
ATOM    927   CG GLU   105     -33.009-101.826 -23.994  1.00  0.00      BSYN  
ATOM    928   CD GLU   105     -32.388-103.084 -23.562  1.00  0.00      BSYN  
ATOM    929  OE1 GLU   105     -32.741-103.688 -22.490  1.00  0.00      BSYN  
ATOM    930  OE2 GLU   105     -31.611-103.726 -24.369  1.00  0.00      BSYN  
ATOM    931    C GLU   105     -32.037 -98.313 -25.360  1.00  0.00      BSYN  
ATOM    932    O GLU   105     -30.860 -98.083 -25.591  1.00  0.00      BSYN  
ATOM    933    N PRO   106     -32.759 -97.319 -24.842  1.00  0.00      BSYN  
ATOM    934   CD PRO   106     -34.200 -97.308 -24.372  1.00  0.00      BSYN  
ATOM    935   CA PRO   106     -32.365 -95.886 -24.811  1.00  0.00      BSYN  
ATOM    936   CB PRO   106     -33.693 -95.203 -24.429  1.00  0.00      BSYN  
ATOM    937   CG PRO   106     -34.738 -96.069 -24.943  1.00  0.00      BSYN  
ATOM    938    C PRO   106     -31.283 -95.710 -23.677  1.00  0.00      BSYN  
ATOM    939    O PRO   106     -31.533 -95.180 -22.626  1.00  0.00      BSYN  
ATOM    940    N LEU   107     -30.040 -96.212 -23.822  1.00  0.00      BSYN  
ATOM    941    H LEU   107     -29.595 -96.521 -24.639  1.00  0.00      BSYN  
ATOM    942   CA LEU   107     -29.117 -96.317 -22.689  1.00  0.00      BSYN  
ATOM    943   CB LEU   107     -28.162 -97.414 -23.247  1.00  0.00      BSYN  
ATOM    944   CG LEU   107     -28.533 -98.808 -23.722  1.00  0.00      BSYN  
ATOM    945  CD1 LEU   107     -27.287 -99.539 -24.286  1.00  0.00      BSYN  
ATOM    946  CD2 LEU   107     -28.844 -99.638 -22.501  1.00  0.00      BSYN  
ATOM    947    C LEU   107     -28.380 -95.058 -22.201  1.00  0.00      BSYN  
ATOM    948    O LEU   107     -27.564 -94.516 -22.934  1.00  0.00      BSYN  
ATOM    949    N ILE   108     -28.692 -94.370 -21.072  1.00  0.00      BSYN  
ATOM    950    H ILE   108     -29.501 -94.642 -20.589  1.00  0.00      BSYN  
ATOM    951   CA ILE   108     -27.942 -93.218 -20.620  1.00  0.00      BSYN  
ATOM    952   CB ILE   108     -28.831 -92.089 -20.282  1.00  0.00      BSYN  
ATOM    953  CG2 ILE   108     -27.998 -90.840 -20.283  1.00  0.00      BSYN  
ATOM    954  CG1 ILE   108     -30.076 -91.799 -21.131  1.00  0.00      BSYN  
ATOM    955   CD ILE   108     -30.689 -90.566 -20.577  1.00  0.00      BSYN  
ATOM    956    C ILE   108     -27.218 -93.633 -19.276  1.00  0.00      BSYN  
ATOM    957    O ILE   108     -27.521 -93.292 -18.106  1.00  0.00      BSYN  
ATOM    958    N GLU   109     -26.198 -94.345 -19.608  1.00  0.00      BSYN  
ATOM    959    H GLU   109     -25.917 -94.650 -20.496  1.00  0.00      BSYN  
ATOM    960   CA GLU   109     -25.234 -94.565 -18.483  1.00  0.00      BSYN  
ATOM    961   CB GLU   109     -24.955 -96.002 -18.024  1.00  0.00      BSYN  
ATOM    962   CG GLU   109     -24.791 -97.135 -19.050  1.00  0.00      BSYN  
ATOM    963   CD GLU   109     -25.986 -97.705 -19.747  1.00  0.00      BSYN  
ATOM    964  OE1 GLU   109     -26.527 -96.882 -20.441  1.00  0.00      BSYN  
ATOM    965  OE2 GLU   109     -26.413 -98.914 -19.551  1.00  0.00      BSYN  
ATOM    966    C GLU   109     -23.998 -93.657 -18.539  1.00  0.00      BSYN  
ATOM    967    O GLU   109     -23.355 -93.623 -19.626  1.00  0.00      BSYN  
ATOM    968    N PRO   110     -23.599 -93.028 -17.399  1.00  0.00      BSYN  
ATOM    969   CD PRO   110     -24.473 -92.391 -16.413  1.00  0.00      BSYN  
ATOM    970   CA PRO   110     -22.341 -92.229 -17.546  1.00  0.00      BSYN  
ATOM    971   CB PRO   110     -22.581 -90.982 -16.690  1.00  0.00      BSYN  
ATOM    972   CG PRO   110     -23.512 -91.491 -15.612  1.00  0.00      BSYN  
ATOM    973    C PRO   110     -20.983 -92.738 -17.202  1.00  0.00      BSYN  
ATOM    974    O PRO   110     -20.976 -93.381 -16.156  1.00  0.00      BSYN  
ATOM    975    N LEU   111     -19.897 -92.563 -17.930  1.00  0.00      BSYN  
ATOM    976    H LEU   111     -19.001 -92.609 -17.535  1.00  0.00      BSYN  
ATOM    977   CA LEU   111     -19.959 -92.207 -19.338  1.00  0.00      BSYN  
ATOM    978   CB LEU   111     -19.071 -91.051 -19.724  1.00  0.00      BSYN  
ATOM    979   CG LEU   111     -19.082 -90.276 -20.888  1.00  0.00      BSYN  
ATOM    980  CD1 LEU   111     -20.463 -89.453 -20.710  1.00  0.00      BSYN  
ATOM    981  CD2 LEU   111     -17.994 -89.361 -20.773  1.00  0.00      BSYN  
ATOM    982    C LEU   111     -19.680 -93.475 -20.224  1.00  0.00      BSYN  
ATOM    983    O LEU   111     -19.176 -94.504 -19.687  1.00  0.00      BSYN  
ATOM    984    N MET   112     -20.024 -93.543 -21.486  1.00  0.00      BSYN  
ATOM    985    H MET   112     -20.783 -92.966 -21.714  1.00  0.00      BSYN  
ATOM    986   CA MET   112     -19.663 -94.728 -22.288  1.00  0.00      BSYN  
ATOM    987   CB MET   112     -20.977 -94.921 -23.139  1.00  0.00      BSYN  
ATOM    988   CG MET   112     -21.342 -93.981 -24.280  1.00  0.00      BSYN  
ATOM    989   SD MET   112     -21.431 -92.145 -24.102  1.00  0.00      BSYN  
ATOM    990   CE MET   112     -23.121 -91.853 -23.557  1.00  0.00      BSYN  
ATOM    991    C MET   112     -18.372 -94.732 -23.106  1.00  0.00      BSYN  
ATOM    992    O MET   112     -17.800 -95.736 -23.397  1.00  0.00      BSYN  
ATOM    993    N GLU   113     -17.903 -93.505 -23.514  1.00  0.00      BSYN  
ATOM    994    H GLU   113     -18.200 -92.669 -23.098  1.00  0.00      BSYN  
ATOM    995   CA GLU   113     -16.809 -93.346 -24.449  1.00  0.00      BSYN  
ATOM    996   CB GLU   113     -17.555 -93.014 -25.889  1.00  0.00      BSYN  
ATOM    997   CG GLU   113     -16.635 -92.968 -26.966  1.00  0.00      BSYN  
ATOM    998   CD GLU   113     -17.225 -92.927 -28.389  1.00  0.00      BSYN  
ATOM    999  OE1 GLU   113     -18.440 -92.730 -28.571  1.00  0.00      BSYN  
ATOM   1000  OE2 GLU   113     -16.396 -92.999 -29.309  1.00  0.00      BSYN  
ATOM   1001    C GLU   113     -15.661 -92.493 -24.157  1.00  0.00      BSYN  
ATOM   1002    O GLU   113     -15.735 -91.489 -23.493  1.00  0.00      BSYN  
ATOM   1003    N PRO   114     -14.462 -92.943 -24.629  1.00  0.00      BSYN  
ATOM   1004   CD PRO   114     -14.182 -94.304 -25.021  1.00  0.00      BSYN  
ATOM   1005   CA PRO   114     -13.272 -92.130 -24.723  1.00  0.00      BSYN  
ATOM   1006   CB PRO   114     -12.189 -93.187 -24.892  1.00  0.00      BSYN  
ATOM   1007   CG PRO   114     -12.797 -94.513 -24.788  1.00  0.00      BSYN  
ATOM   1008    C PRO   114     -13.367 -91.179 -25.859  1.00  0.00      BSYN  
ATOM   1009    O PRO   114     -13.108 -91.504 -27.011  1.00  0.00      BSYN  
ATOM   1010    N GLU   115     -13.852 -89.937 -25.670  1.00  0.00      BSYN  
ATOM   1011    H GLU   115     -14.252 -89.544 -24.866  1.00  0.00      BSYN  
ATOM   1012   CA GLU   115     -14.000 -89.111 -26.851  1.00  0.00      BSYN  
ATOM   1013   CB GLU   115     -15.241 -88.220 -26.794  1.00  0.00      BSYN  
ATOM   1014   CG GLU   115     -16.556 -88.747 -26.381  1.00  0.00      BSYN  
ATOM   1015   CD GLU   115     -17.570 -87.599 -26.206  1.00  0.00      BSYN  
ATOM   1016  OE1 GLU   115     -18.207 -87.171 -27.190  1.00  0.00      BSYN  
ATOM   1017  OE2 GLU   115     -17.683 -87.146 -25.055  1.00  0.00      BSYN  
ATOM   1018    C GLU   115     -12.762 -88.179 -26.906  1.00  0.00      BSYN  
ATOM   1019    O GLU   115     -12.200 -87.869 -27.999  1.00  0.00      BSYN  
ATOM   1020    N GLY   116     -12.413 -87.610 -25.728  1.00  0.00      BSYN  
ATOM   1021    H GLY   116     -13.101 -87.325 -25.091  1.00  0.00      BSYN  
ATOM   1022   CA GLY   116     -10.971 -87.214 -25.601  1.00  0.00      BSYN  
ATOM   1023    C GLY   116     -10.345 -88.247 -24.619  1.00  0.00      BSYN  
ATOM   1024    O GLY   116     -10.838 -89.400 -24.665  1.00  0.00      BSYN  
ATOM   1025    N GLU   117      -9.468 -87.786 -23.732  1.00  0.00      BSYN  
ATOM   1026    H GLU   117      -9.288 -86.832 -23.597  1.00  0.00      BSYN  
ATOM   1027   CA GLU   117      -9.070 -88.675 -22.643  1.00  0.00      BSYN  
ATOM   1028   CB GLU   117      -7.545 -89.072 -22.853  1.00  0.00      BSYN  
ATOM   1029   CG GLU   117      -7.109 -89.180 -24.381  1.00  0.00      BSYN  
ATOM   1030   CD GLU   117      -5.639 -89.162 -24.740  1.00  0.00      BSYN  
ATOM   1031  OE1 GLU   117      -5.282 -88.579 -25.819  1.00  0.00      BSYN  
ATOM   1032  OE2 GLU   117      -4.874 -89.816 -23.994  1.00  0.00      BSYN  
ATOM   1033    C GLU   117      -9.132 -88.010 -21.168  1.00  0.00      BSYN  
ATOM   1034    O GLU   117      -9.153 -88.583 -20.139  1.00  0.00      BSYN  
ATOM   1035    N SER   118      -9.148 -86.670 -21.152  1.00  0.00      BSYN  
ATOM   1036    H SER   118      -9.510 -86.242 -21.956  1.00  0.00      BSYN  
ATOM   1037   CA SER   118      -8.960 -85.954 -19.916  1.00  0.00      BSYN  
ATOM   1038   CB SER   118      -8.389 -84.499 -20.149  1.00  0.00      BSYN  
ATOM   1039   OG SER   118      -8.518 -83.439 -19.152  1.00  0.00      BSYN  
ATOM   1040   HG SER   118      -9.053 -82.652 -19.277  1.00  0.00      BSYN  
ATOM   1041    C SER   118     -10.347 -85.976 -19.238  1.00  0.00      BSYN  
ATOM   1042    O SER   118     -11.399 -85.627 -19.845  1.00  0.00      BSYN  
ATOM   1043    N TYR   119     -10.262 -86.390 -17.991  1.00  0.00      BSYN  
ATOM   1044    H TYR   119      -9.368 -86.569 -17.631  1.00  0.00      BSYN  
ATOM   1045   CA TYR   119     -11.403 -86.447 -17.057  1.00  0.00      BSYN  
ATOM   1046   CB TYR   119     -11.882 -87.912 -16.719  1.00  0.00      BSYN  
ATOM   1047   CG TYR   119     -12.589 -88.491 -17.942  1.00  0.00      BSYN  
ATOM   1048  CD1 TYR   119     -13.958 -88.141 -18.201  1.00  0.00      BSYN  
ATOM   1049  CE1 TYR   119     -14.530 -88.292 -19.411  1.00  0.00      BSYN  
ATOM   1050  CD2 TYR   119     -11.970 -89.270 -18.932  1.00  0.00      BSYN  
ATOM   1051  CE2 TYR   119     -12.535 -89.416 -20.208  1.00  0.00      BSYN  
ATOM   1052   CZ TYR   119     -13.800 -88.908 -20.429  1.00  0.00      BSYN  
ATOM   1053   OH TYR   119     -14.360 -89.047 -21.647  1.00  0.00      BSYN  
ATOM   1054   HH TYR   119     -15.164 -89.541 -21.472  1.00  0.00      BSYN  
ATOM   1055    C TYR   119     -11.135 -85.733 -15.683  1.00  0.00      BSYN  
ATOM   1056    O TYR   119     -10.259 -86.056 -14.867  1.00  0.00      BSYN  
ATOM   1057    N GLU   120     -12.091 -84.815 -15.481  1.00  0.00      BSYN  
ATOM   1058    H GLU   120     -12.794 -84.898 -16.159  1.00  0.00      BSYN  
ATOM   1059   CA GLU   120     -12.121 -83.935 -14.311  1.00  0.00      BSYN  
ATOM   1060   CB GLU   120     -10.908 -82.913 -14.253  1.00  0.00      BSYN  
ATOM   1061   CG GLU   120     -10.060 -82.818 -12.976  1.00  0.00      BSYN  
ATOM   1062   CD GLU   120      -9.696 -81.413 -12.690  1.00  0.00      BSYN  
ATOM   1063  OE1 GLU   120     -10.450 -80.536 -12.308  1.00  0.00      BSYN  
ATOM   1064  OE2 GLU   120      -8.547 -81.130 -12.992  1.00  0.00      BSYN  
ATOM   1065    C GLU   120     -13.410 -83.105 -14.384  1.00  0.00      BSYN  
ATOM   1066    O GLU   120     -14.324 -83.141 -15.197  1.00  0.00      BSYN  
ATOM   1067    N ASP   121     -13.507 -82.372 -13.207  1.00  0.00      BSYN  
ATOM   1068    H ASP   121     -12.757 -82.353 -12.576  1.00  0.00      BSYN  
ATOM   1069   CA ASP   121     -14.584 -81.518 -12.830  1.00  0.00      BSYN  
ATOM   1070   CB ASP   121     -14.778 -81.480 -11.249  1.00  0.00      BSYN  
ATOM   1071   CG ASP   121     -13.731 -80.762 -10.526  1.00  0.00      BSYN  
ATOM   1072  OD1 ASP   121     -12.606 -81.196 -10.504  1.00  0.00      BSYN  
ATOM   1073  OD2 ASP   121     -14.052 -79.867  -9.694  1.00  0.00      BSYN  
ATOM   1074    C ASP   121     -14.409 -80.181 -13.512  1.00  0.00      BSYN  
ATOM   1075    O ASP   121     -13.311 -79.651 -13.263  1.00  0.00      BSYN  
ATOM   1076    N PRO   122     -15.319 -79.716 -14.381  1.00  0.00      BSYN  
ATOM   1077   CD PRO   122     -16.731 -80.188 -14.462  1.00  0.00      BSYN  
ATOM   1078   CA PRO   122     -15.165 -78.592 -15.279  1.00  0.00      BSYN  
ATOM   1079   CB PRO   122     -16.369 -78.753 -16.163  1.00  0.00      BSYN  
ATOM   1080   CG PRO   122     -17.507 -79.096 -15.181  1.00  0.00      BSYN  
ATOM   1081    C PRO   122     -14.931 -77.175 -14.629  1.00  0.00      BSYN  
ATOM   1082    O PRO   122     -15.356 -77.062 -13.499  1.00  0.00      BSYN  
ATOM   1083    N PRO   123     -14.466 -76.108 -15.388  1.00  0.00      BSYN  
ATOM   1084   CD PRO   123     -13.672 -76.293 -16.511  1.00  0.00      BSYN  
ATOM   1085   CA PRO   123     -14.533 -74.671 -15.000  1.00  0.00      BSYN  
ATOM   1086   CB PRO   123     -13.968 -73.983 -16.270  1.00  0.00      BSYN  
ATOM   1087   CG PRO   123     -14.211 -75.087 -17.303  1.00  0.00      BSYN  
ATOM   1088    C PRO   123     -15.969 -74.458 -14.687  1.00  0.00      BSYN  
ATOM   1089    O PRO   123     -16.839 -74.396 -15.591  1.00  0.00      BSYN  
ATOM   1090    N GLN   124     -16.319 -74.312 -13.410  1.00  0.00      BSYN  
ATOM   1091    H GLN   124     -15.690 -74.448 -12.670  1.00  0.00      BSYN  
ATOM   1092   CA GLN   124     -17.666 -73.891 -12.969  1.00  0.00      BSYN  
ATOM   1093   CB GLN   124     -18.424 -75.185 -12.604  1.00  0.00      BSYN  
ATOM   1094   CG GLN   124     -19.908 -75.091 -12.331  1.00  0.00      BSYN  
ATOM   1095   CD GLN   124     -20.634 -74.492 -13.561  1.00  0.00      BSYN  
ATOM   1096  OE1 GLN   124     -21.303 -73.439 -13.618  1.00  0.00      BSYN  
ATOM   1097  NE2 GLN   124     -20.557 -75.210 -14.632  1.00  0.00      BSYN  
ATOM   1098 HE21 GLN   124     -21.123 -75.189 -15.431  1.00  0.00      BSYN  
ATOM   1099 HE22 GLN   124     -19.687 -75.659 -14.669  1.00  0.00      BSYN  
ATOM   1100    C GLN   124     -17.542 -72.775 -11.905  1.00  0.00      BSYN  
ATOM   1101    O GLN   124     -17.115 -73.158 -10.790  1.00  0.00      BSYN  
ATOM   1102    N GLU   125     -17.989 -71.522 -11.952  1.00  0.00      BSYN  
ATOM   1103    H GLU   125     -18.554 -71.255 -12.707  1.00  0.00      BSYN  
ATOM   1104   CA GLU   125     -17.764 -70.613 -10.843  1.00  0.00      BSYN  
ATOM   1105   CB GLU   125     -17.044 -69.238 -11.296  1.00  0.00      BSYN  
ATOM   1106   CG GLU   125     -15.514 -69.123 -11.282  1.00  0.00      BSYN  
ATOM   1107   CD GLU   125     -14.764 -69.362 -12.654  1.00  0.00      BSYN  
ATOM   1108  OE1 GLU   125     -14.615 -70.500 -13.136  1.00  0.00      BSYN  
ATOM   1109  OE2 GLU   125     -14.561 -68.446 -13.392  1.00  0.00      BSYN  
ATOM   1110    C GLU   125     -19.084 -70.309 -10.100  1.00  0.00      BSYN  
ATOM   1111    O GLU   125     -19.766 -69.353 -10.327  1.00  0.00      BSYN  
ATOM   1112    N GLU   126     -19.510 -71.266  -9.153  1.00  0.00      BSYN  
ATOM   1113    H GLU   126     -19.177 -72.188  -9.170  1.00  0.00      BSYN  
ATOM   1114   CA GLU   126     -20.523 -70.991  -8.158  1.00  0.00      BSYN  
ATOM   1115   CB GLU   126     -21.664 -71.834  -8.362  1.00  0.00      BSYN  
ATOM   1116   CG GLU   126     -22.219 -71.732  -9.726  1.00  0.00      BSYN  
ATOM   1117   CD GLU   126     -23.211 -72.809 -10.255  1.00  0.00      BSYN  
ATOM   1118  OE1 GLU   126     -24.374 -72.520 -10.084  1.00  0.00      BSYN  
ATOM   1119  OE2 GLU   126     -22.794 -73.679 -10.969  1.00  0.00      BSYN  
ATOM   1120    C GLU   126     -19.793 -71.425  -6.872  1.00  0.00      BSYN  
ATOM   1121    O GLU   126     -18.883 -72.214  -6.914  1.00  0.00      BSYN  
ATOM   1122    N TYR   127     -20.289 -70.754  -5.836  1.00  0.00      BSYN  
ATOM   1123    H TYR   127     -20.994 -70.079  -5.920  1.00  0.00      BSYN  
ATOM   1124   CA TYR   127     -19.678 -70.994  -4.537  1.00  0.00      BSYN  
ATOM   1125   CB TYR   127     -19.463 -69.673  -3.799  1.00  0.00      BSYN  
ATOM   1126   CG TYR   127     -18.400 -68.811  -4.522  1.00  0.00      BSYN  
ATOM   1127  CD1 TYR   127     -17.021 -69.241  -4.449  1.00  0.00      BSYN  
ATOM   1128  CE1 TYR   127     -16.157 -68.498  -5.164  1.00  0.00      BSYN  
ATOM   1129  CD2 TYR   127     -18.808 -67.709  -5.276  1.00  0.00      BSYN  
ATOM   1130  CE2 TYR   127     -17.921 -67.080  -6.075  1.00  0.00      BSYN  
ATOM   1131   CZ TYR   127     -16.586 -67.454  -5.951  1.00  0.00      BSYN  
ATOM   1132   OH TYR   127     -15.611 -66.759  -6.605  1.00  0.00      BSYN  
ATOM   1133   HH TYR   127     -15.862 -66.517  -7.500  1.00  0.00      BSYN  
ATOM   1134    C TYR   127     -20.506 -71.949  -3.712  1.00  0.00      BSYN  
ATOM   1135    O TYR   127     -21.536 -72.460  -4.070  1.00  0.00      BSYN  
ATOM   1136    N GLN   128     -20.081 -72.350  -2.537  1.00  0.00      BSYN  
ATOM   1137    H GLN   128     -19.154 -72.253  -2.234  1.00  0.00      BSYN  
ATOM   1138   CA GLN   128     -20.836 -73.147  -1.555  1.00  0.00      BSYN  
ATOM   1139   CB GLN   128     -20.158 -74.502  -1.319  1.00  0.00      BSYN  
ATOM   1140   CG GLN   128     -20.809 -75.360  -0.302  1.00  0.00      BSYN  
ATOM   1141   CD GLN   128     -20.019 -76.582   0.169  1.00  0.00      BSYN  
ATOM   1142  OE1 GLN   128     -18.814 -76.551   0.292  1.00  0.00      BSYN  
ATOM   1143  NE2 GLN   128     -20.511 -77.827   0.340  1.00  0.00      BSYN  
ATOM   1144 HE21 GLN   128     -19.997 -78.539   0.776  1.00  0.00      BSYN  
ATOM   1145 HE22 GLN   128     -21.405 -77.952  -0.042  1.00  0.00      BSYN  
ATOM   1146    C GLN   128     -20.803 -72.416  -0.214  1.00  0.00      BSYN  
ATOM   1147    O GLN   128     -19.763 -71.999   0.262  1.00  0.00      BSYN  
ATOM   1148    N GLU   129     -21.991 -72.289   0.390  1.00  0.00      BSYN  
ATOM   1149    H GLU   129     -22.591 -73.046   0.228  1.00  0.00      BSYN  
ATOM   1150   CA GLU   129     -22.146 -71.400   1.614  1.00  0.00      BSYN  
ATOM   1151   CB GLU   129     -23.544 -70.820   1.599  1.00  0.00      BSYN  
ATOM   1152   CG GLU   129     -23.567 -69.329   1.855  1.00  0.00      BSYN  
ATOM   1153   CD GLU   129     -24.860 -68.597   1.914  1.00  0.00      BSYN  
ATOM   1154  OE1 GLU   129     -25.519 -68.586   0.798  1.00  0.00      BSYN  
ATOM   1155  OE2 GLU   129     -25.177 -68.037   2.917  1.00  0.00      BSYN  
ATOM   1156    C GLU   129     -21.966 -72.139   2.894  1.00  0.00      BSYN  
ATOM   1157    O GLU   129     -22.828 -72.606   3.656  1.00  0.00      BSYN  
ATOM   1158    N TYR   130     -20.661 -72.160   3.145  1.00  0.00      BSYN  
ATOM   1159    H TYR   130     -20.058 -71.752   2.489  1.00  0.00      BSYN  
ATOM   1160   CA TYR   130     -20.277 -72.564   4.541  1.00  0.00      BSYN  
ATOM   1161   CB TYR   130     -19.014 -73.450   4.533  1.00  0.00      BSYN  
ATOM   1162   CG TYR   130     -19.459 -74.725   5.243  1.00  0.00      BSYN  
ATOM   1163  CD1 TYR   130     -20.192 -75.685   4.638  1.00  0.00      BSYN  
ATOM   1164  CE1 TYR   130     -20.517 -76.811   5.345  1.00  0.00      BSYN  
ATOM   1165  CD2 TYR   130     -19.144 -74.721   6.634  1.00  0.00      BSYN  
ATOM   1166  CE2 TYR   130     -19.575 -75.812   7.375  1.00  0.00      BSYN  
ATOM   1167   CZ TYR   130     -20.270 -76.855   6.739  1.00  0.00      BSYN  
ATOM   1168   OH TYR   130     -20.694 -77.903   7.585  1.00  0.00      BSYN  
ATOM   1169   HH TYR   130     -20.855 -77.634   8.492  1.00  0.00      BSYN  
ATOM   1170    C TYR   130     -20.107 -71.292   5.404  1.00  0.00      BSYN  
ATOM   1171    O TYR   130     -18.993 -70.715   5.636  1.00  0.00      BSYN  
ATOM   1172    N GLU   131     -21.241 -71.086   5.985  1.00  0.00      BSYN  
ATOM   1173    H GLU   131     -22.103 -71.470   5.720  1.00  0.00      BSYN  
ATOM   1174   CA GLU   131     -21.337 -69.996   6.979  1.00  0.00      BSYN  
ATOM   1175   CB GLU   131     -22.931 -69.668   7.104  1.00  0.00      BSYN  
ATOM   1176   CG GLU   131     -23.665 -69.146   5.826  1.00  0.00      BSYN  
ATOM   1177   CD GLU   131     -25.207 -69.034   6.062  1.00  0.00      BSYN  
ATOM   1178  OE1 GLU   131     -25.886 -69.910   5.550  1.00  0.00      BSYN  
ATOM   1179  OE2 GLU   131     -25.611 -68.121   6.735  1.00  0.00      BSYN  
ATOM   1180    C GLU   131     -20.581 -70.001   8.314  1.00  0.00      BSYN  
ATOM   1181    O GLU   131     -20.685 -70.963   9.064  1.00  0.00      BSYN  
ATOM   1182    N PRO   132     -19.716 -68.957   8.517  1.00  0.00      BSYN  
ATOM   1183   CD PRO   132     -19.212 -68.030   7.512  1.00  0.00      BSYN  
ATOM   1184   CA PRO   132     -18.915 -68.921   9.707  1.00  0.00      BSYN  
ATOM   1185   CB PRO   132     -17.505 -68.530   9.155  1.00  0.00      BSYN  
ATOM   1186   CG PRO   132     -17.972 -67.434   8.198  1.00  0.00      BSYN  
ATOM   1187    C PRO   132     -19.288 -67.918  10.860  1.00  0.00      BSYN  
ATOM   1188    O PRO   132     -19.932 -66.873  10.691  1.00  0.00      BSYN  
ATOM   1189    N GLU   133     -18.713 -68.175  12.020  1.00  0.00      BSYN  
ATOM   1190    H GLU   133     -18.256 -69.033  12.147  1.00  0.00      BSYN  
ATOM   1191   CA GLU   133     -18.747 -67.225  13.193  1.00  0.00      BSYN  
ATOM   1192   CB GLU   133     -20.164 -67.424  13.750  1.00  0.00      BSYN  
ATOM   1193   CG GLU   133     -20.853 -66.715  14.946  1.00  0.00      BSYN  
ATOM   1194   CD GLU   133     -22.316 -66.811  14.719  1.00  0.00      BSYN  
ATOM   1195  OE1 GLU   133     -22.899 -67.735  15.280  1.00  0.00      BSYN  
ATOM   1196  OE2 GLU   133     -22.881 -65.997  13.986  1.00  0.00      BSYN  
ATOM   1197    C GLU   133     -17.646 -67.345  14.244  1.00  0.00      BSYN  
ATOM   1198    O GLU   133     -17.003 -68.341  14.448  1.00  0.00      BSYN  
ATOM   1199    N ALA   134     -17.599 -66.311  15.005  1.00  0.00      BSYN  
ATOM   1200    H ALA   134     -18.238 -65.570  14.958  1.00  0.00      BSYN  
ATOM   1201   CA ALA   134     -16.669 -66.203  16.165  1.00  0.00      BSYN  
ATOM   1202   CB ALA   134     -16.675 -64.783  16.576  1.00  0.00      BSYN  
ATOM   1203    C ALA   134     -17.355 -66.874  17.416  1.00  0.00      BSYN  
ATOM   1204  OT1 ALA   134     -18.460 -66.538  17.792  1.00  0.00      BSYN  
ATOM   1205  OT2 ALA   134     -16.807 -67.900  17.738  1.00  0.00      BSYN  
END
