# Supplementary material for: Data set of intrinsically disordered proteins analysed at a local protein conformation level
Source: Data Brief. 2020 Mar 5;29:105383. doi: 10.1016/j.dib.2020.105383 (PMC7078294; doi:10.1016/j.dib.2020.105383)
Supplement: Supplementary file 1 [file mmc1.zip › the data/1-DATA/PED1AAD-pdb/1AAD-170.pdb]

CRYST1    1.000    1.000    1.000  90.00  90.00  90.00 P 1           1
ATOM      1  HT1 MET     1     -53.402 -28.609 -34.662  1.00  0.00      BSYN  
ATOM      2  HT2 MET     1     -53.093 -30.177 -34.365  1.00  0.00      BSYN  
ATOM      3    N MET     1     -52.695 -29.228 -34.215  1.00  0.00      BSYN  
ATOM      4  HT3 MET     1     -51.831 -29.223 -34.793  1.00  0.00      BSYN  
ATOM      5   CA MET     1     -52.475 -29.005 -32.804  1.00  0.00      BSYN  
ATOM      6   CB MET     1     -51.444 -27.933 -32.566  1.00  0.00      BSYN  
ATOM      7   CG MET     1     -50.158 -28.154 -33.267  1.00  0.00      BSYN  
ATOM      8   SD MET     1     -48.908 -27.066 -32.573  1.00  0.00      BSYN  
ATOM      9   CE MET     1     -48.882 -25.742 -33.760  1.00  0.00      BSYN  
ATOM     10    C MET     1     -53.860 -28.750 -32.214  1.00  0.00      BSYN  
ATOM     11    O MET     1     -54.766 -28.068 -32.765  1.00  0.00      BSYN  
ATOM     12    N ASP     2     -54.230 -29.731 -31.327  1.00  0.00      BSYN  
ATOM     13    H ASP     2     -53.466 -30.288 -31.071  1.00  0.00      BSYN  
ATOM     14   CA ASP     2     -55.545 -29.693 -30.786  1.00  0.00      BSYN  
ATOM     15   CB ASP     2     -56.485 -30.642 -31.569  1.00  0.00      BSYN  
ATOM     16   CG ASP     2     -57.774 -30.930 -30.883  1.00  0.00      BSYN  
ATOM     17  OD1 ASP     2     -58.654 -30.108 -30.919  1.00  0.00      BSYN  
ATOM     18  OD2 ASP     2     -57.981 -32.111 -30.509  1.00  0.00      BSYN  
ATOM     19    C ASP     2     -55.635 -29.912 -29.286  1.00  0.00      BSYN  
ATOM     20    O ASP     2     -56.393 -29.227 -28.595  1.00  0.00      BSYN  
ATOM     21    N VAL     3     -54.756 -30.738 -28.790  1.00  0.00      BSYN  
ATOM     22    H VAL     3     -54.263 -31.211 -29.492  1.00  0.00      BSYN  
ATOM     23   CA VAL     3     -54.428 -31.030 -27.412  1.00  0.00      BSYN  
ATOM     24   CB VAL     3     -54.311 -32.507 -27.165  1.00  0.00      BSYN  
ATOM     25  CG1 VAL     3     -55.665 -33.228 -27.170  1.00  0.00      BSYN  
ATOM     26  CG2 VAL     3     -53.245 -33.152 -28.030  1.00  0.00      BSYN  
ATOM     27    C VAL     3     -53.370 -30.098 -26.878  1.00  0.00      BSYN  
ATOM     28    O VAL     3     -52.132 -30.266 -26.865  1.00  0.00      BSYN  
ATOM     29    N PHE     4     -54.047 -28.992 -26.745  1.00  0.00      BSYN  
ATOM     30    H PHE     4     -55.020 -29.027 -26.859  1.00  0.00      BSYN  
ATOM     31   CA PHE     4     -53.502 -27.723 -26.356  1.00  0.00      BSYN  
ATOM     32   CB PHE     4     -54.217 -26.740 -27.257  1.00  0.00      BSYN  
ATOM     33   CG PHE     4     -53.322 -25.750 -28.049  1.00  0.00      BSYN  
ATOM     34  CD1 PHE     4     -51.972 -25.839 -28.054  1.00  0.00      BSYN  
ATOM     35  CD2 PHE     4     -54.045 -24.804 -28.795  1.00  0.00      BSYN  
ATOM     36  CE1 PHE     4     -51.245 -24.962 -28.837  1.00  0.00      BSYN  
ATOM     37  CE2 PHE     4     -53.319 -23.923 -29.588  1.00  0.00      BSYN  
ATOM     38   CZ PHE     4     -51.937 -23.997 -29.636  1.00  0.00      BSYN  
ATOM     39    C PHE     4     -53.686 -27.443 -24.849  1.00  0.00      BSYN  
ATOM     40    O PHE     4     -53.493 -26.240 -24.508  1.00  0.00      BSYN  
ATOM     41    N MET     5     -53.973 -28.485 -24.025  1.00  0.00      BSYN  
ATOM     42    H MET     5     -53.806 -29.384 -24.378  1.00  0.00      BSYN  
ATOM     43   CA MET     5     -54.200 -28.180 -22.579  1.00  0.00      BSYN  
ATOM     44   CB MET     5     -55.571 -28.597 -22.081  1.00  0.00      BSYN  
ATOM     45   CG MET     5     -56.070 -29.926 -22.556  1.00  0.00      BSYN  
ATOM     46   SD MET     5     -57.715 -30.093 -21.949  1.00  0.00      BSYN  
ATOM     47   CE MET     5     -58.182 -31.275 -23.144  1.00  0.00      BSYN  
ATOM     48    C MET     5     -53.070 -28.873 -21.852  1.00  0.00      BSYN  
ATOM     49    O MET     5     -52.703 -30.004 -22.393  1.00  0.00      BSYN  
ATOM     50    N LYS     6     -52.513 -28.263 -20.751  1.00  0.00      BSYN  
ATOM     51    H LYS     6     -52.717 -27.310 -20.656  1.00  0.00      BSYN  
ATOM     52   CA LYS     6     -51.484 -28.864 -19.846  1.00  0.00      BSYN  
ATOM     53   CB LYS     6     -50.920 -27.795 -18.993  1.00  0.00      BSYN  
ATOM     54   CG LYS     6     -49.471 -27.880 -18.340  1.00  0.00      BSYN  
ATOM     55   CD LYS     6     -48.984 -26.465 -17.979  1.00  0.00      BSYN  
ATOM     56   CE LYS     6     -47.435 -26.565 -18.022  1.00  0.00      BSYN  
ATOM     57   NZ LYS     6     -46.788 -27.046 -16.868  1.00  0.00      BSYN  
ATOM     58  HZ1 LYS     6     -45.847 -26.617 -16.755  1.00  0.00      BSYN  
ATOM     59  HZ2 LYS     6     -47.403 -26.620 -16.146  1.00  0.00      BSYN  
ATOM     60  HZ3 LYS     6     -46.765 -28.086 -16.887  1.00  0.00      BSYN  
ATOM     61    C LYS     6     -51.971 -29.996 -18.905  1.00  0.00      BSYN  
ATOM     62    O LYS     6     -51.142 -30.801 -18.359  1.00  0.00      BSYN  
ATOM     63    N GLY     7     -53.279 -29.846 -18.704  1.00  0.00      BSYN  
ATOM     64    H GLY     7     -53.723 -29.013 -18.968  1.00  0.00      BSYN  
ATOM     65   CA GLY     7     -53.915 -30.878 -17.897  1.00  0.00      BSYN  
ATOM     66    C GLY     7     -54.777 -31.850 -18.575  1.00  0.00      BSYN  
ATOM     67    O GLY     7     -55.178 -31.623 -19.703  1.00  0.00      BSYN  
ATOM     68    N LEU     8     -55.214 -33.091 -18.196  1.00  0.00      BSYN  
ATOM     69    H LEU     8     -55.979 -33.516 -18.637  1.00  0.00      BSYN  
ATOM     70   CA LEU     8     -54.797 -33.736 -16.912  1.00  0.00      BSYN  
ATOM     71   CB LEU     8     -56.037 -34.308 -16.285  1.00  0.00      BSYN  
ATOM     72   CG LEU     8     -57.397 -33.589 -15.951  1.00  0.00      BSYN  
ATOM     73  CD1 LEU     8     -57.180 -32.697 -14.683  1.00  0.00      BSYN  
ATOM     74  CD2 LEU     8     -58.001 -32.685 -17.039  1.00  0.00      BSYN  
ATOM     75    C LEU     8     -53.581 -34.594 -17.132  1.00  0.00      BSYN  
ATOM     76    O LEU     8     -52.506 -34.245 -16.617  1.00  0.00      BSYN  
ATOM     77    N SER     9     -53.833 -35.668 -17.940  1.00  0.00      BSYN  
ATOM     78    H SER     9     -54.598 -35.699 -18.551  1.00  0.00      BSYN  
ATOM     79   CA SER     9     -52.880 -36.720 -18.216  1.00  0.00      BSYN  
ATOM     80   CB SER     9     -53.024 -37.734 -17.023  1.00  0.00      BSYN  
ATOM     81   OG SER     9     -54.411 -38.025 -16.842  1.00  0.00      BSYN  
ATOM     82   HG SER     9     -54.493 -38.098 -15.889  1.00  0.00      BSYN  
ATOM     83    C SER     9     -53.146 -37.322 -19.569  1.00  0.00      BSYN  
ATOM     84    O SER     9     -54.283 -37.537 -20.018  1.00  0.00      BSYN  
ATOM     85    N MET    10     -52.042 -37.417 -20.268  1.00  0.00      BSYN  
ATOM     86    H MET    10     -51.296 -37.176 -19.680  1.00  0.00      BSYN  
ATOM     87   CA MET    10     -52.013 -37.777 -21.660  1.00  0.00      BSYN  
ATOM     88   CB MET    10     -51.735 -36.447 -22.595  1.00  0.00      BSYN  
ATOM     89   CG MET    10     -52.744 -35.377 -22.582  1.00  0.00      BSYN  
ATOM     90   SD MET    10     -52.132 -33.884 -21.595  1.00  0.00      BSYN  
ATOM     91   CE MET    10     -51.591 -32.938 -22.960  1.00  0.00      BSYN  
ATOM     92    C MET    10     -51.043 -39.042 -21.890  1.00  0.00      BSYN  
ATOM     93    O MET    10     -49.828 -38.906 -21.686  1.00  0.00      BSYN  
ATOM     94    N ALA    11     -51.586 -40.204 -22.343  1.00  0.00      BSYN  
ATOM     95    H ALA    11     -51.052 -40.955 -22.676  1.00  0.00      BSYN  
ATOM     96   CA ALA    11     -53.038 -40.365 -22.369  1.00  0.00      BSYN  
ATOM     97   CB ALA    11     -53.485 -40.621 -23.795  1.00  0.00      BSYN  
ATOM     98    C ALA    11     -53.455 -41.648 -21.701  1.00  0.00      BSYN  
ATOM     99    O ALA    11     -54.388 -41.514 -20.848  1.00  0.00      BSYN  
ATOM    100    N LYS    12     -52.992 -42.868 -22.063  1.00  0.00      BSYN  
ATOM    101    H LYS    12     -52.272 -43.025 -22.709  1.00  0.00      BSYN  
ATOM    102   CA LYS    12     -53.780 -43.988 -21.577  1.00  0.00      BSYN  
ATOM    103   CB LYS    12     -53.453 -45.238 -22.336  1.00  0.00      BSYN  
ATOM    104   CG LYS    12     -54.667 -46.144 -22.740  1.00  0.00      BSYN  
ATOM    105   CD LYS    12     -54.150 -47.314 -23.468  1.00  0.00      BSYN  
ATOM    106   CE LYS    12     -55.315 -47.834 -24.373  1.00  0.00      BSYN  
ATOM    107   NZ LYS    12     -56.236 -48.731 -23.774  1.00  0.00      BSYN  
ATOM    108  HZ1 LYS    12     -56.728 -48.281 -22.976  1.00  0.00      BSYN  
ATOM    109  HZ2 LYS    12     -57.088 -48.982 -24.316  1.00  0.00      BSYN  
ATOM    110  HZ3 LYS    12     -55.712 -49.591 -23.516  1.00  0.00      BSYN  
ATOM    111    C LYS    12     -53.353 -44.165 -20.135  1.00  0.00      BSYN  
ATOM    112    O LYS    12     -52.204 -44.158 -19.778  1.00  0.00      BSYN  
ATOM    113    N GLU    13     -54.470 -44.132 -19.325  1.00  0.00      BSYN  
ATOM    114    H GLU    13     -55.353 -43.873 -19.662  1.00  0.00      BSYN  
ATOM    115   CA GLU    13     -54.298 -44.334 -17.932  1.00  0.00      BSYN  
ATOM    116   CB GLU    13     -54.820 -43.033 -17.265  1.00  0.00      BSYN  
ATOM    117   CG GLU    13     -53.901 -41.740 -17.276  1.00  0.00      BSYN  
ATOM    118   CD GLU    13     -52.533 -41.870 -16.645  1.00  0.00      BSYN  
ATOM    119  OE1 GLU    13     -52.306 -41.793 -15.472  1.00  0.00      BSYN  
ATOM    120  OE2 GLU    13     -51.642 -41.964 -17.496  1.00  0.00      BSYN  
ATOM    121    C GLU    13     -55.044 -45.615 -17.603  1.00  0.00      BSYN  
ATOM    122    O GLU    13     -56.057 -45.722 -16.914  1.00  0.00      BSYN  
ATOM    123    N GLY    14     -54.518 -46.700 -18.237  1.00  0.00      BSYN  
ATOM    124    H GLY    14     -54.133 -46.710 -19.138  1.00  0.00      BSYN  
ATOM    125   CA GLY    14     -54.981 -48.075 -17.888  1.00  0.00      BSYN  
ATOM    126    C GLY    14     -54.223 -48.735 -16.692  1.00  0.00      BSYN  
ATOM    127    O GLY    14     -53.227 -48.232 -16.158  1.00  0.00      BSYN  
ATOM    128    N VAL    15     -55.048 -49.643 -16.069  1.00  0.00      BSYN  
ATOM    129    H VAL    15     -55.809 -49.934 -16.613  1.00  0.00      BSYN  
ATOM    130   CA VAL    15     -54.561 -50.451 -14.976  1.00  0.00      BSYN  
ATOM    131   CB VAL    15     -55.433 -50.341 -13.727  1.00  0.00      BSYN  
ATOM    132  CG1 VAL    15     -54.924 -49.032 -13.166  1.00  0.00      BSYN  
ATOM    133  CG2 VAL    15     -56.948 -50.429 -13.870  1.00  0.00      BSYN  
ATOM    134    C VAL    15     -54.393 -51.853 -15.519  1.00  0.00      BSYN  
ATOM    135    O VAL    15     -55.392 -52.584 -15.659  1.00  0.00      BSYN  
ATOM    136    N VAL    16     -53.252 -52.404 -15.924  1.00  0.00      BSYN  
ATOM    137    H VAL    16     -53.183 -53.381 -15.892  1.00  0.00      BSYN  
ATOM    138   CA VAL    16     -52.085 -51.634 -16.289  1.00  0.00      BSYN  
ATOM    139   CB VAL    16     -50.789 -51.839 -15.366  1.00  0.00      BSYN  
ATOM    140  CG1 VAL    16     -49.721 -50.841 -15.617  1.00  0.00      BSYN  
ATOM    141  CG2 VAL    16     -51.096 -51.859 -13.969  1.00  0.00      BSYN  
ATOM    142    C VAL    16     -51.681 -51.872 -17.702  1.00  0.00      BSYN  
ATOM    143    O VAL    16     -51.998 -52.973 -18.158  1.00  0.00      BSYN  
ATOM    144    N ALA    17     -51.107 -50.924 -18.401  1.00  0.00      BSYN  
ATOM    145    H ALA    17     -50.471 -50.307 -17.981  1.00  0.00      BSYN  
ATOM    146   CA ALA    17     -51.312 -50.905 -19.860  1.00  0.00      BSYN  
ATOM    147   CB ALA    17     -51.777 -49.487 -20.118  1.00  0.00      BSYN  
ATOM    148    C ALA    17     -49.976 -51.223 -20.631  1.00  0.00      BSYN  
ATOM    149    O ALA    17     -49.209 -50.305 -21.044  1.00  0.00      BSYN  
ATOM    150    N ALA    18     -49.571 -52.507 -20.708  1.00  0.00      BSYN  
ATOM    151    H ALA    18     -50.171 -53.180 -20.325  1.00  0.00      BSYN  
ATOM    152   CA ALA    18     -48.225 -52.808 -21.029  1.00  0.00      BSYN  
ATOM    153   CB ALA    18     -47.478 -52.930 -19.606  1.00  0.00      BSYN  
ATOM    154    C ALA    18     -48.319 -54.250 -21.571  1.00  0.00      BSYN  
ATOM    155    O ALA    18     -49.036 -55.145 -21.178  1.00  0.00      BSYN  
ATOM    156    N ALA    19     -47.555 -54.180 -22.707  1.00  0.00      BSYN  
ATOM    157    H ALA    19     -47.289 -53.277 -22.978  1.00  0.00      BSYN  
ATOM    158   CA ALA    19     -47.114 -55.377 -23.384  1.00  0.00      BSYN  
ATOM    159   CB ALA    19     -47.927 -56.017 -24.448  1.00  0.00      BSYN  
ATOM    160    C ALA    19     -45.759 -55.084 -23.905  1.00  0.00      BSYN  
ATOM    161    O ALA    19     -45.544 -54.287 -24.762  1.00  0.00      BSYN  
ATOM    162    N GLU    20     -44.801 -55.748 -23.415  1.00  0.00      BSYN  
ATOM    163    H GLU    20     -44.949 -56.063 -22.499  1.00  0.00      BSYN  
ATOM    164   CA GLU    20     -43.450 -55.526 -23.882  1.00  0.00      BSYN  
ATOM    165   CB GLU    20     -42.610 -55.238 -22.685  1.00  0.00      BSYN  
ATOM    166   CG GLU    20     -42.714 -53.738 -22.285  1.00  0.00      BSYN  
ATOM    167   CD GLU    20     -42.467 -52.705 -23.330  1.00  0.00      BSYN  
ATOM    168  OE1 GLU    20     -41.251 -52.642 -23.571  1.00  0.00      BSYN  
ATOM    169  OE2 GLU    20     -43.409 -52.080 -23.924  1.00  0.00      BSYN  
ATOM    170    C GLU    20     -42.844 -56.759 -24.503  1.00  0.00      BSYN  
ATOM    171    O GLU    20     -42.028 -56.746 -25.361  1.00  0.00      BSYN  
ATOM    172    N LYS    21     -43.357 -57.847 -24.028  1.00  0.00      BSYN  
ATOM    173    H LYS    21     -43.899 -57.695 -23.225  1.00  0.00      BSYN  
ATOM    174   CA LYS    21     -43.015 -59.148 -24.638  1.00  0.00      BSYN  
ATOM    175   CB LYS    21     -43.803 -60.190 -23.849  1.00  0.00      BSYN  
ATOM    176   CG LYS    21     -43.147 -60.761 -22.635  1.00  0.00      BSYN  
ATOM    177   CD LYS    21     -44.099 -61.571 -21.711  1.00  0.00      BSYN  
ATOM    178   CE LYS    21     -44.053 -63.179 -21.791  1.00  0.00      BSYN  
ATOM    179   NZ LYS    21     -44.029 -63.896 -23.047  1.00  0.00      BSYN  
ATOM    180  HZ1 LYS    21     -44.836 -63.739 -23.684  1.00  0.00      BSYN  
ATOM    181  HZ2 LYS    21     -43.326 -63.487 -23.695  1.00  0.00      BSYN  
ATOM    182  HZ3 LYS    21     -43.755 -64.890 -22.911  1.00  0.00      BSYN  
ATOM    183    C LYS    21     -43.235 -59.314 -26.130  1.00  0.00      BSYN  
ATOM    184    O LYS    21     -43.988 -58.585 -26.808  1.00  0.00      BSYN  
ATOM    185    N THR    22     -42.832 -60.474 -26.391  1.00  0.00      BSYN  
ATOM    186    H THR    22     -42.335 -60.967 -25.705  1.00  0.00      BSYN  
ATOM    187   CA THR    22     -43.115 -61.068 -27.683  1.00  0.00      BSYN  
ATOM    188   CB THR    22     -42.017 -62.049 -28.152  1.00  0.00      BSYN  
ATOM    189  OG1 THR    22     -40.846 -61.667 -27.484  1.00  0.00      BSYN  
ATOM    190  HG1 THR    22     -40.244 -62.341 -27.809  1.00  0.00      BSYN  
ATOM    191  CG2 THR    22     -41.870 -62.144 -29.647  1.00  0.00      BSYN  
ATOM    192    C THR    22     -44.495 -61.810 -27.747  1.00  0.00      BSYN  
ATOM    193    O THR    22     -44.638 -63.023 -27.529  1.00  0.00      BSYN  
ATOM    194    N LYS    23     -45.622 -61.083 -27.921  1.00  0.00      BSYN  
ATOM    195    H LYS    23     -45.598 -60.113 -28.063  1.00  0.00      BSYN  
ATOM    196   CA LYS    23     -46.959 -61.575 -27.965  1.00  0.00      BSYN  
ATOM    197   CB LYS    23     -47.791 -60.440 -27.383  1.00  0.00      BSYN  
ATOM    198   CG LYS    23     -47.823 -60.420 -25.857  1.00  0.00      BSYN  
ATOM    199   CD LYS    23     -48.867 -61.257 -25.268  1.00  0.00      BSYN  
ATOM    200   CE LYS    23     -48.811 -60.997 -23.681  1.00  0.00      BSYN  
ATOM    201   NZ LYS    23     -49.037 -59.592 -23.198  1.00  0.00      BSYN  
ATOM    202  HZ1 LYS    23     -49.002 -59.526 -22.161  1.00  0.00      BSYN  
ATOM    203  HZ2 LYS    23     -48.358 -58.943 -23.645  1.00  0.00      BSYN  
ATOM    204  HZ3 LYS    23     -49.970 -59.285 -23.539  1.00  0.00      BSYN  
ATOM    205    C LYS    23     -47.503 -62.196 -29.253  1.00  0.00      BSYN  
ATOM    206    O LYS    23     -48.306 -61.699 -30.065  1.00  0.00      BSYN  
ATOM    207    N GLN    24     -46.980 -63.385 -29.502  1.00  0.00      BSYN  
ATOM    208    H GLN    24     -46.310 -63.846 -28.956  1.00  0.00      BSYN  
ATOM    209   CA GLN    24     -47.445 -64.148 -30.625  1.00  0.00      BSYN  
ATOM    210   CB GLN    24     -46.324 -64.886 -31.371  1.00  0.00      BSYN  
ATOM    211   CG GLN    24     -45.237 -63.984 -31.859  1.00  0.00      BSYN  
ATOM    212   CD GLN    24     -45.148 -64.133 -33.351  1.00  0.00      BSYN  
ATOM    213  OE1 GLN    24     -45.275 -63.132 -34.091  1.00  0.00      BSYN  
ATOM    214  NE2 GLN    24     -45.001 -65.395 -33.882  1.00  0.00      BSYN  
ATOM    215 HE21 GLN    24     -45.008 -66.015 -33.124  1.00  0.00      BSYN  
ATOM    216 HE22 GLN    24     -44.831 -65.745 -34.782  1.00  0.00      BSYN  
ATOM    217    C GLN    24     -48.705 -64.966 -30.394  1.00  0.00      BSYN  
ATOM    218    O GLN    24     -49.568 -65.247 -31.282  1.00  0.00      BSYN  
ATOM    219    N GLY    25     -48.705 -65.541 -29.169  1.00  0.00      BSYN  
ATOM    220    H GLY    25     -48.008 -65.163 -28.592  1.00  0.00      BSYN  
ATOM    221   CA GLY    25     -49.581 -66.630 -28.876  1.00  0.00      BSYN  
ATOM    222    C GLY    25     -48.840 -67.861 -29.261  1.00  0.00      BSYN  
ATOM    223    O GLY    25     -49.251 -68.555 -30.133  1.00  0.00      BSYN  
ATOM    224    N VAL    26     -47.569 -67.863 -28.731  1.00  0.00      BSYN  
ATOM    225    H VAL    26     -47.340 -67.025 -28.277  1.00  0.00      BSYN  
ATOM    226   CA VAL    26     -46.693 -69.018 -28.767  1.00  0.00      BSYN  
ATOM    227   CB VAL    26     -45.205 -68.623 -29.003  1.00  0.00      BSYN  
ATOM    228  CG1 VAL    26     -44.935 -68.154 -30.453  1.00  0.00      BSYN  
ATOM    229  CG2 VAL    26     -44.718 -67.374 -28.162  1.00  0.00      BSYN  
ATOM    230    C VAL    26     -46.862 -69.969 -27.541  1.00  0.00      BSYN  
ATOM    231    O VAL    26     -46.098 -69.878 -26.530  1.00  0.00      BSYN  
ATOM    232    N THR    27     -47.952 -70.743 -27.725  1.00  0.00      BSYN  
ATOM    233    H THR    27     -48.314 -71.056 -28.580  1.00  0.00      BSYN  
ATOM    234   CA THR    27     -48.641 -71.501 -26.657  1.00  0.00      BSYN  
ATOM    235   CB THR    27     -50.147 -71.073 -26.534  1.00  0.00      BSYN  
ATOM    236  OG1 THR    27     -50.844 -70.976 -27.750  1.00  0.00      BSYN  
ATOM    237  HG1 THR    27     -50.614 -71.622 -28.422  1.00  0.00      BSYN  
ATOM    238  CG2 THR    27     -49.942 -69.772 -25.940  1.00  0.00      BSYN  
ATOM    239    C THR    27     -48.417 -72.946 -26.642  1.00  0.00      BSYN  
ATOM    240    O THR    27     -48.667 -73.546 -27.723  1.00  0.00      BSYN  
ATOM    241    N GLU    28     -47.969 -73.680 -25.649  1.00  0.00      BSYN  
ATOM    242    H GLU    28     -47.716 -74.611 -25.820  1.00  0.00      BSYN  
ATOM    243   CA GLU    28     -47.802 -73.318 -24.209  1.00  0.00      BSYN  
ATOM    244   CB GLU    28     -47.745 -74.558 -23.211  1.00  0.00      BSYN  
ATOM    245   CG GLU    28     -49.066 -75.124 -22.866  1.00  0.00      BSYN  
ATOM    246   CD GLU    28     -49.042 -75.843 -21.633  1.00  0.00      BSYN  
ATOM    247  OE1 GLU    28     -48.026 -76.356 -21.266  1.00  0.00      BSYN  
ATOM    248  OE2 GLU    28     -49.982 -76.108 -20.937  1.00  0.00      BSYN  
ATOM    249    C GLU    28     -46.574 -72.597 -24.097  1.00  0.00      BSYN  
ATOM    250    O GLU    28     -45.555 -72.787 -24.813  1.00  0.00      BSYN  
ATOM    251    N ALA    29     -46.562 -71.735 -23.091  1.00  0.00      BSYN  
ATOM    252    H ALA    29     -47.351 -71.295 -22.712  1.00  0.00      BSYN  
ATOM    253   CA ALA    29     -45.279 -70.974 -22.843  1.00  0.00      BSYN  
ATOM    254   CB ALA    29     -45.638 -69.645 -22.157  1.00  0.00      BSYN  
ATOM    255    C ALA    29     -44.283 -71.794 -22.020  1.00  0.00      BSYN  
ATOM    256    O ALA    29     -43.241 -71.251 -21.537  1.00  0.00      BSYN  
ATOM    257    N ALA    30     -44.402 -73.048 -22.065  1.00  0.00      BSYN  
ATOM    258    H ALA    30     -45.164 -73.454 -22.528  1.00  0.00      BSYN  
ATOM    259   CA ALA    30     -43.427 -73.855 -21.366  1.00  0.00      BSYN  
ATOM    260   CB ALA    30     -44.238 -75.073 -21.035  1.00  0.00      BSYN  
ATOM    261    C ALA    30     -42.204 -74.262 -22.127  1.00  0.00      BSYN  
ATOM    262    O ALA    30     -41.276 -74.881 -21.621  1.00  0.00      BSYN  
ATOM    263    N GLU    31     -41.968 -73.797 -23.352  1.00  0.00      BSYN  
ATOM    264    H GLU    31     -42.667 -73.203 -23.697  1.00  0.00      BSYN  
ATOM    265   CA GLU    31     -40.734 -73.918 -24.189  1.00  0.00      BSYN  
ATOM    266   CB GLU    31     -41.140 -74.408 -25.698  1.00  0.00      BSYN  
ATOM    267   CG GLU    31     -42.550 -74.861 -26.187  1.00  0.00      BSYN  
ATOM    268   CD GLU    31     -42.569 -76.384 -26.355  1.00  0.00      BSYN  
ATOM    269  OE1 GLU    31     -42.255 -76.753 -27.443  1.00  0.00      BSYN  
ATOM    270  OE2 GLU    31     -42.742 -77.166 -25.445  1.00  0.00      BSYN  
ATOM    271    C GLU    31     -39.620 -72.814 -24.070  1.00  0.00      BSYN  
ATOM    272    O GLU    31     -39.056 -72.342 -25.021  1.00  0.00      BSYN  
ATOM    273    N LYS    32     -39.248 -72.385 -22.827  1.00  0.00      BSYN  
ATOM    274    H LYS    32     -39.579 -72.894 -22.058  1.00  0.00      BSYN  
ATOM    275   CA LYS    32     -38.286 -71.331 -22.571  1.00  0.00      BSYN  
ATOM    276   CB LYS    32     -37.981 -70.874 -21.125  1.00  0.00      BSYN  
ATOM    277   CG LYS    32     -38.784 -69.767 -20.513  1.00  0.00      BSYN  
ATOM    278   CD LYS    32     -38.644 -69.277 -19.063  1.00  0.00      BSYN  
ATOM    279   CE LYS    32     -39.809 -68.481 -18.573  1.00  0.00      BSYN  
ATOM    280   NZ LYS    32     -39.710 -68.439 -17.077  1.00  0.00      BSYN  
ATOM    281  HZ1 LYS    32     -39.907 -69.353 -16.621  1.00  0.00      BSYN  
ATOM    282  HZ2 LYS    32     -38.714 -68.218 -16.875  1.00  0.00      BSYN  
ATOM    283  HZ3 LYS    32     -40.380 -67.761 -16.661  1.00  0.00      BSYN  
ATOM    284    C LYS    32     -36.892 -71.678 -23.211  1.00  0.00      BSYN  
ATOM    285    O LYS    32     -36.268 -72.815 -22.992  1.00  0.00      BSYN  
ATOM    286    N THR    33     -36.563 -70.839 -24.187  1.00  0.00      BSYN  
ATOM    287    H THR    33     -37.247 -70.184 -24.439  1.00  0.00      BSYN  
ATOM    288   CA THR    33     -35.200 -70.795 -24.596  1.00  0.00      BSYN  
ATOM    289   CB THR    33     -34.822 -71.664 -25.852  1.00  0.00      BSYN  
ATOM    290  OG1 THR    33     -35.841 -72.518 -26.269  1.00  0.00      BSYN  
ATOM    291  HG1 THR    33     -35.710 -73.401 -25.916  1.00  0.00      BSYN  
ATOM    292  CG2 THR    33     -33.585 -72.414 -25.533  1.00  0.00      BSYN  
ATOM    293    C THR    33     -34.895 -69.345 -24.757  1.00  0.00      BSYN  
ATOM    294    O THR    33     -35.561 -68.598 -25.530  1.00  0.00      BSYN  
ATOM    295    N LYS    34     -33.933 -68.893 -24.006  1.00  0.00      BSYN  
ATOM    296    H LYS    34     -33.330 -69.509 -23.540  1.00  0.00      BSYN  
ATOM    297   CA LYS    34     -33.612 -67.502 -23.849  1.00  0.00      BSYN  
ATOM    298   CB LYS    34     -34.047 -67.031 -22.505  1.00  0.00      BSYN  
ATOM    299   CG LYS    34     -35.550 -67.055 -22.189  1.00  0.00      BSYN  
ATOM    300   CD LYS    34     -35.965 -65.630 -22.050  1.00  0.00      BSYN  
ATOM    301   CE LYS    34     -37.291 -65.719 -21.302  1.00  0.00      BSYN  
ATOM    302   NZ LYS    34     -38.108 -65.037 -22.289  1.00  0.00      BSYN  
ATOM    303  HZ1 LYS    34     -38.012 -64.002 -22.267  1.00  0.00      BSYN  
ATOM    304  HZ2 LYS    34     -37.963 -65.434 -23.240  1.00  0.00      BSYN  
ATOM    305  HZ3 LYS    34     -39.081 -65.115 -21.929  1.00  0.00      BSYN  
ATOM    306    C LYS    34     -32.132 -67.309 -24.056  1.00  0.00      BSYN  
ATOM    307    O LYS    34     -31.413 -68.204 -24.370  1.00  0.00      BSYN  
ATOM    308    N GLU    35     -31.700 -66.008 -24.017  1.00  0.00      BSYN  
ATOM    309    H GLU    35     -32.128 -65.418 -23.361  1.00  0.00      BSYN  
ATOM    310   CA GLU    35     -30.390 -65.548 -24.515  1.00  0.00      BSYN  
ATOM    311   CB GLU    35     -30.316 -65.375 -25.961  1.00  0.00      BSYN  
ATOM    312   CG GLU    35     -31.368 -64.481 -26.695  1.00  0.00      BSYN  
ATOM    313   CD GLU    35     -31.204 -64.470 -28.178  1.00  0.00      BSYN  
ATOM    314  OE1 GLU    35     -31.914 -65.066 -28.934  1.00  0.00      BSYN  
ATOM    315  OE2 GLU    35     -30.344 -63.676 -28.570  1.00  0.00      BSYN  
ATOM    316    C GLU    35     -30.053 -64.262 -23.838  1.00  0.00      BSYN  
ATOM    317    O GLU    35     -30.895 -63.788 -23.072  1.00  0.00      BSYN  
ATOM    318    N GLY    36     -28.831 -63.729 -24.068  1.00  0.00      BSYN  
ATOM    319    H GLY    36     -28.295 -64.071 -24.814  1.00  0.00      BSYN  
ATOM    320   CA GLY    36     -28.308 -62.574 -23.416  1.00  0.00      BSYN  
ATOM    321    C GLY    36     -26.836 -62.511 -23.150  1.00  0.00      BSYN  
ATOM    322    O GLY    36     -26.048 -62.187 -24.090  1.00  0.00      BSYN  
ATOM    323    N VAL    37     -26.369 -62.974 -21.992  1.00  0.00      BSYN  
ATOM    324    H VAL    37     -26.951 -62.946 -21.204  1.00  0.00      BSYN  
ATOM    325   CA VAL    37     -24.973 -63.328 -21.711  1.00  0.00      BSYN  
ATOM    326   CB VAL    37     -24.445 -62.330 -20.572  1.00  0.00      BSYN  
ATOM    327  CG1 VAL    37     -23.117 -62.803 -20.099  1.00  0.00      BSYN  
ATOM    328  CG2 VAL    37     -23.999 -61.114 -21.231  1.00  0.00      BSYN  
ATOM    329    C VAL    37     -25.137 -64.749 -21.161  1.00  0.00      BSYN  
ATOM    330    O VAL    37     -25.883 -64.973 -20.166  1.00  0.00      BSYN  
ATOM    331    N LEU    38     -24.665 -65.755 -21.820  1.00  0.00      BSYN  
ATOM    332    H LEU    38     -23.868 -65.690 -22.385  1.00  0.00      BSYN  
ATOM    333   CA LEU    38     -25.131 -67.063 -21.584  1.00  0.00      BSYN  
ATOM    334   CB LEU    38     -25.668 -67.620 -22.989  1.00  0.00      BSYN  
ATOM    335   CG LEU    38     -27.210 -67.384 -23.338  1.00  0.00      BSYN  
ATOM    336  CD1 LEU    38     -27.538 -68.319 -24.517  1.00  0.00      BSYN  
ATOM    337  CD2 LEU    38     -28.009 -67.696 -22.128  1.00  0.00      BSYN  
ATOM    338    C LEU    38     -24.110 -68.049 -21.079  1.00  0.00      BSYN  
ATOM    339    O LEU    38     -23.303 -68.639 -21.885  1.00  0.00      BSYN  
ATOM    340    N TYR    39     -24.160 -68.224 -19.713  1.00  0.00      BSYN  
ATOM    341    H TYR    39     -24.584 -67.565 -19.125  1.00  0.00      BSYN  
ATOM    342   CA TYR    39     -23.264 -69.215 -19.123  1.00  0.00      BSYN  
ATOM    343   CB TYR    39     -22.804 -68.688 -17.718  1.00  0.00      BSYN  
ATOM    344   CG TYR    39     -21.756 -67.583 -17.655  1.00  0.00      BSYN  
ATOM    345  CD1 TYR    39     -20.387 -67.781 -17.785  1.00  0.00      BSYN  
ATOM    346  CE1 TYR    39     -19.493 -66.753 -17.655  1.00  0.00      BSYN  
ATOM    347  CD2 TYR    39     -22.195 -66.328 -17.429  1.00  0.00      BSYN  
ATOM    348  CE2 TYR    39     -21.273 -65.338 -17.248  1.00  0.00      BSYN  
ATOM    349   CZ TYR    39     -19.946 -65.463 -17.280  1.00  0.00      BSYN  
ATOM    350   OH TYR    39     -18.993 -64.530 -16.973  1.00  0.00      BSYN  
ATOM    351   HH TYR    39     -19.495 -63.917 -16.432  1.00  0.00      BSYN  
ATOM    352    C TYR    39     -23.894 -70.645 -19.010  1.00  0.00      BSYN  
ATOM    353    O TYR    39     -24.237 -71.252 -17.992  1.00  0.00      BSYN  
ATOM    354    N VAL    40     -23.838 -71.299 -20.232  1.00  0.00      BSYN  
ATOM    355    H VAL    40     -23.393 -70.764 -20.922  1.00  0.00      BSYN  
ATOM    356   CA VAL    40     -24.451 -72.652 -20.434  1.00  0.00      BSYN  
ATOM    357   CB VAL    40     -24.811 -72.731 -21.971  1.00  0.00      BSYN  
ATOM    358  CG1 VAL    40     -26.303 -72.549 -22.252  1.00  0.00      BSYN  
ATOM    359  CG2 VAL    40     -23.823 -72.142 -22.958  1.00  0.00      BSYN  
ATOM    360    C VAL    40     -23.823 -73.804 -19.885  1.00  0.00      BSYN  
ATOM    361    O VAL    40     -23.586 -74.909 -20.501  1.00  0.00      BSYN  
ATOM    362    N GLY    41     -23.425 -73.736 -18.614  1.00  0.00      BSYN  
ATOM    363    H GLY    41     -23.865 -73.111 -18.002  1.00  0.00      BSYN  
ATOM    364   CA GLY    41     -22.639 -74.821 -18.051  1.00  0.00      BSYN  
ATOM    365    C GLY    41     -22.095 -74.502 -16.759  1.00  0.00      BSYN  
ATOM    366    O GLY    41     -21.891 -75.362 -15.921  1.00  0.00      BSYN  
ATOM    367    N SER    42     -21.988 -73.219 -16.354  1.00  0.00      BSYN  
ATOM    368    H SER    42     -22.369 -72.417 -16.768  1.00  0.00      BSYN  
ATOM    369   CA SER    42     -21.404 -72.840 -15.087  1.00  0.00      BSYN  
ATOM    370   CB SER    42     -20.590 -71.462 -15.224  1.00  0.00      BSYN  
ATOM    371   OG SER    42     -19.462 -71.479 -16.141  1.00  0.00      BSYN  
ATOM    372   HG SER    42     -19.250 -70.716 -16.683  1.00  0.00      BSYN  
ATOM    373    C SER    42     -22.356 -72.598 -13.996  1.00  0.00      BSYN  
ATOM    374    O SER    42     -22.155 -72.493 -12.827  1.00  0.00      BSYN  
ATOM    375    N LYS    43     -23.638 -72.226 -14.408  1.00  0.00      BSYN  
ATOM    376    H LYS    43     -23.864 -72.257 -15.361  1.00  0.00      BSYN  
ATOM    377   CA LYS    43     -24.662 -71.848 -13.358  1.00  0.00      BSYN  
ATOM    378   CB LYS    43     -24.887 -70.348 -13.448  1.00  0.00      BSYN  
ATOM    379   CG LYS    43     -23.558 -69.475 -13.404  1.00  0.00      BSYN  
ATOM    380   CD LYS    43     -23.686 -67.962 -13.644  1.00  0.00      BSYN  
ATOM    381   CE LYS    43     -22.639 -67.175 -12.762  1.00  0.00      BSYN  
ATOM    382   NZ LYS    43     -23.262 -66.371 -11.598  1.00  0.00      BSYN  
ATOM    383  HZ1 LYS    43     -23.229 -67.010 -10.779  1.00  0.00      BSYN  
ATOM    384  HZ2 LYS    43     -22.755 -65.521 -11.280  1.00  0.00      BSYN  
ATOM    385  HZ3 LYS    43     -24.229 -66.127 -11.896  1.00  0.00      BSYN  
ATOM    386    C LYS    43     -26.100 -72.657 -13.403  1.00  0.00      BSYN  
ATOM    387    O LYS    43     -26.241 -73.364 -14.295  1.00  0.00      BSYN  
ATOM    388    N THR    44     -27.189 -72.732 -12.593  1.00  0.00      BSYN  
ATOM    389    H THR    44     -28.012 -73.183 -12.876  1.00  0.00      BSYN  
ATOM    390   CA THR    44     -27.170 -71.892 -11.374  1.00  0.00      BSYN  
ATOM    391   CB THR    44     -28.504 -71.147 -11.260  1.00  0.00      BSYN  
ATOM    392  OG1 THR    44     -28.309 -70.110 -10.288  1.00  0.00      BSYN  
ATOM    393  HG1 THR    44     -28.224 -69.329 -10.840  1.00  0.00      BSYN  
ATOM    394  CG2 THR    44     -29.793 -71.774 -10.953  1.00  0.00      BSYN  
ATOM    395    C THR    44     -26.857 -72.579 -10.107  1.00  0.00      BSYN  
ATOM    396    O THR    44     -27.176 -73.801 -10.008  1.00  0.00      BSYN  
ATOM    397    N ARG    45     -26.371 -71.976  -9.023  1.00  0.00      BSYN  
ATOM    398    H ARG    45     -26.340 -70.999  -9.087  1.00  0.00      BSYN  
ATOM    399   CA ARG    45     -26.088 -72.694  -7.751  1.00  0.00      BSYN  
ATOM    400   CB ARG    45     -24.548 -72.556  -7.430  1.00  0.00      BSYN  
ATOM    401   CG ARG    45     -23.414 -72.797  -8.511  1.00  0.00      BSYN  
ATOM    402   CD ARG    45     -22.192 -72.263  -7.901  1.00  0.00      BSYN  
ATOM    403   NE ARG    45     -20.983 -72.636  -8.641  1.00  0.00      BSYN  
ATOM    404   HE ARG    45     -20.805 -73.498  -9.072  1.00  0.00      BSYN  
ATOM    405   CZ ARG    45     -19.860 -71.877  -8.740  1.00  0.00      BSYN  
ATOM    406  NH1 ARG    45     -19.684 -70.773  -7.877  1.00  0.00      BSYN  
ATOM    407 HH11 ARG    45     -18.912 -70.139  -7.938  1.00  0.00      BSYN  
ATOM    408 HH12 ARG    45     -20.455 -70.648  -7.253  1.00  0.00      BSYN  
ATOM    409  NH2 ARG    45     -18.989 -72.190  -9.692  1.00  0.00      BSYN  
ATOM    410 HH21 ARG    45     -18.316 -71.467  -9.842  1.00  0.00      BSYN  
ATOM    411 HH22 ARG    45     -19.106 -72.922 -10.364  1.00  0.00      BSYN  
ATOM    412    C ARG    45     -26.992 -72.256  -6.658  1.00  0.00      BSYN  
ATOM    413    O ARG    45     -26.983 -71.121  -6.173  1.00  0.00      BSYN  
ATOM    414    N GLU    46     -27.959 -72.992  -6.314  1.00  0.00      BSYN  
ATOM    415    H GLU    46     -28.129 -73.939  -6.500  1.00  0.00      BSYN  
ATOM    416   CA GLU    46     -28.979 -72.524  -5.314  1.00  0.00      BSYN  
ATOM    417   CB GLU    46     -30.323 -73.251  -5.524  1.00  0.00      BSYN  
ATOM    418   CG GLU    46     -30.249 -74.784  -5.023  1.00  0.00      BSYN  
ATOM    419   CD GLU    46     -31.500 -75.678  -5.260  1.00  0.00      BSYN  
ATOM    420  OE1 GLU    46     -31.682 -76.199  -6.393  1.00  0.00      BSYN  
ATOM    421  OE2 GLU    46     -32.270 -75.667  -4.331  1.00  0.00      BSYN  
ATOM    422    C GLU    46     -28.465 -72.751  -3.863  1.00  0.00      BSYN  
ATOM    423    O GLU    46     -27.398 -73.348  -3.778  1.00  0.00      BSYN  
ATOM    424    N GLY    47     -29.121 -72.147  -2.837  1.00  0.00      BSYN  
ATOM    425    H GLY    47     -29.735 -71.443  -3.134  1.00  0.00      BSYN  
ATOM    426   CA GLY    47     -28.810 -72.546  -1.477  1.00  0.00      BSYN  
ATOM    427    C GLY    47     -27.559 -71.792  -0.884  1.00  0.00      BSYN  
ATOM    428    O GLY    47     -27.694 -70.917  -0.129  1.00  0.00      BSYN  
ATOM    429    N VAL    48     -26.408 -72.294  -1.296  1.00  0.00      BSYN  
ATOM    430    H VAL    48     -26.410 -72.855  -2.099  1.00  0.00      BSYN  
ATOM    431   CA VAL    48     -25.131 -71.853  -0.724  1.00  0.00      BSYN  
ATOM    432   CB VAL    48     -23.954 -72.884  -1.222  1.00  0.00      BSYN  
ATOM    433  CG1 VAL    48     -24.083 -74.410  -1.042  1.00  0.00      BSYN  
ATOM    434  CG2 VAL    48     -23.736 -72.590  -2.683  1.00  0.00      BSYN  
ATOM    435    C VAL    48     -24.857 -70.388  -1.050  1.00  0.00      BSYN  
ATOM    436    O VAL    48     -25.120 -69.841  -2.132  1.00  0.00      BSYN  
ATOM    437    N VAL    49     -24.059 -69.833  -0.102  1.00  0.00      BSYN  
ATOM    438    H VAL    49     -23.791 -70.270   0.734  1.00  0.00      BSYN  
ATOM    439   CA VAL    49     -23.417 -68.544  -0.232  1.00  0.00      BSYN  
ATOM    440   CB VAL    49     -23.606 -67.666   0.987  1.00  0.00      BSYN  
ATOM    441  CG1 VAL    49     -25.094 -67.714   1.252  1.00  0.00      BSYN  
ATOM    442  CG2 VAL    49     -22.885 -68.013   2.142  1.00  0.00      BSYN  
ATOM    443    C VAL    49     -21.993 -68.485  -0.801  1.00  0.00      BSYN  
ATOM    444    O VAL    49     -21.009 -68.389  -0.132  1.00  0.00      BSYN  
ATOM    445    N GLN    50     -21.998 -68.713  -2.137  1.00  0.00      BSYN  
ATOM    446    H GLN    50     -22.866 -68.788  -2.585  1.00  0.00      BSYN  
ATOM    447   CA GLN    50     -20.703 -68.726  -2.856  1.00  0.00      BSYN  
ATOM    448   CB GLN    50     -20.260 -70.136  -2.821  1.00  0.00      BSYN  
ATOM    449   CG GLN    50     -18.812 -70.171  -3.302  1.00  0.00      BSYN  
ATOM    450   CD GLN    50     -17.921 -71.365  -2.957  1.00  0.00      BSYN  
ATOM    451  OE1 GLN    50     -16.775 -71.293  -2.488  1.00  0.00      BSYN  
ATOM    452  NE2 GLN    50     -18.292 -72.624  -3.241  1.00  0.00      BSYN  
ATOM    453 HE21 GLN    50     -19.095 -72.830  -3.763  1.00  0.00      BSYN  
ATOM    454 HE22 GLN    50     -17.700 -73.345  -2.939  1.00  0.00      BSYN  
ATOM    455    C GLN    50     -20.995 -68.121  -4.236  1.00  0.00      BSYN  
ATOM    456    O GLN    50     -21.574 -68.692  -5.065  1.00  0.00      BSYN  
ATOM    457    N GLY    51     -20.640 -66.810  -4.436  1.00  0.00      BSYN  
ATOM    458    H GLY    51     -20.473 -66.362  -5.292  1.00  0.00      BSYN  
ATOM    459   CA GLY    51     -19.916 -66.111  -3.358  1.00  0.00      BSYN  
ATOM    460    C GLY    51     -19.501 -64.663  -3.560  1.00  0.00      BSYN  
ATOM    461    O GLY    51     -20.326 -63.823  -3.151  1.00  0.00      BSYN  
ATOM    462    N VAL    52     -18.325 -64.433  -4.167  1.00  0.00      BSYN  
ATOM    463    H VAL    52     -17.858 -65.192  -4.574  1.00  0.00      BSYN  
ATOM    464   CA VAL    52     -17.801 -63.108  -4.355  1.00  0.00      BSYN  
ATOM    465   CB VAL    52     -16.299 -63.268  -4.325  1.00  0.00      BSYN  
ATOM    466  CG1 VAL    52     -15.541 -61.914  -4.559  1.00  0.00      BSYN  
ATOM    467  CG2 VAL    52     -15.808 -63.923  -3.013  1.00  0.00      BSYN  
ATOM    468    C VAL    52     -18.434 -62.508  -5.603  1.00  0.00      BSYN  
ATOM    469    O VAL    52     -18.546 -63.139  -6.611  1.00  0.00      BSYN  
ATOM    470    N ALA    53     -18.725 -61.218  -5.518  1.00  0.00      BSYN  
ATOM    471    H ALA    53     -18.678 -60.844  -4.613  1.00  0.00      BSYN  
ATOM    472   CA ALA    53     -19.152 -60.513  -6.705  1.00  0.00      BSYN  
ATOM    473   CB ALA    53     -20.272 -59.439  -6.300  1.00  0.00      BSYN  
ATOM    474    C ALA    53     -17.898 -59.760  -7.254  1.00  0.00      BSYN  
ATOM    475    O ALA    53     -17.467 -58.804  -6.676  1.00  0.00      BSYN  
ATOM    476    N SER    54     -17.556 -60.246  -8.454  1.00  0.00      BSYN  
ATOM    477    H SER    54     -18.203 -60.872  -8.841  1.00  0.00      BSYN  
ATOM    478   CA SER    54     -16.401 -59.851  -9.231  1.00  0.00      BSYN  
ATOM    479   CB SER    54     -15.750 -60.933 -10.150  1.00  0.00      BSYN  
ATOM    480   OG SER    54     -16.660 -61.640 -10.898  1.00  0.00      BSYN  
ATOM    481   HG SER    54     -16.139 -62.195 -11.483  1.00  0.00      BSYN  
ATOM    482    C SER    54     -16.322 -58.428  -9.812  1.00  0.00      BSYN  
ATOM    483    O SER    54     -15.624 -58.232 -10.824  1.00  0.00      BSYN  
ATOM    484    N VAL    55     -16.841 -57.366  -9.055  1.00  0.00      BSYN  
ATOM    485    H VAL    55     -17.168 -57.630  -8.170  1.00  0.00      BSYN  
ATOM    486   CA VAL    55     -17.232 -56.109  -9.709  1.00  0.00      BSYN  
ATOM    487   CB VAL    55     -18.499 -55.462  -9.006  1.00  0.00      BSYN  
ATOM    488  CG1 VAL    55     -19.139 -54.381  -9.863  1.00  0.00      BSYN  
ATOM    489  CG2 VAL    55     -19.487 -56.560  -8.527  1.00  0.00      BSYN  
ATOM    490    C VAL    55     -15.972 -55.212  -9.654  1.00  0.00      BSYN  
ATOM    491    O VAL    55     -15.653 -54.573 -10.691  1.00  0.00      BSYN  
ATOM    492    N ALA    56     -15.325 -55.100  -8.519  1.00  0.00      BSYN  
ATOM    493    H ALA    56     -15.328 -55.721  -7.761  1.00  0.00      BSYN  
ATOM    494   CA ALA    56     -14.334 -54.025  -8.447  1.00  0.00      BSYN  
ATOM    495   CB ALA    56     -14.415 -53.285  -7.123  1.00  0.00      BSYN  
ATOM    496    C ALA    56     -12.889 -54.676  -8.370  1.00  0.00      BSYN  
ATOM    497    O ALA    56     -12.459 -55.192  -7.295  1.00  0.00      BSYN  
ATOM    498    N GLU    57     -12.254 -54.617  -9.535  1.00  0.00      BSYN  
ATOM    499    H GLU    57     -12.750 -54.427 -10.359  1.00  0.00      BSYN  
ATOM    500   CA GLU    57     -10.786 -54.909  -9.654  1.00  0.00      BSYN  
ATOM    501   CB GLU    57     -10.663 -55.407 -11.016  1.00  0.00      BSYN  
ATOM    502   CG GLU    57     -11.192 -56.836 -11.310  1.00  0.00      BSYN  
ATOM    503   CD GLU    57     -10.111 -57.895 -11.071  1.00  0.00      BSYN  
ATOM    504  OE1 GLU    57      -9.452 -58.339 -11.984  1.00  0.00      BSYN  
ATOM    505  OE2 GLU    57      -9.755 -58.148  -9.885  1.00  0.00      BSYN  
ATOM    506    C GLU    57     -10.002 -53.588  -9.556  1.00  0.00      BSYN  
ATOM    507    O GLU    57      -9.812 -52.727 -10.422  1.00  0.00      BSYN  
ATOM    508    N LYS    58      -9.542 -53.428  -8.370  1.00  0.00      BSYN  
ATOM    509    H LYS    58      -9.506 -54.110  -7.668  1.00  0.00      BSYN  
ATOM    510   CA LYS    58      -8.774 -52.195  -7.970  1.00  0.00      BSYN  
ATOM    511   CB LYS    58      -9.758 -51.515  -7.112  1.00  0.00      BSYN  
ATOM    512   CG LYS    58     -10.755 -50.683  -8.062  1.00  0.00      BSYN  
ATOM    513   CD LYS    58     -11.519 -49.832  -7.190  1.00  0.00      BSYN  
ATOM    514   CE LYS    58     -10.877 -48.561  -6.647  1.00  0.00      BSYN  
ATOM    515   NZ LYS    58     -11.960 -47.840  -6.006  1.00  0.00      BSYN  
ATOM    516  HZ1 LYS    58     -11.629 -47.299  -5.182  1.00  0.00      BSYN  
ATOM    517  HZ2 LYS    58     -12.149 -47.149  -6.760  1.00  0.00      BSYN  
ATOM    518  HZ3 LYS    58     -12.818 -48.422  -5.927  1.00  0.00      BSYN  
ATOM    519    C LYS    58      -7.527 -52.504  -7.225  1.00  0.00      BSYN  
ATOM    520    O LYS    58      -7.474 -53.423  -6.422  1.00  0.00      BSYN  
ATOM    521    N THR    59      -6.380 -51.826  -7.491  1.00  0.00      BSYN  
ATOM    522    H THR    59      -5.491 -51.943  -7.096  1.00  0.00      BSYN  
ATOM    523   CA THR    59      -6.174 -50.786  -8.495  1.00  0.00      BSYN  
ATOM    524   CB THR    59      -5.159 -49.821  -7.948  1.00  0.00      BSYN  
ATOM    525  OG1 THR    59      -5.531 -49.287  -6.724  1.00  0.00      BSYN  
ATOM    526  HG1 THR    59      -4.825 -49.168  -6.085  1.00  0.00      BSYN  
ATOM    527  CG2 THR    59      -5.265 -48.547  -8.865  1.00  0.00      BSYN  
ATOM    528    C THR    59      -5.820 -51.375  -9.868  1.00  0.00      BSYN  
ATOM    529    O THR    59      -6.137 -50.866 -10.933  1.00  0.00      BSYN  
ATOM    530    N LYS    60      -5.482 -52.621  -9.823  1.00  0.00      BSYN  
ATOM    531    H LYS    60      -5.642 -53.083  -8.973  1.00  0.00      BSYN  
ATOM    532   CA LYS    60      -4.855 -53.315 -10.945  1.00  0.00      BSYN  
ATOM    533   CB LYS    60      -3.934 -54.425 -10.420  1.00  0.00      BSYN  
ATOM    534   CG LYS    60      -2.693 -54.011  -9.598  1.00  0.00      BSYN  
ATOM    535   CD LYS    60      -1.891 -55.240  -8.931  1.00  0.00      BSYN  
ATOM    536   CE LYS    60      -2.676 -55.734  -7.793  1.00  0.00      BSYN  
ATOM    537   NZ LYS    60      -2.049 -56.840  -7.148  1.00  0.00      BSYN  
ATOM    538  HZ1 LYS    60      -2.163 -57.722  -7.688  1.00  0.00      BSYN  
ATOM    539  HZ2 LYS    60      -1.148 -56.325  -7.199  1.00  0.00      BSYN  
ATOM    540  HZ3 LYS    60      -2.393 -56.793  -6.168  1.00  0.00      BSYN  
ATOM    541    C LYS    60      -5.951 -53.858 -11.871  1.00  0.00      BSYN  
ATOM    542    O LYS    60      -6.579 -54.939 -11.665  1.00  0.00      BSYN  
ATOM    543    N GLU    61      -6.234 -52.988 -12.755  1.00  0.00      BSYN  
ATOM    544    H GLU    61      -5.717 -52.163 -12.864  1.00  0.00      BSYN  
ATOM    545   CA GLU    61      -7.194 -53.402 -13.783  1.00  0.00      BSYN  
ATOM    546   CB GLU    61      -8.156 -52.259 -13.992  1.00  0.00      BSYN  
ATOM    547   CG GLU    61      -8.808 -51.529 -12.818  1.00  0.00      BSYN  
ATOM    548   CD GLU    61      -9.807 -50.374 -13.109  1.00  0.00      BSYN  
ATOM    549  OE1 GLU    61      -9.543 -49.184 -12.840  1.00  0.00      BSYN  
ATOM    550  OE2 GLU    61     -10.818 -50.693 -13.579  1.00  0.00      BSYN  
ATOM    551    C GLU    61      -6.498 -53.854 -15.052  1.00  0.00      BSYN  
ATOM    552    O GLU    61      -5.624 -53.277 -15.577  1.00  0.00      BSYN  
ATOM    553    N GLN    62      -6.777 -55.055 -15.535  1.00  0.00      BSYN  
ATOM    554    H GLN    62      -7.350 -55.544 -14.908  1.00  0.00      BSYN  
ATOM    555   CA GLN    62      -6.130 -55.809 -16.647  1.00  0.00      BSYN  
ATOM    556   CB GLN    62      -4.853 -56.546 -16.234  1.00  0.00      BSYN  
ATOM    557   CG GLN    62      -3.663 -55.577 -16.239  1.00  0.00      BSYN  
ATOM    558   CD GLN    62      -2.630 -56.136 -15.147  1.00  0.00      BSYN  
ATOM    559  OE1 GLN    62      -1.916 -57.088 -15.309  1.00  0.00      BSYN  
ATOM    560  NE2 GLN    62      -2.511 -55.371 -14.018  1.00  0.00      BSYN  
ATOM    561 HE21 GLN    62      -3.269 -54.794 -13.790  1.00  0.00      BSYN  
ATOM    562 HE22 GLN    62      -1.656 -55.362 -13.540  1.00  0.00      BSYN  
ATOM    563    C GLN    62      -7.016 -56.807 -17.321  1.00  0.00      BSYN  
ATOM    564    O GLN    62      -7.736 -57.680 -16.749  1.00  0.00      BSYN  
ATOM    565    N ALA    63      -7.251 -56.548 -18.668  1.00  0.00      BSYN  
ATOM    566    H ALA    63      -6.823 -55.727 -18.990  1.00  0.00      BSYN  
ATOM    567   CA ALA    63      -8.073 -57.419 -19.413  1.00  0.00      BSYN  
ATOM    568   CB ALA    63      -9.163 -56.426 -19.794  1.00  0.00      BSYN  
ATOM    569    C ALA    63      -7.441 -58.025 -20.711  1.00  0.00      BSYN  
ATOM    570    O ALA    63      -6.612 -57.474 -21.360  1.00  0.00      BSYN  
ATOM    571    N SER    64      -7.769 -59.352 -20.967  1.00  0.00      BSYN  
ATOM    572    H SER    64      -8.653 -59.754 -20.838  1.00  0.00      BSYN  
ATOM    573   CA SER    64      -6.822 -60.123 -21.844  1.00  0.00      BSYN  
ATOM    574   CB SER    64      -6.905 -61.675 -21.478  1.00  0.00      BSYN  
ATOM    575   OG SER    64      -8.222 -62.183 -21.631  1.00  0.00      BSYN  
ATOM    576   HG SER    64      -8.416 -61.676 -22.423  1.00  0.00      BSYN  
ATOM    577    C SER    64      -6.779 -59.900 -23.390  1.00  0.00      BSYN  
ATOM    578    O SER    64      -7.689 -60.183 -24.149  1.00  0.00      BSYN  
ATOM    579    N HIS    65      -5.583 -59.371 -23.751  1.00  0.00      BSYN  
ATOM    580    H HIS    65      -4.850 -59.263 -23.110  1.00  0.00      BSYN  
ATOM    581   CA HIS    65      -5.161 -59.256 -25.190  1.00  0.00      BSYN  
ATOM    582   CB HIS    65      -4.822 -57.698 -25.542  1.00  0.00      BSYN  
ATOM    583   CG HIS    65      -3.615 -57.264 -24.734  1.00  0.00      BSYN  
ATOM    584  ND1 HIS    65      -3.478 -57.263 -23.426  1.00  0.00      BSYN  
ATOM    585  HD1 HIS    65      -4.261 -57.325 -22.841  1.00  0.00      BSYN  
ATOM    586  CD2 HIS    65      -2.427 -56.968 -25.258  1.00  0.00      BSYN  
ATOM    587  NE2 HIS    65      -1.639 -56.801 -24.220  1.00  0.00      BSYN  
ATOM    588  CE1 HIS    65      -2.275 -56.932 -23.096  1.00  0.00      BSYN  
ATOM    589    C HIS    65      -4.077 -60.327 -25.472  1.00  0.00      BSYN  
ATOM    590    O HIS    65      -3.055 -60.366 -24.799  1.00  0.00      BSYN  
ATOM    591    N LEU    66      -4.199 -61.402 -26.381  1.00  0.00      BSYN  
ATOM    592    H LEU    66      -3.400 -61.764 -26.818  1.00  0.00      BSYN  
ATOM    593   CA LEU    66      -5.491 -61.857 -26.846  1.00  0.00      BSYN  
ATOM    594   CB LEU    66      -5.323 -61.947 -28.337  1.00  0.00      BSYN  
ATOM    595   CG LEU    66      -6.600 -61.700 -29.077  1.00  0.00      BSYN  
ATOM    596  CD1 LEU    66      -6.420 -60.846 -30.229  1.00  0.00      BSYN  
ATOM    597  CD2 LEU    66      -7.317 -63.033 -29.380  1.00  0.00      BSYN  
ATOM    598    C LEU    66      -5.813 -63.097 -26.110  1.00  0.00      BSYN  
ATOM    599    O LEU    66      -5.074 -64.120 -26.167  1.00  0.00      BSYN  
ATOM    600    N GLY    67      -6.976 -63.220 -25.552  1.00  0.00      BSYN  
ATOM    601    H GLY    67      -7.494 -62.421 -25.320  1.00  0.00      BSYN  
ATOM    602   CA GLY    67      -7.600 -64.504 -25.384  1.00  0.00      BSYN  
ATOM    603    C GLY    67      -8.516 -64.409 -24.124  1.00  0.00      BSYN  
ATOM    604    O GLY    67      -9.478 -63.600 -24.157  1.00  0.00      BSYN  
ATOM    605    N GLY    68      -8.193 -65.045 -23.052  1.00  0.00      BSYN  
ATOM    606    H GLY    68      -8.676 -64.785 -22.240  1.00  0.00      BSYN  
ATOM    607   CA GLY    68      -7.031 -65.970 -22.828  1.00  0.00      BSYN  
ATOM    608    C GLY    68      -7.159 -66.716 -21.517  1.00  0.00      BSYN  
ATOM    609    O GLY    68      -7.856 -67.734 -21.372  1.00  0.00      BSYN  
ATOM    610    N ALA    69      -6.566 -65.972 -20.582  1.00  0.00      BSYN  
ATOM    611    H ALA    69      -5.951 -65.310 -20.962  1.00  0.00      BSYN  
ATOM    612   CA ALA    69      -6.548 -66.422 -19.203  1.00  0.00      BSYN  
ATOM    613   CB ALA    69      -5.268 -65.627 -18.698  1.00  0.00      BSYN  
ATOM    614    C ALA    69      -7.740 -65.751 -18.639  1.00  0.00      BSYN  
ATOM    615    O ALA    69      -8.481 -66.347 -17.851  1.00  0.00      BSYN  
ATOM    616    N VAL    70      -8.093 -64.475 -18.895  1.00  0.00      BSYN  
ATOM    617    H VAL    70      -7.579 -64.057 -19.617  1.00  0.00      BSYN  
ATOM    618   CA VAL    70      -9.269 -63.810 -18.228  1.00  0.00      BSYN  
ATOM    619   CB VAL    70      -9.264 -62.305 -18.365  1.00  0.00      BSYN  
ATOM    620  CG1 VAL    70      -9.872 -61.503 -17.250  1.00  0.00      BSYN  
ATOM    621  CG2 VAL    70      -7.757 -61.805 -18.140  1.00  0.00      BSYN  
ATOM    622    C VAL    70     -10.563 -64.383 -18.839  1.00  0.00      BSYN  
ATOM    623    O VAL    70     -10.799 -64.265 -20.027  1.00  0.00      BSYN  
ATOM    624    N PHE    71     -11.202 -65.158 -18.015  1.00  0.00      BSYN  
ATOM    625    H PHE    71     -10.746 -65.434 -17.193  1.00  0.00      BSYN  
ATOM    626   CA PHE    71     -12.478 -65.814 -18.263  1.00  0.00      BSYN  
ATOM    627   CB PHE    71     -12.507 -67.249 -17.794  1.00  0.00      BSYN  
ATOM    628   CG PHE    71     -11.320 -68.091 -18.101  1.00  0.00      BSYN  
ATOM    629  CD1 PHE    71     -11.050 -68.513 -19.411  1.00  0.00      BSYN  
ATOM    630  CD2 PHE    71     -10.522 -68.508 -17.072  1.00  0.00      BSYN  
ATOM    631  CE1 PHE    71      -9.964 -69.272 -19.626  1.00  0.00      BSYN  
ATOM    632  CE2 PHE    71      -9.435 -69.373 -17.303  1.00  0.00      BSYN  
ATOM    633   CZ PHE    71      -9.245 -69.790 -18.581  1.00  0.00      BSYN  
ATOM    634    C PHE    71     -13.758 -65.075 -17.872  1.00  0.00      BSYN  
ATOM    635    O PHE    71     -14.248 -65.083 -16.719  1.00  0.00      BSYN  
ATOM    636    N SER    72     -14.425 -64.300 -18.718  1.00  0.00      BSYN  
ATOM    637    H SER    72     -14.158 -64.192 -19.655  1.00  0.00      BSYN  
ATOM    638   CA SER    72     -15.726 -63.575 -18.524  1.00  0.00      BSYN  
ATOM    639   CB SER    72     -15.405 -62.031 -18.371  1.00  0.00      BSYN  
ATOM    640   OG SER    72     -14.896 -61.901 -17.036  1.00  0.00      BSYN  
ATOM    641   HG SER    72     -15.090 -62.697 -16.536  1.00  0.00      BSYN  
ATOM    642    C SER    72     -16.436 -63.705 -19.897  1.00  0.00      BSYN  
ATOM    643    O SER    72     -16.025 -63.083 -20.891  1.00  0.00      BSYN  
ATOM    644    N GLY    73     -17.455 -64.544 -19.991  1.00  0.00      BSYN  
ATOM    645    H GLY    73     -17.620 -64.935 -19.108  1.00  0.00      BSYN  
ATOM    646   CA GLY    73     -18.261 -64.657 -21.195  1.00  0.00      BSYN  
ATOM    647    C GLY    73     -17.652 -65.894 -21.982  1.00  0.00      BSYN  
ATOM    648    O GLY    73     -18.333 -66.773 -22.463  1.00  0.00      BSYN  
ATOM    649    N ALA    74     -16.380 -65.787 -22.218  1.00  0.00      BSYN  
ATOM    650    H ALA    74     -15.768 -65.200 -21.728  1.00  0.00      BSYN  
ATOM    651   CA ALA    74     -15.703 -66.708 -23.087  1.00  0.00      BSYN  
ATOM    652   CB ALA    74     -15.223 -65.945 -24.346  1.00  0.00      BSYN  
ATOM    653    C ALA    74     -14.425 -67.180 -22.410  1.00  0.00      BSYN  
ATOM    654    O ALA    74     -13.803 -66.418 -21.660  1.00  0.00      BSYN  
ATOM    655    N GLY    75     -13.848 -68.336 -22.667  1.00  0.00      BSYN  
ATOM    656    H GLY    75     -12.944 -68.333 -22.287  1.00  0.00      BSYN  
ATOM    657   CA GLY    75     -14.355 -69.220 -23.767  1.00  0.00      BSYN  
ATOM    658    C GLY    75     -13.246 -69.399 -24.822  1.00  0.00      BSYN  
ATOM    659    O GLY    75     -12.753 -68.523 -25.606  1.00  0.00      BSYN  
ATOM    660    N ASN    76     -12.919 -70.685 -24.882  1.00  0.00      BSYN  
ATOM    661    H ASN    76     -13.485 -71.430 -24.594  1.00  0.00      BSYN  
ATOM    662   CA ASN    76     -11.829 -71.186 -25.513  1.00  0.00      BSYN  
ATOM    663   CB ASN    76     -10.678 -71.374 -24.510  1.00  0.00      BSYN  
ATOM    664   CG ASN    76      -9.538 -70.335 -24.360  1.00  0.00      BSYN  
ATOM    665  OD1 ASN    76      -8.523 -70.596 -25.023  1.00  0.00      BSYN  
ATOM    666  ND2 ASN    76      -9.638 -69.217 -23.656  1.00  0.00      BSYN  
ATOM    667 HD21 ASN    76      -8.782 -68.780 -23.464  1.00  0.00      BSYN  
ATOM    668 HD22 ASN    76     -10.480 -68.985 -23.211  1.00  0.00      BSYN  
ATOM    669    C ASN    76     -12.252 -72.476 -26.140  1.00  0.00      BSYN  
ATOM    670    O ASN    76     -12.577 -73.454 -25.401  1.00  0.00      BSYN  
ATOM    671    N ILE    77     -12.540 -72.481 -27.435  1.00  0.00      BSYN  
ATOM    672    H ILE    77     -12.371 -71.671 -27.960  1.00  0.00      BSYN  
ATOM    673   CA ILE    77     -12.815 -73.682 -28.196  1.00  0.00      BSYN  
ATOM    674   CB ILE    77     -14.120 -73.468 -28.987  1.00  0.00      BSYN  
ATOM    675  CG2 ILE    77     -14.863 -74.840 -29.333  1.00  0.00      BSYN  
ATOM    676  CG1 ILE    77     -15.101 -72.490 -28.419  1.00  0.00      BSYN  
ATOM    677   CD ILE    77     -15.675 -71.291 -29.269  1.00  0.00      BSYN  
ATOM    678    C ILE    77     -11.643 -74.044 -29.078  1.00  0.00      BSYN  
ATOM    679    O ILE    77     -11.083 -73.138 -29.656  1.00  0.00      BSYN  
ATOM    680    N ALA    78     -11.292 -75.346 -29.223  1.00  0.00      BSYN  
ATOM    681    H ALA    78     -11.738 -75.833 -28.498  1.00  0.00      BSYN  
ATOM    682   CA ALA    78     -10.260 -75.921 -30.137  1.00  0.00      BSYN  
ATOM    683   CB ALA    78      -9.941 -77.295 -29.647  1.00  0.00      BSYN  
ATOM    684    C ALA    78     -11.024 -76.069 -31.452  1.00  0.00      BSYN  
ATOM    685    O ALA    78     -12.062 -76.784 -31.613  1.00  0.00      BSYN  
ATOM    686    N ALA    79     -10.449 -75.194 -32.238  1.00  0.00      BSYN  
ATOM    687    H ALA    79      -9.628 -74.746 -31.947  1.00  0.00      BSYN  
ATOM    688   CA ALA    79     -10.819 -75.356 -33.644  1.00  0.00      BSYN  
ATOM    689   CB ALA    79     -10.517 -74.062 -34.433  1.00  0.00      BSYN  
ATOM    690    C ALA    79     -10.238 -76.500 -34.418  1.00  0.00      BSYN  
ATOM    691    O ALA    79      -9.015 -76.565 -34.624  1.00  0.00      BSYN  
ATOM    692    N ALA    80     -11.083 -77.439 -34.820  1.00  0.00      BSYN  
ATOM    693    H ALA    80     -11.932 -77.398 -34.333  1.00  0.00      BSYN  
ATOM    694   CA ALA    80     -10.601 -78.454 -35.720  1.00  0.00      BSYN  
ATOM    695   CB ALA    80     -10.465 -79.845 -35.051  1.00  0.00      BSYN  
ATOM    696    C ALA    80     -11.593 -78.518 -36.940  1.00  0.00      BSYN  
ATOM    697    O ALA    80     -12.199 -77.508 -37.328  1.00  0.00      BSYN  
ATOM    698    N THR    81     -11.733 -79.636 -37.602  1.00  0.00      BSYN  
ATOM    699    H THR    81     -11.451 -80.498 -37.230  1.00  0.00      BSYN  
ATOM    700   CA THR    81     -12.715 -79.877 -38.632  1.00  0.00      BSYN  
ATOM    701   CB THR    81     -12.406 -81.032 -39.556  1.00  0.00      BSYN  
ATOM    702  OG1 THR    81     -11.689 -82.017 -38.632  1.00  0.00      BSYN  
ATOM    703  HG1 THR    81     -11.326 -82.624 -39.282  1.00  0.00      BSYN  
ATOM    704  CG2 THR    81     -11.555 -80.623 -40.701  1.00  0.00      BSYN  
ATOM    705    C THR    81     -14.051 -80.159 -37.969  1.00  0.00      BSYN  
ATOM    706    O THR    81     -14.201 -81.184 -37.216  1.00  0.00      BSYN  
ATOM    707    N GLY    82     -14.970 -79.271 -38.099  1.00  0.00      BSYN  
ATOM    708    H GLY    82     -14.858 -78.495 -38.687  1.00  0.00      BSYN  
ATOM    709   CA GLY    82     -16.273 -79.270 -37.414  1.00  0.00      BSYN  
ATOM    710    C GLY    82     -17.191 -79.164 -38.575  1.00  0.00      BSYN  
ATOM    711    O GLY    82     -17.185 -78.134 -39.197  1.00  0.00      BSYN  
ATOM    712    N LEU    83     -18.147 -80.090 -38.749  1.00  0.00      BSYN  
ATOM    713    H LEU    83     -18.753 -80.060 -39.519  1.00  0.00      BSYN  
ATOM    714   CA LEU    83     -18.196 -81.351 -38.064  1.00  0.00      BSYN  
ATOM    715   CB LEU    83     -19.564 -81.665 -37.681  1.00  0.00      BSYN  
ATOM    716   CG LEU    83     -20.004 -80.974 -36.380  1.00  0.00      BSYN  
ATOM    717  CD1 LEU    83     -20.359 -79.469 -36.588  1.00  0.00      BSYN  
ATOM    718  CD2 LEU    83     -21.144 -81.711 -35.763  1.00  0.00      BSYN  
ATOM    719    C LEU    83     -17.760 -82.394 -39.178  1.00  0.00      BSYN  
ATOM    720    O LEU    83     -18.220 -83.485 -39.257  1.00  0.00      BSYN  
ATOM    721    N VAL    84     -16.761 -81.972 -39.917  1.00  0.00      BSYN  
ATOM    722    H VAL    84     -16.250 -81.178 -39.655  1.00  0.00      BSYN  
ATOM    723   CA VAL    84     -16.426 -82.443 -41.240  1.00  0.00      BSYN  
ATOM    724   CB VAL    84     -16.455 -81.423 -42.383  1.00  0.00      BSYN  
ATOM    725  CG1 VAL    84     -17.884 -81.039 -42.704  1.00  0.00      BSYN  
ATOM    726  CG2 VAL    84     -15.569 -80.222 -42.220  1.00  0.00      BSYN  
ATOM    727    C VAL    84     -15.320 -83.497 -41.325  1.00  0.00      BSYN  
ATOM    728    O VAL    84     -14.223 -83.128 -40.884  1.00  0.00      BSYN  
ATOM    729    N LYS    85     -15.398 -84.839 -41.667  1.00  0.00      BSYN  
ATOM    730    H LYS    85     -14.650 -85.470 -41.620  1.00  0.00      BSYN  
ATOM    731   CA LYS    85     -16.646 -85.547 -42.105  1.00  0.00      BSYN  
ATOM    732   CB LYS    85     -16.560 -85.520 -43.583  1.00  0.00      BSYN  
ATOM    733   CG LYS    85     -18.043 -85.910 -43.907  1.00  0.00      BSYN  
ATOM    734   CD LYS    85     -18.565 -85.962 -45.331  1.00  0.00      BSYN  
ATOM    735   CE LYS    85     -18.122 -87.228 -45.902  1.00  0.00      BSYN  
ATOM    736   NZ LYS    85     -18.382 -87.277 -47.291  1.00  0.00      BSYN  
ATOM    737  HZ1 LYS    85     -17.771 -86.544 -47.706  1.00  0.00      BSYN  
ATOM    738  HZ2 LYS    85     -18.295 -88.215 -47.732  1.00  0.00      BSYN  
ATOM    739  HZ3 LYS    85     -19.391 -87.030 -47.262  1.00  0.00      BSYN  
ATOM    740    C LYS    85     -16.698 -86.945 -41.473  1.00  0.00      BSYN  
ATOM    741    O LYS    85     -16.086 -87.974 -41.782  1.00  0.00      BSYN  
ATOM    742    N ARG    86     -17.517 -86.792 -40.432  1.00  0.00      BSYN  
ATOM    743    H ARG    86     -17.855 -85.963 -40.034  1.00  0.00      BSYN  
ATOM    744   CA ARG    86     -17.666 -87.885 -39.527  1.00  0.00      BSYN  
ATOM    745   CB ARG    86     -18.443 -87.226 -38.422  1.00  0.00      BSYN  
ATOM    746   CG ARG    86     -17.770 -86.133 -37.564  1.00  0.00      BSYN  
ATOM    747   CD ARG    86     -16.789 -86.741 -36.508  1.00  0.00      BSYN  
ATOM    748   NE ARG    86     -16.176 -85.673 -35.685  1.00  0.00      BSYN  
ATOM    749   HE ARG    86     -16.480 -84.751 -35.820  1.00  0.00      BSYN  
ATOM    750   CZ ARG    86     -15.061 -85.736 -35.004  1.00  0.00      BSYN  
ATOM    751  NH1 ARG    86     -14.755 -84.604 -34.347  1.00  0.00      BSYN  
ATOM    752 HH11 ARG    86     -13.835 -84.328 -34.071  1.00  0.00      BSYN  
ATOM    753 HH12 ARG    86     -15.473 -83.913 -34.267  1.00  0.00      BSYN  
ATOM    754  NH2 ARG    86     -14.474 -86.817 -34.595  1.00  0.00      BSYN  
ATOM    755 HH21 ARG    86     -13.527 -86.695 -34.298  1.00  0.00      BSYN  
ATOM    756 HH22 ARG    86     -14.906 -87.713 -34.689  1.00  0.00      BSYN  
ATOM    757    C ARG    86     -18.240 -89.261 -40.012  1.00  0.00      BSYN  
ATOM    758    O ARG    86     -19.059 -89.307 -40.932  1.00  0.00      BSYN  
ATOM    759    N GLU    87     -17.987 -90.207 -39.153  1.00  0.00      BSYN  
ATOM    760    H GLU    87     -17.382 -90.128 -38.386  1.00  0.00      BSYN  
ATOM    761   CA GLU    87     -18.659 -91.479 -39.424  1.00  0.00      BSYN  
ATOM    762   CB GLU    87     -17.663 -92.773 -39.362  1.00  0.00      BSYN  
ATOM    763   CG GLU    87     -16.882 -93.008 -38.061  1.00  0.00      BSYN  
ATOM    764   CD GLU    87     -16.073 -91.852 -37.388  1.00  0.00      BSYN  
ATOM    765  OE1 GLU    87     -15.283 -91.261 -38.056  1.00  0.00      BSYN  
ATOM    766  OE2 GLU    87     -16.285 -91.632 -36.170  1.00  0.00      BSYN  
ATOM    767    C GLU    87     -19.753 -91.663 -38.366  1.00  0.00      BSYN  
ATOM    768    O GLU    87     -19.852 -91.044 -37.281  1.00  0.00      BSYN  
ATOM    769    N GLU    88     -20.736 -92.371 -38.753  1.00  0.00      BSYN  
ATOM    770    H GLU    88     -20.877 -92.676 -39.674  1.00  0.00      BSYN  
ATOM    771   CA GLU    88     -21.770 -92.793 -37.823  1.00  0.00      BSYN  
ATOM    772   CB GLU    88     -22.873 -91.694 -37.858  1.00  0.00      BSYN  
ATOM    773   CG GLU    88     -23.636 -91.709 -36.528  1.00  0.00      BSYN  
ATOM    774   CD GLU    88     -24.497 -90.501 -36.537  1.00  0.00      BSYN  
ATOM    775  OE1 GLU    88     -25.502 -90.621 -37.201  1.00  0.00      BSYN  
ATOM    776  OE2 GLU    88     -23.980 -89.506 -36.049  1.00  0.00      BSYN  
ATOM    777    C GLU    88     -22.419 -94.166 -38.176  1.00  0.00      BSYN  
ATOM    778    O GLU    88     -22.578 -94.565 -39.360  1.00  0.00      BSYN  
ATOM    779    N PHE    89     -22.870 -95.018 -37.268  1.00  0.00      BSYN  
ATOM    780    H PHE    89     -22.696 -94.645 -36.378  1.00  0.00      BSYN  
ATOM    781   CA PHE    89     -23.352 -96.425 -37.422  1.00  0.00      BSYN  
ATOM    782   CB PHE    89     -22.297 -97.413 -36.530  1.00  0.00      BSYN  
ATOM    783   CG PHE    89     -20.827 -97.598 -37.057  1.00  0.00      BSYN  
ATOM    784  CD1 PHE    89     -19.874 -98.351 -36.286  1.00  0.00      BSYN  
ATOM    785  CD2 PHE    89     -20.413 -97.027 -38.321  1.00  0.00      BSYN  
ATOM    786  CE1 PHE    89     -18.593 -98.414 -36.749  1.00  0.00      BSYN  
ATOM    787  CE2 PHE    89     -19.069 -97.107 -38.720  1.00  0.00      BSYN  
ATOM    788   CZ PHE    89     -18.164 -97.748 -37.942  1.00  0.00      BSYN  
ATOM    789    C PHE    89     -24.722 -96.668 -36.795  1.00  0.00      BSYN  
ATOM    790    O PHE    89     -25.084 -96.194 -35.692  1.00  0.00      BSYN  
ATOM    791    N PRO    90     -25.522 -97.457 -37.511  1.00  0.00      BSYN  
ATOM    792   CD PRO    90     -25.041 -98.660 -38.197  1.00  0.00      BSYN  
ATOM    793   CA PRO    90     -26.921 -97.447 -37.567  1.00  0.00      BSYN  
ATOM    794   CB PRO    90     -27.304 -98.810 -38.179  1.00  0.00      BSYN  
ATOM    795   CG PRO    90     -26.202 -99.039 -39.161  1.00  0.00      BSYN  
ATOM    796    C PRO    90     -27.722 -97.093 -36.207  1.00  0.00      BSYN  
ATOM    797    O PRO    90     -28.455 -96.177 -36.286  1.00  0.00      BSYN  
ATOM    798    N THR    91     -27.378 -97.729 -35.052  1.00  0.00      BSYN  
ATOM    799    H THR    91     -26.691 -98.428 -35.052  1.00  0.00      BSYN  
ATOM    800   CA THR    91     -27.837 -97.088 -33.809  1.00  0.00      BSYN  
ATOM    801   CB THR    91     -28.978 -97.905 -33.152  1.00  0.00      BSYN  
ATOM    802  OG1 THR    91     -28.359 -99.194 -33.256  1.00  0.00      BSYN  
ATOM    803  HG1 THR    91     -28.189 -99.402 -34.178  1.00  0.00      BSYN  
ATOM    804  CG2 THR    91     -30.234 -97.992 -33.937  1.00  0.00      BSYN  
ATOM    805    C THR    91     -26.715 -96.792 -32.791  1.00  0.00      BSYN  
ATOM    806    O THR    91     -26.710 -96.027 -31.851  1.00  0.00      BSYN  
ATOM    807    N ASP    92     -25.663 -97.596 -32.965  1.00  0.00      BSYN  
ATOM    808    H ASP    92     -25.496 -97.852 -33.896  1.00  0.00      BSYN  
ATOM    809   CA ASP    92     -24.524 -97.736 -32.048  1.00  0.00      BSYN  
ATOM    810   CB ASP    92     -23.926 -99.106 -32.202  1.00  0.00      BSYN  
ATOM    811   CG ASP    92     -22.820 -99.431 -33.203  1.00  0.00      BSYN  
ATOM    812  OD1 ASP    92     -21.658 -99.385 -32.906  1.00  0.00      BSYN  
ATOM    813  OD2 ASP    92     -23.098 -99.868 -34.321  1.00  0.00      BSYN  
ATOM    814    C ASP    92     -23.385 -96.652 -32.273  1.00  0.00      BSYN  
ATOM    815    O ASP    92     -22.896 -96.343 -33.361  1.00  0.00      BSYN  
ATOM    816    N LEU    93     -23.382 -96.070 -31.112  1.00  0.00      BSYN  
ATOM    817    H LEU    93     -24.021 -96.454 -30.476  1.00  0.00      BSYN  
ATOM    818   CA LEU    93     -22.649 -94.848 -30.880  1.00  0.00      BSYN  
ATOM    819   CB LEU    93     -23.301 -93.602 -31.362  1.00  0.00      BSYN  
ATOM    820   CG LEU    93     -22.540 -92.400 -31.554  1.00  0.00      BSYN  
ATOM    821  CD1 LEU    93     -21.830 -92.292 -32.924  1.00  0.00      BSYN  
ATOM    822  CD2 LEU    93     -23.288 -91.088 -31.166  1.00  0.00      BSYN  
ATOM    823    C LEU    93     -22.611 -94.985 -29.302  1.00  0.00      BSYN  
ATOM    824    O LEU    93     -23.675 -95.138 -28.702  1.00  0.00      BSYN  
ATOM    825    N LYS    94     -21.581 -95.011 -28.462  1.00  0.00      BSYN  
ATOM    826    H LYS    94     -21.665 -94.816 -27.505  1.00  0.00      BSYN  
ATOM    827   CA LYS    94     -20.132 -95.111 -28.883  1.00  0.00      BSYN  
ATOM    828   CB LYS    94     -19.545 -93.755 -29.137  1.00  0.00      BSYN  
ATOM    829   CG LYS    94     -19.948 -92.756 -27.992  1.00  0.00      BSYN  
ATOM    830   CD LYS    94     -18.921 -91.787 -27.676  1.00  0.00      BSYN  
ATOM    831   CE LYS    94     -18.090 -92.239 -26.404  1.00  0.00      BSYN  
ATOM    832   NZ LYS    94     -17.209 -93.365 -26.647  1.00  0.00      BSYN  
ATOM    833  HZ1 LYS    94     -16.688 -93.337 -27.547  1.00  0.00      BSYN  
ATOM    834  HZ2 LYS    94     -16.525 -93.502 -25.876  1.00  0.00      BSYN  
ATOM    835  HZ3 LYS    94     -17.736 -94.260 -26.600  1.00  0.00      BSYN  
ATOM    836    C LYS    94     -19.304 -95.890 -27.813  1.00  0.00      BSYN  
ATOM    837    O LYS    94     -19.179 -95.451 -26.684  1.00  0.00      BSYN  
ATOM    838    N PRO    95     -18.661 -96.990 -28.190  1.00  0.00      BSYN  
ATOM    839   CD PRO    95     -19.021 -97.608 -29.450  1.00  0.00      BSYN  
ATOM    840   CA PRO    95     -17.822 -97.851 -27.400  1.00  0.00      BSYN  
ATOM    841   CB PRO    95     -18.466 -99.073 -27.836  1.00  0.00      BSYN  
ATOM    842   CG PRO    95     -18.512 -99.001 -29.366  1.00  0.00      BSYN  
ATOM    843    C PRO    95     -16.288 -97.735 -27.844  1.00  0.00      BSYN  
ATOM    844    O PRO    95     -15.485 -98.679 -27.614  1.00  0.00      BSYN  
ATOM    845    N GLU    96     -15.990 -96.544 -28.397  1.00  0.00      BSYN  
ATOM    846    H GLU    96     -16.671 -95.847 -28.498  1.00  0.00      BSYN  
ATOM    847   CA GLU    96     -14.663 -96.316 -28.971  1.00  0.00      BSYN  
ATOM    848   CB GLU    96     -14.738 -96.305 -30.513  1.00  0.00      BSYN  
ATOM    849   CG GLU    96     -15.087 -97.571 -31.264  1.00  0.00      BSYN  
ATOM    850   CD GLU    96     -15.854 -97.306 -32.605  1.00  0.00      BSYN  
ATOM    851  OE1 GLU    96     -15.355 -97.779 -33.636  1.00  0.00      BSYN  
ATOM    852  OE2 GLU    96     -16.806 -96.570 -32.618  1.00  0.00      BSYN  
ATOM    853    C GLU    96     -13.917 -95.245 -28.333  1.00  0.00      BSYN  
ATOM    854    O GLU    96     -14.417 -94.072 -28.388  1.00  0.00      BSYN  
ATOM    855    N GLU    97     -12.766 -95.458 -27.727  1.00  0.00      BSYN  
ATOM    856    H GLU    97     -12.411 -96.372 -27.724  1.00  0.00      BSYN  
ATOM    857   CA GLU    97     -12.028 -94.709 -26.792  1.00  0.00      BSYN  
ATOM    858   CB GLU    97     -12.100 -95.429 -25.436  1.00  0.00      BSYN  
ATOM    859   CG GLU    97     -11.438 -96.776 -25.297  1.00  0.00      BSYN  
ATOM    860   CD GLU    97     -11.334 -97.642 -24.001  1.00  0.00      BSYN  
ATOM    861  OE1 GLU    97     -11.624 -97.034 -22.937  1.00  0.00      BSYN  
ATOM    862  OE2 GLU    97     -10.777 -98.749 -24.087  1.00  0.00      BSYN  
ATOM    863    C GLU    97     -10.749 -94.026 -27.227  1.00  0.00      BSYN  
ATOM    864    O GLU    97      -9.746 -94.172 -26.653  1.00  0.00      BSYN  
ATOM    865    N VAL    98     -10.852 -93.185 -28.172  1.00  0.00      BSYN  
ATOM    866    H VAL    98     -11.765 -92.903 -28.388  1.00  0.00      BSYN  
ATOM    867   CA VAL    98      -9.659 -92.628 -28.847  1.00  0.00      BSYN  
ATOM    868   CB VAL    98      -9.726 -92.768 -30.439  1.00  0.00      BSYN  
ATOM    869  CG1 VAL    98      -9.446 -94.184 -30.917  1.00  0.00      BSYN  
ATOM    870  CG2 VAL    98     -10.940 -92.128 -31.152  1.00  0.00      BSYN  
ATOM    871    C VAL    98      -9.035 -91.278 -28.358  1.00  0.00      BSYN  
ATOM    872    O VAL    98      -9.450 -90.165 -28.942  1.00  0.00      BSYN  
ATOM    873    N ALA    99      -7.959 -91.429 -27.629  1.00  0.00      BSYN  
ATOM    874    H ALA    99      -7.434 -92.256 -27.660  1.00  0.00      BSYN  
ATOM    875   CA ALA    99      -7.495 -90.289 -26.774  1.00  0.00      BSYN  
ATOM    876   CB ALA    99      -7.593 -90.625 -25.396  1.00  0.00      BSYN  
ATOM    877    C ALA    99      -6.041 -90.118 -26.975  1.00  0.00      BSYN  
ATOM    878    O ALA    99      -5.204 -91.026 -27.145  1.00  0.00      BSYN  
ATOM    879    N GLN   100      -5.715 -88.835 -26.739  1.00  0.00      BSYN  
ATOM    880    H GLN   100      -6.431 -88.352 -26.277  1.00  0.00      BSYN  
ATOM    881   CA GLN   100      -4.289 -88.356 -26.910  1.00  0.00      BSYN  
ATOM    882   CB GLN   100      -4.026 -88.104 -28.482  1.00  0.00      BSYN  
ATOM    883   CG GLN   100      -4.670 -88.814 -29.673  1.00  0.00      BSYN  
ATOM    884   CD GLN   100      -4.171 -88.283 -30.965  1.00  0.00      BSYN  
ATOM    885  OE1 GLN   100      -4.907 -87.549 -31.580  1.00  0.00      BSYN  
ATOM    886  NE2 GLN   100      -2.989 -88.774 -31.308  1.00  0.00      BSYN  
ATOM    887 HE21 GLN   100      -2.667 -88.271 -32.084  1.00  0.00      BSYN  
ATOM    888 HE22 GLN   100      -2.462 -89.430 -30.805  1.00  0.00      BSYN  
ATOM    889    C GLN   100      -3.703 -87.057 -26.227  1.00  0.00      BSYN  
ATOM    890    O GLN   100      -3.948 -85.917 -26.605  1.00  0.00      BSYN  
ATOM    891    N GLU   101      -2.990 -87.321 -25.177  1.00  0.00      BSYN  
ATOM    892    H GLU   101      -2.923 -88.227 -24.809  1.00  0.00      BSYN  
ATOM    893   CA GLU   101      -2.149 -86.358 -24.481  1.00  0.00      BSYN  
ATOM    894   CB GLU   101      -2.684 -86.107 -23.044  1.00  0.00      BSYN  
ATOM    895   CG GLU   101      -3.550 -84.869 -22.933  1.00  0.00      BSYN  
ATOM    896   CD GLU   101      -4.431 -84.693 -21.778  1.00  0.00      BSYN  
ATOM    897  OE1 GLU   101      -4.006 -84.054 -20.745  1.00  0.00      BSYN  
ATOM    898  OE2 GLU   101      -5.558 -85.072 -21.793  1.00  0.00      BSYN  
ATOM    899    C GLU   101      -0.611 -86.511 -24.641  1.00  0.00      BSYN  
ATOM    900    O GLU   101      -0.144 -87.669 -24.754  1.00  0.00      BSYN  
ATOM    901    N ALA   102      -0.007 -85.328 -24.551  1.00  0.00      BSYN  
ATOM    902    H ALA   102      -0.615 -84.610 -24.825  1.00  0.00      BSYN  
ATOM    903   CA ALA   102       1.385 -84.935 -24.410  1.00  0.00      BSYN  
ATOM    904   CB ALA   102       1.777 -83.852 -25.363  1.00  0.00      BSYN  
ATOM    905    C ALA   102       1.856 -84.575 -22.950  1.00  0.00      BSYN  
ATOM    906    O ALA   102       1.214 -83.769 -22.231  1.00  0.00      BSYN  
ATOM    907    N ALA   103       3.055 -85.154 -22.677  1.00  0.00      BSYN  
ATOM    908    H ALA   103       3.376 -85.813 -23.327  1.00  0.00      BSYN  
ATOM    909   CA ALA   103       3.745 -84.894 -21.373  1.00  0.00      BSYN  
ATOM    910   CB ALA   103       3.408 -86.052 -20.474  1.00  0.00      BSYN  
ATOM    911    C ALA   103       5.275 -84.907 -21.832  1.00  0.00      BSYN  
ATOM    912    O ALA   103       5.775 -85.991 -22.227  1.00  0.00      BSYN  
ATOM    913    N GLU   104       5.957 -83.796 -21.663  1.00  0.00      BSYN  
ATOM    914    H GLU   104       5.349 -83.038 -21.534  1.00  0.00      BSYN  
ATOM    915   CA GLU   104       7.386 -83.516 -21.983  1.00  0.00      BSYN  
ATOM    916   CB GLU   104       7.512 -82.184 -22.720  1.00  0.00      BSYN  
ATOM    917   CG GLU   104       7.038 -82.174 -24.150  1.00  0.00      BSYN  
ATOM    918   CD GLU   104       7.171 -80.707 -24.712  1.00  0.00      BSYN  
ATOM    919  OE1 GLU   104       6.334 -79.971 -24.435  1.00  0.00      BSYN  
ATOM    920  OE2 GLU   104       8.236 -80.288 -25.288  1.00  0.00      BSYN  
ATOM    921    C GLU   104       8.180 -83.330 -20.718  1.00  0.00      BSYN  
ATOM    922    O GLU   104       9.382 -83.123 -20.787  1.00  0.00      BSYN  
ATOM    923    N GLU   105       7.599 -83.429 -19.523  1.00  0.00      BSYN  
ATOM    924    H GLU   105       6.620 -83.406 -19.570  1.00  0.00      BSYN  
ATOM    925   CA GLU   105       8.257 -83.533 -18.246  1.00  0.00      BSYN  
ATOM    926   CB GLU   105       7.419 -83.244 -17.022  1.00  0.00      BSYN  
ATOM    927   CG GLU   105       5.972 -83.943 -17.215  1.00  0.00      BSYN  
ATOM    928   CD GLU   105       4.987 -83.643 -16.151  1.00  0.00      BSYN  
ATOM    929  OE1 GLU   105       4.691 -84.602 -15.474  1.00  0.00      BSYN  
ATOM    930  OE2 GLU   105       4.508 -82.513 -16.069  1.00  0.00      BSYN  
ATOM    931    C GLU   105       9.246 -84.624 -18.008  1.00  0.00      BSYN  
ATOM    932    O GLU   105       8.896 -85.768 -18.071  1.00  0.00      BSYN  
ATOM    933    N PRO   106      10.510 -84.143 -17.784  1.00  0.00      BSYN  
ATOM    934   CD PRO   106      11.124 -82.821 -18.167  1.00  0.00      BSYN  
ATOM    935   CA PRO   106      11.634 -85.034 -17.492  1.00  0.00      BSYN  
ATOM    936   CB PRO   106      12.770 -84.208 -18.024  1.00  0.00      BSYN  
ATOM    937   CG PRO   106      12.186 -83.379 -19.035  1.00  0.00      BSYN  
ATOM    938    C PRO   106      11.870 -85.245 -15.979  1.00  0.00      BSYN  
ATOM    939    O PRO   106      12.034 -84.360 -15.133  1.00  0.00      BSYN  
ATOM    940    N LEU   107      12.043 -86.560 -15.656  1.00  0.00      BSYN  
ATOM    941    H LEU   107      12.184 -87.211 -16.375  1.00  0.00      BSYN  
ATOM    942   CA LEU   107      12.419 -87.062 -14.382  1.00  0.00      BSYN  
ATOM    943   CB LEU   107      11.411 -88.181 -13.903  1.00  0.00      BSYN  
ATOM    944   CG LEU   107       9.942 -87.775 -13.410  1.00  0.00      BSYN  
ATOM    945  CD1 LEU   107      10.183 -86.954 -12.130  1.00  0.00      BSYN  
ATOM    946  CD2 LEU   107       8.947 -87.152 -14.504  1.00  0.00      BSYN  
ATOM    947    C LEU   107      13.866 -87.464 -14.360  1.00  0.00      BSYN  
ATOM    948    O LEU   107      14.464 -87.350 -15.454  1.00  0.00      BSYN  
ATOM    949    N ILE   108      14.436 -87.818 -13.127  1.00  0.00      BSYN  
ATOM    950    H ILE   108      13.844 -88.037 -12.377  1.00  0.00      BSYN  
ATOM    951   CA ILE   108      15.804 -87.906 -12.922  1.00  0.00      BSYN  
ATOM    952   CB ILE   108      16.249 -87.640 -11.460  1.00  0.00      BSYN  
ATOM    953  CG2 ILE   108      15.500 -88.520 -10.461  1.00  0.00      BSYN  
ATOM    954  CG1 ILE   108      17.709 -87.584 -11.441  1.00  0.00      BSYN  
ATOM    955   CD ILE   108      18.288 -86.393 -12.263  1.00  0.00      BSYN  
ATOM    956    C ILE   108      16.250 -89.340 -13.444  1.00  0.00      BSYN  
ATOM    957    O ILE   108      15.678 -90.334 -13.047  1.00  0.00      BSYN  
ATOM    958    N GLU   109      17.073 -89.373 -14.483  1.00  0.00      BSYN  
ATOM    959    H GLU   109      17.143 -88.529 -14.976  1.00  0.00      BSYN  
ATOM    960   CA GLU   109      17.702 -90.542 -15.027  1.00  0.00      BSYN  
ATOM    961   CB GLU   109      17.842 -90.593 -16.562  1.00  0.00      BSYN  
ATOM    962   CG GLU   109      17.959 -91.968 -17.242  1.00  0.00      BSYN  
ATOM    963   CD GLU   109      16.709 -92.796 -17.028  1.00  0.00      BSYN  
ATOM    964  OE1 GLU   109      16.736 -93.785 -16.257  1.00  0.00      BSYN  
ATOM    965  OE2 GLU   109      15.656 -92.382 -17.624  1.00  0.00      BSYN  
ATOM    966    C GLU   109      19.114 -90.567 -14.414  1.00  0.00      BSYN  
ATOM    967    O GLU   109      19.880 -89.677 -14.681  1.00  0.00      BSYN  
ATOM    968    N PRO   110      19.584 -91.620 -13.681  1.00  0.00      BSYN  
ATOM    969   CD PRO   110      18.615 -92.398 -12.883  1.00  0.00      BSYN  
ATOM    970   CA PRO   110      20.907 -91.859 -13.173  1.00  0.00      BSYN  
ATOM    971   CB PRO   110      20.770 -93.363 -12.821  1.00  0.00      BSYN  
ATOM    972   CG PRO   110      19.408 -93.558 -12.291  1.00  0.00      BSYN  
ATOM    973    C PRO   110      22.021 -91.809 -14.219  1.00  0.00      BSYN  
ATOM    974    O PRO   110      21.925 -92.276 -15.371  1.00  0.00      BSYN  
ATOM    975    N LEU   111      23.058 -91.131 -13.693  1.00  0.00      BSYN  
ATOM    976    H LEU   111      22.880 -90.581 -12.903  1.00  0.00      BSYN  
ATOM    977   CA LEU   111      24.314 -91.040 -14.396  1.00  0.00      BSYN  
ATOM    978   CB LEU   111      24.909 -89.698 -14.014  1.00  0.00      BSYN  
ATOM    979   CG LEU   111      24.186 -88.443 -14.249  1.00  0.00      BSYN  
ATOM    980  CD1 LEU   111      23.307 -88.500 -15.541  1.00  0.00      BSYN  
ATOM    981  CD2 LEU   111      23.339 -87.992 -12.968  1.00  0.00      BSYN  
ATOM    982    C LEU   111      25.279 -92.148 -13.966  1.00  0.00      BSYN  
ATOM    983    O LEU   111      26.391 -91.990 -13.476  1.00  0.00      BSYN  
ATOM    984    N MET   112      24.655 -93.351 -14.186  1.00  0.00      BSYN  
ATOM    985    H MET   112      23.720 -93.359 -14.480  1.00  0.00      BSYN  
ATOM    986   CA MET   112      25.164 -94.679 -14.004  1.00  0.00      BSYN  
ATOM    987   CB MET   112      24.313 -95.461 -12.997  1.00  0.00      BSYN  
ATOM    988   CG MET   112      24.489 -94.965 -11.580  1.00  0.00      BSYN  
ATOM    989   SD MET   112      22.937 -94.829 -10.772  1.00  0.00      BSYN  
ATOM    990   CE MET   112      23.113 -93.536  -9.644  1.00  0.00      BSYN  
ATOM    991    C MET   112      25.294 -95.398 -15.321  1.00  0.00      BSYN  
ATOM    992    O MET   112      24.512 -95.258 -16.248  1.00  0.00      BSYN  
ATOM    993    N GLU   113      26.276 -96.247 -15.318  1.00  0.00      BSYN  
ATOM    994    H GLU   113      26.867 -96.352 -14.543  1.00  0.00      BSYN  
ATOM    995   CA GLU   113      26.562 -97.263 -16.305  1.00  0.00      BSYN  
ATOM    996   CB GLU   113      27.734 -96.973 -17.270  1.00  0.00      BSYN  
ATOM    997   CG GLU   113      27.564 -95.613 -18.047  1.00  0.00      BSYN  
ATOM    998   CD GLU   113      28.815 -94.940 -18.638  1.00  0.00      BSYN  
ATOM    999  OE1 GLU   113      29.948 -95.316 -18.315  1.00  0.00      BSYN  
ATOM   1000  OE2 GLU   113      28.560 -94.007 -19.456  1.00  0.00      BSYN  
ATOM   1001    C GLU   113      26.635 -98.665 -15.650  1.00  0.00      BSYN  
ATOM   1002    O GLU   113      27.270 -98.924 -14.654  1.00  0.00      BSYN  
ATOM   1003    N PRO   114      26.065 -99.718 -16.316  1.00  0.00      BSYN  
ATOM   1004   CD PRO   114      25.145 -99.554 -17.435  1.00  0.00      BSYN  
ATOM   1005   CA PRO   114      26.314-101.216 -16.094  1.00  0.00      BSYN  
ATOM   1006   CB PRO   114      25.145-101.916 -16.874  1.00  0.00      BSYN  
ATOM   1007   CG PRO   114      24.209-100.743 -17.261  1.00  0.00      BSYN  
ATOM   1008    C PRO   114      27.704-101.623 -16.613  1.00  0.00      BSYN  
ATOM   1009    O PRO   114      28.038-101.709 -17.742  1.00  0.00      BSYN  
ATOM   1010    N GLU   115      28.480-102.102 -15.569  1.00  0.00      BSYN  
ATOM   1011    H GLU   115      28.113-101.881 -14.688  1.00  0.00      BSYN  
ATOM   1012   CA GLU   115      29.848-102.576 -15.691  1.00  0.00      BSYN  
ATOM   1013   CB GLU   115      30.242-102.634 -14.246  1.00  0.00      BSYN  
ATOM   1014   CG GLU   115      29.915-101.487 -13.343  1.00  0.00      BSYN  
ATOM   1015   CD GLU   115      30.131-101.814 -11.913  1.00  0.00      BSYN  
ATOM   1016  OE1 GLU   115      29.177-101.612 -11.123  1.00  0.00      BSYN  
ATOM   1017  OE2 GLU   115      31.166-102.351 -11.485  1.00  0.00      BSYN  
ATOM   1018    C GLU   115      29.975-103.938 -16.405  1.00  0.00      BSYN  
ATOM   1019    O GLU   115      29.538-105.007 -16.011  1.00  0.00      BSYN  
ATOM   1020    N GLY   116      30.422-103.950 -17.679  1.00  0.00      BSYN  
ATOM   1021    H GLY   116      30.544-103.139 -18.216  1.00  0.00      BSYN  
ATOM   1022   CA GLY   116      30.921-105.126 -18.371  1.00  0.00      BSYN  
ATOM   1023    C GLY   116      32.324-105.335 -17.927  1.00  0.00      BSYN  
ATOM   1024    O GLY   116      33.219-104.622 -18.303  1.00  0.00      BSYN  
ATOM   1025    N GLU   117      32.543-106.510 -17.274  1.00  0.00      BSYN  
ATOM   1026    H GLU   117      31.782-107.124 -17.341  1.00  0.00      BSYN  
ATOM   1027   CA GLU   117      33.862-107.027 -16.923  1.00  0.00      BSYN  
ATOM   1028   CB GLU   117      33.533-107.457 -15.460  1.00  0.00      BSYN  
ATOM   1029   CG GLU   117      34.946-107.468 -14.719  1.00  0.00      BSYN  
ATOM   1030   CD GLU   117      35.146-108.264 -13.425  1.00  0.00      BSYN  
ATOM   1031  OE1 GLU   117      35.421-109.501 -13.520  1.00  0.00      BSYN  
ATOM   1032  OE2 GLU   117      34.881-107.695 -12.409  1.00  0.00      BSYN  
ATOM   1033    C GLU   117      34.504-108.010 -17.912  1.00  0.00      BSYN  
ATOM   1034    O GLU   117      34.615-109.222 -17.756  1.00  0.00      BSYN  
ATOM   1035    N SER   118      34.828-107.492 -19.050  1.00  0.00      BSYN  
ATOM   1036    H SER   118      34.765-106.515 -19.025  1.00  0.00      BSYN  
ATOM   1037   CA SER   118      35.090-108.227 -20.267  1.00  0.00      BSYN  
ATOM   1038   CB SER   118      34.590-107.613 -21.523  1.00  0.00      BSYN  
ATOM   1039   OG SER   118      33.205-107.274 -21.502  1.00  0.00      BSYN  
ATOM   1040   HG SER   118      32.742-107.753 -22.193  1.00  0.00      BSYN  
ATOM   1041    C SER   118      36.611-108.378 -20.270  1.00  0.00      BSYN  
ATOM   1042    O SER   118      37.215-107.338 -20.522  1.00  0.00      BSYN  
ATOM   1043    N TYR   119      37.235-109.491 -20.133  1.00  0.00      BSYN  
ATOM   1044    H TYR   119      36.661-110.274 -20.001  1.00  0.00      BSYN  
ATOM   1045   CA TYR   119      38.613-109.579 -19.850  1.00  0.00      BSYN  
ATOM   1046   CB TYR   119      39.022-110.779 -19.177  1.00  0.00      BSYN  
ATOM   1047   CG TYR   119      38.309-110.989 -17.812  1.00  0.00      BSYN  
ATOM   1048  CD1 TYR   119      37.748-109.977 -17.157  1.00  0.00      BSYN  
ATOM   1049  CE1 TYR   119      37.579-110.159 -15.793  1.00  0.00      BSYN  
ATOM   1050  CD2 TYR   119      38.493-112.266 -17.213  1.00  0.00      BSYN  
ATOM   1051  CE2 TYR   119      38.198-112.382 -15.915  1.00  0.00      BSYN  
ATOM   1052   CZ TYR   119      37.753-111.373 -15.109  1.00  0.00      BSYN  
ATOM   1053   OH TYR   119      37.446-111.652 -13.805  1.00  0.00      BSYN  
ATOM   1054   HH TYR   119      36.528-111.444 -13.614  1.00  0.00      BSYN  
ATOM   1055    C TYR   119      39.364-109.505 -21.216  1.00  0.00      BSYN  
ATOM   1056    O TYR   119      39.853-110.427 -21.938  1.00  0.00      BSYN  
ATOM   1057    N GLU   120      39.511-108.290 -21.655  1.00  0.00      BSYN  
ATOM   1058    H GLU   120      38.807-107.733 -21.262  1.00  0.00      BSYN  
ATOM   1059   CA GLU   120      40.594-107.988 -22.586  1.00  0.00      BSYN  
ATOM   1060   CB GLU   120      39.984-107.234 -23.765  1.00  0.00      BSYN  
ATOM   1061   CG GLU   120      38.638-107.679 -24.319  1.00  0.00      BSYN  
ATOM   1062   CD GLU   120      38.357-106.810 -25.516  1.00  0.00      BSYN  
ATOM   1063  OE1 GLU   120      38.513-107.222 -26.676  1.00  0.00      BSYN  
ATOM   1064  OE2 GLU   120      38.185-105.611 -25.279  1.00  0.00      BSYN  
ATOM   1065    C GLU   120      41.859-107.289 -22.018  1.00  0.00      BSYN  
ATOM   1066    O GLU   120      42.264-106.124 -22.312  1.00  0.00      BSYN  
ATOM   1067    N ASP   121      42.533-108.178 -21.181  1.00  0.00      BSYN  
ATOM   1068    H ASP   121      42.252-109.107 -21.318  1.00  0.00      BSYN  
ATOM   1069   CA ASP   121      43.590-107.826 -20.280  1.00  0.00      BSYN  
ATOM   1070   CB ASP   121      43.258-108.478 -18.967  1.00  0.00      BSYN  
ATOM   1071   CG ASP   121      44.156-107.921 -17.864  1.00  0.00      BSYN  
ATOM   1072  OD1 ASP   121      45.076-108.555 -17.360  1.00  0.00      BSYN  
ATOM   1073  OD2 ASP   121      43.796-106.836 -17.376  1.00  0.00      BSYN  
ATOM   1074    C ASP   121      44.882-108.563 -20.671  1.00  0.00      BSYN  
ATOM   1075    O ASP   121      44.928-109.771 -20.989  1.00  0.00      BSYN  
ATOM   1076    N PRO   122      46.013-107.787 -20.890  1.00  0.00      BSYN  
ATOM   1077   CD PRO   122      46.005-106.321 -20.670  1.00  0.00      BSYN  
ATOM   1078   CA PRO   122      47.357-108.240 -21.326  1.00  0.00      BSYN  
ATOM   1079   CB PRO   122      48.076-106.865 -21.531  1.00  0.00      BSYN  
ATOM   1080   CG PRO   122      47.511-106.004 -20.394  1.00  0.00      BSYN  
ATOM   1081    C PRO   122      48.082-109.292 -20.441  1.00  0.00      BSYN  
ATOM   1082    O PRO   122      48.624-108.967 -19.406  1.00  0.00      BSYN  
ATOM   1083    N PRO   123      48.142-110.506 -20.950  1.00  0.00      BSYN  
ATOM   1084   CD PRO   123      47.587-110.832 -22.240  1.00  0.00      BSYN  
ATOM   1085   CA PRO   123      48.506-111.686 -20.234  1.00  0.00      BSYN  
ATOM   1086   CB PRO   123      47.918-112.786 -21.069  1.00  0.00      BSYN  
ATOM   1087   CG PRO   123      46.798-112.089 -21.857  1.00  0.00      BSYN  
ATOM   1088    C PRO   123      49.964-111.706 -19.937  1.00  0.00      BSYN  
ATOM   1089    O PRO   123      50.896-112.040 -20.721  1.00  0.00      BSYN  
ATOM   1090    N GLN   124      50.237-111.282 -18.700  1.00  0.00      BSYN  
ATOM   1091    H GLN   124      49.429-111.308 -18.146  1.00  0.00      BSYN  
ATOM   1092   CA GLN   124      51.577-111.273 -18.081  1.00  0.00      BSYN  
ATOM   1093   CB GLN   124      51.510-110.084 -17.056  1.00  0.00      BSYN  
ATOM   1094   CG GLN   124      51.438-108.668 -17.581  1.00  0.00      BSYN  
ATOM   1095   CD GLN   124      51.209-107.544 -16.602  1.00  0.00      BSYN  
ATOM   1096  OE1 GLN   124      52.076-107.098 -15.853  1.00  0.00      BSYN  
ATOM   1097  NE2 GLN   124      49.936-107.084 -16.479  1.00  0.00      BSYN  
ATOM   1098 HE21 GLN   124      49.222-107.231 -17.135  1.00  0.00      BSYN  
ATOM   1099 HE22 GLN   124      49.809-106.613 -15.629  1.00  0.00      BSYN  
ATOM   1100    C GLN   124      51.758-112.651 -17.334  1.00  0.00      BSYN  
ATOM   1101    O GLN   124      50.942-112.971 -16.470  1.00  0.00      BSYN  
ATOM   1102    N GLU   125      52.797-113.498 -17.550  1.00  0.00      BSYN  
ATOM   1103    H GLU   125      52.679-114.377 -17.133  1.00  0.00      BSYN  
ATOM   1104   CA GLU   125      53.866-113.311 -18.530  1.00  0.00      BSYN  
ATOM   1105   CB GLU   125      55.121-112.839 -17.918  1.00  0.00      BSYN  
ATOM   1106   CG GLU   125      55.707-111.538 -18.674  1.00  0.00      BSYN  
ATOM   1107   CD GLU   125      56.925-110.943 -17.798  1.00  0.00      BSYN  
ATOM   1108  OE1 GLU   125      58.029-111.406 -17.882  1.00  0.00      BSYN  
ATOM   1109  OE2 GLU   125      56.656-109.994 -17.088  1.00  0.00      BSYN  
ATOM   1110    C GLU   125      54.036-114.548 -19.375  1.00  0.00      BSYN  
ATOM   1111    O GLU   125      55.069-115.252 -19.390  1.00  0.00      BSYN  
ATOM   1112    N GLU   126      52.862-115.013 -19.934  1.00  0.00      BSYN  
ATOM   1113    H GLU   126      52.111-114.438 -19.678  1.00  0.00      BSYN  
ATOM   1114   CA GLU   126      52.667-116.135 -20.786  1.00  0.00      BSYN  
ATOM   1115   CB GLU   126      51.816-117.246 -20.299  1.00  0.00      BSYN  
ATOM   1116   CG GLU   126      52.259-118.029 -19.012  1.00  0.00      BSYN  
ATOM   1117   CD GLU   126      52.079-117.182 -17.714  1.00  0.00      BSYN  
ATOM   1118  OE1 GLU   126      50.984-117.135 -17.153  1.00  0.00      BSYN  
ATOM   1119  OE2 GLU   126      53.102-116.721 -17.210  1.00  0.00      BSYN  
ATOM   1120    C GLU   126      52.066-115.456 -22.011  1.00  0.00      BSYN  
ATOM   1121    O GLU   126      51.109-114.732 -21.884  1.00  0.00      BSYN  
ATOM   1122    N TYR   127      52.529-115.740 -23.161  1.00  0.00      BSYN  
ATOM   1123    H TYR   127      53.266-116.361 -23.340  1.00  0.00      BSYN  
ATOM   1124   CA TYR   127      52.149-115.162 -24.444  1.00  0.00      BSYN  
ATOM   1125   CB TYR   127      53.185-114.064 -24.785  1.00  0.00      BSYN  
ATOM   1126   CG TYR   127      52.511-112.751 -24.509  1.00  0.00      BSYN  
ATOM   1127  CD1 TYR   127      52.894-111.982 -23.473  1.00  0.00      BSYN  
ATOM   1128  CE1 TYR   127      52.265-110.731 -23.354  1.00  0.00      BSYN  
ATOM   1129  CD2 TYR   127      51.662-112.305 -25.536  1.00  0.00      BSYN  
ATOM   1130  CE2 TYR   127      51.099-111.057 -25.401  1.00  0.00      BSYN  
ATOM   1131   CZ TYR   127      51.396-110.306 -24.344  1.00  0.00      BSYN  
ATOM   1132   OH TYR   127      50.758-109.124 -24.263  1.00  0.00      BSYN  
ATOM   1133   HH TYR   127      50.135-109.142 -24.994  1.00  0.00      BSYN  
ATOM   1134    C TYR   127      52.201-116.175 -25.517  1.00  0.00      BSYN  
ATOM   1135    O TYR   127      52.911-116.117 -26.520  1.00  0.00      BSYN  
ATOM   1136    N GLN   128      51.209-117.028 -25.282  1.00  0.00      BSYN  
ATOM   1137    H GLN   128      50.627-116.927 -24.499  1.00  0.00      BSYN  
ATOM   1138   CA GLN   128      51.025-118.254 -26.004  1.00  0.00      BSYN  
ATOM   1139   CB GLN   128      49.962-119.154 -25.322  1.00  0.00      BSYN  
ATOM   1140   CG GLN   128      50.134-119.547 -23.814  1.00  0.00      BSYN  
ATOM   1141   CD GLN   128      48.765-119.902 -23.313  1.00  0.00      BSYN  
ATOM   1142  OE1 GLN   128      48.295-121.000 -22.929  1.00  0.00      BSYN  
ATOM   1143  NE2 GLN   128      47.947-118.875 -23.189  1.00  0.00      BSYN  
ATOM   1144 HE21 GLN   128      48.176-117.948 -23.410  1.00  0.00      BSYN  
ATOM   1145 HE22 GLN   128      47.038-119.133 -22.931  1.00  0.00      BSYN  
ATOM   1146    C GLN   128      50.561-118.041 -27.427  1.00  0.00      BSYN  
ATOM   1147    O GLN   128      50.918-118.724 -28.348  1.00  0.00      BSYN  
ATOM   1148    N GLU   129      49.520-117.139 -27.487  1.00  0.00      BSYN  
ATOM   1149    H GLU   129      49.104-116.761 -26.683  1.00  0.00      BSYN  
ATOM   1150   CA GLU   129      48.982-116.857 -28.799  1.00  0.00      BSYN  
ATOM   1151   CB GLU   129      47.409-116.730 -28.628  1.00  0.00      BSYN  
ATOM   1152   CG GLU   129      46.845-118.061 -28.273  1.00  0.00      BSYN  
ATOM   1153   CD GLU   129      45.318-118.156 -28.479  1.00  0.00      BSYN  
ATOM   1154  OE1 GLU   129      44.909-118.675 -29.574  1.00  0.00      BSYN  
ATOM   1155  OE2 GLU   129      44.644-117.625 -27.577  1.00  0.00      BSYN  
ATOM   1156    C GLU   129      49.493-115.649 -29.537  1.00  0.00      BSYN  
ATOM   1157    O GLU   129      48.786-114.848 -30.189  1.00  0.00      BSYN  
ATOM   1158    N TYR   130      50.748-115.398 -29.313  1.00  0.00      BSYN  
ATOM   1159    H TYR   130      51.246-115.897 -28.632  1.00  0.00      BSYN  
ATOM   1160   CA TYR   130      51.325-114.217 -29.882  1.00  0.00      BSYN  
ATOM   1161   CB TYR   130      52.112-113.322 -28.881  1.00  0.00      BSYN  
ATOM   1162   CG TYR   130      52.313-111.938 -29.243  1.00  0.00      BSYN  
ATOM   1163  CD1 TYR   130      51.358-111.226 -30.079  1.00  0.00      BSYN  
ATOM   1164  CE1 TYR   130      51.512-109.945 -30.153  1.00  0.00      BSYN  
ATOM   1165  CD2 TYR   130      53.354-111.340 -28.629  1.00  0.00      BSYN  
ATOM   1166  CE2 TYR   130      53.522-109.933 -28.784  1.00  0.00      BSYN  
ATOM   1167   CZ TYR   130      52.584-109.308 -29.576  1.00  0.00      BSYN  
ATOM   1168   OH TYR   130      52.731-107.969 -29.749  1.00  0.00      BSYN  
ATOM   1169   HH TYR   130      52.347-107.649 -30.568  1.00  0.00      BSYN  
ATOM   1170    C TYR   130      52.391-114.623 -30.929  1.00  0.00      BSYN  
ATOM   1171    O TYR   130      53.566-115.064 -30.680  1.00  0.00      BSYN  
ATOM   1172    N GLU   131      52.078-114.401 -32.214  1.00  0.00      BSYN  
ATOM   1173    H GLU   131      51.196-113.999 -32.357  1.00  0.00      BSYN  
ATOM   1174   CA GLU   131      53.099-114.730 -33.280  1.00  0.00      BSYN  
ATOM   1175   CB GLU   131      52.874-115.952 -34.230  1.00  0.00      BSYN  
ATOM   1176   CG GLU   131      52.466-117.090 -33.417  1.00  0.00      BSYN  
ATOM   1177   CD GLU   131      51.863-118.238 -34.308  1.00  0.00      BSYN  
ATOM   1178  OE1 GLU   131      52.399-119.405 -34.192  1.00  0.00      BSYN  
ATOM   1179  OE2 GLU   131      50.851-117.952 -34.983  1.00  0.00      BSYN  
ATOM   1180    C GLU   131      53.554-113.646 -34.239  1.00  0.00      BSYN  
ATOM   1181    O GLU   131      52.741-112.877 -34.787  1.00  0.00      BSYN  
ATOM   1182    N PRO   132      54.857-113.412 -34.494  1.00  0.00      BSYN  
ATOM   1183   CD PRO   132      55.874-113.997 -33.651  1.00  0.00      BSYN  
ATOM   1184   CA PRO   132      55.349-112.410 -35.466  1.00  0.00      BSYN  
ATOM   1185   CB PRO   132      56.563-112.001 -34.603  1.00  0.00      BSYN  
ATOM   1186   CG PRO   132      56.615-112.698 -33.304  1.00  0.00      BSYN  
ATOM   1187    C PRO   132      55.739-112.939 -36.809  1.00  0.00      BSYN  
ATOM   1188    O PRO   132      55.794-114.112 -37.043  1.00  0.00      BSYN  
ATOM   1189    N GLU   133      55.880-112.117 -37.860  1.00  0.00      BSYN  
ATOM   1190    H GLU   133      55.619-111.176 -37.781  1.00  0.00      BSYN  
ATOM   1191   CA GLU   133      56.471-112.662 -39.116  1.00  0.00      BSYN  
ATOM   1192   CB GLU   133      55.424-113.442 -39.922  1.00  0.00      BSYN  
ATOM   1193   CG GLU   133      53.930-112.865 -40.132  1.00  0.00      BSYN  
ATOM   1194   CD GLU   133      53.215-113.662 -41.058  1.00  0.00      BSYN  
ATOM   1195  OE1 GLU   133      53.445-113.330 -42.215  1.00  0.00      BSYN  
ATOM   1196  OE2 GLU   133      52.499-114.568 -40.691  1.00  0.00      BSYN  
ATOM   1197    C GLU   133      57.122-111.521 -40.056  1.00  0.00      BSYN  
ATOM   1198    O GLU   133      56.791-110.344 -40.128  1.00  0.00      BSYN  
ATOM   1199    N ALA   134      58.150-111.948 -40.722  1.00  0.00      BSYN  
ATOM   1200    H ALA   134      58.389-112.884 -40.559  1.00  0.00      BSYN  
ATOM   1201   CA ALA   134      58.839-111.078 -41.743  1.00  0.00      BSYN  
ATOM   1202   CB ALA   134      59.781-109.967 -40.999  1.00  0.00      BSYN  
ATOM   1203    C ALA   134      59.659-111.895 -42.732  1.00  0.00      BSYN  
ATOM   1204  OT1 ALA   134      60.375-111.247 -43.486  1.00  0.00      BSYN  
ATOM   1205  OT2 ALA   134      59.651-113.145 -42.660  1.00  0.00      BSYN  
END
