# Supplementary material for: Data set of intrinsically disordered proteins analysed at a local protein conformation level
Source: Data Brief. 2020 Mar 5;29:105383. doi: 10.1016/j.dib.2020.105383 (PMC7078294; doi:10.1016/j.dib.2020.105383)
Supplement: Supplementary file 1 [file mmc1.zip › the data/1-DATA/PED1AAD-pdb/1AAD-171.pdb]

CRYST1    1.000    1.000    1.000  90.00  90.00  90.00 P 1           1
ATOM      1  HT1 MET     1     -15.879 -62.350 -12.327  1.00  0.00      BSYN  
ATOM      2  HT2 MET     1     -15.631 -63.822 -13.141  1.00  0.00      BSYN  
ATOM      3    N MET     1     -15.179 -62.944 -12.816  1.00  0.00      BSYN  
ATOM      4  HT3 MET     1     -15.044 -62.334 -13.647  1.00  0.00      BSYN  
ATOM      5   CA MET     1     -14.028 -63.175 -11.976  1.00  0.00      BSYN  
ATOM      6   CB MET     1     -13.026 -64.130 -12.752  1.00  0.00      BSYN  
ATOM      7   CG MET     1     -13.706 -65.442 -13.055  1.00  0.00      BSYN  
ATOM      8   SD MET     1     -12.936 -65.945 -14.611  1.00  0.00      BSYN  
ATOM      9   CE MET     1     -11.985 -67.368 -14.168  1.00  0.00      BSYN  
ATOM     10    C MET     1     -13.263 -61.899 -11.571  1.00  0.00      BSYN  
ATOM     11    O MET     1     -12.969 -60.870 -12.174  1.00  0.00      BSYN  
ATOM     12    N ASP     2     -12.840 -62.160 -10.305  1.00  0.00      BSYN  
ATOM     13    H ASP     2     -13.183 -62.906  -9.770  1.00  0.00      BSYN  
ATOM     14   CA ASP     2     -12.025 -61.136  -9.535  1.00  0.00      BSYN  
ATOM     15   CB ASP     2     -12.589 -61.151  -8.156  1.00  0.00      BSYN  
ATOM     16   CG ASP     2     -11.998 -60.205  -7.170  1.00  0.00      BSYN  
ATOM     17  OD1 ASP     2     -11.115 -60.607  -6.416  1.00  0.00      BSYN  
ATOM     18  OD2 ASP     2     -12.262 -59.043  -7.344  1.00  0.00      BSYN  
ATOM     19    C ASP     2     -10.503 -61.261  -9.617  1.00  0.00      BSYN  
ATOM     20    O ASP     2     -10.043 -62.359  -9.719  1.00  0.00      BSYN  
ATOM     21    N VAL     3      -9.732 -60.223  -9.618  1.00  0.00      BSYN  
ATOM     22    H VAL     3     -10.099 -59.355  -9.350  1.00  0.00      BSYN  
ATOM     23   CA VAL     3      -8.337 -60.438  -9.527  1.00  0.00      BSYN  
ATOM     24   CB VAL     3      -7.656 -59.464 -10.668  1.00  0.00      BSYN  
ATOM     25  CG1 VAL     3      -8.210 -59.792 -12.027  1.00  0.00      BSYN  
ATOM     26  CG2 VAL     3      -7.914 -57.993 -10.606  1.00  0.00      BSYN  
ATOM     27    C VAL     3      -7.779 -60.008  -8.201  1.00  0.00      BSYN  
ATOM     28    O VAL     3      -8.450 -59.348  -7.412  1.00  0.00      BSYN  
ATOM     29    N PHE     4      -6.499 -60.288  -8.028  1.00  0.00      BSYN  
ATOM     30    H PHE     4      -5.960 -60.848  -8.625  1.00  0.00      BSYN  
ATOM     31   CA PHE     4      -5.843 -59.815  -6.852  1.00  0.00      BSYN  
ATOM     32   CB PHE     4      -5.219 -61.103  -6.337  1.00  0.00      BSYN  
ATOM     33   CG PHE     4      -6.093 -62.180  -5.744  1.00  0.00      BSYN  
ATOM     34  CD1 PHE     4      -5.562 -63.482  -5.584  1.00  0.00      BSYN  
ATOM     35  CD2 PHE     4      -7.419 -61.896  -5.273  1.00  0.00      BSYN  
ATOM     36  CE1 PHE     4      -6.291 -64.416  -4.889  1.00  0.00      BSYN  
ATOM     37  CE2 PHE     4      -8.080 -62.866  -4.535  1.00  0.00      BSYN  
ATOM     38   CZ PHE     4      -7.549 -64.115  -4.342  1.00  0.00      BSYN  
ATOM     39    C PHE     4      -4.826 -58.783  -7.198  1.00  0.00      BSYN  
ATOM     40    O PHE     4      -3.620 -58.683  -7.352  1.00  0.00      BSYN  
ATOM     41    N MET     5      -5.548 -57.737  -7.362  1.00  0.00      BSYN  
ATOM     42    H MET     5      -6.522 -57.802  -7.448  1.00  0.00      BSYN  
ATOM     43   CA MET     5      -5.029 -56.419  -7.717  1.00  0.00      BSYN  
ATOM     44   CB MET     5      -5.110 -56.106  -9.240  1.00  0.00      BSYN  
ATOM     45   CG MET     5      -4.460 -54.703  -9.463  1.00  0.00      BSYN  
ATOM     46   SD MET     5      -5.132 -53.819 -10.951  1.00  0.00      BSYN  
ATOM     47   CE MET     5      -6.576 -53.002 -10.298  1.00  0.00      BSYN  
ATOM     48    C MET     5      -5.767 -55.440  -6.830  1.00  0.00      BSYN  
ATOM     49    O MET     5      -5.084 -54.647  -6.120  1.00  0.00      BSYN  
ATOM     50    N LYS     6      -7.081 -55.589  -6.791  1.00  0.00      BSYN  
ATOM     51    H LYS     6      -7.407 -56.394  -7.244  1.00  0.00      BSYN  
ATOM     52   CA LYS     6      -7.920 -54.728  -5.933  1.00  0.00      BSYN  
ATOM     53   CB LYS     6      -9.240 -54.446  -6.691  1.00  0.00      BSYN  
ATOM     54   CG LYS     6      -9.882 -55.662  -7.240  1.00  0.00      BSYN  
ATOM     55   CD LYS     6     -11.140 -55.256  -8.083  1.00  0.00      BSYN  
ATOM     56   CE LYS     6     -11.731 -56.380  -8.905  1.00  0.00      BSYN  
ATOM     57   NZ LYS     6     -12.687 -55.961  -9.920  1.00  0.00      BSYN  
ATOM     58  HZ1 LYS     6     -13.108 -56.816 -10.336  1.00  0.00      BSYN  
ATOM     59  HZ2 LYS     6     -13.289 -55.199  -9.548  1.00  0.00      BSYN  
ATOM     60  HZ3 LYS     6     -12.295 -55.425 -10.721  1.00  0.00      BSYN  
ATOM     61    C LYS     6      -8.305 -55.373  -4.634  1.00  0.00      BSYN  
ATOM     62    O LYS     6      -9.085 -54.797  -3.971  1.00  0.00      BSYN  
ATOM     63    N GLY     7      -7.825 -56.547  -4.229  1.00  0.00      BSYN  
ATOM     64    H GLY     7      -6.990 -56.888  -4.610  1.00  0.00      BSYN  
ATOM     65   CA GLY     7      -8.385 -57.200  -3.040  1.00  0.00      BSYN  
ATOM     66    C GLY     7      -7.735 -58.545  -2.779  1.00  0.00      BSYN  
ATOM     67    O GLY     7      -6.663 -58.732  -3.461  1.00  0.00      BSYN  
ATOM     68    N LEU     8      -8.078 -59.651  -1.999  1.00  0.00      BSYN  
ATOM     69    H LEU     8      -7.447 -60.394  -1.897  1.00  0.00      BSYN  
ATOM     70   CA LEU     8      -9.208 -59.596  -1.126  1.00  0.00      BSYN  
ATOM     71   CB LEU     8     -10.280 -60.676  -1.388  1.00  0.00      BSYN  
ATOM     72   CG LEU     8     -11.622 -60.570  -0.861  1.00  0.00      BSYN  
ATOM     73  CD1 LEU     8     -12.312 -59.155  -1.056  1.00  0.00      BSYN  
ATOM     74  CD2 LEU     8     -12.452 -61.688  -1.509  1.00  0.00      BSYN  
ATOM     75    C LEU     8      -8.664 -59.589   0.324  1.00  0.00      BSYN  
ATOM     76    O LEU     8      -9.115 -58.799   1.197  1.00  0.00      BSYN  
ATOM     77    N SER     9      -7.881 -60.622   0.664  1.00  0.00      BSYN  
ATOM     78    H SER     9      -7.674 -61.240  -0.068  1.00  0.00      BSYN  
ATOM     79   CA SER     9      -7.157 -60.639   1.915  1.00  0.00      BSYN  
ATOM     80   CB SER     9      -7.545 -61.944   2.381  1.00  0.00      BSYN  
ATOM     81   OG SER     9      -8.934 -62.191   2.802  1.00  0.00      BSYN  
ATOM     82   HG SER     9      -9.423 -62.207   1.976  1.00  0.00      BSYN  
ATOM     83    C SER     9      -5.723 -60.570   1.549  1.00  0.00      BSYN  
ATOM     84    O SER     9      -5.045 -61.574   1.212  1.00  0.00      BSYN  
ATOM     85    N MET    10      -5.221 -59.354   1.599  1.00  0.00      BSYN  
ATOM     86    H MET    10      -5.785 -58.575   1.788  1.00  0.00      BSYN  
ATOM     87   CA MET    10      -3.816 -59.077   1.185  1.00  0.00      BSYN  
ATOM     88   CB MET    10      -3.676 -58.216  -0.096  1.00  0.00      BSYN  
ATOM     89   CG MET    10      -3.904 -58.942  -1.374  1.00  0.00      BSYN  
ATOM     90   SD MET    10      -3.085 -58.293  -2.789  1.00  0.00      BSYN  
ATOM     91   CE MET    10      -1.511 -58.232  -2.064  1.00  0.00      BSYN  
ATOM     92    C MET    10      -3.023 -58.407   2.283  1.00  0.00      BSYN  
ATOM     93    O MET    10      -3.354 -57.466   3.019  1.00  0.00      BSYN  
ATOM     94    N ALA    11      -1.728 -58.861   2.495  1.00  0.00      BSYN  
ATOM     95    H ALA    11      -1.211 -58.228   3.036  1.00  0.00      BSYN  
ATOM     96   CA ALA    11      -1.200 -60.160   2.001  1.00  0.00      BSYN  
ATOM     97   CB ALA    11       0.237 -59.740   1.594  1.00  0.00      BSYN  
ATOM     98    C ALA    11      -1.161 -61.338   2.929  1.00  0.00      BSYN  
ATOM     99    O ALA    11      -0.310 -62.228   2.912  1.00  0.00      BSYN  
ATOM    100    N LYS    12      -2.132 -61.315   3.835  1.00  0.00      BSYN  
ATOM    101    H LYS    12      -2.778 -60.583   3.747  1.00  0.00      BSYN  
ATOM    102   CA LYS    12      -2.188 -62.400   4.781  1.00  0.00      BSYN  
ATOM    103   CB LYS    12      -1.944 -61.830   6.155  1.00  0.00      BSYN  
ATOM    104   CG LYS    12      -0.519 -61.422   6.500  1.00  0.00      BSYN  
ATOM    105   CD LYS    12      -0.279 -61.052   7.948  1.00  0.00      BSYN  
ATOM    106   CE LYS    12      -1.260 -59.949   8.428  1.00  0.00      BSYN  
ATOM    107   NZ LYS    12      -2.097 -60.778   9.296  1.00  0.00      BSYN  
ATOM    108  HZ1 LYS    12      -2.602 -60.139   9.942  1.00  0.00      BSYN  
ATOM    109  HZ2 LYS    12      -2.815 -61.354   8.812  1.00  0.00      BSYN  
ATOM    110  HZ3 LYS    12      -1.435 -61.383   9.821  1.00  0.00      BSYN  
ATOM    111    C LYS    12      -3.509 -63.089   4.788  1.00  0.00      BSYN  
ATOM    112    O LYS    12      -4.533 -62.570   5.299  1.00  0.00      BSYN  
ATOM    113    N GLU    13      -3.424 -64.408   4.488  1.00  0.00      BSYN  
ATOM    114    H GLU    13      -2.512 -64.756   4.572  1.00  0.00      BSYN  
ATOM    115   CA GLU    13      -4.497 -65.280   4.068  1.00  0.00      BSYN  
ATOM    116   CB GLU    13      -4.004 -66.580   3.629  1.00  0.00      BSYN  
ATOM    117   CG GLU    13      -4.251 -66.677   2.121  1.00  0.00      BSYN  
ATOM    118   CD GLU    13      -3.214 -67.523   1.466  1.00  0.00      BSYN  
ATOM    119  OE1 GLU    13      -2.046 -67.142   1.528  1.00  0.00      BSYN  
ATOM    120  OE2 GLU    13      -3.699 -68.510   0.924  1.00  0.00      BSYN  
ATOM    121    C GLU    13      -5.466 -65.451   5.277  1.00  0.00      BSYN  
ATOM    122    O GLU    13      -5.206 -66.411   6.040  1.00  0.00      BSYN  
ATOM    123    N GLY    14      -6.363 -64.498   5.670  1.00  0.00      BSYN  
ATOM    124    H GLY    14      -6.304 -63.611   5.260  1.00  0.00      BSYN  
ATOM    125   CA GLY    14      -7.257 -65.052   6.731  1.00  0.00      BSYN  
ATOM    126    C GLY    14      -7.372 -63.950   7.853  1.00  0.00      BSYN  
ATOM    127    O GLY    14      -8.451 -63.471   8.208  1.00  0.00      BSYN  
ATOM    128    N VAL    15      -6.126 -63.667   8.327  1.00  0.00      BSYN  
ATOM    129    H VAL    15      -5.392 -64.042   7.796  1.00  0.00      BSYN  
ATOM    130   CA VAL    15      -5.979 -62.737   9.399  1.00  0.00      BSYN  
ATOM    131   CB VAL    15      -5.332 -63.188  10.754  1.00  0.00      BSYN  
ATOM    132  CG1 VAL    15      -5.765 -64.569  11.025  1.00  0.00      BSYN  
ATOM    133  CG2 VAL    15      -3.802 -62.966  10.863  1.00  0.00      BSYN  
ATOM    134    C VAL    15      -5.265 -61.490   8.917  1.00  0.00      BSYN  
ATOM    135    O VAL    15      -4.292 -61.559   8.158  1.00  0.00      BSYN  
ATOM    136    N VAL    16      -5.584 -60.228   9.150  1.00  0.00      BSYN  
ATOM    137    H VAL    16      -5.060 -59.675   8.534  1.00  0.00      BSYN  
ATOM    138   CA VAL    16      -6.652 -59.850  10.045  1.00  0.00      BSYN  
ATOM    139   CB VAL    16      -6.135 -58.630  10.937  1.00  0.00      BSYN  
ATOM    140  CG1 VAL    16      -6.939 -58.449  12.174  1.00  0.00      BSYN  
ATOM    141  CG2 VAL    16      -4.740 -58.519  11.373  1.00  0.00      BSYN  
ATOM    142    C VAL    16      -8.075 -59.570   9.456  1.00  0.00      BSYN  
ATOM    143    O VAL    16      -8.564 -58.458   9.082  1.00  0.00      BSYN  
ATOM    144    N ALA    17      -8.805 -60.681   9.771  1.00  0.00      BSYN  
ATOM    145    H ALA    17      -8.472 -61.593   9.902  1.00  0.00      BSYN  
ATOM    146   CA ALA    17     -10.186 -60.837   9.491  1.00  0.00      BSYN  
ATOM    147   CB ALA    17     -10.901 -60.229  10.621  1.00  0.00      BSYN  
ATOM    148    C ALA    17     -10.905 -60.385   8.259  1.00  0.00      BSYN  
ATOM    149    O ALA    17     -10.252 -59.669   7.456  1.00  0.00      BSYN  
ATOM    150    N ALA    18     -12.154 -60.784   7.961  1.00  0.00      BSYN  
ATOM    151    H ALA    18     -12.581 -61.445   8.545  1.00  0.00      BSYN  
ATOM    152   CA ALA    18     -12.792 -60.357   6.717  1.00  0.00      BSYN  
ATOM    153   CB ALA    18     -13.439 -61.546   5.990  1.00  0.00      BSYN  
ATOM    154    C ALA    18     -13.857 -59.240   7.182  1.00  0.00      BSYN  
ATOM    155    O ALA    18     -14.994 -59.599   7.532  1.00  0.00      BSYN  
ATOM    156    N ALA    19     -13.440 -57.954   7.238  1.00  0.00      BSYN  
ATOM    157    H ALA    19     -12.483 -57.910   7.033  1.00  0.00      BSYN  
ATOM    158   CA ALA    19     -14.273 -56.890   7.628  1.00  0.00      BSYN  
ATOM    159   CB ALA    19     -13.792 -56.255   8.949  1.00  0.00      BSYN  
ATOM    160    C ALA    19     -14.286 -55.822   6.576  1.00  0.00      BSYN  
ATOM    161    O ALA    19     -15.186 -54.950   6.554  1.00  0.00      BSYN  
ATOM    162    N GLU    20     -13.328 -55.951   5.696  1.00  0.00      BSYN  
ATOM    163    H GLU    20     -12.841 -56.795   5.599  1.00  0.00      BSYN  
ATOM    164   CA GLU    20     -12.991 -54.984   4.663  1.00  0.00      BSYN  
ATOM    165   CB GLU    20     -11.724 -55.162   3.807  1.00  0.00      BSYN  
ATOM    166   CG GLU    20     -11.508 -56.405   2.869  1.00  0.00      BSYN  
ATOM    167   CD GLU    20     -11.229 -57.655   3.704  1.00  0.00      BSYN  
ATOM    168  OE1 GLU    20     -11.488 -58.731   3.235  1.00  0.00      BSYN  
ATOM    169  OE2 GLU    20     -10.730 -57.601   4.850  1.00  0.00      BSYN  
ATOM    170    C GLU    20     -14.171 -54.685   3.739  1.00  0.00      BSYN  
ATOM    171    O GLU    20     -14.772 -55.544   3.160  1.00  0.00      BSYN  
ATOM    172    N LYS    21     -14.600 -53.379   3.472  1.00  0.00      BSYN  
ATOM    173    H LYS    21     -14.021 -52.666   3.815  1.00  0.00      BSYN  
ATOM    174   CA LYS    21     -15.711 -53.185   2.471  1.00  0.00      BSYN  
ATOM    175   CB LYS    21     -16.413 -51.941   2.894  1.00  0.00      BSYN  
ATOM    176   CG LYS    21     -17.252 -51.195   1.932  1.00  0.00      BSYN  
ATOM    177   CD LYS    21     -18.529 -50.572   2.644  1.00  0.00      BSYN  
ATOM    178   CE LYS    21     -19.338 -49.880   1.473  1.00  0.00      BSYN  
ATOM    179   NZ LYS    21     -20.591 -49.441   2.137  1.00  0.00      BSYN  
ATOM    180  HZ1 LYS    21     -21.253 -50.242   2.167  1.00  0.00      BSYN  
ATOM    181  HZ2 LYS    21     -20.345 -49.116   3.094  1.00  0.00      BSYN  
ATOM    182  HZ3 LYS    21     -21.158 -48.661   1.746  1.00  0.00      BSYN  
ATOM    183    C LYS    21     -15.147 -53.077   1.086  1.00  0.00      BSYN  
ATOM    184    O LYS    21     -14.287 -52.307   0.902  1.00  0.00      BSYN  
ATOM    185    N THR    22     -15.612 -53.859   0.100  1.00  0.00      BSYN  
ATOM    186    H THR    22     -16.068 -54.686   0.361  1.00  0.00      BSYN  
ATOM    187   CA THR    22     -15.296 -53.726  -1.352  1.00  0.00      BSYN  
ATOM    188   CB THR    22     -15.050 -55.088  -2.115  1.00  0.00      BSYN  
ATOM    189  OG1 THR    22     -14.027 -55.790  -1.336  1.00  0.00      BSYN  
ATOM    190  HG1 THR    22     -14.067 -56.743  -1.227  1.00  0.00      BSYN  
ATOM    191  CG2 THR    22     -14.519 -54.984  -3.601  1.00  0.00      BSYN  
ATOM    192    C THR    22     -16.296 -52.875  -2.165  1.00  0.00      BSYN  
ATOM    193    O THR    22     -17.184 -53.274  -2.910  1.00  0.00      BSYN  
ATOM    194    N LYS    23     -15.883 -51.612  -1.852  1.00  0.00      BSYN  
ATOM    195    H LYS    23     -14.955 -51.519  -1.550  1.00  0.00      BSYN  
ATOM    196   CA LYS    23     -16.652 -50.543  -2.428  1.00  0.00      BSYN  
ATOM    197   CB LYS    23     -16.919 -49.295  -1.580  1.00  0.00      BSYN  
ATOM    198   CG LYS    23     -15.752 -48.758  -0.918  1.00  0.00      BSYN  
ATOM    199   CD LYS    23     -15.946 -47.563  -0.059  1.00  0.00      BSYN  
ATOM    200   CE LYS    23     -14.565 -46.942   0.151  1.00  0.00      BSYN  
ATOM    201   NZ LYS    23     -13.635 -47.829   0.736  1.00  0.00      BSYN  
ATOM    202  HZ1 LYS    23     -13.873 -48.017   1.730  1.00  0.00      BSYN  
ATOM    203  HZ2 LYS    23     -13.760 -48.764   0.297  1.00  0.00      BSYN  
ATOM    204  HZ3 LYS    23     -12.668 -47.473   0.601  1.00  0.00      BSYN  
ATOM    205    C LYS    23     -16.020 -50.169  -3.811  1.00  0.00      BSYN  
ATOM    206    O LYS    23     -14.812 -50.277  -3.962  1.00  0.00      BSYN  
ATOM    207    N GLN    24     -16.733 -49.748  -4.825  1.00  0.00      BSYN  
ATOM    208    H GLN    24     -17.688 -49.559  -4.707  1.00  0.00      BSYN  
ATOM    209   CA GLN    24     -16.299 -49.580  -6.181  1.00  0.00      BSYN  
ATOM    210   CB GLN    24     -17.479 -49.187  -7.115  1.00  0.00      BSYN  
ATOM    211   CG GLN    24     -17.461 -49.590  -8.541  1.00  0.00      BSYN  
ATOM    212   CD GLN    24     -17.400 -51.031  -8.785  1.00  0.00      BSYN  
ATOM    213  OE1 GLN    24     -17.635 -51.934  -8.021  1.00  0.00      BSYN  
ATOM    214  NE2 GLN    24     -16.960 -51.353  -9.992  1.00  0.00      BSYN  
ATOM    215 HE21 GLN    24     -16.656 -50.578 -10.508  1.00  0.00      BSYN  
ATOM    216 HE22 GLN    24     -17.120 -52.256 -10.338  1.00  0.00      BSYN  
ATOM    217    C GLN    24     -15.133 -48.630  -6.419  1.00  0.00      BSYN  
ATOM    218    O GLN    24     -14.248 -49.150  -7.007  1.00  0.00      BSYN  
ATOM    219    N GLY    25     -15.196 -47.343  -6.045  1.00  0.00      BSYN  
ATOM    220    H GLY    25     -15.764 -47.133  -5.274  1.00  0.00      BSYN  
ATOM    221   CA GLY    25     -14.272 -46.475  -6.642  1.00  0.00      BSYN  
ATOM    222    C GLY    25     -14.780 -45.331  -7.471  1.00  0.00      BSYN  
ATOM    223    O GLY    25     -14.370 -44.145  -7.278  1.00  0.00      BSYN  
ATOM    224    N VAL    26     -15.478 -45.716  -8.642  1.00  0.00      BSYN  
ATOM    225    H VAL    26     -15.751 -46.597  -8.972  1.00  0.00      BSYN  
ATOM    226   CA VAL    26     -16.039 -44.582  -9.428  1.00  0.00      BSYN  
ATOM    227   CB VAL    26     -16.071 -44.599 -11.026  1.00  0.00      BSYN  
ATOM    228  CG1 VAL    26     -14.707 -44.512 -11.745  1.00  0.00      BSYN  
ATOM    229  CG2 VAL    26     -16.764 -45.923 -11.511  1.00  0.00      BSYN  
ATOM    230    C VAL    26     -17.336 -44.135  -8.833  1.00  0.00      BSYN  
ATOM    231    O VAL    26     -18.415 -44.649  -8.924  1.00  0.00      BSYN  
ATOM    232    N THR    27     -17.157 -43.202  -7.915  1.00  0.00      BSYN  
ATOM    233    H THR    27     -16.305 -43.181  -7.431  1.00  0.00      BSYN  
ATOM    234   CA THR    27     -18.278 -42.472  -7.214  1.00  0.00      BSYN  
ATOM    235   CB THR    27     -17.854 -41.978  -5.782  1.00  0.00      BSYN  
ATOM    236  OG1 THR    27     -16.473 -41.700  -5.900  1.00  0.00      BSYN  
ATOM    237  HG1 THR    27     -16.234 -41.628  -4.973  1.00  0.00      BSYN  
ATOM    238  CG2 THR    27     -18.005 -43.112  -4.707  1.00  0.00      BSYN  
ATOM    239    C THR    27     -19.001 -41.328  -7.896  1.00  0.00      BSYN  
ATOM    240    O THR    27     -18.419 -40.353  -8.339  1.00  0.00      BSYN  
ATOM    241    N GLU    28     -20.270 -41.563  -8.349  1.00  0.00      BSYN  
ATOM    242    H GLU    28     -20.701 -40.896  -8.924  1.00  0.00      BSYN  
ATOM    243   CA GLU    28     -21.018 -42.786  -8.287  1.00  0.00      BSYN  
ATOM    244   CB GLU    28     -22.331 -42.543  -7.545  1.00  0.00      BSYN  
ATOM    245   CG GLU    28     -22.215 -41.904  -6.194  1.00  0.00      BSYN  
ATOM    246   CD GLU    28     -23.418 -41.307  -5.570  1.00  0.00      BSYN  
ATOM    247  OE1 GLU    28     -24.284 -42.082  -5.027  1.00  0.00      BSYN  
ATOM    248  OE2 GLU    28     -23.701 -40.120  -5.790  1.00  0.00      BSYN  
ATOM    249    C GLU    28     -21.387 -43.268  -9.730  1.00  0.00      BSYN  
ATOM    250    O GLU    28     -21.574 -42.489 -10.718  1.00  0.00      BSYN  
ATOM    251    N ALA    29     -21.116 -44.560  -9.822  1.00  0.00      BSYN  
ATOM    252    H ALA    29     -20.303 -44.838  -9.351  1.00  0.00      BSYN  
ATOM    253   CA ALA    29     -21.864 -45.255 -10.815  1.00  0.00      BSYN  
ATOM    254   CB ALA    29     -21.021 -46.411 -11.340  1.00  0.00      BSYN  
ATOM    255    C ALA    29     -23.046 -45.920 -10.158  1.00  0.00      BSYN  
ATOM    256    O ALA    29     -22.901 -46.438  -9.065  1.00  0.00      BSYN  
ATOM    257    N ALA    30     -24.241 -45.823 -10.707  1.00  0.00      BSYN  
ATOM    258    H ALA    30     -24.420 -45.278 -11.501  1.00  0.00      BSYN  
ATOM    259   CA ALA    30     -25.378 -46.603 -10.233  1.00  0.00      BSYN  
ATOM    260   CB ALA    30     -26.815 -46.087 -10.851  1.00  0.00      BSYN  
ATOM    261    C ALA    30     -25.211 -48.090 -10.358  1.00  0.00      BSYN  
ATOM    262    O ALA    30     -25.079 -48.606 -11.474  1.00  0.00      BSYN  
ATOM    263    N GLU    31     -25.285 -48.672  -9.145  1.00  0.00      BSYN  
ATOM    264    H GLU    31     -25.417 -48.206  -8.293  1.00  0.00      BSYN  
ATOM    265   CA GLU    31     -25.135 -50.129  -9.060  1.00  0.00      BSYN  
ATOM    266   CB GLU    31     -23.743 -50.611  -8.631  1.00  0.00      BSYN  
ATOM    267   CG GLU    31     -22.525 -50.179  -9.514  1.00  0.00      BSYN  
ATOM    268   CD GLU    31     -21.341 -50.542  -8.742  1.00  0.00      BSYN  
ATOM    269  OE1 GLU    31     -20.991 -49.957  -7.666  1.00  0.00      BSYN  
ATOM    270  OE2 GLU    31     -20.710 -51.400  -9.299  1.00  0.00      BSYN  
ATOM    271    C GLU    31     -25.974 -50.346  -7.883  1.00  0.00      BSYN  
ATOM    272    O GLU    31     -25.951 -49.666  -6.842  1.00  0.00      BSYN  
ATOM    273    N LYS    32     -26.663 -51.488  -7.962  1.00  0.00      BSYN  
ATOM    274    H LYS    32     -26.521 -52.157  -8.664  1.00  0.00      BSYN  
ATOM    275   CA LYS    32     -27.591 -52.008  -6.956  1.00  0.00      BSYN  
ATOM    276   CB LYS    32     -28.982 -51.943  -7.706  1.00  0.00      BSYN  
ATOM    277   CG LYS    32     -29.286 -52.872  -8.948  1.00  0.00      BSYN  
ATOM    278   CD LYS    32     -29.391 -52.112 -10.191  1.00  0.00      BSYN  
ATOM    279   CE LYS    32     -29.422 -52.579 -11.626  1.00  0.00      BSYN  
ATOM    280   NZ LYS    32     -30.687 -53.198 -11.936  1.00  0.00      BSYN  
ATOM    281  HZ1 LYS    32     -30.774 -53.300 -12.967  1.00  0.00      BSYN  
ATOM    282  HZ2 LYS    32     -30.547 -54.171 -11.596  1.00  0.00      BSYN  
ATOM    283  HZ3 LYS    32     -31.557 -52.748 -11.587  1.00  0.00      BSYN  
ATOM    284    C LYS    32     -26.930 -53.258  -6.441  1.00  0.00      BSYN  
ATOM    285    O LYS    32     -27.509 -54.355  -6.580  1.00  0.00      BSYN  
ATOM    286    N THR    33     -25.705 -53.217  -5.865  1.00  0.00      BSYN  
ATOM    287    H THR    33     -25.164 -52.449  -5.587  1.00  0.00      BSYN  
ATOM    288   CA THR    33     -24.916 -54.449  -5.590  1.00  0.00      BSYN  
ATOM    289   CB THR    33     -23.461 -54.366  -6.011  1.00  0.00      BSYN  
ATOM    290  OG1 THR    33     -22.886 -53.174  -5.810  1.00  0.00      BSYN  
ATOM    291  HG1 THR    33     -22.147 -53.088  -6.415  1.00  0.00      BSYN  
ATOM    292  CG2 THR    33     -23.303 -54.921  -7.417  1.00  0.00      BSYN  
ATOM    293    C THR    33     -25.199 -54.908  -4.197  1.00  0.00      BSYN  
ATOM    294    O THR    33     -24.539 -54.503  -3.182  1.00  0.00      BSYN  
ATOM    295    N LYS    34     -26.210 -55.759  -4.029  1.00  0.00      BSYN  
ATOM    296    H LYS    34     -26.445 -56.297  -4.814  1.00  0.00      BSYN  
ATOM    297   CA LYS    34     -26.636 -56.188  -2.732  1.00  0.00      BSYN  
ATOM    298   CB LYS    34     -27.995 -55.678  -2.419  1.00  0.00      BSYN  
ATOM    299   CG LYS    34     -29.204 -55.801  -3.455  1.00  0.00      BSYN  
ATOM    300   CD LYS    34     -30.112 -54.619  -3.148  1.00  0.00      BSYN  
ATOM    301   CE LYS    34     -30.797 -54.245  -4.469  1.00  0.00      BSYN  
ATOM    302   NZ LYS    34     -31.759 -55.327  -4.905  1.00  0.00      BSYN  
ATOM    303  HZ1 LYS    34     -32.433 -55.346  -4.114  1.00  0.00      BSYN  
ATOM    304  HZ2 LYS    34     -32.221 -55.019  -5.785  1.00  0.00      BSYN  
ATOM    305  HZ3 LYS    34     -31.283 -56.244  -5.023  1.00  0.00      BSYN  
ATOM    306    C LYS    34     -26.628 -57.724  -2.473  1.00  0.00      BSYN  
ATOM    307    O LYS    34     -27.379 -58.458  -3.142  1.00  0.00      BSYN  
ATOM    308    N GLU    35     -25.889 -57.910  -1.361  1.00  0.00      BSYN  
ATOM    309    H GLU    35     -25.649 -57.137  -0.809  1.00  0.00      BSYN  
ATOM    310   CA GLU    35     -25.412 -59.226  -0.917  1.00  0.00      BSYN  
ATOM    311   CB GLU    35     -24.004 -59.044  -0.421  1.00  0.00      BSYN  
ATOM    312   CG GLU    35     -23.097 -59.201  -1.653  1.00  0.00      BSYN  
ATOM    313   CD GLU    35     -21.628 -59.453  -1.558  1.00  0.00      BSYN  
ATOM    314  OE1 GLU    35     -21.199 -60.476  -1.065  1.00  0.00      BSYN  
ATOM    315  OE2 GLU    35     -20.852 -58.561  -1.943  1.00  0.00      BSYN  
ATOM    316    C GLU    35     -26.264 -59.806   0.200  1.00  0.00      BSYN  
ATOM    317    O GLU    35     -25.893 -60.033   1.348  1.00  0.00      BSYN  
ATOM    318    N GLY    36     -27.489 -59.943  -0.187  1.00  0.00      BSYN  
ATOM    319    H GLY    36     -27.736 -59.467  -1.007  1.00  0.00      BSYN  
ATOM    320   CA GLY    36     -28.519 -60.724   0.508  1.00  0.00      BSYN  
ATOM    321    C GLY    36     -29.780 -60.499  -0.379  1.00  0.00      BSYN  
ATOM    322    O GLY    36     -30.461 -59.484  -0.257  1.00  0.00      BSYN  
ATOM    323    N VAL    37     -30.041 -61.376  -1.289  1.00  0.00      BSYN  
ATOM    324    H VAL    37     -29.321 -61.981  -1.566  1.00  0.00      BSYN  
ATOM    325   CA VAL    37     -31.366 -61.483  -1.906  1.00  0.00      BSYN  
ATOM    326   CB VAL    37     -31.213 -61.504  -3.459  1.00  0.00      BSYN  
ATOM    327  CG1 VAL    37     -32.219 -62.232  -4.399  1.00  0.00      BSYN  
ATOM    328  CG2 VAL    37     -31.056 -60.184  -3.753  1.00  0.00      BSYN  
ATOM    329    C VAL    37     -32.278 -62.657  -1.385  1.00  0.00      BSYN  
ATOM    330    O VAL    37     -31.682 -63.513  -0.768  1.00  0.00      BSYN  
ATOM    331    N LEU    38     -33.615 -62.557  -1.461  1.00  0.00      BSYN  
ATOM    332    H LEU    38     -33.950 -61.739  -1.883  1.00  0.00      BSYN  
ATOM    333   CA LEU    38     -34.527 -63.645  -1.117  1.00  0.00      BSYN  
ATOM    334   CB LEU    38     -35.759 -62.991  -0.776  1.00  0.00      BSYN  
ATOM    335   CG LEU    38     -36.607 -63.693   0.298  1.00  0.00      BSYN  
ATOM    336  CD1 LEU    38     -36.953 -62.628   1.338  1.00  0.00      BSYN  
ATOM    337  CD2 LEU    38     -37.935 -64.128  -0.142  1.00  0.00      BSYN  
ATOM    338    C LEU    38     -34.604 -64.692  -2.275  1.00  0.00      BSYN  
ATOM    339    O LEU    38     -34.686 -64.313  -3.460  1.00  0.00      BSYN  
ATOM    340    N TYR    39     -34.708 -65.905  -1.715  1.00  0.00      BSYN  
ATOM    341    H TYR    39     -34.431 -66.118  -0.800  1.00  0.00      BSYN  
ATOM    342   CA TYR    39     -35.176 -66.956  -2.511  1.00  0.00      BSYN  
ATOM    343   CB TYR    39     -34.439 -68.363  -2.344  1.00  0.00      BSYN  
ATOM    344   CG TYR    39     -34.679 -69.103  -1.053  1.00  0.00      BSYN  
ATOM    345  CD1 TYR    39     -35.828 -69.855  -0.922  1.00  0.00      BSYN  
ATOM    346  CE1 TYR    39     -36.124 -70.691   0.091  1.00  0.00      BSYN  
ATOM    347  CD2 TYR    39     -33.777 -69.221  -0.048  1.00  0.00      BSYN  
ATOM    348  CE2 TYR    39     -34.133 -69.968   1.107  1.00  0.00      BSYN  
ATOM    349   CZ TYR    39     -35.198 -70.812   1.134  1.00  0.00      BSYN  
ATOM    350   OH TYR    39     -35.490 -71.879   2.020  1.00  0.00      BSYN  
ATOM    351   HH TYR    39     -35.078 -71.856   2.887  1.00  0.00      BSYN  
ATOM    352    C TYR    39     -36.705 -67.086  -2.402  1.00  0.00      BSYN  
ATOM    353    O TYR    39     -37.267 -67.320  -1.324  1.00  0.00      BSYN  
ATOM    354    N VAL    40     -37.386 -66.750  -3.544  1.00  0.00      BSYN  
ATOM    355    H VAL    40     -36.965 -66.288  -4.298  1.00  0.00      BSYN  
ATOM    356   CA VAL    40     -38.820 -67.055  -3.676  1.00  0.00      BSYN  
ATOM    357   CB VAL    40     -39.375 -66.211  -4.879  1.00  0.00      BSYN  
ATOM    358  CG1 VAL    40     -39.537 -64.769  -4.725  1.00  0.00      BSYN  
ATOM    359  CG2 VAL    40     -38.552 -66.292  -6.177  1.00  0.00      BSYN  
ATOM    360    C VAL    40     -39.166 -68.543  -3.866  1.00  0.00      BSYN  
ATOM    361    O VAL    40     -38.589 -69.265  -4.678  1.00  0.00      BSYN  
ATOM    362    N GLY    41     -40.110 -68.988  -2.993  1.00  0.00      BSYN  
ATOM    363    H GLY    41     -40.313 -68.331  -2.294  1.00  0.00      BSYN  
ATOM    364   CA GLY    41     -40.611 -70.380  -3.073  1.00  0.00      BSYN  
ATOM    365    C GLY    41     -41.663 -70.644  -4.136  1.00  0.00      BSYN  
ATOM    366    O GLY    41     -42.254 -71.674  -4.228  1.00  0.00      BSYN  
ATOM    367    N SER    42     -41.916 -69.639  -4.945  1.00  0.00      BSYN  
ATOM    368    H SER    42     -41.868 -68.674  -4.778  1.00  0.00      BSYN  
ATOM    369   CA SER    42     -42.413 -69.927  -6.293  1.00  0.00      BSYN  
ATOM    370   CB SER    42     -43.752 -69.021  -6.709  1.00  0.00      BSYN  
ATOM    371   OG SER    42     -43.515 -67.609  -6.337  1.00  0.00      BSYN  
ATOM    372   HG SER    42     -43.174 -67.106  -7.080  1.00  0.00      BSYN  
ATOM    373    C SER    42     -41.464 -70.129  -7.451  1.00  0.00      BSYN  
ATOM    374    O SER    42     -40.729 -69.097  -7.626  1.00  0.00      BSYN  
ATOM    375    N LYS    43     -41.450 -71.156  -8.360  1.00  0.00      BSYN  
ATOM    376    H LYS    43     -42.208 -71.770  -8.264  1.00  0.00      BSYN  
ATOM    377   CA LYS    43     -40.312 -71.280  -9.287  1.00  0.00      BSYN  
ATOM    378   CB LYS    43     -39.415 -72.444  -8.786  1.00  0.00      BSYN  
ATOM    379   CG LYS    43     -39.789 -73.899  -9.085  1.00  0.00      BSYN  
ATOM    380   CD LYS    43     -41.050 -74.293  -8.226  1.00  0.00      BSYN  
ATOM    381   CE LYS    43     -41.824 -75.231  -9.063  1.00  0.00      BSYN  
ATOM    382   NZ LYS    43     -42.265 -74.812 -10.345  1.00  0.00      BSYN  
ATOM    383  HZ1 LYS    43     -42.210 -73.779 -10.452  1.00  0.00      BSYN  
ATOM    384  HZ2 LYS    43     -41.498 -75.077 -10.996  1.00  0.00      BSYN  
ATOM    385  HZ3 LYS    43     -43.247 -75.094 -10.540  1.00  0.00      BSYN  
ATOM    386    C LYS    43     -40.859 -71.529 -10.719  1.00  0.00      BSYN  
ATOM    387    O LYS    43     -41.969 -72.007 -10.845  1.00  0.00      BSYN  
ATOM    388    N THR    44     -40.240 -71.326 -11.854  1.00  0.00      BSYN  
ATOM    389    H THR    44     -40.610 -71.567 -12.729  1.00  0.00      BSYN  
ATOM    390   CA THR    44     -38.912 -70.876 -12.028  1.00  0.00      BSYN  
ATOM    391   CB THR    44     -38.005 -71.809 -12.942  1.00  0.00      BSYN  
ATOM    392  OG1 THR    44     -38.703 -72.198 -14.154  1.00  0.00      BSYN  
ATOM    393  HG1 THR    44     -38.895 -71.437 -14.707  1.00  0.00      BSYN  
ATOM    394  CG2 THR    44     -37.460 -72.972 -12.165  1.00  0.00      BSYN  
ATOM    395    C THR    44     -39.006 -69.439 -12.508  1.00  0.00      BSYN  
ATOM    396    O THR    44     -39.739 -69.071 -13.494  1.00  0.00      BSYN  
ATOM    397    N ARG    45     -38.373 -68.420 -11.901  1.00  0.00      BSYN  
ATOM    398    H ARG    45     -38.015 -68.737 -11.045  1.00  0.00      BSYN  
ATOM    399   CA ARG    45     -38.184 -67.125 -12.432  1.00  0.00      BSYN  
ATOM    400   CB ARG    45     -39.480 -66.411 -11.873  1.00  0.00      BSYN  
ATOM    401   CG ARG    45     -40.139 -65.377 -12.809  1.00  0.00      BSYN  
ATOM    402   CD ARG    45     -41.510 -65.263 -12.312  1.00  0.00      BSYN  
ATOM    403   NE ARG    45     -41.596 -64.142 -11.425  1.00  0.00      BSYN  
ATOM    404   HE ARG    45     -40.862 -64.137 -10.776  1.00  0.00      BSYN  
ATOM    405   CZ ARG    45     -42.689 -63.400 -11.476  1.00  0.00      BSYN  
ATOM    406  NH1 ARG    45     -43.663 -63.658 -12.434  1.00  0.00      BSYN  
ATOM    407 HH11 ARG    45     -44.534 -63.180 -12.549  1.00  0.00      BSYN  
ATOM    408 HH12 ARG    45     -43.397 -64.260 -13.187  1.00  0.00      BSYN  
ATOM    409  NH2 ARG    45     -42.854 -62.350 -10.598  1.00  0.00      BSYN  
ATOM    410 HH21 ARG    45     -43.589 -61.674 -10.534  1.00  0.00      BSYN  
ATOM    411 HH22 ARG    45     -42.068 -62.418  -9.984  1.00  0.00      BSYN  
ATOM    412    C ARG    45     -37.027 -66.569 -11.810  1.00  0.00      BSYN  
ATOM    413    O ARG    45     -36.915 -66.483 -10.577  1.00  0.00      BSYN  
ATOM    414    N GLU    46     -36.032 -66.074 -12.575  1.00  0.00      BSYN  
ATOM    415    H GLU    46     -36.025 -66.363 -13.511  1.00  0.00      BSYN  
ATOM    416   CA GLU    46     -34.827 -65.520 -11.966  1.00  0.00      BSYN  
ATOM    417   CB GLU    46     -33.684 -66.420 -12.214  1.00  0.00      BSYN  
ATOM    418   CG GLU    46     -33.579 -67.533 -11.119  1.00  0.00      BSYN  
ATOM    419   CD GLU    46     -32.310 -68.424 -11.252  1.00  0.00      BSYN  
ATOM    420  OE1 GLU    46     -31.443 -68.279 -10.366  1.00  0.00      BSYN  
ATOM    421  OE2 GLU    46     -32.371 -69.261 -12.182  1.00  0.00      BSYN  
ATOM    422    C GLU    46     -34.470 -64.152 -12.371  1.00  0.00      BSYN  
ATOM    423    O GLU    46     -34.446 -63.742 -13.569  1.00  0.00      BSYN  
ATOM    424    N GLY    47     -34.169 -63.372 -11.261  1.00  0.00      BSYN  
ATOM    425    H GLY    47     -33.974 -63.734 -10.371  1.00  0.00      BSYN  
ATOM    426   CA GLY    47     -33.916 -61.930 -11.257  1.00  0.00      BSYN  
ATOM    427    C GLY    47     -32.558 -61.575 -11.924  1.00  0.00      BSYN  
ATOM    428    O GLY    47     -31.746 -61.084 -11.261  1.00  0.00      BSYN  
ATOM    429    N VAL    48     -32.428 -61.900 -13.210  1.00  0.00      BSYN  
ATOM    430    H VAL    48     -33.159 -62.148 -13.814  1.00  0.00      BSYN  
ATOM    431   CA VAL    48     -31.149 -61.840 -13.706  1.00  0.00      BSYN  
ATOM    432   CB VAL    48     -30.902 -62.986 -14.707  1.00  0.00      BSYN  
ATOM    433  CG1 VAL    48     -30.948 -64.409 -14.067  1.00  0.00      BSYN  
ATOM    434  CG2 VAL    48     -31.722 -62.977 -15.908  1.00  0.00      BSYN  
ATOM    435    C VAL    48     -30.853 -60.453 -14.344  1.00  0.00      BSYN  
ATOM    436    O VAL    48     -31.592 -59.969 -15.218  1.00  0.00      BSYN  
ATOM    437    N VAL    49     -29.715 -59.783 -14.141  1.00  0.00      BSYN  
ATOM    438    H VAL    49     -29.043 -60.213 -13.572  1.00  0.00      BSYN  
ATOM    439   CA VAL    49     -29.414 -58.407 -14.698  1.00  0.00      BSYN  
ATOM    440   CB VAL    49     -28.991 -57.242 -13.732  1.00  0.00      BSYN  
ATOM    441  CG1 VAL    49     -30.129 -56.366 -13.646  1.00  0.00      BSYN  
ATOM    442  CG2 VAL    49     -28.464 -57.783 -12.356  1.00  0.00      BSYN  
ATOM    443    C VAL    49     -28.397 -58.574 -15.874  1.00  0.00      BSYN  
ATOM    444    O VAL    49     -27.224 -58.741 -15.569  1.00  0.00      BSYN  
ATOM    445    N GLN    50     -28.742 -58.817 -17.149  1.00  0.00      BSYN  
ATOM    446    H GLN    50     -29.674 -58.770 -17.448  1.00  0.00      BSYN  
ATOM    447   CA GLN    50     -27.698 -58.974 -18.230  1.00  0.00      BSYN  
ATOM    448   CB GLN    50     -28.059 -59.720 -19.582  1.00  0.00      BSYN  
ATOM    449   CG GLN    50     -28.276 -61.131 -19.190  1.00  0.00      BSYN  
ATOM    450   CD GLN    50     -28.303 -62.099 -20.375  1.00  0.00      BSYN  
ATOM    451  OE1 GLN    50     -27.419 -62.070 -21.236  1.00  0.00      BSYN  
ATOM    452  NE2 GLN    50     -29.298 -62.933 -20.545  1.00  0.00      BSYN  
ATOM    453 HE21 GLN    50     -30.081 -62.773 -19.978  1.00  0.00      BSYN  
ATOM    454 HE22 GLN    50     -29.342 -63.656 -21.206  1.00  0.00      BSYN  
ATOM    455    C GLN    50     -27.189 -57.513 -18.430  1.00  0.00      BSYN  
ATOM    456    O GLN    50     -27.912 -56.551 -18.564  1.00  0.00      BSYN  
ATOM    457    N GLY    51     -25.870 -57.284 -18.319  1.00  0.00      BSYN  
ATOM    458    H GLY    51     -25.426 -56.447 -18.570  1.00  0.00      BSYN  
ATOM    459   CA GLY    51     -24.874 -58.298 -17.989  1.00  0.00      BSYN  
ATOM    460    C GLY    51     -23.473 -57.810 -18.082  1.00  0.00      BSYN  
ATOM    461    O GLY    51     -23.051 -57.083 -19.048  1.00  0.00      BSYN  
ATOM    462    N VAL    52     -22.714 -58.357 -17.097  1.00  0.00      BSYN  
ATOM    463    H VAL    52     -23.132 -58.966 -16.453  1.00  0.00      BSYN  
ATOM    464   CA VAL    52     -21.298 -58.098 -17.040  1.00  0.00      BSYN  
ATOM    465   CB VAL    52     -20.761 -57.498 -15.617  1.00  0.00      BSYN  
ATOM    466  CG1 VAL    52     -20.738 -55.959 -15.728  1.00  0.00      BSYN  
ATOM    467  CG2 VAL    52     -21.611 -57.908 -14.323  1.00  0.00      BSYN  
ATOM    468    C VAL    52     -20.301 -59.217 -17.506  1.00  0.00      BSYN  
ATOM    469    O VAL    52     -20.889 -60.321 -17.709  1.00  0.00      BSYN  
ATOM    470    N ALA    53     -18.946 -59.256 -17.776  1.00  0.00      BSYN  
ATOM    471    H ALA    53     -18.425 -58.426 -17.773  1.00  0.00      BSYN  
ATOM    472   CA ALA    53     -18.239 -60.372 -18.371  1.00  0.00      BSYN  
ATOM    473   CB ALA    53     -17.055 -59.975 -19.170  1.00  0.00      BSYN  
ATOM    474    C ALA    53     -17.646 -61.062 -17.130  1.00  0.00      BSYN  
ATOM    475    O ALA    53     -16.551 -60.741 -16.708  1.00  0.00      BSYN  
ATOM    476    N SER    54     -18.288 -62.139 -16.626  1.00  0.00      BSYN  
ATOM    477    H SER    54     -18.771 -62.732 -17.239  1.00  0.00      BSYN  
ATOM    478   CA SER    54     -17.838 -62.740 -15.316  1.00  0.00      BSYN  
ATOM    479   CB SER    54     -19.018 -62.407 -14.324  1.00  0.00      BSYN  
ATOM    480   OG SER    54     -18.953 -61.059 -13.874  1.00  0.00      BSYN  
ATOM    481   HG SER    54     -19.564 -60.534 -14.396  1.00  0.00      BSYN  
ATOM    482    C SER    54     -17.501 -64.229 -15.154  1.00  0.00      BSYN  
ATOM    483    O SER    54     -16.668 -64.589 -14.315  1.00  0.00      BSYN  
ATOM    484    N VAL    55     -18.059 -65.069 -16.072  1.00  0.00      BSYN  
ATOM    485    H VAL    55     -18.732 -64.562 -16.573  1.00  0.00      BSYN  
ATOM    486   CA VAL    55     -17.650 -66.492 -16.122  1.00  0.00      BSYN  
ATOM    487   CB VAL    55     -18.856 -67.311 -15.573  1.00  0.00      BSYN  
ATOM    488  CG1 VAL    55     -18.906 -68.874 -15.932  1.00  0.00      BSYN  
ATOM    489  CG2 VAL    55     -18.822 -67.169 -14.058  1.00  0.00      BSYN  
ATOM    490    C VAL    55     -17.015 -66.994 -17.418  1.00  0.00      BSYN  
ATOM    491    O VAL    55     -17.721 -66.911 -18.468  1.00  0.00      BSYN  
ATOM    492    N ALA    56     -15.914 -67.526 -17.056  1.00  0.00      BSYN  
ATOM    493    H ALA    56     -15.847 -67.887 -16.148  1.00  0.00      BSYN  
ATOM    494   CA ALA    56     -14.891 -68.062 -17.935  1.00  0.00      BSYN  
ATOM    495   CB ALA    56     -13.568 -67.624 -17.232  1.00  0.00      BSYN  
ATOM    496    C ALA    56     -14.879 -69.553 -18.277  1.00  0.00      BSYN  
ATOM    497    O ALA    56     -13.852 -70.052 -18.836  1.00  0.00      BSYN  
ATOM    498    N GLU    57     -15.979 -70.238 -18.142  1.00  0.00      BSYN  
ATOM    499    H GLU    57     -16.798 -69.804 -17.823  1.00  0.00      BSYN  
ATOM    500   CA GLU    57     -16.179 -71.650 -18.350  1.00  0.00      BSYN  
ATOM    501   CB GLU    57     -15.414 -72.517 -17.402  1.00  0.00      BSYN  
ATOM    502   CG GLU    57     -15.451 -73.909 -17.805  1.00  0.00      BSYN  
ATOM    503   CD GLU    57     -15.170 -74.758 -16.477  1.00  0.00      BSYN  
ATOM    504  OE1 GLU    57     -16.088 -75.589 -16.202  1.00  0.00      BSYN  
ATOM    505  OE2 GLU    57     -14.128 -74.511 -15.781  1.00  0.00      BSYN  
ATOM    506    C GLU    57     -17.677 -71.828 -18.155  1.00  0.00      BSYN  
ATOM    507    O GLU    57     -18.172 -71.781 -17.039  1.00  0.00      BSYN  
ATOM    508    N LYS    58     -18.385 -71.927 -19.279  1.00  0.00      BSYN  
ATOM    509    H LYS    58     -17.958 -72.416 -20.013  1.00  0.00      BSYN  
ATOM    510   CA LYS    58     -19.853 -71.732 -19.195  1.00  0.00      BSYN  
ATOM    511   CB LYS    58     -20.352 -70.851 -20.395  1.00  0.00      BSYN  
ATOM    512   CG LYS    58     -20.441 -69.317 -20.125  1.00  0.00      BSYN  
ATOM    513   CD LYS    58     -20.684 -68.647 -21.442  1.00  0.00      BSYN  
ATOM    514   CE LYS    58     -21.073 -67.289 -21.228  1.00  0.00      BSYN  
ATOM    515   NZ LYS    58     -20.135 -66.429 -20.400  1.00  0.00      BSYN  
ATOM    516  HZ1 LYS    58     -19.145 -66.545 -20.697  1.00  0.00      BSYN  
ATOM    517  HZ2 LYS    58     -20.285 -65.400 -20.389  1.00  0.00      BSYN  
ATOM    518  HZ3 LYS    58     -20.117 -66.705 -19.397  1.00  0.00      BSYN  
ATOM    519    C LYS    58     -20.754 -72.952 -19.235  1.00  0.00      BSYN  
ATOM    520    O LYS    58     -20.589 -73.704 -20.185  1.00  0.00      BSYN  
ATOM    521    N THR    59     -21.567 -73.293 -18.258  1.00  0.00      BSYN  
ATOM    522    H THR    59     -22.236 -73.973 -18.484  1.00  0.00      BSYN  
ATOM    523   CA THR    59     -21.550 -72.728 -16.909  1.00  0.00      BSYN  
ATOM    524   CB THR    59     -22.979 -72.532 -16.529  1.00  0.00      BSYN  
ATOM    525  OG1 THR    59     -23.371 -71.434 -17.388  1.00  0.00      BSYN  
ATOM    526  HG1 THR    59     -23.872 -71.826 -18.107  1.00  0.00      BSYN  
ATOM    527  CG2 THR    59     -23.304 -72.069 -15.060  1.00  0.00      BSYN  
ATOM    528    C THR    59     -20.888 -73.713 -16.018  1.00  0.00      BSYN  
ATOM    529    O THR    59     -21.409 -74.848 -15.874  1.00  0.00      BSYN  
ATOM    530    N LYS    60     -19.900 -73.264 -15.277  1.00  0.00      BSYN  
ATOM    531    H LYS    60     -19.366 -72.503 -15.586  1.00  0.00      BSYN  
ATOM    532   CA LYS    60     -19.393 -73.863 -14.044  1.00  0.00      BSYN  
ATOM    533   CB LYS    60     -18.306 -72.926 -13.375  1.00  0.00      BSYN  
ATOM    534   CG LYS    60     -17.476 -73.908 -12.596  1.00  0.00      BSYN  
ATOM    535   CD LYS    60     -16.582 -73.201 -11.615  1.00  0.00      BSYN  
ATOM    536   CE LYS    60     -16.256 -74.056 -10.412  1.00  0.00      BSYN  
ATOM    537   NZ LYS    60     -15.341 -73.337  -9.456  1.00  0.00      BSYN  
ATOM    538  HZ1 LYS    60     -14.953 -74.197  -9.019  1.00  0.00      BSYN  
ATOM    539  HZ2 LYS    60     -14.574 -72.838  -9.951  1.00  0.00      BSYN  
ATOM    540  HZ3 LYS    60     -15.954 -72.710  -8.897  1.00  0.00      BSYN  
ATOM    541    C LYS    60     -20.481 -74.250 -13.063  1.00  0.00      BSYN  
ATOM    542    O LYS    60     -21.372 -73.432 -12.724  1.00  0.00      BSYN  
ATOM    543    N GLU    61     -20.504 -75.486 -12.597  1.00  0.00      BSYN  
ATOM    544    H GLU    61     -20.027 -76.108 -13.185  1.00  0.00      BSYN  
ATOM    545   CA GLU    61     -21.344 -75.968 -11.499  1.00  0.00      BSYN  
ATOM    546   CB GLU    61     -21.254 -77.484 -11.323  1.00  0.00      BSYN  
ATOM    547   CG GLU    61     -21.608 -78.174 -12.562  1.00  0.00      BSYN  
ATOM    548   CD GLU    61     -21.245 -79.701 -12.563  1.00  0.00      BSYN  
ATOM    549  OE1 GLU    61     -21.636 -80.395 -11.652  1.00  0.00      BSYN  
ATOM    550  OE2 GLU    61     -20.789 -80.132 -13.571  1.00  0.00      BSYN  
ATOM    551    C GLU    61     -21.175 -75.277 -10.123  1.00  0.00      BSYN  
ATOM    552    O GLU    61     -20.298 -75.734  -9.291  1.00  0.00      BSYN  
ATOM    553    N GLN    62     -21.781 -74.110  -9.748  1.00  0.00      BSYN  
ATOM    554    H GLN    62     -22.287 -73.540 -10.365  1.00  0.00      BSYN  
ATOM    555   CA GLN    62     -21.751 -73.630  -8.356  1.00  0.00      BSYN  
ATOM    556   CB GLN    62     -21.835 -72.099  -8.255  1.00  0.00      BSYN  
ATOM    557   CG GLN    62     -22.923 -71.364  -8.958  1.00  0.00      BSYN  
ATOM    558   CD GLN    62     -22.875 -71.252 -10.436  1.00  0.00      BSYN  
ATOM    559  OE1 GLN    62     -23.619 -71.922 -11.117  1.00  0.00      BSYN  
ATOM    560  NE2 GLN    62     -21.917 -70.556 -11.023  1.00  0.00      BSYN  
ATOM    561 HE21 GLN    62     -21.071 -70.327 -10.586  1.00  0.00      BSYN  
ATOM    562 HE22 GLN    62     -22.031 -70.183 -11.922  1.00  0.00      BSYN  
ATOM    563    C GLN    62     -22.830 -74.181  -7.427  1.00  0.00      BSYN  
ATOM    564    O GLN    62     -23.783 -74.860  -7.885  1.00  0.00      BSYN  
ATOM    565    N ALA    63     -22.571 -74.222  -6.109  1.00  0.00      BSYN  
ATOM    566    H ALA    63     -21.709 -74.655  -5.936  1.00  0.00      BSYN  
ATOM    567   CA ALA    63     -23.712 -74.345  -5.172  1.00  0.00      BSYN  
ATOM    568   CB ALA    63     -23.440 -74.759  -3.804  1.00  0.00      BSYN  
ATOM    569    C ALA    63     -24.671 -73.125  -5.160  1.00  0.00      BSYN  
ATOM    570    O ALA    63     -24.377 -71.911  -5.277  1.00  0.00      BSYN  
ATOM    571    N SER    64     -25.948 -73.465  -5.130  1.00  0.00      BSYN  
ATOM    572    H SER    64     -26.011 -74.442  -5.167  1.00  0.00      BSYN  
ATOM    573   CA SER    64     -27.068 -72.488  -5.055  1.00  0.00      BSYN  
ATOM    574   CB SER    64     -27.472 -72.016  -6.493  1.00  0.00      BSYN  
ATOM    575   OG SER    64     -27.625 -70.578  -6.310  1.00  0.00      BSYN  
ATOM    576   HG SER    64     -28.543 -70.299  -6.301  1.00  0.00      BSYN  
ATOM    577    C SER    64     -28.204 -72.992  -4.288  1.00  0.00      BSYN  
ATOM    578    O SER    64     -28.317 -74.174  -3.907  1.00  0.00      BSYN  
ATOM    579    N HIS    65     -29.011 -72.038  -3.802  1.00  0.00      BSYN  
ATOM    580    H HIS    65     -28.600 -71.149  -3.772  1.00  0.00      BSYN  
ATOM    581   CA HIS    65     -30.376 -72.216  -3.343  1.00  0.00      BSYN  
ATOM    582   CB HIS    65     -30.469 -72.828  -1.914  1.00  0.00      BSYN  
ATOM    583   CG HIS    65     -31.773 -73.781  -1.861  1.00  0.00      BSYN  
ATOM    584  ND1 HIS    65     -32.720 -73.664  -0.968  1.00  0.00      BSYN  
ATOM    585  HD1 HIS    65     -32.894 -73.044  -0.229  1.00  0.00      BSYN  
ATOM    586  CD2 HIS    65     -32.049 -74.830  -2.714  1.00  0.00      BSYN  
ATOM    587  NE2 HIS    65     -33.143 -75.351  -2.297  1.00  0.00      BSYN  
ATOM    588  CE1 HIS    65     -33.549 -74.634  -1.216  1.00  0.00      BSYN  
ATOM    589    C HIS    65     -31.138 -70.968  -3.352  1.00  0.00      BSYN  
ATOM    590    O HIS    65     -30.928 -69.970  -2.684  1.00  0.00      BSYN  
ATOM    591    N LEU    66     -32.096 -70.799  -4.250  1.00  0.00      BSYN  
ATOM    592    H LEU    66     -32.360 -69.859  -4.329  1.00  0.00      BSYN  
ATOM    593   CA LEU    66     -32.282 -71.811  -5.315  1.00  0.00      BSYN  
ATOM    594   CB LEU    66     -33.817 -71.966  -5.665  1.00  0.00      BSYN  
ATOM    595   CG LEU    66     -34.921 -70.920  -5.914  1.00  0.00      BSYN  
ATOM    596  CD1 LEU    66     -34.712 -69.974  -7.024  1.00  0.00      BSYN  
ATOM    597  CD2 LEU    66     -36.345 -71.538  -5.907  1.00  0.00      BSYN  
ATOM    598    C LEU    66     -31.304 -71.782  -6.548  1.00  0.00      BSYN  
ATOM    599    O LEU    66     -30.304 -71.029  -6.631  1.00  0.00      BSYN  
ATOM    600    N GLY    67     -31.671 -72.506  -7.635  1.00  0.00      BSYN  
ATOM    601    H GLY    67     -32.646 -72.595  -7.676  1.00  0.00      BSYN  
ATOM    602   CA GLY    67     -30.898 -72.947  -8.819  1.00  0.00      BSYN  
ATOM    603    C GLY    67     -31.193 -72.385 -10.125  1.00  0.00      BSYN  
ATOM    604    O GLY    67     -32.315 -72.516 -10.657  1.00  0.00      BSYN  
ATOM    605    N GLY    68     -30.174 -71.775 -10.778  1.00  0.00      BSYN  
ATOM    606    H GLY    68     -30.169 -71.658 -11.751  1.00  0.00      BSYN  
ATOM    607   CA GLY    68     -28.907 -71.269 -10.113  1.00  0.00      BSYN  
ATOM    608    C GLY    68     -28.067 -70.354 -10.851  1.00  0.00      BSYN  
ATOM    609    O GLY    68     -26.928 -70.494 -11.215  1.00  0.00      BSYN  
ATOM    610    N ALA    69     -28.715 -69.138 -11.100  1.00  0.00      BSYN  
ATOM    611    H ALA    69     -29.556 -68.894 -10.660  1.00  0.00      BSYN  
ATOM    612   CA ALA    69     -28.172 -68.150 -11.950  1.00  0.00      BSYN  
ATOM    613   CB ALA    69     -29.096 -68.014 -13.148  1.00  0.00      BSYN  
ATOM    614    C ALA    69     -28.127 -66.757 -11.332  1.00  0.00      BSYN  
ATOM    615    O ALA    69     -27.145 -66.053 -11.775  1.00  0.00      BSYN  
ATOM    616    N VAL    70     -29.015 -66.254 -10.431  1.00  0.00      BSYN  
ATOM    617    H VAL    70     -29.452 -66.975  -9.932  1.00  0.00      BSYN  
ATOM    618   CA VAL    70     -29.303 -64.825 -10.072  1.00  0.00      BSYN  
ATOM    619   CB VAL    70     -30.122 -65.000  -8.671  1.00  0.00      BSYN  
ATOM    620  CG1 VAL    70     -29.544 -66.004  -7.714  1.00  0.00      BSYN  
ATOM    621  CG2 VAL    70     -30.464 -63.645  -8.088  1.00  0.00      BSYN  
ATOM    622    C VAL    70     -28.037 -64.006  -9.903  1.00  0.00      BSYN  
ATOM    623    O VAL    70     -27.853 -62.951 -10.508  1.00  0.00      BSYN  
ATOM    624    N PHE    71     -27.055 -64.463  -9.017  1.00  0.00      BSYN  
ATOM    625    H PHE    71     -27.134 -65.382  -8.686  1.00  0.00      BSYN  
ATOM    626   CA PHE    71     -25.864 -63.674  -8.643  1.00  0.00      BSYN  
ATOM    627   CB PHE    71     -25.026 -64.185  -7.444  1.00  0.00      BSYN  
ATOM    628   CG PHE    71     -25.785 -63.855  -6.144  1.00  0.00      BSYN  
ATOM    629  CD1 PHE    71     -25.211 -63.178  -5.062  1.00  0.00      BSYN  
ATOM    630  CD2 PHE    71     -27.128 -64.109  -5.898  1.00  0.00      BSYN  
ATOM    631  CE1 PHE    71     -25.783 -62.826  -3.830  1.00  0.00      BSYN  
ATOM    632  CE2 PHE    71     -27.823 -63.902  -4.730  1.00  0.00      BSYN  
ATOM    633   CZ PHE    71     -27.142 -63.256  -3.641  1.00  0.00      BSYN  
ATOM    634    C PHE    71     -25.012 -63.371  -9.858  1.00  0.00      BSYN  
ATOM    635    O PHE    71     -24.879 -62.166 -10.257  1.00  0.00      BSYN  
ATOM    636    N SER    72     -24.524 -64.512 -10.481  1.00  0.00      BSYN  
ATOM    637    H SER    72     -24.656 -65.362 -10.010  1.00  0.00      BSYN  
ATOM    638   CA SER    72     -23.731 -64.500 -11.684  1.00  0.00      BSYN  
ATOM    639   CB SER    72     -23.243 -66.014 -11.902  1.00  0.00      BSYN  
ATOM    640   OG SER    72     -24.382 -66.871 -12.140  1.00  0.00      BSYN  
ATOM    641   HG SER    72     -24.522 -67.329 -12.973  1.00  0.00      BSYN  
ATOM    642    C SER    72     -24.402 -63.823 -12.889  1.00  0.00      BSYN  
ATOM    643    O SER    72     -23.572 -63.044 -13.462  1.00  0.00      BSYN  
ATOM    644    N GLY    73     -25.725 -63.934 -13.192  1.00  0.00      BSYN  
ATOM    645    H GLY    73     -26.300 -64.421 -12.566  1.00  0.00      BSYN  
ATOM    646   CA GLY    73     -26.297 -63.278 -14.330  1.00  0.00      BSYN  
ATOM    647    C GLY    73     -25.516 -63.537 -15.610  1.00  0.00      BSYN  
ATOM    648    O GLY    73     -25.214 -62.540 -16.206  1.00  0.00      BSYN  
ATOM    649    N ALA    74     -25.272 -64.775 -16.161  1.00  0.00      BSYN  
ATOM    650    H ALA    74     -25.924 -65.487 -15.992  1.00  0.00      BSYN  
ATOM    651   CA ALA    74     -24.268 -65.028 -17.201  1.00  0.00      BSYN  
ATOM    652   CB ALA    74     -23.030 -65.499 -16.553  1.00  0.00      BSYN  
ATOM    653    C ALA    74     -24.637 -66.106 -18.256  1.00  0.00      BSYN  
ATOM    654    O ALA    74     -24.796 -67.302 -17.977  1.00  0.00      BSYN  
ATOM    655    N GLY    75     -24.608 -65.694 -19.481  1.00  0.00      BSYN  
ATOM    656    H GLY    75     -24.347 -66.285 -20.218  1.00  0.00      BSYN  
ATOM    657   CA GLY    75     -24.842 -64.310 -19.875  1.00  0.00      BSYN  
ATOM    658    C GLY    75     -24.891 -64.203 -21.369  1.00  0.00      BSYN  
ATOM    659    O GLY    75     -25.390 -65.159 -22.026  1.00  0.00      BSYN  
ATOM    660    N ASN    76     -24.637 -62.990 -21.877  1.00  0.00      BSYN  
ATOM    661    H ASN    76     -24.811 -62.183 -21.349  1.00  0.00      BSYN  
ATOM    662   CA ASN    76     -24.488 -62.703 -23.345  1.00  0.00      BSYN  
ATOM    663   CB ASN    76     -24.232 -61.117 -23.366  1.00  0.00      BSYN  
ATOM    664   CG ASN    76     -23.066 -60.577 -22.603  1.00  0.00      BSYN  
ATOM    665  OD1 ASN    76     -22.875 -60.861 -21.468  1.00  0.00      BSYN  
ATOM    666  ND2 ASN    76     -22.264 -59.716 -23.133  1.00  0.00      BSYN  
ATOM    667 HD21 ASN    76     -21.371 -59.529 -22.774  1.00  0.00      BSYN  
ATOM    668 HD22 ASN    76     -22.533 -59.339 -23.997  1.00  0.00      BSYN  
ATOM    669    C ASN    76     -23.325 -63.400 -23.969  1.00  0.00      BSYN  
ATOM    670    O ASN    76     -22.188 -63.362 -23.527  1.00  0.00      BSYN  
ATOM    671    N ILE    77     -23.618 -63.928 -25.172  1.00  0.00      BSYN  
ATOM    672    H ILE    77     -24.401 -64.468 -25.407  1.00  0.00      BSYN  
ATOM    673   CA ILE    77     -22.507 -64.008 -26.199  1.00  0.00      BSYN  
ATOM    674   CB ILE    77     -22.720 -64.981 -27.374  1.00  0.00      BSYN  
ATOM    675  CG2 ILE    77     -22.174 -66.431 -26.847  1.00  0.00      BSYN  
ATOM    676  CG1 ILE    77     -24.154 -64.886 -27.957  1.00  0.00      BSYN  
ATOM    677   CD ILE    77     -24.467 -65.886 -29.158  1.00  0.00      BSYN  
ATOM    678    C ILE    77     -21.958 -62.672 -26.721  1.00  0.00      BSYN  
ATOM    679    O ILE    77     -22.504 -61.980 -27.562  1.00  0.00      BSYN  
ATOM    680    N ALA    78     -20.880 -62.249 -25.892  1.00  0.00      BSYN  
ATOM    681    H ALA    78     -20.696 -62.817 -25.115  1.00  0.00      BSYN  
ATOM    682   CA ALA    78     -20.010 -61.191 -26.267  1.00  0.00      BSYN  
ATOM    683   CB ALA    78     -19.883 -60.237 -24.987  1.00  0.00      BSYN  
ATOM    684    C ALA    78     -18.655 -61.817 -26.553  1.00  0.00      BSYN  
ATOM    685    O ALA    78     -17.896 -62.196 -25.694  1.00  0.00      BSYN  
ATOM    686    N ALA    79     -18.426 -62.039 -27.918  1.00  0.00      BSYN  
ATOM    687    H ALA    79     -18.999 -61.633 -28.602  1.00  0.00      BSYN  
ATOM    688   CA ALA    79     -17.262 -62.796 -28.511  1.00  0.00      BSYN  
ATOM    689   CB ALA    79     -17.314 -64.230 -27.916  1.00  0.00      BSYN  
ATOM    690    C ALA    79     -17.574 -63.043 -30.028  1.00  0.00      BSYN  
ATOM    691    O ALA    79     -18.668 -62.713 -30.582  1.00  0.00      BSYN  
ATOM    692    N ALA    80     -16.667 -63.613 -30.767  1.00  0.00      BSYN  
ATOM    693    H ALA    80     -15.826 -63.891 -30.347  1.00  0.00      BSYN  
ATOM    694   CA ALA    80     -16.913 -64.038 -32.150  1.00  0.00      BSYN  
ATOM    695   CB ALA    80     -15.832 -63.780 -33.147  1.00  0.00      BSYN  
ATOM    696    C ALA    80     -17.039 -65.634 -32.128  1.00  0.00      BSYN  
ATOM    697    O ALA    80     -16.060 -66.304 -32.144  1.00  0.00      BSYN  
ATOM    698    N THR    81     -18.291 -66.163 -32.203  1.00  0.00      BSYN  
ATOM    699    H THR    81     -18.997 -65.487 -32.264  1.00  0.00      BSYN  
ATOM    700   CA THR    81     -18.667 -67.620 -32.123  1.00  0.00      BSYN  
ATOM    701   CB THR    81     -20.182 -67.813 -31.808  1.00  0.00      BSYN  
ATOM    702  OG1 THR    81     -20.793 -67.020 -32.833  1.00  0.00      BSYN  
ATOM    703  HG1 THR    81     -20.803 -67.608 -33.591  1.00  0.00      BSYN  
ATOM    704  CG2 THR    81     -20.611 -67.437 -30.470  1.00  0.00      BSYN  
ATOM    705    C THR    81     -18.228 -68.573 -33.280  1.00  0.00      BSYN  
ATOM    706    O THR    81     -18.931 -68.888 -34.282  1.00  0.00      BSYN  
ATOM    707    N GLY    82     -16.850 -68.644 -33.323  1.00  0.00      BSYN  
ATOM    708    H GLY    82     -16.333 -68.132 -32.667  1.00  0.00      BSYN  
ATOM    709   CA GLY    82     -16.064 -69.742 -33.983  1.00  0.00      BSYN  
ATOM    710    C GLY    82     -14.644 -69.651 -33.453  1.00  0.00      BSYN  
ATOM    711    O GLY    82     -14.137 -68.530 -33.224  1.00  0.00      BSYN  
ATOM    712    N LEU    83     -13.886 -70.700 -33.117  1.00  0.00      BSYN  
ATOM    713    H LEU    83     -12.961 -70.492 -32.870  1.00  0.00      BSYN  
ATOM    714   CA LEU    83     -14.470 -71.973 -33.047  1.00  0.00      BSYN  
ATOM    715   CB LEU    83     -13.427 -73.177 -33.398  1.00  0.00      BSYN  
ATOM    716   CG LEU    83     -12.749 -73.286 -34.837  1.00  0.00      BSYN  
ATOM    717  CD1 LEU    83     -11.763 -72.071 -35.043  1.00  0.00      BSYN  
ATOM    718  CD2 LEU    83     -12.031 -74.641 -34.982  1.00  0.00      BSYN  
ATOM    719    C LEU    83     -14.913 -72.550 -31.651  1.00  0.00      BSYN  
ATOM    720    O LEU    83     -14.107 -72.480 -30.688  1.00  0.00      BSYN  
ATOM    721    N VAL    84     -16.187 -72.877 -31.510  1.00  0.00      BSYN  
ATOM    722    H VAL    84     -16.767 -73.141 -32.254  1.00  0.00      BSYN  
ATOM    723   CA VAL    84     -16.757 -73.101 -30.187  1.00  0.00      BSYN  
ATOM    724   CB VAL    84     -18.211 -72.569 -29.948  1.00  0.00      BSYN  
ATOM    725  CG1 VAL    84     -18.767 -72.622 -28.571  1.00  0.00      BSYN  
ATOM    726  CG2 VAL    84     -18.404 -71.073 -29.930  1.00  0.00      BSYN  
ATOM    727    C VAL    84     -16.622 -74.634 -29.738  1.00  0.00      BSYN  
ATOM    728    O VAL    84     -17.481 -75.391 -30.074  1.00  0.00      BSYN  
ATOM    729    N LYS    85     -15.742 -75.111 -28.758  1.00  0.00      BSYN  
ATOM    730    H LYS    85     -15.413 -76.030 -28.672  1.00  0.00      BSYN  
ATOM    731   CA LYS    85     -15.065 -74.258 -27.817  1.00  0.00      BSYN  
ATOM    732   CB LYS    85     -15.922 -74.203 -26.507  1.00  0.00      BSYN  
ATOM    733   CG LYS    85     -15.217 -73.346 -25.467  1.00  0.00      BSYN  
ATOM    734   CD LYS    85     -16.159 -72.589 -24.463  1.00  0.00      BSYN  
ATOM    735   CE LYS    85     -17.166 -71.593 -25.066  1.00  0.00      BSYN  
ATOM    736   NZ LYS    85     -16.504 -70.551 -25.700  1.00  0.00      BSYN  
ATOM    737  HZ1 LYS    85     -15.838 -70.235 -24.966  1.00  0.00      BSYN  
ATOM    738  HZ2 LYS    85     -15.827 -70.970 -26.371  1.00  0.00      BSYN  
ATOM    739  HZ3 LYS    85     -17.138 -69.771 -25.968  1.00  0.00      BSYN  
ATOM    740    C LYS    85     -13.888 -75.221 -27.558  1.00  0.00      BSYN  
ATOM    741    O LYS    85     -13.931 -76.312 -27.077  1.00  0.00      BSYN  
ATOM    742    N ARG    86     -12.781 -74.655 -27.959  1.00  0.00      BSYN  
ATOM    743    H ARG    86     -12.860 -73.876 -28.548  1.00  0.00      BSYN  
ATOM    744   CA ARG    86     -11.509 -75.189 -27.684  1.00  0.00      BSYN  
ATOM    745   CB ARG    86     -10.712 -75.084 -28.932  1.00  0.00      BSYN  
ATOM    746   CG ARG    86     -11.142 -76.235 -29.856  1.00  0.00      BSYN  
ATOM    747   CD ARG    86     -10.152 -77.447 -29.484  1.00  0.00      BSYN  
ATOM    748   NE ARG    86      -8.857 -76.918 -29.838  1.00  0.00      BSYN  
ATOM    749   HE ARG    86      -8.740 -75.970 -30.056  1.00  0.00      BSYN  
ATOM    750   CZ ARG    86      -7.678 -77.632 -29.850  1.00  0.00      BSYN  
ATOM    751  NH1 ARG    86      -6.454 -76.980 -29.812  1.00  0.00      BSYN  
ATOM    752 HH11 ARG    86      -5.609 -77.513 -29.758  1.00  0.00      BSYN  
ATOM    753 HH12 ARG    86      -6.462 -76.013 -30.064  1.00  0.00      BSYN  
ATOM    754  NH2 ARG    86      -7.715 -78.921 -29.724  1.00  0.00      BSYN  
ATOM    755 HH21 ARG    86      -6.814 -79.352 -29.750  1.00  0.00      BSYN  
ATOM    756 HH22 ARG    86      -8.512 -79.516 -29.625  1.00  0.00      BSYN  
ATOM    757    C ARG    86     -11.019 -74.295 -26.589  1.00  0.00      BSYN  
ATOM    758    O ARG    86     -10.206 -73.396 -26.951  1.00  0.00      BSYN  
ATOM    759    N GLU    87     -11.478 -74.399 -25.368  1.00  0.00      BSYN  
ATOM    760    H GLU    87     -12.077 -75.142 -25.144  1.00  0.00      BSYN  
ATOM    761   CA GLU    87     -10.947 -73.488 -24.295  1.00  0.00      BSYN  
ATOM    762   CB GLU    87     -11.881 -73.341 -23.083  1.00  0.00      BSYN  
ATOM    763   CG GLU    87     -11.996 -74.538 -22.124  1.00  0.00      BSYN  
ATOM    764   CD GLU    87     -13.055 -75.676 -22.314  1.00  0.00      BSYN  
ATOM    765  OE1 GLU    87     -12.899 -76.364 -23.317  1.00  0.00      BSYN  
ATOM    766  OE2 GLU    87     -13.951 -75.794 -21.518  1.00  0.00      BSYN  
ATOM    767    C GLU    87      -9.615 -74.081 -23.743  1.00  0.00      BSYN  
ATOM    768    O GLU    87      -9.421 -75.263 -23.824  1.00  0.00      BSYN  
ATOM    769    N GLU    88      -8.785 -73.095 -23.358  1.00  0.00      BSYN  
ATOM    770    H GLU    88      -9.049 -72.203 -23.666  1.00  0.00      BSYN  
ATOM    771   CA GLU    88      -7.512 -73.297 -22.805  1.00  0.00      BSYN  
ATOM    772   CB GLU    88      -6.445 -72.247 -23.021  1.00  0.00      BSYN  
ATOM    773   CG GLU    88      -6.670 -70.746 -22.732  1.00  0.00      BSYN  
ATOM    774   CD GLU    88      -7.299 -69.897 -23.784  1.00  0.00      BSYN  
ATOM    775  OE1 GLU    88      -8.548 -69.719 -23.912  1.00  0.00      BSYN  
ATOM    776  OE2 GLU    88      -6.503 -69.463 -24.680  1.00  0.00      BSYN  
ATOM    777    C GLU    88      -7.418 -73.762 -21.311  1.00  0.00      BSYN  
ATOM    778    O GLU    88      -8.373 -73.551 -20.494  1.00  0.00      BSYN  
ATOM    779    N PHE    89      -6.218 -74.218 -20.898  1.00  0.00      BSYN  
ATOM    780    H PHE    89      -5.413 -74.474 -21.395  1.00  0.00      BSYN  
ATOM    781   CA PHE    89      -5.960 -74.512 -19.503  1.00  0.00      BSYN  
ATOM    782   CB PHE    89      -5.925 -76.015 -19.335  1.00  0.00      BSYN  
ATOM    783   CG PHE    89      -7.284 -76.630 -19.632  1.00  0.00      BSYN  
ATOM    784  CD1 PHE    89      -8.299 -76.507 -18.759  1.00  0.00      BSYN  
ATOM    785  CD2 PHE    89      -7.494 -77.325 -20.852  1.00  0.00      BSYN  
ATOM    786  CE1 PHE    89      -9.556 -76.983 -19.015  1.00  0.00      BSYN  
ATOM    787  CE2 PHE    89      -8.762 -77.828 -21.117  1.00  0.00      BSYN  
ATOM    788   CZ PHE    89      -9.733 -77.687 -20.151  1.00  0.00      BSYN  
ATOM    789    C PHE    89      -4.670 -73.773 -19.077  1.00  0.00      BSYN  
ATOM    790    O PHE    89      -3.488 -74.170 -19.369  1.00  0.00      BSYN  
ATOM    791    N PRO    90      -4.773 -72.619 -18.410  1.00  0.00      BSYN  
ATOM    792   CD PRO    90      -6.060 -72.003 -18.086  1.00  0.00      BSYN  
ATOM    793   CA PRO    90      -3.728 -71.715 -17.976  1.00  0.00      BSYN  
ATOM    794   CB PRO    90      -4.484 -70.463 -17.514  1.00  0.00      BSYN  
ATOM    795   CG PRO    90      -5.831 -70.503 -18.362  1.00  0.00      BSYN  
ATOM    796    C PRO    90      -2.986 -72.390 -16.747  1.00  0.00      BSYN  
ATOM    797    O PRO    90      -3.502 -72.509 -15.647  1.00  0.00      BSYN  
ATOM    798    N THR    91      -1.811 -72.909 -17.148  1.00  0.00      BSYN  
ATOM    799    H THR    91      -1.381 -72.628 -17.983  1.00  0.00      BSYN  
ATOM    800   CA THR    91      -1.044 -73.821 -16.253  1.00  0.00      BSYN  
ATOM    801   CB THR    91      -1.034 -75.310 -16.881  1.00  0.00      BSYN  
ATOM    802  OG1 THR    91      -2.363 -75.592 -17.316  1.00  0.00      BSYN  
ATOM    803  HG1 THR    91      -2.406 -75.906 -18.222  1.00  0.00      BSYN  
ATOM    804  CG2 THR    91      -0.871 -76.387 -15.877  1.00  0.00      BSYN  
ATOM    805    C THR    91       0.323 -73.282 -15.865  1.00  0.00      BSYN  
ATOM    806    O THR    91       1.103 -72.871 -16.713  1.00  0.00      BSYN  
ATOM    807    N ASP    92       0.705 -73.405 -14.518  1.00  0.00      BSYN  
ATOM    808    H ASP    92      -0.006 -73.832 -13.996  1.00  0.00      BSYN  
ATOM    809   CA ASP    92       2.036 -73.078 -14.005  1.00  0.00      BSYN  
ATOM    810   CB ASP    92       1.901 -72.765 -12.386  1.00  0.00      BSYN  
ATOM    811   CG ASP    92       2.726 -71.520 -12.053  1.00  0.00      BSYN  
ATOM    812  OD1 ASP    92       3.480 -71.551 -11.058  1.00  0.00      BSYN  
ATOM    813  OD2 ASP    92       2.694 -70.502 -12.672  1.00  0.00      BSYN  
ATOM    814    C ASP    92       3.042 -74.119 -14.198  1.00  0.00      BSYN  
ATOM    815    O ASP    92       4.225 -73.868 -14.418  1.00  0.00      BSYN  
ATOM    816    N LEU    93       2.635 -75.404 -13.856  1.00  0.00      BSYN  
ATOM    817    H LEU    93       1.863 -75.708 -13.335  1.00  0.00      BSYN  
ATOM    818   CA LEU    93       3.321 -76.682 -14.119  1.00  0.00      BSYN  
ATOM    819   CB LEU    93       4.336 -76.960 -12.977  1.00  0.00      BSYN  
ATOM    820   CG LEU    93       5.838 -76.588 -13.019  1.00  0.00      BSYN  
ATOM    821  CD1 LEU    93       6.425 -76.956 -11.672  1.00  0.00      BSYN  
ATOM    822  CD2 LEU    93       6.729 -76.944 -14.088  1.00  0.00      BSYN  
ATOM    823    C LEU    93       2.474 -77.922 -14.168  1.00  0.00      BSYN  
ATOM    824    O LEU    93       1.547 -77.935 -13.372  1.00  0.00      BSYN  
ATOM    825    N LYS    94       2.718 -78.923 -14.996  1.00  0.00      BSYN  
ATOM    826    H LYS    94       2.547 -79.782 -14.556  1.00  0.00      BSYN  
ATOM    827   CA LYS    94       3.445 -78.846 -16.274  1.00  0.00      BSYN  
ATOM    828   CB LYS    94       4.298 -80.187 -16.379  1.00  0.00      BSYN  
ATOM    829   CG LYS    94       5.332 -80.143 -17.612  1.00  0.00      BSYN  
ATOM    830   CD LYS    94       6.473 -81.180 -17.274  1.00  0.00      BSYN  
ATOM    831   CE LYS    94       7.508 -81.278 -18.497  1.00  0.00      BSYN  
ATOM    832   NZ LYS    94       8.682 -81.970 -17.909  1.00  0.00      BSYN  
ATOM    833  HZ1 LYS    94       8.958 -81.544 -17.001  1.00  0.00      BSYN  
ATOM    834  HZ2 LYS    94       8.531 -82.998 -17.872  1.00  0.00      BSYN  
ATOM    835  HZ3 LYS    94       9.345 -81.745 -18.678  1.00  0.00      BSYN  
ATOM    836    C LYS    94       2.372 -78.691 -17.362  1.00  0.00      BSYN  
ATOM    837    O LYS    94       1.383 -79.412 -17.279  1.00  0.00      BSYN  
ATOM    838    N PRO    95       2.656 -77.979 -18.472  1.00  0.00      BSYN  
ATOM    839   CD PRO    95       3.725 -76.946 -18.507  1.00  0.00      BSYN  
ATOM    840   CA PRO    95       1.655 -77.819 -19.582  1.00  0.00      BSYN  
ATOM    841   CB PRO    95       2.052 -76.428 -19.917  1.00  0.00      BSYN  
ATOM    842   CG PRO    95       3.482 -76.357 -19.859  1.00  0.00      BSYN  
ATOM    843    C PRO    95       1.675 -78.851 -20.716  1.00  0.00      BSYN  
ATOM    844    O PRO    95       2.601 -79.598 -21.039  1.00  0.00      BSYN  
ATOM    845    N GLU    96       0.561 -78.612 -21.519  1.00  0.00      BSYN  
ATOM    846    H GLU    96       0.167 -77.717 -21.451  1.00  0.00      BSYN  
ATOM    847   CA GLU    96       0.093 -79.646 -22.468  1.00  0.00      BSYN  
ATOM    848   CB GLU    96      -1.283 -79.271 -23.105  1.00  0.00      BSYN  
ATOM    849   CG GLU    96      -2.255 -78.727 -22.227  1.00  0.00      BSYN  
ATOM    850   CD GLU    96      -3.740 -78.586 -22.518  1.00  0.00      BSYN  
ATOM    851  OE1 GLU    96      -4.271 -77.557 -22.271  1.00  0.00      BSYN  
ATOM    852  OE2 GLU    96      -4.382 -79.519 -22.952  1.00  0.00      BSYN  
ATOM    853    C GLU    96       0.981 -79.884 -23.634  1.00  0.00      BSYN  
ATOM    854    O GLU    96       1.356 -78.967 -24.312  1.00  0.00      BSYN  
ATOM    855    N GLU    97       1.493 -81.077 -23.906  1.00  0.00      BSYN  
ATOM    856    H GLU    97       1.225 -81.882 -23.415  1.00  0.00      BSYN  
ATOM    857   CA GLU    97       2.405 -81.283 -25.028  1.00  0.00      BSYN  
ATOM    858   CB GLU    97       3.576 -82.098 -24.668  1.00  0.00      BSYN  
ATOM    859   CG GLU    97       3.403 -83.582 -24.197  1.00  0.00      BSYN  
ATOM    860   CD GLU    97       3.068 -84.650 -25.049  1.00  0.00      BSYN  
ATOM    861  OE1 GLU    97       3.978 -85.229 -25.686  1.00  0.00      BSYN  
ATOM    862  OE2 GLU    97       1.881 -84.908 -25.033  1.00  0.00      BSYN  
ATOM    863    C GLU    97       1.768 -81.804 -26.339  1.00  0.00      BSYN  
ATOM    864    O GLU    97       2.281 -82.663 -27.050  1.00  0.00      BSYN  
ATOM    865    N VAL    98       0.789 -81.038 -26.878  1.00  0.00      BSYN  
ATOM    866    H VAL    98       0.427 -80.319 -26.320  1.00  0.00      BSYN  
ATOM    867   CA VAL    98       0.376 -81.055 -28.263  1.00  0.00      BSYN  
ATOM    868   CB VAL    98      -0.753 -80.151 -28.670  1.00  0.00      BSYN  
ATOM    869  CG1 VAL    98      -1.193 -79.998 -30.144  1.00  0.00      BSYN  
ATOM    870  CG2 VAL    98      -1.874 -80.692 -27.788  1.00  0.00      BSYN  
ATOM    871    C VAL    98       1.549 -80.755 -29.189  1.00  0.00      BSYN  
ATOM    872    O VAL    98       2.141 -79.718 -29.274  1.00  0.00      BSYN  
ATOM    873    N ALA    99       1.632 -81.878 -29.984  1.00  0.00      BSYN  
ATOM    874    H ALA    99       1.047 -82.642 -29.802  1.00  0.00      BSYN  
ATOM    875   CA ALA    99       2.689 -81.828 -30.973  1.00  0.00      BSYN  
ATOM    876   CB ALA    99       3.554 -83.114 -30.922  1.00  0.00      BSYN  
ATOM    877    C ALA    99       2.266 -81.652 -32.479  1.00  0.00      BSYN  
ATOM    878    O ALA    99       1.272 -82.204 -32.936  1.00  0.00      BSYN  
ATOM    879    N GLN   100       3.050 -81.058 -33.448  1.00  0.00      BSYN  
ATOM    880    H GLN   100       3.970 -80.919 -33.141  1.00  0.00      BSYN  
ATOM    881   CA GLN   100       2.627 -81.136 -34.904  1.00  0.00      BSYN  
ATOM    882   CB GLN   100       3.035 -79.846 -35.602  1.00  0.00      BSYN  
ATOM    883   CG GLN   100       2.034 -78.717 -35.377  1.00  0.00      BSYN  
ATOM    884   CD GLN   100       2.388 -77.507 -36.093  1.00  0.00      BSYN  
ATOM    885  OE1 GLN   100       2.875 -76.467 -35.485  1.00  0.00      BSYN  
ATOM    886  NE2 GLN   100       2.300 -77.392 -37.372  1.00  0.00      BSYN  
ATOM    887 HE21 GLN   100       2.738 -76.596 -37.740  1.00  0.00      BSYN  
ATOM    888 HE22 GLN   100       1.800 -77.999 -37.956  1.00  0.00      BSYN  
ATOM    889    C GLN   100       2.904 -82.404 -35.662  1.00  0.00      BSYN  
ATOM    890    O GLN   100       3.927 -83.039 -35.512  1.00  0.00      BSYN  
ATOM    891    N GLU   101       1.841 -82.792 -36.410  1.00  0.00      BSYN  
ATOM    892    H GLU   101       1.046 -82.229 -36.512  1.00  0.00      BSYN  
ATOM    893   CA GLU   101       2.017 -83.988 -37.090  1.00  0.00      BSYN  
ATOM    894   CB GLU   101       0.661 -84.746 -37.350  1.00  0.00      BSYN  
ATOM    895   CG GLU   101       0.897 -85.951 -36.593  1.00  0.00      BSYN  
ATOM    896   CD GLU   101       0.420 -87.225 -37.369  1.00  0.00      BSYN  
ATOM    897  OE1 GLU   101      -0.791 -87.474 -37.440  1.00  0.00      BSYN  
ATOM    898  OE2 GLU   101       1.281 -87.868 -37.931  1.00  0.00      BSYN  
ATOM    899    C GLU   101       2.699 -83.850 -38.474  1.00  0.00      BSYN  
ATOM    900    O GLU   101       3.098 -82.691 -38.814  1.00  0.00      BSYN  
ATOM    901    N ALA   102       3.131 -85.015 -38.982  1.00  0.00      BSYN  
ATOM    902    H ALA   102       2.833 -85.890 -38.659  1.00  0.00      BSYN  
ATOM    903   CA ALA   102       4.119 -85.091 -40.085  1.00  0.00      BSYN  
ATOM    904   CB ALA   102       5.050 -86.251 -39.863  1.00  0.00      BSYN  
ATOM    905    C ALA   102       3.397 -85.241 -41.400  1.00  0.00      BSYN  
ATOM    906    O ALA   102       2.984 -86.329 -41.761  1.00  0.00      BSYN  
ATOM    907    N ALA   103       3.511 -84.190 -42.186  1.00  0.00      BSYN  
ATOM    908    H ALA   103       4.183 -83.497 -42.012  1.00  0.00      BSYN  
ATOM    909   CA ALA   103       2.493 -83.898 -43.221  1.00  0.00      BSYN  
ATOM    910   CB ALA   103       1.982 -82.437 -43.085  1.00  0.00      BSYN  
ATOM    911    C ALA   103       3.269 -83.898 -44.547  1.00  0.00      BSYN  
ATOM    912    O ALA   103       2.789 -83.570 -45.612  1.00  0.00      BSYN  
ATOM    913    N GLU   104       4.538 -84.408 -44.573  1.00  0.00      BSYN  
ATOM    914    H GLU   104       4.955 -84.898 -43.834  1.00  0.00      BSYN  
ATOM    915   CA GLU   104       5.243 -84.245 -45.823  1.00  0.00      BSYN  
ATOM    916   CB GLU   104       6.690 -83.824 -45.473  1.00  0.00      BSYN  
ATOM    917   CG GLU   104       6.885 -82.691 -44.510  1.00  0.00      BSYN  
ATOM    918   CD GLU   104       6.874 -82.732 -42.975  1.00  0.00      BSYN  
ATOM    919  OE1 GLU   104       5.912 -82.215 -42.297  1.00  0.00      BSYN  
ATOM    920  OE2 GLU   104       7.668 -83.384 -42.370  1.00  0.00      BSYN  
ATOM    921    C GLU   104       5.097 -85.599 -46.608  1.00  0.00      BSYN  
ATOM    922    O GLU   104       5.489 -86.646 -46.109  1.00  0.00      BSYN  
ATOM    923    N GLU   105       4.470 -85.600 -47.765  1.00  0.00      BSYN  
ATOM    924    H GLU   105       4.273 -84.680 -48.041  1.00  0.00      BSYN  
ATOM    925   CA GLU   105       4.561 -86.760 -48.610  1.00  0.00      BSYN  
ATOM    926   CB GLU   105       3.377 -87.694 -48.489  1.00  0.00      BSYN  
ATOM    927   CG GLU   105       3.410 -89.180 -49.152  1.00  0.00      BSYN  
ATOM    928   CD GLU   105       2.166 -90.139 -48.912  1.00  0.00      BSYN  
ATOM    929  OE1 GLU   105       1.049 -89.884 -49.283  1.00  0.00      BSYN  
ATOM    930  OE2 GLU   105       2.335 -91.163 -48.157  1.00  0.00      BSYN  
ATOM    931    C GLU   105       4.687 -86.350 -50.096  1.00  0.00      BSYN  
ATOM    932    O GLU   105       3.725 -86.262 -50.827  1.00  0.00      BSYN  
ATOM    933    N PRO   106       5.875 -86.252 -50.608  1.00  0.00      BSYN  
ATOM    934   CD PRO   106       7.088 -86.694 -49.919  1.00  0.00      BSYN  
ATOM    935   CA PRO   106       6.090 -85.775 -51.933  1.00  0.00      BSYN  
ATOM    936   CB PRO   106       7.303 -84.955 -51.744  1.00  0.00      BSYN  
ATOM    937   CG PRO   106       8.014 -85.692 -50.568  1.00  0.00      BSYN  
ATOM    938    C PRO   106       6.214 -86.918 -53.049  1.00  0.00      BSYN  
ATOM    939    O PRO   106       6.280 -86.527 -54.206  1.00  0.00      BSYN  
ATOM    940    N LEU   107       6.112 -88.161 -52.672  1.00  0.00      BSYN  
ATOM    941    H LEU   107       5.948 -88.458 -51.753  1.00  0.00      BSYN  
ATOM    942   CA LEU   107       5.981 -89.081 -53.812  1.00  0.00      BSYN  
ATOM    943   CB LEU   107       6.978 -90.240 -53.900  1.00  0.00      BSYN  
ATOM    944   CG LEU   107       7.461 -90.791 -55.165  1.00  0.00      BSYN  
ATOM    945  CD1 LEU   107       8.484 -89.817 -55.861  1.00  0.00      BSYN  
ATOM    946  CD2 LEU   107       8.167 -92.093 -54.785  1.00  0.00      BSYN  
ATOM    947    C LEU   107       4.571 -89.514 -54.070  1.00  0.00      BSYN  
ATOM    948    O LEU   107       3.754 -89.974 -53.214  1.00  0.00      BSYN  
ATOM    949    N ILE   108       4.323 -89.279 -55.420  1.00  0.00      BSYN  
ATOM    950    H ILE   108       5.026 -88.956 -56.023  1.00  0.00      BSYN  
ATOM    951   CA ILE   108       2.966 -89.576 -55.909  1.00  0.00      BSYN  
ATOM    952   CB ILE   108       2.505 -88.290 -56.660  1.00  0.00      BSYN  
ATOM    953  CG2 ILE   108       1.184 -88.672 -57.497  1.00  0.00      BSYN  
ATOM    954  CG1 ILE   108       2.345 -87.169 -55.621  1.00  0.00      BSYN  
ATOM    955   CD ILE   108       2.060 -85.689 -55.944  1.00  0.00      BSYN  
ATOM    956    C ILE   108       2.960 -90.952 -56.686  1.00  0.00      BSYN  
ATOM    957    O ILE   108       3.639 -90.956 -57.718  1.00  0.00      BSYN  
ATOM    958    N GLU   109       2.372 -92.048 -56.248  1.00  0.00      BSYN  
ATOM    959    H GLU   109       2.296 -92.081 -55.271  1.00  0.00      BSYN  
ATOM    960   CA GLU   109       2.262 -93.167 -57.167  1.00  0.00      BSYN  
ATOM    961   CB GLU   109       2.786 -94.469 -56.519  1.00  0.00      BSYN  
ATOM    962   CG GLU   109       4.282 -94.273 -56.140  1.00  0.00      BSYN  
ATOM    963   CD GLU   109       5.047 -95.613 -56.075  1.00  0.00      BSYN  
ATOM    964  OE1 GLU   109       4.925 -96.381 -55.114  1.00  0.00      BSYN  
ATOM    965  OE2 GLU   109       5.850 -95.819 -56.980  1.00  0.00      BSYN  
ATOM    966    C GLU   109       0.982 -93.461 -57.967  1.00  0.00      BSYN  
ATOM    967    O GLU   109      -0.110 -93.773 -57.425  1.00  0.00      BSYN  
ATOM    968    N PRO   110       1.042 -93.463 -59.289  1.00  0.00      BSYN  
ATOM    969   CD PRO   110       2.032 -92.697 -60.062  1.00  0.00      BSYN  
ATOM    970   CA PRO   110       0.122 -93.778 -60.339  1.00  0.00      BSYN  
ATOM    971   CB PRO   110       0.325 -92.818 -61.505  1.00  0.00      BSYN  
ATOM    972   CG PRO   110       1.333 -91.844 -61.067  1.00  0.00      BSYN  
ATOM    973    C PRO   110       0.396 -95.191 -60.858  1.00  0.00      BSYN  
ATOM    974    O PRO   110       1.408 -95.487 -61.448  1.00  0.00      BSYN  
ATOM    975    N LEU   111      -0.559 -96.075 -60.605  1.00  0.00      BSYN  
ATOM    976    H LEU   111      -1.360 -95.593 -60.309  1.00  0.00      BSYN  
ATOM    977   CA LEU   111      -0.351 -97.433 -60.604  1.00  0.00      BSYN  
ATOM    978   CB LEU   111      -1.247 -97.875 -59.493  1.00  0.00      BSYN  
ATOM    979   CG LEU   111      -1.817 -99.206 -58.947  1.00  0.00      BSYN  
ATOM    980  CD1 LEU   111      -2.530 -98.848 -57.687  1.00  0.00      BSYN  
ATOM    981  CD2 LEU   111      -2.859 -99.988 -59.780  1.00  0.00      BSYN  
ATOM    982    C LEU   111      -0.445 -98.074 -61.914  1.00  0.00      BSYN  
ATOM    983    O LEU   111      -1.568 -98.317 -62.455  1.00  0.00      BSYN  
ATOM    984    N MET   112       0.770 -98.311 -62.337  1.00  0.00      BSYN  
ATOM    985    H MET   112       1.548 -97.860 -61.947  1.00  0.00      BSYN  
ATOM    986   CA MET   112       1.164 -99.238 -63.458  1.00  0.00      BSYN  
ATOM    987   CB MET   112       2.179 -98.466 -64.164  1.00  0.00      BSYN  
ATOM    988   CG MET   112       1.609 -97.162 -64.809  1.00  0.00      BSYN  
ATOM    989   SD MET   112       2.768 -96.143 -65.810  1.00  0.00      BSYN  
ATOM    990   CE MET   112       3.922 -95.427 -64.546  1.00  0.00      BSYN  
ATOM    991    C MET   112       1.738-100.479 -62.807  1.00  0.00      BSYN  
ATOM    992    O MET   112       2.816-100.489 -62.201  1.00  0.00      BSYN  
ATOM    993    N GLU   113       1.044-101.576 -63.078  1.00  0.00      BSYN  
ATOM    994    H GLU   113       0.186-101.469 -63.539  1.00  0.00      BSYN  
ATOM    995   CA GLU   113       1.458-102.895 -62.574  1.00  0.00      BSYN  
ATOM    996   CB GLU   113       0.282-103.813 -62.213  1.00  0.00      BSYN  
ATOM    997   CG GLU   113      -0.590-103.295 -61.032  1.00  0.00      BSYN  
ATOM    998   CD GLU   113      -1.814-104.128 -60.682  1.00  0.00      BSYN  
ATOM    999  OE1 GLU   113      -2.022-104.322 -59.524  1.00  0.00      BSYN  
ATOM   1000  OE2 GLU   113      -2.746-104.350 -61.538  1.00  0.00      BSYN  
ATOM   1001    C GLU   113       2.247-103.545 -63.699  1.00  0.00      BSYN  
ATOM   1002    O GLU   113       1.586-103.548 -64.742  1.00  0.00      BSYN  
ATOM   1003    N PRO   114       3.469-104.075 -63.678  1.00  0.00      BSYN  
ATOM   1004   CD PRO   114       4.572-103.683 -62.710  1.00  0.00      BSYN  
ATOM   1005   CA PRO   114       4.155-104.613 -64.923  1.00  0.00      BSYN  
ATOM   1006   CB PRO   114       5.641-104.411 -64.566  1.00  0.00      BSYN  
ATOM   1007   CG PRO   114       5.798-104.537 -63.059  1.00  0.00      BSYN  
ATOM   1008    C PRO   114       3.867-106.066 -65.063  1.00  0.00      BSYN  
ATOM   1009    O PRO   114       3.499-106.321 -66.245  1.00  0.00      BSYN  
ATOM   1010    N GLU   115       3.904-107.032 -64.095  1.00  0.00      BSYN  
ATOM   1011    H GLU   115       4.075-106.734 -63.177  1.00  0.00      BSYN  
ATOM   1012   CA GLU   115       3.470-108.362 -64.257  1.00  0.00      BSYN  
ATOM   1013   CB GLU   115       4.470-109.197 -63.430  1.00  0.00      BSYN  
ATOM   1014   CG GLU   115       5.968-108.758 -63.663  1.00  0.00      BSYN  
ATOM   1015   CD GLU   115       6.742-109.269 -64.799  1.00  0.00      BSYN  
ATOM   1016  OE1 GLU   115       6.354-109.217 -66.002  1.00  0.00      BSYN  
ATOM   1017  OE2 GLU   115       7.896-109.643 -64.614  1.00  0.00      BSYN  
ATOM   1018    C GLU   115       2.008-108.628 -64.111  1.00  0.00      BSYN  
ATOM   1019    O GLU   115       1.527-109.075 -63.031  1.00  0.00      BSYN  
ATOM   1020    N GLY   116       1.239-108.521 -65.241  1.00  0.00      BSYN  
ATOM   1021    H GLY   116       1.548-108.405 -66.164  1.00  0.00      BSYN  
ATOM   1022   CA GLY   116      -0.169-108.380 -65.075  1.00  0.00      BSYN  
ATOM   1023    C GLY   116      -1.154-109.528 -65.215  1.00  0.00      BSYN  
ATOM   1024    O GLY   116      -2.345-109.461 -65.172  1.00  0.00      BSYN  
ATOM   1025    N GLU   117      -0.542-110.681 -65.237  1.00  0.00      BSYN  
ATOM   1026    H GLU   117       0.413-110.802 -65.055  1.00  0.00      BSYN  
ATOM   1027   CA GLU   117      -1.245-111.939 -65.510  1.00  0.00      BSYN  
ATOM   1028   CB GLU   117      -0.919-112.330 -67.012  1.00  0.00      BSYN  
ATOM   1029   CG GLU   117      -1.821-113.283 -67.729  1.00  0.00      BSYN  
ATOM   1030   CD GLU   117      -1.772-114.692 -67.245  1.00  0.00      BSYN  
ATOM   1031  OE1 GLU   117      -0.695-115.264 -66.993  1.00  0.00      BSYN  
ATOM   1032  OE2 GLU   117      -2.939-115.147 -67.068  1.00  0.00      BSYN  
ATOM   1033    C GLU   117      -0.686-113.002 -64.507  1.00  0.00      BSYN  
ATOM   1034    O GLU   117      -1.408-113.790 -63.841  1.00  0.00      BSYN  
ATOM   1035    N SER   118       0.639-113.015 -64.243  1.00  0.00      BSYN  
ATOM   1036    H SER   118       1.156-112.474 -64.875  1.00  0.00      BSYN  
ATOM   1037   CA SER   118       1.261-113.843 -63.262  1.00  0.00      BSYN  
ATOM   1038   CB SER   118       2.418-114.888 -63.670  1.00  0.00      BSYN  
ATOM   1039   OG SER   118       1.707-115.681 -64.604  1.00  0.00      BSYN  
ATOM   1040   HG SER   118       2.135-116.512 -64.821  1.00  0.00      BSYN  
ATOM   1041    C SER   118       1.688-113.035 -62.059  1.00  0.00      BSYN  
ATOM   1042    O SER   118       2.253-111.939 -62.362  1.00  0.00      BSYN  
ATOM   1043    N TYR   119       1.407-113.479 -60.865  1.00  0.00      BSYN  
ATOM   1044    H TYR   119       0.983-114.363 -60.873  1.00  0.00      BSYN  
ATOM   1045   CA TYR   119       1.579-112.632 -59.663  1.00  0.00      BSYN  
ATOM   1046   CB TYR   119       0.326-112.303 -59.024  1.00  0.00      BSYN  
ATOM   1047   CG TYR   119      -0.789-111.746 -59.827  1.00  0.00      BSYN  
ATOM   1048  CD1 TYR   119      -2.043-112.408 -59.965  1.00  0.00      BSYN  
ATOM   1049  CE1 TYR   119      -3.009-111.904 -60.793  1.00  0.00      BSYN  
ATOM   1050  CD2 TYR   119      -0.521-110.653 -60.579  1.00  0.00      BSYN  
ATOM   1051  CE2 TYR   119      -1.478-110.325 -61.493  1.00  0.00      BSYN  
ATOM   1052   CZ TYR   119      -2.738-110.891 -61.612  1.00  0.00      BSYN  
ATOM   1053   OH TYR   119      -3.749-110.313 -62.382  1.00  0.00      BSYN  
ATOM   1054   HH TYR   119      -3.477-109.436 -62.665  1.00  0.00      BSYN  
ATOM   1055    C TYR   119       2.330-113.426 -58.569  1.00  0.00      BSYN  
ATOM   1056    O TYR   119       1.810-114.012 -57.717  1.00  0.00      BSYN  
ATOM   1057    N GLU   120       3.631-113.189 -58.651  1.00  0.00      BSYN  
ATOM   1058    H GLU   120       3.891-112.560 -59.357  1.00  0.00      BSYN  
ATOM   1059   CA GLU   120       4.630-113.805 -57.765  1.00  0.00      BSYN  
ATOM   1060   CB GLU   120       5.958-113.577 -58.560  1.00  0.00      BSYN  
ATOM   1061   CG GLU   120       6.510-114.627 -59.557  1.00  0.00      BSYN  
ATOM   1062   CD GLU   120       5.544-114.840 -60.640  1.00  0.00      BSYN  
ATOM   1063  OE1 GLU   120       5.184-113.913 -61.384  1.00  0.00      BSYN  
ATOM   1064  OE2 GLU   120       5.071-115.946 -60.859  1.00  0.00      BSYN  
ATOM   1065    C GLU   120       4.712-113.113 -56.383  1.00  0.00      BSYN  
ATOM   1066    O GLU   120       5.142-111.911 -56.247  1.00  0.00      BSYN  
ATOM   1067    N ASP   121       4.245-113.746 -55.250  1.00  0.00      BSYN  
ATOM   1068    H ASP   121       3.931-114.662 -55.401  1.00  0.00      BSYN  
ATOM   1069   CA ASP   121       4.413-113.201 -53.916  1.00  0.00      BSYN  
ATOM   1070   CB ASP   121       3.165-112.839 -53.314  1.00  0.00      BSYN  
ATOM   1071   CG ASP   121       3.187-112.007 -52.035  1.00  0.00      BSYN  
ATOM   1072  OD1 ASP   121       2.790-110.845 -52.180  1.00  0.00      BSYN  
ATOM   1073  OD2 ASP   121       3.834-112.448 -51.082  1.00  0.00      BSYN  
ATOM   1074    C ASP   121       5.098-114.421 -53.184  1.00  0.00      BSYN  
ATOM   1075    O ASP   121       4.578-115.602 -53.039  1.00  0.00      BSYN  
ATOM   1076    N PRO   122       6.319-114.109 -52.666  1.00  0.00      BSYN  
ATOM   1077   CD PRO   122       7.028-112.839 -52.931  1.00  0.00      BSYN  
ATOM   1078   CA PRO   122       7.189-115.083 -51.906  1.00  0.00      BSYN  
ATOM   1079   CB PRO   122       8.480-114.467 -51.907  1.00  0.00      BSYN  
ATOM   1080   CG PRO   122       8.508-113.512 -53.063  1.00  0.00      BSYN  
ATOM   1081    C PRO   122       6.708-115.452 -50.517  1.00  0.00      BSYN  
ATOM   1082    O PRO   122       6.228-114.611 -49.749  1.00  0.00      BSYN  
ATOM   1083    N PRO   123       6.888-116.770 -50.219  1.00  0.00      BSYN  
ATOM   1084   CD PRO   123       6.965-117.670 -51.382  1.00  0.00      BSYN  
ATOM   1085   CA PRO   123       6.558-117.593 -49.006  1.00  0.00      BSYN  
ATOM   1086   CB PRO   123       6.675-118.998 -49.577  1.00  0.00      BSYN  
ATOM   1087   CG PRO   123       6.102-118.859 -50.950  1.00  0.00      BSYN  
ATOM   1088    C PRO   123       7.345-117.305 -47.754  1.00  0.00      BSYN  
ATOM   1089    O PRO   123       8.517-117.561 -47.536  1.00  0.00      BSYN  
ATOM   1090    N GLN   124       6.687-116.517 -46.844  1.00  0.00      BSYN  
ATOM   1091    H GLN   124       5.709-116.488 -46.901  1.00  0.00      BSYN  
ATOM   1092   CA GLN   124       7.102-116.037 -45.502  1.00  0.00      BSYN  
ATOM   1093   CB GLN   124       6.265-114.748 -45.090  1.00  0.00      BSYN  
ATOM   1094   CG GLN   124       6.430-113.697 -46.316  1.00  0.00      BSYN  
ATOM   1095   CD GLN   124       5.514-112.527 -46.239  1.00  0.00      BSYN  
ATOM   1096  OE1 GLN   124       4.364-112.468 -45.778  1.00  0.00      BSYN  
ATOM   1097  NE2 GLN   124       6.124-111.519 -46.775  1.00  0.00      BSYN  
ATOM   1098 HE21 GLN   124       6.925-111.731 -47.298  1.00  0.00      BSYN  
ATOM   1099 HE22 GLN   124       5.749-110.623 -46.909  1.00  0.00      BSYN  
ATOM   1100    C GLN   124       6.751-117.126 -44.501  1.00  0.00      BSYN  
ATOM   1101    O GLN   124       5.589-117.637 -44.457  1.00  0.00      BSYN  
ATOM   1102    N GLU   125       7.660-117.655 -43.702  1.00  0.00      BSYN  
ATOM   1103    H GLU   125       7.498-118.424 -43.117  1.00  0.00      BSYN  
ATOM   1104   CA GLU   125       9.098-117.269 -43.715  1.00  0.00      BSYN  
ATOM   1105   CB GLU   125       9.379-116.868 -42.187  1.00  0.00      BSYN  
ATOM   1106   CG GLU   125      10.621-115.972 -42.079  1.00  0.00      BSYN  
ATOM   1107   CD GLU   125      10.618-115.137 -40.781  1.00  0.00      BSYN  
ATOM   1108  OE1 GLU   125      10.124-114.014 -40.797  1.00  0.00      BSYN  
ATOM   1109  OE2 GLU   125      11.028-115.686 -39.758  1.00  0.00      BSYN  
ATOM   1110    C GLU   125       9.970-118.421 -44.175  1.00  0.00      BSYN  
ATOM   1111    O GLU   125      10.085-119.482 -43.480  1.00  0.00      BSYN  
ATOM   1112    N GLU   126      10.598-118.301 -45.366  1.00  0.00      BSYN  
ATOM   1113    H GLU   126      10.286-117.627 -46.005  1.00  0.00      BSYN  
ATOM   1114   CA GLU   126      11.676-119.160 -45.788  1.00  0.00      BSYN  
ATOM   1115   CB GLU   126      11.662-119.706 -47.271  1.00  0.00      BSYN  
ATOM   1116   CG GLU   126      10.418-120.347 -47.802  1.00  0.00      BSYN  
ATOM   1117   CD GLU   126       9.727-121.471 -47.063  1.00  0.00      BSYN  
ATOM   1118  OE1 GLU   126       9.842-122.638 -47.441  1.00  0.00      BSYN  
ATOM   1119  OE2 GLU   126       9.079-121.174 -46.000  1.00  0.00      BSYN  
ATOM   1120    C GLU   126      12.905-118.308 -45.515  1.00  0.00      BSYN  
ATOM   1121    O GLU   126      13.952-118.688 -44.952  1.00  0.00      BSYN  
ATOM   1122    N TYR   127      12.788-117.015 -45.888  1.00  0.00      BSYN  
ATOM   1123    H TYR   127      12.140-116.713 -46.558  1.00  0.00      BSYN  
ATOM   1124   CA TYR   127      13.779-115.990 -45.429  1.00  0.00      BSYN  
ATOM   1125   CB TYR   127      13.571-114.780 -46.466  1.00  0.00      BSYN  
ATOM   1126   CG TYR   127      14.049-114.937 -47.857  1.00  0.00      BSYN  
ATOM   1127  CD1 TYR   127      13.313-115.318 -48.941  1.00  0.00      BSYN  
ATOM   1128  CE1 TYR   127      14.026-115.486 -50.117  1.00  0.00      BSYN  
ATOM   1129  CD2 TYR   127      15.367-114.637 -47.958  1.00  0.00      BSYN  
ATOM   1130  CE2 TYR   127      16.083-114.849 -49.108  1.00  0.00      BSYN  
ATOM   1131   CZ TYR   127      15.444-115.298 -50.174  1.00  0.00      BSYN  
ATOM   1132   OH TYR   127      16.092-115.604 -51.351  1.00  0.00      BSYN  
ATOM   1133   HH TYR   127      17.034-115.430 -51.296  1.00  0.00      BSYN  
ATOM   1134    C TYR   127      13.874-115.582 -43.966  1.00  0.00      BSYN  
ATOM   1135    O TYR   127      13.786-114.455 -43.635  1.00  0.00      BSYN  
ATOM   1136    N GLN   128      14.187-116.530 -43.077  1.00  0.00      BSYN  
ATOM   1137    H GLN   128      14.466-117.419 -43.383  1.00  0.00      BSYN  
ATOM   1138   CA GLN   128      14.618-116.304 -41.620  1.00  0.00      BSYN  
ATOM   1139   CB GLN   128      14.331-117.611 -40.845  1.00  0.00      BSYN  
ATOM   1140   CG GLN   128      15.299-117.745 -39.695  1.00  0.00      BSYN  
ATOM   1141   CD GLN   128      14.808-118.785 -38.789  1.00  0.00      BSYN  
ATOM   1142  OE1 GLN   128      15.243-118.756 -37.640  1.00  0.00      BSYN  
ATOM   1143  NE2 GLN   128      13.733-119.647 -38.998  1.00  0.00      BSYN  
ATOM   1144 HE21 GLN   128      13.359-119.717 -39.901  1.00  0.00      BSYN  
ATOM   1145 HE22 GLN   128      13.396-120.275 -38.326  1.00  0.00      BSYN  
ATOM   1146    C GLN   128      16.020-115.689 -41.609  1.00  0.00      BSYN  
ATOM   1147    O GLN   128      17.066-116.223 -42.062  1.00  0.00      BSYN  
ATOM   1148    N GLU   129      16.064-114.450 -41.095  1.00  0.00      BSYN  
ATOM   1149    H GLU   129      15.231-113.939 -41.024  1.00  0.00      BSYN  
ATOM   1150   CA GLU   129      17.103-113.543 -40.638  1.00  0.00      BSYN  
ATOM   1151   CB GLU   129      16.614-112.062 -40.520  1.00  0.00      BSYN  
ATOM   1152   CG GLU   129      15.867-111.327 -41.636  1.00  0.00      BSYN  
ATOM   1153   CD GLU   129      15.385-109.984 -41.059  1.00  0.00      BSYN  
ATOM   1154  OE1 GLU   129      14.196-109.702 -40.789  1.00  0.00      BSYN  
ATOM   1155  OE2 GLU   129      16.207-109.139 -40.885  1.00  0.00      BSYN  
ATOM   1156    C GLU   129      17.434-113.780 -39.117  1.00  0.00      BSYN  
ATOM   1157    O GLU   129      16.710-113.513 -38.157  1.00  0.00      BSYN  
ATOM   1158    N TYR   130      18.660-114.352 -38.969  1.00  0.00      BSYN  
ATOM   1159    H TYR   130      19.177-114.518 -39.785  1.00  0.00      BSYN  
ATOM   1160   CA TYR   130      19.220-114.701 -37.687  1.00  0.00      BSYN  
ATOM   1161   CB TYR   130      19.035-116.091 -37.249  1.00  0.00      BSYN  
ATOM   1162   CG TYR   130      18.692-116.330 -35.775  1.00  0.00      BSYN  
ATOM   1163  CD1 TYR   130      17.398-115.995 -35.422  1.00  0.00      BSYN  
ATOM   1164  CE1 TYR   130      17.175-116.106 -34.101  1.00  0.00      BSYN  
ATOM   1165  CD2 TYR   130      19.643-116.751 -34.859  1.00  0.00      BSYN  
ATOM   1166  CE2 TYR   130      19.474-116.749 -33.553  1.00  0.00      BSYN  
ATOM   1167   CZ TYR   130      18.123-116.415 -33.150  1.00  0.00      BSYN  
ATOM   1168   OH TYR   130      17.893-116.249 -31.833  1.00  0.00      BSYN  
ATOM   1169   HH TYR   130      18.148-115.354 -31.599  1.00  0.00      BSYN  
ATOM   1170    C TYR   130      20.741-114.471 -37.516  1.00  0.00      BSYN  
ATOM   1171    O TYR   130      21.552-114.647 -38.353  1.00  0.00      BSYN  
ATOM   1172    N GLU   131      20.924-113.736 -36.470  1.00  0.00      BSYN  
ATOM   1173    H GLU   131      20.083-113.596 -35.987  1.00  0.00      BSYN  
ATOM   1174   CA GLU   131      22.154-112.940 -36.278  1.00  0.00      BSYN  
ATOM   1175   CB GLU   131      21.888-111.633 -35.478  1.00  0.00      BSYN  
ATOM   1176   CG GLU   131      22.908-110.437 -35.590  1.00  0.00      BSYN  
ATOM   1177   CD GLU   131      22.838-109.697 -36.896  1.00  0.00      BSYN  
ATOM   1178  OE1 GLU   131      23.174-110.306 -37.979  1.00  0.00      BSYN  
ATOM   1179  OE2 GLU   131      22.283-108.577 -36.854  1.00  0.00      BSYN  
ATOM   1180    C GLU   131      23.132-113.829 -35.416  1.00  0.00      BSYN  
ATOM   1181    O GLU   131      22.769-114.435 -34.393  1.00  0.00      BSYN  
ATOM   1182    N PRO   132      24.470-113.987 -35.719  1.00  0.00      BSYN  
ATOM   1183   CD PRO   132      24.980-113.757 -37.042  1.00  0.00      BSYN  
ATOM   1184   CA PRO   132      25.661-114.575 -34.962  1.00  0.00      BSYN  
ATOM   1185   CB PRO   132      26.502-115.233 -36.139  1.00  0.00      BSYN  
ATOM   1186   CG PRO   132      25.597-115.066 -37.327  1.00  0.00      BSYN  
ATOM   1187    C PRO   132      26.503-113.547 -34.159  1.00  0.00      BSYN  
ATOM   1188    O PRO   132      26.451-112.335 -34.245  1.00  0.00      BSYN  
ATOM   1189    N GLU   133      27.510-114.069 -33.525  1.00  0.00      BSYN  
ATOM   1190    H GLU   133      27.447-115.039 -33.399  1.00  0.00      BSYN  
ATOM   1191   CA GLU   133      28.613-113.568 -32.812  1.00  0.00      BSYN  
ATOM   1192   CB GLU   133      28.243-113.426 -31.486  1.00  0.00      BSYN  
ATOM   1193   CG GLU   133      27.419-112.152 -31.136  1.00  0.00      BSYN  
ATOM   1194   CD GLU   133      28.247-110.873 -31.178  1.00  0.00      BSYN  
ATOM   1195  OE1 GLU   133      28.925-110.739 -30.121  1.00  0.00      BSYN  
ATOM   1196  OE2 GLU   133      28.294-110.165 -32.195  1.00  0.00      BSYN  
ATOM   1197    C GLU   133      29.808-114.575 -32.644  1.00  0.00      BSYN  
ATOM   1198    O GLU   133      29.765-115.664 -33.210  1.00  0.00      BSYN  
ATOM   1199    N ALA   134      31.011-114.244 -32.124  1.00  0.00      BSYN  
ATOM   1200    H ALA   134      31.246-113.333 -31.853  1.00  0.00      BSYN  
ATOM   1201   CA ALA   134      32.039-115.276 -31.699  1.00  0.00      BSYN  
ATOM   1202   CB ALA   134      33.215-115.291 -32.641  1.00  0.00      BSYN  
ATOM   1203    C ALA   134      32.647-115.307 -30.266  1.00  0.00      BSYN  
ATOM   1204  OT1 ALA   134      33.034-114.223 -29.870  1.00  0.00      BSYN  
ATOM   1205  OT2 ALA   134      32.688-116.397 -29.704  1.00  0.00      BSYN  
END
