# Supplementary material for: Data set of intrinsically disordered proteins analysed at a local protein conformation level
Source: Data Brief. 2020 Mar 5;29:105383. doi: 10.1016/j.dib.2020.105383 (PMC7078294; doi:10.1016/j.dib.2020.105383)
Supplement: Supplementary file 1 [file mmc1.zip › the data/1-DATA/PED1AAD-pdb/1AAD-172.pdb]

CRYST1    1.000    1.000    1.000  90.00  90.00  90.00 P 1           1
ATOM      1  HT1 MET     1     -24.776 -92.794   0.010  1.00  0.00      BSYN  
ATOM      2  HT2 MET     1     -26.332 -92.387  -0.653  1.00  0.00      BSYN  
ATOM      3    N MET     1     -25.576 -92.130   0.014  1.00  0.00      BSYN  
ATOM      4  HT3 MET     1     -25.906 -92.131   1.001  1.00  0.00      BSYN  
ATOM      5   CA MET     1     -25.397 -90.720  -0.483  1.00  0.00      BSYN  
ATOM      6   CB MET     1     -24.719 -90.659  -1.903  1.00  0.00      BSYN  
ATOM      7   CG MET     1     -23.165 -90.715  -1.752  1.00  0.00      BSYN  
ATOM      8   SD MET     1     -22.550 -89.107  -1.161  1.00  0.00      BSYN  
ATOM      9   CE MET     1     -22.275 -88.405  -2.767  1.00  0.00      BSYN  
ATOM     10    C MET     1     -26.494 -89.627  -0.510  1.00  0.00      BSYN  
ATOM     11    O MET     1     -26.290 -88.566   0.038  1.00  0.00      BSYN  
ATOM     12    N ASP     2     -27.581 -90.125  -1.203  1.00  0.00      BSYN  
ATOM     13    H ASP     2     -27.387 -91.078  -1.322  1.00  0.00      BSYN  
ATOM     14   CA ASP     2     -28.806 -89.448  -1.539  1.00  0.00      BSYN  
ATOM     15   CB ASP     2     -30.035 -90.255  -1.065  1.00  0.00      BSYN  
ATOM     16   CG ASP     2     -29.981 -90.539   0.460  1.00  0.00      BSYN  
ATOM     17  OD1 ASP     2     -29.352 -91.498   0.798  1.00  0.00      BSYN  
ATOM     18  OD2 ASP     2     -30.621 -89.878   1.239  1.00  0.00      BSYN  
ATOM     19    C ASP     2     -28.969 -87.991  -1.115  1.00  0.00      BSYN  
ATOM     20    O ASP     2     -29.199 -87.146  -1.982  1.00  0.00      BSYN  
ATOM     21    N VAL     3     -28.761 -87.548   0.159  1.00  0.00      BSYN  
ATOM     22    H VAL     3     -28.223 -88.124   0.742  1.00  0.00      BSYN  
ATOM     23   CA VAL     3     -29.006 -86.141   0.522  1.00  0.00      BSYN  
ATOM     24   CB VAL     3     -29.631 -86.138   1.944  1.00  0.00      BSYN  
ATOM     25  CG1 VAL     3     -31.132 -86.406   1.754  1.00  0.00      BSYN  
ATOM     26  CG2 VAL     3     -28.830 -87.023   2.997  1.00  0.00      BSYN  
ATOM     27    C VAL     3     -27.847 -85.206   0.423  1.00  0.00      BSYN  
ATOM     28    O VAL     3     -27.746 -84.103   1.044  1.00  0.00      BSYN  
ATOM     29    N PHE     4     -27.046 -85.587  -0.530  1.00  0.00      BSYN  
ATOM     30    H PHE     4     -27.296 -86.310  -1.142  1.00  0.00      BSYN  
ATOM     31   CA PHE     4     -25.813 -84.974  -0.789  1.00  0.00      BSYN  
ATOM     32   CB PHE     4     -24.794 -85.220   0.352  1.00  0.00      BSYN  
ATOM     33   CG PHE     4     -23.824 -84.099   0.458  1.00  0.00      BSYN  
ATOM     34  CD1 PHE     4     -22.439 -84.286   0.567  1.00  0.00      BSYN  
ATOM     35  CD2 PHE     4     -24.311 -82.836   0.569  1.00  0.00      BSYN  
ATOM     36  CE1 PHE     4     -21.553 -83.273   0.683  1.00  0.00      BSYN  
ATOM     37  CE2 PHE     4     -23.405 -81.778   0.715  1.00  0.00      BSYN  
ATOM     38   CZ PHE     4     -22.052 -82.045   0.818  1.00  0.00      BSYN  
ATOM     39    C PHE     4     -25.324 -85.417  -2.076  1.00  0.00      BSYN  
ATOM     40    O PHE     4     -24.925 -86.518  -2.381  1.00  0.00      BSYN  
ATOM     41    N MET     5     -25.353 -84.401  -2.932  1.00  0.00      BSYN  
ATOM     42    H MET     5     -25.572 -83.502  -2.608  1.00  0.00      BSYN  
ATOM     43   CA MET     5     -24.972 -84.640  -4.387  1.00  0.00      BSYN  
ATOM     44   CB MET     5     -25.775 -83.885  -5.358  1.00  0.00      BSYN  
ATOM     45   CG MET     5     -26.851 -84.578  -6.086  1.00  0.00      BSYN  
ATOM     46   SD MET     5     -28.501 -83.803  -6.358  1.00  0.00      BSYN  
ATOM     47   CE MET     5     -28.131 -82.572  -7.576  1.00  0.00      BSYN  
ATOM     48    C MET     5     -23.571 -84.121  -4.478  1.00  0.00      BSYN  
ATOM     49    O MET     5     -23.042 -83.198  -3.800  1.00  0.00      BSYN  
ATOM     50    N LYS     6     -22.926 -84.915  -5.390  1.00  0.00      BSYN  
ATOM     51    H LYS     6     -23.586 -85.574  -5.691  1.00  0.00      BSYN  
ATOM     52   CA LYS     6     -21.529 -84.802  -5.854  1.00  0.00      BSYN  
ATOM     53   CB LYS     6     -21.205 -85.725  -6.959  1.00  0.00      BSYN  
ATOM     54   CG LYS     6     -22.171 -85.954  -8.153  1.00  0.00      BSYN  
ATOM     55   CD LYS     6     -22.040 -87.448  -8.009  1.00  0.00      BSYN  
ATOM     56   CE LYS     6     -22.889 -88.036  -9.029  1.00  0.00      BSYN  
ATOM     57   NZ LYS     6     -22.889 -89.451  -9.002  1.00  0.00      BSYN  
ATOM     58  HZ1 LYS     6     -23.130 -89.832  -8.065  1.00  0.00      BSYN  
ATOM     59  HZ2 LYS     6     -23.555 -89.906  -9.659  1.00  0.00      BSYN  
ATOM     60  HZ3 LYS     6     -21.970 -89.893  -9.208  1.00  0.00      BSYN  
ATOM     61    C LYS     6     -20.940 -83.412  -5.975  1.00  0.00      BSYN  
ATOM     62    O LYS     6     -20.594 -82.866  -7.077  1.00  0.00      BSYN  
ATOM     63    N GLY     7     -20.494 -82.923  -4.778  1.00  0.00      BSYN  
ATOM     64    H GLY     7     -20.573 -83.457  -3.960  1.00  0.00      BSYN  
ATOM     65   CA GLY     7     -19.717 -81.705  -4.794  1.00  0.00      BSYN  
ATOM     66    C GLY     7     -19.874 -80.919  -3.475  1.00  0.00      BSYN  
ATOM     67    O GLY     7     -19.584 -81.384  -2.375  1.00  0.00      BSYN  
ATOM     68    N LEU     8     -20.373 -79.677  -3.505  1.00  0.00      BSYN  
ATOM     69    H LEU     8     -20.590 -79.163  -2.699  1.00  0.00      BSYN  
ATOM     70   CA LEU     8     -20.773 -78.861  -4.600  1.00  0.00      BSYN  
ATOM     71   CB LEU     8     -22.199 -79.218  -5.104  1.00  0.00      BSYN  
ATOM     72   CG LEU     8     -23.006 -78.452  -6.250  1.00  0.00      BSYN  
ATOM     73  CD1 LEU     8     -22.145 -78.452  -7.567  1.00  0.00      BSYN  
ATOM     74  CD2 LEU     8     -24.334 -79.118  -6.434  1.00  0.00      BSYN  
ATOM     75    C LEU     8     -20.518 -77.399  -4.341  1.00  0.00      BSYN  
ATOM     76    O LEU     8     -20.477 -77.053  -3.138  1.00  0.00      BSYN  
ATOM     77    N SER     9     -20.343 -76.600  -5.333  1.00  0.00      BSYN  
ATOM     78    H SER     9     -20.279 -76.938  -6.251  1.00  0.00      BSYN  
ATOM     79   CA SER     9     -20.213 -75.170  -5.198  1.00  0.00      BSYN  
ATOM     80   CB SER     9     -19.155 -74.727  -6.142  1.00  0.00      BSYN  
ATOM     81   OG SER     9     -17.902 -75.495  -6.022  1.00  0.00      BSYN  
ATOM     82   HG SER     9     -17.936 -76.333  -6.488  1.00  0.00      BSYN  
ATOM     83    C SER     9     -21.508 -74.404  -5.293  1.00  0.00      BSYN  
ATOM     84    O SER     9     -21.710 -73.444  -6.091  1.00  0.00      BSYN  
ATOM     85    N MET    10     -22.556 -75.000  -4.705  1.00  0.00      BSYN  
ATOM     86    H MET    10     -22.340 -75.790  -4.167  1.00  0.00      BSYN  
ATOM     87   CA MET    10     -23.902 -74.436  -4.865  1.00  0.00      BSYN  
ATOM     88   CB MET    10     -24.882 -75.623  -4.781  1.00  0.00      BSYN  
ATOM     89   CG MET    10     -26.200 -75.406  -5.556  1.00  0.00      BSYN  
ATOM     90   SD MET    10     -27.181 -76.873  -5.888  1.00  0.00      BSYN  
ATOM     91   CE MET    10     -27.203 -77.625  -4.269  1.00  0.00      BSYN  
ATOM     92    C MET    10     -24.056 -73.476  -3.593  1.00  0.00      BSYN  
ATOM     93    O MET    10     -23.969 -74.056  -2.541  1.00  0.00      BSYN  
ATOM     94    N ALA    11     -24.286 -72.160  -3.538  1.00  0.00      BSYN  
ATOM     95    H ALA    11     -24.316 -71.758  -2.645  1.00  0.00      BSYN  
ATOM     96   CA ALA    11     -24.110 -71.291  -4.677  1.00  0.00      BSYN  
ATOM     97   CB ALA    11     -25.386 -71.047  -5.592  1.00  0.00      BSYN  
ATOM     98    C ALA    11     -23.784 -69.884  -4.154  1.00  0.00      BSYN  
ATOM     99    O ALA    11     -24.595 -68.881  -4.145  1.00  0.00      BSYN  
ATOM    100    N LYS    12     -22.569 -69.762  -3.607  1.00  0.00      BSYN  
ATOM    101    H LYS    12     -21.985 -70.541  -3.716  1.00  0.00      BSYN  
ATOM    102   CA LYS    12     -22.038 -68.665  -2.888  1.00  0.00      BSYN  
ATOM    103   CB LYS    12     -21.303 -69.248  -1.664  1.00  0.00      BSYN  
ATOM    104   CG LYS    12     -22.026 -68.951  -0.345  1.00  0.00      BSYN  
ATOM    105   CD LYS    12     -22.129 -69.928   0.842  1.00  0.00      BSYN  
ATOM    106   CE LYS    12     -22.449 -71.345   0.361  1.00  0.00      BSYN  
ATOM    107   NZ LYS    12     -23.855 -71.256  -0.171  1.00  0.00      BSYN  
ATOM    108  HZ1 LYS    12     -23.954 -70.448  -0.818  1.00  0.00      BSYN  
ATOM    109  HZ2 LYS    12     -23.943 -72.164  -0.670  1.00  0.00      BSYN  
ATOM    110  HZ3 LYS    12     -24.492 -71.339   0.647  1.00  0.00      BSYN  
ATOM    111    C LYS    12     -21.052 -67.886  -3.748  1.00  0.00      BSYN  
ATOM    112    O LYS    12     -21.156 -66.670  -3.840  1.00  0.00      BSYN  
ATOM    113    N GLU    13     -20.012 -68.518  -4.382  1.00  0.00      BSYN  
ATOM    114    H GLU    13     -20.157 -69.487  -4.374  1.00  0.00      BSYN  
ATOM    115   CA GLU    13     -18.818 -67.857  -4.819  1.00  0.00      BSYN  
ATOM    116   CB GLU    13     -17.633 -68.781  -4.819  1.00  0.00      BSYN  
ATOM    117   CG GLU    13     -17.467 -69.945  -3.816  1.00  0.00      BSYN  
ATOM    118   CD GLU    13     -18.375 -71.119  -4.215  1.00  0.00      BSYN  
ATOM    119  OE1 GLU    13     -18.115 -71.775  -5.176  1.00  0.00      BSYN  
ATOM    120  OE2 GLU    13     -19.383 -71.491  -3.573  1.00  0.00      BSYN  
ATOM    121    C GLU    13     -18.837 -67.150  -6.189  1.00  0.00      BSYN  
ATOM    122    O GLU    13     -18.041 -66.290  -6.486  1.00  0.00      BSYN  
ATOM    123    N GLY    14     -19.869 -67.739  -6.867  1.00  0.00      BSYN  
ATOM    124    H GLY    14     -20.310 -68.485  -6.411  1.00  0.00      BSYN  
ATOM    125   CA GLY    14     -20.033 -67.547  -8.172  1.00  0.00      BSYN  
ATOM    126    C GLY    14     -21.059 -66.369  -8.398  1.00  0.00      BSYN  
ATOM    127    O GLY    14     -22.303 -66.638  -8.361  1.00  0.00      BSYN  
ATOM    128    N VAL    15     -20.460 -65.217  -8.654  1.00  0.00      BSYN  
ATOM    129    H VAL    15     -19.495 -65.297  -8.502  1.00  0.00      BSYN  
ATOM    130   CA VAL    15     -21.190 -63.874  -8.818  1.00  0.00      BSYN  
ATOM    131   CB VAL    15     -21.203 -63.183  -7.426  1.00  0.00      BSYN  
ATOM    132  CG1 VAL    15     -19.925 -63.228  -6.471  1.00  0.00      BSYN  
ATOM    133  CG2 VAL    15     -21.829 -61.799  -7.524  1.00  0.00      BSYN  
ATOM    134    C VAL    15     -20.564 -62.835  -9.780  1.00  0.00      BSYN  
ATOM    135    O VAL    15     -19.428 -62.515  -9.636  1.00  0.00      BSYN  
ATOM    136    N VAL    16     -21.082 -62.316 -10.816  1.00  0.00      BSYN  
ATOM    137    H VAL    16     -20.507 -61.818 -11.435  1.00  0.00      BSYN  
ATOM    138   CA VAL    16     -22.482 -62.565 -11.291  1.00  0.00      BSYN  
ATOM    139   CB VAL    16     -23.307 -61.284 -11.790  1.00  0.00      BSYN  
ATOM    140  CG1 VAL    16     -24.751 -61.729 -11.808  1.00  0.00      BSYN  
ATOM    141  CG2 VAL    16     -23.082 -60.178 -10.688  1.00  0.00      BSYN  
ATOM    142    C VAL    16     -22.375 -63.635 -12.449  1.00  0.00      BSYN  
ATOM    143    O VAL    16     -23.051 -64.646 -12.288  1.00  0.00      BSYN  
ATOM    144    N ALA    17     -21.632 -63.193 -13.416  1.00  0.00      BSYN  
ATOM    145    H ALA    17     -21.139 -62.359 -13.269  1.00  0.00      BSYN  
ATOM    146   CA ALA    17     -21.584 -63.857 -14.710  1.00  0.00      BSYN  
ATOM    147   CB ALA    17     -23.002 -63.678 -15.296  1.00  0.00      BSYN  
ATOM    148    C ALA    17     -20.583 -63.338 -15.652  1.00  0.00      BSYN  
ATOM    149    O ALA    17     -19.782 -64.051 -16.222  1.00  0.00      BSYN  
ATOM    150    N ALA    18     -20.642 -62.016 -15.873  1.00  0.00      BSYN  
ATOM    151    H ALA    18     -21.438 -61.476 -15.687  1.00  0.00      BSYN  
ATOM    152   CA ALA    18     -19.496 -61.302 -16.433  1.00  0.00      BSYN  
ATOM    153   CB ALA    18     -19.572 -61.085 -18.002  1.00  0.00      BSYN  
ATOM    154    C ALA    18     -19.231 -59.895 -15.807  1.00  0.00      BSYN  
ATOM    155    O ALA    18     -18.137 -59.377 -16.108  1.00  0.00      BSYN  
ATOM    156    N ALA    19     -20.055 -59.290 -15.027  1.00  0.00      BSYN  
ATOM    157    H ALA    19     -20.933 -59.659 -14.797  1.00  0.00      BSYN  
ATOM    158   CA ALA    19     -19.749 -58.047 -14.284  1.00  0.00      BSYN  
ATOM    159   CB ALA    19     -20.969 -57.483 -13.679  1.00  0.00      BSYN  
ATOM    160    C ALA    19     -18.626 -58.128 -13.180  1.00  0.00      BSYN  
ATOM    161    O ALA    19     -18.710 -58.884 -12.276  1.00  0.00      BSYN  
ATOM    162    N GLU    20     -17.549 -57.316 -13.350  1.00  0.00      BSYN  
ATOM    163    H GLU    20     -17.683 -56.731 -14.124  1.00  0.00      BSYN  
ATOM    164   CA GLU    20     -16.456 -57.202 -12.268  1.00  0.00      BSYN  
ATOM    165   CB GLU    20     -15.092 -57.864 -12.709  1.00  0.00      BSYN  
ATOM    166   CG GLU    20     -15.332 -59.330 -12.677  1.00  0.00      BSYN  
ATOM    167   CD GLU    20     -14.080 -60.137 -13.034  1.00  0.00      BSYN  
ATOM    168  OE1 GLU    20     -13.413 -59.669 -14.009  1.00  0.00      BSYN  
ATOM    169  OE2 GLU    20     -13.860 -61.202 -12.495  1.00  0.00      BSYN  
ATOM    170    C GLU    20     -16.203 -55.747 -11.867  1.00  0.00      BSYN  
ATOM    171    O GLU    20     -15.730 -54.927 -12.704  1.00  0.00      BSYN  
ATOM    172    N LYS    21     -16.825 -55.470 -10.674  1.00  0.00      BSYN  
ATOM    173    H LYS    21     -16.951 -56.301 -10.172  1.00  0.00      BSYN  
ATOM    174   CA LYS    21     -16.911 -54.111 -10.309  1.00  0.00      BSYN  
ATOM    175   CB LYS    21     -18.387 -53.734 -10.030  1.00  0.00      BSYN  
ATOM    176   CG LYS    21     -18.854 -54.177  -8.589  1.00  0.00      BSYN  
ATOM    177   CD LYS    21     -20.174 -53.517  -8.028  1.00  0.00      BSYN  
ATOM    178   CE LYS    21     -20.097 -52.044  -7.879  1.00  0.00      BSYN  
ATOM    179   NZ LYS    21     -21.403 -51.431  -7.783  1.00  0.00      BSYN  
ATOM    180  HZ1 LYS    21     -21.965 -51.655  -8.629  1.00  0.00      BSYN  
ATOM    181  HZ2 LYS    21     -21.966 -51.778  -6.980  1.00  0.00      BSYN  
ATOM    182  HZ3 LYS    21     -21.399 -50.403  -7.622  1.00  0.00      BSYN  
ATOM    183    C LYS    21     -15.940 -53.582  -9.117  1.00  0.00      BSYN  
ATOM    184    O LYS    21     -16.158 -52.457  -8.579  1.00  0.00      BSYN  
ATOM    185    N THR    22     -14.921 -54.274  -8.683  1.00  0.00      BSYN  
ATOM    186    H THR    22     -14.845 -55.216  -8.940  1.00  0.00      BSYN  
ATOM    187   CA THR    22     -13.990 -53.576  -7.666  1.00  0.00      BSYN  
ATOM    188   CB THR    22     -14.106 -54.068  -6.191  1.00  0.00      BSYN  
ATOM    189  OG1 THR    22     -14.003 -55.474  -6.115  1.00  0.00      BSYN  
ATOM    190  HG1 THR    22     -14.805 -55.982  -5.978  1.00  0.00      BSYN  
ATOM    191  CG2 THR    22     -15.324 -53.407  -5.595  1.00  0.00      BSYN  
ATOM    192    C THR    22     -12.504 -53.701  -8.176  1.00  0.00      BSYN  
ATOM    193    O THR    22     -11.908 -52.807  -8.868  1.00  0.00      BSYN  
ATOM    194    N LYS    23     -11.979 -54.923  -8.018  1.00  0.00      BSYN  
ATOM    195    H LYS    23     -12.639 -55.591  -7.738  1.00  0.00      BSYN  
ATOM    196   CA LYS    23     -10.670 -55.384  -8.272  1.00  0.00      BSYN  
ATOM    197   CB LYS    23      -9.601 -54.656  -7.562  1.00  0.00      BSYN  
ATOM    198   CG LYS    23      -9.607 -54.892  -6.082  1.00  0.00      BSYN  
ATOM    199   CD LYS    23      -8.228 -54.958  -5.607  1.00  0.00      BSYN  
ATOM    200   CE LYS    23      -8.298 -55.720  -4.288  1.00  0.00      BSYN  
ATOM    201   NZ LYS    23      -8.681 -54.754  -3.273  1.00  0.00      BSYN  
ATOM    202  HZ1 LYS    23      -9.656 -54.459  -3.484  1.00  0.00      BSYN  
ATOM    203  HZ2 LYS    23      -8.645 -55.213  -2.341  1.00  0.00      BSYN  
ATOM    204  HZ3 LYS    23      -8.101 -53.893  -3.335  1.00  0.00      BSYN  
ATOM    205    C LYS    23     -10.612 -56.903  -8.016  1.00  0.00      BSYN  
ATOM    206    O LYS    23     -11.433 -57.485  -7.327  1.00  0.00      BSYN  
ATOM    207    N GLN    24      -9.585 -57.562  -8.573  1.00  0.00      BSYN  
ATOM    208    H GLN    24      -8.883 -57.137  -9.109  1.00  0.00      BSYN  
ATOM    209   CA GLN    24      -9.241 -58.815  -8.156  1.00  0.00      BSYN  
ATOM    210   CB GLN    24      -9.953 -59.850  -9.123  1.00  0.00      BSYN  
ATOM    211   CG GLN    24     -11.279 -60.492  -8.709  1.00  0.00      BSYN  
ATOM    212   CD GLN    24     -11.004 -61.433  -7.565  1.00  0.00      BSYN  
ATOM    213  OE1 GLN    24      -9.972 -62.091  -7.396  1.00  0.00      BSYN  
ATOM    214  NE2 GLN    24     -12.094 -61.692  -6.719  1.00  0.00      BSYN  
ATOM    215 HE21 GLN    24     -12.939 -61.243  -6.931  1.00  0.00      BSYN  
ATOM    216 HE22 GLN    24     -11.949 -62.343  -6.000  1.00  0.00      BSYN  
ATOM    217    C GLN    24      -7.763 -59.276  -8.010  1.00  0.00      BSYN  
ATOM    218    O GLN    24      -7.532 -60.433  -7.571  1.00  0.00      BSYN  
ATOM    219    N GLY    25      -6.788 -58.394  -8.293  1.00  0.00      BSYN  
ATOM    220    H GLY    25      -6.900 -57.494  -8.665  1.00  0.00      BSYN  
ATOM    221   CA GLY    25      -5.321 -58.728  -8.308  1.00  0.00      BSYN  
ATOM    222    C GLY    25      -4.636 -58.856  -9.694  1.00  0.00      BSYN  
ATOM    223    O GLY    25      -4.977 -58.311 -10.769  1.00  0.00      BSYN  
ATOM    224    N VAL    26      -3.415 -59.450  -9.667  1.00  0.00      BSYN  
ATOM    225    H VAL    26      -3.053 -59.807  -8.829  1.00  0.00      BSYN  
ATOM    226   CA VAL    26      -2.614 -59.455 -10.916  1.00  0.00      BSYN  
ATOM    227   CB VAL    26      -1.231 -60.263 -10.786  1.00  0.00      BSYN  
ATOM    228  CG1 VAL    26      -0.099 -59.661 -10.037  1.00  0.00      BSYN  
ATOM    229  CG2 VAL    26      -1.507 -61.608 -10.170  1.00  0.00      BSYN  
ATOM    230    C VAL    26      -2.986 -59.681 -12.408  1.00  0.00      BSYN  
ATOM    231    O VAL    26      -3.220 -60.862 -12.863  1.00  0.00      BSYN  
ATOM    232    N THR    27      -3.252 -58.512 -12.950  1.00  0.00      BSYN  
ATOM    233    H THR    27      -3.269 -57.650 -12.485  1.00  0.00      BSYN  
ATOM    234   CA THR    27      -3.633 -58.436 -14.330  1.00  0.00      BSYN  
ATOM    235   CB THR    27      -4.406 -57.100 -14.608  1.00  0.00      BSYN  
ATOM    236  OG1 THR    27      -3.498 -56.102 -14.193  1.00  0.00      BSYN  
ATOM    237  HG1 THR    27      -2.644 -56.169 -14.626  1.00  0.00      BSYN  
ATOM    238  CG2 THR    27      -5.726 -56.872 -13.969  1.00  0.00      BSYN  
ATOM    239    C THR    27      -2.414 -58.524 -15.344  1.00  0.00      BSYN  
ATOM    240    O THR    27      -1.267 -58.299 -14.901  1.00  0.00      BSYN  
ATOM    241    N GLU    28      -2.516 -58.878 -16.632  1.00  0.00      BSYN  
ATOM    242    H GLU    28      -1.731 -59.236 -17.097  1.00  0.00      BSYN  
ATOM    243   CA GLU    28      -3.876 -59.230 -17.152  1.00  0.00      BSYN  
ATOM    244   CB GLU    28      -4.017 -58.494 -18.544  1.00  0.00      BSYN  
ATOM    245   CG GLU    28      -5.286 -58.793 -19.342  1.00  0.00      BSYN  
ATOM    246   CD GLU    28      -5.503 -57.960 -20.606  1.00  0.00      BSYN  
ATOM    247  OE1 GLU    28      -4.641 -58.065 -21.452  1.00  0.00      BSYN  
ATOM    248  OE2 GLU    28      -6.464 -57.227 -20.599  1.00  0.00      BSYN  
ATOM    249    C GLU    28      -3.649 -60.682 -17.389  1.00  0.00      BSYN  
ATOM    250    O GLU    28      -2.767 -61.130 -18.157  1.00  0.00      BSYN  
ATOM    251    N ALA    29      -4.414 -61.494 -16.676  1.00  0.00      BSYN  
ATOM    252    H ALA    29      -4.881 -61.056 -15.934  1.00  0.00      BSYN  
ATOM    253   CA ALA    29      -4.310 -62.931 -16.791  1.00  0.00      BSYN  
ATOM    254   CB ALA    29      -4.834 -63.617 -15.478  1.00  0.00      BSYN  
ATOM    255    C ALA    29      -5.218 -63.636 -17.830  1.00  0.00      BSYN  
ATOM    256    O ALA    29      -4.867 -64.566 -18.507  1.00  0.00      BSYN  
ATOM    257    N ALA    30      -6.397 -63.043 -17.880  1.00  0.00      BSYN  
ATOM    258    H ALA    30      -6.806 -62.425 -17.238  1.00  0.00      BSYN  
ATOM    259   CA ALA    30      -7.231 -63.445 -18.991  1.00  0.00      BSYN  
ATOM    260   CB ALA    30      -8.586 -64.079 -18.588  1.00  0.00      BSYN  
ATOM    261    C ALA    30      -7.601 -62.290 -19.859  1.00  0.00      BSYN  
ATOM    262    O ALA    30      -7.837 -61.196 -19.377  1.00  0.00      BSYN  
ATOM    263    N GLU    31      -7.660 -62.426 -21.247  1.00  0.00      BSYN  
ATOM    264    H GLU    31      -7.089 -63.058 -21.733  1.00  0.00      BSYN  
ATOM    265   CA GLU    31      -7.981 -61.371 -22.136  1.00  0.00      BSYN  
ATOM    266   CB GLU    31      -7.368 -61.547 -23.628  1.00  0.00      BSYN  
ATOM    267   CG GLU    31      -7.598 -62.882 -24.256  1.00  0.00      BSYN  
ATOM    268   CD GLU    31      -8.982 -63.065 -24.904  1.00  0.00      BSYN  
ATOM    269  OE1 GLU    31      -9.018 -62.664 -26.037  1.00  0.00      BSYN  
ATOM    270  OE2 GLU    31      -9.841 -63.415 -24.229  1.00  0.00      BSYN  
ATOM    271    C GLU    31      -9.445 -60.884 -22.122  1.00  0.00      BSYN  
ATOM    272    O GLU    31      -9.792 -59.639 -22.225  1.00  0.00      BSYN  
ATOM    273    N LYS    32     -10.348 -61.957 -21.867  1.00  0.00      BSYN  
ATOM    274    H LYS    32      -9.862 -62.735 -21.523  1.00  0.00      BSYN  
ATOM    275   CA LYS    32     -11.695 -61.896 -21.859  1.00  0.00      BSYN  
ATOM    276   CB LYS    32     -12.159 -61.061 -20.669  1.00  0.00      BSYN  
ATOM    277   CG LYS    32     -11.457 -61.181 -19.344  1.00  0.00      BSYN  
ATOM    278   CD LYS    32     -11.643 -59.977 -18.470  1.00  0.00      BSYN  
ATOM    279   CE LYS    32     -10.578 -59.773 -17.409  1.00  0.00      BSYN  
ATOM    280   NZ LYS    32     -11.016 -60.143 -16.094  1.00  0.00      BSYN  
ATOM    281  HZ1 LYS    32     -10.164 -60.226 -15.502  1.00  0.00      BSYN  
ATOM    282  HZ2 LYS    32     -11.708 -59.486 -15.681  1.00  0.00      BSYN  
ATOM    283  HZ3 LYS    32     -11.392 -61.111 -16.130  1.00  0.00      BSYN  
ATOM    284    C LYS    32     -12.457 -61.323 -23.104  1.00  0.00      BSYN  
ATOM    285    O LYS    32     -13.375 -62.063 -23.611  1.00  0.00      BSYN  
ATOM    286    N THR    33     -12.107 -60.110 -23.550  1.00  0.00      BSYN  
ATOM    287    H THR    33     -11.188 -59.799 -23.416  1.00  0.00      BSYN  
ATOM    288   CA THR    33     -13.025 -59.188 -24.295  1.00  0.00      BSYN  
ATOM    289   CB THR    33     -12.265 -57.849 -24.399  1.00  0.00      BSYN  
ATOM    290  OG1 THR    33     -12.166 -57.095 -23.129  1.00  0.00      BSYN  
ATOM    291  HG1 THR    33     -11.629 -57.626 -22.537  1.00  0.00      BSYN  
ATOM    292  CG2 THR    33     -13.085 -57.044 -25.333  1.00  0.00      BSYN  
ATOM    293    C THR    33     -12.936 -59.865 -25.652  1.00  0.00      BSYN  
ATOM    294    O THR    33     -11.857 -59.823 -26.314  1.00  0.00      BSYN  
ATOM    295    N LYS    34     -14.001 -60.217 -26.224  1.00  0.00      BSYN  
ATOM    296    H LYS    34     -14.789 -59.663 -26.045  1.00  0.00      BSYN  
ATOM    297   CA LYS    34     -14.012 -61.155 -27.314  1.00  0.00      BSYN  
ATOM    298   CB LYS    34     -14.952 -62.325 -27.036  1.00  0.00      BSYN  
ATOM    299   CG LYS    34     -14.431 -63.629 -26.543  1.00  0.00      BSYN  
ATOM    300   CD LYS    34     -15.513 -64.332 -25.828  1.00  0.00      BSYN  
ATOM    301   CE LYS    34     -14.705 -65.336 -24.919  1.00  0.00      BSYN  
ATOM    302   NZ LYS    34     -14.240 -66.352 -25.810  1.00  0.00      BSYN  
ATOM    303  HZ1 LYS    34     -13.208 -66.337 -25.682  1.00  0.00      BSYN  
ATOM    304  HZ2 LYS    34     -14.580 -67.319 -25.635  1.00  0.00      BSYN  
ATOM    305  HZ3 LYS    34     -14.489 -66.117 -26.793  1.00  0.00      BSYN  
ATOM    306    C LYS    34     -14.049 -60.609 -28.704  1.00  0.00      BSYN  
ATOM    307    O LYS    34     -15.093 -60.093 -29.088  1.00  0.00      BSYN  
ATOM    308    N GLU    35     -12.926 -60.656 -29.446  1.00  0.00      BSYN  
ATOM    309    H GLU    35     -12.182 -61.198 -29.111  1.00  0.00      BSYN  
ATOM    310   CA GLU    35     -12.880 -60.301 -30.866  1.00  0.00      BSYN  
ATOM    311   CB GLU    35     -11.823 -59.241 -31.192  1.00  0.00      BSYN  
ATOM    312   CG GLU    35     -12.096 -57.827 -30.575  1.00  0.00      BSYN  
ATOM    313   CD GLU    35     -10.829 -57.088 -30.272  1.00  0.00      BSYN  
ATOM    314  OE1 GLU    35      -9.710 -57.692 -30.275  1.00  0.00      BSYN  
ATOM    315  OE2 GLU    35     -10.813 -55.859 -30.214  1.00  0.00      BSYN  
ATOM    316    C GLU    35     -12.738 -61.518 -31.779  1.00  0.00      BSYN  
ATOM    317    O GLU    35     -11.768 -62.268 -31.635  1.00  0.00      BSYN  
ATOM    318    N GLY    36     -13.849 -61.629 -32.524  1.00  0.00      BSYN  
ATOM    319    H GLY    36     -14.705 -61.254 -32.229  1.00  0.00      BSYN  
ATOM    320   CA GLY    36     -13.812 -62.413 -33.702  1.00  0.00      BSYN  
ATOM    321    C GLY    36     -14.297 -63.795 -33.479  1.00  0.00      BSYN  
ATOM    322    O GLY    36     -15.223 -64.324 -34.080  1.00  0.00      BSYN  
ATOM    323    N VAL    37     -13.561 -64.448 -32.553  1.00  0.00      BSYN  
ATOM    324    H VAL    37     -12.611 -64.229 -32.450  1.00  0.00      BSYN  
ATOM    325   CA VAL    37     -14.093 -65.466 -31.623  1.00  0.00      BSYN  
ATOM    326   CB VAL    37     -12.785 -65.933 -30.775  1.00  0.00      BSYN  
ATOM    327  CG1 VAL    37     -13.121 -67.133 -29.916  1.00  0.00      BSYN  
ATOM    328  CG2 VAL    37     -11.736 -66.306 -31.883  1.00  0.00      BSYN  
ATOM    329    C VAL    37     -15.243 -64.881 -30.737  1.00  0.00      BSYN  
ATOM    330    O VAL    37     -14.927 -64.290 -29.727  1.00  0.00      BSYN  
ATOM    331    N LEU    38     -16.493 -64.916 -31.272  1.00  0.00      BSYN  
ATOM    332    H LEU    38     -16.601 -65.641 -31.922  1.00  0.00      BSYN  
ATOM    333   CA LEU    38     -17.672 -64.174 -30.747  1.00  0.00      BSYN  
ATOM    334   CB LEU    38     -18.346 -63.441 -31.915  1.00  0.00      BSYN  
ATOM    335   CG LEU    38     -17.593 -62.285 -32.402  1.00  0.00      BSYN  
ATOM    336  CD1 LEU    38     -18.113 -61.916 -33.888  1.00  0.00      BSYN  
ATOM    337  CD2 LEU    38     -17.624 -61.113 -31.461  1.00  0.00      BSYN  
ATOM    338    C LEU    38     -18.600 -65.138 -29.949  1.00  0.00      BSYN  
ATOM    339    O LEU    38     -18.774 -66.311 -30.329  1.00  0.00      BSYN  
ATOM    340    N TYR    39     -19.195 -64.655 -28.823  1.00  0.00      BSYN  
ATOM    341    H TYR    39     -18.824 -63.931 -28.275  1.00  0.00      BSYN  
ATOM    342   CA TYR    39     -20.211 -65.374 -28.181  1.00  0.00      BSYN  
ATOM    343   CB TYR    39     -19.837 -65.790 -26.812  1.00  0.00      BSYN  
ATOM    344   CG TYR    39     -18.695 -66.813 -26.505  1.00  0.00      BSYN  
ATOM    345  CD1 TYR    39     -18.077 -67.425 -27.597  1.00  0.00      BSYN  
ATOM    346  CE1 TYR    39     -17.043 -68.298 -27.313  1.00  0.00      BSYN  
ATOM    347  CD2 TYR    39     -18.246 -67.003 -25.208  1.00  0.00      BSYN  
ATOM    348  CE2 TYR    39     -17.262 -67.912 -24.965  1.00  0.00      BSYN  
ATOM    349   CZ TYR    39     -16.658 -68.569 -26.026  1.00  0.00      BSYN  
ATOM    350   OH TYR    39     -15.556 -69.345 -25.707  1.00  0.00      BSYN  
ATOM    351   HH TYR    39     -15.720 -69.736 -24.846  1.00  0.00      BSYN  
ATOM    352    C TYR    39     -21.415 -64.547 -28.230  1.00  0.00      BSYN  
ATOM    353    O TYR    39     -21.652 -63.605 -27.439  1.00  0.00      BSYN  
ATOM    354    N VAL    40     -22.213 -64.944 -29.270  1.00  0.00      BSYN  
ATOM    355    H VAL    40     -22.083 -65.788 -29.752  1.00  0.00      BSYN  
ATOM    356   CA VAL    40     -23.435 -64.122 -29.645  1.00  0.00      BSYN  
ATOM    357   CB VAL    40     -23.678 -63.817 -31.157  1.00  0.00      BSYN  
ATOM    358  CG1 VAL    40     -24.861 -62.783 -31.361  1.00  0.00      BSYN  
ATOM    359  CG2 VAL    40     -22.364 -63.156 -31.617  1.00  0.00      BSYN  
ATOM    360    C VAL    40     -24.644 -64.722 -28.970  1.00  0.00      BSYN  
ATOM    361    O VAL    40     -25.496 -65.527 -29.450  1.00  0.00      BSYN  
ATOM    362    N GLY    41     -24.600 -64.364 -27.666  1.00  0.00      BSYN  
ATOM    363    H GLY    41     -24.047 -63.591 -27.431  1.00  0.00      BSYN  
ATOM    364   CA GLY    41     -25.432 -65.092 -26.700  1.00  0.00      BSYN  
ATOM    365    C GLY    41     -25.214 -64.602 -25.373  1.00  0.00      BSYN  
ATOM    366    O GLY    41     -25.480 -63.486 -24.920  1.00  0.00      BSYN  
ATOM    367    N SER    42     -24.654 -65.563 -24.710  1.00  0.00      BSYN  
ATOM    368    H SER    42     -24.324 -66.409 -25.078  1.00  0.00      BSYN  
ATOM    369   CA SER    42     -24.437 -65.417 -23.314  1.00  0.00      BSYN  
ATOM    370   CB SER    42     -25.180 -66.442 -22.449  1.00  0.00      BSYN  
ATOM    371   OG SER    42     -24.896 -67.805 -22.839  1.00  0.00      BSYN  
ATOM    372   HG SER    42     -24.033 -68.054 -23.179  1.00  0.00      BSYN  
ATOM    373    C SER    42     -22.939 -65.435 -23.035  1.00  0.00      BSYN  
ATOM    374    O SER    42     -22.112 -66.131 -23.700  1.00  0.00      BSYN  
ATOM    375    N LYS    43     -22.464 -64.854 -21.915  1.00  0.00      BSYN  
ATOM    376    H LYS    43     -22.993 -64.117 -21.544  1.00  0.00      BSYN  
ATOM    377   CA LYS    43     -21.072 -65.066 -21.306  1.00  0.00      BSYN  
ATOM    378   CB LYS    43     -20.016 -64.385 -22.255  1.00  0.00      BSYN  
ATOM    379   CG LYS    43     -19.962 -62.805 -22.332  1.00  0.00      BSYN  
ATOM    380   CD LYS    43     -18.709 -62.405 -23.033  1.00  0.00      BSYN  
ATOM    381   CE LYS    43     -18.638 -61.082 -23.647  1.00  0.00      BSYN  
ATOM    382   NZ LYS    43     -17.583 -61.022 -24.606  1.00  0.00      BSYN  
ATOM    383  HZ1 LYS    43     -17.802 -60.151 -25.131  1.00  0.00      BSYN  
ATOM    384  HZ2 LYS    43     -16.672 -60.792 -24.158  1.00  0.00      BSYN  
ATOM    385  HZ3 LYS    43     -17.501 -61.802 -25.289  1.00  0.00      BSYN  
ATOM    386    C LYS    43     -20.819 -64.617 -19.854  1.00  0.00      BSYN  
ATOM    387    O LYS    43     -21.709 -63.935 -19.355  1.00  0.00      BSYN  
ATOM    388    N THR    44     -19.790 -64.977 -19.030  1.00  0.00      BSYN  
ATOM    389    H THR    44     -19.646 -64.543 -18.163  1.00  0.00      BSYN  
ATOM    390   CA THR    44     -18.740 -65.962 -19.380  1.00  0.00      BSYN  
ATOM    391   CB THR    44     -17.258 -65.669 -18.812  1.00  0.00      BSYN  
ATOM    392  OG1 THR    44     -17.298 -65.173 -17.523  1.00  0.00      BSYN  
ATOM    393  HG1 THR    44     -18.114 -65.399 -17.070  1.00  0.00      BSYN  
ATOM    394  CG2 THR    44     -16.348 -64.888 -19.812  1.00  0.00      BSYN  
ATOM    395    C THR    44     -19.215 -67.269 -18.802  1.00  0.00      BSYN  
ATOM    396    O THR    44     -18.858 -68.217 -19.410  1.00  0.00      BSYN  
ATOM    397    N ARG    45     -19.950 -67.455 -17.792  1.00  0.00      BSYN  
ATOM    398    H ARG    45     -20.477 -66.645 -17.626  1.00  0.00      BSYN  
ATOM    399   CA ARG    45     -20.144 -68.786 -17.112  1.00  0.00      BSYN  
ATOM    400   CB ARG    45     -20.366 -68.616 -15.685  1.00  0.00      BSYN  
ATOM    401   CG ARG    45     -19.745 -67.365 -14.966  1.00  0.00      BSYN  
ATOM    402   CD ARG    45     -19.619 -67.639 -13.406  1.00  0.00      BSYN  
ATOM    403   NE ARG    45     -18.747 -66.657 -12.768  1.00  0.00      BSYN  
ATOM    404   HE ARG    45     -18.888 -65.783 -13.189  1.00  0.00      BSYN  
ATOM    405   CZ ARG    45     -18.003 -66.883 -11.661  1.00  0.00      BSYN  
ATOM    406  NH1 ARG    45     -17.939 -68.131 -11.150  1.00  0.00      BSYN  
ATOM    407 HH11 ARG    45     -17.459 -68.305 -10.290  1.00  0.00      BSYN  
ATOM    408 HH12 ARG    45     -18.484 -68.681 -11.783  1.00  0.00      BSYN  
ATOM    409  NH2 ARG    45     -17.460 -65.784 -11.170  1.00  0.00      BSYN  
ATOM    410 HH21 ARG    45     -16.832 -65.611 -10.411  1.00  0.00      BSYN  
ATOM    411 HH22 ARG    45     -17.617 -64.890 -11.589  1.00  0.00      BSYN  
ATOM    412    C ARG    45     -21.410 -69.301 -17.786  1.00  0.00      BSYN  
ATOM    413    O ARG    45     -22.581 -69.209 -17.244  1.00  0.00      BSYN  
ATOM    414    N GLU    46     -21.225 -69.952 -18.960  1.00  0.00      BSYN  
ATOM    415    H GLU    46     -20.289 -70.077 -19.224  1.00  0.00      BSYN  
ATOM    416   CA GLU    46     -22.179 -70.343 -20.035  1.00  0.00      BSYN  
ATOM    417   CB GLU    46     -21.530 -70.489 -21.430  1.00  0.00      BSYN  
ATOM    418   CG GLU    46     -20.248 -71.354 -21.371  1.00  0.00      BSYN  
ATOM    419   CD GLU    46     -19.626 -71.655 -22.743  1.00  0.00      BSYN  
ATOM    420  OE1 GLU    46     -19.855 -70.938 -23.740  1.00  0.00      BSYN  
ATOM    421  OE2 GLU    46     -18.910 -72.668 -22.818  1.00  0.00      BSYN  
ATOM    422    C GLU    46     -22.841 -71.583 -19.588  1.00  0.00      BSYN  
ATOM    423    O GLU    46     -22.078 -72.447 -19.313  1.00  0.00      BSYN  
ATOM    424    N GLY    47     -24.113 -71.600 -19.579  1.00  0.00      BSYN  
ATOM    425    H GLY    47     -24.719 -70.840 -19.708  1.00  0.00      BSYN  
ATOM    426   CA GLY    47     -24.725 -72.853 -19.234  1.00  0.00      BSYN  
ATOM    427    C GLY    47     -25.777 -72.859 -18.185  1.00  0.00      BSYN  
ATOM    428    O GLY    47     -25.890 -71.877 -17.434  1.00  0.00      BSYN  
ATOM    429    N VAL    48     -26.638 -73.889 -18.272  1.00  0.00      BSYN  
ATOM    430    H VAL    48     -26.750 -74.435 -19.078  1.00  0.00      BSYN  
ATOM    431   CA VAL    48     -27.581 -74.264 -17.218  1.00  0.00      BSYN  
ATOM    432   CB VAL    48     -28.689 -75.238 -17.719  1.00  0.00      BSYN  
ATOM    433  CG1 VAL    48     -29.570 -74.485 -18.668  1.00  0.00      BSYN  
ATOM    434  CG2 VAL    48     -28.291 -76.473 -18.561  1.00  0.00      BSYN  
ATOM    435    C VAL    48     -26.900 -74.701 -15.944  1.00  0.00      BSYN  
ATOM    436    O VAL    48     -26.549 -75.887 -15.701  1.00  0.00      BSYN  
ATOM    437    N VAL    49     -26.761 -73.703 -15.100  1.00  0.00      BSYN  
ATOM    438    H VAL    49     -27.303 -72.917 -15.322  1.00  0.00      BSYN  
ATOM    439   CA VAL    49     -26.178 -73.877 -13.774  1.00  0.00      BSYN  
ATOM    440   CB VAL    49     -25.170 -72.697 -13.478  1.00  0.00      BSYN  
ATOM    441  CG1 VAL    49     -23.744 -73.049 -13.799  1.00  0.00      BSYN  
ATOM    442  CG2 VAL    49     -25.585 -71.321 -14.054  1.00  0.00      BSYN  
ATOM    443    C VAL    49     -27.445 -73.865 -12.903  1.00  0.00      BSYN  
ATOM    444    O VAL    49     -28.128 -72.860 -12.814  1.00  0.00      BSYN  
ATOM    445    N GLN    50     -27.781 -75.082 -12.468  1.00  0.00      BSYN  
ATOM    446    H GLN    50     -27.568 -75.897 -12.968  1.00  0.00      BSYN  
ATOM    447   CA GLN    50     -28.795 -75.191 -11.353  1.00  0.00      BSYN  
ATOM    448   CB GLN    50     -30.098 -75.932 -11.706  1.00  0.00      BSYN  
ATOM    449   CG GLN    50     -30.708 -75.491 -13.006  1.00  0.00      BSYN  
ATOM    450   CD GLN    50     -31.122 -73.964 -13.148  1.00  0.00      BSYN  
ATOM    451  OE1 GLN    50     -31.831 -73.355 -12.322  1.00  0.00      BSYN  
ATOM    452  NE2 GLN    50     -30.606 -73.213 -14.060  1.00  0.00      BSYN  
ATOM    453 HE21 GLN    50     -30.099 -73.599 -14.805  1.00  0.00      BSYN  
ATOM    454 HE22 GLN    50     -30.794 -72.287 -13.799  1.00  0.00      BSYN  
ATOM    455    C GLN    50     -28.102 -75.855 -10.161  1.00  0.00      BSYN  
ATOM    456    O GLN    50     -27.539 -76.977 -10.251  1.00  0.00      BSYN  
ATOM    457    N GLY    51     -27.910 -75.266  -8.953  1.00  0.00      BSYN  
ATOM    458    H GLY    51     -27.723 -75.782  -8.142  1.00  0.00      BSYN  
ATOM    459   CA GLY    51     -27.907 -73.778  -8.884  1.00  0.00      BSYN  
ATOM    460    C GLY    51     -29.253 -73.165  -8.320  1.00  0.00      BSYN  
ATOM    461    O GLY    51     -29.326 -72.036  -7.898  1.00  0.00      BSYN  
ATOM    462    N VAL    52     -30.271 -73.985  -8.307  1.00  0.00      BSYN  
ATOM    463    H VAL    52     -30.221 -74.876  -8.714  1.00  0.00      BSYN  
ATOM    464   CA VAL    52     -31.479 -73.860  -7.432  1.00  0.00      BSYN  
ATOM    465   CB VAL    52     -32.597 -74.397  -8.269  1.00  0.00      BSYN  
ATOM    466  CG1 VAL    52     -32.731 -73.343  -9.354  1.00  0.00      BSYN  
ATOM    467  CG2 VAL    52     -32.536 -75.953  -8.728  1.00  0.00      BSYN  
ATOM    468    C VAL    52     -31.416 -74.303  -5.986  1.00  0.00      BSYN  
ATOM    469    O VAL    52     -31.611 -75.524  -5.802  1.00  0.00      BSYN  
ATOM    470    N ALA    53     -31.204 -73.459  -5.022  1.00  0.00      BSYN  
ATOM    471    H ALA    53     -30.800 -72.593  -5.238  1.00  0.00      BSYN  
ATOM    472   CA ALA    53     -31.031 -73.705  -3.648  1.00  0.00      BSYN  
ATOM    473   CB ALA    53     -30.230 -72.662  -3.021  1.00  0.00      BSYN  
ATOM    474    C ALA    53     -32.256 -73.922  -2.830  1.00  0.00      BSYN  
ATOM    475    O ALA    53     -33.092 -73.020  -2.716  1.00  0.00      BSYN  
ATOM    476    N SER    54     -32.278 -75.187  -2.298  1.00  0.00      BSYN  
ATOM    477    H SER    54     -31.418 -75.541  -1.990  1.00  0.00      BSYN  
ATOM    478   CA SER    54     -33.547 -75.813  -1.882  1.00  0.00      BSYN  
ATOM    479   CB SER    54     -33.881 -77.035  -2.945  1.00  0.00      BSYN  
ATOM    480   OG SER    54     -32.923 -77.439  -3.858  1.00  0.00      BSYN  
ATOM    481   HG SER    54     -32.742 -76.645  -4.367  1.00  0.00      BSYN  
ATOM    482    C SER    54     -33.230 -76.415  -0.461  1.00  0.00      BSYN  
ATOM    483    O SER    54     -32.017 -76.621  -0.164  1.00  0.00      BSYN  
ATOM    484    N VAL    55     -34.353 -76.929   0.211  1.00  0.00      BSYN  
ATOM    485    H VAL    55     -35.246 -76.849  -0.185  1.00  0.00      BSYN  
ATOM    486   CA VAL    55     -34.157 -77.598   1.519  1.00  0.00      BSYN  
ATOM    487   CB VAL    55     -35.123 -77.160   2.634  1.00  0.00      BSYN  
ATOM    488  CG1 VAL    55     -34.409 -76.079   3.428  1.00  0.00      BSYN  
ATOM    489  CG2 VAL    55     -36.466 -76.593   2.056  1.00  0.00      BSYN  
ATOM    490    C VAL    55     -34.204 -79.080   1.456  1.00  0.00      BSYN  
ATOM    491    O VAL    55     -35.268 -79.678   1.524  1.00  0.00      BSYN  
ATOM    492    N ALA    56     -33.015 -79.595   1.428  1.00  0.00      BSYN  
ATOM    493    H ALA    56     -32.279 -79.110   1.856  1.00  0.00      BSYN  
ATOM    494   CA ALA    56     -32.855 -81.034   1.160  1.00  0.00      BSYN  
ATOM    495   CB ALA    56     -32.405 -81.217  -0.236  1.00  0.00      BSYN  
ATOM    496    C ALA    56     -31.907 -81.844   2.132  1.00  0.00      BSYN  
ATOM    497    O ALA    56     -32.313 -82.874   2.486  1.00  0.00      BSYN  
ATOM    498    N GLU    57     -30.813 -81.181   2.450  1.00  0.00      BSYN  
ATOM    499    H GLU    57     -30.758 -80.214   2.295  1.00  0.00      BSYN  
ATOM    500   CA GLU    57     -29.885 -81.759   3.391  1.00  0.00      BSYN  
ATOM    501   CB GLU    57     -28.707 -80.900   3.572  1.00  0.00      BSYN  
ATOM    502   CG GLU    57     -27.910 -80.924   2.303  1.00  0.00      BSYN  
ATOM    503   CD GLU    57     -26.621 -80.188   2.533  1.00  0.00      BSYN  
ATOM    504  OE1 GLU    57     -25.660 -80.890   2.922  1.00  0.00      BSYN  
ATOM    505  OE2 GLU    57     -26.542 -78.974   2.302  1.00  0.00      BSYN  
ATOM    506    C GLU    57     -30.496 -81.909   4.765  1.00  0.00      BSYN  
ATOM    507    O GLU    57     -31.047 -81.070   5.414  1.00  0.00      BSYN  
ATOM    508    N LYS    58     -30.356 -83.196   5.131  1.00  0.00      BSYN  
ATOM    509    H LYS    58     -30.224 -83.904   4.466  1.00  0.00      BSYN  
ATOM    510   CA LYS    58     -30.550 -83.750   6.468  1.00  0.00      BSYN  
ATOM    511   CB LYS    58     -31.079 -85.209   6.411  1.00  0.00      BSYN  
ATOM    512   CG LYS    58     -32.301 -85.587   5.554  1.00  0.00      BSYN  
ATOM    513   CD LYS    58     -33.465 -86.162   6.422  1.00  0.00      BSYN  
ATOM    514   CE LYS    58     -34.713 -86.392   5.672  1.00  0.00      BSYN  
ATOM    515   NZ LYS    58     -34.497 -87.112   4.447  1.00  0.00      BSYN  
ATOM    516  HZ1 LYS    58     -33.737 -87.785   4.670  1.00  0.00      BSYN  
ATOM    517  HZ2 LYS    58     -35.275 -87.754   4.194  1.00  0.00      BSYN  
ATOM    518  HZ3 LYS    58     -34.227 -86.465   3.678  1.00  0.00      BSYN  
ATOM    519    C LYS    58     -29.183 -83.725   7.215  1.00  0.00      BSYN  
ATOM    520    O LYS    58     -28.172 -84.328   6.799  1.00  0.00      BSYN  
ATOM    521    N THR    59     -28.988 -82.869   8.193  1.00  0.00      BSYN  
ATOM    522    H THR    59     -28.296 -82.862   8.887  1.00  0.00      BSYN  
ATOM    523   CA THR    59     -29.972 -81.773   8.439  1.00  0.00      BSYN  
ATOM    524   CB THR    59     -30.168 -81.526   9.942  1.00  0.00      BSYN  
ATOM    525  OG1 THR    59     -30.375 -82.766  10.629  1.00  0.00      BSYN  
ATOM    526  HG1 THR    59     -30.553 -82.769  11.572  1.00  0.00      BSYN  
ATOM    527  CG2 THR    59     -31.475 -80.785  10.349  1.00  0.00      BSYN  
ATOM    528    C THR    59     -29.228 -80.508   7.893  1.00  0.00      BSYN  
ATOM    529    O THR    59     -28.027 -80.493   8.061  1.00  0.00      BSYN  
ATOM    530    N LYS    60     -29.814 -79.520   7.272  1.00  0.00      BSYN  
ATOM    531    H LYS    60     -30.714 -79.726   6.944  1.00  0.00      BSYN  
ATOM    532   CA LYS    60     -29.202 -78.205   6.831  1.00  0.00      BSYN  
ATOM    533   CB LYS    60     -30.365 -77.340   6.269  1.00  0.00      BSYN  
ATOM    534   CG LYS    60     -30.048 -76.157   5.425  1.00  0.00      BSYN  
ATOM    535   CD LYS    60     -29.450 -76.662   4.060  1.00  0.00      BSYN  
ATOM    536   CE LYS    60     -30.520 -77.182   3.132  1.00  0.00      BSYN  
ATOM    537   NZ LYS    60     -30.084 -77.236   1.719  1.00  0.00      BSYN  
ATOM    538  HZ1 LYS    60     -30.761 -77.093   0.941  1.00  0.00      BSYN  
ATOM    539  HZ2 LYS    60     -29.767 -76.247   1.685  1.00  0.00      BSYN  
ATOM    540  HZ3 LYS    60     -29.291 -77.842   1.425  1.00  0.00      BSYN  
ATOM    541    C LYS    60     -28.679 -77.481   7.953  1.00  0.00      BSYN  
ATOM    542    O LYS    60     -29.487 -77.433   8.918  1.00  0.00      BSYN  
ATOM    543    N GLU    61     -27.380 -77.215   8.146  1.00  0.00      BSYN  
ATOM    544    H GLU    61     -26.875 -77.392   7.326  1.00  0.00      BSYN  
ATOM    545   CA GLU    61     -26.946 -76.676   9.481  1.00  0.00      BSYN  
ATOM    546   CB GLU    61     -26.195 -77.825  10.293  1.00  0.00      BSYN  
ATOM    547   CG GLU    61     -24.975 -78.384   9.574  1.00  0.00      BSYN  
ATOM    548   CD GLU    61     -24.137 -79.368  10.446  1.00  0.00      BSYN  
ATOM    549  OE1 GLU    61     -23.921 -80.515  10.133  1.00  0.00      BSYN  
ATOM    550  OE2 GLU    61     -23.644 -78.899  11.464  1.00  0.00      BSYN  
ATOM    551    C GLU    61     -26.099 -75.388   9.241  1.00  0.00      BSYN  
ATOM    552    O GLU    61     -26.356 -74.601   8.326  1.00  0.00      BSYN  
ATOM    553    N GLN    62     -25.032 -75.155  10.006  1.00  0.00      BSYN  
ATOM    554    H GLN    62     -25.032 -75.723  10.804  1.00  0.00      BSYN  
ATOM    555   CA GLN    62     -24.108 -73.960   9.976  1.00  0.00      BSYN  
ATOM    556   CB GLN    62     -23.427 -73.877  11.382  1.00  0.00      BSYN  
ATOM    557   CG GLN    62     -24.144 -73.005  12.375  1.00  0.00      BSYN  
ATOM    558   CD GLN    62     -23.307 -72.605  13.628  1.00  0.00      BSYN  
ATOM    559  OE1 GLN    62     -23.481 -73.055  14.730  1.00  0.00      BSYN  
ATOM    560  NE2 GLN    62     -22.352 -71.699  13.442  1.00  0.00      BSYN  
ATOM    561 HE21 GLN    62     -22.164 -71.418  12.522  1.00  0.00      BSYN  
ATOM    562 HE22 GLN    62     -21.776 -71.411  14.180  1.00  0.00      BSYN  
ATOM    563    C GLN    62     -23.039 -74.154   8.862  1.00  0.00      BSYN  
ATOM    564    O GLN    62     -22.287 -75.098   8.888  1.00  0.00      BSYN  
ATOM    565    N ALA    63     -23.167 -73.431   7.715  1.00  0.00      BSYN  
ATOM    566    H ALA    63     -23.998 -72.925   7.601  1.00  0.00      BSYN  
ATOM    567   CA ALA    63     -22.108 -73.114   6.761  1.00  0.00      BSYN  
ATOM    568   CB ALA    63     -22.334 -71.940   5.849  1.00  0.00      BSYN  
ATOM    569    C ALA    63     -20.672 -72.973   7.338  1.00  0.00      BSYN  
ATOM    570    O ALA    63     -19.750 -73.694   6.899  1.00  0.00      BSYN  
ATOM    571    N SER    64     -20.320 -72.136   8.232  1.00  0.00      BSYN  
ATOM    572    H SER    64     -21.001 -71.457   8.421  1.00  0.00      BSYN  
ATOM    573   CA SER    64     -18.969 -71.945   8.632  1.00  0.00      BSYN  
ATOM    574   CB SER    64     -18.361 -70.790   7.885  1.00  0.00      BSYN  
ATOM    575   OG SER    64     -18.149 -71.123   6.516  1.00  0.00      BSYN  
ATOM    576   HG SER    64     -18.737 -71.715   6.042  1.00  0.00      BSYN  
ATOM    577    C SER    64     -18.987 -71.598  10.170  1.00  0.00      BSYN  
ATOM    578    O SER    64     -19.724 -70.757  10.768  1.00  0.00      BSYN  
ATOM    579    N HIS    65     -18.247 -72.446  10.854  1.00  0.00      BSYN  
ATOM    580    H HIS    65     -17.579 -73.081  10.521  1.00  0.00      BSYN  
ATOM    581   CA HIS    65     -18.358 -72.622  12.224  1.00  0.00      BSYN  
ATOM    582   CB HIS    65     -19.017 -74.022  12.509  1.00  0.00      BSYN  
ATOM    583   CG HIS    65     -19.460 -74.328  13.959  1.00  0.00      BSYN  
ATOM    584  ND1 HIS    65     -20.541 -74.201  14.637  1.00  0.00      BSYN  
ATOM    585  HD1 HIS    65     -21.335 -73.692  14.371  1.00  0.00      BSYN  
ATOM    586  CD2 HIS    65     -18.602 -74.986  14.856  1.00  0.00      BSYN  
ATOM    587  NE2 HIS    65     -19.314 -75.293  15.911  1.00  0.00      BSYN  
ATOM    588  CE1 HIS    65     -20.495 -74.794  15.832  1.00  0.00      BSYN  
ATOM    589    C HIS    65     -16.997 -72.410  12.951  1.00  0.00      BSYN  
ATOM    590    O HIS    65     -16.036 -72.977  12.455  1.00  0.00      BSYN  
ATOM    591    N LEU    66     -16.621 -71.765  14.102  1.00  0.00      BSYN  
ATOM    592    H LEU    66     -15.647 -71.763  14.213  1.00  0.00      BSYN  
ATOM    593   CA LEU    66     -17.645 -71.273  15.039  1.00  0.00      BSYN  
ATOM    594   CB LEU    66     -17.472 -71.651  16.445  1.00  0.00      BSYN  
ATOM    595   CG LEU    66     -18.397 -71.538  17.593  1.00  0.00      BSYN  
ATOM    596  CD1 LEU    66     -18.162 -72.862  18.271  1.00  0.00      BSYN  
ATOM    597  CD2 LEU    66     -18.176 -70.229  18.484  1.00  0.00      BSYN  
ATOM    598    C LEU    66     -17.774 -69.697  15.005  1.00  0.00      BSYN  
ATOM    599    O LEU    66     -17.065 -68.990  15.668  1.00  0.00      BSYN  
ATOM    600    N GLY    67     -18.909 -69.356  14.374  1.00  0.00      BSYN  
ATOM    601    H GLY    67     -19.692 -69.945  14.361  1.00  0.00      BSYN  
ATOM    602   CA GLY    67     -19.160 -68.024  13.955  1.00  0.00      BSYN  
ATOM    603    C GLY    67     -20.298 -67.441  14.742  1.00  0.00      BSYN  
ATOM    604    O GLY    67     -20.754 -68.098  15.635  1.00  0.00      BSYN  
ATOM    605    N GLY    68     -20.664 -66.206  14.614  1.00  0.00      BSYN  
ATOM    606    H GLY    68     -21.226 -65.836  15.327  1.00  0.00      BSYN  
ATOM    607   CA GLY    68     -20.130 -65.288  13.614  1.00  0.00      BSYN  
ATOM    608    C GLY    68     -18.967 -64.467  14.009  1.00  0.00      BSYN  
ATOM    609    O GLY    68     -19.134 -63.231  14.261  1.00  0.00      BSYN  
ATOM    610    N ALA    69     -17.810 -65.098  13.876  1.00  0.00      BSYN  
ATOM    611    H ALA    69     -17.988 -66.000  13.536  1.00  0.00      BSYN  
ATOM    612   CA ALA    69     -16.425 -64.688  14.205  1.00  0.00      BSYN  
ATOM    613   CB ALA    69     -15.579 -65.346  15.317  1.00  0.00      BSYN  
ATOM    614    C ALA    69     -15.673 -64.723  12.888  1.00  0.00      BSYN  
ATOM    615    O ALA    69     -14.925 -63.863  12.589  1.00  0.00      BSYN  
ATOM    616    N VAL    70     -15.860 -65.787  12.153  1.00  0.00      BSYN  
ATOM    617    H VAL    70     -16.412 -66.490  12.554  1.00  0.00      BSYN  
ATOM    618   CA VAL    70     -15.370 -65.819  10.787  1.00  0.00      BSYN  
ATOM    619   CB VAL    70     -14.461 -67.012  10.901  1.00  0.00      BSYN  
ATOM    620  CG1 VAL    70     -15.030 -68.341  11.138  1.00  0.00      BSYN  
ATOM    621  CG2 VAL    70     -13.328 -66.907   9.842  1.00  0.00      BSYN  
ATOM    622    C VAL    70     -16.346 -65.693   9.651  1.00  0.00      BSYN  
ATOM    623    O VAL    70     -17.381 -66.365   9.635  1.00  0.00      BSYN  
ATOM    624    N PHE    71     -16.006 -64.708   8.739  1.00  0.00      BSYN  
ATOM    625    H PHE    71     -15.130 -64.269   8.706  1.00  0.00      BSYN  
ATOM    626   CA PHE    71     -16.954 -64.102   7.814  1.00  0.00      BSYN  
ATOM    627   CB PHE    71     -16.325 -62.876   7.233  1.00  0.00      BSYN  
ATOM    628   CG PHE    71     -17.239 -62.011   6.346  1.00  0.00      BSYN  
ATOM    629  CD1 PHE    71     -18.348 -61.287   6.937  1.00  0.00      BSYN  
ATOM    630  CD2 PHE    71     -16.975 -61.809   4.991  1.00  0.00      BSYN  
ATOM    631  CE1 PHE    71     -19.000 -60.295   6.153  1.00  0.00      BSYN  
ATOM    632  CE2 PHE    71     -17.700 -60.815   4.243  1.00  0.00      BSYN  
ATOM    633   CZ PHE    71     -18.599 -60.083   4.868  1.00  0.00      BSYN  
ATOM    634    C PHE    71     -17.705 -64.951   6.830  1.00  0.00      BSYN  
ATOM    635    O PHE    71     -17.067 -65.323   5.850  1.00  0.00      BSYN  
ATOM    636    N SER    72     -19.043 -65.350   7.112  1.00  0.00      BSYN  
ATOM    637    H SER    72     -19.329 -65.237   8.043  1.00  0.00      BSYN  
ATOM    638   CA SER    72     -19.925 -65.805   6.091  1.00  0.00      BSYN  
ATOM    639   CB SER    72     -21.200 -66.365   6.798  1.00  0.00      BSYN  
ATOM    640   OG SER    72     -20.932 -67.441   7.609  1.00  0.00      BSYN  
ATOM    641   HG SER    72     -20.275 -67.186   8.261  1.00  0.00      BSYN  
ATOM    642    C SER    72     -20.277 -64.675   5.139  1.00  0.00      BSYN  
ATOM    643    O SER    72     -20.721 -63.666   5.609  1.00  0.00      BSYN  
ATOM    644    N GLY    73     -20.236 -64.907   3.838  1.00  0.00      BSYN  
ATOM    645    H GLY    73     -20.301 -65.832   3.521  1.00  0.00      BSYN  
ATOM    646   CA GLY    73     -20.350 -63.900   2.780  1.00  0.00      BSYN  
ATOM    647    C GLY    73     -21.149 -64.559   1.608  1.00  0.00      BSYN  
ATOM    648    O GLY    73     -21.171 -65.766   1.399  1.00  0.00      BSYN  
ATOM    649    N ALA    74     -21.767 -63.614   0.903  1.00  0.00      BSYN  
ATOM    650    H ALA    74     -21.099 -62.953   0.624  1.00  0.00      BSYN  
ATOM    651   CA ALA    74     -22.783 -63.966  -0.108  1.00  0.00      BSYN  
ATOM    652   CB ALA    74     -23.994 -64.621   0.745  1.00  0.00      BSYN  
ATOM    653    C ALA    74     -23.314 -63.016  -1.135  1.00  0.00      BSYN  
ATOM    654    O ALA    74     -24.456 -62.549  -1.055  1.00  0.00      BSYN  
ATOM    655    N GLY    75     -22.537 -62.786  -2.185  1.00  0.00      BSYN  
ATOM    656    H GLY    75     -22.910 -62.057  -2.724  1.00  0.00      BSYN  
ATOM    657   CA GLY    75     -21.417 -63.642  -2.617  1.00  0.00      BSYN  
ATOM    658    C GLY    75     -20.070 -63.093  -2.255  1.00  0.00      BSYN  
ATOM    659    O GLY    75     -20.032 -62.445  -1.197  1.00  0.00      BSYN  
ATOM    660    N ASN    76     -19.016 -63.198  -3.069  1.00  0.00      BSYN  
ATOM    661    H ASN    76     -19.058 -63.734  -3.888  1.00  0.00      BSYN  
ATOM    662   CA ASN    76     -17.763 -62.456  -2.644  1.00  0.00      BSYN  
ATOM    663   CB ASN    76     -16.704 -63.295  -1.826  1.00  0.00      BSYN  
ATOM    664   CG ASN    76     -15.675 -63.960  -2.728  1.00  0.00      BSYN  
ATOM    665  OD1 ASN    76     -14.604 -63.432  -2.882  1.00  0.00      BSYN  
ATOM    666  ND2 ASN    76     -16.007 -64.913  -3.566  1.00  0.00      BSYN  
ATOM    667 HD21 ASN    76     -15.284 -65.281  -4.115  1.00  0.00      BSYN  
ATOM    668 HD22 ASN    76     -16.896 -65.293  -3.728  1.00  0.00      BSYN  
ATOM    669    C ASN    76     -17.120 -61.732  -3.891  1.00  0.00      BSYN  
ATOM    670    O ASN    76     -17.137 -62.377  -4.945  1.00  0.00      BSYN  
ATOM    671    N ILE    77     -16.568 -60.509  -3.719  1.00  0.00      BSYN  
ATOM    672    H ILE    77     -16.500 -60.258  -2.774  1.00  0.00      BSYN  
ATOM    673   CA ILE    77     -15.756 -59.852  -4.745  1.00  0.00      BSYN  
ATOM    674   CB ILE    77     -16.415 -58.483  -5.203  1.00  0.00      BSYN  
ATOM    675  CG2 ILE    77     -16.549 -58.420  -6.635  1.00  0.00      BSYN  
ATOM    676  CG1 ILE    77     -17.610 -57.988  -4.379  1.00  0.00      BSYN  
ATOM    677   CD ILE    77     -17.498 -56.917  -3.149  1.00  0.00      BSYN  
ATOM    678    C ILE    77     -14.310 -59.501  -4.566  1.00  0.00      BSYN  
ATOM    679    O ILE    77     -13.477 -59.717  -5.407  1.00  0.00      BSYN  
ATOM    680    N ALA    78     -13.922 -59.000  -3.388  1.00  0.00      BSYN  
ATOM    681    H ALA    78     -14.570 -58.751  -2.696  1.00  0.00      BSYN  
ATOM    682   CA ALA    78     -12.522 -58.716  -2.970  1.00  0.00      BSYN  
ATOM    683   CB ALA    78     -12.531 -57.133  -2.875  1.00  0.00      BSYN  
ATOM    684    C ALA    78     -12.171 -59.359  -1.639  1.00  0.00      BSYN  
ATOM    685    O ALA    78     -12.742 -59.011  -0.586  1.00  0.00      BSYN  
ATOM    686    N ALA    79     -11.058 -60.188  -1.671  1.00  0.00      BSYN  
ATOM    687    H ALA    79     -10.703 -60.255  -2.582  1.00  0.00      BSYN  
ATOM    688   CA ALA    79     -10.476 -60.801  -0.497  1.00  0.00      BSYN  
ATOM    689   CB ALA    79     -11.104 -62.131  -0.258  1.00  0.00      BSYN  
ATOM    690    C ALA    79      -9.036 -61.249  -0.534  1.00  0.00      BSYN  
ATOM    691    O ALA    79      -8.587 -61.429  -1.632  1.00  0.00      BSYN  
ATOM    692    N ALA    80      -8.398 -61.262   0.595  1.00  0.00      BSYN  
ATOM    693    H ALA    80      -8.692 -60.682   1.329  1.00  0.00      BSYN  
ATOM    694   CA ALA    80      -7.273 -62.097   0.665  1.00  0.00      BSYN  
ATOM    695   CB ALA    80      -6.577 -61.888   1.964  1.00  0.00      BSYN  
ATOM    696    C ALA    80      -7.232 -63.590   0.318  1.00  0.00      BSYN  
ATOM    697    O ALA    80      -7.522 -64.520   1.168  1.00  0.00      BSYN  
ATOM    698    N THR    81      -6.852 -63.956  -0.958  1.00  0.00      BSYN  
ATOM    699    H THR    81      -6.868 -63.269  -1.657  1.00  0.00      BSYN  
ATOM    700   CA THR    81      -6.470 -65.270  -1.162  1.00  0.00      BSYN  
ATOM    701   CB THR    81      -6.813 -65.787  -2.602  1.00  0.00      BSYN  
ATOM    702  OG1 THR    81      -8.236 -65.577  -2.641  1.00  0.00      BSYN  
ATOM    703  HG1 THR    81      -8.492 -64.956  -1.956  1.00  0.00      BSYN  
ATOM    704  CG2 THR    81      -6.769 -67.285  -2.905  1.00  0.00      BSYN  
ATOM    705    C THR    81      -4.956 -65.552  -1.044  1.00  0.00      BSYN  
ATOM    706    O THR    81      -4.127 -65.386  -1.953  1.00  0.00      BSYN  
ATOM    707    N GLY    82      -4.767 -65.905   0.255  1.00  0.00      BSYN  
ATOM    708    H GLY    82      -5.420 -65.659   0.944  1.00  0.00      BSYN  
ATOM    709   CA GLY    82      -3.455 -66.372   0.665  1.00  0.00      BSYN  
ATOM    710    C GLY    82      -3.257 -67.811   0.216  1.00  0.00      BSYN  
ATOM    711    O GLY    82      -4.184 -68.571   0.290  1.00  0.00      BSYN  
ATOM    712    N LEU    83      -2.272 -68.143  -0.611  1.00  0.00      BSYN  
ATOM    713    H LEU    83      -2.125 -69.100  -0.464  1.00  0.00      BSYN  
ATOM    714   CA LEU    83      -1.417 -67.103  -1.226  1.00  0.00      BSYN  
ATOM    715   CB LEU    83       0.117 -67.143  -0.958  1.00  0.00      BSYN  
ATOM    716   CG LEU    83       0.929 -68.459  -1.105  1.00  0.00      BSYN  
ATOM    717  CD1 LEU    83       2.336 -68.146  -1.230  1.00  0.00      BSYN  
ATOM    718  CD2 LEU    83       0.670 -69.468  -0.006  1.00  0.00      BSYN  
ATOM    719    C LEU    83      -1.613 -66.960  -2.688  1.00  0.00      BSYN  
ATOM    720    O LEU    83      -1.608 -67.882  -3.491  1.00  0.00      BSYN  
ATOM    721    N VAL    84      -1.912 -65.669  -3.014  1.00  0.00      BSYN  
ATOM    722    H VAL    84      -2.630 -65.132  -2.620  1.00  0.00      BSYN  
ATOM    723   CA VAL    84      -1.391 -65.257  -4.372  1.00  0.00      BSYN  
ATOM    724   CB VAL    84      -2.195 -64.062  -4.907  1.00  0.00      BSYN  
ATOM    725  CG1 VAL    84      -3.643 -64.553  -5.027  1.00  0.00      BSYN  
ATOM    726  CG2 VAL    84      -2.271 -62.774  -4.083  1.00  0.00      BSYN  
ATOM    727    C VAL    84       0.077 -64.869  -4.421  1.00  0.00      BSYN  
ATOM    728    O VAL    84       0.514 -64.279  -3.479  1.00  0.00      BSYN  
ATOM    729    N LYS    85       1.080 -65.238  -5.281  1.00  0.00      BSYN  
ATOM    730    H LYS    85       2.030 -65.039  -5.146  1.00  0.00      BSYN  
ATOM    731   CA LYS    85       0.902 -66.155  -6.425  1.00  0.00      BSYN  
ATOM    732   CB LYS    85       1.700 -65.611  -7.614  1.00  0.00      BSYN  
ATOM    733   CG LYS    85       1.067 -64.498  -8.390  1.00  0.00      BSYN  
ATOM    734   CD LYS    85      -0.252 -64.955  -8.806  1.00  0.00      BSYN  
ATOM    735   CE LYS    85      -0.329 -65.966  -9.907  1.00  0.00      BSYN  
ATOM    736   NZ LYS    85      -1.665 -66.290 -10.381  1.00  0.00      BSYN  
ATOM    737  HZ1 LYS    85      -2.150 -65.370 -10.353  1.00  0.00      BSYN  
ATOM    738  HZ2 LYS    85      -1.627 -66.608 -11.370  1.00  0.00      BSYN  
ATOM    739  HZ3 LYS    85      -2.224 -66.998  -9.864  1.00  0.00      BSYN  
ATOM    740    C LYS    85       1.481 -67.585  -6.093  1.00  0.00      BSYN  
ATOM    741    O LYS    85       1.897 -67.878  -5.009  1.00  0.00      BSYN  
ATOM    742    N ARG    86       1.358 -68.518  -7.027  1.00  0.00      BSYN  
ATOM    743    H ARG    86       0.992 -68.290  -7.907  1.00  0.00      BSYN  
ATOM    744   CA ARG    86       1.703 -69.913  -6.820  1.00  0.00      BSYN  
ATOM    745   CB ARG    86       0.646 -70.863  -7.393  1.00  0.00      BSYN  
ATOM    746   CG ARG    86      -0.522 -70.944  -6.477  1.00  0.00      BSYN  
ATOM    747   CD ARG    86      -1.882 -71.456  -7.030  1.00  0.00      BSYN  
ATOM    748   NE ARG    86      -1.673 -72.899  -7.185  1.00  0.00      BSYN  
ATOM    749   HE ARG    86      -1.077 -73.238  -7.885  1.00  0.00      BSYN  
ATOM    750   CZ ARG    86      -2.038 -73.797  -6.247  1.00  0.00      BSYN  
ATOM    751  NH1 ARG    86      -1.709 -75.043  -6.361  1.00  0.00      BSYN  
ATOM    752 HH11 ARG    86      -2.052 -75.744  -5.737  1.00  0.00      BSYN  
ATOM    753 HH12 ARG    86      -1.034 -75.373  -7.021  1.00  0.00      BSYN  
ATOM    754  NH2 ARG    86      -2.748 -73.424  -5.143  1.00  0.00      BSYN  
ATOM    755 HH21 ARG    86      -3.051 -74.128  -4.501  1.00  0.00      BSYN  
ATOM    756 HH22 ARG    86      -3.090 -72.510  -4.926  1.00  0.00      BSYN  
ATOM    757    C ARG    86       3.150 -70.170  -7.259  1.00  0.00      BSYN  
ATOM    758    O ARG    86       3.692 -69.476  -8.093  1.00  0.00      BSYN  
ATOM    759    N GLU    87       3.812 -71.220  -6.725  1.00  0.00      BSYN  
ATOM    760    H GLU    87       3.394 -71.944  -6.214  1.00  0.00      BSYN  
ATOM    761   CA GLU    87       5.169 -71.587  -7.196  1.00  0.00      BSYN  
ATOM    762   CB GLU    87       6.115 -72.183  -6.014  1.00  0.00      BSYN  
ATOM    763   CG GLU    87       7.582 -72.165  -6.529  1.00  0.00      BSYN  
ATOM    764   CD GLU    87       8.716 -72.422  -5.517  1.00  0.00      BSYN  
ATOM    765  OE1 GLU    87       8.929 -73.473  -5.025  1.00  0.00      BSYN  
ATOM    766  OE2 GLU    87       9.490 -71.436  -5.294  1.00  0.00      BSYN  
ATOM    767    C GLU    87       4.970 -72.579  -8.362  1.00  0.00      BSYN  
ATOM    768    O GLU    87       4.566 -73.756  -8.131  1.00  0.00      BSYN  
ATOM    769    N GLU    88       5.178 -72.055  -9.565  1.00  0.00      BSYN  
ATOM    770    H GLU    88       5.240 -71.081  -9.653  1.00  0.00      BSYN  
ATOM    771   CA GLU    88       5.046 -72.871 -10.813  1.00  0.00      BSYN  
ATOM    772   CB GLU    88       3.697 -72.938 -11.444  1.00  0.00      BSYN  
ATOM    773   CG GLU    88       3.560 -73.939 -12.572  1.00  0.00      BSYN  
ATOM    774   CD GLU    88       3.901 -75.289 -12.034  1.00  0.00      BSYN  
ATOM    775  OE1 GLU    88       3.207 -75.971 -11.265  1.00  0.00      BSYN  
ATOM    776  OE2 GLU    88       4.881 -75.893 -12.481  1.00  0.00      BSYN  
ATOM    777    C GLU    88       6.151 -72.313 -11.668  1.00  0.00      BSYN  
ATOM    778    O GLU    88       6.655 -71.160 -11.686  1.00  0.00      BSYN  
ATOM    779    N PHE    89       6.668 -73.152 -12.641  1.00  0.00      BSYN  
ATOM    780    H PHE    89       6.140 -73.975 -12.700  1.00  0.00      BSYN  
ATOM    781   CA PHE    89       7.812 -72.793 -13.461  1.00  0.00      BSYN  
ATOM    782   CB PHE    89       8.804 -73.920 -13.490  1.00  0.00      BSYN  
ATOM    783   CG PHE    89      10.283 -73.606 -13.791  1.00  0.00      BSYN  
ATOM    784  CD1 PHE    89      10.926 -73.862 -14.985  1.00  0.00      BSYN  
ATOM    785  CD2 PHE    89      10.905 -72.912 -12.701  1.00  0.00      BSYN  
ATOM    786  CE1 PHE    89      12.190 -73.371 -15.177  1.00  0.00      BSYN  
ATOM    787  CE2 PHE    89      12.074 -72.406 -12.890  1.00  0.00      BSYN  
ATOM    788   CZ PHE    89      12.734 -72.622 -14.108  1.00  0.00      BSYN  
ATOM    789    C PHE    89       7.240 -72.382 -14.868  1.00  0.00      BSYN  
ATOM    790    O PHE    89       6.417 -73.068 -15.452  1.00  0.00      BSYN  
ATOM    791    N PRO    90       7.712 -71.323 -15.571  1.00  0.00      BSYN  
ATOM    792   CD PRO    90       8.863 -70.613 -15.185  1.00  0.00      BSYN  
ATOM    793   CA PRO    90       7.337 -70.906 -16.920  1.00  0.00      BSYN  
ATOM    794   CB PRO    90       8.114 -69.520 -17.055  1.00  0.00      BSYN  
ATOM    795   CG PRO    90       8.474 -69.147 -15.701  1.00  0.00      BSYN  
ATOM    796    C PRO    90       7.347 -71.819 -18.160  1.00  0.00      BSYN  
ATOM    797    O PRO    90       6.533 -71.813 -19.042  1.00  0.00      BSYN  
ATOM    798    N THR    91       8.141 -72.826 -17.964  1.00  0.00      BSYN  
ATOM    799    H THR    91       8.660 -72.907 -17.136  1.00  0.00      BSYN  
ATOM    800   CA THR    91       8.191 -74.011 -18.807  1.00  0.00      BSYN  
ATOM    801   CB THR    91       9.586 -74.770 -18.526  1.00  0.00      BSYN  
ATOM    802  OG1 THR    91      10.474 -73.647 -18.256  1.00  0.00      BSYN  
ATOM    803  HG1 THR    91      11.402 -73.895 -18.245  1.00  0.00      BSYN  
ATOM    804  CG2 THR    91      10.044 -75.505 -19.855  1.00  0.00      BSYN  
ATOM    805    C THR    91       6.961 -74.900 -18.584  1.00  0.00      BSYN  
ATOM    806    O THR    91       6.283 -75.198 -19.555  1.00  0.00      BSYN  
ATOM    807    N ASP    92       6.733 -75.579 -17.468  1.00  0.00      BSYN  
ATOM    808    H ASP    92       7.274 -75.466 -16.659  1.00  0.00      BSYN  
ATOM    809   CA ASP    92       5.427 -76.228 -17.068  1.00  0.00      BSYN  
ATOM    810   CB ASP    92       5.602 -77.100 -15.828  1.00  0.00      BSYN  
ATOM    811   CG ASP    92       4.575 -78.208 -15.694  1.00  0.00      BSYN  
ATOM    812  OD1 ASP    92       4.772 -79.265 -16.324  1.00  0.00      BSYN  
ATOM    813  OD2 ASP    92       3.549 -78.026 -15.049  1.00  0.00      BSYN  
ATOM    814    C ASP    92       4.139 -75.358 -16.940  1.00  0.00      BSYN  
ATOM    815    O ASP    92       3.639 -75.192 -15.802  1.00  0.00      BSYN  
ATOM    816    N LEU    93       3.754 -74.773 -18.033  1.00  0.00      BSYN  
ATOM    817    H LEU    93       4.126 -74.994 -18.912  1.00  0.00      BSYN  
ATOM    818   CA LEU    93       2.700 -73.771 -18.027  1.00  0.00      BSYN  
ATOM    819   CB LEU    93       3.379 -72.453 -17.602  1.00  0.00      BSYN  
ATOM    820   CG LEU    93       2.822 -71.099 -17.581  1.00  0.00      BSYN  
ATOM    821  CD1 LEU    93       1.332 -71.197 -16.959  1.00  0.00      BSYN  
ATOM    822  CD2 LEU    93       3.653 -70.081 -16.930  1.00  0.00      BSYN  
ATOM    823    C LEU    93       1.972 -73.655 -19.307  1.00  0.00      BSYN  
ATOM    824    O LEU    93       2.454 -73.074 -20.304  1.00  0.00      BSYN  
ATOM    825    N LYS    94       0.659 -73.887 -19.393  1.00  0.00      BSYN  
ATOM    826    H LYS    94       0.051 -73.510 -20.064  1.00  0.00      BSYN  
ATOM    827   CA LYS    94      -0.128 -74.347 -18.304  1.00  0.00      BSYN  
ATOM    828   CB LYS    94      -1.530 -74.032 -18.651  1.00  0.00      BSYN  
ATOM    829   CG LYS    94      -1.647 -72.632 -18.483  1.00  0.00      BSYN  
ATOM    830   CD LYS    94      -2.758 -72.416 -19.460  1.00  0.00      BSYN  
ATOM    831   CE LYS    94      -2.765 -71.033 -19.680  1.00  0.00      BSYN  
ATOM    832   NZ LYS    94      -2.604 -70.624 -21.086  1.00  0.00      BSYN  
ATOM    833  HZ1 LYS    94      -2.512 -69.588 -21.063  1.00  0.00      BSYN  
ATOM    834  HZ2 LYS    94      -1.755 -71.044 -21.514  1.00  0.00      BSYN  
ATOM    835  HZ3 LYS    94      -3.345 -70.972 -21.728  1.00  0.00      BSYN  
ATOM    836    C LYS    94       0.015 -75.846 -18.228  1.00  0.00      BSYN  
ATOM    837    O LYS    94       0.330 -76.526 -19.260  1.00  0.00      BSYN  
ATOM    838    N PRO    95      -0.205 -76.640 -17.204  1.00  0.00      BSYN  
ATOM    839   CD PRO    95      -0.262 -75.926 -15.913  1.00  0.00      BSYN  
ATOM    840   CA PRO    95      -0.180 -78.073 -16.993  1.00  0.00      BSYN  
ATOM    841   CB PRO    95      -0.155 -78.185 -15.561  1.00  0.00      BSYN  
ATOM    842   CG PRO    95      -1.054 -76.999 -15.161  1.00  0.00      BSYN  
ATOM    843    C PRO    95      -1.418 -78.713 -17.692  1.00  0.00      BSYN  
ATOM    844    O PRO    95      -1.907 -79.727 -17.253  1.00  0.00      BSYN  
ATOM    845    N GLU    96      -2.061 -78.099 -18.746  1.00  0.00      BSYN  
ATOM    846    H GLU    96      -2.173 -77.133 -18.864  1.00  0.00      BSYN  
ATOM    847   CA GLU    96      -2.786 -78.929 -19.733  1.00  0.00      BSYN  
ATOM    848   CB GLU    96      -3.966 -78.016 -20.233  1.00  0.00      BSYN  
ATOM    849   CG GLU    96      -4.862 -77.150 -19.410  1.00  0.00      BSYN  
ATOM    850   CD GLU    96      -6.123 -76.503 -20.010  1.00  0.00      BSYN  
ATOM    851  OE1 GLU    96      -6.843 -75.831 -19.266  1.00  0.00      BSYN  
ATOM    852  OE2 GLU    96      -6.361 -76.675 -21.192  1.00  0.00      BSYN  
ATOM    853    C GLU    96      -2.103 -79.470 -21.005  1.00  0.00      BSYN  
ATOM    854    O GLU    96      -2.590 -80.339 -21.579  1.00  0.00      BSYN  
ATOM    855    N GLU    97      -1.004 -78.790 -21.359  1.00  0.00      BSYN  
ATOM    856    H GLU    97      -0.743 -78.100 -20.715  1.00  0.00      BSYN  
ATOM    857   CA GLU    97      -0.161 -79.257 -22.537  1.00  0.00      BSYN  
ATOM    858   CB GLU    97       0.327 -77.893 -23.234  1.00  0.00      BSYN  
ATOM    859   CG GLU    97       1.067 -78.180 -24.510  1.00  0.00      BSYN  
ATOM    860   CD GLU    97       1.426 -76.890 -25.290  1.00  0.00      BSYN  
ATOM    861  OE1 GLU    97       0.819 -76.514 -26.262  1.00  0.00      BSYN  
ATOM    862  OE2 GLU    97       2.291 -76.194 -24.869  1.00  0.00      BSYN  
ATOM    863    C GLU    97       1.108 -79.987 -22.069  1.00  0.00      BSYN  
ATOM    864    O GLU    97       2.147 -79.366 -21.840  1.00  0.00      BSYN  
ATOM    865    N VAL    98       0.844 -81.238 -21.858  1.00  0.00      BSYN  
ATOM    866    H VAL    98      -0.105 -81.474 -21.923  1.00  0.00      BSYN  
ATOM    867   CA VAL    98       1.858 -82.244 -21.497  1.00  0.00      BSYN  
ATOM    868   CB VAL    98       1.583 -82.952 -20.208  1.00  0.00      BSYN  
ATOM    869  CG1 VAL    98       1.470 -81.872 -19.094  1.00  0.00      BSYN  
ATOM    870  CG2 VAL    98       0.307 -83.787 -20.147  1.00  0.00      BSYN  
ATOM    871    C VAL    98       1.952 -83.326 -22.551  1.00  0.00      BSYN  
ATOM    872    O VAL    98       0.941 -83.718 -23.164  1.00  0.00      BSYN  
ATOM    873    N ALA    99       3.069 -83.945 -22.659  1.00  0.00      BSYN  
ATOM    874    H ALA    99       3.839 -83.534 -22.214  1.00  0.00      BSYN  
ATOM    875   CA ALA    99       3.310 -85.116 -23.460  1.00  0.00      BSYN  
ATOM    876   CB ALA    99       3.487 -84.756 -24.916  1.00  0.00      BSYN  
ATOM    877    C ALA    99       4.279 -86.192 -22.916  1.00  0.00      BSYN  
ATOM    878    O ALA    99       5.476 -85.918 -22.967  1.00  0.00      BSYN  
ATOM    879    N GLN   100       3.840 -87.342 -22.474  1.00  0.00      BSYN  
ATOM    880    H GLN   100       2.902 -87.550 -22.668  1.00  0.00      BSYN  
ATOM    881   CA GLN   100       4.934 -88.117 -21.945  1.00  0.00      BSYN  
ATOM    882   CB GLN   100       4.371 -88.744 -20.610  1.00  0.00      BSYN  
ATOM    883   CG GLN   100       4.075 -87.713 -19.587  1.00  0.00      BSYN  
ATOM    884   CD GLN   100       3.967 -88.267 -18.186  1.00  0.00      BSYN  
ATOM    885  OE1 GLN   100       3.067 -87.921 -17.434  1.00  0.00      BSYN  
ATOM    886  NE2 GLN   100       4.701 -89.287 -17.875  1.00  0.00      BSYN  
ATOM    887 HE21 GLN   100       4.521 -89.687 -16.998  1.00  0.00      BSYN  
ATOM    888 HE22 GLN   100       5.439 -89.464 -18.494  1.00  0.00      BSYN  
ATOM    889    C GLN   100       5.322 -89.309 -22.833  1.00  0.00      BSYN  
ATOM    890    O GLN   100       4.522 -90.029 -23.374  1.00  0.00      BSYN  
ATOM    891    N GLU   101       6.618 -89.502 -23.014  1.00  0.00      BSYN  
ATOM    892    H GLU   101       7.194 -88.830 -22.593  1.00  0.00      BSYN  
ATOM    893   CA GLU   101       7.140 -90.518 -23.883  1.00  0.00      BSYN  
ATOM    894   CB GLU   101       8.444 -90.076 -24.365  1.00  0.00      BSYN  
ATOM    895   CG GLU   101       9.603 -89.571 -23.372  1.00  0.00      BSYN  
ATOM    896   CD GLU   101      10.942 -89.070 -23.968  1.00  0.00      BSYN  
ATOM    897  OE1 GLU   101      11.177 -87.895 -24.322  1.00  0.00      BSYN  
ATOM    898  OE2 GLU   101      11.914 -89.874 -24.102  1.00  0.00      BSYN  
ATOM    899    C GLU   101       7.192 -91.933 -23.384  1.00  0.00      BSYN  
ATOM    900    O GLU   101       6.776 -92.297 -22.306  1.00  0.00      BSYN  
ATOM    901    N ALA   102       7.643 -92.867 -24.209  1.00  0.00      BSYN  
ATOM    902    H ALA   102       8.119 -92.620 -25.029  1.00  0.00      BSYN  
ATOM    903   CA ALA   102       7.516 -94.312 -24.076  1.00  0.00      BSYN  
ATOM    904   CB ALA   102       6.247 -94.863 -24.670  1.00  0.00      BSYN  
ATOM    905    C ALA   102       8.683 -95.096 -24.737  1.00  0.00      BSYN  
ATOM    906    O ALA   102       9.674 -94.508 -25.219  1.00  0.00      BSYN  
ATOM    907    N ALA   103       8.771 -96.419 -24.825  1.00  0.00      BSYN  
ATOM    908    H ALA   103       8.340 -96.871 -24.070  1.00  0.00      BSYN  
ATOM    909   CA ALA   103       9.668 -97.174 -25.737  1.00  0.00      BSYN  
ATOM    910   CB ALA   103       9.699 -98.606 -25.370  1.00  0.00      BSYN  
ATOM    911    C ALA   103       9.175 -97.175 -27.203  1.00  0.00      BSYN  
ATOM    912    O ALA   103       9.905 -97.154 -28.162  1.00  0.00      BSYN  
ATOM    913    N GLU   104       7.820 -97.241 -27.350  1.00  0.00      BSYN  
ATOM    914    H GLU   104       7.361 -97.020 -26.513  1.00  0.00      BSYN  
ATOM    915   CA GLU   104       7.105 -97.408 -28.633  1.00  0.00      BSYN  
ATOM    916   CB GLU   104       5.831 -97.975 -28.294  1.00  0.00      BSYN  
ATOM    917   CG GLU   104       5.780 -99.184 -27.261  1.00  0.00      BSYN  
ATOM    918   CD GLU   104       6.328-100.385 -27.799  1.00  0.00      BSYN  
ATOM    919  OE1 GLU   104       5.596-101.377 -28.076  1.00  0.00      BSYN  
ATOM    920  OE2 GLU   104       7.590-100.372 -27.968  1.00  0.00      BSYN  
ATOM    921    C GLU   104       6.913 -95.981 -29.068  1.00  0.00      BSYN  
ATOM    922    O GLU   104       6.372 -95.132 -28.344  1.00  0.00      BSYN  
ATOM    923    N GLU   105       7.196 -95.545 -30.325  1.00  0.00      BSYN  
ATOM    924    H GLU   105       7.634 -96.189 -30.920  1.00  0.00      BSYN  
ATOM    925   CA GLU   105       6.917 -94.242 -30.828  1.00  0.00      BSYN  
ATOM    926   CB GLU   105       7.862 -93.286 -30.130  1.00  0.00      BSYN  
ATOM    927   CG GLU   105       7.671 -91.845 -30.212  1.00  0.00      BSYN  
ATOM    928   CD GLU   105       6.282 -91.181 -29.920  1.00  0.00      BSYN  
ATOM    929  OE1 GLU   105       6.129 -90.893 -28.778  1.00  0.00      BSYN  
ATOM    930  OE2 GLU   105       5.477 -91.038 -30.866  1.00  0.00      BSYN  
ATOM    931    C GLU   105       7.201 -94.196 -32.326  1.00  0.00      BSYN  
ATOM    932    O GLU   105       8.338 -94.324 -32.768  1.00  0.00      BSYN  
ATOM    933    N PRO   106       6.234 -94.021 -33.251  1.00  0.00      BSYN  
ATOM    934   CD PRO   106       4.829 -94.232 -32.956  1.00  0.00      BSYN  
ATOM    935   CA PRO   106       6.491 -93.777 -34.687  1.00  0.00      BSYN  
ATOM    936   CB PRO   106       5.213 -94.235 -35.281  1.00  0.00      BSYN  
ATOM    937   CG PRO   106       4.207 -93.903 -34.280  1.00  0.00      BSYN  
ATOM    938    C PRO   106       6.719 -92.260 -34.951  1.00  0.00      BSYN  
ATOM    939    O PRO   106       5.958 -91.518 -34.282  1.00  0.00      BSYN  
ATOM    940    N LEU   107       7.634 -91.670 -35.843  1.00  0.00      BSYN  
ATOM    941    H LEU   107       8.115 -92.347 -36.365  1.00  0.00      BSYN  
ATOM    942   CA LEU   107       7.800 -90.241 -35.848  1.00  0.00      BSYN  
ATOM    943   CB LEU   107       9.078 -90.210 -35.133  1.00  0.00      BSYN  
ATOM    944   CG LEU   107       9.900 -89.042 -34.803  1.00  0.00      BSYN  
ATOM    945  CD1 LEU   107       8.869 -88.139 -34.002  1.00  0.00      BSYN  
ATOM    946  CD2 LEU   107      11.285 -89.115 -34.183  1.00  0.00      BSYN  
ATOM    947    C LEU   107       7.866 -89.732 -37.323  1.00  0.00      BSYN  
ATOM    948    O LEU   107       8.402 -88.660 -37.623  1.00  0.00      BSYN  
ATOM    949    N ILE   108       7.404 -90.571 -38.279  1.00  0.00      BSYN  
ATOM    950    H ILE   108       6.998 -91.434 -38.057  1.00  0.00      BSYN  
ATOM    951   CA ILE   108       7.367 -90.453 -39.737  1.00  0.00      BSYN  
ATOM    952   CB ILE   108       6.801 -91.813 -40.271  1.00  0.00      BSYN  
ATOM    953  CG2 ILE   108       6.931 -91.810 -41.797  1.00  0.00      BSYN  
ATOM    954  CG1 ILE   108       7.627 -92.975 -39.930  1.00  0.00      BSYN  
ATOM    955   CD ILE   108       7.049 -94.346 -40.553  1.00  0.00      BSYN  
ATOM    956    C ILE   108       6.557 -89.221 -40.110  1.00  0.00      BSYN  
ATOM    957    O ILE   108       5.316 -89.054 -39.825  1.00  0.00      BSYN  
ATOM    958    N GLU   109       7.228 -88.484 -40.958  1.00  0.00      BSYN  
ATOM    959    H GLU   109       8.072 -88.819 -41.328  1.00  0.00      BSYN  
ATOM    960   CA GLU   109       6.751 -87.182 -41.427  1.00  0.00      BSYN  
ATOM    961   CB GLU   109       7.922 -86.290 -41.723  1.00  0.00      BSYN  
ATOM    962   CG GLU   109       8.831 -86.289 -40.498  1.00  0.00      BSYN  
ATOM    963   CD GLU   109      10.082 -85.621 -40.974  1.00  0.00      BSYN  
ATOM    964  OE1 GLU   109      10.295 -84.535 -40.518  1.00  0.00      BSYN  
ATOM    965  OE2 GLU   109      10.847 -86.237 -41.714  1.00  0.00      BSYN  
ATOM    966    C GLU   109       5.896 -87.499 -42.561  1.00  0.00      BSYN  
ATOM    967    O GLU   109       6.460 -87.919 -43.598  1.00  0.00      BSYN  
ATOM    968    N PRO   110       4.612 -87.175 -42.481  1.00  0.00      BSYN  
ATOM    969   CD PRO   110       3.865 -87.084 -41.218  1.00  0.00      BSYN  
ATOM    970   CA PRO   110       3.639 -87.439 -43.536  1.00  0.00      BSYN  
ATOM    971   CB PRO   110       2.297 -87.271 -42.968  1.00  0.00      BSYN  
ATOM    972   CG PRO   110       2.541 -86.346 -41.754  1.00  0.00      BSYN  
ATOM    973    C PRO   110       3.821 -86.604 -44.827  1.00  0.00      BSYN  
ATOM    974    O PRO   110       3.384 -85.475 -44.899  1.00  0.00      BSYN  
ATOM    975    N LEU   111       4.559 -87.058 -45.835  1.00  0.00      BSYN  
ATOM    976    H LEU   111       4.574 -88.037 -45.863  1.00  0.00      BSYN  
ATOM    977   CA LEU   111       5.035 -86.359 -46.994  1.00  0.00      BSYN  
ATOM    978   CB LEU   111       6.419 -86.734 -47.327  1.00  0.00      BSYN  
ATOM    979   CG LEU   111       7.468 -85.806 -46.823  1.00  0.00      BSYN  
ATOM    980  CD1 LEU   111       8.821 -86.582 -46.659  1.00  0.00      BSYN  
ATOM    981  CD2 LEU   111       7.614 -84.562 -47.609  1.00  0.00      BSYN  
ATOM    982    C LEU   111       4.124 -86.514 -48.245  1.00  0.00      BSYN  
ATOM    983    O LEU   111       3.454 -87.476 -48.576  1.00  0.00      BSYN  
ATOM    984    N MET   112       4.021 -85.426 -48.975  1.00  0.00      BSYN  
ATOM    985    H MET   112       4.632 -84.724 -48.667  1.00  0.00      BSYN  
ATOM    986   CA MET   112       3.278 -85.140 -50.250  1.00  0.00      BSYN  
ATOM    987   CB MET   112       3.512 -86.066 -51.543  1.00  0.00      BSYN  
ATOM    988   CG MET   112       4.633 -85.680 -52.598  1.00  0.00      BSYN  
ATOM    989   SD MET   112       5.301 -87.094 -53.533  1.00  0.00      BSYN  
ATOM    990   CE MET   112       5.653 -88.050 -52.107  1.00  0.00      BSYN  
ATOM    991    C MET   112       1.793 -85.071 -49.935  1.00  0.00      BSYN  
ATOM    992    O MET   112       1.196 -83.965 -49.970  1.00  0.00      BSYN  
ATOM    993    N GLU   113       1.208 -86.227 -49.595  1.00  0.00      BSYN  
ATOM    994    H GLU   113       1.855 -86.910 -49.318  1.00  0.00      BSYN  
ATOM    995   CA GLU   113      -0.203 -86.557 -49.538  1.00  0.00      BSYN  
ATOM    996   CB GLU   113      -0.512 -88.030 -50.096  1.00  0.00      BSYN  
ATOM    997   CG GLU   113      -0.072 -88.309 -51.535  1.00  0.00      BSYN  
ATOM    998   CD GLU   113      -0.617 -87.293 -52.594  1.00  0.00      BSYN  
ATOM    999  OE1 GLU   113      -1.825 -87.271 -52.910  1.00  0.00      BSYN  
ATOM   1000  OE2 GLU   113       0.047 -86.357 -53.100  1.00  0.00      BSYN  
ATOM   1001    C GLU   113      -0.657 -86.400 -48.058  1.00  0.00      BSYN  
ATOM   1002    O GLU   113      -0.034 -87.062 -47.241  1.00  0.00      BSYN  
ATOM   1003    N PRO   114      -1.611 -85.616 -47.637  1.00  0.00      BSYN  
ATOM   1004   CD PRO   114      -1.947 -84.351 -48.168  1.00  0.00      BSYN  
ATOM   1005   CA PRO   114      -2.267 -85.731 -46.325  1.00  0.00      BSYN  
ATOM   1006   CB PRO   114      -3.205 -84.463 -46.283  1.00  0.00      BSYN  
ATOM   1007   CG PRO   114      -2.511 -83.523 -47.113  1.00  0.00      BSYN  
ATOM   1008    C PRO   114      -3.140 -86.969 -46.482  1.00  0.00      BSYN  
ATOM   1009    O PRO   114      -3.180 -87.772 -45.575  1.00  0.00      BSYN  
ATOM   1010    N GLU   115      -3.922 -87.039 -47.622  1.00  0.00      BSYN  
ATOM   1011    H GLU   115      -3.607 -86.605 -48.442  1.00  0.00      BSYN  
ATOM   1012   CA GLU   115      -4.892 -88.133 -47.719  1.00  0.00      BSYN  
ATOM   1013   CB GLU   115      -5.955 -87.880 -48.751  1.00  0.00      BSYN  
ATOM   1014   CG GLU   115      -5.695 -87.919 -50.232  1.00  0.00      BSYN  
ATOM   1015   CD GLU   115      -7.003 -88.010 -51.070  1.00  0.00      BSYN  
ATOM   1016  OE1 GLU   115      -7.893 -88.755 -50.761  1.00  0.00      BSYN  
ATOM   1017  OE2 GLU   115      -6.985 -87.307 -52.012  1.00  0.00      BSYN  
ATOM   1018    C GLU   115      -4.231 -89.464 -48.033  1.00  0.00      BSYN  
ATOM   1019    O GLU   115      -3.308 -89.569 -48.868  1.00  0.00      BSYN  
ATOM   1020    N GLY   116      -4.481 -90.520 -47.314  1.00  0.00      BSYN  
ATOM   1021    H GLY   116      -4.728 -90.536 -46.366  1.00  0.00      BSYN  
ATOM   1022   CA GLY   116      -4.289 -91.812 -47.752  1.00  0.00      BSYN  
ATOM   1023    C GLY   116      -5.246 -92.235 -48.827  1.00  0.00      BSYN  
ATOM   1024    O GLY   116      -6.379 -92.432 -48.596  1.00  0.00      BSYN  
ATOM   1025    N GLU   117      -4.755 -92.435 -50.067  1.00  0.00      BSYN  
ATOM   1026    H GLU   117      -3.784 -92.304 -50.044  1.00  0.00      BSYN  
ATOM   1027   CA GLU   117      -5.590 -93.107 -51.093  1.00  0.00      BSYN  
ATOM   1028   CB GLU   117      -6.154 -92.136 -52.062  1.00  0.00      BSYN  
ATOM   1029   CG GLU   117      -7.197 -92.533 -53.140  1.00  0.00      BSYN  
ATOM   1030   CD GLU   117      -7.626 -91.464 -54.163  1.00  0.00      BSYN  
ATOM   1031  OE1 GLU   117      -8.834 -91.446 -54.367  1.00  0.00      BSYN  
ATOM   1032  OE2 GLU   117      -6.786 -90.926 -54.792  1.00  0.00      BSYN  
ATOM   1033    C GLU   117      -4.683 -94.058 -51.882  1.00  0.00      BSYN  
ATOM   1034    O GLU   117      -3.436 -94.031 -51.965  1.00  0.00      BSYN  
ATOM   1035    N SER   118      -5.254 -95.052 -52.517  1.00  0.00      BSYN  
ATOM   1036    H SER   118      -6.219 -95.213 -52.462  1.00  0.00      BSYN  
ATOM   1037   CA SER   118      -4.660 -95.996 -53.284  1.00  0.00      BSYN  
ATOM   1038   CB SER   118      -5.291 -97.362 -52.875  1.00  0.00      BSYN  
ATOM   1039   OG SER   118      -4.914 -98.642 -53.461  1.00  0.00      BSYN  
ATOM   1040   HG SER   118      -4.002 -98.528 -53.739  1.00  0.00      BSYN  
ATOM   1041    C SER   118      -4.961 -95.667 -54.739  1.00  0.00      BSYN  
ATOM   1042    O SER   118      -6.115 -95.823 -55.067  1.00  0.00      BSYN  
ATOM   1043    N TYR   119      -3.979 -95.333 -55.568  1.00  0.00      BSYN  
ATOM   1044    H TYR   119      -3.105 -95.577 -55.198  1.00  0.00      BSYN  
ATOM   1045   CA TYR   119      -4.257 -94.810 -56.926  1.00  0.00      BSYN  
ATOM   1046   CB TYR   119      -3.413 -93.517 -56.888  1.00  0.00      BSYN  
ATOM   1047   CG TYR   119      -3.978 -92.412 -57.616  1.00  0.00      BSYN  
ATOM   1048  CD1 TYR   119      -3.142 -91.773 -58.489  1.00  0.00      BSYN  
ATOM   1049  CE1 TYR   119      -3.514 -90.702 -59.268  1.00  0.00      BSYN  
ATOM   1050  CD2 TYR   119      -5.257 -91.911 -57.365  1.00  0.00      BSYN  
ATOM   1051  CE2 TYR   119      -5.750 -90.970 -58.247  1.00  0.00      BSYN  
ATOM   1052   CZ TYR   119      -4.850 -90.340 -59.137  1.00  0.00      BSYN  
ATOM   1053   OH TYR   119      -5.107 -89.305 -60.023  1.00  0.00      BSYN  
ATOM   1054   HH TYR   119      -6.021 -89.012 -60.046  1.00  0.00      BSYN  
ATOM   1055    C TYR   119      -3.934 -95.740 -58.075  1.00  0.00      BSYN  
ATOM   1056    O TYR   119      -3.296 -96.765 -57.810  1.00  0.00      BSYN  
ATOM   1057    N GLU   120      -4.437 -95.381 -59.267  1.00  0.00      BSYN  
ATOM   1058    H GLU   120      -4.957 -94.551 -59.286  1.00  0.00      BSYN  
ATOM   1059   CA GLU   120      -4.163 -96.115 -60.485  1.00  0.00      BSYN  
ATOM   1060   CB GLU   120      -5.457 -96.699 -61.028  1.00  0.00      BSYN  
ATOM   1061   CG GLU   120      -6.306 -97.753 -60.184  1.00  0.00      BSYN  
ATOM   1062   CD GLU   120      -7.714 -98.091 -60.695  1.00  0.00      BSYN  
ATOM   1063  OE1 GLU   120      -8.574 -97.258 -60.559  1.00  0.00      BSYN  
ATOM   1064  OE2 GLU   120      -7.965 -99.187 -61.293  1.00  0.00      BSYN  
ATOM   1065    C GLU   120      -3.326 -95.357 -61.428  1.00  0.00      BSYN  
ATOM   1066    O GLU   120      -3.252 -94.114 -61.583  1.00  0.00      BSYN  
ATOM   1067    N ASP   121      -2.649 -96.200 -62.140  1.00  0.00      BSYN  
ATOM   1068    H ASP   121      -2.772 -97.172 -62.108  1.00  0.00      BSYN  
ATOM   1069   CA ASP   121      -1.494 -95.767 -62.972  1.00  0.00      BSYN  
ATOM   1070   CB ASP   121      -0.199 -96.666 -62.925  1.00  0.00      BSYN  
ATOM   1071   CG ASP   121       0.497 -96.655 -61.496  1.00  0.00      BSYN  
ATOM   1072  OD1 ASP   121       1.723 -96.464 -61.429  1.00  0.00      BSYN  
ATOM   1073  OD2 ASP   121      -0.149 -97.136 -60.532  1.00  0.00      BSYN  
ATOM   1074    C ASP   121      -2.058 -95.687 -64.403  1.00  0.00      BSYN  
ATOM   1075    O ASP   121      -2.988 -96.436 -64.714  1.00  0.00      BSYN  
ATOM   1076    N PRO   122      -1.644 -94.657 -65.243  1.00  0.00      BSYN  
ATOM   1077   CD PRO   122      -0.633 -93.675 -64.760  1.00  0.00      BSYN  
ATOM   1078   CA PRO   122      -1.733 -94.586 -66.772  1.00  0.00      BSYN  
ATOM   1079   CB PRO   122      -0.824 -93.438 -67.124  1.00  0.00      BSYN  
ATOM   1080   CG PRO   122       0.009 -93.165 -66.090  1.00  0.00      BSYN  
ATOM   1081    C PRO   122      -1.268 -95.808 -67.604  1.00  0.00      BSYN  
ATOM   1082    O PRO   122      -0.356 -96.467 -67.206  1.00  0.00      BSYN  
ATOM   1083    N PRO   123      -1.883 -96.095 -68.759  1.00  0.00      BSYN  
ATOM   1084   CD PRO   123      -3.213 -95.635 -69.279  1.00  0.00      BSYN  
ATOM   1085   CA PRO   123      -1.496 -97.345 -69.442  1.00  0.00      BSYN  
ATOM   1086   CB PRO   123      -2.673 -97.669 -70.348  1.00  0.00      BSYN  
ATOM   1087   CG PRO   123      -3.289 -96.330 -70.573  1.00  0.00      BSYN  
ATOM   1088    C PRO   123      -0.256 -97.025 -70.295  1.00  0.00      BSYN  
ATOM   1089    O PRO   123      -0.189 -96.026 -71.027  1.00  0.00      BSYN  
ATOM   1090    N GLN   124       0.606 -98.065 -70.319  1.00  0.00      BSYN  
ATOM   1091    H GLN   124       0.331 -98.863 -69.820  1.00  0.00      BSYN  
ATOM   1092   CA GLN   124       1.841 -98.207 -71.034  1.00  0.00      BSYN  
ATOM   1093   CB GLN   124       2.927 -98.260 -69.969  1.00  0.00      BSYN  
ATOM   1094   CG GLN   124       3.320 -97.035 -69.340  1.00  0.00      BSYN  
ATOM   1095   CD GLN   124       4.123 -96.129 -70.156  1.00  0.00      BSYN  
ATOM   1096  OE1 GLN   124       3.521 -95.496 -71.129  1.00  0.00      BSYN  
ATOM   1097  NE2 GLN   124       5.457 -95.908 -70.145  1.00  0.00      BSYN  
ATOM   1098 HE21 GLN   124       5.896 -96.410 -69.427  1.00  0.00      BSYN  
ATOM   1099 HE22 GLN   124       5.906 -95.311 -70.778  1.00  0.00      BSYN  
ATOM   1100    C GLN   124       2.077 -99.338 -72.022  1.00  0.00      BSYN  
ATOM   1101    O GLN   124       2.159-100.423 -71.677  1.00  0.00      BSYN  
ATOM   1102    N GLU   125       2.498 -98.932 -73.301  1.00  0.00      BSYN  
ATOM   1103    H GLU   125       2.177 -99.619 -73.922  1.00  0.00      BSYN  
ATOM   1104   CA GLU   125       3.055 -97.664 -73.633  1.00  0.00      BSYN  
ATOM   1105   CB GLU   125       4.276 -97.896 -74.454  1.00  0.00      BSYN  
ATOM   1106   CG GLU   125       5.529 -97.158 -74.013  1.00  0.00      BSYN  
ATOM   1107   CD GLU   125       5.639 -95.599 -73.966  1.00  0.00      BSYN  
ATOM   1108  OE1 GLU   125       5.069 -94.882 -74.791  1.00  0.00      BSYN  
ATOM   1109  OE2 GLU   125       6.523 -95.141 -73.196  1.00  0.00      BSYN  
ATOM   1110    C GLU   125       2.213 -96.701 -74.358  1.00  0.00      BSYN  
ATOM   1111    O GLU   125       1.742 -96.961 -75.477  1.00  0.00      BSYN  
ATOM   1112    N GLU   126       1.854 -95.690 -73.634  1.00  0.00      BSYN  
ATOM   1113    H GLU   126       1.877 -95.673 -72.654  1.00  0.00      BSYN  
ATOM   1114   CA GLU   126       1.350 -94.524 -74.289  1.00  0.00      BSYN  
ATOM   1115   CB GLU   126      -0.212 -94.611 -73.881  1.00  0.00      BSYN  
ATOM   1116   CG GLU   126      -1.204 -93.967 -74.929  1.00  0.00      BSYN  
ATOM   1117   CD GLU   126      -2.507 -93.355 -74.316  1.00  0.00      BSYN  
ATOM   1118  OE1 GLU   126      -3.508 -93.802 -74.730  1.00  0.00      BSYN  
ATOM   1119  OE2 GLU   126      -2.298 -92.557 -73.402  1.00  0.00      BSYN  
ATOM   1120    C GLU   126       2.057 -93.227 -73.892  1.00  0.00      BSYN  
ATOM   1121    O GLU   126       1.760 -92.163 -74.404  1.00  0.00      BSYN  
ATOM   1122    N TYR   127       3.023 -93.307 -72.921  1.00  0.00      BSYN  
ATOM   1123    H TYR   127       2.871 -94.055 -72.306  1.00  0.00      BSYN  
ATOM   1124   CA TYR   127       3.829 -92.216 -72.499  1.00  0.00      BSYN  
ATOM   1125   CB TYR   127       4.124 -92.271 -70.943  1.00  0.00      BSYN  
ATOM   1126   CG TYR   127       2.928 -91.714 -70.102  1.00  0.00      BSYN  
ATOM   1127  CD1 TYR   127       1.654 -91.614 -70.494  1.00  0.00      BSYN  
ATOM   1128  CE1 TYR   127       0.725 -90.941 -69.690  1.00  0.00      BSYN  
ATOM   1129  CD2 TYR   127       3.259 -91.215 -68.827  1.00  0.00      BSYN  
ATOM   1130  CE2 TYR   127       2.363 -90.670 -67.997  1.00  0.00      BSYN  
ATOM   1131   CZ TYR   127       1.037 -90.552 -68.389  1.00  0.00      BSYN  
ATOM   1132   OH TYR   127      -0.036 -90.103 -67.600  1.00  0.00      BSYN  
ATOM   1133   HH TYR   127       0.164 -89.912 -66.681  1.00  0.00      BSYN  
ATOM   1134    C TYR   127       4.923 -91.535 -73.422  1.00  0.00      BSYN  
ATOM   1135    O TYR   127       5.517 -90.542 -73.032  1.00  0.00      BSYN  
ATOM   1136    N GLN   128       5.224 -92.040 -74.623  1.00  0.00      BSYN  
ATOM   1137    H GLN   128       4.723 -92.752 -75.074  1.00  0.00      BSYN  
ATOM   1138   CA GLN   128       6.315 -91.511 -75.375  1.00  0.00      BSYN  
ATOM   1139   CB GLN   128       7.683 -92.128 -75.150  1.00  0.00      BSYN  
ATOM   1140   CG GLN   128       8.837 -91.188 -75.508  1.00  0.00      BSYN  
ATOM   1141   CD GLN   128      10.189 -91.779 -75.866  1.00  0.00      BSYN  
ATOM   1142  OE1 GLN   128      11.079 -91.974 -75.068  1.00  0.00      BSYN  
ATOM   1143  NE2 GLN   128      10.419 -92.229 -77.027  1.00  0.00      BSYN  
ATOM   1144 HE21 GLN   128       9.718 -92.387 -77.694  1.00  0.00      BSYN  
ATOM   1145 HE22 GLN   128      11.346 -92.363 -77.315  1.00  0.00      BSYN  
ATOM   1146    C GLN   128       5.746 -91.436 -76.802  1.00  0.00      BSYN  
ATOM   1147    O GLN   128       5.495 -90.333 -77.273  1.00  0.00      BSYN  
ATOM   1148    N GLU   129       5.578 -92.571 -77.598  1.00  0.00      BSYN  
ATOM   1149    H GLU   129       5.840 -93.458 -77.277  1.00  0.00      BSYN  
ATOM   1150   CA GLU   129       5.083 -92.439 -78.968  1.00  0.00      BSYN  
ATOM   1151   CB GLU   129       5.504 -93.685 -79.825  1.00  0.00      BSYN  
ATOM   1152   CG GLU   129       6.954 -93.725 -79.941  1.00  0.00      BSYN  
ATOM   1153   CD GLU   129       7.596 -92.593 -80.798  1.00  0.00      BSYN  
ATOM   1154  OE1 GLU   129       7.499 -92.647 -82.005  1.00  0.00      BSYN  
ATOM   1155  OE2 GLU   129       8.162 -91.704 -80.302  1.00  0.00      BSYN  
ATOM   1156    C GLU   129       3.641 -92.304 -78.811  1.00  0.00      BSYN  
ATOM   1157    O GLU   129       2.932 -93.331 -78.789  1.00  0.00      BSYN  
ATOM   1158    N TYR   130       3.185 -91.038 -78.848  1.00  0.00      BSYN  
ATOM   1159    H TYR   130       3.725 -90.292 -79.182  1.00  0.00      BSYN  
ATOM   1160   CA TYR   130       1.784 -90.780 -78.710  1.00  0.00      BSYN  
ATOM   1161   CB TYR   130       1.416 -89.542 -77.986  1.00  0.00      BSYN  
ATOM   1162   CG TYR   130       2.180 -88.312 -78.406  1.00  0.00      BSYN  
ATOM   1163  CD1 TYR   130       3.529 -88.160 -77.993  1.00  0.00      BSYN  
ATOM   1164  CE1 TYR   130       4.109 -86.876 -78.086  1.00  0.00      BSYN  
ATOM   1165  CD2 TYR   130       1.569 -87.194 -78.991  1.00  0.00      BSYN  
ATOM   1166  CE2 TYR   130       2.085 -85.904 -78.895  1.00  0.00      BSYN  
ATOM   1167   CZ TYR   130       3.358 -85.728 -78.447  1.00  0.00      BSYN  
ATOM   1168   OH TYR   130       3.799 -84.456 -78.277  1.00  0.00      BSYN  
ATOM   1169   HH TYR   130       3.142 -83.884 -78.682  1.00  0.00      BSYN  
ATOM   1170    C TYR   130       0.846 -90.978 -79.878  1.00  0.00      BSYN  
ATOM   1171    O TYR   130       0.738 -90.151 -80.771  1.00  0.00      BSYN  
ATOM   1172    N GLU   131       0.266 -92.198 -79.996  1.00  0.00      BSYN  
ATOM   1173    H GLU   131       0.590 -92.841 -79.332  1.00  0.00      BSYN  
ATOM   1174   CA GLU   131      -0.726 -92.494 -80.934  1.00  0.00      BSYN  
ATOM   1175   CB GLU   131      -0.875 -94.106 -81.089  1.00  0.00      BSYN  
ATOM   1176   CG GLU   131       0.173 -94.918 -81.829  1.00  0.00      BSYN  
ATOM   1177   CD GLU   131       1.469 -95.164 -81.066  1.00  0.00      BSYN  
ATOM   1178  OE1 GLU   131       1.490 -95.528 -79.859  1.00  0.00      BSYN  
ATOM   1179  OE2 GLU   131       2.596 -94.861 -81.621  1.00  0.00      BSYN  
ATOM   1180    C GLU   131      -2.128 -91.749 -81.013  1.00  0.00      BSYN  
ATOM   1181    O GLU   131      -2.973 -92.053 -80.199  1.00  0.00      BSYN  
ATOM   1182    N PRO   132      -2.469 -90.938 -81.981  1.00  0.00      BSYN  
ATOM   1183   CD PRO   132      -1.774 -90.621 -83.173  1.00  0.00      BSYN  
ATOM   1184   CA PRO   132      -3.842 -90.258 -82.039  1.00  0.00      BSYN  
ATOM   1185   CB PRO   132      -3.329 -88.859 -82.476  1.00  0.00      BSYN  
ATOM   1186   CG PRO   132      -2.048 -89.189 -83.285  1.00  0.00      BSYN  
ATOM   1187    C PRO   132      -4.994 -90.930 -82.845  1.00  0.00      BSYN  
ATOM   1188    O PRO   132      -4.804 -91.971 -83.420  1.00  0.00      BSYN  
ATOM   1189    N GLU   133      -6.156 -90.195 -82.896  1.00  0.00      BSYN  
ATOM   1190    H GLU   133      -6.367 -89.480 -82.260  1.00  0.00      BSYN  
ATOM   1191   CA GLU   133      -7.317 -90.586 -83.773  1.00  0.00      BSYN  
ATOM   1192   CB GLU   133      -8.238 -91.433 -82.917  1.00  0.00      BSYN  
ATOM   1193   CG GLU   133      -9.121 -90.871 -81.857  1.00  0.00      BSYN  
ATOM   1194   CD GLU   133     -10.220 -91.862 -81.278  1.00  0.00      BSYN  
ATOM   1195  OE1 GLU   133     -11.334 -91.877 -81.811  1.00  0.00      BSYN  
ATOM   1196  OE2 GLU   133     -10.008 -92.520 -80.263  1.00  0.00      BSYN  
ATOM   1197    C GLU   133      -8.156 -89.441 -84.417  1.00  0.00      BSYN  
ATOM   1198    O GLU   133      -7.667 -88.327 -84.499  1.00  0.00      BSYN  
ATOM   1199    N ALA   134      -9.327 -89.748 -85.044  1.00  0.00      BSYN  
ATOM   1200    H ALA   134      -9.943 -90.479 -84.828  1.00  0.00      BSYN  
ATOM   1201   CA ALA   134     -10.125 -88.821 -85.815  1.00  0.00      BSYN  
ATOM   1202   CB ALA   134     -11.198 -89.659 -86.639  1.00  0.00      BSYN  
ATOM   1203    C ALA   134     -10.738 -87.744 -84.961  1.00  0.00      BSYN  
ATOM   1204  OT1 ALA   134     -10.999 -87.948 -83.776  1.00  0.00      BSYN  
ATOM   1205  OT2 ALA   134     -10.975 -86.640 -85.466  1.00  0.00      BSYN  
END
