# Supplementary material for: Data set of intrinsically disordered proteins analysed at a local protein conformation level
Source: Data Brief. 2020 Mar 5;29:105383. doi: 10.1016/j.dib.2020.105383 (PMC7078294; doi:10.1016/j.dib.2020.105383)
Supplement: Supplementary file 1 [file mmc1.zip › the data/1-DATA/PED1AAD-pdb/1AAD-173.pdb]

CRYST1    1.000    1.000    1.000  90.00  90.00  90.00 P 1           1
ATOM      1  HT1 MET     1       3.463 -64.843  26.769  1.00  0.00      BSYN  
ATOM      2  HT2 MET     1       2.964 -63.487  27.699  1.00  0.00      BSYN  
ATOM      3    N MET     1       3.119 -64.515  27.695  1.00  0.00      BSYN  
ATOM      4  HT3 MET     1       2.166 -64.904  27.843  1.00  0.00      BSYN  
ATOM      5   CA MET     1       4.124 -64.998  28.735  1.00  0.00      BSYN  
ATOM      6   CB MET     1       5.414 -64.401  28.500  1.00  0.00      BSYN  
ATOM      7   CG MET     1       6.116 -64.870  27.202  1.00  0.00      BSYN  
ATOM      8   SD MET     1       7.707 -64.186  27.029  1.00  0.00      BSYN  
ATOM      9   CE MET     1       8.538 -65.045  28.319  1.00  0.00      BSYN  
ATOM     10    C MET     1       3.808 -64.690  30.225  1.00  0.00      BSYN  
ATOM     11    O MET     1       3.004 -63.843  30.524  1.00  0.00      BSYN  
ATOM     12    N ASP     2       4.326 -65.386  31.186  1.00  0.00      BSYN  
ATOM     13    H ASP     2       5.015 -66.064  31.028  1.00  0.00      BSYN  
ATOM     14   CA ASP     2       3.842 -65.295  32.558  1.00  0.00      BSYN  
ATOM     15   CB ASP     2       2.929 -66.512  32.805  1.00  0.00      BSYN  
ATOM     16   CG ASP     2       2.130 -66.073  34.075  1.00  0.00      BSYN  
ATOM     17  OD1 ASP     2       1.637 -64.956  34.195  1.00  0.00      BSYN  
ATOM     18  OD2 ASP     2       1.929 -66.951  34.931  1.00  0.00      BSYN  
ATOM     19    C ASP     2       4.909 -65.115  33.537  1.00  0.00      BSYN  
ATOM     20    O ASP     2       5.809 -65.941  33.758  1.00  0.00      BSYN  
ATOM     21    N VAL     3       4.619 -63.983  34.232  1.00  0.00      BSYN  
ATOM     22    H VAL     3       3.751 -63.554  34.082  1.00  0.00      BSYN  
ATOM     23   CA VAL     3       5.376 -63.581  35.427  1.00  0.00      BSYN  
ATOM     24   CB VAL     3       6.209 -62.304  35.250  1.00  0.00      BSYN  
ATOM     25  CG1 VAL     3       7.521 -62.867  34.532  1.00  0.00      BSYN  
ATOM     26  CG2 VAL     3       5.384 -61.246  34.462  1.00  0.00      BSYN  
ATOM     27    C VAL     3       4.502 -63.259  36.693  1.00  0.00      BSYN  
ATOM     28    O VAL     3       3.693 -62.382  36.771  1.00  0.00      BSYN  
ATOM     29    N PHE     4       4.871 -64.033  37.734  1.00  0.00      BSYN  
ATOM     30    H PHE     4       5.783 -64.386  37.673  1.00  0.00      BSYN  
ATOM     31   CA PHE     4       4.011 -64.138  38.901  1.00  0.00      BSYN  
ATOM     32   CB PHE     4       3.408 -65.532  38.927  1.00  0.00      BSYN  
ATOM     33   CG PHE     4       1.850 -65.484  38.651  1.00  0.00      BSYN  
ATOM     34  CD1 PHE     4       1.155 -64.331  38.356  1.00  0.00      BSYN  
ATOM     35  CD2 PHE     4       1.141 -66.678  38.513  1.00  0.00      BSYN  
ATOM     36  CE1 PHE     4      -0.161 -64.389  37.966  1.00  0.00      BSYN  
ATOM     37  CE2 PHE     4      -0.209 -66.725  38.148  1.00  0.00      BSYN  
ATOM     38   CZ PHE     4      -0.771 -65.534  37.793  1.00  0.00      BSYN  
ATOM     39    C PHE     4       4.876 -63.793  40.081  1.00  0.00      BSYN  
ATOM     40    O PHE     4       5.914 -64.459  40.362  1.00  0.00      BSYN  
ATOM     41    N MET     5       4.335 -62.832  40.866  1.00  0.00      BSYN  
ATOM     42    H MET     5       3.457 -62.511  40.573  1.00  0.00      BSYN  
ATOM     43   CA MET     5       5.178 -62.270  41.948  1.00  0.00      BSYN  
ATOM     44   CB MET     5       5.271 -60.701  41.907  1.00  0.00      BSYN  
ATOM     45   CG MET     5       6.432 -60.037  41.214  1.00  0.00      BSYN  
ATOM     46   SD MET     5       5.664 -58.493  40.607  1.00  0.00      BSYN  
ATOM     47   CE MET     5       5.818 -57.514  42.091  1.00  0.00      BSYN  
ATOM     48    C MET     5       4.453 -62.425  43.312  1.00  0.00      BSYN  
ATOM     49    O MET     5       3.264 -62.323  43.409  1.00  0.00      BSYN  
ATOM     50    N LYS     6       5.297 -62.766  44.281  1.00  0.00      BSYN  
ATOM     51    H LYS     6       6.274 -62.696  44.240  1.00  0.00      BSYN  
ATOM     52   CA LYS     6       4.761 -63.035  45.627  1.00  0.00      BSYN  
ATOM     53   CB LYS     6       5.607 -64.084  46.324  1.00  0.00      BSYN  
ATOM     54   CG LYS     6       4.664 -65.050  47.099  1.00  0.00      BSYN  
ATOM     55   CD LYS     6       5.458 -66.151  47.878  1.00  0.00      BSYN  
ATOM     56   CE LYS     6       4.462 -66.864  48.736  1.00  0.00      BSYN  
ATOM     57   NZ LYS     6       3.526 -67.463  47.856  1.00  0.00      BSYN  
ATOM     58  HZ1 LYS     6       2.940 -66.830  47.276  1.00  0.00      BSYN  
ATOM     59  HZ2 LYS     6       3.941 -68.280  47.365  1.00  0.00      BSYN  
ATOM     60  HZ3 LYS     6       2.918 -67.997  48.509  1.00  0.00      BSYN  
ATOM     61    C LYS     6       4.869 -61.699  46.303  1.00  0.00      BSYN  
ATOM     62    O LYS     6       5.749 -61.259  46.975  1.00  0.00      BSYN  
ATOM     63    N GLY     7       3.760 -61.021  45.915  1.00  0.00      BSYN  
ATOM     64    H GLY     7       3.081 -61.560  45.457  1.00  0.00      BSYN  
ATOM     65   CA GLY     7       3.663 -59.573  46.154  1.00  0.00      BSYN  
ATOM     66    C GLY     7       2.374 -59.298  47.012  1.00  0.00      BSYN  
ATOM     67    O GLY     7       2.473 -58.965  48.125  1.00  0.00      BSYN  
ATOM     68    N LEU     8       1.122 -59.332  46.617  1.00  0.00      BSYN  
ATOM     69    H LEU     8       0.428 -59.169  47.289  1.00  0.00      BSYN  
ATOM     70   CA LEU     8       0.732 -59.557  45.239  1.00  0.00      BSYN  
ATOM     71   CB LEU     8      -0.460 -60.546  45.238  1.00  0.00      BSYN  
ATOM     72   CG LEU     8      -0.332 -62.108  45.422  1.00  0.00      BSYN  
ATOM     73  CD1 LEU     8       0.297 -62.859  44.300  1.00  0.00      BSYN  
ATOM     74  CD2 LEU     8       0.435 -62.399  46.586  1.00  0.00      BSYN  
ATOM     75    C LEU     8       0.472 -58.288  44.344  1.00  0.00      BSYN  
ATOM     76    O LEU     8       0.574 -57.126  44.696  1.00  0.00      BSYN  
ATOM     77    N SER     9      -0.001 -58.545  43.023  1.00  0.00      BSYN  
ATOM     78    H SER     9      -0.091 -59.495  42.799  1.00  0.00      BSYN  
ATOM     79   CA SER     9      -0.204 -57.364  42.202  1.00  0.00      BSYN  
ATOM     80   CB SER     9       0.819 -57.265  41.012  1.00  0.00      BSYN  
ATOM     81   OG SER     9       0.894 -55.865  40.427  1.00  0.00      BSYN  
ATOM     82   HG SER     9       1.511 -55.402  40.999  1.00  0.00      BSYN  
ATOM     83    C SER     9      -1.627 -57.446  41.589  1.00  0.00      BSYN  
ATOM     84    O SER     9      -2.374 -58.465  41.530  1.00  0.00      BSYN  
ATOM     85    N MET    10      -2.141 -56.160  41.540  1.00  0.00      BSYN  
ATOM     86    H MET    10      -1.526 -55.398  41.562  1.00  0.00      BSYN  
ATOM     87   CA MET    10      -3.465 -55.785  40.971  1.00  0.00      BSYN  
ATOM     88   CB MET    10      -3.820 -54.413  41.406  1.00  0.00      BSYN  
ATOM     89   CG MET    10      -4.383 -54.135  42.826  1.00  0.00      BSYN  
ATOM     90   SD MET    10      -3.201 -54.546  44.156  1.00  0.00      BSYN  
ATOM     91   CE MET    10      -4.273 -55.635  44.934  1.00  0.00      BSYN  
ATOM     92    C MET    10      -3.643 -55.984  39.434  1.00  0.00      BSYN  
ATOM     93    O MET    10      -3.169 -55.176  38.677  1.00  0.00      BSYN  
ATOM     94    N ALA    11      -4.377 -56.879  38.822  1.00  0.00      BSYN  
ATOM     95    H ALA    11      -4.259 -56.898  37.849  1.00  0.00      BSYN  
ATOM     96   CA ALA    11      -5.126 -57.895  39.572  1.00  0.00      BSYN  
ATOM     97   CB ALA    11      -6.598 -57.656  39.388  1.00  0.00      BSYN  
ATOM     98    C ALA    11      -4.956 -59.324  39.196  1.00  0.00      BSYN  
ATOM     99    O ALA    11      -4.451 -59.634  38.107  1.00  0.00      BSYN  
ATOM    100    N LYS    12      -5.357 -60.249  40.132  1.00  0.00      BSYN  
ATOM    101    H LYS    12      -5.440 -60.180  41.106  1.00  0.00      BSYN  
ATOM    102   CA LYS    12      -5.813 -61.511  39.640  1.00  0.00      BSYN  
ATOM    103   CB LYS    12      -4.971 -62.679  40.119  1.00  0.00      BSYN  
ATOM    104   CG LYS    12      -3.489 -62.486  39.796  1.00  0.00      BSYN  
ATOM    105   CD LYS    12      -2.588 -61.939  40.917  1.00  0.00      BSYN  
ATOM    106   CE LYS    12      -1.088 -61.754  40.415  1.00  0.00      BSYN  
ATOM    107   NZ LYS    12      -1.037 -60.653  39.446  1.00  0.00      BSYN  
ATOM    108  HZ1 LYS    12      -1.164 -59.719  39.885  1.00  0.00      BSYN  
ATOM    109  HZ2 LYS    12      -0.094 -60.710  39.011  1.00  0.00      BSYN  
ATOM    110  HZ3 LYS    12      -1.543 -60.819  38.552  1.00  0.00      BSYN  
ATOM    111    C LYS    12      -7.278 -61.601  40.088  1.00  0.00      BSYN  
ATOM    112    O LYS    12      -7.561 -61.294  41.206  1.00  0.00      BSYN  
ATOM    113    N GLU    13      -8.171 -61.711  39.085  1.00  0.00      BSYN  
ATOM    114    H GLU    13      -7.819 -61.446  38.210  1.00  0.00      BSYN  
ATOM    115   CA GLU    13      -9.647 -61.678  39.214  1.00  0.00      BSYN  
ATOM    116   CB GLU    13     -10.221 -60.548  38.376  1.00  0.00      BSYN  
ATOM    117   CG GLU    13     -10.047 -59.394  39.469  1.00  0.00      BSYN  
ATOM    118   CD GLU    13     -10.771 -58.013  39.184  1.00  0.00      BSYN  
ATOM    119  OE1 GLU    13     -11.876 -57.929  38.596  1.00  0.00      BSYN  
ATOM    120  OE2 GLU    13     -10.166 -57.020  39.599  1.00  0.00      BSYN  
ATOM    121    C GLU    13     -10.051 -63.152  38.836  1.00  0.00      BSYN  
ATOM    122    O GLU    13      -9.632 -63.766  37.847  1.00  0.00      BSYN  
ATOM    123    N GLY    14     -10.968 -63.711  39.564  1.00  0.00      BSYN  
ATOM    124    H GLY    14     -11.114 -63.256  40.420  1.00  0.00      BSYN  
ATOM    125   CA GLY    14     -11.603 -64.948  39.282  1.00  0.00      BSYN  
ATOM    126    C GLY    14     -12.945 -64.757  38.536  1.00  0.00      BSYN  
ATOM    127    O GLY    14     -14.039 -65.388  38.839  1.00  0.00      BSYN  
ATOM    128    N VAL    15     -12.934 -63.870  37.559  1.00  0.00      BSYN  
ATOM    129    H VAL    15     -12.143 -63.296  37.486  1.00  0.00      BSYN  
ATOM    130   CA VAL    15     -14.098 -63.835  36.598  1.00  0.00      BSYN  
ATOM    131   CB VAL    15     -14.819 -62.536  36.849  1.00  0.00      BSYN  
ATOM    132  CG1 VAL    15     -13.853 -61.298  36.748  1.00  0.00      BSYN  
ATOM    133  CG2 VAL    15     -16.026 -62.489  36.084  1.00  0.00      BSYN  
ATOM    134    C VAL    15     -13.452 -64.201  35.228  1.00  0.00      BSYN  
ATOM    135    O VAL    15     -12.835 -63.409  34.529  1.00  0.00      BSYN  
ATOM    136    N VAL    16     -13.509 -65.407  34.687  1.00  0.00      BSYN  
ATOM    137    H VAL    16     -13.352 -65.554  33.731  1.00  0.00      BSYN  
ATOM    138   CA VAL    16     -14.119 -66.490  35.414  1.00  0.00      BSYN  
ATOM    139   CB VAL    16     -14.942 -67.483  34.530  1.00  0.00      BSYN  
ATOM    140  CG1 VAL    16     -16.255 -66.857  34.017  1.00  0.00      BSYN  
ATOM    141  CG2 VAL    16     -14.051 -68.143  33.402  1.00  0.00      BSYN  
ATOM    142    C VAL    16     -13.336 -67.396  36.357  1.00  0.00      BSYN  
ATOM    143    O VAL    16     -12.249 -67.876  35.984  1.00  0.00      BSYN  
ATOM    144    N ALA    17     -14.146 -67.717  37.396  1.00  0.00      BSYN  
ATOM    145    H ALA    17     -14.894 -67.084  37.416  1.00  0.00      BSYN  
ATOM    146   CA ALA    17     -13.995 -68.758  38.365  1.00  0.00      BSYN  
ATOM    147   CB ALA    17     -14.390 -68.346  39.781  1.00  0.00      BSYN  
ATOM    148    C ALA    17     -14.985 -69.840  37.890  1.00  0.00      BSYN  
ATOM    149    O ALA    17     -14.785 -70.966  38.282  1.00  0.00      BSYN  
ATOM    150    N ALA    18     -16.045 -69.694  37.142  1.00  0.00      BSYN  
ATOM    151    H ALA    18     -16.347 -68.766  37.051  1.00  0.00      BSYN  
ATOM    152   CA ALA    18     -17.004 -70.704  36.719  1.00  0.00      BSYN  
ATOM    153   CB ALA    18     -18.218 -70.176  36.097  1.00  0.00      BSYN  
ATOM    154    C ALA    18     -16.421 -71.630  35.476  1.00  0.00      BSYN  
ATOM    155    O ALA    18     -15.733 -71.023  34.650  1.00  0.00      BSYN  
ATOM    156    N ALA    19     -16.693 -72.927  35.673  1.00  0.00      BSYN  
ATOM    157    H ALA    19     -17.218 -73.304  36.410  1.00  0.00      BSYN  
ATOM    158   CA ALA    19     -16.092 -73.919  34.775  1.00  0.00      BSYN  
ATOM    159   CB ALA    19     -15.144 -74.935  35.485  1.00  0.00      BSYN  
ATOM    160    C ALA    19     -16.957 -74.802  33.879  1.00  0.00      BSYN  
ATOM    161    O ALA    19     -16.596 -75.236  32.759  1.00  0.00      BSYN  
ATOM    162    N GLU    20     -18.180 -75.029  34.279  1.00  0.00      BSYN  
ATOM    163    H GLU    20     -18.499 -74.461  35.011  1.00  0.00      BSYN  
ATOM    164   CA GLU    20     -19.071 -75.665  33.408  1.00  0.00      BSYN  
ATOM    165   CB GLU    20     -19.609 -76.920  34.071  1.00  0.00      BSYN  
ATOM    166   CG GLU    20     -20.398 -77.864  33.152  1.00  0.00      BSYN  
ATOM    167   CD GLU    20     -19.780 -78.609  32.057  1.00  0.00      BSYN  
ATOM    168  OE1 GLU    20     -19.884 -78.175  30.932  1.00  0.00      BSYN  
ATOM    169  OE2 GLU    20     -19.101 -79.641  32.268  1.00  0.00      BSYN  
ATOM    170    C GLU    20     -20.221 -74.702  32.944  1.00  0.00      BSYN  
ATOM    171    O GLU    20     -21.075 -74.264  33.729  1.00  0.00      BSYN  
ATOM    172    N LYS    21     -19.894 -74.298  31.760  1.00  0.00      BSYN  
ATOM    173    H LYS    21     -19.283 -74.711  31.115  1.00  0.00      BSYN  
ATOM    174   CA LYS    21     -20.732 -73.254  31.145  1.00  0.00      BSYN  
ATOM    175   CB LYS    21     -20.328 -71.780  31.590  1.00  0.00      BSYN  
ATOM    176   CG LYS    21     -18.851 -71.499  31.004  1.00  0.00      BSYN  
ATOM    177   CD LYS    21     -18.098 -70.516  31.817  1.00  0.00      BSYN  
ATOM    178   CE LYS    21     -18.772 -69.080  31.941  1.00  0.00      BSYN  
ATOM    179   NZ LYS    21     -18.577 -68.231  30.802  1.00  0.00      BSYN  
ATOM    180  HZ1 LYS    21     -18.955 -67.264  30.850  1.00  0.00      BSYN  
ATOM    181  HZ2 LYS    21     -17.554 -68.302  30.630  1.00  0.00      BSYN  
ATOM    182  HZ3 LYS    21     -19.093 -68.807  30.106  1.00  0.00      BSYN  
ATOM    183    C LYS    21     -21.114 -73.259  29.645  1.00  0.00      BSYN  
ATOM    184    O LYS    21     -21.335 -72.237  28.935  1.00  0.00      BSYN  
ATOM    185    N THR    22     -21.155 -74.525  29.172  1.00  0.00      BSYN  
ATOM    186    H THR    22     -20.749 -75.240  29.707  1.00  0.00      BSYN  
ATOM    187   CA THR    22     -21.689 -74.815  27.864  1.00  0.00      BSYN  
ATOM    188   CB THR    22     -21.283 -76.224  27.460  1.00  0.00      BSYN  
ATOM    189  OG1 THR    22     -21.761 -77.194  28.315  1.00  0.00      BSYN  
ATOM    190  HG1 THR    22     -22.699 -76.999  28.255  1.00  0.00      BSYN  
ATOM    191  CG2 THR    22     -19.786 -76.234  27.443  1.00  0.00      BSYN  
ATOM    192    C THR    22     -23.244 -74.623  27.754  1.00  0.00      BSYN  
ATOM    193    O THR    22     -24.077 -75.453  27.875  1.00  0.00      BSYN  
ATOM    194    N LYS    23     -23.424 -73.395  27.436  1.00  0.00      BSYN  
ATOM    195    H LYS    23     -22.803 -72.772  27.869  1.00  0.00      BSYN  
ATOM    196   CA LYS    23     -24.484 -72.831  26.574  1.00  0.00      BSYN  
ATOM    197   CB LYS    23     -24.444 -71.272  26.488  1.00  0.00      BSYN  
ATOM    198   CG LYS    23     -25.276 -70.588  27.589  1.00  0.00      BSYN  
ATOM    199   CD LYS    23     -25.158 -69.172  27.720  1.00  0.00      BSYN  
ATOM    200   CE LYS    23     -23.680 -68.760  27.729  1.00  0.00      BSYN  
ATOM    201   NZ LYS    23     -23.263 -67.382  27.728  1.00  0.00      BSYN  
ATOM    202  HZ1 LYS    23     -22.397 -67.166  27.194  1.00  0.00      BSYN  
ATOM    203  HZ2 LYS    23     -23.936 -66.808  27.181  1.00  0.00      BSYN  
ATOM    204  HZ3 LYS    23     -23.260 -66.863  28.629  1.00  0.00      BSYN  
ATOM    205    C LYS    23     -24.215 -73.254  25.199  1.00  0.00      BSYN  
ATOM    206    O LYS    23     -25.134 -73.772  24.583  1.00  0.00      BSYN  
ATOM    207    N GLN    24     -22.963 -72.974  24.765  1.00  0.00      BSYN  
ATOM    208    H GLN    24     -22.377 -72.514  25.401  1.00  0.00      BSYN  
ATOM    209   CA GLN    24     -22.478 -73.381  23.419  1.00  0.00      BSYN  
ATOM    210   CB GLN    24     -22.350 -72.136  22.481  1.00  0.00      BSYN  
ATOM    211   CG GLN    24     -23.666 -71.497  22.011  1.00  0.00      BSYN  
ATOM    212   CD GLN    24     -23.410 -70.435  20.966  1.00  0.00      BSYN  
ATOM    213  OE1 GLN    24     -24.335 -69.748  20.554  1.00  0.00      BSYN  
ATOM    214  NE2 GLN    24     -22.296 -69.940  20.465  1.00  0.00      BSYN  
ATOM    215 HE21 GLN    24     -21.521 -70.328  20.923  1.00  0.00      BSYN  
ATOM    216 HE22 GLN    24     -22.299 -69.203  19.819  1.00  0.00      BSYN  
ATOM    217    C GLN    24     -21.188 -74.182  23.686  1.00  0.00      BSYN  
ATOM    218    O GLN    24     -20.925 -75.264  23.156  1.00  0.00      BSYN  
ATOM    219    N GLY    25     -20.317 -73.467  24.522  1.00  0.00      BSYN  
ATOM    220    H GLY    25     -20.476 -72.838  25.257  1.00  0.00      BSYN  
ATOM    221   CA GLY    25     -18.921 -73.987  24.712  1.00  0.00      BSYN  
ATOM    222    C GLY    25     -17.921 -72.820  24.651  1.00  0.00      BSYN  
ATOM    223    O GLY    25     -17.494 -72.293  25.704  1.00  0.00      BSYN  
ATOM    224    N VAL    26     -17.726 -72.282  23.436  1.00  0.00      BSYN  
ATOM    225    H VAL    26     -18.298 -72.754  22.796  1.00  0.00      BSYN  
ATOM    226   CA VAL    26     -16.641 -71.385  22.974  1.00  0.00      BSYN  
ATOM    227   CB VAL    26     -16.581 -71.584  21.428  1.00  0.00      BSYN  
ATOM    228  CG1 VAL    26     -15.886 -72.881  21.133  1.00  0.00      BSYN  
ATOM    229  CG2 VAL    26     -18.076 -71.550  20.957  1.00  0.00      BSYN  
ATOM    230    C VAL    26     -16.693 -69.931  23.478  1.00  0.00      BSYN  
ATOM    231    O VAL    26     -15.748 -69.150  23.415  1.00  0.00      BSYN  
ATOM    232    N THR    27     -17.719 -69.730  24.237  1.00  0.00      BSYN  
ATOM    233    H THR    27     -18.314 -70.505  24.308  1.00  0.00      BSYN  
ATOM    234   CA THR    27     -17.930 -68.607  24.983  1.00  0.00      BSYN  
ATOM    235   CB THR    27     -19.375 -68.073  24.706  1.00  0.00      BSYN  
ATOM    236  OG1 THR    27     -20.289 -69.216  24.879  1.00  0.00      BSYN  
ATOM    237  HG1 THR    27     -20.497 -69.183  25.816  1.00  0.00      BSYN  
ATOM    238  CG2 THR    27     -19.599 -67.432  23.397  1.00  0.00      BSYN  
ATOM    239    C THR    27     -17.783 -69.084  26.472  1.00  0.00      BSYN  
ATOM    240    O THR    27     -18.636 -69.851  26.833  1.00  0.00      BSYN  
ATOM    241    N GLU    28     -16.903 -68.917  27.382  1.00  0.00      BSYN  
ATOM    242    H GLU    28     -17.020 -69.466  28.185  1.00  0.00      BSYN  
ATOM    243   CA GLU    28     -15.724 -68.170  27.185  1.00  0.00      BSYN  
ATOM    244   CB GLU    28     -15.408 -67.283  28.352  1.00  0.00      BSYN  
ATOM    245   CG GLU    28     -15.874 -65.854  28.097  1.00  0.00      BSYN  
ATOM    246   CD GLU    28     -16.103 -65.172  29.392  1.00  0.00      BSYN  
ATOM    247  OE1 GLU    28     -15.225 -64.377  29.686  1.00  0.00      BSYN  
ATOM    248  OE2 GLU    28     -17.138 -65.340  30.007  1.00  0.00      BSYN  
ATOM    249    C GLU    28     -14.480 -68.926  26.936  1.00  0.00      BSYN  
ATOM    250    O GLU    28     -13.351 -68.450  27.126  1.00  0.00      BSYN  
ATOM    251    N ALA    29     -14.601 -70.182  26.439  1.00  0.00      BSYN  
ATOM    252    H ALA    29     -15.558 -70.374  26.343  1.00  0.00      BSYN  
ATOM    253   CA ALA    29     -13.555 -71.159  26.293  1.00  0.00      BSYN  
ATOM    254   CB ALA    29     -14.302 -72.369  26.196  1.00  0.00      BSYN  
ATOM    255    C ALA    29     -12.436 -71.106  25.165  1.00  0.00      BSYN  
ATOM    256    O ALA    29     -11.522 -71.962  25.204  1.00  0.00      BSYN  
ATOM    257    N ALA    30     -12.674 -70.386  24.107  1.00  0.00      BSYN  
ATOM    258    H ALA    30     -13.462 -69.807  24.040  1.00  0.00      BSYN  
ATOM    259   CA ALA    30     -11.610 -70.095  23.107  1.00  0.00      BSYN  
ATOM    260   CB ALA    30     -12.143 -68.963  22.149  1.00  0.00      BSYN  
ATOM    261    C ALA    30     -10.341 -69.680  23.794  1.00  0.00      BSYN  
ATOM    262    O ALA    30      -9.230 -70.242  23.653  1.00  0.00      BSYN  
ATOM    263    N GLU    31     -10.461 -68.672  24.704  1.00  0.00      BSYN  
ATOM    264    H GLU    31     -11.356 -68.273  24.723  1.00  0.00      BSYN  
ATOM    265   CA GLU    31      -9.400 -68.082  25.526  1.00  0.00      BSYN  
ATOM    266   CB GLU    31      -9.402 -66.546  25.544  1.00  0.00      BSYN  
ATOM    267   CG GLU    31      -8.047 -65.994  25.389  1.00  0.00      BSYN  
ATOM    268   CD GLU    31      -8.142 -64.494  25.513  1.00  0.00      BSYN  
ATOM    269  OE1 GLU    31      -8.893 -63.832  24.778  1.00  0.00      BSYN  
ATOM    270  OE2 GLU    31      -7.377 -63.912  26.330  1.00  0.00      BSYN  
ATOM    271    C GLU    31      -9.382 -68.637  26.973  1.00  0.00      BSYN  
ATOM    272    O GLU    31      -9.824 -67.930  27.889  1.00  0.00      BSYN  
ATOM    273    N LYS    32      -8.873 -69.802  27.244  1.00  0.00      BSYN  
ATOM    274    H LYS    32      -8.694 -70.215  26.373  1.00  0.00      BSYN  
ATOM    275   CA LYS    32      -8.828 -70.515  28.467  1.00  0.00      BSYN  
ATOM    276   CB LYS    32     -10.158 -70.685  29.008  1.00  0.00      BSYN  
ATOM    277   CG LYS    32     -10.258 -71.008  30.544  1.00  0.00      BSYN  
ATOM    278   CD LYS    32      -9.693 -69.929  31.443  1.00  0.00      BSYN  
ATOM    279   CE LYS    32     -10.650 -68.804  31.769  1.00  0.00      BSYN  
ATOM    280   NZ LYS    32     -10.452 -67.687  30.903  1.00  0.00      BSYN  
ATOM    281  HZ1 LYS    32     -11.363 -67.188  30.944  1.00  0.00      BSYN  
ATOM    282  HZ2 LYS    32      -9.628 -67.147  31.235  1.00  0.00      BSYN  
ATOM    283  HZ3 LYS    32     -10.196 -67.947  29.929  1.00  0.00      BSYN  
ATOM    284    C LYS    32      -8.243 -71.926  28.283  1.00  0.00      BSYN  
ATOM    285    O LYS    32      -8.225 -72.491  27.189  1.00  0.00      BSYN  
ATOM    286    N THR    33      -7.831 -72.688  29.292  1.00  0.00      BSYN  
ATOM    287    H THR    33      -8.318 -72.551  30.131  1.00  0.00      BSYN  
ATOM    288   CA THR    33      -6.930 -73.840  29.070  1.00  0.00      BSYN  
ATOM    289   CB THR    33      -5.621 -73.661  29.822  1.00  0.00      BSYN  
ATOM    290  OG1 THR    33      -5.992 -73.578  31.107  1.00  0.00      BSYN  
ATOM    291  HG1 THR    33      -6.326 -74.404  31.464  1.00  0.00      BSYN  
ATOM    292  CG2 THR    33      -4.981 -72.469  29.177  1.00  0.00      BSYN  
ATOM    293    C THR    33      -7.517 -75.189  29.078  1.00  0.00      BSYN  
ATOM    294    O THR    33      -7.306 -76.026  29.953  1.00  0.00      BSYN  
ATOM    295    N LYS    34      -8.244 -75.390  27.959  1.00  0.00      BSYN  
ATOM    296    H LYS    34      -8.549 -74.608  27.453  1.00  0.00      BSYN  
ATOM    297   CA LYS    34      -8.857 -76.718  27.634  1.00  0.00      BSYN  
ATOM    298   CB LYS    34     -10.195 -76.447  27.137  1.00  0.00      BSYN  
ATOM    299   CG LYS    34     -11.107 -77.401  27.916  1.00  0.00      BSYN  
ATOM    300   CD LYS    34     -12.338 -76.633  28.412  1.00  0.00      BSYN  
ATOM    301   CE LYS    34     -13.251 -77.521  29.198  1.00  0.00      BSYN  
ATOM    302   NZ LYS    34     -13.580 -77.112  30.455  1.00  0.00      BSYN  
ATOM    303  HZ1 LYS    34     -12.678 -77.032  30.967  1.00  0.00      BSYN  
ATOM    304  HZ2 LYS    34     -13.949 -76.162  30.248  1.00  0.00      BSYN  
ATOM    305  HZ3 LYS    34     -14.272 -77.704  30.956  1.00  0.00      BSYN  
ATOM    306    C LYS    34      -7.920 -77.155  26.459  1.00  0.00      BSYN  
ATOM    307    O LYS    34      -8.386 -77.423  25.351  1.00  0.00      BSYN  
ATOM    308    N GLU    35      -6.879 -77.678  26.968  1.00  0.00      BSYN  
ATOM    309    H GLU    35      -6.816 -77.543  27.937  1.00  0.00      BSYN  
ATOM    310   CA GLU    35      -5.836 -78.419  26.162  1.00  0.00      BSYN  
ATOM    311   CB GLU    35      -4.531 -78.461  27.020  1.00  0.00      BSYN  
ATOM    312   CG GLU    35      -4.085 -77.265  27.813  1.00  0.00      BSYN  
ATOM    313   CD GLU    35      -2.713 -76.857  27.425  1.00  0.00      BSYN  
ATOM    314  OE1 GLU    35      -2.573 -76.497  26.292  1.00  0.00      BSYN  
ATOM    315  OE2 GLU    35      -1.871 -77.125  28.358  1.00  0.00      BSYN  
ATOM    316    C GLU    35      -6.413 -79.720  25.855  1.00  0.00      BSYN  
ATOM    317    O GLU    35      -5.980 -80.406  24.896  1.00  0.00      BSYN  
ATOM    318    N GLY    36      -7.446 -80.303  26.548  1.00  0.00      BSYN  
ATOM    319    H GLY    36      -7.929 -79.720  27.170  1.00  0.00      BSYN  
ATOM    320   CA GLY    36      -7.858 -81.706  26.226  1.00  0.00      BSYN  
ATOM    321    C GLY    36      -8.696 -81.799  24.993  1.00  0.00      BSYN  
ATOM    322    O GLY    36      -9.796 -81.338  25.010  1.00  0.00      BSYN  
ATOM    323    N VAL    37      -8.051 -82.348  23.908  1.00  0.00      BSYN  
ATOM    324    H VAL    37      -7.101 -82.111  23.864  1.00  0.00      BSYN  
ATOM    325   CA VAL    37      -8.816 -82.614  22.663  1.00  0.00      BSYN  
ATOM    326   CB VAL    37      -7.763 -82.309  21.561  1.00  0.00      BSYN  
ATOM    327  CG1 VAL    37      -6.539 -83.187  21.426  1.00  0.00      BSYN  
ATOM    328  CG2 VAL    37      -8.482 -82.390  20.151  1.00  0.00      BSYN  
ATOM    329    C VAL    37      -9.349 -83.951  22.887  1.00  0.00      BSYN  
ATOM    330    O VAL    37      -8.769 -84.894  23.382  1.00  0.00      BSYN  
ATOM    331    N LEU    38     -10.641 -84.133  22.636  1.00  0.00      BSYN  
ATOM    332    H LEU    38     -11.202 -83.366  22.875  1.00  0.00      BSYN  
ATOM    333   CA LEU    38     -11.252 -85.508  22.515  1.00  0.00      BSYN  
ATOM    334   CB LEU    38     -12.584 -85.554  23.097  1.00  0.00      BSYN  
ATOM    335   CG LEU    38     -12.816 -85.906  24.610  1.00  0.00      BSYN  
ATOM    336  CD1 LEU    38     -12.139 -87.229  25.197  1.00  0.00      BSYN  
ATOM    337  CD2 LEU    38     -12.471 -84.722  25.615  1.00  0.00      BSYN  
ATOM    338    C LEU    38     -11.311 -86.146  21.176  1.00  0.00      BSYN  
ATOM    339    O LEU    38     -11.808 -85.707  20.080  1.00  0.00      BSYN  
ATOM    340    N TYR    39     -10.742 -87.254  21.440  1.00  0.00      BSYN  
ATOM    341    H TYR    39     -10.576 -87.472  22.381  1.00  0.00      BSYN  
ATOM    342   CA TYR    39     -10.806 -88.291  20.379  1.00  0.00      BSYN  
ATOM    343   CB TYR    39      -9.624 -89.234  20.560  1.00  0.00      BSYN  
ATOM    344   CG TYR    39      -8.341 -88.499  20.417  1.00  0.00      BSYN  
ATOM    345  CD1 TYR    39      -7.402 -88.498  21.448  1.00  0.00      BSYN  
ATOM    346  CE1 TYR    39      -6.204 -87.948  21.305  1.00  0.00      BSYN  
ATOM    347  CD2 TYR    39      -8.032 -87.948  19.204  1.00  0.00      BSYN  
ATOM    348  CE2 TYR    39      -6.826 -87.429  19.061  1.00  0.00      BSYN  
ATOM    349   CZ TYR    39      -5.935 -87.435  20.111  1.00  0.00      BSYN  
ATOM    350   OH TYR    39      -4.705 -86.853  19.887  1.00  0.00      BSYN  
ATOM    351   HH TYR    39      -4.680 -86.305  19.099  1.00  0.00      BSYN  
ATOM    352    C TYR    39     -12.099 -89.174  20.470  1.00  0.00      BSYN  
ATOM    353    O TYR    39     -12.079 -90.296  21.066  1.00  0.00      BSYN  
ATOM    354    N VAL    40     -13.104 -88.598  19.977  1.00  0.00      BSYN  
ATOM    355    H VAL    40     -13.183 -87.790  19.428  1.00  0.00      BSYN  
ATOM    356   CA VAL    40     -14.421 -89.253  20.205  1.00  0.00      BSYN  
ATOM    357   CB VAL    40     -15.355 -88.558  21.119  1.00  0.00      BSYN  
ATOM    358  CG1 VAL    40     -15.035 -88.296  22.615  1.00  0.00      BSYN  
ATOM    359  CG2 VAL    40     -15.975 -87.264  20.482  1.00  0.00      BSYN  
ATOM    360    C VAL    40     -14.891 -89.604  18.849  1.00  0.00      BSYN  
ATOM    361    O VAL    40     -14.940 -88.803  17.891  1.00  0.00      BSYN  
ATOM    362    N GLY    41     -15.244 -90.860  18.518  1.00  0.00      BSYN  
ATOM    363    H GLY    41     -14.932 -91.517  19.175  1.00  0.00      BSYN  
ATOM    364   CA GLY    41     -15.910 -91.171  17.279  1.00  0.00      BSYN  
ATOM    365    C GLY    41     -15.702 -92.666  16.883  1.00  0.00      BSYN  
ATOM    366    O GLY    41     -15.972 -93.584  17.638  1.00  0.00      BSYN  
ATOM    367    N SER    42     -15.166 -92.769  15.642  1.00  0.00      BSYN  
ATOM    368    H SER    42     -14.871 -91.986  15.131  1.00  0.00      BSYN  
ATOM    369   CA SER    42     -14.785 -93.995  15.037  1.00  0.00      BSYN  
ATOM    370   CB SER    42     -14.514 -93.779  13.535  1.00  0.00      BSYN  
ATOM    371   OG SER    42     -15.663 -93.262  12.914  1.00  0.00      BSYN  
ATOM    372   HG SER    42     -15.536 -93.341  11.966  1.00  0.00      BSYN  
ATOM    373    C SER    42     -13.489 -94.556  15.665  1.00  0.00      BSYN  
ATOM    374    O SER    42     -12.484 -93.885  15.869  1.00  0.00      BSYN  
ATOM    375    N LYS    43     -13.444 -95.910  15.677  1.00  0.00      BSYN  
ATOM    376    H LYS    43     -14.231 -96.354  15.298  1.00  0.00      BSYN  
ATOM    377   CA LYS    43     -12.474 -96.686  16.393  1.00  0.00      BSYN  
ATOM    378   CB LYS    43     -12.981 -96.938  17.858  1.00  0.00      BSYN  
ATOM    379   CG LYS    43     -14.602 -97.156  17.877  1.00  0.00      BSYN  
ATOM    380   CD LYS    43     -15.041 -97.247  19.335  1.00  0.00      BSYN  
ATOM    381   CE LYS    43     -16.247 -98.067  19.623  1.00  0.00      BSYN  
ATOM    382   NZ LYS    43     -16.314 -98.739  20.942  1.00  0.00      BSYN  
ATOM    383  HZ1 LYS    43     -16.247 -98.075  21.739  1.00  0.00      BSYN  
ATOM    384  HZ2 LYS    43     -17.161 -99.326  21.082  1.00  0.00      BSYN  
ATOM    385  HZ3 LYS    43     -15.464 -99.332  21.030  1.00  0.00      BSYN  
ATOM    386    C LYS    43     -12.214 -97.989  15.790  1.00  0.00      BSYN  
ATOM    387    O LYS    43     -13.111 -98.696  15.424  1.00  0.00      BSYN  
ATOM    388    N THR    44     -10.855 -98.376  15.696  1.00  0.00      BSYN  
ATOM    389    H THR    44     -10.618 -99.292  15.442  1.00  0.00      BSYN  
ATOM    390   CA THR    44      -9.699 -97.554  16.134  1.00  0.00      BSYN  
ATOM    391   CB THR    44      -8.812 -98.440  17.098  1.00  0.00      BSYN  
ATOM    392  OG1 THR    44      -9.630 -98.950  18.103  1.00  0.00      BSYN  
ATOM    393  HG1 THR    44      -9.180 -98.984  18.950  1.00  0.00      BSYN  
ATOM    394  CG2 THR    44      -7.664 -97.647  17.589  1.00  0.00      BSYN  
ATOM    395    C THR    44      -9.062 -97.099  14.758  1.00  0.00      BSYN  
ATOM    396    O THR    44      -7.934 -97.483  14.487  1.00  0.00      BSYN  
ATOM    397    N ARG    45      -9.744 -96.255  14.036  1.00  0.00      BSYN  
ATOM    398    H ARG    45     -10.653 -96.144  14.383  1.00  0.00      BSYN  
ATOM    399   CA ARG    45      -9.490 -95.771  12.676  1.00  0.00      BSYN  
ATOM    400   CB ARG    45     -10.180 -96.692  11.571  1.00  0.00      BSYN  
ATOM    401   CG ARG    45      -9.799 -98.074  11.271  1.00  0.00      BSYN  
ATOM    402   CD ARG    45     -10.557 -98.784  10.240  1.00  0.00      BSYN  
ATOM    403   NE ARG    45     -10.276 -98.240   8.927  1.00  0.00      BSYN  
ATOM    404   HE ARG    45     -11.003 -97.644   8.652  1.00  0.00      BSYN  
ATOM    405   CZ ARG    45      -9.252 -98.486   8.081  1.00  0.00      BSYN  
ATOM    406  NH1 ARG    45      -8.356 -99.392   8.466  1.00  0.00      BSYN  
ATOM    407 HH11 ARG    45      -7.674 -99.728   7.816  1.00  0.00      BSYN  
ATOM    408 HH12 ARG    45      -8.409 -99.934   9.305  1.00  0.00      BSYN  
ATOM    409  NH2 ARG    45      -9.125 -97.992   6.814  1.00  0.00      BSYN  
ATOM    410 HH21 ARG    45      -8.367 -98.210   6.199  1.00  0.00      BSYN  
ATOM    411 HH22 ARG    45      -9.792 -97.304   6.527  1.00  0.00      BSYN  
ATOM    412    C ARG    45     -10.056 -94.346  12.461  1.00  0.00      BSYN  
ATOM    413    O ARG    45     -11.297 -94.220  12.338  1.00  0.00      BSYN  
ATOM    414    N GLU    46      -9.173 -93.304  12.327  1.00  0.00      BSYN  
ATOM    415    H GLU    46      -8.203 -93.442  12.314  1.00  0.00      BSYN  
ATOM    416   CA GLU    46      -9.733 -91.966  12.197  1.00  0.00      BSYN  
ATOM    417   CB GLU    46     -10.340 -91.414  13.475  1.00  0.00      BSYN  
ATOM    418   CG GLU    46      -9.452 -91.036  14.574  1.00  0.00      BSYN  
ATOM    419   CD GLU    46     -10.233 -90.340  15.639  1.00  0.00      BSYN  
ATOM    420  OE1 GLU    46     -10.868 -90.990  16.405  1.00  0.00      BSYN  
ATOM    421  OE2 GLU    46     -10.265 -89.106  15.667  1.00  0.00      BSYN  
ATOM    422    C GLU    46      -8.760 -90.930  11.694  1.00  0.00      BSYN  
ATOM    423    O GLU    46      -7.591 -90.833  12.073  1.00  0.00      BSYN  
ATOM    424    N GLY    47      -9.194 -90.087  10.808  1.00  0.00      BSYN  
ATOM    425    H GLY    47     -10.128 -90.157  10.521  1.00  0.00      BSYN  
ATOM    426   CA GLY    47      -8.194 -89.217  10.323  1.00  0.00      BSYN  
ATOM    427    C GLY    47      -8.542 -89.017   8.868  1.00  0.00      BSYN  
ATOM    428    O GLY    47      -9.593 -89.125   8.322  1.00  0.00      BSYN  
ATOM    429    N VAL    48      -7.446 -88.768   8.095  1.00  0.00      BSYN  
ATOM    430    H VAL    48      -6.642 -88.602   8.631  1.00  0.00      BSYN  
ATOM    431   CA VAL    48      -7.580 -88.655   6.647  1.00  0.00      BSYN  
ATOM    432   CB VAL    48      -6.667 -87.522   6.065  1.00  0.00      BSYN  
ATOM    433  CG1 VAL    48      -6.830 -86.157   6.734  1.00  0.00      BSYN  
ATOM    434  CG2 VAL    48      -5.200 -87.824   6.561  1.00  0.00      BSYN  
ATOM    435    C VAL    48      -7.555 -89.965   5.862  1.00  0.00      BSYN  
ATOM    436    O VAL    48      -6.664 -90.109   5.052  1.00  0.00      BSYN  
ATOM    437    N VAL    49      -8.393 -90.940   6.296  1.00  0.00      BSYN  
ATOM    438    H VAL    49      -8.858 -90.840   7.153  1.00  0.00      BSYN  
ATOM    439   CA VAL    49      -8.863 -92.174   5.608  1.00  0.00      BSYN  
ATOM    440   CB VAL    49      -9.178 -93.128   6.795  1.00  0.00      BSYN  
ATOM    441  CG1 VAL    49      -9.192 -94.513   6.122  1.00  0.00      BSYN  
ATOM    442  CG2 VAL    49      -8.235 -93.324   8.073  1.00  0.00      BSYN  
ATOM    443    C VAL    49     -10.045 -91.718   4.719  1.00  0.00      BSYN  
ATOM    444    O VAL    49     -11.137 -91.460   5.136  1.00  0.00      BSYN  
ATOM    445    N GLN    50      -9.565 -91.636   3.455  1.00  0.00      BSYN  
ATOM    446    H GLN    50      -8.620 -91.836   3.294  1.00  0.00      BSYN  
ATOM    447   CA GLN    50     -10.546 -91.296   2.390  1.00  0.00      BSYN  
ATOM    448   CB GLN    50      -9.898 -90.233   1.402  1.00  0.00      BSYN  
ATOM    449   CG GLN    50      -8.939 -89.187   1.980  1.00  0.00      BSYN  
ATOM    450   CD GLN    50      -8.269 -88.347   0.873  1.00  0.00      BSYN  
ATOM    451  OE1 GLN    50      -8.535 -87.181   0.644  1.00  0.00      BSYN  
ATOM    452  NE2 GLN    50      -7.362 -89.017   0.154  1.00  0.00      BSYN  
ATOM    453 HE21 GLN    50      -7.133 -89.936   0.409  1.00  0.00      BSYN  
ATOM    454 HE22 GLN    50      -6.964 -88.479  -0.561  1.00  0.00      BSYN  
ATOM    455    C GLN    50     -11.080 -92.542   1.594  1.00  0.00      BSYN  
ATOM    456    O GLN    50     -10.312 -93.447   1.694  1.00  0.00      BSYN  
ATOM    457    N GLY    51     -12.197 -92.710   0.913  1.00  0.00      BSYN  
ATOM    458    H GLY    51     -12.330 -93.446   0.279  1.00  0.00      BSYN  
ATOM    459   CA GLY    51     -13.246 -91.743   0.812  1.00  0.00      BSYN  
ATOM    460    C GLY    51     -13.603 -91.476  -0.623  1.00  0.00      BSYN  
ATOM    461    O GLY    51     -14.280 -92.243  -1.287  1.00  0.00      BSYN  
ATOM    462    N VAL    52     -12.954 -90.391  -1.135  1.00  0.00      BSYN  
ATOM    463    H VAL    52     -12.141 -89.947  -0.813  1.00  0.00      BSYN  
ATOM    464   CA VAL    52     -13.496 -89.882  -2.369  1.00  0.00      BSYN  
ATOM    465   CB VAL    52     -13.239 -88.387  -2.458  1.00  0.00      BSYN  
ATOM    466  CG1 VAL    52     -14.355 -87.646  -1.633  1.00  0.00      BSYN  
ATOM    467  CG2 VAL    52     -11.783 -87.932  -2.078  1.00  0.00      BSYN  
ATOM    468    C VAL    52     -12.685 -90.574  -3.508  1.00  0.00      BSYN  
ATOM    469    O VAL    52     -11.478 -90.713  -3.519  1.00  0.00      BSYN  
ATOM    470    N ALA    53     -13.499 -90.925  -4.463  1.00  0.00      BSYN  
ATOM    471    H ALA    53     -14.448 -90.716  -4.336  1.00  0.00      BSYN  
ATOM    472   CA ALA    53     -13.181 -91.662  -5.700  1.00  0.00      BSYN  
ATOM    473   CB ALA    53     -14.456 -91.796  -6.601  1.00  0.00      BSYN  
ATOM    474    C ALA    53     -12.195 -90.972  -6.673  1.00  0.00      BSYN  
ATOM    475    O ALA    53     -11.909 -91.365  -7.792  1.00  0.00      BSYN  
ATOM    476    N SER    54     -11.548 -89.928  -6.242  1.00  0.00      BSYN  
ATOM    477    H SER    54     -11.550 -89.726  -5.283  1.00  0.00      BSYN  
ATOM    478   CA SER    54     -10.894 -88.954  -7.144  1.00  0.00      BSYN  
ATOM    479   CB SER    54     -10.822 -87.591  -6.521  1.00  0.00      BSYN  
ATOM    480   OG SER    54     -12.039 -87.254  -5.982  1.00  0.00      BSYN  
ATOM    481   HG SER    54     -12.702 -87.131  -6.665  1.00  0.00      BSYN  
ATOM    482    C SER    54      -9.596 -89.336  -7.810  1.00  0.00      BSYN  
ATOM    483    O SER    54      -9.260 -88.765  -8.876  1.00  0.00      BSYN  
ATOM    484    N VAL    55      -8.880 -90.370  -7.414  1.00  0.00      BSYN  
ATOM    485    H VAL    55      -9.337 -90.845  -6.689  1.00  0.00      BSYN  
ATOM    486   CA VAL    55      -7.713 -90.907  -8.015  1.00  0.00      BSYN  
ATOM    487   CB VAL    55      -6.747 -91.703  -7.154  1.00  0.00      BSYN  
ATOM    488  CG1 VAL    55      -5.377 -91.919  -7.966  1.00  0.00      BSYN  
ATOM    489  CG2 VAL    55      -6.477 -91.000  -5.931  1.00  0.00      BSYN  
ATOM    490    C VAL    55      -8.130 -91.747  -9.270  1.00  0.00      BSYN  
ATOM    491    O VAL    55      -8.462 -92.953  -9.116  1.00  0.00      BSYN  
ATOM    492    N ALA    56      -8.293 -91.162 -10.388  1.00  0.00      BSYN  
ATOM    493    H ALA    56      -8.262 -90.194 -10.242  1.00  0.00      BSYN  
ATOM    494   CA ALA    56      -8.547 -91.799 -11.674  1.00  0.00      BSYN  
ATOM    495   CB ALA    56      -9.778 -91.273 -12.363  1.00  0.00      BSYN  
ATOM    496    C ALA    56      -7.288 -91.689 -12.471  1.00  0.00      BSYN  
ATOM    497    O ALA    56      -6.734 -90.633 -12.868  1.00  0.00      BSYN  
ATOM    498    N GLU    57      -6.833 -92.925 -12.571  1.00  0.00      BSYN  
ATOM    499    H GLU    57      -7.301 -93.709 -12.216  1.00  0.00      BSYN  
ATOM    500   CA GLU    57      -5.444 -93.005 -13.048  1.00  0.00      BSYN  
ATOM    501   CB GLU    57      -4.525 -93.657 -12.092  1.00  0.00      BSYN  
ATOM    502   CG GLU    57      -5.223 -95.021 -11.795  1.00  0.00      BSYN  
ATOM    503   CD GLU    57      -4.742 -95.886 -10.676  1.00  0.00      BSYN  
ATOM    504  OE1 GLU    57      -3.583 -95.762 -10.095  1.00  0.00      BSYN  
ATOM    505  OE2 GLU    57      -5.578 -96.768 -10.249  1.00  0.00      BSYN  
ATOM    506    C GLU    57      -5.112 -93.585 -14.416  1.00  0.00      BSYN  
ATOM    507    O GLU    57      -3.924 -93.592 -14.822  1.00  0.00      BSYN  
ATOM    508    N LYS    58      -6.098 -94.118 -15.060  1.00  0.00      BSYN  
ATOM    509    H LYS    58      -6.870 -94.309 -14.488  1.00  0.00      BSYN  
ATOM    510   CA LYS    58      -6.065 -94.141 -16.498  1.00  0.00      BSYN  
ATOM    511   CB LYS    58      -6.484 -95.505 -16.908  1.00  0.00      BSYN  
ATOM    512   CG LYS    58      -5.386 -96.455 -17.135  1.00  0.00      BSYN  
ATOM    513   CD LYS    58      -5.871 -97.884 -17.668  1.00  0.00      BSYN  
ATOM    514   CE LYS    58      -6.425 -97.700 -19.069  1.00  0.00      BSYN  
ATOM    515   NZ LYS    58      -7.180 -98.874 -19.593  1.00  0.00      BSYN  
ATOM    516  HZ1 LYS    58      -7.303 -98.843 -20.626  1.00  0.00      BSYN  
ATOM    517  HZ2 LYS    58      -6.760 -99.823 -19.648  1.00  0.00      BSYN  
ATOM    518  HZ3 LYS    58      -8.040 -99.020 -19.026  1.00  0.00      BSYN  
ATOM    519    C LYS    58      -7.108 -93.140 -16.992  1.00  0.00      BSYN  
ATOM    520    O LYS    58      -8.326 -93.288 -16.750  1.00  0.00      BSYN  
ATOM    521    N THR    59      -6.715 -92.006 -17.531  1.00  0.00      BSYN  
ATOM    522    H THR    59      -7.333 -91.260 -17.679  1.00  0.00      BSYN  
ATOM    523   CA THR    59      -5.276 -91.855 -17.808  1.00  0.00      BSYN  
ATOM    524   CB THR    59      -5.122 -91.979 -19.354  1.00  0.00      BSYN  
ATOM    525  OG1 THR    59      -5.586 -93.192 -19.696  1.00  0.00      BSYN  
ATOM    526  HG1 THR    59      -5.856 -93.315 -20.609  1.00  0.00      BSYN  
ATOM    527  CG2 THR    59      -3.634 -92.102 -19.869  1.00  0.00      BSYN  
ATOM    528    C THR    59      -4.679 -90.601 -17.166  1.00  0.00      BSYN  
ATOM    529    O THR    59      -5.149 -89.577 -17.479  1.00  0.00      BSYN  
ATOM    530    N LYS    60      -3.765 -90.647 -16.181  1.00  0.00      BSYN  
ATOM    531    H LYS    60      -3.512 -91.479 -15.730  1.00  0.00      BSYN  
ATOM    532   CA LYS    60      -3.081 -89.466 -15.582  1.00  0.00      BSYN  
ATOM    533   CB LYS    60      -2.557 -89.854 -14.181  1.00  0.00      BSYN  
ATOM    534   CG LYS    60      -3.613 -90.000 -13.052  1.00  0.00      BSYN  
ATOM    535   CD LYS    60      -3.086 -89.643 -11.672  1.00  0.00      BSYN  
ATOM    536   CE LYS    60      -3.911 -89.085 -10.527  1.00  0.00      BSYN  
ATOM    537   NZ LYS    60      -4.205 -87.779 -10.943  1.00  0.00      BSYN  
ATOM    538  HZ1 LYS    60      -3.602 -86.991 -10.631  1.00  0.00      BSYN  
ATOM    539  HZ2 LYS    60      -4.034 -87.798 -11.969  1.00  0.00      BSYN  
ATOM    540  HZ3 LYS    60      -5.187 -87.497 -10.748  1.00  0.00      BSYN  
ATOM    541    C LYS    60      -1.962 -88.758 -16.285  1.00  0.00      BSYN  
ATOM    542    O LYS    60      -0.909 -89.330 -16.528  1.00  0.00      BSYN  
ATOM    543    N GLU    61      -2.093 -87.418 -16.522  1.00  0.00      BSYN  
ATOM    544    H GLU    61      -2.544 -86.947 -15.790  1.00  0.00      BSYN  
ATOM    545   CA GLU    61      -1.386 -86.668 -17.426  1.00  0.00      BSYN  
ATOM    546   CB GLU    61      -2.052 -85.618 -18.132  1.00  0.00      BSYN  
ATOM    547   CG GLU    61      -2.929 -86.306 -19.243  1.00  0.00      BSYN  
ATOM    548   CD GLU    61      -3.071 -85.569 -20.558  1.00  0.00      BSYN  
ATOM    549  OE1 GLU    61      -3.712 -84.528 -20.635  1.00  0.00      BSYN  
ATOM    550  OE2 GLU    61      -2.422 -85.929 -21.554  1.00  0.00      BSYN  
ATOM    551    C GLU    61       0.035 -86.034 -17.016  1.00  0.00      BSYN  
ATOM    552    O GLU    61       0.126 -85.424 -15.989  1.00  0.00      BSYN  
ATOM    553    N GLN    62       1.056 -86.171 -17.891  1.00  0.00      BSYN  
ATOM    554    H GLN    62       1.033 -86.741 -18.688  1.00  0.00      BSYN  
ATOM    555   CA GLN    62       2.354 -85.645 -17.596  1.00  0.00      BSYN  
ATOM    556   CB GLN    62       3.430 -86.582 -18.070  1.00  0.00      BSYN  
ATOM    557   CG GLN    62       3.345 -88.034 -17.689  1.00  0.00      BSYN  
ATOM    558   CD GLN    62       3.358 -88.291 -16.208  1.00  0.00      BSYN  
ATOM    559  OE1 GLN    62       3.983 -87.576 -15.364  1.00  0.00      BSYN  
ATOM    560  NE2 GLN    62       2.451 -89.069 -15.667  1.00  0.00      BSYN  
ATOM    561 HE21 GLN    62       1.960 -89.705 -16.229  1.00  0.00      BSYN  
ATOM    562 HE22 GLN    62       2.275 -88.988 -14.707  1.00  0.00      BSYN  
ATOM    563    C GLN    62       2.531 -84.327 -18.329  1.00  0.00      BSYN  
ATOM    564    O GLN    62       2.499 -84.262 -19.619  1.00  0.00      BSYN  
ATOM    565    N ALA    63       2.882 -83.347 -17.499  1.00  0.00      BSYN  
ATOM    566    H ALA    63       3.095 -83.586 -16.573  1.00  0.00      BSYN  
ATOM    567   CA ALA    63       3.381 -82.071 -17.953  1.00  0.00      BSYN  
ATOM    568   CB ALA    63       2.805 -80.990 -16.970  1.00  0.00      BSYN  
ATOM    569    C ALA    63       4.833 -82.119 -17.796  1.00  0.00      BSYN  
ATOM    570    O ALA    63       5.439 -83.141 -17.561  1.00  0.00      BSYN  
ATOM    571    N SER    64       5.468 -80.982 -18.161  1.00  0.00      BSYN  
ATOM    572    H SER    64       5.120 -80.078 -18.305  1.00  0.00      BSYN  
ATOM    573   CA SER    64       6.940 -80.978 -18.148  1.00  0.00      BSYN  
ATOM    574   CB SER    64       7.398 -80.043 -19.310  1.00  0.00      BSYN  
ATOM    575   OG SER    64       7.229 -78.682 -19.099  1.00  0.00      BSYN  
ATOM    576   HG SER    64       7.294 -78.723 -18.142  1.00  0.00      BSYN  
ATOM    577    C SER    64       7.864 -80.957 -16.917  1.00  0.00      BSYN  
ATOM    578    O SER    64       7.715 -80.319 -15.927  1.00  0.00      BSYN  
ATOM    579    N HIS    65       8.898 -81.818 -16.963  1.00  0.00      BSYN  
ATOM    580    H HIS    65       9.096 -82.406 -17.722  1.00  0.00      BSYN  
ATOM    581   CA HIS    65       9.734 -82.045 -15.813  1.00  0.00      BSYN  
ATOM    582   CB HIS    65       9.516 -83.442 -15.148  1.00  0.00      BSYN  
ATOM    583   CG HIS    65       8.310 -83.650 -14.254  1.00  0.00      BSYN  
ATOM    584  ND1 HIS    65       7.528 -84.715 -14.278  1.00  0.00      BSYN  
ATOM    585  HD1 HIS    65       7.694 -85.539 -14.781  1.00  0.00      BSYN  
ATOM    586  CD2 HIS    65       7.822 -82.821 -13.245  1.00  0.00      BSYN  
ATOM    587  NE2 HIS    65       6.836 -83.393 -12.687  1.00  0.00      BSYN  
ATOM    588  CE1 HIS    65       6.671 -84.538 -13.346  1.00  0.00      BSYN  
ATOM    589    C HIS    65      11.307 -81.930 -15.987  1.00  0.00      BSYN  
ATOM    590    O HIS    65      11.893 -82.563 -16.841  1.00  0.00      BSYN  
ATOM    591    N LEU    66      12.105 -81.139 -15.295  1.00  0.00      BSYN  
ATOM    592    H LEU    66      13.004 -81.479 -15.103  1.00  0.00      BSYN  
ATOM    593   CA LEU    66      11.537 -80.225 -14.317  1.00  0.00      BSYN  
ATOM    594   CB LEU    66      12.263 -80.347 -12.939  1.00  0.00      BSYN  
ATOM    595   CG LEU    66      11.995 -81.358 -11.805  1.00  0.00      BSYN  
ATOM    596  CD1 LEU    66      10.491 -81.361 -11.471  1.00  0.00      BSYN  
ATOM    597  CD2 LEU    66      12.130 -82.800 -12.467  1.00  0.00      BSYN  
ATOM    598    C LEU    66      11.428 -78.735 -14.653  1.00  0.00      BSYN  
ATOM    599    O LEU    66      12.418 -77.938 -14.654  1.00  0.00      BSYN  
ATOM    600    N GLY    67      10.209 -78.359 -14.913  1.00  0.00      BSYN  
ATOM    601    H GLY    67       9.427 -78.948 -14.889  1.00  0.00      BSYN  
ATOM    602   CA GLY    67       9.892 -77.023 -15.404  1.00  0.00      BSYN  
ATOM    603    C GLY    67       9.392 -76.840 -16.826  1.00  0.00      BSYN  
ATOM    604    O GLY    67       8.257 -77.316 -17.031  1.00  0.00      BSYN  
ATOM    605    N GLY    68      10.127 -76.378 -17.781  1.00  0.00      BSYN  
ATOM    606    H GLY    68       9.815 -76.253 -18.701  1.00  0.00      BSYN  
ATOM    607   CA GLY    68      11.485 -75.859 -17.521  1.00  0.00      BSYN  
ATOM    608    C GLY    68      12.223 -75.499 -18.782  1.00  0.00      BSYN  
ATOM    609    O GLY    68      13.315 -75.979 -19.020  1.00  0.00      BSYN  
ATOM    610    N ALA    69      11.595 -74.662 -19.606  1.00  0.00      BSYN  
ATOM    611    H ALA    69      10.671 -74.417 -19.392  1.00  0.00      BSYN  
ATOM    612   CA ALA    69      12.146 -74.208 -20.803  1.00  0.00      BSYN  
ATOM    613   CB ALA    69      11.025 -73.450 -21.594  1.00  0.00      BSYN  
ATOM    614    C ALA    69      13.360 -73.295 -20.734  1.00  0.00      BSYN  
ATOM    615    O ALA    69      13.684 -72.666 -19.678  1.00  0.00      BSYN  
ATOM    616    N VAL    70      14.055 -73.573 -21.819  1.00  0.00      BSYN  
ATOM    617    H VAL    70      13.876 -74.370 -22.361  1.00  0.00      BSYN  
ATOM    618   CA VAL    70      15.154 -72.628 -22.061  1.00  0.00      BSYN  
ATOM    619   CB VAL    70      16.546 -73.302 -22.146  1.00  0.00      BSYN  
ATOM    620  CG1 VAL    70      17.569 -72.190 -21.965  1.00  0.00      BSYN  
ATOM    621  CG2 VAL    70      16.973 -74.316 -21.158  1.00  0.00      BSYN  
ATOM    622    C VAL    70      14.763 -71.729 -23.323  1.00  0.00      BSYN  
ATOM    623    O VAL    70      13.814 -72.033 -24.022  1.00  0.00      BSYN  
ATOM    624    N PHE    71      15.554 -70.621 -23.489  1.00  0.00      BSYN  
ATOM    625    H PHE    71      16.119 -70.314 -22.749  1.00  0.00      BSYN  
ATOM    626   CA PHE    71      15.565 -69.931 -24.750  1.00  0.00      BSYN  
ATOM    627   CB PHE    71      16.303 -68.657 -24.593  1.00  0.00      BSYN  
ATOM    628   CG PHE    71      15.486 -67.580 -23.935  1.00  0.00      BSYN  
ATOM    629  CD1 PHE    71      14.799 -66.725 -24.763  1.00  0.00      BSYN  
ATOM    630  CD2 PHE    71      15.204 -67.603 -22.613  1.00  0.00      BSYN  
ATOM    631  CE1 PHE    71      13.633 -66.077 -24.294  1.00  0.00      BSYN  
ATOM    632  CE2 PHE    71      14.080 -66.970 -22.175  1.00  0.00      BSYN  
ATOM    633   CZ PHE    71      13.265 -66.203 -22.960  1.00  0.00      BSYN  
ATOM    634    C PHE    71      15.995 -70.756 -25.923  1.00  0.00      BSYN  
ATOM    635    O PHE    71      15.275 -70.785 -26.904  1.00  0.00      BSYN  
ATOM    636    N SER    72      17.042 -71.548 -25.819  1.00  0.00      BSYN  
ATOM    637    H SER    72      17.315 -71.945 -24.965  1.00  0.00      BSYN  
ATOM    638   CA SER    72      17.752 -72.203 -26.940  1.00  0.00      BSYN  
ATOM    639   CB SER    72      18.800 -71.299 -27.529  1.00  0.00      BSYN  
ATOM    640   OG SER    72      18.421 -70.302 -28.359  1.00  0.00      BSYN  
ATOM    641   HG SER    72      17.732 -70.696 -28.899  1.00  0.00      BSYN  
ATOM    642    C SER    72      18.291 -73.453 -26.421  1.00  0.00      BSYN  
ATOM    643    O SER    72      19.417 -73.401 -25.928  1.00  0.00      BSYN  
ATOM    644    N GLY    73      17.746 -74.651 -26.612  1.00  0.00      BSYN  
ATOM    645    H GLY    73      16.927 -74.554 -27.141  1.00  0.00      BSYN  
ATOM    646   CA GLY    73      18.082 -76.064 -26.324  1.00  0.00      BSYN  
ATOM    647    C GLY    73      17.119 -76.994 -27.030  1.00  0.00      BSYN  
ATOM    648    O GLY    73      17.271 -77.296 -28.230  1.00  0.00      BSYN  
ATOM    649    N ALA    74      16.044 -77.323 -26.186  1.00  0.00      BSYN  
ATOM    650    H ALA    74      15.954 -76.884 -25.314  1.00  0.00      BSYN  
ATOM    651   CA ALA    74      15.030 -78.181 -26.714  1.00  0.00      BSYN  
ATOM    652   CB ALA    74      14.438 -79.000 -25.553  1.00  0.00      BSYN  
ATOM    653    C ALA    74      13.882 -77.514 -27.491  1.00  0.00      BSYN  
ATOM    654    O ALA    74      13.330 -76.571 -27.112  1.00  0.00      BSYN  
ATOM    655    N GLY    75      13.785 -77.911 -28.797  1.00  0.00      BSYN  
ATOM    656    H GLY    75      13.098 -77.473 -29.342  1.00  0.00      BSYN  
ATOM    657   CA GLY    75      14.677 -78.910 -29.489  1.00  0.00      BSYN  
ATOM    658    C GLY    75      14.291 -80.338 -29.242  1.00  0.00      BSYN  
ATOM    659    O GLY    75      15.099 -81.265 -28.963  1.00  0.00      BSYN  
ATOM    660    N ASN    76      12.939 -80.484 -29.383  1.00  0.00      BSYN  
ATOM    661    H ASN    76      12.446 -79.738 -29.784  1.00  0.00      BSYN  
ATOM    662   CA ASN    76      12.219 -81.723 -29.231  1.00  0.00      BSYN  
ATOM    663   CB ASN    76      10.767 -81.542 -28.733  1.00  0.00      BSYN  
ATOM    664   CG ASN    76      10.056 -82.711 -28.174  1.00  0.00      BSYN  
ATOM    665  OD1 ASN    76       9.978 -82.909 -26.953  1.00  0.00      BSYN  
ATOM    666  ND2 ASN    76       9.609 -83.584 -29.113  1.00  0.00      BSYN  
ATOM    667 HD21 ASN    76       9.194 -84.418 -28.808  1.00  0.00      BSYN  
ATOM    668 HD22 ASN    76       9.717 -83.285 -30.040  1.00  0.00      BSYN  
ATOM    669    C ASN    76      12.391 -82.531 -30.417  1.00  0.00      BSYN  
ATOM    670    O ASN    76      11.960 -82.022 -31.432  1.00  0.00      BSYN  
ATOM    671    N ILE    77      13.216 -83.611 -30.358  1.00  0.00      BSYN  
ATOM    672    H ILE    77      13.467 -83.816 -29.433  1.00  0.00      BSYN  
ATOM    673   CA ILE    77      13.459 -84.621 -31.430  1.00  0.00      BSYN  
ATOM    674   CB ILE    77      14.228 -85.797 -30.745  1.00  0.00      BSYN  
ATOM    675  CG2 ILE    77      15.752 -85.463 -30.704  1.00  0.00      BSYN  
ATOM    676  CG1 ILE    77      13.662 -86.318 -29.341  1.00  0.00      BSYN  
ATOM    677   CD ILE    77      14.554 -87.239 -28.422  1.00  0.00      BSYN  
ATOM    678    C ILE    77      12.323 -85.193 -32.261  1.00  0.00      BSYN  
ATOM    679    O ILE    77      11.318 -85.624 -31.665  1.00  0.00      BSYN  
ATOM    680    N ALA    78      12.423 -85.367 -33.598  1.00  0.00      BSYN  
ATOM    681    H ALA    78      13.028 -84.888 -34.203  1.00  0.00      BSYN  
ATOM    682   CA ALA    78      11.416 -86.071 -34.322  1.00  0.00      BSYN  
ATOM    683   CB ALA    78      10.885 -85.339 -35.576  1.00  0.00      BSYN  
ATOM    684    C ALA    78      12.005 -87.483 -34.581  1.00  0.00      BSYN  
ATOM    685    O ALA    78      12.069 -87.972 -35.737  1.00  0.00      BSYN  
ATOM    686    N ALA    79      12.696 -88.158 -33.693  1.00  0.00      BSYN  
ATOM    687    H ALA    79      12.736 -87.794 -32.783  1.00  0.00      BSYN  
ATOM    688   CA ALA    79      13.234 -89.520 -33.821  1.00  0.00      BSYN  
ATOM    689   CB ALA    79      14.313 -89.881 -32.788  1.00  0.00      BSYN  
ATOM    690    C ALA    79      12.117 -90.521 -33.572  1.00  0.00      BSYN  
ATOM    691    O ALA    79      11.885 -91.510 -34.292  1.00  0.00      BSYN  
ATOM    692    N ALA    80      11.513 -90.407 -32.347  1.00  0.00      BSYN  
ATOM    693    H ALA    80      11.703 -89.829 -31.578  1.00  0.00      BSYN  
ATOM    694   CA ALA    80      10.384 -91.248 -31.951  1.00  0.00      BSYN  
ATOM    695   CB ALA    80      10.403 -91.219 -30.437  1.00  0.00      BSYN  
ATOM    696    C ALA    80       9.111 -90.630 -32.496  1.00  0.00      BSYN  
ATOM    697    O ALA    80       8.455 -89.935 -31.709  1.00  0.00      BSYN  
ATOM    698    N THR    81       8.818 -90.828 -33.775  1.00  0.00      BSYN  
ATOM    699    H THR    81       9.510 -91.282 -34.300  1.00  0.00      BSYN  
ATOM    700   CA THR    81       7.676 -90.458 -34.541  1.00  0.00      BSYN  
ATOM    701   CB THR    81       8.039 -90.483 -36.040  1.00  0.00      BSYN  
ATOM    702  OG1 THR    81       9.384 -90.065 -36.141  1.00  0.00      BSYN  
ATOM    703  HG1 THR    81       9.514 -89.209 -35.726  1.00  0.00      BSYN  
ATOM    704  CG2 THR    81       7.204 -89.354 -36.868  1.00  0.00      BSYN  
ATOM    705    C THR    81       6.345 -91.251 -34.138  1.00  0.00      BSYN  
ATOM    706    O THR    81       5.970 -92.094 -34.904  1.00  0.00      BSYN  
ATOM    707    N GLY    82       5.667 -91.095 -32.974  1.00  0.00      BSYN  
ATOM    708    H GLY    82       6.141 -90.656 -32.237  1.00  0.00      BSYN  
ATOM    709   CA GLY    82       4.319 -91.571 -32.824  1.00  0.00      BSYN  
ATOM    710    C GLY    82       3.979 -92.319 -31.471  1.00  0.00      BSYN  
ATOM    711    O GLY    82       4.583 -92.020 -30.444  1.00  0.00      BSYN  
ATOM    712    N LEU    83       3.080 -93.363 -31.500  1.00  0.00      BSYN  
ATOM    713    H LEU    83       2.592 -93.620 -30.690  1.00  0.00      BSYN  
ATOM    714   CA LEU    83       2.794 -94.140 -32.661  1.00  0.00      BSYN  
ATOM    715   CB LEU    83       2.947 -95.495 -32.325  1.00  0.00      BSYN  
ATOM    716   CG LEU    83       4.350 -96.153 -32.170  1.00  0.00      BSYN  
ATOM    717  CD1 LEU    83       4.300 -97.674 -31.613  1.00  0.00      BSYN  
ATOM    718  CD2 LEU    83       5.053 -95.947 -33.527  1.00  0.00      BSYN  
ATOM    719    C LEU    83       1.379 -93.720 -33.216  1.00  0.00      BSYN  
ATOM    720    O LEU    83       0.809 -94.362 -34.034  1.00  0.00      BSYN  
ATOM    721    N VAL    84       0.917 -92.620 -32.723  1.00  0.00      BSYN  
ATOM    722    H VAL    84       1.551 -91.941 -32.411  1.00  0.00      BSYN  
ATOM    723   CA VAL    84      -0.486 -92.317 -32.670  1.00  0.00      BSYN  
ATOM    724   CB VAL    84      -0.967 -92.382 -31.168  1.00  0.00      BSYN  
ATOM    725  CG1 VAL    84      -2.281 -91.667 -30.843  1.00  0.00      BSYN  
ATOM    726  CG2 VAL    84      -1.084 -93.897 -30.730  1.00  0.00      BSYN  
ATOM    727    C VAL    84      -0.770 -90.936 -33.344  1.00  0.00      BSYN  
ATOM    728    O VAL    84      -0.250 -90.007 -32.797  1.00  0.00      BSYN  
ATOM    729    N LYS    85      -1.436 -90.741 -34.440  1.00  0.00      BSYN  
ATOM    730    H LYS    85      -1.555 -89.810 -34.721  1.00  0.00      BSYN  
ATOM    731   CA LYS    85      -1.928 -91.923 -35.274  1.00  0.00      BSYN  
ATOM    732   CB LYS    85      -3.032 -91.559 -36.209  1.00  0.00      BSYN  
ATOM    733   CG LYS    85      -2.967 -90.242 -36.997  1.00  0.00      BSYN  
ATOM    734   CD LYS    85      -4.324 -89.841 -37.500  1.00  0.00      BSYN  
ATOM    735   CE LYS    85      -4.375 -88.399 -38.085  1.00  0.00      BSYN  
ATOM    736   NZ LYS    85      -4.336 -87.450 -37.002  1.00  0.00      BSYN  
ATOM    737  HZ1 LYS    85      -5.258 -87.279 -36.551  1.00  0.00      BSYN  
ATOM    738  HZ2 LYS    85      -3.654 -87.841 -36.321  1.00  0.00      BSYN  
ATOM    739  HZ3 LYS    85      -4.039 -86.490 -37.269  1.00  0.00      BSYN  
ATOM    740    C LYS    85      -0.844 -92.650 -36.096  1.00  0.00      BSYN  
ATOM    741    O LYS    85       0.049 -92.078 -36.630  1.00  0.00      BSYN  
ATOM    742    N ARG    86      -1.157 -93.944 -36.340  1.00  0.00      BSYN  
ATOM    743    H ARG    86      -1.912 -94.265 -35.804  1.00  0.00      BSYN  
ATOM    744   CA ARG    86      -0.536 -94.756 -37.390  1.00  0.00      BSYN  
ATOM    745   CB ARG    86      -0.492 -96.163 -36.868  1.00  0.00      BSYN  
ATOM    746   CG ARG    86       0.872 -96.774 -36.428  1.00  0.00      BSYN  
ATOM    747   CD ARG    86       0.825 -97.946 -35.627  1.00  0.00      BSYN  
ATOM    748   NE ARG    86       0.351 -99.122 -36.343  1.00  0.00      BSYN  
ATOM    749   HE ARG    86       0.865 -99.424 -37.121  1.00  0.00      BSYN  
ATOM    750   CZ ARG    86      -0.795 -99.794 -36.088  1.00  0.00      BSYN  
ATOM    751  NH1 ARG    86      -0.973-100.980 -36.747  1.00  0.00      BSYN  
ATOM    752 HH11 ARG    86      -1.860-101.438 -36.690  1.00  0.00      BSYN  
ATOM    753 HH12 ARG    86      -0.261-101.432 -37.285  1.00  0.00      BSYN  
ATOM    754  NH2 ARG    86      -1.627 -99.557 -35.029  1.00  0.00      BSYN  
ATOM    755 HH21 ARG    86      -2.479-100.063 -34.896  1.00  0.00      BSYN  
ATOM    756 HH22 ARG    86      -1.353 -98.918 -34.310  1.00  0.00      BSYN  
ATOM    757    C ARG    86      -1.443 -94.753 -38.597  1.00  0.00      BSYN  
ATOM    758    O ARG    86      -1.165 -94.452 -39.787  1.00  0.00      BSYN  
ATOM    759    N GLU    87      -2.692 -95.193 -38.325  1.00  0.00      BSYN  
ATOM    760    H GLU    87      -3.084 -95.346 -37.440  1.00  0.00      BSYN  
ATOM    761   CA GLU    87      -3.704 -95.404 -39.402  1.00  0.00      BSYN  
ATOM    762   CB GLU    87      -4.773 -96.271 -38.956  1.00  0.00      BSYN  
ATOM    763   CG GLU    87      -4.575 -97.682 -38.635  1.00  0.00      BSYN  
ATOM    764   CD GLU    87      -5.834 -98.286 -37.957  1.00  0.00      BSYN  
ATOM    765  OE1 GLU    87      -6.018 -98.324 -36.707  1.00  0.00      BSYN  
ATOM    766  OE2 GLU    87      -6.769 -98.756 -38.615  1.00  0.00      BSYN  
ATOM    767    C GLU    87      -4.376 -94.030 -39.565  1.00  0.00      BSYN  
ATOM    768    O GLU    87      -4.781 -93.369 -38.603  1.00  0.00      BSYN  
ATOM    769    N GLU    88      -4.310 -93.593 -40.837  1.00  0.00      BSYN  
ATOM    770    H GLU    88      -3.689 -93.974 -41.493  1.00  0.00      BSYN  
ATOM    771   CA GLU    88      -4.987 -92.407 -41.283  1.00  0.00      BSYN  
ATOM    772   CB GLU    88      -4.464 -91.824 -42.732  1.00  0.00      BSYN  
ATOM    773   CG GLU    88      -2.888 -91.527 -42.792  1.00  0.00      BSYN  
ATOM    774   CD GLU    88      -2.580 -90.503 -43.887  1.00  0.00      BSYN  
ATOM    775  OE1 GLU    88      -2.408 -89.379 -43.438  1.00  0.00      BSYN  
ATOM    776  OE2 GLU    88      -2.667 -90.722 -45.082  1.00  0.00      BSYN  
ATOM    777    C GLU    88      -6.461 -92.778 -41.492  1.00  0.00      BSYN  
ATOM    778    O GLU    88      -6.860 -93.638 -42.239  1.00  0.00      BSYN  
ATOM    779    N PHE    89      -7.156 -92.260 -40.483  1.00  0.00      BSYN  
ATOM    780    H PHE    89      -6.733 -91.530 -39.984  1.00  0.00      BSYN  
ATOM    781   CA PHE    89      -8.614 -92.453 -40.436  1.00  0.00      BSYN  
ATOM    782   CB PHE    89      -9.134 -92.177 -39.114  1.00  0.00      BSYN  
ATOM    783   CG PHE    89      -8.579 -93.245 -38.177  1.00  0.00      BSYN  
ATOM    784  CD1 PHE    89      -7.801 -92.903 -37.078  1.00  0.00      BSYN  
ATOM    785  CD2 PHE    89      -8.793 -94.569 -38.462  1.00  0.00      BSYN  
ATOM    786  CE1 PHE    89      -7.270 -93.821 -36.191  1.00  0.00      BSYN  
ATOM    787  CE2 PHE    89      -8.240 -95.495 -37.552  1.00  0.00      BSYN  
ATOM    788   CZ PHE    89      -7.522 -95.143 -36.425  1.00  0.00      BSYN  
ATOM    789    C PHE    89      -9.371 -91.536 -41.421  1.00  0.00      BSYN  
ATOM    790    O PHE    89      -9.091 -90.325 -41.299  1.00  0.00      BSYN  
ATOM    791    N PRO    90     -10.200 -92.015 -42.244  1.00  0.00      BSYN  
ATOM    792   CD PRO    90     -10.601 -93.424 -42.351  1.00  0.00      BSYN  
ATOM    793   CA PRO    90     -10.847 -91.271 -43.383  1.00  0.00      BSYN  
ATOM    794   CB PRO    90     -12.071 -92.153 -43.598  1.00  0.00      BSYN  
ATOM    795   CG PRO    90     -11.552 -93.574 -43.533  1.00  0.00      BSYN  
ATOM    796    C PRO    90     -11.309 -89.781 -43.264  1.00  0.00      BSYN  
ATOM    797    O PRO    90     -11.153 -89.023 -44.212  1.00  0.00      BSYN  
ATOM    798    N THR    91     -11.776 -89.359 -42.138  1.00  0.00      BSYN  
ATOM    799    H THR    91     -11.801 -89.954 -41.360  1.00  0.00      BSYN  
ATOM    800   CA THR    91     -12.372 -87.922 -42.134  1.00  0.00      BSYN  
ATOM    801   CB THR    91     -13.871 -87.841 -41.807  1.00  0.00      BSYN  
ATOM    802  OG1 THR    91     -14.386 -86.425 -41.648  1.00  0.00      BSYN  
ATOM    803  HG1 THR    91     -14.114 -86.231 -40.748  1.00  0.00      BSYN  
ATOM    804  CG2 THR    91     -13.986 -88.605 -40.509  1.00  0.00      BSYN  
ATOM    805    C THR    91     -11.624 -86.941 -41.249  1.00  0.00      BSYN  
ATOM    806    O THR    91     -12.055 -85.815 -40.929  1.00  0.00      BSYN  
ATOM    807    N ASP    92     -10.507 -87.477 -40.677  1.00  0.00      BSYN  
ATOM    808    H ASP    92     -10.211 -88.400 -40.823  1.00  0.00      BSYN  
ATOM    809   CA ASP    92      -9.512 -86.639 -39.998  1.00  0.00      BSYN  
ATOM    810   CB ASP    92      -8.439 -87.601 -39.343  1.00  0.00      BSYN  
ATOM    811   CG ASP    92      -8.975 -88.235 -38.051  1.00  0.00      BSYN  
ATOM    812  OD1 ASP    92      -9.785 -89.125 -38.165  1.00  0.00      BSYN  
ATOM    813  OD2 ASP    92      -8.595 -87.709 -37.025  1.00  0.00      BSYN  
ATOM    814    C ASP    92      -8.714 -85.528 -40.702  1.00  0.00      BSYN  
ATOM    815    O ASP    92      -8.518 -84.342 -40.300  1.00  0.00      BSYN  
ATOM    816    N LEU    93      -8.228 -85.925 -41.830  1.00  0.00      BSYN  
ATOM    817    H LEU    93      -8.340 -86.893 -41.931  1.00  0.00      BSYN  
ATOM    818   CA LEU    93      -7.537 -85.091 -42.769  1.00  0.00      BSYN  
ATOM    819   CB LEU    93      -6.049 -85.464 -43.036  1.00  0.00      BSYN  
ATOM    820   CG LEU    93      -4.944 -85.185 -41.984  1.00  0.00      BSYN  
ATOM    821  CD1 LEU    93      -3.602 -85.693 -42.545  1.00  0.00      BSYN  
ATOM    822  CD2 LEU    93      -4.850 -83.976 -41.284  1.00  0.00      BSYN  
ATOM    823    C LEU    93      -8.488 -85.096 -44.009  1.00  0.00      BSYN  
ATOM    824    O LEU    93      -8.590 -86.035 -44.806  1.00  0.00      BSYN  
ATOM    825    N LYS    94      -9.446 -84.140 -44.111  1.00  0.00      BSYN  
ATOM    826    H LYS    94     -10.216 -84.302 -44.695  1.00  0.00      BSYN  
ATOM    827   CA LYS    94      -9.335 -82.947 -43.306  1.00  0.00      BSYN  
ATOM    828   CB LYS    94      -8.402 -81.835 -43.686  1.00  0.00      BSYN  
ATOM    829   CG LYS    94      -8.102 -80.700 -42.702  1.00  0.00      BSYN  
ATOM    830   CD LYS    94      -7.203 -79.607 -43.251  1.00  0.00      BSYN  
ATOM    831   CE LYS    94      -7.422 -78.953 -44.538  1.00  0.00      BSYN  
ATOM    832   NZ LYS    94      -6.459 -78.029 -45.122  1.00  0.00      BSYN  
ATOM    833  HZ1 LYS    94      -5.563 -78.546 -45.220  1.00  0.00      BSYN  
ATOM    834  HZ2 LYS    94      -6.782 -77.582 -46.004  1.00  0.00      BSYN  
ATOM    835  HZ3 LYS    94      -6.444 -77.263 -44.418  1.00  0.00      BSYN  
ATOM    836    C LYS    94     -10.808 -82.433 -43.324  1.00  0.00      BSYN  
ATOM    837    O LYS    94     -11.433 -82.343 -44.369  1.00  0.00      BSYN  
ATOM    838    N PRO    95     -11.531 -82.154 -42.191  1.00  0.00      BSYN  
ATOM    839   CD PRO    95     -11.031 -82.345 -40.877  1.00  0.00      BSYN  
ATOM    840   CA PRO    95     -12.914 -81.661 -42.173  1.00  0.00      BSYN  
ATOM    841   CB PRO    95     -13.185 -81.720 -40.653  1.00  0.00      BSYN  
ATOM    842   CG PRO    95     -12.136 -82.764 -40.012  1.00  0.00      BSYN  
ATOM    843    C PRO    95     -13.356 -80.357 -42.752  1.00  0.00      BSYN  
ATOM    844    O PRO    95     -14.504 -79.829 -42.821  1.00  0.00      BSYN  
ATOM    845    N GLU    96     -12.217 -79.595 -42.841  1.00  0.00      BSYN  
ATOM    846    H GLU    96     -11.472 -79.912 -42.288  1.00  0.00      BSYN  
ATOM    847   CA GLU    96     -12.248 -78.210 -43.545  1.00  0.00      BSYN  
ATOM    848   CB GLU    96     -11.250 -77.147 -43.110  1.00  0.00      BSYN  
ATOM    849   CG GLU    96     -11.168 -76.830 -41.594  1.00  0.00      BSYN  
ATOM    850   CD GLU    96      -9.900 -76.249 -40.917  1.00  0.00      BSYN  
ATOM    851  OE1 GLU    96      -9.921 -75.349 -40.102  1.00  0.00      BSYN  
ATOM    852  OE2 GLU    96      -8.805 -76.714 -41.278  1.00  0.00      BSYN  
ATOM    853    C GLU    96     -12.264 -78.116 -45.097  1.00  0.00      BSYN  
ATOM    854    O GLU    96     -13.158 -77.454 -45.775  1.00  0.00      BSYN  
ATOM    855    N GLU    97     -11.447 -78.984 -45.655  1.00  0.00      BSYN  
ATOM    856    H GLU    97     -10.901 -79.501 -45.027  1.00  0.00      BSYN  
ATOM    857   CA GLU    97     -11.355 -79.038 -47.149  1.00  0.00      BSYN  
ATOM    858   CB GLU    97      -9.908 -78.874 -47.313  1.00  0.00      BSYN  
ATOM    859   CG GLU    97      -9.539 -77.415 -47.668  1.00  0.00      BSYN  
ATOM    860   CD GLU    97      -8.311 -77.352 -48.593  1.00  0.00      BSYN  
ATOM    861  OE1 GLU    97      -7.141 -77.439 -48.077  1.00  0.00      BSYN  
ATOM    862  OE2 GLU    97      -8.492 -77.244 -49.861  1.00  0.00      BSYN  
ATOM    863    C GLU    97     -11.948 -80.188 -47.852  1.00  0.00      BSYN  
ATOM    864    O GLU    97     -11.410 -80.789 -48.792  1.00  0.00      BSYN  
ATOM    865    N VAL    98     -13.244 -80.202 -47.454  1.00  0.00      BSYN  
ATOM    866    H VAL    98     -13.568 -79.851 -46.598  1.00  0.00      BSYN  
ATOM    867   CA VAL    98     -14.352 -80.675 -48.345  1.00  0.00      BSYN  
ATOM    868   CB VAL    98     -15.466 -81.165 -47.355  1.00  0.00      BSYN  
ATOM    869  CG1 VAL    98     -15.012 -82.445 -46.663  1.00  0.00      BSYN  
ATOM    870  CG2 VAL    98     -15.988 -80.047 -46.317  1.00  0.00      BSYN  
ATOM    871    C VAL    98     -14.884 -79.670 -49.415  1.00  0.00      BSYN  
ATOM    872    O VAL    98     -14.849 -78.441 -49.087  1.00  0.00      BSYN  
ATOM    873    N ALA    99     -15.502 -80.077 -50.525  1.00  0.00      BSYN  
ATOM    874    H ALA    99     -15.742 -81.022 -50.628  1.00  0.00      BSYN  
ATOM    875   CA ALA    99     -15.635 -79.207 -51.644  1.00  0.00      BSYN  
ATOM    876   CB ALA    99     -15.136 -79.745 -52.994  1.00  0.00      BSYN  
ATOM    877    C ALA    99     -17.073 -78.676 -51.939  1.00  0.00      BSYN  
ATOM    878    O ALA    99     -18.046 -79.193 -51.356  1.00  0.00      BSYN  
ATOM    879    N GLN   100     -17.258 -77.656 -52.842  1.00  0.00      BSYN  
ATOM    880    H GLN   100     -16.549 -77.041 -53.126  1.00  0.00      BSYN  
ATOM    881   CA GLN   100     -18.574 -77.239 -53.183  1.00  0.00      BSYN  
ATOM    882   CB GLN   100     -18.943 -75.842 -52.502  1.00  0.00      BSYN  
ATOM    883   CG GLN   100     -18.748 -75.536 -51.072  1.00  0.00      BSYN  
ATOM    884   CD GLN   100     -18.549 -73.953 -50.805  1.00  0.00      BSYN  
ATOM    885  OE1 GLN   100     -19.492 -73.246 -50.361  1.00  0.00      BSYN  
ATOM    886  NE2 GLN   100     -17.416 -73.361 -51.040  1.00  0.00      BSYN  
ATOM    887 HE21 GLN   100     -17.451 -72.386 -50.952  1.00  0.00      BSYN  
ATOM    888 HE22 GLN   100     -16.578 -73.851 -51.173  1.00  0.00      BSYN  
ATOM    889    C GLN   100     -18.858 -77.201 -54.615  1.00  0.00      BSYN  
ATOM    890    O GLN   100     -18.084 -76.493 -55.303  1.00  0.00      BSYN  
ATOM    891    N GLU   101     -19.928 -77.834 -55.019  1.00  0.00      BSYN  
ATOM    892    H GLU   101     -20.534 -78.252 -54.372  1.00  0.00      BSYN  
ATOM    893   CA GLU   101     -20.474 -77.755 -56.389  1.00  0.00      BSYN  
ATOM    894   CB GLU   101     -21.437 -78.825 -56.455  1.00  0.00      BSYN  
ATOM    895   CG GLU   101     -21.250 -79.795 -57.580  1.00  0.00      BSYN  
ATOM    896   CD GLU   101     -22.085 -81.051 -57.395  1.00  0.00      BSYN  
ATOM    897  OE1 GLU   101     -22.815 -81.336 -58.383  1.00  0.00      BSYN  
ATOM    898  OE2 GLU   101     -22.022 -81.658 -56.351  1.00  0.00      BSYN  
ATOM    899    C GLU   101     -21.117 -76.305 -56.486  1.00  0.00      BSYN  
ATOM    900    O GLU   101     -21.517 -75.784 -55.479  1.00  0.00      BSYN  
ATOM    901    N ALA   102     -21.194 -75.771 -57.653  1.00  0.00      BSYN  
ATOM    902    H ALA   102     -21.014 -76.508 -58.273  1.00  0.00      BSYN  
ATOM    903   CA ALA   102     -21.701 -74.448 -57.977  1.00  0.00      BSYN  
ATOM    904   CB ALA   102     -21.358 -74.011 -59.509  1.00  0.00      BSYN  
ATOM    905    C ALA   102     -23.246 -74.190 -57.765  1.00  0.00      BSYN  
ATOM    906    O ALA   102     -23.838 -74.938 -57.033  1.00  0.00      BSYN  
ATOM    907    N ALA   103     -23.996 -73.263 -58.414  1.00  0.00      BSYN  
ATOM    908    H ALA   103     -23.497 -72.771 -59.099  1.00  0.00      BSYN  
ATOM    909   CA ALA   103     -25.394 -72.813 -58.250  1.00  0.00      BSYN  
ATOM    910   CB ALA   103     -25.374 -71.517 -57.495  1.00  0.00      BSYN  
ATOM    911    C ALA   103     -26.131 -72.562 -59.567  1.00  0.00      BSYN  
ATOM    912    O ALA   103     -25.614 -71.931 -60.499  1.00  0.00      BSYN  
ATOM    913    N GLU   104     -27.157 -73.414 -59.718  1.00  0.00      BSYN  
ATOM    914    H GLU   104     -27.494 -74.046 -59.049  1.00  0.00      BSYN  
ATOM    915   CA GLU   104     -27.800 -73.520 -61.043  1.00  0.00      BSYN  
ATOM    916   CB GLU   104     -26.940 -74.570 -61.880  1.00  0.00      BSYN  
ATOM    917   CG GLU   104     -26.982 -74.507 -63.475  1.00  0.00      BSYN  
ATOM    918   CD GLU   104     -26.013 -75.496 -64.074  1.00  0.00      BSYN  
ATOM    919  OE1 GLU   104     -24.836 -75.484 -63.677  1.00  0.00      BSYN  
ATOM    920  OE2 GLU   104     -26.365 -76.325 -64.917  1.00  0.00      BSYN  
ATOM    921    C GLU   104     -29.266 -73.931 -60.983  1.00  0.00      BSYN  
ATOM    922    O GLU   104     -29.769 -74.475 -60.020  1.00  0.00      BSYN  
ATOM    923    N GLU   105     -29.963 -73.243 -61.887  1.00  0.00      BSYN  
ATOM    924    H GLU   105     -29.581 -72.470 -62.353  1.00  0.00      BSYN  
ATOM    925   CA GLU   105     -31.322 -73.624 -62.150  1.00  0.00      BSYN  
ATOM    926   CB GLU   105     -32.066 -72.330 -62.097  1.00  0.00      BSYN  
ATOM    927   CG GLU   105     -33.591 -72.555 -62.266  1.00  0.00      BSYN  
ATOM    928   CD GLU   105     -34.542 -71.386 -61.885  1.00  0.00      BSYN  
ATOM    929  OE1 GLU   105     -34.002 -70.306 -61.709  1.00  0.00      BSYN  
ATOM    930  OE2 GLU   105     -35.742 -71.686 -61.645  1.00  0.00      BSYN  
ATOM    931    C GLU   105     -31.454 -74.219 -63.557  1.00  0.00      BSYN  
ATOM    932    O GLU   105     -30.855 -73.565 -64.366  1.00  0.00      BSYN  
ATOM    933    N PRO   106     -32.157 -75.330 -63.811  1.00  0.00      BSYN  
ATOM    934   CD PRO   106     -32.530 -76.289 -62.809  1.00  0.00      BSYN  
ATOM    935   CA PRO   106     -32.107 -75.857 -65.109  1.00  0.00      BSYN  
ATOM    936   CB PRO   106     -32.263 -77.338 -64.743  1.00  0.00      BSYN  
ATOM    937   CG PRO   106     -31.815 -77.463 -63.294  1.00  0.00      BSYN  
ATOM    938    C PRO   106     -33.275 -75.368 -66.038  1.00  0.00      BSYN  
ATOM    939    O PRO   106     -34.435 -75.593 -65.723  1.00  0.00      BSYN  
ATOM    940    N LEU   107     -32.648 -74.798 -67.025  1.00  0.00      BSYN  
ATOM    941    H LEU   107     -31.787 -74.370 -66.835  1.00  0.00      BSYN  
ATOM    942   CA LEU   107     -33.577 -74.545 -68.147  1.00  0.00      BSYN  
ATOM    943   CB LEU   107     -33.856 -73.045 -68.489  1.00  0.00      BSYN  
ATOM    944   CG LEU   107     -34.380 -72.205 -67.311  1.00  0.00      BSYN  
ATOM    945  CD1 LEU   107     -34.704 -70.940 -68.053  1.00  0.00      BSYN  
ATOM    946  CD2 LEU   107     -35.679 -72.593 -66.612  1.00  0.00      BSYN  
ATOM    947    C LEU   107     -33.057 -75.257 -69.364  1.00  0.00      BSYN  
ATOM    948    O LEU   107     -32.054 -74.900 -69.997  1.00  0.00      BSYN  
ATOM    949    N ILE   108     -33.885 -76.273 -69.641  1.00  0.00      BSYN  
ATOM    950    H ILE   108     -34.706 -76.342 -69.110  1.00  0.00      BSYN  
ATOM    951   CA ILE   108     -33.615 -77.117 -70.742  1.00  0.00      BSYN  
ATOM    952   CB ILE   108     -34.644 -78.325 -70.661  1.00  0.00      BSYN  
ATOM    953  CG2 ILE   108     -36.143 -78.034 -70.491  1.00  0.00      BSYN  
ATOM    954  CG1 ILE   108     -34.239 -79.472 -71.534  1.00  0.00      BSYN  
ATOM    955   CD ILE   108     -33.048 -80.247 -70.981  1.00  0.00      BSYN  
ATOM    956    C ILE   108     -33.740 -76.386 -72.146  1.00  0.00      BSYN  
ATOM    957    O ILE   108     -33.071 -76.779 -73.108  1.00  0.00      BSYN  
ATOM    958    N GLU   109     -34.440 -75.245 -72.117  1.00  0.00      BSYN  
ATOM    959    H GLU   109     -34.666 -74.848 -71.251  1.00  0.00      BSYN  
ATOM    960   CA GLU   109     -34.911 -74.682 -73.297  1.00  0.00      BSYN  
ATOM    961   CB GLU   109     -35.919 -73.590 -73.080  1.00  0.00      BSYN  
ATOM    962   CG GLU   109     -37.458 -74.067 -72.802  1.00  0.00      BSYN  
ATOM    963   CD GLU   109     -38.424 -73.044 -72.099  1.00  0.00      BSYN  
ATOM    964  OE1 GLU   109     -38.363 -71.882 -72.228  1.00  0.00      BSYN  
ATOM    965  OE2 GLU   109     -39.306 -73.514 -71.367  1.00  0.00      BSYN  
ATOM    966    C GLU   109     -33.758 -74.027 -74.126  1.00  0.00      BSYN  
ATOM    967    O GLU   109     -33.007 -73.286 -73.448  1.00  0.00      BSYN  
ATOM    968    N PRO   110     -33.445 -74.299 -75.426  1.00  0.00      BSYN  
ATOM    969   CD PRO   110     -34.377 -74.891 -76.412  1.00  0.00      BSYN  
ATOM    970   CA PRO   110     -32.234 -73.683 -76.029  1.00  0.00      BSYN  
ATOM    971   CB PRO   110     -32.227 -74.181 -77.368  1.00  0.00      BSYN  
ATOM    972   CG PRO   110     -33.729 -74.603 -77.730  1.00  0.00      BSYN  
ATOM    973    C PRO   110     -31.898 -72.221 -75.988  1.00  0.00      BSYN  
ATOM    974    O PRO   110     -32.753 -71.265 -75.918  1.00  0.00      BSYN  
ATOM    975    N LEU   111     -30.642 -71.963 -75.793  1.00  0.00      BSYN  
ATOM    976    H LEU   111     -30.019 -72.626 -75.430  1.00  0.00      BSYN  
ATOM    977   CA LEU   111     -30.203 -70.617 -75.953  1.00  0.00      BSYN  
ATOM    978   CB LEU   111     -29.249 -70.404 -74.921  1.00  0.00      BSYN  
ATOM    979   CG LEU   111     -28.819 -68.899 -74.702  1.00  0.00      BSYN  
ATOM    980  CD1 LEU   111     -30.084 -67.944 -74.371  1.00  0.00      BSYN  
ATOM    981  CD2 LEU   111     -27.733 -68.911 -73.642  1.00  0.00      BSYN  
ATOM    982    C LEU   111     -29.720 -70.021 -77.353  1.00  0.00      BSYN  
ATOM    983    O LEU   111     -28.904 -70.569 -78.106  1.00  0.00      BSYN  
ATOM    984    N MET   112     -30.374 -68.967 -77.605  1.00  0.00      BSYN  
ATOM    985    H MET   112     -31.059 -68.631 -76.990  1.00  0.00      BSYN  
ATOM    986   CA MET   112     -30.104 -68.223 -78.785  1.00  0.00      BSYN  
ATOM    987   CB MET   112     -31.456 -67.817 -79.604  1.00  0.00      BSYN  
ATOM    988   CG MET   112     -31.929 -68.655 -80.757  1.00  0.00      BSYN  
ATOM    989   SD MET   112     -30.647 -68.737 -81.974  1.00  0.00      BSYN  
ATOM    990   CE MET   112     -30.729 -67.144 -82.742  1.00  0.00      BSYN  
ATOM    991    C MET   112     -29.390 -66.991 -78.216  1.00  0.00      BSYN  
ATOM    992    O MET   112     -29.880 -66.155 -77.521  1.00  0.00      BSYN  
ATOM    993    N GLU   113     -28.086 -67.192 -78.428  1.00  0.00      BSYN  
ATOM    994    H GLU   113     -27.778 -68.092 -78.663  1.00  0.00      BSYN  
ATOM    995   CA GLU   113     -27.164 -66.165 -78.213  1.00  0.00      BSYN  
ATOM    996   CB GLU   113     -25.978 -66.475 -77.209  1.00  0.00      BSYN  
ATOM    997   CG GLU   113     -26.436 -66.326 -75.714  1.00  0.00      BSYN  
ATOM    998   CD GLU   113     -26.668 -64.994 -75.047  1.00  0.00      BSYN  
ATOM    999  OE1 GLU   113     -26.271 -64.846 -73.911  1.00  0.00      BSYN  
ATOM   1000  OE2 GLU   113     -27.237 -64.107 -75.626  1.00  0.00      BSYN  
ATOM   1001    C GLU   113     -26.557 -65.456 -79.426  1.00  0.00      BSYN  
ATOM   1002    O GLU   113     -25.893 -66.239 -80.102  1.00  0.00      BSYN  
ATOM   1003    N PRO   114     -26.754 -64.226 -79.777  1.00  0.00      BSYN  
ATOM   1004   CD PRO   114     -28.088 -63.558 -79.595  1.00  0.00      BSYN  
ATOM   1005   CA PRO   114     -26.140 -63.478 -80.922  1.00  0.00      BSYN  
ATOM   1006   CB PRO   114     -27.222 -62.581 -81.452  1.00  0.00      BSYN  
ATOM   1007   CG PRO   114     -28.506 -63.240 -81.003  1.00  0.00      BSYN  
ATOM   1008    C PRO   114     -24.924 -62.726 -80.513  1.00  0.00      BSYN  
ATOM   1009    O PRO   114     -24.041 -62.210 -81.287  1.00  0.00      BSYN  
ATOM   1010    N GLU   115     -24.694 -62.568 -79.194  1.00  0.00      BSYN  
ATOM   1011    H GLU   115     -25.001 -63.258 -78.570  1.00  0.00      BSYN  
ATOM   1012   CA GLU   115     -23.699 -61.728 -78.418  1.00  0.00      BSYN  
ATOM   1013   CB GLU   115     -22.201 -62.198 -78.601  1.00  0.00      BSYN  
ATOM   1014   CG GLU   115     -21.899 -63.514 -78.162  1.00  0.00      BSYN  
ATOM   1015   CD GLU   115     -21.757 -64.635 -79.207  1.00  0.00      BSYN  
ATOM   1016  OE1 GLU   115     -22.680 -65.315 -79.616  1.00  0.00      BSYN  
ATOM   1017  OE2 GLU   115     -20.620 -64.974 -79.553  1.00  0.00      BSYN  
ATOM   1018    C GLU   115     -23.879 -60.247 -78.645  1.00  0.00      BSYN  
ATOM   1019    O GLU   115     -25.026 -59.896 -78.531  1.00  0.00      BSYN  
ATOM   1020    N GLY   116     -22.948 -59.335 -78.870  1.00  0.00      BSYN  
ATOM   1021    H GLY   116     -22.145 -59.868 -78.690  1.00  0.00      BSYN  
ATOM   1022   CA GLY   116     -23.233 -57.920 -78.999  1.00  0.00      BSYN  
ATOM   1023    C GLY   116     -23.161 -57.273 -80.396  1.00  0.00      BSYN  
ATOM   1024    O GLY   116     -22.115 -57.206 -81.006  1.00  0.00      BSYN  
ATOM   1025    N GLU   117     -24.282 -56.761 -80.771  1.00  0.00      BSYN  
ATOM   1026    H GLU   117     -24.955 -56.668 -80.064  1.00  0.00      BSYN  
ATOM   1027   CA GLU   117     -24.401 -56.227 -82.135  1.00  0.00      BSYN  
ATOM   1028   CB GLU   117     -25.893 -56.056 -82.449  1.00  0.00      BSYN  
ATOM   1029   CG GLU   117     -26.917 -57.265 -82.191  1.00  0.00      BSYN  
ATOM   1030   CD GLU   117     -26.805 -58.159 -83.405  1.00  0.00      BSYN  
ATOM   1031  OE1 GLU   117     -27.625 -58.100 -84.321  1.00  0.00      BSYN  
ATOM   1032  OE2 GLU   117     -25.875 -58.997 -83.388  1.00  0.00      BSYN  
ATOM   1033    C GLU   117     -23.597 -55.004 -82.543  1.00  0.00      BSYN  
ATOM   1034    O GLU   117     -23.364 -54.631 -83.693  1.00  0.00      BSYN  
ATOM   1035    N SER   118     -23.217 -54.279 -81.374  1.00  0.00      BSYN  
ATOM   1036    H SER   118     -23.507 -54.585 -80.489  1.00  0.00      BSYN  
ATOM   1037   CA SER   118     -22.388 -53.034 -81.674  1.00  0.00      BSYN  
ATOM   1038   CB SER   118     -22.704 -52.008 -80.594  1.00  0.00      BSYN  
ATOM   1039   OG SER   118     -23.920 -51.886 -79.991  1.00  0.00      BSYN  
ATOM   1040   HG SER   118     -23.958 -50.967 -79.716  1.00  0.00      BSYN  
ATOM   1041    C SER   118     -20.883 -53.405 -81.882  1.00  0.00      BSYN  
ATOM   1042    O SER   118     -20.198 -52.842 -82.571  1.00  0.00      BSYN  
ATOM   1043    N TYR   119     -20.524 -54.490 -81.189  1.00  0.00      BSYN  
ATOM   1044    H TYR   119     -21.207 -54.828 -80.573  1.00  0.00      BSYN  
ATOM   1045   CA TYR   119     -19.148 -55.149 -81.183  1.00  0.00      BSYN  
ATOM   1046   CB TYR   119     -18.764 -55.450 -79.737  1.00  0.00      BSYN  
ATOM   1047   CG TYR   119     -18.228 -54.228 -79.040  1.00  0.00      BSYN  
ATOM   1048  CD1 TYR   119     -18.676 -52.948 -79.403  1.00  0.00      BSYN  
ATOM   1049  CE1 TYR   119     -18.153 -51.789 -78.678  1.00  0.00      BSYN  
ATOM   1050  CD2 TYR   119     -17.234 -54.427 -78.192  1.00  0.00      BSYN  
ATOM   1051  CE2 TYR   119     -16.667 -53.381 -77.515  1.00  0.00      BSYN  
ATOM   1052   CZ TYR   119     -17.074 -52.093 -77.776  1.00  0.00      BSYN  
ATOM   1053   OH TYR   119     -16.449 -51.019 -77.128  1.00  0.00      BSYN  
ATOM   1054   HH TYR   119     -15.587 -51.275 -76.792  1.00  0.00      BSYN  
ATOM   1055    C TYR   119     -18.894 -56.397 -82.031  1.00  0.00      BSYN  
ATOM   1056    O TYR   119     -17.887 -57.131 -81.925  1.00  0.00      BSYN  
ATOM   1057    N GLU   120     -19.810 -56.660 -82.992  1.00  0.00      BSYN  
ATOM   1058    H GLU   120     -20.477 -55.969 -83.187  1.00  0.00      BSYN  
ATOM   1059   CA GLU   120     -19.803 -57.854 -83.850  1.00  0.00      BSYN  
ATOM   1060   CB GLU   120     -21.220 -58.145 -84.340  1.00  0.00      BSYN  
ATOM   1061   CG GLU   120     -21.406 -59.603 -84.655  1.00  0.00      BSYN  
ATOM   1062   CD GLU   120     -22.268 -59.993 -85.904  1.00  0.00      BSYN  
ATOM   1063  OE1 GLU   120     -23.472 -60.133 -85.843  1.00  0.00      BSYN  
ATOM   1064  OE2 GLU   120     -21.708 -60.324 -86.914  1.00  0.00      BSYN  
ATOM   1065    C GLU   120     -18.999 -57.373 -85.045  1.00  0.00      BSYN  
ATOM   1066    O GLU   120     -19.090 -56.198 -85.471  1.00  0.00      BSYN  
ATOM   1067    N ASP   121     -17.992 -58.198 -85.418  1.00  0.00      BSYN  
ATOM   1068    H ASP   121     -17.562 -58.783 -84.759  1.00  0.00      BSYN  
ATOM   1069   CA ASP   121     -17.332 -58.128 -86.719  1.00  0.00      BSYN  
ATOM   1070   CB ASP   121     -16.029 -57.316 -86.549  1.00  0.00      BSYN  
ATOM   1071   CG ASP   121     -14.703 -58.001 -86.174  1.00  0.00      BSYN  
ATOM   1072  OD1 ASP   121     -14.047 -58.292 -87.192  1.00  0.00      BSYN  
ATOM   1073  OD2 ASP   121     -14.443 -58.164 -85.021  1.00  0.00      BSYN  
ATOM   1074    C ASP   121     -17.071 -59.478 -87.248  1.00  0.00      BSYN  
ATOM   1075    O ASP   121     -16.585 -60.334 -86.458  1.00  0.00      BSYN  
ATOM   1076    N PRO   122     -17.308 -59.765 -88.572  1.00  0.00      BSYN  
ATOM   1077   CD PRO   122     -17.943 -58.809 -89.479  1.00  0.00      BSYN  
ATOM   1078   CA PRO   122     -17.079 -61.056 -89.344  1.00  0.00      BSYN  
ATOM   1079   CB PRO   122     -17.970 -60.841 -90.612  1.00  0.00      BSYN  
ATOM   1080   CG PRO   122     -18.869 -59.655 -90.317  1.00  0.00      BSYN  
ATOM   1081    C PRO   122     -15.649 -61.500 -89.617  1.00  0.00      BSYN  
ATOM   1082    O PRO   122     -14.873 -60.714 -90.255  1.00  0.00      BSYN  
ATOM   1083    N PRO   123     -15.242 -62.730 -89.227  1.00  0.00      BSYN  
ATOM   1084   CD PRO   123     -15.806 -63.445 -88.070  1.00  0.00      BSYN  
ATOM   1085   CA PRO   123     -13.824 -63.249 -89.419  1.00  0.00      BSYN  
ATOM   1086   CB PRO   123     -13.566 -64.280 -88.412  1.00  0.00      BSYN  
ATOM   1087   CG PRO   123     -14.602 -63.881 -87.279  1.00  0.00      BSYN  
ATOM   1088    C PRO   123     -13.505 -63.984 -90.682  1.00  0.00      BSYN  
ATOM   1089    O PRO   123     -14.119 -64.921 -91.094  1.00  0.00      BSYN  
ATOM   1090    N GLN   124     -12.849 -63.126 -91.513  1.00  0.00      BSYN  
ATOM   1091    H GLN   124     -12.466 -62.273 -91.219  1.00  0.00      BSYN  
ATOM   1092   CA GLN   124     -12.635 -63.452 -92.904  1.00  0.00      BSYN  
ATOM   1093   CB GLN   124     -12.644 -62.181 -93.733  1.00  0.00      BSYN  
ATOM   1094   CG GLN   124     -13.982 -61.570 -93.902  1.00  0.00      BSYN  
ATOM   1095   CD GLN   124     -15.007 -62.099 -94.892  1.00  0.00      BSYN  
ATOM   1096  OE1 GLN   124     -14.972 -61.667 -96.012  1.00  0.00      BSYN  
ATOM   1097  NE2 GLN   124     -15.825 -63.081 -94.355  1.00  0.00      BSYN  
ATOM   1098 HE21 GLN   124     -15.527 -63.236 -93.434  1.00  0.00      BSYN  
ATOM   1099 HE22 GLN   124     -16.415 -63.591 -94.949  1.00  0.00      BSYN  
ATOM   1100    C GLN   124     -11.244 -64.117 -92.990  1.00  0.00      BSYN  
ATOM   1101    O GLN   124     -10.244 -63.524 -92.628  1.00  0.00      BSYN  
ATOM   1102    N GLU   125     -10.915 -65.251 -93.504  1.00  0.00      BSYN  
ATOM   1103    H GLU   125     -10.001 -65.595 -93.594  1.00  0.00      BSYN  
ATOM   1104   CA GLU   125     -11.930 -66.125 -94.127  1.00  0.00      BSYN  
ATOM   1105   CB GLU   125     -11.623 -66.255 -95.676  1.00  0.00      BSYN  
ATOM   1106   CG GLU   125     -12.607 -65.451 -96.604  1.00  0.00      BSYN  
ATOM   1107   CD GLU   125     -12.056 -65.130 -97.996  1.00  0.00      BSYN  
ATOM   1108  OE1 GLU   125     -11.047 -64.387 -97.949  1.00  0.00      BSYN  
ATOM   1109  OE2 GLU   125     -12.609 -65.380 -99.124  1.00  0.00      BSYN  
ATOM   1110    C GLU   125     -12.144 -67.497 -93.368  1.00  0.00      BSYN  
ATOM   1111    O GLU   125     -12.074 -68.618 -93.848  1.00  0.00      BSYN  
ATOM   1112    N GLU   126     -12.379 -67.328 -92.024  1.00  0.00      BSYN  
ATOM   1113    H GLU   126     -12.412 -66.445 -91.599  1.00  0.00      BSYN  
ATOM   1114   CA GLU   126     -12.647 -68.533 -91.260  1.00  0.00      BSYN  
ATOM   1115   CB GLU   126     -11.969 -68.306 -89.877  1.00  0.00      BSYN  
ATOM   1116   CG GLU   126     -10.695 -68.746 -89.471  1.00  0.00      BSYN  
ATOM   1117   CD GLU   126     -10.453 -68.427 -87.979  1.00  0.00      BSYN  
ATOM   1118  OE1 GLU   126     -10.462 -69.317 -87.104  1.00  0.00      BSYN  
ATOM   1119  OE2 GLU   126     -10.238 -67.259 -87.778  1.00  0.00      BSYN  
ATOM   1120    C GLU   126     -14.146 -68.725 -91.098  1.00  0.00      BSYN  
ATOM   1121    O GLU   126     -14.699 -69.859 -91.379  1.00  0.00      BSYN  
ATOM   1122    N TYR   127     -15.035 -67.778 -90.729  1.00  0.00      BSYN  
ATOM   1123    H TYR   127     -14.773 -66.850 -90.556  1.00  0.00      BSYN  
ATOM   1124   CA TYR   127     -16.462 -68.085 -90.506  1.00  0.00      BSYN  
ATOM   1125   CB TYR   127     -17.011 -67.464 -89.175  1.00  0.00      BSYN  
ATOM   1126   CG TYR   127     -16.653 -68.192 -87.815  1.00  0.00      BSYN  
ATOM   1127  CD1 TYR   127     -15.372 -68.086 -87.312  1.00  0.00      BSYN  
ATOM   1128  CE1 TYR   127     -15.078 -68.708 -86.181  1.00  0.00      BSYN  
ATOM   1129  CD2 TYR   127     -17.665 -68.917 -87.182  1.00  0.00      BSYN  
ATOM   1130  CE2 TYR   127     -17.305 -69.548 -86.024  1.00  0.00      BSYN  
ATOM   1131   CZ TYR   127     -16.038 -69.444 -85.534  1.00  0.00      BSYN  
ATOM   1132   OH TYR   127     -15.556 -70.086 -84.390  1.00  0.00      BSYN  
ATOM   1133   HH TYR   127     -16.234 -70.206 -83.721  1.00  0.00      BSYN  
ATOM   1134    C TYR   127     -17.371 -67.698 -91.676  1.00  0.00      BSYN  
ATOM   1135    O TYR   127     -17.115 -66.724 -92.402  1.00  0.00      BSYN  
ATOM   1136    N GLN   128     -18.349 -68.591 -91.734  1.00  0.00      BSYN  
ATOM   1137    H GLN   128     -18.124 -69.480 -91.391  1.00  0.00      BSYN  
ATOM   1138   CA GLN   128     -19.442 -68.333 -92.652  1.00  0.00      BSYN  
ATOM   1139   CB GLN   128     -19.754 -69.645 -93.473  1.00  0.00      BSYN  
ATOM   1140   CG GLN   128     -18.570 -70.169 -94.333  1.00  0.00      BSYN  
ATOM   1141   CD GLN   128     -18.833 -71.486 -95.027  1.00  0.00      BSYN  
ATOM   1142  OE1 GLN   128     -18.006 -72.384 -95.114  1.00  0.00      BSYN  
ATOM   1143  NE2 GLN   128     -19.991 -71.799 -95.610  1.00  0.00      BSYN  
ATOM   1144 HE21 GLN   128     -20.696 -71.131 -95.742  1.00  0.00      BSYN  
ATOM   1145 HE22 GLN   128     -20.034 -72.751 -95.837  1.00  0.00      BSYN  
ATOM   1146    C GLN   128     -20.679 -67.641 -92.141  1.00  0.00      BSYN  
ATOM   1147    O GLN   128     -21.869 -68.045 -92.332  1.00  0.00      BSYN  
ATOM   1148    N GLU   129     -20.538 -66.513 -91.468  1.00  0.00      BSYN  
ATOM   1149    H GLU   129     -19.684 -66.076 -91.269  1.00  0.00      BSYN  
ATOM   1150   CA GLU   129     -21.688 -66.002 -90.795  1.00  0.00      BSYN  
ATOM   1151   CB GLU   129     -21.340 -65.299 -89.488  1.00  0.00      BSYN  
ATOM   1152   CG GLU   129     -20.162 -66.010 -88.733  1.00  0.00      BSYN  
ATOM   1153   CD GLU   129     -19.919 -65.472 -87.324  1.00  0.00      BSYN  
ATOM   1154  OE1 GLU   129     -20.776 -64.876 -86.705  1.00  0.00      BSYN  
ATOM   1155  OE2 GLU   129     -18.796 -65.664 -86.866  1.00  0.00      BSYN  
ATOM   1156    C GLU   129     -22.747 -65.117 -91.468  1.00  0.00      BSYN  
ATOM   1157    O GLU   129     -22.361 -64.139 -92.092  1.00  0.00      BSYN  
ATOM   1158    N TYR   130     -24.055 -65.305 -91.268  1.00  0.00      BSYN  
ATOM   1159    H TYR   130     -24.353 -65.860 -90.518  1.00  0.00      BSYN  
ATOM   1160   CA TYR   130     -25.010 -64.588 -92.115  1.00  0.00      BSYN  
ATOM   1161   CB TYR   130     -25.988 -65.671 -92.544  1.00  0.00      BSYN  
ATOM   1162   CG TYR   130     -25.537 -66.731 -93.535  1.00  0.00      BSYN  
ATOM   1163  CD1 TYR   130     -25.536 -68.028 -93.135  1.00  0.00      BSYN  
ATOM   1164  CE1 TYR   130     -25.326 -69.151 -93.888  1.00  0.00      BSYN  
ATOM   1165  CD2 TYR   130     -25.066 -66.538 -94.775  1.00  0.00      BSYN  
ATOM   1166  CE2 TYR   130     -24.765 -67.598 -95.572  1.00  0.00      BSYN  
ATOM   1167   CZ TYR   130     -25.008 -68.862 -95.158  1.00  0.00      BSYN  
ATOM   1168   OH TYR   130     -24.969 -69.781 -96.225  1.00  0.00      BSYN  
ATOM   1169   HH TYR   130     -25.282 -70.681 -96.117  1.00  0.00      BSYN  
ATOM   1170    C TYR   130     -25.542 -63.748 -91.013  1.00  0.00      BSYN  
ATOM   1171    O TYR   130     -26.285 -64.219 -90.134  1.00  0.00      BSYN  
ATOM   1172    N GLU   131     -25.135 -62.476 -90.889  1.00  0.00      BSYN  
ATOM   1173    H GLU   131     -24.285 -62.135 -91.239  1.00  0.00      BSYN  
ATOM   1174   CA GLU   131     -25.654 -61.389 -90.026  1.00  0.00      BSYN  
ATOM   1175   CB GLU   131     -25.050 -60.075 -90.478  1.00  0.00      BSYN  
ATOM   1176   CG GLU   131     -25.619 -58.997 -89.704  1.00  0.00      BSYN  
ATOM   1177   CD GLU   131     -24.571 -57.819 -89.480  1.00  0.00      BSYN  
ATOM   1178  OE1 GLU   131     -24.344 -57.048 -90.390  1.00  0.00      BSYN  
ATOM   1179  OE2 GLU   131     -24.058 -57.757 -88.380  1.00  0.00      BSYN  
ATOM   1180    C GLU   131     -27.258 -61.309 -89.998  1.00  0.00      BSYN  
ATOM   1181    O GLU   131     -27.831 -60.862 -91.043  1.00  0.00      BSYN  
ATOM   1182    N PRO   132     -27.964 -61.654 -88.932  1.00  0.00      BSYN  
ATOM   1183   CD PRO   132     -27.436 -61.958 -87.661  1.00  0.00      BSYN  
ATOM   1184   CA PRO   132     -29.370 -62.015 -88.978  1.00  0.00      BSYN  
ATOM   1185   CB PRO   132     -29.387 -63.159 -87.830  1.00  0.00      BSYN  
ATOM   1186   CG PRO   132     -28.455 -62.561 -86.736  1.00  0.00      BSYN  
ATOM   1187    C PRO   132     -30.623 -61.098 -89.110  1.00  0.00      BSYN  
ATOM   1188    O PRO   132     -30.503 -59.930 -89.491  1.00  0.00      BSYN  
ATOM   1189    N GLU   133     -31.856 -61.675 -88.844  1.00  0.00      BSYN  
ATOM   1190    H GLU   133     -31.887 -62.526 -88.359  1.00  0.00      BSYN  
ATOM   1191   CA GLU   133     -33.040 -60.936 -89.231  1.00  0.00      BSYN  
ATOM   1192   CB GLU   133     -33.566 -61.305 -90.671  1.00  0.00      BSYN  
ATOM   1193   CG GLU   133     -34.236 -62.692 -90.856  1.00  0.00      BSYN  
ATOM   1194   CD GLU   133     -33.239 -63.856 -90.811  1.00  0.00      BSYN  
ATOM   1195  OE1 GLU   133     -33.180 -64.487 -89.803  1.00  0.00      BSYN  
ATOM   1196  OE2 GLU   133     -32.470 -63.946 -91.790  1.00  0.00      BSYN  
ATOM   1197    C GLU   133     -34.146 -61.191 -88.214  1.00  0.00      BSYN  
ATOM   1198    O GLU   133     -34.160 -62.039 -87.341  1.00  0.00      BSYN  
ATOM   1199    N ALA   134     -35.253 -60.424 -88.476  1.00  0.00      BSYN  
ATOM   1200    H ALA   134     -35.166 -59.551 -88.912  1.00  0.00      BSYN  
ATOM   1201   CA ALA   134     -36.634 -60.736 -87.901  1.00  0.00      BSYN  
ATOM   1202   CB ALA   134     -36.673 -59.541 -86.992  1.00  0.00      BSYN  
ATOM   1203    C ALA   134     -37.756 -60.946 -88.973  1.00  0.00      BSYN  
ATOM   1204  OT1 ALA   134     -38.878 -61.281 -88.650  1.00  0.00      BSYN  
ATOM   1205  OT2 ALA   134     -37.459 -60.899 -90.187  1.00  0.00      BSYN  
END
