# Supplementary material for: Data set of intrinsically disordered proteins analysed at a local protein conformation level
Source: Data Brief. 2020 Mar 5;29:105383. doi: 10.1016/j.dib.2020.105383 (PMC7078294; doi:10.1016/j.dib.2020.105383)
Supplement: Supplementary file 1 [file mmc1.zip › the data/1-DATA/PED1AAD-pdb/1AAD-174.pdb]

CRYST1    1.000    1.000    1.000  90.00  90.00  90.00 P 1           1
ATOM      1  HT1 MET     1     -13.118 -65.866 -40.355  1.00  0.00      BSYN  
ATOM      2  HT2 MET     1     -13.407 -67.197 -39.305  1.00  0.00      BSYN  
ATOM      3    N MET     1     -13.524 -66.174 -39.449  1.00  0.00      BSYN  
ATOM      4  HT3 MET     1     -12.854 -65.728 -38.791  1.00  0.00      BSYN  
ATOM      5   CA MET     1     -14.869 -65.752 -39.225  1.00  0.00      BSYN  
ATOM      6   CB MET     1     -15.000 -64.193 -39.215  1.00  0.00      BSYN  
ATOM      7   CG MET     1     -16.319 -63.960 -38.449  1.00  0.00      BSYN  
ATOM      8   SD MET     1     -16.231 -64.486 -36.718  1.00  0.00      BSYN  
ATOM      9   CE MET     1     -15.446 -63.197 -35.713  1.00  0.00      BSYN  
ATOM     10    C MET     1     -15.991 -66.461 -40.107  1.00  0.00      BSYN  
ATOM     11    O MET     1     -15.846 -66.494 -41.349  1.00  0.00      BSYN  
ATOM     12    N ASP     2     -16.948 -67.087 -39.379  1.00  0.00      BSYN  
ATOM     13    H ASP     2     -16.631 -66.899 -38.470  1.00  0.00      BSYN  
ATOM     14   CA ASP     2     -17.964 -68.040 -39.845  1.00  0.00      BSYN  
ATOM     15   CB ASP     2     -19.050 -67.672 -40.895  1.00  0.00      BSYN  
ATOM     16   CG ASP     2     -20.232 -68.402 -40.385  1.00  0.00      BSYN  
ATOM     17  OD1 ASP     2     -20.717 -69.289 -41.075  1.00  0.00      BSYN  
ATOM     18  OD2 ASP     2     -20.675 -68.114 -39.312  1.00  0.00      BSYN  
ATOM     19    C ASP     2     -17.217 -69.219 -40.568  1.00  0.00      BSYN  
ATOM     20    O ASP     2     -17.202 -70.276 -40.041  1.00  0.00      BSYN  
ATOM     21    N VAL     3     -16.448 -69.082 -41.663  1.00  0.00      BSYN  
ATOM     22    H VAL     3     -16.421 -68.275 -42.219  1.00  0.00      BSYN  
ATOM     23   CA VAL     3     -15.755 -70.233 -42.388  1.00  0.00      BSYN  
ATOM     24   CB VAL     3     -16.151 -70.610 -43.870  1.00  0.00      BSYN  
ATOM     25  CG1 VAL     3     -17.453 -71.421 -43.807  1.00  0.00      BSYN  
ATOM     26  CG2 VAL     3     -16.356 -69.252 -44.771  1.00  0.00      BSYN  
ATOM     27    C VAL     3     -14.190 -70.134 -42.306  1.00  0.00      BSYN  
ATOM     28    O VAL     3     -13.580 -71.164 -42.094  1.00  0.00      BSYN  
ATOM     29    N PHE     4     -13.673 -68.928 -42.218  1.00  0.00      BSYN  
ATOM     30    H PHE     4     -14.177 -68.096 -42.098  1.00  0.00      BSYN  
ATOM     31   CA PHE     4     -12.213 -68.704 -42.343  1.00  0.00      BSYN  
ATOM     32   CB PHE     4     -11.999 -67.220 -42.670  1.00  0.00      BSYN  
ATOM     33   CG PHE     4     -12.505 -66.771 -44.049  1.00  0.00      BSYN  
ATOM     34  CD1 PHE     4     -11.684 -67.017 -45.146  1.00  0.00      BSYN  
ATOM     35  CD2 PHE     4     -13.717 -66.172 -44.150  1.00  0.00      BSYN  
ATOM     36  CE1 PHE     4     -12.111 -66.676 -46.440  1.00  0.00      BSYN  
ATOM     37  CE2 PHE     4     -14.137 -65.806 -45.417  1.00  0.00      BSYN  
ATOM     38   CZ PHE     4     -13.323 -66.011 -46.522  1.00  0.00      BSYN  
ATOM     39    C PHE     4     -11.491 -69.163 -41.118  1.00  0.00      BSYN  
ATOM     40    O PHE     4     -11.869 -69.224 -39.918  1.00  0.00      BSYN  
ATOM     41    N MET     5     -10.189 -69.488 -41.489  1.00  0.00      BSYN  
ATOM     42    H MET     5      -9.969 -69.546 -42.442  1.00  0.00      BSYN  
ATOM     43   CA MET     5      -9.212 -69.911 -40.420  1.00  0.00      BSYN  
ATOM     44   CB MET     5      -8.161 -70.891 -40.716  1.00  0.00      BSYN  
ATOM     45   CG MET     5      -7.012 -71.437 -39.675  1.00  0.00      BSYN  
ATOM     46   SD MET     5      -5.792 -72.221 -40.853  1.00  0.00      BSYN  
ATOM     47   CE MET     5      -5.040 -70.703 -41.401  1.00  0.00      BSYN  
ATOM     48    C MET     5      -8.582 -68.763 -39.660  1.00  0.00      BSYN  
ATOM     49    O MET     5      -9.097 -68.469 -38.583  1.00  0.00      BSYN  
ATOM     50    N LYS     6      -7.497 -68.125 -40.079  1.00  0.00      BSYN  
ATOM     51    H LYS     6      -7.009 -68.680 -40.722  1.00  0.00      BSYN  
ATOM     52   CA LYS     6      -7.076 -66.789 -39.512  1.00  0.00      BSYN  
ATOM     53   CB LYS     6      -5.592 -66.699 -39.483  1.00  0.00      BSYN  
ATOM     54   CG LYS     6      -5.002 -67.888 -38.918  1.00  0.00      BSYN  
ATOM     55   CD LYS     6      -3.516 -67.489 -39.085  1.00  0.00      BSYN  
ATOM     56   CE LYS     6      -2.832 -68.652 -38.463  1.00  0.00      BSYN  
ATOM     57   NZ LYS     6      -2.667 -68.434 -37.085  1.00  0.00      BSYN  
ATOM     58  HZ1 LYS     6      -1.868 -67.780 -36.958  1.00  0.00      BSYN  
ATOM     59  HZ2 LYS     6      -3.470 -68.085 -36.524  1.00  0.00      BSYN  
ATOM     60  HZ3 LYS     6      -2.429 -69.294 -36.552  1.00  0.00      BSYN  
ATOM     61    C LYS     6      -7.810 -65.645 -40.220  1.00  0.00      BSYN  
ATOM     62    O LYS     6      -8.080 -65.505 -41.376  1.00  0.00      BSYN  
ATOM     63    N GLY     7      -8.232 -64.984 -39.128  1.00  0.00      BSYN  
ATOM     64    H GLY     7      -7.792 -64.932 -38.253  1.00  0.00      BSYN  
ATOM     65   CA GLY     7      -9.226 -63.962 -39.298  1.00  0.00      BSYN  
ATOM     66    C GLY     7     -10.540 -64.254 -38.580  1.00  0.00      BSYN  
ATOM     67    O GLY     7     -10.987 -65.384 -38.557  1.00  0.00      BSYN  
ATOM     68    N LEU     8     -11.271 -63.247 -38.051  1.00  0.00      BSYN  
ATOM     69    H LEU     8     -12.198 -63.459 -37.813  1.00  0.00      BSYN  
ATOM     70   CA LEU     8     -10.641 -62.043 -38.061  1.00  0.00      BSYN  
ATOM     71   CB LEU     8     -11.585 -60.855 -38.492  1.00  0.00      BSYN  
ATOM     72   CG LEU     8     -10.915 -59.455 -38.506  1.00  0.00      BSYN  
ATOM     73  CD1 LEU     8      -9.760 -59.238 -39.452  1.00  0.00      BSYN  
ATOM     74  CD2 LEU     8     -11.942 -58.522 -38.815  1.00  0.00      BSYN  
ATOM     75    C LEU     8      -9.840 -61.687 -36.796  1.00  0.00      BSYN  
ATOM     76    O LEU     8      -8.824 -61.030 -36.878  1.00  0.00      BSYN  
ATOM     77    N SER     9     -10.213 -62.150 -35.581  1.00  0.00      BSYN  
ATOM     78    H SER     9     -11.003 -62.707 -35.422  1.00  0.00      BSYN  
ATOM     79   CA SER     9      -9.327 -61.909 -34.391  1.00  0.00      BSYN  
ATOM     80   CB SER     9      -9.701 -60.463 -33.751  1.00  0.00      BSYN  
ATOM     81   OG SER     9     -10.008 -59.492 -34.736  1.00  0.00      BSYN  
ATOM     82   HG SER     9      -9.729 -58.626 -34.430  1.00  0.00      BSYN  
ATOM     83    C SER     9      -9.190 -62.922 -33.242  1.00  0.00      BSYN  
ATOM     84    O SER     9      -9.891 -62.788 -32.276  1.00  0.00      BSYN  
ATOM     85    N MET    10      -8.182 -63.758 -33.315  1.00  0.00      BSYN  
ATOM     86    H MET    10      -7.436 -63.535 -33.910  1.00  0.00      BSYN  
ATOM     87   CA MET    10      -8.014 -64.723 -32.269  1.00  0.00      BSYN  
ATOM     88   CB MET    10      -7.909 -66.118 -32.844  1.00  0.00      BSYN  
ATOM     89   CG MET    10      -8.772 -66.590 -33.940  1.00  0.00      BSYN  
ATOM     90   SD MET    10      -8.865 -68.337 -34.007  1.00  0.00      BSYN  
ATOM     91   CE MET    10      -7.246 -68.750 -34.571  1.00  0.00      BSYN  
ATOM     92    C MET    10      -6.893 -64.655 -31.223  1.00  0.00      BSYN  
ATOM     93    O MET    10      -5.728 -64.976 -31.484  1.00  0.00      BSYN  
ATOM     94    N ALA    11      -7.259 -64.461 -29.928  1.00  0.00      BSYN  
ATOM     95    H ALA    11      -6.508 -64.558 -29.307  1.00  0.00      BSYN  
ATOM     96   CA ALA    11      -8.632 -64.357 -29.432  1.00  0.00      BSYN  
ATOM     97   CB ALA    11      -9.029 -65.848 -29.027  1.00  0.00      BSYN  
ATOM     98    C ALA    11      -8.665 -63.463 -28.185  1.00  0.00      BSYN  
ATOM     99    O ALA    11      -7.749 -62.927 -27.760  1.00  0.00      BSYN  
ATOM    100    N LYS    12      -9.886 -63.306 -27.540  1.00  0.00      BSYN  
ATOM    101    H LYS    12     -10.679 -63.666 -27.989  1.00  0.00      BSYN  
ATOM    102   CA LYS    12     -10.022 -62.464 -26.428  1.00  0.00      BSYN  
ATOM    103   CB LYS    12     -11.565 -62.278 -26.176  1.00  0.00      BSYN  
ATOM    104   CG LYS    12     -12.110 -61.050 -26.884  1.00  0.00      BSYN  
ATOM    105   CD LYS    12     -13.521 -61.080 -26.977  1.00  0.00      BSYN  
ATOM    106   CE LYS    12     -13.628 -61.669 -28.364  1.00  0.00      BSYN  
ATOM    107   NZ LYS    12     -15.030 -62.076 -28.680  1.00  0.00      BSYN  
ATOM    108  HZ1 LYS    12     -15.652 -61.245 -28.742  1.00  0.00      BSYN  
ATOM    109  HZ2 LYS    12     -15.208 -62.676 -29.510  1.00  0.00      BSYN  
ATOM    110  HZ3 LYS    12     -15.298 -62.525 -27.781  1.00  0.00      BSYN  
ATOM    111    C LYS    12      -9.336 -63.011 -25.159  1.00  0.00      BSYN  
ATOM    112    O LYS    12      -9.999 -63.658 -24.346  1.00  0.00      BSYN  
ATOM    113    N GLU    13      -8.049 -62.801 -25.016  1.00  0.00      BSYN  
ATOM    114    H GLU    13      -7.592 -62.524 -25.837  1.00  0.00      BSYN  
ATOM    115   CA GLU    13      -7.338 -63.164 -23.758  1.00  0.00      BSYN  
ATOM    116   CB GLU    13      -6.117 -64.040 -23.922  1.00  0.00      BSYN  
ATOM    117   CG GLU    13      -4.909 -63.330 -24.504  1.00  0.00      BSYN  
ATOM    118   CD GLU    13      -3.885 -64.288 -25.188  1.00  0.00      BSYN  
ATOM    119  OE1 GLU    13      -3.130 -64.943 -24.571  1.00  0.00      BSYN  
ATOM    120  OE2 GLU    13      -3.851 -64.368 -26.399  1.00  0.00      BSYN  
ATOM    121    C GLU    13      -7.133 -61.986 -22.826  1.00  0.00      BSYN  
ATOM    122    O GLU    13      -6.456 -61.069 -23.158  1.00  0.00      BSYN  
ATOM    123    N GLY    14      -7.602 -62.059 -21.598  1.00  0.00      BSYN  
ATOM    124    H GLY    14      -8.208 -62.818 -21.470  1.00  0.00      BSYN  
ATOM    125   CA GLY    14      -7.324 -61.021 -20.586  1.00  0.00      BSYN  
ATOM    126    C GLY    14      -7.599 -61.623 -19.328  1.00  0.00      BSYN  
ATOM    127    O GLY    14      -8.755 -61.506 -18.890  1.00  0.00      BSYN  
ATOM    128    N VAL    15      -6.690 -62.281 -18.637  1.00  0.00      BSYN  
ATOM    129    H VAL    15      -5.864 -62.431 -19.142  1.00  0.00      BSYN  
ATOM    130   CA VAL    15      -6.803 -62.611 -17.161  1.00  0.00      BSYN  
ATOM    131   CB VAL    15      -5.799 -63.666 -16.639  1.00  0.00      BSYN  
ATOM    132  CG1 VAL    15      -4.234 -63.291 -16.670  1.00  0.00      BSYN  
ATOM    133  CG2 VAL    15      -6.248 -64.103 -15.250  1.00  0.00      BSYN  
ATOM    134    C VAL    15      -6.736 -61.262 -16.284  1.00  0.00      BSYN  
ATOM    135    O VAL    15      -5.684 -60.603 -16.224  1.00  0.00      BSYN  
ATOM    136    N VAL    16      -7.723 -60.817 -15.603  1.00  0.00      BSYN  
ATOM    137    H VAL    16      -7.562 -59.921 -15.240  1.00  0.00      BSYN  
ATOM    138   CA VAL    16      -9.096 -61.207 -15.751  1.00  0.00      BSYN  
ATOM    139   CB VAL    16      -9.523 -62.043 -14.435  1.00  0.00      BSYN  
ATOM    140  CG1 VAL    16      -9.225 -61.499 -13.022  1.00  0.00      BSYN  
ATOM    141  CG2 VAL    16     -11.030 -62.421 -14.571  1.00  0.00      BSYN  
ATOM    142    C VAL    16      -9.931 -60.082 -16.074  1.00  0.00      BSYN  
ATOM    143    O VAL    16     -10.096 -59.204 -15.278  1.00  0.00      BSYN  
ATOM    144    N ALA    17     -10.522 -60.126 -17.258  1.00  0.00      BSYN  
ATOM    145    H ALA    17     -10.540 -61.068 -17.528  1.00  0.00      BSYN  
ATOM    146   CA ALA    17     -11.349 -59.073 -17.867  1.00  0.00      BSYN  
ATOM    147   CB ALA    17     -10.469 -57.896 -18.264  1.00  0.00      BSYN  
ATOM    148    C ALA    17     -12.226 -59.563 -19.071  1.00  0.00      BSYN  
ATOM    149    O ALA    17     -13.418 -59.276 -19.163  1.00  0.00      BSYN  
ATOM    150    N ALA    18     -11.620 -60.135 -20.060  1.00  0.00      BSYN  
ATOM    151    H ALA    18     -10.744 -60.494 -19.808  1.00  0.00      BSYN  
ATOM    152   CA ALA    18     -12.223 -60.709 -21.215  1.00  0.00      BSYN  
ATOM    153   CB ALA    18     -11.286 -60.694 -22.352  1.00  0.00      BSYN  
ATOM    154    C ALA    18     -12.428 -62.151 -20.759  1.00  0.00      BSYN  
ATOM    155    O ALA    18     -13.558 -62.641 -20.939  1.00  0.00      BSYN  
ATOM    156    N ALA    19     -11.308 -62.727 -20.330  1.00  0.00      BSYN  
ATOM    157    H ALA    19     -10.414 -62.326 -20.340  1.00  0.00      BSYN  
ATOM    158   CA ALA    19     -11.299 -64.197 -20.093  1.00  0.00      BSYN  
ATOM    159   CB ALA    19      -9.997 -64.724 -20.653  1.00  0.00      BSYN  
ATOM    160    C ALA    19     -11.645 -64.431 -18.624  1.00  0.00      BSYN  
ATOM    161    O ALA    19     -11.050 -63.868 -17.666  1.00  0.00      BSYN  
ATOM    162    N GLU    20     -12.668 -65.374 -18.557  1.00  0.00      BSYN  
ATOM    163    H GLU    20     -12.832 -65.864 -19.390  1.00  0.00      BSYN  
ATOM    164   CA GLU    20     -13.341 -65.752 -17.322  1.00  0.00      BSYN  
ATOM    165   CB GLU    20     -14.816 -65.908 -17.682  1.00  0.00      BSYN  
ATOM    166   CG GLU    20     -15.523 -64.560 -17.624  1.00  0.00      BSYN  
ATOM    167   CD GLU    20     -17.014 -64.539 -17.952  1.00  0.00      BSYN  
ATOM    168  OE1 GLU    20     -17.543 -63.572 -18.432  1.00  0.00      BSYN  
ATOM    169  OE2 GLU    20     -17.767 -65.415 -17.597  1.00  0.00      BSYN  
ATOM    170    C GLU    20     -12.858 -67.194 -16.999  1.00  0.00      BSYN  
ATOM    171    O GLU    20     -13.373 -68.181 -17.542  1.00  0.00      BSYN  
ATOM    172    N LYS    21     -12.062 -67.267 -15.929  1.00  0.00      BSYN  
ATOM    173    H LYS    21     -12.182 -66.648 -15.179  1.00  0.00      BSYN  
ATOM    174   CA LYS    21     -11.362 -68.483 -15.495  1.00  0.00      BSYN  
ATOM    175   CB LYS    21      -9.741 -68.318 -15.574  1.00  0.00      BSYN  
ATOM    176   CG LYS    21      -8.990 -67.755 -16.709  1.00  0.00      BSYN  
ATOM    177   CD LYS    21      -8.980 -68.725 -17.863  1.00  0.00      BSYN  
ATOM    178   CE LYS    21      -8.047 -68.174 -18.886  1.00  0.00      BSYN  
ATOM    179   NZ LYS    21      -7.986 -69.094 -19.996  1.00  0.00      BSYN  
ATOM    180  HZ1 LYS    21      -8.809 -69.710 -20.155  1.00  0.00      BSYN  
ATOM    181  HZ2 LYS    21      -7.828 -68.610 -20.903  1.00  0.00      BSYN  
ATOM    182  HZ3 LYS    21      -7.193 -69.716 -19.742  1.00  0.00      BSYN  
ATOM    183    C LYS    21     -12.035 -69.133 -14.305  1.00  0.00      BSYN  
ATOM    184    O LYS    21     -11.708 -68.783 -13.128  1.00  0.00      BSYN  
ATOM    185    N THR    22     -13.103 -69.939 -14.599  1.00  0.00      BSYN  
ATOM    186    H THR    22     -13.273 -70.276 -15.504  1.00  0.00      BSYN  
ATOM    187   CA THR    22     -14.009 -70.387 -13.551  1.00  0.00      BSYN  
ATOM    188   CB THR    22     -15.236 -69.428 -13.321  1.00  0.00      BSYN  
ATOM    189  OG1 THR    22     -15.951 -69.000 -14.493  1.00  0.00      BSYN  
ATOM    190  HG1 THR    22     -15.700 -69.571 -15.223  1.00  0.00      BSYN  
ATOM    191  CG2 THR    22     -14.848 -68.186 -12.474  1.00  0.00      BSYN  
ATOM    192    C THR    22     -14.486 -71.919 -13.697  1.00  0.00      BSYN  
ATOM    193    O THR    22     -14.491 -72.671 -12.722  1.00  0.00      BSYN  
ATOM    194    N LYS    23     -14.908 -72.264 -14.926  1.00  0.00      BSYN  
ATOM    195    H LYS    23     -14.845 -71.671 -15.703  1.00  0.00      BSYN  
ATOM    196   CA LYS    23     -15.404 -73.625 -15.257  1.00  0.00      BSYN  
ATOM    197   CB LYS    23     -16.607 -73.353 -16.231  1.00  0.00      BSYN  
ATOM    198   CG LYS    23     -17.723 -74.171 -15.719  1.00  0.00      BSYN  
ATOM    199   CD LYS    23     -19.037 -74.058 -16.547  1.00  0.00      BSYN  
ATOM    200   CE LYS    23     -20.272 -74.745 -16.045  1.00  0.00      BSYN  
ATOM    201   NZ LYS    23     -20.501 -75.855 -16.973  1.00  0.00      BSYN  
ATOM    202  HZ1 LYS    23     -19.992 -76.732 -16.742  1.00  0.00      BSYN  
ATOM    203  HZ2 LYS    23     -21.476 -76.087 -16.693  1.00  0.00      BSYN  
ATOM    204  HZ3 LYS    23     -20.222 -75.517 -17.916  1.00  0.00      BSYN  
ATOM    205    C LYS    23     -14.331 -74.678 -15.662  1.00  0.00      BSYN  
ATOM    206    O LYS    23     -14.483 -75.355 -16.672  1.00  0.00      BSYN  
ATOM    207    N GLN    24     -13.421 -74.941 -14.698  1.00  0.00      BSYN  
ATOM    208    H GLN    24     -13.749 -74.748 -13.795  1.00  0.00      BSYN  
ATOM    209   CA GLN    24     -12.142 -75.579 -14.896  1.00  0.00      BSYN  
ATOM    210   CB GLN    24     -10.992 -74.535 -15.235  1.00  0.00      BSYN  
ATOM    211   CG GLN    24     -11.168 -73.964 -16.622  1.00  0.00      BSYN  
ATOM    212   CD GLN    24     -10.034 -72.992 -16.880  1.00  0.00      BSYN  
ATOM    213  OE1 GLN    24     -10.183 -71.827 -16.681  1.00  0.00      BSYN  
ATOM    214  NE2 GLN    24      -8.825 -73.354 -17.143  1.00  0.00      BSYN  
ATOM    215 HE21 GLN    24      -8.669 -74.318 -17.065  1.00  0.00      BSYN  
ATOM    216 HE22 GLN    24      -8.276 -72.637 -17.525  1.00  0.00      BSYN  
ATOM    217    C GLN    24     -11.720 -76.309 -13.580  1.00  0.00      BSYN  
ATOM    218    O GLN    24     -11.352 -75.769 -12.546  1.00  0.00      BSYN  
ATOM    219    N GLY    25     -11.824 -77.614 -13.723  1.00  0.00      BSYN  
ATOM    220    H GLY    25     -12.309 -78.037 -14.462  1.00  0.00      BSYN  
ATOM    221   CA GLY    25     -11.472 -78.582 -12.690  1.00  0.00      BSYN  
ATOM    222    C GLY    25     -10.172 -79.165 -13.129  1.00  0.00      BSYN  
ATOM    223    O GLY    25     -10.092 -80.268 -13.670  1.00  0.00      BSYN  
ATOM    224    N VAL    26      -9.123 -78.414 -12.822  1.00  0.00      BSYN  
ATOM    225    H VAL    26      -9.113 -77.633 -12.230  1.00  0.00      BSYN  
ATOM    226   CA VAL    26      -7.809 -78.756 -13.384  1.00  0.00      BSYN  
ATOM    227   CB VAL    26      -7.253 -77.571 -14.334  1.00  0.00      BSYN  
ATOM    228  CG1 VAL    26      -8.241 -77.575 -15.510  1.00  0.00      BSYN  
ATOM    229  CG2 VAL    26      -7.197 -76.261 -13.726  1.00  0.00      BSYN  
ATOM    230    C VAL    26      -6.693 -79.253 -12.543  1.00  0.00      BSYN  
ATOM    231    O VAL    26      -6.460 -78.598 -11.499  1.00  0.00      BSYN  
ATOM    232    N THR    27      -5.994 -80.190 -12.967  1.00  0.00      BSYN  
ATOM    233    H THR    27      -6.122 -80.704 -13.791  1.00  0.00      BSYN  
ATOM    234   CA THR    27      -4.957 -80.723 -12.098  1.00  0.00      BSYN  
ATOM    235   CB THR    27      -4.891 -82.249 -12.239  1.00  0.00      BSYN  
ATOM    236  OG1 THR    27      -6.256 -82.699 -11.790  1.00  0.00      BSYN  
ATOM    237  HG1 THR    27      -6.147 -83.474 -11.235  1.00  0.00      BSYN  
ATOM    238  CG2 THR    27      -3.906 -83.059 -11.450  1.00  0.00      BSYN  
ATOM    239    C THR    27      -3.539 -80.143 -12.110  1.00  0.00      BSYN  
ATOM    240    O THR    27      -2.813 -80.059 -13.137  1.00  0.00      BSYN  
ATOM    241    N GLU    28      -2.895 -79.526 -11.074  1.00  0.00      BSYN  
ATOM    242    H GLU    28      -2.023 -79.098 -11.205  1.00  0.00      BSYN  
ATOM    243   CA GLU    28      -3.589 -79.235  -9.872  1.00  0.00      BSYN  
ATOM    244   CB GLU    28      -2.582 -79.479  -8.638  1.00  0.00      BSYN  
ATOM    245   CG GLU    28      -2.266 -80.973  -8.301  1.00  0.00      BSYN  
ATOM    246   CD GLU    28      -1.020 -81.599  -8.999  1.00  0.00      BSYN  
ATOM    247  OE1 GLU    28      -0.411 -82.452  -8.460  1.00  0.00      BSYN  
ATOM    248  OE2 GLU    28      -0.655 -81.096 -10.087  1.00  0.00      BSYN  
ATOM    249    C GLU    28      -4.288 -77.944  -9.511  1.00  0.00      BSYN  
ATOM    250    O GLU    28      -3.881 -76.990 -10.118  1.00  0.00      BSYN  
ATOM    251    N ALA    29      -5.157 -77.870  -8.527  1.00  0.00      BSYN  
ATOM    252    H ALA    29      -5.222 -78.565  -7.839  1.00  0.00      BSYN  
ATOM    253   CA ALA    29      -5.873 -76.625  -8.288  1.00  0.00      BSYN  
ATOM    254   CB ALA    29      -7.234 -77.020  -7.748  1.00  0.00      BSYN  
ATOM    255    C ALA    29      -5.198 -75.875  -7.127  1.00  0.00      BSYN  
ATOM    256    O ALA    29      -5.539 -74.765  -6.732  1.00  0.00      BSYN  
ATOM    257    N ALA    30      -4.117 -76.331  -6.579  1.00  0.00      BSYN  
ATOM    258    H ALA    30      -3.882 -77.210  -6.944  1.00  0.00      BSYN  
ATOM    259   CA ALA    30      -3.353 -75.591  -5.576  1.00  0.00      BSYN  
ATOM    260   CB ALA    30      -2.682 -76.455  -4.422  1.00  0.00      BSYN  
ATOM    261    C ALA    30      -2.208 -74.685  -6.081  1.00  0.00      BSYN  
ATOM    262    O ALA    30      -1.083 -74.954  -5.916  1.00  0.00      BSYN  
ATOM    263    N GLU    31      -2.668 -73.493  -6.577  1.00  0.00      BSYN  
ATOM    264    H GLU    31      -3.646 -73.557  -6.594  1.00  0.00      BSYN  
ATOM    265   CA GLU    31      -1.894 -72.390  -7.009  1.00  0.00      BSYN  
ATOM    266   CB GLU    31      -2.641 -71.450  -7.867  1.00  0.00      BSYN  
ATOM    267   CG GLU    31      -1.866 -70.795  -8.997  1.00  0.00      BSYN  
ATOM    268   CD GLU    31      -2.837 -70.211  -9.973  1.00  0.00      BSYN  
ATOM    269  OE1 GLU    31      -2.931 -69.060 -10.088  1.00  0.00      BSYN  
ATOM    270  OE2 GLU    31      -3.551 -70.988 -10.630  1.00  0.00      BSYN  
ATOM    271    C GLU    31      -1.572 -71.483  -5.858  1.00  0.00      BSYN  
ATOM    272    O GLU    31      -2.360 -70.848  -5.233  1.00  0.00      BSYN  
ATOM    273    N LYS    32      -0.257 -71.708  -5.571  1.00  0.00      BSYN  
ATOM    274    H LYS    32       0.227 -72.452  -5.988  1.00  0.00      BSYN  
ATOM    275   CA LYS    32       0.423 -70.761  -4.701  1.00  0.00      BSYN  
ATOM    276   CB LYS    32       1.759 -71.287  -4.135  1.00  0.00      BSYN  
ATOM    277   CG LYS    32       1.500 -72.314  -2.997  1.00  0.00      BSYN  
ATOM    278   CD LYS    32       1.055 -71.613  -1.668  1.00  0.00      BSYN  
ATOM    279   CE LYS    32       0.456 -72.469  -0.565  1.00  0.00      BSYN  
ATOM    280   NZ LYS    32       1.467 -73.364  -0.067  1.00  0.00      BSYN  
ATOM    281  HZ1 LYS    32       1.514 -74.141  -0.756  1.00  0.00      BSYN  
ATOM    282  HZ2 LYS    32       2.382 -72.870  -0.094  1.00  0.00      BSYN  
ATOM    283  HZ3 LYS    32       1.171 -73.660   0.885  1.00  0.00      BSYN  
ATOM    284    C LYS    32       0.813 -69.539  -5.464  1.00  0.00      BSYN  
ATOM    285    O LYS    32       0.873 -68.456  -4.815  1.00  0.00      BSYN  
ATOM    286    N THR    33       1.020 -69.589  -6.800  1.00  0.00      BSYN  
ATOM    287    H THR    33       1.065 -70.513  -7.124  1.00  0.00      BSYN  
ATOM    288   CA THR    33       1.354 -68.334  -7.427  1.00  0.00      BSYN  
ATOM    289   CB THR    33       2.122 -68.786  -8.739  1.00  0.00      BSYN  
ATOM    290  OG1 THR    33       2.963 -67.677  -8.993  1.00  0.00      BSYN  
ATOM    291  HG1 THR    33       3.895 -67.795  -8.797  1.00  0.00      BSYN  
ATOM    292  CG2 THR    33       1.384 -69.193  -9.960  1.00  0.00      BSYN  
ATOM    293    C THR    33       0.263 -67.222  -7.528  1.00  0.00      BSYN  
ATOM    294    O THR    33      -1.028 -67.564  -7.552  1.00  0.00      BSYN  
ATOM    295    N LYS    34       0.630 -65.987  -7.785  1.00  0.00      BSYN  
ATOM    296    H LYS    34       1.588 -65.791  -7.736  1.00  0.00      BSYN  
ATOM    297   CA LYS    34      -0.220 -64.856  -7.817  1.00  0.00      BSYN  
ATOM    298   CB LYS    34       0.103 -63.756  -6.725  1.00  0.00      BSYN  
ATOM    299   CG LYS    34      -0.957 -62.775  -6.569  1.00  0.00      BSYN  
ATOM    300   CD LYS    34      -2.152 -63.442  -5.875  1.00  0.00      BSYN  
ATOM    301   CE LYS    34      -3.091 -62.347  -5.449  1.00  0.00      BSYN  
ATOM    302   NZ LYS    34      -2.498 -61.378  -4.555  1.00  0.00      BSYN  
ATOM    303  HZ1 LYS    34      -2.205 -62.047  -3.814  1.00  0.00      BSYN  
ATOM    304  HZ2 LYS    34      -1.771 -60.989  -5.189  1.00  0.00      BSYN  
ATOM    305  HZ3 LYS    34      -3.107 -60.655  -4.122  1.00  0.00      BSYN  
ATOM    306    C LYS    34      -0.287 -64.264  -9.265  1.00  0.00      BSYN  
ATOM    307    O LYS    34       0.583 -64.420 -10.011  1.00  0.00      BSYN  
ATOM    308    N GLU    35      -1.342 -63.452  -9.694  1.00  0.00      BSYN  
ATOM    309    H GLU    35      -2.245 -63.626  -9.356  1.00  0.00      BSYN  
ATOM    310   CA GLU    35      -1.297 -62.516 -10.794  1.00  0.00      BSYN  
ATOM    311   CB GLU    35      -2.631 -62.148 -11.400  1.00  0.00      BSYN  
ATOM    312   CG GLU    35      -2.698 -61.692 -12.934  1.00  0.00      BSYN  
ATOM    313   CD GLU    35      -3.635 -60.503 -13.172  1.00  0.00      BSYN  
ATOM    314  OE1 GLU    35      -3.065 -59.496 -13.565  1.00  0.00      BSYN  
ATOM    315  OE2 GLU    35      -4.828 -60.664 -12.934  1.00  0.00      BSYN  
ATOM    316    C GLU    35      -0.600 -61.230 -10.600  1.00  0.00      BSYN  
ATOM    317    O GLU    35      -1.213 -60.184 -10.516  1.00  0.00      BSYN  
ATOM    318    N GLY    36       0.777 -61.412 -10.658  1.00  0.00      BSYN  
ATOM    319    H GLY    36       1.065 -62.109 -11.284  1.00  0.00      BSYN  
ATOM    320   CA GLY    36       1.613 -60.435 -10.092  1.00  0.00      BSYN  
ATOM    321    C GLY    36       3.027 -60.417 -10.560  1.00  0.00      BSYN  
ATOM    322    O GLY    36       3.808 -59.452 -10.523  1.00  0.00      BSYN  
ATOM    323    N VAL    37       3.444 -61.720 -10.777  1.00  0.00      BSYN  
ATOM    324    H VAL    37       2.936 -62.276 -11.404  1.00  0.00      BSYN  
ATOM    325   CA VAL    37       4.903 -62.036 -10.677  1.00  0.00      BSYN  
ATOM    326   CB VAL    37       5.335 -63.595 -10.448  1.00  0.00      BSYN  
ATOM    327  CG1 VAL    37       5.312 -63.933  -9.058  1.00  0.00      BSYN  
ATOM    328  CG2 VAL    37       4.389 -64.676 -11.107  1.00  0.00      BSYN  
ATOM    329    C VAL    37       5.641 -61.420 -11.854  1.00  0.00      BSYN  
ATOM    330    O VAL    37       5.124 -61.612 -12.927  1.00  0.00      BSYN  
ATOM    331    N LEU    38       6.574 -60.459 -11.756  1.00  0.00      BSYN  
ATOM    332    H LEU    38       6.930 -60.208 -10.878  1.00  0.00      BSYN  
ATOM    333   CA LEU    38       7.230 -59.708 -12.818  1.00  0.00      BSYN  
ATOM    334   CB LEU    38       7.770 -58.313 -12.381  1.00  0.00      BSYN  
ATOM    335   CG LEU    38       8.882 -58.029 -11.316  1.00  0.00      BSYN  
ATOM    336  CD1 LEU    38      10.163 -57.550 -12.109  1.00  0.00      BSYN  
ATOM    337  CD2 LEU    38       8.516 -57.019 -10.300  1.00  0.00      BSYN  
ATOM    338    C LEU    38       8.386 -60.532 -13.342  1.00  0.00      BSYN  
ATOM    339    O LEU    38       8.637 -60.662 -14.509  1.00  0.00      BSYN  
ATOM    340    N TYR    39       9.157 -61.009 -12.401  1.00  0.00      BSYN  
ATOM    341    H TYR    39       8.999 -60.524 -11.564  1.00  0.00      BSYN  
ATOM    342   CA TYR    39      10.355 -61.879 -12.474  1.00  0.00      BSYN  
ATOM    343   CB TYR    39      10.918 -62.235 -11.058  1.00  0.00      BSYN  
ATOM    344   CG TYR    39      10.064 -63.019 -10.153  1.00  0.00      BSYN  
ATOM    345  CD1 TYR    39      10.144 -64.385  -9.857  1.00  0.00      BSYN  
ATOM    346  CE1 TYR    39       9.389 -64.826  -8.800  1.00  0.00      BSYN  
ATOM    347  CD2 TYR    39       9.143 -62.191  -9.499  1.00  0.00      BSYN  
ATOM    348  CE2 TYR    39       8.504 -62.683  -8.352  1.00  0.00      BSYN  
ATOM    349   CZ TYR    39       8.580 -64.000  -8.020  1.00  0.00      BSYN  
ATOM    350   OH TYR    39       7.863 -64.522  -6.930  1.00  0.00      BSYN  
ATOM    351   HH TYR    39       7.404 -63.798  -6.497  1.00  0.00      BSYN  
ATOM    352    C TYR    39      10.307 -63.010 -13.439  1.00  0.00      BSYN  
ATOM    353    O TYR    39       9.561 -64.038 -13.252  1.00  0.00      BSYN  
ATOM    354    N VAL    40      11.208 -62.750 -14.416  1.00  0.00      BSYN  
ATOM    355    H VAL    40      11.545 -61.882 -14.721  1.00  0.00      BSYN  
ATOM    356   CA VAL    40      11.857 -63.778 -15.206  1.00  0.00      BSYN  
ATOM    357   CB VAL    40      11.563 -63.458 -16.770  1.00  0.00      BSYN  
ATOM    358  CG1 VAL    40      12.162 -64.584 -17.517  1.00  0.00      BSYN  
ATOM    359  CG2 VAL    40      10.137 -63.127 -17.145  1.00  0.00      BSYN  
ATOM    360    C VAL    40      13.262 -64.081 -14.765  1.00  0.00      BSYN  
ATOM    361    O VAL    40      13.555 -65.268 -14.832  1.00  0.00      BSYN  
ATOM    362    N GLY    41      14.127 -63.086 -14.541  1.00  0.00      BSYN  
ATOM    363    H GLY    41      13.930 -62.170 -14.827  1.00  0.00      BSYN  
ATOM    364   CA GLY    41      15.528 -63.450 -14.404  1.00  0.00      BSYN  
ATOM    365    C GLY    41      16.521 -62.673 -15.238  1.00  0.00      BSYN  
ATOM    366    O GLY    41      17.080 -63.111 -16.261  1.00  0.00      BSYN  
ATOM    367    N SER    42      17.014 -61.499 -14.748  1.00  0.00      BSYN  
ATOM    368    H SER    42      16.713 -61.201 -13.864  1.00  0.00      BSYN  
ATOM    369   CA SER    42      17.831 -60.585 -15.479  1.00  0.00      BSYN  
ATOM    370   CB SER    42      17.020 -59.328 -15.725  1.00  0.00      BSYN  
ATOM    371   OG SER    42      15.767 -59.506 -16.361  1.00  0.00      BSYN  
ATOM    372   HG SER    42      15.861 -59.313 -17.297  1.00  0.00      BSYN  
ATOM    373    C SER    42      19.117 -60.346 -14.750  1.00  0.00      BSYN  
ATOM    374    O SER    42      19.293 -60.725 -13.583  1.00  0.00      BSYN  
ATOM    375    N LYS    43      20.269 -60.008 -15.399  1.00  0.00      BSYN  
ATOM    376    H LYS    43      20.161 -59.731 -16.333  1.00  0.00      BSYN  
ATOM    377   CA LYS    43      21.603 -59.716 -14.753  1.00  0.00      BSYN  
ATOM    378   CB LYS    43      22.525 -60.818 -15.250  1.00  0.00      BSYN  
ATOM    379   CG LYS    43      22.612 -61.760 -14.189  1.00  0.00      BSYN  
ATOM    380   CD LYS    43      23.172 -63.187 -14.797  1.00  0.00      BSYN  
ATOM    381   CE LYS    43      24.628 -63.080 -15.419  1.00  0.00      BSYN  
ATOM    382   NZ LYS    43      25.189 -64.373 -15.885  1.00  0.00      BSYN  
ATOM    383  HZ1 LYS    43      25.607 -64.936 -15.118  1.00  0.00      BSYN  
ATOM    384  HZ2 LYS    43      24.357 -64.872 -16.259  1.00  0.00      BSYN  
ATOM    385  HZ3 LYS    43      25.883 -64.227 -16.646  1.00  0.00      BSYN  
ATOM    386    C LYS    43      22.171 -58.356 -14.948  1.00  0.00      BSYN  
ATOM    387    O LYS    43      21.897 -57.654 -15.867  1.00  0.00      BSYN  
ATOM    388    N THR    44      23.120 -57.830 -14.109  1.00  0.00      BSYN  
ATOM    389    H THR    44      23.801 -57.265 -14.530  1.00  0.00      BSYN  
ATOM    390   CA THR    44      23.463 -58.375 -12.848  1.00  0.00      BSYN  
ATOM    391   CB THR    44      24.913 -57.952 -12.479  1.00  0.00      BSYN  
ATOM    392  OG1 THR    44      24.880 -56.512 -12.578  1.00  0.00      BSYN  
ATOM    393  HG1 THR    44      25.457 -56.200 -13.279  1.00  0.00      BSYN  
ATOM    394  CG2 THR    44      25.873 -58.452 -13.486  1.00  0.00      BSYN  
ATOM    395    C THR    44      22.536 -58.323 -11.583  1.00  0.00      BSYN  
ATOM    396    O THR    44      22.628 -59.063 -10.623  1.00  0.00      BSYN  
ATOM    397    N ARG    45      21.667 -57.262 -11.569  1.00  0.00      BSYN  
ATOM    398    H ARG    45      21.727 -56.746 -12.400  1.00  0.00      BSYN  
ATOM    399   CA ARG    45      20.736 -56.955 -10.420  1.00  0.00      BSYN  
ATOM    400   CB ARG    45      20.219 -55.504 -10.738  1.00  0.00      BSYN  
ATOM    401   CG ARG    45      21.247 -54.509 -11.176  1.00  0.00      BSYN  
ATOM    402   CD ARG    45      20.517 -53.315 -11.529  1.00  0.00      BSYN  
ATOM    403   NE ARG    45      20.146 -53.260 -12.862  1.00  0.00      BSYN  
ATOM    404   HE ARG    45      19.641 -53.984 -13.287  1.00  0.00      BSYN  
ATOM    405   CZ ARG    45      20.318 -52.156 -13.632  1.00  0.00      BSYN  
ATOM    406  NH1 ARG    45      20.947 -51.057 -13.354  1.00  0.00      BSYN  
ATOM    407 HH11 ARG    45      21.080 -50.363 -14.062  1.00  0.00      BSYN  
ATOM    408 HH12 ARG    45      21.189 -50.902 -12.396  1.00  0.00      BSYN  
ATOM    409  NH2 ARG    45      19.773 -52.099 -14.818  1.00  0.00      BSYN  
ATOM    410 HH21 ARG    45      20.138 -51.388 -15.418  1.00  0.00      BSYN  
ATOM    411 HH22 ARG    45      19.248 -52.904 -15.096  1.00  0.00      BSYN  
ATOM    412    C ARG    45      19.516 -57.828 -10.201  1.00  0.00      BSYN  
ATOM    413    O ARG    45      18.273 -57.555 -10.472  1.00  0.00      BSYN  
ATOM    414    N GLU    46      19.745 -59.054  -9.647  1.00  0.00      BSYN  
ATOM    415    H GLU    46      20.676 -59.053  -9.341  1.00  0.00      BSYN  
ATOM    416   CA GLU    46      18.654 -60.043  -9.547  1.00  0.00      BSYN  
ATOM    417   CB GLU    46      19.051 -61.500  -9.502  1.00  0.00      BSYN  
ATOM    418   CG GLU    46      20.056 -62.176 -10.411  1.00  0.00      BSYN  
ATOM    419   CD GLU    46      20.425 -63.553  -9.853  1.00  0.00      BSYN  
ATOM    420  OE1 GLU    46      21.036 -63.597  -8.788  1.00  0.00      BSYN  
ATOM    421  OE2 GLU    46      20.031 -64.438 -10.596  1.00  0.00      BSYN  
ATOM    422    C GLU    46      17.626 -59.712  -8.489  1.00  0.00      BSYN  
ATOM    423    O GLU    46      17.960 -59.809  -7.278  1.00  0.00      BSYN  
ATOM    424    N GLY    47      16.371 -59.515  -8.938  1.00  0.00      BSYN  
ATOM    425    H GLY    47      16.011 -59.859  -9.782  1.00  0.00      BSYN  
ATOM    426   CA GLY    47      15.326 -59.099  -7.895  1.00  0.00      BSYN  
ATOM    427    C GLY    47      14.172 -60.027  -7.844  1.00  0.00      BSYN  
ATOM    428    O GLY    47      13.215 -59.758  -8.653  1.00  0.00      BSYN  
ATOM    429    N VAL    48      14.439 -61.254  -7.258  1.00  0.00      BSYN  
ATOM    430    H VAL    48      15.406 -61.385  -7.172  1.00  0.00      BSYN  
ATOM    431   CA VAL    48      13.541 -62.392  -7.165  1.00  0.00      BSYN  
ATOM    432   CB VAL    48      14.341 -63.615  -7.403  1.00  0.00      BSYN  
ATOM    433  CG1 VAL    48      13.443 -64.910  -7.642  1.00  0.00      BSYN  
ATOM    434  CG2 VAL    48      15.353 -63.666  -8.495  1.00  0.00      BSYN  
ATOM    435    C VAL    48      12.445 -62.408  -6.083  1.00  0.00      BSYN  
ATOM    436    O VAL    48      11.451 -63.052  -6.298  1.00  0.00      BSYN  
ATOM    437    N VAL    49      12.717 -61.630  -4.996  1.00  0.00      BSYN  
ATOM    438    H VAL    49      13.593 -61.192  -4.970  1.00  0.00      BSYN  
ATOM    439   CA VAL    49      11.729 -61.247  -3.963  1.00  0.00      BSYN  
ATOM    440   CB VAL    49      12.102 -61.372  -2.450  1.00  0.00      BSYN  
ATOM    441  CG1 VAL    49      12.405 -62.832  -2.042  1.00  0.00      BSYN  
ATOM    442  CG2 VAL    49      13.413 -60.594  -2.324  1.00  0.00      BSYN  
ATOM    443    C VAL    49      10.919 -59.998  -4.265  1.00  0.00      BSYN  
ATOM    444    O VAL    49      11.425 -59.015  -4.820  1.00  0.00      BSYN  
ATOM    445    N GLN    50       9.664 -60.149  -3.950  1.00  0.00      BSYN  
ATOM    446    H GLN    50       9.246 -60.972  -3.622  1.00  0.00      BSYN  
ATOM    447   CA GLN    50       8.558 -59.219  -4.262  1.00  0.00      BSYN  
ATOM    448   CB GLN    50       7.851 -59.792  -5.410  1.00  0.00      BSYN  
ATOM    449   CG GLN    50       6.992 -58.669  -6.072  1.00  0.00      BSYN  
ATOM    450   CD GLN    50       6.139 -59.159  -7.319  1.00  0.00      BSYN  
ATOM    451  OE1 GLN    50       5.857 -60.376  -7.554  1.00  0.00      BSYN  
ATOM    452  NE2 GLN    50       5.698 -58.142  -8.075  1.00  0.00      BSYN  
ATOM    453 HE21 GLN    50       5.921 -57.196  -7.949  1.00  0.00      BSYN  
ATOM    454 HE22 GLN    50       5.117 -58.578  -8.733  1.00  0.00      BSYN  
ATOM    455    C GLN    50       7.778 -59.368  -2.947  1.00  0.00      BSYN  
ATOM    456    O GLN    50       7.488 -60.508  -2.482  1.00  0.00      BSYN  
ATOM    457    N GLY    51       7.606 -58.246  -2.269  1.00  0.00      BSYN  
ATOM    458    H GLY    51       6.928 -58.240  -1.561  1.00  0.00      BSYN  
ATOM    459   CA GLY    51       8.160 -56.994  -2.666  1.00  0.00      BSYN  
ATOM    460    C GLY    51       8.953 -56.337  -1.460  1.00  0.00      BSYN  
ATOM    461    O GLY    51       9.044 -55.082  -1.107  1.00  0.00      BSYN  
ATOM    462    N VAL    52       9.723 -57.410  -1.012  1.00  0.00      BSYN  
ATOM    463    H VAL    52       9.646 -58.302  -1.411  1.00  0.00      BSYN  
ATOM    464   CA VAL    52      10.587 -57.364   0.148  1.00  0.00      BSYN  
ATOM    465   CB VAL    52      11.193 -58.748   0.543  1.00  0.00      BSYN  
ATOM    466  CG1 VAL    52      12.092 -58.784   1.839  1.00  0.00      BSYN  
ATOM    467  CG2 VAL    52      10.093 -59.701   0.837  1.00  0.00      BSYN  
ATOM    468    C VAL    52      11.734 -56.338   0.007  1.00  0.00      BSYN  
ATOM    469    O VAL    52      12.838 -56.574  -0.451  1.00  0.00      BSYN  
ATOM    470    N ALA    53      11.493 -55.083   0.277  1.00  0.00      BSYN  
ATOM    471    H ALA    53      10.586 -54.712   0.306  1.00  0.00      BSYN  
ATOM    472   CA ALA    53      12.439 -54.051   0.092  1.00  0.00      BSYN  
ATOM    473   CB ALA    53      11.924 -52.744  -0.519  1.00  0.00      BSYN  
ATOM    474    C ALA    53      13.255 -53.715   1.377  1.00  0.00      BSYN  
ATOM    475    O ALA    53      12.774 -53.373   2.474  1.00  0.00      BSYN  
ATOM    476    N SER    54      14.494 -53.843   0.991  1.00  0.00      BSYN  
ATOM    477    H SER    54      14.582 -54.412   0.198  1.00  0.00      BSYN  
ATOM    478   CA SER    54      15.551 -53.348   1.818  1.00  0.00      BSYN  
ATOM    479   CB SER    54      16.565 -54.498   2.030  1.00  0.00      BSYN  
ATOM    480   OG SER    54      17.065 -55.360   0.990  1.00  0.00      BSYN  
ATOM    481   HG SER    54      16.319 -55.748   0.527  1.00  0.00      BSYN  
ATOM    482    C SER    54      16.262 -52.018   1.397  1.00  0.00      BSYN  
ATOM    483    O SER    54      17.417 -51.893   1.780  1.00  0.00      BSYN  
ATOM    484    N VAL    55      15.518 -51.106   0.920  1.00  0.00      BSYN  
ATOM    485    H VAL    55      14.553 -51.265   0.848  1.00  0.00      BSYN  
ATOM    486   CA VAL    55      16.056 -49.788   0.668  1.00  0.00      BSYN  
ATOM    487   CB VAL    55      16.261 -49.655  -0.855  1.00  0.00      BSYN  
ATOM    488  CG1 VAL    55      17.243 -50.548  -1.587  1.00  0.00      BSYN  
ATOM    489  CG2 VAL    55      15.071 -49.921  -1.693  1.00  0.00      BSYN  
ATOM    490    C VAL    55      15.261 -48.613   1.267  1.00  0.00      BSYN  
ATOM    491    O VAL    55      14.087 -48.309   0.999  1.00  0.00      BSYN  
ATOM    492    N ALA    56      15.902 -47.936   2.203  1.00  0.00      BSYN  
ATOM    493    H ALA    56      16.818 -48.283   2.227  1.00  0.00      BSYN  
ATOM    494   CA ALA    56      15.431 -46.707   2.896  1.00  0.00      BSYN  
ATOM    495   CB ALA    56      16.301 -46.492   4.134  1.00  0.00      BSYN  
ATOM    496    C ALA    56      15.432 -45.435   2.166  1.00  0.00      BSYN  
ATOM    497    O ALA    56      15.153 -44.394   2.777  1.00  0.00      BSYN  
ATOM    498    N GLU    57      15.416 -45.513   0.823  1.00  0.00      BSYN  
ATOM    499    H GLU    57      15.282 -46.416   0.467  1.00  0.00      BSYN  
ATOM    500   CA GLU    57      15.247 -44.456  -0.050  1.00  0.00      BSYN  
ATOM    501   CB GLU    57      15.677 -45.030  -1.394  1.00  0.00      BSYN  
ATOM    502   CG GLU    57      16.269 -43.798  -2.120  1.00  0.00      BSYN  
ATOM    503   CD GLU    57      16.902 -44.085  -3.475  1.00  0.00      BSYN  
ATOM    504  OE1 GLU    57      18.109 -44.252  -3.520  1.00  0.00      BSYN  
ATOM    505  OE2 GLU    57      16.239 -44.268  -4.497  1.00  0.00      BSYN  
ATOM    506    C GLU    57      13.873 -43.727  -0.060  1.00  0.00      BSYN  
ATOM    507    O GLU    57      13.014 -44.066  -0.871  1.00  0.00      BSYN  
ATOM    508    N LYS    58      13.745 -42.834   0.928  1.00  0.00      BSYN  
ATOM    509    H LYS    58      14.537 -42.820   1.504  1.00  0.00      BSYN  
ATOM    510   CA LYS    58      12.556 -41.966   1.214  1.00  0.00      BSYN  
ATOM    511   CB LYS    58      12.677 -41.550   2.795  1.00  0.00      BSYN  
ATOM    512   CG LYS    58      12.305 -42.814   3.718  1.00  0.00      BSYN  
ATOM    513   CD LYS    58      12.380 -42.686   5.295  1.00  0.00      BSYN  
ATOM    514   CE LYS    58      13.717 -42.125   5.665  1.00  0.00      BSYN  
ATOM    515   NZ LYS    58      14.796 -43.046   5.475  1.00  0.00      BSYN  
ATOM    516  HZ1 LYS    58      14.921 -43.472   4.534  1.00  0.00      BSYN  
ATOM    517  HZ2 LYS    58      15.646 -42.470   5.641  1.00  0.00      BSYN  
ATOM    518  HZ3 LYS    58      14.686 -43.765   6.218  1.00  0.00      BSYN  
ATOM    519    C LYS    58      12.410 -40.759   0.335  1.00  0.00      BSYN  
ATOM    520    O LYS    58      13.162 -39.784   0.611  1.00  0.00      BSYN  
ATOM    521    N THR    59      11.688 -40.519  -0.718  1.00  0.00      BSYN  
ATOM    522    H THR    59      11.756 -39.645  -1.157  1.00  0.00      BSYN  
ATOM    523   CA THR    59      10.785 -41.510  -1.395  1.00  0.00      BSYN  
ATOM    524   CB THR    59       9.412 -40.862  -1.412  1.00  0.00      BSYN  
ATOM    525  OG1 THR    59       9.045 -40.812   0.001  1.00  0.00      BSYN  
ATOM    526  HG1 THR    59       8.224 -40.386   0.263  1.00  0.00      BSYN  
ATOM    527  CG2 THR    59       8.285 -41.153  -2.392  1.00  0.00      BSYN  
ATOM    528    C THR    59      11.303 -41.978  -2.724  1.00  0.00      BSYN  
ATOM    529    O THR    59      12.088 -41.320  -3.388  1.00  0.00      BSYN  
ATOM    530    N LYS    60      10.897 -43.246  -3.086  1.00  0.00      BSYN  
ATOM    531    H LYS    60      10.408 -43.721  -2.382  1.00  0.00      BSYN  
ATOM    532   CA LYS    60      11.281 -43.739  -4.369  1.00  0.00      BSYN  
ATOM    533   CB LYS    60      12.020 -45.024  -4.046  1.00  0.00      BSYN  
ATOM    534   CG LYS    60      11.362 -46.095  -3.244  1.00  0.00      BSYN  
ATOM    535   CD LYS    60      12.432 -47.246  -3.156  1.00  0.00      BSYN  
ATOM    536   CE LYS    60      11.823 -48.474  -2.428  1.00  0.00      BSYN  
ATOM    537   NZ LYS    60      11.481 -48.021  -1.030  1.00  0.00      BSYN  
ATOM    538  HZ1 LYS    60      12.210 -47.527  -0.476  1.00  0.00      BSYN  
ATOM    539  HZ2 LYS    60      10.642 -47.415  -1.134  1.00  0.00      BSYN  
ATOM    540  HZ3 LYS    60      11.185 -48.769  -0.370  1.00  0.00      BSYN  
ATOM    541    C LYS    60      10.222 -43.867  -5.343  1.00  0.00      BSYN  
ATOM    542    O LYS    60       9.107 -43.449  -5.100  1.00  0.00      BSYN  
ATOM    543    N GLU    61      10.530 -44.468  -6.492  1.00  0.00      BSYN  
ATOM    544    H GLU    61      11.461 -44.757  -6.597  1.00  0.00      BSYN  
ATOM    545   CA GLU    61       9.464 -44.924  -7.473  1.00  0.00      BSYN  
ATOM    546   CB GLU    61       9.141 -43.809  -8.509  1.00  0.00      BSYN  
ATOM    547   CG GLU    61       8.523 -42.413  -8.130  1.00  0.00      BSYN  
ATOM    548   CD GLU    61       8.715 -41.356  -9.238  1.00  0.00      BSYN  
ATOM    549  OE1 GLU    61       7.664 -40.982  -9.745  1.00  0.00      BSYN  
ATOM    550  OE2 GLU    61       9.833 -40.914  -9.547  1.00  0.00      BSYN  
ATOM    551    C GLU    61      10.166 -46.190  -8.093  1.00  0.00      BSYN  
ATOM    552    O GLU    61      11.367 -46.457  -7.908  1.00  0.00      BSYN  
ATOM    553    N GLN    62       9.404 -46.881  -8.890  1.00  0.00      BSYN  
ATOM    554    H GLN    62       8.485 -46.543  -8.902  1.00  0.00      BSYN  
ATOM    555   CA GLN    62       9.719 -48.019  -9.752  1.00  0.00      BSYN  
ATOM    556   CB GLN    62       9.160 -49.219  -9.183  1.00  0.00      BSYN  
ATOM    557   CG GLN    62       9.652 -49.887  -7.844  1.00  0.00      BSYN  
ATOM    558   CD GLN    62       8.642 -50.627  -7.022  1.00  0.00      BSYN  
ATOM    559  OE1 GLN    62       7.413 -50.513  -7.134  1.00  0.00      BSYN  
ATOM    560  NE2 GLN    62       9.015 -51.479  -6.131  1.00  0.00      BSYN  
ATOM    561 HE21 GLN    62       9.991 -51.476  -6.041  1.00  0.00      BSYN  
ATOM    562 HE22 GLN    62       8.415 -52.182  -5.804  1.00  0.00      BSYN  
ATOM    563    C GLN    62       9.222 -47.790 -11.205  1.00  0.00      BSYN  
ATOM    564    O GLN    62       8.004 -47.739 -11.519  1.00  0.00      BSYN  
ATOM    565    N ALA    63      10.207 -47.505 -12.081  1.00  0.00      BSYN  
ATOM    566    H ALA    63      11.057 -47.251 -11.665  1.00  0.00      BSYN  
ATOM    567   CA ALA    63       9.991 -47.239 -13.507  1.00  0.00      BSYN  
ATOM    568   CB ALA    63      11.164 -46.514 -13.986  1.00  0.00      BSYN  
ATOM    569    C ALA    63       9.678 -48.514 -14.230  1.00  0.00      BSYN  
ATOM    570    O ALA    63      10.364 -49.500 -14.016  1.00  0.00      BSYN  
ATOM    571    N SER    64       8.614 -48.518 -15.002  1.00  0.00      BSYN  
ATOM    572    H SER    64       7.983 -47.793 -14.811  1.00  0.00      BSYN  
ATOM    573   CA SER    64       8.210 -49.573 -15.873  1.00  0.00      BSYN  
ATOM    574   CB SER    64       9.212 -49.722 -17.050  1.00  0.00      BSYN  
ATOM    575   OG SER    64       9.166 -48.494 -17.788  1.00  0.00      BSYN  
ATOM    576   HG SER    64       9.166 -47.787 -17.139  1.00  0.00      BSYN  
ATOM    577    C SER    64       7.794 -50.855 -15.189  1.00  0.00      BSYN  
ATOM    578    O SER    64       6.675 -51.275 -15.100  1.00  0.00      BSYN  
ATOM    579    N HIS    65       8.806 -51.589 -14.754  1.00  0.00      BSYN  
ATOM    580    H HIS    65       9.762 -51.418 -14.887  1.00  0.00      BSYN  
ATOM    581   CA HIS    65       8.625 -52.678 -13.919  1.00  0.00      BSYN  
ATOM    582   CB HIS    65       9.515 -53.877 -14.280  1.00  0.00      BSYN  
ATOM    583   CG HIS    65       9.234 -54.365 -15.613  1.00  0.00      BSYN  
ATOM    584  ND1 HIS    65       8.254 -55.191 -16.025  1.00  0.00      BSYN  
ATOM    585  HD1 HIS    65       7.468 -55.487 -15.519  1.00  0.00      BSYN  
ATOM    586  CD2 HIS    65       9.975 -54.004 -16.819  1.00  0.00      BSYN  
ATOM    587  NE2 HIS    65       9.331 -54.614 -17.830  1.00  0.00      BSYN  
ATOM    588  CE1 HIS    65       8.358 -55.354 -17.331  1.00  0.00      BSYN  
ATOM    589    C HIS    65       8.947 -52.394 -12.454  1.00  0.00      BSYN  
ATOM    590    O HIS    65      10.150 -52.364 -12.132  1.00  0.00      BSYN  
ATOM    591    N LEU    66       8.084 -52.191 -11.459  1.00  0.00      BSYN  
ATOM    592    H LEU    66       8.366 -52.249 -10.522  1.00  0.00      BSYN  
ATOM    593   CA LEU    66       6.673 -52.046 -11.760  1.00  0.00      BSYN  
ATOM    594   CB LEU    66       5.854 -53.121 -11.013  1.00  0.00      BSYN  
ATOM    595   CG LEU    66       4.495 -53.659 -11.508  1.00  0.00      BSYN  
ATOM    596  CD1 LEU    66       4.620 -55.061 -11.988  1.00  0.00      BSYN  
ATOM    597  CD2 LEU    66       3.730 -53.936 -10.248  1.00  0.00      BSYN  
ATOM    598    C LEU    66       6.024 -50.682 -11.639  1.00  0.00      BSYN  
ATOM    599    O LEU    66       6.292 -49.741 -10.876  1.00  0.00      BSYN  
ATOM    600    N GLY    67       5.143 -50.575 -12.695  1.00  0.00      BSYN  
ATOM    601    H GLY    67       5.291 -51.119 -13.497  1.00  0.00      BSYN  
ATOM    602   CA GLY    67       4.352 -49.441 -12.874  1.00  0.00      BSYN  
ATOM    603    C GLY    67       4.027 -48.925 -14.227  1.00  0.00      BSYN  
ATOM    604    O GLY    67       4.628 -47.910 -14.606  1.00  0.00      BSYN  
ATOM    605    N GLY    68       3.175 -49.594 -15.071  1.00  0.00      BSYN  
ATOM    606    H GLY    68       3.295 -49.459 -16.034  1.00  0.00      BSYN  
ATOM    607   CA GLY    68       2.363 -50.663 -14.600  1.00  0.00      BSYN  
ATOM    608    C GLY    68       1.128 -50.829 -15.412  1.00  0.00      BSYN  
ATOM    609    O GLY    68       0.384 -49.861 -15.482  1.00  0.00      BSYN  
ATOM    610    N ALA    69       0.699 -52.005 -15.913  1.00  0.00      BSYN  
ATOM    611    H ALA    69      -0.073 -51.906 -16.508  1.00  0.00      BSYN  
ATOM    612   CA ALA    69       1.168 -53.318 -15.357  1.00  0.00      BSYN  
ATOM    613   CB ALA    69      -0.027 -54.278 -15.188  1.00  0.00      BSYN  
ATOM    614    C ALA    69       2.235 -54.078 -16.162  1.00  0.00      BSYN  
ATOM    615    O ALA    69       3.124 -54.774 -15.650  1.00  0.00      BSYN  
ATOM    616    N VAL    70       2.164 -53.930 -17.437  1.00  0.00      BSYN  
ATOM    617    H VAL    70       1.339 -53.423 -17.584  1.00  0.00      BSYN  
ATOM    618   CA VAL    70       2.829 -54.615 -18.511  1.00  0.00      BSYN  
ATOM    619   CB VAL    70       4.242 -53.930 -18.748  1.00  0.00      BSYN  
ATOM    620  CG1 VAL    70       5.225 -54.383 -19.798  1.00  0.00      BSYN  
ATOM    621  CG2 VAL    70       3.959 -52.425 -18.960  1.00  0.00      BSYN  
ATOM    622    C VAL    70       2.940 -56.168 -18.376  1.00  0.00      BSYN  
ATOM    623    O VAL    70       2.479 -56.784 -19.337  1.00  0.00      BSYN  
ATOM    624    N PHE    71       3.463 -56.863 -17.349  1.00  0.00      BSYN  
ATOM    625    H PHE    71       3.704 -56.342 -16.554  1.00  0.00      BSYN  
ATOM    626   CA PHE    71       3.425 -58.301 -17.226  1.00  0.00      BSYN  
ATOM    627   CB PHE    71       4.880 -58.773 -17.264  1.00  0.00      BSYN  
ATOM    628   CG PHE    71       5.155 -60.261 -17.456  1.00  0.00      BSYN  
ATOM    629  CD1 PHE    71       4.436 -61.021 -18.382  1.00  0.00      BSYN  
ATOM    630  CD2 PHE    71       6.016 -60.844 -16.631  1.00  0.00      BSYN  
ATOM    631  CE1 PHE    71       4.514 -62.439 -18.258  1.00  0.00      BSYN  
ATOM    632  CE2 PHE    71       6.266 -62.206 -16.579  1.00  0.00      BSYN  
ATOM    633   CZ PHE    71       5.439 -63.000 -17.349  1.00  0.00      BSYN  
ATOM    634    C PHE    71       2.821 -58.652 -15.862  1.00  0.00      BSYN  
ATOM    635    O PHE    71       2.942 -57.982 -14.863  1.00  0.00      BSYN  
ATOM    636    N SER    72       2.181 -59.818 -15.796  1.00  0.00      BSYN  
ATOM    637    H SER    72       2.247 -60.431 -16.558  1.00  0.00      BSYN  
ATOM    638   CA SER    72       1.615 -60.295 -14.551  1.00  0.00      BSYN  
ATOM    639   CB SER    72       0.182 -59.825 -14.586  1.00  0.00      BSYN  
ATOM    640   OG SER    72       0.029 -58.531 -15.009  1.00  0.00      BSYN  
ATOM    641   HG SER    72       0.825 -58.029 -14.822  1.00  0.00      BSYN  
ATOM    642    C SER    72       1.908 -61.745 -14.171  1.00  0.00      BSYN  
ATOM    643    O SER    72       1.123 -62.246 -13.391  1.00  0.00      BSYN  
ATOM    644    N GLY    73       2.863 -62.503 -14.829  1.00  0.00      BSYN  
ATOM    645    H GLY    73       3.603 -62.245 -15.418  1.00  0.00      BSYN  
ATOM    646   CA GLY    73       2.992 -63.876 -14.385  1.00  0.00      BSYN  
ATOM    647    C GLY    73       1.965 -64.779 -14.918  1.00  0.00      BSYN  
ATOM    648    O GLY    73       2.068 -65.325 -16.071  1.00  0.00      BSYN  
ATOM    649    N ALA    74       0.900 -64.904 -14.089  1.00  0.00      BSYN  
ATOM    650    H ALA    74       0.772 -64.246 -13.374  1.00  0.00      BSYN  
ATOM    651   CA ALA    74      -0.017 -66.064 -14.062  1.00  0.00      BSYN  
ATOM    652   CB ALA    74       0.491 -66.916 -12.950  1.00  0.00      BSYN  
ATOM    653    C ALA    74      -1.405 -65.726 -13.877  1.00  0.00      BSYN  
ATOM    654    O ALA    74      -1.696 -64.983 -12.968  1.00  0.00      BSYN  
ATOM    655    N GLY    75      -2.320 -66.258 -14.637  1.00  0.00      BSYN  
ATOM    656    H GLY    75      -3.254 -66.100 -14.383  1.00  0.00      BSYN  
ATOM    657   CA GLY    75      -2.048 -67.022 -15.852  1.00  0.00      BSYN  
ATOM    658    C GLY    75      -3.301 -67.175 -16.645  1.00  0.00      BSYN  
ATOM    659    O GLY    75      -4.310 -67.406 -16.088  1.00  0.00      BSYN  
ATOM    660    N ASN    76      -3.147 -67.122 -17.990  1.00  0.00      BSYN  
ATOM    661    H ASN    76      -2.248 -66.926 -18.327  1.00  0.00      BSYN  
ATOM    662   CA ASN    76      -4.237 -67.389 -18.887  1.00  0.00      BSYN  
ATOM    663   CB ASN    76      -4.204 -66.631 -20.117  1.00  0.00      BSYN  
ATOM    664   CG ASN    76      -4.455 -65.062 -20.100  1.00  0.00      BSYN  
ATOM    665  OD1 ASN    76      -5.520 -64.513 -20.249  1.00  0.00      BSYN  
ATOM    666  ND2 ASN    76      -3.333 -64.340 -19.998  1.00  0.00      BSYN  
ATOM    667 HD21 ASN    76      -3.547 -63.387 -19.918  1.00  0.00      BSYN  
ATOM    668 HD22 ASN    76      -2.412 -64.674 -19.965  1.00  0.00      BSYN  
ATOM    669    C ASN    76      -4.212 -68.816 -19.233  1.00  0.00      BSYN  
ATOM    670    O ASN    76      -4.267 -69.268 -20.377  1.00  0.00      BSYN  
ATOM    671    N ILE    77      -4.333 -69.664 -18.167  1.00  0.00      BSYN  
ATOM    672    H ILE    77      -4.649 -69.133 -17.406  1.00  0.00      BSYN  
ATOM    673   CA ILE    77      -4.415 -71.142 -18.227  1.00  0.00      BSYN  
ATOM    674   CB ILE    77      -4.525 -71.744 -16.794  1.00  0.00      BSYN  
ATOM    675  CG2 ILE    77      -3.136 -71.999 -16.189  1.00  0.00      BSYN  
ATOM    676  CG1 ILE    77      -5.533 -71.049 -15.956  1.00  0.00      BSYN  
ATOM    677   CD ILE    77      -6.150 -72.067 -14.986  1.00  0.00      BSYN  
ATOM    678    C ILE    77      -5.385 -72.018 -19.155  1.00  0.00      BSYN  
ATOM    679    O ILE    77      -6.459 -71.584 -19.640  1.00  0.00      BSYN  
ATOM    680    N ALA    78      -5.051 -73.279 -19.406  1.00  0.00      BSYN  
ATOM    681    H ALA    78      -4.252 -73.653 -18.979  1.00  0.00      BSYN  
ATOM    682   CA ALA    78      -5.775 -74.132 -20.244  1.00  0.00      BSYN  
ATOM    683   CB ALA    78      -4.932 -74.942 -21.260  1.00  0.00      BSYN  
ATOM    684    C ALA    78      -6.618 -75.160 -19.491  1.00  0.00      BSYN  
ATOM    685    O ALA    78      -6.592 -75.319 -18.267  1.00  0.00      BSYN  
ATOM    686    N ALA    79      -7.459 -75.843 -20.339  1.00  0.00      BSYN  
ATOM    687    H ALA    79      -7.289 -76.043 -21.283  1.00  0.00      BSYN  
ATOM    688   CA ALA    79      -8.590 -76.527 -19.657  1.00  0.00      BSYN  
ATOM    689   CB ALA    79      -9.895 -75.679 -19.634  1.00  0.00      BSYN  
ATOM    690    C ALA    79      -9.100 -77.898 -19.991  1.00  0.00      BSYN  
ATOM    691    O ALA    79      -8.868 -78.443 -21.083  1.00  0.00      BSYN  
ATOM    692    N ALA    80      -9.819 -78.358 -18.928  1.00  0.00      BSYN  
ATOM    693    H ALA    80      -9.867 -77.808 -18.118  1.00  0.00      BSYN  
ATOM    694   CA ALA    80     -10.371 -79.669 -18.853  1.00  0.00      BSYN  
ATOM    695   CB ALA    80     -10.979 -79.931 -17.453  1.00  0.00      BSYN  
ATOM    696    C ALA    80     -11.538 -79.708 -19.793  1.00  0.00      BSYN  
ATOM    697    O ALA    80     -12.442 -78.852 -19.863  1.00  0.00      BSYN  
ATOM    698    N THR    81     -11.585 -80.787 -20.550  1.00  0.00      BSYN  
ATOM    699    H THR    81     -10.821 -81.392 -20.451  1.00  0.00      BSYN  
ATOM    700   CA THR    81     -12.576 -81.036 -21.677  1.00  0.00      BSYN  
ATOM    701   CB THR    81     -11.978 -80.321 -22.856  1.00  0.00      BSYN  
ATOM    702  OG1 THR    81     -12.176 -78.867 -22.853  1.00  0.00      BSYN  
ATOM    703  HG1 THR    81     -13.067 -78.537 -22.722  1.00  0.00      BSYN  
ATOM    704  CG2 THR    81     -12.335 -80.714 -24.395  1.00  0.00      BSYN  
ATOM    705    C THR    81     -12.954 -82.520 -21.847  1.00  0.00      BSYN  
ATOM    706    O THR    81     -12.190 -83.446 -21.554  1.00  0.00      BSYN  
ATOM    707    N GLY    82     -14.153 -82.746 -22.340  1.00  0.00      BSYN  
ATOM    708    H GLY    82     -14.988 -82.244 -22.444  1.00  0.00      BSYN  
ATOM    709   CA GLY    82     -14.479 -84.097 -22.688  1.00  0.00      BSYN  
ATOM    710    C GLY    82     -15.966 -84.587 -22.733  1.00  0.00      BSYN  
ATOM    711    O GLY    82     -16.580 -84.141 -23.764  1.00  0.00      BSYN  
ATOM    712    N LEU    83     -16.510 -85.393 -21.803  1.00  0.00      BSYN  
ATOM    713    H LEU    83     -17.304 -85.883 -22.102  1.00  0.00      BSYN  
ATOM    714   CA LEU    83     -15.765 -85.748 -20.614  1.00  0.00      BSYN  
ATOM    715   CB LEU    83     -16.683 -85.897 -19.424  1.00  0.00      BSYN  
ATOM    716   CG LEU    83     -17.661 -84.851 -18.986  1.00  0.00      BSYN  
ATOM    717  CD1 LEU    83     -18.213 -85.367 -17.703  1.00  0.00      BSYN  
ATOM    718  CD2 LEU    83     -17.007 -83.540 -18.705  1.00  0.00      BSYN  
ATOM    719    C LEU    83     -14.893 -87.072 -20.728  1.00  0.00      BSYN  
ATOM    720    O LEU    83     -13.861 -87.185 -20.011  1.00  0.00      BSYN  
ATOM    721    N VAL    84     -15.252 -87.991 -21.594  1.00  0.00      BSYN  
ATOM    722    H VAL    84     -16.097 -87.955 -22.091  1.00  0.00      BSYN  
ATOM    723   CA VAL    84     -14.349 -89.038 -21.973  1.00  0.00      BSYN  
ATOM    724   CB VAL    84     -15.212 -90.374 -22.297  1.00  0.00      BSYN  
ATOM    725  CG1 VAL    84     -15.771 -90.884 -20.998  1.00  0.00      BSYN  
ATOM    726  CG2 VAL    84     -16.340 -90.252 -23.304  1.00  0.00      BSYN  
ATOM    727    C VAL    84     -13.489 -88.532 -23.130  1.00  0.00      BSYN  
ATOM    728    O VAL    84     -13.988 -87.803 -23.866  1.00  0.00      BSYN  
ATOM    729    N LYS    85     -12.170 -88.826 -23.368  1.00  0.00      BSYN  
ATOM    730    H LYS    85     -11.734 -88.187 -23.969  1.00  0.00      BSYN  
ATOM    731   CA LYS    85     -11.345 -89.735 -22.473  1.00  0.00      BSYN  
ATOM    732   CB LYS    85     -10.608 -90.790 -23.284  1.00  0.00      BSYN  
ATOM    733   CG LYS    85     -11.290 -92.082 -23.629  1.00  0.00      BSYN  
ATOM    734   CD LYS    85     -11.240 -93.020 -22.482  1.00  0.00      BSYN  
ATOM    735   CE LYS    85     -11.339 -94.409 -23.021  1.00  0.00      BSYN  
ATOM    736   NZ LYS    85     -10.154 -94.922 -23.598  1.00  0.00      BSYN  
ATOM    737  HZ1 LYS    85      -9.634 -94.145 -24.054  1.00  0.00      BSYN  
ATOM    738  HZ2 LYS    85      -9.677 -95.398 -22.806  1.00  0.00      BSYN  
ATOM    739  HZ3 LYS    85     -10.299 -95.654 -24.322  1.00  0.00      BSYN  
ATOM    740    C LYS    85     -10.327 -89.006 -21.701  1.00  0.00      BSYN  
ATOM    741    O LYS    85     -10.145 -89.148 -20.486  1.00  0.00      BSYN  
ATOM    742    N ARG    86      -9.496 -88.145 -22.280  1.00  0.00      BSYN  
ATOM    743    H ARG    86      -9.494 -87.855 -23.216  1.00  0.00      BSYN  
ATOM    744   CA ARG    86      -8.355 -87.556 -21.542  1.00  0.00      BSYN  
ATOM    745   CB ARG    86      -7.064 -88.169 -22.162  1.00  0.00      BSYN  
ATOM    746   CG ARG    86      -6.899 -89.687 -21.958  1.00  0.00      BSYN  
ATOM    747   CD ARG    86      -5.385 -90.016 -22.140  1.00  0.00      BSYN  
ATOM    748   NE ARG    86      -5.086 -91.428 -22.224  1.00  0.00      BSYN  
ATOM    749   HE ARG    86      -5.137 -91.992 -21.424  1.00  0.00      BSYN  
ATOM    750   CZ ARG    86      -4.904 -91.969 -23.470  1.00  0.00      BSYN  
ATOM    751  NH1 ARG    86      -4.828 -93.255 -23.617  1.00  0.00      BSYN  
ATOM    752 HH11 ARG    86      -4.831 -93.672 -24.526  1.00  0.00      BSYN  
ATOM    753 HH12 ARG    86      -4.921 -93.883 -22.844  1.00  0.00      BSYN  
ATOM    754  NH2 ARG    86      -5.058 -91.202 -24.506  1.00  0.00      BSYN  
ATOM    755 HH21 ARG    86      -4.913 -91.501 -25.449  1.00  0.00      BSYN  
ATOM    756 HH22 ARG    86      -5.444 -90.304 -24.292  1.00  0.00      BSYN  
ATOM    757    C ARG    86      -8.315 -86.043 -21.379  1.00  0.00      BSYN  
ATOM    758    O ARG    86      -8.750 -85.303 -22.323  1.00  0.00      BSYN  
ATOM    759    N GLU    87      -7.880 -85.770 -20.150  1.00  0.00      BSYN  
ATOM    760    H GLU    87      -7.594 -86.464 -19.520  1.00  0.00      BSYN  
ATOM    761   CA GLU    87      -7.659 -84.465 -19.518  1.00  0.00      BSYN  
ATOM    762   CB GLU    87      -6.535 -84.732 -18.413  1.00  0.00      BSYN  
ATOM    763   CG GLU    87      -6.912 -85.659 -17.281  1.00  0.00      BSYN  
ATOM    764   CD GLU    87      -5.620 -86.029 -16.439  1.00  0.00      BSYN  
ATOM    765  OE1 GLU    87      -4.712 -86.607 -16.965  1.00  0.00      BSYN  
ATOM    766  OE2 GLU    87      -5.503 -85.757 -15.241  1.00  0.00      BSYN  
ATOM    767    C GLU    87      -7.235 -83.408 -20.561  1.00  0.00      BSYN  
ATOM    768    O GLU    87      -7.943 -82.370 -20.773  1.00  0.00      BSYN  
ATOM    769    N GLU    88      -5.970 -83.433 -21.045  1.00  0.00      BSYN  
ATOM    770    H GLU    88      -5.319 -83.871 -20.459  1.00  0.00      BSYN  
ATOM    771   CA GLU    88      -5.327 -82.629 -22.145  1.00  0.00      BSYN  
ATOM    772   CB GLU    88      -5.310 -81.132 -21.712  1.00  0.00      BSYN  
ATOM    773   CG GLU    88      -4.410 -80.486 -20.692  1.00  0.00      BSYN  
ATOM    774   CD GLU    88      -4.455 -78.975 -20.792  1.00  0.00      BSYN  
ATOM    775  OE1 GLU    88      -5.219 -78.384 -20.024  1.00  0.00      BSYN  
ATOM    776  OE2 GLU    88      -3.688 -78.370 -21.620  1.00  0.00      BSYN  
ATOM    777    C GLU    88      -4.039 -83.093 -22.711  1.00  0.00      BSYN  
ATOM    778    O GLU    88      -4.001 -83.276 -23.980  1.00  0.00      BSYN  
ATOM    779    N PHE    89      -2.904 -83.093 -21.959  1.00  0.00      BSYN  
ATOM    780    H PHE    89      -2.751 -82.950 -21.002  1.00  0.00      BSYN  
ATOM    781   CA PHE    89      -1.661 -83.351 -22.518  1.00  0.00      BSYN  
ATOM    782   CB PHE    89      -0.880 -81.925 -22.595  1.00  0.00      BSYN  
ATOM    783   CG PHE    89       0.239 -81.992 -23.674  1.00  0.00      BSYN  
ATOM    784  CD1 PHE    89      -0.149 -81.594 -24.913  1.00  0.00      BSYN  
ATOM    785  CD2 PHE    89       1.471 -82.556 -23.419  1.00  0.00      BSYN  
ATOM    786  CE1 PHE    89       0.669 -81.821 -26.005  1.00  0.00      BSYN  
ATOM    787  CE2 PHE    89       2.315 -82.813 -24.473  1.00  0.00      BSYN  
ATOM    788   CZ PHE    89       1.849 -82.430 -25.779  1.00  0.00      BSYN  
ATOM    789    C PHE    89      -0.975 -84.544 -21.892  1.00  0.00      BSYN  
ATOM    790    O PHE    89      -0.858 -84.592 -20.667  1.00  0.00      BSYN  
ATOM    791    N PRO    90      -0.534 -85.569 -22.674  1.00  0.00      BSYN  
ATOM    792   CD PRO    90      -0.892 -85.761 -24.117  1.00  0.00      BSYN  
ATOM    793   CA PRO    90       0.352 -86.680 -22.268  1.00  0.00      BSYN  
ATOM    794   CB PRO    90       0.111 -87.728 -23.274  1.00  0.00      BSYN  
ATOM    795   CG PRO    90      -0.327 -87.052 -24.607  1.00  0.00      BSYN  
ATOM    796    C PRO    90       1.826 -86.363 -22.058  1.00  0.00      BSYN  
ATOM    797    O PRO    90       2.438 -85.564 -22.871  1.00  0.00      BSYN  
ATOM    798    N THR    91       2.201 -86.649 -20.791  1.00  0.00      BSYN  
ATOM    799    H THR    91       1.548 -86.885 -20.100  1.00  0.00      BSYN  
ATOM    800   CA THR    91       3.641 -86.541 -20.403  1.00  0.00      BSYN  
ATOM    801   CB THR    91       3.627 -86.324 -18.905  1.00  0.00      BSYN  
ATOM    802  OG1 THR    91       4.003 -84.947 -18.728  1.00  0.00      BSYN  
ATOM    803  HG1 THR    91       4.585 -84.767 -19.470  1.00  0.00      BSYN  
ATOM    804  CG2 THR    91       4.564 -86.989 -17.951  1.00  0.00      BSYN  
ATOM    805    C THR    91       4.566 -87.740 -20.965  1.00  0.00      BSYN  
ATOM    806    O THR    91       5.755 -87.563 -21.181  1.00  0.00      BSYN  
ATOM    807    N ASP    92       3.941 -88.960 -20.984  1.00  0.00      BSYN  
ATOM    808    H ASP    92       3.161 -89.155 -20.424  1.00  0.00      BSYN  
ATOM    809   CA ASP    92       4.701 -89.978 -21.723  1.00  0.00      BSYN  
ATOM    810   CB ASP    92       4.224 -91.460 -21.286  1.00  0.00      BSYN  
ATOM    811   CG ASP    92       4.788 -92.644 -22.200  1.00  0.00      BSYN  
ATOM    812  OD1 ASP    92       3.923 -93.501 -22.443  1.00  0.00      BSYN  
ATOM    813  OD2 ASP    92       6.013 -92.722 -22.488  1.00  0.00      BSYN  
ATOM    814    C ASP    92       4.552 -89.737 -23.246  1.00  0.00      BSYN  
ATOM    815    O ASP    92       3.521 -90.277 -23.757  1.00  0.00      BSYN  
ATOM    816    N LEU    93       5.249 -88.997 -24.110  1.00  0.00      BSYN  
ATOM    817    H LEU    93       6.140 -88.643 -23.903  1.00  0.00      BSYN  
ATOM    818   CA LEU    93       4.970 -88.780 -25.515  1.00  0.00      BSYN  
ATOM    819   CB LEU    93       4.983 -87.267 -25.863  1.00  0.00      BSYN  
ATOM    820   CG LEU    93       6.038 -86.393 -25.547  1.00  0.00      BSYN  
ATOM    821  CD1 LEU    93       6.372 -85.517 -26.651  1.00  0.00      BSYN  
ATOM    822  CD2 LEU    93       5.675 -85.488 -24.439  1.00  0.00      BSYN  
ATOM    823    C LEU    93       6.005 -89.636 -26.389  1.00  0.00      BSYN  
ATOM    824    O LEU    93       7.112 -89.826 -26.066  1.00  0.00      BSYN  
ATOM    825    N LYS    94       5.633 -90.237 -27.480  1.00  0.00      BSYN  
ATOM    826    H LYS    94       6.313 -90.823 -27.873  1.00  0.00      BSYN  
ATOM    827   CA LYS    94       4.365 -90.215 -28.114  1.00  0.00      BSYN  
ATOM    828   CB LYS    94       4.371 -89.255 -29.354  1.00  0.00      BSYN  
ATOM    829   CG LYS    94       2.978 -89.130 -29.998  1.00  0.00      BSYN  
ATOM    830   CD LYS    94       2.988 -87.734 -30.757  1.00  0.00      BSYN  
ATOM    831   CE LYS    94       1.646 -87.894 -31.476  1.00  0.00      BSYN  
ATOM    832   NZ LYS    94       1.292 -86.653 -32.309  1.00  0.00      BSYN  
ATOM    833  HZ1 LYS    94       1.435 -85.745 -31.822  1.00  0.00      BSYN  
ATOM    834  HZ2 LYS    94       1.951 -86.616 -33.113  1.00  0.00      BSYN  
ATOM    835  HZ3 LYS    94       0.333 -86.723 -32.703  1.00  0.00      BSYN  
ATOM    836    C LYS    94       4.039 -91.688 -28.304  1.00  0.00      BSYN  
ATOM    837    O LYS    94       4.857 -92.502 -28.638  1.00  0.00      BSYN  
ATOM    838    N PRO    95       2.864 -92.169 -28.130  1.00  0.00      BSYN  
ATOM    839   CD PRO    95       2.077 -92.029 -26.899  1.00  0.00      BSYN  
ATOM    840   CA PRO    95       2.403 -93.368 -28.794  1.00  0.00      BSYN  
ATOM    841   CB PRO    95       1.681 -94.171 -27.740  1.00  0.00      BSYN  
ATOM    842   CG PRO    95       0.913 -92.991 -26.980  1.00  0.00      BSYN  
ATOM    843    C PRO    95       1.555 -93.450 -30.033  1.00  0.00      BSYN  
ATOM    844    O PRO    95       0.334 -93.290 -29.996  1.00  0.00      BSYN  
ATOM    845    N GLU    96       2.201 -93.972 -31.050  1.00  0.00      BSYN  
ATOM    846    H GLU    96       3.065 -94.350 -30.782  1.00  0.00      BSYN  
ATOM    847   CA GLU    96       1.581 -93.963 -32.384  1.00  0.00      BSYN  
ATOM    848   CB GLU    96       2.620 -93.419 -33.448  1.00  0.00      BSYN  
ATOM    849   CG GLU    96       1.949 -92.831 -34.700  1.00  0.00      BSYN  
ATOM    850   CD GLU    96       2.541 -93.306 -36.088  1.00  0.00      BSYN  
ATOM    851  OE1 GLU    96       1.812 -93.834 -36.963  1.00  0.00      BSYN  
ATOM    852  OE2 GLU    96       3.791 -93.223 -36.186  1.00  0.00      BSYN  
ATOM    853    C GLU    96       1.324 -95.442 -32.620  1.00  0.00      BSYN  
ATOM    854    O GLU    96       2.243 -96.252 -32.776  1.00  0.00      BSYN  
ATOM    855    N GLU    97       0.057 -95.729 -32.582  1.00  0.00      BSYN  
ATOM    856    H GLU    97      -0.526 -94.965 -32.389  1.00  0.00      BSYN  
ATOM    857   CA GLU    97      -0.513 -97.072 -32.579  1.00  0.00      BSYN  
ATOM    858   CB GLU    97      -1.075 -97.425 -31.176  1.00  0.00      BSYN  
ATOM    859   CG GLU    97      -0.042 -98.136 -30.289  1.00  0.00      BSYN  
ATOM    860   CD GLU    97      -0.589 -98.785 -29.018  1.00  0.00      BSYN  
ATOM    861  OE1 GLU    97      -1.771 -99.189 -28.909  1.00  0.00      BSYN  
ATOM    862  OE2 GLU    97      -0.033 -98.764 -27.967  1.00  0.00      BSYN  
ATOM    863    C GLU    97      -1.642 -97.085 -33.568  1.00  0.00      BSYN  
ATOM    864    O GLU    97      -2.699 -97.666 -33.486  1.00  0.00      BSYN  
ATOM    865    N VAL    98      -1.436 -96.432 -34.733  1.00  0.00      BSYN  
ATOM    866    H VAL    98      -0.471 -96.307 -34.852  1.00  0.00      BSYN  
ATOM    867   CA VAL    98      -2.375 -96.111 -35.828  1.00  0.00      BSYN  
ATOM    868   CB VAL    98      -2.085 -94.748 -36.588  1.00  0.00      BSYN  
ATOM    869  CG1 VAL    98      -3.338 -94.257 -37.238  1.00  0.00      BSYN  
ATOM    870  CG2 VAL    98      -1.510 -93.566 -35.753  1.00  0.00      BSYN  
ATOM    871    C VAL    98      -2.354 -97.378 -36.841  1.00  0.00      BSYN  
ATOM    872    O VAL    98      -1.195 -97.761 -37.148  1.00  0.00      BSYN  
ATOM    873    N ALA    99      -3.423 -98.047 -37.281  1.00  0.00      BSYN  
ATOM    874    H ALA    99      -4.208 -97.896 -36.715  1.00  0.00      BSYN  
ATOM    875   CA ALA    99      -3.418 -98.869 -38.515  1.00  0.00      BSYN  
ATOM    876   CB ALA    99      -3.257-100.354 -38.175  1.00  0.00      BSYN  
ATOM    877    C ALA    99      -4.730 -98.643 -39.244  1.00  0.00      BSYN  
ATOM    878    O ALA    99      -5.680 -98.152 -38.625  1.00  0.00      BSYN  
ATOM    879    N GLN   100      -4.892 -98.819 -40.532  1.00  0.00      BSYN  
ATOM    880    H GLN   100      -4.110 -99.049 -41.076  1.00  0.00      BSYN  
ATOM    881   CA GLN   100      -6.028 -98.479 -41.376  1.00  0.00      BSYN  
ATOM    882   CB GLN   100      -5.426 -97.775 -42.638  1.00  0.00      BSYN  
ATOM    883   CG GLN   100      -4.920 -96.323 -42.415  1.00  0.00      BSYN  
ATOM    884   CD GLN   100      -5.920 -95.254 -42.800  1.00  0.00      BSYN  
ATOM    885  OE1 GLN   100      -6.117 -94.364 -42.047  1.00  0.00      BSYN  
ATOM    886  NE2 GLN   100      -6.803 -95.391 -43.814  1.00  0.00      BSYN  
ATOM    887 HE21 GLN   100      -7.307 -94.573 -44.006  1.00  0.00      BSYN  
ATOM    888 HE22 GLN   100      -6.936 -96.244 -44.278  1.00  0.00      BSYN  
ATOM    889    C GLN   100      -6.753 -99.863 -41.716  1.00  0.00      BSYN  
ATOM    890    O GLN   100      -6.386-100.776 -42.508  1.00  0.00      BSYN  
ATOM    891    N GLU   101      -7.955-100.027 -41.127  1.00  0.00      BSYN  
ATOM    892    H GLU   101      -8.309 -99.335 -40.530  1.00  0.00      BSYN  
ATOM    893   CA GLU   101      -8.726-101.281 -41.317  1.00  0.00      BSYN  
ATOM    894   CB GLU   101      -9.628-101.765 -40.177  1.00  0.00      BSYN  
ATOM    895   CG GLU   101     -10.863-101.070 -39.756  1.00  0.00      BSYN  
ATOM    896   CD GLU   101     -10.662 -99.637 -39.135  1.00  0.00      BSYN  
ATOM    897  OE1 GLU   101     -10.879 -98.670 -39.796  1.00  0.00      BSYN  
ATOM    898  OE2 GLU   101     -10.480 -99.617 -37.880  1.00  0.00      BSYN  
ATOM    899    C GLU   101      -9.731-101.168 -42.469  1.00  0.00      BSYN  
ATOM    900    O GLU   101     -10.013-100.074 -43.032  1.00  0.00      BSYN  
ATOM    901    N ALA   102     -10.393-102.275 -42.906  1.00  0.00      BSYN  
ATOM    902    H ALA   102     -10.088-103.169 -42.644  1.00  0.00      BSYN  
ATOM    903   CA ALA   102     -11.278-102.208 -43.965  1.00  0.00      BSYN  
ATOM    904   CB ALA   102     -10.929-103.475 -44.752  1.00  0.00      BSYN  
ATOM    905    C ALA   102     -12.784-102.369 -43.620  1.00  0.00      BSYN  
ATOM    906    O ALA   102     -13.254-103.469 -43.328  1.00  0.00      BSYN  
ATOM    907    N ALA   103     -13.546-101.227 -43.462  1.00  0.00      BSYN  
ATOM    908    H ALA   103     -13.239-100.394 -43.876  1.00  0.00      BSYN  
ATOM    909   CA ALA   103     -14.839-100.981 -42.810  1.00  0.00      BSYN  
ATOM    910   CB ALA   103     -14.790 -99.412 -42.554  1.00  0.00      BSYN  
ATOM    911    C ALA   103     -15.960-101.286 -43.854  1.00  0.00      BSYN  
ATOM    912    O ALA   103     -15.970-100.891 -45.047  1.00  0.00      BSYN  
ATOM    913    N GLU   104     -16.874-102.144 -43.396  1.00  0.00      BSYN  
ATOM    914    H GLU   104     -16.900-102.593 -42.526  1.00  0.00      BSYN  
ATOM    915   CA GLU   104     -18.028-102.527 -44.221  1.00  0.00      BSYN  
ATOM    916   CB GLU   104     -18.255-103.991 -44.131  1.00  0.00      BSYN  
ATOM    917   CG GLU   104     -17.255-104.552 -45.170  1.00  0.00      BSYN  
ATOM    918   CD GLU   104     -17.765-105.881 -45.749  1.00  0.00      BSYN  
ATOM    919  OE1 GLU   104     -18.254-106.753 -45.090  1.00  0.00      BSYN  
ATOM    920  OE2 GLU   104     -17.609-106.044 -46.934  1.00  0.00      BSYN  
ATOM    921    C GLU   104     -19.350-101.838 -43.964  1.00  0.00      BSYN  
ATOM    922    O GLU   104     -19.675-100.950 -44.815  1.00  0.00      BSYN  
ATOM    923    N GLU   105     -20.084-102.097 -42.923  1.00  0.00      BSYN  
ATOM    924    H GLU   105     -19.645-102.688 -42.276  1.00  0.00      BSYN  
ATOM    925   CA GLU   105     -21.264-101.274 -42.688  1.00  0.00      BSYN  
ATOM    926   CB GLU   105     -22.512-102.092 -42.223  1.00  0.00      BSYN  
ATOM    927   CG GLU   105     -22.888-103.376 -43.024  1.00  0.00      BSYN  
ATOM    928   CD GLU   105     -23.135-103.369 -44.540  1.00  0.00      BSYN  
ATOM    929  OE1 GLU   105     -22.492-104.033 -45.314  1.00  0.00      BSYN  
ATOM    930  OE2 GLU   105     -24.104-102.633 -44.957  1.00  0.00      BSYN  
ATOM    931    C GLU   105     -21.104-100.085 -41.769  1.00  0.00      BSYN  
ATOM    932    O GLU   105     -20.331-100.138 -40.819  1.00  0.00      BSYN  
ATOM    933    N PRO   106     -21.944 -99.038 -41.799  1.00  0.00      BSYN  
ATOM    934   CD PRO   106     -22.792 -98.821 -42.919  1.00  0.00      BSYN  
ATOM    935   CA PRO   106     -21.793 -97.871 -40.908  1.00  0.00      BSYN  
ATOM    936   CB PRO   106     -22.101 -96.782 -41.889  1.00  0.00      BSYN  
ATOM    937   CG PRO   106     -23.316 -97.410 -42.632  1.00  0.00      BSYN  
ATOM    938    C PRO   106     -22.689 -97.989 -39.625  1.00  0.00      BSYN  
ATOM    939    O PRO   106     -23.914 -98.058 -39.648  1.00  0.00      BSYN  
ATOM    940    N LEU   107     -22.101 -97.933 -38.472  1.00  0.00      BSYN  
ATOM    941    H LEU   107     -21.139 -98.110 -38.524  1.00  0.00      BSYN  
ATOM    942   CA LEU   107     -22.729 -97.574 -37.174  1.00  0.00      BSYN  
ATOM    943   CB LEU   107     -22.318 -98.564 -36.053  1.00  0.00      BSYN  
ATOM    944   CG LEU   107     -20.898 -98.548 -35.549  1.00  0.00      BSYN  
ATOM    945  CD1 LEU   107     -20.884 -98.856 -34.152  1.00  0.00      BSYN  
ATOM    946  CD2 LEU   107     -19.788 -99.282 -36.282  1.00  0.00      BSYN  
ATOM    947    C LEU   107     -22.707 -96.161 -36.576  1.00  0.00      BSYN  
ATOM    948    O LEU   107     -21.671 -95.550 -36.635  1.00  0.00      BSYN  
ATOM    949    N ILE   108     -23.822 -95.576 -36.062  1.00  0.00      BSYN  
ATOM    950    H ILE   108     -24.727 -95.827 -36.342  1.00  0.00      BSYN  
ATOM    951   CA ILE   108     -23.839 -94.342 -35.231  1.00  0.00      BSYN  
ATOM    952   CB ILE   108     -25.105 -93.488 -35.601  1.00  0.00      BSYN  
ATOM    953  CG2 ILE   108     -24.944 -92.796 -37.010  1.00  0.00      BSYN  
ATOM    954  CG1 ILE   108     -26.472 -94.231 -35.554  1.00  0.00      BSYN  
ATOM    955   CD ILE   108     -27.700 -93.534 -36.234  1.00  0.00      BSYN  
ATOM    956    C ILE   108     -23.674 -94.511 -33.709  1.00  0.00      BSYN  
ATOM    957    O ILE   108     -24.532 -95.138 -33.064  1.00  0.00      BSYN  
ATOM    958    N GLU   109     -22.699 -93.883 -33.199  1.00  0.00      BSYN  
ATOM    959    H GLU   109     -22.090 -93.534 -33.883  1.00  0.00      BSYN  
ATOM    960   CA GLU   109     -22.431 -93.800 -31.723  1.00  0.00      BSYN  
ATOM    961   CB GLU   109     -21.126 -94.631 -31.425  1.00  0.00      BSYN  
ATOM    962   CG GLU   109     -20.733 -95.164 -30.041  1.00  0.00      BSYN  
ATOM    963   CD GLU   109     -21.733 -96.126 -29.484  1.00  0.00      BSYN  
ATOM    964  OE1 GLU   109     -22.272 -97.043 -30.185  1.00  0.00      BSYN  
ATOM    965  OE2 GLU   109     -22.114 -95.962 -28.327  1.00  0.00      BSYN  
ATOM    966    C GLU   109     -22.164 -92.284 -31.435  1.00  0.00      BSYN  
ATOM    967    O GLU   109     -21.241 -91.726 -32.099  1.00  0.00      BSYN  
ATOM    968    N PRO   110     -23.035 -91.583 -30.907  1.00  0.00      BSYN  
ATOM    969   CD PRO   110     -24.280 -92.048 -30.232  1.00  0.00      BSYN  
ATOM    970   CA PRO   110     -22.987 -90.179 -30.706  1.00  0.00      BSYN  
ATOM    971   CB PRO   110     -24.332 -89.745 -30.047  1.00  0.00      BSYN  
ATOM    972   CG PRO   110     -24.619 -90.990 -29.234  1.00  0.00      BSYN  
ATOM    973    C PRO   110     -21.699 -89.897 -29.874  1.00  0.00      BSYN  
ATOM    974    O PRO   110     -21.096 -90.575 -29.103  1.00  0.00      BSYN  
ATOM    975    N LEU   111     -21.323 -88.625 -30.160  1.00  0.00      BSYN  
ATOM    976    H LEU   111     -22.062 -88.033 -30.415  1.00  0.00      BSYN  
ATOM    977   CA LEU   111     -20.083 -87.931 -29.886  1.00  0.00      BSYN  
ATOM    978   CB LEU   111     -19.790 -86.945 -31.023  1.00  0.00      BSYN  
ATOM    979   CG LEU   111     -19.854 -87.632 -32.568  1.00  0.00      BSYN  
ATOM    980  CD1 LEU   111     -19.572 -86.386 -33.399  1.00  0.00      BSYN  
ATOM    981  CD2 LEU   111     -18.970 -88.761 -32.830  1.00  0.00      BSYN  
ATOM    982    C LEU   111     -19.981 -87.285 -28.521  1.00  0.00      BSYN  
ATOM    983    O LEU   111     -20.790 -86.485 -28.110  1.00  0.00      BSYN  
ATOM    984    N MET   112     -18.823 -87.658 -27.858  1.00  0.00      BSYN  
ATOM    985    H MET   112     -18.221 -88.325 -28.249  1.00  0.00      BSYN  
ATOM    986   CA MET   112     -18.394 -87.140 -26.625  1.00  0.00      BSYN  
ATOM    987   CB MET   112     -17.452 -85.910 -26.806  1.00  0.00      BSYN  
ATOM    988   CG MET   112     -16.254 -86.310 -27.701  1.00  0.00      BSYN  
ATOM    989   SD MET   112     -15.551 -85.085 -28.769  1.00  0.00      BSYN  
ATOM    990   CE MET   112     -16.485 -85.181 -30.249  1.00  0.00      BSYN  
ATOM    991    C MET   112     -19.280 -86.995 -25.407  1.00  0.00      BSYN  
ATOM    992    O MET   112     -18.761 -86.874 -24.340  1.00  0.00      BSYN  
ATOM    993    N GLU   113     -20.550 -87.371 -25.501  1.00  0.00      BSYN  
ATOM    994    H GLU   113     -20.984 -87.535 -26.364  1.00  0.00      BSYN  
ATOM    995   CA GLU   113     -21.388 -87.295 -24.289  1.00  0.00      BSYN  
ATOM    996   CB GLU   113     -22.287 -86.141 -24.492  1.00  0.00      BSYN  
ATOM    997   CG GLU   113     -21.544 -84.748 -24.323  1.00  0.00      BSYN  
ATOM    998   CD GLU   113     -22.536 -83.575 -24.276  1.00  0.00      BSYN  
ATOM    999  OE1 GLU   113     -22.418 -82.682 -25.095  1.00  0.00      BSYN  
ATOM   1000  OE2 GLU   113     -23.478 -83.535 -23.493  1.00  0.00      BSYN  
ATOM   1001    C GLU   113     -22.265 -88.652 -23.928  1.00  0.00      BSYN  
ATOM   1002    O GLU   113     -22.904 -89.146 -24.866  1.00  0.00      BSYN  
ATOM   1003    N PRO   114     -22.172 -89.363 -22.811  1.00  0.00      BSYN  
ATOM   1004   CD PRO   114     -21.130 -89.156 -21.814  1.00  0.00      BSYN  
ATOM   1005   CA PRO   114     -22.811 -90.694 -22.714  1.00  0.00      BSYN  
ATOM   1006   CB PRO   114     -22.166 -91.254 -21.517  1.00  0.00      BSYN  
ATOM   1007   CG PRO   114     -20.879 -90.486 -21.333  1.00  0.00      BSYN  
ATOM   1008    C PRO   114     -24.318 -90.704 -22.594  1.00  0.00      BSYN  
ATOM   1009    O PRO   114     -24.946 -90.740 -21.463  1.00  0.00      BSYN  
ATOM   1010    N GLU   115     -25.045 -90.491 -23.667  1.00  0.00      BSYN  
ATOM   1011    H GLU   115     -24.654 -90.482 -24.565  1.00  0.00      BSYN  
ATOM   1012   CA GLU   115     -26.465 -89.940 -23.625  1.00  0.00      BSYN  
ATOM   1013   CB GLU   115     -26.323 -88.388 -23.545  1.00  0.00      BSYN  
ATOM   1014   CG GLU   115     -27.501 -87.609 -23.922  1.00  0.00      BSYN  
ATOM   1015   CD GLU   115     -28.076 -86.828 -22.792  1.00  0.00      BSYN  
ATOM   1016  OE1 GLU   115     -27.904 -85.597 -22.680  1.00  0.00      BSYN  
ATOM   1017  OE2 GLU   115     -28.675 -87.423 -21.882  1.00  0.00      BSYN  
ATOM   1018    C GLU   115     -27.141 -90.470 -24.921  1.00  0.00      BSYN  
ATOM   1019    O GLU   115     -26.558 -90.697 -26.013  1.00  0.00      BSYN  
ATOM   1020    N GLY   116     -28.383 -90.843 -24.588  1.00  0.00      BSYN  
ATOM   1021    H GLY   116     -28.469 -91.349 -23.753  1.00  0.00      BSYN  
ATOM   1022   CA GLY   116     -29.380 -91.032 -25.620  1.00  0.00      BSYN  
ATOM   1023    C GLY   116     -30.690 -90.449 -25.101  1.00  0.00      BSYN  
ATOM   1024    O GLY   116     -30.837 -90.065 -23.946  1.00  0.00      BSYN  
ATOM   1025    N GLU   117     -31.693 -90.421 -26.081  1.00  0.00      BSYN  
ATOM   1026    H GLU   117     -31.354 -90.286 -26.991  1.00  0.00      BSYN  
ATOM   1027   CA GLU   117     -33.116 -90.335 -25.920  1.00  0.00      BSYN  
ATOM   1028   CB GLU   117     -33.638 -90.461 -27.363  1.00  0.00      BSYN  
ATOM   1029   CG GLU   117     -35.054 -89.938 -27.443  1.00  0.00      BSYN  
ATOM   1030   CD GLU   117     -35.268 -88.489 -27.027  1.00  0.00      BSYN  
ATOM   1031  OE1 GLU   117     -35.330 -87.633 -27.864  1.00  0.00      BSYN  
ATOM   1032  OE2 GLU   117     -35.348 -88.215 -25.851  1.00  0.00      BSYN  
ATOM   1033    C GLU   117     -33.844 -91.335 -25.086  1.00  0.00      BSYN  
ATOM   1034    O GLU   117     -33.525 -92.512 -25.050  1.00  0.00      BSYN  
ATOM   1035    N SER   118     -34.933 -90.886 -24.396  1.00  0.00      BSYN  
ATOM   1036    H SER   118     -34.856 -89.929 -24.200  1.00  0.00      BSYN  
ATOM   1037   CA SER   118     -35.841 -91.670 -23.622  1.00  0.00      BSYN  
ATOM   1038   CB SER   118     -35.430 -91.349 -22.170  1.00  0.00      BSYN  
ATOM   1039   OG SER   118     -34.265 -91.986 -21.756  1.00  0.00      BSYN  
ATOM   1040   HG SER   118     -33.529 -92.326 -22.270  1.00  0.00      BSYN  
ATOM   1041    C SER   118     -37.315 -91.217 -23.918  1.00  0.00      BSYN  
ATOM   1042    O SER   118     -37.640 -90.059 -24.187  1.00  0.00      BSYN  
ATOM   1043    N TYR   119     -38.228 -92.198 -23.684  1.00  0.00      BSYN  
ATOM   1044    H TYR   119     -38.017 -92.967 -23.114  1.00  0.00      BSYN  
ATOM   1045   CA TYR   119     -39.608 -92.007 -24.043  1.00  0.00      BSYN  
ATOM   1046   CB TYR   119     -40.159 -92.884 -25.210  1.00  0.00      BSYN  
ATOM   1047   CG TYR   119     -39.704 -92.335 -26.500  1.00  0.00      BSYN  
ATOM   1048  CD1 TYR   119     -38.404 -92.727 -27.034  1.00  0.00      BSYN  
ATOM   1049  CE1 TYR   119     -38.029 -92.078 -28.167  1.00  0.00      BSYN  
ATOM   1050  CD2 TYR   119     -40.416 -91.295 -27.030  1.00  0.00      BSYN  
ATOM   1051  CE2 TYR   119     -39.846 -90.561 -28.041  1.00  0.00      BSYN  
ATOM   1052   CZ TYR   119     -38.767 -91.048 -28.657  1.00  0.00      BSYN  
ATOM   1053   OH TYR   119     -38.347 -90.673 -29.933  1.00  0.00      BSYN  
ATOM   1054   HH TYR   119     -39.170 -90.338 -30.296  1.00  0.00      BSYN  
ATOM   1055    C TYR   119     -40.374 -91.918 -22.666  1.00  0.00      BSYN  
ATOM   1056    O TYR   119     -39.971 -92.380 -21.579  1.00  0.00      BSYN  
ATOM   1057    N GLU   120     -41.611 -91.472 -22.893  1.00  0.00      BSYN  
ATOM   1058    H GLU   120     -41.702 -90.895 -23.679  1.00  0.00      BSYN  
ATOM   1059   CA GLU   120     -42.619 -91.562 -21.844  1.00  0.00      BSYN  
ATOM   1060   CB GLU   120     -42.802 -90.240 -21.004  1.00  0.00      BSYN  
ATOM   1061   CG GLU   120     -43.512 -90.693 -19.785  1.00  0.00      BSYN  
ATOM   1062   CD GLU   120     -43.384 -89.758 -18.583  1.00  0.00      BSYN  
ATOM   1063  OE1 GLU   120     -43.562 -88.557 -18.785  1.00  0.00      BSYN  
ATOM   1064  OE2 GLU   120     -43.155 -90.215 -17.486  1.00  0.00      BSYN  
ATOM   1065    C GLU   120     -43.997 -92.291 -22.065  1.00  0.00      BSYN  
ATOM   1066    O GLU   120     -44.598 -93.035 -21.251  1.00  0.00      BSYN  
ATOM   1067    N ASP   121     -44.524 -92.129 -23.254  1.00  0.00      BSYN  
ATOM   1068    H ASP   121     -43.976 -91.926 -24.041  1.00  0.00      BSYN  
ATOM   1069   CA ASP   121     -45.942 -92.344 -23.552  1.00  0.00      BSYN  
ATOM   1070   CB ASP   121     -46.600 -91.010 -24.041  1.00  0.00      BSYN  
ATOM   1071   CG ASP   121     -47.836 -90.621 -23.242  1.00  0.00      BSYN  
ATOM   1072  OD1 ASP   121     -47.701 -90.650 -22.067  1.00  0.00      BSYN  
ATOM   1073  OD2 ASP   121     -48.884 -90.389 -23.827  1.00  0.00      BSYN  
ATOM   1074    C ASP   121     -45.998 -93.368 -24.706  1.00  0.00      BSYN  
ATOM   1075    O ASP   121     -45.275 -93.136 -25.676  1.00  0.00      BSYN  
ATOM   1076    N PRO   122     -46.727 -94.503 -24.636  1.00  0.00      BSYN  
ATOM   1077   CD PRO   122     -47.575 -94.859 -23.590  1.00  0.00      BSYN  
ATOM   1078   CA PRO   122     -46.830 -95.478 -25.723  1.00  0.00      BSYN  
ATOM   1079   CB PRO   122     -47.431 -96.616 -25.032  1.00  0.00      BSYN  
ATOM   1080   CG PRO   122     -47.155 -96.325 -23.539  1.00  0.00      BSYN  
ATOM   1081    C PRO   122     -47.583 -94.903 -27.002  1.00  0.00      BSYN  
ATOM   1082    O PRO   122     -48.596 -94.165 -26.870  1.00  0.00      BSYN  
ATOM   1083    N PRO   123     -47.217 -95.293 -28.247  1.00  0.00      BSYN  
ATOM   1084   CD PRO   123     -46.017 -96.070 -28.341  1.00  0.00      BSYN  
ATOM   1085   CA PRO   123     -47.931 -95.296 -29.501  1.00  0.00      BSYN  
ATOM   1086   CB PRO   123     -46.929 -95.795 -30.494  1.00  0.00      BSYN  
ATOM   1087   CG PRO   123     -45.606 -95.661 -29.693  1.00  0.00      BSYN  
ATOM   1088    C PRO   123     -49.214 -96.176 -29.489  1.00  0.00      BSYN  
ATOM   1089    O PRO   123     -49.309 -97.403 -29.882  1.00  0.00      BSYN  
ATOM   1090    N GLN   124     -50.288 -95.589 -29.023  1.00  0.00      BSYN  
ATOM   1091    H GLN   124     -50.091 -94.928 -28.326  1.00  0.00      BSYN  
ATOM   1092   CA GLN   124     -51.665 -95.954 -29.363  1.00  0.00      BSYN  
ATOM   1093   CB GLN   124     -52.677 -95.325 -28.401  1.00  0.00      BSYN  
ATOM   1094   CG GLN   124     -52.935 -96.440 -27.435  1.00  0.00      BSYN  
ATOM   1095   CD GLN   124     -53.875 -96.202 -26.256  1.00  0.00      BSYN  
ATOM   1096  OE1 GLN   124     -55.037 -95.725 -26.385  1.00  0.00      BSYN  
ATOM   1097  NE2 GLN   124     -53.388 -96.614 -25.036  1.00  0.00      BSYN  
ATOM   1098 HE21 GLN   124     -52.796 -97.391 -24.963  1.00  0.00      BSYN  
ATOM   1099 HE22 GLN   124     -53.947 -96.357 -24.273  1.00  0.00      BSYN  
ATOM   1100    C GLN   124     -51.929 -95.508 -30.819  1.00  0.00      BSYN  
ATOM   1101    O GLN   124     -51.626 -94.323 -31.108  1.00  0.00      BSYN  
ATOM   1102    N GLU   125     -52.553 -96.340 -31.747  1.00  0.00      BSYN  
ATOM   1103    H GLU   125     -53.037 -96.128 -32.572  1.00  0.00      BSYN  
ATOM   1104   CA GLU   125     -52.456 -97.720 -31.395  1.00  0.00      BSYN  
ATOM   1105   CB GLU   125     -53.880 -98.181 -31.460  1.00  0.00      BSYN  
ATOM   1106   CG GLU   125     -54.703 -97.827 -30.169  1.00  0.00      BSYN  
ATOM   1107   CD GLU   125     -56.245 -97.865 -30.327  1.00  0.00      BSYN  
ATOM   1108  OE1 GLU   125     -56.890 -96.847 -30.206  1.00  0.00      BSYN  
ATOM   1109  OE2 GLU   125     -56.742 -98.948 -30.487  1.00  0.00      BSYN  
ATOM   1110    C GLU   125     -51.665 -98.680 -32.378  1.00  0.00      BSYN  
ATOM   1111    O GLU   125     -51.603 -98.550 -33.670  1.00  0.00      BSYN  
ATOM   1112    N GLU   126     -50.827 -99.413 -31.672  1.00  0.00      BSYN  
ATOM   1113    H GLU   126     -50.772 -99.041 -30.767  1.00  0.00      BSYN  
ATOM   1114   CA GLU   126     -50.063-100.588 -32.243  1.00  0.00      BSYN  
ATOM   1115   CB GLU   126     -48.768-100.700 -31.529  1.00  0.00      BSYN  
ATOM   1116   CG GLU   126     -47.378-100.849 -32.062  1.00  0.00      BSYN  
ATOM   1117   CD GLU   126     -47.109-102.233 -32.800  1.00  0.00      BSYN  
ATOM   1118  OE1 GLU   126     -46.648-102.252 -33.895  1.00  0.00      BSYN  
ATOM   1119  OE2 GLU   126     -47.505-103.201 -32.274  1.00  0.00      BSYN  
ATOM   1120    C GLU   126     -50.911-101.876 -32.067  1.00  0.00      BSYN  
ATOM   1121    O GLU   126     -50.299-102.901 -31.676  1.00  0.00      BSYN  
ATOM   1122    N TYR   127     -52.223-101.968 -32.337  1.00  0.00      BSYN  
ATOM   1123    H TYR   127     -52.534-101.117 -32.709  1.00  0.00      BSYN  
ATOM   1124   CA TYR   127     -52.909-103.141 -31.913  1.00  0.00      BSYN  
ATOM   1125   CB TYR   127     -53.877-102.960 -30.666  1.00  0.00      BSYN  
ATOM   1126   CG TYR   127     -53.178-103.260 -29.301  1.00  0.00      BSYN  
ATOM   1127  CD1 TYR   127     -52.629-102.267 -28.535  1.00  0.00      BSYN  
ATOM   1128  CE1 TYR   127     -51.918-102.622 -27.373  1.00  0.00      BSYN  
ATOM   1129  CD2 TYR   127     -53.034-104.506 -28.920  1.00  0.00      BSYN  
ATOM   1130  CE2 TYR   127     -52.341-104.884 -27.764  1.00  0.00      BSYN  
ATOM   1131   CZ TYR   127     -51.776-103.908 -27.015  1.00  0.00      BSYN  
ATOM   1132   OH TYR   127     -51.092-104.248 -25.835  1.00  0.00      BSYN  
ATOM   1133   HH TYR   127     -50.908-105.184 -25.950  1.00  0.00      BSYN  
ATOM   1134    C TYR   127     -53.894-103.461 -33.044  1.00  0.00      BSYN  
ATOM   1135    O TYR   127     -54.045-104.628 -33.433  1.00  0.00      BSYN  
ATOM   1136    N GLN   128     -54.623-102.505 -33.663  1.00  0.00      BSYN  
ATOM   1137    H GLN   128     -54.355-101.590 -33.435  1.00  0.00      BSYN  
ATOM   1138   CA GLN   128     -55.653-102.786 -34.643  1.00  0.00      BSYN  
ATOM   1139   CB GLN   128     -56.961-102.035 -34.254  1.00  0.00      BSYN  
ATOM   1140   CG GLN   128     -57.521-102.645 -32.944  1.00  0.00      BSYN  
ATOM   1141   CD GLN   128     -58.933-102.199 -32.717  1.00  0.00      BSYN  
ATOM   1142  OE1 GLN   128     -59.871-102.816 -33.047  1.00  0.00      BSYN  
ATOM   1143  NE2 GLN   128     -59.255-100.979 -32.243  1.00  0.00      BSYN  
ATOM   1144 HE21 GLN   128     -58.566-100.299 -32.093  1.00  0.00      BSYN  
ATOM   1145 HE22 GLN   128     -60.187-100.696 -32.133  1.00  0.00      BSYN  
ATOM   1146    C GLN   128     -55.289-102.354 -36.027  1.00  0.00      BSYN  
ATOM   1147    O GLN   128     -55.666-101.228 -36.475  1.00  0.00      BSYN  
ATOM   1148    N GLU   129     -54.542-103.214 -36.708  1.00  0.00      BSYN  
ATOM   1149    H GLU   129     -54.083-103.949 -36.251  1.00  0.00      BSYN  
ATOM   1150   CA GLU   129     -54.293-103.066 -38.122  1.00  0.00      BSYN  
ATOM   1151   CB GLU   129     -52.846-103.171 -38.399  1.00  0.00      BSYN  
ATOM   1152   CG GLU   129     -52.095-101.859 -38.169  1.00  0.00      BSYN  
ATOM   1153   CD GLU   129     -52.100-101.157 -36.759  1.00  0.00      BSYN  
ATOM   1154  OE1 GLU   129     -52.437 -99.965 -36.643  1.00  0.00      BSYN  
ATOM   1155  OE2 GLU   129     -51.821-101.813 -35.728  1.00  0.00      BSYN  
ATOM   1156    C GLU   129     -54.952-104.271 -38.871  1.00  0.00      BSYN  
ATOM   1157    O GLU   129     -54.467-105.383 -38.889  1.00  0.00      BSYN  
ATOM   1158    N TYR   130     -55.941-103.983 -39.740  1.00  0.00      BSYN  
ATOM   1159    H TYR   130     -56.295-103.075 -39.842  1.00  0.00      BSYN  
ATOM   1160   CA TYR   130     -56.648-105.092 -40.419  1.00  0.00      BSYN  
ATOM   1161   CB TYR   130     -57.981-105.109 -40.097  1.00  0.00      BSYN  
ATOM   1162   CG TYR   130     -58.352-105.895 -38.757  1.00  0.00      BSYN  
ATOM   1163  CD1 TYR   130     -57.879-107.194 -38.606  1.00  0.00      BSYN  
ATOM   1164  CE1 TYR   130     -58.190-107.888 -37.505  1.00  0.00      BSYN  
ATOM   1165  CD2 TYR   130     -59.117-105.273 -37.786  1.00  0.00      BSYN  
ATOM   1166  CE2 TYR   130     -59.308-105.899 -36.594  1.00  0.00      BSYN  
ATOM   1167   CZ TYR   130     -58.807-107.176 -36.439  1.00  0.00      BSYN  
ATOM   1168   OH TYR   130     -58.809-107.729 -35.140  1.00  0.00      BSYN  
ATOM   1169   HH TYR   130     -59.250-107.168 -34.498  1.00  0.00      BSYN  
ATOM   1170    C TYR   130     -56.411-105.045 -41.908  1.00  0.00      BSYN  
ATOM   1171    O TYR   130     -55.977-104.067 -42.481  1.00  0.00      BSYN  
ATOM   1172    N GLU   131     -56.592-106.246 -42.419  1.00  0.00      BSYN  
ATOM   1173    H GLU   131     -56.239-106.929 -41.813  1.00  0.00      BSYN  
ATOM   1174   CA GLU   131     -56.991-106.515 -43.729  1.00  0.00      BSYN  
ATOM   1175   CB GLU   131     -56.529-107.832 -44.353  1.00  0.00      BSYN  
ATOM   1176   CG GLU   131     -55.610-108.128 -45.662  1.00  0.00      BSYN  
ATOM   1177   CD GLU   131     -55.678-109.588 -45.917  1.00  0.00      BSYN  
ATOM   1178  OE1 GLU   131     -55.220-110.412 -45.139  1.00  0.00      BSYN  
ATOM   1179  OE2 GLU   131     -56.283-109.958 -46.863  1.00  0.00      BSYN  
ATOM   1180    C GLU   131     -58.396-106.125 -44.247  1.00  0.00      BSYN  
ATOM   1181    O GLU   131     -59.347-106.326 -43.516  1.00  0.00      BSYN  
ATOM   1182    N PRO   132     -58.550-105.653 -45.488  1.00  0.00      BSYN  
ATOM   1183   CD PRO   132     -57.524-105.066 -46.150  1.00  0.00      BSYN  
ATOM   1184   CA PRO   132     -59.898-105.374 -46.167  1.00  0.00      BSYN  
ATOM   1185   CB PRO   132     -59.509-104.545 -47.278  1.00  0.00      BSYN  
ATOM   1186   CG PRO   132     -58.270-103.930 -46.699  1.00  0.00      BSYN  
ATOM   1187    C PRO   132     -60.847-106.529 -46.693  1.00  0.00      BSYN  
ATOM   1188    O PRO   132     -60.367-107.642 -46.557  1.00  0.00      BSYN  
ATOM   1189    N GLU   133     -62.085-106.430 -47.252  1.00  0.00      BSYN  
ATOM   1190    H GLU   133     -62.529-105.558 -47.303  1.00  0.00      BSYN  
ATOM   1191   CA GLU   133     -62.809-107.606 -47.734  1.00  0.00      BSYN  
ATOM   1192   CB GLU   133     -63.212-108.493 -46.457  1.00  0.00      BSYN  
ATOM   1193   CG GLU   133     -63.547-109.837 -46.984  1.00  0.00      BSYN  
ATOM   1194   CD GLU   133     -63.570-111.105 -46.192  1.00  0.00      BSYN  
ATOM   1195  OE1 GLU   133     -64.706-111.403 -45.766  1.00  0.00      BSYN  
ATOM   1196  OE2 GLU   133     -62.507-111.716 -45.960  1.00  0.00      BSYN  
ATOM   1197    C GLU   133     -64.023-107.287 -48.585  1.00  0.00      BSYN  
ATOM   1198    O GLU   133     -64.591-106.264 -48.392  1.00  0.00      BSYN  
ATOM   1199    N ALA   134     -64.227-108.124 -49.598  1.00  0.00      BSYN  
ATOM   1200    H ALA   134     -63.536-108.792 -49.792  1.00  0.00      BSYN  
ATOM   1201   CA ALA   134     -65.366-107.829 -50.485  1.00  0.00      BSYN  
ATOM   1202   CB ALA   134     -64.891-107.442 -51.831  1.00  0.00      BSYN  
ATOM   1203    C ALA   134     -66.253-109.007 -50.388  1.00  0.00      BSYN  
ATOM   1204  OT1 ALA   134     -65.809-110.130 -50.071  1.00  0.00      BSYN  
ATOM   1205  OT2 ALA   134     -67.329-108.842 -50.868  1.00  0.00      BSYN  
END
