# Supplementary material for: Data set of intrinsically disordered proteins analysed at a local protein conformation level
Source: Data Brief. 2020 Mar 5;29:105383. doi: 10.1016/j.dib.2020.105383 (PMC7078294; doi:10.1016/j.dib.2020.105383)
Supplement: Supplementary file 1 [file mmc1.zip › the data/1-DATA/PED1AAD-pdb/1AAD-175.pdb]

CRYST1    1.000    1.000    1.000  90.00  90.00  90.00 P 1           1
ATOM      1  HT1 MET     1     -33.558 -92.009 -31.190  1.00  0.00      BSYN  
ATOM      2  HT2 MET     1     -33.819 -93.269 -32.266  1.00  0.00      BSYN  
ATOM      3    N MET     1     -34.051 -92.275 -32.066  1.00  0.00      BSYN  
ATOM      4  HT3 MET     1     -35.069 -92.089 -31.966  1.00  0.00      BSYN  
ATOM      5   CA MET     1     -33.532 -91.538 -33.219  1.00  0.00      BSYN  
ATOM      6   CB MET     1     -33.172 -90.095 -32.777  1.00  0.00      BSYN  
ATOM      7   CG MET     1     -34.322 -89.126 -32.477  1.00  0.00      BSYN  
ATOM      8   SD MET     1     -35.734 -89.504 -33.593  1.00  0.00      BSYN  
ATOM      9   CE MET     1     -37.007 -89.249 -32.418  1.00  0.00      BSYN  
ATOM     10    C MET     1     -32.276 -92.314 -33.806  1.00  0.00      BSYN  
ATOM     11    O MET     1     -31.315 -92.508 -33.152  1.00  0.00      BSYN  
ATOM     12    N ASP     2     -32.466 -92.591 -35.121  1.00  0.00      BSYN  
ATOM     13    H ASP     2     -33.347 -92.484 -35.538  1.00  0.00      BSYN  
ATOM     14   CA ASP     2     -31.428 -93.210 -35.809  1.00  0.00      BSYN  
ATOM     15   CB ASP     2     -31.817 -94.470 -36.525  1.00  0.00      BSYN  
ATOM     16   CG ASP     2     -32.435 -95.703 -35.918  1.00  0.00      BSYN  
ATOM     17  OD1 ASP     2     -33.569 -95.953 -36.208  1.00  0.00      BSYN  
ATOM     18  OD2 ASP     2     -31.823 -96.448 -35.166  1.00  0.00      BSYN  
ATOM     19    C ASP     2     -30.772 -92.214 -36.722  1.00  0.00      BSYN  
ATOM     20    O ASP     2     -30.491 -92.611 -37.827  1.00  0.00      BSYN  
ATOM     21    N VAL     3     -30.519 -90.997 -36.142  1.00  0.00      BSYN  
ATOM     22    H VAL     3     -30.879 -90.888 -35.237  1.00  0.00      BSYN  
ATOM     23   CA VAL     3     -29.869 -89.936 -36.889  1.00  0.00      BSYN  
ATOM     24   CB VAL     3     -30.316 -88.531 -36.471  1.00  0.00      BSYN  
ATOM     25  CG1 VAL     3     -31.482 -88.117 -37.321  1.00  0.00      BSYN  
ATOM     26  CG2 VAL     3     -30.727 -88.358 -34.968  1.00  0.00      BSYN  
ATOM     27    C VAL     3     -28.375 -90.242 -36.650  1.00  0.00      BSYN  
ATOM     28    O VAL     3     -27.690 -89.408 -36.061  1.00  0.00      BSYN  
ATOM     29    N PHE     4     -27.806 -91.223 -37.386  1.00  0.00      BSYN  
ATOM     30    H PHE     4     -28.277 -91.553 -38.179  1.00  0.00      BSYN  
ATOM     31   CA PHE     4     -26.381 -91.503 -37.076  1.00  0.00      BSYN  
ATOM     32   CB PHE     4     -26.196 -93.039 -36.650  1.00  0.00      BSYN  
ATOM     33   CG PHE     4     -24.819 -93.338 -36.164  1.00  0.00      BSYN  
ATOM     34  CD1 PHE     4     -24.128 -92.500 -35.216  1.00  0.00      BSYN  
ATOM     35  CD2 PHE     4     -24.278 -94.408 -36.836  1.00  0.00      BSYN  
ATOM     36  CE1 PHE     4     -22.831 -92.830 -34.847  1.00  0.00      BSYN  
ATOM     37  CE2 PHE     4     -22.874 -94.542 -36.606  1.00  0.00      BSYN  
ATOM     38   CZ PHE     4     -22.206 -93.772 -35.649  1.00  0.00      BSYN  
ATOM     39    C PHE     4     -25.495 -91.065 -38.248  1.00  0.00      BSYN  
ATOM     40    O PHE     4     -25.581 -91.535 -39.406  1.00  0.00      BSYN  
ATOM     41    N MET     5     -24.502 -90.207 -37.957  1.00  0.00      BSYN  
ATOM     42    H MET     5     -24.576 -89.698 -37.122  1.00  0.00      BSYN  
ATOM     43   CA MET     5     -23.598 -89.819 -39.028  1.00  0.00      BSYN  
ATOM     44   CB MET     5     -22.651 -88.604 -38.641  1.00  0.00      BSYN  
ATOM     45   CG MET     5     -23.427 -87.379 -38.958  1.00  0.00      BSYN  
ATOM     46   SD MET     5     -22.625 -85.820 -38.375  1.00  0.00      BSYN  
ATOM     47   CE MET     5     -20.994 -85.841 -39.177  1.00  0.00      BSYN  
ATOM     48    C MET     5     -22.723 -90.756 -39.706  1.00  0.00      BSYN  
ATOM     49    O MET     5     -21.706 -91.223 -39.313  1.00  0.00      BSYN  
ATOM     50    N LYS     6     -23.232 -91.052 -40.938  1.00  0.00      BSYN  
ATOM     51    H LYS     6     -24.127 -90.818 -41.260  1.00  0.00      BSYN  
ATOM     52   CA LYS     6     -22.512 -92.138 -41.718  1.00  0.00      BSYN  
ATOM     53   CB LYS     6     -23.340 -93.401 -41.990  1.00  0.00      BSYN  
ATOM     54   CG LYS     6     -22.728 -94.737 -42.370  1.00  0.00      BSYN  
ATOM     55   CD LYS     6     -21.861 -95.152 -41.188  1.00  0.00      BSYN  
ATOM     56   CE LYS     6     -22.327 -95.956 -40.025  1.00  0.00      BSYN  
ATOM     57   NZ LYS     6     -21.223 -96.157 -39.097  1.00  0.00      BSYN  
ATOM     58  HZ1 LYS     6     -20.961 -95.222 -38.724  1.00  0.00      BSYN  
ATOM     59  HZ2 LYS     6     -21.344 -96.884 -38.363  1.00  0.00      BSYN  
ATOM     60  HZ3 LYS     6     -20.289 -96.317 -39.526  1.00  0.00      BSYN  
ATOM     61    C LYS     6     -22.095 -91.482 -43.039  1.00  0.00      BSYN  
ATOM     62    O LYS     6     -22.904 -90.784 -43.562  1.00  0.00      BSYN  
ATOM     63    N GLY     7     -20.963 -91.751 -43.612  1.00  0.00      BSYN  
ATOM     64    H GLY     7     -20.339 -92.445 -43.316  1.00  0.00      BSYN  
ATOM     65   CA GLY     7     -20.526 -91.093 -44.814  1.00  0.00      BSYN  
ATOM     66    C GLY     7     -19.277 -91.758 -45.400  1.00  0.00      BSYN  
ATOM     67    O GLY     7     -18.640 -92.426 -44.499  1.00  0.00      BSYN  
ATOM     68    N LEU     8     -18.911 -91.817 -46.665  1.00  0.00      BSYN  
ATOM     69    H LEU     8     -17.984 -92.058 -46.870  1.00  0.00      BSYN  
ATOM     70   CA LEU     8     -19.804 -91.467 -47.789  1.00  0.00      BSYN  
ATOM     71   CB LEU     8     -19.557 -90.038 -48.233  1.00  0.00      BSYN  
ATOM     72   CG LEU     8     -19.968 -89.448 -49.605  1.00  0.00      BSYN  
ATOM     73  CD1 LEU     8     -21.556 -89.365 -49.702  1.00  0.00      BSYN  
ATOM     74  CD2 LEU     8     -19.429 -88.103 -49.766  1.00  0.00      BSYN  
ATOM     75    C LEU     8     -19.657 -92.480 -48.942  1.00  0.00      BSYN  
ATOM     76    O LEU     8     -18.524 -92.969 -49.161  1.00  0.00      BSYN  
ATOM     77    N SER     9     -20.767 -92.585 -49.743  1.00  0.00      BSYN  
ATOM     78    H SER     9     -21.613 -92.276 -49.355  1.00  0.00      BSYN  
ATOM     79   CA SER     9     -20.827 -93.333 -50.918  1.00  0.00      BSYN  
ATOM     80   CB SER     9     -22.221 -93.936 -50.963  1.00  0.00      BSYN  
ATOM     81   OG SER     9     -23.221 -93.023 -50.995  1.00  0.00      BSYN  
ATOM     82   HG SER     9     -23.543 -92.847 -50.108  1.00  0.00      BSYN  
ATOM     83    C SER     9     -20.677 -92.536 -52.196  1.00  0.00      BSYN  
ATOM     84    O SER     9     -20.206 -93.101 -53.173  1.00  0.00      BSYN  
ATOM     85    N MET    10     -21.009 -91.283 -52.201  1.00  0.00      BSYN  
ATOM     86    H MET    10     -20.840 -90.667 -51.458  1.00  0.00      BSYN  
ATOM     87   CA MET    10     -21.059 -90.585 -53.445  1.00  0.00      BSYN  
ATOM     88   CB MET    10     -22.399 -89.764 -53.554  1.00  0.00      BSYN  
ATOM     89   CG MET    10     -23.347 -90.544 -54.554  1.00  0.00      BSYN  
ATOM     90   SD MET    10     -23.701 -92.234 -54.214  1.00  0.00      BSYN  
ATOM     91   CE MET    10     -23.224 -92.848 -55.792  1.00  0.00      BSYN  
ATOM     92    C MET    10     -19.852 -89.785 -53.885  1.00  0.00      BSYN  
ATOM     93    O MET    10     -19.201 -88.977 -53.252  1.00  0.00      BSYN  
ATOM     94    N ALA    11     -19.364 -90.019 -55.102  1.00  0.00      BSYN  
ATOM     95    H ALA    11     -18.703 -89.343 -55.362  1.00  0.00      BSYN  
ATOM     96   CA ALA    11     -19.670 -91.052 -56.028  1.00  0.00      BSYN  
ATOM     97   CB ALA    11     -20.271 -90.419 -57.242  1.00  0.00      BSYN  
ATOM     98    C ALA    11     -18.409 -91.757 -56.378  1.00  0.00      BSYN  
ATOM     99    O ALA    11     -17.515 -91.234 -57.061  1.00  0.00      BSYN  
ATOM    100    N LYS    12     -18.437 -93.076 -55.906  1.00  0.00      BSYN  
ATOM    101    H LYS    12     -19.232 -93.477 -55.498  1.00  0.00      BSYN  
ATOM    102   CA LYS    12     -17.408 -94.058 -55.954  1.00  0.00      BSYN  
ATOM    103   CB LYS    12     -17.136 -94.855 -54.681  1.00  0.00      BSYN  
ATOM    104   CG LYS    12     -16.519 -93.965 -53.666  1.00  0.00      BSYN  
ATOM    105   CD LYS    12     -16.448 -94.562 -52.235  1.00  0.00      BSYN  
ATOM    106   CE LYS    12     -17.631 -95.204 -51.777  1.00  0.00      BSYN  
ATOM    107   NZ LYS    12     -17.415 -95.655 -50.396  1.00  0.00      BSYN  
ATOM    108  HZ1 LYS    12     -17.685 -94.879 -49.758  1.00  0.00      BSYN  
ATOM    109  HZ2 LYS    12     -17.979 -96.474 -50.092  1.00  0.00      BSYN  
ATOM    110  HZ3 LYS    12     -16.437 -95.977 -50.248  1.00  0.00      BSYN  
ATOM    111    C LYS    12     -17.567 -95.004 -57.149  1.00  0.00      BSYN  
ATOM    112    O LYS    12     -18.295 -96.009 -57.190  1.00  0.00      BSYN  
ATOM    113    N GLU    13     -16.801 -94.680 -58.202  1.00  0.00      BSYN  
ATOM    114    H GLU    13     -16.061 -94.047 -58.085  1.00  0.00      BSYN  
ATOM    115   CA GLU    13     -16.895 -95.298 -59.510  1.00  0.00      BSYN  
ATOM    116   CB GLU    13     -16.679 -94.159 -60.562  1.00  0.00      BSYN  
ATOM    117   CG GLU    13     -17.641 -92.936 -60.781  1.00  0.00      BSYN  
ATOM    118   CD GLU    13     -17.672 -92.414 -62.213  1.00  0.00      BSYN  
ATOM    119  OE1 GLU    13     -18.148 -91.278 -62.488  1.00  0.00      BSYN  
ATOM    120  OE2 GLU    13     -17.197 -93.097 -63.090  1.00  0.00      BSYN  
ATOM    121    C GLU    13     -15.867 -96.377 -59.813  1.00  0.00      BSYN  
ATOM    122    O GLU    13     -14.615 -96.240 -59.669  1.00  0.00      BSYN  
ATOM    123    N GLY    14     -16.456 -97.541 -60.127  1.00  0.00      BSYN  
ATOM    124    H GLY    14     -17.249 -97.813 -59.619  1.00  0.00      BSYN  
ATOM    125   CA GLY    14     -15.704 -98.574 -60.811  1.00  0.00      BSYN  
ATOM    126    C GLY    14     -16.580 -99.863 -61.075  1.00  0.00      BSYN  
ATOM    127    O GLY    14     -17.004-100.596 -60.144  1.00  0.00      BSYN  
ATOM    128    N VAL    15     -16.773 -99.964 -62.421  1.00  0.00      BSYN  
ATOM    129    H VAL    15     -16.601 -99.183 -62.987  1.00  0.00      BSYN  
ATOM    130   CA VAL    15     -17.381-101.090 -63.080  1.00  0.00      BSYN  
ATOM    131   CB VAL    15     -18.200-100.639 -64.355  1.00  0.00      BSYN  
ATOM    132  CG1 VAL    15     -18.931-101.659 -65.205  1.00  0.00      BSYN  
ATOM    133  CG2 VAL    15     -19.372 -99.711 -63.904  1.00  0.00      BSYN  
ATOM    134    C VAL    15     -16.316-102.201 -63.399  1.00  0.00      BSYN  
ATOM    135    O VAL    15     -15.470-101.909 -64.174  1.00  0.00      BSYN  
ATOM    136    N VAL    16     -16.429-103.400 -62.760  1.00  0.00      BSYN  
ATOM    137    H VAL    16     -15.736-104.056 -62.985  1.00  0.00      BSYN  
ATOM    138   CA VAL    16     -17.467-103.747 -61.820  1.00  0.00      BSYN  
ATOM    139   CB VAL    16     -18.643-104.422 -62.570  1.00  0.00      BSYN  
ATOM    140  CG1 VAL    16     -18.199-105.746 -63.007  1.00  0.00      BSYN  
ATOM    141  CG2 VAL    16     -20.063-104.530 -61.802  1.00  0.00      BSYN  
ATOM    142    C VAL    16     -16.858-104.636 -60.769  1.00  0.00      BSYN  
ATOM    143    O VAL    16     -16.061-105.568 -61.035  1.00  0.00      BSYN  
ATOM    144    N ALA    17     -17.376-104.377 -59.513  1.00  0.00      BSYN  
ATOM    145    H ALA    17     -17.982-103.634 -59.310  1.00  0.00      BSYN  
ATOM    146   CA ALA    17     -17.037-105.189 -58.320  1.00  0.00      BSYN  
ATOM    147   CB ALA    17     -17.204-104.614 -56.851  1.00  0.00      BSYN  
ATOM    148    C ALA    17     -17.821-106.474 -58.342  1.00  0.00      BSYN  
ATOM    149    O ALA    17     -18.985-106.390 -58.609  1.00  0.00      BSYN  
ATOM    150    N ALA    18     -17.191-107.695 -58.239  1.00  0.00      BSYN  
ATOM    151    H ALA    18     -16.222-107.682 -58.089  1.00  0.00      BSYN  
ATOM    152   CA ALA    18     -17.768-109.032 -58.543  1.00  0.00      BSYN  
ATOM    153   CB ALA    18     -18.031-108.975 -59.974  1.00  0.00      BSYN  
ATOM    154    C ALA    18     -16.858-110.207 -58.285  1.00  0.00      BSYN  
ATOM    155    O ALA    18     -17.016-111.249 -58.890  1.00  0.00      BSYN  
ATOM    156    N ALA    19     -16.261-110.014 -57.121  1.00  0.00      BSYN  
ATOM    157    H ALA    19     -16.695-109.407 -56.486  1.00  0.00      BSYN  
ATOM    158   CA ALA    19     -15.027-110.695 -56.638  1.00  0.00      BSYN  
ATOM    159   CB ALA    19     -13.942-109.868 -57.184  1.00  0.00      BSYN  
ATOM    160    C ALA    19     -14.902-110.529 -55.179  1.00  0.00      BSYN  
ATOM    161    O ALA    19     -15.273-109.477 -54.546  1.00  0.00      BSYN  
ATOM    162    N GLU    20     -14.381-111.622 -54.507  1.00  0.00      BSYN  
ATOM    163    H GLU    20     -14.118-112.332 -55.130  1.00  0.00      BSYN  
ATOM    164   CA GLU    20     -14.191-111.568 -53.014  1.00  0.00      BSYN  
ATOM    165   CB GLU    20     -14.610-112.824 -52.399  1.00  0.00      BSYN  
ATOM    166   CG GLU    20     -16.102-113.129 -52.752  1.00  0.00      BSYN  
ATOM    167   CD GLU    20     -16.992-113.042 -51.572  1.00  0.00      BSYN  
ATOM    168  OE1 GLU    20     -16.787-112.434 -50.500  1.00  0.00      BSYN  
ATOM    169  OE2 GLU    20     -18.126-113.527 -51.757  1.00  0.00      BSYN  
ATOM    170    C GLU    20     -12.749-111.485 -52.760  1.00  0.00      BSYN  
ATOM    171    O GLU    20     -11.955-112.434 -52.766  1.00  0.00      BSYN  
ATOM    172    N LYS    21     -12.430-110.250 -52.379  1.00  0.00      BSYN  
ATOM    173    H LYS    21     -13.099-109.539 -52.289  1.00  0.00      BSYN  
ATOM    174   CA LYS    21     -11.050-109.962 -52.034  1.00  0.00      BSYN  
ATOM    175   CB LYS    21     -10.779-108.368 -52.433  1.00  0.00      BSYN  
ATOM    176   CG LYS    21     -11.509-107.410 -51.486  1.00  0.00      BSYN  
ATOM    177   CD LYS    21     -12.189-106.344 -52.430  1.00  0.00      BSYN  
ATOM    178   CE LYS    21     -12.095-105.135 -51.693  1.00  0.00      BSYN  
ATOM    179   NZ LYS    21     -12.444-104.125 -52.674  1.00  0.00      BSYN  
ATOM    180  HZ1 LYS    21     -13.435-104.263 -52.958  1.00  0.00      BSYN  
ATOM    181  HZ2 LYS    21     -12.221-103.193 -52.269  1.00  0.00      BSYN  
ATOM    182  HZ3 LYS    21     -11.788-104.309 -53.460  1.00  0.00      BSYN  
ATOM    183    C LYS    21     -10.720-110.366 -50.616  1.00  0.00      BSYN  
ATOM    184    O LYS    21     -10.089-109.701 -49.818  1.00  0.00      BSYN  
ATOM    185    N THR    22     -10.909-111.675 -50.239  1.00  0.00      BSYN  
ATOM    186    H THR    22     -11.215-112.242 -50.978  1.00  0.00      BSYN  
ATOM    187   CA THR    22     -10.797-112.239 -48.918  1.00  0.00      BSYN  
ATOM    188   CB THR    22     -11.749-113.537 -48.674  1.00  0.00      BSYN  
ATOM    189  OG1 THR    22     -11.811-114.270 -49.846  1.00  0.00      BSYN  
ATOM    190  HG1 THR    22     -12.309-115.067 -49.650  1.00  0.00      BSYN  
ATOM    191  CG2 THR    22     -13.049-113.322 -47.906  1.00  0.00      BSYN  
ATOM    192    C THR    22      -9.366-112.535 -48.567  1.00  0.00      BSYN  
ATOM    193    O THR    22      -8.991-113.592 -47.974  1.00  0.00      BSYN  
ATOM    194    N LYS    23      -8.450-111.681 -48.872  1.00  0.00      BSYN  
ATOM    195    H LYS    23      -8.797-110.862 -49.283  1.00  0.00      BSYN  
ATOM    196   CA LYS    23      -6.947-111.831 -48.671  1.00  0.00      BSYN  
ATOM    197   CB LYS    23      -6.225-110.797 -49.511  1.00  0.00      BSYN  
ATOM    198   CG LYS    23      -6.591-110.663 -51.018  1.00  0.00      BSYN  
ATOM    199   CD LYS    23      -5.703-111.612 -51.861  1.00  0.00      BSYN  
ATOM    200   CE LYS    23      -4.208-111.544 -51.704  1.00  0.00      BSYN  
ATOM    201   NZ LYS    23      -3.615-112.516 -52.674  1.00  0.00      BSYN  
ATOM    202  HZ1 LYS    23      -3.933-113.452 -52.350  1.00  0.00      BSYN  
ATOM    203  HZ2 LYS    23      -3.962-112.356 -53.641  1.00  0.00      BSYN  
ATOM    204  HZ3 LYS    23      -2.583-112.595 -52.580  1.00  0.00      BSYN  
ATOM    205    C LYS    23      -6.519-111.796 -47.288  1.00  0.00      BSYN  
ATOM    206    O LYS    23      -5.325-112.107 -47.043  1.00  0.00      BSYN  
ATOM    207    N GLN    24      -7.269-111.287 -46.382  1.00  0.00      BSYN  
ATOM    208    H GLN    24      -8.028-110.781 -46.740  1.00  0.00      BSYN  
ATOM    209   CA GLN    24      -7.148-111.295 -44.951  1.00  0.00      BSYN  
ATOM    210   CB GLN    24      -6.941-109.844 -44.452  1.00  0.00      BSYN  
ATOM    211   CG GLN    24      -5.730-109.056 -45.048  1.00  0.00      BSYN  
ATOM    212   CD GLN    24      -6.003-107.962 -46.095  1.00  0.00      BSYN  
ATOM    213  OE1 GLN    24      -6.717-106.927 -46.020  1.00  0.00      BSYN  
ATOM    214  NE2 GLN    24      -5.433-108.248 -47.178  1.00  0.00      BSYN  
ATOM    215 HE21 GLN    24      -4.717-108.917 -47.187  1.00  0.00      BSYN  
ATOM    216 HE22 GLN    24      -5.965-107.928 -47.936  1.00  0.00      BSYN  
ATOM    217    C GLN    24      -8.394-111.903 -44.352  1.00  0.00      BSYN  
ATOM    218    O GLN    24      -9.480-111.514 -44.522  1.00  0.00      BSYN  
ATOM    219    N GLY    25      -8.115-112.923 -43.457  1.00  0.00      BSYN  
ATOM    220    H GLY    25      -7.239-112.844 -43.023  1.00  0.00      BSYN  
ATOM    221   CA GLY    25      -9.215-113.813 -42.948  1.00  0.00      BSYN  
ATOM    222    C GLY    25      -8.832-115.232 -42.715  1.00  0.00      BSYN  
ATOM    223    O GLY    25      -8.556-115.644 -41.548  1.00  0.00      BSYN  
ATOM    224    N VAL    26      -9.282-116.004 -43.741  1.00  0.00      BSYN  
ATOM    225    H VAL    26      -9.902-115.531 -44.335  1.00  0.00      BSYN  
ATOM    226   CA VAL    26      -8.920-117.397 -43.935  1.00  0.00      BSYN  
ATOM    227   CB VAL    26     -10.029-118.118 -44.699  1.00  0.00      BSYN  
ATOM    228  CG1 VAL    26      -9.391-119.454 -44.982  1.00  0.00      BSYN  
ATOM    229  CG2 VAL    26     -11.389-118.243 -43.926  1.00  0.00      BSYN  
ATOM    230    C VAL    26      -7.459-117.486 -44.592  1.00  0.00      BSYN  
ATOM    231    O VAL    26      -6.610-118.152 -44.025  1.00  0.00      BSYN  
ATOM    232    N THR    27      -7.344-116.769 -45.754  1.00  0.00      BSYN  
ATOM    233    H THR    27      -8.124-116.500 -46.283  1.00  0.00      BSYN  
ATOM    234   CA THR    27      -6.152-116.999 -46.544  1.00  0.00      BSYN  
ATOM    235   CB THR    27      -6.426-117.702 -47.937  1.00  0.00      BSYN  
ATOM    236  OG1 THR    27      -7.640-117.168 -48.396  1.00  0.00      BSYN  
ATOM    237  HG1 THR    27      -7.419-116.264 -48.634  1.00  0.00      BSYN  
ATOM    238  CG2 THR    27      -6.258-119.172 -48.062  1.00  0.00      BSYN  
ATOM    239    C THR    27      -5.759-115.498 -46.735  1.00  0.00      BSYN  
ATOM    240    O THR    27      -6.376-114.725 -47.447  1.00  0.00      BSYN  
ATOM    241    N GLU    28      -4.682-114.934 -46.130  1.00  0.00      BSYN  
ATOM    242    H GLU    28      -4.621-113.966 -46.272  1.00  0.00      BSYN  
ATOM    243   CA GLU    28      -3.800-115.683 -45.251  1.00  0.00      BSYN  
ATOM    244   CB GLU    28      -2.489-116.077 -45.947  1.00  0.00      BSYN  
ATOM    245   CG GLU    28      -1.709-114.935 -46.563  1.00  0.00      BSYN  
ATOM    246   CD GLU    28      -0.475-115.415 -47.286  1.00  0.00      BSYN  
ATOM    247  OE1 GLU    28       0.599-115.308 -46.728  1.00  0.00      BSYN  
ATOM    248  OE2 GLU    28      -0.627-115.968 -48.422  1.00  0.00      BSYN  
ATOM    249    C GLU    28      -3.502-115.160 -43.798  1.00  0.00      BSYN  
ATOM    250    O GLU    28      -2.442-115.616 -43.316  1.00  0.00      BSYN  
ATOM    251    N ALA    29      -4.184-114.244 -43.156  1.00  0.00      BSYN  
ATOM    252    H ALA    29      -5.039-113.982 -43.556  1.00  0.00      BSYN  
ATOM    253   CA ALA    29      -3.798-113.695 -41.909  1.00  0.00      BSYN  
ATOM    254   CB ALA    29      -2.848-112.580 -42.025  1.00  0.00      BSYN  
ATOM    255    C ALA    29      -5.025-113.007 -41.311  1.00  0.00      BSYN  
ATOM    256    O ALA    29      -5.701-112.100 -41.919  1.00  0.00      BSYN  
ATOM    257    N ALA    30      -5.433-113.379 -40.098  1.00  0.00      BSYN  
ATOM    258    H ALA    30      -4.977-114.116 -39.641  1.00  0.00      BSYN  
ATOM    259   CA ALA    30      -6.644-112.869 -39.448  1.00  0.00      BSYN  
ATOM    260   CB ALA    30      -7.290-114.012 -38.713  1.00  0.00      BSYN  
ATOM    261    C ALA    30      -6.501-111.745 -38.459  1.00  0.00      BSYN  
ATOM    262    O ALA    30      -6.932-110.647 -38.800  1.00  0.00      BSYN  
ATOM    263    N GLU    31      -5.901-111.989 -37.258  1.00  0.00      BSYN  
ATOM    264    H GLU    31      -5.422-112.840 -37.169  1.00  0.00      BSYN  
ATOM    265   CA GLU    31      -5.812-110.960 -36.179  1.00  0.00      BSYN  
ATOM    266   CB GLU    31      -5.877-111.574 -34.841  1.00  0.00      BSYN  
ATOM    267   CG GLU    31      -7.176-111.569 -34.186  1.00  0.00      BSYN  
ATOM    268   CD GLU    31      -8.353-112.199 -34.907  1.00  0.00      BSYN  
ATOM    269  OE1 GLU    31      -8.905-111.573 -35.819  1.00  0.00      BSYN  
ATOM    270  OE2 GLU    31      -8.757-113.325 -34.704  1.00  0.00      BSYN  
ATOM    271    C GLU    31      -4.372-110.349 -36.276  1.00  0.00      BSYN  
ATOM    272    O GLU    31      -3.347-111.019 -36.063  1.00  0.00      BSYN  
ATOM    273    N LYS    32      -4.320-109.086 -36.595  1.00  0.00      BSYN  
ATOM    274    H LYS    32      -5.031-108.702 -37.149  1.00  0.00      BSYN  
ATOM    275   CA LYS    32      -3.165-108.313 -36.109  1.00  0.00      BSYN  
ATOM    276   CB LYS    32      -2.590-107.251 -37.131  1.00  0.00      BSYN  
ATOM    277   CG LYS    32      -3.509-106.118 -37.379  1.00  0.00      BSYN  
ATOM    278   CD LYS    32      -3.013-105.388 -38.651  1.00  0.00      BSYN  
ATOM    279   CE LYS    32      -4.172-104.433 -39.026  1.00  0.00      BSYN  
ATOM    280   NZ LYS    32      -5.373-105.212 -39.354  1.00  0.00      BSYN  
ATOM    281  HZ1 LYS    32      -6.106-104.517 -39.599  1.00  0.00      BSYN  
ATOM    282  HZ2 LYS    32      -5.196-105.693 -40.260  1.00  0.00      BSYN  
ATOM    283  HZ3 LYS    32      -5.594-105.927 -38.632  1.00  0.00      BSYN  
ATOM    284    C LYS    32      -3.263-107.741 -34.728  1.00  0.00      BSYN  
ATOM    285    O LYS    32      -2.290-107.732 -33.962  1.00  0.00      BSYN  
ATOM    286    N THR    33      -4.393-107.139 -34.388  1.00  0.00      BSYN  
ATOM    287    H THR    33      -5.207-107.322 -34.902  1.00  0.00      BSYN  
ATOM    288   CA THR    33      -4.494-106.545 -33.035  1.00  0.00      BSYN  
ATOM    289   CB THR    33      -5.908-105.761 -32.851  1.00  0.00      BSYN  
ATOM    290  OG1 THR    33      -6.038-104.742 -33.773  1.00  0.00      BSYN  
ATOM    291  HG1 THR    33      -6.924-104.390 -33.666  1.00  0.00      BSYN  
ATOM    292  CG2 THR    33      -5.830-104.983 -31.489  1.00  0.00      BSYN  
ATOM    293    C THR    33      -4.501-107.836 -32.228  1.00  0.00      BSYN  
ATOM    294    O THR    33      -5.541-108.528 -32.249  1.00  0.00      BSYN  
ATOM    295    N LYS    34      -3.484-107.966 -31.400  1.00  0.00      BSYN  
ATOM    296    H LYS    34      -2.950-107.163 -31.226  1.00  0.00      BSYN  
ATOM    297   CA LYS    34      -3.417-109.191 -30.587  1.00  0.00      BSYN  
ATOM    298   CB LYS    34      -2.043-109.752 -30.299  1.00  0.00      BSYN  
ATOM    299   CG LYS    34      -1.059-108.690 -30.050  1.00  0.00      BSYN  
ATOM    300   CD LYS    34       0.259-108.988 -29.238  1.00  0.00      BSYN  
ATOM    301   CE LYS    34       0.244-108.910 -27.738  1.00  0.00      BSYN  
ATOM    302   NZ LYS    34      -0.464-110.176 -27.287  1.00  0.00      BSYN  
ATOM    303  HZ1 LYS    34       0.195-110.957 -27.096  1.00  0.00      BSYN  
ATOM    304  HZ2 LYS    34      -1.198-110.144 -26.550  1.00  0.00      BSYN  
ATOM    305  HZ3 LYS    34      -1.123-110.521 -28.013  1.00  0.00      BSYN  
ATOM    306    C LYS    34      -4.272-109.255 -29.348  1.00  0.00      BSYN  
ATOM    307    O LYS    34      -5.046-110.249 -29.320  1.00  0.00      BSYN  
ATOM    308    N GLU    35      -4.118-108.349 -28.327  1.00  0.00      BSYN  
ATOM    309    H GLU    35      -3.210-107.980 -28.311  1.00  0.00      BSYN  
ATOM    310   CA GLU    35      -4.996-108.324 -27.200  1.00  0.00      BSYN  
ATOM    311   CB GLU    35      -4.141-107.782 -26.078  1.00  0.00      BSYN  
ATOM    312   CG GLU    35      -3.309-108.785 -25.265  1.00  0.00      BSYN  
ATOM    313   CD GLU    35      -2.666-108.146 -24.050  1.00  0.00      BSYN  
ATOM    314  OE1 GLU    35      -1.495-107.773 -24.157  1.00  0.00      BSYN  
ATOM    315  OE2 GLU    35      -3.439-108.013 -23.046  1.00  0.00      BSYN  
ATOM    316    C GLU    35      -6.178-107.414 -27.354  1.00  0.00      BSYN  
ATOM    317    O GLU    35      -6.193-106.178 -27.624  1.00  0.00      BSYN  
ATOM    318    N GLY    36      -7.303-108.065 -27.261  1.00  0.00      BSYN  
ATOM    319    H GLY    36      -7.333-109.026 -27.455  1.00  0.00      BSYN  
ATOM    320   CA GLY    36      -8.613-107.407 -27.322  1.00  0.00      BSYN  
ATOM    321    C GLY    36      -9.739-108.360 -27.383  1.00  0.00      BSYN  
ATOM    322    O GLY    36     -10.553-108.291 -28.282  1.00  0.00      BSYN  
ATOM    323    N VAL    37      -9.658-109.386 -26.524  1.00  0.00      BSYN  
ATOM    324    H VAL    37      -8.916-109.406 -25.885  1.00  0.00      BSYN  
ATOM    325   CA VAL    37     -10.810-110.306 -26.447  1.00  0.00      BSYN  
ATOM    326   CB VAL    37     -10.374-111.696 -25.980  1.00  0.00      BSYN  
ATOM    327  CG1 VAL    37      -9.548-112.282 -27.062  1.00  0.00      BSYN  
ATOM    328  CG2 VAL    37      -9.689-111.609 -24.644  1.00  0.00      BSYN  
ATOM    329    C VAL    37     -12.036-109.822 -25.560  1.00  0.00      BSYN  
ATOM    330    O VAL    37     -12.042-109.557 -24.394  1.00  0.00      BSYN  
ATOM    331    N LEU    38     -13.167-109.755 -26.252  1.00  0.00      BSYN  
ATOM    332    H LEU    38     -13.174-110.338 -27.040  1.00  0.00      BSYN  
ATOM    333   CA LEU    38     -14.357-109.042 -25.921  1.00  0.00      BSYN  
ATOM    334   CB LEU    38     -15.137-109.778 -24.888  1.00  0.00      BSYN  
ATOM    335   CG LEU    38     -16.129-110.881 -25.358  1.00  0.00      BSYN  
ATOM    336  CD1 LEU    38     -17.314-110.314 -26.151  1.00  0.00      BSYN  
ATOM    337  CD2 LEU    38     -15.263-112.028 -25.983  1.00  0.00      BSYN  
ATOM    338    C LEU    38     -14.371-107.586 -25.471  1.00  0.00      BSYN  
ATOM    339    O LEU    38     -15.123-106.830 -26.017  1.00  0.00      BSYN  
ATOM    340    N TYR    39     -13.489-107.195 -24.564  1.00  0.00      BSYN  
ATOM    341    H TYR    39     -12.993-107.939 -24.163  1.00  0.00      BSYN  
ATOM    342   CA TYR    39     -13.519-105.856 -24.002  1.00  0.00      BSYN  
ATOM    343   CB TYR    39     -13.476-105.810 -22.458  1.00  0.00      BSYN  
ATOM    344   CG TYR    39     -14.581-106.500 -21.704  1.00  0.00      BSYN  
ATOM    345  CD1 TYR    39     -15.877-105.967 -21.908  1.00  0.00      BSYN  
ATOM    346  CE1 TYR    39     -16.923-106.423 -21.135  1.00  0.00      BSYN  
ATOM    347  CD2 TYR    39     -14.342-107.512 -20.842  1.00  0.00      BSYN  
ATOM    348  CE2 TYR    39     -15.421-107.994 -20.057  1.00  0.00      BSYN  
ATOM    349   CZ TYR    39     -16.713-107.427 -20.206  1.00  0.00      BSYN  
ATOM    350   OH TYR    39     -17.780-107.870 -19.479  1.00  0.00      BSYN  
ATOM    351   HH TYR    39     -18.536-107.491 -19.932  1.00  0.00      BSYN  
ATOM    352    C TYR    39     -12.234-105.237 -24.526  1.00  0.00      BSYN  
ATOM    353    O TYR    39     -11.094-105.414 -24.125  1.00  0.00      BSYN  
ATOM    354    N VAL    40     -12.430-104.427 -25.649  1.00  0.00      BSYN  
ATOM    355    H VAL    40     -13.283-104.307 -26.116  1.00  0.00      BSYN  
ATOM    356   CA VAL    40     -11.227-103.994 -26.371  1.00  0.00      BSYN  
ATOM    357   CB VAL    40     -11.404-103.762 -27.888  1.00  0.00      BSYN  
ATOM    358  CG1 VAL    40     -10.030-104.073 -28.510  1.00  0.00      BSYN  
ATOM    359  CG2 VAL    40     -12.286-104.724 -28.444  1.00  0.00      BSYN  
ATOM    360    C VAL    40     -10.507-102.733 -25.747  1.00  0.00      BSYN  
ATOM    361    O VAL    40     -10.549-101.601 -26.285  1.00  0.00      BSYN  
ATOM    362    N GLY    41      -9.902-102.889 -24.540  1.00  0.00      BSYN  
ATOM    363    H GLY    41     -10.100-103.697 -24.023  1.00  0.00      BSYN  
ATOM    364   CA GLY    41      -8.966-101.873 -23.994  1.00  0.00      BSYN  
ATOM    365    C GLY    41      -9.658-100.657 -23.422  1.00  0.00      BSYN  
ATOM    366    O GLY    41      -9.657-100.487 -22.252  1.00  0.00      BSYN  
ATOM    367    N SER    42     -10.362 -99.873 -24.210  1.00  0.00      BSYN  
ATOM    368    H SER    42     -10.333 -99.917 -25.189  1.00  0.00      BSYN  
ATOM    369   CA SER    42     -11.095 -98.746 -23.533  1.00  0.00      BSYN  
ATOM    370   CB SER    42     -10.905 -97.362 -24.383  1.00  0.00      BSYN  
ATOM    371   OG SER    42      -9.586 -96.908 -24.610  1.00  0.00      BSYN  
ATOM    372   HG SER    42      -8.964 -97.103 -23.905  1.00  0.00      BSYN  
ATOM    373    C SER    42     -12.541 -99.266 -23.586  1.00  0.00      BSYN  
ATOM    374    O SER    42     -13.202 -99.072 -22.519  1.00  0.00      BSYN  
ATOM    375    N LYS    43     -13.100 -99.966 -24.568  1.00  0.00      BSYN  
ATOM    376    H LYS    43     -12.536-100.556 -25.111  1.00  0.00      BSYN  
ATOM    377   CA LYS    43     -14.532-100.173 -24.807  1.00  0.00      BSYN  
ATOM    378   CB LYS    43     -14.885 -99.614 -26.209  1.00  0.00      BSYN  
ATOM    379   CG LYS    43     -13.769 -99.118 -27.168  1.00  0.00      BSYN  
ATOM    380   CD LYS    43     -12.940-100.081 -28.083  1.00  0.00      BSYN  
ATOM    381   CE LYS    43     -11.670 -99.600 -28.652  1.00  0.00      BSYN  
ATOM    382   NZ LYS    43     -10.885-100.594 -29.351  1.00  0.00      BSYN  
ATOM    383  HZ1 LYS    43     -11.337-100.849 -30.252  1.00  0.00      BSYN  
ATOM    384  HZ2 LYS    43     -10.021-100.088 -29.630  1.00  0.00      BSYN  
ATOM    385  HZ3 LYS    43     -10.689-101.437 -28.773  1.00  0.00      BSYN  
ATOM    386    C LYS    43     -14.873-101.694 -24.867  1.00  0.00      BSYN  
ATOM    387    O LYS    43     -14.181-102.468 -25.612  1.00  0.00      BSYN  
ATOM    388    N THR    44     -15.878-102.245 -24.151  1.00  0.00      BSYN  
ATOM    389    H THR    44     -16.181-103.123 -24.463  1.00  0.00      BSYN  
ATOM    390   CA THR    44     -16.666-101.514 -23.089  1.00  0.00      BSYN  
ATOM    391   CB THR    44     -18.185-101.721 -23.231  1.00  0.00      BSYN  
ATOM    392  OG1 THR    44     -18.337-101.008 -24.435  1.00  0.00      BSYN  
ATOM    393  HG1 THR    44     -19.196-101.251 -24.787  1.00  0.00      BSYN  
ATOM    394  CG2 THR    44     -18.871-101.022 -22.118  1.00  0.00      BSYN  
ATOM    395    C THR    44     -16.034-101.757 -21.666  1.00  0.00      BSYN  
ATOM    396    O THR    44     -16.579-102.582 -20.906  1.00  0.00      BSYN  
ATOM    397    N ARG    45     -15.024-100.957 -21.236  1.00  0.00      BSYN  
ATOM    398    H ARG    45     -14.648-100.167 -21.678  1.00  0.00      BSYN  
ATOM    399   CA ARG    45     -14.436-101.166 -19.951  1.00  0.00      BSYN  
ATOM    400   CB ARG    45     -12.956-101.590 -20.205  1.00  0.00      BSYN  
ATOM    401   CG ARG    45     -12.534-102.989 -20.207  1.00  0.00      BSYN  
ATOM    402   CD ARG    45     -11.009-102.963 -20.626  1.00  0.00      BSYN  
ATOM    403   NE ARG    45     -10.271-102.570 -19.417  1.00  0.00      BSYN  
ATOM    404   HE ARG    45     -10.658-102.809 -18.549  1.00  0.00      BSYN  
ATOM    405   CZ ARG    45      -9.168-101.990 -19.352  1.00  0.00      BSYN  
ATOM    406  NH1 ARG    45      -8.380-102.011 -20.443  1.00  0.00      BSYN  
ATOM    407 HH11 ARG    45      -7.443-101.669 -20.369  1.00  0.00      BSYN  
ATOM    408 HH12 ARG    45      -8.766-102.354 -21.299  1.00  0.00      BSYN  
ATOM    409  NH2 ARG    45      -8.791-101.367 -18.373  1.00  0.00      BSYN  
ATOM    410 HH21 ARG    45      -7.844-101.082 -18.525  1.00  0.00      BSYN  
ATOM    411 HH22 ARG    45      -9.306-101.071 -17.568  1.00  0.00      BSYN  
ATOM    412    C ARG    45     -14.534 -99.900 -19.136  1.00  0.00      BSYN  
ATOM    413    O ARG    45     -13.930 -98.832 -19.268  1.00  0.00      BSYN  
ATOM    414    N GLU    46     -15.108-100.013 -17.966  1.00  0.00      BSYN  
ATOM    415    H GLU    46     -15.224-100.924 -17.625  1.00  0.00      BSYN  
ATOM    416   CA GLU    46     -15.521 -98.845 -17.181  1.00  0.00      BSYN  
ATOM    417   CB GLU    46     -17.041 -99.039 -16.966  1.00  0.00      BSYN  
ATOM    418   CG GLU    46     -17.830 -98.886 -18.247  1.00  0.00      BSYN  
ATOM    419   CD GLU    46     -19.270 -99.403 -18.216  1.00  0.00      BSYN  
ATOM    420  OE1 GLU    46     -19.391-100.610 -18.500  1.00  0.00      BSYN  
ATOM    421  OE2 GLU    46     -20.271 -98.764 -18.044  1.00  0.00      BSYN  
ATOM    422    C GLU    46     -14.684 -98.439 -15.935  1.00  0.00      BSYN  
ATOM    423    O GLU    46     -14.146 -97.324 -15.890  1.00  0.00      BSYN  
ATOM    424    N GLY    47     -14.311 -99.500 -15.127  1.00  0.00      BSYN  
ATOM    425    H GLY    47     -14.537-100.451 -15.187  1.00  0.00      BSYN  
ATOM    426   CA GLY    47     -13.618 -99.287 -13.813  1.00  0.00      BSYN  
ATOM    427    C GLY    47     -12.259 -98.845 -13.984  1.00  0.00      BSYN  
ATOM    428    O GLY    47     -11.266 -99.559 -14.135  1.00  0.00      BSYN  
ATOM    429    N VAL    48     -12.152 -97.495 -14.295  1.00  0.00      BSYN  
ATOM    430    H VAL    48     -12.951 -96.971 -14.076  1.00  0.00      BSYN  
ATOM    431   CA VAL    48     -10.860 -96.914 -14.387  1.00  0.00      BSYN  
ATOM    432   CB VAL    48     -10.568 -96.121 -15.764  1.00  0.00      BSYN  
ATOM    433  CG1 VAL    48     -10.570 -97.170 -16.830  1.00  0.00      BSYN  
ATOM    434  CG2 VAL    48     -11.470 -94.982 -16.302  1.00  0.00      BSYN  
ATOM    435    C VAL    48     -10.636 -95.910 -13.230  1.00  0.00      BSYN  
ATOM    436    O VAL    48     -11.175 -94.830 -13.171  1.00  0.00      BSYN  
ATOM    437    N VAL    49      -9.793 -96.367 -12.286  1.00  0.00      BSYN  
ATOM    438    H VAL    49      -9.259 -97.185 -12.356  1.00  0.00      BSYN  
ATOM    439   CA VAL    49      -9.783 -95.749 -10.985  1.00  0.00      BSYN  
ATOM    440   CB VAL    49      -9.362 -96.749  -9.953  1.00  0.00      BSYN  
ATOM    441  CG1 VAL    49     -10.413 -97.870  -9.979  1.00  0.00      BSYN  
ATOM    442  CG2 VAL    49      -8.054 -97.501 -10.271  1.00  0.00      BSYN  
ATOM    443    C VAL    49      -9.014 -94.408 -10.848  1.00  0.00      BSYN  
ATOM    444    O VAL    49      -7.749 -94.318 -10.685  1.00  0.00      BSYN  
ATOM    445    N GLN    50      -9.760 -93.328 -10.697  1.00  0.00      BSYN  
ATOM    446    H GLN    50     -10.714 -93.480 -10.863  1.00  0.00      BSYN  
ATOM    447   CA GLN    50      -9.278 -92.046 -10.140  1.00  0.00      BSYN  
ATOM    448   CB GLN    50      -8.766 -91.046 -11.276  1.00  0.00      BSYN  
ATOM    449   CG GLN    50      -7.831 -89.960 -10.928  1.00  0.00      BSYN  
ATOM    450   CD GLN    50      -6.855 -89.664 -12.053  1.00  0.00      BSYN  
ATOM    451  OE1 GLN    50      -6.992 -88.751 -12.830  1.00  0.00      BSYN  
ATOM    452  NE2 GLN    50      -5.724 -90.323 -11.916  1.00  0.00      BSYN  
ATOM    453 HE21 GLN    50      -5.646 -90.932 -11.152  1.00  0.00      BSYN  
ATOM    454 HE22 GLN    50      -4.962 -90.361 -12.530  1.00  0.00      BSYN  
ATOM    455    C GLN    50     -10.360 -91.482  -9.192  1.00  0.00      BSYN  
ATOM    456    O GLN    50     -11.361 -90.957  -9.699  1.00  0.00      BSYN  
ATOM    457    N GLY    51     -10.172 -91.338  -7.913  1.00  0.00      BSYN  
ATOM    458    H GLY    51     -10.936 -91.196  -7.316  1.00  0.00      BSYN  
ATOM    459   CA GLY    51      -8.909 -91.532  -7.240  1.00  0.00      BSYN  
ATOM    460    C GLY    51      -8.816 -92.830  -6.368  1.00  0.00      BSYN  
ATOM    461    O GLY    51      -9.801 -93.368  -6.026  1.00  0.00      BSYN  
ATOM    462    N VAL    52      -7.527 -93.134  -6.076  1.00  0.00      BSYN  
ATOM    463    H VAL    52      -6.842 -92.468  -5.859  1.00  0.00      BSYN  
ATOM    464   CA VAL    52      -7.177 -94.441  -5.466  1.00  0.00      BSYN  
ATOM    465   CB VAL    52      -5.828 -94.902  -6.123  1.00  0.00      BSYN  
ATOM    466  CG1 VAL    52      -6.106 -94.935  -7.689  1.00  0.00      BSYN  
ATOM    467  CG2 VAL    52      -4.666 -93.818  -6.032  1.00  0.00      BSYN  
ATOM    468    C VAL    52      -7.219 -94.687  -3.974  1.00  0.00      BSYN  
ATOM    469    O VAL    52      -6.359 -95.124  -3.232  1.00  0.00      BSYN  
ATOM    470    N ALA    53      -8.328 -94.122  -3.429  1.00  0.00      BSYN  
ATOM    471    H ALA    53      -8.842 -93.649  -4.117  1.00  0.00      BSYN  
ATOM    472   CA ALA    53      -8.821 -93.839  -2.105  1.00  0.00      BSYN  
ATOM    473   CB ALA    53     -10.285 -93.266  -1.968  1.00  0.00      BSYN  
ATOM    474    C ALA    53      -8.754 -95.059  -1.241  1.00  0.00      BSYN  
ATOM    475    O ALA    53      -8.087 -95.021  -0.155  1.00  0.00      BSYN  
ATOM    476    N SER    54      -9.321 -96.177  -1.716  1.00  0.00      BSYN  
ATOM    477    H SER    54      -9.355 -96.219  -2.695  1.00  0.00      BSYN  
ATOM    478   CA SER    54      -9.671 -97.324  -0.964  1.00  0.00      BSYN  
ATOM    479   CB SER    54     -10.979 -97.740  -1.448  1.00  0.00      BSYN  
ATOM    480   OG SER    54     -11.539 -98.844  -0.679  1.00  0.00      BSYN  
ATOM    481   HG SER    54     -10.872 -99.512  -0.505  1.00  0.00      BSYN  
ATOM    482    C SER    54      -8.555 -98.377  -0.964  1.00  0.00      BSYN  
ATOM    483    O SER    54      -8.301 -98.998   0.031  1.00  0.00      BSYN  
ATOM    484    N VAL    55      -7.862 -98.643  -2.092  1.00  0.00      BSYN  
ATOM    485    H VAL    55      -8.131 -98.100  -2.862  1.00  0.00      BSYN  
ATOM    486   CA VAL    55      -6.621 -99.467  -2.287  1.00  0.00      BSYN  
ATOM    487   CB VAL    55      -6.548 -99.767  -3.805  1.00  0.00      BSYN  
ATOM    488  CG1 VAL    55      -7.808-100.515  -4.135  1.00  0.00      BSYN  
ATOM    489  CG2 VAL    55      -6.577 -98.623  -4.723  1.00  0.00      BSYN  
ATOM    490    C VAL    55      -5.375 -98.995  -1.650  1.00  0.00      BSYN  
ATOM    491    O VAL    55      -4.561 -98.457  -2.371  1.00  0.00      BSYN  
ATOM    492    N ALA    56      -5.337 -99.018  -0.266  1.00  0.00      BSYN  
ATOM    493    H ALA    56      -6.121 -99.094   0.317  1.00  0.00      BSYN  
ATOM    494   CA ALA    56      -4.192 -98.468   0.472  1.00  0.00      BSYN  
ATOM    495   CB ALA    56      -4.732 -97.465   1.529  1.00  0.00      BSYN  
ATOM    496    C ALA    56      -3.414 -99.518   1.290  1.00  0.00      BSYN  
ATOM    497    O ALA    56      -4.021-100.464   1.853  1.00  0.00      BSYN  
ATOM    498    N GLU    57      -2.111 -99.386   1.425  1.00  0.00      BSYN  
ATOM    499    H GLU    57      -1.600 -98.825   0.804  1.00  0.00      BSYN  
ATOM    500   CA GLU    57      -1.277-100.168   2.316  1.00  0.00      BSYN  
ATOM    501   CB GLU    57       0.144-100.051   1.991  1.00  0.00      BSYN  
ATOM    502   CG GLU    57       0.670-101.020   0.998  1.00  0.00      BSYN  
ATOM    503   CD GLU    57       0.859-102.425   1.380  1.00  0.00      BSYN  
ATOM    504  OE1 GLU    57       1.838-102.655   2.080  1.00  0.00      BSYN  
ATOM    505  OE2 GLU    57       0.126-103.280   0.983  1.00  0.00      BSYN  
ATOM    506    C GLU    57      -1.372 -99.861   3.844  1.00  0.00      BSYN  
ATOM    507    O GLU    57      -1.862 -98.836   4.224  1.00  0.00      BSYN  
ATOM    508    N LYS    58      -1.003-100.810   4.682  1.00  0.00      BSYN  
ATOM    509    H LYS    58      -0.860-101.713   4.330  1.00  0.00      BSYN  
ATOM    510   CA LYS    58      -1.071-100.622   6.107  1.00  0.00      BSYN  
ATOM    511   CB LYS    58      -1.521-102.014   6.812  1.00  0.00      BSYN  
ATOM    512   CG LYS    58      -2.922-102.568   6.378  1.00  0.00      BSYN  
ATOM    513   CD LYS    58      -2.968-104.090   6.618  1.00  0.00      BSYN  
ATOM    514   CE LYS    58      -2.308-104.747   5.378  1.00  0.00      BSYN  
ATOM    515   NZ LYS    58      -1.960-106.086   5.726  1.00  0.00      BSYN  
ATOM    516  HZ1 LYS    58      -1.479-106.030   6.646  1.00  0.00      BSYN  
ATOM    517  HZ2 LYS    58      -2.884-106.512   5.942  1.00  0.00      BSYN  
ATOM    518  HZ3 LYS    58      -1.368-106.564   5.016  1.00  0.00      BSYN  
ATOM    519    C LYS    58       0.202-100.042   6.584  1.00  0.00      BSYN  
ATOM    520    O LYS    58       1.200-100.747   6.376  1.00  0.00      BSYN  
ATOM    521    N THR    59       0.579 -98.831   6.937  1.00  0.00      BSYN  
ATOM    522    H THR    59       1.493 -98.650   7.239  1.00  0.00      BSYN  
ATOM    523   CA THR    59      -0.260 -97.693   6.846  1.00  0.00      BSYN  
ATOM    524   CB THR    59      -1.154 -97.403   8.028  1.00  0.00      BSYN  
ATOM    525  OG1 THR    59      -2.488 -97.834   7.514  1.00  0.00      BSYN  
ATOM    526  HG1 THR    59      -2.375 -98.786   7.567  1.00  0.00      BSYN  
ATOM    527  CG2 THR    59      -1.353 -96.134   8.530  1.00  0.00      BSYN  
ATOM    528    C THR    59       0.573 -96.449   6.616  1.00  0.00      BSYN  
ATOM    529    O THR    59       1.646 -96.417   7.267  1.00  0.00      BSYN  
ATOM    530    N LYS    60       0.242 -95.444   5.794  1.00  0.00      BSYN  
ATOM    531    H LYS    60      -0.579 -95.463   5.259  1.00  0.00      BSYN  
ATOM    532   CA LYS    60       0.974 -94.260   5.983  1.00  0.00      BSYN  
ATOM    533   CB LYS    60       1.427 -93.887   4.654  1.00  0.00      BSYN  
ATOM    534   CG LYS    60       2.271 -92.632   4.648  1.00  0.00      BSYN  
ATOM    535   CD LYS    60       2.120 -91.900   3.358  1.00  0.00      BSYN  
ATOM    536   CE LYS    60       0.625 -91.703   2.926  1.00  0.00      BSYN  
ATOM    537   NZ LYS    60       0.180 -90.385   2.535  1.00  0.00      BSYN  
ATOM    538  HZ1 LYS    60       0.042 -89.745   3.344  1.00  0.00      BSYN  
ATOM    539  HZ2 LYS    60       0.754 -90.038   1.741  1.00  0.00      BSYN  
ATOM    540  HZ3 LYS    60      -0.783 -90.530   2.170  1.00  0.00      BSYN  
ATOM    541    C LYS    60       0.243 -93.135   6.626  1.00  0.00      BSYN  
ATOM    542    O LYS    60      -0.899 -92.983   6.342  1.00  0.00      BSYN  
ATOM    543    N GLU    61       0.785 -92.348   7.585  1.00  0.00      BSYN  
ATOM    544    H GLU    61       1.761 -92.317   7.672  1.00  0.00      BSYN  
ATOM    545   CA GLU    61       0.013 -91.163   8.227  1.00  0.00      BSYN  
ATOM    546   CB GLU    61       0.191 -91.104   9.853  1.00  0.00      BSYN  
ATOM    547   CG GLU    61       0.854 -92.275  10.564  1.00  0.00      BSYN  
ATOM    548   CD GLU    61       0.611 -92.104  12.080  1.00  0.00      BSYN  
ATOM    549  OE1 GLU    61       0.964 -91.093  12.700  1.00  0.00      BSYN  
ATOM    550  OE2 GLU    61       0.053 -93.053  12.660  1.00  0.00      BSYN  
ATOM    551    C GLU    61       0.772 -89.943   7.645  1.00  0.00      BSYN  
ATOM    552    O GLU    61       1.995 -89.818   7.504  1.00  0.00      BSYN  
ATOM    553    N GLN    62      -0.114 -89.156   7.091  1.00  0.00      BSYN  
ATOM    554    H GLN    62      -0.991 -89.582   6.988  1.00  0.00      BSYN  
ATOM    555   CA GLN    62       0.326 -87.831   6.503  1.00  0.00      BSYN  
ATOM    556   CB GLN    62      -0.808 -87.329   5.650  1.00  0.00      BSYN  
ATOM    557   CG GLN    62      -0.149 -86.529   4.457  1.00  0.00      BSYN  
ATOM    558   CD GLN    62      -1.109 -85.593   3.798  1.00  0.00      BSYN  
ATOM    559  OE1 GLN    62      -0.886 -84.386   3.868  1.00  0.00      BSYN  
ATOM    560  NE2 GLN    62      -2.083 -86.125   3.105  1.00  0.00      BSYN  
ATOM    561 HE21 GLN    62      -2.371 -87.030   3.346  1.00  0.00      BSYN  
ATOM    562 HE22 GLN    62      -2.408 -85.570   2.366  1.00  0.00      BSYN  
ATOM    563    C GLN    62       0.739 -86.705   7.510  1.00  0.00      BSYN  
ATOM    564    O GLN    62      -0.093 -86.223   8.306  1.00  0.00      BSYN  
ATOM    565    N ALA    63       2.022 -86.205   7.654  1.00  0.00      BSYN  
ATOM    566    H ALA    63       2.686 -86.762   7.197  1.00  0.00      BSYN  
ATOM    567   CA ALA    63       2.258 -84.962   8.370  1.00  0.00      BSYN  
ATOM    568   CB ALA    63       3.618 -85.108   9.061  1.00  0.00      BSYN  
ATOM    569    C ALA    63       2.233 -83.663   7.483  1.00  0.00      BSYN  
ATOM    570    O ALA    63       1.496 -82.719   7.845  1.00  0.00      BSYN  
ATOM    571    N SER    64       3.012 -83.531   6.399  1.00  0.00      BSYN  
ATOM    572    H SER    64       3.456 -84.164   5.797  1.00  0.00      BSYN  
ATOM    573   CA SER    64       3.323 -82.259   5.771  1.00  0.00      BSYN  
ATOM    574   CB SER    64       4.828 -81.957   6.096  1.00  0.00      BSYN  
ATOM    575   OG SER    64       5.101 -81.937   7.487  1.00  0.00      BSYN  
ATOM    576   HG SER    64       4.928 -81.057   7.831  1.00  0.00      BSYN  
ATOM    577    C SER    64       3.136 -82.333   4.279  1.00  0.00      BSYN  
ATOM    578    O SER    64       3.359 -83.339   3.581  1.00  0.00      BSYN  
ATOM    579    N HIS    65       2.495 -81.296   3.710  1.00  0.00      BSYN  
ATOM    580    H HIS    65       2.470 -80.446   4.196  1.00  0.00      BSYN  
ATOM    581   CA HIS    65       2.136 -81.227   2.340  1.00  0.00      BSYN  
ATOM    582   CB HIS    65       1.356 -79.893   2.120  1.00  0.00      BSYN  
ATOM    583   CG HIS    65       0.332 -80.041   0.979  1.00  0.00      BSYN  
ATOM    584  ND1 HIS    65       0.543 -79.833  -0.331  1.00  0.00      BSYN  
ATOM    585  HD1 HIS    65       1.324 -79.629  -0.888  1.00  0.00      BSYN  
ATOM    586  CD2 HIS    65      -0.869 -80.590   1.159  1.00  0.00      BSYN  
ATOM    587  NE2 HIS    65      -1.402 -80.679   0.067  1.00  0.00      BSYN  
ATOM    588  CE1 HIS    65      -0.613 -80.239  -0.875  1.00  0.00      BSYN  
ATOM    589    C HIS    65       3.184 -81.316   1.190  1.00  0.00      BSYN  
ATOM    590    O HIS    65       3.971 -80.366   0.967  1.00  0.00      BSYN  
ATOM    591    N LEU    66       3.259 -82.360   0.455  1.00  0.00      BSYN  
ATOM    592    H LEU    66       3.787 -82.155  -0.344  1.00  0.00      BSYN  
ATOM    593   CA LEU    66       2.380 -83.588   0.589  1.00  0.00      BSYN  
ATOM    594   CB LEU    66       1.221 -83.422  -0.509  1.00  0.00      BSYN  
ATOM    595   CG LEU    66       1.363 -83.555  -1.989  1.00  0.00      BSYN  
ATOM    596  CD1 LEU    66       0.282 -84.491  -2.356  1.00  0.00      BSYN  
ATOM    597  CD2 LEU    66       1.277 -82.319  -2.775  1.00  0.00      BSYN  
ATOM    598    C LEU    66       3.250 -84.875   0.543  1.00  0.00      BSYN  
ATOM    599    O LEU    66       4.039 -84.870  -0.405  1.00  0.00      BSYN  
ATOM    600    N GLY    67       3.093 -85.802   1.456  1.00  0.00      BSYN  
ATOM    601    H GLY    67       2.690 -85.694   2.343  1.00  0.00      BSYN  
ATOM    602   CA GLY    67       3.754 -87.032   1.147  1.00  0.00      BSYN  
ATOM    603    C GLY    67       3.094 -88.258   1.777  1.00  0.00      BSYN  
ATOM    604    O GLY    67       1.847 -88.151   1.988  1.00  0.00      BSYN  
ATOM    605    N GLY    68       3.775 -89.313   2.167  1.00  0.00      BSYN  
ATOM    606    H GLY    68       3.325 -90.162   2.357  1.00  0.00      BSYN  
ATOM    607   CA GLY    68       5.225 -89.318   2.028  1.00  0.00      BSYN  
ATOM    608    C GLY    68       5.768 -90.359   1.031  1.00  0.00      BSYN  
ATOM    609    O GLY    68       5.033 -90.728   0.063  1.00  0.00      BSYN  
ATOM    610    N ALA    69       6.985 -90.974   1.103  1.00  0.00      BSYN  
ATOM    611    H ALA    69       7.185 -91.824   0.659  1.00  0.00      BSYN  
ATOM    612   CA ALA    69       8.037 -90.570   2.056  1.00  0.00      BSYN  
ATOM    613   CB ALA    69       9.171 -91.632   2.204  1.00  0.00      BSYN  
ATOM    614    C ALA    69       8.636 -89.310   1.423  1.00  0.00      BSYN  
ATOM    615    O ALA    69       9.225 -88.493   2.089  1.00  0.00      BSYN  
ATOM    616    N VAL    70       8.573 -89.186   0.073  1.00  0.00      BSYN  
ATOM    617    H VAL    70       8.082 -89.786  -0.526  1.00  0.00      BSYN  
ATOM    618   CA VAL    70       9.129 -87.975  -0.461  1.00  0.00      BSYN  
ATOM    619   CB VAL    70       9.437 -88.103  -1.975  1.00  0.00      BSYN  
ATOM    620  CG1 VAL    70       8.344 -88.496  -2.877  1.00  0.00      BSYN  
ATOM    621  CG2 VAL    70      10.158 -86.994  -2.658  1.00  0.00      BSYN  
ATOM    622    C VAL    70       8.073 -86.904  -0.352  1.00  0.00      BSYN  
ATOM    623    O VAL    70       6.882 -87.278  -0.299  1.00  0.00      BSYN  
ATOM    624    N PHE    71       8.489 -85.682  -0.005  1.00  0.00      BSYN  
ATOM    625    H PHE    71       9.461 -85.712   0.113  1.00  0.00      BSYN  
ATOM    626   CA PHE    71       7.550 -84.571  -0.032  1.00  0.00      BSYN  
ATOM    627   CB PHE    71       7.708 -83.441   0.911  1.00  0.00      BSYN  
ATOM    628   CG PHE    71       7.480 -83.882   2.374  1.00  0.00      BSYN  
ATOM    629  CD1 PHE    71       7.903 -82.880   3.251  1.00  0.00      BSYN  
ATOM    630  CD2 PHE    71       6.939 -85.095   2.895  1.00  0.00      BSYN  
ATOM    631  CE1 PHE    71       7.832 -83.108   4.592  1.00  0.00      BSYN  
ATOM    632  CE2 PHE    71       6.911 -85.340   4.266  1.00  0.00      BSYN  
ATOM    633   CZ PHE    71       7.306 -84.293   5.116  1.00  0.00      BSYN  
ATOM    634    C PHE    71       7.641 -83.760  -1.370  1.00  0.00      BSYN  
ATOM    635    O PHE    71       8.694 -83.257  -1.810  1.00  0.00      BSYN  
ATOM    636    N SER    72       6.535 -84.045  -2.098  1.00  0.00      BSYN  
ATOM    637    H SER    72       5.995 -84.795  -1.773  1.00  0.00      BSYN  
ATOM    638   CA SER    72       6.099 -83.296  -3.306  1.00  0.00      BSYN  
ATOM    639   CB SER    72       4.862 -83.844  -4.079  1.00  0.00      BSYN  
ATOM    640   OG SER    72       5.370 -85.139  -4.522  1.00  0.00      BSYN  
ATOM    641   HG SER    72       4.872 -85.610  -3.850  1.00  0.00      BSYN  
ATOM    642    C SER    72       5.998 -81.690  -3.221  1.00  0.00      BSYN  
ATOM    643    O SER    72       5.365 -81.210  -2.280  1.00  0.00      BSYN  
ATOM    644    N GLY    73       6.780 -80.902  -3.980  1.00  0.00      BSYN  
ATOM    645    H GLY    73       7.414 -81.242  -4.646  1.00  0.00      BSYN  
ATOM    646   CA GLY    73       6.665 -79.462  -3.901  1.00  0.00      BSYN  
ATOM    647    C GLY    73       5.426 -78.762  -4.441  1.00  0.00      BSYN  
ATOM    648    O GLY    73       5.308 -78.344  -5.584  1.00  0.00      BSYN  
ATOM    649    N ALA    74       4.366 -78.694  -3.645  1.00  0.00      BSYN  
ATOM    650    H ALA    74       4.628 -78.753  -2.703  1.00  0.00      BSYN  
ATOM    651   CA ALA    74       3.107 -78.218  -4.084  1.00  0.00      BSYN  
ATOM    652   CB ALA    74       2.074 -79.017  -3.418  1.00  0.00      BSYN  
ATOM    653    C ALA    74       2.904 -76.706  -3.873  1.00  0.00      BSYN  
ATOM    654    O ALA    74       3.153 -76.353  -2.697  1.00  0.00      BSYN  
ATOM    655    N GLY    75       2.391 -75.901  -4.842  1.00  0.00      BSYN  
ATOM    656    H GLY    75       2.543 -74.933  -4.829  1.00  0.00      BSYN  
ATOM    657   CA GLY    75       2.029 -76.350  -6.196  1.00  0.00      BSYN  
ATOM    658    C GLY    75       0.773 -75.722  -6.791  1.00  0.00      BSYN  
ATOM    659    O GLY    75      -0.362 -76.144  -6.786  1.00  0.00      BSYN  
ATOM    660    N ASN    76       1.073 -74.547  -7.378  1.00  0.00      BSYN  
ATOM    661    H ASN    76       1.911 -74.089  -7.158  1.00  0.00      BSYN  
ATOM    662   CA ASN    76       0.130 -73.745  -8.184  1.00  0.00      BSYN  
ATOM    663   CB ASN    76      -0.277 -72.539  -7.450  1.00  0.00      BSYN  
ATOM    664   CG ASN    76      -1.470 -71.828  -8.176  1.00  0.00      BSYN  
ATOM    665  OD1 ASN    76      -1.202 -70.910  -8.952  1.00  0.00      BSYN  
ATOM    666  ND2 ASN    76      -2.673 -72.358  -7.961  1.00  0.00      BSYN  
ATOM    667 HD21 ASN    76      -3.350 -71.698  -8.218  1.00  0.00      BSYN  
ATOM    668 HD22 ASN    76      -2.866 -73.235  -7.570  1.00  0.00      BSYN  
ATOM    669    C ASN    76       0.771 -73.445  -9.569  1.00  0.00      BSYN  
ATOM    670    O ASN    76       1.869 -72.917  -9.655  1.00  0.00      BSYN  
ATOM    671    N ILE    77       0.077 -73.786 -10.673  1.00  0.00      BSYN  
ATOM    672    H ILE    77      -0.824 -74.156 -10.781  1.00  0.00      BSYN  
ATOM    673   CA ILE    77       0.698 -73.479 -11.969  1.00  0.00      BSYN  
ATOM    674   CB ILE    77       0.492 -74.603 -13.056  1.00  0.00      BSYN  
ATOM    675  CG2 ILE    77       1.656 -75.498 -12.913  1.00  0.00      BSYN  
ATOM    676  CG1 ILE    77      -0.821 -75.254 -13.082  1.00  0.00      BSYN  
ATOM    677   CD ILE    77      -1.361 -76.069 -14.328  1.00  0.00      BSYN  
ATOM    678    C ILE    77       0.316 -72.120 -12.586  1.00  0.00      BSYN  
ATOM    679    O ILE    77       0.834 -71.091 -12.074  1.00  0.00      BSYN  
ATOM    680    N ALA    78      -0.636 -71.856 -13.473  1.00  0.00      BSYN  
ATOM    681    H ALA    78      -1.019 -72.603 -13.979  1.00  0.00      BSYN  
ATOM    682   CA ALA    78      -0.912 -70.468 -13.901  1.00  0.00      BSYN  
ATOM    683   CB ALA    78      -0.936 -70.474 -15.482  1.00  0.00      BSYN  
ATOM    684    C ALA    78      -2.287 -69.959 -13.547  1.00  0.00      BSYN  
ATOM    685    O ALA    78      -3.059 -70.816 -13.159  1.00  0.00      BSYN  
ATOM    686    N ALA    79      -2.584 -68.721 -13.869  1.00  0.00      BSYN  
ATOM    687    H ALA    79      -1.926 -68.144 -14.310  1.00  0.00      BSYN  
ATOM    688   CA ALA    79      -3.860 -68.138 -13.352  1.00  0.00      BSYN  
ATOM    689   CB ALA    79      -3.909 -67.795 -11.849  1.00  0.00      BSYN  
ATOM    690    C ALA    79      -3.985 -66.953 -14.137  1.00  0.00      BSYN  
ATOM    691    O ALA    79      -3.188 -66.074 -14.291  1.00  0.00      BSYN  
ATOM    692    N ALA    80      -5.037 -67.085 -14.912  1.00  0.00      BSYN  
ATOM    693    H ALA    80      -5.761 -67.595 -14.494  1.00  0.00      BSYN  
ATOM    694   CA ALA    80      -5.370 -66.478 -16.187  1.00  0.00      BSYN  
ATOM    695   CB ALA    80      -4.653 -67.102 -17.437  1.00  0.00      BSYN  
ATOM    696    C ALA    80      -6.807 -66.631 -16.386  1.00  0.00      BSYN  
ATOM    697    O ALA    80      -7.608 -65.682 -16.671  1.00  0.00      BSYN  
ATOM    698    N THR    81      -7.281 -67.927 -16.166  1.00  0.00      BSYN  
ATOM    699    H THR    81      -6.581 -68.612 -16.136  1.00  0.00      BSYN  
ATOM    700   CA THR    81      -8.735 -68.274 -16.169  1.00  0.00      BSYN  
ATOM    701   CB THR    81      -8.900 -69.579 -16.997  1.00  0.00      BSYN  
ATOM    702  OG1 THR    81      -7.991 -70.609 -16.385  1.00  0.00      BSYN  
ATOM    703  HG1 THR    81      -8.446 -70.825 -15.568  1.00  0.00      BSYN  
ATOM    704  CG2 THR    81      -8.513 -69.346 -18.336  1.00  0.00      BSYN  
ATOM    705    C THR    81      -9.169 -68.332 -14.653  1.00  0.00      BSYN  
ATOM    706    O THR    81      -8.522 -68.809 -13.713  1.00  0.00      BSYN  
ATOM    707    N GLY    82     -10.379 -67.822 -14.299  1.00  0.00      BSYN  
ATOM    708    H GLY    82     -10.943 -67.671 -15.086  1.00  0.00      BSYN  
ATOM    709   CA GLY    82     -10.766 -67.698 -12.846  1.00  0.00      BSYN  
ATOM    710    C GLY    82     -12.171 -67.379 -12.627  1.00  0.00      BSYN  
ATOM    711    O GLY    82     -12.964 -68.265 -12.156  1.00  0.00      BSYN  
ATOM    712    N LEU    83     -12.788 -66.324 -12.830  1.00  0.00      BSYN  
ATOM    713    H LEU    83     -13.766 -66.261 -12.811  1.00  0.00      BSYN  
ATOM    714   CA LEU    83     -12.154 -65.124 -13.386  1.00  0.00      BSYN  
ATOM    715   CB LEU    83     -13.074 -64.518 -14.499  1.00  0.00      BSYN  
ATOM    716   CG LEU    83     -12.691 -64.955 -15.972  1.00  0.00      BSYN  
ATOM    717  CD1 LEU    83     -13.977 -65.119 -16.701  1.00  0.00      BSYN  
ATOM    718  CD2 LEU    83     -12.180 -63.629 -16.525  1.00  0.00      BSYN  
ATOM    719    C LEU    83     -11.867 -63.828 -12.518  1.00  0.00      BSYN  
ATOM    720    O LEU    83     -11.123 -62.965 -12.967  1.00  0.00      BSYN  
ATOM    721    N VAL    84     -12.383 -63.948 -11.292  1.00  0.00      BSYN  
ATOM    722    H VAL    84     -12.734 -64.823 -11.024  1.00  0.00      BSYN  
ATOM    723   CA VAL    84     -12.430 -62.889 -10.253  1.00  0.00      BSYN  
ATOM    724   CB VAL    84     -13.680 -62.926  -9.360  1.00  0.00      BSYN  
ATOM    725  CG1 VAL    84     -14.747 -62.903 -10.459  1.00  0.00      BSYN  
ATOM    726  CG2 VAL    84     -13.973 -64.122  -8.429  1.00  0.00      BSYN  
ATOM    727    C VAL    84     -11.112 -62.895  -9.489  1.00  0.00      BSYN  
ATOM    728    O VAL    84     -10.592 -63.983  -9.347  1.00  0.00      BSYN  
ATOM    729    N LYS    85     -10.568 -61.696  -9.080  1.00  0.00      BSYN  
ATOM    730    H LYS    85      -9.642 -61.845  -8.793  1.00  0.00      BSYN  
ATOM    731   CA LYS    85     -11.084 -60.382  -9.119  1.00  0.00      BSYN  
ATOM    732   CB LYS    85     -11.915 -60.095  -7.894  1.00  0.00      BSYN  
ATOM    733   CG LYS    85     -11.486 -60.759  -6.629  1.00  0.00      BSYN  
ATOM    734   CD LYS    85     -12.348 -60.159  -5.529  1.00  0.00      BSYN  
ATOM    735   CE LYS    85     -11.757 -58.800  -5.098  1.00  0.00      BSYN  
ATOM    736   NZ LYS    85     -12.818 -58.274  -4.160  1.00  0.00      BSYN  
ATOM    737  HZ1 LYS    85     -13.160 -58.934  -3.432  1.00  0.00      BSYN  
ATOM    738  HZ2 LYS    85     -12.382 -57.387  -3.838  1.00  0.00      BSYN  
ATOM    739  HZ3 LYS    85     -13.546 -57.854  -4.773  1.00  0.00      BSYN  
ATOM    740    C LYS    85      -9.962 -59.367  -9.294  1.00  0.00      BSYN  
ATOM    741    O LYS    85      -8.794 -59.751  -9.312  1.00  0.00      BSYN  
ATOM    742    N ARG    86     -10.224 -58.034  -9.395  1.00  0.00      BSYN  
ATOM    743    H ARG    86     -11.148 -57.749  -9.237  1.00  0.00      BSYN  
ATOM    744   CA ARG    86      -9.262 -57.114  -9.920  1.00  0.00      BSYN  
ATOM    745   CB ARG    86      -9.740 -55.681 -10.229  1.00  0.00      BSYN  
ATOM    746   CG ARG    86     -11.210 -55.634 -10.772  1.00  0.00      BSYN  
ATOM    747   CD ARG    86     -11.182 -54.781 -12.037  1.00  0.00      BSYN  
ATOM    748   NE ARG    86     -12.513 -54.635 -12.724  1.00  0.00      BSYN  
ATOM    749   HE ARG    86     -13.315 -54.842 -12.199  1.00  0.00      BSYN  
ATOM    750   CZ ARG    86     -12.723 -53.919 -13.900  1.00  0.00      BSYN  
ATOM    751  NH1 ARG    86     -13.918 -53.959 -14.594  1.00  0.00      BSYN  
ATOM    752 HH11 ARG    86     -13.913 -53.480 -15.472  1.00  0.00      BSYN  
ATOM    753 HH12 ARG    86     -14.792 -54.194 -14.168  1.00  0.00      BSYN  
ATOM    754  NH2 ARG    86     -11.896 -52.959 -14.322  1.00  0.00      BSYN  
ATOM    755 HH21 ARG    86     -11.935 -52.426 -15.168  1.00  0.00      BSYN  
ATOM    756 HH22 ARG    86     -11.078 -52.924 -13.748  1.00  0.00      BSYN  
ATOM    757    C ARG    86      -7.915 -57.053  -9.102  1.00  0.00      BSYN  
ATOM    758    O ARG    86      -7.726 -56.480  -8.036  1.00  0.00      BSYN  
ATOM    759    N GLU    87      -6.899 -57.734  -9.697  1.00  0.00      BSYN  
ATOM    760    H GLU    87      -7.054 -58.546 -10.223  1.00  0.00      BSYN  
ATOM    761   CA GLU    87      -5.532 -57.514  -9.295  1.00  0.00      BSYN  
ATOM    762   CB GLU    87      -4.729 -58.647  -9.886  1.00  0.00      BSYN  
ATOM    763   CG GLU    87      -3.330 -59.018  -9.392  1.00  0.00      BSYN  
ATOM    764   CD GLU    87      -2.643 -60.139 -10.251  1.00  0.00      BSYN  
ATOM    765  OE1 GLU    87      -1.722 -60.805  -9.868  1.00  0.00      BSYN  
ATOM    766  OE2 GLU    87      -3.012 -60.338 -11.363  1.00  0.00      BSYN  
ATOM    767    C GLU    87      -4.992 -56.164  -9.696  1.00  0.00      BSYN  
ATOM    768    O GLU    87      -4.511 -56.012 -10.767  1.00  0.00      BSYN  
ATOM    769    N GLU    88      -5.176 -55.138  -8.823  1.00  0.00      BSYN  
ATOM    770    H GLU    88      -5.447 -55.259  -7.889  1.00  0.00      BSYN  
ATOM    771   CA GLU    88      -4.812 -53.780  -9.070  1.00  0.00      BSYN  
ATOM    772   CB GLU    88      -6.134 -53.076  -9.216  1.00  0.00      BSYN  
ATOM    773   CG GLU    88      -6.893 -52.877  -7.905  1.00  0.00      BSYN  
ATOM    774   CD GLU    88      -8.191 -52.152  -8.024  1.00  0.00      BSYN  
ATOM    775  OE1 GLU    88      -8.538 -51.170  -7.251  1.00  0.00      BSYN  
ATOM    776  OE2 GLU    88      -8.969 -52.501  -9.005  1.00  0.00      BSYN  
ATOM    777    C GLU    88      -3.999 -53.357  -7.893  1.00  0.00      BSYN  
ATOM    778    O GLU    88      -3.161 -52.423  -8.009  1.00  0.00      BSYN  
ATOM    779    N PHE    89      -4.203 -53.942  -6.712  1.00  0.00      BSYN  
ATOM    780    H PHE    89      -4.942 -54.585  -6.704  1.00  0.00      BSYN  
ATOM    781   CA PHE    89      -3.645 -53.544  -5.408  1.00  0.00      BSYN  
ATOM    782   CB PHE    89      -4.457 -54.400  -4.445  1.00  0.00      BSYN  
ATOM    783   CG PHE    89      -5.850 -53.932  -4.092  1.00  0.00      BSYN  
ATOM    784  CD1 PHE    89      -6.509 -52.806  -4.477  1.00  0.00      BSYN  
ATOM    785  CD2 PHE    89      -6.577 -54.807  -3.356  1.00  0.00      BSYN  
ATOM    786  CE1 PHE    89      -7.870 -52.547  -4.286  1.00  0.00      BSYN  
ATOM    787  CE2 PHE    89      -7.795 -54.585  -3.088  1.00  0.00      BSYN  
ATOM    788   CZ PHE    89      -8.533 -53.447  -3.441  1.00  0.00      BSYN  
ATOM    789    C PHE    89      -2.160 -53.775  -5.217  1.00  0.00      BSYN  
ATOM    790    O PHE    89      -1.718 -54.872  -5.638  1.00  0.00      BSYN  
ATOM    791    N PRO    90      -1.377 -52.803  -4.717  1.00  0.00      BSYN  
ATOM    792   CD PRO    90      -1.793 -51.387  -4.738  1.00  0.00      BSYN  
ATOM    793   CA PRO    90       0.051 -52.984  -4.530  1.00  0.00      BSYN  
ATOM    794   CB PRO    90       0.584 -51.680  -4.985  1.00  0.00      BSYN  
ATOM    795   CG PRO    90      -0.453 -50.597  -4.744  1.00  0.00      BSYN  
ATOM    796    C PRO    90       0.483 -53.130  -3.100  1.00  0.00      BSYN  
ATOM    797    O PRO    90      -0.189 -52.879  -2.078  1.00  0.00      BSYN  
ATOM    798    N THR    91       1.676 -53.674  -3.100  1.00  0.00      BSYN  
ATOM    799    H THR    91       2.267 -53.605  -3.878  1.00  0.00      BSYN  
ATOM    800   CA THR    91       2.536 -54.053  -1.966  1.00  0.00      BSYN  
ATOM    801   CB THR    91       3.140 -55.435  -2.400  1.00  0.00      BSYN  
ATOM    802  OG1 THR    91       3.664 -55.724  -1.059  1.00  0.00      BSYN  
ATOM    803  HG1 THR    91       4.546 -56.102  -1.011  1.00  0.00      BSYN  
ATOM    804  CG2 THR    91       4.137 -55.487  -3.591  1.00  0.00      BSYN  
ATOM    805    C THR    91       3.547 -52.905  -1.884  1.00  0.00      BSYN  
ATOM    806    O THR    91       4.129 -52.403  -2.890  1.00  0.00      BSYN  
ATOM    807    N ASP    92       3.422 -52.231  -0.807  1.00  0.00      BSYN  
ATOM    808    H ASP    92       2.626 -52.194  -0.236  1.00  0.00      BSYN  
ATOM    809   CA ASP    92       4.458 -51.377  -0.238  1.00  0.00      BSYN  
ATOM    810   CB ASP    92       4.297 -51.110   1.243  1.00  0.00      BSYN  
ATOM    811   CG ASP    92       4.220 -52.398   2.072  1.00  0.00      BSYN  
ATOM    812  OD1 ASP    92       5.106 -52.605   2.878  1.00  0.00      BSYN  
ATOM    813  OD2 ASP    92       3.357 -53.235   1.990  1.00  0.00      BSYN  
ATOM    814    C ASP    92       6.043 -51.675  -0.333  1.00  0.00      BSYN  
ATOM    815    O ASP    92       6.859 -50.840   0.183  1.00  0.00      BSYN  
ATOM    816    N LEU    93       6.420 -52.666  -1.071  1.00  0.00      BSYN  
ATOM    817    H LEU    93       5.855 -52.930  -1.827  1.00  0.00      BSYN  
ATOM    818   CA LEU    93       7.772 -53.180  -1.135  1.00  0.00      BSYN  
ATOM    819   CB LEU    93       8.001 -54.359  -0.276  1.00  0.00      BSYN  
ATOM    820   CG LEU    93       7.976 -54.287   1.307  1.00  0.00      BSYN  
ATOM    821  CD1 LEU    93       7.843 -55.657   1.908  1.00  0.00      BSYN  
ATOM    822  CD2 LEU    93       9.208 -53.512   1.767  1.00  0.00      BSYN  
ATOM    823    C LEU    93       8.291 -53.682  -2.492  1.00  0.00      BSYN  
ATOM    824    O LEU    93       7.839 -54.704  -2.984  1.00  0.00      BSYN  
ATOM    825    N LYS    94       9.308 -53.199  -3.342  1.00  0.00      BSYN  
ATOM    826    H LYS    94       9.393 -53.642  -4.212  1.00  0.00      BSYN  
ATOM    827   CA LYS    94      10.153 -52.001  -3.045  1.00  0.00      BSYN  
ATOM    828   CB LYS    94      11.606 -52.535  -2.795  1.00  0.00      BSYN  
ATOM    829   CG LYS    94      11.767 -53.591  -1.750  1.00  0.00      BSYN  
ATOM    830   CD LYS    94      13.152 -54.233  -1.671  1.00  0.00      BSYN  
ATOM    831   CE LYS    94      13.245 -55.367  -2.767  1.00  0.00      BSYN  
ATOM    832   NZ LYS    94      12.485 -56.503  -2.301  1.00  0.00      BSYN  
ATOM    833  HZ1 LYS    94      12.944 -56.749  -1.401  1.00  0.00      BSYN  
ATOM    834  HZ2 LYS    94      11.519 -56.131  -2.205  1.00  0.00      BSYN  
ATOM    835  HZ3 LYS    94      12.592 -57.342  -2.906  1.00  0.00      BSYN  
ATOM    836    C LYS    94      10.163 -51.188  -4.410  1.00  0.00      BSYN  
ATOM    837    O LYS    94      10.591 -51.704  -5.498  1.00  0.00      BSYN  
ATOM    838    N PRO    95       9.860 -49.836  -4.298  1.00  0.00      BSYN  
ATOM    839   CD PRO    95       9.561 -49.197  -3.042  1.00  0.00      BSYN  
ATOM    840   CA PRO    95       9.566 -48.864  -5.345  1.00  0.00      BSYN  
ATOM    841   CB PRO    95       8.847 -47.745  -4.681  1.00  0.00      BSYN  
ATOM    842   CG PRO    95       8.289 -48.480  -3.478  1.00  0.00      BSYN  
ATOM    843    C PRO    95      10.796 -48.314  -5.980  1.00  0.00      BSYN  
ATOM    844    O PRO    95      10.775 -47.106  -6.343  1.00  0.00      BSYN  
ATOM    845    N GLU    96      11.876 -49.072  -6.008  1.00  0.00      BSYN  
ATOM    846    H GLU    96      11.843 -50.023  -5.771  1.00  0.00      BSYN  
ATOM    847   CA GLU    96      13.095 -48.725  -6.690  1.00  0.00      BSYN  
ATOM    848   CB GLU    96      14.297 -49.396  -6.085  1.00  0.00      BSYN  
ATOM    849   CG GLU    96      14.941 -48.365  -5.208  1.00  0.00      BSYN  
ATOM    850   CD GLU    96      15.961 -47.593  -5.949  1.00  0.00      BSYN  
ATOM    851  OE1 GLU    96      16.041 -46.460  -5.468  1.00  0.00      BSYN  
ATOM    852  OE2 GLU    96      16.689 -48.025  -6.790  1.00  0.00      BSYN  
ATOM    853    C GLU    96      12.911 -49.065  -8.185  1.00  0.00      BSYN  
ATOM    854    O GLU    96      13.985 -49.371  -8.807  1.00  0.00      BSYN  
ATOM    855    N GLU    97      11.817 -49.034  -8.849  1.00  0.00      BSYN  
ATOM    856    H GLU    97      11.066 -48.557  -8.438  1.00  0.00      BSYN  
ATOM    857   CA GLU    97      11.734 -49.460 -10.309  1.00  0.00      BSYN  
ATOM    858   CB GLU    97      11.369 -50.967 -10.568  1.00  0.00      BSYN  
ATOM    859   CG GLU    97      10.002 -51.222 -10.037  1.00  0.00      BSYN  
ATOM    860   CD GLU    97       9.944 -52.605  -9.283  1.00  0.00      BSYN  
ATOM    861  OE1 GLU    97      10.130 -53.683  -9.887  1.00  0.00      BSYN  
ATOM    862  OE2 GLU    97       9.736 -52.572  -8.055  1.00  0.00      BSYN  
ATOM    863    C GLU    97      10.922 -48.627 -11.328  1.00  0.00      BSYN  
ATOM    864    O GLU    97       9.871 -48.242 -10.967  1.00  0.00      BSYN  
ATOM    865    N VAL    98      11.241 -48.676 -12.636  1.00  0.00      BSYN  
ATOM    866    H VAL    98      12.018 -49.235 -12.849  1.00  0.00      BSYN  
ATOM    867   CA VAL    98      10.589 -47.835 -13.572  1.00  0.00      BSYN  
ATOM    868   CB VAL    98      11.592 -47.335 -14.655  1.00  0.00      BSYN  
ATOM    869  CG1 VAL    98      10.926 -46.587 -15.790  1.00  0.00      BSYN  
ATOM    870  CG2 VAL    98      12.466 -46.373 -13.926  1.00  0.00      BSYN  
ATOM    871    C VAL    98       9.381 -48.602 -14.098  1.00  0.00      BSYN  
ATOM    872    O VAL    98       9.480 -49.620 -14.799  1.00  0.00      BSYN  
ATOM    873    N ALA    99       8.307 -48.062 -13.613  1.00  0.00      BSYN  
ATOM    874    H ALA    99       8.504 -47.352 -12.967  1.00  0.00      BSYN  
ATOM    875   CA ALA    99       6.908 -48.447 -13.837  1.00  0.00      BSYN  
ATOM    876   CB ALA    99       6.650 -49.188 -12.493  1.00  0.00      BSYN  
ATOM    877    C ALA    99       6.207 -47.115 -13.750  1.00  0.00      BSYN  
ATOM    878    O ALA    99       6.494 -46.302 -12.919  1.00  0.00      BSYN  
ATOM    879    N GLN   100       5.442 -47.004 -14.864  1.00  0.00      BSYN  
ATOM    880    H GLN   100       5.589 -47.525 -15.681  1.00  0.00      BSYN  
ATOM    881   CA GLN   100       4.284 -46.100 -14.870  1.00  0.00      BSYN  
ATOM    882   CB GLN   100       4.723 -44.729 -15.543  1.00  0.00      BSYN  
ATOM    883   CG GLN   100       4.035 -43.469 -14.986  1.00  0.00      BSYN  
ATOM    884   CD GLN   100       4.239 -43.257 -13.462  1.00  0.00      BSYN  
ATOM    885  OE1 GLN   100       3.569 -42.593 -12.654  1.00  0.00      BSYN  
ATOM    886  NE2 GLN   100       5.348 -43.670 -13.018  1.00  0.00      BSYN  
ATOM    887 HE21 GLN   100       5.617 -43.486 -12.094  1.00  0.00      BSYN  
ATOM    888 HE22 GLN   100       5.936 -44.228 -13.568  1.00  0.00      BSYN  
ATOM    889    C GLN   100       2.934 -46.623 -15.262  1.00  0.00      BSYN  
ATOM    890    O GLN   100       2.869 -47.793 -15.589  1.00  0.00      BSYN  
ATOM    891    N GLU   101       1.844 -45.849 -15.326  1.00  0.00      BSYN  
ATOM    892    H GLU   101       2.036 -44.982 -14.911  1.00  0.00      BSYN  
ATOM    893   CA GLU   101       0.492 -46.268 -15.697  1.00  0.00      BSYN  
ATOM    894   CB GLU   101      -0.547 -45.506 -14.986  1.00  0.00      BSYN  
ATOM    895   CG GLU   101      -0.392 -45.214 -13.504  1.00  0.00      BSYN  
ATOM    896   CD GLU   101      -1.348 -44.146 -12.934  1.00  0.00      BSYN  
ATOM    897  OE1 GLU   101      -0.964 -43.575 -11.953  1.00  0.00      BSYN  
ATOM    898  OE2 GLU   101      -2.454 -43.948 -13.486  1.00  0.00      BSYN  
ATOM    899    C GLU   101       0.192 -46.289 -17.143  1.00  0.00      BSYN  
ATOM    900    O GLU   101      -0.223 -45.231 -17.687  1.00  0.00      BSYN  
ATOM    901    N ALA   102       0.498 -47.394 -17.852  1.00  0.00      BSYN  
ATOM    902    H ALA   102       0.922 -48.177 -17.441  1.00  0.00      BSYN  
ATOM    903   CA ALA   102       0.124 -47.370 -19.266  1.00  0.00      BSYN  
ATOM    904   CB ALA   102       1.310 -47.582 -20.095  1.00  0.00      BSYN  
ATOM    905    C ALA   102      -1.093 -48.215 -19.727  1.00  0.00      BSYN  
ATOM    906    O ALA   102      -0.934 -49.370 -20.029  1.00  0.00      BSYN  
ATOM    907    N ALA   103      -2.232 -47.568 -19.455  1.00  0.00      BSYN  
ATOM    908    H ALA   103      -2.166 -46.657 -19.100  1.00  0.00      BSYN  
ATOM    909   CA ALA   103      -3.449 -48.103 -19.906  1.00  0.00      BSYN  
ATOM    910   CB ALA   103      -4.266 -49.022 -19.011  1.00  0.00      BSYN  
ATOM    911    C ALA   103      -4.317 -46.899 -20.299  1.00  0.00      BSYN  
ATOM    912    O ALA   103      -3.833 -45.746 -20.374  1.00  0.00      BSYN  
ATOM    913    N GLU   104      -5.615 -47.027 -20.486  1.00  0.00      BSYN  
ATOM    914    H GLU   104      -6.068 -47.891 -20.578  1.00  0.00      BSYN  
ATOM    915   CA GLU   104      -6.475 -45.960 -20.839  1.00  0.00      BSYN  
ATOM    916   CB GLU   104      -7.248 -46.356 -22.102  1.00  0.00      BSYN  
ATOM    917   CG GLU   104      -8.114 -45.343 -22.799  1.00  0.00      BSYN  
ATOM    918   CD GLU   104      -7.175 -44.446 -23.770  1.00  0.00      BSYN  
ATOM    919  OE1 GLU   104      -7.326 -43.200 -23.563  1.00  0.00      BSYN  
ATOM    920  OE2 GLU   104      -6.316 -44.915 -24.494  1.00  0.00      BSYN  
ATOM    921    C GLU   104      -7.464 -45.702 -19.647  1.00  0.00      BSYN  
ATOM    922    O GLU   104      -7.610 -46.518 -18.747  1.00  0.00      BSYN  
ATOM    923    N GLU   105      -8.018 -44.452 -19.525  1.00  0.00      BSYN  
ATOM    924    H GLU   105      -7.751 -43.840 -20.243  1.00  0.00      BSYN  
ATOM    925   CA GLU   105      -8.829 -43.969 -18.402  1.00  0.00      BSYN  
ATOM    926   CB GLU   105      -8.682 -42.473 -18.000  1.00  0.00      BSYN  
ATOM    927   CG GLU   105      -7.282 -42.063 -17.782  1.00  0.00      BSYN  
ATOM    928   CD GLU   105      -7.003 -40.554 -17.975  1.00  0.00      BSYN  
ATOM    929  OE1 GLU   105      -7.800 -39.618 -17.603  1.00  0.00      BSYN  
ATOM    930  OE2 GLU   105      -5.979 -40.257 -18.549  1.00  0.00      BSYN  
ATOM    931    C GLU   105     -10.304 -44.322 -18.354  1.00  0.00      BSYN  
ATOM    932    O GLU   105     -10.887 -43.939 -19.363  1.00  0.00      BSYN  
ATOM    933    N PRO   106     -10.834 -44.712 -17.163  1.00  0.00      BSYN  
ATOM    934   CD PRO   106     -10.052 -45.329 -16.129  1.00  0.00      BSYN  
ATOM    935   CA PRO   106     -12.275 -44.936 -16.884  1.00  0.00      BSYN  
ATOM    936   CB PRO   106     -12.258 -45.986 -15.698  1.00  0.00      BSYN  
ATOM    937   CG PRO   106     -10.850 -46.557 -15.850  1.00  0.00      BSYN  
ATOM    938    C PRO   106     -13.239 -43.687 -16.710  1.00  0.00      BSYN  
ATOM    939    O PRO   106     -14.330 -43.999 -16.219  1.00  0.00      BSYN  
ATOM    940    N LEU   107     -12.854 -42.588 -17.206  1.00  0.00      BSYN  
ATOM    941    H LEU   107     -12.189 -42.655 -17.922  1.00  0.00      BSYN  
ATOM    942   CA LEU   107     -13.467 -41.223 -16.996  1.00  0.00      BSYN  
ATOM    943   CB LEU   107     -12.333 -40.266 -17.259  1.00  0.00      BSYN  
ATOM    944   CG LEU   107     -12.382 -38.922 -16.594  1.00  0.00      BSYN  
ATOM    945  CD1 LEU   107     -10.943 -38.700 -16.223  1.00  0.00      BSYN  
ATOM    946  CD2 LEU   107     -13.098 -37.771 -17.490  1.00  0.00      BSYN  
ATOM    947    C LEU   107     -14.738 -40.920 -17.759  1.00  0.00      BSYN  
ATOM    948    O LEU   107     -14.647 -40.383 -18.903  1.00  0.00      BSYN  
ATOM    949    N ILE   108     -15.873 -41.219 -17.120  1.00  0.00      BSYN  
ATOM    950    H ILE   108     -15.945 -41.435 -16.167  1.00  0.00      BSYN  
ATOM    951   CA ILE   108     -17.147 -40.732 -17.679  1.00  0.00      BSYN  
ATOM    952   CB ILE   108     -18.271 -41.794 -17.798  1.00  0.00      BSYN  
ATOM    953  CG2 ILE   108     -17.999 -42.645 -18.981  1.00  0.00      BSYN  
ATOM    954  CG1 ILE   108     -18.919 -42.259 -16.439  1.00  0.00      BSYN  
ATOM    955   CD ILE   108     -17.727 -43.039 -15.587  1.00  0.00      BSYN  
ATOM    956    C ILE   108     -17.670 -39.405 -17.118  1.00  0.00      BSYN  
ATOM    957    O ILE   108     -17.587 -39.288 -15.885  1.00  0.00      BSYN  
ATOM    958    N GLU   109     -18.201 -38.387 -17.793  1.00  0.00      BSYN  
ATOM    959    H GLU   109     -18.009 -38.453 -18.752  1.00  0.00      BSYN  
ATOM    960   CA GLU   109     -18.908 -37.231 -17.246  1.00  0.00      BSYN  
ATOM    961   CB GLU   109     -18.674 -35.959 -17.992  1.00  0.00      BSYN  
ATOM    962   CG GLU   109     -17.264 -35.458 -17.765  1.00  0.00      BSYN  
ATOM    963   CD GLU   109     -17.046 -34.093 -17.078  1.00  0.00      BSYN  
ATOM    964  OE1 GLU   109     -17.556 -33.849 -16.050  1.00  0.00      BSYN  
ATOM    965  OE2 GLU   109     -16.455 -33.159 -17.678  1.00  0.00      BSYN  
ATOM    966    C GLU   109     -20.331 -37.654 -17.250  1.00  0.00      BSYN  
ATOM    967    O GLU   109     -20.952 -37.650 -18.317  1.00  0.00      BSYN  
ATOM    968    N PRO   110     -21.001 -37.944 -16.112  1.00  0.00      BSYN  
ATOM    969   CD PRO   110     -20.233 -38.031 -14.876  1.00  0.00      BSYN  
ATOM    970   CA PRO   110     -22.353 -38.566 -16.003  1.00  0.00      BSYN  
ATOM    971   CB PRO   110     -22.516 -38.767 -14.458  1.00  0.00      BSYN  
ATOM    972   CG PRO   110     -21.087 -38.674 -13.882  1.00  0.00      BSYN  
ATOM    973    C PRO   110     -23.577 -37.889 -16.566  1.00  0.00      BSYN  
ATOM    974    O PRO   110     -24.620 -38.483 -16.614  1.00  0.00      BSYN  
ATOM    975    N LEU   111     -23.368 -36.595 -16.720  1.00  0.00      BSYN  
ATOM    976    H LEU   111     -22.468 -36.239 -16.876  1.00  0.00      BSYN  
ATOM    977   CA LEU   111     -24.407 -35.704 -16.989  1.00  0.00      BSYN  
ATOM    978   CB LEU   111     -24.205 -34.212 -16.603  1.00  0.00      BSYN  
ATOM    979   CG LEU   111     -23.699 -33.963 -15.180  1.00  0.00      BSYN  
ATOM    980  CD1 LEU   111     -22.284 -33.369 -15.130  1.00  0.00      BSYN  
ATOM    981  CD2 LEU   111     -24.747 -33.040 -14.605  1.00  0.00      BSYN  
ATOM    982    C LEU   111     -24.889 -35.720 -18.469  1.00  0.00      BSYN  
ATOM    983    O LEU   111     -24.081 -35.436 -19.374  1.00  0.00      BSYN  
ATOM    984    N MET   112     -26.202 -35.814 -18.789  1.00  0.00      BSYN  
ATOM    985    H MET   112     -26.893 -35.514 -18.162  1.00  0.00      BSYN  
ATOM    986   CA MET   112     -26.464 -36.018 -20.218  1.00  0.00      BSYN  
ATOM    987   CB MET   112     -27.444 -37.212 -20.310  1.00  0.00      BSYN  
ATOM    988   CG MET   112     -27.611 -37.507 -21.761  1.00  0.00      BSYN  
ATOM    989   SD MET   112     -28.839 -38.786 -22.270  1.00  0.00      BSYN  
ATOM    990   CE MET   112     -30.007 -39.008 -20.957  1.00  0.00      BSYN  
ATOM    991    C MET   112     -27.019 -34.744 -20.896  1.00  0.00      BSYN  
ATOM    992    O MET   112     -27.805 -34.175 -20.131  1.00  0.00      BSYN  
ATOM    993    N GLU   113     -26.792 -34.385 -22.173  1.00  0.00      BSYN  
ATOM    994    H GLU   113     -26.297 -34.862 -22.872  1.00  0.00      BSYN  
ATOM    995   CA GLU   113     -27.299 -33.113 -22.783  1.00  0.00      BSYN  
ATOM    996   CB GLU   113     -26.302 -31.912 -22.615  1.00  0.00      BSYN  
ATOM    997   CG GLU   113     -25.889 -31.569 -21.142  1.00  0.00      BSYN  
ATOM    998   CD GLU   113     -26.779 -30.616 -20.290  1.00  0.00      BSYN  
ATOM    999  OE1 GLU   113     -27.100 -30.877 -19.103  1.00  0.00      BSYN  
ATOM   1000  OE2 GLU   113     -27.195 -29.653 -20.918  1.00  0.00      BSYN  
ATOM   1001    C GLU   113     -27.746 -33.173 -24.231  1.00  0.00      BSYN  
ATOM   1002    O GLU   113     -26.985 -33.911 -24.946  1.00  0.00      BSYN  
ATOM   1003    N PRO   114     -28.828 -32.546 -24.776  1.00  0.00      BSYN  
ATOM   1004   CD PRO   114     -30.096 -32.204 -24.094  1.00  0.00      BSYN  
ATOM   1005   CA PRO   114     -29.089 -32.560 -26.206  1.00  0.00      BSYN  
ATOM   1006   CB PRO   114     -30.551 -32.361 -26.333  1.00  0.00      BSYN  
ATOM   1007   CG PRO   114     -31.020 -32.829 -25.060  1.00  0.00      BSYN  
ATOM   1008    C PRO   114     -28.179 -31.605 -26.868  1.00  0.00      BSYN  
ATOM   1009    O PRO   114     -28.308 -30.413 -26.502  1.00  0.00      BSYN  
ATOM   1010    N GLU   115     -27.502 -32.032 -27.915  1.00  0.00      BSYN  
ATOM   1011    H GLU   115     -27.824 -32.709 -28.546  1.00  0.00      BSYN  
ATOM   1012   CA GLU   115     -26.302 -31.395 -28.364  1.00  0.00      BSYN  
ATOM   1013   CB GLU   115     -25.131 -32.247 -27.701  1.00  0.00      BSYN  
ATOM   1014   CG GLU   115     -24.705 -31.953 -26.207  1.00  0.00      BSYN  
ATOM   1015   CD GLU   115     -23.600 -32.819 -25.737  1.00  0.00      BSYN  
ATOM   1016  OE1 GLU   115     -22.614 -32.956 -26.449  1.00  0.00      BSYN  
ATOM   1017  OE2 GLU   115     -23.804 -33.479 -24.685  1.00  0.00      BSYN  
ATOM   1018    C GLU   115     -26.110 -31.244 -29.889  1.00  0.00      BSYN  
ATOM   1019    O GLU   115     -24.998 -30.953 -30.301  1.00  0.00      BSYN  
ATOM   1020    N GLY   116     -27.070 -31.700 -30.655  1.00  0.00      BSYN  
ATOM   1021    H GLY   116     -27.770 -32.099 -30.098  1.00  0.00      BSYN  
ATOM   1022   CA GLY   116     -27.030 -31.521 -32.143  1.00  0.00      BSYN  
ATOM   1023    C GLY   116     -26.569 -32.828 -32.830  1.00  0.00      BSYN  
ATOM   1024    O GLY   116     -27.379 -33.572 -33.354  1.00  0.00      BSYN  
ATOM   1025    N GLU   117     -25.194 -33.064 -32.775  1.00  0.00      BSYN  
ATOM   1026    H GLU   117     -24.581 -32.304 -32.688  1.00  0.00      BSYN  
ATOM   1027   CA GLU   117     -24.661 -34.366 -33.037  1.00  0.00      BSYN  
ATOM   1028   CB GLU   117     -23.365 -34.267 -33.934  1.00  0.00      BSYN  
ATOM   1029   CG GLU   117     -23.017 -35.263 -34.993  1.00  0.00      BSYN  
ATOM   1030   CD GLU   117     -23.354 -36.637 -34.493  1.00  0.00      BSYN  
ATOM   1031  OE1 GLU   117     -22.727 -37.105 -33.525  1.00  0.00      BSYN  
ATOM   1032  OE2 GLU   117     -24.067 -37.390 -35.092  1.00  0.00      BSYN  
ATOM   1033    C GLU   117     -24.480 -35.132 -31.675  1.00  0.00      BSYN  
ATOM   1034    O GLU   117     -23.509 -34.887 -30.885  1.00  0.00      BSYN  
ATOM   1035    N SER   118     -25.409 -36.074 -31.714  1.00  0.00      BSYN  
ATOM   1036    H SER   118     -25.714 -36.372 -32.597  1.00  0.00      BSYN  
ATOM   1037   CA SER   118     -25.856 -36.748 -30.539  1.00  0.00      BSYN  
ATOM   1038   CB SER   118     -27.496 -36.636 -30.271  1.00  0.00      BSYN  
ATOM   1039   OG SER   118     -28.013 -35.277 -30.156  1.00  0.00      BSYN  
ATOM   1040   HG SER   118     -28.966 -35.351 -30.247  1.00  0.00      BSYN  
ATOM   1041    C SER   118     -25.542 -38.168 -30.745  1.00  0.00      BSYN  
ATOM   1042    O SER   118     -25.944 -38.774 -31.695  1.00  0.00      BSYN  
ATOM   1043    N TYR   119     -24.833 -38.791 -29.815  1.00  0.00      BSYN  
ATOM   1044    H TYR   119     -24.867 -38.228 -29.013  1.00  0.00      BSYN  
ATOM   1045   CA TYR   119     -24.360 -40.156 -29.987  1.00  0.00      BSYN  
ATOM   1046   CB TYR   119     -23.156 -40.248 -30.889  1.00  0.00      BSYN  
ATOM   1047   CG TYR   119     -23.268 -41.208 -32.011  1.00  0.00      BSYN  
ATOM   1048  CD1 TYR   119     -23.955 -42.382 -31.979  1.00  0.00      BSYN  
ATOM   1049  CE1 TYR   119     -24.278 -43.089 -33.197  1.00  0.00      BSYN  
ATOM   1050  CD2 TYR   119     -22.808 -40.701 -33.213  1.00  0.00      BSYN  
ATOM   1051  CE2 TYR   119     -23.079 -41.366 -34.425  1.00  0.00      BSYN  
ATOM   1052   CZ TYR   119     -23.805 -42.545 -34.369  1.00  0.00      BSYN  
ATOM   1053   OH TYR   119     -24.224 -43.180 -35.556  1.00  0.00      BSYN  
ATOM   1054   HH TYR   119     -24.381 -44.123 -35.468  1.00  0.00      BSYN  
ATOM   1055    C TYR   119     -24.155 -40.964 -28.755  1.00  0.00      BSYN  
ATOM   1056    O TYR   119     -23.866 -40.286 -27.808  1.00  0.00      BSYN  
ATOM   1057    N GLU   120     -24.051 -42.265 -28.660  1.00  0.00      BSYN  
ATOM   1058    H GLU   120     -24.198 -42.801 -29.468  1.00  0.00      BSYN  
ATOM   1059   CA GLU   120     -23.819 -42.936 -27.417  1.00  0.00      BSYN  
ATOM   1060   CB GLU   120     -24.773 -44.111 -26.978  1.00  0.00      BSYN  
ATOM   1061   CG GLU   120     -24.338 -45.040 -25.821  1.00  0.00      BSYN  
ATOM   1062   CD GLU   120     -25.461 -45.486 -24.892  1.00  0.00      BSYN  
ATOM   1063  OE1 GLU   120     -26.075 -44.637 -24.247  1.00  0.00      BSYN  
ATOM   1064  OE2 GLU   120     -25.865 -46.703 -24.832  1.00  0.00      BSYN  
ATOM   1065    C GLU   120     -22.392 -43.374 -27.586  1.00  0.00      BSYN  
ATOM   1066    O GLU   120     -21.933 -44.118 -28.484  1.00  0.00      BSYN  
ATOM   1067    N ASP   121     -21.649 -42.926 -26.604  1.00  0.00      BSYN  
ATOM   1068    H ASP   121     -21.996 -42.609 -25.744  1.00  0.00      BSYN  
ATOM   1069   CA ASP   121     -20.118 -42.868 -26.691  1.00  0.00      BSYN  
ATOM   1070   CB ASP   121     -19.424 -41.818 -25.796  1.00  0.00      BSYN  
ATOM   1071   CG ASP   121     -19.503 -41.943 -24.257  1.00  0.00      BSYN  
ATOM   1072  OD1 ASP   121     -20.390 -41.388 -23.703  1.00  0.00      BSYN  
ATOM   1073  OD2 ASP   121     -18.726 -42.579 -23.562  1.00  0.00      BSYN  
ATOM   1074    C ASP   121     -19.269 -44.147 -26.595  1.00  0.00      BSYN  
ATOM   1075    O ASP   121     -19.428 -44.695 -25.583  1.00  0.00      BSYN  
ATOM   1076    N PRO   122     -18.486 -44.588 -27.620  1.00  0.00      BSYN  
ATOM   1077   CD PRO   122     -18.615 -43.895 -28.902  1.00  0.00      BSYN  
ATOM   1078   CA PRO   122     -17.799 -45.908 -27.694  1.00  0.00      BSYN  
ATOM   1079   CB PRO   122     -17.753 -46.201 -29.242  1.00  0.00      BSYN  
ATOM   1080   CG PRO   122     -17.680 -44.778 -29.835  1.00  0.00      BSYN  
ATOM   1081    C PRO   122     -16.400 -46.212 -27.102  1.00  0.00      BSYN  
ATOM   1082    O PRO   122     -15.451 -45.487 -27.518  1.00  0.00      BSYN  
ATOM   1083    N PRO   123     -16.278 -47.003 -26.055  1.00  0.00      BSYN  
ATOM   1084   CD PRO   123     -17.257 -47.387 -25.103  1.00  0.00      BSYN  
ATOM   1085   CA PRO   123     -14.970 -47.452 -25.554  1.00  0.00      BSYN  
ATOM   1086   CB PRO   123     -15.108 -47.763 -24.115  1.00  0.00      BSYN  
ATOM   1087   CG PRO   123     -16.507 -47.277 -23.742  1.00  0.00      BSYN  
ATOM   1088    C PRO   123     -14.358 -48.586 -26.374  1.00  0.00      BSYN  
ATOM   1089    O PRO   123     -15.029 -49.179 -27.201  1.00  0.00      BSYN  
ATOM   1090    N GLN   124     -13.117 -48.968 -26.109  1.00  0.00      BSYN  
ATOM   1091    H GLN   124     -12.747 -48.856 -25.208  1.00  0.00      BSYN  
ATOM   1092   CA GLN   124     -12.417 -50.090 -26.838  1.00  0.00      BSYN  
ATOM   1093   CB GLN   124     -11.307 -49.589 -27.853  1.00  0.00      BSYN  
ATOM   1094   CG GLN   124     -11.780 -48.699 -28.998  1.00  0.00      BSYN  
ATOM   1095   CD GLN   124     -10.706 -48.143 -29.959  1.00  0.00      BSYN  
ATOM   1096  OE1 GLN   124     -10.008 -48.908 -30.681  1.00  0.00      BSYN  
ATOM   1097  NE2 GLN   124     -10.320 -46.871 -30.099  1.00  0.00      BSYN  
ATOM   1098 HE21 GLN   124     -10.778 -46.149 -29.620  1.00  0.00      BSYN  
ATOM   1099 HE22 GLN   124      -9.570 -46.745 -30.718  1.00  0.00      BSYN  
ATOM   1100    C GLN   124     -12.112 -51.394 -26.088  1.00  0.00      BSYN  
ATOM   1101    O GLN   124     -11.962 -51.314 -24.868  1.00  0.00      BSYN  
ATOM   1102    N GLU   125     -12.074 -52.617 -26.617  1.00  0.00      BSYN  
ATOM   1103    H GLU   125     -11.764 -53.365 -26.064  1.00  0.00      BSYN  
ATOM   1104   CA GLU   125     -12.365 -52.869 -28.042  1.00  0.00      BSYN  
ATOM   1105   CB GLU   125     -11.477 -53.905 -28.572  1.00  0.00      BSYN  
ATOM   1106   CG GLU   125     -10.280 -53.466 -29.277  1.00  0.00      BSYN  
ATOM   1107   CD GLU   125      -9.270 -54.544 -29.492  1.00  0.00      BSYN  
ATOM   1108  OE1 GLU   125      -9.063 -54.983 -30.642  1.00  0.00      BSYN  
ATOM   1109  OE2 GLU   125      -8.675 -54.955 -28.485  1.00  0.00      BSYN  
ATOM   1110    C GLU   125     -13.800 -53.279 -28.344  1.00  0.00      BSYN  
ATOM   1111    O GLU   125     -14.302 -53.269 -29.441  1.00  0.00      BSYN  
ATOM   1112    N GLU   126     -14.436 -53.795 -27.223  1.00  0.00      BSYN  
ATOM   1113    H GLU   126     -13.907 -54.033 -26.433  1.00  0.00      BSYN  
ATOM   1114   CA GLU   126     -15.900 -53.766 -27.232  1.00  0.00      BSYN  
ATOM   1115   CB GLU   126     -16.356 -54.204 -25.823  1.00  0.00      BSYN  
ATOM   1116   CG GLU   126     -17.920 -54.350 -25.617  1.00  0.00      BSYN  
ATOM   1117   CD GLU   126     -18.179 -54.668 -24.182  1.00  0.00      BSYN  
ATOM   1118  OE1 GLU   126     -17.268 -54.928 -23.394  1.00  0.00      BSYN  
ATOM   1119  OE2 GLU   126     -19.439 -54.708 -23.734  1.00  0.00      BSYN  
ATOM   1120    C GLU   126     -16.521 -52.352 -27.466  1.00  0.00      BSYN  
ATOM   1121    O GLU   126     -16.521 -51.474 -26.599  1.00  0.00      BSYN  
ATOM   1122    N TYR   127     -16.938 -52.133 -28.710  1.00  0.00      BSYN  
ATOM   1123    H TYR   127     -16.675 -52.739 -29.434  1.00  0.00      BSYN  
ATOM   1124   CA TYR   127     -17.699 -50.938 -29.079  1.00  0.00      BSYN  
ATOM   1125   CB TYR   127     -18.152 -50.977 -30.524  1.00  0.00      BSYN  
ATOM   1126   CG TYR   127     -16.886 -51.034 -31.350  1.00  0.00      BSYN  
ATOM   1127  CD1 TYR   127     -16.598 -52.002 -32.385  1.00  0.00      BSYN  
ATOM   1128  CE1 TYR   127     -15.412 -51.906 -33.130  1.00  0.00      BSYN  
ATOM   1129  CD2 TYR   127     -15.969 -50.010 -31.299  1.00  0.00      BSYN  
ATOM   1130  CE2 TYR   127     -14.821 -49.886 -31.984  1.00  0.00      BSYN  
ATOM   1131   CZ TYR   127     -14.537 -50.895 -32.865  1.00  0.00      BSYN  
ATOM   1132   OH TYR   127     -13.302 -50.924 -33.465  1.00  0.00      BSYN  
ATOM   1133   HH TYR   127     -12.798 -50.268 -32.978  1.00  0.00      BSYN  
ATOM   1134    C TYR   127     -18.824 -50.529 -28.178  1.00  0.00      BSYN  
ATOM   1135    O TYR   127     -18.788 -49.411 -27.607  1.00  0.00      BSYN  
ATOM   1136    N GLN   128     -19.789 -51.532 -27.968  1.00  0.00      BSYN  
ATOM   1137    H GLN   128     -19.661 -52.383 -28.437  1.00  0.00      BSYN  
ATOM   1138   CA GLN   128     -20.991 -51.254 -27.146  1.00  0.00      BSYN  
ATOM   1139   CB GLN   128     -22.129 -50.694 -28.072  1.00  0.00      BSYN  
ATOM   1140   CG GLN   128     -22.135 -51.334 -29.423  1.00  0.00      BSYN  
ATOM   1141   CD GLN   128     -23.032 -50.758 -30.608  1.00  0.00      BSYN  
ATOM   1142  OE1 GLN   128     -22.506 -50.047 -31.530  1.00  0.00      BSYN  
ATOM   1143  NE2 GLN   128     -24.290 -50.984 -30.511  1.00  0.00      BSYN  
ATOM   1144 HE21 GLN   128     -24.798 -51.417 -29.794  1.00  0.00      BSYN  
ATOM   1145 HE22 GLN   128     -24.738 -50.437 -31.190  1.00  0.00      BSYN  
ATOM   1146    C GLN   128     -21.618 -52.270 -26.181  1.00  0.00      BSYN  
ATOM   1147    O GLN   128     -20.876 -53.094 -25.574  1.00  0.00      BSYN  
ATOM   1148    N GLU   129     -22.940 -52.270 -26.036  1.00  0.00      BSYN  
ATOM   1149    H GLU   129     -23.321 -51.515 -26.532  1.00  0.00      BSYN  
ATOM   1150   CA GLU   129     -23.710 -53.136 -25.157  1.00  0.00      BSYN  
ATOM   1151   CB GLU   129     -25.120 -52.556 -25.160  1.00  0.00      BSYN  
ATOM   1152   CG GLU   129     -25.322 -51.087 -24.626  1.00  0.00      BSYN  
ATOM   1153   CD GLU   129     -25.315 -50.887 -23.152  1.00  0.00      BSYN  
ATOM   1154  OE1 GLU   129     -24.813 -51.710 -22.350  1.00  0.00      BSYN  
ATOM   1155  OE2 GLU   129     -25.911 -49.912 -22.774  1.00  0.00      BSYN  
ATOM   1156    C GLU   129     -23.746 -54.485 -25.763  1.00  0.00      BSYN  
ATOM   1157    O GLU   129     -24.385 -54.599 -26.809  1.00  0.00      BSYN  
ATOM   1158    N TYR   130     -23.091 -55.479 -25.225  1.00  0.00      BSYN  
ATOM   1159    H TYR   130     -22.993 -55.428 -24.251  1.00  0.00      BSYN  
ATOM   1160   CA TYR   130     -23.068 -56.796 -25.874  1.00  0.00      BSYN  
ATOM   1161   CB TYR   130     -21.677 -57.149 -26.192  1.00  0.00      BSYN  
ATOM   1162   CG TYR   130     -20.907 -56.320 -27.342  1.00  0.00      BSYN  
ATOM   1163  CD1 TYR   130     -19.631 -56.747 -27.601  1.00  0.00      BSYN  
ATOM   1164  CE1 TYR   130     -18.747 -56.249 -28.498  1.00  0.00      BSYN  
ATOM   1165  CD2 TYR   130     -21.445 -55.337 -28.155  1.00  0.00      BSYN  
ATOM   1166  CE2 TYR   130     -20.571 -54.856 -29.104  1.00  0.00      BSYN  
ATOM   1167   CZ TYR   130     -19.282 -55.198 -29.191  1.00  0.00      BSYN  
ATOM   1168   OH TYR   130     -18.468 -54.421 -30.021  1.00  0.00      BSYN  
ATOM   1169   HH TYR   130     -17.909 -54.990 -30.556  1.00  0.00      BSYN  
ATOM   1170    C TYR   130     -23.678 -58.079 -25.285  1.00  0.00      BSYN  
ATOM   1171    O TYR   130     -23.347 -58.548 -24.204  1.00  0.00      BSYN  
ATOM   1172    N GLU   131     -24.623 -58.651 -26.011  1.00  0.00      BSYN  
ATOM   1173    H GLU   131     -24.685 -58.187 -26.871  1.00  0.00      BSYN  
ATOM   1174   CA GLU   131     -25.404 -59.843 -25.448  1.00  0.00      BSYN  
ATOM   1175   CB GLU   131     -26.818 -59.389 -25.504  1.00  0.00      BSYN  
ATOM   1176   CG GLU   131     -27.070 -58.927 -24.078  1.00  0.00      BSYN  
ATOM   1177   CD GLU   131     -28.265 -59.621 -23.468  1.00  0.00      BSYN  
ATOM   1178  OE1 GLU   131     -29.395 -59.184 -23.810  1.00  0.00      BSYN  
ATOM   1179  OE2 GLU   131     -28.017 -60.516 -22.661  1.00  0.00      BSYN  
ATOM   1180    C GLU   131     -25.201 -61.283 -26.153  1.00  0.00      BSYN  
ATOM   1181    O GLU   131     -25.582 -61.682 -27.299  1.00  0.00      BSYN  
ATOM   1182    N PRO   132     -24.674 -62.099 -25.243  1.00  0.00      BSYN  
ATOM   1183   CD PRO   132     -23.622 -61.766 -24.408  1.00  0.00      BSYN  
ATOM   1184   CA PRO   132     -24.873 -63.537 -25.265  1.00  0.00      BSYN  
ATOM   1185   CB PRO   132     -23.621 -64.244 -24.632  1.00  0.00      BSYN  
ATOM   1186   CG PRO   132     -23.026 -63.130 -23.860  1.00  0.00      BSYN  
ATOM   1187    C PRO   132     -26.203 -64.282 -24.820  1.00  0.00      BSYN  
ATOM   1188    O PRO   132     -27.072 -63.664 -24.226  1.00  0.00      BSYN  
ATOM   1189    N GLU   133     -26.440 -65.604 -24.987  1.00  0.00      BSYN  
ATOM   1190    H GLU   133     -25.608 -66.008 -25.309  1.00  0.00      BSYN  
ATOM   1191   CA GLU   133     -27.631 -66.331 -24.551  1.00  0.00      BSYN  
ATOM   1192   CB GLU   133     -28.686 -66.253 -25.617  1.00  0.00      BSYN  
ATOM   1193   CG GLU   133     -29.892 -65.444 -25.119  1.00  0.00      BSYN  
ATOM   1194   CD GLU   133     -30.736 -64.871 -26.199  1.00  0.00      BSYN  
ATOM   1195  OE1 GLU   133     -31.760 -65.430 -26.556  1.00  0.00      BSYN  
ATOM   1196  OE2 GLU   133     -30.386 -63.749 -26.663  1.00  0.00      BSYN  
ATOM   1197    C GLU   133     -27.296 -67.842 -24.450  1.00  0.00      BSYN  
ATOM   1198    O GLU   133     -26.354 -68.313 -25.158  1.00  0.00      BSYN  
ATOM   1199    N ALA   134     -27.859 -68.332 -23.301  1.00  0.00      BSYN  
ATOM   1200    H ALA   134     -28.282 -67.776 -22.613  1.00  0.00      BSYN  
ATOM   1201   CA ALA   134     -28.081 -69.776 -23.340  1.00  0.00      BSYN  
ATOM   1202   CB ALA   134     -28.169 -70.344 -21.932  1.00  0.00      BSYN  
ATOM   1203    C ALA   134     -29.162 -70.300 -24.243  1.00  0.00      BSYN  
ATOM   1204  OT1 ALA   134     -28.904 -71.346 -24.898  1.00  0.00      BSYN  
ATOM   1205  OT2 ALA   134     -30.215 -69.613 -24.232  1.00  0.00      BSYN  
END
