# Supplementary material for: Data set of intrinsically disordered proteins analysed at a local protein conformation level
Source: Data Brief. 2020 Mar 5;29:105383. doi: 10.1016/j.dib.2020.105383 (PMC7078294; doi:10.1016/j.dib.2020.105383)
Supplement: Supplementary file 1 [file mmc1.zip › the data/1-DATA/PED1AAD-pdb/1AAD-176.pdb]

CRYST1    1.000    1.000    1.000  90.00  90.00  90.00 P 1           1
ATOM      1  HT1 MET     1      13.788-103.446 -49.879  1.00  0.00      BSYN  
ATOM      2  HT2 MET     1      13.856-103.969 -48.183  1.00  0.00      BSYN  
ATOM      3    N MET     1      13.630-103.226 -48.875  1.00  0.00      BSYN  
ATOM      4  HT3 MET     1      14.279-102.433 -48.699  1.00  0.00      BSYN  
ATOM      5   CA MET     1      12.223-102.912 -48.562  1.00  0.00      BSYN  
ATOM      6   CB MET     1      11.440-104.129 -48.958  1.00  0.00      BSYN  
ATOM      7   CG MET     1      10.020-103.809 -49.247  1.00  0.00      BSYN  
ATOM      8   SD MET     1       8.971-103.127 -47.902  1.00  0.00      BSYN  
ATOM      9   CE MET     1       8.183-101.758 -48.656  1.00  0.00      BSYN  
ATOM     10    C MET     1      12.294-102.682 -47.058  1.00  0.00      BSYN  
ATOM     11    O MET     1      12.972-103.353 -46.246  1.00  0.00      BSYN  
ATOM     12    N ASP     2      11.781-101.396 -46.756  1.00  0.00      BSYN  
ATOM     13    H ASP     2      11.175-100.854 -47.304  1.00  0.00      BSYN  
ATOM     14   CA ASP     2      11.829-101.043 -45.293  1.00  0.00      BSYN  
ATOM     15   CB ASP     2      11.872 -99.487 -45.077  1.00  0.00      BSYN  
ATOM     16   CG ASP     2      12.322 -98.866 -43.792  1.00  0.00      BSYN  
ATOM     17  OD1 ASP     2      13.016 -99.514 -42.974  1.00  0.00      BSYN  
ATOM     18  OD2 ASP     2      12.056 -97.700 -43.547  1.00  0.00      BSYN  
ATOM     19    C ASP     2      10.724-101.750 -44.502  1.00  0.00      BSYN  
ATOM     20    O ASP     2       9.558-101.662 -44.846  1.00  0.00      BSYN  
ATOM     21    N VAL     3      11.063-102.644 -43.544  1.00  0.00      BSYN  
ATOM     22    H VAL     3      11.969-102.642 -43.170  1.00  0.00      BSYN  
ATOM     23   CA VAL     3      10.011-103.280 -42.760  1.00  0.00      BSYN  
ATOM     24   CB VAL     3      10.557-104.334 -41.693  1.00  0.00      BSYN  
ATOM     25  CG1 VAL     3      10.936-103.781 -40.355  1.00  0.00      BSYN  
ATOM     26  CG2 VAL     3       9.714-105.581 -41.667  1.00  0.00      BSYN  
ATOM     27    C VAL     3       9.073-102.279 -42.066  1.00  0.00      BSYN  
ATOM     28    O VAL     3       9.510-101.146 -41.750  1.00  0.00      BSYN  
ATOM     29    N PHE     4       7.864-102.719 -41.825  1.00  0.00      BSYN  
ATOM     30    H PHE     4       7.448-103.401 -42.393  1.00  0.00      BSYN  
ATOM     31   CA PHE     4       6.852-101.989 -41.112  1.00  0.00      BSYN  
ATOM     32   CB PHE     4       5.460-102.136 -41.655  1.00  0.00      BSYN  
ATOM     33   CG PHE     4       5.137-101.313 -42.863  1.00  0.00      BSYN  
ATOM     34  CD1 PHE     4       4.420-100.150 -42.799  1.00  0.00      BSYN  
ATOM     35  CD2 PHE     4       5.714-101.721 -44.082  1.00  0.00      BSYN  
ATOM     36  CE1 PHE     4       4.347 -99.374 -43.966  1.00  0.00      BSYN  
ATOM     37  CE2 PHE     4       5.660-100.857 -45.131  1.00  0.00      BSYN  
ATOM     38   CZ PHE     4       5.017 -99.698 -45.119  1.00  0.00      BSYN  
ATOM     39    C PHE     4       6.770-102.264 -39.626  1.00  0.00      BSYN  
ATOM     40    O PHE     4       5.837-101.844 -38.981  1.00  0.00      BSYN  
ATOM     41    N MET     5       7.523-103.280 -39.262  1.00  0.00      BSYN  
ATOM     42    H MET     5       8.128-103.771 -39.856  1.00  0.00      BSYN  
ATOM     43   CA MET     5       7.641-103.572 -37.878  1.00  0.00      BSYN  
ATOM     44   CB MET     5       8.204-105.068 -37.686  1.00  0.00      BSYN  
ATOM     45   CG MET     5       7.489-106.218 -38.400  1.00  0.00      BSYN  
ATOM     46   SD MET     5       6.247-105.640 -39.633  1.00  0.00      BSYN  
ATOM     47   CE MET     5       4.723-105.681 -38.741  1.00  0.00      BSYN  
ATOM     48    C MET     5       8.537-102.648 -37.086  1.00  0.00      BSYN  
ATOM     49    O MET     5       9.251-101.851 -37.728  1.00  0.00      BSYN  
ATOM     50    N LYS     6       8.326-102.632 -35.746  1.00  0.00      BSYN  
ATOM     51    H LYS     6       7.726-103.359 -35.477  1.00  0.00      BSYN  
ATOM     52   CA LYS     6       9.077-101.892 -34.761  1.00  0.00      BSYN  
ATOM     53   CB LYS     6       8.255-101.844 -33.456  1.00  0.00      BSYN  
ATOM     54   CG LYS     6       7.109-100.833 -33.520  1.00  0.00      BSYN  
ATOM     55   CD LYS     6       5.849-101.355 -34.393  1.00  0.00      BSYN  
ATOM     56   CE LYS     6       4.849-102.049 -33.497  1.00  0.00      BSYN  
ATOM     57   NZ LYS     6       3.641-102.159 -34.361  1.00  0.00      BSYN  
ATOM     58  HZ1 LYS     6       2.788-102.557 -33.919  1.00  0.00      BSYN  
ATOM     59  HZ2 LYS     6       3.311-101.295 -34.838  1.00  0.00      BSYN  
ATOM     60  HZ3 LYS     6       3.677-102.903 -35.087  1.00  0.00      BSYN  
ATOM     61    C LYS     6      10.418-102.585 -34.560  1.00  0.00      BSYN  
ATOM     62    O LYS     6      11.563-102.040 -34.641  1.00  0.00      BSYN  
ATOM     63    N GLY     7      10.266-103.807 -34.174  1.00  0.00      BSYN  
ATOM     64    H GLY     7       9.370-104.201 -34.232  1.00  0.00      BSYN  
ATOM     65   CA GLY     7      11.442-104.741 -34.131  1.00  0.00      BSYN  
ATOM     66    C GLY     7      11.360-106.108 -34.930  1.00  0.00      BSYN  
ATOM     67    O GLY     7      10.322-106.441 -35.468  1.00  0.00      BSYN  
ATOM     68    N LEU     8      12.394-106.926 -35.075  1.00  0.00      BSYN  
ATOM     69    H LEU     8      12.370-107.855 -35.385  1.00  0.00      BSYN  
ATOM     70   CA LEU     8      13.784-106.441 -34.977  1.00  0.00      BSYN  
ATOM     71   CB LEU     8      14.666-107.663 -34.882  1.00  0.00      BSYN  
ATOM     72   CG LEU     8      14.969-108.333 -33.536  1.00  0.00      BSYN  
ATOM     73  CD1 LEU     8      15.669-109.704 -33.810  1.00  0.00      BSYN  
ATOM     74  CD2 LEU     8      15.948-107.486 -32.903  1.00  0.00      BSYN  
ATOM     75    C LEU     8      14.197-105.436 -36.083  1.00  0.00      BSYN  
ATOM     76    O LEU     8      13.670-105.481 -37.169  1.00  0.00      BSYN  
ATOM     77    N SER     9      15.296-104.700 -35.771  1.00  0.00      BSYN  
ATOM     78    H SER     9      15.904-104.938 -35.041  1.00  0.00      BSYN  
ATOM     79   CA SER     9      15.782-103.694 -36.689  1.00  0.00      BSYN  
ATOM     80   CB SER     9      14.934-102.437 -36.462  1.00  0.00      BSYN  
ATOM     81   OG SER     9      14.958-101.875 -35.192  1.00  0.00      BSYN  
ATOM     82   HG SER     9      14.272-102.391 -34.763  1.00  0.00      BSYN  
ATOM     83    C SER     9      17.147-103.442 -36.295  1.00  0.00      BSYN  
ATOM     84    O SER     9      17.467-103.525 -35.078  1.00  0.00      BSYN  
ATOM     85    N MET    10      18.010-103.178 -37.301  1.00  0.00      BSYN  
ATOM     86    H MET    10      17.782-103.264 -38.251  1.00  0.00      BSYN  
ATOM     87   CA MET    10      19.371-102.766 -37.228  1.00  0.00      BSYN  
ATOM     88   CB MET    10      20.379-103.906 -37.397  1.00  0.00      BSYN  
ATOM     89   CG MET    10      21.763-103.666 -37.004  1.00  0.00      BSYN  
ATOM     90   SD MET    10      22.840-105.032 -37.328  1.00  0.00      BSYN  
ATOM     91   CE MET    10      22.904-105.919 -35.767  1.00  0.00      BSYN  
ATOM     92    C MET    10      19.514-101.713 -38.352  1.00  0.00      BSYN  
ATOM     93    O MET    10      19.777-101.876 -39.522  1.00  0.00      BSYN  
ATOM     94    N ALA    11      19.377-100.441 -37.960  1.00  0.00      BSYN  
ATOM     95    H ALA    11      19.834 -99.748 -38.481  1.00  0.00      BSYN  
ATOM     96   CA ALA    11      18.801 -99.990 -36.690  1.00  0.00      BSYN  
ATOM     97   CB ALA    11      19.891 -99.424 -35.701  1.00  0.00      BSYN  
ATOM     98    C ALA    11      17.858 -98.856 -37.061  1.00  0.00      BSYN  
ATOM     99    O ALA    11      18.462 -97.829 -37.590  1.00  0.00      BSYN  
ATOM    100    N LYS    12      16.548 -98.805 -36.660  1.00  0.00      BSYN  
ATOM    101    H LYS    12      15.943 -99.522 -36.377  1.00  0.00      BSYN  
ATOM    102   CA LYS    12      15.704 -97.592 -36.912  1.00  0.00      BSYN  
ATOM    103   CB LYS    12      14.246 -97.917 -36.394  1.00  0.00      BSYN  
ATOM    104   CG LYS    12      13.621 -99.025 -37.291  1.00  0.00      BSYN  
ATOM    105   CD LYS    12      13.551 -98.581 -38.704  1.00  0.00      BSYN  
ATOM    106   CE LYS    12      13.030 -99.664 -39.652  1.00  0.00      BSYN  
ATOM    107   NZ LYS    12      11.652 -99.904 -39.364  1.00  0.00      BSYN  
ATOM    108  HZ1 LYS    12      11.195 -98.985 -39.195  1.00  0.00      BSYN  
ATOM    109  HZ2 LYS    12      10.952-100.288 -40.030  1.00  0.00      BSYN  
ATOM    110  HZ3 LYS    12      11.678-100.500 -38.513  1.00  0.00      BSYN  
ATOM    111    C LYS    12      16.021 -96.238 -36.297  1.00  0.00      BSYN  
ATOM    112    O LYS    12      15.428 -95.245 -36.584  1.00  0.00      BSYN  
ATOM    113    N GLU    13      17.011 -96.276 -35.409  1.00  0.00      BSYN  
ATOM    114    H GLU    13      17.096 -97.129 -34.934  1.00  0.00      BSYN  
ATOM    115   CA GLU    13      17.569 -95.019 -34.929  1.00  0.00      BSYN  
ATOM    116   CB GLU    13      17.791 -94.961 -33.480  1.00  0.00      BSYN  
ATOM    117   CG GLU    13      16.659 -95.113 -32.590  1.00  0.00      BSYN  
ATOM    118   CD GLU    13      16.976 -95.391 -31.098  1.00  0.00      BSYN  
ATOM    119  OE1 GLU    13      17.092 -96.563 -30.813  1.00  0.00      BSYN  
ATOM    120  OE2 GLU    13      17.182 -94.477 -30.324  1.00  0.00      BSYN  
ATOM    121    C GLU    13      18.743 -94.441 -35.736  1.00  0.00      BSYN  
ATOM    122    O GLU    13      19.921 -94.801 -35.694  1.00  0.00      BSYN  
ATOM    123    N GLY    14      18.388 -93.416 -36.619  1.00  0.00      BSYN  
ATOM    124    H GLY    14      17.456 -93.457 -36.920  1.00  0.00      BSYN  
ATOM    125   CA GLY    14      19.421 -92.693 -37.296  1.00  0.00      BSYN  
ATOM    126    C GLY    14      19.317 -91.263 -36.808  1.00  0.00      BSYN  
ATOM    127    O GLY    14      20.166 -90.811 -36.041  1.00  0.00      BSYN  
ATOM    128    N VAL    15      18.394 -90.384 -37.192  1.00  0.00      BSYN  
ATOM    129    H VAL    15      17.910 -90.586 -38.020  1.00  0.00      BSYN  
ATOM    130   CA VAL    15      18.162 -89.079 -36.347  1.00  0.00      BSYN  
ATOM    131   CB VAL    15      18.229 -87.776 -37.148  1.00  0.00      BSYN  
ATOM    132  CG1 VAL    15      19.640 -87.457 -37.535  1.00  0.00      BSYN  
ATOM    133  CG2 VAL    15      17.392 -87.794 -38.391  1.00  0.00      BSYN  
ATOM    134    C VAL    15      16.740 -89.199 -35.665  1.00  0.00      BSYN  
ATOM    135    O VAL    15      15.816 -89.802 -36.205  1.00  0.00      BSYN  
ATOM    136    N VAL    16      16.521 -88.681 -34.473  1.00  0.00      BSYN  
ATOM    137    H VAL    16      15.597 -88.572 -34.168  1.00  0.00      BSYN  
ATOM    138   CA VAL    16      17.488 -88.267 -33.487  1.00  0.00      BSYN  
ATOM    139   CB VAL    16      17.512 -86.683 -33.595  1.00  0.00      BSYN  
ATOM    140  CG1 VAL    16      16.310 -85.919 -33.251  1.00  0.00      BSYN  
ATOM    141  CG2 VAL    16      18.765 -86.055 -32.963  1.00  0.00      BSYN  
ATOM    142    C VAL    16      17.049 -88.723 -32.053  1.00  0.00      BSYN  
ATOM    143    O VAL    16      15.908 -88.747 -31.720  1.00  0.00      BSYN  
ATOM    144    N ALA    17      18.026 -89.161 -31.277  1.00  0.00      BSYN  
ATOM    145    H ALA    17      18.894 -89.404 -31.661  1.00  0.00      BSYN  
ATOM    146   CA ALA    17      17.920 -89.107 -29.815  1.00  0.00      BSYN  
ATOM    147   CB ALA    17      17.726 -90.554 -29.257  1.00  0.00      BSYN  
ATOM    148    C ALA    17      19.066 -88.307 -29.206  1.00  0.00      BSYN  
ATOM    149    O ALA    17      20.179 -88.843 -28.986  1.00  0.00      BSYN  
ATOM    150    N ALA    18      18.840 -87.043 -28.941  1.00  0.00      BSYN  
ATOM    151    H ALA    18      17.942 -86.707 -29.144  1.00  0.00      BSYN  
ATOM    152   CA ALA    18      19.815 -86.076 -28.475  1.00  0.00      BSYN  
ATOM    153   CB ALA    18      19.683 -84.862 -29.312  1.00  0.00      BSYN  
ATOM    154    C ALA    18      19.475 -85.714 -27.023  1.00  0.00      BSYN  
ATOM    155    O ALA    18      20.450 -85.425 -26.331  1.00  0.00      BSYN  
ATOM    156    N ALA    19      18.241 -85.880 -26.561  1.00  0.00      BSYN  
ATOM    157    H ALA    19      17.789 -86.532 -27.136  1.00  0.00      BSYN  
ATOM    158   CA ALA    19      17.739 -85.019 -25.349  1.00  0.00      BSYN  
ATOM    159   CB ALA    19      18.495 -85.225 -24.077  1.00  0.00      BSYN  
ATOM    160    C ALA    19      17.661 -83.501 -25.679  1.00  0.00      BSYN  
ATOM    161    O ALA    19      16.556 -82.944 -25.548  1.00  0.00      BSYN  
ATOM    162    N GLU    20      18.765 -82.758 -25.791  1.00  0.00      BSYN  
ATOM    163    H GLU    20      19.662 -83.074 -25.553  1.00  0.00      BSYN  
ATOM    164   CA GLU    20      18.866 -81.263 -25.974  1.00  0.00      BSYN  
ATOM    165   CB GLU    20      19.403 -80.472 -24.761  1.00  0.00      BSYN  
ATOM    166   CG GLU    20      20.558 -81.173 -24.145  1.00  0.00      BSYN  
ATOM    167   CD GLU    20      21.089 -80.655 -22.814  1.00  0.00      BSYN  
ATOM    168  OE1 GLU    20      21.424 -79.446 -22.579  1.00  0.00      BSYN  
ATOM    169  OE2 GLU    20      21.403 -81.549 -22.020  1.00  0.00      BSYN  
ATOM    170    C GLU    20      19.820 -80.944 -27.187  1.00  0.00      BSYN  
ATOM    171    O GLU    20      20.866 -81.545 -27.468  1.00  0.00      BSYN  
ATOM    172    N LYS    21      19.275 -79.982 -27.975  1.00  0.00      BSYN  
ATOM    173    H LYS    21      18.333 -79.734 -27.874  1.00  0.00      BSYN  
ATOM    174   CA LYS    21      20.121 -79.460 -28.957  1.00  0.00      BSYN  
ATOM    175   CB LYS    21      19.350 -79.143 -30.329  1.00  0.00      BSYN  
ATOM    176   CG LYS    21      18.751 -80.377 -30.962  1.00  0.00      BSYN  
ATOM    177   CD LYS    21      17.819 -80.110 -32.066  1.00  0.00      BSYN  
ATOM    178   CE LYS    21      16.607 -79.471 -31.545  1.00  0.00      BSYN  
ATOM    179   NZ LYS    21      15.587 -79.127 -32.477  1.00  0.00      BSYN  
ATOM    180  HZ1 LYS    21      15.906 -78.415 -33.165  1.00  0.00      BSYN  
ATOM    181  HZ2 LYS    21      15.307 -79.977 -33.006  1.00  0.00      BSYN  
ATOM    182  HZ3 LYS    21      14.744 -78.742 -32.005  1.00  0.00      BSYN  
ATOM    183    C LYS    21      20.983 -78.221 -28.512  1.00  0.00      BSYN  
ATOM    184    O LYS    21      22.182 -78.143 -28.716  1.00  0.00      BSYN  
ATOM    185    N THR    22      20.381 -77.264 -27.817  1.00  0.00      BSYN  
ATOM    186    H THR    22      19.432 -77.329 -27.578  1.00  0.00      BSYN  
ATOM    187   CA THR    22      21.134 -76.168 -27.392  1.00  0.00      BSYN  
ATOM    188   CB THR    22      20.702 -74.876 -28.215  1.00  0.00      BSYN  
ATOM    189  OG1 THR    22      21.063 -74.984 -29.536  1.00  0.00      BSYN  
ATOM    190  HG1 THR    22      20.457 -74.522 -30.119  1.00  0.00      BSYN  
ATOM    191  CG2 THR    22      21.171 -73.519 -27.503  1.00  0.00      BSYN  
ATOM    192    C THR    22      21.250 -75.875 -25.889  1.00  0.00      BSYN  
ATOM    193    O THR    22      22.362 -75.730 -25.246  1.00  0.00      BSYN  
ATOM    194    N LYS    23      20.111 -75.959 -25.256  1.00  0.00      BSYN  
ATOM    195    H LYS    23      19.232 -76.177 -25.630  1.00  0.00      BSYN  
ATOM    196   CA LYS    23      20.046 -75.478 -23.891  1.00  0.00      BSYN  
ATOM    197   CB LYS    23      19.339 -74.090 -23.883  1.00  0.00      BSYN  
ATOM    198   CG LYS    23      18.101 -74.032 -24.862  1.00  0.00      BSYN  
ATOM    199   CD LYS    23      17.538 -72.822 -24.253  1.00  0.00      BSYN  
ATOM    200   CE LYS    23      16.164 -72.192 -24.717  1.00  0.00      BSYN  
ATOM    201   NZ LYS    23      15.242 -71.936 -23.512  1.00  0.00      BSYN  
ATOM    202  HZ1 LYS    23      14.333 -71.534 -23.816  1.00  0.00      BSYN  
ATOM    203  HZ2 LYS    23      15.163 -72.862 -23.045  1.00  0.00      BSYN  
ATOM    204  HZ3 LYS    23      15.716 -71.299 -22.841  1.00  0.00      BSYN  
ATOM    205    C LYS    23      19.526 -76.646 -22.944  1.00  0.00      BSYN  
ATOM    206    O LYS    23      18.989 -77.665 -23.407  1.00  0.00      BSYN  
ATOM    207    N GLN    24      19.742 -76.598 -21.613  1.00  0.00      BSYN  
ATOM    208    H GLN    24      20.496 -76.064 -21.286  1.00  0.00      BSYN  
ATOM    209   CA GLN    24      19.048 -77.413 -20.712  1.00  0.00      BSYN  
ATOM    210   CB GLN    24      19.814 -77.400 -19.192  1.00  0.00      BSYN  
ATOM    211   CG GLN    24      19.267 -78.034 -17.921  1.00  0.00      BSYN  
ATOM    212   CD GLN    24      20.050 -77.742 -16.719  1.00  0.00      BSYN  
ATOM    213  OE1 GLN    24      20.339 -78.674 -15.895  1.00  0.00      BSYN  
ATOM    214  NE2 GLN    24      20.263 -76.426 -16.475  1.00  0.00      BSYN  
ATOM    215 HE21 GLN    24      19.935 -75.776 -17.131  1.00  0.00      BSYN  
ATOM    216 HE22 GLN    24      20.650 -76.213 -15.600  1.00  0.00      BSYN  
ATOM    217    C GLN    24      17.508 -77.238 -20.631  1.00  0.00      BSYN  
ATOM    218    O GLN    24      16.843 -78.173 -20.277  1.00  0.00      BSYN  
ATOM    219    N GLY    25      17.003 -76.073 -20.849  1.00  0.00      BSYN  
ATOM    220    H GLY    25      17.653 -75.418 -21.179  1.00  0.00      BSYN  
ATOM    221   CA GLY    25      15.560 -75.783 -20.690  1.00  0.00      BSYN  
ATOM    222    C GLY    25      15.009 -75.584 -22.089  1.00  0.00      BSYN  
ATOM    223    O GLY    25      14.361 -74.571 -22.383  1.00  0.00      BSYN  
ATOM    224    N VAL    26      15.117 -76.765 -22.830  1.00  0.00      BSYN  
ATOM    225    H VAL    26      15.488 -77.528 -22.339  1.00  0.00      BSYN  
ATOM    226   CA VAL    26      15.063 -76.873 -24.349  1.00  0.00      BSYN  
ATOM    227   CB VAL    26      15.869 -78.188 -24.769  1.00  0.00      BSYN  
ATOM    228  CG1 VAL    26      15.269 -79.441 -24.159  1.00  0.00      BSYN  
ATOM    229  CG2 VAL    26      16.026 -78.350 -26.258  1.00  0.00      BSYN  
ATOM    230    C VAL    26      13.685 -76.742 -24.865  1.00  0.00      BSYN  
ATOM    231    O VAL    26      13.092 -77.715 -25.184  1.00  0.00      BSYN  
ATOM    232    N THR    27      13.182 -75.496 -24.981  1.00  0.00      BSYN  
ATOM    233    H THR    27      13.660 -74.743 -24.575  1.00  0.00      BSYN  
ATOM    234   CA THR    27      11.810 -75.212 -25.446  1.00  0.00      BSYN  
ATOM    235   CB THR    27      11.418 -73.777 -24.951  1.00  0.00      BSYN  
ATOM    236  OG1 THR    27      12.400 -72.888 -25.500  1.00  0.00      BSYN  
ATOM    237  HG1 THR    27      12.371 -73.080 -26.440  1.00  0.00      BSYN  
ATOM    238  CG2 THR    27      11.382 -73.736 -23.446  1.00  0.00      BSYN  
ATOM    239    C THR    27      11.472 -75.376 -26.943  1.00  0.00      BSYN  
ATOM    240    O THR    27      11.940 -74.594 -27.747  1.00  0.00      BSYN  
ATOM    241    N GLU    28      10.582 -76.297 -27.381  1.00  0.00      BSYN  
ATOM    242    H GLU    28      10.534 -76.371 -28.357  1.00  0.00      BSYN  
ATOM    243   CA GLU    28       9.623 -77.067 -26.523  1.00  0.00      BSYN  
ATOM    244   CB GLU    28       8.121 -76.938 -26.829  1.00  0.00      BSYN  
ATOM    245   CG GLU    28       7.484 -75.669 -26.276  1.00  0.00      BSYN  
ATOM    246   CD GLU    28       5.976 -75.689 -26.359  1.00  0.00      BSYN  
ATOM    247  OE1 GLU    28       5.425 -75.345 -27.430  1.00  0.00      BSYN  
ATOM    248  OE2 GLU    28       5.371 -76.141 -25.328  1.00  0.00      BSYN  
ATOM    249    C GLU    28       9.841 -78.602 -26.693  1.00  0.00      BSYN  
ATOM    250    O GLU    28       9.836 -79.192 -27.778  1.00  0.00      BSYN  
ATOM    251    N ALA    29      10.178 -79.086 -25.471  1.00  0.00      BSYN  
ATOM    252    H ALA    29      10.358 -78.442 -24.755  1.00  0.00      BSYN  
ATOM    253   CA ALA    29      10.461 -80.514 -25.179  1.00  0.00      BSYN  
ATOM    254   CB ALA    29      11.441 -80.692 -23.952  1.00  0.00      BSYN  
ATOM    255    C ALA    29       9.237 -81.409 -24.991  1.00  0.00      BSYN  
ATOM    256    O ALA    29       8.851 -81.670 -23.880  1.00  0.00      BSYN  
ATOM    257    N ALA    30       8.573 -81.863 -26.087  1.00  0.00      BSYN  
ATOM    258    H ALA    30       9.197 -82.077 -26.811  1.00  0.00      BSYN  
ATOM    259   CA ALA    30       7.261 -82.496 -26.072  1.00  0.00      BSYN  
ATOM    260   CB ALA    30       6.253 -81.604 -26.820  1.00  0.00      BSYN  
ATOM    261    C ALA    30       7.281 -83.797 -26.849  1.00  0.00      BSYN  
ATOM    262    O ALA    30       7.795 -83.961 -28.000  1.00  0.00      BSYN  
ATOM    263    N GLU    31       6.725 -84.784 -26.176  1.00  0.00      BSYN  
ATOM    264    H GLU    31       6.448 -84.618 -25.251  1.00  0.00      BSYN  
ATOM    265   CA GLU    31       6.469 -86.119 -26.732  1.00  0.00      BSYN  
ATOM    266   CB GLU    31       6.364 -87.054 -25.554  1.00  0.00      BSYN  
ATOM    267   CG GLU    31       7.653 -87.226 -24.812  1.00  0.00      BSYN  
ATOM    268   CD GLU    31       7.460 -88.071 -23.513  1.00  0.00      BSYN  
ATOM    269  OE1 GLU    31       7.600 -89.303 -23.746  1.00  0.00      BSYN  
ATOM    270  OE2 GLU    31       7.393 -87.709 -22.371  1.00  0.00      BSYN  
ATOM    271    C GLU    31       5.208 -86.107 -27.586  1.00  0.00      BSYN  
ATOM    272    O GLU    31       4.129 -86.474 -27.154  1.00  0.00      BSYN  
ATOM    273    N LYS    32       5.587 -85.628 -28.703  1.00  0.00      BSYN  
ATOM    274    H LYS    32       6.435 -85.140 -28.644  1.00  0.00      BSYN  
ATOM    275   CA LYS    32       4.726 -85.416 -29.916  1.00  0.00      BSYN  
ATOM    276   CB LYS    32       3.570 -84.481 -29.571  1.00  0.00      BSYN  
ATOM    277   CG LYS    32       2.563 -84.228 -30.686  1.00  0.00      BSYN  
ATOM    278   CD LYS    32       1.167 -84.561 -30.202  1.00  0.00      BSYN  
ATOM    279   CE LYS    32       0.180 -84.451 -31.374  1.00  0.00      BSYN  
ATOM    280   NZ LYS    32      -0.706 -83.331 -31.321  1.00  0.00      BSYN  
ATOM    281  HZ1 LYS    32      -1.574 -83.528 -30.782  1.00  0.00      BSYN  
ATOM    282  HZ2 LYS    32      -0.111 -82.636 -30.827  1.00  0.00      BSYN  
ATOM    283  HZ3 LYS    32      -0.946 -83.185 -32.323  1.00  0.00      BSYN  
ATOM    284    C LYS    32       5.576 -84.794 -31.085  1.00  0.00      BSYN  
ATOM    285    O LYS    32       6.507 -84.061 -30.860  1.00  0.00      BSYN  
ATOM    286    N THR    33       5.243 -85.139 -32.350  1.00  0.00      BSYN  
ATOM    287    H THR    33       4.478 -85.750 -32.345  1.00  0.00      BSYN  
ATOM    288   CA THR    33       6.008 -84.739 -33.559  1.00  0.00      BSYN  
ATOM    289   CB THR    33       5.686 -85.714 -34.693  1.00  0.00      BSYN  
ATOM    290  OG1 THR    33       4.242 -85.676 -34.846  1.00  0.00      BSYN  
ATOM    291  HG1 THR    33       4.016 -84.749 -34.950  1.00  0.00      BSYN  
ATOM    292  CG2 THR    33       6.429 -86.981 -34.506  1.00  0.00      BSYN  
ATOM    293    C THR    33       5.803 -83.263 -34.041  1.00  0.00      BSYN  
ATOM    294    O THR    33       4.723 -82.744 -34.429  1.00  0.00      BSYN  
ATOM    295    N LYS    34       6.924 -82.703 -33.791  1.00  0.00      BSYN  
ATOM    296    H LYS    34       7.684 -83.049 -33.279  1.00  0.00      BSYN  
ATOM    297   CA LYS    34       7.083 -81.310 -34.273  1.00  0.00      BSYN  
ATOM    298   CB LYS    34       8.161 -80.527 -33.546  1.00  0.00      BSYN  
ATOM    299   CG LYS    34       7.628 -80.161 -32.165  1.00  0.00      BSYN  
ATOM    300   CD LYS    34       8.482 -79.182 -31.401  1.00  0.00      BSYN  
ATOM    301   CE LYS    34      10.027 -79.457 -31.440  1.00  0.00      BSYN  
ATOM    302   NZ LYS    34      10.735 -78.664 -30.451  1.00  0.00      BSYN  
ATOM    303  HZ1 LYS    34      10.274 -78.736 -29.521  1.00  0.00      BSYN  
ATOM    304  HZ2 LYS    34      11.727 -78.970 -30.383  1.00  0.00      BSYN  
ATOM    305  HZ3 LYS    34      10.528 -77.677 -30.705  1.00  0.00      BSYN  
ATOM    306    C LYS    34       7.468 -81.261 -35.742  1.00  0.00      BSYN  
ATOM    307    O LYS    34       7.217 -80.216 -36.407  1.00  0.00      BSYN  
ATOM    308    N GLU    35       8.196 -82.260 -36.263  1.00  0.00      BSYN  
ATOM    309    H GLU    35       8.686 -82.834 -35.639  1.00  0.00      BSYN  
ATOM    310   CA GLU    35       8.670 -82.345 -37.656  1.00  0.00      BSYN  
ATOM    311   CB GLU    35       9.627 -83.632 -37.638  1.00  0.00      BSYN  
ATOM    312   CG GLU    35      10.975 -83.299 -36.991  1.00  0.00      BSYN  
ATOM    313   CD GLU    35      11.956 -84.397 -37.099  1.00  0.00      BSYN  
ATOM    314  OE1 GLU    35      12.435 -84.677 -38.125  1.00  0.00      BSYN  
ATOM    315  OE2 GLU    35      12.183 -85.093 -36.089  1.00  0.00      BSYN  
ATOM    316    C GLU    35       7.503 -82.416 -38.596  1.00  0.00      BSYN  
ATOM    317    O GLU    35       6.650 -83.330 -38.548  1.00  0.00      BSYN  
ATOM    318    N GLY    36       7.229 -81.325 -39.414  1.00  0.00      BSYN  
ATOM    319    H GLY    36       7.708 -80.490 -39.231  1.00  0.00      BSYN  
ATOM    320   CA GLY    36       6.241 -81.461 -40.427  1.00  0.00      BSYN  
ATOM    321    C GLY    36       6.601 -80.535 -41.680  1.00  0.00      BSYN  
ATOM    322    O GLY    36       7.282 -79.543 -41.698  1.00  0.00      BSYN  
ATOM    323    N VAL    37       5.912 -80.969 -42.766  1.00  0.00      BSYN  
ATOM    324    H VAL    37       5.426 -81.819 -42.731  1.00  0.00      BSYN  
ATOM    325   CA VAL    37       5.909 -80.358 -44.166  1.00  0.00      BSYN  
ATOM    326   CB VAL    37       6.577 -81.253 -45.311  1.00  0.00      BSYN  
ATOM    327  CG1 VAL    37       7.009 -80.558 -46.594  1.00  0.00      BSYN  
ATOM    328  CG2 VAL    37       7.673 -82.043 -44.782  1.00  0.00      BSYN  
ATOM    329    C VAL    37       4.536 -80.061 -44.538  1.00  0.00      BSYN  
ATOM    330    O VAL    37       3.724 -80.968 -44.649  1.00  0.00      BSYN  
ATOM    331    N LEU    38       4.521 -78.830 -44.941  1.00  0.00      BSYN  
ATOM    332    H LEU    38       5.343 -78.349 -45.172  1.00  0.00      BSYN  
ATOM    333   CA LEU    38       3.172 -78.190 -44.984  1.00  0.00      BSYN  
ATOM    334   CB LEU    38       3.145 -76.802 -44.423  1.00  0.00      BSYN  
ATOM    335   CG LEU    38       2.586 -76.263 -43.215  1.00  0.00      BSYN  
ATOM    336  CD1 LEU    38       3.014 -77.059 -41.900  1.00  0.00      BSYN  
ATOM    337  CD2 LEU    38       2.994 -74.940 -43.223  1.00  0.00      BSYN  
ATOM    338    C LEU    38       2.836 -78.173 -46.448  1.00  0.00      BSYN  
ATOM    339    O LEU    38       3.396 -77.422 -47.272  1.00  0.00      BSYN  
ATOM    340    N TYR    39       1.917 -79.057 -46.729  1.00  0.00      BSYN  
ATOM    341    H TYR    39       1.552 -79.449 -45.909  1.00  0.00      BSYN  
ATOM    342   CA TYR    39       1.508 -79.292 -48.101  1.00  0.00      BSYN  
ATOM    343   CB TYR    39       1.030 -80.837 -48.392  1.00  0.00      BSYN  
ATOM    344   CG TYR    39      -0.089 -81.283 -47.457  1.00  0.00      BSYN  
ATOM    345  CD1 TYR    39      -1.415 -81.406 -47.929  1.00  0.00      BSYN  
ATOM    346  CE1 TYR    39      -2.464 -81.713 -47.064  1.00  0.00      BSYN  
ATOM    347  CD2 TYR    39       0.199 -81.519 -46.160  1.00  0.00      BSYN  
ATOM    348  CE2 TYR    39      -0.770 -81.952 -45.287  1.00  0.00      BSYN  
ATOM    349   CZ TYR    39      -2.131 -82.072 -45.722  1.00  0.00      BSYN  
ATOM    350   OH TYR    39      -3.038 -82.519 -44.800  1.00  0.00      BSYN  
ATOM    351   HH TYR    39      -3.900 -82.324 -45.173  1.00  0.00      BSYN  
ATOM    352    C TYR    39       0.501 -78.345 -48.637  1.00  0.00      BSYN  
ATOM    353    O TYR    39      -0.219 -77.692 -47.879  1.00  0.00      BSYN  
ATOM    354    N VAL    40       0.382 -78.275 -49.966  1.00  0.00      BSYN  
ATOM    355    H VAL    40       1.154 -78.448 -50.544  1.00  0.00      BSYN  
ATOM    356   CA VAL    40      -0.693 -77.675 -50.528  1.00  0.00      BSYN  
ATOM    357   CB VAL    40      -0.204 -76.780 -51.795  1.00  0.00      BSYN  
ATOM    358  CG1 VAL    40       0.534 -77.626 -52.887  1.00  0.00      BSYN  
ATOM    359  CG2 VAL    40      -1.368 -76.115 -52.554  1.00  0.00      BSYN  
ATOM    360    C VAL    40      -1.996 -78.525 -50.773  1.00  0.00      BSYN  
ATOM    361    O VAL    40      -3.094 -78.017 -50.593  1.00  0.00      BSYN  
ATOM    362    N GLY    41      -1.747 -79.783 -50.874  1.00  0.00      BSYN  
ATOM    363    H GLY    41      -0.803 -80.035 -50.796  1.00  0.00      BSYN  
ATOM    364   CA GLY    41      -2.790 -80.797 -51.191  1.00  0.00      BSYN  
ATOM    365    C GLY    41      -2.082 -81.884 -51.947  1.00  0.00      BSYN  
ATOM    366    O GLY    41      -1.619 -82.787 -51.291  1.00  0.00      BSYN  
ATOM    367    N SER    42      -1.974 -81.691 -53.282  1.00  0.00      BSYN  
ATOM    368    H SER    42      -2.523 -80.961 -53.638  1.00  0.00      BSYN  
ATOM    369   CA SER    42      -1.168 -82.645 -54.086  1.00  0.00      BSYN  
ATOM    370   CB SER    42      -1.397 -82.282 -55.513  1.00  0.00      BSYN  
ATOM    371   OG SER    42      -1.004 -80.876 -55.703  1.00  0.00      BSYN  
ATOM    372   HG SER    42      -0.219 -80.870 -56.256  1.00  0.00      BSYN  
ATOM    373    C SER    42       0.318 -82.916 -53.856  1.00  0.00      BSYN  
ATOM    374    O SER    42       0.813 -83.957 -54.312  1.00  0.00      BSYN  
ATOM    375    N LYS    43       1.041 -82.027 -53.226  1.00  0.00      BSYN  
ATOM    376    H LYS    43       0.680 -81.174 -52.906  1.00  0.00      BSYN  
ATOM    377   CA LYS    43       2.472 -82.157 -53.192  1.00  0.00      BSYN  
ATOM    378   CB LYS    43       3.141 -81.851 -54.500  1.00  0.00      BSYN  
ATOM    379   CG LYS    43       3.133 -80.404 -54.994  1.00  0.00      BSYN  
ATOM    380   CD LYS    43       3.772 -80.337 -56.336  1.00  0.00      BSYN  
ATOM    381   CE LYS    43       4.491 -78.966 -56.733  1.00  0.00      BSYN  
ATOM    382   NZ LYS    43       5.162 -79.284 -57.988  1.00  0.00      BSYN  
ATOM    383  HZ1 LYS    43       6.055 -79.797 -57.850  1.00  0.00      BSYN  
ATOM    384  HZ2 LYS    43       4.646 -79.725 -58.776  1.00  0.00      BSYN  
ATOM    385  HZ3 LYS    43       5.418 -78.299 -58.203  1.00  0.00      BSYN  
ATOM    386    C LYS    43       3.206 -81.314 -52.098  1.00  0.00      BSYN  
ATOM    387    O LYS    43       2.801 -80.271 -51.662  1.00  0.00      BSYN  
ATOM    388    N THR    44       4.409 -81.769 -51.615  1.00  0.00      BSYN  
ATOM    389    H THR    44       4.980 -81.161 -51.100  1.00  0.00      BSYN  
ATOM    390   CA THR    44       4.956 -83.049 -51.922  1.00  0.00      BSYN  
ATOM    391   CB THR    44       6.314 -82.821 -52.442  1.00  0.00      BSYN  
ATOM    392  OG1 THR    44       6.276 -82.503 -53.831  1.00  0.00      BSYN  
ATOM    393  HG1 THR    44       5.737 -81.740 -54.056  1.00  0.00      BSYN  
ATOM    394  CG2 THR    44       7.441 -83.766 -52.130  1.00  0.00      BSYN  
ATOM    395    C THR    44       4.797 -84.141 -50.901  1.00  0.00      BSYN  
ATOM    396    O THR    44       4.713 -85.271 -51.281  1.00  0.00      BSYN  
ATOM    397    N ARG    45       4.822 -83.771 -49.657  1.00  0.00      BSYN  
ATOM    398    H ARG    45       4.547 -82.851 -49.458  1.00  0.00      BSYN  
ATOM    399   CA ARG    45       5.047 -84.664 -48.621  1.00  0.00      BSYN  
ATOM    400   CB ARG    45       6.450 -84.524 -48.011  1.00  0.00      BSYN  
ATOM    401   CG ARG    45       6.994 -85.759 -47.392  1.00  0.00      BSYN  
ATOM    402   CD ARG    45       7.260 -86.699 -48.553  1.00  0.00      BSYN  
ATOM    403   NE ARG    45       8.694 -86.741 -48.709  1.00  0.00      BSYN  
ATOM    404   HE ARG    45       9.248 -86.271 -48.051  1.00  0.00      BSYN  
ATOM    405   CZ ARG    45       9.172 -87.400 -49.806  1.00  0.00      BSYN  
ATOM    406  NH1 ARG    45       8.445 -88.172 -50.626  1.00  0.00      BSYN  
ATOM    407 HH11 ARG    45       8.878 -88.881 -51.182  1.00  0.00      BSYN  
ATOM    408 HH12 ARG    45       7.538 -88.421 -50.286  1.00  0.00      BSYN  
ATOM    409  NH2 ARG    45      10.416 -87.425 -50.070  1.00  0.00      BSYN  
ATOM    410 HH21 ARG    45      10.814 -87.916 -50.845  1.00  0.00      BSYN  
ATOM    411 HH22 ARG    45      11.060 -86.734 -49.741  1.00  0.00      BSYN  
ATOM    412    C ARG    45       3.948 -84.592 -47.502  1.00  0.00      BSYN  
ATOM    413    O ARG    45       3.290 -83.594 -47.207  1.00  0.00      BSYN  
ATOM    414    N GLU    46       3.708 -85.705 -46.866  1.00  0.00      BSYN  
ATOM    415    H GLU    46       4.116 -86.557 -47.127  1.00  0.00      BSYN  
ATOM    416   CA GLU    46       2.638 -85.815 -45.832  1.00  0.00      BSYN  
ATOM    417   CB GLU    46       2.057 -87.144 -45.683  1.00  0.00      BSYN  
ATOM    418   CG GLU    46       0.699 -87.105 -44.985  1.00  0.00      BSYN  
ATOM    419   CD GLU    46       0.007 -88.345 -44.512  1.00  0.00      BSYN  
ATOM    420  OE1 GLU    46       0.119 -89.353 -45.134  1.00  0.00      BSYN  
ATOM    421  OE2 GLU    46      -0.545 -88.284 -43.420  1.00  0.00      BSYN  
ATOM    422    C GLU    46       3.191 -85.423 -44.442  1.00  0.00      BSYN  
ATOM    423    O GLU    46       3.723 -86.198 -43.657  1.00  0.00      BSYN  
ATOM    424    N GLY    47       2.985 -84.173 -44.163  1.00  0.00      BSYN  
ATOM    425    H GLY    47       2.566 -83.738 -44.935  1.00  0.00      BSYN  
ATOM    426   CA GLY    47       3.378 -83.640 -42.874  1.00  0.00      BSYN  
ATOM    427    C GLY    47       2.224 -82.902 -42.233  1.00  0.00      BSYN  
ATOM    428    O GLY    47       1.384 -82.411 -42.914  1.00  0.00      BSYN  
ATOM    429    N VAL    48       2.373 -82.738 -40.935  1.00  0.00      BSYN  
ATOM    430    H VAL    48       3.116 -83.191 -40.484  1.00  0.00      BSYN  
ATOM    431   CA VAL    48       1.255 -82.233 -40.068  1.00  0.00      BSYN  
ATOM    432   CB VAL    48       1.389 -82.636 -38.501  1.00  0.00      BSYN  
ATOM    433  CG1 VAL    48       0.010 -82.418 -37.781  1.00  0.00      BSYN  
ATOM    434  CG2 VAL    48       1.897 -84.107 -38.547  1.00  0.00      BSYN  
ATOM    435    C VAL    48       0.912 -80.761 -40.212  1.00  0.00      BSYN  
ATOM    436    O VAL    48       1.692 -79.833 -39.903  1.00  0.00      BSYN  
ATOM    437    N VAL    49      -0.359 -80.536 -40.492  1.00  0.00      BSYN  
ATOM    438    H VAL    49      -0.801 -81.378 -40.728  1.00  0.00      BSYN  
ATOM    439   CA VAL    49      -1.028 -79.359 -40.746  1.00  0.00      BSYN  
ATOM    440   CB VAL    49      -2.307 -79.400 -41.418  1.00  0.00      BSYN  
ATOM    441  CG1 VAL    49      -2.556 -78.141 -42.325  1.00  0.00      BSYN  
ATOM    442  CG2 VAL    49      -2.674 -80.502 -42.304  1.00  0.00      BSYN  
ATOM    443    C VAL    49      -1.058 -78.309 -39.582  1.00  0.00      BSYN  
ATOM    444    O VAL    49      -1.994 -78.195 -38.798  1.00  0.00      BSYN  
ATOM    445    N GLN    50      -0.045 -77.477 -39.435  1.00  0.00      BSYN  
ATOM    446    H GLN    50       0.648 -77.820 -40.036  1.00  0.00      BSYN  
ATOM    447   CA GLN    50       0.159 -76.376 -38.517  1.00  0.00      BSYN  
ATOM    448   CB GLN    50      -0.120 -76.771 -36.999  1.00  0.00      BSYN  
ATOM    449   CG GLN    50       0.030 -75.652 -35.972  1.00  0.00      BSYN  
ATOM    450   CD GLN    50      -0.516 -76.068 -34.640  1.00  0.00      BSYN  
ATOM    451  OE1 GLN    50      -1.502 -75.562 -34.163  1.00  0.00      BSYN  
ATOM    452  NE2 GLN    50      -0.022 -77.091 -34.020  1.00  0.00      BSYN  
ATOM    453 HE21 GLN    50       0.642 -77.589 -34.541  1.00  0.00      BSYN  
ATOM    454 HE22 GLN    50      -0.080 -77.303 -33.065  1.00  0.00      BSYN  
ATOM    455    C GLN    50       1.422 -75.612 -38.555  1.00  0.00      BSYN  
ATOM    456    O GLN    50       2.423 -76.267 -38.326  1.00  0.00      BSYN  
ATOM    457    N GLY    51       1.545 -74.368 -39.024  1.00  0.00      BSYN  
ATOM    458    H GLY    51       2.318 -73.766 -39.064  1.00  0.00      BSYN  
ATOM    459   CA GLY    51       0.361 -73.691 -39.439  1.00  0.00      BSYN  
ATOM    460    C GLY    51       0.438 -72.867 -40.697  1.00  0.00      BSYN  
ATOM    461    O GLY    51       1.388 -72.100 -41.039  1.00  0.00      BSYN  
ATOM    462    N VAL    52      -0.645 -73.047 -41.503  1.00  0.00      BSYN  
ATOM    463    H VAL    52      -1.184 -73.845 -41.322  1.00  0.00      BSYN  
ATOM    464   CA VAL    52      -1.081 -72.152 -42.617  1.00  0.00      BSYN  
ATOM    465   CB VAL    52      -1.425 -73.121 -43.813  1.00  0.00      BSYN  
ATOM    466  CG1 VAL    52      -0.294 -73.343 -44.916  1.00  0.00      BSYN  
ATOM    467  CG2 VAL    52      -2.131 -74.432 -43.468  1.00  0.00      BSYN  
ATOM    468    C VAL    52      -2.301 -71.219 -42.380  1.00  0.00      BSYN  
ATOM    469    O VAL    52      -3.409 -71.594 -41.986  1.00  0.00      BSYN  
ATOM    470    N ALA    53      -1.823 -69.966 -42.530  1.00  0.00      BSYN  
ATOM    471    H ALA    53      -0.999 -69.822 -43.040  1.00  0.00      BSYN  
ATOM    472   CA ALA    53      -2.636 -68.838 -42.157  1.00  0.00      BSYN  
ATOM    473   CB ALA    53      -3.886 -68.653 -43.046  1.00  0.00      BSYN  
ATOM    474    C ALA    53      -3.068 -68.739 -40.678  1.00  0.00      BSYN  
ATOM    475    O ALA    53      -4.215 -69.044 -40.297  1.00  0.00      BSYN  
ATOM    476    N SER    54      -2.033 -68.255 -39.865  1.00  0.00      BSYN  
ATOM    477    H SER    54      -1.114 -68.370 -40.184  1.00  0.00      BSYN  
ATOM    478   CA SER    54      -2.170 -68.084 -38.398  1.00  0.00      BSYN  
ATOM    479   CB SER    54      -0.754 -68.399 -37.761  1.00  0.00      BSYN  
ATOM    480   OG SER    54      -0.129 -69.505 -38.452  1.00  0.00      BSYN  
ATOM    481   HG SER    54       0.703 -69.217 -38.836  1.00  0.00      BSYN  
ATOM    482    C SER    54      -2.621 -66.737 -37.842  1.00  0.00      BSYN  
ATOM    483    O SER    54      -1.929 -65.724 -38.006  1.00  0.00      BSYN  
ATOM    484    N VAL    55      -3.725 -66.580 -37.144  1.00  0.00      BSYN  
ATOM    485    H VAL    55      -4.122 -67.445 -36.910  1.00  0.00      BSYN  
ATOM    486   CA VAL    55      -4.235 -65.288 -36.627  1.00  0.00      BSYN  
ATOM    487   CB VAL    55      -5.816 -65.372 -36.696  1.00  0.00      BSYN  
ATOM    488  CG1 VAL    55      -6.349 -65.549 -38.066  1.00  0.00      BSYN  
ATOM    489  CG2 VAL    55      -6.468 -66.269 -35.588  1.00  0.00      BSYN  
ATOM    490    C VAL    55      -3.828 -64.631 -35.298  1.00  0.00      BSYN  
ATOM    491    O VAL    55      -4.055 -63.386 -34.982  1.00  0.00      BSYN  
ATOM    492    N ALA    56      -3.357 -65.456 -34.367  1.00  0.00      BSYN  
ATOM    493    H ALA    56      -2.708 -66.107 -34.708  1.00  0.00      BSYN  
ATOM    494   CA ALA    56      -3.310 -65.021 -32.986  1.00  0.00      BSYN  
ATOM    495   CB ALA    56      -3.619 -66.368 -32.304  1.00  0.00      BSYN  
ATOM    496    C ALA    56      -1.955 -64.553 -32.478  1.00  0.00      BSYN  
ATOM    497    O ALA    56      -0.933 -64.845 -33.047  1.00  0.00      BSYN  
ATOM    498    N GLU    57      -1.938 -63.723 -31.448  1.00  0.00      BSYN  
ATOM    499    H GLU    57      -2.819 -63.531 -31.065  1.00  0.00      BSYN  
ATOM    500   CA GLU    57      -0.781 -63.040 -30.746  1.00  0.00      BSYN  
ATOM    501   CB GLU    57      -1.191 -62.153 -29.615  1.00  0.00      BSYN  
ATOM    502   CG GLU    57      -1.483 -60.684 -30.051  1.00  0.00      BSYN  
ATOM    503   CD GLU    57      -2.019 -59.797 -28.895  1.00  0.00      BSYN  
ATOM    504  OE1 GLU    57      -1.171 -59.123 -28.418  1.00  0.00      BSYN  
ATOM    505  OE2 GLU    57      -3.185 -59.593 -28.579  1.00  0.00      BSYN  
ATOM    506    C GLU    57       0.298 -63.877 -30.149  1.00  0.00      BSYN  
ATOM    507    O GLU    57       0.005 -64.842 -29.464  1.00  0.00      BSYN  
ATOM    508    N LYS    58       1.580 -63.565 -30.338  1.00  0.00      BSYN  
ATOM    509    H LYS    58       1.761 -62.811 -30.938  1.00  0.00      BSYN  
ATOM    510   CA LYS    58       2.712 -64.275 -29.652  1.00  0.00      BSYN  
ATOM    511   CB LYS    58       3.189 -65.168 -30.601  1.00  0.00      BSYN  
ATOM    512   CG LYS    58       2.394 -66.531 -30.643  1.00  0.00      BSYN  
ATOM    513   CD LYS    58       3.017 -67.259 -31.771  1.00  0.00      BSYN  
ATOM    514   CE LYS    58       2.208 -68.501 -31.987  1.00  0.00      BSYN  
ATOM    515   NZ LYS    58       2.705 -68.917 -33.289  1.00  0.00      BSYN  
ATOM    516  HZ1 LYS    58       3.731 -69.022 -33.423  1.00  0.00      BSYN  
ATOM    517  HZ2 LYS    58       2.339 -69.801 -33.697  1.00  0.00      BSYN  
ATOM    518  HZ3 LYS    58       2.456 -68.273 -34.066  1.00  0.00      BSYN  
ATOM    519    C LYS    58       3.821 -63.317 -29.221  1.00  0.00      BSYN  
ATOM    520    O LYS    58       3.959 -62.179 -29.629  1.00  0.00      BSYN  
ATOM    521    N THR    59       4.485 -63.638 -28.137  1.00  0.00      BSYN  
ATOM    522    H THR    59       5.306 -63.106 -28.094  1.00  0.00      BSYN  
ATOM    523   CA THR    59       4.046 -64.622 -27.154  1.00  0.00      BSYN  
ATOM    524   CB THR    59       5.245 -64.969 -26.197  1.00  0.00      BSYN  
ATOM    525  OG1 THR    59       6.255 -65.510 -27.090  1.00  0.00      BSYN  
ATOM    526  HG1 THR    59       7.121 -65.119 -26.950  1.00  0.00      BSYN  
ATOM    527  CG2 THR    59       5.013 -65.918 -25.065  1.00  0.00      BSYN  
ATOM    528    C THR    59       2.845 -64.086 -26.336  1.00  0.00      BSYN  
ATOM    529    O THR    59       2.906 -63.113 -25.531  1.00  0.00      BSYN  
ATOM    530    N LYS    60       1.766 -64.894 -26.439  1.00  0.00      BSYN  
ATOM    531    H LYS    60       1.881 -65.774 -26.855  1.00  0.00      BSYN  
ATOM    532   CA LYS    60       0.605 -64.687 -25.583  1.00  0.00      BSYN  
ATOM    533   CB LYS    60      -0.373 -63.685 -26.139  1.00  0.00      BSYN  
ATOM    534   CG LYS    60      -1.600 -63.322 -25.229  1.00  0.00      BSYN  
ATOM    535   CD LYS    60      -2.855 -62.999 -25.989  1.00  0.00      BSYN  
ATOM    536   CE LYS    60      -3.968 -62.436 -25.154  1.00  0.00      BSYN  
ATOM    537   NZ LYS    60      -4.187 -61.147 -25.493  1.00  0.00      BSYN  
ATOM    538  HZ1 LYS    60      -4.727 -61.085 -26.380  1.00  0.00      BSYN  
ATOM    539  HZ2 LYS    60      -4.916 -60.826 -24.825  1.00  0.00      BSYN  
ATOM    540  HZ3 LYS    60      -3.337 -60.547 -25.518  1.00  0.00      BSYN  
ATOM    541    C LYS    60      -0.073 -66.097 -25.271  1.00  0.00      BSYN  
ATOM    542    O LYS    60      -0.774 -66.694 -26.064  1.00  0.00      BSYN  
ATOM    543    N GLU    61       0.385 -66.477 -24.082  1.00  0.00      BSYN  
ATOM    544    H GLU    61       1.011 -65.924 -23.569  1.00  0.00      BSYN  
ATOM    545   CA GLU    61       0.006 -67.757 -23.523  1.00  0.00      BSYN  
ATOM    546   CB GLU    61       1.142 -68.470 -22.776  1.00  0.00      BSYN  
ATOM    547   CG GLU    61       2.512 -68.278 -23.474  1.00  0.00      BSYN  
ATOM    548   CD GLU    61       2.518 -68.817 -24.896  1.00  0.00      BSYN  
ATOM    549  OE1 GLU    61       2.514 -70.084 -25.041  1.00  0.00      BSYN  
ATOM    550  OE2 GLU    61       2.565 -68.030 -25.905  1.00  0.00      BSYN  
ATOM    551    C GLU    61      -1.082 -67.498 -22.466  1.00  0.00      BSYN  
ATOM    552    O GLU    61      -0.917 -66.668 -21.590  1.00  0.00      BSYN  
ATOM    553    N GLN    62      -2.132 -68.354 -22.562  1.00  0.00      BSYN  
ATOM    554    H GLN    62      -2.140 -69.081 -23.220  1.00  0.00      BSYN  
ATOM    555   CA GLN    62      -3.377 -68.300 -21.754  1.00  0.00      BSYN  
ATOM    556   CB GLN    62      -4.435 -67.512 -22.668  1.00  0.00      BSYN  
ATOM    557   CG GLN    62      -5.011 -68.207 -23.912  1.00  0.00      BSYN  
ATOM    558   CD GLN    62      -6.490 -67.675 -24.063  1.00  0.00      BSYN  
ATOM    559  OE1 GLN    62      -7.014 -66.859 -23.269  1.00  0.00      BSYN  
ATOM    560  NE2 GLN    62      -7.294 -67.910 -25.116  1.00  0.00      BSYN  
ATOM    561 HE21 GLN    62      -6.893 -68.456 -25.823  1.00  0.00      BSYN  
ATOM    562 HE22 GLN    62      -8.228 -67.624 -25.201  1.00  0.00      BSYN  
ATOM    563    C GLN    62      -3.840 -69.700 -21.444  1.00  0.00      BSYN  
ATOM    564    O GLN    62      -3.326 -70.743 -21.743  1.00  0.00      BSYN  
ATOM    565    N ALA    63      -4.600 -69.760 -20.371  1.00  0.00      BSYN  
ATOM    566    H ALA    63      -4.980 -68.972 -19.930  1.00  0.00      BSYN  
ATOM    567   CA ALA    63      -5.241 -71.050 -20.080  1.00  0.00      BSYN  
ATOM    568   CB ALA    63      -4.849 -71.571 -18.669  1.00  0.00      BSYN  
ATOM    569    C ALA    63      -6.721 -70.922 -20.180  1.00  0.00      BSYN  
ATOM    570    O ALA    63      -7.452 -70.899 -19.160  1.00  0.00      BSYN  
ATOM    571    N SER    64      -7.292 -71.143 -21.392  1.00  0.00      BSYN  
ATOM    572    H SER    64      -6.669 -71.457 -22.080  1.00  0.00      BSYN  
ATOM    573   CA SER    64      -8.784 -70.865 -21.503  1.00  0.00      BSYN  
ATOM    574   CB SER    64      -9.139 -70.116 -22.755  1.00  0.00      BSYN  
ATOM    575   OG SER    64      -8.898 -70.749 -24.017  1.00  0.00      BSYN  
ATOM    576   HG SER    64      -9.305 -71.614 -24.096  1.00  0.00      BSYN  
ATOM    577    C SER    64      -9.875 -71.951 -21.258  1.00  0.00      BSYN  
ATOM    578    O SER    64     -10.389 -72.650 -22.098  1.00  0.00      BSYN  
ATOM    579    N HIS    65     -10.038 -72.278 -19.958  1.00  0.00      BSYN  
ATOM    580    H HIS    65      -9.343 -72.389 -19.275  1.00  0.00      BSYN  
ATOM    581   CA HIS    65     -11.149 -73.130 -19.546  1.00  0.00      BSYN  
ATOM    582   CB HIS    65     -10.947 -73.742 -18.131  1.00  0.00      BSYN  
ATOM    583   CG HIS    65     -10.215 -74.998 -18.167  1.00  0.00      BSYN  
ATOM    584  ND1 HIS    65      -8.880 -75.072 -18.183  1.00  0.00      BSYN  
ATOM    585  HD1 HIS    65      -8.209 -74.387 -18.387  1.00  0.00      BSYN  
ATOM    586  CD2 HIS    65     -10.772 -76.220 -18.091  1.00  0.00      BSYN  
ATOM    587  NE2 HIS    65      -9.727 -76.971 -17.957  1.00  0.00      BSYN  
ATOM    588  CE1 HIS    65      -8.607 -76.297 -18.001  1.00  0.00      BSYN  
ATOM    589    C HIS    65     -12.399 -72.277 -19.550  1.00  0.00      BSYN  
ATOM    590    O HIS    65     -12.349 -71.178 -18.959  1.00  0.00      BSYN  
ATOM    591    N LEU    66     -13.551 -72.607 -20.095  1.00  0.00      BSYN  
ATOM    592    H LEU    66     -14.305 -71.993 -19.971  1.00  0.00      BSYN  
ATOM    593   CA LEU    66     -13.838 -73.897 -20.730  1.00  0.00      BSYN  
ATOM    594   CB LEU    66     -15.304 -74.412 -20.485  1.00  0.00      BSYN  
ATOM    595   CG LEU    66     -15.851 -74.721 -19.100  1.00  0.00      BSYN  
ATOM    596  CD1 LEU    66     -15.018 -75.931 -18.502  1.00  0.00      BSYN  
ATOM    597  CD2 LEU    66     -15.892 -73.510 -18.228  1.00  0.00      BSYN  
ATOM    598    C LEU    66     -13.654 -73.729 -22.216  1.00  0.00      BSYN  
ATOM    599    O LEU    66     -13.761 -74.769 -22.914  1.00  0.00      BSYN  
ATOM    600    N GLY    67     -13.547 -72.498 -22.745  1.00  0.00      BSYN  
ATOM    601    H GLY    67     -13.314 -71.698 -22.229  1.00  0.00      BSYN  
ATOM    602   CA GLY    67     -13.841 -72.251 -24.173  1.00  0.00      BSYN  
ATOM    603    C GLY    67     -13.392 -71.002 -24.812  1.00  0.00      BSYN  
ATOM    604    O GLY    67     -12.551 -71.057 -25.738  1.00  0.00      BSYN  
ATOM    605    N GLY    68     -13.799 -69.774 -24.345  1.00  0.00      BSYN  
ATOM    606    H GLY    68     -13.144 -69.066 -24.518  1.00  0.00      BSYN  
ATOM    607   CA GLY    68     -15.001 -69.529 -23.635  1.00  0.00      BSYN  
ATOM    608    C GLY    68     -15.576 -68.163 -23.730  1.00  0.00      BSYN  
ATOM    609    O GLY    68     -15.927 -67.724 -24.781  1.00  0.00      BSYN  
ATOM    610    N ALA    69     -15.808 -67.492 -22.593  1.00  0.00      BSYN  
ATOM    611    H ALA    69     -16.173 -66.586 -22.513  1.00  0.00      BSYN  
ATOM    612   CA ALA    69     -15.551 -68.214 -21.302  1.00  0.00      BSYN  
ATOM    613   CB ALA    69     -14.768 -67.269 -20.550  1.00  0.00      BSYN  
ATOM    614    C ALA    69     -16.743 -68.540 -20.371  1.00  0.00      BSYN  
ATOM    615    O ALA    69     -16.858 -69.719 -19.939  1.00  0.00      BSYN  
ATOM    616    N VAL    70     -17.544 -67.529 -19.864  1.00  0.00      BSYN  
ATOM    617    H VAL    70     -17.323 -66.580 -19.973  1.00  0.00      BSYN  
ATOM    618   CA VAL    70     -18.713 -67.838 -18.947  1.00  0.00      BSYN  
ATOM    619   CB VAL    70     -19.103 -66.615 -18.109  1.00  0.00      BSYN  
ATOM    620  CG1 VAL    70     -20.193 -66.984 -16.991  1.00  0.00      BSYN  
ATOM    621  CG2 VAL    70     -17.934 -65.851 -17.546  1.00  0.00      BSYN  
ATOM    622    C VAL    70     -19.941 -68.338 -19.696  1.00  0.00      BSYN  
ATOM    623    O VAL    70     -20.423 -67.943 -20.784  1.00  0.00      BSYN  
ATOM    624    N PHE    71     -20.432 -69.446 -19.112  1.00  0.00      BSYN  
ATOM    625    H PHE    71     -19.900 -69.720 -18.336  1.00  0.00      BSYN  
ATOM    626   CA PHE    71     -21.733 -70.008 -19.444  1.00  0.00      BSYN  
ATOM    627   CB PHE    71     -21.683 -71.487 -19.658  1.00  0.00      BSYN  
ATOM    628   CG PHE    71     -20.678 -71.935 -20.719  1.00  0.00      BSYN  
ATOM    629  CD1 PHE    71     -19.343 -72.243 -20.363  1.00  0.00      BSYN  
ATOM    630  CD2 PHE    71     -21.094 -72.073 -21.976  1.00  0.00      BSYN  
ATOM    631  CE1 PHE    71     -18.512 -72.755 -21.294  1.00  0.00      BSYN  
ATOM    632  CE2 PHE    71     -20.158 -72.499 -22.949  1.00  0.00      BSYN  
ATOM    633   CZ PHE    71     -18.928 -72.915 -22.564  1.00  0.00      BSYN  
ATOM    634    C PHE    71     -22.722 -69.916 -18.313  1.00  0.00      BSYN  
ATOM    635    O PHE    71     -22.402 -69.856 -17.114  1.00  0.00      BSYN  
ATOM    636    N SER    72     -24.016 -70.095 -18.725  1.00  0.00      BSYN  
ATOM    637    H SER    72     -24.252 -70.309 -19.651  1.00  0.00      BSYN  
ATOM    638   CA SER    72     -25.159 -69.860 -17.812  1.00  0.00      BSYN  
ATOM    639   CB SER    72     -26.290 -69.802 -18.727  1.00  0.00      BSYN  
ATOM    640   OG SER    72     -26.242 -68.772 -19.717  1.00  0.00      BSYN  
ATOM    641   HG SER    72     -25.844 -67.956 -19.405  1.00  0.00      BSYN  
ATOM    642    C SER    72     -25.434 -71.107 -16.962  1.00  0.00      BSYN  
ATOM    643    O SER    72     -26.378 -71.868 -17.145  1.00  0.00      BSYN  
ATOM    644    N GLY    73     -24.649 -71.566 -16.016  1.00  0.00      BSYN  
ATOM    645    H GLY    73     -23.759 -71.171 -15.909  1.00  0.00      BSYN  
ATOM    646   CA GLY    73     -24.904 -72.703 -15.204  1.00  0.00      BSYN  
ATOM    647    C GLY    73     -24.044 -73.904 -15.643  1.00  0.00      BSYN  
ATOM    648    O GLY    73     -24.535 -74.866 -16.182  1.00  0.00      BSYN  
ATOM    649    N ALA    74     -22.755 -73.922 -15.133  1.00  0.00      BSYN  
ATOM    650    H ALA    74     -22.594 -73.420 -14.307  1.00  0.00      BSYN  
ATOM    651   CA ALA    74     -21.749 -74.788 -15.678  1.00  0.00      BSYN  
ATOM    652   CB ALA    74     -20.649 -73.978 -16.440  1.00  0.00      BSYN  
ATOM    653    C ALA    74     -21.097 -75.609 -14.627  1.00  0.00      BSYN  
ATOM    654    O ALA    74     -20.706 -75.190 -13.524  1.00  0.00      BSYN  
ATOM    655    N GLY    75     -20.994 -76.919 -14.736  1.00  0.00      BSYN  
ATOM    656    H GLY    75     -20.854 -77.484 -13.948  1.00  0.00      BSYN  
ATOM    657   CA GLY    75     -21.404 -77.493 -16.037  1.00  0.00      BSYN  
ATOM    658    C GLY    75     -21.625 -78.930 -15.805  1.00  0.00      BSYN  
ATOM    659    O GLY    75     -22.701 -79.301 -15.370  1.00  0.00      BSYN  
ATOM    660    N ASN    76     -20.678 -79.709 -16.361  1.00  0.00      BSYN  
ATOM    661    H ASN    76     -19.810 -79.397 -16.693  1.00  0.00      BSYN  
ATOM    662   CA ASN    76     -20.873 -81.153 -16.553  1.00  0.00      BSYN  
ATOM    663   CB ASN    76     -20.816 -81.875 -15.190  1.00  0.00      BSYN  
ATOM    664   CG ASN    76     -19.413 -82.125 -14.563  1.00  0.00      BSYN  
ATOM    665  OD1 ASN    76     -18.757 -83.184 -14.569  1.00  0.00      BSYN  
ATOM    666  ND2 ASN    76     -18.814 -81.102 -13.985  1.00  0.00      BSYN  
ATOM    667 HD21 ASN    76     -17.938 -81.240 -13.568  1.00  0.00      BSYN  
ATOM    668 HD22 ASN    76     -19.408 -80.335 -13.846  1.00  0.00      BSYN  
ATOM    669    C ASN    76     -22.091 -81.545 -17.441  1.00  0.00      BSYN  
ATOM    670    O ASN    76     -23.234 -81.232 -17.078  1.00  0.00      BSYN  
ATOM    671    N ILE    77     -21.846 -82.284 -18.541  1.00  0.00      BSYN  
ATOM    672    H ILE    77     -20.902 -82.328 -18.798  1.00  0.00      BSYN  
ATOM    673   CA ILE    77     -22.949 -82.737 -19.434  1.00  0.00      BSYN  
ATOM    674   CB ILE    77     -22.328 -83.209 -20.726  1.00  0.00      BSYN  
ATOM    675  CG2 ILE    77     -23.418 -83.814 -21.551  1.00  0.00      BSYN  
ATOM    676  CG1 ILE    77     -21.677 -82.063 -21.455  1.00  0.00      BSYN  
ATOM    677   CD ILE    77     -20.808 -82.760 -22.473  1.00  0.00      BSYN  
ATOM    678    C ILE    77     -23.771 -83.744 -18.574  1.00  0.00      BSYN  
ATOM    679    O ILE    77     -24.922 -83.687 -18.300  1.00  0.00      BSYN  
ATOM    680    N ALA    78     -23.264 -84.933 -18.065  1.00  0.00      BSYN  
ATOM    681    H ALA    78     -22.298 -84.975 -18.229  1.00  0.00      BSYN  
ATOM    682   CA ALA    78     -24.086 -85.967 -17.557  1.00  0.00      BSYN  
ATOM    683   CB ALA    78     -24.027 -87.292 -18.398  1.00  0.00      BSYN  
ATOM    684    C ALA    78     -23.794 -86.370 -16.126  1.00  0.00      BSYN  
ATOM    685    O ALA    78     -23.821 -87.543 -15.725  1.00  0.00      BSYN  
ATOM    686    N ALA    79     -23.685 -85.340 -15.268  1.00  0.00      BSYN  
ATOM    687    H ALA    79     -23.572 -84.459 -15.684  1.00  0.00      BSYN  
ATOM    688   CA ALA    79     -23.492 -85.435 -13.815  1.00  0.00      BSYN  
ATOM    689   CB ALA    79     -23.425 -83.992 -13.301  1.00  0.00      BSYN  
ATOM    690    C ALA    79     -24.377 -86.251 -12.918  1.00  0.00      BSYN  
ATOM    691    O ALA    79     -23.965 -86.584 -11.788  1.00  0.00      BSYN  
ATOM    692    N ALA    80     -25.411 -86.649 -13.568  1.00  0.00      BSYN  
ATOM    693    H ALA    80     -25.401 -86.731 -14.545  1.00  0.00      BSYN  
ATOM    694   CA ALA    80     -26.557 -87.358 -12.878  1.00  0.00      BSYN  
ATOM    695   CB ALA    80     -27.854 -87.238 -13.705  1.00  0.00      BSYN  
ATOM    696    C ALA    80     -26.333 -88.899 -12.799  1.00  0.00      BSYN  
ATOM    697    O ALA    80     -27.089 -89.780 -13.239  1.00  0.00      BSYN  
ATOM    698    N THR    81     -25.350 -89.200 -11.888  1.00  0.00      BSYN  
ATOM    699    H THR    81     -25.227 -88.573 -11.145  1.00  0.00      BSYN  
ATOM    700   CA THR    81     -24.971 -90.595 -11.724  1.00  0.00      BSYN  
ATOM    701   CB THR    81     -23.479 -90.614 -12.413  1.00  0.00      BSYN  
ATOM    702  OG1 THR    81     -22.978 -92.020 -12.351  1.00  0.00      BSYN  
ATOM    703  HG1 THR    81     -22.041 -92.026 -12.140  1.00  0.00      BSYN  
ATOM    704  CG2 THR    81     -22.376 -89.581 -12.011  1.00  0.00      BSYN  
ATOM    705    C THR    81     -24.808 -90.853 -10.200  1.00  0.00      BSYN  
ATOM    706    O THR    81     -24.460 -90.016  -9.390  1.00  0.00      BSYN  
ATOM    707    N GLY    82     -24.991 -92.128  -9.878  1.00  0.00      BSYN  
ATOM    708    H GLY    82     -25.116 -92.638 -10.706  1.00  0.00      BSYN  
ATOM    709   CA GLY    82     -24.743 -92.638  -8.601  1.00  0.00      BSYN  
ATOM    710    C GLY    82     -24.706 -94.164  -8.379  1.00  0.00      BSYN  
ATOM    711    O GLY    82     -25.744 -94.679  -7.933  1.00  0.00      BSYN  
ATOM    712    N LEU    83     -23.677 -94.941  -8.663  1.00  0.00      BSYN  
ATOM    713    H LEU    83     -23.784 -95.895  -8.467  1.00  0.00      BSYN  
ATOM    714   CA LEU    83     -22.374 -94.649  -9.287  1.00  0.00      BSYN  
ATOM    715   CB LEU    83     -21.245 -95.170  -8.288  1.00  0.00      BSYN  
ATOM    716   CG LEU    83     -20.187 -94.087  -7.944  1.00  0.00      BSYN  
ATOM    717  CD1 LEU    83     -19.077 -93.991  -8.861  1.00  0.00      BSYN  
ATOM    718  CD2 LEU    83     -20.848 -92.716  -7.814  1.00  0.00      BSYN  
ATOM    719    C LEU    83     -22.280 -95.372 -10.612  1.00  0.00      BSYN  
ATOM    720    O LEU    83     -23.354 -95.690 -11.150  1.00  0.00      BSYN  
ATOM    721    N VAL    84     -21.087 -95.795 -11.143  1.00  0.00      BSYN  
ATOM    722    H VAL    84     -20.194 -95.536 -10.833  1.00  0.00      BSYN  
ATOM    723   CA VAL    84     -20.976 -96.621 -12.371  1.00  0.00      BSYN  
ATOM    724   CB VAL    84     -20.225 -95.840 -13.492  1.00  0.00      BSYN  
ATOM    725  CG1 VAL    84     -21.128 -94.774 -13.952  1.00  0.00      BSYN  
ATOM    726  CG2 VAL    84     -18.921 -95.140 -13.133  1.00  0.00      BSYN  
ATOM    727    C VAL    84     -20.296 -97.882 -11.983  1.00  0.00      BSYN  
ATOM    728    O VAL    84     -19.416 -97.971 -11.149  1.00  0.00      BSYN  
ATOM    729    N LYS    85     -20.788 -98.986 -12.564  1.00  0.00      BSYN  
ATOM    730    H LYS    85     -20.995 -99.813 -12.081  1.00  0.00      BSYN  
ATOM    731   CA LYS    85     -21.521 -99.082 -13.808  1.00  0.00      BSYN  
ATOM    732   CB LYS    85     -20.881 -99.971 -14.859  1.00  0.00      BSYN  
ATOM    733   CG LYS    85     -19.734 -99.365 -15.553  1.00  0.00      BSYN  
ATOM    734   CD LYS    85     -18.978-100.490 -16.356  1.00  0.00      BSYN  
ATOM    735   CE LYS    85     -17.490-100.088 -16.240  1.00  0.00      BSYN  
ATOM    736   NZ LYS    85     -16.608-101.063 -16.762  1.00  0.00      BSYN  
ATOM    737  HZ1 LYS    85     -16.796-101.292 -17.759  1.00  0.00      BSYN  
ATOM    738  HZ2 LYS    85     -15.623-100.731 -16.723  1.00  0.00      BSYN  
ATOM    739  HZ3 LYS    85     -16.722-101.909 -16.168  1.00  0.00      BSYN  
ATOM    740    C LYS    85     -22.881 -99.516 -13.590  1.00  0.00      BSYN  
ATOM    741    O LYS    85     -23.235-100.509 -13.033  1.00  0.00      BSYN  
ATOM    742    N ARG    86     -23.783 -98.585 -13.924  1.00  0.00      BSYN  
ATOM    743    H ARG    86     -23.607 -97.659 -14.192  1.00  0.00      BSYN  
ATOM    744   CA ARG    86     -25.243 -98.986 -14.054  1.00  0.00      BSYN  
ATOM    745   CB ARG    86     -26.222 -97.828 -13.892  1.00  0.00      BSYN  
ATOM    746   CG ARG    86     -26.110 -97.240 -12.546  1.00  0.00      BSYN  
ATOM    747   CD ARG    86     -26.732 -98.347 -11.590  1.00  0.00      BSYN  
ATOM    748   NE ARG    86     -28.252 -98.301 -11.736  1.00  0.00      BSYN  
ATOM    749   HE ARG    86     -28.719 -97.446 -11.631  1.00  0.00      BSYN  
ATOM    750   CZ ARG    86     -28.958 -99.269 -12.363  1.00  0.00      BSYN  
ATOM    751  NH1 ARG    86     -30.207 -99.167 -12.228  1.00  0.00      BSYN  
ATOM    752 HH11 ARG    86     -30.823 -99.907 -12.499  1.00  0.00      BSYN  
ATOM    753 HH12 ARG    86     -30.582 -98.304 -11.890  1.00  0.00      BSYN  
ATOM    754  NH2 ARG    86     -28.529-100.250 -13.127  1.00  0.00      BSYN  
ATOM    755 HH21 ARG    86     -29.056-100.939 -13.626  1.00  0.00      BSYN  
ATOM    756 HH22 ARG    86     -27.565-100.216 -13.391  1.00  0.00      BSYN  
ATOM    757    C ARG    86     -25.685 -99.696 -15.318  1.00  0.00      BSYN  
ATOM    758    O ARG    86     -26.747-100.315 -15.304  1.00  0.00      BSYN  
ATOM    759    N GLU    87     -24.791 -99.836 -16.287  1.00  0.00      BSYN  
ATOM    760    H GLU    87     -24.028 -99.221 -16.308  1.00  0.00      BSYN  
ATOM    761   CA GLU    87     -25.150-100.508 -17.499  1.00  0.00      BSYN  
ATOM    762   CB GLU    87     -24.616 -99.733 -18.730  1.00  0.00      BSYN  
ATOM    763   CG GLU    87     -24.898 -98.294 -18.861  1.00  0.00      BSYN  
ATOM    764   CD GLU    87     -26.244 -97.887 -19.484  1.00  0.00      BSYN  
ATOM    765  OE1 GLU    87     -26.373 -98.080 -20.699  1.00  0.00      BSYN  
ATOM    766  OE2 GLU    87     -27.029 -97.245 -18.825  1.00  0.00      BSYN  
ATOM    767    C GLU    87     -24.344-101.791 -17.496  1.00  0.00      BSYN  
ATOM    768    O GLU    87     -23.464-102.154 -16.676  1.00  0.00      BSYN  
ATOM    769    N GLU    88     -24.953-102.752 -18.271  1.00  0.00      BSYN  
ATOM    770    H GLU    88     -25.814-102.667 -18.730  1.00  0.00      BSYN  
ATOM    771   CA GLU    88     -24.278-104.056 -18.378  1.00  0.00      BSYN  
ATOM    772   CB GLU    88     -25.294-105.142 -18.687  1.00  0.00      BSYN  
ATOM    773   CG GLU    88     -25.926-105.501 -17.351  1.00  0.00      BSYN  
ATOM    774   CD GLU    88     -27.035-106.546 -17.349  1.00  0.00      BSYN  
ATOM    775  OE1 GLU    88     -27.937-106.456 -18.174  1.00  0.00      BSYN  
ATOM    776  OE2 GLU    88     -27.136-107.423 -16.583  1.00  0.00      BSYN  
ATOM    777    C GLU    88     -23.196-104.000 -19.333  1.00  0.00      BSYN  
ATOM    778    O GLU    88     -22.330-104.900 -19.138  1.00  0.00      BSYN  
ATOM    779    N PHE    89     -23.222-103.092 -20.289  1.00  0.00      BSYN  
ATOM    780    H PHE    89     -23.921-102.408 -20.222  1.00  0.00      BSYN  
ATOM    781   CA PHE    89     -22.104-102.893 -21.177  1.00  0.00      BSYN  
ATOM    782   CB PHE    89     -22.730-102.602 -22.551  1.00  0.00      BSYN  
ATOM    783   CG PHE    89     -23.478-103.764 -23.176  1.00  0.00      BSYN  
ATOM    784  CD1 PHE    89     -24.818-103.921 -23.201  1.00  0.00      BSYN  
ATOM    785  CD2 PHE    89     -22.700-104.767 -23.615  1.00  0.00      BSYN  
ATOM    786  CE1 PHE    89     -25.476-105.083 -23.499  1.00  0.00      BSYN  
ATOM    787  CE2 PHE    89     -23.280-106.042 -23.957  1.00  0.00      BSYN  
ATOM    788   CZ PHE    89     -24.619-106.159 -23.812  1.00  0.00      BSYN  
ATOM    789    C PHE    89     -21.389-101.640 -20.567  1.00  0.00      BSYN  
ATOM    790    O PHE    89     -22.066-100.806 -19.922  1.00  0.00      BSYN  
ATOM    791    N PRO    90     -20.144-101.261 -20.858  1.00  0.00      BSYN  
ATOM    792   CD PRO    90     -19.234-102.094 -21.598  1.00  0.00      BSYN  
ATOM    793   CA PRO    90     -19.386-100.220 -20.146  1.00  0.00      BSYN  
ATOM    794   CB PRO    90     -17.961-100.452 -20.634  1.00  0.00      BSYN  
ATOM    795   CG PRO    90     -17.920-101.859 -20.972  1.00  0.00      BSYN  
ATOM    796    C PRO    90     -19.899 -98.831 -20.339  1.00  0.00      BSYN  
ATOM    797    O PRO    90     -20.654 -98.705 -21.279  1.00  0.00      BSYN  
ATOM    798    N THR    91     -19.608 -97.796 -19.455  1.00  0.00      BSYN  
ATOM    799    H THR    91     -19.209 -98.145 -18.631  1.00  0.00      BSYN  
ATOM    800   CA THR    91     -20.019 -96.383 -19.606  1.00  0.00      BSYN  
ATOM    801   CB THR    91     -20.138 -95.906 -18.105  1.00  0.00      BSYN  
ATOM    802  OG1 THR    91     -21.393 -96.334 -17.631  1.00  0.00      BSYN  
ATOM    803  HG1 THR    91     -21.678 -95.811 -16.879  1.00  0.00      BSYN  
ATOM    804  CG2 THR    91     -20.035 -94.409 -17.991  1.00  0.00      BSYN  
ATOM    805    C THR    91     -19.034 -95.730 -20.591  1.00  0.00      BSYN  
ATOM    806    O THR    91     -18.101 -94.996 -20.168  1.00  0.00      BSYN  
ATOM    807    N ASP    92     -19.570 -95.800 -21.742  1.00  0.00      BSYN  
ATOM    808    H ASP    92     -20.487 -96.133 -21.837  1.00  0.00      BSYN  
ATOM    809   CA ASP    92     -18.858 -95.277 -22.847  1.00  0.00      BSYN  
ATOM    810   CB ASP    92     -19.140 -96.031 -24.181  1.00  0.00      BSYN  
ATOM    811   CG ASP    92     -18.202 -95.608 -25.363  1.00  0.00      BSYN  
ATOM    812  OD1 ASP    92     -17.207 -96.256 -25.574  1.00  0.00      BSYN  
ATOM    813  OD2 ASP    92     -18.629 -94.721 -26.128  1.00  0.00      BSYN  
ATOM    814    C ASP    92     -19.262 -93.839 -23.079  1.00  0.00      BSYN  
ATOM    815    O ASP    92     -18.431 -93.099 -23.611  1.00  0.00      BSYN  
ATOM    816    N LEU    93     -20.527 -93.466 -22.806  1.00  0.00      BSYN  
ATOM    817    H LEU    93     -21.231 -94.113 -22.592  1.00  0.00      BSYN  
ATOM    818   CA LEU    93     -20.799 -92.068 -22.779  1.00  0.00      BSYN  
ATOM    819   CB LEU    93     -21.996 -91.873 -23.616  1.00  0.00      BSYN  
ATOM    820   CG LEU    93     -21.878 -91.539 -25.179  1.00  0.00      BSYN  
ATOM    821  CD1 LEU    93     -21.021 -90.367 -25.490  1.00  0.00      BSYN  
ATOM    822  CD2 LEU    93     -21.361 -92.825 -25.919  1.00  0.00      BSYN  
ATOM    823    C LEU    93     -21.054 -91.775 -21.270  1.00  0.00      BSYN  
ATOM    824    O LEU    93     -21.847 -92.544 -20.668  1.00  0.00      BSYN  
ATOM    825    N LYS    94     -20.381 -90.848 -20.627  1.00  0.00      BSYN  
ATOM    826    H LYS    94     -20.497 -90.871 -19.654  1.00  0.00      BSYN  
ATOM    827   CA LYS    94     -19.476 -89.968 -21.258  1.00  0.00      BSYN  
ATOM    828   CB LYS    94     -20.106 -88.616 -21.677  1.00  0.00      BSYN  
ATOM    829   CG LYS    94     -19.166 -87.845 -22.389  1.00  0.00      BSYN  
ATOM    830   CD LYS    94     -19.174 -86.408 -22.131  1.00  0.00      BSYN  
ATOM    831   CE LYS    94     -18.114 -85.550 -23.014  1.00  0.00      BSYN  
ATOM    832   NZ LYS    94     -17.341 -84.659 -22.270  1.00  0.00      BSYN  
ATOM    833  HZ1 LYS    94     -16.890 -85.278 -21.566  1.00  0.00      BSYN  
ATOM    834  HZ2 LYS    94     -16.640 -83.981 -22.631  1.00  0.00      BSYN  
ATOM    835  HZ3 LYS    94     -18.188 -84.170 -21.917  1.00  0.00      BSYN  
ATOM    836    C LYS    94     -18.378 -89.797 -20.195  1.00  0.00      BSYN  
ATOM    837    O LYS    94     -18.671 -89.395 -19.038  1.00  0.00      BSYN  
ATOM    838    N PRO    95     -17.050 -90.159 -20.488  1.00  0.00      BSYN  
ATOM    839   CD PRO    95     -16.610 -90.538 -21.822  1.00  0.00      BSYN  
ATOM    840   CA PRO    95     -15.979 -90.107 -19.545  1.00  0.00      BSYN  
ATOM    841   CB PRO    95     -14.808 -90.684 -20.398  1.00  0.00      BSYN  
ATOM    842   CG PRO    95     -15.489 -91.511 -21.417  1.00  0.00      BSYN  
ATOM    843    C PRO    95     -15.684 -88.691 -19.102  1.00  0.00      BSYN  
ATOM    844    O PRO    95     -15.305 -87.793 -19.875  1.00  0.00      BSYN  
ATOM    845    N GLU    96     -15.857 -88.538 -17.831  1.00  0.00      BSYN  
ATOM    846    H GLU    96     -16.363 -89.331 -17.559  1.00  0.00      BSYN  
ATOM    847   CA GLU    96     -15.704 -87.309 -17.082  1.00  0.00      BSYN  
ATOM    848   CB GLU    96     -17.001 -86.898 -16.234  1.00  0.00      BSYN  
ATOM    849   CG GLU    96     -18.444 -86.919 -16.777  1.00  0.00      BSYN  
ATOM    850   CD GLU    96     -19.599 -87.504 -15.941  1.00  0.00      BSYN  
ATOM    851  OE1 GLU    96     -20.441 -88.325 -16.316  1.00  0.00      BSYN  
ATOM    852  OE2 GLU    96     -19.592 -87.023 -14.767  1.00  0.00      BSYN  
ATOM    853    C GLU    96     -14.438 -87.208 -16.242  1.00  0.00      BSYN  
ATOM    854    O GLU    96     -13.905 -88.238 -15.864  1.00  0.00      BSYN  
ATOM    855    N GLU    97     -14.061 -85.930 -16.118  1.00  0.00      BSYN  
ATOM    856    H GLU    97     -14.382 -85.211 -16.701  1.00  0.00      BSYN  
ATOM    857   CA GLU    97     -12.806 -85.707 -15.324  1.00  0.00      BSYN  
ATOM    858   CB GLU    97     -11.930 -84.383 -15.759  1.00  0.00      BSYN  
ATOM    859   CG GLU    97     -11.770 -84.426 -17.271  1.00  0.00      BSYN  
ATOM    860   CD GLU    97     -10.935 -83.392 -17.964  1.00  0.00      BSYN  
ATOM    861  OE1 GLU    97     -11.557 -82.322 -18.282  1.00  0.00      BSYN  
ATOM    862  OE2 GLU    97      -9.777 -83.735 -18.184  1.00  0.00      BSYN  
ATOM    863    C GLU    97     -12.969 -85.420 -13.807  1.00  0.00      BSYN  
ATOM    864    O GLU    97     -14.055 -85.241 -13.251  1.00  0.00      BSYN  
ATOM    865    N VAL    98     -11.833 -85.560 -13.084  1.00  0.00      BSYN  
ATOM    866    H VAL    98     -11.010 -85.731 -13.589  1.00  0.00      BSYN  
ATOM    867   CA VAL    98     -11.619 -85.257 -11.609  1.00  0.00      BSYN  
ATOM    868   CB VAL    98     -10.200 -85.713 -11.110  1.00  0.00      BSYN  
ATOM    869  CG1 VAL    98      -9.791 -85.119  -9.757  1.00  0.00      BSYN  
ATOM    870  CG2 VAL    98     -10.319 -87.204 -10.922  1.00  0.00      BSYN  
ATOM    871    C VAL    98     -11.714 -83.792 -11.496  1.00  0.00      BSYN  
ATOM    872    O VAL    98     -10.909 -83.106 -12.109  1.00  0.00      BSYN  
ATOM    873    N ALA    99     -12.661 -83.081 -10.891  1.00  0.00      BSYN  
ATOM    874    H ALA    99     -13.543 -83.413 -10.621  1.00  0.00      BSYN  
ATOM    875   CA ALA    99     -12.821 -81.595 -10.952  1.00  0.00      BSYN  
ATOM    876   CB ALA    99     -13.331 -81.066 -12.295  1.00  0.00      BSYN  
ATOM    877    C ALA    99     -13.538 -80.900  -9.784  1.00  0.00      BSYN  
ATOM    878    O ALA    99     -14.791 -80.854  -9.642  1.00  0.00      BSYN  
ATOM    879    N GLN   100     -12.712 -80.217  -8.949  1.00  0.00      BSYN  
ATOM    880    H GLN   100     -11.840 -79.993  -9.337  1.00  0.00      BSYN  
ATOM    881   CA GLN   100     -13.198 -79.802  -7.693  1.00  0.00      BSYN  
ATOM    882   CB GLN   100     -12.175 -79.942  -6.569  1.00  0.00      BSYN  
ATOM    883   CG GLN   100     -12.779 -79.738  -5.149  1.00  0.00      BSYN  
ATOM    884   CD GLN   100     -11.642 -79.678  -4.175  1.00  0.00      BSYN  
ATOM    885  OE1 GLN   100     -10.652 -78.969  -4.293  1.00  0.00      BSYN  
ATOM    886  NE2 GLN   100     -11.797 -80.522  -3.163  1.00  0.00      BSYN  
ATOM    887 HE21 GLN   100     -11.025 -80.710  -2.589  1.00  0.00      BSYN  
ATOM    888 HE22 GLN   100     -12.730 -80.765  -2.982  1.00  0.00      BSYN  
ATOM    889    C GLN   100     -13.698 -78.383  -7.665  1.00  0.00      BSYN  
ATOM    890    O GLN   100     -12.988 -77.373  -7.894  1.00  0.00      BSYN  
ATOM    891    N GLU   101     -14.910 -78.183  -7.174  1.00  0.00      BSYN  
ATOM    892    H GLU   101     -15.152 -78.809  -6.460  1.00  0.00      BSYN  
ATOM    893   CA GLU   101     -15.656 -76.949  -7.449  1.00  0.00      BSYN  
ATOM    894   CB GLU   101     -17.176 -77.156  -7.829  1.00  0.00      BSYN  
ATOM    895   CG GLU   101     -17.426 -77.910  -9.150  1.00  0.00      BSYN  
ATOM    896   CD GLU   101     -18.871 -78.173  -9.203  1.00  0.00      BSYN  
ATOM    897  OE1 GLU   101     -19.629 -77.716 -10.169  1.00  0.00      BSYN  
ATOM    898  OE2 GLU   101     -19.398 -78.690  -8.258  1.00  0.00      BSYN  
ATOM    899    C GLU   101     -15.512 -75.930  -6.307  1.00  0.00      BSYN  
ATOM    900    O GLU   101     -15.793 -76.158  -5.069  1.00  0.00      BSYN  
ATOM    901    N ALA   102     -15.305 -74.709  -6.785  1.00  0.00      BSYN  
ATOM    902    H ALA   102     -15.186 -74.532  -7.742  1.00  0.00      BSYN  
ATOM    903   CA ALA   102     -15.383 -73.546  -5.961  1.00  0.00      BSYN  
ATOM    904   CB ALA   102     -13.987 -73.337  -5.448  1.00  0.00      BSYN  
ATOM    905    C ALA   102     -15.754 -72.333  -6.870  1.00  0.00      BSYN  
ATOM    906    O ALA   102     -15.492 -72.209  -8.036  1.00  0.00      BSYN  
ATOM    907    N ALA   103     -16.534 -71.452  -6.169  1.00  0.00      BSYN  
ATOM    908    H ALA   103     -17.095 -71.703  -5.406  1.00  0.00      BSYN  
ATOM    909   CA ALA   103     -16.782 -70.123  -6.728  1.00  0.00      BSYN  
ATOM    910   CB ALA   103     -18.045 -70.078  -7.596  1.00  0.00      BSYN  
ATOM    911    C ALA   103     -17.033 -69.011  -5.673  1.00  0.00      BSYN  
ATOM    912    O ALA   103     -17.462 -69.382  -4.602  1.00  0.00      BSYN  
ATOM    913    N GLU   104     -16.844 -67.700  -5.772  1.00  0.00      BSYN  
ATOM    914    H GLU   104     -16.375 -67.452  -6.596  1.00  0.00      BSYN  
ATOM    915   CA GLU   104     -16.947 -66.808  -4.569  1.00  0.00      BSYN  
ATOM    916   CB GLU   104     -15.678 -66.022  -4.642  1.00  0.00      BSYN  
ATOM    917   CG GLU   104     -15.073 -65.782  -3.261  1.00  0.00      BSYN  
ATOM    918   CD GLU   104     -13.802 -64.926  -3.293  1.00  0.00      BSYN  
ATOM    919  OE1 GLU   104     -13.972 -63.721  -3.491  1.00  0.00      BSYN  
ATOM    920  OE2 GLU   104     -12.693 -65.441  -3.134  1.00  0.00      BSYN  
ATOM    921    C GLU   104     -18.179 -66.051  -4.424  1.00  0.00      BSYN  
ATOM    922    O GLU   104     -18.595 -65.704  -3.338  1.00  0.00      BSYN  
ATOM    923    N GLU   105     -18.747 -65.456  -5.580  1.00  0.00      BSYN  
ATOM    924    H GLU   105     -18.370 -65.516  -6.483  1.00  0.00      BSYN  
ATOM    925   CA GLU   105     -20.048 -64.833  -5.454  1.00  0.00      BSYN  
ATOM    926   CB GLU   105     -19.679 -63.381  -5.489  1.00  0.00      BSYN  
ATOM    927   CG GLU   105     -20.711 -62.265  -5.359  1.00  0.00      BSYN  
ATOM    928   CD GLU   105     -20.076 -60.861  -5.268  1.00  0.00      BSYN  
ATOM    929  OE1 GLU   105     -19.915 -60.293  -4.134  1.00  0.00      BSYN  
ATOM    930  OE2 GLU   105     -19.470 -60.366  -6.221  1.00  0.00      BSYN  
ATOM    931    C GLU   105     -20.937 -65.332  -6.517  1.00  0.00      BSYN  
ATOM    932    O GLU   105     -20.499 -65.570  -7.647  1.00  0.00      BSYN  
ATOM    933    N PRO   106     -22.291 -65.279  -6.154  1.00  0.00      BSYN  
ATOM    934   CD PRO   106     -22.807 -65.261  -4.777  1.00  0.00      BSYN  
ATOM    935   CA PRO   106     -23.390 -65.529  -7.083  1.00  0.00      BSYN  
ATOM    936   CB PRO   106     -24.480 -65.476  -6.257  1.00  0.00      BSYN  
ATOM    937   CG PRO   106     -24.008 -66.087  -4.924  1.00  0.00      BSYN  
ATOM    938    C PRO   106     -23.554 -64.627  -8.340  1.00  0.00      BSYN  
ATOM    939    O PRO   106     -23.503 -63.316  -8.183  1.00  0.00      BSYN  
ATOM    940    N LEU   107     -23.947 -65.199  -9.451  1.00  0.00      BSYN  
ATOM    941    H LEU   107     -23.742 -66.156  -9.517  1.00  0.00      BSYN  
ATOM    942   CA LEU   107     -24.304 -64.552 -10.748  1.00  0.00      BSYN  
ATOM    943   CB LEU   107     -23.850 -65.395 -11.845  1.00  0.00      BSYN  
ATOM    944   CG LEU   107     -22.492 -66.045 -11.780  1.00  0.00      BSYN  
ATOM    945  CD1 LEU   107     -22.393 -67.152 -12.761  1.00  0.00      BSYN  
ATOM    946  CD2 LEU   107     -21.481 -65.090 -11.922  1.00  0.00      BSYN  
ATOM    947    C LEU   107     -25.783 -64.403 -10.847  1.00  0.00      BSYN  
ATOM    948    O LEU   107     -26.512 -65.449 -10.705  1.00  0.00      BSYN  
ATOM    949    N ILE   108     -26.222 -63.143 -11.195  1.00  0.00      BSYN  
ATOM    950    H ILE   108     -25.717 -62.336 -10.960  1.00  0.00      BSYN  
ATOM    951   CA ILE   108     -27.624 -63.112 -11.643  1.00  0.00      BSYN  
ATOM    952   CB ILE   108     -28.269 -61.810 -11.838  1.00  0.00      BSYN  
ATOM    953  CG2 ILE   108     -29.734 -61.864 -11.594  1.00  0.00      BSYN  
ATOM    954  CG1 ILE   108     -27.864 -60.674 -10.947  1.00  0.00      BSYN  
ATOM    955   CD ILE   108     -26.510 -60.018 -11.265  1.00  0.00      BSYN  
ATOM    956    C ILE   108     -27.787 -63.965 -12.978  1.00  0.00      BSYN  
ATOM    957    O ILE   108     -27.555 -63.494 -14.067  1.00  0.00      BSYN  
ATOM    958    N GLU   109     -28.430 -65.122 -12.899  1.00  0.00      BSYN  
ATOM    959    H GLU   109     -29.052 -65.116 -12.141  1.00  0.00      BSYN  
ATOM    960   CA GLU   109     -28.467 -66.090 -14.078  1.00  0.00      BSYN  
ATOM    961   CB GLU   109     -28.387 -67.557 -13.585  1.00  0.00      BSYN  
ATOM    962   CG GLU   109     -27.622 -68.434 -14.546  1.00  0.00      BSYN  
ATOM    963   CD GLU   109     -26.177 -68.522 -14.085  1.00  0.00      BSYN  
ATOM    964  OE1 GLU   109     -25.790 -69.330 -13.292  1.00  0.00      BSYN  
ATOM    965  OE2 GLU   109     -25.408 -67.673 -14.535  1.00  0.00      BSYN  
ATOM    966    C GLU   109     -29.617 -65.829 -14.949  1.00  0.00      BSYN  
ATOM    967    O GLU   109     -30.675 -65.568 -14.376  1.00  0.00      BSYN  
ATOM    968    N PRO   110     -29.502 -65.838 -16.271  1.00  0.00      BSYN  
ATOM    969   CD PRO   110     -28.158 -65.619 -16.929  1.00  0.00      BSYN  
ATOM    970   CA PRO   110     -30.469 -65.218 -17.139  1.00  0.00      BSYN  
ATOM    971   CB PRO   110     -29.655 -64.733 -18.310  1.00  0.00      BSYN  
ATOM    972   CG PRO   110     -28.611 -65.800 -18.321  1.00  0.00      BSYN  
ATOM    973    C PRO   110     -31.758 -66.029 -17.454  1.00  0.00      BSYN  
ATOM    974    O PRO   110     -32.344 -65.895 -18.551  1.00  0.00      BSYN  
ATOM    975    N LEU   111     -32.205 -66.840 -16.497  1.00  0.00      BSYN  
ATOM    976    H LEU   111     -31.769 -66.800 -15.620  1.00  0.00      BSYN  
ATOM    977   CA LEU   111     -33.247 -67.818 -16.771  1.00  0.00      BSYN  
ATOM    978   CB LEU   111     -32.712 -69.101 -16.231  1.00  0.00      BSYN  
ATOM    979   CG LEU   111     -32.833 -70.452 -16.840  1.00  0.00      BSYN  
ATOM    980  CD1 LEU   111     -31.707 -71.412 -16.241  1.00  0.00      BSYN  
ATOM    981  CD2 LEU   111     -34.234 -71.141 -16.920  1.00  0.00      BSYN  
ATOM    982    C LEU   111     -34.536 -67.521 -16.032  1.00  0.00      BSYN  
ATOM    983    O LEU   111     -35.574 -67.695 -16.626  1.00  0.00      BSYN  
ATOM    984    N MET   112     -34.454 -67.121 -14.780  1.00  0.00      BSYN  
ATOM    985    H MET   112     -33.611 -66.779 -14.416  1.00  0.00      BSYN  
ATOM    986   CA MET   112     -35.562 -67.278 -13.776  1.00  0.00      BSYN  
ATOM    987   CB MET   112     -35.294 -67.570 -12.370  1.00  0.00      BSYN  
ATOM    988   CG MET   112     -34.246 -68.745 -12.295  1.00  0.00      BSYN  
ATOM    989   SD MET   112     -33.559 -68.987 -10.625  1.00  0.00      BSYN  
ATOM    990   CE MET   112     -32.111 -67.961 -10.643  1.00  0.00      BSYN  
ATOM    991    C MET   112     -36.362 -66.008 -13.765  1.00  0.00      BSYN  
ATOM    992    O MET   112     -35.899 -64.827 -13.793  1.00  0.00      BSYN  
ATOM    993    N GLU   113     -37.644 -66.330 -13.734  1.00  0.00      BSYN  
ATOM    994    H GLU   113     -37.956 -67.241 -13.552  1.00  0.00      BSYN  
ATOM    995   CA GLU   113     -38.875 -65.461 -13.738  1.00  0.00      BSYN  
ATOM    996   CB GLU   113     -39.415 -64.951 -15.120  1.00  0.00      BSYN  
ATOM    997   CG GLU   113     -38.869 -63.620 -15.551  1.00  0.00      BSYN  
ATOM    998   CD GLU   113     -39.496 -62.835 -16.778  1.00  0.00      BSYN  
ATOM    999  OE1 GLU   113     -39.256 -61.654 -16.949  1.00  0.00      BSYN  
ATOM   1000  OE2 GLU   113     -40.154 -63.470 -17.599  1.00  0.00      BSYN  
ATOM   1001    C GLU   113     -40.155 -65.906 -12.877  1.00  0.00      BSYN  
ATOM   1002    O GLU   113     -41.047 -66.579 -13.383  1.00  0.00      BSYN  
ATOM   1003    N PRO   114     -40.246 -65.540 -11.571  1.00  0.00      BSYN  
ATOM   1004   CD PRO   114     -39.188 -64.867 -10.730  1.00  0.00      BSYN  
ATOM   1005   CA PRO   114     -41.344 -65.919 -10.668  1.00  0.00      BSYN  
ATOM   1006   CB PRO   114     -40.804 -65.506  -9.288  1.00  0.00      BSYN  
ATOM   1007   CG PRO   114     -39.905 -64.321  -9.560  1.00  0.00      BSYN  
ATOM   1008    C PRO   114     -42.654 -65.255 -10.991  1.00  0.00      BSYN  
ATOM   1009    O PRO   114     -42.896 -64.051 -10.829  1.00  0.00      BSYN  
ATOM   1010    N GLU   115     -43.644 -66.102 -11.437  1.00  0.00      BSYN  
ATOM   1011    H GLU   115     -43.286 -66.996 -11.614  1.00  0.00      BSYN  
ATOM   1012   CA GLU   115     -45.037 -65.766 -11.529  1.00  0.00      BSYN  
ATOM   1013   CB GLU   115     -45.540 -65.921 -12.972  1.00  0.00      BSYN  
ATOM   1014   CG GLU   115     -45.132 -64.798 -14.002  1.00  0.00      BSYN  
ATOM   1015   CD GLU   115     -45.996 -63.584 -14.022  1.00  0.00      BSYN  
ATOM   1016  OE1 GLU   115     -46.821 -63.405 -14.907  1.00  0.00      BSYN  
ATOM   1017  OE2 GLU   115     -46.084 -62.753 -13.143  1.00  0.00      BSYN  
ATOM   1018    C GLU   115     -45.786 -66.501 -10.368  1.00  0.00      BSYN  
ATOM   1019    O GLU   115     -46.418 -67.570 -10.429  1.00  0.00      BSYN  
ATOM   1020    N GLY   116     -45.618 -65.846  -9.259  1.00  0.00      BSYN  
ATOM   1021    H GLY   116     -45.053 -65.046  -9.270  1.00  0.00      BSYN  
ATOM   1022   CA GLY   116     -46.098 -66.337  -7.969  1.00  0.00      BSYN  
ATOM   1023    C GLY   116     -45.875 -65.248  -6.965  1.00  0.00      BSYN  
ATOM   1024    O GLY   116     -44.746 -65.160  -6.497  1.00  0.00      BSYN  
ATOM   1025    N GLU   117     -46.969 -64.531  -6.669  1.00  0.00      BSYN  
ATOM   1026    H GLU   117     -47.841 -64.759  -7.052  1.00  0.00      BSYN  
ATOM   1027   CA GLU   117     -46.740 -63.343  -5.836  1.00  0.00      BSYN  
ATOM   1028   CB GLU   117     -47.668 -62.119  -6.187  1.00  0.00      BSYN  
ATOM   1029   CG GLU   117     -47.800 -61.599  -7.669  1.00  0.00      BSYN  
ATOM   1030   CD GLU   117     -48.680 -62.548  -8.596  1.00  0.00      BSYN  
ATOM   1031  OE1 GLU   117     -48.299 -63.637  -9.185  1.00  0.00      BSYN  
ATOM   1032  OE2 GLU   117     -49.784 -62.139  -8.797  1.00  0.00      BSYN  
ATOM   1033    C GLU   117     -46.685 -63.601  -4.343  1.00  0.00      BSYN  
ATOM   1034    O GLU   117     -47.518 -64.239  -3.595  1.00  0.00      BSYN  
ATOM   1035    N SER   118     -45.679 -62.908  -3.820  1.00  0.00      BSYN  
ATOM   1036    H SER   118     -45.435 -62.157  -4.399  1.00  0.00      BSYN  
ATOM   1037   CA SER   118     -45.070 -63.115  -2.471  1.00  0.00      BSYN  
ATOM   1038   CB SER   118     -44.445 -64.625  -2.345  1.00  0.00      BSYN  
ATOM   1039   OG SER   118     -43.572 -65.046  -3.408  1.00  0.00      BSYN  
ATOM   1040   HG SER   118     -42.957 -64.332  -3.593  1.00  0.00      BSYN  
ATOM   1041    C SER   118     -43.995 -62.103  -2.132  1.00  0.00      BSYN  
ATOM   1042    O SER   118     -42.969 -62.361  -1.538  1.00  0.00      BSYN  
ATOM   1043    N TYR   119     -44.314 -60.929  -2.664  1.00  0.00      BSYN  
ATOM   1044    H TYR   119     -45.197 -60.517  -2.770  1.00  0.00      BSYN  
ATOM   1045   CA TYR   119     -43.236 -59.921  -2.703  1.00  0.00      BSYN  
ATOM   1046   CB TYR   119     -43.426 -58.929  -3.923  1.00  0.00      BSYN  
ATOM   1047   CG TYR   119     -42.231 -58.163  -4.431  1.00  0.00      BSYN  
ATOM   1048  CD1 TYR   119     -42.098 -56.805  -4.379  1.00  0.00      BSYN  
ATOM   1049  CE1 TYR   119     -40.988 -56.191  -4.844  1.00  0.00      BSYN  
ATOM   1050  CD2 TYR   119     -41.292 -58.950  -5.105  1.00  0.00      BSYN  
ATOM   1051  CE2 TYR   119     -40.163 -58.382  -5.498  1.00  0.00      BSYN  
ATOM   1052   CZ TYR   119     -40.021 -56.983  -5.387  1.00  0.00      BSYN  
ATOM   1053   OH TYR   119     -38.951 -56.379  -5.905  1.00  0.00      BSYN  
ATOM   1054   HH TYR   119     -38.356 -56.941  -6.408  1.00  0.00      BSYN  
ATOM   1055    C TYR   119     -43.044 -59.092  -1.430  1.00  0.00      BSYN  
ATOM   1056    O TYR   119     -44.006 -58.557  -0.926  1.00  0.00      BSYN  
ATOM   1057    N GLU   120     -41.819 -58.802  -1.172  1.00  0.00      BSYN  
ATOM   1058    H GLU   120     -41.106 -59.087  -1.781  1.00  0.00      BSYN  
ATOM   1059   CA GLU   120     -41.451 -57.894  -0.097  1.00  0.00      BSYN  
ATOM   1060   CB GLU   120     -40.074 -58.316   0.437  1.00  0.00      BSYN  
ATOM   1061   CG GLU   120     -39.844 -57.853   1.802  1.00  0.00      BSYN  
ATOM   1062   CD GLU   120     -40.668 -58.473   2.913  1.00  0.00      BSYN  
ATOM   1063  OE1 GLU   120     -41.846 -58.146   3.150  1.00  0.00      BSYN  
ATOM   1064  OE2 GLU   120     -40.089 -59.382   3.564  1.00  0.00      BSYN  
ATOM   1065    C GLU   120     -41.211 -56.532  -0.582  1.00  0.00      BSYN  
ATOM   1066    O GLU   120     -40.247 -56.130  -1.192  1.00  0.00      BSYN  
ATOM   1067    N ASP   121     -42.271 -55.771  -0.196  1.00  0.00      BSYN  
ATOM   1068    H ASP   121     -42.957 -56.119   0.411  1.00  0.00      BSYN  
ATOM   1069   CA ASP   121     -42.412 -54.391  -0.553  1.00  0.00      BSYN  
ATOM   1070   CB ASP   121     -43.788 -53.896  -0.527  1.00  0.00      BSYN  
ATOM   1071   CG ASP   121     -43.919 -52.590  -1.338  1.00  0.00      BSYN  
ATOM   1072  OD1 ASP   121     -44.423 -51.600  -0.825  1.00  0.00      BSYN  
ATOM   1073  OD2 ASP   121     -43.498 -52.574  -2.489  1.00  0.00      BSYN  
ATOM   1074    C ASP   121     -41.624 -53.570   0.430  1.00  0.00      BSYN  
ATOM   1075    O ASP   121     -41.731 -53.824   1.696  1.00  0.00      BSYN  
ATOM   1076    N PRO   122     -40.789 -52.634   0.098  1.00  0.00      BSYN  
ATOM   1077   CD PRO   122     -40.504 -52.078  -1.164  1.00  0.00      BSYN  
ATOM   1078   CA PRO   122     -40.169 -51.769   1.073  1.00  0.00      BSYN  
ATOM   1079   CB PRO   122     -38.967 -51.173   0.311  1.00  0.00      BSYN  
ATOM   1080   CG PRO   122     -39.019 -51.827  -1.001  1.00  0.00      BSYN  
ATOM   1081    C PRO   122     -41.112 -50.698   1.628  1.00  0.00      BSYN  
ATOM   1082    O PRO   122     -41.952 -50.175   0.917  1.00  0.00      BSYN  
ATOM   1083    N PRO   123     -40.923 -50.277   2.808  1.00  0.00      BSYN  
ATOM   1084   CD PRO   123     -39.885 -50.719   3.845  1.00  0.00      BSYN  
ATOM   1085   CA PRO   123     -41.823 -49.461   3.552  1.00  0.00      BSYN  
ATOM   1086   CB PRO   123     -41.900 -50.273   4.860  1.00  0.00      BSYN  
ATOM   1087   CG PRO   123     -40.494 -50.671   5.206  1.00  0.00      BSYN  
ATOM   1088    C PRO   123     -41.330 -48.041   3.581  1.00  0.00      BSYN  
ATOM   1089    O PRO   123     -40.794 -47.628   2.545  1.00  0.00      BSYN  
ATOM   1090    N GLN   124     -41.517 -47.250   4.644  1.00  0.00      BSYN  
ATOM   1091    H GLN   124     -41.938 -47.565   5.471  1.00  0.00      BSYN  
ATOM   1092   CA GLN   124     -40.984 -45.880   4.578  1.00  0.00      BSYN  
ATOM   1093   CB GLN   124     -42.213 -44.961   4.707  1.00  0.00      BSYN  
ATOM   1094   CG GLN   124     -43.260 -45.001   3.583  1.00  0.00      BSYN  
ATOM   1095   CD GLN   124     -44.513 -45.778   4.078  1.00  0.00      BSYN  
ATOM   1096  OE1 GLN   124     -44.701 -47.024   4.039  1.00  0.00      BSYN  
ATOM   1097  NE2 GLN   124     -45.481 -45.011   4.444  1.00  0.00      BSYN  
ATOM   1098 HE21 GLN   124     -45.356 -44.063   4.227  1.00  0.00      BSYN  
ATOM   1099 HE22 GLN   124     -46.233 -45.402   4.935  1.00  0.00      BSYN  
ATOM   1100    C GLN   124     -40.153 -45.930   5.851  1.00  0.00      BSYN  
ATOM   1101    O GLN   124     -40.544 -46.407   6.905  1.00  0.00      BSYN  
ATOM   1102    N GLU   125     -39.008 -45.260   5.932  1.00  0.00      BSYN  
ATOM   1103    H GLU   125     -38.560 -45.106   6.790  1.00  0.00      BSYN  
ATOM   1104   CA GLU   125     -38.610 -44.510   4.837  1.00  0.00      BSYN  
ATOM   1105   CB GLU   125     -38.783 -42.988   5.174  1.00  0.00      BSYN  
ATOM   1106   CG GLU   125     -40.023 -42.204   5.394  1.00  0.00      BSYN  
ATOM   1107   CD GLU   125     -39.925 -40.862   6.111  1.00  0.00      BSYN  
ATOM   1108  OE1 GLU   125     -40.090 -40.777   7.256  1.00  0.00      BSYN  
ATOM   1109  OE2 GLU   125     -39.781 -39.882   5.381  1.00  0.00      BSYN  
ATOM   1110    C GLU   125     -37.136 -44.719   4.657  1.00  0.00      BSYN  
ATOM   1111    O GLU   125     -36.329 -44.853   5.551  1.00  0.00      BSYN  
ATOM   1112    N GLU   126     -36.730 -44.727   3.357  1.00  0.00      BSYN  
ATOM   1113    H GLU   126     -37.379 -44.555   2.643  1.00  0.00      BSYN  
ATOM   1114   CA GLU   126     -35.430 -45.216   3.001  1.00  0.00      BSYN  
ATOM   1115   CB GLU   126     -35.624 -46.371   1.996  1.00  0.00      BSYN  
ATOM   1116   CG GLU   126     -35.506 -47.753   2.746  1.00  0.00      BSYN  
ATOM   1117   CD GLU   126     -35.688 -49.137   2.094  1.00  0.00      BSYN  
ATOM   1118  OE1 GLU   126     -35.345 -50.127   2.718  1.00  0.00      BSYN  
ATOM   1119  OE2 GLU   126     -36.048 -49.222   0.923  1.00  0.00      BSYN  
ATOM   1120    C GLU   126     -34.555 -44.105   2.359  1.00  0.00      BSYN  
ATOM   1121    O GLU   126     -33.643 -44.311   1.580  1.00  0.00      BSYN  
ATOM   1122    N TYR   127     -34.789 -42.818   2.740  1.00  0.00      BSYN  
ATOM   1123    H TYR   127     -35.467 -42.687   3.435  1.00  0.00      BSYN  
ATOM   1124   CA TYR   127     -34.241 -41.604   2.120  1.00  0.00      BSYN  
ATOM   1125   CB TYR   127     -35.394 -40.491   2.132  1.00  0.00      BSYN  
ATOM   1126   CG TYR   127     -36.427 -40.532   0.945  1.00  0.00      BSYN  
ATOM   1127  CD1 TYR   127     -36.552 -39.498   0.107  1.00  0.00      BSYN  
ATOM   1128  CE1 TYR   127     -37.512 -39.430  -0.954  1.00  0.00      BSYN  
ATOM   1129  CD2 TYR   127     -37.267 -41.629   0.722  1.00  0.00      BSYN  
ATOM   1130  CE2 TYR   127     -38.149 -41.660  -0.388  1.00  0.00      BSYN  
ATOM   1131   CZ TYR   127     -38.314 -40.570  -1.201  1.00  0.00      BSYN  
ATOM   1132   OH TYR   127     -39.180 -40.514  -2.214  1.00  0.00      BSYN  
ATOM   1133   HH TYR   127     -39.373 -41.427  -2.439  1.00  0.00      BSYN  
ATOM   1134    C TYR   127     -33.006 -41.237   2.906  1.00  0.00      BSYN  
ATOM   1135    O TYR   127     -33.104 -40.744   4.060  1.00  0.00      BSYN  
ATOM   1136    N GLN   128     -31.752 -41.367   2.361  1.00  0.00      BSYN  
ATOM   1137    H GLN   128     -31.729 -41.450   1.385  1.00  0.00      BSYN  
ATOM   1138   CA GLN   128     -30.542 -41.320   3.205  1.00  0.00      BSYN  
ATOM   1139   CB GLN   128     -30.264 -42.804   3.441  1.00  0.00      BSYN  
ATOM   1140   CG GLN   128     -29.832 -43.963   2.461  1.00  0.00      BSYN  
ATOM   1141   CD GLN   128     -29.690 -45.326   3.250  1.00  0.00      BSYN  
ATOM   1142  OE1 GLN   128     -30.349 -46.264   2.911  1.00  0.00      BSYN  
ATOM   1143  NE2 GLN   128     -28.834 -45.331   4.311  1.00  0.00      BSYN  
ATOM   1144 HE21 GLN   128     -28.480 -44.496   4.683  1.00  0.00      BSYN  
ATOM   1145 HE22 GLN   128     -28.535 -46.113   4.820  1.00  0.00      BSYN  
ATOM   1146    C GLN   128     -29.355 -40.628   2.567  1.00  0.00      BSYN  
ATOM   1147    O GLN   128     -28.749 -39.729   3.218  1.00  0.00      BSYN  
ATOM   1148    N GLU   129     -28.970 -40.886   1.363  1.00  0.00      BSYN  
ATOM   1149    H GLU   129     -29.311 -41.685   0.909  1.00  0.00      BSYN  
ATOM   1150   CA GLU   129     -27.825 -40.102   0.738  1.00  0.00      BSYN  
ATOM   1151   CB GLU   129     -27.057 -41.171  -0.194  1.00  0.00      BSYN  
ATOM   1152   CG GLU   129     -26.737 -42.427   0.606  1.00  0.00      BSYN  
ATOM   1153   CD GLU   129     -25.587 -42.121   1.640  1.00  0.00      BSYN  
ATOM   1154  OE1 GLU   129     -24.582 -41.507   1.322  1.00  0.00      BSYN  
ATOM   1155  OE2 GLU   129     -25.772 -42.303   2.853  1.00  0.00      BSYN  
ATOM   1156    C GLU   129     -28.150 -38.886  -0.179  1.00  0.00      BSYN  
ATOM   1157    O GLU   129     -29.012 -39.072  -1.043  1.00  0.00      BSYN  
ATOM   1158    N TYR   130     -27.254 -37.884  -0.098  1.00  0.00      BSYN  
ATOM   1159    H TYR   130     -26.362 -38.129   0.223  1.00  0.00      BSYN  
ATOM   1160   CA TYR   130     -27.499 -36.615  -0.764  1.00  0.00      BSYN  
ATOM   1161   CB TYR   130     -27.862 -35.505   0.303  1.00  0.00      BSYN  
ATOM   1162   CG TYR   130     -29.314 -35.209   0.475  1.00  0.00      BSYN  
ATOM   1163  CD1 TYR   130     -29.890 -34.220  -0.292  1.00  0.00      BSYN  
ATOM   1164  CE1 TYR   130     -31.293 -33.936  -0.286  1.00  0.00      BSYN  
ATOM   1165  CD2 TYR   130     -30.216 -35.941   1.276  1.00  0.00      BSYN  
ATOM   1166  CE2 TYR   130     -31.539 -35.651   1.358  1.00  0.00      BSYN  
ATOM   1167   CZ TYR   130     -32.068 -34.654   0.548  1.00  0.00      BSYN  
ATOM   1168   OH TYR   130     -33.454 -34.467   0.531  1.00  0.00      BSYN  
ATOM   1169   HH TYR   130     -33.755 -33.628   0.175  1.00  0.00      BSYN  
ATOM   1170    C TYR   130     -26.397 -36.000  -1.605  1.00  0.00      BSYN  
ATOM   1171    O TYR   130     -25.212 -36.392  -1.396  1.00  0.00      BSYN  
ATOM   1172    N GLU   131     -26.765 -35.206  -2.568  1.00  0.00      BSYN  
ATOM   1173    H GLU   131     -27.652 -35.256  -2.981  1.00  0.00      BSYN  
ATOM   1174   CA GLU   131     -25.800 -34.687  -3.501  1.00  0.00      BSYN  
ATOM   1175   CB GLU   131     -26.304 -34.724  -4.908  1.00  0.00      BSYN  
ATOM   1176   CG GLU   131     -25.338 -34.422  -6.060  1.00  0.00      BSYN  
ATOM   1177   CD GLU   131     -25.863 -34.778  -7.496  1.00  0.00      BSYN  
ATOM   1178  OE1 GLU   131     -25.042 -35.323  -8.273  1.00  0.00      BSYN  
ATOM   1179  OE2 GLU   131     -26.988 -34.420  -7.851  1.00  0.00      BSYN  
ATOM   1180    C GLU   131     -25.159 -33.312  -3.177  1.00  0.00      BSYN  
ATOM   1181    O GLU   131     -25.875 -32.302  -3.172  1.00  0.00      BSYN  
ATOM   1182    N PRO   132     -23.950 -33.116  -2.594  1.00  0.00      BSYN  
ATOM   1183   CD PRO   132     -23.188 -34.182  -1.924  1.00  0.00      BSYN  
ATOM   1184   CA PRO   132     -23.273 -31.827  -2.329  1.00  0.00      BSYN  
ATOM   1185   CB PRO   132     -22.496 -32.181  -1.043  1.00  0.00      BSYN  
ATOM   1186   CG PRO   132     -21.933 -33.539  -1.318  1.00  0.00      BSYN  
ATOM   1187    C PRO   132     -22.321 -31.125  -3.312  1.00  0.00      BSYN  
ATOM   1188    O PRO   132     -21.948 -31.884  -4.205  1.00  0.00      BSYN  
ATOM   1189    N GLU   133     -21.863 -29.830  -3.182  1.00  0.00      BSYN  
ATOM   1190    H GLU   133     -22.173 -29.277  -2.435  1.00  0.00      BSYN  
ATOM   1191   CA GLU   133     -20.927 -29.143  -3.946  1.00  0.00      BSYN  
ATOM   1192   CB GLU   133     -21.640 -28.348  -4.960  1.00  0.00      BSYN  
ATOM   1193   CG GLU   133     -21.187 -28.548  -6.438  1.00  0.00      BSYN  
ATOM   1194   CD GLU   133     -21.940 -27.914  -7.590  1.00  0.00      BSYN  
ATOM   1195  OE1 GLU   133     -22.667 -28.676  -8.278  1.00  0.00      BSYN  
ATOM   1196  OE2 GLU   133     -21.733 -26.711  -7.911  1.00  0.00      BSYN  
ATOM   1197    C GLU   133     -20.140 -28.143  -3.100  1.00  0.00      BSYN  
ATOM   1198    O GLU   133     -20.393 -27.814  -1.913  1.00  0.00      BSYN  
ATOM   1199    N ALA   134     -19.234 -27.583  -3.843  1.00  0.00      BSYN  
ATOM   1200    H ALA   134     -18.982 -27.854  -4.750  1.00  0.00      BSYN  
ATOM   1201   CA ALA   134     -18.352 -26.430  -3.508  1.00  0.00      BSYN  
ATOM   1202   CB ALA   134     -16.734 -26.718  -3.484  1.00  0.00      BSYN  
ATOM   1203    C ALA   134     -18.680 -25.282  -4.482  1.00  0.00      BSYN  
ATOM   1204  OT1 ALA   134     -18.149 -24.204  -4.394  1.00  0.00      BSYN  
ATOM   1205  OT2 ALA   134     -19.536 -25.498  -5.389  1.00  0.00      BSYN  
END
