# Supplementary material for: Data set of intrinsically disordered proteins analysed at a local protein conformation level
Source: Data Brief. 2020 Mar 5;29:105383. doi: 10.1016/j.dib.2020.105383 (PMC7078294; doi:10.1016/j.dib.2020.105383)
Supplement: Supplementary file 1 [file mmc1.zip › the data/1-DATA/PED1AAD-pdb/1AAD-177.pdb]

CRYST1    1.000    1.000    1.000  90.00  90.00  90.00 P 1           1
ATOM      1  HT1 MET     1       0.814 -76.735 -34.031  1.00  0.00      BSYN  
ATOM      2  HT2 MET     1       1.782 -77.813 -34.590  1.00  0.00      BSYN  
ATOM      3    N MET     1       1.839 -76.887 -34.119  1.00  0.00      BSYN  
ATOM      4  HT3 MET     1       2.192 -76.061 -34.643  1.00  0.00      BSYN  
ATOM      5   CA MET     1       2.463 -77.127 -32.855  1.00  0.00      BSYN  
ATOM      6   CB MET     1       1.987 -75.970 -31.881  1.00  0.00      BSYN  
ATOM      7   CG MET     1       2.333 -74.582 -32.334  1.00  0.00      BSYN  
ATOM      8   SD MET     1       1.362 -73.868 -33.605  1.00  0.00      BSYN  
ATOM      9   CE MET     1       0.580 -72.680 -32.464  1.00  0.00      BSYN  
ATOM     10    C MET     1       1.848 -78.469 -32.500  1.00  0.00      BSYN  
ATOM     11    O MET     1       0.617 -78.481 -32.292  1.00  0.00      BSYN  
ATOM     12    N ASP     2       2.645 -79.489 -32.681  1.00  0.00      BSYN  
ATOM     13    H ASP     2       3.504 -79.297 -33.112  1.00  0.00      BSYN  
ATOM     14   CA ASP     2       2.306 -80.819 -32.201  1.00  0.00      BSYN  
ATOM     15   CB ASP     2       3.709 -81.518 -32.143  1.00  0.00      BSYN  
ATOM     16   CG ASP     2       3.825 -82.774 -33.026  1.00  0.00      BSYN  
ATOM     17  OD1 ASP     2       3.004 -83.487 -33.371  1.00  0.00      BSYN  
ATOM     18  OD2 ASP     2       4.986 -83.053 -33.415  1.00  0.00      BSYN  
ATOM     19    C ASP     2       1.473 -80.787 -30.886  1.00  0.00      BSYN  
ATOM     20    O ASP     2       2.043 -80.454 -29.836  1.00  0.00      BSYN  
ATOM     21    N VAL     3       0.163 -81.056 -31.045  1.00  0.00      BSYN  
ATOM     22    H VAL     3      -0.081 -81.052 -31.994  1.00  0.00      BSYN  
ATOM     23   CA VAL     3      -0.641 -81.288 -29.832  1.00  0.00      BSYN  
ATOM     24   CB VAL     3      -1.370 -79.952 -29.333  1.00  0.00      BSYN  
ATOM     25  CG1 VAL     3      -2.246 -79.732 -30.523  1.00  0.00      BSYN  
ATOM     26  CG2 VAL     3      -2.319 -79.973 -28.183  1.00  0.00      BSYN  
ATOM     27    C VAL     3      -1.532 -82.546 -29.914  1.00  0.00      BSYN  
ATOM     28    O VAL     3      -2.449 -82.750 -29.104  1.00  0.00      BSYN  
ATOM     29    N PHE     4      -1.401 -83.311 -31.042  1.00  0.00      BSYN  
ATOM     30    H PHE     4      -0.724 -83.054 -31.702  1.00  0.00      BSYN  
ATOM     31   CA PHE     4      -2.003 -84.611 -31.337  1.00  0.00      BSYN  
ATOM     32   CB PHE     4      -1.515 -85.541 -30.289  1.00  0.00      BSYN  
ATOM     33   CG PHE     4       0.014 -85.655 -30.177  1.00  0.00      BSYN  
ATOM     34  CD1 PHE     4       0.911 -85.514 -31.232  1.00  0.00      BSYN  
ATOM     35  CD2 PHE     4       0.593 -85.744 -28.968  1.00  0.00      BSYN  
ATOM     36  CE1 PHE     4       2.257 -85.466 -31.121  1.00  0.00      BSYN  
ATOM     37  CE2 PHE     4       1.994 -85.698 -28.766  1.00  0.00      BSYN  
ATOM     38   CZ PHE     4       2.839 -85.511 -29.895  1.00  0.00      BSYN  
ATOM     39    C PHE     4      -3.510 -84.660 -31.689  1.00  0.00      BSYN  
ATOM     40    O PHE     4      -3.942 -84.664 -32.835  1.00  0.00      BSYN  
ATOM     41    N MET     5      -4.216 -84.522 -30.605  1.00  0.00      BSYN  
ATOM     42    H MET     5      -3.559 -84.606 -29.883  1.00  0.00      BSYN  
ATOM     43   CA MET     5      -5.639 -84.575 -30.541  1.00  0.00      BSYN  
ATOM     44   CB MET     5      -6.182 -84.169 -29.215  1.00  0.00      BSYN  
ATOM     45   CG MET     5      -6.080 -85.308 -28.193  1.00  0.00      BSYN  
ATOM     46   SD MET     5      -4.386 -85.742 -27.743  1.00  0.00      BSYN  
ATOM     47   CE MET     5      -4.355 -84.723 -26.271  1.00  0.00      BSYN  
ATOM     48    C MET     5      -6.473 -83.925 -31.665  1.00  0.00      BSYN  
ATOM     49    O MET     5      -7.068 -84.639 -32.435  1.00  0.00      BSYN  
ATOM     50    N LYS     6      -6.500 -82.614 -31.886  1.00  0.00      BSYN  
ATOM     51    H LYS     6      -6.049 -81.967 -31.304  1.00  0.00      BSYN  
ATOM     52   CA LYS     6      -7.558 -82.125 -32.805  1.00  0.00      BSYN  
ATOM     53   CB LYS     6      -8.577 -81.122 -32.092  1.00  0.00      BSYN  
ATOM     54   CG LYS     6      -9.458 -81.351 -30.912  1.00  0.00      BSYN  
ATOM     55   CD LYS     6     -10.653 -82.125 -31.377  1.00  0.00      BSYN  
ATOM     56   CE LYS     6     -11.748 -82.404 -30.419  1.00  0.00      BSYN  
ATOM     57   NZ LYS     6     -12.610 -83.429 -30.964  1.00  0.00      BSYN  
ATOM     58  HZ1 LYS     6     -11.790 -84.051 -31.112  1.00  0.00      BSYN  
ATOM     59  HZ2 LYS     6     -13.278 -83.631 -30.193  1.00  0.00      BSYN  
ATOM     60  HZ3 LYS     6     -13.078 -83.234 -31.872  1.00  0.00      BSYN  
ATOM     61    C LYS     6      -7.294 -81.771 -34.328  1.00  0.00      BSYN  
ATOM     62    O LYS     6      -8.191 -81.328 -35.007  1.00  0.00      BSYN  
ATOM     63    N GLY     7      -6.167 -82.166 -34.723  1.00  0.00      BSYN  
ATOM     64    H GLY     7      -5.510 -82.417 -34.040  1.00  0.00      BSYN  
ATOM     65   CA GLY     7      -5.692 -82.102 -36.140  1.00  0.00      BSYN  
ATOM     66    C GLY     7      -4.483 -81.155 -36.288  1.00  0.00      BSYN  
ATOM     67    O GLY     7      -4.429 -80.409 -37.259  1.00  0.00      BSYN  
ATOM     68    N LEU     8      -3.562 -81.168 -35.247  1.00  0.00      BSYN  
ATOM     69    H LEU     8      -3.853 -81.484 -34.367  1.00  0.00      BSYN  
ATOM     70   CA LEU     8      -2.194 -80.632 -35.365  1.00  0.00      BSYN  
ATOM     71   CB LEU     8      -2.164 -79.241 -34.734  1.00  0.00      BSYN  
ATOM     72   CG LEU     8      -2.841 -77.927 -35.070  1.00  0.00      BSYN  
ATOM     73  CD1 LEU     8      -4.223 -77.869 -34.443  1.00  0.00      BSYN  
ATOM     74  CD2 LEU     8      -2.135 -76.624 -34.585  1.00  0.00      BSYN  
ATOM     75    C LEU     8      -1.054 -81.479 -34.752  1.00  0.00      BSYN  
ATOM     76    O LEU     8      -0.893 -81.788 -33.526  1.00  0.00      BSYN  
ATOM     77    N SER     9      -0.225 -81.717 -35.704  1.00  0.00      BSYN  
ATOM     78    H SER     9      -0.072 -81.046 -36.402  1.00  0.00      BSYN  
ATOM     79   CA SER     9       0.535 -82.936 -35.840  1.00  0.00      BSYN  
ATOM     80   CB SER     9      -0.346 -84.118 -36.387  1.00  0.00      BSYN  
ATOM     81   OG SER     9      -1.754 -84.070 -36.022  1.00  0.00      BSYN  
ATOM     82   HG SER     9      -1.956 -83.637 -35.190  1.00  0.00      BSYN  
ATOM     83    C SER     9       1.707 -82.758 -36.707  1.00  0.00      BSYN  
ATOM     84    O SER     9       1.463 -82.103 -37.708  1.00  0.00      BSYN  
ATOM     85    N MET    10       3.016 -83.090 -36.507  1.00  0.00      BSYN  
ATOM     86    H MET    10       3.450 -83.085 -35.628  1.00  0.00      BSYN  
ATOM     87   CA MET    10       3.956 -82.948 -37.600  1.00  0.00      BSYN  
ATOM     88   CB MET    10       5.359 -82.999 -36.921  1.00  0.00      BSYN  
ATOM     89   CG MET    10       6.646 -82.541 -37.797  1.00  0.00      BSYN  
ATOM     90   SD MET    10       8.280 -82.438 -36.984  1.00  0.00      BSYN  
ATOM     91   CE MET    10       8.081 -81.216 -35.725  1.00  0.00      BSYN  
ATOM     92    C MET    10       3.715 -83.891 -38.711  1.00  0.00      BSYN  
ATOM     93    O MET    10       4.257 -83.576 -39.748  1.00  0.00      BSYN  
ATOM     94    N ALA    11       2.937 -84.962 -38.658  1.00  0.00      BSYN  
ATOM     95    H ALA    11       2.483 -85.036 -37.793  1.00  0.00      BSYN  
ATOM     96   CA ALA    11       2.721 -85.779 -39.864  1.00  0.00      BSYN  
ATOM     97   CB ALA    11       3.608 -87.032 -39.640  1.00  0.00      BSYN  
ATOM     98    C ALA    11       1.307 -86.351 -40.007  1.00  0.00      BSYN  
ATOM     99    O ALA    11       0.653 -86.738 -39.075  1.00  0.00      BSYN  
ATOM    100    N LYS    12       1.179 -86.526 -41.303  1.00  0.00      BSYN  
ATOM    101    H LYS    12       1.857 -86.236 -41.949  1.00  0.00      BSYN  
ATOM    102   CA LYS    12      -0.138 -86.988 -41.803  1.00  0.00      BSYN  
ATOM    103   CB LYS    12      -0.853 -85.916 -42.595  1.00  0.00      BSYN  
ATOM    104   CG LYS    12      -1.801 -84.912 -41.966  1.00  0.00      BSYN  
ATOM    105   CD LYS    12      -3.154 -85.346 -41.814  1.00  0.00      BSYN  
ATOM    106   CE LYS    12      -4.063 -85.181 -42.997  1.00  0.00      BSYN  
ATOM    107   NZ LYS    12      -5.065 -86.167 -42.825  1.00  0.00      BSYN  
ATOM    108  HZ1 LYS    12      -5.268 -86.582 -43.756  1.00  0.00      BSYN  
ATOM    109  HZ2 LYS    12      -4.480 -86.903 -42.379  1.00  0.00      BSYN  
ATOM    110  HZ3 LYS    12      -5.857 -85.829 -42.241  1.00  0.00      BSYN  
ATOM    111    C LYS    12       0.219 -88.090 -42.770  1.00  0.00      BSYN  
ATOM    112    O LYS    12       0.782 -87.992 -43.872  1.00  0.00      BSYN  
ATOM    113    N GLU    13      -0.065 -89.306 -42.409  1.00  0.00      BSYN  
ATOM    114    H GLU    13      -0.241 -89.382 -41.448  1.00  0.00      BSYN  
ATOM    115   CA GLU    13      -0.203 -90.536 -43.192  1.00  0.00      BSYN  
ATOM    116   CB GLU    13      -0.381 -91.771 -42.289  1.00  0.00      BSYN  
ATOM    117   CG GLU    13       0.729 -92.252 -41.179  1.00  0.00      BSYN  
ATOM    118   CD GLU    13       0.662 -91.316 -39.957  1.00  0.00      BSYN  
ATOM    119  OE1 GLU    13       1.699 -90.692 -39.578  1.00  0.00      BSYN  
ATOM    120  OE2 GLU    13      -0.415 -91.195 -39.428  1.00  0.00      BSYN  
ATOM    121    C GLU    13      -1.389 -90.440 -44.166  1.00  0.00      BSYN  
ATOM    122    O GLU    13      -2.542 -90.508 -43.776  1.00  0.00      BSYN  
ATOM    123    N GLY    14      -1.103 -90.405 -45.486  1.00  0.00      BSYN  
ATOM    124    H GLY    14      -0.179 -90.347 -45.808  1.00  0.00      BSYN  
ATOM    125   CA GLY    14      -2.108 -90.737 -46.461  1.00  0.00      BSYN  
ATOM    126    C GLY    14      -2.851 -89.513 -46.959  1.00  0.00      BSYN  
ATOM    127    O GLY    14      -3.909 -89.134 -46.489  1.00  0.00      BSYN  
ATOM    128    N VAL    15      -2.196 -88.870 -48.054  1.00  0.00      BSYN  
ATOM    129    H VAL    15      -1.699 -89.353 -48.747  1.00  0.00      BSYN  
ATOM    130   CA VAL    15      -2.599 -87.601 -48.418  1.00  0.00      BSYN  
ATOM    131   CB VAL    15      -1.600 -86.504 -47.843  1.00  0.00      BSYN  
ATOM    132  CG1 VAL    15      -2.452 -85.776 -46.785  1.00  0.00      BSYN  
ATOM    133  CG2 VAL    15      -0.313 -86.958 -47.121  1.00  0.00      BSYN  
ATOM    134    C VAL    15      -2.890 -87.377 -49.906  1.00  0.00      BSYN  
ATOM    135    O VAL    15      -2.052 -87.104 -50.728  1.00  0.00      BSYN  
ATOM    136    N VAL    16      -4.134 -87.258 -50.357  1.00  0.00      BSYN  
ATOM    137    H VAL    16      -4.817 -87.039 -49.689  1.00  0.00      BSYN  
ATOM    138   CA VAL    16      -4.415 -87.158 -51.728  1.00  0.00      BSYN  
ATOM    139   CB VAL    16      -5.395 -88.272 -52.196  1.00  0.00      BSYN  
ATOM    140  CG1 VAL    16      -4.833 -89.426 -52.949  1.00  0.00      BSYN  
ATOM    141  CG2 VAL    16      -6.415 -88.670 -51.084  1.00  0.00      BSYN  
ATOM    142    C VAL    16      -4.687 -85.748 -52.204  1.00  0.00      BSYN  
ATOM    143    O VAL    16      -3.762 -85.328 -52.930  1.00  0.00      BSYN  
ATOM    144    N ALA    17      -5.717 -85.036 -51.807  1.00  0.00      BSYN  
ATOM    145    H ALA    17      -6.275 -85.393 -51.084  1.00  0.00      BSYN  
ATOM    146   CA ALA    17      -5.952 -83.811 -52.476  1.00  0.00      BSYN  
ATOM    147   CB ALA    17      -7.018 -83.998 -53.628  1.00  0.00      BSYN  
ATOM    148    C ALA    17      -6.467 -82.734 -51.514  1.00  0.00      BSYN  
ATOM    149    O ALA    17      -7.638 -82.379 -51.418  1.00  0.00      BSYN  
ATOM    150    N ALA    18      -5.644 -82.139 -50.701  1.00  0.00      BSYN  
ATOM    151    H ALA    18      -4.745 -82.493 -50.865  1.00  0.00      BSYN  
ATOM    152   CA ALA    18      -5.995 -81.033 -49.843  1.00  0.00      BSYN  
ATOM    153   CB ALA    18      -5.513 -81.334 -48.399  1.00  0.00      BSYN  
ATOM    154    C ALA    18      -5.494 -79.711 -50.391  1.00  0.00      BSYN  
ATOM    155    O ALA    18      -4.326 -79.242 -50.209  1.00  0.00      BSYN  
ATOM    156    N ALA    19      -6.487 -79.063 -50.984  1.00  0.00      BSYN  
ATOM    157    H ALA    19      -7.354 -79.516 -51.045  1.00  0.00      BSYN  
ATOM    158   CA ALA    19      -6.343 -77.598 -51.355  1.00  0.00      BSYN  
ATOM    159   CB ALA    19      -5.145 -77.219 -52.249  1.00  0.00      BSYN  
ATOM    160    C ALA    19      -7.620 -76.861 -51.835  1.00  0.00      BSYN  
ATOM    161    O ALA    19      -8.656 -77.490 -52.129  1.00  0.00      BSYN  
ATOM    162    N GLU    20      -7.568 -75.533 -51.737  1.00  0.00      BSYN  
ATOM    163    H GLU    20      -6.749 -75.333 -51.238  1.00  0.00      BSYN  
ATOM    164   CA GLU    20      -8.658 -74.692 -52.067  1.00  0.00      BSYN  
ATOM    165   CB GLU    20      -8.757 -73.344 -51.337  1.00  0.00      BSYN  
ATOM    166   CG GLU    20      -8.779 -73.584 -49.854  1.00  0.00      BSYN  
ATOM    167   CD GLU    20      -9.167 -72.354 -48.976  1.00  0.00      BSYN  
ATOM    168  OE1 GLU    20      -8.470 -71.956 -48.029  1.00  0.00      BSYN  
ATOM    169  OE2 GLU    20     -10.042 -71.547 -49.350  1.00  0.00      BSYN  
ATOM    170    C GLU    20      -8.747 -74.530 -53.560  1.00  0.00      BSYN  
ATOM    171    O GLU    20      -7.928 -73.754 -54.105  1.00  0.00      BSYN  
ATOM    172    N LYS    21      -9.584 -75.244 -54.330  1.00  0.00      BSYN  
ATOM    173    H LYS    21     -10.126 -75.999 -54.020  1.00  0.00      BSYN  
ATOM    174   CA LYS    21      -9.641 -75.092 -55.775  1.00  0.00      BSYN  
ATOM    175   CB LYS    21      -9.604 -76.463 -56.391  1.00  0.00      BSYN  
ATOM    176   CG LYS    21      -8.960 -76.718 -57.697  1.00  0.00      BSYN  
ATOM    177   CD LYS    21      -7.309 -76.952 -57.537  1.00  0.00      BSYN  
ATOM    178   CE LYS    21      -6.291 -75.901 -57.857  1.00  0.00      BSYN  
ATOM    179   NZ LYS    21      -6.451 -75.575 -59.299  1.00  0.00      BSYN  
ATOM    180  HZ1 LYS    21      -7.481 -75.553 -59.444  1.00  0.00      BSYN  
ATOM    181  HZ2 LYS    21      -5.945 -74.726 -59.622  1.00  0.00      BSYN  
ATOM    182  HZ3 LYS    21      -5.993 -76.362 -59.801  1.00  0.00      BSYN  
ATOM    183    C LYS    21     -10.739 -74.152 -56.250  1.00  0.00      BSYN  
ATOM    184    O LYS    21     -11.433 -73.476 -55.431  1.00  0.00      BSYN  
ATOM    185    N THR    22     -10.881 -74.037 -57.526  1.00  0.00      BSYN  
ATOM    186    H THR    22     -10.240 -74.365 -58.190  1.00  0.00      BSYN  
ATOM    187   CA THR    22     -11.850 -73.177 -58.184  1.00  0.00      BSYN  
ATOM    188   CB THR    22     -11.236 -72.575 -59.499  1.00  0.00      BSYN  
ATOM    189  OG1 THR    22     -10.929 -73.592 -60.451  1.00  0.00      BSYN  
ATOM    190  HG1 THR    22     -11.806 -73.863 -60.732  1.00  0.00      BSYN  
ATOM    191  CG2 THR    22     -10.013 -71.799 -59.072  1.00  0.00      BSYN  
ATOM    192    C THR    22     -13.060 -74.036 -58.377  1.00  0.00      BSYN  
ATOM    193    O THR    22     -12.895 -75.199 -58.769  1.00  0.00      BSYN  
ATOM    194    N LYS    23     -14.206 -73.480 -58.013  1.00  0.00      BSYN  
ATOM    195    H LYS    23     -14.239 -72.505 -57.919  1.00  0.00      BSYN  
ATOM    196   CA LYS    23     -15.419 -74.175 -57.995  1.00  0.00      BSYN  
ATOM    197   CB LYS    23     -15.662 -74.972 -59.204  1.00  0.00      BSYN  
ATOM    198   CG LYS    23     -16.609 -74.477 -60.284  1.00  0.00      BSYN  
ATOM    199   CD LYS    23     -17.964 -74.248 -59.889  1.00  0.00      BSYN  
ATOM    200   CE LYS    23     -18.800 -73.786 -61.087  1.00  0.00      BSYN  
ATOM    201   NZ LYS    23     -19.615 -72.736 -60.623  1.00  0.00      BSYN  
ATOM    202  HZ1 LYS    23     -20.296 -72.528 -61.380  1.00  0.00      BSYN  
ATOM    203  HZ2 LYS    23     -20.146 -73.035 -59.780  1.00  0.00      BSYN  
ATOM    204  HZ3 LYS    23     -19.068 -71.879 -60.402  1.00  0.00      BSYN  
ATOM    205    C LYS    23     -15.616 -74.865 -56.625  1.00  0.00      BSYN  
ATOM    206    O LYS    23     -16.019 -74.262 -55.669  1.00  0.00      BSYN  
ATOM    207    N GLN    24     -15.099 -76.048 -56.615  1.00  0.00      BSYN  
ATOM    208    H GLN    24     -14.539 -76.458 -57.307  1.00  0.00      BSYN  
ATOM    209   CA GLN    24     -15.224 -76.980 -55.472  1.00  0.00      BSYN  
ATOM    210   CB GLN    24     -15.799 -78.333 -55.935  1.00  0.00      BSYN  
ATOM    211   CG GLN    24     -17.275 -78.380 -56.211  1.00  0.00      BSYN  
ATOM    212   CD GLN    24     -17.702 -79.667 -56.818  1.00  0.00      BSYN  
ATOM    213  OE1 GLN    24     -17.643 -80.676 -56.111  1.00  0.00      BSYN  
ATOM    214  NE2 GLN    24     -18.042 -80.023 -58.077  1.00  0.00      BSYN  
ATOM    215 HE21 GLN    24     -18.606 -80.822 -58.026  1.00  0.00      BSYN  
ATOM    216 HE22 GLN    24     -17.907 -79.708 -58.995  1.00  0.00      BSYN  
ATOM    217    C GLN    24     -13.888 -77.089 -54.743  1.00  0.00      BSYN  
ATOM    218    O GLN    24     -12.991 -77.679 -55.291  1.00  0.00      BSYN  
ATOM    219    N GLY    25     -13.899 -76.458 -53.621  1.00  0.00      BSYN  
ATOM    220    H GLY    25     -14.716 -75.936 -53.480  1.00  0.00      BSYN  
ATOM    221   CA GLY    25     -12.694 -76.292 -52.743  1.00  0.00      BSYN  
ATOM    222    C GLY    25     -12.687 -77.542 -51.793  1.00  0.00      BSYN  
ATOM    223    O GLY    25     -13.787 -78.073 -51.520  1.00  0.00      BSYN  
ATOM    224    N VAL    26     -11.592 -78.107 -51.306  1.00  0.00      BSYN  
ATOM    225    H VAL    26     -10.728 -78.204 -51.760  1.00  0.00      BSYN  
ATOM    226   CA VAL    26     -11.792 -78.661 -49.913  1.00  0.00      BSYN  
ATOM    227   CB VAL    26     -10.522 -79.651 -49.416  1.00  0.00      BSYN  
ATOM    228  CG1 VAL    26     -10.588 -80.078 -47.989  1.00  0.00      BSYN  
ATOM    229  CG2 VAL    26     -10.379 -80.749 -50.312  1.00  0.00      BSYN  
ATOM    230    C VAL    26     -12.112 -77.523 -49.030  1.00  0.00      BSYN  
ATOM    231    O VAL    26     -11.174 -76.879 -48.562  1.00  0.00      BSYN  
ATOM    232    N THR    27     -13.368 -77.284 -48.636  1.00  0.00      BSYN  
ATOM    233    H THR    27     -14.060 -77.918 -48.918  1.00  0.00      BSYN  
ATOM    234   CA THR    27     -13.694 -76.165 -47.802  1.00  0.00      BSYN  
ATOM    235   CB THR    27     -14.387 -75.055 -48.620  1.00  0.00      BSYN  
ATOM    236  OG1 THR    27     -13.651 -74.706 -49.887  1.00  0.00      BSYN  
ATOM    237  HG1 THR    27     -14.194 -74.045 -50.322  1.00  0.00      BSYN  
ATOM    238  CG2 THR    27     -14.669 -73.724 -47.829  1.00  0.00      BSYN  
ATOM    239    C THR    27     -14.309 -76.729 -46.521  1.00  0.00      BSYN  
ATOM    240    O THR    27     -15.533 -76.712 -46.248  1.00  0.00      BSYN  
ATOM    241    N GLU    28     -13.463 -77.175 -45.545  1.00  0.00      BSYN  
ATOM    242    H GLU    28     -12.539 -77.072 -45.855  1.00  0.00      BSYN  
ATOM    243   CA GLU    28     -13.878 -77.801 -44.286  1.00  0.00      BSYN  
ATOM    244   CB GLU    28     -13.916 -79.330 -44.457  1.00  0.00      BSYN  
ATOM    245   CG GLU    28     -15.179 -79.780 -45.154  1.00  0.00      BSYN  
ATOM    246   CD GLU    28     -16.369 -79.947 -44.257  1.00  0.00      BSYN  
ATOM    247  OE1 GLU    28     -16.590 -79.245 -43.265  1.00  0.00      BSYN  
ATOM    248  OE2 GLU    28     -17.172 -80.803 -44.612  1.00  0.00      BSYN  
ATOM    249    C GLU    28     -12.937 -77.431 -43.172  1.00  0.00      BSYN  
ATOM    250    O GLU    28     -11.831 -77.860 -42.987  1.00  0.00      BSYN  
ATOM    251    N ALA    29     -13.423 -76.494 -42.426  1.00  0.00      BSYN  
ATOM    252    H ALA    29     -14.271 -76.070 -42.673  1.00  0.00      BSYN  
ATOM    253   CA ALA    29     -12.819 -76.068 -41.123  1.00  0.00      BSYN  
ATOM    254   CB ALA    29     -12.212 -74.589 -41.108  1.00  0.00      BSYN  
ATOM    255    C ALA    29     -13.812 -76.263 -39.930  1.00  0.00      BSYN  
ATOM    256    O ALA    29     -15.042 -76.250 -40.031  1.00  0.00      BSYN  
ATOM    257    N ALA    30     -13.130 -76.495 -38.801  1.00  0.00      BSYN  
ATOM    258    H ALA    30     -12.180 -76.728 -38.733  1.00  0.00      BSYN  
ATOM    259   CA ALA    30     -13.881 -76.389 -37.551  1.00  0.00      BSYN  
ATOM    260   CB ALA    30     -13.242 -77.473 -36.597  1.00  0.00      BSYN  
ATOM    261    C ALA    30     -14.063 -74.962 -36.893  1.00  0.00      BSYN  
ATOM    262    O ALA    30     -12.988 -74.394 -36.452  1.00  0.00      BSYN  
ATOM    263    N GLU    31     -15.243 -74.377 -36.672  1.00  0.00      BSYN  
ATOM    264    H GLU    31     -16.015 -74.963 -36.530  1.00  0.00      BSYN  
ATOM    265   CA GLU    31     -15.428 -72.895 -36.397  1.00  0.00      BSYN  
ATOM    266   CB GLU    31     -15.410 -72.222 -37.815  1.00  0.00      BSYN  
ATOM    267   CG GLU    31     -16.168 -72.889 -39.027  1.00  0.00      BSYN  
ATOM    268   CD GLU    31     -16.371 -71.938 -40.236  1.00  0.00      BSYN  
ATOM    269  OE1 GLU    31     -16.913 -72.371 -41.222  1.00  0.00      BSYN  
ATOM    270  OE2 GLU    31     -15.957 -70.762 -40.186  1.00  0.00      BSYN  
ATOM    271    C GLU    31     -16.628 -72.488 -35.543  1.00  0.00      BSYN  
ATOM    272    O GLU    31     -16.658 -71.797 -34.578  1.00  0.00      BSYN  
ATOM    273    N LYS    32     -17.711 -73.106 -36.090  1.00  0.00      BSYN  
ATOM    274    H LYS    32     -17.509 -73.875 -36.664  1.00  0.00      BSYN  
ATOM    275   CA LYS    32     -19.077 -72.741 -35.647  1.00  0.00      BSYN  
ATOM    276   CB LYS    32     -19.666 -71.561 -36.315  1.00  0.00      BSYN  
ATOM    277   CG LYS    32     -20.809 -70.832 -35.650  1.00  0.00      BSYN  
ATOM    278   CD LYS    32     -20.204 -70.060 -34.403  1.00  0.00      BSYN  
ATOM    279   CE LYS    32     -21.186 -70.208 -33.085  1.00  0.00      BSYN  
ATOM    280   NZ LYS    32     -21.352 -71.622 -32.909  1.00  0.00      BSYN  
ATOM    281  HZ1 LYS    32     -21.964 -72.023 -33.648  1.00  0.00      BSYN  
ATOM    282  HZ2 LYS    32     -20.401 -72.032 -33.005  1.00  0.00      BSYN  
ATOM    283  HZ3 LYS    32     -21.713 -71.855 -31.963  1.00  0.00      BSYN  
ATOM    284    C LYS    32     -20.033 -73.933 -35.715  1.00  0.00      BSYN  
ATOM    285    O LYS    32     -20.869 -73.986 -36.621  1.00  0.00      BSYN  
ATOM    286    N THR    33     -19.918 -74.762 -34.661  1.00  0.00      BSYN  
ATOM    287    H THR    33     -19.115 -74.694 -34.103  1.00  0.00      BSYN  
ATOM    288   CA THR    33     -20.616 -76.063 -34.728  1.00  0.00      BSYN  
ATOM    289   CB THR    33     -19.778 -77.234 -34.121  1.00  0.00      BSYN  
ATOM    290  OG1 THR    33     -19.060 -76.693 -32.951  1.00  0.00      BSYN  
ATOM    291  HG1 THR    33     -18.578 -77.394 -32.506  1.00  0.00      BSYN  
ATOM    292  CG2 THR    33     -18.907 -77.955 -35.193  1.00  0.00      BSYN  
ATOM    293    C THR    33     -22.015 -76.148 -34.236  1.00  0.00      BSYN  
ATOM    294    O THR    33     -22.753 -76.928 -34.914  1.00  0.00      BSYN  
ATOM    295    N LYS    34     -22.597 -75.291 -33.375  1.00  0.00      BSYN  
ATOM    296    H LYS    34     -22.095 -74.484 -33.138  1.00  0.00      BSYN  
ATOM    297   CA LYS    34     -23.826 -75.612 -32.738  1.00  0.00      BSYN  
ATOM    298   CB LYS    34     -23.537 -76.454 -31.495  1.00  0.00      BSYN  
ATOM    299   CG LYS    34     -22.946 -75.822 -30.246  1.00  0.00      BSYN  
ATOM    300   CD LYS    34     -21.508 -75.659 -30.134  1.00  0.00      BSYN  
ATOM    301   CE LYS    34     -21.221 -75.613 -28.628  1.00  0.00      BSYN  
ATOM    302   NZ LYS    34     -19.811 -75.335 -28.362  1.00  0.00      BSYN  
ATOM    303  HZ1 LYS    34     -19.630 -74.317 -28.473  1.00  0.00      BSYN  
ATOM    304  HZ2 LYS    34     -19.554 -75.624 -27.397  1.00  0.00      BSYN  
ATOM    305  HZ3 LYS    34     -19.157 -75.812 -29.015  1.00  0.00      BSYN  
ATOM    306    C LYS    34     -24.743 -74.466 -32.338  1.00  0.00      BSYN  
ATOM    307    O LYS    34     -24.237 -73.350 -32.002  1.00  0.00      BSYN  
ATOM    308    N GLU    35     -26.046 -74.763 -32.587  1.00  0.00      BSYN  
ATOM    309    H GLU    35     -26.367 -75.616 -32.947  1.00  0.00      BSYN  
ATOM    310   CA GLU    35     -27.000 -73.626 -32.389  1.00  0.00      BSYN  
ATOM    311   CB GLU    35     -28.269 -73.924 -33.228  1.00  0.00      BSYN  
ATOM    312   CG GLU    35     -29.387 -73.029 -33.563  1.00  0.00      BSYN  
ATOM    313   CD GLU    35     -30.313 -73.639 -34.562  1.00  0.00      BSYN  
ATOM    314  OE1 GLU    35     -31.567 -73.468 -34.427  1.00  0.00      BSYN  
ATOM    315  OE2 GLU    35     -29.795 -73.951 -35.665  1.00  0.00      BSYN  
ATOM    316    C GLU    35     -27.246 -73.659 -30.823  1.00  0.00      BSYN  
ATOM    317    O GLU    35     -27.693 -74.627 -30.215  1.00  0.00      BSYN  
ATOM    318    N GLY    36     -26.972 -72.502 -30.137  1.00  0.00      BSYN  
ATOM    319    H GLY    36     -26.296 -71.853 -30.424  1.00  0.00      BSYN  
ATOM    320   CA GLY    36     -27.397 -72.211 -28.831  1.00  0.00      BSYN  
ATOM    321    C GLY    36     -26.681 -71.151 -28.039  1.00  0.00      BSYN  
ATOM    322    O GLY    36     -27.287 -70.089 -27.769  1.00  0.00      BSYN  
ATOM    323    N VAL    37     -25.434 -71.528 -27.738  1.00  0.00      BSYN  
ATOM    324    H VAL    37     -24.878 -71.824 -28.488  1.00  0.00      BSYN  
ATOM    325   CA VAL    37     -24.696 -71.013 -26.572  1.00  0.00      BSYN  
ATOM    326   CB VAL    37     -24.781 -71.884 -25.352  1.00  0.00      BSYN  
ATOM    327  CG1 VAL    37     -24.554 -73.373 -25.635  1.00  0.00      BSYN  
ATOM    328  CG2 VAL    37     -23.804 -71.310 -24.305  1.00  0.00      BSYN  
ATOM    329    C VAL    37     -23.334 -70.533 -27.238  1.00  0.00      BSYN  
ATOM    330    O VAL    37     -22.878 -71.235 -28.131  1.00  0.00      BSYN  
ATOM    331    N LEU    38     -22.749 -69.420 -26.722  1.00  0.00      BSYN  
ATOM    332    H LEU    38     -23.207 -68.965 -25.985  1.00  0.00      BSYN  
ATOM    333   CA LEU    38     -21.467 -69.070 -27.221  1.00  0.00      BSYN  
ATOM    334   CB LEU    38     -21.840 -68.018 -28.314  1.00  0.00      BSYN  
ATOM    335   CG LEU    38     -21.095 -67.442 -29.590  1.00  0.00      BSYN  
ATOM    336  CD1 LEU    38     -22.094 -66.751 -30.391  1.00  0.00      BSYN  
ATOM    337  CD2 LEU    38     -20.002 -66.562 -29.021  1.00  0.00      BSYN  
ATOM    338    C LEU    38     -20.508 -68.480 -26.178  1.00  0.00      BSYN  
ATOM    339    O LEU    38     -20.886 -67.487 -25.532  1.00  0.00      BSYN  
ATOM    340    N TYR    39     -19.306 -69.001 -25.813  1.00  0.00      BSYN  
ATOM    341    H TYR    39     -18.720 -68.712 -25.084  1.00  0.00      BSYN  
ATOM    342   CA TYR    39     -18.859 -70.307 -26.339  1.00  0.00      BSYN  
ATOM    343   CB TYR    39     -17.813 -70.049 -27.401  1.00  0.00      BSYN  
ATOM    344   CG TYR    39     -17.830 -70.801 -28.682  1.00  0.00      BSYN  
ATOM    345  CD1 TYR    39     -18.404 -72.039 -28.802  1.00  0.00      BSYN  
ATOM    346  CE1 TYR    39     -18.544 -72.663 -30.012  1.00  0.00      BSYN  
ATOM    347  CD2 TYR    39     -17.206 -70.205 -29.772  1.00  0.00      BSYN  
ATOM    348  CE2 TYR    39     -17.411 -70.778 -30.980  1.00  0.00      BSYN  
ATOM    349   CZ TYR    39     -18.032 -72.030 -31.088  1.00  0.00      BSYN  
ATOM    350   OH TYR    39     -18.098 -72.642 -32.324  1.00  0.00      BSYN  
ATOM    351   HH TYR    39     -17.511 -72.145 -32.898  1.00  0.00      BSYN  
ATOM    352    C TYR    39     -18.274 -71.340 -25.353  1.00  0.00      BSYN  
ATOM    353    O TYR    39     -17.363 -70.955 -24.636  1.00  0.00      BSYN  
ATOM    354    N VAL    40     -18.814 -72.588 -25.208  1.00  0.00      BSYN  
ATOM    355    H VAL    40     -19.718 -72.784 -25.531  1.00  0.00      BSYN  
ATOM    356   CA VAL    40     -18.247 -73.590 -24.341  1.00  0.00      BSYN  
ATOM    357   CB VAL    40     -19.459 -74.319 -23.570  1.00  0.00      BSYN  
ATOM    358  CG1 VAL    40     -20.157 -73.308 -22.639  1.00  0.00      BSYN  
ATOM    359  CG2 VAL    40     -20.665 -74.752 -24.388  1.00  0.00      BSYN  
ATOM    360    C VAL    40     -17.141 -74.498 -24.761  1.00  0.00      BSYN  
ATOM    361    O VAL    40     -16.887 -75.434 -24.099  1.00  0.00      BSYN  
ATOM    362    N GLY    41     -16.543 -74.151 -25.875  1.00  0.00      BSYN  
ATOM    363    H GLY    41     -16.654 -73.193 -26.044  1.00  0.00      BSYN  
ATOM    364   CA GLY    41     -15.487 -74.943 -26.414  1.00  0.00      BSYN  
ATOM    365    C GLY    41     -14.130 -74.398 -26.172  1.00  0.00      BSYN  
ATOM    366    O GLY    41     -13.192 -74.717 -26.904  1.00  0.00      BSYN  
ATOM    367    N SER    42     -14.160 -73.583 -25.088  1.00  0.00      BSYN  
ATOM    368    H SER    42     -14.898 -73.572 -24.443  1.00  0.00      BSYN  
ATOM    369   CA SER    42     -12.889 -72.966 -24.689  1.00  0.00      BSYN  
ATOM    370   CB SER    42     -12.783 -71.450 -24.472  1.00  0.00      BSYN  
ATOM    371   OG SER    42     -12.841 -70.910 -25.810  1.00  0.00      BSYN  
ATOM    372   HG SER    42     -12.277 -70.144 -25.937  1.00  0.00      BSYN  
ATOM    373    C SER    42     -12.151 -73.763 -23.578  1.00  0.00      BSYN  
ATOM    374    O SER    42     -12.626 -73.911 -22.478  1.00  0.00      BSYN  
ATOM    375    N LYS    43     -10.878 -73.956 -23.788  1.00  0.00      BSYN  
ATOM    376    H LYS    43     -10.435 -73.596 -24.585  1.00  0.00      BSYN  
ATOM    377   CA LYS    43     -10.116 -74.775 -22.819  1.00  0.00      BSYN  
ATOM    378   CB LYS    43     -10.422 -76.213 -22.835  1.00  0.00      BSYN  
ATOM    379   CG LYS    43     -10.896 -76.661 -21.417  1.00  0.00      BSYN  
ATOM    380   CD LYS    43     -11.981 -77.721 -21.195  1.00  0.00      BSYN  
ATOM    381   CE LYS    43     -13.190 -77.140 -21.891  1.00  0.00      BSYN  
ATOM    382   NZ LYS    43     -13.760 -75.965 -21.107  1.00  0.00      BSYN  
ATOM    383  HZ1 LYS    43     -13.619 -76.077 -20.083  1.00  0.00      BSYN  
ATOM    384  HZ2 LYS    43     -13.257 -75.096 -21.377  1.00  0.00      BSYN  
ATOM    385  HZ3 LYS    43     -14.786 -75.848 -21.229  1.00  0.00      BSYN  
ATOM    386    C LYS    43      -8.643 -74.589 -22.912  1.00  0.00      BSYN  
ATOM    387    O LYS    43      -8.090 -74.265 -24.021  1.00  0.00      BSYN  
ATOM    388    N THR    44      -7.806 -74.724 -21.885  1.00  0.00      BSYN  
ATOM    389    H THR    44      -6.880 -74.939 -22.125  1.00  0.00      BSYN  
ATOM    390   CA THR    44      -8.283 -74.670 -20.512  1.00  0.00      BSYN  
ATOM    391   CB THR    44      -7.268 -75.401 -19.571  1.00  0.00      BSYN  
ATOM    392  OG1 THR    44      -7.155 -76.709 -19.964  1.00  0.00      BSYN  
ATOM    393  HG1 THR    44      -6.464 -77.122 -19.442  1.00  0.00      BSYN  
ATOM    394  CG2 THR    44      -8.030 -75.649 -18.301  1.00  0.00      BSYN  
ATOM    395    C THR    44      -8.402 -73.202 -20.153  1.00  0.00      BSYN  
ATOM    396    O THR    44      -9.461 -72.699 -20.070  1.00  0.00      BSYN  
ATOM    397    N ARG    45      -7.266 -72.484 -20.194  1.00  0.00      BSYN  
ATOM    398    H ARG    45      -6.411 -72.852 -20.499  1.00  0.00      BSYN  
ATOM    399   CA ARG    45      -7.204 -71.136 -19.683  1.00  0.00      BSYN  
ATOM    400   CB ARG    45      -6.278 -71.130 -18.377  1.00  0.00      BSYN  
ATOM    401   CG ARG    45      -6.639 -72.295 -17.545  1.00  0.00      BSYN  
ATOM    402   CD ARG    45      -7.814 -71.927 -16.677  1.00  0.00      BSYN  
ATOM    403   NE ARG    45      -7.360 -71.068 -15.564  1.00  0.00      BSYN  
ATOM    404   HE ARG    45      -6.595 -71.281 -14.989  1.00  0.00      BSYN  
ATOM    405   CZ ARG    45      -8.120 -70.029 -15.163  1.00  0.00      BSYN  
ATOM    406  NH1 ARG    45      -9.380 -70.001 -15.593  1.00  0.00      BSYN  
ATOM    407 HH11 ARG    45      -9.991 -69.223 -15.451  1.00  0.00      BSYN  
ATOM    408 HH12 ARG    45      -9.665 -70.868 -16.001  1.00  0.00      BSYN  
ATOM    409  NH2 ARG    45      -7.482 -69.075 -14.576  1.00  0.00      BSYN  
ATOM    410 HH21 ARG    45      -7.935 -68.250 -14.240  1.00  0.00      BSYN  
ATOM    411 HH22 ARG    45      -6.483 -69.103 -14.545  1.00  0.00      BSYN  
ATOM    412    C ARG    45      -6.642 -70.319 -20.755  1.00  0.00      BSYN  
ATOM    413    O ARG    45      -5.415 -70.293 -21.132  1.00  0.00      BSYN  
ATOM    414    N GLU    46      -7.653 -69.750 -21.453  1.00  0.00      BSYN  
ATOM    415    H GLU    46      -8.542 -70.062 -21.186  1.00  0.00      BSYN  
ATOM    416   CA GLU    46      -7.450 -68.744 -22.429  1.00  0.00      BSYN  
ATOM    417   CB GLU    46      -7.907 -69.374 -23.753  1.00  0.00      BSYN  
ATOM    418   CG GLU    46      -7.611 -70.923 -24.091  1.00  0.00      BSYN  
ATOM    419   CD GLU    46      -7.898 -71.495 -25.403  1.00  0.00      BSYN  
ATOM    420  OE1 GLU    46      -9.108 -71.909 -25.575  1.00  0.00      BSYN  
ATOM    421  OE2 GLU    46      -7.030 -71.754 -26.221  1.00  0.00      BSYN  
ATOM    422    C GLU    46      -8.138 -67.436 -22.173  1.00  0.00      BSYN  
ATOM    423    O GLU    46      -7.510 -66.388 -22.176  1.00  0.00      BSYN  
ATOM    424    N GLY    47      -9.464 -67.414 -22.074  1.00  0.00      BSYN  
ATOM    425    H GLY    47      -9.876 -68.281 -22.268  1.00  0.00      BSYN  
ATOM    426   CA GLY    47     -10.210 -66.221 -21.824  1.00  0.00      BSYN  
ATOM    427    C GLY    47     -10.542 -65.418 -23.005  1.00  0.00      BSYN  
ATOM    428    O GLY    47     -11.671 -64.820 -23.093  1.00  0.00      BSYN  
ATOM    429    N VAL    48      -9.678 -65.387 -23.996  1.00  0.00      BSYN  
ATOM    430    H VAL    48      -8.845 -65.886 -23.866  1.00  0.00      BSYN  
ATOM    431   CA VAL    48     -10.009 -64.689 -25.266  1.00  0.00      BSYN  
ATOM    432   CB VAL    48      -8.742 -64.414 -26.092  1.00  0.00      BSYN  
ATOM    433  CG1 VAL    48      -8.950 -63.350 -27.130  1.00  0.00      BSYN  
ATOM    434  CG2 VAL    48      -7.471 -64.499 -25.188  1.00  0.00      BSYN  
ATOM    435    C VAL    48     -10.891 -65.479 -26.183  1.00  0.00      BSYN  
ATOM    436    O VAL    48     -10.549 -66.535 -26.754  1.00  0.00      BSYN  
ATOM    437    N VAL    49     -12.083 -65.032 -26.112  1.00  0.00      BSYN  
ATOM    438    H VAL    49     -12.400 -64.724 -25.237  1.00  0.00      BSYN  
ATOM    439   CA VAL    49     -13.038 -65.552 -27.043  1.00  0.00      BSYN  
ATOM    440   CB VAL    49     -14.450 -65.995 -26.462  1.00  0.00      BSYN  
ATOM    441  CG1 VAL    49     -15.227 -65.109 -25.543  1.00  0.00      BSYN  
ATOM    442  CG2 VAL    49     -15.261 -66.442 -27.560  1.00  0.00      BSYN  
ATOM    443    C VAL    49     -13.313 -64.578 -28.208  1.00  0.00      BSYN  
ATOM    444    O VAL    49     -12.931 -64.867 -29.350  1.00  0.00      BSYN  
ATOM    445    N GLN    50     -13.864 -63.321 -27.923  1.00  0.00      BSYN  
ATOM    446    H GLN    50     -14.122 -62.984 -27.040  1.00  0.00      BSYN  
ATOM    447   CA GLN    50     -14.286 -62.477 -28.987  1.00  0.00      BSYN  
ATOM    448   CB GLN    50     -15.413 -61.509 -28.427  1.00  0.00      BSYN  
ATOM    449   CG GLN    50     -16.692 -61.986 -27.625  1.00  0.00      BSYN  
ATOM    450   CD GLN    50     -17.703 -62.777 -28.385  1.00  0.00      BSYN  
ATOM    451  OE1 GLN    50     -17.489 -63.363 -29.458  1.00  0.00      BSYN  
ATOM    452  NE2 GLN    50     -18.969 -63.009 -27.989  1.00  0.00      BSYN  
ATOM    453 HE21 GLN    50     -19.210 -62.631 -27.117  1.00  0.00      BSYN  
ATOM    454 HE22 GLN    50     -19.580 -63.474 -28.598  1.00  0.00      BSYN  
ATOM    455    C GLN    50     -13.103 -61.637 -29.499  1.00  0.00      BSYN  
ATOM    456    O GLN    50     -12.223 -61.387 -28.661  1.00  0.00      BSYN  
ATOM    457    N GLY    51     -12.936 -61.365 -30.784  1.00  0.00      BSYN  
ATOM    458    H GLY    51     -12.118 -60.929 -31.100  1.00  0.00      BSYN  
ATOM    459   CA GLY    51     -13.897 -61.939 -31.825  1.00  0.00      BSYN  
ATOM    460    C GLY    51     -13.809 -61.140 -33.088  1.00  0.00      BSYN  
ATOM    461    O GLY    51     -14.282 -60.077 -33.200  1.00  0.00      BSYN  
ATOM    462    N VAL    52     -13.617 -61.909 -34.116  1.00  0.00      BSYN  
ATOM    463    H VAL    52     -13.476 -62.858 -33.920  1.00  0.00      BSYN  
ATOM    464   CA VAL    52     -13.848 -61.496 -35.552  1.00  0.00      BSYN  
ATOM    465   CB VAL    52     -12.761 -62.097 -36.454  1.00  0.00      BSYN  
ATOM    466  CG1 VAL    52     -12.787 -61.342 -37.819  1.00  0.00      BSYN  
ATOM    467  CG2 VAL    52     -11.279 -61.936 -35.988  1.00  0.00      BSYN  
ATOM    468    C VAL    52     -15.230 -62.086 -35.923  1.00  0.00      BSYN  
ATOM    469    O VAL    52     -15.293 -63.223 -36.229  1.00  0.00      BSYN  
ATOM    470    N ALA    53     -16.298 -61.269 -35.940  1.00  0.00      BSYN  
ATOM    471    H ALA    53     -16.158 -60.417 -35.478  1.00  0.00      BSYN  
ATOM    472   CA ALA    53     -17.670 -61.582 -36.347  1.00  0.00      BSYN  
ATOM    473   CB ALA    53     -18.645 -60.456 -35.768  1.00  0.00      BSYN  
ATOM    474    C ALA    53     -18.028 -61.845 -37.845  1.00  0.00      BSYN  
ATOM    475    O ALA    53     -18.642 -61.057 -38.543  1.00  0.00      BSYN  
ATOM    476    N SER    54     -17.496 -62.975 -38.322  1.00  0.00      BSYN  
ATOM    477    H SER    54     -16.882 -63.492 -37.760  1.00  0.00      BSYN  
ATOM    478   CA SER    54     -17.854 -63.574 -39.610  1.00  0.00      BSYN  
ATOM    479   CB SER    54     -16.702 -64.485 -40.280  1.00  0.00      BSYN  
ATOM    480   OG SER    54     -15.895 -64.976 -39.229  1.00  0.00      BSYN  
ATOM    481   HG SER    54     -15.084 -64.477 -39.353  1.00  0.00      BSYN  
ATOM    482    C SER    54     -19.124 -64.377 -39.317  1.00  0.00      BSYN  
ATOM    483    O SER    54     -20.262 -64.010 -39.585  1.00  0.00      BSYN  
ATOM    484    N VAL    55     -18.891 -65.559 -38.619  1.00  0.00      BSYN  
ATOM    485    H VAL    55     -17.994 -65.681 -38.244  1.00  0.00      BSYN  
ATOM    486   CA VAL    55     -19.782 -66.664 -38.469  1.00  0.00      BSYN  
ATOM    487   CB VAL    55     -19.207 -67.917 -39.239  1.00  0.00      BSYN  
ATOM    488  CG1 VAL    55     -19.109 -67.676 -40.768  1.00  0.00      BSYN  
ATOM    489  CG2 VAL    55     -17.883 -68.287 -38.608  1.00  0.00      BSYN  
ATOM    490    C VAL    55     -20.494 -66.896 -37.134  1.00  0.00      BSYN  
ATOM    491    O VAL    55     -19.835 -67.005 -36.091  1.00  0.00      BSYN  
ATOM    492    N ALA    56     -21.863 -67.060 -37.333  1.00  0.00      BSYN  
ATOM    493    H ALA    56     -22.265 -66.588 -38.092  1.00  0.00      BSYN  
ATOM    494   CA ALA    56     -22.680 -67.538 -36.248  1.00  0.00      BSYN  
ATOM    495   CB ALA    56     -22.602 -66.620 -35.042  1.00  0.00      BSYN  
ATOM    496    C ALA    56     -24.089 -67.694 -36.810  1.00  0.00      BSYN  
ATOM    497    O ALA    56     -24.755 -68.685 -36.727  1.00  0.00      BSYN  
ATOM    498    N GLU    57     -24.504 -66.630 -37.432  1.00  0.00      BSYN  
ATOM    499    H GLU    57     -23.723 -66.037 -37.441  1.00  0.00      BSYN  
ATOM    500   CA GLU    57     -25.854 -66.355 -38.012  1.00  0.00      BSYN  
ATOM    501   CB GLU    57     -25.966 -64.887 -38.435  1.00  0.00      BSYN  
ATOM    502   CG GLU    57     -24.975 -64.259 -39.406  1.00  0.00      BSYN  
ATOM    503   CD GLU    57     -25.211 -62.818 -39.861  1.00  0.00      BSYN  
ATOM    504  OE1 GLU    57     -25.267 -61.982 -38.963  1.00  0.00      BSYN  
ATOM    505  OE2 GLU    57     -25.450 -62.605 -41.023  1.00  0.00      BSYN  
ATOM    506    C GLU    57     -26.239 -67.293 -39.168  1.00  0.00      BSYN  
ATOM    507    O GLU    57     -27.378 -67.729 -39.584  1.00  0.00      BSYN  
ATOM    508    N LYS    58     -25.177 -67.839 -39.855  1.00  0.00      BSYN  
ATOM    509    H LYS    58     -24.358 -67.757 -39.323  1.00  0.00      BSYN  
ATOM    510   CA LYS    58     -25.175 -68.641 -41.061  1.00  0.00      BSYN  
ATOM    511   CB LYS    58     -24.012 -68.412 -42.004  1.00  0.00      BSYN  
ATOM    512   CG LYS    58     -23.789 -66.888 -42.383  1.00  0.00      BSYN  
ATOM    513   CD LYS    58     -22.586 -66.613 -43.202  1.00  0.00      BSYN  
ATOM    514   CE LYS    58     -22.680 -65.437 -44.130  1.00  0.00      BSYN  
ATOM    515   NZ LYS    58     -23.590 -65.583 -45.293  1.00  0.00      BSYN  
ATOM    516  HZ1 LYS    58     -24.545 -65.846 -44.975  1.00  0.00      BSYN  
ATOM    517  HZ2 LYS    58     -23.562 -64.686 -45.818  1.00  0.00      BSYN  
ATOM    518  HZ3 LYS    58     -23.171 -66.353 -45.851  1.00  0.00      BSYN  
ATOM    519    C LYS    58     -25.031 -70.140 -40.726  1.00  0.00      BSYN  
ATOM    520    O LYS    58     -25.022 -71.038 -41.592  1.00  0.00      BSYN  
ATOM    521    N THR    59     -25.023 -70.573 -39.408  1.00  0.00      BSYN  
ATOM    522    H THR    59     -24.970 -69.935 -38.666  1.00  0.00      BSYN  
ATOM    523   CA THR    59     -25.068 -72.005 -39.116  1.00  0.00      BSYN  
ATOM    524   CB THR    59     -24.081 -72.353 -38.113  1.00  0.00      BSYN  
ATOM    525  OG1 THR    59     -24.503 -71.539 -36.978  1.00  0.00      BSYN  
ATOM    526  HG1 THR    59     -24.585 -70.584 -37.040  1.00  0.00      BSYN  
ATOM    527  CG2 THR    59     -22.716 -72.316 -38.638  1.00  0.00      BSYN  
ATOM    528    C THR    59     -26.464 -72.395 -38.668  1.00  0.00      BSYN  
ATOM    529    O THR    59     -26.672 -73.565 -38.192  1.00  0.00      BSYN  
ATOM    530    N LYS    60     -27.395 -71.377 -38.616  1.00  0.00      BSYN  
ATOM    531    H LYS    60     -27.366 -70.707 -39.330  1.00  0.00      BSYN  
ATOM    532   CA LYS    60     -28.595 -71.386 -37.871  1.00  0.00      BSYN  
ATOM    533   CB LYS    60     -28.734 -70.037 -37.064  1.00  0.00      BSYN  
ATOM    534   CG LYS    60     -27.664 -69.683 -36.071  1.00  0.00      BSYN  
ATOM    535   CD LYS    60     -27.243 -70.610 -34.956  1.00  0.00      BSYN  
ATOM    536   CE LYS    60     -26.253 -69.860 -34.191  1.00  0.00      BSYN  
ATOM    537   NZ LYS    60     -25.809 -70.734 -33.015  1.00  0.00      BSYN  
ATOM    538  HZ1 LYS    60     -25.343 -71.608 -33.331  1.00  0.00      BSYN  
ATOM    539  HZ2 LYS    60     -25.130 -70.188 -32.447  1.00  0.00      BSYN  
ATOM    540  HZ3 LYS    60     -26.651 -70.868 -32.420  1.00  0.00      BSYN  
ATOM    541    C LYS    60     -29.820 -71.658 -38.773  1.00  0.00      BSYN  
ATOM    542    O LYS    60     -29.955 -71.009 -39.803  1.00  0.00      BSYN  
ATOM    543    N GLU    61     -30.772 -72.571 -38.238  1.00  0.00      BSYN  
ATOM    544    H GLU    61     -30.564 -73.077 -37.425  1.00  0.00      BSYN  
ATOM    545   CA GLU    61     -32.027 -72.782 -38.871  1.00  0.00      BSYN  
ATOM    546   CB GLU    61     -32.344 -74.334 -39.343  1.00  0.00      BSYN  
ATOM    547   CG GLU    61     -31.318 -75.529 -39.122  1.00  0.00      BSYN  
ATOM    548   CD GLU    61     -30.029 -75.403 -39.989  1.00  0.00      BSYN  
ATOM    549  OE1 GLU    61     -28.941 -75.245 -39.480  1.00  0.00      BSYN  
ATOM    550  OE2 GLU    61     -30.221 -75.606 -41.264  1.00  0.00      BSYN  
ATOM    551    C GLU    61     -33.311 -72.184 -38.240  1.00  0.00      BSYN  
ATOM    552    O GLU    61     -34.310 -71.762 -38.893  1.00  0.00      BSYN  
ATOM    553    N GLN    62     -33.284 -72.145 -36.939  1.00  0.00      BSYN  
ATOM    554    H GLN    62     -32.529 -72.588 -36.500  1.00  0.00      BSYN  
ATOM    555   CA GLN    62     -34.365 -71.608 -36.195  1.00  0.00      BSYN  
ATOM    556   CB GLN    62     -34.771 -72.727 -35.170  1.00  0.00      BSYN  
ATOM    557   CG GLN    62     -35.969 -72.608 -34.123  1.00  0.00      BSYN  
ATOM    558   CD GLN    62     -36.374 -73.928 -33.425  1.00  0.00      BSYN  
ATOM    559  OE1 GLN    62     -35.747 -74.463 -32.525  1.00  0.00      BSYN  
ATOM    560  NE2 GLN    62     -37.490 -74.483 -33.850  1.00  0.00      BSYN  
ATOM    561 HE21 GLN    62     -38.087 -74.000 -34.459  1.00  0.00      BSYN  
ATOM    562 HE22 GLN    62     -37.756 -75.403 -33.641  1.00  0.00      BSYN  
ATOM    563    C GLN    62     -34.247 -70.209 -35.685  1.00  0.00      BSYN  
ATOM    564    O GLN    62     -33.931 -69.852 -34.604  1.00  0.00      BSYN  
ATOM    565    N ALA    63     -34.773 -69.342 -36.618  1.00  0.00      BSYN  
ATOM    566    H ALA    63     -35.277 -69.760 -37.348  1.00  0.00      BSYN  
ATOM    567   CA ALA    63     -34.837 -67.849 -36.336  1.00  0.00      BSYN  
ATOM    568   CB ALA    63     -34.095 -67.194 -37.562  1.00  0.00      BSYN  
ATOM    569    C ALA    63     -36.378 -67.527 -36.410  1.00  0.00      BSYN  
ATOM    570    O ALA    63     -36.973 -67.677 -37.541  1.00  0.00      BSYN  
ATOM    571    N SER    64     -37.005 -67.253 -35.247  1.00  0.00      BSYN  
ATOM    572    H SER    64     -36.426 -67.220 -34.457  1.00  0.00      BSYN  
ATOM    573   CA SER    64     -38.415 -67.071 -35.241  1.00  0.00      BSYN  
ATOM    574   CB SER    64     -39.074 -68.139 -34.297  1.00  0.00      BSYN  
ATOM    575   OG SER    64     -38.497 -69.421 -34.553  1.00  0.00      BSYN  
ATOM    576   HG SER    64     -37.562 -69.201 -34.560  1.00  0.00      BSYN  
ATOM    577    C SER    64     -38.700 -65.653 -34.772  1.00  0.00      BSYN  
ATOM    578    O SER    64     -37.833 -64.807 -34.491  1.00  0.00      BSYN  
ATOM    579    N HIS    65     -40.003 -65.376 -34.512  1.00  0.00      BSYN  
ATOM    580    H HIS    65     -40.742 -65.901 -34.884  1.00  0.00      BSYN  
ATOM    581   CA HIS    65     -40.361 -64.146 -33.728  1.00  0.00      BSYN  
ATOM    582   CB HIS    65     -41.834 -63.848 -33.992  1.00  0.00      BSYN  
ATOM    583   CG HIS    65     -41.949 -62.563 -34.879  1.00  0.00      BSYN  
ATOM    584  ND1 HIS    65     -42.011 -62.484 -36.220  1.00  0.00      BSYN  
ATOM    585  HD1 HIS    65     -41.965 -63.217 -36.868  1.00  0.00      BSYN  
ATOM    586  CD2 HIS    65     -42.147 -61.303 -34.430  1.00  0.00      BSYN  
ATOM    587  NE2 HIS    65     -42.142 -60.597 -35.462  1.00  0.00      BSYN  
ATOM    588  CE1 HIS    65     -42.051 -61.241 -36.583  1.00  0.00      BSYN  
ATOM    589    C HIS    65     -40.200 -64.288 -32.213  1.00  0.00      BSYN  
ATOM    590    O HIS    65     -40.539 -65.357 -31.640  1.00  0.00      BSYN  
ATOM    591    N LEU    66     -39.441 -63.313 -31.712  1.00  0.00      BSYN  
ATOM    592    H LEU    66     -38.917 -62.735 -32.305  1.00  0.00      BSYN  
ATOM    593   CA LEU    66     -39.352 -63.306 -30.245  1.00  0.00      BSYN  
ATOM    594   CB LEU    66     -38.093 -62.624 -29.827  1.00  0.00      BSYN  
ATOM    595   CG LEU    66     -37.437 -62.898 -28.464  1.00  0.00      BSYN  
ATOM    596  CD1 LEU    66     -36.936 -64.277 -28.155  1.00  0.00      BSYN  
ATOM    597  CD2 LEU    66     -36.169 -62.020 -28.413  1.00  0.00      BSYN  
ATOM    598    C LEU    66     -40.451 -62.616 -29.502  1.00  0.00      BSYN  
ATOM    599    O LEU    66     -41.283 -61.951 -30.162  1.00  0.00      BSYN  
ATOM    600    N GLY    67     -40.636 -62.578 -28.179  1.00  0.00      BSYN  
ATOM    601    H GLY    67     -39.965 -62.922 -27.554  1.00  0.00      BSYN  
ATOM    602   CA GLY    67     -41.738 -61.887 -27.449  1.00  0.00      BSYN  
ATOM    603    C GLY    67     -42.760 -62.945 -27.059  1.00  0.00      BSYN  
ATOM    604    O GLY    67     -42.368 -64.065 -26.684  1.00  0.00      BSYN  
ATOM    605    N GLY    68     -44.010 -62.712 -27.367  1.00  0.00      BSYN  
ATOM    606    H GLY    68     -44.341 -62.322 -28.203  1.00  0.00      BSYN  
ATOM    607   CA GLY    68     -45.079 -63.466 -26.719  1.00  0.00      BSYN  
ATOM    608    C GLY    68     -46.259 -63.830 -27.548  1.00  0.00      BSYN  
ATOM    609    O GLY    68     -47.392 -63.340 -27.546  1.00  0.00      BSYN  
ATOM    610    N ALA    69     -46.040 -64.924 -28.224  1.00  0.00      BSYN  
ATOM    611    H ALA    69     -45.253 -65.436 -27.943  1.00  0.00      BSYN  
ATOM    612   CA ALA    69     -46.803 -65.280 -29.402  1.00  0.00      BSYN  
ATOM    613   CB ALA    69     -45.894 -65.639 -30.637  1.00  0.00      BSYN  
ATOM    614    C ALA    69     -47.834 -66.368 -29.085  1.00  0.00      BSYN  
ATOM    615    O ALA    69     -48.972 -66.143 -28.750  1.00  0.00      BSYN  
ATOM    616    N VAL    70     -47.569 -67.631 -29.346  1.00  0.00      BSYN  
ATOM    617    H VAL    70     -46.901 -67.883 -30.017  1.00  0.00      BSYN  
ATOM    618   CA VAL    70     -48.428 -68.746 -28.957  1.00  0.00      BSYN  
ATOM    619   CB VAL    70     -48.697 -69.727 -30.105  1.00  0.00      BSYN  
ATOM    620  CG1 VAL    70     -49.124 -71.136 -29.670  1.00  0.00      BSYN  
ATOM    621  CG2 VAL    70     -49.921 -69.060 -30.819  1.00  0.00      BSYN  
ATOM    622    C VAL    70     -47.700 -69.479 -27.823  1.00  0.00      BSYN  
ATOM    623    O VAL    70     -46.595 -69.918 -27.985  1.00  0.00      BSYN  
ATOM    624    N PHE    71     -48.377 -69.739 -26.709  1.00  0.00      BSYN  
ATOM    625    H PHE    71     -49.354 -69.740 -26.778  1.00  0.00      BSYN  
ATOM    626   CA PHE    71     -47.702 -70.118 -25.420  1.00  0.00      BSYN  
ATOM    627   CB PHE    71     -48.045 -69.095 -24.391  1.00  0.00      BSYN  
ATOM    628   CG PHE    71     -46.741 -68.374 -24.040  1.00  0.00      BSYN  
ATOM    629  CD1 PHE    71     -46.233 -68.392 -22.752  1.00  0.00      BSYN  
ATOM    630  CD2 PHE    71     -46.000 -67.531 -24.988  1.00  0.00      BSYN  
ATOM    631  CE1 PHE    71     -45.171 -67.632 -22.321  1.00  0.00      BSYN  
ATOM    632  CE2 PHE    71     -44.960 -66.808 -24.548  1.00  0.00      BSYN  
ATOM    633   CZ PHE    71     -44.453 -66.855 -23.204  1.00  0.00      BSYN  
ATOM    634    C PHE    71     -48.136 -71.451 -24.971  1.00  0.00      BSYN  
ATOM    635    O PHE    71     -47.327 -72.341 -24.860  1.00  0.00      BSYN  
ATOM    636    N SER    72     -49.446 -71.639 -24.755  1.00  0.00      BSYN  
ATOM    637    H SER    72     -50.133 -70.944 -24.676  1.00  0.00      BSYN  
ATOM    638   CA SER    72     -50.003 -72.988 -24.713  1.00  0.00      BSYN  
ATOM    639   CB SER    72     -51.261 -72.900 -23.895  1.00  0.00      BSYN  
ATOM    640   OG SER    72     -52.156 -71.877 -24.379  1.00  0.00      BSYN  
ATOM    641   HG SER    72     -52.600 -72.251 -25.143  1.00  0.00      BSYN  
ATOM    642    C SER    72     -50.164 -73.790 -25.962  1.00  0.00      BSYN  
ATOM    643    O SER    72     -51.325 -73.939 -26.486  1.00  0.00      BSYN  
ATOM    644    N GLY    73     -49.022 -74.191 -26.539  1.00  0.00      BSYN  
ATOM    645    H GLY    73     -48.142 -73.816 -26.330  1.00  0.00      BSYN  
ATOM    646   CA GLY    73     -49.030 -75.243 -27.550  1.00  0.00      BSYN  
ATOM    647    C GLY    73     -47.569 -75.833 -27.520  1.00  0.00      BSYN  
ATOM    648    O GLY    73     -47.343 -76.940 -27.038  1.00  0.00      BSYN  
ATOM    649    N ALA    74     -46.711 -74.976 -28.116  1.00  0.00      BSYN  
ATOM    650    H ALA    74     -47.082 -74.070 -28.086  1.00  0.00      BSYN  
ATOM    651   CA ALA    74     -45.362 -75.196 -28.431  1.00  0.00      BSYN  
ATOM    652   CB ALA    74     -44.864 -73.937 -29.314  1.00  0.00      BSYN  
ATOM    653    C ALA    74     -44.642 -75.179 -27.089  1.00  0.00      BSYN  
ATOM    654    O ALA    74     -44.677 -74.234 -26.313  1.00  0.00      BSYN  
ATOM    655    N GLY    75     -43.723 -76.112 -26.999  1.00  0.00      BSYN  
ATOM    656    H GLY    75     -43.834 -76.856 -27.627  1.00  0.00      BSYN  
ATOM    657   CA GLY    75     -42.851 -76.223 -25.909  1.00  0.00      BSYN  
ATOM    658    C GLY    75     -41.360 -76.082 -26.197  1.00  0.00      BSYN  
ATOM    659    O GLY    75     -40.719 -77.014 -25.749  1.00  0.00      BSYN  
ATOM    660    N ASN    76     -40.989 -75.122 -26.996  1.00  0.00      BSYN  
ATOM    661    H ASN    76     -41.637 -74.537 -27.440  1.00  0.00      BSYN  
ATOM    662   CA ASN    76     -39.599 -74.736 -27.035  1.00  0.00      BSYN  
ATOM    663   CB ASN    76     -38.911 -75.024 -28.309  1.00  0.00      BSYN  
ATOM    664   CG ASN    76     -39.420 -74.498 -29.676  1.00  0.00      BSYN  
ATOM    665  OD1 ASN    76     -40.619 -74.781 -29.981  1.00  0.00      BSYN  
ATOM    666  ND2 ASN    76     -38.564 -73.780 -30.404  1.00  0.00      BSYN  
ATOM    667 HD21 ASN    76     -37.767 -73.537 -29.887  1.00  0.00      BSYN  
ATOM    668 HD22 ASN    76     -38.714 -73.378 -31.285  1.00  0.00      BSYN  
ATOM    669    C ASN    76     -39.316 -73.284 -26.600  1.00  0.00      BSYN  
ATOM    670    O ASN    76     -39.580 -72.309 -27.353  1.00  0.00      BSYN  
ATOM    671    N ILE    77     -38.855 -73.252 -25.355  1.00  0.00      BSYN  
ATOM    672    H ILE    77     -38.389 -74.036 -24.996  1.00  0.00      BSYN  
ATOM    673   CA ILE    77     -38.490 -71.989 -24.641  1.00  0.00      BSYN  
ATOM    674   CB ILE    77     -38.765 -72.398 -23.057  1.00  0.00      BSYN  
ATOM    675  CG2 ILE    77     -40.221 -72.974 -23.029  1.00  0.00      BSYN  
ATOM    676  CG1 ILE    77     -37.858 -73.489 -22.623  1.00  0.00      BSYN  
ATOM    677   CD ILE    77     -37.888 -73.773 -21.146  1.00  0.00      BSYN  
ATOM    678    C ILE    77     -36.989 -71.599 -24.931  1.00  0.00      BSYN  
ATOM    679    O ILE    77     -36.101 -71.359 -24.101  1.00  0.00      BSYN  
ATOM    680    N ALA    78     -36.746 -71.388 -26.228  1.00  0.00      BSYN  
ATOM    681    H ALA    78     -37.502 -71.261 -26.839  1.00  0.00      BSYN  
ATOM    682   CA ALA    78     -35.430 -71.100 -26.694  1.00  0.00      BSYN  
ATOM    683   CB ALA    78     -34.667 -72.310 -27.134  1.00  0.00      BSYN  
ATOM    684    C ALA    78     -35.254 -69.976 -27.689  1.00  0.00      BSYN  
ATOM    685    O ALA    78     -36.179 -69.586 -28.317  1.00  0.00      BSYN  
ATOM    686    N ALA    79     -34.048 -69.517 -27.752  1.00  0.00      BSYN  
ATOM    687    H ALA    79     -33.558 -69.525 -26.904  1.00  0.00      BSYN  
ATOM    688   CA ALA    79     -33.439 -68.660 -28.752  1.00  0.00      BSYN  
ATOM    689   CB ALA    79     -33.587 -67.138 -28.529  1.00  0.00      BSYN  
ATOM    690    C ALA    79     -31.965 -68.827 -28.732  1.00  0.00      BSYN  
ATOM    691    O ALA    79     -31.493 -69.254 -27.745  1.00  0.00      BSYN  
ATOM    692    N ALA    80     -31.206 -68.638 -29.806  1.00  0.00      BSYN  
ATOM    693    H ALA    80     -31.679 -68.661 -30.664  1.00  0.00      BSYN  
ATOM    694   CA ALA    80     -29.757 -68.541 -29.660  1.00  0.00      BSYN  
ATOM    695   CB ALA    80     -29.093 -69.527 -30.590  1.00  0.00      BSYN  
ATOM    696    C ALA    80     -29.384 -67.025 -29.948  1.00  0.00      BSYN  
ATOM    697    O ALA    80     -29.943 -66.421 -30.796  1.00  0.00      BSYN  
ATOM    698    N THR    81     -28.367 -66.364 -29.355  1.00  0.00      BSYN  
ATOM    699    H THR    81     -28.227 -65.427 -29.602  1.00  0.00      BSYN  
ATOM    700   CA THR    81     -27.575 -66.796 -28.250  1.00  0.00      BSYN  
ATOM    701   CB THR    81     -26.221 -66.097 -28.297  1.00  0.00      BSYN  
ATOM    702  OG1 THR    81     -25.793 -66.237 -29.673  1.00  0.00      BSYN  
ATOM    703  HG1 THR    81     -25.102 -66.895 -29.776  1.00  0.00      BSYN  
ATOM    704  CG2 THR    81     -25.209 -66.655 -27.259  1.00  0.00      BSYN  
ATOM    705    C THR    81     -28.335 -66.519 -26.942  1.00  0.00      BSYN  
ATOM    706    O THR    81     -28.675 -65.331 -26.628  1.00  0.00      BSYN  
ATOM    707    N GLY    82     -28.649 -67.579 -26.138  1.00  0.00      BSYN  
ATOM    708    H GLY    82     -28.558 -68.516 -26.409  1.00  0.00      BSYN  
ATOM    709   CA GLY    82     -29.001 -67.461 -24.728  1.00  0.00      BSYN  
ATOM    710    C GLY    82     -29.127 -68.728 -23.912  1.00  0.00      BSYN  
ATOM    711    O GLY    82     -28.179 -69.354 -23.463  1.00  0.00      BSYN  
ATOM    712    N LEU    83     -30.417 -69.015 -23.580  1.00  0.00      BSYN  
ATOM    713    H LEU    83     -31.135 -68.394 -23.822  1.00  0.00      BSYN  
ATOM    714   CA LEU    83     -30.625 -70.218 -22.723  1.00  0.00      BSYN  
ATOM    715   CB LEU    83     -31.873 -70.083 -21.923  1.00  0.00      BSYN  
ATOM    716   CG LEU    83     -32.231 -69.132 -20.801  1.00  0.00      BSYN  
ATOM    717  CD1 LEU    83     -33.519 -69.580 -20.005  1.00  0.00      BSYN  
ATOM    718  CD2 LEU    83     -30.923 -69.108 -19.952  1.00  0.00      BSYN  
ATOM    719    C LEU    83     -30.695 -71.566 -23.567  1.00  0.00      BSYN  
ATOM    720    O LEU    83     -31.604 -71.761 -24.337  1.00  0.00      BSYN  
ATOM    721    N VAL    84     -29.745 -72.423 -23.159  1.00  0.00      BSYN  
ATOM    722    H VAL    84     -28.917 -72.120 -22.732  1.00  0.00      BSYN  
ATOM    723   CA VAL    84     -29.717 -73.811 -23.638  1.00  0.00      BSYN  
ATOM    724   CB VAL    84     -28.819 -74.145 -24.882  1.00  0.00      BSYN  
ATOM    725  CG1 VAL    84     -28.758 -75.648 -24.932  1.00  0.00      BSYN  
ATOM    726  CG2 VAL    84     -29.362 -73.572 -26.185  1.00  0.00      BSYN  
ATOM    727    C VAL    84     -29.265 -74.530 -22.337  1.00  0.00      BSYN  
ATOM    728    O VAL    84     -28.045 -74.691 -22.118  1.00  0.00      BSYN  
ATOM    729    N LYS    85     -30.181 -74.975 -21.446  1.00  0.00      BSYN  
ATOM    730    H LYS    85     -31.142 -74.915 -21.630  1.00  0.00      BSYN  
ATOM    731   CA LYS    85     -29.824 -75.701 -20.196  1.00  0.00      BSYN  
ATOM    732   CB LYS    85     -31.000 -75.466 -19.160  1.00  0.00      BSYN  
ATOM    733   CG LYS    85     -31.269 -73.973 -19.024  1.00  0.00      BSYN  
ATOM    734   CD LYS    85     -32.235 -73.663 -17.959  1.00  0.00      BSYN  
ATOM    735   CE LYS    85     -31.765 -73.291 -16.587  1.00  0.00      BSYN  
ATOM    736   NZ LYS    85     -30.800 -72.174 -16.690  1.00  0.00      BSYN  
ATOM    737  HZ1 LYS    85     -30.232 -72.437 -15.859  1.00  0.00      BSYN  
ATOM    738  HZ2 LYS    85     -30.132 -72.153 -17.486  1.00  0.00      BSYN  
ATOM    739  HZ3 LYS    85     -31.329 -71.298 -16.505  1.00  0.00      BSYN  
ATOM    740    C LYS    85     -29.288 -77.062 -20.203  1.00  0.00      BSYN  
ATOM    741    O LYS    85     -29.078 -77.654 -19.180  1.00  0.00      BSYN  
ATOM    742    N ARG    86     -29.134 -77.672 -21.422  1.00  0.00      BSYN  
ATOM    743    H ARG    86     -29.420 -77.323 -22.292  1.00  0.00      BSYN  
ATOM    744   CA ARG    86     -28.623 -79.023 -21.616  1.00  0.00      BSYN  
ATOM    745   CB ARG    86     -29.400 -79.507 -22.973  1.00  0.00      BSYN  
ATOM    746   CG ARG    86     -30.719 -80.038 -22.698  1.00  0.00      BSYN  
ATOM    747   CD ARG    86     -30.640 -81.003 -21.437  1.00  0.00      BSYN  
ATOM    748   NE ARG    86     -31.460 -80.572 -20.303  1.00  0.00      BSYN  
ATOM    749   HE ARG    86     -31.783 -79.646 -20.288  1.00  0.00      BSYN  
ATOM    750   CZ ARG    86     -31.850 -81.366 -19.279  1.00  0.00      BSYN  
ATOM    751  NH1 ARG    86     -31.585 -82.676 -19.304  1.00  0.00      BSYN  
ATOM    752 HH11 ARG    86     -31.887 -83.232 -18.530  1.00  0.00      BSYN  
ATOM    753 HH12 ARG    86     -31.156 -83.027 -20.137  1.00  0.00      BSYN  
ATOM    754  NH2 ARG    86     -32.415 -80.805 -18.262  1.00  0.00      BSYN  
ATOM    755 HH21 ARG    86     -32.591 -81.249 -17.384  1.00  0.00      BSYN  
ATOM    756 HH22 ARG    86     -32.592 -79.826 -18.165  1.00  0.00      BSYN  
ATOM    757    C ARG    86     -27.043 -79.136 -21.821  1.00  0.00      BSYN  
ATOM    758    O ARG    86     -26.348 -78.403 -22.502  1.00  0.00      BSYN  
ATOM    759    N GLU    87     -26.375 -80.167 -21.207  1.00  0.00      BSYN  
ATOM    760    H GLU    87     -27.016 -80.717 -20.710  1.00  0.00      BSYN  
ATOM    761   CA GLU    87     -25.130 -80.636 -21.628  1.00  0.00      BSYN  
ATOM    762   CB GLU    87     -24.234 -81.041 -20.406  1.00  0.00      BSYN  
ATOM    763   CG GLU    87     -22.771 -81.393 -20.604  1.00  0.00      BSYN  
ATOM    764   CD GLU    87     -21.893 -80.321 -21.072  1.00  0.00      BSYN  
ATOM    765  OE1 GLU    87     -20.885 -80.648 -21.650  1.00  0.00      BSYN  
ATOM    766  OE2 GLU    87     -22.273 -79.198 -21.029  1.00  0.00      BSYN  
ATOM    767    C GLU    87     -25.332 -81.891 -22.436  1.00  0.00      BSYN  
ATOM    768    O GLU    87     -25.630 -83.060 -22.098  1.00  0.00      BSYN  
ATOM    769    N GLU    88     -25.106 -81.588 -23.744  1.00  0.00      BSYN  
ATOM    770    H GLU    88     -24.426 -80.889 -23.842  1.00  0.00      BSYN  
ATOM    771   CA GLU    88     -25.715 -82.366 -24.817  1.00  0.00      BSYN  
ATOM    772   CB GLU    88     -25.517 -81.574 -26.157  1.00  0.00      BSYN  
ATOM    773   CG GLU    88     -25.633 -80.055 -26.106  1.00  0.00      BSYN  
ATOM    774   CD GLU    88     -24.572 -79.259 -26.940  1.00  0.00      BSYN  
ATOM    775  OE1 GLU    88     -24.958 -78.829 -28.086  1.00  0.00      BSYN  
ATOM    776  OE2 GLU    88     -23.487 -79.060 -26.385  1.00  0.00      BSYN  
ATOM    777    C GLU    88     -24.928 -83.705 -24.988  1.00  0.00      BSYN  
ATOM    778    O GLU    88     -25.302 -84.628 -25.746  1.00  0.00      BSYN  
ATOM    779    N PHE    89     -23.778 -83.821 -24.243  1.00  0.00      BSYN  
ATOM    780    H PHE    89     -23.538 -83.094 -23.631  1.00  0.00      BSYN  
ATOM    781   CA PHE    89     -22.899 -85.047 -24.263  1.00  0.00      BSYN  
ATOM    782   CB PHE    89     -22.013 -84.910 -25.373  1.00  0.00      BSYN  
ATOM    783   CG PHE    89     -21.397 -86.225 -26.004  1.00  0.00      BSYN  
ATOM    784  CD1 PHE    89     -21.184 -86.384 -27.354  1.00  0.00      BSYN  
ATOM    785  CD2 PHE    89     -20.935 -87.241 -25.218  1.00  0.00      BSYN  
ATOM    786  CE1 PHE    89     -20.635 -87.487 -27.880  1.00  0.00      BSYN  
ATOM    787  CE2 PHE    89     -20.367 -88.416 -25.731  1.00  0.00      BSYN  
ATOM    788   CZ PHE    89     -20.160 -88.486 -27.076  1.00  0.00      BSYN  
ATOM    789    C PHE    89     -22.207 -84.879 -22.918  1.00  0.00      BSYN  
ATOM    790    O PHE    89     -21.593 -83.803 -22.744  1.00  0.00      BSYN  
ATOM    791    N PRO    90     -22.114 -85.805 -21.975  1.00  0.00      BSYN  
ATOM    792   CD PRO    90     -22.556 -87.122 -22.081  1.00  0.00      BSYN  
ATOM    793   CA PRO    90     -21.700 -85.532 -20.620  1.00  0.00      BSYN  
ATOM    794   CB PRO    90     -22.104 -86.822 -19.875  1.00  0.00      BSYN  
ATOM    795   CG PRO    90     -23.137 -87.425 -20.775  1.00  0.00      BSYN  
ATOM    796    C PRO    90     -20.216 -85.271 -20.309  1.00  0.00      BSYN  
ATOM    797    O PRO    90     -19.317 -86.128 -20.408  1.00  0.00      BSYN  
ATOM    798    N THR    91     -20.059 -84.032 -19.984  1.00  0.00      BSYN  
ATOM    799    H THR    91     -20.826 -83.422 -19.989  1.00  0.00      BSYN  
ATOM    800   CA THR    91     -18.843 -83.705 -19.242  1.00  0.00      BSYN  
ATOM    801   CB THR    91     -18.517 -82.220 -19.409  1.00  0.00      BSYN  
ATOM    802  OG1 THR    91     -18.417 -82.265 -20.850  1.00  0.00      BSYN  
ATOM    803  HG1 THR    91     -18.098 -81.382 -21.049  1.00  0.00      BSYN  
ATOM    804  CG2 THR    91     -17.244 -81.782 -18.784  1.00  0.00      BSYN  
ATOM    805    C THR    91     -18.843 -84.167 -17.786  1.00  0.00      BSYN  
ATOM    806    O THR    91     -19.815 -83.643 -17.085  1.00  0.00      BSYN  
ATOM    807    N ASP    92     -17.906 -85.002 -17.397  1.00  0.00      BSYN  
ATOM    808    H ASP    92     -17.093 -85.072 -17.940  1.00  0.00      BSYN  
ATOM    809   CA ASP    92     -17.991 -85.792 -16.225  1.00  0.00      BSYN  
ATOM    810   CB ASP    92     -16.997 -87.074 -16.214  1.00  0.00      BSYN  
ATOM    811   CG ASP    92     -16.903 -87.736 -14.851  1.00  0.00      BSYN  
ATOM    812  OD1 ASP    92     -15.867 -87.551 -14.144  1.00  0.00      BSYN  
ATOM    813  OD2 ASP    92     -17.857 -88.399 -14.423  1.00  0.00      BSYN  
ATOM    814    C ASP    92     -17.613 -84.932 -14.961  1.00  0.00      BSYN  
ATOM    815    O ASP    92     -16.551 -84.476 -14.790  1.00  0.00      BSYN  
ATOM    816    N LEU    93     -18.601 -85.004 -14.075  1.00  0.00      BSYN  
ATOM    817    H LEU    93     -19.262 -85.654 -14.393  1.00  0.00      BSYN  
ATOM    818   CA LEU    93     -18.410 -84.379 -12.720  1.00  0.00      BSYN  
ATOM    819   CB LEU    93     -19.247 -83.139 -12.655  1.00  0.00      BSYN  
ATOM    820   CG LEU    93     -19.304 -82.207 -11.440  1.00  0.00      BSYN  
ATOM    821  CD1 LEU    93     -17.907 -81.817 -10.818  1.00  0.00      BSYN  
ATOM    822  CD2 LEU    93     -20.181 -80.981 -11.713  1.00  0.00      BSYN  
ATOM    823    C LEU    93     -18.988 -85.408 -11.785  1.00  0.00      BSYN  
ATOM    824    O LEU    93     -20.120 -85.831 -11.925  1.00  0.00      BSYN  
ATOM    825    N LYS    94     -18.113 -85.920 -10.867  1.00  0.00      BSYN  
ATOM    826    H LYS    94     -17.238 -85.481 -10.825  1.00  0.00      BSYN  
ATOM    827   CA LYS    94     -18.369 -87.002  -9.878  1.00  0.00      BSYN  
ATOM    828   CB LYS    94     -17.087 -87.739  -9.478  1.00  0.00      BSYN  
ATOM    829   CG LYS    94     -16.318 -88.482 -10.599  1.00  0.00      BSYN  
ATOM    830   CD LYS    94     -14.878 -88.656 -10.240  1.00  0.00      BSYN  
ATOM    831   CE LYS    94     -13.985 -89.150 -11.300  1.00  0.00      BSYN  
ATOM    832   NZ LYS    94     -13.704 -88.137 -12.268  1.00  0.00      BSYN  
ATOM    833  HZ1 LYS    94     -13.102 -88.583 -12.989  1.00  0.00      BSYN  
ATOM    834  HZ2 LYS    94     -14.630 -87.994 -12.719  1.00  0.00      BSYN  
ATOM    835  HZ3 LYS    94     -13.267 -87.232 -11.999  1.00  0.00      BSYN  
ATOM    836    C LYS    94     -19.143 -86.333  -8.691  1.00  0.00      BSYN  
ATOM    837    O LYS    94     -18.632 -85.443  -8.069  1.00  0.00      BSYN  
ATOM    838    N PRO    95     -20.400 -86.578  -8.394  1.00  0.00      BSYN  
ATOM    839   CD PRO    95     -21.066 -87.775  -8.857  1.00  0.00      BSYN  
ATOM    840   CA PRO    95     -21.105 -86.036  -7.266  1.00  0.00      BSYN  
ATOM    841   CB PRO    95     -22.503 -86.279  -7.680  1.00  0.00      BSYN  
ATOM    842   CG PRO    95     -22.489 -87.422  -8.591  1.00  0.00      BSYN  
ATOM    843    C PRO    95     -20.849 -86.454  -5.788  1.00  0.00      BSYN  
ATOM    844    O PRO    95     -21.331 -87.520  -5.384  1.00  0.00      BSYN  
ATOM    845    N GLU    96     -20.054 -85.679  -5.051  1.00  0.00      BSYN  
ATOM    846    H GLU    96     -20.126 -84.728  -5.278  1.00  0.00      BSYN  
ATOM    847   CA GLU    96     -19.383 -86.156  -3.859  1.00  0.00      BSYN  
ATOM    848   CB GLU    96     -18.038 -85.414  -3.821  1.00  0.00      BSYN  
ATOM    849   CG GLU    96     -17.949 -83.923  -3.364  1.00  0.00      BSYN  
ATOM    850   CD GLU    96     -17.309 -83.566  -2.016  1.00  0.00      BSYN  
ATOM    851  OE1 GLU    96     -16.849 -84.519  -1.341  1.00  0.00      BSYN  
ATOM    852  OE2 GLU    96     -17.306 -82.400  -1.632  1.00  0.00      BSYN  
ATOM    853    C GLU    96     -20.349 -85.930  -2.743  1.00  0.00      BSYN  
ATOM    854    O GLU    96     -21.053 -84.938  -2.811  1.00  0.00      BSYN  
ATOM    855    N GLU    97     -20.519 -86.979  -1.950  1.00  0.00      BSYN  
ATOM    856    H GLU    97     -19.893 -87.704  -2.156  1.00  0.00      BSYN  
ATOM    857   CA GLU    97     -21.301 -87.010  -0.719  1.00  0.00      BSYN  
ATOM    858   CB GLU    97     -22.358 -88.081  -0.603  1.00  0.00      BSYN  
ATOM    859   CG GLU    97     -23.401 -88.158  -1.683  1.00  0.00      BSYN  
ATOM    860   CD GLU    97     -24.695 -88.632  -1.091  1.00  0.00      BSYN  
ATOM    861  OE1 GLU    97     -25.191 -89.693  -1.439  1.00  0.00      BSYN  
ATOM    862  OE2 GLU    97     -25.297 -87.906  -0.342  1.00  0.00      BSYN  
ATOM    863    C GLU    97     -20.413 -87.290   0.464  1.00  0.00      BSYN  
ATOM    864    O GLU    97     -19.605 -88.238   0.272  1.00  0.00      BSYN  
ATOM    865    N VAL    98     -20.647 -86.640   1.527  1.00  0.00      BSYN  
ATOM    866    H VAL    98     -21.513 -86.180   1.548  1.00  0.00      BSYN  
ATOM    867   CA VAL    98     -19.684 -86.753   2.610  1.00  0.00      BSYN  
ATOM    868   CB VAL    98     -18.809 -85.524   2.842  1.00  0.00      BSYN  
ATOM    869  CG1 VAL    98     -17.379 -85.964   3.437  1.00  0.00      BSYN  
ATOM    870  CG2 VAL    98     -18.395 -84.702   1.652  1.00  0.00      BSYN  
ATOM    871    C VAL    98     -20.341 -87.011   3.897  1.00  0.00      BSYN  
ATOM    872    O VAL    98     -21.392 -86.483   4.132  1.00  0.00      BSYN  
ATOM    873    N ALA    99     -19.859 -87.751   4.899  1.00  0.00      BSYN  
ATOM    874    H ALA    99     -19.120 -88.383   4.772  1.00  0.00      BSYN  
ATOM    875   CA ALA    99     -20.578 -87.988   6.115  1.00  0.00      BSYN  
ATOM    876   CB ALA    99     -20.896 -89.487   6.301  1.00  0.00      BSYN  
ATOM    877    C ALA    99     -19.825 -87.596   7.343  1.00  0.00      BSYN  
ATOM    878    O ALA    99     -18.639 -87.294   7.364  1.00  0.00      BSYN  
ATOM    879    N GLN   100     -20.566 -87.566   8.428  1.00  0.00      BSYN  
ATOM    880    H GLN   100     -21.544 -87.542   8.476  1.00  0.00      BSYN  
ATOM    881   CA GLN   100     -19.887 -87.490   9.728  1.00  0.00      BSYN  
ATOM    882   CB GLN   100     -20.964 -87.451  10.804  1.00  0.00      BSYN  
ATOM    883   CG GLN   100     -20.536 -87.711  12.210  1.00  0.00      BSYN  
ATOM    884   CD GLN   100     -21.740 -88.033  13.098  1.00  0.00      BSYN  
ATOM    885  OE1 GLN   100     -22.417 -87.201  13.620  1.00  0.00      BSYN  
ATOM    886  NE2 GLN   100     -21.905 -89.302  13.305  1.00  0.00      BSYN  
ATOM    887 HE21 GLN   100     -22.710 -89.571  13.796  1.00  0.00      BSYN  
ATOM    888 HE22 GLN   100     -21.182 -89.901  13.025  1.00  0.00      BSYN  
ATOM    889    C GLN   100     -19.091 -88.765   9.830  1.00  0.00      BSYN  
ATOM    890    O GLN   100     -19.618 -89.872   9.971  1.00  0.00      BSYN  
ATOM    891    N GLU   101     -17.768 -88.641  10.049  1.00  0.00      BSYN  
ATOM    892    H GLU   101     -17.438 -87.727  10.178  1.00  0.00      BSYN  
ATOM    893   CA GLU   101     -16.915 -89.849  10.059  1.00  0.00      BSYN  
ATOM    894   CB GLU   101     -15.802 -89.795   9.067  1.00  0.00      BSYN  
ATOM    895   CG GLU   101     -16.467 -89.916   7.672  1.00  0.00      BSYN  
ATOM    896   CD GLU   101     -15.466 -90.310   6.557  1.00  0.00      BSYN  
ATOM    897  OE1 GLU   101     -15.003 -91.453   6.627  1.00  0.00      BSYN  
ATOM    898  OE2 GLU   101     -15.284 -89.530   5.640  1.00  0.00      BSYN  
ATOM    899    C GLU   101     -16.266 -90.308  11.399  1.00  0.00      BSYN  
ATOM    900    O GLU   101     -15.765 -89.481  12.172  1.00  0.00      BSYN  
ATOM    901    N ALA   102     -16.222 -91.674  11.712  1.00  0.00      BSYN  
ATOM    902    H ALA   102     -16.686 -92.239  11.060  1.00  0.00      BSYN  
ATOM    903   CA ALA   102     -15.587 -92.312  12.911  1.00  0.00      BSYN  
ATOM    904   CB ALA   102     -16.555 -93.389  13.293  1.00  0.00      BSYN  
ATOM    905    C ALA   102     -14.237 -92.993  12.636  1.00  0.00      BSYN  
ATOM    906    O ALA   102     -13.949 -94.233  12.776  1.00  0.00      BSYN  
ATOM    907    N ALA   103     -13.414 -92.088  12.122  1.00  0.00      BSYN  
ATOM    908    H ALA   103     -13.619 -91.143  12.284  1.00  0.00      BSYN  
ATOM    909   CA ALA   103     -12.127 -92.512  11.713  1.00  0.00      BSYN  
ATOM    910   CB ALA   103     -12.076 -92.918  10.260  1.00  0.00      BSYN  
ATOM    911    C ALA   103     -11.197 -91.350  12.011  1.00  0.00      BSYN  
ATOM    912    O ALA   103     -11.553 -90.304  11.563  1.00  0.00      BSYN  
ATOM    913    N GLU   104     -10.102 -91.663  12.690  1.00  0.00      BSYN  
ATOM    914    H GLU   104      -9.875 -92.561  13.007  1.00  0.00      BSYN  
ATOM    915   CA GLU   104      -9.085 -90.698  12.931  1.00  0.00      BSYN  
ATOM    916   CB GLU   104      -8.581 -90.599  14.345  1.00  0.00      BSYN  
ATOM    917   CG GLU   104      -9.598 -90.274  15.421  1.00  0.00      BSYN  
ATOM    918   CD GLU   104     -10.122 -88.845  15.310  1.00  0.00      BSYN  
ATOM    919  OE1 GLU   104     -11.292 -88.572  15.163  1.00  0.00      BSYN  
ATOM    920  OE2 GLU   104      -9.306 -87.927  15.325  1.00  0.00      BSYN  
ATOM    921    C GLU   104      -8.001 -90.373  11.799  1.00  0.00      BSYN  
ATOM    922    O GLU   104      -7.212 -91.319  11.453  1.00  0.00      BSYN  
ATOM    923    N GLU   105      -8.103 -89.121  11.224  1.00  0.00      BSYN  
ATOM    924    H GLU   105      -8.877 -88.528  11.324  1.00  0.00      BSYN  
ATOM    925   CA GLU   105      -7.100 -88.691  10.232  1.00  0.00      BSYN  
ATOM    926   CB GLU   105      -7.526 -88.953   8.754  1.00  0.00      BSYN  
ATOM    927   CG GLU   105      -7.426 -90.455   8.482  1.00  0.00      BSYN  
ATOM    928   CD GLU   105      -7.648 -90.796   7.016  1.00  0.00      BSYN  
ATOM    929  OE1 GLU   105      -7.610 -91.972   6.750  1.00  0.00      BSYN  
ATOM    930  OE2 GLU   105      -7.728 -89.899   6.127  1.00  0.00      BSYN  
ATOM    931    C GLU   105      -6.584 -87.359  10.544  1.00  0.00      BSYN  
ATOM    932    O GLU   105      -6.839 -86.443   9.734  1.00  0.00      BSYN  
ATOM    933    N PRO   106      -5.867 -87.147  11.655  1.00  0.00      BSYN  
ATOM    934   CD PRO   106      -5.995 -87.845  12.950  1.00  0.00      BSYN  
ATOM    935   CA PRO   106      -5.211 -85.866  11.907  1.00  0.00      BSYN  
ATOM    936   CB PRO   106      -4.813 -85.947  13.376  1.00  0.00      BSYN  
ATOM    937   CG PRO   106      -5.970 -86.690  13.904  1.00  0.00      BSYN  
ATOM    938    C PRO   106      -4.095 -85.412  11.021  1.00  0.00      BSYN  
ATOM    939    O PRO   106      -3.583 -86.256  10.228  1.00  0.00      BSYN  
ATOM    940    N LEU   107      -3.597 -84.186  11.005  1.00  0.00      BSYN  
ATOM    941    H LEU   107      -4.049 -83.500  11.540  1.00  0.00      BSYN  
ATOM    942   CA LEU   107      -2.659 -83.656  10.038  1.00  0.00      BSYN  
ATOM    943   CB LEU   107      -2.984 -82.163   9.610  1.00  0.00      BSYN  
ATOM    944   CG LEU   107      -3.036 -80.835  10.422  1.00  0.00      BSYN  
ATOM    945  CD1 LEU   107      -3.228 -79.664   9.467  1.00  0.00      BSYN  
ATOM    946  CD2 LEU   107      -4.124 -80.753  11.429  1.00  0.00      BSYN  
ATOM    947    C LEU   107      -1.171 -83.762  10.526  1.00  0.00      BSYN  
ATOM    948    O LEU   107      -0.908 -84.146  11.661  1.00  0.00      BSYN  
ATOM    949    N ILE   108      -0.363 -83.310   9.558  1.00  0.00      BSYN  
ATOM    950    H ILE   108      -0.635 -82.985   8.674  1.00  0.00      BSYN  
ATOM    951   CA ILE   108       1.046 -83.178   9.938  1.00  0.00      BSYN  
ATOM    952   CB ILE   108       1.987 -83.931   9.015  1.00  0.00      BSYN  
ATOM    953  CG2 ILE   108       1.525 -85.358   8.889  1.00  0.00      BSYN  
ATOM    954  CG1 ILE   108       2.131 -83.226   7.624  1.00  0.00      BSYN  
ATOM    955   CD ILE   108       3.656 -82.748   7.039  1.00  0.00      BSYN  
ATOM    956    C ILE   108       1.454 -81.743  10.141  1.00  0.00      BSYN  
ATOM    957    O ILE   108       1.004 -80.798   9.496  1.00  0.00      BSYN  
ATOM    958    N GLU   109       2.401 -81.602  11.031  1.00  0.00      BSYN  
ATOM    959    H GLU   109       2.850 -82.329  11.511  1.00  0.00      BSYN  
ATOM    960   CA GLU   109       2.908 -80.305  11.475  1.00  0.00      BSYN  
ATOM    961   CB GLU   109       2.168 -79.629  12.625  1.00  0.00      BSYN  
ATOM    962   CG GLU   109       2.346 -78.232  13.241  1.00  0.00      BSYN  
ATOM    963   CD GLU   109       1.244 -77.990  14.254  1.00  0.00      BSYN  
ATOM    964  OE1 GLU   109       0.418 -77.129  14.017  1.00  0.00      BSYN  
ATOM    965  OE2 GLU   109       1.274 -78.656  15.300  1.00  0.00      BSYN  
ATOM    966    C GLU   109       4.354 -80.523  12.025  1.00  0.00      BSYN  
ATOM    967    O GLU   109       4.572 -81.294  12.985  1.00  0.00      BSYN  
ATOM    968    N PRO   110       5.339 -79.972  11.270  1.00  0.00      BSYN  
ATOM    969   CD PRO   110       5.027 -79.410   9.939  1.00  0.00      BSYN  
ATOM    970   CA PRO   110       6.695 -79.657  11.769  1.00  0.00      BSYN  
ATOM    971   CB PRO   110       7.338 -79.189  10.402  1.00  0.00      BSYN  
ATOM    972   CG PRO   110       6.348 -79.526   9.321  1.00  0.00      BSYN  
ATOM    973    C PRO   110       6.692 -78.581  12.876  1.00  0.00      BSYN  
ATOM    974    O PRO   110       7.268 -77.478  12.743  1.00  0.00      BSYN  
ATOM    975    N LEU   111       6.194 -79.052  14.024  1.00  0.00      BSYN  
ATOM    976    H LEU   111       5.900 -79.986  14.056  1.00  0.00      BSYN  
ATOM    977   CA LEU   111       6.316 -78.180  15.226  1.00  0.00      BSYN  
ATOM    978   CB LEU   111       5.443 -78.697  16.349  1.00  0.00      BSYN  
ATOM    979   CG LEU   111       5.059 -77.827  17.646  1.00  0.00      BSYN  
ATOM    980  CD1 LEU   111       4.127 -76.705  17.317  1.00  0.00      BSYN  
ATOM    981  CD2 LEU   111       4.569 -78.816  18.698  1.00  0.00      BSYN  
ATOM    982    C LEU   111       7.826 -78.370  15.676  1.00  0.00      BSYN  
ATOM    983    O LEU   111       8.241 -79.254  16.401  1.00  0.00      BSYN  
ATOM    984    N MET   112       8.457 -77.298  15.436  1.00  0.00      BSYN  
ATOM    985    H MET   112       7.931 -76.607  14.981  1.00  0.00      BSYN  
ATOM    986   CA MET   112       9.948 -77.013  15.541  1.00  0.00      BSYN  
ATOM    987   CB MET   112      10.575 -77.329  16.819  1.00  0.00      BSYN  
ATOM    988   CG MET   112      11.456 -76.239  17.294  1.00  0.00      BSYN  
ATOM    989   SD MET   112      12.891 -76.913  18.150  1.00  0.00      BSYN  
ATOM    990   CE MET   112      13.895 -77.273  16.727  1.00  0.00      BSYN  
ATOM    991    C MET   112      10.830 -77.410  14.275  1.00  0.00      BSYN  
ATOM    992    O MET   112      10.960 -76.593  13.333  1.00  0.00      BSYN  
ATOM    993    N GLU   113      11.401 -78.570  14.262  1.00  0.00      BSYN  
ATOM    994    H GLU   113      11.324 -79.273  14.940  1.00  0.00      BSYN  
ATOM    995   CA GLU   113      12.090 -79.048  13.055  1.00  0.00      BSYN  
ATOM    996   CB GLU   113      13.516 -79.422  13.279  1.00  0.00      BSYN  
ATOM    997   CG GLU   113      14.275 -78.074  13.264  1.00  0.00      BSYN  
ATOM    998   CD GLU   113      15.722 -78.408  13.389  1.00  0.00      BSYN  
ATOM    999  OE1 GLU   113      16.406 -78.680  12.426  1.00  0.00      BSYN  
ATOM   1000  OE2 GLU   113      16.194 -78.262  14.519  1.00  0.00      BSYN  
ATOM   1001    C GLU   113      11.511 -80.313  12.618  1.00  0.00      BSYN  
ATOM   1002    O GLU   113      10.803 -80.901  13.411  1.00  0.00      BSYN  
ATOM   1003    N PRO   114      11.590 -80.659  11.328  1.00  0.00      BSYN  
ATOM   1004   CD PRO   114      11.509 -82.102  10.981  1.00  0.00      BSYN  
ATOM   1005   CA PRO   114      12.283 -79.937  10.224  1.00  0.00      BSYN  
ATOM   1006   CB PRO   114      13.068 -80.922   9.436  1.00  0.00      BSYN  
ATOM   1007   CG PRO   114      12.347 -82.169   9.587  1.00  0.00      BSYN  
ATOM   1008    C PRO   114      11.356 -79.016   9.410  1.00  0.00      BSYN  
ATOM   1009    O PRO   114      10.921 -79.319   8.320  1.00  0.00      BSYN  
ATOM   1010    N GLU   115      11.019 -77.827   9.927  1.00  0.00      BSYN  
ATOM   1011    H GLU   115      11.249 -77.688  10.869  1.00  0.00      BSYN  
ATOM   1012   CA GLU   115      10.295 -76.804   9.033  1.00  0.00      BSYN  
ATOM   1013   CB GLU   115       9.517 -76.007  10.113  1.00  0.00      BSYN  
ATOM   1014   CG GLU   115       8.881 -74.701   9.663  1.00  0.00      BSYN  
ATOM   1015   CD GLU   115       8.245 -73.856  10.742  1.00  0.00      BSYN  
ATOM   1016  OE1 GLU   115       8.961 -73.244  11.525  1.00  0.00      BSYN  
ATOM   1017  OE2 GLU   115       7.005 -73.766  10.755  1.00  0.00      BSYN  
ATOM   1018    C GLU   115      11.309 -75.881   8.318  1.00  0.00      BSYN  
ATOM   1019    O GLU   115      12.437 -75.449   8.739  1.00  0.00      BSYN  
ATOM   1020    N GLY   116      10.898 -75.457   7.177  1.00  0.00      BSYN  
ATOM   1021    H GLY   116      10.106 -75.928   6.842  1.00  0.00      BSYN  
ATOM   1022   CA GLY   116      11.454 -74.371   6.524  1.00  0.00      BSYN  
ATOM   1023    C GLY   116      10.394 -73.571   5.710  1.00  0.00      BSYN  
ATOM   1024    O GLY   116       9.922 -72.534   6.190  1.00  0.00      BSYN  
ATOM   1025    N GLU   117       9.859 -73.809   4.516  1.00  0.00      BSYN  
ATOM   1026    H GLU   117       9.131 -73.327   4.070  1.00  0.00      BSYN  
ATOM   1027   CA GLU   117      10.503 -74.896   3.654  1.00  0.00      BSYN  
ATOM   1028   CB GLU   117       9.639 -75.498   2.497  1.00  0.00      BSYN  
ATOM   1029   CG GLU   117       8.419 -76.173   3.076  1.00  0.00      BSYN  
ATOM   1030   CD GLU   117       7.644 -76.887   2.045  1.00  0.00      BSYN  
ATOM   1031  OE1 GLU   117       6.572 -76.311   1.825  1.00  0.00      BSYN  
ATOM   1032  OE2 GLU   117       7.957 -77.889   1.361  1.00  0.00      BSYN  
ATOM   1033    C GLU   117      11.778 -74.554   3.104  1.00  0.00      BSYN  
ATOM   1034    O GLU   117      11.950 -73.490   2.558  1.00  0.00      BSYN  
ATOM   1035    N SER   118      12.691 -75.491   3.298  1.00  0.00      BSYN  
ATOM   1036    H SER   118      12.465 -76.253   3.870  1.00  0.00      BSYN  
ATOM   1037   CA SER   118      14.032 -75.450   2.785  1.00  0.00      BSYN  
ATOM   1038   CB SER   118      15.118 -75.330   3.800  1.00  0.00      BSYN  
ATOM   1039   OG SER   118      15.361 -74.025   4.302  1.00  0.00      BSYN  
ATOM   1040   HG SER   118      14.507 -73.683   4.577  1.00  0.00      BSYN  
ATOM   1041    C SER   118      14.428 -76.491   1.754  1.00  0.00      BSYN  
ATOM   1042    O SER   118      14.506 -77.685   2.047  1.00  0.00      BSYN  
ATOM   1043    N TYR   119      14.361 -75.992   0.541  1.00  0.00      BSYN  
ATOM   1044    H TYR   119      13.869 -75.144   0.545  1.00  0.00      BSYN  
ATOM   1045   CA TYR   119      14.911 -76.695  -0.593  1.00  0.00      BSYN  
ATOM   1046   CB TYR   119      14.327 -76.123  -1.926  1.00  0.00      BSYN  
ATOM   1047   CG TYR   119      13.333 -77.100  -2.637  1.00  0.00      BSYN  
ATOM   1048  CD1 TYR   119      13.686 -78.105  -3.561  1.00  0.00      BSYN  
ATOM   1049  CE1 TYR   119      12.715 -79.080  -3.813  1.00  0.00      BSYN  
ATOM   1050  CD2 TYR   119      12.045 -77.023  -2.115  1.00  0.00      BSYN  
ATOM   1051  CE2 TYR   119      11.108 -77.900  -2.375  1.00  0.00      BSYN  
ATOM   1052   CZ TYR   119      11.464 -78.918  -3.229  1.00  0.00      BSYN  
ATOM   1053   OH TYR   119      10.392 -79.774  -3.390  1.00  0.00      BSYN  
ATOM   1054   HH TYR   119       9.555 -79.356  -3.177  1.00  0.00      BSYN  
ATOM   1055    C TYR   119      16.475 -76.426  -0.726  1.00  0.00      BSYN  
ATOM   1056    O TYR   119      16.695 -75.229  -0.564  1.00  0.00      BSYN  
ATOM   1057    N GLU   120      17.401 -77.392  -1.046  1.00  0.00      BSYN  
ATOM   1058    H GLU   120      17.039 -78.290  -0.898  1.00  0.00      BSYN  
ATOM   1059   CA GLU   120      18.824 -77.273  -1.410  1.00  0.00      BSYN  
ATOM   1060   CB GLU   120      19.435 -78.667  -1.497  1.00  0.00      BSYN  
ATOM   1061   CG GLU   120      20.956 -78.749  -1.434  1.00  0.00      BSYN  
ATOM   1062   CD GLU   120      21.338 -78.907   0.063  1.00  0.00      BSYN  
ATOM   1063  OE1 GLU   120      20.966 -79.816   0.677  1.00  0.00      BSYN  
ATOM   1064  OE2 GLU   120      21.893 -77.932   0.563  1.00  0.00      BSYN  
ATOM   1065    C GLU   120      18.984 -76.616  -2.820  1.00  0.00      BSYN  
ATOM   1066    O GLU   120      18.308 -77.071  -3.734  1.00  0.00      BSYN  
ATOM   1067    N ASP   121      19.871 -75.633  -2.980  1.00  0.00      BSYN  
ATOM   1068    H ASP   121      20.223 -75.344  -2.113  1.00  0.00      BSYN  
ATOM   1069   CA ASP   121      20.304 -74.952  -4.207  1.00  0.00      BSYN  
ATOM   1070   CB ASP   121      19.699 -73.608  -4.534  1.00  0.00      BSYN  
ATOM   1071   CG ASP   121      19.906 -72.435  -3.616  1.00  0.00      BSYN  
ATOM   1072  OD1 ASP   121      21.048 -71.940  -3.709  1.00  0.00      BSYN  
ATOM   1073  OD2 ASP   121      19.070 -72.077  -2.811  1.00  0.00      BSYN  
ATOM   1074    C ASP   121      21.839 -74.894  -4.092  1.00  0.00      BSYN  
ATOM   1075    O ASP   121      22.398 -74.624  -3.060  1.00  0.00      BSYN  
ATOM   1076    N PRO   122      22.508 -75.224  -5.259  1.00  0.00      BSYN  
ATOM   1077   CD PRO   122      21.971 -75.890  -6.443  1.00  0.00      BSYN  
ATOM   1078   CA PRO   122      23.882 -74.983  -5.266  1.00  0.00      BSYN  
ATOM   1079   CB PRO   122      24.497 -76.176  -5.912  1.00  0.00      BSYN  
ATOM   1080   CG PRO   122      23.277 -76.582  -6.866  1.00  0.00      BSYN  
ATOM   1081    C PRO   122      24.389 -73.644  -5.937  1.00  0.00      BSYN  
ATOM   1082    O PRO   122      24.382 -73.523  -7.163  1.00  0.00      BSYN  
ATOM   1083    N PRO   123      24.842 -72.730  -5.028  1.00  0.00      BSYN  
ATOM   1084   CD PRO   123      24.756 -72.863  -3.539  1.00  0.00      BSYN  
ATOM   1085   CA PRO   123      25.248 -71.436  -5.484  1.00  0.00      BSYN  
ATOM   1086   CB PRO   123      25.140 -70.756  -4.103  1.00  0.00      BSYN  
ATOM   1087   CG PRO   123      25.532 -71.747  -2.927  1.00  0.00      BSYN  
ATOM   1088    C PRO   123      26.541 -71.278  -6.173  1.00  0.00      BSYN  
ATOM   1089    O PRO   123      27.398 -72.072  -6.159  1.00  0.00      BSYN  
ATOM   1090    N GLN   124      26.616 -70.222  -6.964  1.00  0.00      BSYN  
ATOM   1091    H GLN   124      25.890 -69.617  -7.222  1.00  0.00      BSYN  
ATOM   1092   CA GLN   124      27.865 -69.904  -7.698  1.00  0.00      BSYN  
ATOM   1093   CB GLN   124      29.189 -69.702  -6.848  1.00  0.00      BSYN  
ATOM   1094   CG GLN   124      30.667 -69.430  -7.414  1.00  0.00      BSYN  
ATOM   1095   CD GLN   124      31.580 -68.293  -6.743  1.00  0.00      BSYN  
ATOM   1096  OE1 GLN   124      31.862 -68.280  -5.512  1.00  0.00      BSYN  
ATOM   1097  NE2 GLN   124      32.083 -67.369  -7.524  1.00  0.00      BSYN  
ATOM   1098 HE21 GLN   124      31.924 -67.513  -8.480  1.00  0.00      BSYN  
ATOM   1099 HE22 GLN   124      32.443 -66.536  -7.154  1.00  0.00      BSYN  
ATOM   1100    C GLN   124      28.241 -70.656  -8.920  1.00  0.00      BSYN  
ATOM   1101    O GLN   124      28.290 -70.220 -10.099  1.00  0.00      BSYN  
ATOM   1102    N GLU   125      28.625 -71.901  -8.632  1.00  0.00      BSYN  
ATOM   1103    H GLU   125      28.422 -72.286  -7.754  1.00  0.00      BSYN  
ATOM   1104   CA GLU   125      29.153 -72.821  -9.619  1.00  0.00      BSYN  
ATOM   1105   CB GLU   125      30.411 -73.334  -9.064  1.00  0.00      BSYN  
ATOM   1106   CG GLU   125      31.593 -72.472  -8.914  1.00  0.00      BSYN  
ATOM   1107   CD GLU   125      32.881 -73.027  -8.254  1.00  0.00      BSYN  
ATOM   1108  OE1 GLU   125      33.707 -73.806  -8.833  1.00  0.00      BSYN  
ATOM   1109  OE2 GLU   125      33.189 -72.575  -7.183  1.00  0.00      BSYN  
ATOM   1110    C GLU   125      28.175 -73.888  -9.831  1.00  0.00      BSYN  
ATOM   1111    O GLU   125      28.222 -74.988  -9.182  1.00  0.00      BSYN  
ATOM   1112    N GLU   126      27.302 -73.590 -10.736  1.00  0.00      BSYN  
ATOM   1113    H GLU   126      27.512 -72.881 -11.379  1.00  0.00      BSYN  
ATOM   1114   CA GLU   126      26.224 -74.489 -11.093  1.00  0.00      BSYN  
ATOM   1115   CB GLU   126      25.102 -73.741 -11.746  1.00  0.00      BSYN  
ATOM   1116   CG GLU   126      24.316 -72.924 -10.816  1.00  0.00      BSYN  
ATOM   1117   CD GLU   126      23.940 -71.434 -11.135  1.00  0.00      BSYN  
ATOM   1118  OE1 GLU   126      24.272 -70.612 -10.257  1.00  0.00      BSYN  
ATOM   1119  OE2 GLU   126      23.346 -71.212 -12.132  1.00  0.00      BSYN  
ATOM   1120    C GLU   126      26.677 -75.728 -11.853  1.00  0.00      BSYN  
ATOM   1121    O GLU   126      27.158 -75.628 -13.013  1.00  0.00      BSYN  
ATOM   1122    N TYR   127      26.386 -76.958 -11.284  1.00  0.00      BSYN  
ATOM   1123    H TYR   127      25.784 -77.032 -10.514  1.00  0.00      BSYN  
ATOM   1124   CA TYR   127      26.887 -78.191 -11.932  1.00  0.00      BSYN  
ATOM   1125   CB TYR   127      27.618 -79.130 -10.824  1.00  0.00      BSYN  
ATOM   1126   CG TYR   127      28.872 -78.614 -10.304  1.00  0.00      BSYN  
ATOM   1127  CD1 TYR   127      30.094 -78.789 -10.988  1.00  0.00      BSYN  
ATOM   1128  CE1 TYR   127      31.324 -78.249 -10.416  1.00  0.00      BSYN  
ATOM   1129  CD2 TYR   127      28.778 -77.863  -9.202  1.00  0.00      BSYN  
ATOM   1130  CE2 TYR   127      29.913 -77.487  -8.575  1.00  0.00      BSYN  
ATOM   1131   CZ TYR   127      31.183 -77.705  -9.120  1.00  0.00      BSYN  
ATOM   1132   OH TYR   127      32.405 -77.493  -8.576  1.00  0.00      BSYN  
ATOM   1133   HH TYR   127      32.438 -77.493  -7.616  1.00  0.00      BSYN  
ATOM   1134    C TYR   127      25.684 -78.860 -12.481  1.00  0.00      BSYN  
ATOM   1135    O TYR   127      24.781 -79.201 -11.686  1.00  0.00      BSYN  
ATOM   1136    N GLN   128      25.429 -79.067 -13.788  1.00  0.00      BSYN  
ATOM   1137    H GLN   128      24.709 -79.647 -14.113  1.00  0.00      BSYN  
ATOM   1138   CA GLN   128      26.272 -78.414 -14.780  1.00  0.00      BSYN  
ATOM   1139   CB GLN   128      26.938 -79.467 -15.602  1.00  0.00      BSYN  
ATOM   1140   CG GLN   128      26.081 -80.231 -16.461  1.00  0.00      BSYN  
ATOM   1141   CD GLN   128      26.672 -81.515 -17.098  1.00  0.00      BSYN  
ATOM   1142  OE1 GLN   128      27.327 -81.523 -18.138  1.00  0.00      BSYN  
ATOM   1143  NE2 GLN   128      26.154 -82.611 -16.731  1.00  0.00      BSYN  
ATOM   1144 HE21 GLN   128      25.414 -82.759 -16.106  1.00  0.00      BSYN  
ATOM   1145 HE22 GLN   128      26.553 -83.480 -16.949  1.00  0.00      BSYN  
ATOM   1146    C GLN   128      25.621 -77.317 -15.676  1.00  0.00      BSYN  
ATOM   1147    O GLN   128      25.962 -77.102 -16.866  1.00  0.00      BSYN  
ATOM   1148    N GLU   129      24.789 -76.504 -15.066  1.00  0.00      BSYN  
ATOM   1149    H GLU   129      24.910 -76.437 -14.096  1.00  0.00      BSYN  
ATOM   1150   CA GLU   129      23.944 -75.592 -15.805  1.00  0.00      BSYN  
ATOM   1151   CB GLU   129      22.416 -75.936 -15.878  1.00  0.00      BSYN  
ATOM   1152   CG GLU   129      22.203 -77.316 -16.556  1.00  0.00      BSYN  
ATOM   1153   CD GLU   129      22.645 -77.690 -17.996  1.00  0.00      BSYN  
ATOM   1154  OE1 GLU   129      22.646 -76.735 -18.857  1.00  0.00      BSYN  
ATOM   1155  OE2 GLU   129      23.035 -78.826 -18.234  1.00  0.00      BSYN  
ATOM   1156    C GLU   129      23.964 -74.124 -15.205  1.00  0.00      BSYN  
ATOM   1157    O GLU   129      23.115 -73.570 -14.440  1.00  0.00      BSYN  
ATOM   1158    N TYR   130      25.092 -73.526 -15.652  1.00  0.00      BSYN  
ATOM   1159    H TYR   130      25.813 -74.022 -16.091  1.00  0.00      BSYN  
ATOM   1160   CA TYR   130      25.395 -72.040 -15.363  1.00  0.00      BSYN  
ATOM   1161   CB TYR   130      26.779 -71.821 -16.053  1.00  0.00      BSYN  
ATOM   1162   CG TYR   130      27.850 -72.407 -15.113  1.00  0.00      BSYN  
ATOM   1163  CD1 TYR   130      28.194 -73.676 -15.299  1.00  0.00      BSYN  
ATOM   1164  CE1 TYR   130      29.296 -74.129 -14.614  1.00  0.00      BSYN  
ATOM   1165  CD2 TYR   130      28.472 -71.624 -14.117  1.00  0.00      BSYN  
ATOM   1166  CE2 TYR   130      29.532 -72.132 -13.446  1.00  0.00      BSYN  
ATOM   1167   CZ TYR   130      29.930 -73.423 -13.644  1.00  0.00      BSYN  
ATOM   1168   OH TYR   130      30.905 -74.075 -12.912  1.00  0.00      BSYN  
ATOM   1169   HH TYR   130      31.050 -74.840 -13.475  1.00  0.00      BSYN  
ATOM   1170    C TYR   130      24.209 -71.056 -15.747  1.00  0.00      BSYN  
ATOM   1171    O TYR   130      24.211 -70.697 -16.950  1.00  0.00      BSYN  
ATOM   1172    N GLU   131      23.249 -70.564 -14.959  1.00  0.00      BSYN  
ATOM   1173    H GLU   131      23.166 -71.009 -14.090  1.00  0.00      BSYN  
ATOM   1174   CA GLU   131      22.181 -69.620 -15.357  1.00  0.00      BSYN  
ATOM   1175   CB GLU   131      21.071 -69.472 -14.210  1.00  0.00      BSYN  
ATOM   1176   CG GLU   131      20.220 -70.684 -13.862  1.00  0.00      BSYN  
ATOM   1177   CD GLU   131      18.961 -70.361 -12.925  1.00  0.00      BSYN  
ATOM   1178  OE1 GLU   131      18.766 -70.964 -11.841  1.00  0.00      BSYN  
ATOM   1179  OE2 GLU   131      18.123 -69.504 -13.230  1.00  0.00      BSYN  
ATOM   1180    C GLU   131      22.332 -68.249 -16.105  1.00  0.00      BSYN  
ATOM   1181    O GLU   131      22.706 -67.326 -15.404  1.00  0.00      BSYN  
ATOM   1182    N PRO   132      22.077 -68.109 -17.326  1.00  0.00      BSYN  
ATOM   1183   CD PRO   132      21.538 -69.166 -18.141  1.00  0.00      BSYN  
ATOM   1184   CA PRO   132      22.314 -66.922 -18.195  1.00  0.00      BSYN  
ATOM   1185   CB PRO   132      22.124 -67.542 -19.599  1.00  0.00      BSYN  
ATOM   1186   CG PRO   132      22.372 -69.097 -19.323  1.00  0.00      BSYN  
ATOM   1187    C PRO   132      21.530 -65.593 -18.092  1.00  0.00      BSYN  
ATOM   1188    O PRO   132      20.397 -65.473 -17.599  1.00  0.00      BSYN  
ATOM   1189    N GLU   133      22.008 -64.523 -18.757  1.00  0.00      BSYN  
ATOM   1190    H GLU   133      22.695 -64.723 -19.426  1.00  0.00      BSYN  
ATOM   1191   CA GLU   133      21.604 -63.063 -18.666  1.00  0.00      BSYN  
ATOM   1192   CB GLU   133      22.643 -62.243 -17.823  1.00  0.00      BSYN  
ATOM   1193   CG GLU   133      22.536 -62.729 -16.383  1.00  0.00      BSYN  
ATOM   1194   CD GLU   133      23.401 -62.111 -15.292  1.00  0.00      BSYN  
ATOM   1195  OE1 GLU   133      23.036 -61.095 -14.745  1.00  0.00      BSYN  
ATOM   1196  OE2 GLU   133      24.355 -62.719 -14.865  1.00  0.00      BSYN  
ATOM   1197    C GLU   133      21.263 -62.402 -20.052  1.00  0.00      BSYN  
ATOM   1198    O GLU   133      21.706 -62.948 -21.050  1.00  0.00      BSYN  
ATOM   1199    N ALA   134      20.532 -61.265 -20.054  1.00  0.00      BSYN  
ATOM   1200    H ALA   134      20.354 -60.904 -19.160  1.00  0.00      BSYN  
ATOM   1201   CA ALA   134      20.091 -60.543 -21.187  1.00  0.00      BSYN  
ATOM   1202   CB ALA   134      18.704 -61.051 -21.492  1.00  0.00      BSYN  
ATOM   1203    C ALA   134      19.904 -59.018 -20.998  1.00  0.00      BSYN  
ATOM   1204  OT1 ALA   134      19.802 -58.571 -19.858  1.00  0.00      BSYN  
ATOM   1205  OT2 ALA   134      20.076 -58.342 -22.024  1.00  0.00      BSYN  
END
