# Supplementary material for: Data set of intrinsically disordered proteins analysed at a local protein conformation level
Source: Data Brief. 2020 Mar 5;29:105383. doi: 10.1016/j.dib.2020.105383 (PMC7078294; doi:10.1016/j.dib.2020.105383)
Supplement: Supplementary file 1 [file mmc1.zip › the data/1-DATA/PED1AAD-pdb/1AAD-178.pdb]

CRYST1    1.000    1.000    1.000  90.00  90.00  90.00 P 1           1
ATOM      1  HT1 MET     1      -5.453 -51.780   5.716  1.00  0.00      BSYN  
ATOM      2  HT2 MET     1      -4.579 -50.260   5.375  1.00  0.00      BSYN  
ATOM      3    N MET     1      -4.833 -51.013   6.046  1.00  0.00      BSYN  
ATOM      4  HT3 MET     1      -5.403 -50.518   6.762  1.00  0.00      BSYN  
ATOM      5   CA MET     1      -3.641 -51.457   6.713  1.00  0.00      BSYN  
ATOM      6   CB MET     1      -3.795 -52.582   7.769  1.00  0.00      BSYN  
ATOM      7   CG MET     1      -3.985 -51.985   9.087  1.00  0.00      BSYN  
ATOM      8   SD MET     1      -4.839 -50.429   9.106  1.00  0.00      BSYN  
ATOM      9   CE MET     1      -3.794 -49.705  10.312  1.00  0.00      BSYN  
ATOM     10    C MET     1      -2.438 -51.909   5.833  1.00  0.00      BSYN  
ATOM     11    O MET     1      -2.608 -52.323   4.753  1.00  0.00      BSYN  
ATOM     12    N ASP     2      -1.196 -51.599   6.335  1.00  0.00      BSYN  
ATOM     13    H ASP     2      -1.196 -50.870   6.991  1.00  0.00      BSYN  
ATOM     14   CA ASP     2       0.014 -52.102   5.798  1.00  0.00      BSYN  
ATOM     15   CB ASP     2       1.365 -51.257   6.016  1.00  0.00      BSYN  
ATOM     16   CG ASP     2       1.629 -49.933   5.344  1.00  0.00      BSYN  
ATOM     17  OD1 ASP     2       1.083 -48.975   5.791  1.00  0.00      BSYN  
ATOM     18  OD2 ASP     2       2.394 -49.769   4.375  1.00  0.00      BSYN  
ATOM     19    C ASP     2       0.230 -53.533   6.153  1.00  0.00      BSYN  
ATOM     20    O ASP     2       0.355 -53.761   7.326  1.00  0.00      BSYN  
ATOM     21    N VAL     3       0.425 -54.405   5.137  1.00  0.00      BSYN  
ATOM     22    H VAL     3       0.417 -54.105   4.204  1.00  0.00      BSYN  
ATOM     23   CA VAL     3       0.542 -55.820   5.491  1.00  0.00      BSYN  
ATOM     24   CB VAL     3      -0.613 -56.750   5.007  1.00  0.00      BSYN  
ATOM     25  CG1 VAL     3      -1.800 -56.685   6.059  1.00  0.00      BSYN  
ATOM     26  CG2 VAL     3      -1.200 -56.411   3.681  1.00  0.00      BSYN  
ATOM     27    C VAL     3       1.826 -56.513   5.054  1.00  0.00      BSYN  
ATOM     28    O VAL     3       2.635 -55.802   4.462  1.00  0.00      BSYN  
ATOM     29    N PHE     4       2.205 -57.748   5.625  1.00  0.00      BSYN  
ATOM     30    H PHE     4       1.440 -58.347   5.754  1.00  0.00      BSYN  
ATOM     31   CA PHE     4       3.490 -58.398   5.675  1.00  0.00      BSYN  
ATOM     32   CB PHE     4       3.820 -58.636   7.186  1.00  0.00      BSYN  
ATOM     33   CG PHE     4       3.777 -57.374   8.118  1.00  0.00      BSYN  
ATOM     34  CD1 PHE     4       4.544 -56.288   7.817  1.00  0.00      BSYN  
ATOM     35  CD2 PHE     4       2.819 -57.303   9.166  1.00  0.00      BSYN  
ATOM     36  CE1 PHE     4       4.467 -55.128   8.621  1.00  0.00      BSYN  
ATOM     37  CE2 PHE     4       2.711 -56.158   9.946  1.00  0.00      BSYN  
ATOM     38   CZ PHE     4       3.538 -55.054   9.726  1.00  0.00      BSYN  
ATOM     39    C PHE     4       3.517 -59.739   5.060  1.00  0.00      BSYN  
ATOM     40    O PHE     4       4.315 -59.945   4.166  1.00  0.00      BSYN  
ATOM     41    N MET     5       2.705 -60.541   5.709  1.00  0.00      BSYN  
ATOM     42    H MET     5       2.068 -60.152   6.344  1.00  0.00      BSYN  
ATOM     43   CA MET     5       2.577 -61.905   5.254  1.00  0.00      BSYN  
ATOM     44   CB MET     5       1.994 -62.770   6.332  1.00  0.00      BSYN  
ATOM     45   CG MET     5       2.718 -63.121   7.561  1.00  0.00      BSYN  
ATOM     46   SD MET     5       1.956 -64.370   8.561  1.00  0.00      BSYN  
ATOM     47   CE MET     5       2.919 -65.850   8.187  1.00  0.00      BSYN  
ATOM     48    C MET     5       1.828 -62.174   4.006  1.00  0.00      BSYN  
ATOM     49    O MET     5       0.832 -61.629   3.630  1.00  0.00      BSYN  
ATOM     50    N LYS     6       2.342 -63.096   3.287  1.00  0.00      BSYN  
ATOM     51    H LYS     6       3.123 -63.435   3.771  1.00  0.00      BSYN  
ATOM     52   CA LYS     6       1.686 -63.785   2.194  1.00  0.00      BSYN  
ATOM     53   CB LYS     6       2.502 -64.352   1.063  1.00  0.00      BSYN  
ATOM     54   CG LYS     6       3.378 -63.218   0.386  1.00  0.00      BSYN  
ATOM     55   CD LYS     6       2.620 -62.088  -0.385  1.00  0.00      BSYN  
ATOM     56   CE LYS     6       3.065 -60.706  -0.055  1.00  0.00      BSYN  
ATOM     57   NZ LYS     6       2.342 -59.869  -0.906  1.00  0.00      BSYN  
ATOM     58  HZ1 LYS     6       1.417 -59.772  -0.441  1.00  0.00      BSYN  
ATOM     59  HZ2 LYS     6       2.782 -58.929  -0.961  1.00  0.00      BSYN  
ATOM     60  HZ3 LYS     6       2.356 -60.330  -1.838  1.00  0.00      BSYN  
ATOM     61    C LYS     6       0.788 -64.925   2.713  1.00  0.00      BSYN  
ATOM     62    O LYS     6       1.135 -65.631   3.557  1.00  0.00      BSYN  
ATOM     63    N GLY     7      -0.250 -65.268   1.994  1.00  0.00      BSYN  
ATOM     64    H GLY     7      -0.522 -64.846   1.152  1.00  0.00      BSYN  
ATOM     65   CA GLY     7      -1.094 -66.490   2.189  1.00  0.00      BSYN  
ATOM     66    C GLY     7      -1.814 -66.540   3.505  1.00  0.00      BSYN  
ATOM     67    O GLY     7      -2.443 -65.606   3.910  1.00  0.00      BSYN  
ATOM     68    N LEU     8      -1.854 -67.685   4.177  1.00  0.00      BSYN  
ATOM     69    H LEU     8      -2.349 -67.521   5.007  1.00  0.00      BSYN  
ATOM     70   CA LEU     8      -1.132 -68.918   3.883  1.00  0.00      BSYN  
ATOM     71   CB LEU     8      -0.228 -69.265   5.174  1.00  0.00      BSYN  
ATOM     72   CG LEU     8       0.211 -68.384   6.380  1.00  0.00      BSYN  
ATOM     73  CD1 LEU     8      -0.930 -68.062   7.304  1.00  0.00      BSYN  
ATOM     74  CD2 LEU     8       1.389 -69.090   7.105  1.00  0.00      BSYN  
ATOM     75    C LEU     8      -2.101 -70.051   3.341  1.00  0.00      BSYN  
ATOM     76    O LEU     8      -1.977 -70.351   2.258  1.00  0.00      BSYN  
ATOM     77    N SER     9      -2.977 -70.598   4.153  1.00  0.00      BSYN  
ATOM     78    H SER     9      -2.859 -70.484   5.119  1.00  0.00      BSYN  
ATOM     79   CA SER     9      -4.244 -71.180   3.681  1.00  0.00      BSYN  
ATOM     80   CB SER     9      -4.522 -72.156   4.805  1.00  0.00      BSYN  
ATOM     81   OG SER     9      -3.462 -73.020   5.285  1.00  0.00      BSYN  
ATOM     82   HG SER     9      -3.752 -73.688   5.910  1.00  0.00      BSYN  
ATOM     83    C SER     9      -5.246 -70.115   3.394  1.00  0.00      BSYN  
ATOM     84    O SER     9      -5.090 -69.051   4.023  1.00  0.00      BSYN  
ATOM     85    N MET    10      -6.085 -70.313   2.348  1.00  0.00      BSYN  
ATOM     86    H MET    10      -6.064 -71.220   1.977  1.00  0.00      BSYN  
ATOM     87   CA MET    10      -7.221 -69.440   2.129  1.00  0.00      BSYN  
ATOM     88   CB MET    10      -7.640 -69.675   0.575  1.00  0.00      BSYN  
ATOM     89   CG MET    10      -8.637 -68.843  -0.020  1.00  0.00      BSYN  
ATOM     90   SD MET    10      -8.132 -67.084  -0.028  1.00  0.00      BSYN  
ATOM     91   CE MET    10      -9.694 -66.311  -0.396  1.00  0.00      BSYN  
ATOM     92    C MET    10      -8.347 -69.675   3.111  1.00  0.00      BSYN  
ATOM     93    O MET    10      -8.888 -70.787   3.317  1.00  0.00      BSYN  
ATOM     94    N ALA    11      -8.970 -68.730   3.923  1.00  0.00      BSYN  
ATOM     95    H ALA    11      -9.859 -68.925   4.287  1.00  0.00      BSYN  
ATOM     96   CA ALA    11      -8.544 -67.332   3.714  1.00  0.00      BSYN  
ATOM     97   CB ALA    11      -9.786 -66.337   3.405  1.00  0.00      BSYN  
ATOM     98    C ALA    11      -7.754 -66.713   4.889  1.00  0.00      BSYN  
ATOM     99    O ALA    11      -8.434 -66.713   5.928  1.00  0.00      BSYN  
ATOM    100    N LYS    12      -6.550 -66.158   4.795  1.00  0.00      BSYN  
ATOM    101    H LYS    12      -5.894 -66.593   4.211  1.00  0.00      BSYN  
ATOM    102   CA LYS    12      -6.074 -65.212   5.809  1.00  0.00      BSYN  
ATOM    103   CB LYS    12      -5.164 -65.844   6.893  1.00  0.00      BSYN  
ATOM    104   CG LYS    12      -5.691 -65.968   8.293  1.00  0.00      BSYN  
ATOM    105   CD LYS    12      -4.458 -66.497   9.064  1.00  0.00      BSYN  
ATOM    106   CE LYS    12      -4.756 -66.688  10.536  1.00  0.00      BSYN  
ATOM    107   NZ LYS    12      -3.475 -67.019  11.172  1.00  0.00      BSYN  
ATOM    108  HZ1 LYS    12      -2.991 -67.775  10.647  1.00  0.00      BSYN  
ATOM    109  HZ2 LYS    12      -2.910 -66.155  11.299  1.00  0.00      BSYN  
ATOM    110  HZ3 LYS    12      -3.779 -67.409  12.087  1.00  0.00      BSYN  
ATOM    111    C LYS    12      -5.602 -63.782   5.689  1.00  0.00      BSYN  
ATOM    112    O LYS    12      -6.336 -62.839   5.382  1.00  0.00      BSYN  
ATOM    113    N GLU    13      -4.257 -63.557   5.712  1.00  0.00      BSYN  
ATOM    114    H GLU    13      -3.601 -64.276   5.820  1.00  0.00      BSYN  
ATOM    115   CA GLU    13      -3.629 -62.283   5.978  1.00  0.00      BSYN  
ATOM    116   CB GLU    13      -2.717 -62.480   7.157  1.00  0.00      BSYN  
ATOM    117   CG GLU    13      -3.469 -62.839   8.507  1.00  0.00      BSYN  
ATOM    118   CD GLU    13      -2.529 -62.906   9.737  1.00  0.00      BSYN  
ATOM    119  OE1 GLU    13      -1.758 -61.968   9.746  1.00  0.00      BSYN  
ATOM    120  OE2 GLU    13      -2.639 -63.816  10.571  1.00  0.00      BSYN  
ATOM    121    C GLU    13      -2.943 -61.596   4.768  1.00  0.00      BSYN  
ATOM    122    O GLU    13      -2.672 -60.372   4.596  1.00  0.00      BSYN  
ATOM    123    N GLY    14      -2.614 -62.526   3.934  1.00  0.00      BSYN  
ATOM    124    H GLY    14      -2.830 -63.481   3.960  1.00  0.00      BSYN  
ATOM    125   CA GLY    14      -2.097 -62.229   2.586  1.00  0.00      BSYN  
ATOM    126    C GLY    14      -2.921 -62.933   1.589  1.00  0.00      BSYN  
ATOM    127    O GLY    14      -2.505 -63.729   0.764  1.00  0.00      BSYN  
ATOM    128    N VAL    15      -4.214 -62.554   1.767  1.00  0.00      BSYN  
ATOM    129    H VAL    15      -4.508 -62.154   2.612  1.00  0.00      BSYN  
ATOM    130   CA VAL    15      -5.063 -62.754   0.532  1.00  0.00      BSYN  
ATOM    131   CB VAL    15      -6.419 -63.304   0.988  1.00  0.00      BSYN  
ATOM    132  CG1 VAL    15      -6.210 -64.815   1.354  1.00  0.00      BSYN  
ATOM    133  CG2 VAL    15      -6.985 -62.610   2.239  1.00  0.00      BSYN  
ATOM    134    C VAL    15      -5.237 -61.582  -0.445  1.00  0.00      BSYN  
ATOM    135    O VAL    15      -5.219 -60.429  -0.039  1.00  0.00      BSYN  
ATOM    136    N VAL    16      -5.407 -61.693  -1.796  1.00  0.00      BSYN  
ATOM    137    H VAL    16      -5.323 -60.979  -2.461  1.00  0.00      BSYN  
ATOM    138   CA VAL    16      -5.549 -63.029  -2.456  1.00  0.00      BSYN  
ATOM    139   CB VAL    16      -6.663 -63.076  -3.588  1.00  0.00      BSYN  
ATOM    140  CG1 VAL    16      -8.053 -62.764  -2.946  1.00  0.00      BSYN  
ATOM    141  CG2 VAL    16      -6.158 -62.182  -4.898  1.00  0.00      BSYN  
ATOM    142    C VAL    16      -4.196 -63.441  -2.996  1.00  0.00      BSYN  
ATOM    143    O VAL    16      -3.361 -62.606  -3.419  1.00  0.00      BSYN  
ATOM    144    N ALA    17      -3.839 -64.749  -3.070  1.00  0.00      BSYN  
ATOM    145    H ALA    17      -4.422 -65.509  -2.861  1.00  0.00      BSYN  
ATOM    146   CA ALA    17      -2.547 -65.192  -3.585  1.00  0.00      BSYN  
ATOM    147   CB ALA    17      -2.433 -66.658  -3.045  1.00  0.00      BSYN  
ATOM    148    C ALA    17      -2.153 -65.071  -5.076  1.00  0.00      BSYN  
ATOM    149    O ALA    17      -1.345 -65.859  -5.629  1.00  0.00      BSYN  
ATOM    150    N ALA    18      -2.755 -64.097  -5.757  1.00  0.00      BSYN  
ATOM    151    H ALA    18      -3.245 -63.434  -5.227  1.00  0.00      BSYN  
ATOM    152   CA ALA    18      -2.620 -63.872  -7.184  1.00  0.00      BSYN  
ATOM    153   CB ALA    18      -1.273 -63.394  -7.574  1.00  0.00      BSYN  
ATOM    154    C ALA    18      -3.169 -64.925  -8.127  1.00  0.00      BSYN  
ATOM    155    O ALA    18      -4.311 -65.041  -8.487  1.00  0.00      BSYN  
ATOM    156    N ALA    19      -2.249 -65.806  -8.491  1.00  0.00      BSYN  
ATOM    157    H ALA    19      -1.514 -65.739  -7.846  1.00  0.00      BSYN  
ATOM    158   CA ALA    19      -2.460 -66.917  -9.422  1.00  0.00      BSYN  
ATOM    159   CB ALA    19      -1.124 -67.608  -9.543  1.00  0.00      BSYN  
ATOM    160    C ALA    19      -3.380 -67.981  -8.839  1.00  0.00      BSYN  
ATOM    161    O ALA    19      -4.195 -68.600  -9.516  1.00  0.00      BSYN  
ATOM    162    N GLU    20      -3.265 -68.128  -7.531  1.00  0.00      BSYN  
ATOM    163    H GLU    20      -2.840 -67.370  -7.079  1.00  0.00      BSYN  
ATOM    164   CA GLU    20      -4.179 -68.998  -6.749  1.00  0.00      BSYN  
ATOM    165   CB GLU    20      -5.690 -68.641  -7.066  1.00  0.00      BSYN  
ATOM    166   CG GLU    20      -6.079 -67.419  -6.401  1.00  0.00      BSYN  
ATOM    167   CD GLU    20      -7.429 -66.888  -6.725  1.00  0.00      BSYN  
ATOM    168  OE1 GLU    20      -8.392 -67.006  -5.883  1.00  0.00      BSYN  
ATOM    169  OE2 GLU    20      -7.651 -66.502  -7.872  1.00  0.00      BSYN  
ATOM    170    C GLU    20      -3.867 -70.414  -6.850  1.00  0.00      BSYN  
ATOM    171    O GLU    20      -3.584 -71.004  -5.788  1.00  0.00      BSYN  
ATOM    172    N LYS    21      -3.857 -71.068  -8.009  1.00  0.00      BSYN  
ATOM    173    H LYS    21      -4.340 -70.726  -8.790  1.00  0.00      BSYN  
ATOM    174   CA LYS    21      -3.039 -72.339  -8.222  1.00  0.00      BSYN  
ATOM    175   CB LYS    21      -4.052 -73.540  -8.155  1.00  0.00      BSYN  
ATOM    176   CG LYS    21      -3.681 -74.977  -8.144  1.00  0.00      BSYN  
ATOM    177   CD LYS    21      -4.793 -75.881  -8.649  1.00  0.00      BSYN  
ATOM    178   CE LYS    21      -5.402 -75.590 -10.124  1.00  0.00      BSYN  
ATOM    179   NZ LYS    21      -4.581 -76.159 -11.223  1.00  0.00      BSYN  
ATOM    180  HZ1 LYS    21      -3.690 -75.637 -11.345  1.00  0.00      BSYN  
ATOM    181  HZ2 LYS    21      -4.381 -77.171 -11.089  1.00  0.00      BSYN  
ATOM    182  HZ3 LYS    21      -5.186 -76.188 -12.069  1.00  0.00      BSYN  
ATOM    183    C LYS    21      -2.517 -72.319  -9.669  1.00  0.00      BSYN  
ATOM    184    O LYS    21      -2.974 -71.551 -10.471  1.00  0.00      BSYN  
ATOM    185    N THR    22      -1.471 -73.096  -9.880  1.00  0.00      BSYN  
ATOM    186    H THR    22      -1.116 -73.514  -9.068  1.00  0.00      BSYN  
ATOM    187   CA THR    22      -0.921 -73.320 -11.194  1.00  0.00      BSYN  
ATOM    188   CB THR    22       0.392 -72.632 -11.391  1.00  0.00      BSYN  
ATOM    189  OG1 THR    22       0.197 -71.316 -10.947  1.00  0.00      BSYN  
ATOM    190  HG1 THR    22       0.202 -71.308  -9.988  1.00  0.00      BSYN  
ATOM    191  CG2 THR    22       1.014 -72.451 -12.798  1.00  0.00      BSYN  
ATOM    192    C THR    22      -0.585 -74.767 -11.432  1.00  0.00      BSYN  
ATOM    193    O THR    22      -0.694 -75.308 -12.514  1.00  0.00      BSYN  
ATOM    194    N LYS    23       0.052 -75.424 -10.512  1.00  0.00      BSYN  
ATOM    195    H LYS    23       0.103 -75.047  -9.609  1.00  0.00      BSYN  
ATOM    196   CA LYS    23       0.302 -76.767 -10.547  1.00  0.00      BSYN  
ATOM    197   CB LYS    23       1.471 -77.278 -11.498  1.00  0.00      BSYN  
ATOM    198   CG LYS    23       2.745 -76.612 -11.560  1.00  0.00      BSYN  
ATOM    199   CD LYS    23       3.249 -75.917 -12.848  1.00  0.00      BSYN  
ATOM    200   CE LYS    23       3.795 -76.892 -13.777  1.00  0.00      BSYN  
ATOM    201   NZ LYS    23       4.936 -77.677 -13.340  1.00  0.00      BSYN  
ATOM    202  HZ1 LYS    23       4.704 -78.437 -12.669  1.00  0.00      BSYN  
ATOM    203  HZ2 LYS    23       5.530 -77.994 -14.133  1.00  0.00      BSYN  
ATOM    204  HZ3 LYS    23       5.391 -76.853 -12.897  1.00  0.00      BSYN  
ATOM    205    C LYS    23       0.668 -77.156  -9.066  1.00  0.00      BSYN  
ATOM    206    O LYS    23       0.642 -76.276  -8.174  1.00  0.00      BSYN  
ATOM    207    N GLN    24       1.123 -78.410  -8.997  1.00  0.00      BSYN  
ATOM    208    H GLN    24       0.946 -79.066  -9.703  1.00  0.00      BSYN  
ATOM    209   CA GLN    24       1.497 -78.978  -7.698  1.00  0.00      BSYN  
ATOM    210   CB GLN    24       0.377 -79.535  -6.804  1.00  0.00      BSYN  
ATOM    211   CG GLN    24      -0.168 -78.609  -5.766  1.00  0.00      BSYN  
ATOM    212   CD GLN    24       0.894 -78.242  -4.741  1.00  0.00      BSYN  
ATOM    213  OE1 GLN    24       1.135 -79.025  -3.845  1.00  0.00      BSYN  
ATOM    214  NE2 GLN    24       1.579 -77.113  -5.017  1.00  0.00      BSYN  
ATOM    215 HE21 GLN    24       1.402 -76.859  -5.946  1.00  0.00      BSYN  
ATOM    216 HE22 GLN    24       2.068 -76.605  -4.336  1.00  0.00      BSYN  
ATOM    217    C GLN    24       2.514 -80.059  -7.890  1.00  0.00      BSYN  
ATOM    218    O GLN    24       2.255 -81.022  -8.525  1.00  0.00      BSYN  
ATOM    219    N GLY    25       3.717 -79.856  -7.459  1.00  0.00      BSYN  
ATOM    220    H GLY    25       3.775 -78.957  -7.071  1.00  0.00      BSYN  
ATOM    221   CA GLY    25       4.794 -80.796  -7.441  1.00  0.00      BSYN  
ATOM    222    C GLY    25       6.102 -80.123  -7.072  1.00  0.00      BSYN  
ATOM    223    O GLY    25       6.554 -80.170  -5.884  1.00  0.00      BSYN  
ATOM    224    N VAL    26       6.881 -79.576  -8.068  1.00  0.00      BSYN  
ATOM    225    H VAL    26       6.619 -79.894  -8.957  1.00  0.00      BSYN  
ATOM    226   CA VAL    26       7.900 -78.707  -7.857  1.00  0.00      BSYN  
ATOM    227   CB VAL    26       8.827 -78.918  -9.058  1.00  0.00      BSYN  
ATOM    228  CG1 VAL    26       9.966 -77.955  -9.033  1.00  0.00      BSYN  
ATOM    229  CG2 VAL    26       9.516 -80.264  -8.884  1.00  0.00      BSYN  
ATOM    230    C VAL    26       7.360 -77.326  -7.533  1.00  0.00      BSYN  
ATOM    231    O VAL    26       6.608 -76.695  -8.304  1.00  0.00      BSYN  
ATOM    232    N THR    27       7.884 -76.733  -6.539  1.00  0.00      BSYN  
ATOM    233    H THR    27       8.602 -77.121  -5.997  1.00  0.00      BSYN  
ATOM    234   CA THR    27       7.304 -75.554  -6.073  1.00  0.00      BSYN  
ATOM    235   CB THR    27       6.650 -75.730  -4.656  1.00  0.00      BSYN  
ATOM    236  OG1 THR    27       5.856 -76.911  -4.725  1.00  0.00      BSYN  
ATOM    237  HG1 THR    27       6.456 -77.655  -4.813  1.00  0.00      BSYN  
ATOM    238  CG2 THR    27       5.874 -74.661  -4.118  1.00  0.00      BSYN  
ATOM    239    C THR    27       8.441 -74.556  -6.155  1.00  0.00      BSYN  
ATOM    240    O THR    27       9.579 -74.759  -5.607  1.00  0.00      BSYN  
ATOM    241    N GLU    28       8.318 -73.445  -6.794  1.00  0.00      BSYN  
ATOM    242    H GLU    28       9.127 -72.894  -6.749  1.00  0.00      BSYN  
ATOM    243   CA GLU    28       7.298 -73.074  -7.705  1.00  0.00      BSYN  
ATOM    244   CB GLU    28       6.665 -71.743  -7.159  1.00  0.00      BSYN  
ATOM    245   CG GLU    28       7.717 -70.830  -6.639  1.00  0.00      BSYN  
ATOM    246   CD GLU    28       7.334 -69.554  -5.857  1.00  0.00      BSYN  
ATOM    247  OE1 GLU    28       7.632 -69.560  -4.682  1.00  0.00      BSYN  
ATOM    248  OE2 GLU    28       6.826 -68.531  -6.356  1.00  0.00      BSYN  
ATOM    249    C GLU    28       7.605 -73.044  -9.234  1.00  0.00      BSYN  
ATOM    250    O GLU    28       6.736 -73.491  -9.984  1.00  0.00      BSYN  
ATOM    251    N ALA    29       8.553 -72.204  -9.651  1.00  0.00      BSYN  
ATOM    252    H ALA    29       8.918 -71.553  -9.015  1.00  0.00      BSYN  
ATOM    253   CA ALA    29       8.766 -71.982 -11.006  1.00  0.00      BSYN  
ATOM    254   CB ALA    29       8.961 -70.462 -11.148  1.00  0.00      BSYN  
ATOM    255    C ALA    29       9.976 -72.692 -11.618  1.00  0.00      BSYN  
ATOM    256    O ALA    29      11.104 -72.474 -11.120  1.00  0.00      BSYN  
ATOM    257    N ALA    30       9.822 -73.549 -12.667  1.00  0.00      BSYN  
ATOM    258    H ALA    30       8.895 -73.650 -12.970  1.00  0.00      BSYN  
ATOM    259   CA ALA    30      10.945 -74.198 -13.469  1.00  0.00      BSYN  
ATOM    260   CB ALA    30      10.684 -75.669 -13.520  1.00  0.00      BSYN  
ATOM    261    C ALA    30      11.189 -73.639 -14.911  1.00  0.00      BSYN  
ATOM    262    O ALA    30      10.498 -72.809 -15.457  1.00  0.00      BSYN  
ATOM    263    N GLU    31      12.118 -74.379 -15.473  1.00  0.00      BSYN  
ATOM    264    H GLU    31      12.357 -75.282 -15.178  1.00  0.00      BSYN  
ATOM    265   CA GLU    31      12.702 -74.122 -16.791  1.00  0.00      BSYN  
ATOM    266   CB GLU    31      14.088 -74.873 -16.833  1.00  0.00      BSYN  
ATOM    267   CG GLU    31      14.914 -73.694 -17.262  1.00  0.00      BSYN  
ATOM    268   CD GLU    31      16.352 -74.080 -17.767  1.00  0.00      BSYN  
ATOM    269  OE1 GLU    31      17.100 -74.969 -17.289  1.00  0.00      BSYN  
ATOM    270  OE2 GLU    31      16.684 -73.625 -18.884  1.00  0.00      BSYN  
ATOM    271    C GLU    31      11.858 -74.729 -17.944  1.00  0.00      BSYN  
ATOM    272    O GLU    31      11.609 -76.009 -17.859  1.00  0.00      BSYN  
ATOM    273    N LYS    32      11.370 -73.906 -18.930  1.00  0.00      BSYN  
ATOM    274    H LYS    32      11.810 -73.049 -19.104  1.00  0.00      BSYN  
ATOM    275   CA LYS    32      10.413 -74.382 -19.845  1.00  0.00      BSYN  
ATOM    276   CB LYS    32       9.093 -73.860 -19.531  1.00  0.00      BSYN  
ATOM    277   CG LYS    32       8.722 -73.907 -18.023  1.00  0.00      BSYN  
ATOM    278   CD LYS    32       7.343 -73.173 -17.684  1.00  0.00      BSYN  
ATOM    279   CE LYS    32       7.204 -72.976 -16.212  1.00  0.00      BSYN  
ATOM    280   NZ LYS    32       5.884 -72.857 -15.673  1.00  0.00      BSYN  
ATOM    281  HZ1 LYS    32       5.590 -72.096 -16.319  1.00  0.00      BSYN  
ATOM    282  HZ2 LYS    32       5.316 -73.710 -15.497  1.00  0.00      BSYN  
ATOM    283  HZ3 LYS    32       5.821 -72.560 -14.678  1.00  0.00      BSYN  
ATOM    284    C LYS    32      10.905 -73.964 -21.245  1.00  0.00      BSYN  
ATOM    285    O LYS    32      10.643 -72.929 -21.864  1.00  0.00      BSYN  
ATOM    286    N THR    33      11.681 -74.965 -21.679  1.00  0.00      BSYN  
ATOM    287    H THR    33      11.762 -75.859 -21.286  1.00  0.00      BSYN  
ATOM    288   CA THR    33      12.442 -74.779 -22.925  1.00  0.00      BSYN  
ATOM    289   CB THR    33      13.867 -75.212 -22.467  1.00  0.00      BSYN  
ATOM    290  OG1 THR    33      14.267 -74.503 -21.300  1.00  0.00      BSYN  
ATOM    291  HG1 THR    33      13.925 -74.980 -20.540  1.00  0.00      BSYN  
ATOM    292  CG2 THR    33      14.953 -74.991 -23.410  1.00  0.00      BSYN  
ATOM    293    C THR    33      12.095 -75.575 -24.163  1.00  0.00      BSYN  
ATOM    294    O THR    33      11.746 -76.739 -24.030  1.00  0.00      BSYN  
ATOM    295    N LYS    34      12.133 -75.039 -25.383  1.00  0.00      BSYN  
ATOM    296    H LYS    34      12.613 -74.186 -25.424  1.00  0.00      BSYN  
ATOM    297   CA LYS    34      11.672 -75.727 -26.558  1.00  0.00      BSYN  
ATOM    298   CB LYS    34      11.139 -74.661 -27.492  1.00  0.00      BSYN  
ATOM    299   CG LYS    34       9.618 -74.344 -27.220  1.00  0.00      BSYN  
ATOM    300   CD LYS    34       9.066 -73.055 -27.860  1.00  0.00      BSYN  
ATOM    301   CE LYS    34       7.624 -72.652 -27.403  1.00  0.00      BSYN  
ATOM    302   NZ LYS    34       7.393 -71.434 -28.152  1.00  0.00      BSYN  
ATOM    303  HZ1 LYS    34       6.468 -70.983 -27.998  1.00  0.00      BSYN  
ATOM    304  HZ2 LYS    34       8.116 -70.780 -27.789  1.00  0.00      BSYN  
ATOM    305  HZ3 LYS    34       7.610 -71.824 -29.091  1.00  0.00      BSYN  
ATOM    306    C LYS    34      12.561 -76.769 -27.000  1.00  0.00      BSYN  
ATOM    307    O LYS    34      13.389 -76.452 -27.853  1.00  0.00      BSYN  
ATOM    308    N GLU    35      12.535 -77.978 -26.538  1.00  0.00      BSYN  
ATOM    309    H GLU    35      11.828 -78.153 -25.883  1.00  0.00      BSYN  
ATOM    310   CA GLU    35      13.396 -79.067 -26.987  1.00  0.00      BSYN  
ATOM    311   CB GLU    35      14.035 -79.547 -25.685  1.00  0.00      BSYN  
ATOM    312   CG GLU    35      13.003 -80.176 -24.680  1.00  0.00      BSYN  
ATOM    313   CD GLU    35      13.657 -80.394 -23.340  1.00  0.00      BSYN  
ATOM    314  OE1 GLU    35      14.668 -81.165 -23.251  1.00  0.00      BSYN  
ATOM    315  OE2 GLU    35      13.008 -80.086 -22.313  1.00  0.00      BSYN  
ATOM    316    C GLU    35      12.557 -80.105 -27.752  1.00  0.00      BSYN  
ATOM    317    O GLU    35      11.364 -80.273 -27.399  1.00  0.00      BSYN  
ATOM    318    N GLY    36      13.026 -80.797 -28.749  1.00  0.00      BSYN  
ATOM    319    H GLY    36      13.987 -80.923 -28.897  1.00  0.00      BSYN  
ATOM    320   CA GLY    36      12.119 -81.428 -29.759  1.00  0.00      BSYN  
ATOM    321    C GLY    36      11.894 -80.552 -30.972  1.00  0.00      BSYN  
ATOM    322    O GLY    36      12.688 -80.640 -31.882  1.00  0.00      BSYN  
ATOM    323    N VAL    37      11.024 -79.576 -30.851  1.00  0.00      BSYN  
ATOM    324    H VAL    37      10.581 -79.326 -30.014  1.00  0.00      BSYN  
ATOM    325   CA VAL    37      10.758 -78.655 -31.887  1.00  0.00      BSYN  
ATOM    326   CB VAL    37       9.257 -78.233 -31.979  1.00  0.00      BSYN  
ATOM    327  CG1 VAL    37       8.547 -79.448 -32.569  1.00  0.00      BSYN  
ATOM    328  CG2 VAL    37       8.587 -77.754 -30.682  1.00  0.00      BSYN  
ATOM    329    C VAL    37      11.725 -77.474 -31.844  1.00  0.00      BSYN  
ATOM    330    O VAL    37      11.364 -76.356 -31.649  1.00  0.00      BSYN  
ATOM    331    N LEU    38      13.025 -77.787 -32.106  1.00  0.00      BSYN  
ATOM    332    H LEU    38      13.054 -78.672 -32.525  1.00  0.00      BSYN  
ATOM    333   CA LEU    38      14.247 -76.988 -31.902  1.00  0.00      BSYN  
ATOM    334   CB LEU    38      15.143 -77.817 -31.072  1.00  0.00      BSYN  
ATOM    335   CG LEU    38      16.344 -77.070 -30.607  1.00  0.00      BSYN  
ATOM    336  CD1 LEU    38      16.111 -76.553 -29.301  1.00  0.00      BSYN  
ATOM    337  CD2 LEU    38      17.420 -78.094 -30.499  1.00  0.00      BSYN  
ATOM    338    C LEU    38      14.916 -76.746 -33.238  1.00  0.00      BSYN  
ATOM    339    O LEU    38      15.528 -77.715 -33.733  1.00  0.00      BSYN  
ATOM    340    N TYR    39      14.770 -75.637 -33.917  1.00  0.00      BSYN  
ATOM    341    H TYR    39      14.059 -75.070 -33.550  1.00  0.00      BSYN  
ATOM    342   CA TYR    39      15.487 -75.263 -35.123  1.00  0.00      BSYN  
ATOM    343   CB TYR    39      14.418 -74.420 -35.882  1.00  0.00      BSYN  
ATOM    344   CG TYR    39      13.440 -75.304 -36.636  1.00  0.00      BSYN  
ATOM    345  CD1 TYR    39      13.638 -75.553 -37.972  1.00  0.00      BSYN  
ATOM    346  CE1 TYR    39      12.630 -76.091 -38.723  1.00  0.00      BSYN  
ATOM    347  CD2 TYR    39      12.285 -75.813 -36.012  1.00  0.00      BSYN  
ATOM    348  CE2 TYR    39      11.281 -76.367 -36.739  1.00  0.00      BSYN  
ATOM    349   CZ TYR    39      11.416 -76.500 -38.122  1.00  0.00      BSYN  
ATOM    350   OH TYR    39      10.343 -76.879 -38.843  1.00  0.00      BSYN  
ATOM    351   HH TYR    39       9.546 -76.725 -38.330  1.00  0.00      BSYN  
ATOM    352    C TYR    39      16.686 -74.581 -34.628  1.00  0.00      BSYN  
ATOM    353    O TYR    39      16.678 -73.755 -33.671  1.00  0.00      BSYN  
ATOM    354    N VAL    40      17.783 -74.840 -35.207  1.00  0.00      BSYN  
ATOM    355    H VAL    40      17.934 -75.699 -35.654  1.00  0.00      BSYN  
ATOM    356   CA VAL    40      18.852 -73.952 -35.204  1.00  0.00      BSYN  
ATOM    357   CB VAL    40      20.276 -74.593 -34.892  1.00  0.00      BSYN  
ATOM    358  CG1 VAL    40      21.258 -73.528 -34.274  1.00  0.00      BSYN  
ATOM    359  CG2 VAL    40      20.234 -75.655 -33.862  1.00  0.00      BSYN  
ATOM    360    C VAL    40      18.797 -72.833 -36.282  1.00  0.00      BSYN  
ATOM    361    O VAL    40      18.653 -71.575 -36.084  1.00  0.00      BSYN  
ATOM    362    N GLY    41      18.884 -73.310 -37.531  1.00  0.00      BSYN  
ATOM    363    H GLY    41      18.829 -74.284 -37.630  1.00  0.00      BSYN  
ATOM    364   CA GLY    41      19.058 -72.439 -38.673  1.00  0.00      BSYN  
ATOM    365    C GLY    41      19.058 -73.309 -39.948  1.00  0.00      BSYN  
ATOM    366    O GLY    41      18.930 -74.565 -39.922  1.00  0.00      BSYN  
ATOM    367    N SER    42      19.203 -72.554 -41.066  1.00  0.00      BSYN  
ATOM    368    H SER    42      19.074 -71.592 -40.938  1.00  0.00      BSYN  
ATOM    369   CA SER    42      19.399 -73.287 -42.369  1.00  0.00      BSYN  
ATOM    370   CB SER    42      19.069 -72.332 -43.557  1.00  0.00      BSYN  
ATOM    371   OG SER    42      19.876 -71.244 -43.731  1.00  0.00      BSYN  
ATOM    372   HG SER    42      20.743 -71.656 -43.719  1.00  0.00      BSYN  
ATOM    373    C SER    42      20.786 -74.063 -42.603  1.00  0.00      BSYN  
ATOM    374    O SER    42      21.368 -74.131 -43.731  1.00  0.00      BSYN  
ATOM    375    N LYS    43      21.310 -74.850 -41.665  1.00  0.00      BSYN  
ATOM    376    H LYS    43      20.671 -75.186 -41.003  1.00  0.00      BSYN  
ATOM    377   CA LYS    43      22.683 -75.345 -41.832  1.00  0.00      BSYN  
ATOM    378   CB LYS    43      23.574 -74.438 -41.081  1.00  0.00      BSYN  
ATOM    379   CG LYS    43      23.366 -74.624 -39.521  1.00  0.00      BSYN  
ATOM    380   CD LYS    43      24.004 -73.539 -38.740  1.00  0.00      BSYN  
ATOM    381   CE LYS    43      23.719 -73.438 -37.281  1.00  0.00      BSYN  
ATOM    382   NZ LYS    43      24.852 -72.701 -36.790  1.00  0.00      BSYN  
ATOM    383  HZ1 LYS    43      24.841 -71.685 -37.014  1.00  0.00      BSYN  
ATOM    384  HZ2 LYS    43      24.827 -72.945 -35.779  1.00  0.00      BSYN  
ATOM    385  HZ3 LYS    43      25.696 -72.995 -37.322  1.00  0.00      BSYN  
ATOM    386    C LYS    43      22.941 -76.834 -41.553  1.00  0.00      BSYN  
ATOM    387    O LYS    43      22.129 -77.539 -40.932  1.00  0.00      BSYN  
ATOM    388    N THR    44      24.077 -77.562 -41.926  1.00  0.00      BSYN  
ATOM    389    H THR    44      24.113 -78.537 -41.832  1.00  0.00      BSYN  
ATOM    390   CA THR    44      25.326 -77.021 -42.365  1.00  0.00      BSYN  
ATOM    391   CB THR    44      26.485 -77.971 -41.971  1.00  0.00      BSYN  
ATOM    392  OG1 THR    44      26.050 -79.198 -42.318  1.00  0.00      BSYN  
ATOM    393  HG1 THR    44      26.716 -79.495 -42.942  1.00  0.00      BSYN  
ATOM    394  CG2 THR    44      27.084 -77.962 -40.542  1.00  0.00      BSYN  
ATOM    395    C THR    44      25.308 -77.023 -43.894  1.00  0.00      BSYN  
ATOM    396    O THR    44      25.850 -76.097 -44.501  1.00  0.00      BSYN  
ATOM    397    N ARG    45      24.813 -78.061 -44.491  1.00  0.00      BSYN  
ATOM    398    H ARG    45      24.825 -78.862 -43.926  1.00  0.00      BSYN  
ATOM    399   CA ARG    45      24.492 -77.989 -45.883  1.00  0.00      BSYN  
ATOM    400   CB ARG    45      25.013 -79.327 -46.626  1.00  0.00      BSYN  
ATOM    401   CG ARG    45      26.422 -79.760 -46.256  1.00  0.00      BSYN  
ATOM    402   CD ARG    45      27.572 -78.979 -46.648  1.00  0.00      BSYN  
ATOM    403   NE ARG    45      28.961 -79.424 -46.220  1.00  0.00      BSYN  
ATOM    404   HE ARG    45      29.033 -80.318 -45.826  1.00  0.00      BSYN  
ATOM    405   CZ ARG    45      30.093 -78.650 -46.387  1.00  0.00      BSYN  
ATOM    406  NH1 ARG    45      30.110 -77.738 -47.213  1.00  0.00      BSYN  
ATOM    407 HH11 ARG    45      30.892 -77.156 -47.438  1.00  0.00      BSYN  
ATOM    408 HH12 ARG    45      29.239 -77.655 -47.697  1.00  0.00      BSYN  
ATOM    409  NH2 ARG    45      31.292 -79.044 -45.918  1.00  0.00      BSYN  
ATOM    410 HH21 ARG    45      32.053 -78.401 -46.006  1.00  0.00      BSYN  
ATOM    411 HH22 ARG    45      31.365 -79.861 -45.346  1.00  0.00      BSYN  
ATOM    412    C ARG    45      23.049 -77.864 -46.048  1.00  0.00      BSYN  
ATOM    413    O ARG    45      22.567 -77.211 -46.941  1.00  0.00      BSYN  
ATOM    414    N GLU    46      22.319 -78.610 -45.205  1.00  0.00      BSYN  
ATOM    415    H GLU    46      22.790 -79.131 -44.521  1.00  0.00      BSYN  
ATOM    416   CA GLU    46      20.810 -78.621 -45.158  1.00  0.00      BSYN  
ATOM    417   CB GLU    46      20.331 -80.080 -45.362  1.00  0.00      BSYN  
ATOM    418   CG GLU    46      20.673 -80.794 -46.585  1.00  0.00      BSYN  
ATOM    419   CD GLU    46      21.413 -82.177 -46.490  1.00  0.00      BSYN  
ATOM    420  OE1 GLU    46      20.743 -83.225 -46.476  1.00  0.00      BSYN  
ATOM    421  OE2 GLU    46      22.668 -82.262 -46.447  1.00  0.00      BSYN  
ATOM    422    C GLU    46      19.980 -77.899 -44.046  1.00  0.00      BSYN  
ATOM    423    O GLU    46      19.204 -76.909 -44.232  1.00  0.00      BSYN  
ATOM    424    N GLY    47      19.983 -78.524 -42.827  1.00  0.00      BSYN  
ATOM    425    H GLY    47      20.740 -79.123 -42.658  1.00  0.00      BSYN  
ATOM    426   CA GLY    47      18.905 -78.104 -41.908  1.00  0.00      BSYN  
ATOM    427    C GLY    47      19.089 -78.869 -40.559  1.00  0.00      BSYN  
ATOM    428    O GLY    47      18.288 -79.825 -40.333  1.00  0.00      BSYN  
ATOM    429    N VAL    48      19.993 -78.550 -39.659  1.00  0.00      BSYN  
ATOM    430    H VAL    48      20.556 -77.750 -39.712  1.00  0.00      BSYN  
ATOM    431   CA VAL    48      20.065 -79.156 -38.299  1.00  0.00      BSYN  
ATOM    432   CB VAL    48      21.513 -78.932 -37.600  1.00  0.00      BSYN  
ATOM    433  CG1 VAL    48      22.614 -79.793 -38.298  1.00  0.00      BSYN  
ATOM    434  CG2 VAL    48      21.871 -77.471 -37.656  1.00  0.00      BSYN  
ATOM    435    C VAL    48      18.802 -78.797 -37.358  1.00  0.00      BSYN  
ATOM    436    O VAL    48      18.623 -77.734 -36.889  1.00  0.00      BSYN  
ATOM    437    N VAL    49      17.976 -79.818 -36.967  1.00  0.00      BSYN  
ATOM    438    H VAL    49      18.296 -80.652 -37.369  1.00  0.00      BSYN  
ATOM    439   CA VAL    49      16.771 -79.701 -36.260  1.00  0.00      BSYN  
ATOM    440   CB VAL    49      15.624 -79.633 -37.305  1.00  0.00      BSYN  
ATOM    441  CG1 VAL    49      14.281 -79.840 -36.666  1.00  0.00      BSYN  
ATOM    442  CG2 VAL    49      15.604 -78.358 -38.129  1.00  0.00      BSYN  
ATOM    443    C VAL    49      16.810 -80.953 -35.326  1.00  0.00      BSYN  
ATOM    444    O VAL    49      17.473 -81.979 -35.606  1.00  0.00      BSYN  
ATOM    445    N GLN    50      16.325 -80.727 -34.082  1.00  0.00      BSYN  
ATOM    446    H GLN    50      15.802 -79.945 -33.810  1.00  0.00      BSYN  
ATOM    447   CA GLN    50      16.645 -81.788 -33.014  1.00  0.00      BSYN  
ATOM    448   CB GLN    50      17.995 -81.518 -32.400  1.00  0.00      BSYN  
ATOM    449   CG GLN    50      18.549 -82.759 -31.562  1.00  0.00      BSYN  
ATOM    450   CD GLN    50      19.462 -83.747 -32.294  1.00  0.00      BSYN  
ATOM    451  OE1 GLN    50      18.956 -84.605 -32.970  1.00  0.00      BSYN  
ATOM    452  NE2 GLN    50      20.791 -83.626 -32.240  1.00  0.00      BSYN  
ATOM    453 HE21 GLN    50      21.181 -82.912 -31.695  1.00  0.00      BSYN  
ATOM    454 HE22 GLN    50      21.235 -84.261 -32.841  1.00  0.00      BSYN  
ATOM    455    C GLN    50      15.591 -81.993 -31.862  1.00  0.00      BSYN  
ATOM    456    O GLN    50      15.373 -81.069 -31.114  1.00  0.00      BSYN  
ATOM    457    N GLY    51      14.817 -83.098 -31.640  1.00  0.00      BSYN  
ATOM    458    H GLY    51      14.225 -83.049 -30.860  1.00  0.00      BSYN  
ATOM    459   CA GLY    51      14.860 -84.136 -32.698  1.00  0.00      BSYN  
ATOM    460    C GLY    51      13.500 -84.785 -33.097  1.00  0.00      BSYN  
ATOM    461    O GLY    51      12.638 -84.087 -33.489  1.00  0.00      BSYN  
ATOM    462    N VAL    52      13.344 -86.060 -32.711  1.00  0.00      BSYN  
ATOM    463    H VAL    52      13.929 -86.537 -32.085  1.00  0.00      BSYN  
ATOM    464   CA VAL    52      11.917 -86.619 -32.769  1.00  0.00      BSYN  
ATOM    465   CB VAL    52      12.112 -87.858 -33.811  1.00  0.00      BSYN  
ATOM    466  CG1 VAL    52      12.377 -87.241 -35.270  1.00  0.00      BSYN  
ATOM    467  CG2 VAL    52      13.351 -88.711 -33.471  1.00  0.00      BSYN  
ATOM    468    C VAL    52      11.387 -87.014 -31.373  1.00  0.00      BSYN  
ATOM    469    O VAL    52      11.795 -87.956 -30.783  1.00  0.00      BSYN  
ATOM    470    N ALA    53      10.448 -86.242 -30.963  1.00  0.00      BSYN  
ATOM    471    H ALA    53      10.373 -85.452 -31.539  1.00  0.00      BSYN  
ATOM    472   CA ALA    53       9.666 -86.356 -29.735  1.00  0.00      BSYN  
ATOM    473   CB ALA    53       9.915 -85.091 -28.924  1.00  0.00      BSYN  
ATOM    474    C ALA    53       8.174 -86.575 -29.787  1.00  0.00      BSYN  
ATOM    475    O ALA    53       7.540 -86.160 -30.756  1.00  0.00      BSYN  
ATOM    476    N SER    54       7.713 -87.259 -28.742  1.00  0.00      BSYN  
ATOM    477    H SER    54       8.446 -87.737 -28.302  1.00  0.00      BSYN  
ATOM    478   CA SER    54       6.349 -87.544 -28.530  1.00  0.00      BSYN  
ATOM    479   CB SER    54       6.127 -88.216 -27.265  1.00  0.00      BSYN  
ATOM    480   OG SER    54       5.121 -89.241 -27.415  1.00  0.00      BSYN  
ATOM    481   HG SER    54       5.506 -90.030 -27.027  1.00  0.00      BSYN  
ATOM    482    C SER    54       5.266 -86.546 -28.726  1.00  0.00      BSYN  
ATOM    483    O SER    54       4.787 -86.453 -29.874  1.00  0.00      BSYN  
ATOM    484    N VAL    55       4.849 -85.744 -27.717  1.00  0.00      BSYN  
ATOM    485    H VAL    55       5.177 -85.915 -26.809  1.00  0.00      BSYN  
ATOM    486   CA VAL    55       3.849 -84.727 -27.865  1.00  0.00      BSYN  
ATOM    487   CB VAL    55       3.202 -84.412 -26.516  1.00  0.00      BSYN  
ATOM    488  CG1 VAL    55       2.397 -83.165 -26.369  1.00  0.00      BSYN  
ATOM    489  CG2 VAL    55       2.360 -85.696 -26.363  1.00  0.00      BSYN  
ATOM    490    C VAL    55       4.307 -83.585 -28.838  1.00  0.00      BSYN  
ATOM    491    O VAL    55       3.473 -83.107 -29.615  1.00  0.00      BSYN  
ATOM    492    N ALA    56       5.530 -83.011 -28.810  1.00  0.00      BSYN  
ATOM    493    H ALA    56       6.242 -83.433 -28.285  1.00  0.00      BSYN  
ATOM    494   CA ALA    56       5.976 -82.072 -29.860  1.00  0.00      BSYN  
ATOM    495   CB ALA    56       7.534 -82.219 -29.804  1.00  0.00      BSYN  
ATOM    496    C ALA    56       5.595 -82.265 -31.279  1.00  0.00      BSYN  
ATOM    497    O ALA    56       5.411 -81.288 -31.966  1.00  0.00      BSYN  
ATOM    498    N GLU    57       5.791 -83.557 -31.755  1.00  0.00      BSYN  
ATOM    499    H GLU    57       6.283 -84.253 -31.271  1.00  0.00      BSYN  
ATOM    500   CA GLU    57       5.143 -84.067 -32.991  1.00  0.00      BSYN  
ATOM    501   CB GLU    57       6.138 -85.155 -33.609  1.00  0.00      BSYN  
ATOM    502   CG GLU    57       7.156 -84.767 -34.653  1.00  0.00      BSYN  
ATOM    503   CD GLU    57       8.192 -85.782 -35.167  1.00  0.00      BSYN  
ATOM    504  OE1 GLU    57       8.401 -85.955 -36.447  1.00  0.00      BSYN  
ATOM    505  OE2 GLU    57       8.865 -86.337 -34.334  1.00  0.00      BSYN  
ATOM    506    C GLU    57       3.635 -84.421 -33.003  1.00  0.00      BSYN  
ATOM    507    O GLU    57       3.220 -85.484 -32.515  1.00  0.00      BSYN  
ATOM    508    N LYS    58       2.995 -83.322 -33.413  1.00  0.00      BSYN  
ATOM    509    H LYS    58       3.432 -82.446 -33.363  1.00  0.00      BSYN  
ATOM    510   CA LYS    58       1.569 -83.484 -33.651  1.00  0.00      BSYN  
ATOM    511   CB LYS    58       1.005 -82.178 -34.116  1.00  0.00      BSYN  
ATOM    512   CG LYS    58       1.373 -80.887 -33.456  1.00  0.00      BSYN  
ATOM    513   CD LYS    58       0.654 -79.561 -33.875  1.00  0.00      BSYN  
ATOM    514   CE LYS    58       1.344 -78.792 -34.995  1.00  0.00      BSYN  
ATOM    515   NZ LYS    58       2.558 -78.240 -34.508  1.00  0.00      BSYN  
ATOM    516  HZ1 LYS    58       2.450 -77.416 -33.882  1.00  0.00      BSYN  
ATOM    517  HZ2 LYS    58       2.951 -78.803 -33.727  1.00  0.00      BSYN  
ATOM    518  HZ3 LYS    58       3.205 -78.048 -35.299  1.00  0.00      BSYN  
ATOM    519    C LYS    58       1.215 -84.582 -34.598  1.00  0.00      BSYN  
ATOM    520    O LYS    58       1.908 -84.652 -35.579  1.00  0.00      BSYN  
ATOM    521    N THR    59       0.213 -85.436 -34.381  1.00  0.00      BSYN  
ATOM    522    H THR    59       0.169 -86.081 -35.118  1.00  0.00      BSYN  
ATOM    523   CA THR    59      -0.521 -85.567 -33.163  1.00  0.00      BSYN  
ATOM    524   CB THR    59      -2.055 -85.303 -33.320  1.00  0.00      BSYN  
ATOM    525  OG1 THR    59      -2.030 -83.869 -33.758  1.00  0.00      BSYN  
ATOM    526  HG1 THR    59      -1.232 -83.447 -33.432  1.00  0.00      BSYN  
ATOM    527  CG2 THR    59      -2.908 -85.601 -32.109  1.00  0.00      BSYN  
ATOM    528    C THR    59      -0.322 -87.007 -32.440  1.00  0.00      BSYN  
ATOM    529    O THR    59      -0.846 -88.060 -32.857  1.00  0.00      BSYN  
ATOM    530    N LYS    60       0.564 -87.025 -31.458  1.00  0.00      BSYN  
ATOM    531    H LYS    60       0.938 -86.139 -31.275  1.00  0.00      BSYN  
ATOM    532   CA LYS    60       0.938 -88.313 -30.777  1.00  0.00      BSYN  
ATOM    533   CB LYS    60       2.423 -88.254 -30.821  1.00  0.00      BSYN  
ATOM    534   CG LYS    60       3.275 -89.533 -30.759  1.00  0.00      BSYN  
ATOM    535   CD LYS    60       4.326 -89.691 -31.965  1.00  0.00      BSYN  
ATOM    536   CE LYS    60       4.822 -91.117 -32.047  1.00  0.00      BSYN  
ATOM    537   NZ LYS    60       6.066 -91.256 -31.385  1.00  0.00      BSYN  
ATOM    538  HZ1 LYS    60       6.466 -92.213 -31.307  1.00  0.00      BSYN  
ATOM    539  HZ2 LYS    60       6.762 -90.873 -32.056  1.00  0.00      BSYN  
ATOM    540  HZ3 LYS    60       6.094 -90.591 -30.585  1.00  0.00      BSYN  
ATOM    541    C LYS    60       0.351 -88.342 -29.295  1.00  0.00      BSYN  
ATOM    542    O LYS    60      -0.607 -87.615 -29.031  1.00  0.00      BSYN  
ATOM    543    N GLU    61       0.679 -89.340 -28.496  1.00  0.00      BSYN  
ATOM    544    H GLU    61       1.467 -89.860 -28.759  1.00  0.00      BSYN  
ATOM    545   CA GLU    61       0.073 -89.498 -27.118  1.00  0.00      BSYN  
ATOM    546   CB GLU    61      -0.639 -90.843 -27.172  1.00  0.00      BSYN  
ATOM    547   CG GLU    61       0.061 -92.182 -27.415  1.00  0.00      BSYN  
ATOM    548   CD GLU    61      -0.748 -93.191 -28.201  1.00  0.00      BSYN  
ATOM    549  OE1 GLU    61      -0.947 -94.247 -27.550  1.00  0.00      BSYN  
ATOM    550  OE2 GLU    61      -1.077 -93.110 -29.389  1.00  0.00      BSYN  
ATOM    551    C GLU    61       1.108 -89.367 -26.011  1.00  0.00      BSYN  
ATOM    552    O GLU    61       2.285 -89.088 -26.277  1.00  0.00      BSYN  
ATOM    553    N GLN    62       0.590 -89.507 -24.762  1.00  0.00      BSYN  
ATOM    554    H GLN    62      -0.364 -89.690 -24.631  1.00  0.00      BSYN  
ATOM    555   CA GLN    62       1.453 -89.612 -23.603  1.00  0.00      BSYN  
ATOM    556   CB GLN    62       1.645 -88.215 -23.090  1.00  0.00      BSYN  
ATOM    557   CG GLN    62       3.011 -87.627 -22.715  1.00  0.00      BSYN  
ATOM    558   CD GLN    62       3.875 -88.257 -21.620  1.00  0.00      BSYN  
ATOM    559  OE1 GLN    62       4.487 -89.320 -21.668  1.00  0.00      BSYN  
ATOM    560  NE2 GLN    62       4.102 -87.648 -20.482  1.00  0.00      BSYN  
ATOM    561 HE21 GLN    62       3.799 -86.721 -20.377  1.00  0.00      BSYN  
ATOM    562 HE22 GLN    62       4.473 -88.197 -19.761  1.00  0.00      BSYN  
ATOM    563    C GLN    62       0.909 -90.556 -22.582  1.00  0.00      BSYN  
ATOM    564    O GLN    62      -0.108 -91.254 -22.850  1.00  0.00      BSYN  
ATOM    565    N ALA    63       1.682 -90.837 -21.536  1.00  0.00      BSYN  
ATOM    566    H ALA    63       2.576 -90.510 -21.772  1.00  0.00      BSYN  
ATOM    567   CA ALA    63       1.328 -91.659 -20.395  1.00  0.00      BSYN  
ATOM    568   CB ALA    63       2.589 -92.440 -20.001  1.00  0.00      BSYN  
ATOM    569    C ALA    63       1.081 -90.775 -19.180  1.00  0.00      BSYN  
ATOM    570    O ALA    63       1.282 -89.555 -19.293  1.00  0.00      BSYN  
ATOM    571    N SER    64       0.396 -91.251 -18.102  1.00  0.00      BSYN  
ATOM    572    H SER    64      -0.464 -91.649 -18.349  1.00  0.00      BSYN  
ATOM    573   CA SER    64       0.547 -90.565 -16.882  1.00  0.00      BSYN  
ATOM    574   CB SER    64      -0.700 -90.792 -15.986  1.00  0.00      BSYN  
ATOM    575   OG SER    64      -1.884 -91.287 -16.630  1.00  0.00      BSYN  
ATOM    576   HG SER    64      -2.459 -91.704 -15.984  1.00  0.00      BSYN  
ATOM    577    C SER    64       1.786 -91.088 -16.298  1.00  0.00      BSYN  
ATOM    578    O SER    64       1.741 -92.189 -15.625  1.00  0.00      BSYN  
ATOM    579    N HIS    65       2.809 -90.252 -16.575  1.00  0.00      BSYN  
ATOM    580    H HIS    65       2.583 -89.481 -17.136  1.00  0.00      BSYN  
ATOM    581   CA HIS    65       4.021 -90.165 -15.790  1.00  0.00      BSYN  
ATOM    582   CB HIS    65       5.233 -90.912 -16.253  1.00  0.00      BSYN  
ATOM    583   CG HIS    65       5.241 -92.437 -16.248  1.00  0.00      BSYN  
ATOM    584  ND1 HIS    65       4.390 -93.152 -15.561  1.00  0.00      BSYN  
ATOM    585  HD1 HIS    65       3.958 -92.778 -14.765  1.00  0.00      BSYN  
ATOM    586  CD2 HIS    65       6.117 -93.301 -16.868  1.00  0.00      BSYN  
ATOM    587  NE2 HIS    65       5.682 -94.525 -16.656  1.00  0.00      BSYN  
ATOM    588  CE1 HIS    65       4.574 -94.440 -15.803  1.00  0.00      BSYN  
ATOM    589    C HIS    65       4.587 -88.710 -15.792  1.00  0.00      BSYN  
ATOM    590    O HIS    65       5.189 -88.157 -16.714  1.00  0.00      BSYN  
ATOM    591    N LEU    66       4.230 -87.862 -14.733  1.00  0.00      BSYN  
ATOM    592    H LEU    66       4.383 -86.923 -14.971  1.00  0.00      BSYN  
ATOM    593   CA LEU    66       3.410 -88.193 -13.571  1.00  0.00      BSYN  
ATOM    594   CB LEU    66       3.805 -87.368 -12.299  1.00  0.00      BSYN  
ATOM    595   CG LEU    66       5.255 -87.275 -11.646  1.00  0.00      BSYN  
ATOM    596  CD1 LEU    66       5.210 -86.041 -10.569  1.00  0.00      BSYN  
ATOM    597  CD2 LEU    66       5.980 -88.519 -11.261  1.00  0.00      BSYN  
ATOM    598    C LEU    66       1.869 -87.831 -13.770  1.00  0.00      BSYN  
ATOM    599    O LEU    66       0.995 -88.398 -13.043  1.00  0.00      BSYN  
ATOM    600    N GLY    67       1.490 -86.994 -14.759  1.00  0.00      BSYN  
ATOM    601    H GLY    67       2.187 -86.912 -15.443  1.00  0.00      BSYN  
ATOM    602   CA GLY    67       0.291 -86.260 -14.862  1.00  0.00      BSYN  
ATOM    603    C GLY    67       0.467 -84.845 -14.373  1.00  0.00      BSYN  
ATOM    604    O GLY    67       1.234 -84.589 -13.358  1.00  0.00      BSYN  
ATOM    605    N GLY    68      -0.256 -83.904 -15.006  1.00  0.00      BSYN  
ATOM    606    H GLY    68      -0.123 -83.010 -14.627  1.00  0.00      BSYN  
ATOM    607   CA GLY    68      -1.211 -84.298 -16.046  1.00  0.00      BSYN  
ATOM    608    C GLY    68      -2.399 -83.257 -16.121  1.00  0.00      BSYN  
ATOM    609    O GLY    68      -3.231 -83.136 -15.244  1.00  0.00      BSYN  
ATOM    610    N ALA    69      -2.506 -82.486 -17.178  1.00  0.00      BSYN  
ATOM    611    H ALA    69      -3.303 -81.921 -17.252  1.00  0.00      BSYN  
ATOM    612   CA ALA    69      -1.509 -82.411 -18.304  1.00  0.00      BSYN  
ATOM    613   CB ALA    69      -2.142 -81.582 -19.338  1.00  0.00      BSYN  
ATOM    614    C ALA    69      -0.087 -81.791 -18.089  1.00  0.00      BSYN  
ATOM    615    O ALA    69       0.119 -80.717 -17.640  1.00  0.00      BSYN  
ATOM    616    N VAL    70       0.946 -82.555 -18.428  1.00  0.00      BSYN  
ATOM    617    H VAL    70       0.778 -83.318 -19.019  1.00  0.00      BSYN  
ATOM    618   CA VAL    70       2.332 -82.200 -18.190  1.00  0.00      BSYN  
ATOM    619   CB VAL    70       2.985 -83.430 -17.462  1.00  0.00      BSYN  
ATOM    620  CG1 VAL    70       2.988 -84.782 -18.221  1.00  0.00      BSYN  
ATOM    621  CG2 VAL    70       4.387 -83.174 -17.015  1.00  0.00      BSYN  
ATOM    622    C VAL    70       2.980 -81.728 -19.424  1.00  0.00      BSYN  
ATOM    623    O VAL    70       3.250 -82.478 -20.425  1.00  0.00      BSYN  
ATOM    624    N PHE    71       3.420 -80.427 -19.405  1.00  0.00      BSYN  
ATOM    625    H PHE    71       2.824 -79.853 -18.879  1.00  0.00      BSYN  
ATOM    626   CA PHE    71       4.191 -79.964 -20.558  1.00  0.00      BSYN  
ATOM    627   CB PHE    71       3.693 -78.568 -20.939  1.00  0.00      BSYN  
ATOM    628   CG PHE    71       2.241 -78.606 -21.537  1.00  0.00      BSYN  
ATOM    629  CD1 PHE    71       1.097 -78.494 -20.813  1.00  0.00      BSYN  
ATOM    630  CD2 PHE    71       2.070 -78.665 -22.899  1.00  0.00      BSYN  
ATOM    631  CE1 PHE    71      -0.123 -78.613 -21.418  1.00  0.00      BSYN  
ATOM    632  CE2 PHE    71       0.791 -78.839 -23.495  1.00  0.00      BSYN  
ATOM    633   CZ PHE    71      -0.345 -78.856 -22.760  1.00  0.00      BSYN  
ATOM    634    C PHE    71       5.657 -80.203 -20.270  1.00  0.00      BSYN  
ATOM    635    O PHE    71       6.305 -79.244 -19.845  1.00  0.00      BSYN  
ATOM    636    N SER    72       6.296 -81.385 -20.402  1.00  0.00      BSYN  
ATOM    637    H SER    72       5.770 -82.210 -20.455  1.00  0.00      BSYN  
ATOM    638   CA SER    72       7.665 -81.533 -20.150  1.00  0.00      BSYN  
ATOM    639   CB SER    72       8.159 -82.812 -19.497  1.00  0.00      BSYN  
ATOM    640   OG SER    72       7.623 -82.964 -18.179  1.00  0.00      BSYN  
ATOM    641   HG SER    72       7.695 -83.887 -17.925  1.00  0.00      BSYN  
ATOM    642    C SER    72       8.707 -81.244 -21.201  1.00  0.00      BSYN  
ATOM    643    O SER    72       9.130 -82.081 -22.016  1.00  0.00      BSYN  
ATOM    644    N GLY    73       9.036 -79.983 -20.888  1.00  0.00      BSYN  
ATOM    645    H GLY    73       8.917 -79.705 -19.955  1.00  0.00      BSYN  
ATOM    646   CA GLY    73       9.744 -79.236 -21.769  1.00  0.00      BSYN  
ATOM    647    C GLY    73       8.905 -78.334 -22.597  1.00  0.00      BSYN  
ATOM    648    O GLY    73       8.968 -77.096 -22.383  1.00  0.00      BSYN  
ATOM    649    N ALA    74       8.322 -78.766 -23.731  1.00  0.00      BSYN  
ATOM    650    H ALA    74       8.652 -79.594 -24.139  1.00  0.00      BSYN  
ATOM    651   CA ALA    74       7.541 -77.992 -24.644  1.00  0.00      BSYN  
ATOM    652   CB ALA    74       8.305 -77.678 -26.006  1.00  0.00      BSYN  
ATOM    653    C ALA    74       6.397 -78.876 -25.022  1.00  0.00      BSYN  
ATOM    654    O ALA    74       6.436 -80.063 -25.336  1.00  0.00      BSYN  
ATOM    655    N GLY    75       5.170 -78.277 -25.039  1.00  0.00      BSYN  
ATOM    656    H GLY    75       4.429 -78.918 -25.052  1.00  0.00      BSYN  
ATOM    657   CA GLY    75       4.843 -76.890 -24.779  1.00  0.00      BSYN  
ATOM    658    C GLY    75       3.796 -76.596 -25.825  1.00  0.00      BSYN  
ATOM    659    O GLY    75       4.020 -75.880 -26.798  1.00  0.00      BSYN  
ATOM    660    N ASN    76       2.589 -77.113 -25.724  1.00  0.00      BSYN  
ATOM    661    H ASN    76       2.419 -77.769 -25.015  1.00  0.00      BSYN  
ATOM    662   CA ASN    76       1.613 -76.906 -26.799  1.00  0.00      BSYN  
ATOM    663   CB ASN    76       1.043 -78.380 -27.204  1.00  0.00      BSYN  
ATOM    664   CG ASN    76       2.101 -79.417 -27.428  1.00  0.00      BSYN  
ATOM    665  OD1 ASN    76       2.895 -79.788 -26.570  1.00  0.00      BSYN  
ATOM    666  ND2 ASN    76       2.148 -79.872 -28.647  1.00  0.00      BSYN  
ATOM    667 HD21 ASN    76       2.959 -80.409 -28.766  1.00  0.00      BSYN  
ATOM    668 HD22 ASN    76       1.573 -79.608 -29.395  1.00  0.00      BSYN  
ATOM    669    C ASN    76       0.399 -76.065 -26.449  1.00  0.00      BSYN  
ATOM    670    O ASN    76      -0.031 -75.915 -25.313  1.00  0.00      BSYN  
ATOM    671    N ILE    77      -0.164 -75.451 -27.536  1.00  0.00      BSYN  
ATOM    672    H ILE    77       0.151 -75.776 -28.405  1.00  0.00      BSYN  
ATOM    673   CA ILE    77      -1.383 -74.694 -27.495  1.00  0.00      BSYN  
ATOM    674   CB ILE    77      -1.366 -73.759 -28.753  1.00  0.00      BSYN  
ATOM    675  CG2 ILE    77      -0.485 -72.451 -28.408  1.00  0.00      BSYN  
ATOM    676  CG1 ILE    77      -1.014 -74.333 -30.196  1.00  0.00      BSYN  
ATOM    677   CD ILE    77      -1.469 -73.568 -31.430  1.00  0.00      BSYN  
ATOM    678    C ILE    77      -2.700 -75.519 -27.631  1.00  0.00      BSYN  
ATOM    679    O ILE    77      -3.796 -75.338 -27.008  1.00  0.00      BSYN  
ATOM    680    N ALA    78      -2.550 -76.500 -28.572  1.00  0.00      BSYN  
ATOM    681    H ALA    78      -1.637 -76.597 -28.914  1.00  0.00      BSYN  
ATOM    682   CA ALA    78      -3.544 -77.438 -28.911  1.00  0.00      BSYN  
ATOM    683   CB ALA    78      -4.310 -77.148 -30.244  1.00  0.00      BSYN  
ATOM    684    C ALA    78      -3.401 -78.919 -28.696  1.00  0.00      BSYN  
ATOM    685    O ALA    78      -3.040 -79.661 -29.591  1.00  0.00      BSYN  
ATOM    686    N ALA    79      -3.489 -79.250 -27.379  1.00  0.00      BSYN  
ATOM    687    H ALA    79      -3.457 -78.479 -26.775  1.00  0.00      BSYN  
ATOM    688   CA ALA    79      -3.595 -80.707 -27.070  1.00  0.00      BSYN  
ATOM    689   CB ALA    79      -2.955 -81.036 -25.661  1.00  0.00      BSYN  
ATOM    690    C ALA    79      -5.041 -81.277 -27.006  1.00  0.00      BSYN  
ATOM    691    O ALA    79      -5.301 -82.132 -26.193  1.00  0.00      BSYN  
ATOM    692    N ALA    80      -5.956 -80.760 -27.815  1.00  0.00      BSYN  
ATOM    693    H ALA    80      -5.656 -80.072 -28.445  1.00  0.00      BSYN  
ATOM    694   CA ALA    80      -7.362 -81.146 -27.767  1.00  0.00      BSYN  
ATOM    695   CB ALA    80      -8.111 -79.874 -27.287  1.00  0.00      BSYN  
ATOM    696    C ALA    80      -7.891 -81.725 -29.067  1.00  0.00      BSYN  
ATOM    697    O ALA    80      -8.423 -80.971 -29.868  1.00  0.00      BSYN  
ATOM    698    N THR    81      -7.859 -83.067 -29.145  1.00  0.00      BSYN  
ATOM    699    H THR    81      -7.443 -83.519 -28.382  1.00  0.00      BSYN  
ATOM    700   CA THR    81      -8.666 -83.849 -30.061  1.00  0.00      BSYN  
ATOM    701   CB THR    81      -8.002 -85.103 -30.618  1.00  0.00      BSYN  
ATOM    702  OG1 THR    81      -6.686 -84.694 -31.023  1.00  0.00      BSYN  
ATOM    703  HG1 THR    81      -6.416 -85.263 -31.747  1.00  0.00      BSYN  
ATOM    704  CG2 THR    81      -8.718 -85.682 -31.743  1.00  0.00      BSYN  
ATOM    705    C THR    81      -9.930 -84.097 -29.335  1.00  0.00      BSYN  
ATOM    706    O THR    81     -10.057 -84.974 -28.551  1.00  0.00      BSYN  
ATOM    707    N GLY    82     -10.947 -83.438 -29.851  1.00  0.00      BSYN  
ATOM    708    H GLY    82     -10.578 -82.815 -30.511  1.00  0.00      BSYN  
ATOM    709   CA GLY    82     -12.281 -83.229 -29.344  1.00  0.00      BSYN  
ATOM    710    C GLY    82     -13.257 -84.239 -29.978  1.00  0.00      BSYN  
ATOM    711    O GLY    82     -12.874 -85.411 -30.163  1.00  0.00      BSYN  
ATOM    712    N LEU    83     -14.506 -83.994 -30.260  1.00  0.00      BSYN  
ATOM    713    H LEU    83     -15.056 -84.432 -30.943  1.00  0.00      BSYN  
ATOM    714   CA LEU    83     -15.087 -82.770 -29.753  1.00  0.00      BSYN  
ATOM    715   CB LEU    83     -15.930 -82.119 -30.892  1.00  0.00      BSYN  
ATOM    716   CG LEU    83     -15.444 -80.721 -31.310  1.00  0.00      BSYN  
ATOM    717  CD1 LEU    83     -15.985 -80.384 -32.574  1.00  0.00      BSYN  
ATOM    718  CD2 LEU    83     -15.255 -79.777 -30.185  1.00  0.00      BSYN  
ATOM    719    C LEU    83     -15.881 -82.879 -28.394  1.00  0.00      BSYN  
ATOM    720    O LEU    83     -15.760 -83.866 -27.677  1.00  0.00      BSYN  
ATOM    721    N VAL    84     -16.682 -81.887 -27.973  1.00  0.00      BSYN  
ATOM    722    H VAL    84     -16.561 -80.996 -28.362  1.00  0.00      BSYN  
ATOM    723   CA VAL    84     -17.506 -81.975 -26.814  1.00  0.00      BSYN  
ATOM    724   CB VAL    84     -17.820 -80.607 -26.139  1.00  0.00      BSYN  
ATOM    725  CG1 VAL    84     -18.963 -80.441 -25.060  1.00  0.00      BSYN  
ATOM    726  CG2 VAL    84     -16.516 -80.217 -25.514  1.00  0.00      BSYN  
ATOM    727    C VAL    84     -18.769 -82.705 -27.287  1.00  0.00      BSYN  
ATOM    728    O VAL    84     -19.326 -82.342 -28.303  1.00  0.00      BSYN  
ATOM    729    N LYS    85     -19.064 -83.953 -26.830  1.00  0.00      BSYN  
ATOM    730    H LYS    85     -19.979 -84.186 -27.095  1.00  0.00      BSYN  
ATOM    731   CA LYS    85     -18.344 -84.747 -25.897  1.00  0.00      BSYN  
ATOM    732   CB LYS    85     -19.399 -85.163 -24.885  1.00  0.00      BSYN  
ATOM    733   CG LYS    85     -19.836 -84.018 -23.882  1.00  0.00      BSYN  
ATOM    734   CD LYS    85     -20.633 -84.807 -22.854  1.00  0.00      BSYN  
ATOM    735   CE LYS    85     -21.990 -85.272 -23.141  1.00  0.00      BSYN  
ATOM    736   NZ LYS    85     -22.877 -84.190 -22.921  1.00  0.00      BSYN  
ATOM    737  HZ1 LYS    85     -22.725 -83.647 -23.794  1.00  0.00      BSYN  
ATOM    738  HZ2 LYS    85     -23.815 -84.530 -22.627  1.00  0.00      BSYN  
ATOM    739  HZ3 LYS    85     -22.509 -83.656 -22.107  1.00  0.00      BSYN  
ATOM    740    C LYS    85     -17.578 -85.966 -26.353  1.00  0.00      BSYN  
ATOM    741    O LYS    85     -17.928 -86.722 -27.334  1.00  0.00      BSYN  
ATOM    742    N ARG    86     -16.473 -86.035 -25.609  1.00  0.00      BSYN  
ATOM    743    H ARG    86     -15.951 -85.271 -25.286  1.00  0.00      BSYN  
ATOM    744   CA ARG    86     -15.672 -87.216 -25.676  1.00  0.00      BSYN  
ATOM    745   CB ARG    86     -14.676 -87.194 -26.817  1.00  0.00      BSYN  
ATOM    746   CG ARG    86     -13.923 -88.449 -27.040  1.00  0.00      BSYN  
ATOM    747   CD ARG    86     -13.366 -88.399 -28.479  1.00  0.00      BSYN  
ATOM    748   NE ARG    86     -13.710 -89.417 -29.423  1.00  0.00      BSYN  
ATOM    749   HE ARG    86     -14.215 -90.156 -29.024  1.00  0.00      BSYN  
ATOM    750   CZ ARG    86     -13.621 -89.296 -30.792  1.00  0.00      BSYN  
ATOM    751  NH1 ARG    86     -14.454 -90.002 -31.578  1.00  0.00      BSYN  
ATOM    752 HH11 ARG    86     -14.462 -89.837 -32.564  1.00  0.00      BSYN  
ATOM    753 HH12 ARG    86     -15.122 -90.635 -31.186  1.00  0.00      BSYN  
ATOM    754  NH2 ARG    86     -12.582 -88.603 -31.287  1.00  0.00      BSYN  
ATOM    755 HH21 ARG    86     -12.468 -88.344 -32.246  1.00  0.00      BSYN  
ATOM    756 HH22 ARG    86     -11.927 -88.179 -30.661  1.00  0.00      BSYN  
ATOM    757    C ARG    86     -14.999 -87.402 -24.300  1.00  0.00      BSYN  
ATOM    758    O ARG    86     -13.967 -86.744 -24.135  1.00  0.00      BSYN  
ATOM    759    N GLU    87     -15.582 -88.151 -23.342  1.00  0.00      BSYN  
ATOM    760    H GLU    87     -16.350 -88.743 -23.480  1.00  0.00      BSYN  
ATOM    761   CA GLU    87     -14.956 -88.302 -22.076  1.00  0.00      BSYN  
ATOM    762   CB GLU    87     -15.585 -87.791 -20.871  1.00  0.00      BSYN  
ATOM    763   CG GLU    87     -17.028 -88.056 -20.640  1.00  0.00      BSYN  
ATOM    764   CD GLU    87     -17.556 -87.320 -19.456  1.00  0.00      BSYN  
ATOM    765  OE1 GLU    87     -16.929 -86.495 -18.762  1.00  0.00      BSYN  
ATOM    766  OE2 GLU    87     -18.656 -87.525 -18.939  1.00  0.00      BSYN  
ATOM    767    C GLU    87     -14.611 -89.776 -21.757  1.00  0.00      BSYN  
ATOM    768    O GLU    87     -15.364 -90.716 -21.779  1.00  0.00      BSYN  
ATOM    769    N GLU    88     -13.309 -89.915 -21.451  1.00  0.00      BSYN  
ATOM    770    H GLU    88     -12.687 -89.298 -21.889  1.00  0.00      BSYN  
ATOM    771   CA GLU    88     -12.692 -91.127 -20.956  1.00  0.00      BSYN  
ATOM    772   CB GLU    88     -11.183 -91.044 -20.937  1.00  0.00      BSYN  
ATOM    773   CG GLU    88     -10.535 -92.317 -20.235  1.00  0.00      BSYN  
ATOM    774   CD GLU    88      -9.025 -92.343 -19.806  1.00  0.00      BSYN  
ATOM    775  OE1 GLU    88      -8.421 -93.397 -19.807  1.00  0.00      BSYN  
ATOM    776  OE2 GLU    88      -8.473 -91.248 -19.467  1.00  0.00      BSYN  
ATOM    777    C GLU    88     -13.266 -91.639 -19.685  1.00  0.00      BSYN  
ATOM    778    O GLU    88     -13.732 -92.702 -19.577  1.00  0.00      BSYN  
ATOM    779    N PHE    89     -13.178 -90.765 -18.637  1.00  0.00      BSYN  
ATOM    780    H PHE    89     -12.554 -90.011 -18.694  1.00  0.00      BSYN  
ATOM    781   CA PHE    89     -13.767 -91.022 -17.367  1.00  0.00      BSYN  
ATOM    782   CB PHE    89     -12.712 -90.686 -16.372  1.00  0.00      BSYN  
ATOM    783   CG PHE    89     -13.123 -91.209 -14.969  1.00  0.00      BSYN  
ATOM    784  CD1 PHE    89     -13.072 -92.534 -14.582  1.00  0.00      BSYN  
ATOM    785  CD2 PHE    89     -13.723 -90.238 -14.113  1.00  0.00      BSYN  
ATOM    786  CE1 PHE    89     -13.587 -92.935 -13.328  1.00  0.00      BSYN  
ATOM    787  CE2 PHE    89     -14.089 -90.651 -12.891  1.00  0.00      BSYN  
ATOM    788   CZ PHE    89     -14.035 -91.945 -12.458  1.00  0.00      BSYN  
ATOM    789    C PHE    89     -15.049 -90.199 -17.134  1.00  0.00      BSYN  
ATOM    790    O PHE    89     -15.013 -88.999 -16.923  1.00  0.00      BSYN  
ATOM    791    N PRO    90     -16.213 -90.797 -17.153  1.00  0.00      BSYN  
ATOM    792   CD PRO    90     -16.408 -92.086 -17.834  1.00  0.00      BSYN  
ATOM    793   CA PRO    90     -17.476 -90.155 -16.851  1.00  0.00      BSYN  
ATOM    794   CB PRO    90     -18.322 -91.384 -16.889  1.00  0.00      BSYN  
ATOM    795   CG PRO    90     -17.576 -92.660 -17.032  1.00  0.00      BSYN  
ATOM    796    C PRO    90     -17.741 -89.264 -15.588  1.00  0.00      BSYN  
ATOM    797    O PRO    90     -18.429 -89.560 -14.584  1.00  0.00      BSYN  
ATOM    798    N THR    91     -17.176 -88.034 -15.618  1.00  0.00      BSYN  
ATOM    799    H THR    91     -16.582 -87.631 -16.286  1.00  0.00      BSYN  
ATOM    800   CA THR    91     -17.447 -87.125 -14.563  1.00  0.00      BSYN  
ATOM    801   CB THR    91     -16.187 -86.472 -14.000  1.00  0.00      BSYN  
ATOM    802  OG1 THR    91     -15.487 -87.496 -13.221  1.00  0.00      BSYN  
ATOM    803  HG1 THR    91     -15.583 -88.368 -13.609  1.00  0.00      BSYN  
ATOM    804  CG2 THR    91     -16.703 -85.317 -13.004  1.00  0.00      BSYN  
ATOM    805    C THR    91     -18.338 -86.056 -15.198  1.00  0.00      BSYN  
ATOM    806    O THR    91     -18.288 -85.677 -16.324  1.00  0.00      BSYN  
ATOM    807    N ASP    92     -19.308 -85.597 -14.436  1.00  0.00      BSYN  
ATOM    808    H ASP    92     -19.341 -85.764 -13.471  1.00  0.00      BSYN  
ATOM    809   CA ASP    92     -20.353 -84.665 -14.904  1.00  0.00      BSYN  
ATOM    810   CB ASP    92     -21.423 -84.495 -13.878  1.00  0.00      BSYN  
ATOM    811   CG ASP    92     -22.719 -83.939 -14.459  1.00  0.00      BSYN  
ATOM    812  OD1 ASP    92     -23.358 -84.814 -14.907  1.00  0.00      BSYN  
ATOM    813  OD2 ASP    92     -23.061 -82.752 -14.651  1.00  0.00      BSYN  
ATOM    814    C ASP    92     -19.693 -83.389 -15.148  1.00  0.00      BSYN  
ATOM    815    O ASP    92     -19.665 -83.067 -16.347  1.00  0.00      BSYN  
ATOM    816    N LEU    93     -19.176 -82.647 -14.149  1.00  0.00      BSYN  
ATOM    817    H LEU    93     -19.011 -83.057 -13.274  1.00  0.00      BSYN  
ATOM    818   CA LEU    93     -18.704 -81.292 -14.275  1.00  0.00      BSYN  
ATOM    819   CB LEU    93     -19.066 -80.731 -12.883  1.00  0.00      BSYN  
ATOM    820   CG LEU    93     -20.306 -80.048 -12.867  1.00  0.00      BSYN  
ATOM    821  CD1 LEU    93     -21.167 -80.942 -11.972  1.00  0.00      BSYN  
ATOM    822  CD2 LEU    93     -20.252 -78.674 -12.187  1.00  0.00      BSYN  
ATOM    823    C LEU    93     -17.180 -81.463 -14.529  1.00  0.00      BSYN  
ATOM    824    O LEU    93     -16.459 -82.065 -13.663  1.00  0.00      BSYN  
ATOM    825    N LYS    94     -16.499 -80.972 -15.547  1.00  0.00      BSYN  
ATOM    826    H LYS    94     -15.522 -80.925 -15.596  1.00  0.00      BSYN  
ATOM    827   CA LYS    94     -17.151 -80.150 -16.607  1.00  0.00      BSYN  
ATOM    828   CB LYS    94     -16.814 -78.723 -16.341  1.00  0.00      BSYN  
ATOM    829   CG LYS    94     -17.716 -77.642 -16.764  1.00  0.00      BSYN  
ATOM    830   CD LYS    94     -17.567 -76.215 -16.058  1.00  0.00      BSYN  
ATOM    831   CE LYS    94     -16.422 -75.302 -16.651  1.00  0.00      BSYN  
ATOM    832   NZ LYS    94     -16.729 -74.681 -17.946  1.00  0.00      BSYN  
ATOM    833  HZ1 LYS    94     -17.616 -74.178 -17.745  1.00  0.00      BSYN  
ATOM    834  HZ2 LYS    94     -15.976 -74.011 -18.202  1.00  0.00      BSYN  
ATOM    835  HZ3 LYS    94     -17.005 -75.334 -18.706  1.00  0.00      BSYN  
ATOM    836    C LYS    94     -16.566 -80.600 -17.987  1.00  0.00      BSYN  
ATOM    837    O LYS    94     -15.304 -80.568 -18.156  1.00  0.00      BSYN  
ATOM    838    N PRO    95     -17.339 -80.936 -19.026  1.00  0.00      BSYN  
ATOM    839   CD PRO    95     -18.663 -81.367 -18.849  1.00  0.00      BSYN  
ATOM    840   CA PRO    95     -16.901 -80.917 -20.364  1.00  0.00      BSYN  
ATOM    841   CB PRO    95     -17.836 -81.719 -21.109  1.00  0.00      BSYN  
ATOM    842   CG PRO    95     -19.104 -81.367 -20.368  1.00  0.00      BSYN  
ATOM    843    C PRO    95     -16.729 -79.631 -21.194  1.00  0.00      BSYN  
ATOM    844    O PRO    95     -16.442 -79.797 -22.397  1.00  0.00      BSYN  
ATOM    845    N GLU    96     -16.847 -78.443 -20.627  1.00  0.00      BSYN  
ATOM    846    H GLU    96     -17.029 -78.230 -19.687  1.00  0.00      BSYN  
ATOM    847   CA GLU    96     -16.611 -77.263 -21.393  1.00  0.00      BSYN  
ATOM    848   CB GLU    96     -17.785 -76.312 -20.942  1.00  0.00      BSYN  
ATOM    849   CG GLU    96     -19.218 -76.780 -21.238  1.00  0.00      BSYN  
ATOM    850   CD GLU    96     -19.773 -76.455 -22.538  1.00  0.00      BSYN  
ATOM    851  OE1 GLU    96     -20.540 -75.463 -22.501  1.00  0.00      BSYN  
ATOM    852  OE2 GLU    96     -19.408 -77.036 -23.593  1.00  0.00      BSYN  
ATOM    853    C GLU    96     -15.268 -76.554 -21.243  1.00  0.00      BSYN  
ATOM    854    O GLU    96     -14.919 -75.767 -20.390  1.00  0.00      BSYN  
ATOM    855    N GLU    97     -14.471 -77.036 -22.126  1.00  0.00      BSYN  
ATOM    856    H GLU    97     -14.734 -77.934 -22.418  1.00  0.00      BSYN  
ATOM    857   CA GLU    97     -13.184 -76.519 -22.601  1.00  0.00      BSYN  
ATOM    858   CB GLU    97     -12.060 -77.563 -22.865  1.00  0.00      BSYN  
ATOM    859   CG GLU    97     -12.085 -79.020 -22.237  1.00  0.00      BSYN  
ATOM    860   CD GLU    97     -12.905 -80.061 -22.990  1.00  0.00      BSYN  
ATOM    861  OE1 GLU    97     -14.010 -79.717 -23.372  1.00  0.00      BSYN  
ATOM    862  OE2 GLU    97     -12.522 -81.154 -23.206  1.00  0.00      BSYN  
ATOM    863    C GLU    97     -13.571 -75.992 -24.005  1.00  0.00      BSYN  
ATOM    864    O GLU    97     -14.324 -76.549 -24.810  1.00  0.00      BSYN  
ATOM    865    N VAL    98     -13.237 -74.777 -24.077  1.00  0.00      BSYN  
ATOM    866    H VAL    98     -12.539 -74.435 -23.480  1.00  0.00      BSYN  
ATOM    867   CA VAL    98     -13.430 -73.838 -25.178  1.00  0.00      BSYN  
ATOM    868   CB VAL    98     -14.300 -72.649 -24.840  1.00  0.00      BSYN  
ATOM    869  CG1 VAL    98     -15.700 -73.202 -24.424  1.00  0.00      BSYN  
ATOM    870  CG2 VAL    98     -13.564 -71.860 -23.647  1.00  0.00      BSYN  
ATOM    871    C VAL    98     -12.178 -73.336 -26.044  1.00  0.00      BSYN  
ATOM    872    O VAL    98     -11.022 -73.272 -25.653  1.00  0.00      BSYN  
ATOM    873    N ALA    99     -12.345 -73.207 -27.382  1.00  0.00      BSYN  
ATOM    874    H ALA    99     -13.221 -73.434 -27.760  1.00  0.00      BSYN  
ATOM    875   CA ALA    99     -11.300 -72.948 -28.335  1.00  0.00      BSYN  
ATOM    876   CB ALA    99     -11.233 -74.097 -29.356  1.00  0.00      BSYN  
ATOM    877    C ALA    99     -11.606 -71.615 -29.116  1.00  0.00      BSYN  
ATOM    878    O ALA    99     -12.774 -71.133 -29.225  1.00  0.00      BSYN  
ATOM    879    N GLN   100     -10.469 -70.977 -29.437  1.00  0.00      BSYN  
ATOM    880    H GLN   100      -9.699 -71.504 -29.139  1.00  0.00      BSYN  
ATOM    881   CA GLN   100     -10.434 -69.584 -30.007  1.00  0.00      BSYN  
ATOM    882   CB GLN   100      -9.279 -68.731 -29.454  1.00  0.00      BSYN  
ATOM    883   CG GLN   100      -7.844 -69.369 -29.734  1.00  0.00      BSYN  
ATOM    884   CD GLN   100      -6.721 -68.510 -29.134  1.00  0.00      BSYN  
ATOM    885  OE1 GLN   100      -5.968 -67.796 -29.873  1.00  0.00      BSYN  
ATOM    886  NE2 GLN   100      -6.501 -68.442 -27.794  1.00  0.00      BSYN  
ATOM    887 HE21 GLN   100      -5.770 -67.837 -27.547  1.00  0.00      BSYN  
ATOM    888 HE22 GLN   100      -7.062 -68.963 -27.183  1.00  0.00      BSYN  
ATOM    889    C GLN   100     -10.591 -69.457 -31.516  1.00  0.00      BSYN  
ATOM    890    O GLN   100      -9.686 -69.828 -32.268  1.00  0.00      BSYN  
ATOM    891    N GLU   101     -11.647 -68.845 -31.992  1.00  0.00      BSYN  
ATOM    892    H GLU   101     -12.261 -68.425 -31.353  1.00  0.00      BSYN  
ATOM    893   CA GLU   101     -11.987 -68.621 -33.405  1.00  0.00      BSYN  
ATOM    894   CB GLU   101     -13.550 -68.394 -33.631  1.00  0.00      BSYN  
ATOM    895   CG GLU   101     -14.422 -69.517 -33.234  1.00  0.00      BSYN  
ATOM    896   CD GLU   101     -15.933 -69.139 -33.297  1.00  0.00      BSYN  
ATOM    897  OE1 GLU   101     -16.381 -68.278 -32.572  1.00  0.00      BSYN  
ATOM    898  OE2 GLU   101     -16.685 -69.851 -33.972  1.00  0.00      BSYN  
ATOM    899    C GLU   101     -11.269 -67.386 -34.050  1.00  0.00      BSYN  
ATOM    900    O GLU   101     -11.234 -66.280 -33.592  1.00  0.00      BSYN  
ATOM    901    N ALA   102     -10.494 -67.615 -35.195  1.00  0.00      BSYN  
ATOM    902    H ALA   102     -10.220 -68.505 -35.502  1.00  0.00      BSYN  
ATOM    903   CA ALA   102      -9.794 -66.632 -35.952  1.00  0.00      BSYN  
ATOM    904   CB ALA   102      -8.750 -67.089 -37.148  1.00  0.00      BSYN  
ATOM    905    C ALA   102     -10.766 -65.626 -36.530  1.00  0.00      BSYN  
ATOM    906    O ALA   102     -11.739 -65.979 -37.204  1.00  0.00      BSYN  
ATOM    907    N ALA   103     -10.433 -64.327 -36.213  1.00  0.00      BSYN  
ATOM    908    H ALA   103      -9.473 -64.142 -36.140  1.00  0.00      BSYN  
ATOM    909   CA ALA   103     -11.377 -63.247 -36.219  1.00  0.00      BSYN  
ATOM    910   CB ALA   103     -11.678 -62.881 -34.743  1.00  0.00      BSYN  
ATOM    911    C ALA   103     -10.756 -62.056 -36.939  1.00  0.00      BSYN  
ATOM    912    O ALA   103     -11.293 -60.947 -36.840  1.00  0.00      BSYN  
ATOM    913    N GLU   104      -9.710 -62.142 -37.725  1.00  0.00      BSYN  
ATOM    914    H GLU   104      -9.347 -63.026 -37.942  1.00  0.00      BSYN  
ATOM    915   CA GLU   104      -9.043 -60.941 -38.240  1.00  0.00      BSYN  
ATOM    916   CB GLU   104      -7.566 -60.953 -37.849  1.00  0.00      BSYN  
ATOM    917   CG GLU   104      -7.539 -60.584 -36.357  1.00  0.00      BSYN  
ATOM    918   CD GLU   104      -6.177 -60.598 -35.669  1.00  0.00      BSYN  
ATOM    919  OE1 GLU   104      -5.605 -61.707 -35.653  1.00  0.00      BSYN  
ATOM    920  OE2 GLU   104      -5.725 -59.527 -35.292  1.00  0.00      BSYN  
ATOM    921    C GLU   104      -9.363 -60.958 -39.716  1.00  0.00      BSYN  
ATOM    922    O GLU   104      -8.530 -60.543 -40.613  1.00  0.00      BSYN  
ATOM    923    N GLU   105     -10.584 -61.235 -40.043  1.00  0.00      BSYN  
ATOM    924    H GLU   105     -11.126 -61.362 -39.236  1.00  0.00      BSYN  
ATOM    925   CA GLU   105     -11.114 -61.251 -41.458  1.00  0.00      BSYN  
ATOM    926   CB GLU   105     -11.456 -62.659 -41.933  1.00  0.00      BSYN  
ATOM    927   CG GLU   105     -10.281 -63.683 -41.796  1.00  0.00      BSYN  
ATOM    928   CD GLU   105     -10.490 -64.688 -40.676  1.00  0.00      BSYN  
ATOM    929  OE1 GLU   105     -11.112 -65.721 -40.959  1.00  0.00      BSYN  
ATOM    930  OE2 GLU   105     -10.074 -64.481 -39.529  1.00  0.00      BSYN  
ATOM    931    C GLU   105     -12.329 -60.398 -41.335  1.00  0.00      BSYN  
ATOM    932    O GLU   105     -12.904 -60.426 -40.270  1.00  0.00      BSYN  
ATOM    933    N PRO   106     -12.805 -59.552 -42.287  1.00  0.00      BSYN  
ATOM    934   CD PRO   106     -12.079 -58.802 -43.319  1.00  0.00      BSYN  
ATOM    935   CA PRO   106     -14.215 -59.205 -42.482  1.00  0.00      BSYN  
ATOM    936   CB PRO   106     -14.278 -58.437 -43.792  1.00  0.00      BSYN  
ATOM    937   CG PRO   106     -12.968 -57.717 -43.743  1.00  0.00      BSYN  
ATOM    938    C PRO   106     -15.106 -60.434 -42.461  1.00  0.00      BSYN  
ATOM    939    O PRO   106     -15.508 -60.919 -43.488  1.00  0.00      BSYN  
ATOM    940    N LEU   107     -15.317 -61.035 -41.307  1.00  0.00      BSYN  
ATOM    941    H LEU   107     -14.575 -61.013 -40.668  1.00  0.00      BSYN  
ATOM    942   CA LEU   107     -16.535 -61.861 -41.088  1.00  0.00      BSYN  
ATOM    943   CB LEU   107     -16.014 -63.199 -40.400  1.00  0.00      BSYN  
ATOM    944   CG LEU   107     -15.252 -64.171 -41.261  1.00  0.00      BSYN  
ATOM    945  CD1 LEU   107     -14.730 -65.306 -40.507  1.00  0.00      BSYN  
ATOM    946  CD2 LEU   107     -15.853 -64.551 -42.520  1.00  0.00      BSYN  
ATOM    947    C LEU   107     -17.321 -60.923 -40.091  1.00  0.00      BSYN  
ATOM    948    O LEU   107     -17.141 -60.800 -38.853  1.00  0.00      BSYN  
ATOM    949    N ILE   108     -18.479 -60.619 -40.703  1.00  0.00      BSYN  
ATOM    950    H ILE   108     -18.726 -61.130 -41.503  1.00  0.00      BSYN  
ATOM    951   CA ILE   108     -19.584 -60.075 -39.946  1.00  0.00      BSYN  
ATOM    952   CB ILE   108     -20.625 -59.171 -40.749  1.00  0.00      BSYN  
ATOM    953  CG2 ILE   108     -21.218 -58.282 -39.703  1.00  0.00      BSYN  
ATOM    954  CG1 ILE   108     -19.967 -58.285 -41.829  1.00  0.00      BSYN  
ATOM    955   CD ILE   108     -20.919 -57.932 -42.976  1.00  0.00      BSYN  
ATOM    956    C ILE   108     -20.310 -61.168 -39.256  1.00  0.00      BSYN  
ATOM    957    O ILE   108     -20.921 -62.086 -39.760  1.00  0.00      BSYN  
ATOM    958    N GLU   109     -20.207 -61.328 -37.946  1.00  0.00      BSYN  
ATOM    959    H GLU   109     -19.645 -60.696 -37.451  1.00  0.00      BSYN  
ATOM    960   CA GLU   109     -21.098 -62.284 -37.266  1.00  0.00      BSYN  
ATOM    961   CB GLU   109     -20.200 -63.373 -36.479  1.00  0.00      BSYN  
ATOM    962   CG GLU   109     -21.026 -64.540 -36.204  1.00  0.00      BSYN  
ATOM    963   CD GLU   109     -20.372 -65.871 -36.301  1.00  0.00      BSYN  
ATOM    964  OE1 GLU   109     -20.500 -66.429 -37.353  1.00  0.00      BSYN  
ATOM    965  OE2 GLU   109     -19.803 -66.341 -35.364  1.00  0.00      BSYN  
ATOM    966    C GLU   109     -22.154 -61.668 -36.410  1.00  0.00      BSYN  
ATOM    967    O GLU   109     -21.729 -60.738 -35.694  1.00  0.00      BSYN  
ATOM    968    N PRO   110     -23.375 -62.013 -36.626  1.00  0.00      BSYN  
ATOM    969   CD PRO   110     -23.815 -62.992 -37.670  1.00  0.00      BSYN  
ATOM    970   CA PRO   110     -24.410 -61.768 -35.675  1.00  0.00      BSYN  
ATOM    971   CB PRO   110     -25.713 -62.160 -36.550  1.00  0.00      BSYN  
ATOM    972   CG PRO   110     -25.245 -63.429 -37.254  1.00  0.00      BSYN  
ATOM    973    C PRO   110     -24.386 -62.431 -34.240  1.00  0.00      BSYN  
ATOM    974    O PRO   110     -23.795 -63.438 -33.990  1.00  0.00      BSYN  
ATOM    975    N LEU   111     -24.873 -61.657 -33.211  1.00  0.00      BSYN  
ATOM    976    H LEU   111     -25.126 -60.764 -33.528  1.00  0.00      BSYN  
ATOM    977   CA LEU   111     -24.980 -62.032 -31.856  1.00  0.00      BSYN  
ATOM    978   CB LEU   111     -24.564 -60.979 -30.870  1.00  0.00      BSYN  
ATOM    979   CG LEU   111     -23.090 -60.374 -30.744  1.00  0.00      BSYN  
ATOM    980  CD1 LEU   111     -21.972 -61.442 -30.674  1.00  0.00      BSYN  
ATOM    981  CD2 LEU   111     -22.877 -59.230 -31.711  1.00  0.00      BSYN  
ATOM    982    C LEU   111     -26.445 -62.444 -31.649  1.00  0.00      BSYN  
ATOM    983    O LEU   111     -27.244 -61.619 -31.103  1.00  0.00      BSYN  
ATOM    984    N MET   112     -26.893 -63.560 -32.191  1.00  0.00      BSYN  
ATOM    985    H MET   112     -26.324 -64.323 -32.424  1.00  0.00      BSYN  
ATOM    986   CA MET   112     -28.334 -63.934 -32.104  1.00  0.00      BSYN  
ATOM    987   CB MET   112     -29.136 -63.373 -33.330  1.00  0.00      BSYN  
ATOM    988   CG MET   112     -29.183 -61.918 -33.510  1.00  0.00      BSYN  
ATOM    989   SD MET   112     -29.585 -61.267 -35.115  1.00  0.00      BSYN  
ATOM    990   CE MET   112     -28.460 -59.977 -35.088  1.00  0.00      BSYN  
ATOM    991    C MET   112     -28.315 -65.457 -32.170  1.00  0.00      BSYN  
ATOM    992    O MET   112     -27.536 -66.089 -32.890  1.00  0.00      BSYN  
ATOM    993    N GLU   113     -29.212 -66.153 -31.460  1.00  0.00      BSYN  
ATOM    994    H GLU   113     -29.795 -65.603 -30.895  1.00  0.00      BSYN  
ATOM    995   CA GLU   113     -29.611 -67.575 -31.653  1.00  0.00      BSYN  
ATOM    996   CB GLU   113     -30.280 -68.068 -30.327  1.00  0.00      BSYN  
ATOM    997   CG GLU   113     -29.592 -69.503 -30.056  1.00  0.00      BSYN  
ATOM    998   CD GLU   113     -29.602 -70.033 -28.637  1.00  0.00      BSYN  
ATOM    999  OE1 GLU   113     -30.292 -69.473 -27.772  1.00  0.00      BSYN  
ATOM   1000  OE2 GLU   113     -28.979 -71.041 -28.401  1.00  0.00      BSYN  
ATOM   1001    C GLU   113     -30.587 -67.572 -32.880  1.00  0.00      BSYN  
ATOM   1002    O GLU   113     -31.611 -66.860 -32.964  1.00  0.00      BSYN  
ATOM   1003    N PRO   114     -30.385 -68.307 -34.013  1.00  0.00      BSYN  
ATOM   1004   CD PRO   114     -29.017 -68.537 -34.465  1.00  0.00      BSYN  
ATOM   1005   CA PRO   114     -31.238 -68.571 -35.107  1.00  0.00      BSYN  
ATOM   1006   CB PRO   114     -30.225 -68.591 -36.254  1.00  0.00      BSYN  
ATOM   1007   CG PRO   114     -28.975 -67.962 -35.848  1.00  0.00      BSYN  
ATOM   1008    C PRO   114     -31.859 -69.992 -34.850  1.00  0.00      BSYN  
ATOM   1009    O PRO   114     -31.324 -71.140 -35.008  1.00  0.00      BSYN  
ATOM   1010    N GLU   115     -33.120 -69.937 -34.233  1.00  0.00      BSYN  
ATOM   1011    H GLU   115     -33.592 -69.120 -33.969  1.00  0.00      BSYN  
ATOM   1012   CA GLU   115     -33.987 -71.035 -33.896  1.00  0.00      BSYN  
ATOM   1013   CB GLU   115     -34.526 -71.013 -32.486  1.00  0.00      BSYN  
ATOM   1014   CG GLU   115     -34.787 -72.335 -31.867  1.00  0.00      BSYN  
ATOM   1015   CD GLU   115     -35.396 -72.407 -30.421  1.00  0.00      BSYN  
ATOM   1016  OE1 GLU   115     -34.680 -72.422 -29.416  1.00  0.00      BSYN  
ATOM   1017  OE2 GLU   115     -36.635 -72.446 -30.349  1.00  0.00      BSYN  
ATOM   1018    C GLU   115     -35.138 -70.855 -34.930  1.00  0.00      BSYN  
ATOM   1019    O GLU   115     -35.465 -69.768 -35.236  1.00  0.00      BSYN  
ATOM   1020    N GLY   116     -35.700 -71.825 -35.667  1.00  0.00      BSYN  
ATOM   1021    H GLY   116     -35.409 -72.734 -35.892  1.00  0.00      BSYN  
ATOM   1022   CA GLY   116     -36.991 -71.683 -36.389  1.00  0.00      BSYN  
ATOM   1023    C GLY   116     -38.250 -71.944 -35.640  1.00  0.00      BSYN  
ATOM   1024    O GLY   116     -38.265 -71.822 -34.442  1.00  0.00      BSYN  
ATOM   1025    N GLU   117     -39.270 -72.379 -36.342  1.00  0.00      BSYN  
ATOM   1026    H GLU   117     -39.186 -72.415 -37.318  1.00  0.00      BSYN  
ATOM   1027   CA GLU   117     -40.528 -72.583 -35.762  1.00  0.00      BSYN  
ATOM   1028   CB GLU   117     -41.633 -71.707 -36.372  1.00  0.00      BSYN  
ATOM   1029   CG GLU   117     -41.966 -72.050 -37.846  1.00  0.00      BSYN  
ATOM   1030   CD GLU   117     -43.388 -71.655 -38.198  1.00  0.00      BSYN  
ATOM   1031  OE1 GLU   117     -44.421 -72.341 -37.868  1.00  0.00      BSYN  
ATOM   1032  OE2 GLU   117     -43.486 -70.629 -38.901  1.00  0.00      BSYN  
ATOM   1033    C GLU   117     -40.844 -74.083 -35.955  1.00  0.00      BSYN  
ATOM   1034    O GLU   117     -40.253 -74.706 -36.927  1.00  0.00      BSYN  
ATOM   1035    N SER   118     -41.855 -74.602 -35.248  1.00  0.00      BSYN  
ATOM   1036    H SER   118     -42.532 -74.137 -34.714  1.00  0.00      BSYN  
ATOM   1037   CA SER   118     -42.084 -76.029 -35.166  1.00  0.00      BSYN  
ATOM   1038   CB SER   118     -41.370 -76.430 -34.002  1.00  0.00      BSYN  
ATOM   1039   OG SER   118     -40.014 -76.738 -34.054  1.00  0.00      BSYN  
ATOM   1040   HG SER   118     -39.700 -76.180 -34.769  1.00  0.00      BSYN  
ATOM   1041    C SER   118     -43.589 -76.280 -34.950  1.00  0.00      BSYN  
ATOM   1042    O SER   118     -44.239 -75.606 -34.288  1.00  0.00      BSYN  
ATOM   1043    N TYR   119     -44.035 -77.362 -35.577  1.00  0.00      BSYN  
ATOM   1044    H TYR   119     -43.378 -77.963 -35.986  1.00  0.00      BSYN  
ATOM   1045   CA TYR   119     -45.472 -77.594 -35.692  1.00  0.00      BSYN  
ATOM   1046   CB TYR   119     -45.753 -78.647 -36.923  1.00  0.00      BSYN  
ATOM   1047   CG TYR   119     -45.505 -80.198 -36.845  1.00  0.00      BSYN  
ATOM   1048  CD1 TYR   119     -46.582 -81.050 -36.713  1.00  0.00      BSYN  
ATOM   1049  CE1 TYR   119     -46.389 -82.365 -36.374  1.00  0.00      BSYN  
ATOM   1050  CD2 TYR   119     -44.224 -80.695 -36.622  1.00  0.00      BSYN  
ATOM   1051  CE2 TYR   119     -44.025 -81.941 -36.153  1.00  0.00      BSYN  
ATOM   1052   CZ TYR   119     -45.105 -82.785 -36.107  1.00  0.00      BSYN  
ATOM   1053   OH TYR   119     -44.888 -84.164 -35.839  1.00  0.00      BSYN  
ATOM   1054   HH TYR   119     -44.018 -84.377 -36.186  1.00  0.00      BSYN  
ATOM   1055    C TYR   119     -46.206 -78.001 -34.433  1.00  0.00      BSYN  
ATOM   1056    O TYR   119     -45.678 -78.630 -33.457  1.00  0.00      BSYN  
ATOM   1057    N GLU   120     -47.396 -77.513 -34.149  1.00  0.00      BSYN  
ATOM   1058    H GLU   120     -47.877 -76.998 -34.831  1.00  0.00      BSYN  
ATOM   1059   CA GLU   120     -48.304 -77.868 -33.082  1.00  0.00      BSYN  
ATOM   1060   CB GLU   120     -48.832 -76.526 -32.517  1.00  0.00      BSYN  
ATOM   1061   CG GLU   120     -48.036 -75.646 -31.588  1.00  0.00      BSYN  
ATOM   1062   CD GLU   120     -48.791 -75.121 -30.441  1.00  0.00      BSYN  
ATOM   1063  OE1 GLU   120     -48.174 -74.322 -29.796  1.00  0.00      BSYN  
ATOM   1064  OE2 GLU   120     -49.918 -75.413 -30.045  1.00  0.00      BSYN  
ATOM   1065    C GLU   120     -49.352 -78.771 -33.729  1.00  0.00      BSYN  
ATOM   1066    O GLU   120     -49.923 -78.501 -34.835  1.00  0.00      BSYN  
ATOM   1067    N ASP   121     -49.769 -79.898 -33.060  1.00  0.00      BSYN  
ATOM   1068    H ASP   121     -49.609 -79.873 -32.094  1.00  0.00      BSYN  
ATOM   1069   CA ASP   121     -50.633 -80.941 -33.698  1.00  0.00      BSYN  
ATOM   1070   CB ASP   121     -50.101 -82.307 -33.396  1.00  0.00      BSYN  
ATOM   1071   CG ASP   121     -50.563 -83.523 -34.097  1.00  0.00      BSYN  
ATOM   1072  OD1 ASP   121     -50.509 -84.630 -33.597  1.00  0.00      BSYN  
ATOM   1073  OD2 ASP   121     -51.168 -83.356 -35.163  1.00  0.00      BSYN  
ATOM   1074    C ASP   121     -51.972 -80.605 -33.095  1.00  0.00      BSYN  
ATOM   1075    O ASP   121     -51.991 -80.563 -31.838  1.00  0.00      BSYN  
ATOM   1076    N PRO   122     -53.014 -80.143 -33.807  1.00  0.00      BSYN  
ATOM   1077   CD PRO   122     -52.831 -79.402 -35.061  1.00  0.00      BSYN  
ATOM   1078   CA PRO   122     -54.368 -79.975 -33.249  1.00  0.00      BSYN  
ATOM   1079   CB PRO   122     -55.181 -79.353 -34.375  1.00  0.00      BSYN  
ATOM   1080   CG PRO   122     -54.318 -79.375 -35.628  1.00  0.00      BSYN  
ATOM   1081    C PRO   122     -54.927 -81.297 -32.737  1.00  0.00      BSYN  
ATOM   1082    O PRO   122     -55.194 -82.219 -33.544  1.00  0.00      BSYN  
ATOM   1083    N PRO   123     -55.116 -81.422 -31.368  1.00  0.00      BSYN  
ATOM   1084   CD PRO   123     -55.159 -80.273 -30.400  1.00  0.00      BSYN  
ATOM   1085   CA PRO   123     -55.267 -82.777 -30.733  1.00  0.00      BSYN  
ATOM   1086   CB PRO   123     -54.880 -82.429 -29.291  1.00  0.00      BSYN  
ATOM   1087   CG PRO   123     -54.455 -80.912 -29.245  1.00  0.00      BSYN  
ATOM   1088    C PRO   123     -56.652 -83.386 -30.827  1.00  0.00      BSYN  
ATOM   1089    O PRO   123     -57.408 -83.402 -29.836  1.00  0.00      BSYN  
ATOM   1090    N GLN   124     -56.943 -84.010 -31.915  1.00  0.00      BSYN  
ATOM   1091    H GLN   124     -56.288 -83.956 -32.642  1.00  0.00      BSYN  
ATOM   1092   CA GLN   124     -58.035 -84.932 -32.097  1.00  0.00      BSYN  
ATOM   1093   CB GLN   124     -58.442 -85.171 -33.494  1.00  0.00      BSYN  
ATOM   1094   CG GLN   124     -59.002 -83.916 -34.211  1.00  0.00      BSYN  
ATOM   1095   CD GLN   124     -59.688 -84.200 -35.536  1.00  0.00      BSYN  
ATOM   1096  OE1 GLN   124     -60.867 -84.617 -35.575  1.00  0.00      BSYN  
ATOM   1097  NE2 GLN   124     -58.943 -83.906 -36.609  1.00  0.00      BSYN  
ATOM   1098 HE21 GLN   124     -58.038 -83.529 -36.628  1.00  0.00      BSYN  
ATOM   1099 HE22 GLN   124     -59.355 -84.071 -37.482  1.00  0.00      BSYN  
ATOM   1100    C GLN   124     -57.787 -86.325 -31.445  1.00  0.00      BSYN  
ATOM   1101    O GLN   124     -56.676 -86.738 -31.345  1.00  0.00      BSYN  
ATOM   1102    N GLU   125     -58.817 -86.942 -30.826  1.00  0.00      BSYN  
ATOM   1103    H GLU   125     -58.636 -87.859 -30.532  1.00  0.00      BSYN  
ATOM   1104   CA GLU   125     -60.021 -86.360 -30.432  1.00  0.00      BSYN  
ATOM   1105   CB GLU   125     -61.051 -87.474 -30.563  1.00  0.00      BSYN  
ATOM   1106   CG GLU   125     -61.314 -87.873 -31.933  1.00  0.00      BSYN  
ATOM   1107   CD GLU   125     -60.459 -89.006 -32.550  1.00  0.00      BSYN  
ATOM   1108  OE1 GLU   125     -60.439 -90.065 -31.844  1.00  0.00      BSYN  
ATOM   1109  OE2 GLU   125     -59.943 -88.863 -33.619  1.00  0.00      BSYN  
ATOM   1110    C GLU   125     -60.107 -85.504 -29.185  1.00  0.00      BSYN  
ATOM   1111    O GLU   125     -59.821 -85.840 -27.990  1.00  0.00      BSYN  
ATOM   1112    N GLU   126     -60.750 -84.384 -29.502  1.00  0.00      BSYN  
ATOM   1113    H GLU   126     -61.473 -84.515 -30.150  1.00  0.00      BSYN  
ATOM   1114   CA GLU   126     -60.598 -83.079 -28.800  1.00  0.00      BSYN  
ATOM   1115   CB GLU   126     -60.987 -81.987 -29.868  1.00  0.00      BSYN  
ATOM   1116   CG GLU   126     -62.350 -81.943 -30.458  1.00  0.00      BSYN  
ATOM   1117   CD GLU   126     -63.389 -81.086 -29.636  1.00  0.00      BSYN  
ATOM   1118  OE1 GLU   126     -63.380 -79.860 -29.733  1.00  0.00      BSYN  
ATOM   1119  OE2 GLU   126     -64.202 -81.700 -28.896  1.00  0.00      BSYN  
ATOM   1120    C GLU   126     -61.308 -82.805 -27.540  1.00  0.00      BSYN  
ATOM   1121    O GLU   126     -61.807 -81.694 -27.262  1.00  0.00      BSYN  
ATOM   1122    N TYR   127     -61.397 -83.875 -26.701  1.00  0.00      BSYN  
ATOM   1123    H TYR   127     -61.122 -84.744 -27.062  1.00  0.00      BSYN  
ATOM   1124   CA TYR   127     -61.891 -83.832 -25.277  1.00  0.00      BSYN  
ATOM   1125   CB TYR   127     -62.035 -85.309 -24.777  1.00  0.00      BSYN  
ATOM   1126   CG TYR   127     -63.046 -86.107 -25.731  1.00  0.00      BSYN  
ATOM   1127  CD1 TYR   127     -62.637 -87.349 -26.221  1.00  0.00      BSYN  
ATOM   1128  CE1 TYR   127     -63.455 -88.163 -27.065  1.00  0.00      BSYN  
ATOM   1129  CD2 TYR   127     -64.307 -85.623 -26.007  1.00  0.00      BSYN  
ATOM   1130  CE2 TYR   127     -65.105 -86.409 -26.861  1.00  0.00      BSYN  
ATOM   1131   CZ TYR   127     -64.694 -87.629 -27.409  1.00  0.00      BSYN  
ATOM   1132   OH TYR   127     -65.500 -88.275 -28.172  1.00  0.00      BSYN  
ATOM   1133   HH TYR   127     -65.460 -89.234 -28.158  1.00  0.00      BSYN  
ATOM   1134    C TYR   127     -60.992 -83.025 -24.335  1.00  0.00      BSYN  
ATOM   1135    O TYR   127     -59.938 -83.475 -23.910  1.00  0.00      BSYN  
ATOM   1136    N GLN   128     -61.445 -81.777 -24.355  1.00  0.00      BSYN  
ATOM   1137    H GLN   128     -62.222 -81.519 -24.894  1.00  0.00      BSYN  
ATOM   1138   CA GLN   128     -60.794 -80.724 -23.581  1.00  0.00      BSYN  
ATOM   1139   CB GLN   128     -61.484 -79.381 -23.763  1.00  0.00      BSYN  
ATOM   1140   CG GLN   128     -61.741 -78.994 -25.214  1.00  0.00      BSYN  
ATOM   1141   CD GLN   128     -62.514 -77.739 -25.182  1.00  0.00      BSYN  
ATOM   1142  OE1 GLN   128     -63.566 -77.462 -24.556  1.00  0.00      BSYN  
ATOM   1143  NE2 GLN   128     -62.008 -76.797 -25.979  1.00  0.00      BSYN  
ATOM   1144 HE21 GLN   128     -61.223 -77.045 -26.509  1.00  0.00      BSYN  
ATOM   1145 HE22 GLN   128     -62.484 -75.942 -25.915  1.00  0.00      BSYN  
ATOM   1146    C GLN   128     -60.893 -81.099 -22.072  1.00  0.00      BSYN  
ATOM   1147    O GLN   128     -61.979 -81.259 -21.551  1.00  0.00      BSYN  
ATOM   1148    N GLU   129     -59.687 -81.341 -21.617  1.00  0.00      BSYN  
ATOM   1149    H GLU   129     -59.006 -81.136 -22.291  1.00  0.00      BSYN  
ATOM   1150   CA GLU   129     -59.458 -81.785 -20.265  1.00  0.00      BSYN  
ATOM   1151   CB GLU   129     -58.727 -83.066 -20.010  1.00  0.00      BSYN  
ATOM   1152   CG GLU   129     -59.538 -84.329 -20.506  1.00  0.00      BSYN  
ATOM   1153   CD GLU   129     -59.049 -85.630 -20.080  1.00  0.00      BSYN  
ATOM   1154  OE1 GLU   129     -59.717 -86.370 -19.500  1.00  0.00      BSYN  
ATOM   1155  OE2 GLU   129     -57.984 -85.978 -20.527  1.00  0.00      BSYN  
ATOM   1156    C GLU   129     -58.875 -80.732 -19.362  1.00  0.00      BSYN  
ATOM   1157    O GLU   129     -57.930 -80.013 -19.711  1.00  0.00      BSYN  
ATOM   1158    N TYR   130     -59.505 -80.569 -18.194  1.00  0.00      BSYN  
ATOM   1159    H TYR   130     -59.958 -81.424 -18.040  1.00  0.00      BSYN  
ATOM   1160   CA TYR   130     -59.272 -79.588 -17.149  1.00  0.00      BSYN  
ATOM   1161   CB TYR   130     -60.572 -79.056 -16.608  1.00  0.00      BSYN  
ATOM   1162   CG TYR   130     -60.463 -78.108 -15.443  1.00  0.00      BSYN  
ATOM   1163  CD1 TYR   130     -59.642 -76.945 -15.431  1.00  0.00      BSYN  
ATOM   1164  CE1 TYR   130     -59.692 -75.928 -14.461  1.00  0.00      BSYN  
ATOM   1165  CD2 TYR   130     -61.318 -78.209 -14.422  1.00  0.00      BSYN  
ATOM   1166  CE2 TYR   130     -61.349 -77.281 -13.427  1.00  0.00      BSYN  
ATOM   1167   CZ TYR   130     -60.534 -76.144 -13.360  1.00  0.00      BSYN  
ATOM   1168   OH TYR   130     -60.816 -75.135 -12.498  1.00  0.00      BSYN  
ATOM   1169   HH TYR   130     -61.722 -74.908 -12.719  1.00  0.00      BSYN  
ATOM   1170    C TYR   130     -58.458 -80.093 -15.979  1.00  0.00      BSYN  
ATOM   1171    O TYR   130     -58.774 -81.109 -15.457  1.00  0.00      BSYN  
ATOM   1172    N GLU   131     -57.511 -79.303 -15.575  1.00  0.00      BSYN  
ATOM   1173    H GLU   131     -57.147 -78.658 -16.216  1.00  0.00      BSYN  
ATOM   1174   CA GLU   131     -56.748 -79.582 -14.327  1.00  0.00      BSYN  
ATOM   1175   CB GLU   131     -55.324 -78.995 -14.436  1.00  0.00      BSYN  
ATOM   1176   CG GLU   131     -54.292 -79.359 -15.490  1.00  0.00      BSYN  
ATOM   1177   CD GLU   131     -52.871 -78.886 -15.169  1.00  0.00      BSYN  
ATOM   1178  OE1 GLU   131     -52.488 -77.808 -15.533  1.00  0.00      BSYN  
ATOM   1179  OE2 GLU   131     -52.139 -79.635 -14.547  1.00  0.00      BSYN  
ATOM   1180    C GLU   131     -57.479 -79.273 -13.001  1.00  0.00      BSYN  
ATOM   1181    O GLU   131     -58.143 -78.256 -13.056  1.00  0.00      BSYN  
ATOM   1182    N PRO   132     -57.562 -79.978 -11.876  1.00  0.00      BSYN  
ATOM   1183   CD PRO   132     -57.359 -81.492 -11.855  1.00  0.00      BSYN  
ATOM   1184   CA PRO   132     -58.213 -79.579 -10.617  1.00  0.00      BSYN  
ATOM   1185   CB PRO   132     -58.243 -80.975  -9.757  1.00  0.00      BSYN  
ATOM   1186   CG PRO   132     -57.148 -81.793 -10.372  1.00  0.00      BSYN  
ATOM   1187    C PRO   132     -57.725 -78.511  -9.579  1.00  0.00      BSYN  
ATOM   1188    O PRO   132     -56.570 -78.194  -9.732  1.00  0.00      BSYN  
ATOM   1189    N GLU   133     -58.633 -78.003  -8.592  1.00  0.00      BSYN  
ATOM   1190    H GLU   133     -59.445 -78.544  -8.509  1.00  0.00      BSYN  
ATOM   1191   CA GLU   133     -58.357 -77.001  -7.618  1.00  0.00      BSYN  
ATOM   1192   CB GLU   133     -58.989 -75.720  -8.006  1.00  0.00      BSYN  
ATOM   1193   CG GLU   133     -58.238 -74.840  -9.029  1.00  0.00      BSYN  
ATOM   1194   CD GLU   133     -58.574 -73.330  -8.866  1.00  0.00      BSYN  
ATOM   1195  OE1 GLU   133     -58.336 -72.768  -7.752  1.00  0.00      BSYN  
ATOM   1196  OE2 GLU   133     -59.166 -72.814  -9.803  1.00  0.00      BSYN  
ATOM   1197    C GLU   133     -58.899 -77.548  -6.219  1.00  0.00      BSYN  
ATOM   1198    O GLU   133     -59.576 -78.605  -6.168  1.00  0.00      BSYN  
ATOM   1199    N ALA   134     -58.450 -76.953  -5.121  1.00  0.00      BSYN  
ATOM   1200    H ALA   134     -57.836 -76.195  -5.215  1.00  0.00      BSYN  
ATOM   1201   CA ALA   134     -58.846 -77.337  -3.750  1.00  0.00      BSYN  
ATOM   1202   CB ALA   134     -58.176 -76.304  -2.892  1.00  0.00      BSYN  
ATOM   1203    C ALA   134     -60.368 -77.443  -3.375  1.00  0.00      BSYN  
ATOM   1204  OT1 ALA   134     -61.324 -76.695  -3.821  1.00  0.00      BSYN  
ATOM   1205  OT2 ALA   134     -60.674 -78.395  -2.636  1.00  0.00      BSYN  
END
