# Supplementary material for: Data set of intrinsically disordered proteins analysed at a local protein conformation level
Source: Data Brief. 2020 Mar 5;29:105383. doi: 10.1016/j.dib.2020.105383 (PMC7078294; doi:10.1016/j.dib.2020.105383)
Supplement: Supplementary file 1 [file mmc1.zip › the data/1-DATA/PED1AAD-pdb/1AAD-179.pdb]

CRYST1    1.000    1.000    1.000  90.00  90.00  90.00 P 1           1
ATOM      1  HT1 MET     1       1.812 -84.720 -15.839  1.00  0.00      BSYN  
ATOM      2  HT2 MET     1       1.060 -85.681 -17.068  1.00  0.00      BSYN  
ATOM      3    N MET     1       0.968 -85.258 -16.122  1.00  0.00      BSYN  
ATOM      4  HT3 MET     1       0.828 -86.082 -15.503  1.00  0.00      BSYN  
ATOM      5   CA MET     1      -0.041 -84.207 -16.105  1.00  0.00      BSYN  
ATOM      6   CB MET     1      -0.479 -83.804 -14.722  1.00  0.00      BSYN  
ATOM      7   CG MET     1      -1.899 -83.749 -14.596  1.00  0.00      BSYN  
ATOM      8   SD MET     1      -2.317 -82.078 -14.975  1.00  0.00      BSYN  
ATOM      9   CE MET     1      -2.145 -81.311 -13.374  1.00  0.00      BSYN  
ATOM     10    C MET     1       0.704 -83.000 -16.641  1.00  0.00      BSYN  
ATOM     11    O MET     1       1.856 -83.067 -17.014  1.00  0.00      BSYN  
ATOM     12    N ASP     2       0.142 -81.800 -16.675  1.00  0.00      BSYN  
ATOM     13    H ASP     2      -0.745 -81.712 -16.267  1.00  0.00      BSYN  
ATOM     14   CA ASP     2       0.662 -80.637 -17.407  1.00  0.00      BSYN  
ATOM     15   CB ASP     2      -0.454 -79.578 -17.675  1.00  0.00      BSYN  
ATOM     16   CG ASP     2      -0.038 -78.249 -18.371  1.00  0.00      BSYN  
ATOM     17  OD1 ASP     2      -0.184 -78.063 -19.586  1.00  0.00      BSYN  
ATOM     18  OD2 ASP     2       0.366 -77.297 -17.698  1.00  0.00      BSYN  
ATOM     19    C ASP     2       1.849 -79.880 -16.642  1.00  0.00      BSYN  
ATOM     20    O ASP     2       2.720 -79.451 -17.411  1.00  0.00      BSYN  
ATOM     21    N VAL     3       1.977 -79.809 -15.398  1.00  0.00      BSYN  
ATOM     22    H VAL     3       1.246 -80.220 -14.890  1.00  0.00      BSYN  
ATOM     23   CA VAL     3       3.125 -79.266 -14.621  1.00  0.00      BSYN  
ATOM     24   CB VAL     3       3.005 -79.107 -13.077  1.00  0.00      BSYN  
ATOM     25  CG1 VAL     3       2.028 -77.985 -13.047  1.00  0.00      BSYN  
ATOM     26  CG2 VAL     3       2.567 -80.411 -12.292  1.00  0.00      BSYN  
ATOM     27    C VAL     3       4.582 -79.685 -14.978  1.00  0.00      BSYN  
ATOM     28    O VAL     3       5.533 -78.961 -14.670  1.00  0.00      BSYN  
ATOM     29    N PHE     4       4.828 -80.961 -15.338  1.00  0.00      BSYN  
ATOM     30    H PHE     4       4.424 -81.708 -14.849  1.00  0.00      BSYN  
ATOM     31   CA PHE     4       6.110 -81.289 -15.908  1.00  0.00      BSYN  
ATOM     32   CB PHE     4       6.749 -82.322 -14.961  1.00  0.00      BSYN  
ATOM     33   CG PHE     4       7.147 -81.972 -13.553  1.00  0.00      BSYN  
ATOM     34  CD1 PHE     4       6.218 -81.923 -12.563  1.00  0.00      BSYN  
ATOM     35  CD2 PHE     4       8.489 -81.789 -13.231  1.00  0.00      BSYN  
ATOM     36  CE1 PHE     4       6.628 -81.855 -11.263  1.00  0.00      BSYN  
ATOM     37  CE2 PHE     4       8.967 -81.601 -12.017  1.00  0.00      BSYN  
ATOM     38   CZ PHE     4       7.977 -81.733 -11.009  1.00  0.00      BSYN  
ATOM     39    C PHE     4       6.030 -81.957 -17.315  1.00  0.00      BSYN  
ATOM     40    O PHE     4       7.030 -82.043 -17.920  1.00  0.00      BSYN  
ATOM     41    N MET     5       4.812 -82.375 -17.701  1.00  0.00      BSYN  
ATOM     42    H MET     5       4.034 -82.566 -17.136  1.00  0.00      BSYN  
ATOM     43   CA MET     5       4.739 -82.960 -19.071  1.00  0.00      BSYN  
ATOM     44   CB MET     5       4.028 -84.334 -19.135  1.00  0.00      BSYN  
ATOM     45   CG MET     5       4.333 -85.301 -18.030  1.00  0.00      BSYN  
ATOM     46   SD MET     5       3.635 -86.990 -18.316  1.00  0.00      BSYN  
ATOM     47   CE MET     5       4.218 -87.504 -19.931  1.00  0.00      BSYN  
ATOM     48    C MET     5       4.350 -82.135 -20.311  1.00  0.00      BSYN  
ATOM     49    O MET     5       3.900 -82.722 -21.236  1.00  0.00      BSYN  
ATOM     50    N LYS     6       4.573 -80.842 -20.319  1.00  0.00      BSYN  
ATOM     51    H LYS     6       5.118 -80.662 -19.525  1.00  0.00      BSYN  
ATOM     52   CA LYS     6       4.148 -79.834 -21.285  1.00  0.00      BSYN  
ATOM     53   CB LYS     6       4.136 -78.458 -20.628  1.00  0.00      BSYN  
ATOM     54   CG LYS     6       5.268 -77.996 -19.650  1.00  0.00      BSYN  
ATOM     55   CD LYS     6       4.992 -76.544 -19.306  1.00  0.00      BSYN  
ATOM     56   CE LYS     6       5.890 -76.154 -18.198  1.00  0.00      BSYN  
ATOM     57   NZ LYS     6       6.050 -74.683 -17.975  1.00  0.00      BSYN  
ATOM     58  HZ1 LYS     6       5.221 -74.210 -17.563  1.00  0.00      BSYN  
ATOM     59  HZ2 LYS     6       6.855 -74.476 -17.349  1.00  0.00      BSYN  
ATOM     60  HZ3 LYS     6       6.207 -74.190 -18.878  1.00  0.00      BSYN  
ATOM     61    C LYS     6       5.130 -79.691 -22.446  1.00  0.00      BSYN  
ATOM     62    O LYS     6       6.054 -80.471 -22.495  1.00  0.00      BSYN  
ATOM     63    N GLY     7       4.961 -78.859 -23.480  1.00  0.00      BSYN  
ATOM     64    H GLY     7       4.249 -78.217 -23.276  1.00  0.00      BSYN  
ATOM     65   CA GLY     7       5.743 -78.567 -24.634  1.00  0.00      BSYN  
ATOM     66    C GLY     7       7.114 -78.061 -24.241  1.00  0.00      BSYN  
ATOM     67    O GLY     7       7.243 -77.327 -23.229  1.00  0.00      BSYN  
ATOM     68    N LEU     8       8.348 -78.383 -24.675  1.00  0.00      BSYN  
ATOM     69    H LEU     8       9.197 -78.007 -24.360  1.00  0.00      BSYN  
ATOM     70   CA LEU     8       8.366 -79.379 -25.743  1.00  0.00      BSYN  
ATOM     71   CB LEU     8       8.713 -78.714 -27.037  1.00  0.00      BSYN  
ATOM     72   CG LEU     8       7.756 -77.714 -27.495  1.00  0.00      BSYN  
ATOM     73  CD1 LEU     8       8.370 -76.395 -28.062  1.00  0.00      BSYN  
ATOM     74  CD2 LEU     8       6.900 -78.482 -28.566  1.00  0.00      BSYN  
ATOM     75    C LEU     8       9.298 -80.486 -25.440  1.00  0.00      BSYN  
ATOM     76    O LEU     8      10.521 -80.343 -25.456  1.00  0.00      BSYN  
ATOM     77    N SER     9       8.601 -81.478 -24.899  1.00  0.00      BSYN  
ATOM     78    H SER     9       7.695 -81.158 -24.709  1.00  0.00      BSYN  
ATOM     79   CA SER     9       9.226 -82.629 -24.355  1.00  0.00      BSYN  
ATOM     80   CB SER     9       8.342 -83.141 -23.245  1.00  0.00      BSYN  
ATOM     81   OG SER     9       8.334 -82.449 -21.961  1.00  0.00      BSYN  
ATOM     82   HG SER     9       7.844 -81.627 -21.890  1.00  0.00      BSYN  
ATOM     83    C SER     9       9.398 -83.714 -25.432  1.00  0.00      BSYN  
ATOM     84    O SER     9       8.411 -84.086 -26.000  1.00  0.00      BSYN  
ATOM     85    N MET    10      10.666 -84.083 -25.618  1.00  0.00      BSYN  
ATOM     86    H MET    10      11.312 -83.427 -25.282  1.00  0.00      BSYN  
ATOM     87   CA MET    10      11.238 -84.879 -26.656  1.00  0.00      BSYN  
ATOM     88   CB MET    10      11.497 -84.048 -27.890  1.00  0.00      BSYN  
ATOM     89   CG MET    10      11.660 -84.777 -29.150  1.00  0.00      BSYN  
ATOM     90   SD MET    10      12.917 -84.069 -30.238  1.00  0.00      BSYN  
ATOM     91   CE MET    10      14.289 -85.163 -30.490  1.00  0.00      BSYN  
ATOM     92    C MET    10      12.364 -85.755 -26.166  1.00  0.00      BSYN  
ATOM     93    O MET    10      13.464 -85.249 -25.834  1.00  0.00      BSYN  
ATOM     94    N ALA    11      12.266 -87.032 -25.861  1.00  0.00      BSYN  
ATOM     95    H ALA    11      13.056 -87.357 -25.381  1.00  0.00      BSYN  
ATOM     96   CA ALA    11      11.140 -87.912 -26.278  1.00  0.00      BSYN  
ATOM     97   CB ALA    11      11.540 -88.681 -27.550  1.00  0.00      BSYN  
ATOM     98    C ALA    11      10.646 -88.995 -25.280  1.00  0.00      BSYN  
ATOM     99    O ALA    11       9.528 -89.440 -25.397  1.00  0.00      BSYN  
ATOM    100    N LYS    12      11.489 -89.501 -24.438  1.00  0.00      BSYN  
ATOM    101    H LYS    12      12.403 -89.149 -24.450  1.00  0.00      BSYN  
ATOM    102   CA LYS    12      11.031 -90.082 -23.198  1.00  0.00      BSYN  
ATOM    103   CB LYS    12      11.887 -91.253 -22.669  1.00  0.00      BSYN  
ATOM    104   CG LYS    12      12.033 -92.342 -23.693  1.00  0.00      BSYN  
ATOM    105   CD LYS    12      13.015 -93.502 -23.522  1.00  0.00      BSYN  
ATOM    106   CE LYS    12      13.229 -94.338 -24.878  1.00  0.00      BSYN  
ATOM    107   NZ LYS    12      11.964 -94.748 -25.467  1.00  0.00      BSYN  
ATOM    108  HZ1 LYS    12      11.594 -95.303 -24.669  1.00  0.00      BSYN  
ATOM    109  HZ2 LYS    12      11.387 -93.883 -25.445  1.00  0.00      BSYN  
ATOM    110  HZ3 LYS    12      12.051 -95.172 -26.412  1.00  0.00      BSYN  
ATOM    111    C LYS    12      11.063 -89.036 -22.036  1.00  0.00      BSYN  
ATOM    112    O LYS    12      10.245 -89.088 -21.182  1.00  0.00      BSYN  
ATOM    113    N GLU    13      12.027 -88.109 -22.228  1.00  0.00      BSYN  
ATOM    114    H GLU    13      12.490 -87.946 -23.077  1.00  0.00      BSYN  
ATOM    115   CA GLU    13      12.464 -87.153 -21.208  1.00  0.00      BSYN  
ATOM    116   CB GLU    13      14.012 -87.058 -20.973  1.00  0.00      BSYN  
ATOM    117   CG GLU    13      14.594 -88.410 -20.684  1.00  0.00      BSYN  
ATOM    118   CD GLU    13      16.047 -88.256 -20.120  1.00  0.00      BSYN  
ATOM    119  OE1 GLU    13      16.232 -88.033 -18.923  1.00  0.00      BSYN  
ATOM    120  OE2 GLU    13      16.911 -88.365 -20.988  1.00  0.00      BSYN  
ATOM    121    C GLU    13      11.833 -85.806 -21.201  1.00  0.00      BSYN  
ATOM    122    O GLU    13      11.806 -85.155 -22.256  1.00  0.00      BSYN  
ATOM    123    N GLY    14      11.322 -85.368 -20.027  1.00  0.00      BSYN  
ATOM    124    H GLY    14      11.319 -85.920 -19.218  1.00  0.00      BSYN  
ATOM    125   CA GLY    14      10.671 -84.036 -20.100  1.00  0.00      BSYN  
ATOM    126    C GLY    14      11.594 -82.818 -20.169  1.00  0.00      BSYN  
ATOM    127    O GLY    14      12.254 -82.482 -19.184  1.00  0.00      BSYN  
ATOM    128    N VAL    15      11.769 -82.130 -21.302  1.00  0.00      BSYN  
ATOM    129    H VAL    15      11.174 -82.207 -22.077  1.00  0.00      BSYN  
ATOM    130   CA VAL    15      12.563 -80.906 -21.419  1.00  0.00      BSYN  
ATOM    131   CB VAL    15      12.840 -80.707 -22.892  1.00  0.00      BSYN  
ATOM    132  CG1 VAL    15      13.251 -79.297 -23.244  1.00  0.00      BSYN  
ATOM    133  CG2 VAL    15      13.919 -81.761 -23.363  1.00  0.00      BSYN  
ATOM    134    C VAL    15      11.988 -79.718 -20.601  1.00  0.00      BSYN  
ATOM    135    O VAL    15      10.999 -79.269 -20.965  1.00  0.00      BSYN  
ATOM    136    N VAL    16      12.647 -79.130 -19.585  1.00  0.00      BSYN  
ATOM    137    H VAL    16      12.228 -78.374 -19.123  1.00  0.00      BSYN  
ATOM    138   CA VAL    16      13.837 -79.668 -19.080  1.00  0.00      BSYN  
ATOM    139   CB VAL    16      15.044 -78.706 -18.981  1.00  0.00      BSYN  
ATOM    140  CG1 VAL    16      15.919 -78.470 -20.222  1.00  0.00      BSYN  
ATOM    141  CG2 VAL    16      14.557 -77.309 -18.611  1.00  0.00      BSYN  
ATOM    142    C VAL    16      13.640 -80.186 -17.652  1.00  0.00      BSYN  
ATOM    143    O VAL    16      14.323 -81.029 -17.077  1.00  0.00      BSYN  
ATOM    144    N ALA    17      12.393 -79.927 -17.110  1.00  0.00      BSYN  
ATOM    145    H ALA    17      11.660 -79.576 -17.657  1.00  0.00      BSYN  
ATOM    146   CA ALA    17      12.181 -80.068 -15.690  1.00  0.00      BSYN  
ATOM    147   CB ALA    17      11.179 -78.974 -15.321  1.00  0.00      BSYN  
ATOM    148    C ALA    17      11.784 -81.473 -15.226  1.00  0.00      BSYN  
ATOM    149    O ALA    17      11.834 -81.816 -14.005  1.00  0.00      BSYN  
ATOM    150    N ALA    18      11.470 -82.354 -16.139  1.00  0.00      BSYN  
ATOM    151    H ALA    18      11.663 -82.224 -17.091  1.00  0.00      BSYN  
ATOM    152   CA ALA    18      10.973 -83.702 -15.825  1.00  0.00      BSYN  
ATOM    153   CB ALA    18       9.681 -83.908 -16.588  1.00  0.00      BSYN  
ATOM    154    C ALA    18      11.967 -84.759 -16.330  1.00  0.00      BSYN  
ATOM    155    O ALA    18      11.730 -85.464 -17.290  1.00  0.00      BSYN  
ATOM    156    N ALA    19      13.135 -84.903 -15.561  1.00  0.00      BSYN  
ATOM    157    H ALA    19      13.027 -84.369 -14.746  1.00  0.00      BSYN  
ATOM    158   CA ALA    19      14.246 -85.732 -15.984  1.00  0.00      BSYN  
ATOM    159   CB ALA    19      15.539 -84.982 -15.741  1.00  0.00      BSYN  
ATOM    160    C ALA    19      14.295 -87.059 -15.208  1.00  0.00      BSYN  
ATOM    161    O ALA    19      14.575 -88.151 -15.652  1.00  0.00      BSYN  
ATOM    162    N GLU    20      14.133 -86.789 -13.896  1.00  0.00      BSYN  
ATOM    163    H GLU    20      14.158 -85.862 -13.577  1.00  0.00      BSYN  
ATOM    164   CA GLU    20      14.188 -87.885 -12.988  1.00  0.00      BSYN  
ATOM    165   CB GLU    20      15.128 -87.554 -11.792  1.00  0.00      BSYN  
ATOM    166   CG GLU    20      16.618 -87.215 -12.277  1.00  0.00      BSYN  
ATOM    167   CD GLU    20      17.575 -86.581 -11.264  1.00  0.00      BSYN  
ATOM    168  OE1 GLU    20      18.489 -87.265 -10.812  1.00  0.00      BSYN  
ATOM    169  OE2 GLU    20      17.412 -85.410 -11.139  1.00  0.00      BSYN  
ATOM    170    C GLU    20      12.876 -88.588 -12.587  1.00  0.00      BSYN  
ATOM    171    O GLU    20      12.734 -89.850 -12.620  1.00  0.00      BSYN  
ATOM    172    N LYS    21      11.954 -87.723 -12.250  1.00  0.00      BSYN  
ATOM    173    H LYS    21      12.158 -86.870 -12.687  1.00  0.00      BSYN  
ATOM    174   CA LYS    21      10.646 -88.103 -11.707  1.00  0.00      BSYN  
ATOM    175   CB LYS    21      10.292 -87.195 -10.532  1.00  0.00      BSYN  
ATOM    176   CG LYS    21      11.050 -87.441  -9.203  1.00  0.00      BSYN  
ATOM    177   CD LYS    21      10.678 -88.729  -8.455  1.00  0.00      BSYN  
ATOM    178   CE LYS    21       9.325 -88.628  -7.920  1.00  0.00      BSYN  
ATOM    179   NZ LYS    21       9.382 -87.755  -6.729  1.00  0.00      BSYN  
ATOM    180  HZ1 LYS    21       9.894 -86.917  -7.071  1.00  0.00      BSYN  
ATOM    181  HZ2 LYS    21       8.618 -87.510  -6.067  1.00  0.00      BSYN  
ATOM    182  HZ3 LYS    21      10.015 -88.305  -6.114  1.00  0.00      BSYN  
ATOM    183    C LYS    21       9.696 -87.849 -12.842  1.00  0.00      BSYN  
ATOM    184    O LYS    21       9.440 -86.665 -13.263  1.00  0.00      BSYN  
ATOM    185    N THR    22       9.110 -89.004 -13.196  1.00  0.00      BSYN  
ATOM    186    H THR    22       9.444 -89.860 -12.856  1.00  0.00      BSYN  
ATOM    187   CA THR    22       8.028 -88.785 -14.148  1.00  0.00      BSYN  
ATOM    188   CB THR    22       8.215 -89.287 -15.635  1.00  0.00      BSYN  
ATOM    189  OG1 THR    22       9.437 -88.875 -16.178  1.00  0.00      BSYN  
ATOM    190  HG1 THR    22       9.625 -88.928 -17.118  1.00  0.00      BSYN  
ATOM    191  CG2 THR    22       7.190 -88.510 -16.475  1.00  0.00      BSYN  
ATOM    192    C THR    22       6.688 -89.083 -13.593  1.00  0.00      BSYN  
ATOM    193    O THR    22       6.439 -90.126 -12.981  1.00  0.00      BSYN  
ATOM    194    N LYS    23       5.778 -88.103 -13.710  1.00  0.00      BSYN  
ATOM    195    H LYS    23       5.904 -87.478 -14.455  1.00  0.00      BSYN  
ATOM    196   CA LYS    23       4.536 -88.047 -12.985  1.00  0.00      BSYN  
ATOM    197   CB LYS    23       4.363 -86.513 -12.770  1.00  0.00      BSYN  
ATOM    198   CG LYS    23       3.501 -86.322 -11.603  1.00  0.00      BSYN  
ATOM    199   CD LYS    23       3.086 -84.982 -11.120  1.00  0.00      BSYN  
ATOM    200   CE LYS    23       1.877 -85.331 -10.208  1.00  0.00      BSYN  
ATOM    201   NZ LYS    23       2.437 -85.829  -8.963  1.00  0.00      BSYN  
ATOM    202  HZ1 LYS    23       3.092 -85.098  -8.620  1.00  0.00      BSYN  
ATOM    203  HZ2 LYS    23       1.694 -86.056  -8.272  1.00  0.00      BSYN  
ATOM    204  HZ3 LYS    23       3.005 -86.686  -9.124  1.00  0.00      BSYN  
ATOM    205    C LYS    23       3.522 -88.686 -13.937  1.00  0.00      BSYN  
ATOM    206    O LYS    23       3.140 -88.211 -15.025  1.00  0.00      BSYN  
ATOM    207    N GLN    24       3.537 -90.007 -13.537  1.00  0.00      BSYN  
ATOM    208    H GLN    24       4.357 -90.304 -13.090  1.00  0.00      BSYN  
ATOM    209   CA GLN    24       2.495 -90.923 -14.038  1.00  0.00      BSYN  
ATOM    210   CB GLN    24       2.893 -92.341 -13.354  1.00  0.00      BSYN  
ATOM    211   CG GLN    24       3.654 -92.599 -12.042  1.00  0.00      BSYN  
ATOM    212   CD GLN    24       3.351 -93.974 -11.525  1.00  0.00      BSYN  
ATOM    213  OE1 GLN    24       2.710 -94.716 -12.079  1.00  0.00      BSYN  
ATOM    214  NE2 GLN    24       3.855 -94.332 -10.337  1.00  0.00      BSYN  
ATOM    215 HE21 GLN    24       4.501 -93.758  -9.876  1.00  0.00      BSYN  
ATOM    216 HE22 GLN    24       3.442 -95.043  -9.803  1.00  0.00      BSYN  
ATOM    217    C GLN    24       1.005 -90.683 -13.802  1.00  0.00      BSYN  
ATOM    218    O GLN    24       0.468 -90.189 -12.781  1.00  0.00      BSYN  
ATOM    219    N GLY    25       0.212 -90.933 -14.802  1.00  0.00      BSYN  
ATOM    220    H GLY    25       0.603 -91.237 -15.648  1.00  0.00      BSYN  
ATOM    221   CA GLY    25      -1.158 -90.506 -14.673  1.00  0.00      BSYN  
ATOM    222    C GLY    25      -1.671 -89.107 -15.085  1.00  0.00      BSYN  
ATOM    223    O GLY    25      -1.086 -88.049 -14.997  1.00  0.00      BSYN  
ATOM    224    N VAL    26      -2.890 -89.045 -15.631  1.00  0.00      BSYN  
ATOM    225    H VAL    26      -3.467 -89.838 -15.616  1.00  0.00      BSYN  
ATOM    226   CA VAL    26      -3.503 -87.918 -16.187  1.00  0.00      BSYN  
ATOM    227   CB VAL    26      -3.209 -87.929 -17.699  1.00  0.00      BSYN  
ATOM    228  CG1 VAL    26      -3.591 -89.316 -18.336  1.00  0.00      BSYN  
ATOM    229  CG2 VAL    26      -3.698 -86.773 -18.584  1.00  0.00      BSYN  
ATOM    230    C VAL    26      -4.924 -88.160 -15.667  1.00  0.00      BSYN  
ATOM    231    O VAL    26      -5.686 -88.934 -16.230  1.00  0.00      BSYN  
ATOM    232    N THR    27      -5.127 -87.481 -14.533  1.00  0.00      BSYN  
ATOM    233    H THR    27      -4.381 -87.104 -14.022  1.00  0.00      BSYN  
ATOM    234   CA THR    27      -6.454 -87.534 -13.827  1.00  0.00      BSYN  
ATOM    235   CB THR    27      -6.553 -88.638 -12.740  1.00  0.00      BSYN  
ATOM    236  OG1 THR    27      -6.540 -89.882 -13.382  1.00  0.00      BSYN  
ATOM    237  HG1 THR    27      -7.437 -90.083 -13.659  1.00  0.00      BSYN  
ATOM    238  CG2 THR    27      -7.818 -88.468 -12.070  1.00  0.00      BSYN  
ATOM    239    C THR    27      -6.592 -86.208 -13.142  1.00  0.00      BSYN  
ATOM    240    O THR    27      -5.819 -85.872 -12.237  1.00  0.00      BSYN  
ATOM    241    N GLU    28      -7.495 -85.276 -13.410  1.00  0.00      BSYN  
ATOM    242    H GLU    28      -7.654 -84.600 -12.719  1.00  0.00      BSYN  
ATOM    243   CA GLU    28      -8.370 -85.328 -14.586  1.00  0.00      BSYN  
ATOM    244   CB GLU    28      -9.809 -84.828 -14.268  1.00  0.00      BSYN  
ATOM    245   CG GLU    28     -10.584 -85.523 -13.351  1.00  0.00      BSYN  
ATOM    246   CD GLU    28     -11.578 -86.469 -14.078  1.00  0.00      BSYN  
ATOM    247  OE1 GLU    28     -11.944 -86.335 -15.231  1.00  0.00      BSYN  
ATOM    248  OE2 GLU    28     -12.219 -87.308 -13.357  1.00  0.00      BSYN  
ATOM    249    C GLU    28      -7.992 -84.832 -15.978  1.00  0.00      BSYN  
ATOM    250    O GLU    28      -6.840 -84.375 -16.180  1.00  0.00      BSYN  
ATOM    251    N ALA    29      -8.822 -84.865 -17.057  1.00  0.00      BSYN  
ATOM    252    H ALA    29      -9.777 -85.087 -17.064  1.00  0.00      BSYN  
ATOM    253   CA ALA    29      -8.246 -84.514 -18.308  1.00  0.00      BSYN  
ATOM    254   CB ALA    29      -8.004 -85.658 -19.187  1.00  0.00      BSYN  
ATOM    255    C ALA    29      -9.185 -83.604 -19.046  1.00  0.00      BSYN  
ATOM    256    O ALA    29     -10.333 -83.894 -19.450  1.00  0.00      BSYN  
ATOM    257    N ALA    30      -8.521 -82.473 -18.971  1.00  0.00      BSYN  
ATOM    258    H ALA    30      -7.648 -82.373 -18.536  1.00  0.00      BSYN  
ATOM    259   CA ALA    30      -8.941 -81.314 -19.861  1.00  0.00      BSYN  
ATOM    260   CB ALA    30      -8.587 -79.971 -19.302  1.00  0.00      BSYN  
ATOM    261    C ALA    30      -8.533 -81.498 -21.370  1.00  0.00      BSYN  
ATOM    262    O ALA    30      -9.032 -80.809 -22.240  1.00  0.00      BSYN  
ATOM    263    N GLU    31      -7.468 -82.295 -21.580  1.00  0.00      BSYN  
ATOM    264    H GLU    31      -7.125 -82.549 -20.698  1.00  0.00      BSYN  
ATOM    265   CA GLU    31      -6.834 -82.464 -22.866  1.00  0.00      BSYN  
ATOM    266   CB GLU    31      -5.489 -83.031 -22.553  1.00  0.00      BSYN  
ATOM    267   CG GLU    31      -4.665 -82.554 -21.296  1.00  0.00      BSYN  
ATOM    268   CD GLU    31      -4.171 -81.162 -21.297  1.00  0.00      BSYN  
ATOM    269  OE1 GLU    31      -4.802 -80.202 -21.755  1.00  0.00      BSYN  
ATOM    270  OE2 GLU    31      -3.150 -80.872 -20.768  1.00  0.00      BSYN  
ATOM    271    C GLU    31      -7.578 -83.286 -23.921  1.00  0.00      BSYN  
ATOM    272    O GLU    31      -7.111 -84.245 -24.578  1.00  0.00      BSYN  
ATOM    273    N LYS    32      -8.888 -83.092 -24.065  1.00  0.00      BSYN  
ATOM    274    H LYS    32      -9.337 -82.346 -23.615  1.00  0.00      BSYN  
ATOM    275   CA LYS    32      -9.762 -83.691 -25.000  1.00  0.00      BSYN  
ATOM    276   CB LYS    32     -11.207 -83.506 -24.426  1.00  0.00      BSYN  
ATOM    277   CG LYS    32     -11.801 -84.545 -23.430  1.00  0.00      BSYN  
ATOM    278   CD LYS    32     -12.997 -84.063 -22.667  1.00  0.00      BSYN  
ATOM    279   CE LYS    32     -14.153 -83.532 -23.545  1.00  0.00      BSYN  
ATOM    280   NZ LYS    32     -15.059 -82.938 -22.579  1.00  0.00      BSYN  
ATOM    281  HZ1 LYS    32     -15.967 -82.714 -23.035  1.00  0.00      BSYN  
ATOM    282  HZ2 LYS    32     -15.188 -83.568 -21.761  1.00  0.00      BSYN  
ATOM    283  HZ3 LYS    32     -14.581 -82.204 -22.019  1.00  0.00      BSYN  
ATOM    284    C LYS    32      -9.483 -83.148 -26.441  1.00  0.00      BSYN  
ATOM    285    O LYS    32      -8.645 -82.291 -26.662  1.00  0.00      BSYN  
ATOM    286    N THR    33     -10.490 -83.618 -27.257  1.00  0.00      BSYN  
ATOM    287    H THR    33     -11.351 -83.973 -26.952  1.00  0.00      BSYN  
ATOM    288   CA THR    33     -10.380 -83.652 -28.699  1.00  0.00      BSYN  
ATOM    289   CB THR    33     -10.489 -85.118 -29.150  1.00  0.00      BSYN  
ATOM    290  OG1 THR    33     -11.374 -85.752 -28.209  1.00  0.00      BSYN  
ATOM    291  HG1 THR    33     -12.075 -86.295 -28.577  1.00  0.00      BSYN  
ATOM    292  CG2 THR    33      -9.118 -85.763 -29.201  1.00  0.00      BSYN  
ATOM    293    C THR    33     -11.537 -82.836 -29.220  1.00  0.00      BSYN  
ATOM    294    O THR    33     -12.719 -83.367 -29.097  1.00  0.00      BSYN  
ATOM    295    N LYS    34     -11.398 -81.535 -29.634  1.00  0.00      BSYN  
ATOM    296    H LYS    34     -10.554 -81.147 -29.322  1.00  0.00      BSYN  
ATOM    297   CA LYS    34     -12.456 -80.642 -30.097  1.00  0.00      BSYN  
ATOM    298   CB LYS    34     -13.067 -79.864 -28.923  1.00  0.00      BSYN  
ATOM    299   CG LYS    34     -12.118 -79.379 -27.753  1.00  0.00      BSYN  
ATOM    300   CD LYS    34     -13.082 -78.725 -26.672  1.00  0.00      BSYN  
ATOM    301   CE LYS    34     -12.392 -78.409 -25.403  1.00  0.00      BSYN  
ATOM    302   NZ LYS    34     -13.185 -77.560 -24.516  1.00  0.00      BSYN  
ATOM    303  HZ1 LYS    34     -13.455 -76.730 -25.081  1.00  0.00      BSYN  
ATOM    304  HZ2 LYS    34     -13.920 -78.152 -24.078  1.00  0.00      BSYN  
ATOM    305  HZ3 LYS    34     -12.398 -77.337 -23.874  1.00  0.00      BSYN  
ATOM    306    C LYS    34     -11.937 -79.832 -31.258  1.00  0.00      BSYN  
ATOM    307    O LYS    34     -11.023 -79.067 -31.181  1.00  0.00      BSYN  
ATOM    308    N GLU    35     -12.322 -80.347 -32.371  1.00  0.00      BSYN  
ATOM    309    H GLU    35     -12.943 -81.104 -32.343  1.00  0.00      BSYN  
ATOM    310   CA GLU    35     -11.864 -79.776 -33.629  1.00  0.00      BSYN  
ATOM    311   CB GLU    35     -11.056 -80.738 -34.416  1.00  0.00      BSYN  
ATOM    312   CG GLU    35      -9.824 -81.130 -33.721  1.00  0.00      BSYN  
ATOM    313   CD GLU    35      -9.222 -82.416 -34.358  1.00  0.00      BSYN  
ATOM    314  OE1 GLU    35      -9.913 -83.327 -34.529  1.00  0.00      BSYN  
ATOM    315  OE2 GLU    35      -8.081 -82.577 -34.677  1.00  0.00      BSYN  
ATOM    316    C GLU    35     -12.999 -79.185 -34.453  1.00  0.00      BSYN  
ATOM    317    O GLU    35     -14.108 -79.736 -34.544  1.00  0.00      BSYN  
ATOM    318    N GLY    36     -12.562 -78.026 -34.947  1.00  0.00      BSYN  
ATOM    319    H GLY    36     -11.691 -77.655 -34.693  1.00  0.00      BSYN  
ATOM    320   CA GLY    36     -13.071 -77.167 -35.995  1.00  0.00      BSYN  
ATOM    321    C GLY    36     -12.334 -75.827 -36.188  1.00  0.00      BSYN  
ATOM    322    O GLY    36     -11.149 -75.637 -36.216  1.00  0.00      BSYN  
ATOM    323    N VAL    37     -13.274 -74.888 -36.607  1.00  0.00      BSYN  
ATOM    324    H VAL    37     -14.152 -75.224 -36.884  1.00  0.00      BSYN  
ATOM    325   CA VAL    37     -12.958 -73.481 -36.717  1.00  0.00      BSYN  
ATOM    326   CB VAL    37     -13.730 -72.600 -37.688  1.00  0.00      BSYN  
ATOM    327  CG1 VAL    37     -13.272 -71.174 -37.793  1.00  0.00      BSYN  
ATOM    328  CG2 VAL    37     -13.959 -73.243 -39.083  1.00  0.00      BSYN  
ATOM    329    C VAL    37     -13.035 -72.917 -35.278  1.00  0.00      BSYN  
ATOM    330    O VAL    37     -14.023 -72.399 -34.795  1.00  0.00      BSYN  
ATOM    331    N LEU    38     -11.911 -72.888 -34.603  1.00  0.00      BSYN  
ATOM    332    H LEU    38     -11.144 -73.419 -34.904  1.00  0.00      BSYN  
ATOM    333   CA LEU    38     -11.987 -72.265 -33.299  1.00  0.00      BSYN  
ATOM    334   CB LEU    38     -11.339 -73.142 -32.176  1.00  0.00      BSYN  
ATOM    335   CG LEU    38     -11.991 -74.480 -31.595  1.00  0.00      BSYN  
ATOM    336  CD1 LEU    38     -11.704 -75.773 -32.452  1.00  0.00      BSYN  
ATOM    337  CD2 LEU    38     -11.736 -74.693 -30.125  1.00  0.00      BSYN  
ATOM    338    C LEU    38     -11.225 -70.939 -33.306  1.00  0.00      BSYN  
ATOM    339    O LEU    38     -10.192 -70.630 -33.907  1.00  0.00      BSYN  
ATOM    340    N TYR    39     -11.847 -69.976 -32.576  1.00  0.00      BSYN  
ATOM    341    H TYR    39     -12.481 -70.319 -31.913  1.00  0.00      BSYN  
ATOM    342   CA TYR    39     -11.349 -68.627 -32.388  1.00  0.00      BSYN  
ATOM    343   CB TYR    39     -12.398 -67.727 -31.854  1.00  0.00      BSYN  
ATOM    344   CG TYR    39     -13.434 -67.204 -32.856  1.00  0.00      BSYN  
ATOM    345  CD1 TYR    39     -14.714 -67.589 -32.734  1.00  0.00      BSYN  
ATOM    346  CE1 TYR    39     -15.749 -67.132 -33.463  1.00  0.00      BSYN  
ATOM    347  CD2 TYR    39     -13.114 -66.340 -33.903  1.00  0.00      BSYN  
ATOM    348  CE2 TYR    39     -14.090 -65.736 -34.679  1.00  0.00      BSYN  
ATOM    349   CZ TYR    39     -15.423 -66.116 -34.395  1.00  0.00      BSYN  
ATOM    350   OH TYR    39     -16.465 -65.478 -34.988  1.00  0.00      BSYN  
ATOM    351   HH TYR    39     -16.315 -64.530 -35.015  1.00  0.00      BSYN  
ATOM    352    C TYR    39      -9.967 -68.446 -31.769  1.00  0.00      BSYN  
ATOM    353    O TYR    39      -9.086 -67.846 -32.359  1.00  0.00      BSYN  
ATOM    354    N VAL    40      -9.756 -68.893 -30.541  1.00  0.00      BSYN  
ATOM    355    H VAL    40     -10.613 -68.959 -30.070  1.00  0.00      BSYN  
ATOM    356   CA VAL    40      -8.493 -69.089 -29.814  1.00  0.00      BSYN  
ATOM    357   CB VAL    40      -8.702 -68.570 -28.376  1.00  0.00      BSYN  
ATOM    358  CG1 VAL    40      -7.319 -68.429 -27.825  1.00  0.00      BSYN  
ATOM    359  CG2 VAL    40      -9.380 -67.198 -28.288  1.00  0.00      BSYN  
ATOM    360    C VAL    40      -8.256 -70.615 -29.787  1.00  0.00      BSYN  
ATOM    361    O VAL    40      -8.545 -71.342 -28.870  1.00  0.00      BSYN  
ATOM    362    N GLY    41      -7.549 -70.865 -30.863  1.00  0.00      BSYN  
ATOM    363    H GLY    41      -7.368 -70.254 -31.608  1.00  0.00      BSYN  
ATOM    364   CA GLY    41      -7.102 -72.193 -31.083  1.00  0.00      BSYN  
ATOM    365    C GLY    41      -5.648 -72.214 -30.707  1.00  0.00      BSYN  
ATOM    366    O GLY    41      -4.741 -72.286 -31.512  1.00  0.00      BSYN  
ATOM    367    N SER    42      -5.380 -72.139 -29.403  1.00  0.00      BSYN  
ATOM    368    H SER    42      -6.077 -71.867 -28.770  1.00  0.00      BSYN  
ATOM    369   CA SER    42      -3.953 -72.250 -28.911  1.00  0.00      BSYN  
ATOM    370   CB SER    42      -2.814 -71.290 -29.392  1.00  0.00      BSYN  
ATOM    371   OG SER    42      -3.165 -69.851 -29.364  1.00  0.00      BSYN  
ATOM    372   HG SER    42      -3.395 -69.593 -28.469  1.00  0.00      BSYN  
ATOM    373    C SER    42      -3.977 -72.266 -27.459  1.00  0.00      BSYN  
ATOM    374    O SER    42      -4.041 -71.188 -26.786  1.00  0.00      BSYN  
ATOM    375    N LYS    43      -4.090 -73.463 -26.869  1.00  0.00      BSYN  
ATOM    376    H LYS    43      -3.834 -74.254 -27.387  1.00  0.00      BSYN  
ATOM    377   CA LYS    43      -4.464 -73.615 -25.444  1.00  0.00      BSYN  
ATOM    378   CB LYS    43      -5.975 -73.844 -25.361  1.00  0.00      BSYN  
ATOM    379   CG LYS    43      -6.408 -75.060 -26.058  1.00  0.00      BSYN  
ATOM    380   CD LYS    43      -7.977 -75.134 -26.218  1.00  0.00      BSYN  
ATOM    381   CE LYS    43      -8.418 -74.513 -27.676  1.00  0.00      BSYN  
ATOM    382   NZ LYS    43      -7.912 -75.311 -28.803  1.00  0.00      BSYN  
ATOM    383  HZ1 LYS    43      -8.226 -74.843 -29.678  1.00  0.00      BSYN  
ATOM    384  HZ2 LYS    43      -6.896 -75.485 -28.945  1.00  0.00      BSYN  
ATOM    385  HZ3 LYS    43      -8.394 -76.217 -28.637  1.00  0.00      BSYN  
ATOM    386    C LYS    43      -3.595 -74.629 -24.609  1.00  0.00      BSYN  
ATOM    387    O LYS    43      -2.996 -75.588 -25.164  1.00  0.00      BSYN  
ATOM    388    N THR    44      -3.466 -74.561 -23.277  1.00  0.00      BSYN  
ATOM    389    H THR    44      -2.786 -75.041 -22.760  1.00  0.00      BSYN  
ATOM    390   CA THR    44      -4.286 -73.590 -22.461  1.00  0.00      BSYN  
ATOM    391   CB THR    44      -4.834 -74.353 -21.311  1.00  0.00      BSYN  
ATOM    392  OG1 THR    44      -5.506 -75.452 -21.874  1.00  0.00      BSYN  
ATOM    393  HG1 THR    44      -5.930 -75.958 -21.177  1.00  0.00      BSYN  
ATOM    394  CG2 THR    44      -5.673 -73.503 -20.407  1.00  0.00      BSYN  
ATOM    395    C THR    44      -3.460 -72.441 -22.072  1.00  0.00      BSYN  
ATOM    396    O THR    44      -2.318 -72.547 -21.692  1.00  0.00      BSYN  
ATOM    397    N ARG    45      -4.023 -71.222 -22.034  1.00  0.00      BSYN  
ATOM    398    H ARG    45      -4.930 -71.066 -22.372  1.00  0.00      BSYN  
ATOM    399   CA ARG    45      -3.304 -70.120 -21.470  1.00  0.00      BSYN  
ATOM    400   CB ARG    45      -3.504 -68.716 -22.298  1.00  0.00      BSYN  
ATOM    401   CG ARG    45      -3.063 -68.773 -23.737  1.00  0.00      BSYN  
ATOM    402   CD ARG    45      -3.035 -67.448 -24.333  1.00  0.00      BSYN  
ATOM    403   NE ARG    45      -4.317 -66.884 -24.831  1.00  0.00      BSYN  
ATOM    404   HE ARG    45      -5.160 -67.059 -24.361  1.00  0.00      BSYN  
ATOM    405   CZ ARG    45      -4.317 -66.192 -25.965  1.00  0.00      BSYN  
ATOM    406  NH1 ARG    45      -3.200 -65.484 -26.349  1.00  0.00      BSYN  
ATOM    407 HH11 ARG    45      -3.155 -65.124 -27.281  1.00  0.00      BSYN  
ATOM    408 HH12 ARG    45      -2.398 -65.679 -25.786  1.00  0.00      BSYN  
ATOM    409  NH2 ARG    45      -5.453 -66.057 -26.703  1.00  0.00      BSYN  
ATOM    410 HH21 ARG    45      -5.360 -65.524 -27.544  1.00  0.00      BSYN  
ATOM    411 HH22 ARG    45      -6.284 -66.413 -26.276  1.00  0.00      BSYN  
ATOM    412    C ARG    45      -3.582 -69.930 -20.007  1.00  0.00      BSYN  
ATOM    413    O ARG    45      -4.636 -69.485 -19.353  1.00  0.00      BSYN  
ATOM    414    N GLU    46      -2.459 -70.237 -19.322  1.00  0.00      BSYN  
ATOM    415    H GLU    46      -1.647 -70.580 -19.752  1.00  0.00      BSYN  
ATOM    416   CA GLU    46      -2.342 -70.084 -17.837  1.00  0.00      BSYN  
ATOM    417   CB GLU    46      -1.110 -70.714 -17.139  1.00  0.00      BSYN  
ATOM    418   CG GLU    46       0.194 -70.235 -17.644  1.00  0.00      BSYN  
ATOM    419   CD GLU    46       1.293 -71.327 -17.590  1.00  0.00      BSYN  
ATOM    420  OE1 GLU    46       1.148 -72.311 -18.279  1.00  0.00      BSYN  
ATOM    421  OE2 GLU    46       2.211 -71.150 -16.806  1.00  0.00      BSYN  
ATOM    422    C GLU    46      -2.357 -68.570 -17.422  1.00  0.00      BSYN  
ATOM    423    O GLU    46      -1.888 -67.694 -18.146  1.00  0.00      BSYN  
ATOM    424    N GLY    47      -2.988 -68.302 -16.341  1.00  0.00      BSYN  
ATOM    425    H GLY    47      -3.303 -68.975 -15.702  1.00  0.00      BSYN  
ATOM    426   CA GLY    47      -3.280 -66.906 -15.923  1.00  0.00      BSYN  
ATOM    427    C GLY    47      -4.582 -66.415 -16.464  1.00  0.00      BSYN  
ATOM    428    O GLY    47      -5.511 -66.045 -15.673  1.00  0.00      BSYN  
ATOM    429    N VAL    48      -4.787 -66.428 -17.868  1.00  0.00      BSYN  
ATOM    430    H VAL    48      -3.993 -66.746 -18.347  1.00  0.00      BSYN  
ATOM    431   CA VAL    48      -5.799 -65.650 -18.593  1.00  0.00      BSYN  
ATOM    432   CB VAL    48      -5.471 -65.592 -20.092  1.00  0.00      BSYN  
ATOM    433  CG1 VAL    48      -6.424 -64.677 -20.739  1.00  0.00      BSYN  
ATOM    434  CG2 VAL    48      -4.029 -65.067 -20.386  1.00  0.00      BSYN  
ATOM    435    C VAL    48      -7.288 -66.216 -18.536  1.00  0.00      BSYN  
ATOM    436    O VAL    48      -8.283 -65.577 -18.832  1.00  0.00      BSYN  
ATOM    437    N VAL    49      -7.432 -67.363 -17.906  1.00  0.00      BSYN  
ATOM    438    H VAL    49      -6.670 -67.736 -17.416  1.00  0.00      BSYN  
ATOM    439   CA VAL    49      -8.607 -68.179 -18.048  1.00  0.00      BSYN  
ATOM    440   CB VAL    49      -8.232 -69.696 -18.198  1.00  0.00      BSYN  
ATOM    441  CG1 VAL    49      -7.820 -69.918 -19.641  1.00  0.00      BSYN  
ATOM    442  CG2 VAL    49      -7.225 -70.217 -17.143  1.00  0.00      BSYN  
ATOM    443    C VAL    49      -9.919 -67.840 -17.280  1.00  0.00      BSYN  
ATOM    444    O VAL    49     -10.869 -68.642 -17.370  1.00  0.00      BSYN  
ATOM    445    N GLN    50      -9.792 -66.819 -16.458  1.00  0.00      BSYN  
ATOM    446    H GLN    50      -8.892 -66.434 -16.485  1.00  0.00      BSYN  
ATOM    447   CA GLN    50     -10.850 -66.286 -15.487  1.00  0.00      BSYN  
ATOM    448   CB GLN    50     -10.619 -66.763 -13.990  1.00  0.00      BSYN  
ATOM    449   CG GLN    50     -10.964 -68.142 -13.899  1.00  0.00      BSYN  
ATOM    450   CD GLN    50     -10.822 -68.611 -12.403  1.00  0.00      BSYN  
ATOM    451  OE1 GLN    50     -11.735 -69.441 -12.050  1.00  0.00      BSYN  
ATOM    452  NE2 GLN    50      -9.928 -68.354 -11.540  1.00  0.00      BSYN  
ATOM    453 HE21 GLN    50      -9.016 -67.997 -11.580  1.00  0.00      BSYN  
ATOM    454 HE22 GLN    50     -10.414 -68.507 -10.702  1.00  0.00      BSYN  
ATOM    455    C GLN    50     -11.037 -64.773 -15.558  1.00  0.00      BSYN  
ATOM    456    O GLN    50      -9.999 -64.074 -15.465  1.00  0.00      BSYN  
ATOM    457    N GLY    51     -12.223 -64.119 -15.483  1.00  0.00      BSYN  
ATOM    458    H GLY    51     -12.131 -63.143 -15.481  1.00  0.00      BSYN  
ATOM    459   CA GLY    51     -13.518 -64.811 -15.334  1.00  0.00      BSYN  
ATOM    460    C GLY    51     -14.844 -64.150 -15.568  1.00  0.00      BSYN  
ATOM    461    O GLY    51     -15.799 -64.252 -14.795  1.00  0.00      BSYN  
ATOM    462    N VAL    52     -15.012 -63.553 -16.751  1.00  0.00      BSYN  
ATOM    463    H VAL    52     -14.340 -63.678 -17.453  1.00  0.00      BSYN  
ATOM    464   CA VAL    52     -16.342 -62.997 -17.139  1.00  0.00      BSYN  
ATOM    465   CB VAL    52     -16.070 -61.692 -17.812  1.00  0.00      BSYN  
ATOM    466  CG1 VAL    52     -17.181 -61.062 -18.556  1.00  0.00      BSYN  
ATOM    467  CG2 VAL    52     -15.947 -60.593 -16.720  1.00  0.00      BSYN  
ATOM    468    C VAL    52     -17.137 -64.008 -18.022  1.00  0.00      BSYN  
ATOM    469    O VAL    52     -16.587 -64.459 -19.015  1.00  0.00      BSYN  
ATOM    470    N ALA    53     -18.509 -64.137 -17.941  1.00  0.00      BSYN  
ATOM    471    H ALA    53     -18.986 -63.429 -17.460  1.00  0.00      BSYN  
ATOM    472   CA ALA    53     -19.224 -65.249 -18.545  1.00  0.00      BSYN  
ATOM    473   CB ALA    53     -19.958 -66.188 -17.581  1.00  0.00      BSYN  
ATOM    474    C ALA    53     -20.343 -64.916 -19.577  1.00  0.00      BSYN  
ATOM    475    O ALA    53     -20.916 -65.840 -20.178  1.00  0.00      BSYN  
ATOM    476    N SER    54     -20.317 -63.719 -20.104  1.00  0.00      BSYN  
ATOM    477    H SER    54     -19.834 -62.992 -19.659  1.00  0.00      BSYN  
ATOM    478   CA SER    54     -21.060 -63.156 -21.121  1.00  0.00      BSYN  
ATOM    479   CB SER    54     -22.157 -62.389 -20.352  1.00  0.00      BSYN  
ATOM    480   OG SER    54     -23.139 -62.013 -21.206  1.00  0.00      BSYN  
ATOM    481   HG SER    54     -23.406 -61.171 -20.829  1.00  0.00      BSYN  
ATOM    482    C SER    54     -20.169 -62.122 -21.908  1.00  0.00      BSYN  
ATOM    483    O SER    54     -18.964 -61.861 -21.657  1.00  0.00      BSYN  
ATOM    484    N VAL    55     -20.868 -61.310 -22.813  1.00  0.00      BSYN  
ATOM    485    H VAL    55     -21.769 -61.606 -23.060  1.00  0.00      BSYN  
ATOM    486   CA VAL    55     -20.242 -60.129 -23.449  1.00  0.00      BSYN  
ATOM    487   CB VAL    55     -20.099 -60.403 -25.023  1.00  0.00      BSYN  
ATOM    488  CG1 VAL    55     -21.110 -60.078 -26.036  1.00  0.00      BSYN  
ATOM    489  CG2 VAL    55     -18.604 -60.106 -25.235  1.00  0.00      BSYN  
ATOM    490    C VAL    55     -20.889 -58.741 -23.193  1.00  0.00      BSYN  
ATOM    491    O VAL    55     -22.119 -58.579 -23.097  1.00  0.00      BSYN  
ATOM    492    N ALA    56     -20.133 -57.594 -23.357  1.00  0.00      BSYN  
ATOM    493    H ALA    56     -19.167 -57.729 -23.448  1.00  0.00      BSYN  
ATOM    494   CA ALA    56     -20.705 -56.264 -23.260  1.00  0.00      BSYN  
ATOM    495   CB ALA    56     -19.733 -55.280 -22.659  1.00  0.00      BSYN  
ATOM    496    C ALA    56     -20.773 -55.891 -24.760  1.00  0.00      BSYN  
ATOM    497    O ALA    56     -19.849 -56.040 -25.593  1.00  0.00      BSYN  
ATOM    498    N GLU    57     -21.931 -55.210 -24.907  1.00  0.00      BSYN  
ATOM    499    H GLU    57     -22.275 -54.696 -24.146  1.00  0.00      BSYN  
ATOM    500   CA GLU    57     -22.480 -55.002 -26.235  1.00  0.00      BSYN  
ATOM    501   CB GLU    57     -24.025 -55.087 -26.227  1.00  0.00      BSYN  
ATOM    502   CG GLU    57     -24.488 -56.490 -25.939  1.00  0.00      BSYN  
ATOM    503   CD GLU    57     -25.935 -56.859 -25.677  1.00  0.00      BSYN  
ATOM    504  OE1 GLU    57     -26.726 -56.076 -25.243  1.00  0.00      BSYN  
ATOM    505  OE2 GLU    57     -26.302 -58.047 -26.021  1.00  0.00      BSYN  
ATOM    506    C GLU    57     -22.197 -53.562 -26.766  1.00  0.00      BSYN  
ATOM    507    O GLU    57     -22.670 -52.618 -26.170  1.00  0.00      BSYN  
ATOM    508    N LYS    58     -21.230 -53.545 -27.646  1.00  0.00      BSYN  
ATOM    509    H LYS    58     -20.618 -54.308 -27.586  1.00  0.00      BSYN  
ATOM    510   CA LYS    58     -20.918 -52.372 -28.473  1.00  0.00      BSYN  
ATOM    511   CB LYS    58     -19.782 -51.472 -27.791  1.00  0.00      BSYN  
ATOM    512   CG LYS    58     -20.155 -50.602 -26.508  1.00  0.00      BSYN  
ATOM    513   CD LYS    58     -21.012 -49.545 -26.889  1.00  0.00      BSYN  
ATOM    514   CE LYS    58     -21.075 -48.660 -25.773  1.00  0.00      BSYN  
ATOM    515   NZ LYS    58     -22.305 -47.836 -26.069  1.00  0.00      BSYN  
ATOM    516  HZ1 LYS    58     -23.243 -48.227 -25.851  1.00  0.00      BSYN  
ATOM    517  HZ2 LYS    58     -22.098 -46.982 -25.513  1.00  0.00      BSYN  
ATOM    518  HZ3 LYS    58     -22.279 -47.557 -27.070  1.00  0.00      BSYN  
ATOM    519    C LYS    58     -20.316 -52.789 -29.818  1.00  0.00      BSYN  
ATOM    520    O LYS    58     -19.269 -53.517 -29.729  1.00  0.00      BSYN  
ATOM    521    N THR    59     -20.894 -52.431 -30.924  1.00  0.00      BSYN  
ATOM    522    H THR    59     -20.561 -52.875 -31.731  1.00  0.00      BSYN  
ATOM    523   CA THR    59     -22.150 -51.726 -31.060  1.00  0.00      BSYN  
ATOM    524   CB THR    59     -22.003 -50.352 -31.806  1.00  0.00      BSYN  
ATOM    525  OG1 THR    59     -21.141 -50.637 -32.924  1.00  0.00      BSYN  
ATOM    526  HG1 THR    59     -20.707 -49.808 -33.139  1.00  0.00      BSYN  
ATOM    527  CG2 THR    59     -21.938 -49.068 -31.058  1.00  0.00      BSYN  
ATOM    528    C THR    59     -23.199 -52.704 -31.576  1.00  0.00      BSYN  
ATOM    529    O THR    59     -23.598 -53.534 -30.803  1.00  0.00      BSYN  
ATOM    530    N LYS    60     -23.681 -52.643 -32.849  1.00  0.00      BSYN  
ATOM    531    H LYS    60     -23.276 -52.002 -33.470  1.00  0.00      BSYN  
ATOM    532   CA LYS    60     -24.733 -53.570 -33.171  1.00  0.00      BSYN  
ATOM    533   CB LYS    60     -25.886 -52.853 -33.880  1.00  0.00      BSYN  
ATOM    534   CG LYS    60     -27.317 -53.402 -33.594  1.00  0.00      BSYN  
ATOM    535   CD LYS    60     -28.025 -53.925 -34.883  1.00  0.00      BSYN  
ATOM    536   CE LYS    60     -29.558 -54.203 -34.795  1.00  0.00      BSYN  
ATOM    537   NZ LYS    60     -30.125 -52.975 -34.321  1.00  0.00      BSYN  
ATOM    538  HZ1 LYS    60     -30.016 -52.781 -33.305  1.00  0.00      BSYN  
ATOM    539  HZ2 LYS    60     -29.753 -52.225 -34.938  1.00  0.00      BSYN  
ATOM    540  HZ3 LYS    60     -31.129 -53.212 -34.453  1.00  0.00      BSYN  
ATOM    541    C LYS    60     -24.091 -54.541 -34.169  1.00  0.00      BSYN  
ATOM    542    O LYS    60     -23.749 -54.126 -35.266  1.00  0.00      BSYN  
ATOM    543    N GLU    61     -23.969 -55.787 -33.748  1.00  0.00      BSYN  
ATOM    544    H GLU    61     -24.637 -56.056 -33.082  1.00  0.00      BSYN  
ATOM    545   CA GLU    61     -22.916 -56.718 -34.321  1.00  0.00      BSYN  
ATOM    546   CB GLU    61     -21.809 -56.288 -33.407  1.00  0.00      BSYN  
ATOM    547   CG GLU    61     -20.453 -56.731 -34.006  1.00  0.00      BSYN  
ATOM    548   CD GLU    61     -19.207 -56.394 -33.359  1.00  0.00      BSYN  
ATOM    549  OE1 GLU    61     -18.594 -55.365 -33.583  1.00  0.00      BSYN  
ATOM    550  OE2 GLU    61     -18.768 -57.220 -32.488  1.00  0.00      BSYN  
ATOM    551    C GLU    61     -23.478 -58.069 -34.005  1.00  0.00      BSYN  
ATOM    552    O GLU    61     -24.200 -58.278 -32.984  1.00  0.00      BSYN  
ATOM    553    N GLN    62     -23.212 -59.080 -34.771  1.00  0.00      BSYN  
ATOM    554    H GLN    62     -22.500 -58.969 -35.435  1.00  0.00      BSYN  
ATOM    555   CA GLN    62     -23.878 -60.323 -34.596  1.00  0.00      BSYN  
ATOM    556   CB GLN    62     -24.806 -60.679 -35.672  1.00  0.00      BSYN  
ATOM    557   CG GLN    62     -25.455 -62.046 -35.331  1.00  0.00      BSYN  
ATOM    558   CD GLN    62     -26.552 -62.336 -36.294  1.00  0.00      BSYN  
ATOM    559  OE1 GLN    62     -26.490 -62.409 -37.567  1.00  0.00      BSYN  
ATOM    560  NE2 GLN    62     -27.787 -62.642 -35.897  1.00  0.00      BSYN  
ATOM    561 HE21 GLN    62     -28.046 -63.063 -35.051  1.00  0.00      BSYN  
ATOM    562 HE22 GLN    62     -28.473 -62.427 -36.564  1.00  0.00      BSYN  
ATOM    563    C GLN    62     -22.654 -61.268 -34.503  1.00  0.00      BSYN  
ATOM    564    O GLN    62     -21.957 -61.782 -35.370  1.00  0.00      BSYN  
ATOM    565    N ALA    63     -22.434 -61.292 -33.208  1.00  0.00      BSYN  
ATOM    566    H ALA    63     -23.075 -60.798 -32.655  1.00  0.00      BSYN  
ATOM    567   CA ALA    63     -21.236 -61.841 -32.594  1.00  0.00      BSYN  
ATOM    568   CB ALA    63     -20.673 -60.920 -31.546  1.00  0.00      BSYN  
ATOM    569    C ALA    63     -21.519 -63.241 -31.971  1.00  0.00      BSYN  
ATOM    570    O ALA    63     -22.654 -63.646 -31.716  1.00  0.00      BSYN  
ATOM    571    N SER    64     -20.393 -63.991 -31.799  1.00  0.00      BSYN  
ATOM    572    H SER    64     -19.524 -63.587 -32.005  1.00  0.00      BSYN  
ATOM    573   CA SER    64     -20.295 -65.306 -31.308  1.00  0.00      BSYN  
ATOM    574   CB SER    64     -19.465 -66.135 -32.287  1.00  0.00      BSYN  
ATOM    575   OG SER    64     -20.026 -66.175 -33.604  1.00  0.00      BSYN  
ATOM    576   HG SER    64     -20.976 -66.244 -33.482  1.00  0.00      BSYN  
ATOM    577    C SER    64     -19.884 -65.358 -29.855  1.00  0.00      BSYN  
ATOM    578    O SER    64     -19.806 -66.359 -29.152  1.00  0.00      BSYN  
ATOM    579    N HIS    65     -19.619 -64.197 -29.285  1.00  0.00      BSYN  
ATOM    580    H HIS    65     -20.314 -63.507 -29.307  1.00  0.00      BSYN  
ATOM    581   CA HIS    65     -18.733 -63.954 -28.135  1.00  0.00      BSYN  
ATOM    582   CB HIS    65     -17.986 -62.634 -28.282  1.00  0.00      BSYN  
ATOM    583   CG HIS    65     -16.976 -62.517 -29.362  1.00  0.00      BSYN  
ATOM    584  ND1 HIS    65     -16.936 -61.732 -30.480  1.00  0.00      BSYN  
ATOM    585  HD1 HIS    65     -17.594 -61.335 -31.088  1.00  0.00      BSYN  
ATOM    586  CD2 HIS    65     -15.844 -63.267 -29.360  1.00  0.00      BSYN  
ATOM    587  NE2 HIS    65     -15.168 -62.994 -30.420  1.00  0.00      BSYN  
ATOM    588  CE1 HIS    65     -15.909 -62.096 -31.052  1.00  0.00      BSYN  
ATOM    589    C HIS    65     -19.340 -64.204 -26.774  1.00  0.00      BSYN  
ATOM    590    O HIS    65     -20.342 -63.502 -26.460  1.00  0.00      BSYN  
ATOM    591    N LEU    66     -18.862 -65.129 -26.006  1.00  0.00      BSYN  
ATOM    592    H LEU    66     -19.434 -65.348 -25.241  1.00  0.00      BSYN  
ATOM    593   CA LEU    66     -17.504 -65.724 -26.125  1.00  0.00      BSYN  
ATOM    594   CB LEU    66     -16.737 -65.590 -24.772  1.00  0.00      BSYN  
ATOM    595   CG LEU    66     -16.232 -64.267 -24.393  1.00  0.00      BSYN  
ATOM    596  CD1 LEU    66     -15.734 -63.385 -25.552  1.00  0.00      BSYN  
ATOM    597  CD2 LEU    66     -17.214 -63.591 -23.372  1.00  0.00      BSYN  
ATOM    598    C LEU    66     -17.215 -67.032 -26.744  1.00  0.00      BSYN  
ATOM    599    O LEU    66     -17.133 -68.110 -26.189  1.00  0.00      BSYN  
ATOM    600    N GLY    67     -17.078 -66.903 -28.000  1.00  0.00      BSYN  
ATOM    601    H GLY    67     -17.198 -65.990 -28.334  1.00  0.00      BSYN  
ATOM    602   CA GLY    67     -16.642 -67.895 -28.899  1.00  0.00      BSYN  
ATOM    603    C GLY    67     -15.236 -68.253 -28.585  1.00  0.00      BSYN  
ATOM    604    O GLY    67     -14.535 -67.516 -27.862  1.00  0.00      BSYN  
ATOM    605    N GLY    68     -14.741 -69.410 -29.065  1.00  0.00      BSYN  
ATOM    606    H GLY    68     -13.807 -69.707 -29.093  1.00  0.00      BSYN  
ATOM    607   CA GLY    68     -15.525 -70.479 -29.542  1.00  0.00      BSYN  
ATOM    608    C GLY    68     -14.973 -70.865 -30.907  1.00  0.00      BSYN  
ATOM    609    O GLY    68     -13.814 -71.093 -30.924  1.00  0.00      BSYN  
ATOM    610    N ALA    69     -15.669 -71.247 -32.065  1.00  0.00      BSYN  
ATOM    611    H ALA    69     -15.176 -71.566 -32.850  1.00  0.00      BSYN  
ATOM    612   CA ALA    69     -17.112 -71.406 -32.105  1.00  0.00      BSYN  
ATOM    613   CB ALA    69     -17.619 -70.697 -33.278  1.00  0.00      BSYN  
ATOM    614    C ALA    69     -17.501 -72.927 -32.239  1.00  0.00      BSYN  
ATOM    615    O ALA    69     -18.408 -73.426 -31.511  1.00  0.00      BSYN  
ATOM    616    N VAL    70     -16.849 -73.621 -33.197  1.00  0.00      BSYN  
ATOM    617    H VAL    70     -16.098 -73.070 -33.501  1.00  0.00      BSYN  
ATOM    618   CA VAL    70     -16.989 -74.963 -33.698  1.00  0.00      BSYN  
ATOM    619   CB VAL    70     -16.307 -75.174 -35.030  1.00  0.00      BSYN  
ATOM    620  CG1 VAL    70     -16.671 -76.501 -35.619  1.00  0.00      BSYN  
ATOM    621  CG2 VAL    70     -16.786 -74.215 -36.110  1.00  0.00      BSYN  
ATOM    622    C VAL    70     -16.253 -75.857 -32.625  1.00  0.00      BSYN  
ATOM    623    O VAL    70     -15.026 -76.008 -32.529  1.00  0.00      BSYN  
ATOM    624    N PHE    71     -17.149 -76.433 -31.848  1.00  0.00      BSYN  
ATOM    625    H PHE    71     -18.078 -76.338 -32.146  1.00  0.00      BSYN  
ATOM    626   CA PHE    71     -16.885 -77.306 -30.661  1.00  0.00      BSYN  
ATOM    627   CB PHE    71     -17.658 -76.839 -29.419  1.00  0.00      BSYN  
ATOM    628   CG PHE    71     -17.217 -75.562 -28.799  1.00  0.00      BSYN  
ATOM    629  CD1 PHE    71     -15.907 -75.398 -28.676  1.00  0.00      BSYN  
ATOM    630  CD2 PHE    71     -18.030 -74.619 -28.273  1.00  0.00      BSYN  
ATOM    631  CE1 PHE    71     -15.399 -74.405 -27.950  1.00  0.00      BSYN  
ATOM    632  CE2 PHE    71     -17.527 -73.534 -27.498  1.00  0.00      BSYN  
ATOM    633   CZ PHE    71     -16.181 -73.370 -27.424  1.00  0.00      BSYN  
ATOM    634    C PHE    71     -17.518 -78.671 -31.010  1.00  0.00      BSYN  
ATOM    635    O PHE    71     -18.630 -78.654 -31.527  1.00  0.00      BSYN  
ATOM    636    N SER    72     -16.783 -79.749 -30.644  1.00  0.00      BSYN  
ATOM    637    H SER    72     -15.883 -79.554 -30.309  1.00  0.00      BSYN  
ATOM    638   CA SER    72     -17.324 -81.126 -30.846  1.00  0.00      BSYN  
ATOM    639   CB SER    72     -17.087 -81.399 -32.422  1.00  0.00      BSYN  
ATOM    640   OG SER    72     -18.119 -80.948 -33.229  1.00  0.00      BSYN  
ATOM    641   HG SER    72     -18.564 -80.149 -32.936  1.00  0.00      BSYN  
ATOM    642    C SER    72     -16.706 -82.243 -29.996  1.00  0.00      BSYN  
ATOM    643    O SER    72     -15.870 -82.115 -29.159  1.00  0.00      BSYN  
ATOM    644    N GLY    73     -17.260 -83.391 -30.350  1.00  0.00      BSYN  
ATOM    645    H GLY    73     -17.922 -83.608 -31.040  1.00  0.00      BSYN  
ATOM    646   CA GLY    73     -16.834 -84.627 -29.689  1.00  0.00      BSYN  
ATOM    647    C GLY    73     -17.985 -85.324 -29.048  1.00  0.00      BSYN  
ATOM    648    O GLY    73     -18.433 -84.931 -27.964  1.00  0.00      BSYN  
ATOM    649    N ALA    74     -18.716 -86.042 -29.950  1.00  0.00      BSYN  
ATOM    650    H ALA    74     -18.272 -86.384 -30.753  1.00  0.00      BSYN  
ATOM    651   CA ALA    74     -20.036 -86.584 -29.664  1.00  0.00      BSYN  
ATOM    652   CB ALA    74     -20.947 -85.644 -30.272  1.00  0.00      BSYN  
ATOM    653    C ALA    74     -20.302 -87.985 -30.345  1.00  0.00      BSYN  
ATOM    654    O ALA    74     -20.129 -88.076 -31.566  1.00  0.00      BSYN  
ATOM    655    N GLY    75     -20.752 -88.985 -29.528  1.00  0.00      BSYN  
ATOM    656    H GLY    75     -21.065 -89.830 -29.913  1.00  0.00      BSYN  
ATOM    657   CA GLY    75     -20.976 -88.750 -28.126  1.00  0.00      BSYN  
ATOM    658    C GLY    75     -22.162 -89.544 -27.649  1.00  0.00      BSYN  
ATOM    659    O GLY    75     -22.369 -90.597 -28.195  1.00  0.00      BSYN  
ATOM    660    N ASN    76     -23.077 -88.990 -26.825  1.00  0.00      BSYN  
ATOM    661    H ASN    76     -23.140 -88.015 -26.902  1.00  0.00      BSYN  
ATOM    662   CA ASN    76     -24.170 -89.771 -26.111  1.00  0.00      BSYN  
ATOM    663   CB ASN    76     -24.296 -89.640 -24.635  1.00  0.00      BSYN  
ATOM    664   CG ASN    76     -23.028 -89.687 -23.853  1.00  0.00      BSYN  
ATOM    665  OD1 ASN    76     -22.188 -88.771 -23.776  1.00  0.00      BSYN  
ATOM    666  ND2 ASN    76     -22.783 -90.816 -23.291  1.00  0.00      BSYN  
ATOM    667 HD21 ASN    76     -22.091 -90.716 -22.604  1.00  0.00      BSYN  
ATOM    668 HD22 ASN    76     -23.280 -91.631 -23.510  1.00  0.00      BSYN  
ATOM    669    C ASN    76     -25.509 -89.376 -26.701  1.00  0.00      BSYN  
ATOM    670    O ASN    76     -25.775 -88.285 -27.193  1.00  0.00      BSYN  
ATOM    671    N ILE    77     -26.500 -90.377 -26.734  1.00  0.00      BSYN  
ATOM    672    H ILE    77     -26.322 -91.240 -26.305  1.00  0.00      BSYN  
ATOM    673   CA ILE    77     -27.717 -90.217 -27.511  1.00  0.00      BSYN  
ATOM    674   CB ILE    77     -27.413 -90.482 -29.036  1.00  0.00      BSYN  
ATOM    675  CG2 ILE    77     -27.905 -91.782 -29.673  1.00  0.00      BSYN  
ATOM    676  CG1 ILE    77     -28.160 -89.357 -29.880  1.00  0.00      BSYN  
ATOM    677   CD ILE    77     -27.628 -89.128 -31.253  1.00  0.00      BSYN  
ATOM    678    C ILE    77     -29.012 -90.674 -26.918  1.00  0.00      BSYN  
ATOM    679    O ILE    77     -29.239 -91.856 -26.557  1.00  0.00      BSYN  
ATOM    680    N ALA    78     -30.059 -89.926 -27.194  1.00  0.00      BSYN  
ATOM    681    H ALA    78     -29.888 -89.213 -27.845  1.00  0.00      BSYN  
ATOM    682   CA ALA    78     -31.428 -90.221 -26.867  1.00  0.00      BSYN  
ATOM    683   CB ALA    78     -32.364 -88.961 -26.726  1.00  0.00      BSYN  
ATOM    684    C ALA    78     -32.227 -91.135 -27.786  1.00  0.00      BSYN  
ATOM    685    O ALA    78     -33.029 -91.908 -27.343  1.00  0.00      BSYN  
ATOM    686    N ALA    79     -31.905 -91.100 -29.067  1.00  0.00      BSYN  
ATOM    687    H ALA    79     -31.019 -90.787 -29.346  1.00  0.00      BSYN  
ATOM    688   CA ALA    79     -32.672 -91.789 -30.061  1.00  0.00      BSYN  
ATOM    689   CB ALA    79     -32.885 -90.747 -31.156  1.00  0.00      BSYN  
ATOM    690    C ALA    79     -31.973 -92.908 -30.698  1.00  0.00      BSYN  
ATOM    691    O ALA    79     -30.791 -92.711 -31.137  1.00  0.00      BSYN  
ATOM    692    N ALA    80     -32.622 -94.038 -30.807  1.00  0.00      BSYN  
ATOM    693    H ALA    80     -33.496 -94.069 -30.364  1.00  0.00      BSYN  
ATOM    694   CA ALA    80     -32.165 -95.192 -31.521  1.00  0.00      BSYN  
ATOM    695   CB ALA    80     -30.994 -95.857 -30.568  1.00  0.00      BSYN  
ATOM    696    C ALA    80     -33.195 -96.135 -31.802  1.00  0.00      BSYN  
ATOM    697    O ALA    80     -32.856 -97.218 -32.259  1.00  0.00      BSYN  
ATOM    698    N THR    81     -34.483 -95.853 -31.704  1.00  0.00      BSYN  
ATOM    699    H THR    81     -34.567 -94.879 -31.635  1.00  0.00      BSYN  
ATOM    700   CA THR    81     -35.448 -96.874 -32.042  1.00  0.00      BSYN  
ATOM    701   CB THR    81     -36.558 -97.082 -30.957  1.00  0.00      BSYN  
ATOM    702  OG1 THR    81     -35.996 -97.799 -29.936  1.00  0.00      BSYN  
ATOM    703  HG1 THR    81     -35.055 -97.731 -29.759  1.00  0.00      BSYN  
ATOM    704  CG2 THR    81     -37.804 -97.906 -31.279  1.00  0.00      BSYN  
ATOM    705    C THR    81     -35.874 -96.909 -33.506  1.00  0.00      BSYN  
ATOM    706    O THR    81     -36.296 -95.938 -34.061  1.00  0.00      BSYN  
ATOM    707    N GLY    82     -35.868 -98.163 -34.037  1.00  0.00      BSYN  
ATOM    708    H GLY    82     -35.550 -98.973 -33.584  1.00  0.00      BSYN  
ATOM    709   CA GLY    82     -36.285 -98.439 -35.433  1.00  0.00      BSYN  
ATOM    710    C GLY    82     -37.763 -98.818 -35.634  1.00  0.00      BSYN  
ATOM    711    O GLY    82     -38.165 -99.816 -35.025  1.00  0.00      BSYN  
ATOM    712    N LEU    83     -38.667 -98.155 -36.396  1.00  0.00      BSYN  
ATOM    713    H LEU    83     -39.465 -98.722 -36.437  1.00  0.00      BSYN  
ATOM    714   CA LEU    83     -38.491 -96.852 -37.083  1.00  0.00      BSYN  
ATOM    715   CB LEU    83     -39.571 -96.780 -38.084  1.00  0.00      BSYN  
ATOM    716   CG LEU    83     -39.223 -97.825 -39.255  1.00  0.00      BSYN  
ATOM    717  CD1 LEU    83     -40.105 -97.477 -40.531  1.00  0.00      BSYN  
ATOM    718  CD2 LEU    83     -37.765 -97.911 -39.726  1.00  0.00      BSYN  
ATOM    719    C LEU    83     -38.514 -95.675 -36.175  1.00  0.00      BSYN  
ATOM    720    O LEU    83     -38.008 -94.654 -36.555  1.00  0.00      BSYN  
ATOM    721    N VAL    84     -39.344 -95.708 -35.153  1.00  0.00      BSYN  
ATOM    722    H VAL    84     -39.704 -96.574 -34.867  1.00  0.00      BSYN  
ATOM    723   CA VAL    84     -39.626 -94.463 -34.232  1.00  0.00      BSYN  
ATOM    724   CB VAL    84     -40.951 -94.581 -33.567  1.00  0.00      BSYN  
ATOM    725  CG1 VAL    84     -41.557 -93.250 -33.322  1.00  0.00      BSYN  
ATOM    726  CG2 VAL    84     -42.028 -95.349 -34.354  1.00  0.00      BSYN  
ATOM    727    C VAL    84     -38.501 -93.995 -33.222  1.00  0.00      BSYN  
ATOM    728    O VAL    84     -38.273 -94.598 -32.200  1.00  0.00      BSYN  
ATOM    729    N LYS    85     -37.889 -92.844 -33.404  1.00  0.00      BSYN  
ATOM    730    H LYS    85     -37.293 -92.406 -32.761  1.00  0.00      BSYN  
ATOM    731   CA LYS    85     -38.004 -92.173 -34.748  1.00  0.00      BSYN  
ATOM    732   CB LYS    85     -38.772 -90.839 -34.587  1.00  0.00      BSYN  
ATOM    733   CG LYS    85     -38.984 -90.387 -35.962  1.00  0.00      BSYN  
ATOM    734   CD LYS    85     -39.217 -88.885 -36.149  1.00  0.00      BSYN  
ATOM    735   CE LYS    85     -38.077 -88.025 -35.767  1.00  0.00      BSYN  
ATOM    736   NZ LYS    85     -38.502 -86.644 -35.582  1.00  0.00      BSYN  
ATOM    737  HZ1 LYS    85     -37.819 -86.270 -34.894  1.00  0.00      BSYN  
ATOM    738  HZ2 LYS    85     -38.479 -86.061 -36.443  1.00  0.00      BSYN  
ATOM    739  HZ3 LYS    85     -39.452 -86.684 -35.160  1.00  0.00      BSYN  
ATOM    740    C LYS    85     -36.588 -91.861 -35.087  1.00  0.00      BSYN  
ATOM    741    O LYS    85     -35.961 -90.716 -35.009  1.00  0.00      BSYN  
ATOM    742    N ARG    86     -35.896 -92.923 -35.490  1.00  0.00      BSYN  
ATOM    743    H ARG    86     -36.390 -93.743 -35.697  1.00  0.00      BSYN  
ATOM    744   CA ARG    86     -34.457 -92.821 -35.721  1.00  0.00      BSYN  
ATOM    745   CB ARG    86     -33.735 -94.182 -35.622  1.00  0.00      BSYN  
ATOM    746   CG ARG    86     -33.998 -95.248 -36.689  1.00  0.00      BSYN  
ATOM    747   CD ARG    86     -32.940 -96.187 -36.530  1.00  0.00      BSYN  
ATOM    748   NE ARG    86     -33.012 -97.164 -35.429  1.00  0.00      BSYN  
ATOM    749   HE ARG    86     -33.698 -97.124 -34.731  1.00  0.00      BSYN  
ATOM    750   CZ ARG    86     -32.344 -98.324 -35.439  1.00  0.00      BSYN  
ATOM    751  NH1 ARG    86     -32.260 -99.045 -34.393  1.00  0.00      BSYN  
ATOM    752 HH11 ARG    86     -31.945 -99.994 -34.424  1.00  0.00      BSYN  
ATOM    753 HH12 ARG    86     -32.585 -98.665 -33.527  1.00  0.00      BSYN  
ATOM    754  NH2 ARG    86     -31.796 -98.826 -36.594  1.00  0.00      BSYN  
ATOM    755 HH21 ARG    86     -31.333 -99.700 -36.746  1.00  0.00      BSYN  
ATOM    756 HH22 ARG    86     -31.941 -98.359 -37.466  1.00  0.00      BSYN  
ATOM    757    C ARG    86     -33.962 -92.179 -37.046  1.00  0.00      BSYN  
ATOM    758    O ARG    86     -34.746 -91.858 -37.910  1.00  0.00      BSYN  
ATOM    759    N GLU    87     -32.700 -91.942 -37.128  1.00  0.00      BSYN  
ATOM    760    H GLU    87     -32.221 -92.443 -36.435  1.00  0.00      BSYN  
ATOM    761   CA GLU    87     -32.017 -91.285 -38.230  1.00  0.00      BSYN  
ATOM    762   CB GLU    87     -32.161 -89.807 -37.926  1.00  0.00      BSYN  
ATOM    763   CG GLU    87     -31.227 -89.143 -36.845  1.00  0.00      BSYN  
ATOM    764   CD GLU    87     -31.336 -89.597 -35.419  1.00  0.00      BSYN  
ATOM    765  OE1 GLU    87     -31.207 -90.744 -35.143  1.00  0.00      BSYN  
ATOM    766  OE2 GLU    87     -31.706 -88.708 -34.683  1.00  0.00      BSYN  
ATOM    767    C GLU    87     -30.550 -91.758 -38.375  1.00  0.00      BSYN  
ATOM    768    O GLU    87     -29.815 -92.059 -37.442  1.00  0.00      BSYN  
ATOM    769    N GLU    88     -29.984 -91.791 -39.637  1.00  0.00      BSYN  
ATOM    770    H GLU    88     -30.535 -91.423 -40.358  1.00  0.00      BSYN  
ATOM    771   CA GLU    88     -28.580 -92.145 -39.863  1.00  0.00      BSYN  
ATOM    772   CB GLU    88     -28.320 -92.648 -41.337  1.00  0.00      BSYN  
ATOM    773   CG GLU    88     -29.497 -93.623 -41.771  1.00  0.00      BSYN  
ATOM    774   CD GLU    88     -29.438 -94.169 -43.291  1.00  0.00      BSYN  
ATOM    775  OE1 GLU    88     -29.548 -93.395 -44.241  1.00  0.00      BSYN  
ATOM    776  OE2 GLU    88     -29.372 -95.381 -43.488  1.00  0.00      BSYN  
ATOM    777    C GLU    88     -27.564 -91.117 -39.375  1.00  0.00      BSYN  
ATOM    778    O GLU    88     -27.224 -91.151 -38.159  1.00  0.00      BSYN  
ATOM    779    N PHE    89     -27.040 -90.157 -40.183  1.00  0.00      BSYN  
ATOM    780    H PHE    89     -27.536 -90.057 -41.022  1.00  0.00      BSYN  
ATOM    781   CA PHE    89     -25.878 -89.335 -39.795  1.00  0.00      BSYN  
ATOM    782   CB PHE    89     -24.734 -89.558 -40.787  1.00  0.00      BSYN  
ATOM    783   CG PHE    89     -23.848 -90.722 -40.227  1.00  0.00      BSYN  
ATOM    784  CD1 PHE    89     -22.724 -90.471 -39.577  1.00  0.00      BSYN  
ATOM    785  CD2 PHE    89     -24.393 -92.010 -40.419  1.00  0.00      BSYN  
ATOM    786  CE1 PHE    89     -21.863 -91.514 -39.134  1.00  0.00      BSYN  
ATOM    787  CE2 PHE    89     -23.601 -93.038 -39.916  1.00  0.00      BSYN  
ATOM    788   CZ PHE    89     -22.378 -92.782 -39.253  1.00  0.00      BSYN  
ATOM    789    C PHE    89     -26.359 -87.864 -39.913  1.00  0.00      BSYN  
ATOM    790    O PHE    89     -26.720 -87.551 -41.048  1.00  0.00      BSYN  
ATOM    791    N PRO    90     -26.157 -86.898 -39.040  1.00  0.00      BSYN  
ATOM    792   CD PRO    90     -25.401 -87.038 -37.795  1.00  0.00      BSYN  
ATOM    793   CA PRO    90     -26.662 -85.471 -39.095  1.00  0.00      BSYN  
ATOM    794   CB PRO    90     -25.720 -84.783 -38.107  1.00  0.00      BSYN  
ATOM    795   CG PRO    90     -25.748 -85.914 -37.009  1.00  0.00      BSYN  
ATOM    796    C PRO    90     -26.648 -84.674 -40.417  1.00  0.00      BSYN  
ATOM    797    O PRO    90     -27.637 -83.944 -40.735  1.00  0.00      BSYN  
ATOM    798    N THR    91     -25.552 -84.825 -41.220  1.00  0.00      BSYN  
ATOM    799    H THR    91     -24.802 -85.453 -41.174  1.00  0.00      BSYN  
ATOM    800   CA THR    91     -25.570 -83.990 -42.485  1.00  0.00      BSYN  
ATOM    801   CB THR    91     -24.146 -83.526 -42.878  1.00  0.00      BSYN  
ATOM    802  OG1 THR    91     -23.226 -84.663 -42.791  1.00  0.00      BSYN  
ATOM    803  HG1 THR    91     -22.647 -84.545 -42.035  1.00  0.00      BSYN  
ATOM    804  CG2 THR    91     -23.736 -82.394 -42.082  1.00  0.00      BSYN  
ATOM    805    C THR    91     -26.367 -84.526 -43.657  1.00  0.00      BSYN  
ATOM    806    O THR    91     -26.756 -83.792 -44.586  1.00  0.00      BSYN  
ATOM    807    N ASP    92     -26.763 -85.795 -43.526  1.00  0.00      BSYN  
ATOM    808    H ASP    92     -26.645 -86.220 -42.650  1.00  0.00      BSYN  
ATOM    809   CA ASP    92     -27.769 -86.418 -44.358  1.00  0.00      BSYN  
ATOM    810   CB ASP    92     -27.232 -87.765 -44.839  1.00  0.00      BSYN  
ATOM    811   CG ASP    92     -28.211 -88.983 -44.933  1.00  0.00      BSYN  
ATOM    812  OD1 ASP    92     -28.966 -89.016 -45.833  1.00  0.00      BSYN  
ATOM    813  OD2 ASP    92     -28.338 -89.727 -44.039  1.00  0.00      BSYN  
ATOM    814    C ASP    92     -29.162 -86.434 -43.866  1.00  0.00      BSYN  
ATOM    815    O ASP    92     -30.097 -86.033 -44.534  1.00  0.00      BSYN  
ATOM    816    N LEU    93     -29.481 -86.954 -42.716  1.00  0.00      BSYN  
ATOM    817    H LEU    93     -28.714 -87.050 -42.114  1.00  0.00      BSYN  
ATOM    818   CA LEU    93     -30.784 -87.471 -42.362  1.00  0.00      BSYN  
ATOM    819   CB LEU    93     -31.196 -88.698 -43.117  1.00  0.00      BSYN  
ATOM    820   CG LEU    93     -32.643 -89.211 -43.140  1.00  0.00      BSYN  
ATOM    821  CD1 LEU    93     -33.411 -88.139 -43.763  1.00  0.00      BSYN  
ATOM    822  CD2 LEU    93     -32.910 -90.500 -43.872  1.00  0.00      BSYN  
ATOM    823    C LEU    93     -30.674 -87.772 -40.868  1.00  0.00      BSYN  
ATOM    824    O LEU    93     -30.061 -88.757 -40.548  1.00  0.00      BSYN  
ATOM    825    N LYS    94     -31.205 -86.916 -39.940  1.00  0.00      BSYN  
ATOM    826    H LYS    94     -30.923 -86.848 -39.004  1.00  0.00      BSYN  
ATOM    827   CA LYS    94     -32.099 -85.796 -40.306  1.00  0.00      BSYN  
ATOM    828   CB LYS    94     -33.367 -85.962 -39.363  1.00  0.00      BSYN  
ATOM    829   CG LYS    94     -34.027 -87.311 -39.374  1.00  0.00      BSYN  
ATOM    830   CD LYS    94     -35.437 -86.970 -38.845  1.00  0.00      BSYN  
ATOM    831   CE LYS    94     -36.356 -88.194 -38.903  1.00  0.00      BSYN  
ATOM    832   NZ LYS    94     -36.081 -89.054 -37.784  1.00  0.00      BSYN  
ATOM    833  HZ1 LYS    94     -35.104 -89.406 -37.828  1.00  0.00      BSYN  
ATOM    834  HZ2 LYS    94     -36.272 -88.568 -36.885  1.00  0.00      BSYN  
ATOM    835  HZ3 LYS    94     -36.785 -89.807 -37.641  1.00  0.00      BSYN  
ATOM    836    C LYS    94     -31.419 -84.534 -40.023  1.00  0.00      BSYN  
ATOM    837    O LYS    94     -30.968 -84.415 -38.930  1.00  0.00      BSYN  
ATOM    838    N PRO    95     -31.198 -83.541 -40.940  1.00  0.00      BSYN  
ATOM    839   CD PRO    95     -31.244 -83.614 -42.411  1.00  0.00      BSYN  
ATOM    840   CA PRO    95     -30.641 -82.236 -40.470  1.00  0.00      BSYN  
ATOM    841   CB PRO    95     -30.506 -81.489 -41.730  1.00  0.00      BSYN  
ATOM    842   CG PRO    95     -30.010 -82.628 -42.615  1.00  0.00      BSYN  
ATOM    843    C PRO    95     -31.393 -81.388 -39.423  1.00  0.00      BSYN  
ATOM    844    O PRO    95     -30.831 -80.455 -38.863  1.00  0.00      BSYN  
ATOM    845    N GLU    96     -32.573 -81.893 -38.997  1.00  0.00      BSYN  
ATOM    846    H GLU    96     -32.592 -82.835 -39.267  1.00  0.00      BSYN  
ATOM    847   CA GLU    96     -33.371 -81.174 -37.996  1.00  0.00      BSYN  
ATOM    848   CB GLU    96     -34.875 -81.513 -37.936  1.00  0.00      BSYN  
ATOM    849   CG GLU    96     -35.931 -80.507 -37.316  1.00  0.00      BSYN  
ATOM    850   CD GLU    96     -35.902 -80.349 -35.840  1.00  0.00      BSYN  
ATOM    851  OE1 GLU    96     -36.286 -81.269 -35.127  1.00  0.00      BSYN  
ATOM    852  OE2 GLU    96     -35.679 -79.214 -35.399  1.00  0.00      BSYN  
ATOM    853    C GLU    96     -32.795 -81.535 -36.578  1.00  0.00      BSYN  
ATOM    854    O GLU    96     -33.089 -82.496 -35.908  1.00  0.00      BSYN  
ATOM    855    N GLU    97     -32.154 -80.483 -36.157  1.00  0.00      BSYN  
ATOM    856    H GLU    97     -31.810 -79.763 -36.726  1.00  0.00      BSYN  
ATOM    857   CA GLU    97     -31.510 -80.544 -34.891  1.00  0.00      BSYN  
ATOM    858   CB GLU    97     -30.107 -80.121 -35.068  1.00  0.00      BSYN  
ATOM    859   CG GLU    97     -29.226 -79.566 -33.857  1.00  0.00      BSYN  
ATOM    860   CD GLU    97     -28.688 -78.261 -33.723  1.00  0.00      BSYN  
ATOM    861  OE1 GLU    97     -29.237 -77.411 -33.161  1.00  0.00      BSYN  
ATOM    862  OE2 GLU    97     -27.625 -77.988 -34.331  1.00  0.00      BSYN  
ATOM    863    C GLU    97     -32.353 -79.722 -33.912  1.00  0.00      BSYN  
ATOM    864    O GLU    97     -32.746 -78.582 -34.133  1.00  0.00      BSYN  
ATOM    865    N VAL    98     -32.441 -80.308 -32.750  1.00  0.00      BSYN  
ATOM    866    H VAL    98     -31.826 -81.008 -32.446  1.00  0.00      BSYN  
ATOM    867   CA VAL    98     -33.336 -79.805 -31.736  1.00  0.00      BSYN  
ATOM    868   CB VAL    98     -33.928 -81.091 -30.921  1.00  0.00      BSYN  
ATOM    869  CG1 VAL    98     -34.245 -80.741 -29.396  1.00  0.00      BSYN  
ATOM    870  CG2 VAL    98     -34.964 -81.858 -31.783  1.00  0.00      BSYN  
ATOM    871    C VAL    98     -32.593 -78.885 -30.840  1.00  0.00      BSYN  
ATOM    872    O VAL    98     -31.507 -79.163 -30.325  1.00  0.00      BSYN  
ATOM    873    N ALA    99     -33.181 -77.761 -30.612  1.00  0.00      BSYN  
ATOM    874    H ALA    99     -34.143 -77.728 -30.795  1.00  0.00      BSYN  
ATOM    875   CA ALA    99     -32.497 -76.631 -29.928  1.00  0.00      BSYN  
ATOM    876   CB ALA    99     -32.445 -75.425 -30.869  1.00  0.00      BSYN  
ATOM    877    C ALA    99     -33.214 -76.260 -28.689  1.00  0.00      BSYN  
ATOM    878    O ALA    99     -34.289 -76.793 -28.309  1.00  0.00      BSYN  
ATOM    879    N GLN   100     -32.750 -75.207 -28.021  1.00  0.00      BSYN  
ATOM    880    H GLN   100     -31.954 -74.835 -28.454  1.00  0.00      BSYN  
ATOM    881   CA GLN   100     -33.201 -74.764 -26.730  1.00  0.00      BSYN  
ATOM    882   CB GLN   100     -32.165 -73.783 -26.343  1.00  0.00      BSYN  
ATOM    883   CG GLN   100     -30.971 -74.232 -25.614  1.00  0.00      BSYN  
ATOM    884   CD GLN   100     -29.856 -75.059 -26.371  1.00  0.00      BSYN  
ATOM    885  OE1 GLN   100     -30.182 -76.009 -27.046  1.00  0.00      BSYN  
ATOM    886  NE2 GLN   100     -28.566 -74.842 -26.127  1.00  0.00      BSYN  
ATOM    887 HE21 GLN   100     -27.914 -75.259 -26.728  1.00  0.00      BSYN  
ATOM    888 HE22 GLN   100     -28.300 -74.306 -25.350  1.00  0.00      BSYN  
ATOM    889    C GLN   100     -34.541 -74.011 -26.912  1.00  0.00      BSYN  
ATOM    890    O GLN   100     -34.809 -73.436 -28.029  1.00  0.00      BSYN  
ATOM    891    N GLU   101     -35.229 -73.757 -25.793  1.00  0.00      BSYN  
ATOM    892    H GLU   101     -34.827 -73.654 -24.905  1.00  0.00      BSYN  
ATOM    893   CA GLU   101     -36.564 -73.458 -25.887  1.00  0.00      BSYN  
ATOM    894   CB GLU   101     -37.510 -74.734 -26.173  1.00  0.00      BSYN  
ATOM    895   CG GLU   101     -38.962 -74.589 -26.650  1.00  0.00      BSYN  
ATOM    896   CD GLU   101     -39.578 -75.998 -26.962  1.00  0.00      BSYN  
ATOM    897  OE1 GLU   101     -40.508 -76.403 -26.254  1.00  0.00      BSYN  
ATOM    898  OE2 GLU   101     -39.174 -76.678 -27.915  1.00  0.00      BSYN  
ATOM    899    C GLU   101     -37.101 -72.663 -24.619  1.00  0.00      BSYN  
ATOM    900    O GLU   101     -38.133 -72.947 -24.112  1.00  0.00      BSYN  
ATOM    901    N ALA   102     -36.467 -71.634 -24.066  1.00  0.00      BSYN  
ATOM    902    H ALA   102     -35.711 -71.186 -24.499  1.00  0.00      BSYN  
ATOM    903   CA ALA   102     -36.941 -70.786 -22.966  1.00  0.00      BSYN  
ATOM    904   CB ALA   102     -36.239 -71.183 -21.647  1.00  0.00      BSYN  
ATOM    905    C ALA   102     -36.431 -69.359 -23.280  1.00  0.00      BSYN  
ATOM    906    O ALA   102     -35.237 -69.177 -23.663  1.00  0.00      BSYN  
ATOM    907    N ALA   103     -37.238 -68.352 -22.923  1.00  0.00      BSYN  
ATOM    908    H ALA   103     -37.927 -68.352 -22.226  1.00  0.00      BSYN  
ATOM    909   CA ALA   103     -36.915 -67.114 -23.538  1.00  0.00      BSYN  
ATOM    910   CB ALA   103     -38.212 -66.211 -23.296  1.00  0.00      BSYN  
ATOM    911    C ALA   103     -35.713 -66.556 -22.807  1.00  0.00      BSYN  
ATOM    912    O ALA   103     -35.567 -66.482 -21.611  1.00  0.00      BSYN  
ATOM    913    N GLU   104     -34.629 -66.432 -23.634  1.00  0.00      BSYN  
ATOM    914    H GLU   104     -34.859 -66.470 -24.586  1.00  0.00      BSYN  
ATOM    915   CA GLU   104     -33.265 -66.133 -23.176  1.00  0.00      BSYN  
ATOM    916   CB GLU   104     -32.222 -66.944 -23.921  1.00  0.00      BSYN  
ATOM    917   CG GLU   104     -30.790 -66.744 -23.294  1.00  0.00      BSYN  
ATOM    918   CD GLU   104     -29.868 -67.926 -23.740  1.00  0.00      BSYN  
ATOM    919  OE1 GLU   104     -29.609 -68.777 -22.891  1.00  0.00      BSYN  
ATOM    920  OE2 GLU   104     -29.619 -68.121 -24.964  1.00  0.00      BSYN  
ATOM    921    C GLU   104     -33.014 -64.671 -23.032  1.00  0.00      BSYN  
ATOM    922    O GLU   104     -33.291 -63.901 -23.934  1.00  0.00      BSYN  
ATOM    923    N GLU   105     -32.650 -64.328 -21.823  1.00  0.00      BSYN  
ATOM    924    H GLU   105     -32.336 -65.007 -21.190  1.00  0.00      BSYN  
ATOM    925   CA GLU   105     -32.642 -62.999 -21.453  1.00  0.00      BSYN  
ATOM    926   CB GLU   105     -32.857 -62.873 -19.985  1.00  0.00      BSYN  
ATOM    927   CG GLU   105     -34.075 -63.667 -19.438  1.00  0.00      BSYN  
ATOM    928   CD GLU   105     -34.002 -64.098 -17.972  1.00  0.00      BSYN  
ATOM    929  OE1 GLU   105     -34.503 -65.166 -17.784  1.00  0.00      BSYN  
ATOM    930  OE2 GLU   105     -33.420 -63.333 -17.102  1.00  0.00      BSYN  
ATOM    931    C GLU   105     -31.158 -62.469 -21.598  1.00  0.00      BSYN  
ATOM    932    O GLU   105     -30.226 -63.290 -21.479  1.00  0.00      BSYN  
ATOM    933    N PRO   106     -30.994 -61.241 -21.970  1.00  0.00      BSYN  
ATOM    934   CD PRO   106     -31.938 -60.445 -22.712  1.00  0.00      BSYN  
ATOM    935   CA PRO   106     -29.687 -60.634 -21.872  1.00  0.00      BSYN  
ATOM    936   CB PRO   106     -29.799 -59.528 -22.924  1.00  0.00      BSYN  
ATOM    937   CG PRO   106     -31.226 -59.029 -22.742  1.00  0.00      BSYN  
ATOM    938    C PRO   106     -29.320 -59.968 -20.556  1.00  0.00      BSYN  
ATOM    939    O PRO   106     -30.128 -59.405 -19.793  1.00  0.00      BSYN  
ATOM    940    N LEU   107     -28.024 -59.959 -20.346  1.00  0.00      BSYN  
ATOM    941    H LEU   107     -27.380 -60.500 -20.849  1.00  0.00      BSYN  
ATOM    942   CA LEU   107     -27.306 -59.262 -19.303  1.00  0.00      BSYN  
ATOM    943   CB LEU   107     -26.820 -60.211 -18.257  1.00  0.00      BSYN  
ATOM    944   CG LEU   107     -27.951 -60.946 -17.466  1.00  0.00      BSYN  
ATOM    945  CD1 LEU   107     -28.273 -62.424 -17.915  1.00  0.00      BSYN  
ATOM    946  CD2 LEU   107     -27.753 -61.053 -16.028  1.00  0.00      BSYN  
ATOM    947    C LEU   107     -26.152 -58.584 -20.073  1.00  0.00      BSYN  
ATOM    948    O LEU   107     -25.331 -59.279 -20.671  1.00  0.00      BSYN  
ATOM    949    N ILE   108     -26.127 -57.219 -20.196  1.00  0.00      BSYN  
ATOM    950    H ILE   108     -26.945 -56.689 -20.091  1.00  0.00      BSYN  
ATOM    951   CA ILE   108     -24.821 -56.515 -20.459  1.00  0.00      BSYN  
ATOM    952   CB ILE   108     -24.987 -55.167 -21.179  1.00  0.00      BSYN  
ATOM    953  CG2 ILE   108     -23.718 -54.995 -21.889  1.00  0.00      BSYN  
ATOM    954  CG1 ILE   108     -26.155 -54.972 -22.156  1.00  0.00      BSYN  
ATOM    955   CD ILE   108     -27.494 -54.626 -21.513  1.00  0.00      BSYN  
ATOM    956    C ILE   108     -23.866 -56.389 -19.250  1.00  0.00      BSYN  
ATOM    957    O ILE   108     -24.180 -55.928 -18.140  1.00  0.00      BSYN  
ATOM    958    N GLU   109     -22.647 -56.834 -19.680  1.00  0.00      BSYN  
ATOM    959    H GLU   109     -22.383 -56.951 -20.616  1.00  0.00      BSYN  
ATOM    960   CA GLU   109     -21.590 -57.043 -18.742  1.00  0.00      BSYN  
ATOM    961   CB GLU   109     -21.614 -58.487 -18.153  1.00  0.00      BSYN  
ATOM    962   CG GLU   109     -20.744 -59.024 -16.975  1.00  0.00      BSYN  
ATOM    963   CD GLU   109     -21.629 -59.515 -15.875  1.00  0.00      BSYN  
ATOM    964  OE1 GLU   109     -22.521 -58.870 -15.322  1.00  0.00      BSYN  
ATOM    965  OE2 GLU   109     -21.560 -60.772 -15.783  1.00  0.00      BSYN  
ATOM    966    C GLU   109     -20.260 -56.596 -19.217  1.00  0.00      BSYN  
ATOM    967    O GLU   109     -19.794 -57.150 -20.226  1.00  0.00      BSYN  
ATOM    968    N PRO   110     -19.682 -55.509 -18.652  1.00  0.00      BSYN  
ATOM    969   CD PRO   110     -20.519 -54.490 -17.928  1.00  0.00      BSYN  
ATOM    970   CA PRO   110     -18.427 -54.857 -19.083  1.00  0.00      BSYN  
ATOM    971   CB PRO   110     -18.458 -53.555 -18.402  1.00  0.00      BSYN  
ATOM    972   CG PRO   110     -19.570 -53.602 -17.327  1.00  0.00      BSYN  
ATOM    973    C PRO   110     -17.251 -55.709 -18.663  1.00  0.00      BSYN  
ATOM    974    O PRO   110     -17.422 -56.921 -18.426  1.00  0.00      BSYN  
ATOM    975    N LEU   111     -16.092 -55.176 -18.480  1.00  0.00      BSYN  
ATOM    976    H LEU   111     -16.098 -54.212 -18.304  1.00  0.00      BSYN  
ATOM    977   CA LEU   111     -14.891 -55.931 -18.247  1.00  0.00      BSYN  
ATOM    978   CB LEU   111     -13.896 -55.113 -19.039  1.00  0.00      BSYN  
ATOM    979   CG LEU   111     -12.666 -55.819 -19.448  1.00  0.00      BSYN  
ATOM    980  CD1 LEU   111     -13.032 -56.911 -20.415  1.00  0.00      BSYN  
ATOM    981  CD2 LEU   111     -11.685 -54.959 -20.056  1.00  0.00      BSYN  
ATOM    982    C LEU   111     -14.246 -56.082 -16.850  1.00  0.00      BSYN  
ATOM    983    O LEU   111     -13.255 -55.558 -16.351  1.00  0.00      BSYN  
ATOM    984    N MET   112     -15.104 -56.617 -16.000  1.00  0.00      BSYN  
ATOM    985    H MET   112     -15.990 -56.891 -16.318  1.00  0.00      BSYN  
ATOM    986   CA MET   112     -14.806 -56.806 -14.596  1.00  0.00      BSYN  
ATOM    987   CB MET   112     -16.089 -56.249 -13.907  1.00  0.00      BSYN  
ATOM    988   CG MET   112     -16.349 -54.740 -14.049  1.00  0.00      BSYN  
ATOM    989   SD MET   112     -15.071 -53.885 -13.136  1.00  0.00      BSYN  
ATOM    990   CE MET   112     -14.415 -52.828 -14.380  1.00  0.00      BSYN  
ATOM    991    C MET   112     -14.345 -58.169 -14.057  1.00  0.00      BSYN  
ATOM    992    O MET   112     -15.174 -58.990 -13.532  1.00  0.00      BSYN  
ATOM    993    N GLU   113     -12.988 -58.296 -14.148  1.00  0.00      BSYN  
ATOM    994    H GLU   113     -12.361 -57.564 -14.322  1.00  0.00      BSYN  
ATOM    995   CA GLU   113     -12.236 -59.466 -13.729  1.00  0.00      BSYN  
ATOM    996   CB GLU   113     -10.902 -59.595 -14.626  1.00  0.00      BSYN  
ATOM    997   CG GLU   113     -10.896 -59.091 -16.018  1.00  0.00      BSYN  
ATOM    998   CD GLU   113      -9.532 -58.663 -16.650  1.00  0.00      BSYN  
ATOM    999  OE1 GLU   113      -8.511 -59.417 -16.540  1.00  0.00      BSYN  
ATOM   1000  OE2 GLU   113      -9.544 -57.579 -17.211  1.00  0.00      BSYN  
ATOM   1001    C GLU   113     -11.792 -59.265 -12.188  1.00  0.00      BSYN  
ATOM   1002    O GLU   113     -10.957 -58.479 -11.801  1.00  0.00      BSYN  
ATOM   1003    N PRO   114     -12.425 -60.048 -11.251  1.00  0.00      BSYN  
ATOM   1004   CD PRO   114     -13.629 -60.737 -11.451  1.00  0.00      BSYN  
ATOM   1005   CA PRO   114     -12.081 -59.836  -9.825  1.00  0.00      BSYN  
ATOM   1006   CB PRO   114     -13.356 -60.173  -9.088  1.00  0.00      BSYN  
ATOM   1007   CG PRO   114     -14.082 -61.138 -10.107  1.00  0.00      BSYN  
ATOM   1008    C PRO   114     -10.939 -60.762  -9.510  1.00  0.00      BSYN  
ATOM   1009    O PRO   114     -10.717 -61.799 -10.067  1.00  0.00      BSYN  
ATOM   1010    N GLU   115     -10.080 -60.470  -8.593  1.00  0.00      BSYN  
ATOM   1011    H GLU   115     -10.142 -59.517  -8.372  1.00  0.00      BSYN  
ATOM   1012   CA GLU   115      -9.120 -61.259  -7.895  1.00  0.00      BSYN  
ATOM   1013   CB GLU   115      -7.598 -60.860  -8.207  1.00  0.00      BSYN  
ATOM   1014   CG GLU   115      -7.276 -59.417  -8.445  1.00  0.00      BSYN  
ATOM   1015   CD GLU   115      -5.757 -59.214  -8.791  1.00  0.00      BSYN  
ATOM   1016  OE1 GLU   115      -4.882 -59.361  -7.883  1.00  0.00      BSYN  
ATOM   1017  OE2 GLU   115      -5.461 -58.857  -9.977  1.00  0.00      BSYN  
ATOM   1018    C GLU   115      -9.566 -61.672  -6.461  1.00  0.00      BSYN  
ATOM   1019    O GLU   115      -9.394 -61.049  -5.431  1.00  0.00      BSYN  
ATOM   1020    N GLY   116     -10.127 -62.805  -6.558  1.00  0.00      BSYN  
ATOM   1021    H GLY   116     -10.413 -63.206  -7.405  1.00  0.00      BSYN  
ATOM   1022   CA GLY   116     -10.613 -63.501  -5.328  1.00  0.00      BSYN  
ATOM   1023    C GLY   116      -9.917 -64.800  -5.246  1.00  0.00      BSYN  
ATOM   1024    O GLY   116     -10.413 -65.799  -5.709  1.00  0.00      BSYN  
ATOM   1025    N GLU   117      -8.729 -64.820  -4.511  1.00  0.00      BSYN  
ATOM   1026    H GLU   117      -8.543 -64.058  -3.924  1.00  0.00      BSYN  
ATOM   1027   CA GLU   117      -7.933 -65.995  -4.290  1.00  0.00      BSYN  
ATOM   1028   CB GLU   117      -6.506 -65.724  -4.496  1.00  0.00      BSYN  
ATOM   1029   CG GLU   117      -5.937 -65.670  -5.922  1.00  0.00      BSYN  
ATOM   1030   CD GLU   117      -6.576 -64.538  -6.861  1.00  0.00      BSYN  
ATOM   1031  OE1 GLU   117      -6.231 -63.334  -6.764  1.00  0.00      BSYN  
ATOM   1032  OE2 GLU   117      -7.359 -64.891  -7.684  1.00  0.00      BSYN  
ATOM   1033    C GLU   117      -7.988 -66.529  -2.867  1.00  0.00      BSYN  
ATOM   1034    O GLU   117      -8.177 -65.813  -1.879  1.00  0.00      BSYN  
ATOM   1035    N SER   118      -7.899 -67.882  -2.786  1.00  0.00      BSYN  
ATOM   1036    H SER   118      -7.799 -68.371  -3.629  1.00  0.00      BSYN  
ATOM   1037   CA SER   118      -7.871 -68.629  -1.579  1.00  0.00      BSYN  
ATOM   1038   CB SER   118      -8.514 -69.984  -1.905  1.00  0.00      BSYN  
ATOM   1039   OG SER   118      -9.921 -69.864  -2.074  1.00  0.00      BSYN  
ATOM   1040   HG SER   118     -10.131 -69.323  -2.839  1.00  0.00      BSYN  
ATOM   1041    C SER   118      -6.539 -68.744  -0.770  1.00  0.00      BSYN  
ATOM   1042    O SER   118      -5.617 -67.954  -1.016  1.00  0.00      BSYN  
ATOM   1043    N TYR   119      -6.471 -69.671   0.165  1.00  0.00      BSYN  
ATOM   1044    H TYR   119      -7.101 -70.421   0.151  1.00  0.00      BSYN  
ATOM   1045   CA TYR   119      -5.393 -69.663   1.204  1.00  0.00      BSYN  
ATOM   1046   CB TYR   119      -5.707 -70.874   2.316  1.00  0.00      BSYN  
ATOM   1047   CG TYR   119      -4.475 -71.166   3.175  1.00  0.00      BSYN  
ATOM   1048  CD1 TYR   119      -4.142 -70.258   4.129  1.00  0.00      BSYN  
ATOM   1049  CE1 TYR   119      -3.074 -70.474   4.948  1.00  0.00      BSYN  
ATOM   1050  CD2 TYR   119      -3.837 -72.270   2.889  1.00  0.00      BSYN  
ATOM   1051  CE2 TYR   119      -2.767 -72.550   3.691  1.00  0.00      BSYN  
ATOM   1052   CZ TYR   119      -2.306 -71.669   4.672  1.00  0.00      BSYN  
ATOM   1053   OH TYR   119      -0.959 -71.722   5.084  1.00  0.00      BSYN  
ATOM   1054   HH TYR   119      -0.574 -72.527   4.732  1.00  0.00      BSYN  
ATOM   1055    C TYR   119      -4.011 -69.970   0.481  1.00  0.00      BSYN  
ATOM   1056    O TYR   119      -3.890 -70.786  -0.433  1.00  0.00      BSYN  
ATOM   1057    N GLU   120      -2.892 -69.519   0.912  1.00  0.00      BSYN  
ATOM   1058    H GLU   120      -2.972 -69.135   1.810  1.00  0.00      BSYN  
ATOM   1059   CA GLU   120      -1.593 -69.656   0.141  1.00  0.00      BSYN  
ATOM   1060   CB GLU   120      -1.049 -68.257  -0.188  1.00  0.00      BSYN  
ATOM   1061   CG GLU   120      -1.670 -67.642  -1.446  1.00  0.00      BSYN  
ATOM   1062   CD GLU   120      -0.844 -66.370  -1.741  1.00  0.00      BSYN  
ATOM   1063  OE1 GLU   120      -1.218 -65.364  -1.161  1.00  0.00      BSYN  
ATOM   1064  OE2 GLU   120       0.161 -66.383  -2.505  1.00  0.00      BSYN  
ATOM   1065    C GLU   120      -0.515 -70.652   0.586  1.00  0.00      BSYN  
ATOM   1066    O GLU   120      -0.086 -70.722   1.774  1.00  0.00      BSYN  
ATOM   1067    N ASP   121      -0.126 -71.529  -0.412  1.00  0.00      BSYN  
ATOM   1068    H ASP   121      -0.688 -71.601  -1.211  1.00  0.00      BSYN  
ATOM   1069   CA ASP   121       0.878 -72.591  -0.207  1.00  0.00      BSYN  
ATOM   1070   CB ASP   121       0.447 -73.963  -0.594  1.00  0.00      BSYN  
ATOM   1071   CG ASP   121      -0.047 -74.774   0.606  1.00  0.00      BSYN  
ATOM   1072  OD1 ASP   121      -0.553 -74.358   1.641  1.00  0.00      BSYN  
ATOM   1073  OD2 ASP   121       0.236 -76.043   0.607  1.00  0.00      BSYN  
ATOM   1074    C ASP   121       2.141 -72.223  -0.994  1.00  0.00      BSYN  
ATOM   1075    O ASP   121       2.092 -72.141  -2.233  1.00  0.00      BSYN  
ATOM   1076    N PRO   122       3.382 -72.018  -0.369  1.00  0.00      BSYN  
ATOM   1077   CD PRO   122       3.609 -72.228   1.093  1.00  0.00      BSYN  
ATOM   1078   CA PRO   122       4.593 -71.590  -1.050  1.00  0.00      BSYN  
ATOM   1079   CB PRO   122       5.419 -71.268   0.161  1.00  0.00      BSYN  
ATOM   1080   CG PRO   122       5.078 -72.232   1.122  1.00  0.00      BSYN  
ATOM   1081    C PRO   122       5.325 -72.308  -2.219  1.00  0.00      BSYN  
ATOM   1082    O PRO   122       4.905 -73.384  -2.621  1.00  0.00      BSYN  
ATOM   1083    N PRO   123       6.270 -71.582  -2.812  1.00  0.00      BSYN  
ATOM   1084   CD PRO   123       6.350 -70.090  -2.935  1.00  0.00      BSYN  
ATOM   1085   CA PRO   123       7.147 -72.191  -3.836  1.00  0.00      BSYN  
ATOM   1086   CB PRO   123       7.142 -71.052  -4.877  1.00  0.00      BSYN  
ATOM   1087   CG PRO   123       7.294 -69.800  -4.030  1.00  0.00      BSYN  
ATOM   1088    C PRO   123       8.487 -72.826  -3.525  1.00  0.00      BSYN  
ATOM   1089    O PRO   123       9.348 -72.982  -4.353  1.00  0.00      BSYN  
ATOM   1090    N GLN   124       8.558 -73.145  -2.262  1.00  0.00      BSYN  
ATOM   1091    H GLN   124       7.702 -73.256  -1.797  1.00  0.00      BSYN  
ATOM   1092   CA GLN   124       9.835 -73.271  -1.560  1.00  0.00      BSYN  
ATOM   1093   CB GLN   124      10.132 -71.945  -0.783  1.00  0.00      BSYN  
ATOM   1094   CG GLN   124      11.380 -72.084   0.197  1.00  0.00      BSYN  
ATOM   1095   CD GLN   124      11.356 -70.947   1.108  1.00  0.00      BSYN  
ATOM   1096  OE1 GLN   124      12.029 -69.936   0.917  1.00  0.00      BSYN  
ATOM   1097  NE2 GLN   124      10.737 -71.133   2.257  1.00  0.00      BSYN  
ATOM   1098 HE21 GLN   124      10.496 -72.011   2.621  1.00  0.00      BSYN  
ATOM   1099 HE22 GLN   124      10.601 -70.277   2.715  1.00  0.00      BSYN  
ATOM   1100    C GLN   124      10.003 -74.484  -0.616  1.00  0.00      BSYN  
ATOM   1101    O GLN   124       9.214 -74.537   0.338  1.00  0.00      BSYN  
ATOM   1102    N GLU   125      10.917 -75.474  -0.814  1.00  0.00      BSYN  
ATOM   1103    H GLU   125      11.071 -76.179  -0.151  1.00  0.00      BSYN  
ATOM   1104   CA GLU   125      12.011 -75.548  -1.820  1.00  0.00      BSYN  
ATOM   1105   CB GLU   125      13.077 -74.899  -1.142  1.00  0.00      BSYN  
ATOM   1106   CG GLU   125      13.473 -75.573   0.204  1.00  0.00      BSYN  
ATOM   1107   CD GLU   125      14.531 -74.680   0.955  1.00  0.00      BSYN  
ATOM   1108  OE1 GLU   125      15.598 -74.329   0.395  1.00  0.00      BSYN  
ATOM   1109  OE2 GLU   125      14.251 -74.348   2.153  1.00  0.00      BSYN  
ATOM   1110    C GLU   125      12.273 -76.949  -2.297  1.00  0.00      BSYN  
ATOM   1111    O GLU   125      13.333 -77.146  -2.812  1.00  0.00      BSYN  
ATOM   1112    N GLU   126      11.409 -78.070  -2.309  1.00  0.00      BSYN  
ATOM   1113    H GLU   126      10.531 -78.030  -1.877  1.00  0.00      BSYN  
ATOM   1114   CA GLU   126      11.953 -79.371  -2.663  1.00  0.00      BSYN  
ATOM   1115   CB GLU   126      11.598 -80.468  -1.564  1.00  0.00      BSYN  
ATOM   1116   CG GLU   126      11.513 -79.780  -0.187  1.00  0.00      BSYN  
ATOM   1117   CD GLU   126      10.665 -80.531   0.873  1.00  0.00      BSYN  
ATOM   1118  OE1 GLU   126      11.238 -81.508   1.469  1.00  0.00      BSYN  
ATOM   1119  OE2 GLU   126       9.475 -80.212   0.992  1.00  0.00      BSYN  
ATOM   1120    C GLU   126      11.424 -79.867  -3.990  1.00  0.00      BSYN  
ATOM   1121    O GLU   126      11.802 -80.921  -4.514  1.00  0.00      BSYN  
ATOM   1122    N TYR   127      10.587 -79.064  -4.703  1.00  0.00      BSYN  
ATOM   1123    H TYR   127      10.504 -78.135  -4.402  1.00  0.00      BSYN  
ATOM   1124   CA TYR   127       9.833 -79.521  -5.941  1.00  0.00      BSYN  
ATOM   1125   CB TYR   127       8.464 -78.888  -6.050  1.00  0.00      BSYN  
ATOM   1126   CG TYR   127       7.462 -79.177  -4.967  1.00  0.00      BSYN  
ATOM   1127  CD1 TYR   127       6.100 -79.047  -5.221  1.00  0.00      BSYN  
ATOM   1128  CE1 TYR   127       5.167 -79.249  -4.264  1.00  0.00      BSYN  
ATOM   1129  CD2 TYR   127       7.883 -79.478  -3.639  1.00  0.00      BSYN  
ATOM   1130  CE2 TYR   127       6.870 -79.551  -2.648  1.00  0.00      BSYN  
ATOM   1131   CZ TYR   127       5.544 -79.369  -3.027  1.00  0.00      BSYN  
ATOM   1132   OH TYR   127       4.483 -79.218  -2.114  1.00  0.00      BSYN  
ATOM   1133   HH TYR   127       4.614 -79.374  -1.176  1.00  0.00      BSYN  
ATOM   1134    C TYR   127      10.651 -79.181  -7.216  1.00  0.00      BSYN  
ATOM   1135    O TYR   127      10.327 -79.792  -8.248  1.00  0.00      BSYN  
ATOM   1136    N GLN   128      11.659 -78.246  -7.132  1.00  0.00      BSYN  
ATOM   1137    H GLN   128      11.974 -78.018  -6.232  1.00  0.00      BSYN  
ATOM   1138   CA GLN   128      12.370 -77.816  -8.286  1.00  0.00      BSYN  
ATOM   1139   CB GLN   128      12.867 -76.326  -8.223  1.00  0.00      BSYN  
ATOM   1140   CG GLN   128      13.053 -75.859  -9.688  1.00  0.00      BSYN  
ATOM   1141   CD GLN   128      13.766 -74.476  -9.688  1.00  0.00      BSYN  
ATOM   1142  OE1 GLN   128      13.428 -73.361 -10.136  1.00  0.00      BSYN  
ATOM   1143  NE2 GLN   128      14.954 -74.384  -9.160  1.00  0.00      BSYN  
ATOM   1144 HE21 GLN   128      15.514 -75.183  -9.068  1.00  0.00      BSYN  
ATOM   1145 HE22 GLN   128      15.252 -73.496  -8.872  1.00  0.00      BSYN  
ATOM   1146    C GLN   128      13.516 -78.791  -8.499  1.00  0.00      BSYN  
ATOM   1147    O GLN   128      14.498 -78.983  -7.772  1.00  0.00      BSYN  
ATOM   1148    N GLU   129      13.559 -79.350  -9.721  1.00  0.00      BSYN  
ATOM   1149    H GLU   129      12.675 -79.228 -10.127  1.00  0.00      BSYN  
ATOM   1150   CA GLU   129      14.617 -80.105 -10.371  1.00  0.00      BSYN  
ATOM   1151   CB GLU   129      14.121 -81.231 -11.366  1.00  0.00      BSYN  
ATOM   1152   CG GLU   129      13.789 -82.531 -10.674  1.00  0.00      BSYN  
ATOM   1153   CD GLU   129      13.225 -83.651 -11.607  1.00  0.00      BSYN  
ATOM   1154  OE1 GLU   129      12.129 -84.192 -11.367  1.00  0.00      BSYN  
ATOM   1155  OE2 GLU   129      13.925 -84.036 -12.540  1.00  0.00      BSYN  
ATOM   1156    C GLU   129      15.671 -79.234 -11.022  1.00  0.00      BSYN  
ATOM   1157    O GLU   129      15.502 -78.656 -12.106  1.00  0.00      BSYN  
ATOM   1158    N TYR   130      16.835 -79.480 -10.446  1.00  0.00      BSYN  
ATOM   1159    H TYR   130      16.885 -80.140  -9.724  1.00  0.00      BSYN  
ATOM   1160   CA TYR   130      18.059 -78.797 -10.833  1.00  0.00      BSYN  
ATOM   1161   CB TYR   130      18.535 -77.801  -9.713  1.00  0.00      BSYN  
ATOM   1162   CG TYR   130      18.989 -78.255  -8.352  1.00  0.00      BSYN  
ATOM   1163  CD1 TYR   130      18.148 -78.919  -7.442  1.00  0.00      BSYN  
ATOM   1164  CE1 TYR   130      18.752 -79.193  -6.217  1.00  0.00      BSYN  
ATOM   1165  CD2 TYR   130      20.304 -78.068  -8.201  1.00  0.00      BSYN  
ATOM   1166  CE2 TYR   130      20.945 -78.491  -7.077  1.00  0.00      BSYN  
ATOM   1167   CZ TYR   130      20.160 -79.013  -6.060  1.00  0.00      BSYN  
ATOM   1168   OH TYR   130      20.641 -79.210  -4.762  1.00  0.00      BSYN  
ATOM   1169   HH TYR   130      19.889 -79.529  -4.258  1.00  0.00      BSYN  
ATOM   1170    C TYR   130      19.077 -79.852 -11.124  1.00  0.00      BSYN  
ATOM   1171    O TYR   130      19.462 -80.715 -10.317  1.00  0.00      BSYN  
ATOM   1172    N GLU   131      19.622 -79.584 -12.223  1.00  0.00      BSYN  
ATOM   1173    H GLU   131      19.031 -79.018 -12.761  1.00  0.00      BSYN  
ATOM   1174   CA GLU   131      20.800 -80.273 -12.690  1.00  0.00      BSYN  
ATOM   1175   CB GLU   131      20.727 -80.381 -14.153  1.00  0.00      BSYN  
ATOM   1176   CG GLU   131      20.890 -79.133 -15.113  1.00  0.00      BSYN  
ATOM   1177   CD GLU   131      19.802 -79.217 -16.139  1.00  0.00      BSYN  
ATOM   1178  OE1 GLU   131      18.675 -78.841 -15.860  1.00  0.00      BSYN  
ATOM   1179  OE2 GLU   131      19.923 -79.871 -17.253  1.00  0.00      BSYN  
ATOM   1180    C GLU   131      22.229 -80.030 -12.285  1.00  0.00      BSYN  
ATOM   1181    O GLU   131      22.573 -78.826 -12.215  1.00  0.00      BSYN  
ATOM   1182    N PRO   132      23.077 -81.069 -12.110  1.00  0.00      BSYN  
ATOM   1183   CD PRO   132      22.848 -82.216 -11.202  1.00  0.00      BSYN  
ATOM   1184   CA PRO   132      24.574 -80.831 -11.840  1.00  0.00      BSYN  
ATOM   1185   CB PRO   132      24.778 -80.880 -10.390  1.00  0.00      BSYN  
ATOM   1186   CG PRO   132      23.809 -82.000 -10.074  1.00  0.00      BSYN  
ATOM   1187    C PRO   132      25.589 -81.705 -12.595  1.00  0.00      BSYN  
ATOM   1188    O PRO   132      25.347 -82.856 -12.989  1.00  0.00      BSYN  
ATOM   1189    N GLU   133      26.828 -81.195 -12.612  1.00  0.00      BSYN  
ATOM   1190    H GLU   133      27.007 -80.252 -12.410  1.00  0.00      BSYN  
ATOM   1191   CA GLU   133      28.001 -82.021 -13.122  1.00  0.00      BSYN  
ATOM   1192   CB GLU   133      28.523 -81.563 -14.552  1.00  0.00      BSYN  
ATOM   1193   CG GLU   133      27.593 -81.760 -15.847  1.00  0.00      BSYN  
ATOM   1194   CD GLU   133      28.468 -81.535 -17.128  1.00  0.00      BSYN  
ATOM   1195  OE1 GLU   133      28.942 -80.344 -17.206  1.00  0.00      BSYN  
ATOM   1196  OE2 GLU   133      28.592 -82.312 -18.077  1.00  0.00      BSYN  
ATOM   1197    C GLU   133      29.223 -82.039 -12.247  1.00  0.00      BSYN  
ATOM   1198    O GLU   133      29.446 -81.055 -11.558  1.00  0.00      BSYN  
ATOM   1199    N ALA   134      30.063 -83.130 -12.281  1.00  0.00      BSYN  
ATOM   1200    H ALA   134      29.958 -83.951 -12.806  1.00  0.00      BSYN  
ATOM   1201   CA ALA   134      31.346 -83.197 -11.518  1.00  0.00      BSYN  
ATOM   1202   CB ALA   134      31.609 -84.792 -11.384  1.00  0.00      BSYN  
ATOM   1203    C ALA   134      32.527 -82.471 -12.061  1.00  0.00      BSYN  
ATOM   1204  OT1 ALA   134      33.167 -81.701 -11.308  1.00  0.00      BSYN  
ATOM   1205  OT2 ALA   134      32.910 -82.741 -13.266  1.00  0.00      BSYN  
END
