# Supplementary material for: Data set of intrinsically disordered proteins analysed at a local protein conformation level
Source: Data Brief. 2020 Mar 5;29:105383. doi: 10.1016/j.dib.2020.105383 (PMC7078294; doi:10.1016/j.dib.2020.105383)
Supplement: Supplementary file 1 [file mmc1.zip › the data/1-DATA/PED1AAD-pdb/1AAD-18.pdb]

CRYST1    1.000    1.000    1.000  90.00  90.00  90.00 P 1           1
ATOM      1  HT1 MET     1     -16.342 -82.525 -24.813  1.00  0.00      BSYN  
ATOM      2  HT2 MET     1     -15.852 -84.151 -24.466  1.00  0.00      BSYN  
ATOM      3    N MET     1     -16.422 -83.335 -24.165  1.00  0.00      BSYN  
ATOM      4  HT3 MET     1     -16.101 -82.947 -23.255  1.00  0.00      BSYN  
ATOM      5   CA MET     1     -17.738 -83.775 -24.285  1.00  0.00      BSYN  
ATOM      6   CB MET     1     -17.929 -84.314 -25.632  1.00  0.00      BSYN  
ATOM      7   CG MET     1     -18.219 -83.217 -26.551  1.00  0.00      BSYN  
ATOM      8   SD MET     1     -19.736 -82.541 -25.921  1.00  0.00      BSYN  
ATOM      9   CE MET     1     -20.969 -82.813 -27.135  1.00  0.00      BSYN  
ATOM     10    C MET     1     -18.157 -84.791 -23.238  1.00  0.00      BSYN  
ATOM     11    O MET     1     -17.306 -85.609 -22.926  1.00  0.00      BSYN  
ATOM     12    N ASP     2     -19.325 -84.602 -22.676  1.00  0.00      BSYN  
ATOM     13    H ASP     2     -19.920 -83.921 -23.054  1.00  0.00      BSYN  
ATOM     14   CA ASP     2     -19.668 -85.558 -21.643  1.00  0.00      BSYN  
ATOM     15   CB ASP     2     -19.869 -84.848 -20.342  1.00  0.00      BSYN  
ATOM     16   CG ASP     2     -20.618 -85.681 -19.288  1.00  0.00      BSYN  
ATOM     17  OD1 ASP     2     -21.852 -85.703 -19.337  1.00  0.00      BSYN  
ATOM     18  OD2 ASP     2     -19.938 -86.389 -18.567  1.00  0.00      BSYN  
ATOM     19    C ASP     2     -20.958 -86.138 -22.271  1.00  0.00      BSYN  
ATOM     20    O ASP     2     -21.639 -85.437 -22.986  1.00  0.00      BSYN  
ATOM     21    N VAL     3     -21.226 -87.418 -22.093  1.00  0.00      BSYN  
ATOM     22    H VAL     3     -20.541 -88.003 -21.709  1.00  0.00      BSYN  
ATOM     23   CA VAL     3     -22.549 -87.861 -22.495  1.00  0.00      BSYN  
ATOM     24   CB VAL     3     -22.280 -89.248 -23.042  1.00  0.00      BSYN  
ATOM     25  CG1 VAL     3     -23.470 -89.786 -23.639  1.00  0.00      BSYN  
ATOM     26  CG2 VAL     3     -21.284 -89.056 -24.226  1.00  0.00      BSYN  
ATOM     27    C VAL     3     -23.453 -87.785 -21.305  1.00  0.00      BSYN  
ATOM     28    O VAL     3     -23.372 -88.416 -20.248  1.00  0.00      BSYN  
ATOM     29    N PHE     4     -24.531 -87.161 -21.653  1.00  0.00      BSYN  
ATOM     30    H PHE     4     -24.593 -86.580 -22.440  1.00  0.00      BSYN  
ATOM     31   CA PHE     4     -25.598 -86.931 -20.655  1.00  0.00      BSYN  
ATOM     32   CB PHE     4     -26.107 -85.485 -20.430  1.00  0.00      BSYN  
ATOM     33   CG PHE     4     -25.207 -84.261 -20.435  1.00  0.00      BSYN  
ATOM     34  CD1 PHE     4     -24.860 -83.447 -19.263  1.00  0.00      BSYN  
ATOM     35  CD2 PHE     4     -24.612 -83.923 -21.638  1.00  0.00      BSYN  
ATOM     36  CE1 PHE     4     -23.951 -82.392 -19.372  1.00  0.00      BSYN  
ATOM     37  CE2 PHE     4     -23.667 -82.901 -21.706  1.00  0.00      BSYN  
ATOM     38   CZ PHE     4     -23.389 -82.094 -20.632  1.00  0.00      BSYN  
ATOM     39    C PHE     4     -26.815 -87.645 -21.078  1.00  0.00      BSYN  
ATOM     40    O PHE     4     -27.306 -87.327 -22.165  1.00  0.00      BSYN  
ATOM     41    N MET     5     -27.363 -88.513 -20.193  1.00  0.00      BSYN  
ATOM     42    H MET     5     -28.209 -88.868 -20.537  1.00  0.00      BSYN  
ATOM     43   CA MET     5     -27.049 -88.837 -18.788  1.00  0.00      BSYN  
ATOM     44   CB MET     5     -28.061 -88.683 -17.680  1.00  0.00      BSYN  
ATOM     45   CG MET     5     -29.439 -89.159 -17.699  1.00  0.00      BSYN  
ATOM     46   SD MET     5     -30.166 -88.586 -19.284  1.00  0.00      BSYN  
ATOM     47   CE MET     5     -31.106 -87.428 -18.331  1.00  0.00      BSYN  
ATOM     48    C MET     5     -26.333 -90.143 -18.569  1.00  0.00      BSYN  
ATOM     49    O MET     5     -26.538 -90.841 -17.611  1.00  0.00      BSYN  
ATOM     50    N LYS     6     -25.489 -90.557 -19.534  1.00  0.00      BSYN  
ATOM     51    H LYS     6     -25.558 -90.185 -20.438  1.00  0.00      BSYN  
ATOM     52   CA LYS     6     -24.596 -91.600 -19.155  1.00  0.00      BSYN  
ATOM     53   CB LYS     6     -24.330 -92.440 -20.395  1.00  0.00      BSYN  
ATOM     54   CG LYS     6     -25.402 -93.326 -21.124  1.00  0.00      BSYN  
ATOM     55   CD LYS     6     -26.057 -94.327 -20.166  1.00  0.00      BSYN  
ATOM     56   CE LYS     6     -27.551 -93.992 -19.789  1.00  0.00      BSYN  
ATOM     57   NZ LYS     6     -27.998 -94.710 -18.586  1.00  0.00      BSYN  
ATOM     58  HZ1 LYS     6     -28.901 -94.328 -18.238  1.00  0.00      BSYN  
ATOM     59  HZ2 LYS     6     -28.158 -95.737 -18.625  1.00  0.00      BSYN  
ATOM     60  HZ3 LYS     6     -27.426 -94.511 -17.741  1.00  0.00      BSYN  
ATOM     61    C LYS     6     -23.378 -91.161 -18.350  1.00  0.00      BSYN  
ATOM     62    O LYS     6     -22.423 -90.646 -18.923  1.00  0.00      BSYN  
ATOM     63    N GLY     7     -23.358 -91.404 -17.003  1.00  0.00      BSYN  
ATOM     64    H GLY     7     -24.133 -91.779 -16.535  1.00  0.00      BSYN  
ATOM     65   CA GLY     7     -22.140 -91.108 -16.280  1.00  0.00      BSYN  
ATOM     66    C GLY     7     -21.275 -92.391 -16.289  1.00  0.00      BSYN  
ATOM     67    O GLY     7     -21.025 -93.063 -15.259  1.00  0.00      BSYN  
ATOM     68    N LEU     8     -20.834 -92.774 -17.517  1.00  0.00      BSYN  
ATOM     69    H LEU     8     -20.990 -92.179 -18.281  1.00  0.00      BSYN  
ATOM     70   CA LEU     8     -20.061 -94.006 -17.681  1.00  0.00      BSYN  
ATOM     71   CB LEU     8     -20.307 -94.742 -19.004  1.00  0.00      BSYN  
ATOM     72   CG LEU     8     -21.684 -94.706 -19.717  1.00  0.00      BSYN  
ATOM     73  CD1 LEU     8     -21.547 -94.791 -21.136  1.00  0.00      BSYN  
ATOM     74  CD2 LEU     8     -22.515 -95.915 -19.405  1.00  0.00      BSYN  
ATOM     75    C LEU     8     -18.604 -93.507 -17.619  1.00  0.00      BSYN  
ATOM     76    O LEU     8     -18.392 -92.354 -17.894  1.00  0.00      BSYN  
ATOM     77    N SER     9     -17.651 -94.261 -17.375  1.00  0.00      BSYN  
ATOM     78    H SER     9     -17.742 -95.232 -17.464  1.00  0.00      BSYN  
ATOM     79   CA SER     9     -16.236 -93.724 -17.427  1.00  0.00      BSYN  
ATOM     80   CB SER     9     -15.196 -94.490 -16.574  1.00  0.00      BSYN  
ATOM     81   OG SER     9     -15.531 -94.844 -15.250  1.00  0.00      BSYN  
ATOM     82   HG SER     9     -16.438 -95.153 -15.196  1.00  0.00      BSYN  
ATOM     83    C SER     9     -15.724 -93.509 -18.822  1.00  0.00      BSYN  
ATOM     84    O SER     9     -15.886 -94.418 -19.625  1.00  0.00      BSYN  
ATOM     85    N MET    10     -15.317 -92.214 -19.130  1.00  0.00      BSYN  
ATOM     86    H MET    10     -15.232 -91.606 -18.366  1.00  0.00      BSYN  
ATOM     87   CA MET    10     -14.762 -91.783 -20.417  1.00  0.00      BSYN  
ATOM     88   CB MET    10     -15.468 -90.533 -20.945  1.00  0.00      BSYN  
ATOM     89   CG MET    10     -15.440 -89.388 -19.925  1.00  0.00      BSYN  
ATOM     90   SD MET    10     -16.349 -87.977 -20.696  1.00  0.00      BSYN  
ATOM     91   CE MET    10     -15.087 -87.181 -21.614  1.00  0.00      BSYN  
ATOM     92    C MET    10     -13.265 -91.672 -20.326  1.00  0.00      BSYN  
ATOM     93    O MET    10     -12.797 -91.582 -19.186  1.00  0.00      BSYN  
ATOM     94    N ALA    11     -12.603 -91.607 -21.425  1.00  0.00      BSYN  
ATOM     95    H ALA    11     -12.964 -91.904 -22.287  1.00  0.00      BSYN  
ATOM     96   CA ALA    11     -11.199 -91.279 -21.470  1.00  0.00      BSYN  
ATOM     97   CB ALA    11     -10.495 -92.652 -21.310  1.00  0.00      BSYN  
ATOM     98    C ALA    11     -10.654 -90.448 -22.676  1.00  0.00      BSYN  
ATOM     99    O ALA    11      -9.674 -89.663 -22.736  1.00  0.00      BSYN  
ATOM    100    N LYS    12     -11.386 -90.764 -23.774  1.00  0.00      BSYN  
ATOM    101    H LYS    12     -11.796 -91.647 -23.892  1.00  0.00      BSYN  
ATOM    102   CA LYS    12     -11.324 -89.914 -24.936  1.00  0.00      BSYN  
ATOM    103   CB LYS    12     -11.317 -90.792 -26.169  1.00  0.00      BSYN  
ATOM    104   CG LYS    12     -10.115 -91.696 -26.199  1.00  0.00      BSYN  
ATOM    105   CD LYS    12      -8.852 -91.439 -27.249  1.00  0.00      BSYN  
ATOM    106   CE LYS    12      -9.262 -91.689 -28.578  1.00  0.00      BSYN  
ATOM    107   NZ LYS    12      -8.206 -91.473 -29.515  1.00  0.00      BSYN  
ATOM    108  HZ1 LYS    12      -7.581 -92.208 -29.128  1.00  0.00      BSYN  
ATOM    109  HZ2 LYS    12      -8.297 -91.417 -30.550  1.00  0.00      BSYN  
ATOM    110  HZ3 LYS    12      -7.607 -90.638 -29.356  1.00  0.00      BSYN  
ATOM    111    C LYS    12     -12.558 -89.049 -24.894  1.00  0.00      BSYN  
ATOM    112    O LYS    12     -13.655 -89.468 -24.614  1.00  0.00      BSYN  
ATOM    113    N GLU    13     -12.253 -87.717 -25.164  1.00  0.00      BSYN  
ATOM    114    H GLU    13     -11.330 -87.406 -25.049  1.00  0.00      BSYN  
ATOM    115   CA GLU    13     -13.291 -86.801 -25.209  1.00  0.00      BSYN  
ATOM    116   CB GLU    13     -13.099 -85.693 -24.079  1.00  0.00      BSYN  
ATOM    117   CG GLU    13     -11.638 -85.165 -23.924  1.00  0.00      BSYN  
ATOM    118   CD GLU    13     -11.656 -83.864 -23.165  1.00  0.00      BSYN  
ATOM    119  OE1 GLU    13     -11.243 -82.845 -23.767  1.00  0.00      BSYN  
ATOM    120  OE2 GLU    13     -12.221 -83.919 -22.116  1.00  0.00      BSYN  
ATOM    121    C GLU    13     -13.241 -86.076 -26.547  1.00  0.00      BSYN  
ATOM    122    O GLU    13     -12.351 -86.366 -27.330  1.00  0.00      BSYN  
ATOM    123    N GLY    14     -14.148 -85.247 -26.763  1.00  0.00      BSYN  
ATOM    124    H GLY    14     -14.891 -85.268 -26.124  1.00  0.00      BSYN  
ATOM    125   CA GLY    14     -14.204 -84.211 -27.790  1.00  0.00      BSYN  
ATOM    126    C GLY    14     -14.311 -82.901 -27.079  1.00  0.00      BSYN  
ATOM    127    O GLY    14     -14.719 -82.805 -25.914  1.00  0.00      BSYN  
ATOM    128    N VAL    15     -13.798 -81.852 -27.755  1.00  0.00      BSYN  
ATOM    129    H VAL    15     -13.334 -82.132 -28.572  1.00  0.00      BSYN  
ATOM    130   CA VAL    15     -13.828 -80.547 -27.286  1.00  0.00      BSYN  
ATOM    131   CB VAL    15     -12.729 -79.589 -27.914  1.00  0.00      BSYN  
ATOM    132  CG1 VAL    15     -11.239 -79.993 -27.499  1.00  0.00      BSYN  
ATOM    133  CG2 VAL    15     -12.884 -79.218 -29.391  1.00  0.00      BSYN  
ATOM    134    C VAL    15     -15.371 -80.085 -27.336  1.00  0.00      BSYN  
ATOM    135    O VAL    15     -16.182 -80.623 -28.160  1.00  0.00      BSYN  
ATOM    136    N VAL    16     -15.629 -79.215 -26.370  1.00  0.00      BSYN  
ATOM    137    H VAL    16     -14.853 -79.033 -25.800  1.00  0.00      BSYN  
ATOM    138   CA VAL    16     -16.929 -78.519 -26.140  1.00  0.00      BSYN  
ATOM    139   CB VAL    16     -17.159 -78.221 -24.626  1.00  0.00      BSYN  
ATOM    140  CG1 VAL    16     -17.407 -79.524 -23.882  1.00  0.00      BSYN  
ATOM    141  CG2 VAL    16     -15.883 -77.606 -23.936  1.00  0.00      BSYN  
ATOM    142    C VAL    16     -17.050 -77.218 -26.995  1.00  0.00      BSYN  
ATOM    143    O VAL    16     -16.112 -76.434 -27.044  1.00  0.00      BSYN  
ATOM    144    N ALA    17     -18.114 -76.914 -27.813  1.00  0.00      BSYN  
ATOM    145    H ALA    17     -18.188 -76.065 -28.297  1.00  0.00      BSYN  
ATOM    146   CA ALA    17     -19.256 -77.792 -27.968  1.00  0.00      BSYN  
ATOM    147   CB ALA    17     -20.506 -76.849 -27.917  1.00  0.00      BSYN  
ATOM    148    C ALA    17     -19.130 -78.246 -29.389  1.00  0.00      BSYN  
ATOM    149    O ALA    17     -19.145 -77.385 -30.300  1.00  0.00      BSYN  
ATOM    150    N ALA    18     -19.100 -79.559 -29.447  1.00  0.00      BSYN  
ATOM    151    H ALA    18     -19.027 -80.107 -28.639  1.00  0.00      BSYN  
ATOM    152   CA ALA    18     -18.881 -80.242 -30.748  1.00  0.00      BSYN  
ATOM    153   CB ALA    18     -18.880 -81.778 -30.507  1.00  0.00      BSYN  
ATOM    154    C ALA    18     -20.035 -79.919 -31.806  1.00  0.00      BSYN  
ATOM    155    O ALA    18     -20.948 -79.177 -31.567  1.00  0.00      BSYN  
ATOM    156    N ALA    19     -19.925 -80.345 -32.964  1.00  0.00      BSYN  
ATOM    157    H ALA    19     -19.195 -80.957 -33.196  1.00  0.00      BSYN  
ATOM    158   CA ALA    19     -20.843 -80.087 -34.075  1.00  0.00      BSYN  
ATOM    159   CB ALA    19     -20.305 -78.797 -34.608  1.00  0.00      BSYN  
ATOM    160    C ALA    19     -20.908 -81.349 -34.912  1.00  0.00      BSYN  
ATOM    161    O ALA    19     -22.019 -81.580 -35.494  1.00  0.00      BSYN  
ATOM    162    N GLU    20     -19.764 -82.025 -35.169  1.00  0.00      BSYN  
ATOM    163    H GLU    20     -18.965 -81.674 -34.722  1.00  0.00      BSYN  
ATOM    164   CA GLU    20     -19.787 -83.126 -36.182  1.00  0.00      BSYN  
ATOM    165   CB GLU    20     -18.615 -82.951 -37.167  1.00  0.00      BSYN  
ATOM    166   CG GLU    20     -18.789 -81.849 -38.233  1.00  0.00      BSYN  
ATOM    167   CD GLU    20     -18.032 -80.568 -37.789  1.00  0.00      BSYN  
ATOM    168  OE1 GLU    20     -18.263 -80.171 -36.639  1.00  0.00      BSYN  
ATOM    169  OE2 GLU    20     -17.304 -79.944 -38.660  1.00  0.00      BSYN  
ATOM    170    C GLU    20     -19.631 -84.444 -35.481  1.00  0.00      BSYN  
ATOM    171    O GLU    20     -19.258 -85.500 -36.008  1.00  0.00      BSYN  
ATOM    172    N LYS    21     -19.952 -84.436 -34.157  1.00  0.00      BSYN  
ATOM    173    H LYS    21     -20.155 -83.549 -33.793  1.00  0.00      BSYN  
ATOM    174   CA LYS    21     -19.607 -85.610 -33.352  1.00  0.00      BSYN  
ATOM    175   CB LYS    21     -18.824 -85.111 -32.172  1.00  0.00      BSYN  
ATOM    176   CG LYS    21     -17.664 -86.016 -31.846  1.00  0.00      BSYN  
ATOM    177   CD LYS    21     -17.371 -85.828 -30.416  1.00  0.00      BSYN  
ATOM    178   CE LYS    21     -16.159 -86.677 -29.879  1.00  0.00      BSYN  
ATOM    179   NZ LYS    21     -14.878 -86.252 -30.443  1.00  0.00      BSYN  
ATOM    180  HZ1 LYS    21     -14.730 -85.335 -29.976  1.00  0.00      BSYN  
ATOM    181  HZ2 LYS    21     -14.156 -86.891 -30.053  1.00  0.00      BSYN  
ATOM    182  HZ3 LYS    21     -14.998 -86.317 -31.475  1.00  0.00      BSYN  
ATOM    183    C LYS    21     -20.777 -86.544 -33.088  1.00  0.00      BSYN  
ATOM    184    O LYS    21     -21.806 -86.435 -33.707  1.00  0.00      BSYN  
ATOM    185    N THR    22     -20.621 -87.529 -32.136  1.00  0.00      BSYN  
ATOM    186    H THR    22     -19.763 -87.863 -31.800  1.00  0.00      BSYN  
ATOM    187   CA THR    22     -21.674 -88.508 -31.876  1.00  0.00      BSYN  
ATOM    188   CB THR    22     -21.106 -89.854 -31.209  1.00  0.00      BSYN  
ATOM    189  OG1 THR    22     -19.813 -90.071 -31.824  1.00  0.00      BSYN  
ATOM    190  HG1 THR    22     -19.495 -90.929 -32.113  1.00  0.00      BSYN  
ATOM    191  CG2 THR    22     -22.003 -91.095 -31.212  1.00  0.00      BSYN  
ATOM    192    C THR    22     -22.977 -87.917 -31.264  1.00  0.00      BSYN  
ATOM    193    O THR    22     -24.033 -87.862 -31.879  1.00  0.00      BSYN  
ATOM    194    N LYS    23     -22.770 -87.305 -30.104  1.00  0.00      BSYN  
ATOM    195    H LYS    23     -21.960 -87.578 -29.625  1.00  0.00      BSYN  
ATOM    196   CA LYS    23     -23.598 -86.297 -29.470  1.00  0.00      BSYN  
ATOM    197   CB LYS    23     -23.269 -86.324 -27.998  1.00  0.00      BSYN  
ATOM    198   CG LYS    23     -23.840 -87.363 -27.136  1.00  0.00      BSYN  
ATOM    199   CD LYS    23     -25.218 -86.738 -26.921  1.00  0.00      BSYN  
ATOM    200   CE LYS    23     -25.370 -86.800 -25.352  1.00  0.00      BSYN  
ATOM    201   NZ LYS    23     -26.286 -85.787 -24.862  1.00  0.00      BSYN  
ATOM    202  HZ1 LYS    23     -26.184 -86.078 -23.869  1.00  0.00      BSYN  
ATOM    203  HZ2 LYS    23     -26.029 -84.780 -24.829  1.00  0.00      BSYN  
ATOM    204  HZ3 LYS    23     -27.261 -85.824 -25.224  1.00  0.00      BSYN  
ATOM    205    C LYS    23     -23.353 -84.962 -30.167  1.00  0.00      BSYN  
ATOM    206    O LYS    23     -22.223 -84.606 -30.463  1.00  0.00      BSYN  
ATOM    207    N GLN    24     -24.518 -84.522 -30.663  1.00  0.00      BSYN  
ATOM    208    H GLN    24     -25.380 -84.973 -30.548  1.00  0.00      BSYN  
ATOM    209   CA GLN    24     -24.646 -83.186 -31.214  1.00  0.00      BSYN  
ATOM    210   CB GLN    24     -23.875 -82.070 -30.431  1.00  0.00      BSYN  
ATOM    211   CG GLN    24     -23.740 -80.641 -30.973  1.00  0.00      BSYN  
ATOM    212   CD GLN    24     -24.946 -79.933 -30.496  1.00  0.00      BSYN  
ATOM    213  OE1 GLN    24     -25.902 -79.756 -31.267  1.00  0.00      BSYN  
ATOM    214  NE2 GLN    24     -25.098 -79.499 -29.303  1.00  0.00      BSYN  
ATOM    215 HE21 GLN    24     -24.447 -79.647 -28.585  1.00  0.00      BSYN  
ATOM    216 HE22 GLN    24     -26.033 -79.237 -29.170  1.00  0.00      BSYN  
ATOM    217    C GLN    24     -24.344 -83.272 -32.663  1.00  0.00      BSYN  
ATOM    218    O GLN    24     -23.330 -82.709 -33.049  1.00  0.00      BSYN  
ATOM    219    N GLY    25     -25.216 -83.733 -33.538  1.00  0.00      BSYN  
ATOM    220    H GLY    25     -26.142 -83.820 -33.231  1.00  0.00      BSYN  
ATOM    221   CA GLY    25     -24.797 -84.022 -34.894  1.00  0.00      BSYN  
ATOM    222    C GLY    25     -25.464 -83.107 -35.887  1.00  0.00      BSYN  
ATOM    223    O GLY    25     -26.365 -83.456 -36.655  1.00  0.00      BSYN  
ATOM    224    N VAL    26     -25.079 -81.806 -35.852  1.00  0.00      BSYN  
ATOM    225    H VAL    26     -24.203 -81.668 -35.436  1.00  0.00      BSYN  
ATOM    226   CA VAL    26     -25.821 -80.861 -36.752  1.00  0.00      BSYN  
ATOM    227   CB VAL    26     -25.796 -79.400 -36.340  1.00  0.00      BSYN  
ATOM    228  CG1 VAL    26     -26.263 -79.272 -34.904  1.00  0.00      BSYN  
ATOM    229  CG2 VAL    26     -24.336 -78.741 -36.497  1.00  0.00      BSYN  
ATOM    230    C VAL    26     -25.517 -81.136 -38.203  1.00  0.00      BSYN  
ATOM    231    O VAL    26     -26.369 -80.750 -38.987  1.00  0.00      BSYN  
ATOM    232    N THR    27     -24.424 -81.756 -38.641  1.00  0.00      BSYN  
ATOM    233    H THR    27     -23.847 -82.150 -37.954  1.00  0.00      BSYN  
ATOM    234   CA THR    27     -24.002 -81.897 -40.033  1.00  0.00      BSYN  
ATOM    235   CB THR    27     -22.462 -81.891 -40.364  1.00  0.00      BSYN  
ATOM    236  OG1 THR    27     -21.876 -82.892 -39.517  1.00  0.00      BSYN  
ATOM    237  HG1 THR    27     -21.042 -82.992 -39.982  1.00  0.00      BSYN  
ATOM    238  CG2 THR    27     -21.666 -80.660 -39.919  1.00  0.00      BSYN  
ATOM    239    C THR    27     -24.665 -83.030 -40.768  1.00  0.00      BSYN  
ATOM    240    O THR    27     -24.673 -83.008 -42.030  1.00  0.00      BSYN  
ATOM    241    N GLU    28     -25.228 -84.011 -40.041  1.00  0.00      BSYN  
ATOM    242    H GLU    28     -24.869 -84.096 -39.133  1.00  0.00      BSYN  
ATOM    243   CA GLU    28     -26.286 -84.749 -40.667  1.00  0.00      BSYN  
ATOM    244   CB GLU    28     -26.664 -86.020 -39.944  1.00  0.00      BSYN  
ATOM    245   CG GLU    28     -25.709 -86.872 -39.286  1.00  0.00      BSYN  
ATOM    246   CD GLU    28     -24.608 -87.354 -40.140  1.00  0.00      BSYN  
ATOM    247  OE1 GLU    28     -23.473 -86.892 -40.029  1.00  0.00      BSYN  
ATOM    248  OE2 GLU    28     -24.722 -88.217 -41.073  1.00  0.00      BSYN  
ATOM    249    C GLU    28     -27.531 -84.073 -41.125  1.00  0.00      BSYN  
ATOM    250    O GLU    28     -28.194 -84.397 -42.143  1.00  0.00      BSYN  
ATOM    251    N ALA    29     -27.888 -83.283 -40.156  1.00  0.00      BSYN  
ATOM    252    H ALA    29     -27.423 -83.125 -39.308  1.00  0.00      BSYN  
ATOM    253   CA ALA    29     -29.203 -82.584 -40.277  1.00  0.00      BSYN  
ATOM    254   CB ALA    29     -29.614 -82.230 -38.907  1.00  0.00      BSYN  
ATOM    255    C ALA    29     -29.027 -81.224 -41.035  1.00  0.00      BSYN  
ATOM    256    O ALA    29     -30.005 -80.500 -41.283  1.00  0.00      BSYN  
ATOM    257    N ALA    30     -27.729 -80.890 -41.241  1.00  0.00      BSYN  
ATOM    258    H ALA    30     -27.154 -81.494 -40.727  1.00  0.00      BSYN  
ATOM    259   CA ALA    30     -27.384 -79.583 -41.707  1.00  0.00      BSYN  
ATOM    260   CB ALA    30     -27.814 -78.572 -40.675  1.00  0.00      BSYN  
ATOM    261    C ALA    30     -25.893 -79.251 -41.950  1.00  0.00      BSYN  
ATOM    262    O ALA    30     -25.101 -79.241 -40.984  1.00  0.00      BSYN  
ATOM    263    N GLU    31     -25.519 -78.997 -43.220  1.00  0.00      BSYN  
ATOM    264    H GLU    31     -26.247 -79.038 -43.876  1.00  0.00      BSYN  
ATOM    265   CA GLU    31     -24.240 -78.346 -43.573  1.00  0.00      BSYN  
ATOM    266   CB GLU    31     -23.411 -79.317 -44.402  1.00  0.00      BSYN  
ATOM    267   CG GLU    31     -22.886 -80.480 -43.696  1.00  0.00      BSYN  
ATOM    268   CD GLU    31     -21.889 -81.200 -44.615  1.00  0.00      BSYN  
ATOM    269  OE1 GLU    31     -22.293 -82.098 -45.447  1.00  0.00      BSYN  
ATOM    270  OE2 GLU    31     -20.686 -81.136 -44.510  1.00  0.00      BSYN  
ATOM    271    C GLU    31     -24.592 -77.066 -44.330  1.00  0.00      BSYN  
ATOM    272    O GLU    31     -25.623 -76.931 -44.946  1.00  0.00      BSYN  
ATOM    273    N LYS    32     -23.737 -76.013 -44.264  1.00  0.00      BSYN  
ATOM    274    H LYS    32     -22.881 -76.183 -43.818  1.00  0.00      BSYN  
ATOM    275   CA LYS    32     -24.082 -74.806 -44.917  1.00  0.00      BSYN  
ATOM    276   CB LYS    32     -23.866 -73.541 -43.964  1.00  0.00      BSYN  
ATOM    277   CG LYS    32     -23.587 -73.725 -42.405  1.00  0.00      BSYN  
ATOM    278   CD LYS    32     -24.734 -73.570 -41.434  1.00  0.00      BSYN  
ATOM    279   CE LYS    32     -25.015 -74.871 -40.582  1.00  0.00      BSYN  
ATOM    280   NZ LYS    32     -25.802 -75.877 -41.283  1.00  0.00      BSYN  
ATOM    281  HZ1 LYS    32     -25.269 -76.495 -41.927  1.00  0.00      BSYN  
ATOM    282  HZ2 LYS    32     -26.236 -76.544 -40.613  1.00  0.00      BSYN  
ATOM    283  HZ3 LYS    32     -26.499 -75.336 -41.835  1.00  0.00      BSYN  
ATOM    284    C LYS    32     -23.120 -74.586 -46.080  1.00  0.00      BSYN  
ATOM    285    O LYS    32     -21.885 -74.372 -45.910  1.00  0.00      BSYN  
ATOM    286    N THR    33     -23.823 -74.906 -47.191  1.00  0.00      BSYN  
ATOM    287    H THR    33     -24.725 -75.235 -46.993  1.00  0.00      BSYN  
ATOM    288   CA THR    33     -23.187 -74.954 -48.425  1.00  0.00      BSYN  
ATOM    289   CB THR    33     -23.986 -75.825 -49.504  1.00  0.00      BSYN  
ATOM    290  OG1 THR    33     -25.036 -74.900 -49.726  1.00  0.00      BSYN  
ATOM    291  HG1 THR    33     -25.404 -74.922 -50.613  1.00  0.00      BSYN  
ATOM    292  CG2 THR    33     -24.555 -77.046 -48.818  1.00  0.00      BSYN  
ATOM    293    C THR    33     -22.691 -73.576 -48.836  1.00  0.00      BSYN  
ATOM    294    O THR    33     -23.428 -72.618 -48.684  1.00  0.00      BSYN  
ATOM    295    N LYS    34     -21.486 -73.391 -49.365  1.00  0.00      BSYN  
ATOM    296    H LYS    34     -20.947 -74.175 -49.604  1.00  0.00      BSYN  
ATOM    297   CA LYS    34     -21.130 -72.083 -49.901  1.00  0.00      BSYN  
ATOM    298   CB LYS    34     -19.602 -72.035 -50.249  1.00  0.00      BSYN  
ATOM    299   CG LYS    34     -18.561 -72.204 -49.087  1.00  0.00      BSYN  
ATOM    300   CD LYS    34     -17.218 -71.939 -49.490  1.00  0.00      BSYN  
ATOM    301   CE LYS    34     -16.145 -72.044 -48.414  1.00  0.00      BSYN  
ATOM    302   NZ LYS    34     -14.966 -71.476 -48.967  1.00  0.00      BSYN  
ATOM    303  HZ1 LYS    34     -15.192 -70.626 -49.522  1.00  0.00      BSYN  
ATOM    304  HZ2 LYS    34     -14.517 -70.937 -48.200  1.00  0.00      BSYN  
ATOM    305  HZ3 LYS    34     -14.334 -72.154 -49.440  1.00  0.00      BSYN  
ATOM    306    C LYS    34     -21.900 -71.635 -51.118  1.00  0.00      BSYN  
ATOM    307    O LYS    34     -21.337 -70.838 -51.859  1.00  0.00      BSYN  
ATOM    308    N GLU    35     -23.019 -72.224 -51.417  1.00  0.00      BSYN  
ATOM    309    H GLU    35     -23.360 -73.082 -51.087  1.00  0.00      BSYN  
ATOM    310   CA GLU    35     -23.937 -71.787 -52.566  1.00  0.00      BSYN  
ATOM    311   CB GLU    35     -24.868 -72.876 -53.087  1.00  0.00      BSYN  
ATOM    312   CG GLU    35     -23.894 -73.937 -53.650  1.00  0.00      BSYN  
ATOM    313   CD GLU    35     -24.415 -74.856 -54.703  1.00  0.00      BSYN  
ATOM    314  OE1 GLU    35     -24.532 -75.973 -54.322  1.00  0.00      BSYN  
ATOM    315  OE2 GLU    35     -24.654 -74.363 -55.825  1.00  0.00      BSYN  
ATOM    316    C GLU    35     -24.492 -70.417 -52.571  1.00  0.00      BSYN  
ATOM    317    O GLU    35     -25.130 -69.998 -51.590  1.00  0.00      BSYN  
ATOM    318    N GLY    36     -24.060 -69.624 -53.540  1.00  0.00      BSYN  
ATOM    319    H GLY    36     -23.527 -70.003 -54.270  1.00  0.00      BSYN  
ATOM    320   CA GLY    36     -24.576 -68.199 -53.549  1.00  0.00      BSYN  
ATOM    321    C GLY    36     -23.317 -67.350 -53.684  1.00  0.00      BSYN  
ATOM    322    O GLY    36     -23.261 -66.491 -54.520  1.00  0.00      BSYN  
ATOM    323    N VAL    37     -22.514 -67.365 -52.574  1.00  0.00      BSYN  
ATOM    324    H VAL    37     -22.734 -68.064 -51.924  1.00  0.00      BSYN  
ATOM    325   CA VAL    37     -21.285 -66.558 -52.521  1.00  0.00      BSYN  
ATOM    326   CB VAL    37     -20.684 -66.362 -51.073  1.00  0.00      BSYN  
ATOM    327  CG1 VAL    37     -21.493 -65.189 -50.509  1.00  0.00      BSYN  
ATOM    328  CG2 VAL    37     -20.731 -67.604 -50.168  1.00  0.00      BSYN  
ATOM    329    C VAL    37     -20.177 -67.034 -53.482  1.00  0.00      BSYN  
ATOM    330    O VAL    37     -20.280 -68.157 -53.928  1.00  0.00      BSYN  
ATOM    331    N LEU    38     -19.189 -66.248 -53.912  1.00  0.00      BSYN  
ATOM    332    H LEU    38     -19.070 -65.384 -53.465  1.00  0.00      BSYN  
ATOM    333   CA LEU    38     -18.393 -66.556 -55.143  1.00  0.00      BSYN  
ATOM    334   CB LEU    38     -18.514 -65.274 -56.052  1.00  0.00      BSYN  
ATOM    335   CG LEU    38     -19.561 -65.220 -57.026  1.00  0.00      BSYN  
ATOM    336  CD1 LEU    38     -19.306 -66.257 -58.128  1.00  0.00      BSYN  
ATOM    337  CD2 LEU    38     -20.987 -65.308 -56.390  1.00  0.00      BSYN  
ATOM    338    C LEU    38     -16.881 -66.691 -54.847  1.00  0.00      BSYN  
ATOM    339    O LEU    38     -16.083 -67.149 -55.610  1.00  0.00      BSYN  
ATOM    340    N TYR    39     -16.473 -66.076 -53.785  1.00  0.00      BSYN  
ATOM    341    H TYR    39     -17.059 -65.511 -53.240  1.00  0.00      BSYN  
ATOM    342   CA TYR    39     -15.205 -66.270 -53.141  1.00  0.00      BSYN  
ATOM    343   CB TYR    39     -14.734 -65.035 -52.468  1.00  0.00      BSYN  
ATOM    344   CG TYR    39     -14.460 -63.811 -53.431  1.00  0.00      BSYN  
ATOM    345  CD1 TYR    39     -13.410 -63.933 -54.355  1.00  0.00      BSYN  
ATOM    346  CE1 TYR    39     -12.965 -62.853 -55.085  1.00  0.00      BSYN  
ATOM    347  CD2 TYR    39     -15.082 -62.545 -53.283  1.00  0.00      BSYN  
ATOM    348  CE2 TYR    39     -14.540 -61.478 -53.967  1.00  0.00      BSYN  
ATOM    349   CZ TYR    39     -13.531 -61.676 -54.838  1.00  0.00      BSYN  
ATOM    350   OH TYR    39     -13.077 -60.565 -55.619  1.00  0.00      BSYN  
ATOM    351   HH TYR    39     -13.743 -59.887 -55.755  1.00  0.00      BSYN  
ATOM    352    C TYR    39     -15.044 -67.513 -52.241  1.00  0.00      BSYN  
ATOM    353    O TYR    39     -15.652 -67.487 -51.208  1.00  0.00      BSYN  
ATOM    354    N VAL    40     -14.210 -68.536 -52.568  1.00  0.00      BSYN  
ATOM    355    H VAL    40     -14.435 -69.331 -52.041  1.00  0.00      BSYN  
ATOM    356   CA VAL    40     -13.485 -68.601 -53.854  1.00  0.00      BSYN  
ATOM    357   CB VAL    40     -11.943 -68.207 -53.539  1.00  0.00      BSYN  
ATOM    358  CG1 VAL    40     -11.339 -69.106 -52.437  1.00  0.00      BSYN  
ATOM    359  CG2 VAL    40     -11.095 -68.573 -54.915  1.00  0.00      BSYN  
ATOM    360    C VAL    40     -13.733 -69.972 -54.429  1.00  0.00      BSYN  
ATOM    361    O VAL    40     -13.776 -70.951 -53.665  1.00  0.00      BSYN  
ATOM    362    N GLY    41     -13.957 -70.159 -55.746  1.00  0.00      BSYN  
ATOM    363    H GLY    41     -14.118 -69.420 -56.369  1.00  0.00      BSYN  
ATOM    364   CA GLY    41     -14.165 -71.551 -56.275  1.00  0.00      BSYN  
ATOM    365    C GLY    41     -13.120 -72.632 -56.023  1.00  0.00      BSYN  
ATOM    366    O GLY    41     -12.303 -72.921 -56.904  1.00  0.00      BSYN  
ATOM    367    N SER    42     -13.080 -73.291 -54.833  1.00  0.00      BSYN  
ATOM    368    H SER    42     -13.627 -72.876 -54.133  1.00  0.00      BSYN  
ATOM    369   CA SER    42     -12.154 -74.258 -54.403  1.00  0.00      BSYN  
ATOM    370   CB SER    42     -11.516 -73.884 -53.062  1.00  0.00      BSYN  
ATOM    371   OG SER    42     -11.211 -72.519 -53.038  1.00  0.00      BSYN  
ATOM    372   HG SER    42     -12.045 -72.081 -53.222  1.00  0.00      BSYN  
ATOM    373    C SER    42     -12.631 -75.666 -54.176  1.00  0.00      BSYN  
ATOM    374    O SER    42     -13.407 -75.914 -53.246  1.00  0.00      BSYN  
ATOM    375    N LYS    43     -12.027 -76.552 -54.949  1.00  0.00      BSYN  
ATOM    376    H LYS    43     -11.332 -76.381 -55.618  1.00  0.00      BSYN  
ATOM    377   CA LYS    43     -12.431 -77.938 -54.947  1.00  0.00      BSYN  
ATOM    378   CB LYS    43     -13.099 -78.179 -56.290  1.00  0.00      BSYN  
ATOM    379   CG LYS    43     -14.637 -78.042 -56.295  1.00  0.00      BSYN  
ATOM    380   CD LYS    43     -15.190 -78.817 -57.484  1.00  0.00      BSYN  
ATOM    381   CE LYS    43     -15.420 -78.193 -58.911  1.00  0.00      BSYN  
ATOM    382   NZ LYS    43     -16.408 -78.986 -59.546  1.00  0.00      BSYN  
ATOM    383  HZ1 LYS    43     -17.100 -79.395 -58.887  1.00  0.00      BSYN  
ATOM    384  HZ2 LYS    43     -16.836 -78.390 -60.284  1.00  0.00      BSYN  
ATOM    385  HZ3 LYS    43     -15.865 -79.837 -59.793  1.00  0.00      BSYN  
ATOM    386    C LYS    43     -11.481 -79.184 -54.894  1.00  0.00      BSYN  
ATOM    387    O LYS    43     -10.301 -78.976 -55.342  1.00  0.00      BSYN  
ATOM    388    N THR    44     -11.848 -80.465 -54.481  1.00  0.00      BSYN  
ATOM    389    H THR    44     -11.475 -81.285 -54.868  1.00  0.00      BSYN  
ATOM    390   CA THR    44     -13.207 -80.840 -53.937  1.00  0.00      BSYN  
ATOM    391   CB THR    44     -13.322 -82.287 -54.429  1.00  0.00      BSYN  
ATOM    392  OG1 THR    44     -13.316 -82.209 -55.851  1.00  0.00      BSYN  
ATOM    393  HG1 THR    44     -13.443 -83.091 -56.206  1.00  0.00      BSYN  
ATOM    394  CG2 THR    44     -14.374 -83.154 -53.820  1.00  0.00      BSYN  
ATOM    395    C THR    44     -13.234 -80.599 -52.369  1.00  0.00      BSYN  
ATOM    396    O THR    44     -14.247 -80.735 -51.783  1.00  0.00      BSYN  
ATOM    397    N ARG    45     -12.053 -80.533 -51.838  1.00  0.00      BSYN  
ATOM    398    H ARG    45     -11.273 -80.564 -52.429  1.00  0.00      BSYN  
ATOM    399   CA ARG    45     -11.909 -80.458 -50.385  1.00  0.00      BSYN  
ATOM    400   CB ARG    45     -12.449 -79.168 -49.687  1.00  0.00      BSYN  
ATOM    401   CG ARG    45     -11.481 -77.920 -49.335  1.00  0.00      BSYN  
ATOM    402   CD ARG    45     -10.357 -78.253 -48.365  1.00  0.00      BSYN  
ATOM    403   NE ARG    45      -9.252 -77.369 -48.354  1.00  0.00      BSYN  
ATOM    404   HE ARG    45      -9.215 -76.810 -49.158  1.00  0.00      BSYN  
ATOM    405   CZ ARG    45      -8.264 -77.332 -47.520  1.00  0.00      BSYN  
ATOM    406  NH1 ARG    45      -7.337 -76.421 -47.644  1.00  0.00      BSYN  
ATOM    407 HH11 ARG    45      -6.522 -76.414 -47.065  1.00  0.00      BSYN  
ATOM    408 HH12 ARG    45      -7.442 -75.921 -48.503  1.00  0.00      BSYN  
ATOM    409  NH2 ARG    45      -8.127 -78.357 -46.841  1.00  0.00      BSYN  
ATOM    410 HH21 ARG    45      -7.706 -77.960 -46.026  1.00  0.00      BSYN  
ATOM    411 HH22 ARG    45      -8.627 -79.212 -46.709  1.00  0.00      BSYN  
ATOM    412    C ARG    45     -12.305 -81.736 -49.584  1.00  0.00      BSYN  
ATOM    413    O ARG    45     -13.283 -82.400 -49.978  1.00  0.00      BSYN  
ATOM    414    N GLU    46     -11.645 -82.025 -48.505  1.00  0.00      BSYN  
ATOM    415    H GLU    46     -10.985 -81.377 -48.180  1.00  0.00      BSYN  
ATOM    416   CA GLU    46     -11.827 -83.249 -47.758  1.00  0.00      BSYN  
ATOM    417   CB GLU    46     -10.481 -84.017 -47.789  1.00  0.00      BSYN  
ATOM    418   CG GLU    46     -10.560 -85.279 -48.666  1.00  0.00      BSYN  
ATOM    419   CD GLU    46      -9.890 -86.627 -48.228  1.00  0.00      BSYN  
ATOM    420  OE1 GLU    46      -8.697 -86.643 -48.168  1.00  0.00      BSYN  
ATOM    421  OE2 GLU    46     -10.656 -87.508 -47.943  1.00  0.00      BSYN  
ATOM    422    C GLU    46     -12.408 -82.927 -46.337  1.00  0.00      BSYN  
ATOM    423    O GLU    46     -12.076 -82.035 -45.615  1.00  0.00      BSYN  
ATOM    424    N GLY    47     -13.582 -83.446 -45.992  1.00  0.00      BSYN  
ATOM    425    H GLY    47     -14.089 -84.010 -46.613  1.00  0.00      BSYN  
ATOM    426   CA GLY    47     -14.101 -83.507 -44.654  1.00  0.00      BSYN  
ATOM    427    C GLY    47     -15.151 -84.627 -44.512  1.00  0.00      BSYN  
ATOM    428    O GLY    47     -14.880 -85.698 -44.006  1.00  0.00      BSYN  
ATOM    429    N VAL    48     -16.275 -84.557 -45.248  1.00  0.00      BSYN  
ATOM    430    H VAL    48     -16.299 -83.836 -45.912  1.00  0.00      BSYN  
ATOM    431   CA VAL    48     -17.261 -85.590 -45.038  1.00  0.00      BSYN  
ATOM    432   CB VAL    48     -18.488 -84.879 -44.538  1.00  0.00      BSYN  
ATOM    433  CG1 VAL    48     -19.793 -85.788 -44.511  1.00  0.00      BSYN  
ATOM    434  CG2 VAL    48     -18.286 -84.038 -43.248  1.00  0.00      BSYN  
ATOM    435    C VAL    48     -17.343 -86.451 -46.397  1.00  0.00      BSYN  
ATOM    436    O VAL    48     -18.054 -86.205 -47.387  1.00  0.00      BSYN  
ATOM    437    N VAL    49     -16.421 -87.427 -46.471  1.00  0.00      BSYN  
ATOM    438    H VAL    49     -15.752 -87.526 -45.762  1.00  0.00      BSYN  
ATOM    439   CA VAL    49     -16.242 -88.283 -47.626  1.00  0.00      BSYN  
ATOM    440   CB VAL    49     -14.698 -88.320 -47.988  1.00  0.00      BSYN  
ATOM    441  CG1 VAL    49     -14.566 -89.160 -49.292  1.00  0.00      BSYN  
ATOM    442  CG2 VAL    49     -14.169 -86.854 -48.301  1.00  0.00      BSYN  
ATOM    443    C VAL    49     -16.950 -89.607 -47.190  1.00  0.00      BSYN  
ATOM    444    O VAL    49     -16.223 -90.379 -46.499  1.00  0.00      BSYN  
ATOM    445    N GLN    50     -18.278 -89.538 -47.275  1.00  0.00      BSYN  
ATOM    446    H GLN    50     -18.610 -89.173 -48.121  1.00  0.00      BSYN  
ATOM    447   CA GLN    50     -19.007 -90.535 -46.490  1.00  0.00      BSYN  
ATOM    448   CB GLN    50     -20.244 -90.022 -45.842  1.00  0.00      BSYN  
ATOM    449   CG GLN    50     -21.102 -90.707 -44.842  1.00  0.00      BSYN  
ATOM    450   CD GLN    50     -22.238 -89.847 -44.292  1.00  0.00      BSYN  
ATOM    451  OE1 GLN    50     -22.759 -88.931 -45.026  1.00  0.00      BSYN  
ATOM    452  NE2 GLN    50     -22.730 -90.017 -43.100  1.00  0.00      BSYN  
ATOM    453 HE21 GLN    50     -22.439 -90.685 -42.444  1.00  0.00      BSYN  
ATOM    454 HE22 GLN    50     -23.492 -89.440 -42.885  1.00  0.00      BSYN  
ATOM    455    C GLN    50     -19.297 -91.798 -47.402  1.00  0.00      BSYN  
ATOM    456    O GLN    50     -19.672 -91.827 -48.625  1.00  0.00      BSYN  
ATOM    457    N GLY    51     -19.144 -93.016 -46.923  1.00  0.00      BSYN  
ATOM    458    H GLY    51     -19.489 -93.679 -47.556  1.00  0.00      BSYN  
ATOM    459   CA GLY    51     -18.660 -93.360 -45.538  1.00  0.00      BSYN  
ATOM    460    C GLY    51     -17.721 -94.535 -45.675  1.00  0.00      BSYN  
ATOM    461    O GLY    51     -17.640 -95.284 -44.680  1.00  0.00      BSYN  
ATOM    462    N VAL    52     -16.821 -94.551 -46.666  1.00  0.00      BSYN  
ATOM    463    H VAL    52     -16.759 -93.994 -47.470  1.00  0.00      BSYN  
ATOM    464   CA VAL    52     -15.706 -95.514 -46.641  1.00  0.00      BSYN  
ATOM    465   CB VAL    52     -15.783 -96.488 -47.837  1.00  0.00      BSYN  
ATOM    466  CG1 VAL    52     -15.333 -97.934 -47.563  1.00  0.00      BSYN  
ATOM    467  CG2 VAL    52     -17.159 -96.273 -48.583  1.00  0.00      BSYN  
ATOM    468    C VAL    52     -14.546 -94.537 -46.838  1.00  0.00      BSYN  
ATOM    469    O VAL    52     -14.111 -94.239 -48.027  1.00  0.00      BSYN  
ATOM    470    N ALA    53     -13.859 -94.195 -45.731  1.00  0.00      BSYN  
ATOM    471    H ALA    53     -14.324 -94.368 -44.886  1.00  0.00      BSYN  
ATOM    472   CA ALA    53     -12.706 -93.316 -45.651  1.00  0.00      BSYN  
ATOM    473   CB ALA    53     -12.619 -92.504 -44.347  1.00  0.00      BSYN  
ATOM    474    C ALA    53     -11.401 -93.986 -45.832  1.00  0.00      BSYN  
ATOM    475    O ALA    53     -10.848 -94.409 -46.879  1.00  0.00      BSYN  
ATOM    476    N SER    54     -10.748 -94.306 -44.738  1.00  0.00      BSYN  
ATOM    477    H SER    54     -11.304 -94.516 -43.958  1.00  0.00      BSYN  
ATOM    478   CA SER    54      -9.369 -94.701 -44.684  1.00  0.00      BSYN  
ATOM    479   CB SER    54      -8.578 -93.777 -43.812  1.00  0.00      BSYN  
ATOM    480   OG SER    54      -8.127 -92.665 -44.561  1.00  0.00      BSYN  
ATOM    481   HG SER    54      -8.207 -92.805 -45.507  1.00  0.00      BSYN  
ATOM    482    C SER    54      -9.098 -96.123 -44.279  1.00  0.00      BSYN  
ATOM    483    O SER    54     -10.071 -96.877 -44.386  1.00  0.00      BSYN  
ATOM    484    N VAL    55      -7.954 -96.591 -43.814  1.00  0.00      BSYN  
ATOM    485    H VAL    55      -7.407 -96.147 -43.133  1.00  0.00      BSYN  
ATOM    486   CA VAL    55      -7.609 -97.946 -43.987  1.00  0.00      BSYN  
ATOM    487   CB VAL    55      -6.091 -98.226 -44.123  1.00  0.00      BSYN  
ATOM    488  CG1 VAL    55      -5.627 -97.993 -45.593  1.00  0.00      BSYN  
ATOM    489  CG2 VAL    55      -5.281 -97.480 -43.023  1.00  0.00      BSYN  
ATOM    490    C VAL    55      -8.189 -98.717 -42.775  1.00  0.00      BSYN  
ATOM    491    O VAL    55      -8.329 -99.985 -42.782  1.00  0.00      BSYN  
ATOM    492    N ALA    56      -8.212 -98.009 -41.640  1.00  0.00      BSYN  
ATOM    493    H ALA    56      -7.711 -97.167 -41.661  1.00  0.00      BSYN  
ATOM    494   CA ALA    56      -8.924 -98.521 -40.540  1.00  0.00      BSYN  
ATOM    495   CB ALA    56      -8.146 -99.428 -39.862  1.00  0.00      BSYN  
ATOM    496    C ALA    56      -9.401 -97.327 -39.683  1.00  0.00      BSYN  
ATOM    497    O ALA    56      -9.291 -97.367 -38.413  1.00  0.00      BSYN  
ATOM    498    N GLU    57      -9.942 -96.319 -40.437  1.00  0.00      BSYN  
ATOM    499    H GLU    57      -9.777 -96.265 -41.401  1.00  0.00      BSYN  
ATOM    500   CA GLU    57     -10.669 -95.330 -39.686  1.00  0.00      BSYN  
ATOM    501   CB GLU    57     -10.177 -94.111 -40.427  1.00  0.00      BSYN  
ATOM    502   CG GLU    57     -10.084 -93.054 -39.376  1.00  0.00      BSYN  
ATOM    503   CD GLU    57     -10.146 -91.618 -39.960  1.00  0.00      BSYN  
ATOM    504  OE1 GLU    57      -9.511 -91.306 -40.965  1.00  0.00      BSYN  
ATOM    505  OE2 GLU    57     -10.880 -90.811 -39.389  1.00  0.00      BSYN  
ATOM    506    C GLU    57     -12.242 -95.451 -39.714  1.00  0.00      BSYN  
ATOM    507    O GLU    57     -13.008 -94.793 -40.459  1.00  0.00      BSYN  
ATOM    508    N LYS    58     -12.746 -96.182 -38.645  1.00  0.00      BSYN  
ATOM    509    H LYS    58     -12.164 -96.376 -37.880  1.00  0.00      BSYN  
ATOM    510   CA LYS    58     -14.108 -96.723 -38.694  1.00  0.00      BSYN  
ATOM    511   CB LYS    58     -14.159 -98.197 -39.041  1.00  0.00      BSYN  
ATOM    512   CG LYS    58     -13.238 -98.771 -40.123  1.00  0.00      BSYN  
ATOM    513   CD LYS    58     -13.688 -98.156 -41.338  1.00  0.00      BSYN  
ATOM    514   CE LYS    58     -12.829 -98.422 -42.554  1.00  0.00      BSYN  
ATOM    515   NZ LYS    58     -13.479 -97.850 -43.825  1.00  0.00      BSYN  
ATOM    516  HZ1 LYS    58     -12.973 -98.170 -44.675  1.00  0.00      BSYN  
ATOM    517  HZ2 LYS    58     -14.443 -98.193 -44.012  1.00  0.00      BSYN  
ATOM    518  HZ3 LYS    58     -13.420 -96.815 -43.739  1.00  0.00      BSYN  
ATOM    519    C LYS    58     -14.675 -96.561 -37.282  1.00  0.00      BSYN  
ATOM    520    O LYS    58     -13.976 -96.660 -36.221  1.00  0.00      BSYN  
ATOM    521    N THR    59     -15.932 -96.163 -37.377  1.00  0.00      BSYN  
ATOM    522    H THR    59     -16.217 -96.038 -38.306  1.00  0.00      BSYN  
ATOM    523   CA THR    59     -16.771 -95.908 -36.212  1.00  0.00      BSYN  
ATOM    524   CB THR    59     -17.979 -94.925 -36.627  1.00  0.00      BSYN  
ATOM    525  OG1 THR    59     -17.421 -93.758 -37.137  1.00  0.00      BSYN  
ATOM    526  HG1 THR    59     -17.383 -93.765 -38.096  1.00  0.00      BSYN  
ATOM    527  CG2 THR    59     -18.779 -94.580 -35.383  1.00  0.00      BSYN  
ATOM    528    C THR    59     -17.420 -97.208 -35.801  1.00  0.00      BSYN  
ATOM    529    O THR    59     -18.027 -98.012 -36.477  1.00  0.00      BSYN  
ATOM    530    N LYS    60     -16.990 -97.587 -34.618  1.00  0.00      BSYN  
ATOM    531    H LYS    60     -16.529 -96.822 -34.215  1.00  0.00      BSYN  
ATOM    532   CA LYS    60     -17.230 -98.944 -34.047  1.00  0.00      BSYN  
ATOM    533   CB LYS    60     -15.981 -99.521 -33.509  1.00  0.00      BSYN  
ATOM    534   CG LYS    60     -15.902-101.045 -33.379  1.00  0.00      BSYN  
ATOM    535   CD LYS    60     -14.366-101.176 -33.094  1.00  0.00      BSYN  
ATOM    536   CE LYS    60     -14.182-102.562 -32.590  1.00  0.00      BSYN  
ATOM    537   NZ LYS    60     -14.291-102.501 -31.169  1.00  0.00      BSYN  
ATOM    538  HZ1 LYS    60     -15.223-102.339 -30.737  1.00  0.00      BSYN  
ATOM    539  HZ2 LYS    60     -14.318-103.476 -30.807  1.00  0.00      BSYN  
ATOM    540  HZ3 LYS    60     -13.509-102.042 -30.660  1.00  0.00      BSYN  
ATOM    541    C LYS    60     -18.392 -98.814 -33.085  1.00  0.00      BSYN  
ATOM    542    O LYS    60     -18.404 -98.105 -32.099  1.00  0.00      BSYN  
ATOM    543    N GLU    61     -19.385 -99.481 -33.387  1.00  0.00      BSYN  
ATOM    544    H GLU    61     -19.708 -99.708 -34.284  1.00  0.00      BSYN  
ATOM    545   CA GLU    61     -20.596 -99.659 -32.545  1.00  0.00      BSYN  
ATOM    546   CB GLU    61     -21.777-100.112 -33.379  1.00  0.00      BSYN  
ATOM    547   CG GLU    61     -22.156 -99.125 -34.288  1.00  0.00      BSYN  
ATOM    548   CD GLU    61     -23.311 -99.382 -35.218  1.00  0.00      BSYN  
ATOM    549  OE1 GLU    61     -23.205-100.024 -36.315  1.00  0.00      BSYN  
ATOM    550  OE2 GLU    61     -24.441 -98.881 -34.909  1.00  0.00      BSYN  
ATOM    551    C GLU    61     -20.430-100.510 -31.285  1.00  0.00      BSYN  
ATOM    552    O GLU    61     -21.087-100.214 -30.307  1.00  0.00      BSYN  
ATOM    553    N GLN    62     -19.383-101.301 -31.388  1.00  0.00      BSYN  
ATOM    554    H GLN    62     -18.537-101.054 -31.817  1.00  0.00      BSYN  
ATOM    555   CA GLN    62     -19.322-102.454 -30.543  1.00  0.00      BSYN  
ATOM    556   CB GLN    62     -18.780-103.585 -31.405  1.00  0.00      BSYN  
ATOM    557   CG GLN    62     -18.146-104.918 -31.006  1.00  0.00      BSYN  
ATOM    558   CD GLN    62     -19.056-105.791 -30.047  1.00  0.00      BSYN  
ATOM    559  OE1 GLN    62     -19.331-105.420 -28.912  1.00  0.00      BSYN  
ATOM    560  NE2 GLN    62     -19.499-106.946 -30.585  1.00  0.00      BSYN  
ATOM    561 HE21 GLN    62     -19.276-107.124 -31.523  1.00  0.00      BSYN  
ATOM    562 HE22 GLN    62     -19.992-107.591 -30.036  1.00  0.00      BSYN  
ATOM    563    C GLN    62     -18.225-102.079 -29.483  1.00  0.00      BSYN  
ATOM    564    O GLN    62     -17.007-102.019 -29.727  1.00  0.00      BSYN  
ATOM    565    N ALA    63     -18.764-101.893 -28.275  1.00  0.00      BSYN  
ATOM    566    H ALA    63     -19.578-102.392 -28.054  1.00  0.00      BSYN  
ATOM    567   CA ALA    63     -18.094-101.268 -27.188  1.00  0.00      BSYN  
ATOM    568   CB ALA    63     -19.354-100.721 -26.350  1.00  0.00      BSYN  
ATOM    569    C ALA    63     -17.208-102.147 -26.267  1.00  0.00      BSYN  
ATOM    570    O ALA    63     -16.835-101.653 -25.199  1.00  0.00      BSYN  
ATOM    571    N SER    64     -16.847-103.359 -26.640  1.00  0.00      BSYN  
ATOM    572    H SER    64     -17.076-103.715 -27.524  1.00  0.00      BSYN  
ATOM    573   CA SER    64     -16.026-104.230 -25.697  1.00  0.00      BSYN  
ATOM    574   CB SER    64     -16.764-105.354 -25.022  1.00  0.00      BSYN  
ATOM    575   OG SER    64     -17.959-105.017 -24.365  1.00  0.00      BSYN  
ATOM    576   HG SER    64     -18.294-104.347 -24.964  1.00  0.00      BSYN  
ATOM    577    C SER    64     -14.679-104.760 -26.236  1.00  0.00      BSYN  
ATOM    578    O SER    64     -13.659-104.609 -25.574  1.00  0.00      BSYN  
ATOM    579    N HIS    65     -14.707-105.341 -27.423  1.00  0.00      BSYN  
ATOM    580    H HIS    65     -15.543-105.499 -27.910  1.00  0.00      BSYN  
ATOM    581   CA HIS    65     -13.544-105.852 -28.196  1.00  0.00      BSYN  
ATOM    582   CB HIS    65     -14.157-106.813 -29.286  1.00  0.00      BSYN  
ATOM    583   CG HIS    65     -14.765-108.157 -28.955  1.00  0.00      BSYN  
ATOM    584  ND1 HIS    65     -14.378-109.215 -29.559  1.00  0.00      BSYN  
ATOM    585  HD1 HIS    65     -13.831-109.209 -30.373  1.00  0.00      BSYN  
ATOM    586  CD2 HIS    65     -15.552-108.579 -27.871  1.00  0.00      BSYN  
ATOM    587  NE2 HIS    65     -15.676-109.826 -28.040  1.00  0.00      BSYN  
ATOM    588  CE1 HIS    65     -14.935-110.284 -28.997  1.00  0.00      BSYN  
ATOM    589    C HIS    65     -12.658-104.806 -28.688  1.00  0.00      BSYN  
ATOM    590    O HIS    65     -12.919-104.178 -29.756  1.00  0.00      BSYN  
ATOM    591    N LEU    66     -11.702-104.591 -27.857  1.00  0.00      BSYN  
ATOM    592    H LEU    66     -11.678-105.101 -27.020  1.00  0.00      BSYN  
ATOM    593   CA LEU    66     -10.637-103.547 -28.189  1.00  0.00      BSYN  
ATOM    594   CB LEU    66     -11.171-102.236 -27.782  1.00  0.00      BSYN  
ATOM    595   CG LEU    66     -10.677-100.999 -28.406  1.00  0.00      BSYN  
ATOM    596  CD1 LEU    66     -11.264-101.081 -29.821  1.00  0.00      BSYN  
ATOM    597  CD2 LEU    66     -11.182 -99.763 -27.775  1.00  0.00      BSYN  
ATOM    598    C LEU    66      -9.302-103.689 -27.388  1.00  0.00      BSYN  
ATOM    599    O LEU    66      -8.262-103.283 -27.896  1.00  0.00      BSYN  
ATOM    600    N GLY    67      -9.394-104.159 -26.169  1.00  0.00      BSYN  
ATOM    601    H GLY    67     -10.233-104.534 -25.828  1.00  0.00      BSYN  
ATOM    602   CA GLY    67      -8.300-104.109 -25.214  1.00  0.00      BSYN  
ATOM    603    C GLY    67      -8.815-104.962 -24.146  1.00  0.00      BSYN  
ATOM    604    O GLY    67      -8.874-106.157 -24.222  1.00  0.00      BSYN  
ATOM    605    N GLY    68      -9.161-104.261 -23.082  1.00  0.00      BSYN  
ATOM    606    H GLY    68      -9.391-103.309 -23.119  1.00  0.00      BSYN  
ATOM    607   CA GLY    68      -9.392-104.759 -21.749  1.00  0.00      BSYN  
ATOM    608    C GLY    68      -8.245-105.530 -21.157  1.00  0.00      BSYN  
ATOM    609    O GLY    68      -7.517-104.909 -20.296  1.00  0.00      BSYN  
ATOM    610    N ALA    69      -7.840-106.697 -21.587  1.00  0.00      BSYN  
ATOM    611    H ALA    69      -8.340-106.984 -22.380  1.00  0.00      BSYN  
ATOM    612   CA ALA    69      -6.706-107.288 -20.942  1.00  0.00      BSYN  
ATOM    613   CB ALA    69      -6.950-108.652 -20.364  1.00  0.00      BSYN  
ATOM    614    C ALA    69      -5.680-107.317 -21.949  1.00  0.00      BSYN  
ATOM    615    O ALA    69      -5.780-108.094 -22.951  1.00  0.00      BSYN  
ATOM    616    N VAL    70      -4.653-106.487 -21.541  1.00  0.00      BSYN  
ATOM    617    H VAL    70      -4.604-106.066 -20.658  1.00  0.00      BSYN  
ATOM    618   CA VAL    70      -3.424-106.582 -22.205  1.00  0.00      BSYN  
ATOM    619   CB VAL    70      -2.926-105.267 -23.016  1.00  0.00      BSYN  
ATOM    620  CG1 VAL    70      -4.054-104.986 -24.062  1.00  0.00      BSYN  
ATOM    621  CG2 VAL    70      -2.373-104.121 -22.142  1.00  0.00      BSYN  
ATOM    622    C VAL    70      -2.435-107.091 -21.191  1.00  0.00      BSYN  
ATOM    623    O VAL    70      -2.655-107.362 -20.009  1.00  0.00      BSYN  
ATOM    624    N PHE    71      -1.206-107.272 -21.658  1.00  0.00      BSYN  
ATOM    625    H PHE    71      -0.871-107.586 -22.523  1.00  0.00      BSYN  
ATOM    626   CA PHE    71      -0.152-107.498 -20.695  1.00  0.00      BSYN  
ATOM    627   CB PHE    71       1.138-107.872 -21.524  1.00  0.00      BSYN  
ATOM    628   CG PHE    71       2.070-109.042 -21.378  1.00  0.00      BSYN  
ATOM    629  CD1 PHE    71       3.153-108.784 -20.680  1.00  0.00      BSYN  
ATOM    630  CD2 PHE    71       1.962-110.237 -22.119  1.00  0.00      BSYN  
ATOM    631  CE1 PHE    71       4.140-109.718 -20.515  1.00  0.00      BSYN  
ATOM    632  CE2 PHE    71       2.962-111.206 -22.091  1.00  0.00      BSYN  
ATOM    633   CZ PHE    71       4.001-110.947 -21.223  1.00  0.00      BSYN  
ATOM    634    C PHE    71       0.062-106.230 -19.936  1.00  0.00      BSYN  
ATOM    635    O PHE    71      -0.012-106.297 -18.718  1.00  0.00      BSYN  
ATOM    636    N SER    72       0.185-105.064 -20.565  1.00  0.00      BSYN  
ATOM    637    H SER    72       0.137-104.939 -21.535  1.00  0.00      BSYN  
ATOM    638   CA SER    72       0.563-103.875 -19.756  1.00  0.00      BSYN  
ATOM    639   CB SER    72       2.082-103.554 -19.976  1.00  0.00      BSYN  
ATOM    640   OG SER    72       2.980-104.615 -19.549  1.00  0.00      BSYN  
ATOM    641   HG SER    72       3.787-104.140 -19.340  1.00  0.00      BSYN  
ATOM    642    C SER    72      -0.270-102.610 -19.758  1.00  0.00      BSYN  
ATOM    643    O SER    72      -0.006-101.573 -20.405  1.00  0.00      BSYN  
ATOM    644    N GLY    73      -1.277-102.632 -18.934  1.00  0.00      BSYN  
ATOM    645    H GLY    73      -1.229-103.117 -18.084  1.00  0.00      BSYN  
ATOM    646   CA GLY    73      -2.506-101.807 -19.103  1.00  0.00      BSYN  
ATOM    647    C GLY    73      -3.555-102.416 -18.286  1.00  0.00      BSYN  
ATOM    648    O GLY    73      -3.684-103.648 -18.304  1.00  0.00      BSYN  
ATOM    649    N ALA    74      -4.356-101.534 -17.663  1.00  0.00      BSYN  
ATOM    650    H ALA    74      -3.959-100.665 -17.445  1.00  0.00      BSYN  
ATOM    651   CA ALA    74      -5.680-102.035 -17.324  1.00  0.00      BSYN  
ATOM    652   CB ALA    74      -5.841-101.556 -15.843  1.00  0.00      BSYN  
ATOM    653    C ALA    74      -6.966-101.642 -18.097  1.00  0.00      BSYN  
ATOM    654    O ALA    74      -6.901-100.541 -18.528  1.00  0.00      BSYN  
ATOM    655    N GLY    75      -7.954-102.505 -18.534  1.00  0.00      BSYN  
ATOM    656    H GLY    75      -7.629-103.428 -18.485  1.00  0.00      BSYN  
ATOM    657   CA GLY    75      -9.291-102.189 -18.917  1.00  0.00      BSYN  
ATOM    658    C GLY    75     -10.362-103.085 -18.192  1.00  0.00      BSYN  
ATOM    659    O GLY    75     -11.473-102.518 -17.890  1.00  0.00      BSYN  
ATOM    660    N ASN    76     -10.083-104.298 -17.769  1.00  0.00      BSYN  
ATOM    661    H ASN    76      -9.277-104.795 -18.020  1.00  0.00      BSYN  
ATOM    662   CA ASN    76     -11.094-105.068 -17.044  1.00  0.00      BSYN  
ATOM    663   CB ASN    76     -11.734-106.080 -17.933  1.00  0.00      BSYN  
ATOM    664   CG ASN    76     -10.781-107.101 -18.508  1.00  0.00      BSYN  
ATOM    665  OD1 ASN    76      -9.611-106.760 -18.749  1.00  0.00      BSYN  
ATOM    666  ND2 ASN    76     -11.202-108.318 -18.711  1.00  0.00      BSYN  
ATOM    667 HD21 ASN    76     -12.144-108.540 -18.557  1.00  0.00      BSYN  
ATOM    668 HD22 ASN    76     -10.482-108.890 -19.048  1.00  0.00      BSYN  
ATOM    669    C ASN    76     -10.517-105.834 -15.839  1.00  0.00      BSYN  
ATOM    670    O ASN    76     -11.267-106.493 -15.006  1.00  0.00      BSYN  
ATOM    671    N ILE    77      -9.209-105.973 -15.855  1.00  0.00      BSYN  
ATOM    672    H ILE    77      -8.639-105.472 -16.475  1.00  0.00      BSYN  
ATOM    673   CA ILE    77      -8.640-106.972 -14.932  1.00  0.00      BSYN  
ATOM    674   CB ILE    77      -7.327-107.687 -15.289  1.00  0.00      BSYN  
ATOM    675  CG2 ILE    77      -7.722-109.143 -15.779  1.00  0.00      BSYN  
ATOM    676  CG1 ILE    77      -6.467-107.090 -16.329  1.00  0.00      BSYN  
ATOM    677   CD ILE    77      -5.807-105.864 -15.805  1.00  0.00      BSYN  
ATOM    678    C ILE    77      -8.473-106.488 -13.449  1.00  0.00      BSYN  
ATOM    679    O ILE    77      -8.454-107.331 -12.569  1.00  0.00      BSYN  
ATOM    680    N ALA    78      -8.304-105.121 -13.291  1.00  0.00      BSYN  
ATOM    681    H ALA    78      -8.156-104.646 -14.136  1.00  0.00      BSYN  
ATOM    682   CA ALA    78      -8.297-104.735 -11.901  1.00  0.00      BSYN  
ATOM    683   CB ALA    78      -7.067-103.849 -11.512  1.00  0.00      BSYN  
ATOM    684    C ALA    78      -9.623-104.261 -11.394  1.00  0.00      BSYN  
ATOM    685    O ALA    78     -10.245-104.869 -10.511  1.00  0.00      BSYN  
ATOM    686    N ALA    79     -10.055-103.159 -11.942  1.00  0.00      BSYN  
ATOM    687    H ALA    79      -9.422-102.737 -12.561  1.00  0.00      BSYN  
ATOM    688   CA ALA    79     -11.106-102.365 -11.428  1.00  0.00      BSYN  
ATOM    689   CB ALA    79     -10.605-101.227 -10.519  1.00  0.00      BSYN  
ATOM    690    C ALA    79     -12.172-101.932 -12.436  1.00  0.00      BSYN  
ATOM    691    O ALA    79     -12.851-102.796 -12.962  1.00  0.00      BSYN  
ATOM    692    N ALA    80     -12.285-100.609 -12.707  1.00  0.00      BSYN  
ATOM    693    H ALA    80     -12.214-100.043 -11.911  1.00  0.00      BSYN  
ATOM    694   CA ALA    80     -12.728-100.070 -14.008  1.00  0.00      BSYN  
ATOM    695   CB ALA    80     -14.210 -99.683 -13.785  1.00  0.00      BSYN  
ATOM    696    C ALA    80     -11.742 -98.989 -14.219  1.00  0.00      BSYN  
ATOM    697    O ALA    80     -11.687 -98.070 -13.384  1.00  0.00      BSYN  
ATOM    698    N THR    81     -11.239 -98.941 -15.468  1.00  0.00      BSYN  
ATOM    699    H THR    81     -11.409 -99.642 -16.131  1.00  0.00      BSYN  
ATOM    700   CA THR    81     -10.280 -97.956 -15.783  1.00  0.00      BSYN  
ATOM    701   CB THR    81      -9.160 -98.735 -16.605  1.00  0.00      BSYN  
ATOM    702  OG1 THR    81      -8.415 -99.581 -15.718  1.00  0.00      BSYN  
ATOM    703  HG1 THR    81      -7.511 -99.506 -16.030  1.00  0.00      BSYN  
ATOM    704  CG2 THR    81      -8.187 -97.789 -17.219  1.00  0.00      BSYN  
ATOM    705    C THR    81     -10.969 -96.811 -16.537  1.00  0.00      BSYN  
ATOM    706    O THR    81     -11.960 -97.022 -17.274  1.00  0.00      BSYN  
ATOM    707    N GLY    82     -10.524 -95.626 -16.143  1.00  0.00      BSYN  
ATOM    708    H GLY    82      -9.680 -95.482 -15.667  1.00  0.00      BSYN  
ATOM    709   CA GLY    82     -11.307 -94.472 -16.742  1.00  0.00      BSYN  
ATOM    710    C GLY    82     -11.437 -93.257 -15.828  1.00  0.00      BSYN  
ATOM    711    O GLY    82     -10.891 -93.207 -14.678  1.00  0.00      BSYN  
ATOM    712    N LEU    83     -12.134 -92.178 -16.317  1.00  0.00      BSYN  
ATOM    713    H LEU    83     -12.930 -92.333 -16.867  1.00  0.00      BSYN  
ATOM    714   CA LEU    83     -12.029 -90.858 -15.640  1.00  0.00      BSYN  
ATOM    715   CB LEU    83     -11.027 -89.845 -16.349  1.00  0.00      BSYN  
ATOM    716   CG LEU    83     -10.196 -88.975 -15.416  1.00  0.00      BSYN  
ATOM    717  CD1 LEU    83     -11.204 -88.050 -14.717  1.00  0.00      BSYN  
ATOM    718  CD2 LEU    83      -9.459 -89.876 -14.408  1.00  0.00      BSYN  
ATOM    719    C LEU    83     -13.507 -90.365 -15.596  1.00  0.00      BSYN  
ATOM    720    O LEU    83     -14.107 -89.957 -16.576  1.00  0.00      BSYN  
ATOM    721    N VAL    84     -14.078 -90.277 -14.345  1.00  0.00      BSYN  
ATOM    722    H VAL    84     -13.539 -90.421 -13.539  1.00  0.00      BSYN  
ATOM    723   CA VAL    84     -15.391 -89.785 -14.089  1.00  0.00      BSYN  
ATOM    724   CB VAL    84     -15.952 -90.494 -12.793  1.00  0.00      BSYN  
ATOM    725  CG1 VAL    84     -17.209 -89.946 -12.077  1.00  0.00      BSYN  
ATOM    726  CG2 VAL    84     -15.966 -91.908 -13.289  1.00  0.00      BSYN  
ATOM    727    C VAL    84     -15.280 -88.349 -13.650  1.00  0.00      BSYN  
ATOM    728    O VAL    84     -14.544 -88.046 -12.767  1.00  0.00      BSYN  
ATOM    729    N LYS    85     -15.937 -87.543 -14.446  1.00  0.00      BSYN  
ATOM    730    H LYS    85     -16.426 -87.877 -15.228  1.00  0.00      BSYN  
ATOM    731   CA LYS    85     -16.049 -86.155 -14.059  1.00  0.00      BSYN  
ATOM    732   CB LYS    85     -16.627 -85.473 -15.348  1.00  0.00      BSYN  
ATOM    733   CG LYS    85     -16.597 -83.897 -15.663  1.00  0.00      BSYN  
ATOM    734   CD LYS    85     -17.516 -83.810 -16.841  1.00  0.00      BSYN  
ATOM    735   CE LYS    85     -17.776 -82.395 -17.136  1.00  0.00      BSYN  
ATOM    736   NZ LYS    85     -18.634 -81.751 -16.143  1.00  0.00      BSYN  
ATOM    737  HZ1 LYS    85     -18.478 -81.897 -15.125  1.00  0.00      BSYN  
ATOM    738  HZ2 LYS    85     -18.363 -80.803 -16.476  1.00  0.00      BSYN  
ATOM    739  HZ3 LYS    85     -19.652 -81.774 -16.353  1.00  0.00      BSYN  
ATOM    740    C LYS    85     -17.088 -85.947 -12.950  1.00  0.00      BSYN  
ATOM    741    O LYS    85     -18.274 -86.286 -12.929  1.00  0.00      BSYN  
ATOM    742    N ARG    86     -16.609 -85.141 -11.949  1.00  0.00      BSYN  
ATOM    743    H ARG    86     -16.031 -84.396 -12.215  1.00  0.00      BSYN  
ATOM    744   CA ARG    86     -17.301 -84.983 -10.708  1.00  0.00      BSYN  
ATOM    745   CB ARG    86     -16.450 -85.327  -9.424  1.00  0.00      BSYN  
ATOM    746   CG ARG    86     -15.943 -86.706  -9.518  1.00  0.00      BSYN  
ATOM    747   CD ARG    86     -15.118 -87.271  -8.360  1.00  0.00      BSYN  
ATOM    748   NE ARG    86     -14.120 -88.232  -8.839  1.00  0.00      BSYN  
ATOM    749   HE ARG    86     -14.335 -88.450  -9.770  1.00  0.00      BSYN  
ATOM    750   CZ ARG    86     -13.079 -88.719  -8.167  1.00  0.00      BSYN  
ATOM    751  NH1 ARG    86     -13.226 -88.823  -6.839  1.00  0.00      BSYN  
ATOM    752 HH11 ARG    86     -12.545 -89.335  -6.316  1.00  0.00      BSYN  
ATOM    753 HH12 ARG    86     -14.075 -88.468  -6.447  1.00  0.00      BSYN  
ATOM    754  NH2 ARG    86     -11.921 -89.244  -8.654  1.00  0.00      BSYN  
ATOM    755 HH21 ARG    86     -11.206 -89.654  -8.087  1.00  0.00      BSYN  
ATOM    756 HH22 ARG    86     -11.978 -89.374  -9.644  1.00  0.00      BSYN  
ATOM    757    C ARG    86     -17.949 -83.655 -10.361  1.00  0.00      BSYN  
ATOM    758    O ARG    86     -19.185 -83.504 -10.148  1.00  0.00      BSYN  
ATOM    759    N GLU    87     -17.038 -82.646 -10.070  1.00  0.00      BSYN  
ATOM    760    H GLU    87     -16.081 -82.759  -9.890  1.00  0.00      BSYN  
ATOM    761   CA GLU    87     -17.449 -81.307  -9.980  1.00  0.00      BSYN  
ATOM    762   CB GLU    87     -16.319 -80.294  -9.458  1.00  0.00      BSYN  
ATOM    763   CG GLU    87     -15.613 -80.594  -8.128  1.00  0.00      BSYN  
ATOM    764   CD GLU    87     -14.658 -79.466  -7.811  1.00  0.00      BSYN  
ATOM    765  OE1 GLU    87     -15.190 -78.452  -7.385  1.00  0.00      BSYN  
ATOM    766  OE2 GLU    87     -13.460 -79.612  -8.054  1.00  0.00      BSYN  
ATOM    767    C GLU    87     -17.900 -80.697 -11.314  1.00  0.00      BSYN  
ATOM    768    O GLU    87     -16.995 -80.431 -12.088  1.00  0.00      BSYN  
ATOM    769    N GLU    88     -19.237 -80.647 -11.638  1.00  0.00      BSYN  
ATOM    770    H GLU    88     -19.928 -81.034 -11.061  1.00  0.00      BSYN  
ATOM    771   CA GLU    88     -19.836 -79.991 -12.754  1.00  0.00      BSYN  
ATOM    772   CB GLU    88     -21.260 -80.538 -12.884  1.00  0.00      BSYN  
ATOM    773   CG GLU    88     -21.468 -82.026 -13.125  1.00  0.00      BSYN  
ATOM    774   CD GLU    88     -21.020 -82.701 -14.359  1.00  0.00      BSYN  
ATOM    775  OE1 GLU    88     -21.607 -82.429 -15.425  1.00  0.00      BSYN  
ATOM    776  OE2 GLU    88     -20.044 -83.493 -14.403  1.00  0.00      BSYN  
ATOM    777    C GLU    88     -19.875 -78.524 -12.884  1.00  0.00      BSYN  
ATOM    778    O GLU    88     -19.650 -77.803 -11.878  1.00  0.00      BSYN  
ATOM    779    N PHE    89     -20.106 -77.947 -14.132  1.00  0.00      BSYN  
ATOM    780    H PHE    89     -20.538 -78.475 -14.836  1.00  0.00      BSYN  
ATOM    781   CA PHE    89     -19.955 -76.464 -14.354  1.00  0.00      BSYN  
ATOM    782   CB PHE    89     -18.851 -76.107 -15.327  1.00  0.00      BSYN  
ATOM    783   CG PHE    89     -17.592 -77.042 -15.133  1.00  0.00      BSYN  
ATOM    784  CD1 PHE    89     -17.211 -77.967 -16.088  1.00  0.00      BSYN  
ATOM    785  CD2 PHE    89     -16.784 -76.694 -14.059  1.00  0.00      BSYN  
ATOM    786  CE1 PHE    89     -15.999 -78.644 -15.830  1.00  0.00      BSYN  
ATOM    787  CE2 PHE    89     -15.609 -77.456 -13.809  1.00  0.00      BSYN  
ATOM    788   CZ PHE    89     -15.180 -78.441 -14.748  1.00  0.00      BSYN  
ATOM    789    C PHE    89     -21.311 -75.727 -14.697  1.00  0.00      BSYN  
ATOM    790    O PHE    89     -22.076 -76.150 -15.568  1.00  0.00      BSYN  
ATOM    791    N PRO    90     -21.572 -74.612 -14.069  1.00  0.00      BSYN  
ATOM    792   CD PRO    90     -21.280 -74.244 -12.672  1.00  0.00      BSYN  
ATOM    793   CA PRO    90     -22.577 -73.647 -14.479  1.00  0.00      BSYN  
ATOM    794   CB PRO    90     -22.478 -72.516 -13.411  1.00  0.00      BSYN  
ATOM    795   CG PRO    90     -22.287 -73.303 -12.064  1.00  0.00      BSYN  
ATOM    796    C PRO    90     -22.339 -73.039 -15.806  1.00  0.00      BSYN  
ATOM    797    O PRO    90     -21.418 -72.192 -16.000  1.00  0.00      BSYN  
ATOM    798    N THR    91     -23.222 -73.299 -16.771  1.00  0.00      BSYN  
ATOM    799    H THR    91     -24.059 -73.745 -16.526  1.00  0.00      BSYN  
ATOM    800   CA THR    91     -22.946 -72.873 -18.149  1.00  0.00      BSYN  
ATOM    801   CB THR    91     -22.605 -73.904 -19.324  1.00  0.00      BSYN  
ATOM    802  OG1 THR    91     -22.911 -75.274 -18.825  1.00  0.00      BSYN  
ATOM    803  HG1 THR    91     -23.694 -75.329 -18.272  1.00  0.00      BSYN  
ATOM    804  CG2 THR    91     -21.292 -73.740 -19.991  1.00  0.00      BSYN  
ATOM    805    C THR    91     -23.764 -71.657 -18.796  1.00  0.00      BSYN  
ATOM    806    O THR    91     -24.789 -71.937 -19.443  1.00  0.00      BSYN  
ATOM    807    N ASP    92     -23.475 -70.335 -18.773  1.00  0.00      BSYN  
ATOM    808    H ASP    92     -24.056 -69.672 -19.200  1.00  0.00      BSYN  
ATOM    809   CA ASP    92     -22.320 -69.775 -18.192  1.00  0.00      BSYN  
ATOM    810   CB ASP    92     -21.461 -68.976 -19.341  1.00  0.00      BSYN  
ATOM    811   CG ASP    92     -20.246 -68.183 -18.847  1.00  0.00      BSYN  
ATOM    812  OD1 ASP    92     -20.036 -67.039 -19.443  1.00  0.00      BSYN  
ATOM    813  OD2 ASP    92     -19.604 -68.560 -17.851  1.00  0.00      BSYN  
ATOM    814    C ASP    92     -22.551 -68.861 -16.935  1.00  0.00      BSYN  
ATOM    815    O ASP    92     -23.452 -67.916 -16.951  1.00  0.00      BSYN  
ATOM    816    N LEU    93     -21.735 -69.177 -15.957  1.00  0.00      BSYN  
ATOM    817    H LEU    93     -21.148 -69.954 -16.066  1.00  0.00      BSYN  
ATOM    818   CA LEU    93     -21.639 -68.570 -14.644  1.00  0.00      BSYN  
ATOM    819   CB LEU    93     -20.246 -68.982 -13.944  1.00  0.00      BSYN  
ATOM    820   CG LEU    93     -20.157 -69.182 -12.345  1.00  0.00      BSYN  
ATOM    821  CD1 LEU    93     -18.995 -69.987 -11.844  1.00  0.00      BSYN  
ATOM    822  CD2 LEU    93     -19.861 -67.843 -11.929  1.00  0.00      BSYN  
ATOM    823    C LEU    93     -21.892 -67.079 -14.506  1.00  0.00      BSYN  
ATOM    824    O LEU    93     -23.100 -66.768 -14.242  1.00  0.00      BSYN  
ATOM    825    N LYS    94     -20.955 -66.196 -14.661  1.00  0.00      BSYN  
ATOM    826    H LYS    94     -20.122 -66.540 -15.047  1.00  0.00      BSYN  
ATOM    827   CA LYS    94     -21.137 -64.795 -14.538  1.00  0.00      BSYN  
ATOM    828   CB LYS    94     -20.768 -64.253 -13.178  1.00  0.00      BSYN  
ATOM    829   CG LYS    94     -21.010 -62.806 -12.890  1.00  0.00      BSYN  
ATOM    830   CD LYS    94     -20.971 -62.700 -11.315  1.00  0.00      BSYN  
ATOM    831   CE LYS    94     -21.342 -61.243 -11.163  1.00  0.00      BSYN  
ATOM    832   NZ LYS    94     -20.785 -60.826  -9.921  1.00  0.00      BSYN  
ATOM    833  HZ1 LYS    94     -19.751 -60.867 -10.025  1.00  0.00      BSYN  
ATOM    834  HZ2 LYS    94     -20.888 -59.814  -9.705  1.00  0.00      BSYN  
ATOM    835  HZ3 LYS    94     -21.394 -61.443  -9.346  1.00  0.00      BSYN  
ATOM    836    C LYS    94     -20.505 -64.237 -15.755  1.00  0.00      BSYN  
ATOM    837    O LYS    94     -19.456 -64.735 -16.082  1.00  0.00      BSYN  
ATOM    838    N PRO    95     -21.081 -63.333 -16.569  1.00  0.00      BSYN  
ATOM    839   CD PRO    95     -22.431 -62.844 -16.344  1.00  0.00      BSYN  
ATOM    840   CA PRO    95     -20.468 -62.844 -17.727  1.00  0.00      BSYN  
ATOM    841   CB PRO    95     -21.568 -62.154 -18.474  1.00  0.00      BSYN  
ATOM    842   CG PRO    95     -22.722 -61.956 -17.466  1.00  0.00      BSYN  
ATOM    843    C PRO    95     -19.201 -61.985 -17.325  1.00  0.00      BSYN  
ATOM    844    O PRO    95     -19.069 -60.881 -16.812  1.00  0.00      BSYN  
ATOM    845    N GLU    96     -18.037 -62.531 -17.685  1.00  0.00      BSYN  
ATOM    846    H GLU    96     -18.118 -63.237 -18.360  1.00  0.00      BSYN  
ATOM    847   CA GLU    96     -16.613 -62.162 -17.407  1.00  0.00      BSYN  
ATOM    848   CB GLU    96     -15.583 -63.365 -17.445  1.00  0.00      BSYN  
ATOM    849   CG GLU    96     -15.709 -64.598 -16.561  1.00  0.00      BSYN  
ATOM    850   CD GLU    96     -16.494 -65.740 -17.285  1.00  0.00      BSYN  
ATOM    851  OE1 GLU    96     -16.911 -65.591 -18.456  1.00  0.00      BSYN  
ATOM    852  OE2 GLU    96     -16.568 -66.825 -16.713  1.00  0.00      BSYN  
ATOM    853    C GLU    96     -16.215 -61.126 -18.442  1.00  0.00      BSYN  
ATOM    854    O GLU    96     -16.108 -61.447 -19.625  1.00  0.00      BSYN  
ATOM    855    N GLU    97     -15.892 -59.924 -17.871  1.00  0.00      BSYN  
ATOM    856    H GLU    97     -16.275 -59.783 -16.980  1.00  0.00      BSYN  
ATOM    857   CA GLU    97     -15.487 -58.721 -18.552  1.00  0.00      BSYN  
ATOM    858   CB GLU    97     -14.907 -57.735 -17.492  1.00  0.00      BSYN  
ATOM    859   CG GLU    97     -15.175 -56.378 -17.801  1.00  0.00      BSYN  
ATOM    860   CD GLU    97     -15.685 -55.440 -16.618  1.00  0.00      BSYN  
ATOM    861  OE1 GLU    97     -14.987 -55.057 -15.692  1.00  0.00      BSYN  
ATOM    862  OE2 GLU    97     -16.885 -55.033 -16.659  1.00  0.00      BSYN  
ATOM    863    C GLU    97     -14.408 -58.874 -19.633  1.00  0.00      BSYN  
ATOM    864    O GLU    97     -13.596 -59.824 -19.672  1.00  0.00      BSYN  
ATOM    865    N VAL    98     -14.371 -58.055 -20.618  1.00  0.00      BSYN  
ATOM    866    H VAL    98     -15.069 -57.368 -20.573  1.00  0.00      BSYN  
ATOM    867   CA VAL    98     -13.364 -58.174 -21.723  1.00  0.00      BSYN  
ATOM    868   CB VAL    98     -13.818 -57.808 -23.151  1.00  0.00      BSYN  
ATOM    869  CG1 VAL    98     -15.193 -58.461 -23.368  1.00  0.00      BSYN  
ATOM    870  CG2 VAL    98     -13.746 -56.435 -23.779  1.00  0.00      BSYN  
ATOM    871    C VAL    98     -11.988 -57.565 -21.405  1.00  0.00      BSYN  
ATOM    872    O VAL    98     -11.794 -56.345 -21.077  1.00  0.00      BSYN  
ATOM    873    N ALA    99     -11.061 -58.462 -21.368  1.00  0.00      BSYN  
ATOM    874    H ALA    99     -11.122 -59.351 -21.775  1.00  0.00      BSYN  
ATOM    875   CA ALA    99      -9.816 -58.244 -20.711  1.00  0.00      BSYN  
ATOM    876   CB ALA    99      -9.206 -59.678 -20.272  1.00  0.00      BSYN  
ATOM    877    C ALA    99      -8.778 -57.345 -21.458  1.00  0.00      BSYN  
ATOM    878    O ALA    99      -8.635 -57.617 -22.636  1.00  0.00      BSYN  
ATOM    879    N GLN   100      -8.191 -56.314 -20.757  1.00  0.00      BSYN  
ATOM    880    H GLN   100      -8.559 -56.085 -19.877  1.00  0.00      BSYN  
ATOM    881   CA GLN   100      -7.119 -55.542 -21.421  1.00  0.00      BSYN  
ATOM    882   CB GLN   100      -6.823 -54.430 -20.499  1.00  0.00      BSYN  
ATOM    883   CG GLN   100      -6.340 -54.856 -19.080  1.00  0.00      BSYN  
ATOM    884   CD GLN   100      -6.910 -53.933 -17.960  1.00  0.00      BSYN  
ATOM    885  OE1 GLN   100      -8.135 -53.968 -17.852  1.00  0.00      BSYN  
ATOM    886  NE2 GLN   100      -6.011 -53.305 -17.101  1.00  0.00      BSYN  
ATOM    887 HE21 GLN   100      -6.484 -52.680 -16.513  1.00  0.00      BSYN  
ATOM    888 HE22 GLN   100      -5.044 -53.197 -17.221  1.00  0.00      BSYN  
ATOM    889    C GLN   100      -5.748 -56.270 -21.725  1.00  0.00      BSYN  
ATOM    890    O GLN   100      -5.267 -57.179 -21.071  1.00  0.00      BSYN  
ATOM    891    N GLU   101      -5.162 -56.032 -22.894  1.00  0.00      BSYN  
ATOM    892    H GLU   101      -5.614 -55.389 -23.479  1.00  0.00      BSYN  
ATOM    893   CA GLU   101      -3.895 -56.785 -23.377  1.00  0.00      BSYN  
ATOM    894   CB GLU   101      -4.287 -57.392 -24.737  1.00  0.00      BSYN  
ATOM    895   CG GLU   101      -3.914 -58.906 -24.917  1.00  0.00      BSYN  
ATOM    896   CD GLU   101      -4.590 -59.299 -26.228  1.00  0.00      BSYN  
ATOM    897  OE1 GLU   101      -4.050 -59.122 -27.336  1.00  0.00      BSYN  
ATOM    898  OE2 GLU   101      -5.773 -59.671 -26.181  1.00  0.00      BSYN  
ATOM    899    C GLU   101      -2.562 -55.956 -23.447  1.00  0.00      BSYN  
ATOM    900    O GLU   101      -1.464 -56.468 -23.421  1.00  0.00      BSYN  
ATOM    901    N ALA   102      -2.739 -54.584 -23.524  1.00  0.00      BSYN  
ATOM    902    H ALA   102      -3.618 -54.153 -23.489  1.00  0.00      BSYN  
ATOM    903   CA ALA   102      -1.547 -53.731 -23.650  1.00  0.00      BSYN  
ATOM    904   CB ALA   102      -1.670 -52.819 -24.811  1.00  0.00      BSYN  
ATOM    905    C ALA   102      -1.298 -53.053 -22.344  1.00  0.00      BSYN  
ATOM    906    O ALA   102      -1.075 -51.903 -22.317  1.00  0.00      BSYN  
ATOM    907    N ALA   103      -1.506 -53.832 -21.328  1.00  0.00      BSYN  
ATOM    908    H ALA   103      -1.577 -54.802 -21.452  1.00  0.00      BSYN  
ATOM    909   CA ALA   103      -1.626 -53.313 -19.984  1.00  0.00      BSYN  
ATOM    910   CB ALA   103      -0.342 -52.629 -19.630  1.00  0.00      BSYN  
ATOM    911    C ALA   103      -2.953 -52.653 -19.443  1.00  0.00      BSYN  
ATOM    912    O ALA   103      -3.453 -53.035 -18.421  1.00  0.00      BSYN  
ATOM    913    N GLU   104      -3.388 -51.704 -20.260  1.00  0.00      BSYN  
ATOM    914    H GLU   104      -3.136 -51.774 -21.205  1.00  0.00      BSYN  
ATOM    915   CA GLU   104      -4.409 -50.771 -19.840  1.00  0.00      BSYN  
ATOM    916   CB GLU   104      -3.925 -49.660 -19.006  1.00  0.00      BSYN  
ATOM    917   CG GLU   104      -2.686 -48.944 -19.714  1.00  0.00      BSYN  
ATOM    918   CD GLU   104      -2.165 -47.721 -19.075  1.00  0.00      BSYN  
ATOM    919  OE1 GLU   104      -1.426 -47.848 -18.250  1.00  0.00      BSYN  
ATOM    920  OE2 GLU   104      -2.412 -46.598 -19.536  1.00  0.00      BSYN  
ATOM    921    C GLU   104      -5.066 -50.230 -21.022  1.00  0.00      BSYN  
ATOM    922    O GLU   104      -4.477 -49.552 -21.935  1.00  0.00      BSYN  
ATOM    923    N GLU   105      -6.413 -50.262 -20.947  1.00  0.00      BSYN  
ATOM    924    H GLU   105      -6.809 -51.064 -20.547  1.00  0.00      BSYN  
ATOM    925   CA GLU   105      -7.233 -49.461 -21.876  1.00  0.00      BSYN  
ATOM    926   CB GLU   105      -8.265 -50.433 -22.501  1.00  0.00      BSYN  
ATOM    927   CG GLU   105      -8.225 -50.691 -24.008  1.00  0.00      BSYN  
ATOM    928   CD GLU   105      -6.919 -51.271 -24.625  1.00  0.00      BSYN  
ATOM    929  OE1 GLU   105      -6.781 -52.515 -24.526  1.00  0.00      BSYN  
ATOM    930  OE2 GLU   105      -6.119 -50.487 -25.183  1.00  0.00      BSYN  
ATOM    931    C GLU   105      -7.915 -48.292 -21.308  1.00  0.00      BSYN  
ATOM    932    O GLU   105      -8.205 -48.316 -20.128  1.00  0.00      BSYN  
ATOM    933    N PRO   106      -8.172 -47.172 -21.934  1.00  0.00      BSYN  
ATOM    934   CD PRO   106      -8.020 -46.973 -23.387  1.00  0.00      BSYN  
ATOM    935   CA PRO   106      -8.780 -45.993 -21.336  1.00  0.00      BSYN  
ATOM    936   CB PRO   106      -9.128 -45.096 -22.576  1.00  0.00      BSYN  
ATOM    937   CG PRO   106      -7.914 -45.420 -23.470  1.00  0.00      BSYN  
ATOM    938    C PRO   106     -10.016 -46.216 -20.533  1.00  0.00      BSYN  
ATOM    939    O PRO   106     -11.154 -46.192 -20.971  1.00  0.00      BSYN  
ATOM    940    N LEU   107      -9.599 -46.190 -19.214  1.00  0.00      BSYN  
ATOM    941    H LEU   107      -8.645 -46.090 -19.010  1.00  0.00      BSYN  
ATOM    942   CA LEU   107     -10.553 -46.361 -18.141  1.00  0.00      BSYN  
ATOM    943   CB LEU   107     -10.765 -47.857 -17.641  1.00  0.00      BSYN  
ATOM    944   CG LEU   107     -11.090 -49.069 -18.613  1.00  0.00      BSYN  
ATOM    945  CD1 LEU   107     -10.917 -50.369 -17.813  1.00  0.00      BSYN  
ATOM    946  CD2 LEU   107     -12.501 -48.942 -19.193  1.00  0.00      BSYN  
ATOM    947    C LEU   107     -10.352 -45.505 -16.943  1.00  0.00      BSYN  
ATOM    948    O LEU   107      -9.326 -44.785 -16.869  1.00  0.00      BSYN  
ATOM    949    N ILE   108     -11.330 -45.474 -16.033  1.00  0.00      BSYN  
ATOM    950    H ILE   108     -12.241 -45.548 -16.386  1.00  0.00      BSYN  
ATOM    951   CA ILE   108     -11.082 -45.067 -14.637  1.00  0.00      BSYN  
ATOM    952   CB ILE   108     -12.237 -44.146 -14.234  1.00  0.00      BSYN  
ATOM    953  CG2 ILE   108     -12.284 -43.910 -12.667  1.00  0.00      BSYN  
ATOM    954  CG1 ILE   108     -12.258 -42.862 -14.979  1.00  0.00      BSYN  
ATOM    955   CD ILE   108     -13.515 -41.864 -14.836  1.00  0.00      BSYN  
ATOM    956    C ILE   108     -11.166 -46.278 -13.813  1.00  0.00      BSYN  
ATOM    957    O ILE   108     -12.123 -47.061 -13.852  1.00  0.00      BSYN  
ATOM    958    N GLU   109     -10.238 -46.364 -12.887  1.00  0.00      BSYN  
ATOM    959    H GLU   109      -9.809 -45.522 -12.626  1.00  0.00      BSYN  
ATOM    960   CA GLU   109      -9.927 -47.489 -12.071  1.00  0.00      BSYN  
ATOM    961   CB GLU   109      -8.627 -48.065 -12.429  1.00  0.00      BSYN  
ATOM    962   CG GLU   109      -8.756 -49.272 -13.275  1.00  0.00      BSYN  
ATOM    963   CD GLU   109      -7.296 -49.750 -13.363  1.00  0.00      BSYN  
ATOM    964  OE1 GLU   109      -6.996 -50.703 -12.635  1.00  0.00      BSYN  
ATOM    965  OE2 GLU   109      -6.489 -49.210 -14.119  1.00  0.00      BSYN  
ATOM    966    C GLU   109     -10.095 -47.176 -10.583  1.00  0.00      BSYN  
ATOM    967    O GLU   109      -9.108 -46.620 -10.059  1.00  0.00      BSYN  
ATOM    968    N PRO   110     -11.193 -47.523  -9.885  1.00  0.00      BSYN  
ATOM    969   CD PRO   110     -12.482 -47.721 -10.594  1.00  0.00      BSYN  
ATOM    970   CA PRO   110     -11.479 -47.396  -8.486  1.00  0.00      BSYN  
ATOM    971   CB PRO   110     -12.954 -47.607  -8.463  1.00  0.00      BSYN  
ATOM    972   CG PRO   110     -13.442 -46.850  -9.861  1.00  0.00      BSYN  
ATOM    973    C PRO   110     -10.626 -48.448  -7.848  1.00  0.00      BSYN  
ATOM    974    O PRO   110     -10.758 -49.595  -8.350  1.00  0.00      BSYN  
ATOM    975    N LEU   111      -9.673 -48.411  -6.815  1.00  0.00      BSYN  
ATOM    976    H LEU   111      -9.580 -49.360  -6.587  1.00  0.00      BSYN  
ATOM    977   CA LEU   111      -9.180 -47.275  -6.091  1.00  0.00      BSYN  
ATOM    978   CB LEU   111      -9.580 -47.377  -4.547  1.00  0.00      BSYN  
ATOM    979   CG LEU   111     -10.830 -46.662  -4.012  1.00  0.00      BSYN  
ATOM    980  CD1 LEU   111     -10.867 -45.243  -4.578  1.00  0.00      BSYN  
ATOM    981  CD2 LEU   111     -12.162 -47.395  -4.534  1.00  0.00      BSYN  
ATOM    982    C LEU   111      -7.686 -47.050  -6.245  1.00  0.00      BSYN  
ATOM    983    O LEU   111      -6.909 -47.943  -5.929  1.00  0.00      BSYN  
ATOM    984    N MET   112      -7.352 -45.806  -6.538  1.00  0.00      BSYN  
ATOM    985    H MET   112      -8.062 -45.149  -6.386  1.00  0.00      BSYN  
ATOM    986   CA MET   112      -5.933 -45.456  -6.596  1.00  0.00      BSYN  
ATOM    987   CB MET   112      -5.747 -44.512  -7.759  1.00  0.00      BSYN  
ATOM    988   CG MET   112      -4.395 -44.369  -8.529  1.00  0.00      BSYN  
ATOM    989   SD MET   112      -3.566 -45.981  -8.492  1.00  0.00      BSYN  
ATOM    990   CE MET   112      -4.559 -46.716  -9.724  1.00  0.00      BSYN  
ATOM    991    C MET   112      -5.459 -44.959  -5.226  1.00  0.00      BSYN  
ATOM    992    O MET   112      -6.292 -44.583  -4.396  1.00  0.00      BSYN  
ATOM    993    N GLU   113      -4.147 -45.005  -5.131  1.00  0.00      BSYN  
ATOM    994    H GLU   113      -3.580 -45.206  -5.904  1.00  0.00      BSYN  
ATOM    995   CA GLU   113      -3.476 -44.526  -3.898  1.00  0.00      BSYN  
ATOM    996   CB GLU   113      -2.368 -45.567  -3.450  1.00  0.00      BSYN  
ATOM    997   CG GLU   113      -2.800 -46.859  -2.657  1.00  0.00      BSYN  
ATOM    998   CD GLU   113      -3.451 -46.445  -1.337  1.00  0.00      BSYN  
ATOM    999  OE1 GLU   113      -4.638 -46.587  -1.198  1.00  0.00      BSYN  
ATOM   1000  OE2 GLU   113      -2.733 -45.833  -0.431  1.00  0.00      BSYN  
ATOM   1001    C GLU   113      -2.923 -43.085  -4.021  1.00  0.00      BSYN  
ATOM   1002    O GLU   113      -1.939 -42.860  -4.700  1.00  0.00      BSYN  
ATOM   1003    N PRO   114      -3.514 -42.124  -3.328  1.00  0.00      BSYN  
ATOM   1004   CD PRO   114      -4.867 -42.313  -2.692  1.00  0.00      BSYN  
ATOM   1005   CA PRO   114      -3.082 -40.756  -3.511  1.00  0.00      BSYN  
ATOM   1006   CB PRO   114      -4.450 -40.064  -3.549  1.00  0.00      BSYN  
ATOM   1007   CG PRO   114      -5.531 -40.901  -2.811  1.00  0.00      BSYN  
ATOM   1008    C PRO   114      -2.209 -40.162  -2.391  1.00  0.00      BSYN  
ATOM   1009    O PRO   114      -2.405 -39.141  -1.739  1.00  0.00      BSYN  
ATOM   1010    N GLU   115      -1.212 -41.020  -2.184  1.00  0.00      BSYN  
ATOM   1011    H GLU   115      -0.840 -41.539  -2.928  1.00  0.00      BSYN  
ATOM   1012   CA GLU   115      -0.388 -40.983  -1.011  1.00  0.00      BSYN  
ATOM   1013   CB GLU   115       0.151 -42.298  -0.768  1.00  0.00      BSYN  
ATOM   1014   CG GLU   115      -0.899 -43.228  -0.223  1.00  0.00      BSYN  
ATOM   1015   CD GLU   115      -0.332 -44.450   0.333  1.00  0.00      BSYN  
ATOM   1016  OE1 GLU   115      -0.602 -44.676   1.514  1.00  0.00      BSYN  
ATOM   1017  OE2 GLU   115       0.254 -45.272  -0.438  1.00  0.00      BSYN  
ATOM   1018    C GLU   115       0.673 -39.947  -1.011  1.00  0.00      BSYN  
ATOM   1019    O GLU   115       1.250 -39.720  -2.070  1.00  0.00      BSYN  
ATOM   1020    N GLY   116       0.935 -39.317   0.179  1.00  0.00      BSYN  
ATOM   1021    H GLY   116       0.512 -39.717   0.967  1.00  0.00      BSYN  
ATOM   1022   CA GLY   116       1.501 -37.939   0.367  1.00  0.00      BSYN  
ATOM   1023    C GLY   116       2.914 -37.993  -0.291  1.00  0.00      BSYN  
ATOM   1024    O GLY   116       3.721 -38.882  -0.134  1.00  0.00      BSYN  
ATOM   1025    N GLU   117       3.175 -37.031  -1.280  1.00  0.00      BSYN  
ATOM   1026    H GLU   117       2.599 -36.243  -1.373  1.00  0.00      BSYN  
ATOM   1027   CA GLU   117       4.475 -36.725  -1.947  1.00  0.00      BSYN  
ATOM   1028   CB GLU   117       4.324 -35.320  -2.595  1.00  0.00      BSYN  
ATOM   1029   CG GLU   117       4.193 -34.093  -1.659  1.00  0.00      BSYN  
ATOM   1030   CD GLU   117       2.881 -33.735  -1.008  1.00  0.00      BSYN  
ATOM   1031  OE1 GLU   117       2.968 -33.329   0.147  1.00  0.00      BSYN  
ATOM   1032  OE2 GLU   117       1.807 -33.833  -1.610  1.00  0.00      BSYN  
ATOM   1033    C GLU   117       5.715 -36.716  -1.060  1.00  0.00      BSYN  
ATOM   1034    O GLU   117       6.907 -36.812  -1.512  1.00  0.00      BSYN  
ATOM   1035    N SER   118       5.476 -36.426   0.182  1.00  0.00      BSYN  
ATOM   1036    H SER   118       4.580 -36.247   0.536  1.00  0.00      BSYN  
ATOM   1037   CA SER   118       6.558 -36.474   1.211  1.00  0.00      BSYN  
ATOM   1038   CB SER   118       6.178 -35.388   2.353  1.00  0.00      BSYN  
ATOM   1039   OG SER   118       5.921 -34.036   1.816  1.00  0.00      BSYN  
ATOM   1040   HG SER   118       5.115 -33.991   1.297  1.00  0.00      BSYN  
ATOM   1041    C SER   118       6.708 -37.935   1.731  1.00  0.00      BSYN  
ATOM   1042    O SER   118       5.835 -38.437   2.461  1.00  0.00      BSYN  
ATOM   1043    N TYR   119       7.773 -38.541   1.244  1.00  0.00      BSYN  
ATOM   1044    H TYR   119       8.503 -38.042   0.820  1.00  0.00      BSYN  
ATOM   1045   CA TYR   119       7.887 -39.990   1.266  1.00  0.00      BSYN  
ATOM   1046   CB TYR   119       9.057 -40.308   0.431  1.00  0.00      BSYN  
ATOM   1047   CG TYR   119       9.129 -41.804   0.142  1.00  0.00      BSYN  
ATOM   1048  CD1 TYR   119       8.202 -42.504  -0.626  1.00  0.00      BSYN  
ATOM   1049  CE1 TYR   119       8.411 -43.913  -0.929  1.00  0.00      BSYN  
ATOM   1050  CD2 TYR   119      10.251 -42.476   0.535  1.00  0.00      BSYN  
ATOM   1051  CE2 TYR   119      10.476 -43.799   0.201  1.00  0.00      BSYN  
ATOM   1052   CZ TYR   119       9.562 -44.528  -0.511  1.00  0.00      BSYN  
ATOM   1053   OH TYR   119       9.649 -45.946  -0.631  1.00  0.00      BSYN  
ATOM   1054   HH TYR   119       8.745 -46.270  -0.654  1.00  0.00      BSYN  
ATOM   1055    C TYR   119       7.912 -40.494   2.801  1.00  0.00      BSYN  
ATOM   1056    O TYR   119       9.001 -40.435   3.326  1.00  0.00      BSYN  
ATOM   1057    N GLU   120       6.851 -40.964   3.494  1.00  0.00      BSYN  
ATOM   1058    H GLU   120       5.922 -40.970   3.181  1.00  0.00      BSYN  
ATOM   1059   CA GLU   120       7.033 -41.493   4.889  1.00  0.00      BSYN  
ATOM   1060   CB GLU   120       6.273 -40.749   5.921  1.00  0.00      BSYN  
ATOM   1061   CG GLU   120       6.731 -41.023   7.270  1.00  0.00      BSYN  
ATOM   1062   CD GLU   120       7.964 -40.409   7.983  1.00  0.00      BSYN  
ATOM   1063  OE1 GLU   120       9.054 -41.032   7.922  1.00  0.00      BSYN  
ATOM   1064  OE2 GLU   120       7.837 -39.331   8.459  1.00  0.00      BSYN  
ATOM   1065    C GLU   120       6.695 -42.960   4.715  1.00  0.00      BSYN  
ATOM   1066    O GLU   120       5.534 -43.364   4.427  1.00  0.00      BSYN  
ATOM   1067    N ASP   121       7.780 -43.813   4.657  1.00  0.00      BSYN  
ATOM   1068    H ASP   121       8.658 -43.411   4.489  1.00  0.00      BSYN  
ATOM   1069   CA ASP   121       7.709 -45.242   4.471  1.00  0.00      BSYN  
ATOM   1070   CB ASP   121       7.951 -45.598   2.973  1.00  0.00      BSYN  
ATOM   1071   CG ASP   121       7.973 -47.081   2.703  1.00  0.00      BSYN  
ATOM   1072  OD1 ASP   121       9.028 -47.743   2.622  1.00  0.00      BSYN  
ATOM   1073  OD2 ASP   121       6.852 -47.664   2.748  1.00  0.00      BSYN  
ATOM   1074    C ASP   121       8.646 -46.039   5.419  1.00  0.00      BSYN  
ATOM   1075    O ASP   121       9.860 -46.195   5.127  1.00  0.00      BSYN  
ATOM   1076    N PRO   122       8.155 -46.396   6.567  1.00  0.00      BSYN  
ATOM   1077   CD PRO   122       6.853 -46.072   7.122  1.00  0.00      BSYN  
ATOM   1078   CA PRO   122       8.770 -47.275   7.595  1.00  0.00      BSYN  
ATOM   1079   CB PRO   122       7.739 -47.086   8.803  1.00  0.00      BSYN  
ATOM   1080   CG PRO   122       6.369 -47.013   8.119  1.00  0.00      BSYN  
ATOM   1081    C PRO   122       9.121 -48.734   7.136  1.00  0.00      BSYN  
ATOM   1082    O PRO   122       8.169 -49.444   6.871  1.00  0.00      BSYN  
ATOM   1083    N PRO   123      10.385 -49.176   7.268  1.00  0.00      BSYN  
ATOM   1084   CD PRO   123      11.594 -48.393   7.599  1.00  0.00      BSYN  
ATOM   1085   CA PRO   123      10.902 -50.523   6.927  1.00  0.00      BSYN  
ATOM   1086   CB PRO   123      12.218 -50.333   6.395  1.00  0.00      BSYN  
ATOM   1087   CG PRO   123      12.469 -48.902   6.388  1.00  0.00      BSYN  
ATOM   1088    C PRO   123      10.767 -51.550   7.988  1.00  0.00      BSYN  
ATOM   1089    O PRO   123      11.666 -52.228   8.437  1.00  0.00      BSYN  
ATOM   1090    N GLN   124       9.559 -51.653   8.530  1.00  0.00      BSYN  
ATOM   1091    H GLN   124       8.729 -51.291   8.155  1.00  0.00      BSYN  
ATOM   1092   CA GLN   124       9.265 -52.521   9.694  1.00  0.00      BSYN  
ATOM   1093   CB GLN   124       8.125 -52.120  10.575  1.00  0.00      BSYN  
ATOM   1094   CG GLN   124       8.545 -50.915  11.401  1.00  0.00      BSYN  
ATOM   1095   CD GLN   124       7.605 -50.527  12.463  1.00  0.00      BSYN  
ATOM   1096  OE1 GLN   124       6.878 -49.556  12.329  1.00  0.00      BSYN  
ATOM   1097  NE2 GLN   124       7.649 -51.100  13.659  1.00  0.00      BSYN  
ATOM   1098 HE21 GLN   124       6.937 -50.958  14.317  1.00  0.00      BSYN  
ATOM   1099 HE22 GLN   124       8.455 -51.654  13.724  1.00  0.00      BSYN  
ATOM   1100    C GLN   124       8.915 -53.889   9.130  1.00  0.00      BSYN  
ATOM   1101    O GLN   124       7.924 -54.059   8.444  1.00  0.00      BSYN  
ATOM   1102    N GLU   125       9.876 -54.767   9.357  1.00  0.00      BSYN  
ATOM   1103    H GLU   125      10.721 -54.436   9.728  1.00  0.00      BSYN  
ATOM   1104   CA GLU   125       9.535 -56.129   9.138  1.00  0.00      BSYN  
ATOM   1105   CB GLU   125       9.892 -56.612   7.734  1.00  0.00      BSYN  
ATOM   1106   CG GLU   125       9.330 -58.065   7.362  1.00  0.00      BSYN  
ATOM   1107   CD GLU   125      10.023 -58.726   6.182  1.00  0.00      BSYN  
ATOM   1108  OE1 GLU   125       9.400 -59.572   5.513  1.00  0.00      BSYN  
ATOM   1109  OE2 GLU   125      11.224 -58.580   6.005  1.00  0.00      BSYN  
ATOM   1110    C GLU   125      10.227 -56.954  10.206  1.00  0.00      BSYN  
ATOM   1111    O GLU   125      11.437 -56.877  10.372  1.00  0.00      BSYN  
ATOM   1112    N GLU   126       9.395 -57.604  11.109  1.00  0.00      BSYN  
ATOM   1113    H GLU   126       8.541 -57.843  10.694  1.00  0.00      BSYN  
ATOM   1114   CA GLU   126      10.000 -58.300  12.211  1.00  0.00      BSYN  
ATOM   1115   CB GLU   126       9.227 -58.143  13.518  1.00  0.00      BSYN  
ATOM   1116   CG GLU   126      10.018 -57.443  14.682  1.00  0.00      BSYN  
ATOM   1117   CD GLU   126       9.392 -57.977  15.953  1.00  0.00      BSYN  
ATOM   1118  OE1 GLU   126       9.940 -58.804  16.665  1.00  0.00      BSYN  
ATOM   1119  OE2 GLU   126       8.326 -57.491  16.275  1.00  0.00      BSYN  
ATOM   1120    C GLU   126      10.210 -59.734  11.735  1.00  0.00      BSYN  
ATOM   1121    O GLU   126       9.362 -60.651  12.035  1.00  0.00      BSYN  
ATOM   1122    N TYR   127      11.402 -59.893  11.157  1.00  0.00      BSYN  
ATOM   1123    H TYR   127      11.976 -59.140  10.902  1.00  0.00      BSYN  
ATOM   1124   CA TYR   127      11.854 -61.267  10.779  1.00  0.00      BSYN  
ATOM   1125   CB TYR   127      11.994 -61.292   9.261  1.00  0.00      BSYN  
ATOM   1126   CG TYR   127      13.090 -60.430   8.545  1.00  0.00      BSYN  
ATOM   1127  CD1 TYR   127      13.500 -59.165   9.014  1.00  0.00      BSYN  
ATOM   1128  CE1 TYR   127      14.215 -58.449   8.162  1.00  0.00      BSYN  
ATOM   1129  CD2 TYR   127      13.559 -61.081   7.444  1.00  0.00      BSYN  
ATOM   1130  CE2 TYR   127      14.466 -60.402   6.663  1.00  0.00      BSYN  
ATOM   1131   CZ TYR   127      14.676 -59.081   6.979  1.00  0.00      BSYN  
ATOM   1132   OH TYR   127      15.262 -58.251   5.961  1.00  0.00      BSYN  
ATOM   1133   HH TYR   127      15.137 -58.570   5.064  1.00  0.00      BSYN  
ATOM   1134    C TYR   127      13.110 -61.648  11.537  1.00  0.00      BSYN  
ATOM   1135    O TYR   127      13.980 -60.907  11.926  1.00  0.00      BSYN  
ATOM   1136    N GLN   128      13.029 -62.976  11.882  1.00  0.00      BSYN  
ATOM   1137    H GLN   128      12.257 -63.448  11.506  1.00  0.00      BSYN  
ATOM   1138   CA GLN   128      13.961 -63.559  12.767  1.00  0.00      BSYN  
ATOM   1139   CB GLN   128      13.229 -64.351  13.889  1.00  0.00      BSYN  
ATOM   1140   CG GLN   128      12.883 -63.507  15.099  1.00  0.00      BSYN  
ATOM   1141   CD GLN   128      11.730 -62.515  15.059  1.00  0.00      BSYN  
ATOM   1142  OE1 GLN   128      11.140 -62.086  14.072  1.00  0.00      BSYN  
ATOM   1143  NE2 GLN   128      11.349 -62.086  16.257  1.00  0.00      BSYN  
ATOM   1144 HE21 GLN   128      10.644 -61.410  16.173  1.00  0.00      BSYN  
ATOM   1145 HE22 GLN   128      11.580 -62.525  17.102  1.00  0.00      BSYN  
ATOM   1146    C GLN   128      15.132 -64.160  11.987  1.00  0.00      BSYN  
ATOM   1147    O GLN   128      15.018 -65.245  11.427  1.00  0.00      BSYN  
ATOM   1148    N GLU   129      16.144 -63.299  11.987  1.00  0.00      BSYN  
ATOM   1149    H GLU   129      16.133 -62.480  12.526  1.00  0.00      BSYN  
ATOM   1150   CA GLU   129      17.265 -63.410  11.099  1.00  0.00      BSYN  
ATOM   1151   CB GLU   129      17.977 -62.025  11.319  1.00  0.00      BSYN  
ATOM   1152   CG GLU   129      18.877 -61.484  10.161  1.00  0.00      BSYN  
ATOM   1153   CD GLU   129      18.219 -61.303   8.788  1.00  0.00      BSYN  
ATOM   1154  OE1 GLU   129      17.671 -60.180   8.550  1.00  0.00      BSYN  
ATOM   1155  OE2 GLU   129      18.242 -62.226   8.001  1.00  0.00      BSYN  
ATOM   1156    C GLU   129      18.220 -64.573  11.244  1.00  0.00      BSYN  
ATOM   1157    O GLU   129      18.573 -65.200  12.297  1.00  0.00      BSYN  
ATOM   1158    N TYR   130      18.520 -65.102   9.995  1.00  0.00      BSYN  
ATOM   1159    H TYR   130      17.738 -65.025   9.409  1.00  0.00      BSYN  
ATOM   1160   CA TYR   130      19.485 -66.075   9.852  1.00  0.00      BSYN  
ATOM   1161   CB TYR   130      18.955 -67.468   9.326  1.00  0.00      BSYN  
ATOM   1162   CG TYR   130      17.889 -67.947  10.281  1.00  0.00      BSYN  
ATOM   1163  CD1 TYR   130      18.280 -68.483  11.483  1.00  0.00      BSYN  
ATOM   1164  CE1 TYR   130      17.334 -69.028  12.343  1.00  0.00      BSYN  
ATOM   1165  CD2 TYR   130      16.587 -67.973   9.882  1.00  0.00      BSYN  
ATOM   1166  CE2 TYR   130      15.638 -68.553  10.695  1.00  0.00      BSYN  
ATOM   1167   CZ TYR   130      16.069 -69.102  11.934  1.00  0.00      BSYN  
ATOM   1168   OH TYR   130      15.182 -69.861  12.669  1.00  0.00      BSYN  
ATOM   1169   HH TYR   130      14.338 -69.953  12.221  1.00  0.00      BSYN  
ATOM   1170    C TYR   130      20.547 -65.537   8.947  1.00  0.00      BSYN  
ATOM   1171    O TYR   130      20.373 -64.918   7.923  1.00  0.00      BSYN  
ATOM   1172    N GLU   131      21.649 -65.656   9.595  1.00  0.00      BSYN  
ATOM   1173    H GLU   131      21.658 -65.430  10.548  1.00  0.00      BSYN  
ATOM   1174   CA GLU   131      22.934 -65.938   8.915  1.00  0.00      BSYN  
ATOM   1175   CB GLU   131      23.994 -65.138   9.752  1.00  0.00      BSYN  
ATOM   1176   CG GLU   131      25.148 -64.326   9.097  1.00  0.00      BSYN  
ATOM   1177   CD GLU   131      25.808 -63.289  10.027  1.00  0.00      BSYN  
ATOM   1178  OE1 GLU   131      26.723 -62.592   9.548  1.00  0.00      BSYN  
ATOM   1179  OE2 GLU   131      25.593 -63.186  11.187  1.00  0.00      BSYN  
ATOM   1180    C GLU   131      23.310 -67.339   8.470  1.00  0.00      BSYN  
ATOM   1181    O GLU   131      23.249 -68.215   9.358  1.00  0.00      BSYN  
ATOM   1182    N PRO   132      23.415 -67.664   7.236  1.00  0.00      BSYN  
ATOM   1183   CD PRO   132      22.862 -66.888   6.176  1.00  0.00      BSYN  
ATOM   1184   CA PRO   132      23.692 -68.972   6.687  1.00  0.00      BSYN  
ATOM   1185   CB PRO   132      22.764 -69.160   5.440  1.00  0.00      BSYN  
ATOM   1186   CG PRO   132      22.809 -67.790   4.960  1.00  0.00      BSYN  
ATOM   1187    C PRO   132      25.159 -69.232   6.232  1.00  0.00      BSYN  
ATOM   1188    O PRO   132      26.065 -68.388   6.378  1.00  0.00      BSYN  
ATOM   1189    N GLU   133      25.470 -70.373   5.537  1.00  0.00      BSYN  
ATOM   1190    H GLU   133      24.836 -71.120   5.567  1.00  0.00      BSYN  
ATOM   1191   CA GLU   133      26.733 -70.789   4.959  1.00  0.00      BSYN  
ATOM   1192   CB GLU   133      27.219 -72.123   5.712  1.00  0.00      BSYN  
ATOM   1193   CG GLU   133      28.162 -71.939   6.832  1.00  0.00      BSYN  
ATOM   1194   CD GLU   133      29.694 -71.736   6.576  1.00  0.00      BSYN  
ATOM   1195  OE1 GLU   133      30.526 -72.382   7.140  1.00  0.00      BSYN  
ATOM   1196  OE2 GLU   133      30.011 -71.035   5.555  1.00  0.00      BSYN  
ATOM   1197    C GLU   133      26.860 -71.002   3.469  1.00  0.00      BSYN  
ATOM   1198    O GLU   133      26.039 -71.532   2.772  1.00  0.00      BSYN  
ATOM   1199    N ALA   134      28.154 -70.674   3.078  1.00  0.00      BSYN  
ATOM   1200    H ALA   134      28.842 -70.364   3.703  1.00  0.00      BSYN  
ATOM   1201   CA ALA   134      28.710 -70.949   1.803  1.00  0.00      BSYN  
ATOM   1202   CB ALA   134      30.271 -70.759   1.819  1.00  0.00      BSYN  
ATOM   1203    C ALA   134      28.499 -72.459   1.581  1.00  0.00      BSYN  
ATOM   1204  OT1 ALA   134      28.790 -73.355   2.404  1.00  0.00      BSYN  
ATOM   1205  OT2 ALA   134      28.022 -72.784   0.490  1.00  0.00      BSYN  
END
