# Supplementary material for: Data set of intrinsically disordered proteins analysed at a local protein conformation level
Source: Data Brief. 2020 Mar 5;29:105383. doi: 10.1016/j.dib.2020.105383 (PMC7078294; doi:10.1016/j.dib.2020.105383)
Supplement: Supplementary file 1 [file mmc1.zip › the data/1-DATA/PED1AAD-pdb/1AAD-180.pdb]

CRYST1    1.000    1.000    1.000  90.00  90.00  90.00 P 1           1
ATOM      1  HT1 MET     1      -8.965 -58.340 -38.021  1.00  0.00      BSYN  
ATOM      2  HT2 MET     1      -7.856 -58.679 -36.837  1.00  0.00      BSYN  
ATOM      3    N MET     1      -8.326 -57.895 -37.331  1.00  0.00      BSYN  
ATOM      4  HT3 MET     1      -7.595 -57.334 -37.813  1.00  0.00      BSYN  
ATOM      5   CA MET     1      -9.179 -57.114 -36.438  1.00  0.00      BSYN  
ATOM      6   CB MET     1      -8.325 -56.149 -35.605  1.00  0.00      BSYN  
ATOM      7   CG MET     1      -7.474 -56.939 -34.671  1.00  0.00      BSYN  
ATOM      8   SD MET     1      -6.595 -55.982 -33.371  1.00  0.00      BSYN  
ATOM      9   CE MET     1      -7.702 -55.769 -31.990  1.00  0.00      BSYN  
ATOM     10    C MET     1     -10.155 -56.291 -37.250  1.00  0.00      BSYN  
ATOM     11    O MET     1      -9.847 -55.933 -38.358  1.00  0.00      BSYN  
ATOM     12    N ASP     2     -11.317 -56.015 -36.625  1.00  0.00      BSYN  
ATOM     13    H ASP     2     -11.393 -56.560 -35.815  1.00  0.00      BSYN  
ATOM     14   CA ASP     2     -12.417 -55.121 -37.149  1.00  0.00      BSYN  
ATOM     15   CB ASP     2     -11.889 -53.695 -37.305  1.00  0.00      BSYN  
ATOM     16   CG ASP     2     -12.928 -52.642 -37.730  1.00  0.00      BSYN  
ATOM     17  OD1 ASP     2     -12.698 -51.914 -38.652  1.00  0.00      BSYN  
ATOM     18  OD2 ASP     2     -13.960 -52.524 -37.037  1.00  0.00      BSYN  
ATOM     19    C ASP     2     -13.066 -55.628 -38.445  1.00  0.00      BSYN  
ATOM     20    O ASP     2     -14.080 -54.988 -38.857  1.00  0.00      BSYN  
ATOM     21    N VAL     3     -12.552 -56.528 -39.159  1.00  0.00      BSYN  
ATOM     22    H VAL     3     -11.606 -56.759 -39.052  1.00  0.00      BSYN  
ATOM     23   CA VAL     3     -13.110 -57.235 -40.245  1.00  0.00      BSYN  
ATOM     24   CB VAL     3     -12.295 -57.138 -41.586  1.00  0.00      BSYN  
ATOM     25  CG1 VAL     3     -13.108 -57.499 -42.924  1.00  0.00      BSYN  
ATOM     26  CG2 VAL     3     -11.562 -55.764 -41.902  1.00  0.00      BSYN  
ATOM     27    C VAL     3     -13.009 -58.746 -39.890  1.00  0.00      BSYN  
ATOM     28    O VAL     3     -12.034 -59.271 -39.397  1.00  0.00      BSYN  
ATOM     29    N PHE     4     -14.109 -59.351 -40.216  1.00  0.00      BSYN  
ATOM     30    H PHE     4     -14.830 -58.898 -40.700  1.00  0.00      BSYN  
ATOM     31   CA PHE     4     -14.252 -60.761 -39.756  1.00  0.00      BSYN  
ATOM     32   CB PHE     4     -15.676 -61.132 -39.250  1.00  0.00      BSYN  
ATOM     33   CG PHE     4     -16.128 -60.787 -37.838  1.00  0.00      BSYN  
ATOM     34  CD1 PHE     4     -17.284 -60.052 -37.526  1.00  0.00      BSYN  
ATOM     35  CD2 PHE     4     -15.458 -61.417 -36.745  1.00  0.00      BSYN  
ATOM     36  CE1 PHE     4     -17.667 -59.783 -36.269  1.00  0.00      BSYN  
ATOM     37  CE2 PHE     4     -15.832 -61.075 -35.472  1.00  0.00      BSYN  
ATOM     38   CZ PHE     4     -17.028 -60.440 -35.304  1.00  0.00      BSYN  
ATOM     39    C PHE     4     -13.600 -61.707 -40.890  1.00  0.00      BSYN  
ATOM     40    O PHE     4     -13.667 -62.920 -40.734  1.00  0.00      BSYN  
ATOM     41    N MET     5     -13.182 -61.091 -41.967  1.00  0.00      BSYN  
ATOM     42    H MET     5     -12.967 -60.141 -42.077  1.00  0.00      BSYN  
ATOM     43   CA MET     5     -12.833 -61.850 -43.181  1.00  0.00      BSYN  
ATOM     44   CB MET     5     -13.293 -61.081 -44.375  1.00  0.00      BSYN  
ATOM     45   CG MET     5     -14.784 -61.072 -44.217  1.00  0.00      BSYN  
ATOM     46   SD MET     5     -15.867 -61.269 -45.704  1.00  0.00      BSYN  
ATOM     47   CE MET     5     -16.547 -59.608 -45.829  1.00  0.00      BSYN  
ATOM     48    C MET     5     -11.376 -62.366 -43.203  1.00  0.00      BSYN  
ATOM     49    O MET     5     -10.416 -61.601 -43.031  1.00  0.00      BSYN  
ATOM     50    N LYS     6     -11.219 -63.671 -43.286  1.00  0.00      BSYN  
ATOM     51    H LYS     6     -11.970 -64.263 -43.500  1.00  0.00      BSYN  
ATOM     52   CA LYS     6      -9.846 -64.246 -43.440  1.00  0.00      BSYN  
ATOM     53   CB LYS     6      -9.813 -65.106 -42.155  1.00  0.00      BSYN  
ATOM     54   CG LYS     6      -8.562 -65.752 -41.837  1.00  0.00      BSYN  
ATOM     55   CD LYS     6      -8.597 -67.305 -42.345  1.00  0.00      BSYN  
ATOM     56   CE LYS     6      -7.240 -67.955 -42.320  1.00  0.00      BSYN  
ATOM     57   NZ LYS     6      -7.259 -69.336 -42.769  1.00  0.00      BSYN  
ATOM     58  HZ1 LYS     6      -6.738 -69.985 -42.145  1.00  0.00      BSYN  
ATOM     59  HZ2 LYS     6      -8.257 -69.626 -42.761  1.00  0.00      BSYN  
ATOM     60  HZ3 LYS     6      -6.823 -69.311 -43.713  1.00  0.00      BSYN  
ATOM     61    C LYS     6      -9.710 -65.097 -44.725  1.00  0.00      BSYN  
ATOM     62    O LYS     6      -8.859 -64.838 -45.548  1.00  0.00      BSYN  
ATOM     63    N GLY     7     -10.708 -65.993 -44.996  1.00  0.00      BSYN  
ATOM     64    H GLY     7     -11.477 -66.018 -44.390  1.00  0.00      BSYN  
ATOM     65   CA GLY     7     -10.705 -66.799 -46.196  1.00  0.00      BSYN  
ATOM     66    C GLY     7      -9.601 -67.915 -46.158  1.00  0.00      BSYN  
ATOM     67    O GLY     7      -8.393 -67.733 -46.519  1.00  0.00      BSYN  
ATOM     68    N LEU     8     -10.116 -69.140 -45.908  1.00  0.00      BSYN  
ATOM     69    H LEU     8      -9.500 -69.893 -46.023  1.00  0.00      BSYN  
ATOM     70   CA LEU     8     -11.450 -69.502 -45.552  1.00  0.00      BSYN  
ATOM     71   CB LEU     8     -11.570 -71.028 -45.854  1.00  0.00      BSYN  
ATOM     72   CG LEU     8     -13.043 -71.550 -45.750  1.00  0.00      BSYN  
ATOM     73  CD1 LEU     8     -14.105 -70.514 -46.277  1.00  0.00      BSYN  
ATOM     74  CD2 LEU     8     -13.098 -72.932 -46.381  1.00  0.00      BSYN  
ATOM     75    C LEU     8     -11.624 -69.277 -44.074  1.00  0.00      BSYN  
ATOM     76    O LEU     8     -10.815 -69.731 -43.229  1.00  0.00      BSYN  
ATOM     77    N SER     9     -12.693 -68.608 -43.751  1.00  0.00      BSYN  
ATOM     78    H SER     9     -13.403 -68.293 -44.349  1.00  0.00      BSYN  
ATOM     79   CA SER     9     -12.885 -68.190 -42.382  1.00  0.00      BSYN  
ATOM     80   CB SER     9     -13.712 -66.967 -42.315  1.00  0.00      BSYN  
ATOM     81   OG SER     9     -13.326 -65.777 -42.999  1.00  0.00      BSYN  
ATOM     82   HG SER     9     -14.068 -65.208 -43.217  1.00  0.00      BSYN  
ATOM     83    C SER     9     -13.527 -69.165 -41.409  1.00  0.00      BSYN  
ATOM     84    O SER     9     -14.763 -69.244 -41.256  1.00  0.00      BSYN  
ATOM     85    N MET    10     -12.535 -69.719 -40.669  1.00  0.00      BSYN  
ATOM     86    H MET    10     -11.640 -69.333 -40.768  1.00  0.00      BSYN  
ATOM     87   CA MET    10     -12.700 -70.948 -39.858  1.00  0.00      BSYN  
ATOM     88   CB MET    10     -12.425 -72.188 -40.742  1.00  0.00      BSYN  
ATOM     89   CG MET    10     -13.449 -73.371 -40.203  1.00  0.00      BSYN  
ATOM     90   SD MET    10     -13.407 -74.963 -41.121  1.00  0.00      BSYN  
ATOM     91   CE MET    10     -14.495 -74.479 -42.397  1.00  0.00      BSYN  
ATOM     92    C MET    10     -11.724 -70.921 -38.736  1.00  0.00      BSYN  
ATOM     93    O MET    10     -10.557 -71.074 -39.023  1.00  0.00      BSYN  
ATOM     94    N ALA    11     -11.952 -70.857 -37.516  1.00  0.00      BSYN  
ATOM     95    H ALA    11     -11.128 -71.090 -37.039  1.00  0.00      BSYN  
ATOM     96   CA ALA    11     -13.303 -70.547 -37.026  1.00  0.00      BSYN  
ATOM     97   CB ALA    11     -13.510 -71.555 -35.913  1.00  0.00      BSYN  
ATOM     98    C ALA    11     -13.159 -69.165 -36.407  1.00  0.00      BSYN  
ATOM     99    O ALA    11     -12.418 -68.796 -35.480  1.00  0.00      BSYN  
ATOM    100    N LYS    12     -14.002 -68.447 -37.150  1.00  0.00      BSYN  
ATOM    101    H LYS    12     -14.241 -68.628 -38.083  1.00  0.00      BSYN  
ATOM    102   CA LYS    12     -14.452 -67.137 -36.644  1.00  0.00      BSYN  
ATOM    103   CB LYS    12     -14.958 -66.528 -37.893  1.00  0.00      BSYN  
ATOM    104   CG LYS    12     -15.314 -65.058 -37.851  1.00  0.00      BSYN  
ATOM    105   CD LYS    12     -15.777 -64.928 -39.298  1.00  0.00      BSYN  
ATOM    106   CE LYS    12     -17.232 -65.083 -39.643  1.00  0.00      BSYN  
ATOM    107   NZ LYS    12     -17.172 -64.469 -40.954  1.00  0.00      BSYN  
ATOM    108  HZ1 LYS    12     -18.117 -64.538 -41.383  1.00  0.00      BSYN  
ATOM    109  HZ2 LYS    12     -16.829 -63.495 -40.826  1.00  0.00      BSYN  
ATOM    110  HZ3 LYS    12     -16.427 -65.038 -41.404  1.00  0.00      BSYN  
ATOM    111    C LYS    12     -15.447 -67.256 -35.547  1.00  0.00      BSYN  
ATOM    112    O LYS    12     -16.649 -66.938 -35.733  1.00  0.00      BSYN  
ATOM    113    N GLU    13     -14.953 -67.735 -34.413  1.00  0.00      BSYN  
ATOM    114    H GLU    13     -14.035 -68.077 -34.395  1.00  0.00      BSYN  
ATOM    115   CA GLU    13     -15.682 -67.847 -33.135  1.00  0.00      BSYN  
ATOM    116   CB GLU    13     -16.323 -66.551 -32.705  1.00  0.00      BSYN  
ATOM    117   CG GLU    13     -16.927 -66.174 -31.321  1.00  0.00      BSYN  
ATOM    118   CD GLU    13     -17.416 -64.765 -31.382  1.00  0.00      BSYN  
ATOM    119  OE1 GLU    13     -18.604 -64.583 -31.613  1.00  0.00      BSYN  
ATOM    120  OE2 GLU    13     -16.586 -63.945 -31.259  1.00  0.00      BSYN  
ATOM    121    C GLU    13     -16.560 -69.063 -32.988  1.00  0.00      BSYN  
ATOM    122    O GLU    13     -16.414 -70.054 -32.292  1.00  0.00      BSYN  
ATOM    123    N GLY    14     -17.631 -68.979 -33.838  1.00  0.00      BSYN  
ATOM    124    H GLY    14     -17.831 -68.141 -34.305  1.00  0.00      BSYN  
ATOM    125   CA GLY    14     -18.648 -70.034 -34.009  1.00  0.00      BSYN  
ATOM    126    C GLY    14     -19.245 -69.771 -35.372  1.00  0.00      BSYN  
ATOM    127    O GLY    14     -20.489 -69.802 -35.601  1.00  0.00      BSYN  
ATOM    128    N VAL    15     -18.378 -69.622 -36.282  1.00  0.00      BSYN  
ATOM    129    H VAL    15     -17.417 -69.522 -36.117  1.00  0.00      BSYN  
ATOM    130   CA VAL    15     -18.687 -69.691 -37.723  1.00  0.00      BSYN  
ATOM    131   CB VAL    15     -18.903 -68.409 -38.512  1.00  0.00      BSYN  
ATOM    132  CG1 VAL    15     -19.070 -68.689 -40.031  1.00  0.00      BSYN  
ATOM    133  CG2 VAL    15     -20.294 -67.926 -38.278  1.00  0.00      BSYN  
ATOM    134    C VAL    15     -17.566 -70.397 -38.523  1.00  0.00      BSYN  
ATOM    135    O VAL    15     -16.494 -69.847 -38.868  1.00  0.00      BSYN  
ATOM    136    N VAL    16     -17.657 -71.662 -38.776  1.00  0.00      BSYN  
ATOM    137    H VAL    16     -16.905 -72.062 -39.260  1.00  0.00      BSYN  
ATOM    138   CA VAL    16     -18.799 -72.503 -38.502  1.00  0.00      BSYN  
ATOM    139   CB VAL    16     -19.613 -72.818 -39.824  1.00  0.00      BSYN  
ATOM    140  CG1 VAL    16     -21.132 -72.852 -39.576  1.00  0.00      BSYN  
ATOM    141  CG2 VAL    16     -19.054 -72.207 -41.095  1.00  0.00      BSYN  
ATOM    142    C VAL    16     -18.209 -73.685 -37.842  1.00  0.00      BSYN  
ATOM    143    O VAL    16     -17.304 -74.414 -38.241  1.00  0.00      BSYN  
ATOM    144    N ALA    17     -18.703 -73.664 -36.599  1.00  0.00      BSYN  
ATOM    145    H ALA    17     -19.397 -73.069 -36.246  1.00  0.00      BSYN  
ATOM    146   CA ALA    17     -18.343 -74.745 -35.636  1.00  0.00      BSYN  
ATOM    147   CB ALA    17     -19.032 -74.302 -34.366  1.00  0.00      BSYN  
ATOM    148    C ALA    17     -19.042 -76.075 -35.854  1.00  0.00      BSYN  
ATOM    149    O ALA    17     -19.007 -76.876 -34.898  1.00  0.00      BSYN  
ATOM    150    N ALA    18     -19.780 -76.310 -36.996  1.00  0.00      BSYN  
ATOM    151    H ALA    18     -19.518 -76.060 -37.907  1.00  0.00      BSYN  
ATOM    152   CA ALA    18     -20.991 -77.194 -36.937  1.00  0.00      BSYN  
ATOM    153   CB ALA    18     -21.756 -76.838 -38.137  1.00  0.00      BSYN  
ATOM    154    C ALA    18     -20.578 -78.655 -36.879  1.00  0.00      BSYN  
ATOM    155    O ALA    18     -20.042 -79.134 -37.829  1.00  0.00      BSYN  
ATOM    156    N ALA    19     -20.773 -79.303 -35.689  1.00  0.00      BSYN  
ATOM    157    H ALA    19     -21.194 -78.952 -34.876  1.00  0.00      BSYN  
ATOM    158   CA ALA    19     -20.339 -80.751 -35.600  1.00  0.00      BSYN  
ATOM    159   CB ALA    19     -20.744 -81.238 -34.228  1.00  0.00      BSYN  
ATOM    160    C ALA    19     -21.036 -81.618 -36.645  1.00  0.00      BSYN  
ATOM    161    O ALA    19     -22.248 -81.757 -36.645  1.00  0.00      BSYN  
ATOM    162    N GLU    20     -20.291 -82.134 -37.611  1.00  0.00      BSYN  
ATOM    163    H GLU    20     -19.339 -82.349 -37.519  1.00  0.00      BSYN  
ATOM    164   CA GLU    20     -20.846 -82.631 -38.751  1.00  0.00      BSYN  
ATOM    165   CB GLU    20     -20.220 -81.835 -39.950  1.00  0.00      BSYN  
ATOM    166   CG GLU    20     -20.892 -81.928 -41.376  1.00  0.00      BSYN  
ATOM    167   CD GLU    20     -22.183 -81.160 -41.508  1.00  0.00      BSYN  
ATOM    168  OE1 GLU    20     -23.230 -81.783 -41.525  1.00  0.00      BSYN  
ATOM    169  OE2 GLU    20     -22.210 -79.961 -41.802  1.00  0.00      BSYN  
ATOM    170    C GLU    20     -20.495 -84.080 -38.907  1.00  0.00      BSYN  
ATOM    171    O GLU    20     -19.373 -84.554 -38.899  1.00  0.00      BSYN  
ATOM    172    N LYS    21     -21.569 -84.748 -38.945  1.00  0.00      BSYN  
ATOM    173    H LYS    21     -22.378 -84.195 -38.965  1.00  0.00      BSYN  
ATOM    174   CA LYS    21     -21.511 -86.165 -38.663  1.00  0.00      BSYN  
ATOM    175   CB LYS    21     -22.583 -86.627 -37.790  1.00  0.00      BSYN  
ATOM    176   CG LYS    21     -22.851 -86.265 -36.321  1.00  0.00      BSYN  
ATOM    177   CD LYS    21     -24.340 -86.709 -36.174  1.00  0.00      BSYN  
ATOM    178   CE LYS    21     -24.676 -87.152 -34.809  1.00  0.00      BSYN  
ATOM    179   NZ LYS    21     -25.574 -88.274 -34.794  1.00  0.00      BSYN  
ATOM    180  HZ1 LYS    21     -25.775 -88.469 -33.793  1.00  0.00      BSYN  
ATOM    181  HZ2 LYS    21     -26.446 -87.914 -35.231  1.00  0.00      BSYN  
ATOM    182  HZ3 LYS    21     -25.271 -89.129 -35.304  1.00  0.00      BSYN  
ATOM    183    C LYS    21     -21.378 -87.003 -39.886  1.00  0.00      BSYN  
ATOM    184    O LYS    21     -22.334 -87.286 -40.646  1.00  0.00      BSYN  
ATOM    185    N THR    22     -20.081 -87.224 -40.200  1.00  0.00      BSYN  
ATOM    186    H THR    22     -19.399 -86.625 -39.830  1.00  0.00      BSYN  
ATOM    187   CA THR    22     -19.821 -88.160 -41.292  1.00  0.00      BSYN  
ATOM    188   CB THR    22     -19.366 -87.341 -42.483  1.00  0.00      BSYN  
ATOM    189  OG1 THR    22     -18.477 -86.333 -41.988  1.00  0.00      BSYN  
ATOM    190  HG1 THR    22     -18.930 -85.493 -41.883  1.00  0.00      BSYN  
ATOM    191  CG2 THR    22     -20.496 -86.645 -43.341  1.00  0.00      BSYN  
ATOM    192    C THR    22     -18.787 -89.167 -40.726  1.00  0.00      BSYN  
ATOM    193    O THR    22     -17.940 -89.571 -41.553  1.00  0.00      BSYN  
ATOM    194    N LYS    23     -18.804 -89.445 -39.362  1.00  0.00      BSYN  
ATOM    195    H LYS    23     -19.513 -89.211 -38.727  1.00  0.00      BSYN  
ATOM    196   CA LYS    23     -17.611 -89.876 -38.648  1.00  0.00      BSYN  
ATOM    197   CB LYS    23     -17.688 -89.042 -37.402  1.00  0.00      BSYN  
ATOM    198   CG LYS    23     -17.339 -87.595 -37.682  1.00  0.00      BSYN  
ATOM    199   CD LYS    23     -17.213 -86.732 -36.461  1.00  0.00      BSYN  
ATOM    200   CE LYS    23     -17.008 -85.281 -36.898  1.00  0.00      BSYN  
ATOM    201   NZ LYS    23     -15.578 -85.043 -36.999  1.00  0.00      BSYN  
ATOM    202  HZ1 LYS    23     -15.059 -84.873 -36.114  1.00  0.00      BSYN  
ATOM    203  HZ2 LYS    23     -15.197 -85.813 -37.585  1.00  0.00      BSYN  
ATOM    204  HZ3 LYS    23     -15.485 -84.241 -37.655  1.00  0.00      BSYN  
ATOM    205    C LYS    23     -17.613 -91.394 -38.267  1.00  0.00      BSYN  
ATOM    206    O LYS    23     -18.608 -92.035 -38.058  1.00  0.00      BSYN  
ATOM    207    N GLN    24     -16.456 -91.950 -38.205  1.00  0.00      BSYN  
ATOM    208    H GLN    24     -15.667 -91.368 -38.179  1.00  0.00      BSYN  
ATOM    209   CA GLN    24     -16.285 -93.356 -37.889  1.00  0.00      BSYN  
ATOM    210   CB GLN    24     -15.146 -93.958 -38.776  1.00  0.00      BSYN  
ATOM    211   CG GLN    24     -13.754 -93.179 -38.293  1.00  0.00      BSYN  
ATOM    212   CD GLN    24     -12.489 -93.438 -38.955  1.00  0.00      BSYN  
ATOM    213  OE1 GLN    24     -12.139 -92.648 -39.853  1.00  0.00      BSYN  
ATOM    214  NE2 GLN    24     -11.814 -94.510 -38.479  1.00  0.00      BSYN  
ATOM    215 HE21 GLN    24     -12.377 -95.052 -37.888  1.00  0.00      BSYN  
ATOM    216 HE22 GLN    24     -10.866 -94.632 -38.693  1.00  0.00      BSYN  
ATOM    217    C GLN    24     -15.989 -93.707 -36.425  1.00  0.00      BSYN  
ATOM    218    O GLN    24     -15.453 -92.848 -35.689  1.00  0.00      BSYN  
ATOM    219    N GLY    25     -16.520 -94.876 -35.900  1.00  0.00      BSYN  
ATOM    220    H GLY    25     -17.067 -95.460 -36.465  1.00  0.00      BSYN  
ATOM    221   CA GLY    25     -16.194 -95.363 -34.522  1.00  0.00      BSYN  
ATOM    222    C GLY    25     -15.282 -96.546 -34.617  1.00  0.00      BSYN  
ATOM    223    O GLY    25     -15.462 -97.547 -35.305  1.00  0.00      BSYN  
ATOM    224    N VAL    26     -14.036 -96.436 -33.978  1.00  0.00      BSYN  
ATOM    225    H VAL    26     -13.788 -95.545 -33.654  1.00  0.00      BSYN  
ATOM    226   CA VAL    26     -13.114 -97.570 -33.869  1.00  0.00      BSYN  
ATOM    227   CB VAL    26     -11.655 -97.171 -34.240  1.00  0.00      BSYN  
ATOM    228  CG1 VAL    26     -11.464 -96.889 -35.756  1.00  0.00      BSYN  
ATOM    229  CG2 VAL    26     -11.008 -96.107 -33.389  1.00  0.00      BSYN  
ATOM    230    C VAL    26     -13.215 -98.296 -32.565  1.00  0.00      BSYN  
ATOM    231    O VAL    26     -14.208 -97.981 -31.880  1.00  0.00      BSYN  
ATOM    232    N THR    27     -12.270 -99.092 -32.129  1.00  0.00      BSYN  
ATOM    233    H THR    27     -11.740 -99.555 -32.811  1.00  0.00      BSYN  
ATOM    234   CA THR    27     -12.052 -99.438 -30.747  1.00  0.00      BSYN  
ATOM    235   CB THR    27     -11.611-100.870 -30.523  1.00  0.00      BSYN  
ATOM    236  OG1 THR    27     -12.534-101.759 -31.310  1.00  0.00      BSYN  
ATOM    237  HG1 THR    27     -13.482-101.646 -31.207  1.00  0.00      BSYN  
ATOM    238  CG2 THR    27     -11.508-101.386 -29.047  1.00  0.00      BSYN  
ATOM    239    C THR    27     -10.972 -98.545 -30.150  1.00  0.00      BSYN  
ATOM    240    O THR    27      -9.956 -98.346 -30.913  1.00  0.00      BSYN  
ATOM    241    N GLU    28     -11.081 -97.764 -29.047  1.00  0.00      BSYN  
ATOM    242    H GLU    28     -10.487 -97.030 -28.785  1.00  0.00      BSYN  
ATOM    243   CA GLU    28     -12.304 -97.558 -28.309  1.00  0.00      BSYN  
ATOM    244   CB GLU    28     -12.163 -97.411 -26.833  1.00  0.00      BSYN  
ATOM    245   CG GLU    28     -11.665 -98.599 -26.242  1.00  0.00      BSYN  
ATOM    246   CD GLU    28     -10.214 -98.513 -26.129  1.00  0.00      BSYN  
ATOM    247  OE1 GLU    28      -9.692 -97.555 -25.530  1.00  0.00      BSYN  
ATOM    248  OE2 GLU    28      -9.480 -99.402 -26.594  1.00  0.00      BSYN  
ATOM    249    C GLU    28     -13.261 -96.564 -28.844  1.00  0.00      BSYN  
ATOM    250    O GLU    28     -12.808 -95.516 -29.268  1.00  0.00      BSYN  
ATOM    251    N ALA    29     -14.596 -96.794 -28.930  1.00  0.00      BSYN  
ATOM    252    H ALA    29     -14.867 -97.726 -28.795  1.00  0.00      BSYN  
ATOM    253   CA ALA    29     -15.580 -95.827 -29.305  1.00  0.00      BSYN  
ATOM    254   CB ALA    29     -16.888 -96.456 -29.748  1.00  0.00      BSYN  
ATOM    255    C ALA    29     -15.897 -94.668 -28.306  1.00  0.00      BSYN  
ATOM    256    O ALA    29     -17.071 -94.297 -28.038  1.00  0.00      BSYN  
ATOM    257    N ALA    30     -14.759 -94.069 -27.773  1.00  0.00      BSYN  
ATOM    258    H ALA    30     -13.884 -94.486 -27.921  1.00  0.00      BSYN  
ATOM    259   CA ALA    30     -15.076 -93.023 -26.748  1.00  0.00      BSYN  
ATOM    260   CB ALA    30     -14.471 -93.322 -25.405  1.00  0.00      BSYN  
ATOM    261    C ALA    30     -14.631 -91.659 -27.222  1.00  0.00      BSYN  
ATOM    262    O ALA    30     -13.953 -90.762 -26.557  1.00  0.00      BSYN  
ATOM    263    N GLU    31     -15.187 -91.406 -28.366  1.00  0.00      BSYN  
ATOM    264    H GLU    31     -15.627 -92.147 -28.831  1.00  0.00      BSYN  
ATOM    265   CA GLU    31     -14.788 -90.224 -29.083  1.00  0.00      BSYN  
ATOM    266   CB GLU    31     -14.384 -90.677 -30.490  1.00  0.00      BSYN  
ATOM    267   CG GLU    31     -13.303 -91.831 -30.457  1.00  0.00      BSYN  
ATOM    268   CD GLU    31     -11.920 -91.529 -29.846  1.00  0.00      BSYN  
ATOM    269  OE1 GLU    31     -11.306 -90.491 -30.152  1.00  0.00      BSYN  
ATOM    270  OE2 GLU    31     -11.568 -92.429 -29.018  1.00  0.00      BSYN  
ATOM    271    C GLU    31     -15.876 -89.159 -29.111  1.00  0.00      BSYN  
ATOM    272    O GLU    31     -16.915 -89.455 -29.646  1.00  0.00      BSYN  
ATOM    273    N LYS    32     -15.764 -88.018 -28.394  1.00  0.00      BSYN  
ATOM    274    H LYS    32     -14.970 -87.936 -27.826  1.00  0.00      BSYN  
ATOM    275   CA LYS    32     -16.845 -87.088 -28.326  1.00  0.00      BSYN  
ATOM    276   CB LYS    32     -16.700 -86.507 -26.814  1.00  0.00      BSYN  
ATOM    277   CG LYS    32     -17.714 -85.769 -25.970  1.00  0.00      BSYN  
ATOM    278   CD LYS    32     -18.859 -86.719 -25.770  1.00  0.00      BSYN  
ATOM    279   CE LYS    32     -20.013 -86.041 -25.125  1.00  0.00      BSYN  
ATOM    280   NZ LYS    32     -20.243 -84.690 -25.617  1.00  0.00      BSYN  
ATOM    281  HZ1 LYS    32     -19.651 -83.995 -25.120  1.00  0.00      BSYN  
ATOM    282  HZ2 LYS    32     -19.821 -84.483 -26.544  1.00  0.00      BSYN  
ATOM    283  HZ3 LYS    32     -21.265 -84.503 -25.574  1.00  0.00      BSYN  
ATOM    284    C LYS    32     -17.066 -86.023 -29.414  1.00  0.00      BSYN  
ATOM    285    O LYS    32     -18.167 -85.368 -29.393  1.00  0.00      BSYN  
ATOM    286    N THR    33     -16.204 -85.900 -30.388  1.00  0.00      BSYN  
ATOM    287    H THR    33     -15.592 -86.665 -30.391  1.00  0.00      BSYN  
ATOM    288   CA THR    33     -16.122 -84.842 -31.428  1.00  0.00      BSYN  
ATOM    289   CB THR    33     -17.065 -85.083 -32.655  1.00  0.00      BSYN  
ATOM    290  OG1 THR    33     -16.883 -86.490 -33.132  1.00  0.00      BSYN  
ATOM    291  HG1 THR    33     -15.954 -86.726 -33.083  1.00  0.00      BSYN  
ATOM    292  CG2 THR    33     -16.938 -84.071 -33.807  1.00  0.00      BSYN  
ATOM    293    C THR    33     -16.009 -83.468 -30.896  1.00  0.00      BSYN  
ATOM    294    O THR    33     -14.953 -82.877 -31.034  1.00  0.00      BSYN  
ATOM    295    N LYS    34     -17.067 -82.833 -30.434  1.00  0.00      BSYN  
ATOM    296    H LYS    34     -17.966 -83.214 -30.515  1.00  0.00      BSYN  
ATOM    297   CA LYS    34     -16.936 -81.557 -29.846  1.00  0.00      BSYN  
ATOM    298   CB LYS    34     -17.693 -80.483 -30.490  1.00  0.00      BSYN  
ATOM    299   CG LYS    34     -16.850 -79.177 -30.625  1.00  0.00      BSYN  
ATOM    300   CD LYS    34     -17.747 -77.980 -31.141  1.00  0.00      BSYN  
ATOM    301   CE LYS    34     -18.431 -77.243 -29.955  1.00  0.00      BSYN  
ATOM    302   NZ LYS    34     -17.634 -77.291 -28.783  1.00  0.00      BSYN  
ATOM    303  HZ1 LYS    34     -17.659 -78.215 -28.307  1.00  0.00      BSYN  
ATOM    304  HZ2 LYS    34     -16.648 -77.039 -29.002  1.00  0.00      BSYN  
ATOM    305  HZ3 LYS    34     -17.853 -76.576 -28.060  1.00  0.00      BSYN  
ATOM    306    C LYS    34     -17.176 -81.701 -28.354  1.00  0.00      BSYN  
ATOM    307    O LYS    34     -18.252 -82.204 -27.988  1.00  0.00      BSYN  
ATOM    308    N GLU    35     -16.195 -81.360 -27.569  1.00  0.00      BSYN  
ATOM    309    H GLU    35     -15.468 -80.837 -27.967  1.00  0.00      BSYN  
ATOM    310   CA GLU    35     -16.065 -81.795 -26.193  1.00  0.00      BSYN  
ATOM    311   CB GLU    35     -14.676 -82.332 -26.169  1.00  0.00      BSYN  
ATOM    312   CG GLU    35     -14.170 -83.404 -27.158  1.00  0.00      BSYN  
ATOM    313   CD GLU    35     -12.758 -83.774 -27.060  1.00  0.00      BSYN  
ATOM    314  OE1 GLU    35     -12.385 -84.510 -26.087  1.00  0.00      BSYN  
ATOM    315  OE2 GLU    35     -11.930 -83.422 -27.856  1.00  0.00      BSYN  
ATOM    316    C GLU    35     -16.243 -80.632 -25.158  1.00  0.00      BSYN  
ATOM    317    O GLU    35     -16.949 -80.606 -24.210  1.00  0.00      BSYN  
ATOM    318    N GLY    36     -15.576 -79.471 -25.457  1.00  0.00      BSYN  
ATOM    319    H GLY    36     -14.967 -79.377 -26.220  1.00  0.00      BSYN  
ATOM    320   CA GLY    36     -15.637 -78.343 -24.485  1.00  0.00      BSYN  
ATOM    321    C GLY    36     -15.406 -76.951 -24.981  1.00  0.00      BSYN  
ATOM    322    O GLY    36     -15.502 -76.725 -26.205  1.00  0.00      BSYN  
ATOM    323    N VAL    37     -15.274 -75.997 -23.985  1.00  0.00      BSYN  
ATOM    324    H VAL    37     -15.230 -76.414 -23.100  1.00  0.00      BSYN  
ATOM    325   CA VAL    37     -15.115 -74.520 -24.146  1.00  0.00      BSYN  
ATOM    326   CB VAL    37     -16.014 -73.620 -23.308  1.00  0.00      BSYN  
ATOM    327  CG1 VAL    37     -15.976 -72.047 -23.625  1.00  0.00      BSYN  
ATOM    328  CG2 VAL    37     -17.369 -74.192 -23.079  1.00  0.00      BSYN  
ATOM    329    C VAL    37     -13.643 -74.186 -23.828  1.00  0.00      BSYN  
ATOM    330    O VAL    37     -13.252 -74.262 -22.714  1.00  0.00      BSYN  
ATOM    331    N LEU    38     -12.798 -73.561 -24.693  1.00  0.00      BSYN  
ATOM    332    H LEU    38     -13.194 -73.279 -25.543  1.00  0.00      BSYN  
ATOM    333   CA LEU    38     -11.445 -72.978 -24.367  1.00  0.00      BSYN  
ATOM    334   CB LEU    38     -10.485 -72.744 -25.568  1.00  0.00      BSYN  
ATOM    335   CG LEU    38      -8.954 -72.977 -25.685  1.00  0.00      BSYN  
ATOM    336  CD1 LEU    38      -8.354 -71.946 -24.718  1.00  0.00      BSYN  
ATOM    337  CD2 LEU    38      -8.630 -74.262 -25.085  1.00  0.00      BSYN  
ATOM    338    C LEU    38     -11.498 -71.689 -23.522  1.00  0.00      BSYN  
ATOM    339    O LEU    38     -11.815 -70.628 -23.994  1.00  0.00      BSYN  
ATOM    340    N TYR    39     -11.164 -71.870 -22.275  1.00  0.00      BSYN  
ATOM    341    H TYR    39     -10.825 -72.737 -21.969  1.00  0.00      BSYN  
ATOM    342   CA TYR    39     -11.361 -70.721 -21.392  1.00  0.00      BSYN  
ATOM    343   CB TYR    39     -11.729 -71.109 -19.997  1.00  0.00      BSYN  
ATOM    344   CG TYR    39     -13.131 -71.312 -19.735  1.00  0.00      BSYN  
ATOM    345  CD1 TYR    39     -13.410 -72.451 -18.941  1.00  0.00      BSYN  
ATOM    346  CE1 TYR    39     -14.691 -72.902 -18.775  1.00  0.00      BSYN  
ATOM    347  CD2 TYR    39     -14.101 -70.501 -20.147  1.00  0.00      BSYN  
ATOM    348  CE2 TYR    39     -15.369 -70.811 -19.819  1.00  0.00      BSYN  
ATOM    349   CZ TYR    39     -15.633 -71.984 -19.091  1.00  0.00      BSYN  
ATOM    350   OH TYR    39     -16.816 -72.463 -18.607  1.00  0.00      BSYN  
ATOM    351   HH TYR    39     -17.341 -71.660 -18.587  1.00  0.00      BSYN  
ATOM    352    C TYR    39     -10.124 -69.864 -21.466  1.00  0.00      BSYN  
ATOM    353    O TYR    39      -9.109 -70.071 -20.848  1.00  0.00      BSYN  
ATOM    354    N VAL    40     -10.150 -68.763 -22.157  1.00  0.00      BSYN  
ATOM    355    H VAL    40     -10.905 -68.613 -22.764  1.00  0.00      BSYN  
ATOM    356   CA VAL    40      -9.018 -67.870 -22.326  1.00  0.00      BSYN  
ATOM    357   CB VAL    40      -8.469 -67.984 -23.787  1.00  0.00      BSYN  
ATOM    358  CG1 VAL    40      -7.043 -68.452 -23.627  1.00  0.00      BSYN  
ATOM    359  CG2 VAL    40      -9.238 -68.689 -24.932  1.00  0.00      BSYN  
ATOM    360    C VAL    40      -9.221 -66.429 -21.994  1.00  0.00      BSYN  
ATOM    361    O VAL    40     -10.349 -65.846 -22.139  1.00  0.00      BSYN  
ATOM    362    N GLY    41      -8.131 -65.845 -21.546  1.00  0.00      BSYN  
ATOM    363    H GLY    41      -7.333 -66.414 -21.546  1.00  0.00      BSYN  
ATOM    364   CA GLY    41      -8.006 -64.513 -21.004  1.00  0.00      BSYN  
ATOM    365    C GLY    41      -8.005 -63.588 -22.182  1.00  0.00      BSYN  
ATOM    366    O GLY    41      -8.658 -62.599 -22.217  1.00  0.00      BSYN  
ATOM    367    N SER    42      -7.002 -63.812 -23.161  1.00  0.00      BSYN  
ATOM    368    H SER    42      -6.238 -64.397 -22.977  1.00  0.00      BSYN  
ATOM    369   CA SER    42      -7.106 -63.067 -24.469  1.00  0.00      BSYN  
ATOM    370   CB SER    42      -8.102 -63.902 -25.404  1.00  0.00      BSYN  
ATOM    371   OG SER    42      -7.453 -65.083 -25.533  1.00  0.00      BSYN  
ATOM    372   HG SER    42      -7.788 -65.843 -25.051  1.00  0.00      BSYN  
ATOM    373    C SER    42      -7.260 -61.514 -24.401  1.00  0.00      BSYN  
ATOM    374    O SER    42      -6.397 -60.843 -23.840  1.00  0.00      BSYN  
ATOM    375    N LYS    43      -8.362 -60.917 -25.012  1.00  0.00      BSYN  
ATOM    376    H LYS    43      -9.038 -61.586 -25.250  1.00  0.00      BSYN  
ATOM    377   CA LYS    43      -8.625 -59.479 -25.055  1.00  0.00      BSYN  
ATOM    378   CB LYS    43      -7.812 -58.711 -26.236  1.00  0.00      BSYN  
ATOM    379   CG LYS    43      -6.375 -58.346 -25.819  1.00  0.00      BSYN  
ATOM    380   CD LYS    43      -6.517 -56.945 -25.207  1.00  0.00      BSYN  
ATOM    381   CE LYS    43      -5.243 -56.465 -24.353  1.00  0.00      BSYN  
ATOM    382   NZ LYS    43      -5.022 -57.337 -23.183  1.00  0.00      BSYN  
ATOM    383  HZ1 LYS    43      -5.749 -57.260 -22.444  1.00  0.00      BSYN  
ATOM    384  HZ2 LYS    43      -4.974 -58.360 -23.365  1.00  0.00      BSYN  
ATOM    385  HZ3 LYS    43      -4.062 -57.415 -22.789  1.00  0.00      BSYN  
ATOM    386    C LYS    43     -10.128 -59.080 -24.991  1.00  0.00      BSYN  
ATOM    387    O LYS    43     -10.945 -59.939 -25.238  1.00  0.00      BSYN  
ATOM    388    N THR    44     -10.601 -57.773 -24.663  1.00  0.00      BSYN  
ATOM    389    H THR    44     -11.548 -57.620 -24.864  1.00  0.00      BSYN  
ATOM    390   CA THR    44      -9.786 -56.718 -24.126  1.00  0.00      BSYN  
ATOM    391   CB THR    44     -10.419 -55.407 -24.851  1.00  0.00      BSYN  
ATOM    392  OG1 THR    44     -10.181 -55.642 -26.175  1.00  0.00      BSYN  
ATOM    393  HG1 THR    44     -10.923 -55.294 -26.676  1.00  0.00      BSYN  
ATOM    394  CG2 THR    44      -9.730 -54.067 -24.464  1.00  0.00      BSYN  
ATOM    395    C THR    44      -9.867 -56.598 -22.600  1.00  0.00      BSYN  
ATOM    396    O THR    44      -8.881 -56.678 -21.931  1.00  0.00      BSYN  
ATOM    397    N ARG    45     -11.123 -56.494 -22.008  1.00  0.00      BSYN  
ATOM    398    H ARG    45     -11.932 -56.572 -22.556  1.00  0.00      BSYN  
ATOM    399   CA ARG    45     -11.345 -56.490 -20.626  1.00  0.00      BSYN  
ATOM    400   CB ARG    45     -12.411 -55.464 -20.324  1.00  0.00      BSYN  
ATOM    401   CG ARG    45     -13.818 -55.108 -20.861  1.00  0.00      BSYN  
ATOM    402   CD ARG    45     -14.260 -55.952 -22.031  1.00  0.00      BSYN  
ATOM    403   NE ARG    45     -15.125 -55.274 -22.978  1.00  0.00      BSYN  
ATOM    404   HE ARG    45     -15.347 -54.352 -22.730  1.00  0.00      BSYN  
ATOM    405   CZ ARG    45     -15.953 -55.887 -23.832  1.00  0.00      BSYN  
ATOM    406  NH1 ARG    45     -16.374 -57.128 -23.666  1.00  0.00      BSYN  
ATOM    407 HH11 ARG    45     -17.030 -57.604 -24.251  1.00  0.00      BSYN  
ATOM    408 HH12 ARG    45     -15.963 -57.615 -22.895  1.00  0.00      BSYN  
ATOM    409  NH2 ARG    45     -16.239 -55.118 -24.969  1.00  0.00      BSYN  
ATOM    410 HH21 ARG    45     -17.002 -55.339 -25.577  1.00  0.00      BSYN  
ATOM    411 HH22 ARG    45     -15.859 -54.194 -24.935  1.00  0.00      BSYN  
ATOM    412    C ARG    45     -11.601 -57.834 -19.943  1.00  0.00      BSYN  
ATOM    413    O ARG    45     -11.987 -58.889 -20.492  1.00  0.00      BSYN  
ATOM    414    N GLU    46     -11.468 -57.800 -18.564  1.00  0.00      BSYN  
ATOM    415    H GLU    46     -11.528 -56.969 -18.048  1.00  0.00      BSYN  
ATOM    416   CA GLU    46     -11.432 -58.983 -17.724  1.00  0.00      BSYN  
ATOM    417   CB GLU    46     -10.096 -59.075 -16.760  1.00  0.00      BSYN  
ATOM    418   CG GLU    46      -9.109 -60.263 -17.212  1.00  0.00      BSYN  
ATOM    419   CD GLU    46      -7.818 -60.183 -16.332  1.00  0.00      BSYN  
ATOM    420  OE1 GLU    46      -7.533 -61.077 -15.549  1.00  0.00      BSYN  
ATOM    421  OE2 GLU    46      -7.075 -59.110 -16.419  1.00  0.00      BSYN  
ATOM    422    C GLU    46     -12.650 -59.008 -16.783  1.00  0.00      BSYN  
ATOM    423    O GLU    46     -12.837 -57.947 -16.029  1.00  0.00      BSYN  
ATOM    424    N GLY    47     -13.489 -59.955 -16.730  1.00  0.00      BSYN  
ATOM    425    H GLY    47     -13.459 -60.707 -17.358  1.00  0.00      BSYN  
ATOM    426   CA GLY    47     -14.640 -59.897 -15.698  1.00  0.00      BSYN  
ATOM    427    C GLY    47     -14.560 -61.233 -14.929  1.00  0.00      BSYN  
ATOM    428    O GLY    47     -13.588 -61.470 -14.313  1.00  0.00      BSYN  
ATOM    429    N VAL    48     -15.545 -62.088 -14.941  1.00  0.00      BSYN  
ATOM    430    H VAL    48     -16.294 -61.658 -15.404  1.00  0.00      BSYN  
ATOM    431   CA VAL    48     -15.501 -63.500 -14.393  1.00  0.00      BSYN  
ATOM    432   CB VAL    48     -16.724 -63.864 -13.403  1.00  0.00      BSYN  
ATOM    433  CG1 VAL    48     -16.779 -62.981 -12.087  1.00  0.00      BSYN  
ATOM    434  CG2 VAL    48     -18.076 -63.491 -13.923  1.00  0.00      BSYN  
ATOM    435    C VAL    48     -15.479 -64.518 -15.591  1.00  0.00      BSYN  
ATOM    436    O VAL    48     -15.169 -64.116 -16.705  1.00  0.00      BSYN  
ATOM    437    N VAL    49     -15.965 -65.761 -15.297  1.00  0.00      BSYN  
ATOM    438    H VAL    49     -15.936 -66.152 -14.399  1.00  0.00      BSYN  
ATOM    439   CA VAL    49     -16.253 -66.723 -16.468  1.00  0.00      BSYN  
ATOM    440   CB VAL    49     -15.977 -68.264 -16.312  1.00  0.00      BSYN  
ATOM    441  CG1 VAL    49     -14.491 -68.581 -16.512  1.00  0.00      BSYN  
ATOM    442  CG2 VAL    49     -16.429 -68.768 -14.958  1.00  0.00      BSYN  
ATOM    443    C VAL    49     -17.607 -66.425 -17.032  1.00  0.00      BSYN  
ATOM    444    O VAL    49     -18.573 -67.049 -16.608  1.00  0.00      BSYN  
ATOM    445    N GLN    50     -17.505 -65.745 -18.230  1.00  0.00      BSYN  
ATOM    446    H GLN    50     -16.609 -65.447 -18.493  1.00  0.00      BSYN  
ATOM    447   CA GLN    50     -18.593 -65.394 -19.099  1.00  0.00      BSYN  
ATOM    448   CB GLN    50     -18.615 -63.874 -18.803  1.00  0.00      BSYN  
ATOM    449   CG GLN    50     -17.331 -62.945 -19.135  1.00  0.00      BSYN  
ATOM    450   CD GLN    50     -17.606 -61.577 -19.664  1.00  0.00      BSYN  
ATOM    451  OE1 GLN    50     -17.028 -61.172 -20.633  1.00  0.00      BSYN  
ATOM    452  NE2 GLN    50     -18.589 -60.826 -19.203  1.00  0.00      BSYN  
ATOM    453 HE21 GLN    50     -19.095 -61.161 -18.433  1.00  0.00      BSYN  
ATOM    454 HE22 GLN    50     -18.870 -59.988 -19.627  1.00  0.00      BSYN  
ATOM    455    C GLN    50     -18.208 -65.835 -20.544  1.00  0.00      BSYN  
ATOM    456    O GLN    50     -17.032 -66.177 -20.822  1.00  0.00      BSYN  
ATOM    457    N GLY    51     -19.114 -65.816 -21.570  1.00  0.00      BSYN  
ATOM    458    H GLY    51     -19.025 -66.429 -22.329  1.00  0.00      BSYN  
ATOM    459   CA GLY    51     -20.482 -65.378 -21.456  1.00  0.00      BSYN  
ATOM    460    C GLY    51     -21.443 -66.042 -22.482  1.00  0.00      BSYN  
ATOM    461    O GLY    51     -21.557 -65.387 -23.530  1.00  0.00      BSYN  
ATOM    462    N VAL    52     -22.188 -67.116 -22.279  1.00  0.00      BSYN  
ATOM    463    H VAL    52     -22.292 -67.505 -21.386  1.00  0.00      BSYN  
ATOM    464   CA VAL    52     -22.927 -67.787 -23.247  1.00  0.00      BSYN  
ATOM    465   CB VAL    52     -23.020 -69.360 -22.898  1.00  0.00      BSYN  
ATOM    466  CG1 VAL    52     -23.902 -70.172 -23.795  1.00  0.00      BSYN  
ATOM    467  CG2 VAL    52     -21.569 -69.850 -23.297  1.00  0.00      BSYN  
ATOM    468    C VAL    52     -24.324 -67.292 -23.249  1.00  0.00      BSYN  
ATOM    469    O VAL    52     -24.802 -67.257 -22.119  1.00  0.00      BSYN  
ATOM    470    N ALA    53     -24.976 -66.640 -24.258  1.00  0.00      BSYN  
ATOM    471    H ALA    53     -24.481 -66.600 -25.102  1.00  0.00      BSYN  
ATOM    472   CA ALA    53     -26.209 -65.970 -24.121  1.00  0.00      BSYN  
ATOM    473   CB ALA    53     -26.204 -64.536 -23.596  1.00  0.00      BSYN  
ATOM    474    C ALA    53     -26.835 -65.962 -25.492  1.00  0.00      BSYN  
ATOM    475    O ALA    53     -26.232 -65.618 -26.499  1.00  0.00      BSYN  
ATOM    476    N SER    54     -28.112 -66.168 -25.490  1.00  0.00      BSYN  
ATOM    477    H SER    54     -28.466 -66.549 -24.659  1.00  0.00      BSYN  
ATOM    478   CA SER    54     -28.889 -65.959 -26.738  1.00  0.00      BSYN  
ATOM    479   CB SER    54     -29.825 -67.170 -26.903  1.00  0.00      BSYN  
ATOM    480   OG SER    54     -30.680 -67.384 -25.670  1.00  0.00      BSYN  
ATOM    481   HG SER    54     -31.609 -67.143 -25.680  1.00  0.00      BSYN  
ATOM    482    C SER    54     -29.665 -64.634 -26.682  1.00  0.00      BSYN  
ATOM    483    O SER    54     -30.774 -64.657 -27.049  1.00  0.00      BSYN  
ATOM    484    N VAL    55     -29.000 -63.504 -26.283  1.00  0.00      BSYN  
ATOM    485    H VAL    55     -28.187 -63.596 -25.744  1.00  0.00      BSYN  
ATOM    486   CA VAL    55     -29.345 -62.166 -26.836  1.00  0.00      BSYN  
ATOM    487   CB VAL    55     -29.386 -60.941 -25.728  1.00  0.00      BSYN  
ATOM    488  CG1 VAL    55     -30.751 -60.925 -25.187  1.00  0.00      BSYN  
ATOM    489  CG2 VAL    55     -28.479 -61.114 -24.516  1.00  0.00      BSYN  
ATOM    490    C VAL    55     -28.334 -61.886 -28.003  1.00  0.00      BSYN  
ATOM    491    O VAL    55     -28.682 -61.689 -29.204  1.00  0.00      BSYN  
ATOM    492    N ALA    56     -27.049 -62.098 -27.654  1.00  0.00      BSYN  
ATOM    493    H ALA    56     -26.808 -62.602 -26.849  1.00  0.00      BSYN  
ATOM    494   CA ALA    56     -25.876 -61.658 -28.419  1.00  0.00      BSYN  
ATOM    495   CB ALA    56     -24.795 -61.691 -27.364  1.00  0.00      BSYN  
ATOM    496    C ALA    56     -25.624 -62.571 -29.556  1.00  0.00      BSYN  
ATOM    497    O ALA    56     -25.817 -62.252 -30.713  1.00  0.00      BSYN  
ATOM    498    N GLU    57     -25.179 -63.791 -29.155  1.00  0.00      BSYN  
ATOM    499    H GLU    57     -24.988 -63.927 -28.204  1.00  0.00      BSYN  
ATOM    500   CA GLU    57     -24.937 -64.920 -30.017  1.00  0.00      BSYN  
ATOM    501   CB GLU    57     -23.667 -65.549 -29.378  1.00  0.00      BSYN  
ATOM    502   CG GLU    57     -22.286 -65.340 -30.092  1.00  0.00      BSYN  
ATOM    503   CD GLU    57     -21.096 -66.047 -29.415  1.00  0.00      BSYN  
ATOM    504  OE1 GLU    57     -20.726 -67.221 -29.668  1.00  0.00      BSYN  
ATOM    505  OE2 GLU    57     -20.529 -65.459 -28.459  1.00  0.00      BSYN  
ATOM    506    C GLU    57     -26.159 -65.894 -29.912  1.00  0.00      BSYN  
ATOM    507    O GLU    57     -26.379 -66.650 -28.986  1.00  0.00      BSYN  
ATOM    508    N LYS    58     -27.012 -65.747 -30.868  1.00  0.00      BSYN  
ATOM    509    H LYS    58     -26.978 -64.965 -31.458  1.00  0.00      BSYN  
ATOM    510   CA LYS    58     -28.319 -66.423 -30.772  1.00  0.00      BSYN  
ATOM    511   CB LYS    58     -29.502 -65.415 -30.777  1.00  0.00      BSYN  
ATOM    512   CG LYS    58     -30.928 -66.032 -30.840  1.00  0.00      BSYN  
ATOM    513   CD LYS    58     -32.075 -65.043 -30.374  1.00  0.00      BSYN  
ATOM    514   CE LYS    58     -32.621 -64.076 -31.281  1.00  0.00      BSYN  
ATOM    515   NZ LYS    58     -33.191 -62.989 -30.488  1.00  0.00      BSYN  
ATOM    516  HZ1 LYS    58     -34.130 -63.223 -30.108  1.00  0.00      BSYN  
ATOM    517  HZ2 LYS    58     -32.653 -62.623 -29.677  1.00  0.00      BSYN  
ATOM    518  HZ3 LYS    58     -33.212 -62.205 -31.171  1.00  0.00      BSYN  
ATOM    519    C LYS    58     -28.259 -67.351 -31.990  1.00  0.00      BSYN  
ATOM    520    O LYS    58     -27.950 -66.981 -33.145  1.00  0.00      BSYN  
ATOM    521    N THR    59     -28.576 -68.636 -31.958  1.00  0.00      BSYN  
ATOM    522    H THR    59     -28.436 -69.206 -32.742  1.00  0.00      BSYN  
ATOM    523   CA THR    59     -28.881 -69.284 -30.780  1.00  0.00      BSYN  
ATOM    524   CB THR    59     -30.003 -70.322 -31.039  1.00  0.00      BSYN  
ATOM    525  OG1 THR    59     -30.757 -70.079 -32.268  1.00  0.00      BSYN  
ATOM    526  HG1 THR    59     -31.346 -69.321 -32.252  1.00  0.00      BSYN  
ATOM    527  CG2 THR    59     -30.921 -70.022 -29.966  1.00  0.00      BSYN  
ATOM    528    C THR    59     -27.676 -70.079 -30.265  1.00  0.00      BSYN  
ATOM    529    O THR    59     -27.165 -70.915 -30.863  1.00  0.00      BSYN  
ATOM    530    N LYS    60     -27.255 -69.680 -29.025  1.00  0.00      BSYN  
ATOM    531    H LYS    60     -27.748 -69.028 -28.484  1.00  0.00      BSYN  
ATOM    532   CA LYS    60     -26.163 -70.324 -28.336  1.00  0.00      BSYN  
ATOM    533   CB LYS    60     -25.167 -69.270 -27.855  1.00  0.00      BSYN  
ATOM    534   CG LYS    60     -23.870 -69.720 -27.297  1.00  0.00      BSYN  
ATOM    535   CD LYS    60     -22.943 -69.879 -28.514  1.00  0.00      BSYN  
ATOM    536   CE LYS    60     -21.579 -70.152 -27.900  1.00  0.00      BSYN  
ATOM    537   NZ LYS    60     -20.679 -70.230 -29.029  1.00  0.00      BSYN  
ATOM    538  HZ1 LYS    60     -20.714 -71.034 -29.688  1.00  0.00      BSYN  
ATOM    539  HZ2 LYS    60     -20.831 -69.334 -29.535  1.00  0.00      BSYN  
ATOM    540  HZ3 LYS    60     -19.667 -70.124 -28.814  1.00  0.00      BSYN  
ATOM    541    C LYS    60     -26.693 -71.157 -27.116  1.00  0.00      BSYN  
ATOM    542    O LYS    60     -27.406 -70.615 -26.245  1.00  0.00      BSYN  
ATOM    543    N GLU    61     -26.392 -72.462 -27.002  1.00  0.00      BSYN  
ATOM    544    H GLU    61     -25.657 -72.785 -27.564  1.00  0.00      BSYN  
ATOM    545   CA GLU    61     -27.037 -73.455 -26.224  1.00  0.00      BSYN  
ATOM    546   CB GLU    61     -26.339 -74.770 -26.708  1.00  0.00      BSYN  
ATOM    547   CG GLU    61     -26.565 -75.077 -28.230  1.00  0.00      BSYN  
ATOM    548   CD GLU    61     -25.891 -76.366 -28.780  1.00  0.00      BSYN  
ATOM    549  OE1 GLU    61     -24.967 -76.511 -29.588  1.00  0.00      BSYN  
ATOM    550  OE2 GLU    61     -26.437 -77.361 -28.327  1.00  0.00      BSYN  
ATOM    551    C GLU    61     -26.992 -73.284 -24.754  1.00  0.00      BSYN  
ATOM    552    O GLU    61     -26.132 -72.857 -24.040  1.00  0.00      BSYN  
ATOM    553    N GLN    62     -28.287 -73.547 -24.378  1.00  0.00      BSYN  
ATOM    554    H GLN    62     -28.955 -73.885 -25.011  1.00  0.00      BSYN  
ATOM    555   CA GLN    62     -28.717 -73.452 -23.022  1.00  0.00      BSYN  
ATOM    556   CB GLN    62     -30.191 -72.918 -22.941  1.00  0.00      BSYN  
ATOM    557   CG GLN    62     -30.611 -71.955 -23.999  1.00  0.00      BSYN  
ATOM    558   CD GLN    62     -30.309 -70.575 -23.545  1.00  0.00      BSYN  
ATOM    559  OE1 GLN    62     -30.832 -70.126 -22.502  1.00  0.00      BSYN  
ATOM    560  NE2 GLN    62     -29.519 -69.752 -24.299  1.00  0.00      BSYN  
ATOM    561 HE21 GLN    62     -29.127 -69.985 -25.166  1.00  0.00      BSYN  
ATOM    562 HE22 GLN    62     -29.480 -68.903 -23.811  1.00  0.00      BSYN  
ATOM    563    C GLN    62     -28.600 -74.638 -22.209  1.00  0.00      BSYN  
ATOM    564    O GLN    62     -28.045 -75.641 -22.721  1.00  0.00      BSYN  
ATOM    565    N ALA    63     -29.069 -74.764 -20.969  1.00  0.00      BSYN  
ATOM    566    H ALA    63     -29.688 -74.078 -20.644  1.00  0.00      BSYN  
ATOM    567   CA ALA    63     -29.009 -75.966 -20.182  1.00  0.00      BSYN  
ATOM    568   CB ALA    63     -27.857 -75.836 -19.232  1.00  0.00      BSYN  
ATOM    569    C ALA    63     -30.299 -76.266 -19.381  1.00  0.00      BSYN  
ATOM    570    O ALA    63     -31.074 -75.307 -19.080  1.00  0.00      BSYN  
ATOM    571    N SER    64     -30.381 -77.505 -18.957  1.00  0.00      BSYN  
ATOM    572    H SER    64     -29.548 -78.020 -18.925  1.00  0.00      BSYN  
ATOM    573   CA SER    64     -31.638 -78.012 -18.377  1.00  0.00      BSYN  
ATOM    574   CB SER    64     -32.746 -78.018 -19.562  1.00  0.00      BSYN  
ATOM    575   OG SER    64     -33.845 -78.734 -19.099  1.00  0.00      BSYN  
ATOM    576   HG SER    64     -33.832 -79.642 -19.411  1.00  0.00      BSYN  
ATOM    577    C SER    64     -31.318 -79.368 -17.625  1.00  0.00      BSYN  
ATOM    578    O SER    64     -30.179 -79.875 -17.658  1.00  0.00      BSYN  
ATOM    579    N HIS    65     -32.335 -79.970 -16.961  1.00  0.00      BSYN  
ATOM    580    H HIS    65     -33.197 -79.512 -16.876  1.00  0.00      BSYN  
ATOM    581   CA HIS    65     -32.177 -81.264 -16.374  1.00  0.00      BSYN  
ATOM    582   CB HIS    65     -33.158 -81.322 -15.194  1.00  0.00      BSYN  
ATOM    583   CG HIS    65     -33.054 -82.442 -14.132  1.00  0.00      BSYN  
ATOM    584  ND1 HIS    65     -33.360 -83.693 -14.304  1.00  0.00      BSYN  
ATOM    585  HD1 HIS    65     -33.986 -83.798 -15.051  1.00  0.00      BSYN  
ATOM    586  CD2 HIS    65     -32.410 -82.336 -12.933  1.00  0.00      BSYN  
ATOM    587  NE2 HIS    65     -32.207 -83.572 -12.583  1.00  0.00      BSYN  
ATOM    588  CE1 HIS    65     -32.795 -84.429 -13.416  1.00  0.00      BSYN  
ATOM    589    C HIS    65     -32.210 -82.553 -17.222  1.00  0.00      BSYN  
ATOM    590    O HIS    65     -33.197 -82.797 -17.889  1.00  0.00      BSYN  
ATOM    591    N LEU    66     -31.171 -83.211 -17.491  1.00  0.00      BSYN  
ATOM    592    H LEU    66     -31.266 -84.029 -18.023  1.00  0.00      BSYN  
ATOM    593   CA LEU    66     -29.796 -83.002 -17.048  1.00  0.00      BSYN  
ATOM    594   CB LEU    66     -29.507 -83.808 -15.720  1.00  0.00      BSYN  
ATOM    595   CG LEU    66     -28.500 -83.538 -14.533  1.00  0.00      BSYN  
ATOM    596  CD1 LEU    66     -28.524 -82.222 -13.917  1.00  0.00      BSYN  
ATOM    597  CD2 LEU    66     -28.798 -84.660 -13.504  1.00  0.00      BSYN  
ATOM    598    C LEU    66     -28.749 -83.271 -18.075  1.00  0.00      BSYN  
ATOM    599    O LEU    66     -28.114 -84.329 -18.064  1.00  0.00      BSYN  
ATOM    600    N GLY    67     -28.521 -82.282 -19.046  1.00  0.00      BSYN  
ATOM    601    H GLY    67     -29.050 -81.458 -19.083  1.00  0.00      BSYN  
ATOM    602   CA GLY    67     -27.560 -82.615 -20.098  1.00  0.00      BSYN  
ATOM    603    C GLY    67     -27.411 -81.514 -21.058  1.00  0.00      BSYN  
ATOM    604    O GLY    67     -27.944 -81.654 -22.175  1.00  0.00      BSYN  
ATOM    605    N GLY    68     -26.789 -80.371 -20.762  1.00  0.00      BSYN  
ATOM    606    H GLY    68     -26.446 -79.808 -21.487  1.00  0.00      BSYN  
ATOM    607   CA GLY    68     -26.237 -79.840 -19.466  1.00  0.00      BSYN  
ATOM    608    C GLY    68     -24.892 -80.538 -19.135  1.00  0.00      BSYN  
ATOM    609    O GLY    68     -24.133 -81.020 -19.974  1.00  0.00      BSYN  
ATOM    610    N ALA    69     -24.464 -80.627 -17.862  1.00  0.00      BSYN  
ATOM    611    H ALA    69     -23.527 -80.830 -17.657  1.00  0.00      BSYN  
ATOM    612   CA ALA    69     -25.453 -80.332 -16.727  1.00  0.00      BSYN  
ATOM    613   CB ALA    69     -24.846 -81.101 -15.498  1.00  0.00      BSYN  
ATOM    614    C ALA    69     -25.335 -78.879 -16.454  1.00  0.00      BSYN  
ATOM    615    O ALA    69     -26.312 -78.247 -16.082  1.00  0.00      BSYN  
ATOM    616    N VAL    70     -24.230 -78.245 -16.765  1.00  0.00      BSYN  
ATOM    617    H VAL    70     -23.638 -78.856 -17.252  1.00  0.00      BSYN  
ATOM    618   CA VAL    70     -23.909 -76.896 -16.488  1.00  0.00      BSYN  
ATOM    619   CB VAL    70     -22.605 -76.876 -15.587  1.00  0.00      BSYN  
ATOM    620  CG1 VAL    70     -22.171 -75.423 -15.378  1.00  0.00      BSYN  
ATOM    621  CG2 VAL    70     -22.845 -77.497 -14.244  1.00  0.00      BSYN  
ATOM    622    C VAL    70     -23.634 -76.198 -17.822  1.00  0.00      BSYN  
ATOM    623    O VAL    70     -22.895 -76.702 -18.640  1.00  0.00      BSYN  
ATOM    624    N PHE    71     -24.273 -75.077 -18.003  1.00  0.00      BSYN  
ATOM    625    H PHE    71     -24.902 -74.689 -17.360  1.00  0.00      BSYN  
ATOM    626   CA PHE    71     -23.728 -74.224 -19.086  1.00  0.00      BSYN  
ATOM    627   CB PHE    71     -24.828 -73.727 -19.992  1.00  0.00      BSYN  
ATOM    628   CG PHE    71     -25.568 -72.520 -19.631  1.00  0.00      BSYN  
ATOM    629  CD1 PHE    71     -25.545 -71.408 -20.468  1.00  0.00      BSYN  
ATOM    630  CD2 PHE    71     -26.455 -72.584 -18.569  1.00  0.00      BSYN  
ATOM    631  CE1 PHE    71     -26.417 -70.339 -20.128  1.00  0.00      BSYN  
ATOM    632  CE2 PHE    71     -27.309 -71.542 -18.304  1.00  0.00      BSYN  
ATOM    633   CZ PHE    71     -27.222 -70.294 -19.008  1.00  0.00      BSYN  
ATOM    634    C PHE    71     -22.759 -73.159 -18.581  1.00  0.00      BSYN  
ATOM    635    O PHE    71     -23.162 -72.109 -17.943  1.00  0.00      BSYN  
ATOM    636    N SER    72     -21.418 -73.494 -18.794  1.00  0.00      BSYN  
ATOM    637    H SER    72     -21.183 -74.395 -19.099  1.00  0.00      BSYN  
ATOM    638   CA SER    72     -20.315 -72.686 -18.290  1.00  0.00      BSYN  
ATOM    639   CB SER    72     -20.052 -71.373 -19.088  1.00  0.00      BSYN  
ATOM    640   OG SER    72     -19.972 -71.538 -20.480  1.00  0.00      BSYN  
ATOM    641   HG SER    72     -20.459 -70.962 -21.074  1.00  0.00      BSYN  
ATOM    642    C SER    72     -19.956 -72.319 -16.800  1.00  0.00      BSYN  
ATOM    643    O SER    72     -20.697 -71.731 -16.039  1.00  0.00      BSYN  
ATOM    644    N GLY    73     -18.849 -72.976 -16.301  1.00  0.00      BSYN  
ATOM    645    H GLY    73     -18.315 -73.727 -16.633  1.00  0.00      BSYN  
ATOM    646   CA GLY    73     -18.328 -72.705 -14.953  1.00  0.00      BSYN  
ATOM    647    C GLY    73     -17.842 -73.848 -14.223  1.00  0.00      BSYN  
ATOM    648    O GLY    73     -16.965 -74.596 -14.633  1.00  0.00      BSYN  
ATOM    649    N ALA    74     -18.325 -74.013 -12.954  1.00  0.00      BSYN  
ATOM    650    H ALA    74     -18.985 -73.436 -12.515  1.00  0.00      BSYN  
ATOM    651   CA ALA    74     -17.773 -75.170 -12.200  1.00  0.00      BSYN  
ATOM    652   CB ALA    74     -17.257 -74.919 -10.699  1.00  0.00      BSYN  
ATOM    653    C ALA    74     -18.911 -76.215 -12.057  1.00  0.00      BSYN  
ATOM    654    O ALA    74     -19.915 -75.941 -11.478  1.00  0.00      BSYN  
ATOM    655    N GLY    75     -18.544 -77.475 -12.418  1.00  0.00      BSYN  
ATOM    656    H GLY    75     -19.119 -78.186 -12.066  1.00  0.00      BSYN  
ATOM    657   CA GLY    75     -17.267 -77.971 -13.043  1.00  0.00      BSYN  
ATOM    658    C GLY    75     -16.963 -79.365 -12.587  1.00  0.00      BSYN  
ATOM    659    O GLY    75     -17.509 -79.806 -11.550  1.00  0.00      BSYN  
ATOM    660    N ASN    76     -16.047 -79.946 -13.457  1.00  0.00      BSYN  
ATOM    661    H ASN    76     -15.807 -79.337 -14.186  1.00  0.00      BSYN  
ATOM    662   CA ASN    76     -15.547 -81.262 -13.365  1.00  0.00      BSYN  
ATOM    663   CB ASN    76     -16.710 -82.385 -13.473  1.00  0.00      BSYN  
ATOM    664   CG ASN    76     -16.322 -83.697 -12.781  1.00  0.00      BSYN  
ATOM    665  OD1 ASN    76     -15.125 -83.918 -12.537  1.00  0.00      BSYN  
ATOM    666  ND2 ASN    76     -17.024 -84.592 -12.250  1.00  0.00      BSYN  
ATOM    667 HD21 ASN    76     -16.543 -85.261 -11.718  1.00  0.00      BSYN  
ATOM    668 HD22 ASN    76     -17.994 -84.685 -12.354  1.00  0.00      BSYN  
ATOM    669    C ASN    76     -14.543 -81.552 -14.457  1.00  0.00      BSYN  
ATOM    670    O ASN    76     -14.609 -80.974 -15.565  1.00  0.00      BSYN  
ATOM    671    N ILE    77     -13.643 -82.536 -14.197  1.00  0.00      BSYN  
ATOM    672    H ILE    77     -13.720 -83.106 -13.403  1.00  0.00      BSYN  
ATOM    673   CA ILE    77     -12.462 -82.752 -14.957  1.00  0.00      BSYN  
ATOM    674   CB ILE    77     -11.177 -83.316 -14.141  1.00  0.00      BSYN  
ATOM    675  CG2 ILE    77     -10.107 -83.284 -15.204  1.00  0.00      BSYN  
ATOM    676  CG1 ILE    77     -10.780 -82.751 -12.729  1.00  0.00      BSYN  
ATOM    677   CD ILE    77     -10.675 -81.177 -12.788  1.00  0.00      BSYN  
ATOM    678    C ILE    77     -12.915 -83.473 -16.238  1.00  0.00      BSYN  
ATOM    679    O ILE    77     -12.254 -83.170 -17.252  1.00  0.00      BSYN  
ATOM    680    N ALA    78     -13.790 -84.448 -16.196  1.00  0.00      BSYN  
ATOM    681    H ALA    78     -13.803 -84.898 -15.326  1.00  0.00      BSYN  
ATOM    682   CA ALA    78     -14.432 -84.803 -17.430  1.00  0.00      BSYN  
ATOM    683   CB ALA    78     -14.807 -86.218 -17.266  1.00  0.00      BSYN  
ATOM    684    C ALA    78     -15.602 -84.027 -17.922  1.00  0.00      BSYN  
ATOM    685    O ALA    78     -16.609 -84.474 -18.511  1.00  0.00      BSYN  
ATOM    686    N ALA    79     -15.486 -82.660 -17.857  1.00  0.00      BSYN  
ATOM    687    H ALA    79     -14.661 -82.294 -17.477  1.00  0.00      BSYN  
ATOM    688   CA ALA    79     -16.355 -81.661 -18.413  1.00  0.00      BSYN  
ATOM    689   CB ALA    79     -17.402 -81.208 -17.409  1.00  0.00      BSYN  
ATOM    690    C ALA    79     -15.575 -80.482 -19.095  1.00  0.00      BSYN  
ATOM    691    O ALA    79     -15.185 -80.587 -20.264  1.00  0.00      BSYN  
ATOM    692    N ALA    80     -15.096 -79.552 -18.214  1.00  0.00      BSYN  
ATOM    693    H ALA    80     -14.965 -79.697 -17.253  1.00  0.00      BSYN  
ATOM    694   CA ALA    80     -14.662 -78.403 -18.930  1.00  0.00      BSYN  
ATOM    695   CB ALA    80     -15.561 -77.214 -18.569  1.00  0.00      BSYN  
ATOM    696    C ALA    80     -13.201 -77.958 -18.845  1.00  0.00      BSYN  
ATOM    697    O ALA    80     -12.794 -76.882 -18.307  1.00  0.00      BSYN  
ATOM    698    N THR    81     -12.429 -78.934 -19.317  1.00  0.00      BSYN  
ATOM    699    H THR    81     -12.872 -79.760 -19.602  1.00  0.00      BSYN  
ATOM    700   CA THR    81     -10.967 -78.790 -19.366  1.00  0.00      BSYN  
ATOM    701   CB THR    81     -10.247 -79.884 -18.493  1.00  0.00      BSYN  
ATOM    702  OG1 THR    81     -11.113 -81.076 -18.618  1.00  0.00      BSYN  
ATOM    703  HG1 THR    81     -10.766 -81.752 -18.031  1.00  0.00      BSYN  
ATOM    704  CG2 THR    81     -10.318 -79.462 -17.106  1.00  0.00      BSYN  
ATOM    705    C THR    81     -10.448 -78.950 -20.841  1.00  0.00      BSYN  
ATOM    706    O THR    81      -9.819 -77.931 -21.341  1.00  0.00      BSYN  
ATOM    707    N GLY    82     -10.907 -80.001 -21.503  1.00  0.00      BSYN  
ATOM    708    H GLY    82     -11.234 -80.819 -21.074  1.00  0.00      BSYN  
ATOM    709   CA GLY    82     -10.777 -80.021 -22.950  1.00  0.00      BSYN  
ATOM    710    C GLY    82     -11.331 -81.242 -23.657  1.00  0.00      BSYN  
ATOM    711    O GLY    82     -12.468 -81.154 -24.273  1.00  0.00      BSYN  
ATOM    712    N LEU    83     -10.576 -82.349 -23.879  1.00  0.00      BSYN  
ATOM    713    H LEU    83     -10.911 -83.238 -24.120  1.00  0.00      BSYN  
ATOM    714   CA LEU    83      -9.102 -82.171 -23.781  1.00  0.00      BSYN  
ATOM    715   CB LEU    83      -8.504 -83.323 -23.119  1.00  0.00      BSYN  
ATOM    716   CG LEU    83      -7.878 -83.288 -21.773  1.00  0.00      BSYN  
ATOM    717  CD1 LEU    83      -8.922 -83.343 -20.723  1.00  0.00      BSYN  
ATOM    718  CD2 LEU    83      -7.022 -84.463 -21.391  1.00  0.00      BSYN  
ATOM    719    C LEU    83      -8.514 -81.742 -25.134  1.00  0.00      BSYN  
ATOM    720    O LEU    83      -8.287 -82.559 -26.035  1.00  0.00      BSYN  
ATOM    721    N VAL    84      -8.245 -80.376 -25.247  1.00  0.00      BSYN  
ATOM    722    H VAL    84      -8.456 -79.795 -24.486  1.00  0.00      BSYN  
ATOM    723   CA VAL    84      -7.747 -79.864 -26.446  1.00  0.00      BSYN  
ATOM    724   CB VAL    84      -8.588 -78.592 -26.850  1.00  0.00      BSYN  
ATOM    725  CG1 VAL    84      -7.859 -77.526 -27.753  1.00  0.00      BSYN  
ATOM    726  CG2 VAL    84      -9.867 -79.065 -27.693  1.00  0.00      BSYN  
ATOM    727    C VAL    84      -6.268 -79.547 -26.334  1.00  0.00      BSYN  
ATOM    728    O VAL    84      -5.925 -78.937 -25.247  1.00  0.00      BSYN  
ATOM    729    N LYS    85      -5.353 -79.821 -27.148  1.00  0.00      BSYN  
ATOM    730    H LYS    85      -4.452 -79.594 -26.838  1.00  0.00      BSYN  
ATOM    731   CA LYS    85      -5.715 -80.527 -28.378  1.00  0.00      BSYN  
ATOM    732   CB LYS    85      -4.747 -80.068 -29.502  1.00  0.00      BSYN  
ATOM    733   CG LYS    85      -3.315 -79.594 -28.981  1.00  0.00      BSYN  
ATOM    734   CD LYS    85      -2.797 -78.708 -30.125  1.00  0.00      BSYN  
ATOM    735   CE LYS    85      -1.371 -78.443 -30.060  1.00  0.00      BSYN  
ATOM    736   NZ LYS    85      -0.840 -77.684 -31.207  1.00  0.00      BSYN  
ATOM    737  HZ1 LYS    85      -1.099 -78.142 -32.104  1.00  0.00      BSYN  
ATOM    738  HZ2 LYS    85      -1.302 -76.755 -31.135  1.00  0.00      BSYN  
ATOM    739  HZ3 LYS    85       0.152 -77.379 -31.271  1.00  0.00      BSYN  
ATOM    740    C LYS    85      -5.703 -82.061 -28.302  1.00  0.00      BSYN  
ATOM    741    O LYS    85      -4.755 -82.583 -27.727  1.00  0.00      BSYN  
ATOM    742    N ARG    86      -6.734 -82.813 -28.796  1.00  0.00      BSYN  
ATOM    743    H ARG    86      -7.529 -82.484 -29.266  1.00  0.00      BSYN  
ATOM    744   CA ARG    86      -6.578 -84.239 -29.113  1.00  0.00      BSYN  
ATOM    745   CB ARG    86      -7.923 -84.957 -29.083  1.00  0.00      BSYN  
ATOM    746   CG ARG    86      -9.079 -84.360 -29.924  1.00  0.00      BSYN  
ATOM    747   CD ARG    86     -10.227 -85.128 -30.569  1.00  0.00      BSYN  
ATOM    748   NE ARG    86     -11.205 -84.198 -31.048  1.00  0.00      BSYN  
ATOM    749   HE ARG    86     -11.854 -83.760 -30.459  1.00  0.00      BSYN  
ATOM    750   CZ ARG    86     -11.598 -84.224 -32.303  1.00  0.00      BSYN  
ATOM    751  NH1 ARG    86     -12.495 -83.441 -32.745  1.00  0.00      BSYN  
ATOM    752 HH11 ARG    86     -12.658 -83.453 -33.731  1.00  0.00      BSYN  
ATOM    753 HH12 ARG    86     -13.034 -82.932 -32.075  1.00  0.00      BSYN  
ATOM    754  NH2 ARG    86     -11.125 -85.158 -33.147  1.00  0.00      BSYN  
ATOM    755 HH21 ARG    86     -11.467 -84.916 -34.055  1.00  0.00      BSYN  
ATOM    756 HH22 ARG    86     -10.431 -85.864 -33.006  1.00  0.00      BSYN  
ATOM    757    C ARG    86      -6.055 -84.352 -30.537  1.00  0.00      BSYN  
ATOM    758    O ARG    86      -6.478 -83.635 -31.510  1.00  0.00      BSYN  
ATOM    759    N GLU    87      -4.915 -85.042 -30.654  1.00  0.00      BSYN  
ATOM    760    H GLU    87      -4.585 -85.376 -29.795  1.00  0.00      BSYN  
ATOM    761   CA GLU    87      -4.163 -85.239 -31.920  1.00  0.00      BSYN  
ATOM    762   CB GLU    87      -3.137 -84.118 -31.959  1.00  0.00      BSYN  
ATOM    763   CG GLU    87      -2.255 -84.037 -33.082  1.00  0.00      BSYN  
ATOM    764   CD GLU    87      -1.264 -82.772 -33.068  1.00  0.00      BSYN  
ATOM    765  OE1 GLU    87      -1.226 -81.931 -33.958  1.00  0.00      BSYN  
ATOM    766  OE2 GLU    87      -0.433 -82.751 -32.112  1.00  0.00      BSYN  
ATOM    767    C GLU    87      -3.552 -86.674 -31.855  1.00  0.00      BSYN  
ATOM    768    O GLU    87      -3.112 -87.321 -30.899  1.00  0.00      BSYN  
ATOM    769    N GLU    88      -3.284 -87.057 -33.115  1.00  0.00      BSYN  
ATOM    770    H GLU    88      -3.574 -86.503 -33.869  1.00  0.00      BSYN  
ATOM    771   CA GLU    88      -2.673 -88.307 -33.477  1.00  0.00      BSYN  
ATOM    772   CB GLU    88      -3.776 -89.234 -34.164  1.00  0.00      BSYN  
ATOM    773   CG GLU    88      -4.448 -88.722 -35.377  1.00  0.00      BSYN  
ATOM    774   CD GLU    88      -5.746 -89.319 -36.022  1.00  0.00      BSYN  
ATOM    775  OE1 GLU    88      -5.591 -90.379 -36.645  1.00  0.00      BSYN  
ATOM    776  OE2 GLU    88      -6.796 -88.682 -35.794  1.00  0.00      BSYN  
ATOM    777    C GLU    88      -1.492 -88.199 -34.451  1.00  0.00      BSYN  
ATOM    778    O GLU    88      -1.717 -87.488 -35.497  1.00  0.00      BSYN  
ATOM    779    N PHE    89      -0.455 -88.952 -34.595  1.00  0.00      BSYN  
ATOM    780    H PHE    89      -0.440 -89.804 -34.111  1.00  0.00      BSYN  
ATOM    781   CA PHE    89       0.783 -88.592 -35.475  1.00  0.00      BSYN  
ATOM    782   CB PHE    89       2.028 -88.484 -34.635  1.00  0.00      BSYN  
ATOM    783   CG PHE    89       2.129 -87.350 -33.677  1.00  0.00      BSYN  
ATOM    784  CD1 PHE    89       2.720 -86.144 -34.003  1.00  0.00      BSYN  
ATOM    785  CD2 PHE    89       1.751 -87.663 -32.477  1.00  0.00      BSYN  
ATOM    786  CE1 PHE    89       2.827 -85.202 -32.981  1.00  0.00      BSYN  
ATOM    787  CE2 PHE    89       1.822 -86.725 -31.518  1.00  0.00      BSYN  
ATOM    788   CZ PHE    89       2.321 -85.560 -31.771  1.00  0.00      BSYN  
ATOM    789    C PHE    89       0.953 -89.713 -36.518  1.00  0.00      BSYN  
ATOM    790    O PHE    89       0.793 -90.884 -36.092  1.00  0.00      BSYN  
ATOM    791    N PRO    90       1.357 -89.514 -37.747  1.00  0.00      BSYN  
ATOM    792   CD PRO    90       1.253 -88.249 -38.425  1.00  0.00      BSYN  
ATOM    793   CA PRO    90       1.840 -90.640 -38.517  1.00  0.00      BSYN  
ATOM    794   CB PRO    90       1.825 -89.959 -39.882  1.00  0.00      BSYN  
ATOM    795   CG PRO    90       1.029 -88.634 -39.808  1.00  0.00      BSYN  
ATOM    796    C PRO    90       3.224 -91.352 -38.130  1.00  0.00      BSYN  
ATOM    797    O PRO    90       3.233 -92.559 -38.110  1.00  0.00      BSYN  
ATOM    798    N THR    91       4.354 -90.594 -38.122  1.00  0.00      BSYN  
ATOM    799    H THR    91       4.266 -89.692 -38.495  1.00  0.00      BSYN  
ATOM    800   CA THR    91       5.723 -91.207 -38.110  1.00  0.00      BSYN  
ATOM    801   CB THR    91       6.754 -90.234 -38.540  1.00  0.00      BSYN  
ATOM    802  OG1 THR    91       6.181 -89.352 -39.516  1.00  0.00      BSYN  
ATOM    803  HG1 THR    91       5.605 -88.738 -39.055  1.00  0.00      BSYN  
ATOM    804  CG2 THR    91       7.871 -91.105 -39.193  1.00  0.00      BSYN  
ATOM    805    C THR    91       6.172 -91.786 -36.803  1.00  0.00      BSYN  
ATOM    806    O THR    91       6.033 -91.236 -35.748  1.00  0.00      BSYN  
ATOM    807    N ASP    92       6.540 -93.098 -36.844  1.00  0.00      BSYN  
ATOM    808    H ASP    92       6.338 -93.712 -37.581  1.00  0.00      BSYN  
ATOM    809   CA ASP    92       7.212 -93.647 -35.645  1.00  0.00      BSYN  
ATOM    810   CB ASP    92       7.204 -95.257 -35.699  1.00  0.00      BSYN  
ATOM    811   CG ASP    92       7.696 -95.954 -34.458  1.00  0.00      BSYN  
ATOM    812  OD1 ASP    92       8.923 -96.308 -34.434  1.00  0.00      BSYN  
ATOM    813  OD2 ASP    92       6.950 -96.078 -33.503  1.00  0.00      BSYN  
ATOM    814    C ASP    92       8.728 -93.191 -35.596  1.00  0.00      BSYN  
ATOM    815    O ASP    92       9.331 -93.256 -36.591  1.00  0.00      BSYN  
ATOM    816    N LEU    93       9.097 -92.663 -34.455  1.00  0.00      BSYN  
ATOM    817    H LEU    93       8.467 -92.492 -33.724  1.00  0.00      BSYN  
ATOM    818   CA LEU    93      10.458 -92.273 -34.355  1.00  0.00      BSYN  
ATOM    819   CB LEU    93      10.569 -90.791 -34.532  1.00  0.00      BSYN  
ATOM    820   CG LEU    93      10.353 -89.984 -35.703  1.00  0.00      BSYN  
ATOM    821  CD1 LEU    93      10.386 -88.469 -35.760  1.00  0.00      BSYN  
ATOM    822  CD2 LEU    93      11.422 -90.293 -36.701  1.00  0.00      BSYN  
ATOM    823    C LEU    93      11.131 -92.581 -32.994  1.00  0.00      BSYN  
ATOM    824    O LEU    93      10.689 -92.207 -31.913  1.00  0.00      BSYN  
ATOM    825    N LYS    94      12.212 -93.347 -32.704  1.00  0.00      BSYN  
ATOM    826    H LYS    94      12.352 -93.439 -31.738  1.00  0.00      BSYN  
ATOM    827   CA LYS    94      13.076 -94.092 -33.605  1.00  0.00      BSYN  
ATOM    828   CB LYS    94      14.528 -93.441 -33.595  1.00  0.00      BSYN  
ATOM    829   CG LYS    94      14.857 -92.706 -34.884  1.00  0.00      BSYN  
ATOM    830   CD LYS    94      16.364 -92.417 -34.873  1.00  0.00      BSYN  
ATOM    831   CE LYS    94      16.687 -91.541 -33.700  1.00  0.00      BSYN  
ATOM    832   NZ LYS    94      18.099 -91.368 -33.820  1.00  0.00      BSYN  
ATOM    833  HZ1 LYS    94      18.508 -90.700 -33.136  1.00  0.00      BSYN  
ATOM    834  HZ2 LYS    94      18.738 -92.189 -33.830  1.00  0.00      BSYN  
ATOM    835  HZ3 LYS    94      18.351 -90.902 -34.714  1.00  0.00      BSYN  
ATOM    836    C LYS    94      13.108 -95.558 -33.288  1.00  0.00      BSYN  
ATOM    837    O LYS    94      12.999 -95.965 -32.070  1.00  0.00      BSYN  
ATOM    838    N PRO    95      13.227 -96.433 -34.219  1.00  0.00      BSYN  
ATOM    839   CD PRO    95      13.375 -96.160 -35.725  1.00  0.00      BSYN  
ATOM    840   CA PRO    95      13.266 -97.899 -33.939  1.00  0.00      BSYN  
ATOM    841   CB PRO    95      12.919 -98.378 -35.353  1.00  0.00      BSYN  
ATOM    842   CG PRO    95      12.552 -97.298 -36.217  1.00  0.00      BSYN  
ATOM    843    C PRO    95      14.608 -98.477 -33.431  1.00  0.00      BSYN  
ATOM    844    O PRO    95      14.591 -99.457 -32.697  1.00  0.00      BSYN  
ATOM    845    N GLU    96      15.759 -97.897 -33.793  1.00  0.00      BSYN  
ATOM    846    H GLU    96      15.754 -97.401 -34.638  1.00  0.00      BSYN  
ATOM    847   CA GLU    96      16.925 -97.800 -32.853  1.00  0.00      BSYN  
ATOM    848   CB GLU    96      17.868 -96.884 -33.516  1.00  0.00      BSYN  
ATOM    849   CG GLU    96      19.193 -96.528 -32.566  1.00  0.00      BSYN  
ATOM    850   CD GLU    96      19.921 -95.342 -33.077  1.00  0.00      BSYN  
ATOM    851  OE1 GLU    96      20.779 -95.515 -33.939  1.00  0.00      BSYN  
ATOM    852  OE2 GLU    96      19.619 -94.293 -32.768  1.00  0.00      BSYN  
ATOM    853    C GLU    96      16.585 -97.235 -31.435  1.00  0.00      BSYN  
ATOM    854    O GLU    96      15.945 -96.160 -31.360  1.00  0.00      BSYN  
ATOM    855    N GLU    97      17.032 -97.991 -30.444  1.00  0.00      BSYN  
ATOM    856    H GLU    97      17.367 -98.909 -30.527  1.00  0.00      BSYN  
ATOM    857   CA GLU    97      17.033 -97.656 -29.000  1.00  0.00      BSYN  
ATOM    858   CB GLU    97      17.513 -98.856 -28.052  1.00  0.00      BSYN  
ATOM    859   CG GLU    97      16.914 -98.886 -26.629  1.00  0.00      BSYN  
ATOM    860   CD GLU    97      17.020-100.144 -25.784  1.00  0.00      BSYN  
ATOM    861  OE1 GLU    97      15.851-100.733 -25.695  1.00  0.00      BSYN  
ATOM    862  OE2 GLU    97      18.002-100.538 -25.148  1.00  0.00      BSYN  
ATOM    863    C GLU    97      17.677 -96.396 -28.562  1.00  0.00      BSYN  
ATOM    864    O GLU    97      18.883 -96.367 -28.485  1.00  0.00      BSYN  
ATOM    865    N VAL    98      16.877 -95.297 -28.495  1.00  0.00      BSYN  
ATOM    866    H VAL    98      16.040 -95.220 -28.998  1.00  0.00      BSYN  
ATOM    867   CA VAL    98      17.360 -94.164 -27.597  1.00  0.00      BSYN  
ATOM    868   CB VAL    98      17.342 -92.734 -28.306  1.00  0.00      BSYN  
ATOM    869  CG1 VAL    98      18.467 -92.745 -29.248  1.00  0.00      BSYN  
ATOM    870  CG2 VAL    98      16.118 -92.494 -29.091  1.00  0.00      BSYN  
ATOM    871    C VAL    98      16.795 -94.187 -26.239  1.00  0.00      BSYN  
ATOM    872    O VAL    98      15.643 -94.665 -26.025  1.00  0.00      BSYN  
ATOM    873    N ALA    99      17.830 -93.976 -25.367  1.00  0.00      BSYN  
ATOM    874    H ALA    99      18.734 -93.834 -25.718  1.00  0.00      BSYN  
ATOM    875   CA ALA    99      17.639 -94.359 -23.997  1.00  0.00      BSYN  
ATOM    876   CB ALA    99      18.716 -95.309 -23.559  1.00  0.00      BSYN  
ATOM    877    C ALA    99      17.602 -93.224 -23.019  1.00  0.00      BSYN  
ATOM    878    O ALA    99      18.557 -92.476 -22.806  1.00  0.00      BSYN  
ATOM    879    N GLN   100      16.412 -93.011 -22.481  1.00  0.00      BSYN  
ATOM    880    H GLN   100      15.655 -93.464 -22.908  1.00  0.00      BSYN  
ATOM    881   CA GLN   100      16.002 -91.949 -21.515  1.00  0.00      BSYN  
ATOM    882   CB GLN   100      14.505 -91.699 -21.591  1.00  0.00      BSYN  
ATOM    883   CG GLN   100      14.115 -91.395 -23.058  1.00  0.00      BSYN  
ATOM    884   CD GLN   100      12.849 -90.559 -22.950  1.00  0.00      BSYN  
ATOM    885  OE1 GLN   100      11.781 -90.726 -23.546  1.00  0.00      BSYN  
ATOM    886  NE2 GLN   100      12.789 -89.634 -21.980  1.00  0.00      BSYN  
ATOM    887 HE21 GLN   100      11.938 -89.196 -22.189  1.00  0.00      BSYN  
ATOM    888 HE22 GLN   100      13.503 -89.359 -21.367  1.00  0.00      BSYN  
ATOM    889    C GLN   100      16.474 -92.173 -20.109  1.00  0.00      BSYN  
ATOM    890    O GLN   100      15.963 -93.003 -19.383  1.00  0.00      BSYN  
ATOM    891    N GLU   101      17.479 -91.293 -19.810  1.00  0.00      BSYN  
ATOM    892    H GLU   101      17.966 -90.915 -20.572  1.00  0.00      BSYN  
ATOM    893   CA GLU   101      18.196 -91.026 -18.534  1.00  0.00      BSYN  
ATOM    894   CB GLU   101      19.628 -91.334 -18.884  1.00  0.00      BSYN  
ATOM    895   CG GLU   101      19.771 -92.916 -19.198  1.00  0.00      BSYN  
ATOM    896   CD GLU   101      20.431 -93.722 -18.127  1.00  0.00      BSYN  
ATOM    897  OE1 GLU   101      20.146 -94.919 -18.106  1.00  0.00      BSYN  
ATOM    898  OE2 GLU   101      21.243 -93.341 -17.294  1.00  0.00      BSYN  
ATOM    899    C GLU   101      18.104 -89.663 -17.874  1.00  0.00      BSYN  
ATOM    900    O GLU   101      18.735 -88.682 -18.288  1.00  0.00      BSYN  
ATOM    901    N ALA   102      17.254 -89.612 -16.871  1.00  0.00      BSYN  
ATOM    902    H ALA   102      16.653 -90.380 -16.784  1.00  0.00      BSYN  
ATOM    903   CA ALA   102      17.062 -88.706 -15.671  1.00  0.00      BSYN  
ATOM    904   CB ALA   102      18.315 -88.602 -14.901  1.00  0.00      BSYN  
ATOM    905    C ALA   102      16.728 -87.285 -16.113  1.00  0.00      BSYN  
ATOM    906    O ALA   102      17.006 -86.239 -15.495  1.00  0.00      BSYN  
ATOM    907    N ALA   103      15.731 -87.336 -17.070  1.00  0.00      BSYN  
ATOM    908    H ALA   103      15.389 -88.130 -17.532  1.00  0.00      BSYN  
ATOM    909   CA ALA   103      15.044 -86.168 -17.518  1.00  0.00      BSYN  
ATOM    910   CB ALA   103      14.620 -86.602 -18.907  1.00  0.00      BSYN  
ATOM    911    C ALA   103      13.895 -85.736 -16.632  1.00  0.00      BSYN  
ATOM    912    O ALA   103      12.903 -86.470 -16.601  1.00  0.00      BSYN  
ATOM    913    N GLU   104      14.219 -84.693 -15.815  1.00  0.00      BSYN  
ATOM    914    H GLU   104      15.170 -84.485 -15.709  1.00  0.00      BSYN  
ATOM    915   CA GLU   104      13.278 -84.165 -14.870  1.00  0.00      BSYN  
ATOM    916   CB GLU   104      14.077 -83.370 -13.877  1.00  0.00      BSYN  
ATOM    917   CG GLU   104      13.296 -82.814 -12.656  1.00  0.00      BSYN  
ATOM    918   CD GLU   104      14.162 -82.176 -11.673  1.00  0.00      BSYN  
ATOM    919  OE1 GLU   104      14.711 -82.835 -10.818  1.00  0.00      BSYN  
ATOM    920  OE2 GLU   104      14.251 -81.002 -11.606  1.00  0.00      BSYN  
ATOM    921    C GLU   104      12.085 -83.391 -15.192  1.00  0.00      BSYN  
ATOM    922    O GLU   104      11.994 -82.219 -15.585  1.00  0.00      BSYN  
ATOM    923    N GLU   105      11.036 -84.231 -14.931  1.00  0.00      BSYN  
ATOM    924    H GLU   105      11.213 -85.060 -14.439  1.00  0.00      BSYN  
ATOM    925   CA GLU   105       9.654 -83.884 -15.194  1.00  0.00      BSYN  
ATOM    926   CB GLU   105       8.904 -84.983 -15.987  1.00  0.00      BSYN  
ATOM    927   CG GLU   105       7.953 -84.331 -16.883  1.00  0.00      BSYN  
ATOM    928   CD GLU   105       6.500 -84.503 -16.493  1.00  0.00      BSYN  
ATOM    929  OE1 GLU   105       6.034 -83.528 -15.849  1.00  0.00      BSYN  
ATOM    930  OE2 GLU   105       5.798 -85.490 -16.810  1.00  0.00      BSYN  
ATOM    931    C GLU   105       9.071 -83.803 -13.805  1.00  0.00      BSYN  
ATOM    932    O GLU   105       9.236 -84.733 -12.948  1.00  0.00      BSYN  
ATOM    933    N PRO   106       8.590 -82.649 -13.440  1.00  0.00      BSYN  
ATOM    934   CD PRO   106       8.730 -81.388 -14.202  1.00  0.00      BSYN  
ATOM    935   CA PRO   106       7.983 -82.318 -12.139  1.00  0.00      BSYN  
ATOM    936   CB PRO   106       7.395 -81.002 -12.392  1.00  0.00      BSYN  
ATOM    937   CG PRO   106       8.385 -80.302 -13.279  1.00  0.00      BSYN  
ATOM    938    C PRO   106       6.900 -83.036 -11.423  1.00  0.00      BSYN  
ATOM    939    O PRO   106       5.893 -83.460 -12.096  1.00  0.00      BSYN  
ATOM    940    N LEU   107       7.018 -82.955 -10.083  1.00  0.00      BSYN  
ATOM    941    H LEU   107       7.835 -82.577  -9.695  1.00  0.00      BSYN  
ATOM    942   CA LEU   107       5.825 -83.390  -9.197  1.00  0.00      BSYN  
ATOM    943   CB LEU   107       6.512 -84.003  -7.917  1.00  0.00      BSYN  
ATOM    944   CG LEU   107       7.741 -83.341  -7.060  1.00  0.00      BSYN  
ATOM    945  CD1 LEU   107       7.219 -82.227  -6.189  1.00  0.00      BSYN  
ATOM    946  CD2 LEU   107       8.474 -84.325  -6.325  1.00  0.00      BSYN  
ATOM    947    C LEU   107       4.883 -82.194  -8.922  1.00  0.00      BSYN  
ATOM    948    O LEU   107       4.352 -82.121  -7.812  1.00  0.00      BSYN  
ATOM    949    N ILE   108       4.714 -81.215  -9.837  1.00  0.00      BSYN  
ATOM    950    H ILE   108       4.924 -81.542 -10.737  1.00  0.00      BSYN  
ATOM    951   CA ILE   108       4.017 -79.870  -9.691  1.00  0.00      BSYN  
ATOM    952   CB ILE   108       5.084 -78.766  -9.174  1.00  0.00      BSYN  
ATOM    953  CG2 ILE   108       4.316 -77.635  -8.562  1.00  0.00      BSYN  
ATOM    954  CG1 ILE   108       5.947 -79.161  -8.007  1.00  0.00      BSYN  
ATOM    955   CD ILE   108       7.249 -79.698  -8.461  1.00  0.00      BSYN  
ATOM    956    C ILE   108       3.311 -79.389 -10.905  1.00  0.00      BSYN  
ATOM    957    O ILE   108       3.812 -79.412 -12.016  1.00  0.00      BSYN  
ATOM    958    N GLU   109       2.223 -78.722 -10.514  1.00  0.00      BSYN  
ATOM    959    H GLU   109       2.196 -78.462  -9.570  1.00  0.00      BSYN  
ATOM    960   CA GLU   109       1.251 -78.122 -11.412  1.00  0.00      BSYN  
ATOM    961   CB GLU   109       0.271 -79.212 -11.613  1.00  0.00      BSYN  
ATOM    962   CG GLU   109      -0.983 -78.723 -12.482  1.00  0.00      BSYN  
ATOM    963   CD GLU   109      -1.941 -79.824 -12.867  1.00  0.00      BSYN  
ATOM    964  OE1 GLU   109      -2.603 -79.632 -13.848  1.00  0.00      BSYN  
ATOM    965  OE2 GLU   109      -2.026 -80.835 -12.164  1.00  0.00      BSYN  
ATOM    966    C GLU   109       0.733 -76.720 -10.993  1.00  0.00      BSYN  
ATOM    967    O GLU   109      -0.220 -76.584 -10.216  1.00  0.00      BSYN  
ATOM    968    N PRO   110       1.366 -75.541 -11.260  1.00  0.00      BSYN  
ATOM    969   CD PRO   110       2.759 -75.559 -11.806  1.00  0.00      BSYN  
ATOM    970   CA PRO   110       0.977 -74.183 -11.011  1.00  0.00      BSYN  
ATOM    971   CB PRO   110       2.360 -73.504 -10.856  1.00  0.00      BSYN  
ATOM    972   CG PRO   110       3.093 -74.145 -12.079  1.00  0.00      BSYN  
ATOM    973    C PRO   110       0.135 -73.512 -12.111  1.00  0.00      BSYN  
ATOM    974    O PRO   110      -0.094 -73.945 -13.264  1.00  0.00      BSYN  
ATOM    975    N LEU   111      -0.510 -72.369 -11.766  1.00  0.00      BSYN  
ATOM    976    H LEU   111      -0.409 -71.895 -10.915  1.00  0.00      BSYN  
ATOM    977   CA LEU   111      -1.355 -71.641 -12.762  1.00  0.00      BSYN  
ATOM    978   CB LEU   111      -2.837 -71.904 -12.420  1.00  0.00      BSYN  
ATOM    979   CG LEU   111      -3.283 -71.635 -11.004  1.00  0.00      BSYN  
ATOM    980  CD1 LEU   111      -4.740 -72.001 -11.140  1.00  0.00      BSYN  
ATOM    981  CD2 LEU   111      -2.784 -72.347  -9.818  1.00  0.00      BSYN  
ATOM    982    C LEU   111      -1.085 -70.149 -12.693  1.00  0.00      BSYN  
ATOM    983    O LEU   111      -0.875 -69.515 -11.601  1.00  0.00      BSYN  
ATOM    984    N MET   112      -1.201 -69.515 -13.867  1.00  0.00      BSYN  
ATOM    985    H MET   112      -1.190 -70.119 -14.639  1.00  0.00      BSYN  
ATOM    986   CA MET   112      -1.251 -68.074 -13.939  1.00  0.00      BSYN  
ATOM    987   CB MET   112      -0.703 -67.524 -15.292  1.00  0.00      BSYN  
ATOM    988   CG MET   112      -0.093 -66.140 -15.177  1.00  0.00      BSYN  
ATOM    989   SD MET   112      -1.266 -64.811 -15.443  1.00  0.00      BSYN  
ATOM    990   CE MET   112      -0.538 -63.834 -14.165  1.00  0.00      BSYN  
ATOM    991    C MET   112      -2.652 -67.505 -13.603  1.00  0.00      BSYN  
ATOM    992    O MET   112      -3.459 -67.214 -14.445  1.00  0.00      BSYN  
ATOM    993    N GLU   113      -2.789 -67.351 -12.269  1.00  0.00      BSYN  
ATOM    994    H GLU   113      -2.022 -67.686 -11.759  1.00  0.00      BSYN  
ATOM    995   CA GLU   113      -3.921 -66.661 -11.621  1.00  0.00      BSYN  
ATOM    996   CB GLU   113      -3.674 -66.796 -10.055  1.00  0.00      BSYN  
ATOM    997   CG GLU   113      -4.576 -67.601  -9.169  1.00  0.00      BSYN  
ATOM    998   CD GLU   113      -3.813 -68.019  -7.852  1.00  0.00      BSYN  
ATOM    999  OE1 GLU   113      -3.432 -69.186  -7.789  1.00  0.00      BSYN  
ATOM   1000  OE2 GLU   113      -3.748 -67.138  -7.011  1.00  0.00      BSYN  
ATOM   1001    C GLU   113      -4.257 -65.239 -12.020  1.00  0.00      BSYN  
ATOM   1002    O GLU   113      -3.261 -64.491 -12.127  1.00  0.00      BSYN  
ATOM   1003    N PRO   114      -5.539 -64.883 -12.325  1.00  0.00      BSYN  
ATOM   1004   CD PRO   114      -6.617 -65.724 -12.818  1.00  0.00      BSYN  
ATOM   1005   CA PRO   114      -5.775 -63.386 -12.513  1.00  0.00      BSYN  
ATOM   1006   CB PRO   114      -7.204 -63.360 -12.929  1.00  0.00      BSYN  
ATOM   1007   CG PRO   114      -7.853 -64.745 -12.559  1.00  0.00      BSYN  
ATOM   1008    C PRO   114      -5.404 -62.258 -11.407  1.00  0.00      BSYN  
ATOM   1009    O PRO   114      -5.322 -61.124 -11.667  1.00  0.00      BSYN  
ATOM   1010    N GLU   115      -5.419 -62.782 -10.173  1.00  0.00      BSYN  
ATOM   1011    H GLU   115      -5.060 -63.692 -10.126  1.00  0.00      BSYN  
ATOM   1012   CA GLU   115      -5.455 -61.897  -8.961  1.00  0.00      BSYN  
ATOM   1013   CB GLU   115      -5.917 -62.638  -7.750  1.00  0.00      BSYN  
ATOM   1014   CG GLU   115      -6.297 -61.825  -6.566  1.00  0.00      BSYN  
ATOM   1015   CD GLU   115      -6.598 -62.616  -5.352  1.00  0.00      BSYN  
ATOM   1016  OE1 GLU   115      -5.961 -62.421  -4.316  1.00  0.00      BSYN  
ATOM   1017  OE2 GLU   115      -7.554 -63.370  -5.479  1.00  0.00      BSYN  
ATOM   1018    C GLU   115      -4.144 -61.131  -8.616  1.00  0.00      BSYN  
ATOM   1019    O GLU   115      -3.137 -61.695  -8.181  1.00  0.00      BSYN  
ATOM   1020    N GLY   116      -4.151 -59.777  -8.741  1.00  0.00      BSYN  
ATOM   1021    H GLY   116      -4.959 -59.428  -9.172  1.00  0.00      BSYN  
ATOM   1022   CA GLY   116      -2.952 -58.954  -8.655  1.00  0.00      BSYN  
ATOM   1023    C GLY   116      -2.492 -58.610  -7.225  1.00  0.00      BSYN  
ATOM   1024    O GLY   116      -1.576 -59.209  -6.702  1.00  0.00      BSYN  
ATOM   1025    N GLU   117      -3.060 -57.497  -6.673  1.00  0.00      BSYN  
ATOM   1026    H GLU   117      -3.862 -57.199  -7.150  1.00  0.00      BSYN  
ATOM   1027   CA GLU   117      -2.554 -56.702  -5.495  1.00  0.00      BSYN  
ATOM   1028   CB GLU   117      -3.522 -55.459  -5.214  1.00  0.00      BSYN  
ATOM   1029   CG GLU   117      -2.806 -54.385  -6.070  1.00  0.00      BSYN  
ATOM   1030   CD GLU   117      -3.296 -52.999  -5.953  1.00  0.00      BSYN  
ATOM   1031  OE1 GLU   117      -2.688 -52.139  -5.230  1.00  0.00      BSYN  
ATOM   1032  OE2 GLU   117      -4.443 -52.806  -6.457  1.00  0.00      BSYN  
ATOM   1033    C GLU   117      -2.266 -57.585  -4.306  1.00  0.00      BSYN  
ATOM   1034    O GLU   117      -1.193 -57.371  -3.723  1.00  0.00      BSYN  
ATOM   1035    N SER   118      -3.125 -58.574  -4.214  1.00  0.00      BSYN  
ATOM   1036    H SER   118      -3.983 -58.361  -4.635  1.00  0.00      BSYN  
ATOM   1037   CA SER   118      -3.002 -59.631  -3.146  1.00  0.00      BSYN  
ATOM   1038   CB SER   118      -4.141 -59.674  -2.117  1.00  0.00      BSYN  
ATOM   1039   OG SER   118      -4.253 -58.250  -1.880  1.00  0.00      BSYN  
ATOM   1040   HG SER   118      -3.777 -58.206  -1.048  1.00  0.00      BSYN  
ATOM   1041    C SER   118      -2.874 -60.985  -3.815  1.00  0.00      BSYN  
ATOM   1042    O SER   118      -2.943 -61.101  -5.032  1.00  0.00      BSYN  
ATOM   1043    N TYR   119      -2.949 -62.028  -2.927  1.00  0.00      BSYN  
ATOM   1044    H TYR   119      -3.083 -62.014  -1.957  1.00  0.00      BSYN  
ATOM   1045   CA TYR   119      -2.962 -63.369  -3.431  1.00  0.00      BSYN  
ATOM   1046   CB TYR   119      -1.485 -63.982  -3.548  1.00  0.00      BSYN  
ATOM   1047   CG TYR   119      -0.985 -64.501  -4.907  1.00  0.00      BSYN  
ATOM   1048  CD1 TYR   119      -0.766 -65.840  -5.285  1.00  0.00      BSYN  
ATOM   1049  CE1 TYR   119      -0.460 -66.080  -6.589  1.00  0.00      BSYN  
ATOM   1050  CD2 TYR   119      -0.833 -63.443  -5.734  1.00  0.00      BSYN  
ATOM   1051  CE2 TYR   119      -0.443 -63.699  -7.032  1.00  0.00      BSYN  
ATOM   1052   CZ TYR   119      -0.175 -65.008  -7.373  1.00  0.00      BSYN  
ATOM   1053   OH TYR   119       0.403 -65.297  -8.521  1.00  0.00      BSYN  
ATOM   1054   HH TYR   119       0.790 -64.463  -8.796  1.00  0.00      BSYN  
ATOM   1055    C TYR   119      -3.885 -64.266  -2.571  1.00  0.00      BSYN  
ATOM   1056    O TYR   119      -4.173 -63.892  -1.435  1.00  0.00      BSYN  
ATOM   1057    N GLU   120      -4.280 -65.424  -3.191  1.00  0.00      BSYN  
ATOM   1058    H GLU   120      -3.824 -65.601  -4.040  1.00  0.00      BSYN  
ATOM   1059   CA GLU   120      -5.233 -66.437  -2.668  1.00  0.00      BSYN  
ATOM   1060   CB GLU   120      -6.294 -66.702  -3.604  1.00  0.00      BSYN  
ATOM   1061   CG GLU   120      -7.618 -65.844  -3.551  1.00  0.00      BSYN  
ATOM   1062   CD GLU   120      -8.786 -66.552  -4.184  1.00  0.00      BSYN  
ATOM   1063  OE1 GLU   120      -8.695 -67.014  -5.325  1.00  0.00      BSYN  
ATOM   1064  OE2 GLU   120      -9.948 -66.521  -3.664  1.00  0.00      BSYN  
ATOM   1065    C GLU   120      -4.597 -67.786  -2.345  1.00  0.00      BSYN  
ATOM   1066    O GLU   120      -3.597 -68.088  -2.883  1.00  0.00      BSYN  
ATOM   1067    N ASP   121      -5.195 -68.692  -1.537  1.00  0.00      BSYN  
ATOM   1068    H ASP   121      -6.135 -68.479  -1.358  1.00  0.00      BSYN  
ATOM   1069   CA ASP   121      -4.584 -69.897  -1.024  1.00  0.00      BSYN  
ATOM   1070   CB ASP   121      -4.123 -69.395   0.373  1.00  0.00      BSYN  
ATOM   1071   CG ASP   121      -3.355 -70.385   1.148  1.00  0.00      BSYN  
ATOM   1072  OD1 ASP   121      -3.652 -70.667   2.341  1.00  0.00      BSYN  
ATOM   1073  OD2 ASP   121      -2.334 -70.918   0.557  1.00  0.00      BSYN  
ATOM   1074    C ASP   121      -5.599 -71.082  -1.046  1.00  0.00      BSYN  
ATOM   1075    O ASP   121      -6.452 -71.161  -0.152  1.00  0.00      BSYN  
ATOM   1076    N PRO   122      -5.611 -71.915  -2.113  1.00  0.00      BSYN  
ATOM   1077   CD PRO   122      -5.198 -71.533  -3.497  1.00  0.00      BSYN  
ATOM   1078   CA PRO   122      -6.302 -73.272  -2.259  1.00  0.00      BSYN  
ATOM   1079   CB PRO   122      -5.901 -73.731  -3.615  1.00  0.00      BSYN  
ATOM   1080   CG PRO   122      -6.071 -72.459  -4.385  1.00  0.00      BSYN  
ATOM   1081    C PRO   122      -5.744 -74.285  -1.233  1.00  0.00      BSYN  
ATOM   1082    O PRO   122      -4.536 -74.491  -1.155  1.00  0.00      BSYN  
ATOM   1083    N PRO   123      -6.522 -74.994  -0.411  1.00  0.00      BSYN  
ATOM   1084   CD PRO   123      -7.998 -74.860  -0.275  1.00  0.00      BSYN  
ATOM   1085   CA PRO   123      -5.895 -75.815   0.554  1.00  0.00      BSYN  
ATOM   1086   CB PRO   123      -6.752 -75.719   1.728  1.00  0.00      BSYN  
ATOM   1087   CG PRO   123      -8.046 -75.738   1.019  1.00  0.00      BSYN  
ATOM   1088    C PRO   123      -5.471 -77.228   0.263  1.00  0.00      BSYN  
ATOM   1089    O PRO   123      -5.821 -77.711  -0.848  1.00  0.00      BSYN  
ATOM   1090    N GLN   124      -4.729 -77.805   1.180  1.00  0.00      BSYN  
ATOM   1091    H GLN   124      -4.538 -77.364   2.034  1.00  0.00      BSYN  
ATOM   1092   CA GLN   124      -4.445 -79.267   1.029  1.00  0.00      BSYN  
ATOM   1093   CB GLN   124      -2.908 -79.389   1.128  1.00  0.00      BSYN  
ATOM   1094   CG GLN   124      -2.347 -78.858   2.418  1.00  0.00      BSYN  
ATOM   1095   CD GLN   124      -0.772 -78.998   2.427  1.00  0.00      BSYN  
ATOM   1096  OE1 GLN   124      -0.203 -79.572   3.334  1.00  0.00      BSYN  
ATOM   1097  NE2 GLN   124       0.055 -78.625   1.471  1.00  0.00      BSYN  
ATOM   1098 HE21 GLN   124      -0.447 -78.313   0.690  1.00  0.00      BSYN  
ATOM   1099 HE22 GLN   124       1.034 -78.630   1.511  1.00  0.00      BSYN  
ATOM   1100    C GLN   124      -5.212 -80.099   2.038  1.00  0.00      BSYN  
ATOM   1101    O GLN   124      -5.364 -79.673   3.126  1.00  0.00      BSYN  
ATOM   1102    N GLU   125      -5.953 -81.239   1.805  1.00  0.00      BSYN  
ATOM   1103    H GLU   125      -5.854 -82.017   2.392  1.00  0.00      BSYN  
ATOM   1104   CA GLU   125      -6.543 -81.374   0.468  1.00  0.00      BSYN  
ATOM   1105   CB GLU   125      -6.188 -82.707  -0.082  1.00  0.00      BSYN  
ATOM   1106   CG GLU   125      -6.410 -83.963   0.940  1.00  0.00      BSYN  
ATOM   1107   CD GLU   125      -7.565 -84.762   0.409  1.00  0.00      BSYN  
ATOM   1108  OE1 GLU   125      -8.644 -84.303   0.133  1.00  0.00      BSYN  
ATOM   1109  OE2 GLU   125      -7.484 -85.965   0.465  1.00  0.00      BSYN  
ATOM   1110    C GLU   125      -8.005 -80.970   0.536  1.00  0.00      BSYN  
ATOM   1111    O GLU   125      -8.509 -80.206  -0.338  1.00  0.00      BSYN  
ATOM   1112    N GLU   126      -8.941 -81.322   1.510  1.00  0.00      BSYN  
ATOM   1113    H GLU   126      -8.522 -81.938   2.147  1.00  0.00      BSYN  
ATOM   1114   CA GLU   126     -10.316 -80.890   1.563  1.00  0.00      BSYN  
ATOM   1115   CB GLU   126     -11.275 -81.659   2.579  1.00  0.00      BSYN  
ATOM   1116   CG GLU   126     -10.620 -81.994   3.943  1.00  0.00      BSYN  
ATOM   1117   CD GLU   126     -10.072 -83.411   4.020  1.00  0.00      BSYN  
ATOM   1118  OE1 GLU   126     -10.759 -84.373   4.013  1.00  0.00      BSYN  
ATOM   1119  OE2 GLU   126      -8.831 -83.463   3.832  1.00  0.00      BSYN  
ATOM   1120    C GLU   126     -10.473 -79.399   1.900  1.00  0.00      BSYN  
ATOM   1121    O GLU   126      -9.718 -78.827   2.731  1.00  0.00      BSYN  
ATOM   1122    N TYR   127     -11.433 -78.751   1.239  1.00  0.00      BSYN  
ATOM   1123    H TYR   127     -12.001 -79.370   0.735  1.00  0.00      BSYN  
ATOM   1124   CA TYR   127     -11.816 -77.346   1.252  1.00  0.00      BSYN  
ATOM   1125   CB TYR   127     -12.825 -77.253   0.046  1.00  0.00      BSYN  
ATOM   1126   CG TYR   127     -12.301 -77.013  -1.329  1.00  0.00      BSYN  
ATOM   1127  CD1 TYR   127     -11.930 -78.109  -2.076  1.00  0.00      BSYN  
ATOM   1128  CE1 TYR   127     -11.651 -77.881  -3.424  1.00  0.00      BSYN  
ATOM   1129  CD2 TYR   127     -12.161 -75.728  -1.942  1.00  0.00      BSYN  
ATOM   1130  CE2 TYR   127     -11.863 -75.474  -3.196  1.00  0.00      BSYN  
ATOM   1131   CZ TYR   127     -11.638 -76.589  -4.013  1.00  0.00      BSYN  
ATOM   1132   OH TYR   127     -11.493 -76.335  -5.351  1.00  0.00      BSYN  
ATOM   1133   HH TYR   127     -11.454 -75.410  -5.606  1.00  0.00      BSYN  
ATOM   1134    C TYR   127     -12.462 -77.046   2.568  1.00  0.00      BSYN  
ATOM   1135    O TYR   127     -13.467 -77.530   2.974  1.00  0.00      BSYN  
ATOM   1136    N GLN   128     -11.633 -76.333   3.356  1.00  0.00      BSYN  
ATOM   1137    H GLN   128     -10.781 -76.055   2.960  1.00  0.00      BSYN  
ATOM   1138   CA GLN   128     -11.886 -76.014   4.798  1.00  0.00      BSYN  
ATOM   1139   CB GLN   128     -10.716 -76.734   5.436  1.00  0.00      BSYN  
ATOM   1140   CG GLN   128     -10.607 -76.795   6.967  1.00  0.00      BSYN  
ATOM   1141   CD GLN   128     -11.091 -78.013   7.657  1.00  0.00      BSYN  
ATOM   1142  OE1 GLN   128     -11.282 -79.086   7.184  1.00  0.00      BSYN  
ATOM   1143  NE2 GLN   128     -11.433 -77.753   8.904  1.00  0.00      BSYN  
ATOM   1144 HE21 GLN   128     -11.338 -76.818   9.182  1.00  0.00      BSYN  
ATOM   1145 HE22 GLN   128     -11.770 -78.530   9.397  1.00  0.00      BSYN  
ATOM   1146    C GLN   128     -11.993 -74.552   5.053  1.00  0.00      BSYN  
ATOM   1147    O GLN   128     -12.504 -74.010   6.046  1.00  0.00      BSYN  
ATOM   1148    N GLU   129     -11.108 -73.926   4.230  1.00  0.00      BSYN  
ATOM   1149    H GLU   129     -10.375 -74.414   3.801  1.00  0.00      BSYN  
ATOM   1150   CA GLU   129     -11.043 -72.508   3.938  1.00  0.00      BSYN  
ATOM   1151   CB GLU   129      -9.732 -72.153   3.779  1.00  0.00      BSYN  
ATOM   1152   CG GLU   129      -9.117 -72.264   5.227  1.00  0.00      BSYN  
ATOM   1153   CD GLU   129      -7.800 -73.030   5.403  1.00  0.00      BSYN  
ATOM   1154  OE1 GLU   129      -7.676 -74.245   5.196  1.00  0.00      BSYN  
ATOM   1155  OE2 GLU   129      -6.938 -72.303   5.784  1.00  0.00      BSYN  
ATOM   1156    C GLU   129     -11.893 -72.093   2.792  1.00  0.00      BSYN  
ATOM   1157    O GLU   129     -11.649 -71.028   2.295  1.00  0.00      BSYN  
ATOM   1158    N TYR   130     -13.005 -72.861   2.340  1.00  0.00      BSYN  
ATOM   1159    H TYR   130     -12.961 -73.837   2.425  1.00  0.00      BSYN  
ATOM   1160   CA TYR   130     -13.980 -72.374   1.289  1.00  0.00      BSYN  
ATOM   1161   CB TYR   130     -14.231 -73.461   0.120  1.00  0.00      BSYN  
ATOM   1162   CG TYR   130     -14.505 -72.784  -1.216  1.00  0.00      BSYN  
ATOM   1163  CD1 TYR   130     -15.801 -72.903  -1.804  1.00  0.00      BSYN  
ATOM   1164  CE1 TYR   130     -16.021 -72.254  -2.985  1.00  0.00      BSYN  
ATOM   1165  CD2 TYR   130     -13.515 -72.130  -1.869  1.00  0.00      BSYN  
ATOM   1166  CE2 TYR   130     -13.735 -71.389  -2.942  1.00  0.00      BSYN  
ATOM   1167   CZ TYR   130     -14.954 -71.403  -3.535  1.00  0.00      BSYN  
ATOM   1168   OH TYR   130     -15.266 -70.630  -4.570  1.00  0.00      BSYN  
ATOM   1169   HH TYR   130     -16.053 -70.957  -5.011  1.00  0.00      BSYN  
ATOM   1170    C TYR   130     -15.325 -71.827   1.652  1.00  0.00      BSYN  
ATOM   1171    O TYR   130     -16.277 -72.395   2.183  1.00  0.00      BSYN  
ATOM   1172    N GLU   131     -15.351 -70.504   1.327  1.00  0.00      BSYN  
ATOM   1173    H GLU   131     -14.468 -70.080   1.297  1.00  0.00      BSYN  
ATOM   1174   CA GLU   131     -16.663 -69.790   1.074  1.00  0.00      BSYN  
ATOM   1175   CB GLU   131     -16.476 -68.260   1.244  1.00  0.00      BSYN  
ATOM   1176   CG GLU   131     -15.150 -67.861   0.574  1.00  0.00      BSYN  
ATOM   1177   CD GLU   131     -14.937 -66.368   0.704  1.00  0.00      BSYN  
ATOM   1178  OE1 GLU   131     -14.924 -65.777  -0.351  1.00  0.00      BSYN  
ATOM   1179  OE2 GLU   131     -14.844 -65.801   1.852  1.00  0.00      BSYN  
ATOM   1180    C GLU   131     -17.553 -70.078  -0.079  1.00  0.00      BSYN  
ATOM   1181    O GLU   131     -17.189 -69.932  -1.270  1.00  0.00      BSYN  
ATOM   1182    N PRO   132     -18.866 -70.480   0.162  1.00  0.00      BSYN  
ATOM   1183   CD PRO   132     -19.157 -71.543   1.025  1.00  0.00      BSYN  
ATOM   1184   CA PRO   132     -19.973 -70.381  -0.806  1.00  0.00      BSYN  
ATOM   1185   CB PRO   132     -20.303 -71.829  -1.004  1.00  0.00      BSYN  
ATOM   1186   CG PRO   132     -20.185 -72.450   0.308  1.00  0.00      BSYN  
ATOM   1187    C PRO   132     -21.218 -69.554  -0.407  1.00  0.00      BSYN  
ATOM   1188    O PRO   132     -21.515 -69.220   0.697  1.00  0.00      BSYN  
ATOM   1189    N GLU   133     -22.071 -69.291  -1.428  1.00  0.00      BSYN  
ATOM   1190    H GLU   133     -21.675 -69.185  -2.318  1.00  0.00      BSYN  
ATOM   1191   CA GLU   133     -23.419 -68.785  -1.251  1.00  0.00      BSYN  
ATOM   1192   CB GLU   133     -23.669 -67.281  -1.472  1.00  0.00      BSYN  
ATOM   1193   CG GLU   133     -22.748 -66.267  -0.842  1.00  0.00      BSYN  
ATOM   1194   CD GLU   133     -21.437 -65.977  -1.457  1.00  0.00      BSYN  
ATOM   1195  OE1 GLU   133     -21.530 -65.526  -2.593  1.00  0.00      BSYN  
ATOM   1196  OE2 GLU   133     -20.473 -65.788  -0.773  1.00  0.00      BSYN  
ATOM   1197    C GLU   133     -24.415 -69.637  -2.065  1.00  0.00      BSYN  
ATOM   1198    O GLU   133     -24.194 -70.034  -3.209  1.00  0.00      BSYN  
ATOM   1199    N ALA   134     -25.669 -69.692  -1.494  1.00  0.00      BSYN  
ATOM   1200    H ALA   134     -25.804 -69.475  -0.548  1.00  0.00      BSYN  
ATOM   1201   CA ALA   134     -26.789 -70.159  -2.333  1.00  0.00      BSYN  
ATOM   1202   CB ALA   134     -27.164 -71.546  -1.930  1.00  0.00      BSYN  
ATOM   1203    C ALA   134     -27.960 -69.298  -2.004  1.00  0.00      BSYN  
ATOM   1204  OT1 ALA   134     -28.625 -68.875  -2.878  1.00  0.00      BSYN  
ATOM   1205  OT2 ALA   134     -28.283 -69.043  -0.865  1.00  0.00      BSYN  
END
