# Supplementary material for: Data set of intrinsically disordered proteins analysed at a local protein conformation level
Source: Data Brief. 2020 Mar 5;29:105383. doi: 10.1016/j.dib.2020.105383 (PMC7078294; doi:10.1016/j.dib.2020.105383)
Supplement: Supplementary file 1 [file mmc1.zip › the data/1-DATA/PED1AAD-pdb/1AAD-181.pdb]

CRYST1    1.000    1.000    1.000  90.00  90.00  90.00 P 1           1
ATOM      1  HT1 MET     1     -26.659 -74.112 -47.080  1.00  0.00      BSYN  
ATOM      2  HT2 MET     1     -26.265 -75.637 -46.603  1.00  0.00      BSYN  
ATOM      3    N MET     1     -26.466 -74.686 -46.234  1.00  0.00      BSYN  
ATOM      4  HT3 MET     1     -25.596 -74.375 -45.757  1.00  0.00      BSYN  
ATOM      5   CA MET     1     -27.687 -74.813 -45.468  1.00  0.00      BSYN  
ATOM      6   CB MET     1     -28.946 -75.048 -46.431  1.00  0.00      BSYN  
ATOM      7   CG MET     1     -30.045 -74.560 -45.454  1.00  0.00      BSYN  
ATOM      8   SD MET     1     -31.551 -75.346 -46.049  1.00  0.00      BSYN  
ATOM      9   CE MET     1     -31.725 -76.937 -45.380  1.00  0.00      BSYN  
ATOM     10    C MET     1     -27.501 -76.105 -44.770  1.00  0.00      BSYN  
ATOM     11    O MET     1     -26.949 -77.063 -45.239  1.00  0.00      BSYN  
ATOM     12    N ASP     2     -27.834 -76.118 -43.438  1.00  0.00      BSYN  
ATOM     13    H ASP     2     -28.256 -75.271 -43.180  1.00  0.00      BSYN  
ATOM     14   CA ASP     2     -27.976 -77.264 -42.655  1.00  0.00      BSYN  
ATOM     15   CB ASP     2     -26.600 -77.867 -41.924  1.00  0.00      BSYN  
ATOM     16   CG ASP     2     -25.332 -77.473 -42.667  1.00  0.00      BSYN  
ATOM     17  OD1 ASP     2     -24.696 -76.445 -42.381  1.00  0.00      BSYN  
ATOM     18  OD2 ASP     2     -24.916 -78.403 -43.390  1.00  0.00      BSYN  
ATOM     19    C ASP     2     -29.091 -76.773 -41.626  1.00  0.00      BSYN  
ATOM     20    O ASP     2     -28.927 -75.824 -40.913  1.00  0.00      BSYN  
ATOM     21    N VAL     3     -30.195 -77.556 -41.593  1.00  0.00      BSYN  
ATOM     22    H VAL     3     -30.360 -78.184 -42.327  1.00  0.00      BSYN  
ATOM     23   CA VAL     3     -31.128 -77.521 -40.467  1.00  0.00      BSYN  
ATOM     24   CB VAL     3     -32.353 -78.483 -40.473  1.00  0.00      BSYN  
ATOM     25  CG1 VAL     3     -33.212 -77.873 -39.335  1.00  0.00      BSYN  
ATOM     26  CG2 VAL     3     -33.234 -78.147 -41.607  1.00  0.00      BSYN  
ATOM     27    C VAL     3     -30.484 -77.981 -39.175  1.00  0.00      BSYN  
ATOM     28    O VAL     3     -30.422 -77.180 -38.222  1.00  0.00      BSYN  
ATOM     29    N PHE     4     -29.975 -79.218 -39.099  1.00  0.00      BSYN  
ATOM     30    H PHE     4     -30.241 -79.858 -39.792  1.00  0.00      BSYN  
ATOM     31   CA PHE     4     -28.984 -79.555 -38.055  1.00  0.00      BSYN  
ATOM     32   CB PHE     4     -28.618 -81.021 -38.236  1.00  0.00      BSYN  
ATOM     33   CG PHE     4     -27.699 -81.863 -37.410  1.00  0.00      BSYN  
ATOM     34  CD1 PHE     4     -27.837 -81.922 -35.989  1.00  0.00      BSYN  
ATOM     35  CD2 PHE     4     -26.592 -82.541 -37.989  1.00  0.00      BSYN  
ATOM     36  CE1 PHE     4     -26.831 -82.634 -35.287  1.00  0.00      BSYN  
ATOM     37  CE2 PHE     4     -25.699 -83.216 -37.240  1.00  0.00      BSYN  
ATOM     38   CZ PHE     4     -25.777 -83.277 -35.899  1.00  0.00      BSYN  
ATOM     39    C PHE     4     -27.647 -78.750 -38.104  1.00  0.00      BSYN  
ATOM     40    O PHE     4     -26.659 -79.088 -38.802  1.00  0.00      BSYN  
ATOM     41    N MET     5     -27.704 -77.629 -37.490  1.00  0.00      BSYN  
ATOM     42    H MET     5     -28.589 -77.242 -37.326  1.00  0.00      BSYN  
ATOM     43   CA MET     5     -26.624 -76.784 -37.097  1.00  0.00      BSYN  
ATOM     44   CB MET     5     -27.145 -75.392 -37.383  1.00  0.00      BSYN  
ATOM     45   CG MET     5     -26.052 -74.246 -37.487  1.00  0.00      BSYN  
ATOM     46   SD MET     5     -26.658 -72.690 -37.971  1.00  0.00      BSYN  
ATOM     47   CE MET     5     -25.245 -71.934 -38.646  1.00  0.00      BSYN  
ATOM     48    C MET     5     -26.243 -77.037 -35.641  1.00  0.00      BSYN  
ATOM     49    O MET     5     -26.691 -76.352 -34.759  1.00  0.00      BSYN  
ATOM     50    N LYS     6     -25.384 -78.067 -35.645  1.00  0.00      BSYN  
ATOM     51    H LYS     6     -25.347 -78.569 -36.486  1.00  0.00      BSYN  
ATOM     52   CA LYS     6     -24.633 -78.653 -34.545  1.00  0.00      BSYN  
ATOM     53   CB LYS     6     -25.646 -79.243 -33.493  1.00  0.00      BSYN  
ATOM     54   CG LYS     6     -24.878 -79.575 -32.125  1.00  0.00      BSYN  
ATOM     55   CD LYS     6     -25.802 -80.288 -31.125  1.00  0.00      BSYN  
ATOM     56   CE LYS     6     -25.330 -80.126 -29.661  1.00  0.00      BSYN  
ATOM     57   NZ LYS     6     -26.264 -80.775 -28.696  1.00  0.00      BSYN  
ATOM     58  HZ1 LYS     6     -25.730 -80.841 -27.805  1.00  0.00      BSYN  
ATOM     59  HZ2 LYS     6     -27.098 -80.161 -28.607  1.00  0.00      BSYN  
ATOM     60  HZ3 LYS     6     -26.473 -81.776 -28.883  1.00  0.00      BSYN  
ATOM     61    C LYS     6     -23.844 -79.801 -35.110  1.00  0.00      BSYN  
ATOM     62    O LYS     6     -24.263 -80.574 -35.857  1.00  0.00      BSYN  
ATOM     63    N GLY     7     -22.537 -79.707 -34.736  1.00  0.00      BSYN  
ATOM     64    H GLY     7     -22.276 -78.889 -34.263  1.00  0.00      BSYN  
ATOM     65   CA GLY     7     -21.602 -80.767 -35.061  1.00  0.00      BSYN  
ATOM     66    C GLY     7     -20.145 -80.235 -35.039  1.00  0.00      BSYN  
ATOM     67    O GLY     7     -19.702 -79.647 -35.990  1.00  0.00      BSYN  
ATOM     68    N LEU     8     -19.296 -80.654 -34.051  1.00  0.00      BSYN  
ATOM     69    H LEU     8     -18.364 -80.353 -34.077  1.00  0.00      BSYN  
ATOM     70   CA LEU     8     -19.591 -81.745 -33.202  1.00  0.00      BSYN  
ATOM     71   CB LEU     8     -18.332 -82.675 -33.120  1.00  0.00      BSYN  
ATOM     72   CG LEU     8     -17.932 -83.357 -34.367  1.00  0.00      BSYN  
ATOM     73  CD1 LEU     8     -16.528 -82.852 -34.864  1.00  0.00      BSYN  
ATOM     74  CD2 LEU     8     -18.143 -84.864 -34.401  1.00  0.00      BSYN  
ATOM     75    C LEU     8     -20.282 -81.641 -31.925  1.00  0.00      BSYN  
ATOM     76    O LEU     8     -20.510 -80.581 -31.385  1.00  0.00      BSYN  
ATOM     77    N SER     9     -20.471 -82.794 -31.250  1.00  0.00      BSYN  
ATOM     78    H SER     9     -20.229 -83.655 -31.650  1.00  0.00      BSYN  
ATOM     79   CA SER     9     -21.158 -82.763 -30.038  1.00  0.00      BSYN  
ATOM     80   CB SER     9     -21.796 -84.256 -29.778  1.00  0.00      BSYN  
ATOM     81   OG SER     9     -22.385 -84.643 -30.958  1.00  0.00      BSYN  
ATOM     82   HG SER     9     -23.131 -84.130 -31.277  1.00  0.00      BSYN  
ATOM     83    C SER     9     -20.324 -82.203 -28.830  1.00  0.00      BSYN  
ATOM     84    O SER     9     -19.266 -82.749 -28.552  1.00  0.00      BSYN  
ATOM     85    N MET    10     -20.748 -81.030 -28.318  1.00  0.00      BSYN  
ATOM     86    H MET    10     -21.278 -80.418 -28.869  1.00  0.00      BSYN  
ATOM     87   CA MET    10     -20.568 -80.461 -27.021  1.00  0.00      BSYN  
ATOM     88   CB MET    10     -20.626 -81.770 -25.957  1.00  0.00      BSYN  
ATOM     89   CG MET    10     -20.345 -81.292 -24.459  1.00  0.00      BSYN  
ATOM     90   SD MET    10     -21.181 -82.603 -23.466  1.00  0.00      BSYN  
ATOM     91   CE MET    10     -22.015 -81.870 -22.119  1.00  0.00      BSYN  
ATOM     92    C MET    10     -19.449 -79.443 -26.746  1.00  0.00      BSYN  
ATOM     93    O MET    10     -18.562 -79.746 -26.013  1.00  0.00      BSYN  
ATOM     94    N ALA    11     -19.497 -78.259 -27.424  1.00  0.00      BSYN  
ATOM     95    H ALA    11     -18.805 -77.573 -27.320  1.00  0.00      BSYN  
ATOM     96   CA ALA    11     -20.471 -77.846 -28.395  1.00  0.00      BSYN  
ATOM     97   CB ALA    11     -21.478 -76.768 -27.862  1.00  0.00      BSYN  
ATOM     98    C ALA    11     -19.935 -77.291 -29.677  1.00  0.00      BSYN  
ATOM     99    O ALA    11     -18.964 -76.543 -29.608  1.00  0.00      BSYN  
ATOM    100    N LYS    12     -20.549 -77.513 -30.854  1.00  0.00      BSYN  
ATOM    101    H LYS    12     -21.231 -78.208 -30.958  1.00  0.00      BSYN  
ATOM    102   CA LYS    12     -20.062 -76.704 -32.011  1.00  0.00      BSYN  
ATOM    103   CB LYS    12     -19.044 -77.549 -32.770  1.00  0.00      BSYN  
ATOM    104   CG LYS    12     -18.507 -76.891 -34.065  1.00  0.00      BSYN  
ATOM    105   CD LYS    12     -17.208 -77.798 -34.138  1.00  0.00      BSYN  
ATOM    106   CE LYS    12     -16.518 -78.053 -35.487  1.00  0.00      BSYN  
ATOM    107   NZ LYS    12     -16.608 -76.848 -36.338  1.00  0.00      BSYN  
ATOM    108  HZ1 LYS    12     -17.526 -76.367 -36.432  1.00  0.00      BSYN  
ATOM    109  HZ2 LYS    12     -16.093 -76.164 -35.747  1.00  0.00      BSYN  
ATOM    110  HZ3 LYS    12     -16.129 -76.982 -37.251  1.00  0.00      BSYN  
ATOM    111    C LYS    12     -21.138 -76.238 -32.975  1.00  0.00      BSYN  
ATOM    112    O LYS    12     -21.862 -77.007 -33.534  1.00  0.00      BSYN  
ATOM    113    N GLU    13     -21.143 -74.904 -32.949  1.00  0.00      BSYN  
ATOM    114    H GLU    13     -20.395 -74.394 -32.574  1.00  0.00      BSYN  
ATOM    115   CA GLU    13     -22.364 -74.250 -33.552  1.00  0.00      BSYN  
ATOM    116   CB GLU    13     -23.214 -73.951 -32.326  1.00  0.00      BSYN  
ATOM    117   CG GLU    13     -24.700 -73.603 -32.612  1.00  0.00      BSYN  
ATOM    118   CD GLU    13     -25.351 -73.010 -31.380  1.00  0.00      BSYN  
ATOM    119  OE1 GLU    13     -24.787 -72.088 -30.847  1.00  0.00      BSYN  
ATOM    120  OE2 GLU    13     -26.450 -73.438 -30.951  1.00  0.00      BSYN  
ATOM    121    C GLU    13     -21.707 -72.940 -34.039  1.00  0.00      BSYN  
ATOM    122    O GLU    13     -20.855 -72.350 -33.389  1.00  0.00      BSYN  
ATOM    123    N GLY    14     -22.139 -72.357 -35.253  1.00  0.00      BSYN  
ATOM    124    H GLY    14     -23.031 -72.702 -35.468  1.00  0.00      BSYN  
ATOM    125   CA GLY    14     -21.494 -71.157 -35.739  1.00  0.00      BSYN  
ATOM    126    C GLY    14     -19.995 -71.210 -36.079  1.00  0.00      BSYN  
ATOM    127    O GLY    14     -19.582 -71.088 -37.256  1.00  0.00      BSYN  
ATOM    128    N VAL    15     -19.124 -71.434 -35.123  1.00  0.00      BSYN  
ATOM    129    H VAL    15     -19.442 -71.576 -34.207  1.00  0.00      BSYN  
ATOM    130   CA VAL    15     -17.677 -71.234 -35.496  1.00  0.00      BSYN  
ATOM    131   CB VAL    15     -17.086 -69.945 -34.924  1.00  0.00      BSYN  
ATOM    132  CG1 VAL    15     -16.308 -69.305 -35.935  1.00  0.00      BSYN  
ATOM    133  CG2 VAL    15     -18.131 -68.940 -34.452  1.00  0.00      BSYN  
ATOM    134    C VAL    15     -16.801 -72.444 -35.164  1.00  0.00      BSYN  
ATOM    135    O VAL    15     -16.502 -72.558 -33.940  1.00  0.00      BSYN  
ATOM    136    N VAL    16     -16.443 -73.393 -36.064  1.00  0.00      BSYN  
ATOM    137    H VAL    16     -15.823 -74.112 -35.822  1.00  0.00      BSYN  
ATOM    138   CA VAL    16     -16.950 -73.206 -37.431  1.00  0.00      BSYN  
ATOM    139   CB VAL    16     -15.875 -73.465 -38.537  1.00  0.00      BSYN  
ATOM    140  CG1 VAL    16     -14.501 -72.830 -38.381  1.00  0.00      BSYN  
ATOM    141  CG2 VAL    16     -15.596 -74.853 -38.943  1.00  0.00      BSYN  
ATOM    142    C VAL    16     -18.228 -73.962 -37.789  1.00  0.00      BSYN  
ATOM    143    O VAL    16     -18.392 -75.008 -37.222  1.00  0.00      BSYN  
ATOM    144    N ALA    17     -19.162 -73.358 -38.630  1.00  0.00      BSYN  
ATOM    145    H ALA    17     -19.083 -72.418 -38.895  1.00  0.00      BSYN  
ATOM    146   CA ALA    17     -20.277 -74.069 -39.123  1.00  0.00      BSYN  
ATOM    147   CB ALA    17     -21.425 -73.144 -39.523  1.00  0.00      BSYN  
ATOM    148    C ALA    17     -20.074 -74.994 -40.349  1.00  0.00      BSYN  
ATOM    149    O ALA    17     -19.814 -74.658 -41.510  1.00  0.00      BSYN  
ATOM    150    N ALA    18     -20.365 -76.219 -40.011  1.00  0.00      BSYN  
ATOM    151    H ALA    18     -20.549 -76.483 -39.085  1.00  0.00      BSYN  
ATOM    152   CA ALA    18     -20.234 -77.282 -40.910  1.00  0.00      BSYN  
ATOM    153   CB ALA    18     -19.932 -78.438 -40.072  1.00  0.00      BSYN  
ATOM    154    C ALA    18     -21.275 -77.683 -41.908  1.00  0.00      BSYN  
ATOM    155    O ALA    18     -22.306 -78.386 -41.625  1.00  0.00      BSYN  
ATOM    156    N ALA    19     -20.935 -77.247 -43.128  1.00  0.00      BSYN  
ATOM    157    H ALA    19     -20.072 -76.782 -43.143  1.00  0.00      BSYN  
ATOM    158   CA ALA    19     -21.771 -77.228 -44.277  1.00  0.00      BSYN  
ATOM    159   CB ALA    19     -21.321 -76.129 -45.129  1.00  0.00      BSYN  
ATOM    160    C ALA    19     -21.436 -78.586 -44.974  1.00  0.00      BSYN  
ATOM    161    O ALA    19     -20.400 -78.683 -45.584  1.00  0.00      BSYN  
ATOM    162    N GLU    20     -22.289 -79.565 -44.825  1.00  0.00      BSYN  
ATOM    163    H GLU    20     -23.131 -79.425 -44.342  1.00  0.00      BSYN  
ATOM    164   CA GLU    20     -21.841 -80.856 -45.353  1.00  0.00      BSYN  
ATOM    165   CB GLU    20     -22.244 -82.044 -44.429  1.00  0.00      BSYN  
ATOM    166   CG GLU    20     -23.653 -82.626 -44.245  1.00  0.00      BSYN  
ATOM    167   CD GLU    20     -23.932 -83.926 -43.640  1.00  0.00      BSYN  
ATOM    168  OE1 GLU    20     -23.060 -84.832 -43.550  1.00  0.00      BSYN  
ATOM    169  OE2 GLU    20     -25.054 -84.012 -43.101  1.00  0.00      BSYN  
ATOM    170    C GLU    20     -22.236 -81.023 -46.809  1.00  0.00      BSYN  
ATOM    171    O GLU    20     -23.285 -81.560 -47.094  1.00  0.00      BSYN  
ATOM    172    N LYS    21     -21.271 -80.635 -47.687  1.00  0.00      BSYN  
ATOM    173    H LYS    21     -20.434 -80.270 -47.331  1.00  0.00      BSYN  
ATOM    174   CA LYS    21     -21.621 -80.629 -49.101  1.00  0.00      BSYN  
ATOM    175   CB LYS    21     -21.085 -79.507 -50.012  1.00  0.00      BSYN  
ATOM    176   CG LYS    21     -21.985 -78.325 -50.022  1.00  0.00      BSYN  
ATOM    177   CD LYS    21     -21.389 -77.240 -49.153  1.00  0.00      BSYN  
ATOM    178   CE LYS    21     -22.049 -75.897 -49.465  1.00  0.00      BSYN  
ATOM    179   NZ LYS    21     -23.341 -76.012 -48.953  1.00  0.00      BSYN  
ATOM    180  HZ1 LYS    21     -24.026 -75.740 -49.687  1.00  0.00      BSYN  
ATOM    181  HZ2 LYS    21     -23.581 -76.946 -48.564  1.00  0.00      BSYN  
ATOM    182  HZ3 LYS    21     -23.452 -75.342 -48.165  1.00  0.00      BSYN  
ATOM    183    C LYS    21     -20.944 -81.956 -49.658  1.00  0.00      BSYN  
ATOM    184    O LYS    21     -19.758 -82.229 -49.874  1.00  0.00      BSYN  
ATOM    185    N THR    22     -22.059 -82.750 -49.959  1.00  0.00      BSYN  
ATOM    186    H THR    22     -22.910 -82.442 -49.582  1.00  0.00      BSYN  
ATOM    187   CA THR    22     -22.108 -84.037 -50.547  1.00  0.00      BSYN  
ATOM    188   CB THR    22     -23.509 -84.311 -51.129  1.00  0.00      BSYN  
ATOM    189  OG1 THR    22     -24.463 -83.727 -50.299  1.00  0.00      BSYN  
ATOM    190  HG1 THR    22     -24.265 -83.896 -49.375  1.00  0.00      BSYN  
ATOM    191  CG2 THR    22     -23.786 -85.831 -51.387  1.00  0.00      BSYN  
ATOM    192    C THR    22     -21.075 -84.297 -51.675  1.00  0.00      BSYN  
ATOM    193    O THR    22     -20.248 -85.181 -51.511  1.00  0.00      BSYN  
ATOM    194    N LYS    23     -21.037 -83.319 -52.613  1.00  0.00      BSYN  
ATOM    195    H LYS    23     -21.616 -82.530 -52.542  1.00  0.00      BSYN  
ATOM    196   CA LYS    23     -20.230 -83.352 -53.791  1.00  0.00      BSYN  
ATOM    197   CB LYS    23     -20.395 -81.975 -54.500  1.00  0.00      BSYN  
ATOM    198   CG LYS    23     -21.825 -81.636 -54.925  1.00  0.00      BSYN  
ATOM    199   CD LYS    23     -21.721 -80.185 -55.394  1.00  0.00      BSYN  
ATOM    200   CE LYS    23     -23.058 -79.791 -55.768  1.00  0.00      BSYN  
ATOM    201   NZ LYS    23     -23.094 -78.564 -56.548  1.00  0.00      BSYN  
ATOM    202  HZ1 LYS    23     -24.115 -78.401 -56.669  1.00  0.00      BSYN  
ATOM    203  HZ2 LYS    23     -22.791 -77.813 -55.896  1.00  0.00      BSYN  
ATOM    204  HZ3 LYS    23     -22.516 -78.525 -57.412  1.00  0.00      BSYN  
ATOM    205    C LYS    23     -18.673 -83.545 -53.530  1.00  0.00      BSYN  
ATOM    206    O LYS    23     -17.779 -83.847 -54.355  1.00  0.00      BSYN  
ATOM    207    N GLN    24     -18.268 -83.318 -52.250  1.00  0.00      BSYN  
ATOM    208    H GLN    24     -18.947 -83.126 -51.570  1.00  0.00      BSYN  
ATOM    209   CA GLN    24     -16.862 -83.370 -51.962  1.00  0.00      BSYN  
ATOM    210   CB GLN    24     -16.476 -82.230 -50.965  1.00  0.00      BSYN  
ATOM    211   CG GLN    24     -16.753 -80.826 -51.550  1.00  0.00      BSYN  
ATOM    212   CD GLN    24     -16.278 -80.447 -52.934  1.00  0.00      BSYN  
ATOM    213  OE1 GLN    24     -16.901 -79.774 -53.767  1.00  0.00      BSYN  
ATOM    214  NE2 GLN    24     -15.037 -80.753 -53.257  1.00  0.00      BSYN  
ATOM    215 HE21 GLN    24     -14.678 -81.429 -52.646  1.00  0.00      BSYN  
ATOM    216 HE22 GLN    24     -14.679 -80.423 -54.108  1.00  0.00      BSYN  
ATOM    217    C GLN    24     -16.345 -84.686 -51.504  1.00  0.00      BSYN  
ATOM    218    O GLN    24     -16.986 -85.759 -51.217  1.00  0.00      BSYN  
ATOM    219    N GLY    25     -15.022 -84.567 -51.644  1.00  0.00      BSYN  
ATOM    220    H GLY    25     -14.705 -84.239 -52.511  1.00  0.00      BSYN  
ATOM    221   CA GLY    25     -14.162 -85.269 -50.790  1.00  0.00      BSYN  
ATOM    222    C GLY    25     -13.797 -86.662 -51.344  1.00  0.00      BSYN  
ATOM    223    O GLY    25     -13.994 -87.139 -52.431  1.00  0.00      BSYN  
ATOM    224    N VAL    26     -13.184 -87.503 -50.403  1.00  0.00      BSYN  
ATOM    225    H VAL    26     -13.258 -87.305 -49.447  1.00  0.00      BSYN  
ATOM    226   CA VAL    26     -12.235 -88.548 -50.731  1.00  0.00      BSYN  
ATOM    227   CB VAL    26     -11.059 -88.516 -49.660  1.00  0.00      BSYN  
ATOM    228  CG1 VAL    26      -9.796 -89.407 -49.630  1.00  0.00      BSYN  
ATOM    229  CG2 VAL    26     -10.629 -87.043 -49.629  1.00  0.00      BSYN  
ATOM    230    C VAL    26     -13.122 -89.686 -50.556  1.00  0.00      BSYN  
ATOM    231    O VAL    26     -13.695 -89.986 -49.459  1.00  0.00      BSYN  
ATOM    232    N THR    27     -13.312 -90.468 -51.670  1.00  0.00      BSYN  
ATOM    233    H THR    27     -12.617 -90.397 -52.357  1.00  0.00      BSYN  
ATOM    234   CA THR    27     -14.280 -91.481 -51.865  1.00  0.00      BSYN  
ATOM    235   CB THR    27     -15.472 -90.954 -52.648  1.00  0.00      BSYN  
ATOM    236  OG1 THR    27     -14.995 -90.084 -53.696  1.00  0.00      BSYN  
ATOM    237  HG1 THR    27     -14.994 -89.141 -53.512  1.00  0.00      BSYN  
ATOM    238  CG2 THR    27     -16.397 -90.189 -51.622  1.00  0.00      BSYN  
ATOM    239    C THR    27     -13.855 -92.861 -52.563  1.00  0.00      BSYN  
ATOM    240    O THR    27     -13.290 -92.848 -53.614  1.00  0.00      BSYN  
ATOM    241    N GLU    28     -14.160 -94.001 -51.880  1.00  0.00      BSYN  
ATOM    242    H GLU    28     -13.825 -94.895 -52.101  1.00  0.00      BSYN  
ATOM    243   CA GLU    28     -14.867 -93.981 -50.606  1.00  0.00      BSYN  
ATOM    244   CB GLU    28     -15.842 -95.188 -50.594  1.00  0.00      BSYN  
ATOM    245   CG GLU    28     -16.885 -95.384 -51.757  1.00  0.00      BSYN  
ATOM    246   CD GLU    28     -17.514 -96.756 -51.881  1.00  0.00      BSYN  
ATOM    247  OE1 GLU    28     -18.316 -96.880 -52.809  1.00  0.00      BSYN  
ATOM    248  OE2 GLU    28     -17.317 -97.577 -51.056  1.00  0.00      BSYN  
ATOM    249    C GLU    28     -13.877 -94.294 -49.480  1.00  0.00      BSYN  
ATOM    250    O GLU    28     -13.482 -95.381 -49.235  1.00  0.00      BSYN  
ATOM    251    N ALA    29     -13.351 -93.210 -48.805  1.00  0.00      BSYN  
ATOM    252    H ALA    29     -13.684 -92.355 -49.148  1.00  0.00      BSYN  
ATOM    253   CA ALA    29     -12.179 -93.171 -47.860  1.00  0.00      BSYN  
ATOM    254   CB ALA    29     -10.847 -92.968 -48.583  1.00  0.00      BSYN  
ATOM    255    C ALA    29     -12.531 -92.139 -46.859  1.00  0.00      BSYN  
ATOM    256    O ALA    29     -13.450 -92.397 -46.008  1.00  0.00      BSYN  
ATOM    257    N ALA    30     -12.089 -90.875 -46.813  1.00  0.00      BSYN  
ATOM    258    H ALA    30     -11.598 -90.609 -47.618  1.00  0.00      BSYN  
ATOM    259   CA ALA    30     -12.444 -90.112 -45.668  1.00  0.00      BSYN  
ATOM    260   CB ALA    30     -11.330 -89.734 -44.828  1.00  0.00      BSYN  
ATOM    261    C ALA    30     -13.148 -88.819 -45.979  1.00  0.00      BSYN  
ATOM    262    O ALA    30     -12.553 -87.924 -46.565  1.00  0.00      BSYN  
ATOM    263    N GLU    31     -14.437 -88.943 -45.756  1.00  0.00      BSYN  
ATOM    264    H GLU    31     -14.700 -89.789 -45.336  1.00  0.00      BSYN  
ATOM    265   CA GLU    31     -15.359 -87.860 -46.123  1.00  0.00      BSYN  
ATOM    266   CB GLU    31     -16.593 -88.564 -46.789  1.00  0.00      BSYN  
ATOM    267   CG GLU    31     -17.321 -87.804 -47.852  1.00  0.00      BSYN  
ATOM    268   CD GLU    31     -18.638 -88.439 -48.328  1.00  0.00      BSYN  
ATOM    269  OE1 GLU    31     -19.278 -89.075 -47.528  1.00  0.00      BSYN  
ATOM    270  OE2 GLU    31     -18.987 -88.259 -49.491  1.00  0.00      BSYN  
ATOM    271    C GLU    31     -15.713 -86.977 -44.946  1.00  0.00      BSYN  
ATOM    272    O GLU    31     -15.313 -87.335 -43.850  1.00  0.00      BSYN  
ATOM    273    N LYS    32     -16.490 -85.843 -45.020  1.00  0.00      BSYN  
ATOM    274    H LYS    32     -16.835 -85.553 -45.890  1.00  0.00      BSYN  
ATOM    275   CA LYS    32     -16.723 -84.952 -43.857  1.00  0.00      BSYN  
ATOM    276   CB LYS    32     -17.339 -83.645 -44.442  1.00  0.00      BSYN  
ATOM    277   CG LYS    32     -16.473 -83.042 -45.482  1.00  0.00      BSYN  
ATOM    278   CD LYS    32     -16.962 -82.000 -46.372  1.00  0.00      BSYN  
ATOM    279   CE LYS    32     -18.094 -82.454 -47.251  1.00  0.00      BSYN  
ATOM    280   NZ LYS    32     -17.939 -83.647 -48.103  1.00  0.00      BSYN  
ATOM    281  HZ1 LYS    32     -18.452 -83.484 -48.993  1.00  0.00      BSYN  
ATOM    282  HZ2 LYS    32     -16.945 -83.877 -48.304  1.00  0.00      BSYN  
ATOM    283  HZ3 LYS    32     -18.403 -84.491 -47.711  1.00  0.00      BSYN  
ATOM    284    C LYS    32     -17.655 -85.395 -42.740  1.00  0.00      BSYN  
ATOM    285    O LYS    32     -17.970 -84.649 -41.837  1.00  0.00      BSYN  
ATOM    286    N THR    33     -18.015 -86.658 -42.656  1.00  0.00      BSYN  
ATOM    287    H THR    33     -17.959 -87.171 -43.489  1.00  0.00      BSYN  
ATOM    288   CA THR    33     -18.621 -87.285 -41.478  1.00  0.00      BSYN  
ATOM    289   CB THR    33     -19.318 -88.545 -41.852  1.00  0.00      BSYN  
ATOM    290  OG1 THR    33     -18.455 -89.429 -42.538  1.00  0.00      BSYN  
ATOM    291  HG1 THR    33     -18.928 -89.827 -43.273  1.00  0.00      BSYN  
ATOM    292  CG2 THR    33     -20.565 -88.217 -42.600  1.00  0.00      BSYN  
ATOM    293    C THR    33     -17.737 -87.547 -40.287  1.00  0.00      BSYN  
ATOM    294    O THR    33     -18.214 -88.025 -39.255  1.00  0.00      BSYN  
ATOM    295    N LYS    34     -16.465 -87.317 -40.440  1.00  0.00      BSYN  
ATOM    296    H LYS    34     -16.233 -87.016 -41.344  1.00  0.00      BSYN  
ATOM    297   CA LYS    34     -15.399 -87.566 -39.508  1.00  0.00      BSYN  
ATOM    298   CB LYS    34     -14.260 -88.369 -40.353  1.00  0.00      BSYN  
ATOM    299   CG LYS    34     -14.603 -89.769 -40.718  1.00  0.00      BSYN  
ATOM    300   CD LYS    34     -13.492 -90.618 -41.551  1.00  0.00      BSYN  
ATOM    301   CE LYS    34     -13.989 -92.065 -41.731  1.00  0.00      BSYN  
ATOM    302   NZ LYS    34     -13.406 -92.699 -42.892  1.00  0.00      BSYN  
ATOM    303  HZ1 LYS    34     -12.428 -93.015 -42.733  1.00  0.00      BSYN  
ATOM    304  HZ2 LYS    34     -13.988 -93.491 -43.233  1.00  0.00      BSYN  
ATOM    305  HZ3 LYS    34     -13.277 -92.010 -43.660  1.00  0.00      BSYN  
ATOM    306    C LYS    34     -14.868 -86.285 -38.897  1.00  0.00      BSYN  
ATOM    307    O LYS    34     -15.193 -85.155 -39.389  1.00  0.00      BSYN  
ATOM    308    N GLU    35     -13.849 -86.382 -38.058  1.00  0.00      BSYN  
ATOM    309    H GLU    35     -13.460 -87.240 -37.788  1.00  0.00      BSYN  
ATOM    310   CA GLU    35     -13.281 -85.381 -37.199  1.00  0.00      BSYN  
ATOM    311   CB GLU    35     -12.980 -85.986 -35.741  1.00  0.00      BSYN  
ATOM    312   CG GLU    35     -14.105 -86.041 -34.691  1.00  0.00      BSYN  
ATOM    313   CD GLU    35     -13.834 -86.462 -33.263  1.00  0.00      BSYN  
ATOM    314  OE1 GLU    35     -13.659 -87.680 -33.104  1.00  0.00      BSYN  
ATOM    315  OE2 GLU    35     -13.680 -85.619 -32.332  1.00  0.00      BSYN  
ATOM    316    C GLU    35     -12.081 -84.738 -37.941  1.00  0.00      BSYN  
ATOM    317    O GLU    35     -10.985 -84.744 -37.378  1.00  0.00      BSYN  
ATOM    318    N GLY    36     -12.278 -84.345 -39.214  1.00  0.00      BSYN  
ATOM    319    H GLY    36     -13.086 -84.580 -39.716  1.00  0.00      BSYN  
ATOM    320   CA GLY    36     -11.195 -83.661 -39.897  1.00  0.00      BSYN  
ATOM    321    C GLY    36     -11.618 -82.242 -40.456  1.00  0.00      BSYN  
ATOM    322    O GLY    36     -11.565 -82.022 -41.628  1.00  0.00      BSYN  
ATOM    323    N VAL    37     -11.932 -81.231 -39.675  1.00  0.00      BSYN  
ATOM    324    H VAL    37     -11.746 -81.307 -38.716  1.00  0.00      BSYN  
ATOM    325   CA VAL    37     -12.398 -80.021 -40.253  1.00  0.00      BSYN  
ATOM    326   CB VAL    37     -13.975 -79.741 -40.094  1.00  0.00      BSYN  
ATOM    327  CG1 VAL    37     -14.514 -79.860 -38.641  1.00  0.00      BSYN  
ATOM    328  CG2 VAL    37     -14.117 -78.381 -40.842  1.00  0.00      BSYN  
ATOM    329    C VAL    37     -11.462 -78.999 -39.615  1.00  0.00      BSYN  
ATOM    330    O VAL    37     -11.599 -78.614 -38.433  1.00  0.00      BSYN  
ATOM    331    N LEU    38     -10.431 -78.621 -40.442  1.00  0.00      BSYN  
ATOM    332    H LEU    38     -10.465 -78.708 -41.417  1.00  0.00      BSYN  
ATOM    333   CA LEU    38      -9.626 -77.452 -40.080  1.00  0.00      BSYN  
ATOM    334   CB LEU    38      -9.966 -76.115 -40.691  1.00  0.00      BSYN  
ATOM    335   CG LEU    38      -9.446 -76.077 -42.179  1.00  0.00      BSYN  
ATOM    336  CD1 LEU    38     -10.603 -76.347 -43.052  1.00  0.00      BSYN  
ATOM    337  CD2 LEU    38      -8.793 -74.838 -42.616  1.00  0.00      BSYN  
ATOM    338    C LEU    38      -8.892 -77.164 -38.666  1.00  0.00      BSYN  
ATOM    339    O LEU    38      -7.733 -77.579 -38.555  1.00  0.00      BSYN  
ATOM    340    N TYR    39      -9.479 -76.528 -37.704  1.00  0.00      BSYN  
ATOM    341    H TYR    39     -10.450 -76.428 -37.798  1.00  0.00      BSYN  
ATOM    342   CA TYR    39      -8.888 -76.335 -36.369  1.00  0.00      BSYN  
ATOM    343   CB TYR    39      -9.487 -75.240 -35.455  1.00  0.00      BSYN  
ATOM    344   CG TYR    39     -10.957 -75.384 -35.064  1.00  0.00      BSYN  
ATOM    345  CD1 TYR    39     -11.398 -75.359 -33.698  1.00  0.00      BSYN  
ATOM    346  CE1 TYR    39     -12.790 -75.301 -33.490  1.00  0.00      BSYN  
ATOM    347  CD2 TYR    39     -11.886 -75.279 -36.134  1.00  0.00      BSYN  
ATOM    348  CE2 TYR    39     -13.167 -75.168 -35.808  1.00  0.00      BSYN  
ATOM    349   CZ TYR    39     -13.650 -75.183 -34.566  1.00  0.00      BSYN  
ATOM    350   OH TYR    39     -15.008 -75.073 -34.242  1.00  0.00      BSYN  
ATOM    351   HH TYR    39     -15.105 -75.033 -33.288  1.00  0.00      BSYN  
ATOM    352    C TYR    39      -8.818 -77.585 -35.555  1.00  0.00      BSYN  
ATOM    353    O TYR    39      -7.931 -77.725 -34.773  1.00  0.00      BSYN  
ATOM    354    N VAL    40      -9.565 -78.702 -35.798  1.00  0.00      BSYN  
ATOM    355    H VAL    40      -9.977 -78.749 -36.686  1.00  0.00      BSYN  
ATOM    356   CA VAL    40      -9.738 -79.813 -34.893  1.00  0.00      BSYN  
ATOM    357   CB VAL    40     -11.115 -80.551 -35.129  1.00  0.00      BSYN  
ATOM    358  CG1 VAL    40     -11.250 -81.665 -34.095  1.00  0.00      BSYN  
ATOM    359  CG2 VAL    40     -12.317 -79.372 -34.880  1.00  0.00      BSYN  
ATOM    360    C VAL    40      -8.536 -80.725 -35.186  1.00  0.00      BSYN  
ATOM    361    O VAL    40      -8.216 -81.324 -36.292  1.00  0.00      BSYN  
ATOM    362    N GLY    41      -7.870 -81.063 -34.110  1.00  0.00      BSYN  
ATOM    363    H GLY    41      -8.120 -80.703 -33.233  1.00  0.00      BSYN  
ATOM    364   CA GLY    41      -6.649 -81.849 -34.153  1.00  0.00      BSYN  
ATOM    365    C GLY    41      -6.011 -81.747 -32.844  1.00  0.00      BSYN  
ATOM    366    O GLY    41      -5.866 -82.733 -32.105  1.00  0.00      BSYN  
ATOM    367    N SER    42      -5.642 -80.630 -32.402  1.00  0.00      BSYN  
ATOM    368    H SER    42      -5.836 -79.857 -32.973  1.00  0.00      BSYN  
ATOM    369   CA SER    42      -5.075 -80.332 -31.072  1.00  0.00      BSYN  
ATOM    370   CB SER    42      -4.011 -79.218 -31.239  1.00  0.00      BSYN  
ATOM    371   OG SER    42      -2.979 -79.288 -30.228  1.00  0.00      BSYN  
ATOM    372   HG SER    42      -3.289 -79.269 -29.319  1.00  0.00      BSYN  
ATOM    373    C SER    42      -6.210 -80.019 -30.104  1.00  0.00      BSYN  
ATOM    374    O SER    42      -6.011 -79.260 -29.149  1.00  0.00      BSYN  
ATOM    375    N LYS    43      -7.342 -80.681 -30.130  1.00  0.00      BSYN  
ATOM    376    H LYS    43      -7.557 -81.440 -30.712  1.00  0.00      BSYN  
ATOM    377   CA LYS    43      -8.579 -80.013 -29.849  1.00  0.00      BSYN  
ATOM    378   CB LYS    43      -8.938 -79.243 -31.110  1.00  0.00      BSYN  
ATOM    379   CG LYS    43      -9.451 -77.810 -30.955  1.00  0.00      BSYN  
ATOM    380   CD LYS    43      -8.180 -76.915 -30.618  1.00  0.00      BSYN  
ATOM    381   CE LYS    43      -8.728 -75.689 -29.894  1.00  0.00      BSYN  
ATOM    382   NZ LYS    43      -7.736 -75.220 -28.864  1.00  0.00      BSYN  
ATOM    383  HZ1 LYS    43      -6.769 -74.902 -29.075  1.00  0.00      BSYN  
ATOM    384  HZ2 LYS    43      -8.284 -74.414 -28.501  1.00  0.00      BSYN  
ATOM    385  HZ3 LYS    43      -7.776 -75.950 -28.124  1.00  0.00      BSYN  
ATOM    386    C LYS    43      -9.594 -81.113 -29.729  1.00  0.00      BSYN  
ATOM    387    O LYS    43      -9.394 -82.269 -30.252  1.00  0.00      BSYN  
ATOM    388    N THR    44     -10.726 -81.011 -29.007  1.00  0.00      BSYN  
ATOM    389    H THR    44     -11.158 -81.834 -28.697  1.00  0.00      BSYN  
ATOM    390   CA THR    44     -11.326 -79.773 -28.502  1.00  0.00      BSYN  
ATOM    391   CB THR    44     -12.781 -79.560 -28.919  1.00  0.00      BSYN  
ATOM    392  OG1 THR    44     -12.882 -79.759 -30.320  1.00  0.00      BSYN  
ATOM    393  HG1 THR    44     -12.783 -78.894 -30.725  1.00  0.00      BSYN  
ATOM    394  CG2 THR    44     -13.380 -78.203 -28.469  1.00  0.00      BSYN  
ATOM    395    C THR    44     -11.228 -79.853 -27.013  1.00  0.00      BSYN  
ATOM    396    O THR    44     -11.309 -80.955 -26.472  1.00  0.00      BSYN  
ATOM    397    N ARG    45     -10.944 -78.753 -26.263  1.00  0.00      BSYN  
ATOM    398    H ARG    45     -10.763 -77.896 -26.701  1.00  0.00      BSYN  
ATOM    399   CA ARG    45     -10.816 -78.695 -24.873  1.00  0.00      BSYN  
ATOM    400   CB ARG    45      -9.731 -77.756 -24.716  1.00  0.00      BSYN  
ATOM    401   CG ARG    45      -8.421 -78.188 -25.517  1.00  0.00      BSYN  
ATOM    402   CD ARG    45      -7.366 -77.114 -25.345  1.00  0.00      BSYN  
ATOM    403   NE ARG    45      -6.305 -77.589 -26.154  1.00  0.00      BSYN  
ATOM    404   HE ARG    45      -6.668 -77.846 -27.027  1.00  0.00      BSYN  
ATOM    405   CZ ARG    45      -4.982 -77.730 -25.988  1.00  0.00      BSYN  
ATOM    406  NH1 ARG    45      -4.403 -77.153 -24.974  1.00  0.00      BSYN  
ATOM    407 HH11 ARG    45      -3.467 -77.294 -24.652  1.00  0.00      BSYN  
ATOM    408 HH12 ARG    45      -4.927 -76.722 -24.239  1.00  0.00      BSYN  
ATOM    409  NH2 ARG    45      -4.336 -78.569 -26.678  1.00  0.00      BSYN  
ATOM    410 HH21 ARG    45      -3.394 -78.678 -26.361  1.00  0.00      BSYN  
ATOM    411 HH22 ARG    45      -4.771 -79.122 -27.390  1.00  0.00      BSYN  
ATOM    412    C ARG    45     -12.203 -78.376 -24.330  1.00  0.00      BSYN  
ATOM    413    O ARG    45     -12.356 -77.391 -23.616  1.00  0.00      BSYN  
ATOM    414    N GLU    46     -13.217 -79.201 -24.720  1.00  0.00      BSYN  
ATOM    415    H GLU    46     -12.882 -80.032 -25.116  1.00  0.00      BSYN  
ATOM    416   CA GLU    46     -14.693 -79.177 -24.479  1.00  0.00      BSYN  
ATOM    417   CB GLU    46     -15.332 -79.699 -25.743  1.00  0.00      BSYN  
ATOM    418   CG GLU    46     -15.364 -81.166 -26.086  1.00  0.00      BSYN  
ATOM    419   CD GLU    46     -15.809 -81.569 -27.479  1.00  0.00      BSYN  
ATOM    420  OE1 GLU    46     -16.474 -82.567 -27.435  1.00  0.00      BSYN  
ATOM    421  OE2 GLU    46     -15.504 -81.046 -28.509  1.00  0.00      BSYN  
ATOM    422    C GLU    46     -15.196 -79.902 -23.253  1.00  0.00      BSYN  
ATOM    423    O GLU    46     -14.536 -80.592 -22.507  1.00  0.00      BSYN  
ATOM    424    N GLY    47     -16.517 -79.772 -23.054  1.00  0.00      BSYN  
ATOM    425    H GLY    47     -17.009 -79.352 -23.790  1.00  0.00      BSYN  
ATOM    426   CA GLY    47     -17.364 -80.321 -21.957  1.00  0.00      BSYN  
ATOM    427    C GLY    47     -17.011 -79.835 -20.594  1.00  0.00      BSYN  
ATOM    428    O GLY    47     -17.469 -80.491 -19.701  1.00  0.00      BSYN  
ATOM    429    N VAL    48     -16.346 -78.698 -20.309  1.00  0.00      BSYN  
ATOM    430    H VAL    48     -16.378 -77.959 -20.952  1.00  0.00      BSYN  
ATOM    431   CA VAL    48     -15.804 -78.381 -19.001  1.00  0.00      BSYN  
ATOM    432   CB VAL    48     -14.350 -78.011 -18.897  1.00  0.00      BSYN  
ATOM    433  CG1 VAL    48     -13.935 -77.603 -17.475  1.00  0.00      BSYN  
ATOM    434  CG2 VAL    48     -13.188 -78.677 -19.767  1.00  0.00      BSYN  
ATOM    435    C VAL    48     -16.646 -77.338 -18.398  1.00  0.00      BSYN  
ATOM    436    O VAL    48     -16.792 -76.352 -19.115  1.00  0.00      BSYN  
ATOM    437    N VAL    49     -17.392 -77.305 -17.297  1.00  0.00      BSYN  
ATOM    438    H VAL    49     -17.262 -78.103 -16.744  1.00  0.00      BSYN  
ATOM    439   CA VAL    49     -18.207 -76.179 -16.915  1.00  0.00      BSYN  
ATOM    440   CB VAL    49     -19.835 -76.488 -16.937  1.00  0.00      BSYN  
ATOM    441  CG1 VAL    49     -20.580 -75.404 -17.669  1.00  0.00      BSYN  
ATOM    442  CG2 VAL    49     -20.315 -77.917 -17.429  1.00  0.00      BSYN  
ATOM    443    C VAL    49     -17.796 -75.809 -15.545  1.00  0.00      BSYN  
ATOM    444    O VAL    49     -17.979 -76.723 -14.718  1.00  0.00      BSYN  
ATOM    445    N GLN    50     -17.048 -74.703 -15.458  1.00  0.00      BSYN  
ATOM    446    H GLN    50     -16.422 -74.435 -16.162  1.00  0.00      BSYN  
ATOM    447   CA GLN    50     -17.057 -73.945 -14.189  1.00  0.00      BSYN  
ATOM    448   CB GLN    50     -15.638 -73.876 -13.627  1.00  0.00      BSYN  
ATOM    449   CG GLN    50     -15.016 -75.189 -13.118  1.00  0.00      BSYN  
ATOM    450   CD GLN    50     -15.563 -75.730 -11.862  1.00  0.00      BSYN  
ATOM    451  OE1 GLN    50     -16.245 -76.698 -11.795  1.00  0.00      BSYN  
ATOM    452  NE2 GLN    50     -15.192 -75.163 -10.687  1.00  0.00      BSYN  
ATOM    453 HE21 GLN    50     -14.504 -74.489 -10.502  1.00  0.00      BSYN  
ATOM    454 HE22 GLN    50     -15.709 -75.544  -9.947  1.00  0.00      BSYN  
ATOM    455    C GLN    50     -17.642 -72.505 -14.197  1.00  0.00      BSYN  
ATOM    456    O GLN    50     -17.347 -71.697 -15.099  1.00  0.00      BSYN  
ATOM    457    N GLY    51     -18.337 -72.147 -13.101  1.00  0.00      BSYN  
ATOM    458    H GLY    51     -18.681 -71.234 -13.006  1.00  0.00      BSYN  
ATOM    459   CA GLY    51     -18.670 -72.918 -11.934  1.00  0.00      BSYN  
ATOM    460    C GLY    51     -18.498 -72.459 -10.504  1.00  0.00      BSYN  
ATOM    461    O GLY    51     -19.002 -71.364 -10.167  1.00  0.00      BSYN  
ATOM    462    N VAL    52     -17.967 -73.358  -9.694  1.00  0.00      BSYN  
ATOM    463    H VAL    52     -17.641 -74.214 -10.043  1.00  0.00      BSYN  
ATOM    464   CA VAL    52     -17.575 -72.969  -8.275  1.00  0.00      BSYN  
ATOM    465   CB VAL    52     -17.776 -74.175  -7.208  1.00  0.00      BSYN  
ATOM    466  CG1 VAL    52     -17.354 -73.610  -5.848  1.00  0.00      BSYN  
ATOM    467  CG2 VAL    52     -19.182 -74.716  -6.958  1.00  0.00      BSYN  
ATOM    468    C VAL    52     -16.182 -72.488  -8.453  1.00  0.00      BSYN  
ATOM    469    O VAL    52     -15.216 -73.272  -8.517  1.00  0.00      BSYN  
ATOM    470    N ALA    53     -16.031 -71.143  -8.620  1.00  0.00      BSYN  
ATOM    471    H ALA    53     -16.715 -70.519  -8.296  1.00  0.00      BSYN  
ATOM    472   CA ALA    53     -14.650 -70.594  -8.842  1.00  0.00      BSYN  
ATOM    473   CB ALA    53     -14.832 -69.247  -9.553  1.00  0.00      BSYN  
ATOM    474    C ALA    53     -13.703 -70.525  -7.677  1.00  0.00      BSYN  
ATOM    475    O ALA    53     -14.099 -70.289  -6.580  1.00  0.00      BSYN  
ATOM    476    N SER    54     -12.469 -70.921  -7.985  1.00  0.00      BSYN  
ATOM    477    H SER    54     -12.332 -71.201  -8.914  1.00  0.00      BSYN  
ATOM    478   CA SER    54     -11.403 -70.846  -6.989  1.00  0.00      BSYN  
ATOM    479   CB SER    54     -10.494 -72.063  -7.073  1.00  0.00      BSYN  
ATOM    480   OG SER    54     -10.375 -72.600  -8.298  1.00  0.00      BSYN  
ATOM    481   HG SER    54      -9.762 -73.338  -8.288  1.00  0.00      BSYN  
ATOM    482    C SER    54     -10.484 -69.599  -7.327  1.00  0.00      BSYN  
ATOM    483    O SER    54     -10.491 -68.728  -6.507  1.00  0.00      BSYN  
ATOM    484    N VAL    55      -9.812 -69.606  -8.447  1.00  0.00      BSYN  
ATOM    485    H VAL    55      -9.731 -70.464  -8.913  1.00  0.00      BSYN  
ATOM    486   CA VAL    55      -8.805 -68.573  -8.718  1.00  0.00      BSYN  
ATOM    487   CB VAL    55      -7.657 -68.878  -9.692  1.00  0.00      BSYN  
ATOM    488  CG1 VAL    55      -6.733 -69.919  -9.026  1.00  0.00      BSYN  
ATOM    489  CG2 VAL    55      -8.094 -69.385 -10.997  1.00  0.00      BSYN  
ATOM    490    C VAL    55      -9.590 -67.280  -9.071  1.00  0.00      BSYN  
ATOM    491    O VAL    55      -9.901 -66.928 -10.243  1.00  0.00      BSYN  
ATOM    492    N ALA    56      -9.616 -66.476  -8.007  1.00  0.00      BSYN  
ATOM    493    H ALA    56      -9.494 -66.885  -7.125  1.00  0.00      BSYN  
ATOM    494   CA ALA    56     -10.105 -65.092  -8.107  1.00  0.00      BSYN  
ATOM    495   CB ALA    56     -10.077 -64.378  -6.814  1.00  0.00      BSYN  
ATOM    496    C ALA    56      -9.452 -64.099  -9.116  1.00  0.00      BSYN  
ATOM    497    O ALA    56      -8.279 -64.229  -9.404  1.00  0.00      BSYN  
ATOM    498    N GLU    57     -10.144 -63.004  -9.618  1.00  0.00      BSYN  
ATOM    499    H GLU    57     -11.069 -62.880  -9.319  1.00  0.00      BSYN  
ATOM    500   CA GLU    57      -9.668 -62.240 -10.833  1.00  0.00      BSYN  
ATOM    501   CB GLU    57     -10.573 -62.304 -12.153  1.00  0.00      BSYN  
ATOM    502   CG GLU    57      -9.806 -62.651 -13.328  1.00  0.00      BSYN  
ATOM    503   CD GLU    57     -10.399 -63.777 -14.181  1.00  0.00      BSYN  
ATOM    504  OE1 GLU    57     -10.927 -63.556 -15.246  1.00  0.00      BSYN  
ATOM    505  OE2 GLU    57     -10.138 -64.922 -13.908  1.00  0.00      BSYN  
ATOM    506    C GLU    57      -9.636 -60.785 -10.335  1.00  0.00      BSYN  
ATOM    507    O GLU    57     -10.527 -59.954 -10.476  1.00  0.00      BSYN  
ATOM    508    N LYS    58      -8.532 -60.669  -9.650  1.00  0.00      BSYN  
ATOM    509    H LYS    58      -8.041 -61.508  -9.529  1.00  0.00      BSYN  
ATOM    510   CA LYS    58      -8.069 -59.363  -9.246  1.00  0.00      BSYN  
ATOM    511   CB LYS    58      -8.478 -59.480  -7.774  1.00  0.00      BSYN  
ATOM    512   CG LYS    58      -8.369 -58.118  -7.031  1.00  0.00      BSYN  
ATOM    513   CD LYS    58      -9.022 -58.160  -5.613  1.00  0.00      BSYN  
ATOM    514   CE LYS    58      -9.239 -56.682  -5.220  1.00  0.00      BSYN  
ATOM    515   NZ LYS    58      -9.961 -56.573  -3.979  1.00  0.00      BSYN  
ATOM    516  HZ1 LYS    58      -9.716 -57.403  -3.403  1.00  0.00      BSYN  
ATOM    517  HZ2 LYS    58      -9.554 -55.789  -3.431  1.00  0.00      BSYN  
ATOM    518  HZ3 LYS    58     -10.970 -56.394  -4.157  1.00  0.00      BSYN  
ATOM    519    C LYS    58      -6.567 -59.442  -9.398  1.00  0.00      BSYN  
ATOM    520    O LYS    58      -6.009 -60.489  -9.158  1.00  0.00      BSYN  
ATOM    521    N THR    59      -5.837 -58.397  -9.794  1.00  0.00      BSYN  
ATOM    522    H THR    59      -4.910 -58.507  -9.494  1.00  0.00      BSYN  
ATOM    523   CA THR    59      -6.268 -57.147 -10.491  1.00  0.00      BSYN  
ATOM    524   CB THR    59      -5.687 -55.822  -9.978  1.00  0.00      BSYN  
ATOM    525  OG1 THR    59      -6.317 -55.806  -8.657  1.00  0.00      BSYN  
ATOM    526  HG1 THR    59      -6.566 -54.935  -8.340  1.00  0.00      BSYN  
ATOM    527  CG2 THR    59      -6.081 -54.539 -10.679  1.00  0.00      BSYN  
ATOM    528    C THR    59      -5.736 -57.341 -11.918  1.00  0.00      BSYN  
ATOM    529    O THR    59      -4.617 -57.718 -12.069  1.00  0.00      BSYN  
ATOM    530    N LYS    60      -6.672 -57.177 -12.917  1.00  0.00      BSYN  
ATOM    531    H LYS    60      -7.575 -56.972 -12.596  1.00  0.00      BSYN  
ATOM    532   CA LYS    60      -6.406 -57.434 -14.280  1.00  0.00      BSYN  
ATOM    533   CB LYS    60      -7.194 -58.680 -14.749  1.00  0.00      BSYN  
ATOM    534   CG LYS    60      -6.974 -59.257 -16.184  1.00  0.00      BSYN  
ATOM    535   CD LYS    60      -7.898 -60.430 -16.343  1.00  0.00      BSYN  
ATOM    536   CE LYS    60      -7.661 -61.288 -17.573  1.00  0.00      BSYN  
ATOM    537   NZ LYS    60      -6.471 -62.063 -17.534  1.00  0.00      BSYN  
ATOM    538  HZ1 LYS    60      -6.039 -62.074 -18.480  1.00  0.00      BSYN  
ATOM    539  HZ2 LYS    60      -5.710 -61.937 -16.836  1.00  0.00      BSYN  
ATOM    540  HZ3 LYS    60      -6.753 -63.062 -17.593  1.00  0.00      BSYN  
ATOM    541    C LYS    60      -6.774 -56.283 -15.130  1.00  0.00      BSYN  
ATOM    542    O LYS    60      -7.946 -56.197 -15.578  1.00  0.00      BSYN  
ATOM    543    N GLU    61      -5.972 -55.211 -15.098  1.00  0.00      BSYN  
ATOM    544    H GLU    61      -5.229 -55.263 -14.461  1.00  0.00      BSYN  
ATOM    545   CA GLU    61      -6.252 -53.904 -15.703  1.00  0.00      BSYN  
ATOM    546   CB GLU    61      -5.328 -52.914 -15.138  1.00  0.00      BSYN  
ATOM    547   CG GLU    61      -5.659 -52.424 -13.744  1.00  0.00      BSYN  
ATOM    548   CD GLU    61      -4.836 -51.222 -13.503  1.00  0.00      BSYN  
ATOM    549  OE1 GLU    61      -5.365 -50.363 -12.810  1.00  0.00      BSYN  
ATOM    550  OE2 GLU    61      -3.664 -51.102 -13.886  1.00  0.00      BSYN  
ATOM    551    C GLU    61      -6.152 -53.963 -17.240  1.00  0.00      BSYN  
ATOM    552    O GLU    61      -5.053 -53.763 -17.753  1.00  0.00      BSYN  
ATOM    553    N GLN    62      -7.357 -54.055 -17.859  1.00  0.00      BSYN  
ATOM    554    H GLN    62      -8.079 -54.348 -17.265  1.00  0.00      BSYN  
ATOM    555   CA GLN    62      -7.618 -54.328 -19.259  1.00  0.00      BSYN  
ATOM    556   CB GLN    62      -7.133 -55.675 -19.768  1.00  0.00      BSYN  
ATOM    557   CG GLN    62      -6.459 -55.707 -21.226  1.00  0.00      BSYN  
ATOM    558   CD GLN    62      -7.532 -55.395 -22.284  1.00  0.00      BSYN  
ATOM    559  OE1 GLN    62      -8.597 -55.991 -22.332  1.00  0.00      BSYN  
ATOM    560  NE2 GLN    62      -7.413 -54.341 -23.063  1.00  0.00      BSYN  
ATOM    561 HE21 GLN    62      -6.616 -53.792 -22.905  1.00  0.00      BSYN  
ATOM    562 HE22 GLN    62      -8.091 -54.088 -23.723  1.00  0.00      BSYN  
ATOM    563    C GLN    62      -9.123 -54.257 -19.426  1.00  0.00      BSYN  
ATOM    564    O GLN    62      -9.737 -55.271 -19.659  1.00  0.00      BSYN  
ATOM    565    N ALA    63      -9.732 -53.098 -19.287  1.00  0.00      BSYN  
ATOM    566    H ALA    63      -9.201 -52.316 -19.545  1.00  0.00      BSYN  
ATOM    567   CA ALA    63     -11.145 -52.970 -19.169  1.00  0.00      BSYN  
ATOM    568   CB ALA    63     -11.287 -51.750 -18.131  1.00  0.00      BSYN  
ATOM    569    C ALA    63     -11.710 -52.437 -20.444  1.00  0.00      BSYN  
ATOM    570    O ALA    63     -12.864 -51.994 -20.387  1.00  0.00      BSYN  
ATOM    571    N SER    64     -11.205 -52.868 -21.641  1.00  0.00      BSYN  
ATOM    572    H SER    64     -10.526 -53.573 -21.681  1.00  0.00      BSYN  
ATOM    573   CA SER    64     -11.738 -52.177 -22.810  1.00  0.00      BSYN  
ATOM    574   CB SER    64     -10.568 -52.009 -23.882  1.00  0.00      BSYN  
ATOM    575   OG SER    64      -9.999 -53.188 -24.311  1.00  0.00      BSYN  
ATOM    576   HG SER    64     -10.556 -53.856 -24.718  1.00  0.00      BSYN  
ATOM    577    C SER    64     -12.985 -52.799 -23.296  1.00  0.00      BSYN  
ATOM    578    O SER    64     -13.106 -54.076 -23.279  1.00  0.00      BSYN  
ATOM    579    N HIS    65     -14.135 -52.177 -23.621  1.00  0.00      BSYN  
ATOM    580    H HIS    65     -14.004 -51.308 -24.054  1.00  0.00      BSYN  
ATOM    581   CA HIS    65     -15.360 -52.822 -23.863  1.00  0.00      BSYN  
ATOM    582   CB HIS    65     -16.672 -51.903 -24.205  1.00  0.00      BSYN  
ATOM    583   CG HIS    65     -16.739 -51.134 -22.838  1.00  0.00      BSYN  
ATOM    584  ND1 HIS    65     -16.091 -51.331 -21.642  1.00  0.00      BSYN  
ATOM    585  HD1 HIS    65     -15.375 -51.966 -21.431  1.00  0.00      BSYN  
ATOM    586  CD2 HIS    65     -17.600 -50.168 -22.617  1.00  0.00      BSYN  
ATOM    587  NE2 HIS    65     -17.528 -49.869 -21.319  1.00  0.00      BSYN  
ATOM    588  CE1 HIS    65     -16.603 -50.582 -20.663  1.00  0.00      BSYN  
ATOM    589    C HIS    65     -15.297 -53.829 -25.027  1.00  0.00      BSYN  
ATOM    590    O HIS    65     -14.713 -53.633 -26.128  1.00  0.00      BSYN  
ATOM    591    N LEU    66     -15.811 -55.005 -24.707  1.00  0.00      BSYN  
ATOM    592    H LEU    66     -15.564 -55.718 -25.332  1.00  0.00      BSYN  
ATOM    593   CA LEU    66     -16.534 -55.246 -23.462  1.00  0.00      BSYN  
ATOM    594   CB LEU    66     -18.025 -55.535 -23.590  1.00  0.00      BSYN  
ATOM    595   CG LEU    66     -18.965 -55.275 -22.391  1.00  0.00      BSYN  
ATOM    596  CD1 LEU    66     -19.111 -53.743 -21.988  1.00  0.00      BSYN  
ATOM    597  CD2 LEU    66     -20.369 -55.817 -22.692  1.00  0.00      BSYN  
ATOM    598    C LEU    66     -16.066 -56.658 -22.869  1.00  0.00      BSYN  
ATOM    599    O LEU    66     -15.418 -56.605 -21.860  1.00  0.00      BSYN  
ATOM    600    N GLY    67     -16.295 -57.743 -23.552  1.00  0.00      BSYN  
ATOM    601    H GLY    67     -16.801 -57.805 -24.389  1.00  0.00      BSYN  
ATOM    602   CA GLY    67     -16.186 -59.022 -22.713  1.00  0.00      BSYN  
ATOM    603    C GLY    67     -16.926 -60.083 -23.587  1.00  0.00      BSYN  
ATOM    604    O GLY    67     -18.020 -60.507 -23.278  1.00  0.00      BSYN  
ATOM    605    N GLY    68     -16.366 -60.778 -24.510  1.00  0.00      BSYN  
ATOM    606    H GLY    68     -16.960 -61.343 -25.047  1.00  0.00      BSYN  
ATOM    607   CA GLY    68     -14.948 -60.500 -24.948  1.00  0.00      BSYN  
ATOM    608    C GLY    68     -14.628 -61.200 -26.275  1.00  0.00      BSYN  
ATOM    609    O GLY    68     -15.465 -61.068 -27.248  1.00  0.00      BSYN  
ATOM    610    N ALA    69     -13.550 -62.031 -26.441  1.00  0.00      BSYN  
ATOM    611    H ALA    69     -13.418 -62.523 -27.278  1.00  0.00      BSYN  
ATOM    612   CA ALA    69     -12.700 -62.332 -25.303  1.00  0.00      BSYN  
ATOM    613   CB ALA    69     -12.172 -63.719 -25.402  1.00  0.00      BSYN  
ATOM    614    C ALA    69     -11.516 -61.494 -24.903  1.00  0.00      BSYN  
ATOM    615    O ALA    69     -11.089 -61.248 -23.771  1.00  0.00      BSYN  
ATOM    616    N VAL    70     -10.930 -60.866 -25.884  1.00  0.00      BSYN  
ATOM    617    H VAL    70     -11.350 -60.740 -26.761  1.00  0.00      BSYN  
ATOM    618   CA VAL    70      -9.641 -60.205 -25.657  1.00  0.00      BSYN  
ATOM    619   CB VAL    70      -8.519 -61.382 -25.819  1.00  0.00      BSYN  
ATOM    620  CG1 VAL    70      -8.002 -61.654 -27.254  1.00  0.00      BSYN  
ATOM    621  CG2 VAL    70      -7.186 -61.099 -25.001  1.00  0.00      BSYN  
ATOM    622    C VAL    70      -9.448 -58.945 -26.619  1.00  0.00      BSYN  
ATOM    623    O VAL    70     -10.172 -58.707 -27.529  1.00  0.00      BSYN  
ATOM    624    N PHE    71      -8.383 -58.183 -26.333  1.00  0.00      BSYN  
ATOM    625    H PHE    71      -7.927 -58.419 -25.498  1.00  0.00      BSYN  
ATOM    626   CA PHE    71      -7.811 -57.126 -27.164  1.00  0.00      BSYN  
ATOM    627   CB PHE    71      -7.866 -55.749 -26.439  1.00  0.00      BSYN  
ATOM    628   CG PHE    71      -7.350 -54.625 -27.343  1.00  0.00      BSYN  
ATOM    629  CD1 PHE    71      -6.239 -53.857 -26.868  1.00  0.00      BSYN  
ATOM    630  CD2 PHE    71      -7.907 -54.339 -28.633  1.00  0.00      BSYN  
ATOM    631  CE1 PHE    71      -5.567 -52.957 -27.712  1.00  0.00      BSYN  
ATOM    632  CE2 PHE    71      -7.323 -53.298 -29.389  1.00  0.00      BSYN  
ATOM    633   CZ PHE    71      -6.144 -52.686 -28.945  1.00  0.00      BSYN  
ATOM    634    C PHE    71      -6.426 -57.520 -27.763  1.00  0.00      BSYN  
ATOM    635    O PHE    71      -5.826 -58.508 -27.349  1.00  0.00      BSYN  
ATOM    636    N SER    72      -6.057 -57.095 -28.938  1.00  0.00      BSYN  
ATOM    637    H SER    72      -6.637 -56.537 -29.497  1.00  0.00      BSYN  
ATOM    638   CA SER    72      -4.761 -57.445 -29.540  1.00  0.00      BSYN  
ATOM    639   CB SER    72      -4.696 -58.755 -30.336  1.00  0.00      BSYN  
ATOM    640   OG SER    72      -5.430 -59.725 -29.752  1.00  0.00      BSYN  
ATOM    641   HG SER    72      -5.080 -59.706 -28.858  1.00  0.00      BSYN  
ATOM    642    C SER    72      -4.295 -56.370 -30.451  1.00  0.00      BSYN  
ATOM    643    O SER    72      -4.924 -56.129 -31.502  1.00  0.00      BSYN  
ATOM    644    N GLY    73      -3.329 -55.641 -29.986  1.00  0.00      BSYN  
ATOM    645    H GLY    73      -2.761 -55.933 -29.242  1.00  0.00      BSYN  
ATOM    646   CA GLY    73      -2.910 -54.390 -30.597  1.00  0.00      BSYN  
ATOM    647    C GLY    73      -1.744 -53.714 -29.828  1.00  0.00      BSYN  
ATOM    648    O GLY    73      -0.676 -54.388 -29.572  1.00  0.00      BSYN  
ATOM    649    N ALA    74      -1.821 -52.411 -29.572  1.00  0.00      BSYN  
ATOM    650    H ALA    74      -2.582 -51.849 -29.825  1.00  0.00      BSYN  
ATOM    651   CA ALA    74      -0.818 -51.767 -28.682  1.00  0.00      BSYN  
ATOM    652   CB ALA    74      -0.687 -50.228 -28.762  1.00  0.00      BSYN  
ATOM    653    C ALA    74      -1.147 -52.124 -27.159  1.00  0.00      BSYN  
ATOM    654    O ALA    74      -2.294 -52.287 -26.808  1.00  0.00      BSYN  
ATOM    655    N GLY    75      -0.167 -52.677 -26.383  1.00  0.00      BSYN  
ATOM    656    H GLY    75      -0.492 -53.041 -25.533  1.00  0.00      BSYN  
ATOM    657   CA GLY    75       1.222 -53.016 -26.785  1.00  0.00      BSYN  
ATOM    658    C GLY    75       1.586 -54.510 -26.386  1.00  0.00      BSYN  
ATOM    659    O GLY    75       2.551 -54.808 -25.641  1.00  0.00      BSYN  
ATOM    660    N ASN    76       0.762 -55.496 -26.810  1.00  0.00      BSYN  
ATOM    661    H ASN    76      -0.214 -55.436 -26.739  1.00  0.00      BSYN  
ATOM    662   CA ASN    76       1.362 -56.780 -27.102  1.00  0.00      BSYN  
ATOM    663   CB ASN    76       0.405 -57.861 -26.690  1.00  0.00      BSYN  
ATOM    664   CG ASN    76      -0.989 -57.899 -27.299  1.00  0.00      BSYN  
ATOM    665  OD1 ASN    76      -1.659 -56.959 -27.576  1.00  0.00      BSYN  
ATOM    666  ND2 ASN    76      -1.467 -59.125 -27.567  1.00  0.00      BSYN  
ATOM    667 HD21 ASN    76      -2.401 -59.230 -27.845  1.00  0.00      BSYN  
ATOM    668 HD22 ASN    76      -0.905 -59.909 -27.394  1.00  0.00      BSYN  
ATOM    669    C ASN    76       1.758 -57.176 -28.498  1.00  0.00      BSYN  
ATOM    670    O ASN    76       2.570 -58.063 -28.685  1.00  0.00      BSYN  
ATOM    671    N ILE    77       1.276 -56.479 -29.635  1.00  0.00      BSYN  
ATOM    672    H ILE    77       0.678 -55.722 -29.463  1.00  0.00      BSYN  
ATOM    673   CA ILE    77       2.022 -56.645 -30.870  1.00  0.00      BSYN  
ATOM    674   CB ILE    77       1.026 -57.333 -31.928  1.00  0.00      BSYN  
ATOM    675  CG2 ILE    77       1.033 -58.847 -31.741  1.00  0.00      BSYN  
ATOM    676  CG1 ILE    77      -0.418 -56.750 -31.867  1.00  0.00      BSYN  
ATOM    677   CD ILE    77      -1.457 -57.206 -32.844  1.00  0.00      BSYN  
ATOM    678    C ILE    77       2.769 -55.467 -31.496  1.00  0.00      BSYN  
ATOM    679    O ILE    77       2.573 -55.122 -32.707  1.00  0.00      BSYN  
ATOM    680    N ALA    78       3.822 -55.155 -30.744  1.00  0.00      BSYN  
ATOM    681    H ALA    78       3.983 -55.720 -29.959  1.00  0.00      BSYN  
ATOM    682   CA ALA    78       4.894 -54.354 -31.253  1.00  0.00      BSYN  
ATOM    683   CB ALA    78       5.703 -53.755 -30.114  1.00  0.00      BSYN  
ATOM    684    C ALA    78       5.901 -55.019 -32.251  1.00  0.00      BSYN  
ATOM    685    O ALA    78       6.561 -55.971 -31.880  1.00  0.00      BSYN  
ATOM    686    N ALA    79       6.066 -54.591 -33.440  1.00  0.00      BSYN  
ATOM    687    H ALA    79       5.569 -53.901 -33.927  1.00  0.00      BSYN  
ATOM    688   CA ALA    79       7.110 -55.219 -34.330  1.00  0.00      BSYN  
ATOM    689   CB ALA    79       7.021 -54.625 -35.706  1.00  0.00      BSYN  
ATOM    690    C ALA    79       8.588 -55.250 -33.996  1.00  0.00      BSYN  
ATOM    691    O ALA    79       9.420 -55.774 -34.745  1.00  0.00      BSYN  
ATOM    692    N ALA    80       8.992 -54.567 -32.923  1.00  0.00      BSYN  
ATOM    693    H ALA    80       8.323 -54.177 -32.323  1.00  0.00      BSYN  
ATOM    694   CA ALA    80      10.343 -54.327 -32.484  1.00  0.00      BSYN  
ATOM    695   CB ALA    80      10.336 -52.775 -32.110  1.00  0.00      BSYN  
ATOM    696    C ALA    80      10.699 -55.181 -31.161  1.00  0.00      BSYN  
ATOM    697    O ALA    80      11.910 -55.321 -30.823  1.00  0.00      BSYN  
ATOM    698    N THR    81       9.611 -55.741 -30.646  1.00  0.00      BSYN  
ATOM    699    H THR    81       8.756 -55.545 -31.083  1.00  0.00      BSYN  
ATOM    700   CA THR    81       9.643 -56.510 -29.462  1.00  0.00      BSYN  
ATOM    701   CB THR    81       9.097 -55.819 -28.203  1.00  0.00      BSYN  
ATOM    702  OG1 THR    81       9.656 -54.505 -28.280  1.00  0.00      BSYN  
ATOM    703  HG1 THR    81      10.491 -54.751 -28.685  1.00  0.00      BSYN  
ATOM    704  CG2 THR    81       9.495 -56.456 -26.829  1.00  0.00      BSYN  
ATOM    705    C THR    81       9.105 -57.935 -29.531  1.00  0.00      BSYN  
ATOM    706    O THR    81       9.585 -58.902 -28.937  1.00  0.00      BSYN  
ATOM    707    N GLY    82       8.087 -58.080 -30.376  1.00  0.00      BSYN  
ATOM    708    H GLY    82       7.957 -57.542 -31.184  1.00  0.00      BSYN  
ATOM    709   CA GLY    82       7.038 -59.001 -30.195  1.00  0.00      BSYN  
ATOM    710    C GLY    82       6.070 -58.571 -29.124  1.00  0.00      BSYN  
ATOM    711    O GLY    82       6.130 -57.447 -28.618  1.00  0.00      BSYN  
ATOM    712    N LEU    83       5.115 -59.311 -28.690  1.00  0.00      BSYN  
ATOM    713    H LEU    83       4.360 -58.856 -28.262  1.00  0.00      BSYN  
ATOM    714   CA LEU    83       4.995 -60.718 -28.977  1.00  0.00      BSYN  
ATOM    715   CB LEU    83       4.916 -61.613 -27.784  1.00  0.00      BSYN  
ATOM    716   CG LEU    83       6.130 -62.008 -27.010  1.00  0.00      BSYN  
ATOM    717  CD1 LEU    83       7.025 -60.763 -26.571  1.00  0.00      BSYN  
ATOM    718  CD2 LEU    83       5.958 -62.853 -25.724  1.00  0.00      BSYN  
ATOM    719    C LEU    83       4.039 -61.361 -30.001  1.00  0.00      BSYN  
ATOM    720    O LEU    83       2.906 -61.633 -29.639  1.00  0.00      BSYN  
ATOM    721    N VAL    84       4.517 -61.740 -31.158  1.00  0.00      BSYN  
ATOM    722    H VAL    84       5.413 -61.343 -31.178  1.00  0.00      BSYN  
ATOM    723   CA VAL    84       3.810 -62.294 -32.270  1.00  0.00      BSYN  
ATOM    724   CB VAL    84       4.221 -61.567 -33.559  1.00  0.00      BSYN  
ATOM    725  CG1 VAL    84       3.673 -62.015 -34.870  1.00  0.00      BSYN  
ATOM    726  CG2 VAL    84       3.981 -60.094 -33.356  1.00  0.00      BSYN  
ATOM    727    C VAL    84       3.821 -63.813 -32.433  1.00  0.00      BSYN  
ATOM    728    O VAL    84       4.923 -64.368 -32.526  1.00  0.00      BSYN  
ATOM    729    N LYS    85       2.791 -64.671 -32.175  1.00  0.00      BSYN  
ATOM    730    H LYS    85       2.958 -65.558 -32.557  1.00  0.00      BSYN  
ATOM    731   CA LYS    85       1.554 -64.378 -31.441  1.00  0.00      BSYN  
ATOM    732   CB LYS    85       0.482 -63.875 -32.257  1.00  0.00      BSYN  
ATOM    733   CG LYS    85      -0.635 -63.118 -31.570  1.00  0.00      BSYN  
ATOM    734   CD LYS    85      -1.789 -64.014 -31.695  1.00  0.00      BSYN  
ATOM    735   CE LYS    85      -2.205 -64.467 -30.279  1.00  0.00      BSYN  
ATOM    736   NZ LYS    85      -3.412 -65.192 -30.076  1.00  0.00      BSYN  
ATOM    737  HZ1 LYS    85      -3.665 -65.315 -29.075  1.00  0.00      BSYN  
ATOM    738  HZ2 LYS    85      -4.215 -64.642 -30.442  1.00  0.00      BSYN  
ATOM    739  HZ3 LYS    85      -3.400 -66.144 -30.495  1.00  0.00      BSYN  
ATOM    740    C LYS    85       1.147 -65.660 -30.744  1.00  0.00      BSYN  
ATOM    741    O LYS    85       0.936 -66.677 -31.382  1.00  0.00      BSYN  
ATOM    742    N ARG    86       1.048 -65.577 -29.420  1.00  0.00      BSYN  
ATOM    743    H ARG    86       1.254 -64.784 -28.881  1.00  0.00      BSYN  
ATOM    744   CA ARG    86       0.830 -66.712 -28.637  1.00  0.00      BSYN  
ATOM    745   CB ARG    86       2.313 -67.222 -28.461  1.00  0.00      BSYN  
ATOM    746   CG ARG    86       2.465 -68.627 -28.449  1.00  0.00      BSYN  
ATOM    747   CD ARG    86       3.976 -68.932 -28.872  1.00  0.00      BSYN  
ATOM    748   NE ARG    86       4.250 -70.403 -29.011  1.00  0.00      BSYN  
ATOM    749   HE ARG    86       4.206 -70.933 -29.835  1.00  0.00      BSYN  
ATOM    750   CZ ARG    86       4.599 -71.086 -27.940  1.00  0.00      BSYN  
ATOM    751  NH1 ARG    86       4.585 -72.433 -28.034  1.00  0.00      BSYN  
ATOM    752 HH11 ARG    86       5.006 -72.943 -27.284  1.00  0.00      BSYN  
ATOM    753 HH12 ARG    86       4.246 -72.853 -28.876  1.00  0.00      BSYN  
ATOM    754  NH2 ARG    86       4.841 -70.514 -26.730  1.00  0.00      BSYN  
ATOM    755 HH21 ARG    86       5.086 -71.121 -25.974  1.00  0.00      BSYN  
ATOM    756 HH22 ARG    86       4.821 -69.515 -26.696  1.00  0.00      BSYN  
ATOM    757    C ARG    86       0.264 -66.134 -27.375  1.00  0.00      BSYN  
ATOM    758    O ARG    86       0.582 -65.047 -26.916  1.00  0.00      BSYN  
ATOM    759    N GLU    87      -0.612 -67.050 -26.990  1.00  0.00      BSYN  
ATOM    760    H GLU    87      -0.715 -67.935 -27.397  1.00  0.00      BSYN  
ATOM    761   CA GLU    87      -1.342 -66.812 -25.793  1.00  0.00      BSYN  
ATOM    762   CB GLU    87      -2.727 -66.416 -26.138  1.00  0.00      BSYN  
ATOM    763   CG GLU    87      -2.858 -64.930 -26.244  1.00  0.00      BSYN  
ATOM    764   CD GLU    87      -4.142 -64.368 -25.732  1.00  0.00      BSYN  
ATOM    765  OE1 GLU    87      -4.330 -64.101 -24.606  1.00  0.00      BSYN  
ATOM    766  OE2 GLU    87      -5.105 -64.163 -26.465  1.00  0.00      BSYN  
ATOM    767    C GLU    87      -1.339 -68.086 -24.986  1.00  0.00      BSYN  
ATOM    768    O GLU    87      -1.359 -69.236 -25.365  1.00  0.00      BSYN  
ATOM    769    N GLU    88      -1.610 -67.595 -23.729  1.00  0.00      BSYN  
ATOM    770    H GLU    88      -1.525 -66.633 -23.564  1.00  0.00      BSYN  
ATOM    771   CA GLU    88      -2.015 -68.620 -22.791  1.00  0.00      BSYN  
ATOM    772   CB GLU    88      -1.424 -68.288 -21.478  1.00  0.00      BSYN  
ATOM    773   CG GLU    88       0.051 -67.870 -21.247  1.00  0.00      BSYN  
ATOM    774   CD GLU    88       0.315 -67.352 -19.825  1.00  0.00      BSYN  
ATOM    775  OE1 GLU    88       1.458 -67.717 -19.378  1.00  0.00      BSYN  
ATOM    776  OE2 GLU    88      -0.556 -66.724 -19.167  1.00  0.00      BSYN  
ATOM    777    C GLU    88      -3.586 -68.656 -22.542  1.00  0.00      BSYN  
ATOM    778    O GLU    88      -4.228 -67.668 -22.296  1.00  0.00      BSYN  
ATOM    779    N PHE    89      -4.071 -69.850 -22.869  1.00  0.00      BSYN  
ATOM    780    H PHE    89      -3.458 -70.524 -23.230  1.00  0.00      BSYN  
ATOM    781   CA PHE    89      -5.330 -70.305 -22.299  1.00  0.00      BSYN  
ATOM    782   CB PHE    89      -5.984 -71.175 -23.380  1.00  0.00      BSYN  
ATOM    783   CG PHE    89      -6.595 -70.502 -24.643  1.00  0.00      BSYN  
ATOM    784  CD1 PHE    89      -7.883 -71.056 -25.154  1.00  0.00      BSYN  
ATOM    785  CD2 PHE    89      -5.911 -69.498 -25.291  1.00  0.00      BSYN  
ATOM    786  CE1 PHE    89      -8.352 -70.310 -26.180  1.00  0.00      BSYN  
ATOM    787  CE2 PHE    89      -6.423 -68.812 -26.377  1.00  0.00      BSYN  
ATOM    788   CZ PHE    89      -7.655 -69.202 -26.798  1.00  0.00      BSYN  
ATOM    789    C PHE    89      -5.122 -71.114 -21.040  1.00  0.00      BSYN  
ATOM    790    O PHE    89      -4.299 -72.022 -21.125  1.00  0.00      BSYN  
ATOM    791    N PRO    90      -5.751 -70.896 -19.866  1.00  0.00      BSYN  
ATOM    792   CD PRO    90      -6.880 -70.057 -19.672  1.00  0.00      BSYN  
ATOM    793   CA PRO    90      -5.420 -71.636 -18.587  1.00  0.00      BSYN  
ATOM    794   CB PRO    90      -6.344 -70.927 -17.655  1.00  0.00      BSYN  
ATOM    795   CG PRO    90      -6.801 -69.584 -18.158  1.00  0.00      BSYN  
ATOM    796    C PRO    90      -5.735 -73.145 -18.667  1.00  0.00      BSYN  
ATOM    797    O PRO    90      -6.873 -73.590 -18.347  1.00  0.00      BSYN  
ATOM    798    N THR    91      -4.797 -73.841 -19.235  1.00  0.00      BSYN  
ATOM    799    H THR    91      -4.143 -73.580 -19.916  1.00  0.00      BSYN  
ATOM    800   CA THR    91      -4.694 -75.297 -19.092  1.00  0.00      BSYN  
ATOM    801   CB THR    91      -3.724 -75.945 -20.121  1.00  0.00      BSYN  
ATOM    802  OG1 THR    91      -4.493 -75.552 -21.384  1.00  0.00      BSYN  
ATOM    803  HG1 THR    91      -4.501 -74.619 -21.608  1.00  0.00      BSYN  
ATOM    804  CG2 THR    91      -3.609 -77.531 -19.976  1.00  0.00      BSYN  
ATOM    805    C THR    91      -4.443 -75.646 -17.635  1.00  0.00      BSYN  
ATOM    806    O THR    91      -3.318 -75.528 -17.123  1.00  0.00      BSYN  
ATOM    807    N ASP    92      -5.535 -75.713 -16.968  1.00  0.00      BSYN  
ATOM    808    H ASP    92      -6.308 -75.163 -17.214  1.00  0.00      BSYN  
ATOM    809   CA ASP    92      -5.572 -76.117 -15.592  1.00  0.00      BSYN  
ATOM    810   CB ASP    92      -6.362 -75.224 -14.736  1.00  0.00      BSYN  
ATOM    811   CG ASP    92      -5.826 -75.111 -13.303  1.00  0.00      BSYN  
ATOM    812  OD1 ASP    92      -5.924 -76.153 -12.661  1.00  0.00      BSYN  
ATOM    813  OD2 ASP    92      -5.335 -73.988 -12.929  1.00  0.00      BSYN  
ATOM    814    C ASP    92      -6.116 -77.548 -15.273  1.00  0.00      BSYN  
ATOM    815    O ASP    92      -5.319 -78.430 -14.980  1.00  0.00      BSYN  
ATOM    816    N LEU    93      -7.362 -78.004 -15.524  1.00  0.00      BSYN  
ATOM    817    H LEU    93      -8.029 -77.351 -15.821  1.00  0.00      BSYN  
ATOM    818   CA LEU    93      -7.748 -79.422 -15.415  1.00  0.00      BSYN  
ATOM    819   CB LEU    93      -9.340 -79.408 -15.194  1.00  0.00      BSYN  
ATOM    820   CG LEU    93     -10.048 -78.995 -13.843  1.00  0.00      BSYN  
ATOM    821  CD1 LEU    93     -11.579 -78.860 -14.101  1.00  0.00      BSYN  
ATOM    822  CD2 LEU    93      -9.617 -79.917 -12.702  1.00  0.00      BSYN  
ATOM    823    C LEU    93      -7.317 -80.441 -16.458  1.00  0.00      BSYN  
ATOM    824    O LEU    93      -7.271 -80.070 -17.614  1.00  0.00      BSYN  
ATOM    825    N LYS    94      -6.968 -81.695 -16.272  1.00  0.00      BSYN  
ATOM    826    H LYS    94      -6.645 -82.120 -17.094  1.00  0.00      BSYN  
ATOM    827   CA LYS    94      -6.751 -82.314 -14.906  1.00  0.00      BSYN  
ATOM    828   CB LYS    94      -8.137 -83.044 -14.461  1.00  0.00      BSYN  
ATOM    829   CG LYS    94      -8.360 -83.503 -12.991  1.00  0.00      BSYN  
ATOM    830   CD LYS    94      -8.529 -85.066 -12.897  1.00  0.00      BSYN  
ATOM    831   CE LYS    94      -8.699 -85.277 -11.394  1.00  0.00      BSYN  
ATOM    832   NZ LYS    94      -8.211 -86.537 -11.334  1.00  0.00      BSYN  
ATOM    833  HZ1 LYS    94      -8.558 -87.037 -12.177  1.00  0.00      BSYN  
ATOM    834  HZ2 LYS    94      -7.176 -86.463 -11.408  1.00  0.00      BSYN  
ATOM    835  HZ3 LYS    94      -8.538 -87.079 -10.508  1.00  0.00      BSYN  
ATOM    836    C LYS    94      -5.577 -83.354 -14.900  1.00  0.00      BSYN  
ATOM    837    O LYS    94      -5.591 -84.288 -15.732  1.00  0.00      BSYN  
ATOM    838    N PRO    95      -4.608 -83.275 -13.974  1.00  0.00      BSYN  
ATOM    839   CD PRO    95      -4.560 -82.274 -12.873  1.00  0.00      BSYN  
ATOM    840   CA PRO    95      -3.442 -84.124 -13.924  1.00  0.00      BSYN  
ATOM    841   CB PRO    95      -2.364 -83.251 -13.318  1.00  0.00      BSYN  
ATOM    842   CG PRO    95      -3.080 -82.447 -12.356  1.00  0.00      BSYN  
ATOM    843    C PRO    95      -3.679 -85.546 -13.357  1.00  0.00      BSYN  
ATOM    844    O PRO    95      -3.602 -85.847 -12.171  1.00  0.00      BSYN  
ATOM    845    N GLU    96      -3.934 -86.462 -14.252  1.00  0.00      BSYN  
ATOM    846    H GLU    96      -4.435 -86.295 -15.078  1.00  0.00      BSYN  
ATOM    847   CA GLU    96      -3.934 -87.935 -13.869  1.00  0.00      BSYN  
ATOM    848   CB GLU    96      -4.682 -88.621 -14.972  1.00  0.00      BSYN  
ATOM    849   CG GLU    96      -6.258 -88.282 -14.949  1.00  0.00      BSYN  
ATOM    850   CD GLU    96      -7.110 -89.077 -14.071  1.00  0.00      BSYN  
ATOM    851  OE1 GLU    96      -7.684 -90.037 -14.524  1.00  0.00      BSYN  
ATOM    852  OE2 GLU    96      -7.352 -88.650 -12.904  1.00  0.00      BSYN  
ATOM    853    C GLU    96      -2.553 -88.441 -13.583  1.00  0.00      BSYN  
ATOM    854    O GLU    96      -1.842 -88.716 -14.560  1.00  0.00      BSYN  
ATOM    855    N GLU    97      -2.095 -88.426 -12.307  1.00  0.00      BSYN  
ATOM    856    H GLU    97      -2.601 -87.946 -11.618  1.00  0.00      BSYN  
ATOM    857   CA GLU    97      -0.816 -88.950 -11.941  1.00  0.00      BSYN  
ATOM    858   CB GLU    97      -0.468 -88.563 -10.494  1.00  0.00      BSYN  
ATOM    859   CG GLU    97      -0.193 -87.062 -10.446  1.00  0.00      BSYN  
ATOM    860   CD GLU    97       0.220 -86.376  -9.155  1.00  0.00      BSYN  
ATOM    861  OE1 GLU    97      -0.099 -85.207  -9.011  1.00  0.00      BSYN  
ATOM    862  OE2 GLU    97       0.897 -87.007  -8.359  1.00  0.00      BSYN  
ATOM    863    C GLU    97      -0.605 -90.480 -12.081  1.00  0.00      BSYN  
ATOM    864    O GLU    97      -0.926 -91.373 -11.330  1.00  0.00      BSYN  
ATOM    865    N VAL    98      -0.099 -90.582 -13.304  1.00  0.00      BSYN  
ATOM    866    H VAL    98      -0.255 -90.019 -14.090  1.00  0.00      BSYN  
ATOM    867   CA VAL    98       0.422 -91.852 -13.792  1.00  0.00      BSYN  
ATOM    868   CB VAL    98      -0.470 -92.731 -14.769  1.00  0.00      BSYN  
ATOM    869  CG1 VAL    98      -1.421 -93.532 -13.912  1.00  0.00      BSYN  
ATOM    870  CG2 VAL    98      -1.160 -91.852 -15.898  1.00  0.00      BSYN  
ATOM    871    C VAL    98       1.856 -91.596 -14.312  1.00  0.00      BSYN  
ATOM    872    O VAL    98       2.772 -92.456 -14.397  1.00  0.00      BSYN  
ATOM    873    N ALA    99       2.147 -90.301 -14.658  1.00  0.00      BSYN  
ATOM    874    H ALA    99       1.372 -89.840 -15.040  1.00  0.00      BSYN  
ATOM    875   CA ALA    99       3.516 -89.918 -15.106  1.00  0.00      BSYN  
ATOM    876   CB ALA    99       3.585 -90.340 -16.532  1.00  0.00      BSYN  
ATOM    877    C ALA    99       3.369 -88.484 -15.004  1.00  0.00      BSYN  
ATOM    878    O ALA    99       2.489 -87.874 -15.666  1.00  0.00      BSYN  
ATOM    879    N GLN   100       4.251 -87.889 -14.227  1.00  0.00      BSYN  
ATOM    880    H GLN   100       4.966 -88.446 -13.855  1.00  0.00      BSYN  
ATOM    881   CA GLN   100       4.360 -86.484 -14.140  1.00  0.00      BSYN  
ATOM    882   CB GLN   100       4.736 -86.022 -12.697  1.00  0.00      BSYN  
ATOM    883   CG GLN   100       4.197 -84.550 -12.393  1.00  0.00      BSYN  
ATOM    884   CD GLN   100       4.604 -83.770 -11.070  1.00  0.00      BSYN  
ATOM    885  OE1 GLN   100       5.700 -83.443 -10.629  1.00  0.00      BSYN  
ATOM    886  NE2 GLN   100       3.558 -83.631 -10.245  1.00  0.00      BSYN  
ATOM    887 HE21 GLN   100       3.696 -83.225  -9.364  1.00  0.00      BSYN  
ATOM    888 HE22 GLN   100       2.630 -83.840 -10.484  1.00  0.00      BSYN  
ATOM    889    C GLN   100       5.558 -86.240 -15.059  1.00  0.00      BSYN  
ATOM    890    O GLN   100       6.478 -87.060 -14.916  1.00  0.00      BSYN  
ATOM    891    N GLU   101       5.708 -85.243 -15.986  1.00  0.00      BSYN  
ATOM    892    H GLU   101       4.857 -84.777 -16.127  1.00  0.00      BSYN  
ATOM    893   CA GLU   101       6.884 -84.996 -16.842  1.00  0.00      BSYN  
ATOM    894   CB GLU   101       6.487 -84.621 -18.181  1.00  0.00      BSYN  
ATOM    895   CG GLU   101       5.304 -83.762 -18.462  1.00  0.00      BSYN  
ATOM    896   CD GLU   101       3.870 -84.344 -18.438  1.00  0.00      BSYN  
ATOM    897  OE1 GLU   101       3.386 -84.463 -17.324  1.00  0.00      BSYN  
ATOM    898  OE2 GLU   101       3.373 -84.789 -19.405  1.00  0.00      BSYN  
ATOM    899    C GLU   101       7.886 -83.969 -16.194  1.00  0.00      BSYN  
ATOM    900    O GLU   101       8.083 -83.994 -14.983  1.00  0.00      BSYN  
ATOM    901    N ALA   102       8.290 -82.887 -16.977  1.00  0.00      BSYN  
ATOM    902    H ALA   102       7.904 -82.901 -17.878  1.00  0.00      BSYN  
ATOM    903   CA ALA   102       9.419 -82.014 -16.492  1.00  0.00      BSYN  
ATOM    904   CB ALA   102      10.164 -81.729 -17.796  1.00  0.00      BSYN  
ATOM    905    C ALA   102       9.093 -80.649 -15.849  1.00  0.00      BSYN  
ATOM    906    O ALA   102       9.903 -79.851 -15.304  1.00  0.00      BSYN  
ATOM    907    N ALA   103       7.899 -80.284 -16.288  1.00  0.00      BSYN  
ATOM    908    H ALA   103       7.384 -80.822 -16.925  1.00  0.00      BSYN  
ATOM    909   CA ALA   103       7.293 -78.968 -15.985  1.00  0.00      BSYN  
ATOM    910   CB ALA   103       6.057 -78.868 -16.867  1.00  0.00      BSYN  
ATOM    911    C ALA   103       6.941 -78.789 -14.547  1.00  0.00      BSYN  
ATOM    912    O ALA   103       5.864 -79.227 -14.066  1.00  0.00      BSYN  
ATOM    913    N GLU   104       7.753 -78.057 -13.808  1.00  0.00      BSYN  
ATOM    914    H GLU   104       8.396 -77.452 -14.232  1.00  0.00      BSYN  
ATOM    915   CA GLU   104       7.568 -78.064 -12.397  1.00  0.00      BSYN  
ATOM    916   CB GLU   104       9.040 -77.882 -11.915  1.00  0.00      BSYN  
ATOM    917   CG GLU   104       9.965 -79.022 -12.194  1.00  0.00      BSYN  
ATOM    918   CD GLU   104      10.957 -79.193 -11.054  1.00  0.00      BSYN  
ATOM    919  OE1 GLU   104      12.012 -78.584 -11.166  1.00  0.00      BSYN  
ATOM    920  OE2 GLU   104      10.684 -79.876 -10.071  1.00  0.00      BSYN  
ATOM    921    C GLU   104       6.649 -76.850 -12.176  1.00  0.00      BSYN  
ATOM    922    O GLU   104       6.968 -75.625 -12.369  1.00  0.00      BSYN  
ATOM    923    N GLU   105       5.440 -77.176 -11.840  1.00  0.00      BSYN  
ATOM    924    H GLU   105       5.224 -78.131 -11.795  1.00  0.00      BSYN  
ATOM    925   CA GLU   105       4.373 -76.291 -11.387  1.00  0.00      BSYN  
ATOM    926   CB GLU   105       3.360 -76.138 -12.450  1.00  0.00      BSYN  
ATOM    927   CG GLU   105       2.484 -74.850 -12.394  1.00  0.00      BSYN  
ATOM    928   CD GLU   105       2.438 -74.382 -13.840  1.00  0.00      BSYN  
ATOM    929  OE1 GLU   105       1.522 -74.672 -14.618  1.00  0.00      BSYN  
ATOM    930  OE2 GLU   105       3.351 -73.651 -14.217  1.00  0.00      BSYN  
ATOM    931    C GLU   105       3.820 -76.826 -10.019  1.00  0.00      BSYN  
ATOM    932    O GLU   105       3.259 -77.884 -10.097  1.00  0.00      BSYN  
ATOM    933    N PRO   106       3.919 -76.221  -8.835  1.00  0.00      BSYN  
ATOM    934   CD PRO   106       4.904 -75.238  -8.348  1.00  0.00      BSYN  
ATOM    935   CA PRO   106       2.897 -76.450  -7.698  1.00  0.00      BSYN  
ATOM    936   CB PRO   106       3.289 -75.601  -6.543  1.00  0.00      BSYN  
ATOM    937   CG PRO   106       4.121 -74.530  -7.211  1.00  0.00      BSYN  
ATOM    938    C PRO   106       1.425 -76.188  -8.001  1.00  0.00      BSYN  
ATOM    939    O PRO   106       1.112 -75.233  -8.644  1.00  0.00      BSYN  
ATOM    940    N LEU   107       0.594 -77.259  -7.709  1.00  0.00      BSYN  
ATOM    941    H LEU   107       0.867 -78.040  -7.184  1.00  0.00      BSYN  
ATOM    942   CA LEU   107      -0.833 -77.290  -8.157  1.00  0.00      BSYN  
ATOM    943   CB LEU   107      -1.013 -78.661  -8.809  1.00  0.00      BSYN  
ATOM    944   CG LEU   107      -0.914 -78.609 -10.299  1.00  0.00      BSYN  
ATOM    945  CD1 LEU   107       0.072 -79.670 -10.851  1.00  0.00      BSYN  
ATOM    946  CD2 LEU   107      -2.363 -78.967 -10.774  1.00  0.00      BSYN  
ATOM    947    C LEU   107      -1.835 -77.132  -7.089  1.00  0.00      BSYN  
ATOM    948    O LEU   107      -1.493 -77.337  -5.900  1.00  0.00      BSYN  
ATOM    949    N ILE   108      -2.980 -76.751  -7.458  1.00  0.00      BSYN  
ATOM    950    H ILE   108      -3.036 -76.228  -8.284  1.00  0.00      BSYN  
ATOM    951   CA ILE   108      -4.193 -76.764  -6.711  1.00  0.00      BSYN  
ATOM    952   CB ILE   108      -5.210 -75.899  -7.423  1.00  0.00      BSYN  
ATOM    953  CG2 ILE   108      -4.833 -74.426  -7.270  1.00  0.00      BSYN  
ATOM    954  CG1 ILE   108      -5.389 -76.232  -8.867  1.00  0.00      BSYN  
ATOM    955   CD ILE   108      -6.698 -75.681  -9.519  1.00  0.00      BSYN  
ATOM    956    C ILE   108      -4.567 -78.171  -6.359  1.00  0.00      BSYN  
ATOM    957    O ILE   108      -4.449 -78.598  -5.168  1.00  0.00      BSYN  
ATOM    958    N GLU   109      -5.185 -78.878  -7.281  1.00  0.00      BSYN  
ATOM    959    H GLU   109      -5.001 -78.720  -8.231  1.00  0.00      BSYN  
ATOM    960   CA GLU   109      -6.265 -79.728  -6.961  1.00  0.00      BSYN  
ATOM    961   CB GLU   109      -7.452 -78.883  -6.402  1.00  0.00      BSYN  
ATOM    962   CG GLU   109      -8.756 -79.681  -6.202  1.00  0.00      BSYN  
ATOM    963   CD GLU   109     -10.034 -78.984  -5.600  1.00  0.00      BSYN  
ATOM    964  OE1 GLU   109     -10.894 -79.758  -5.228  1.00  0.00      BSYN  
ATOM    965  OE2 GLU   109     -10.213 -77.707  -5.660  1.00  0.00      BSYN  
ATOM    966    C GLU   109      -6.698 -80.605  -8.142  1.00  0.00      BSYN  
ATOM    967    O GLU   109      -6.878 -80.164  -9.288  1.00  0.00      BSYN  
ATOM    968    N PRO   110      -6.817 -81.899  -7.884  1.00  0.00      BSYN  
ATOM    969   CD PRO   110      -6.176 -82.726  -6.930  1.00  0.00      BSYN  
ATOM    970   CA PRO   110      -7.462 -82.812  -8.908  1.00  0.00      BSYN  
ATOM    971   CB PRO   110      -6.787 -84.234  -8.699  1.00  0.00      BSYN  
ATOM    972   CG PRO   110      -5.710 -83.924  -7.684  1.00  0.00      BSYN  
ATOM    973    C PRO   110      -9.006 -82.830  -8.597  1.00  0.00      BSYN  
ATOM    974    O PRO   110      -9.476 -83.467  -7.653  1.00  0.00      BSYN  
ATOM    975    N LEU   111      -9.696 -82.116  -9.448  1.00  0.00      BSYN  
ATOM    976    H LEU   111      -9.282 -81.701 -10.234  1.00  0.00      BSYN  
ATOM    977   CA LEU   111     -11.114 -81.943  -9.348  1.00  0.00      BSYN  
ATOM    978   CB LEU   111     -11.268 -80.392  -9.251  1.00  0.00      BSYN  
ATOM    979   CG LEU   111     -12.624 -79.592  -9.244  1.00  0.00      BSYN  
ATOM    980  CD1 LEU   111     -13.169 -79.317  -7.840  1.00  0.00      BSYN  
ATOM    981  CD2 LEU   111     -12.359 -78.259  -9.980  1.00  0.00      BSYN  
ATOM    982    C LEU   111     -12.017 -82.582 -10.394  1.00  0.00      BSYN  
ATOM    983    O LEU   111     -11.744 -82.523 -11.573  1.00  0.00      BSYN  
ATOM    984    N MET   112     -13.010 -83.152  -9.736  1.00  0.00      BSYN  
ATOM    985    H MET   112     -13.117 -82.977  -8.778  1.00  0.00      BSYN  
ATOM    986   CA MET   112     -14.096 -83.790 -10.393  1.00  0.00      BSYN  
ATOM    987   CB MET   112     -14.396 -85.040  -9.730  1.00  0.00      BSYN  
ATOM    988   CG MET   112     -13.992 -86.310 -10.535  1.00  0.00      BSYN  
ATOM    989   SD MET   112     -12.288 -86.364 -11.076  1.00  0.00      BSYN  
ATOM    990   CE MET   112     -12.126 -87.638 -12.288  1.00  0.00      BSYN  
ATOM    991    C MET   112     -15.399 -83.006 -10.621  1.00  0.00      BSYN  
ATOM    992    O MET   112     -15.887 -82.288  -9.731  1.00  0.00      BSYN  
ATOM    993    N GLU   113     -15.789 -83.144 -11.852  1.00  0.00      BSYN  
ATOM    994    H GLU   113     -15.125 -83.151 -12.573  1.00  0.00      BSYN  
ATOM    995   CA GLU   113     -17.203 -82.939 -12.282  1.00  0.00      BSYN  
ATOM    996   CB GLU   113     -17.204 -82.307 -13.694  1.00  0.00      BSYN  
ATOM    997   CG GLU   113     -16.673 -80.887 -13.687  1.00  0.00      BSYN  
ATOM    998   CD GLU   113     -16.192 -80.305 -14.995  1.00  0.00      BSYN  
ATOM    999  OE1 GLU   113     -14.951 -80.153 -15.111  1.00  0.00      BSYN  
ATOM   1000  OE2 GLU   113     -16.994 -79.922 -15.813  1.00  0.00      BSYN  
ATOM   1001    C GLU   113     -17.926 -84.225 -12.317  1.00  0.00      BSYN  
ATOM   1002    O GLU   113     -17.363 -85.136 -13.005  1.00  0.00      BSYN  
ATOM   1003    N PRO   114     -18.963 -84.373 -11.521  1.00  0.00      BSYN  
ATOM   1004   CD PRO   114     -19.561 -83.273 -10.715  1.00  0.00      BSYN  
ATOM   1005   CA PRO   114     -19.801 -85.584 -11.495  1.00  0.00      BSYN  
ATOM   1006   CB PRO   114     -20.778 -85.292 -10.303  1.00  0.00      BSYN  
ATOM   1007   CG PRO   114     -20.997 -83.765 -10.494  1.00  0.00      BSYN  
ATOM   1008    C PRO   114     -20.486 -86.200 -12.634  1.00  0.00      BSYN  
ATOM   1009    O PRO   114     -21.648 -85.813 -12.846  1.00  0.00      BSYN  
ATOM   1010    N GLU   115     -19.938 -87.259 -13.387  1.00  0.00      BSYN  
ATOM   1011    H GLU   115     -19.103 -87.653 -13.059  1.00  0.00      BSYN  
ATOM   1012   CA GLU   115     -20.471 -87.744 -14.670  1.00  0.00      BSYN  
ATOM   1013   CB GLU   115     -19.258 -87.883 -15.678  1.00  0.00      BSYN  
ATOM   1014   CG GLU   115     -18.631 -86.596 -16.290  1.00  0.00      BSYN  
ATOM   1015   CD GLU   115     -17.617 -86.917 -17.423  1.00  0.00      BSYN  
ATOM   1016  OE1 GLU   115     -18.052 -86.721 -18.595  1.00  0.00      BSYN  
ATOM   1017  OE2 GLU   115     -16.400 -87.194 -17.259  1.00  0.00      BSYN  
ATOM   1018    C GLU   115     -21.305 -89.032 -14.595  1.00  0.00      BSYN  
ATOM   1019    O GLU   115     -22.495 -89.068 -14.908  1.00  0.00      BSYN  
ATOM   1020    N GLY   116     -20.567 -90.116 -14.218  1.00  0.00      BSYN  
ATOM   1021    H GLY   116     -19.635 -89.873 -14.041  1.00  0.00      BSYN  
ATOM   1022   CA GLY   116     -21.006 -91.453 -14.306  1.00  0.00      BSYN  
ATOM   1023    C GLY   116     -20.315 -92.590 -13.587  1.00  0.00      BSYN  
ATOM   1024    O GLY   116     -20.511 -93.682 -14.016  1.00  0.00      BSYN  
ATOM   1025    N GLU   117     -19.717 -92.370 -12.421  1.00  0.00      BSYN  
ATOM   1026    H GLU   117     -19.642 -91.485 -12.006  1.00  0.00      BSYN  
ATOM   1027   CA GLU   117     -19.163 -93.526 -11.666  1.00  0.00      BSYN  
ATOM   1028   CB GLU   117     -17.579 -93.445 -11.591  1.00  0.00      BSYN  
ATOM   1029   CG GLU   117     -16.919 -93.592 -12.811  1.00  0.00      BSYN  
ATOM   1030   CD GLU   117     -15.423 -93.954 -12.993  1.00  0.00      BSYN  
ATOM   1031  OE1 GLU   117     -14.602 -93.519 -12.138  1.00  0.00      BSYN  
ATOM   1032  OE2 GLU   117     -15.028 -94.563 -14.007  1.00  0.00      BSYN  
ATOM   1033    C GLU   117     -19.649 -93.587 -10.196  1.00  0.00      BSYN  
ATOM   1034    O GLU   117     -19.567 -92.603  -9.470  1.00  0.00      BSYN  
ATOM   1035    N SER   118     -20.434 -94.611  -9.820  1.00  0.00      BSYN  
ATOM   1036    H SER   118     -20.713 -95.033 -10.660  1.00  0.00      BSYN  
ATOM   1037   CA SER   118     -20.986 -94.838  -8.531  1.00  0.00      BSYN  
ATOM   1038   CB SER   118     -21.830 -96.087  -8.533  1.00  0.00      BSYN  
ATOM   1039   OG SER   118     -22.841 -95.867  -9.636  1.00  0.00      BSYN  
ATOM   1040   HG SER   118     -22.511 -96.159 -10.489  1.00  0.00      BSYN  
ATOM   1041    C SER   118     -19.871 -94.938  -7.445  1.00  0.00      BSYN  
ATOM   1042    O SER   118     -19.348 -95.932  -7.105  1.00  0.00      BSYN  
ATOM   1043    N TYR   119     -19.497 -93.771  -6.847  1.00  0.00      BSYN  
ATOM   1044    H TYR   119     -19.999 -92.981  -7.136  1.00  0.00      BSYN  
ATOM   1045   CA TYR   119     -18.421 -93.644  -5.858  1.00  0.00      BSYN  
ATOM   1046   CB TYR   119     -17.735 -92.289  -5.942  1.00  0.00      BSYN  
ATOM   1047   CG TYR   119     -16.475 -92.294  -6.762  1.00  0.00      BSYN  
ATOM   1048  CD1 TYR   119     -15.365 -92.878  -6.242  1.00  0.00      BSYN  
ATOM   1049  CE1 TYR   119     -14.248 -92.916  -7.007  1.00  0.00      BSYN  
ATOM   1050  CD2 TYR   119     -16.496 -91.712  -8.079  1.00  0.00      BSYN  
ATOM   1051  CE2 TYR   119     -15.386 -91.816  -8.869  1.00  0.00      BSYN  
ATOM   1052   CZ TYR   119     -14.270 -92.439  -8.310  1.00  0.00      BSYN  
ATOM   1053   OH TYR   119     -13.141 -92.580  -9.065  1.00  0.00      BSYN  
ATOM   1054   HH TYR   119     -13.226 -92.283  -9.974  1.00  0.00      BSYN  
ATOM   1055    C TYR   119     -18.740 -94.088  -4.382  1.00  0.00      BSYN  
ATOM   1056    O TYR   119     -19.179 -93.530  -3.381  1.00  0.00      BSYN  
ATOM   1057    N GLU   120     -18.396 -95.367  -4.283  1.00  0.00      BSYN  
ATOM   1058    H GLU   120     -18.174 -95.770  -5.148  1.00  0.00      BSYN  
ATOM   1059   CA GLU   120     -18.264 -96.080  -3.027  1.00  0.00      BSYN  
ATOM   1060   CB GLU   120     -17.687 -97.497  -3.273  1.00  0.00      BSYN  
ATOM   1061   CG GLU   120     -18.423 -98.366  -4.105  1.00  0.00      BSYN  
ATOM   1062   CD GLU   120     -17.600 -99.386  -4.913  1.00  0.00      BSYN  
ATOM   1063  OE1 GLU   120     -16.537 -99.040  -5.396  1.00  0.00      BSYN  
ATOM   1064  OE2 GLU   120     -17.963-100.510  -4.949  1.00  0.00      BSYN  
ATOM   1065    C GLU   120     -17.508 -95.203  -1.946  1.00  0.00      BSYN  
ATOM   1066    O GLU   120     -17.907 -95.151  -0.779  1.00  0.00      BSYN  
ATOM   1067    N ASP   121     -16.332 -94.637  -2.310  1.00  0.00      BSYN  
ATOM   1068    H ASP   121     -15.868 -94.825  -3.152  1.00  0.00      BSYN  
ATOM   1069   CA ASP   121     -15.552 -93.629  -1.515  1.00  0.00      BSYN  
ATOM   1070   CB ASP   121     -14.367 -94.385  -0.869  1.00  0.00      BSYN  
ATOM   1071   CG ASP   121     -13.398 -93.624   0.003  1.00  0.00      BSYN  
ATOM   1072  OD1 ASP   121     -13.514 -93.800   1.199  1.00  0.00      BSYN  
ATOM   1073  OD2 ASP   121     -12.471 -92.908  -0.543  1.00  0.00      BSYN  
ATOM   1074    C ASP   121     -15.101 -92.476  -2.429  1.00  0.00      BSYN  
ATOM   1075    O ASP   121     -14.140 -92.677  -3.203  1.00  0.00      BSYN  
ATOM   1076    N PRO   122     -15.698 -91.274  -2.260  1.00  0.00      BSYN  
ATOM   1077   CD PRO   122     -17.146 -91.008  -1.891  1.00  0.00      BSYN  
ATOM   1078   CA PRO   122     -15.138 -90.083  -2.885  1.00  0.00      BSYN  
ATOM   1079   CB PRO   122     -16.259 -89.088  -2.557  1.00  0.00      BSYN  
ATOM   1080   CG PRO   122     -17.470 -89.938  -2.876  1.00  0.00      BSYN  
ATOM   1081    C PRO   122     -13.696 -89.610  -2.503  1.00  0.00      BSYN  
ATOM   1082    O PRO   122     -13.051 -90.058  -1.616  1.00  0.00      BSYN  
ATOM   1083    N PRO   123     -13.059 -88.741  -3.308  1.00  0.00      BSYN  
ATOM   1084   CD PRO   123     -13.600 -88.343  -4.633  1.00  0.00      BSYN  
ATOM   1085   CA PRO   123     -11.602 -88.364  -3.195  1.00  0.00      BSYN  
ATOM   1086   CB PRO   123     -11.240 -87.616  -4.435  1.00  0.00      BSYN  
ATOM   1087   CG PRO   123     -12.284 -88.117  -5.414  1.00  0.00      BSYN  
ATOM   1088    C PRO   123     -11.185 -87.666  -1.947  1.00  0.00      BSYN  
ATOM   1089    O PRO   123     -11.353 -86.428  -1.794  1.00  0.00      BSYN  
ATOM   1090    N GLN   124     -10.652 -88.368  -1.003  1.00  0.00      BSYN  
ATOM   1091    H GLN   124     -10.756 -89.334  -1.134  1.00  0.00      BSYN  
ATOM   1092   CA GLN   124     -10.185 -87.634   0.177  1.00  0.00      BSYN  
ATOM   1093   CB GLN   124     -10.345 -88.433   1.564  1.00  0.00      BSYN  
ATOM   1094   CG GLN   124     -11.959 -88.423   1.796  1.00  0.00      BSYN  
ATOM   1095   CD GLN   124     -12.522 -88.961   3.129  1.00  0.00      BSYN  
ATOM   1096  OE1 GLN   124     -13.233 -88.264   3.922  1.00  0.00      BSYN  
ATOM   1097  NE2 GLN   124     -12.117 -90.088   3.649  1.00  0.00      BSYN  
ATOM   1098 HE21 GLN   124     -11.357 -90.639   3.368  1.00  0.00      BSYN  
ATOM   1099 HE22 GLN   124     -12.872 -90.416   4.181  1.00  0.00      BSYN  
ATOM   1100    C GLN   124      -8.733 -87.175   0.083  1.00  0.00      BSYN  
ATOM   1101    O GLN   124      -7.847 -88.032  -0.055  1.00  0.00      BSYN  
ATOM   1102    N GLU   125      -8.285 -85.994   0.353  1.00  0.00      BSYN  
ATOM   1103    H GLU   125      -7.391 -85.749   0.670  1.00  0.00      BSYN  
ATOM   1104   CA GLU   125      -9.172 -84.872   0.483  1.00  0.00      BSYN  
ATOM   1105   CB GLU   125      -9.070 -84.123   1.767  1.00  0.00      BSYN  
ATOM   1106   CG GLU   125      -9.648 -84.625   3.021  1.00  0.00      BSYN  
ATOM   1107   CD GLU   125      -9.038 -84.253   4.398  1.00  0.00      BSYN  
ATOM   1108  OE1 GLU   125      -8.338 -83.238   4.387  1.00  0.00      BSYN  
ATOM   1109  OE2 GLU   125      -9.276 -85.023   5.336  1.00  0.00      BSYN  
ATOM   1110    C GLU   125      -9.220 -83.988  -0.761  1.00  0.00      BSYN  
ATOM   1111    O GLU   125      -8.228 -83.719  -1.415  1.00  0.00      BSYN  
ATOM   1112    N GLU   126     -10.391 -83.567  -1.070  1.00  0.00      BSYN  
ATOM   1113    H GLU   126     -11.136 -83.571  -0.434  1.00  0.00      BSYN  
ATOM   1114   CA GLU   126     -10.735 -82.841  -2.257  1.00  0.00      BSYN  
ATOM   1115   CB GLU   126     -12.066 -83.346  -2.955  1.00  0.00      BSYN  
ATOM   1116   CG GLU   126     -12.261 -82.949  -4.446  1.00  0.00      BSYN  
ATOM   1117   CD GLU   126     -13.596 -82.340  -4.957  1.00  0.00      BSYN  
ATOM   1118  OE1 GLU   126     -14.077 -81.477  -4.240  1.00  0.00      BSYN  
ATOM   1119  OE2 GLU   126     -13.923 -82.560  -6.106  1.00  0.00      BSYN  
ATOM   1120    C GLU   126     -10.896 -81.341  -1.878  1.00  0.00      BSYN  
ATOM   1121    O GLU   126     -10.218 -80.420  -2.349  1.00  0.00      BSYN  
ATOM   1122    N TYR   127     -11.978 -81.014  -1.087  1.00  0.00      BSYN  
ATOM   1123    H TYR   127     -12.521 -81.786  -0.821  1.00  0.00      BSYN  
ATOM   1124   CA TYR   127     -12.004 -79.671  -0.424  1.00  0.00      BSYN  
ATOM   1125   CB TYR   127     -13.528 -79.429  -0.171  1.00  0.00      BSYN  
ATOM   1126   CG TYR   127     -14.050 -78.681  -1.384  1.00  0.00      BSYN  
ATOM   1127  CD1 TYR   127     -15.325 -78.916  -1.839  1.00  0.00      BSYN  
ATOM   1128  CE1 TYR   127     -15.885 -78.070  -2.834  1.00  0.00      BSYN  
ATOM   1129  CD2 TYR   127     -13.351 -77.690  -1.930  1.00  0.00      BSYN  
ATOM   1130  CE2 TYR   127     -13.756 -76.764  -2.962  1.00  0.00      BSYN  
ATOM   1131   CZ TYR   127     -15.109 -77.027  -3.323  1.00  0.00      BSYN  
ATOM   1132   OH TYR   127     -15.935 -76.125  -4.103  1.00  0.00      BSYN  
ATOM   1133   HH TYR   127     -15.523 -75.359  -4.510  1.00  0.00      BSYN  
ATOM   1134    C TYR   127     -11.232 -79.952   0.900  1.00  0.00      BSYN  
ATOM   1135    O TYR   127     -11.398 -80.955   1.563  1.00  0.00      BSYN  
ATOM   1136    N GLN   128     -10.315 -79.114   1.323  1.00  0.00      BSYN  
ATOM   1137    H GLN   128     -10.507 -78.157   1.232  1.00  0.00      BSYN  
ATOM   1138   CA GLN   128      -9.186 -79.628   2.144  1.00  0.00      BSYN  
ATOM   1139   CB GLN   128      -7.787 -79.698   1.349  1.00  0.00      BSYN  
ATOM   1140   CG GLN   128      -7.368 -78.389   0.730  1.00  0.00      BSYN  
ATOM   1141   CD GLN   128      -5.887 -78.281   0.311  1.00  0.00      BSYN  
ATOM   1142  OE1 GLN   128      -5.007 -77.839   0.977  1.00  0.00      BSYN  
ATOM   1143  NE2 GLN   128      -5.608 -78.648  -0.971  1.00  0.00      BSYN  
ATOM   1144 HE21 GLN   128      -6.317 -79.006  -1.545  1.00  0.00      BSYN  
ATOM   1145 HE22 GLN   128      -4.704 -78.639  -1.351  1.00  0.00      BSYN  
ATOM   1146    C GLN   128      -8.921 -78.742   3.388  1.00  0.00      BSYN  
ATOM   1147    O GLN   128      -8.868 -77.450   3.300  1.00  0.00      BSYN  
ATOM   1148    N GLU   129      -8.744 -79.372   4.471  1.00  0.00      BSYN  
ATOM   1149    H GLU   129      -8.842 -80.345   4.408  1.00  0.00      BSYN  
ATOM   1150   CA GLU   129      -8.391 -78.675   5.795  1.00  0.00      BSYN  
ATOM   1151   CB GLU   129      -9.494 -78.817   6.995  1.00  0.00      BSYN  
ATOM   1152   CG GLU   129     -10.840 -78.147   6.910  1.00  0.00      BSYN  
ATOM   1153   CD GLU   129     -10.992 -76.630   6.724  1.00  0.00      BSYN  
ATOM   1154  OE1 GLU   129     -12.176 -76.311   6.852  1.00  0.00      BSYN  
ATOM   1155  OE2 GLU   129     -10.052 -75.809   6.549  1.00  0.00      BSYN  
ATOM   1156    C GLU   129      -7.060 -79.149   6.314  1.00  0.00      BSYN  
ATOM   1157    O GLU   129      -6.361 -79.962   5.658  1.00  0.00      BSYN  
ATOM   1158    N TYR   130      -6.484 -78.659   7.466  1.00  0.00      BSYN  
ATOM   1159    H TYR   130      -7.057 -78.204   8.118  1.00  0.00      BSYN  
ATOM   1160   CA TYR   130      -5.204 -78.992   7.842  1.00  0.00      BSYN  
ATOM   1161   CB TYR   130      -4.231 -78.117   7.181  1.00  0.00      BSYN  
ATOM   1162   CG TYR   130      -2.944 -78.785   6.722  1.00  0.00      BSYN  
ATOM   1163  CD1 TYR   130      -2.917 -79.275   5.369  1.00  0.00      BSYN  
ATOM   1164  CE1 TYR   130      -1.778 -79.823   4.916  1.00  0.00      BSYN  
ATOM   1165  CD2 TYR   130      -1.877 -78.916   7.583  1.00  0.00      BSYN  
ATOM   1166  CE2 TYR   130      -0.747 -79.612   7.141  1.00  0.00      BSYN  
ATOM   1167   CZ TYR   130      -0.755 -80.051   5.829  1.00  0.00      BSYN  
ATOM   1168   OH TYR   130       0.287 -80.663   5.115  1.00  0.00      BSYN  
ATOM   1169   HH TYR   130       0.827 -80.834   5.890  1.00  0.00      BSYN  
ATOM   1170    C TYR   130      -4.825 -78.822   9.330  1.00  0.00      BSYN  
ATOM   1171    O TYR   130      -5.255 -77.768   9.856  1.00  0.00      BSYN  
ATOM   1172    N GLU   131      -4.062 -79.749   9.955  1.00  0.00      BSYN  
ATOM   1173    H GLU   131      -4.113 -80.527   9.361  1.00  0.00      BSYN  
ATOM   1174   CA GLU   131      -3.590 -79.853  11.322  1.00  0.00      BSYN  
ATOM   1175   CB GLU   131      -2.638 -81.003  11.181  1.00  0.00      BSYN  
ATOM   1176   CG GLU   131      -3.391 -82.263  11.305  1.00  0.00      BSYN  
ATOM   1177   CD GLU   131      -2.360 -83.357  11.108  1.00  0.00      BSYN  
ATOM   1178  OE1 GLU   131      -1.485 -83.624  12.002  1.00  0.00      BSYN  
ATOM   1179  OE2 GLU   131      -2.366 -83.859   9.976  1.00  0.00      BSYN  
ATOM   1180    C GLU   131      -3.015 -78.607  12.015  1.00  0.00      BSYN  
ATOM   1181    O GLU   131      -2.038 -78.069  11.373  1.00  0.00      BSYN  
ATOM   1182    N PRO   132      -3.413 -78.180  13.219  1.00  0.00      BSYN  
ATOM   1183   CD PRO   132      -4.806 -78.169  13.713  1.00  0.00      BSYN  
ATOM   1184   CA PRO   132      -2.816 -76.924  13.883  1.00  0.00      BSYN  
ATOM   1185   CB PRO   132      -4.019 -76.043  14.052  1.00  0.00      BSYN  
ATOM   1186   CG PRO   132      -5.168 -76.714  13.276  1.00  0.00      BSYN  
ATOM   1187    C PRO   132      -2.059 -76.996  15.189  1.00  0.00      BSYN  
ATOM   1188    O PRO   132      -1.728 -78.076  15.725  1.00  0.00      BSYN  
ATOM   1189    N GLU   133      -1.675 -75.748  15.732  1.00  0.00      BSYN  
ATOM   1190    H GLU   133      -1.713 -75.045  15.050  1.00  0.00      BSYN  
ATOM   1191   CA GLU   133      -1.054 -75.451  17.010  1.00  0.00      BSYN  
ATOM   1192   CB GLU   133       0.408 -75.889  16.864  1.00  0.00      BSYN  
ATOM   1193   CG GLU   133       1.405 -76.138  18.095  1.00  0.00      BSYN  
ATOM   1194   CD GLU   133       2.834 -76.215  17.688  1.00  0.00      BSYN  
ATOM   1195  OE1 GLU   133       3.577 -77.098  18.104  1.00  0.00      BSYN  
ATOM   1196  OE2 GLU   133       3.309 -75.256  17.028  1.00  0.00      BSYN  
ATOM   1197    C GLU   133      -1.141 -74.006  17.296  1.00  0.00      BSYN  
ATOM   1198    O GLU   133      -1.390 -73.172  16.410  1.00  0.00      BSYN  
ATOM   1199    N ALA   134      -1.003 -73.652  18.529  1.00  0.00      BSYN  
ATOM   1200    H ALA   134      -0.941 -74.384  19.178  1.00  0.00      BSYN  
ATOM   1201   CA ALA   134      -0.818 -72.224  19.026  1.00  0.00      BSYN  
ATOM   1202   CB ALA   134      -0.887 -72.201  20.511  1.00  0.00      BSYN  
ATOM   1203    C ALA   134       0.446 -71.595  18.671  1.00  0.00      BSYN  
ATOM   1204  OT1 ALA   134       1.405 -72.330  18.669  1.00  0.00      BSYN  
ATOM   1205  OT2 ALA   134       0.585 -70.393  18.316  1.00  0.00      BSYN  
END
