# Supplementary material for: Data set of intrinsically disordered proteins analysed at a local protein conformation level
Source: Data Brief. 2020 Mar 5;29:105383. doi: 10.1016/j.dib.2020.105383 (PMC7078294; doi:10.1016/j.dib.2020.105383)
Supplement: Supplementary file 1 [file mmc1.zip › the data/1-DATA/PED1AAD-pdb/1AAD-182.pdb]

CRYST1    1.000    1.000    1.000  90.00  90.00  90.00 P 1           1
ATOM      1  HT1 MET     1       6.074 -53.688  -1.879  1.00  0.00      BSYN  
ATOM      2  HT2 MET     1       6.145 -54.061  -3.469  1.00  0.00      BSYN  
ATOM      3    N MET     1       6.752 -53.878  -2.644  1.00  0.00      BSYN  
ATOM      4  HT3 MET     1       7.225 -52.966  -2.804  1.00  0.00      BSYN  
ATOM      5   CA MET     1       7.729 -54.912  -2.332  1.00  0.00      BSYN  
ATOM      6   CB MET     1       6.967 -56.204  -2.152  1.00  0.00      BSYN  
ATOM      7   CG MET     1       6.001 -56.513  -3.228  1.00  0.00      BSYN  
ATOM      8   SD MET     1       6.554 -57.789  -4.444  1.00  0.00      BSYN  
ATOM      9   CE MET     1       7.500 -58.919  -3.493  1.00  0.00      BSYN  
ATOM     10    C MET     1       8.664 -55.076  -3.462  1.00  0.00      BSYN  
ATOM     11    O MET     1       8.230 -54.988  -4.590  1.00  0.00      BSYN  
ATOM     12    N ASP     2       9.939 -55.235  -3.124  1.00  0.00      BSYN  
ATOM     13    H ASP     2      10.290 -55.017  -2.235  1.00  0.00      BSYN  
ATOM     14   CA ASP     2      10.885 -55.815  -4.081  1.00  0.00      BSYN  
ATOM     15   CB ASP     2      12.374 -55.472  -3.850  1.00  0.00      BSYN  
ATOM     16   CG ASP     2      13.436 -55.900  -4.925  1.00  0.00      BSYN  
ATOM     17  OD1 ASP     2      14.554 -56.260  -4.570  1.00  0.00      BSYN  
ATOM     18  OD2 ASP     2      13.121 -55.939  -6.183  1.00  0.00      BSYN  
ATOM     19    C ASP     2      10.810 -57.306  -4.402  1.00  0.00      BSYN  
ATOM     20    O ASP     2      11.039 -58.130  -3.450  1.00  0.00      BSYN  
ATOM     21    N VAL     3      10.279 -57.669  -5.575  1.00  0.00      BSYN  
ATOM     22    H VAL     3      10.056 -56.944  -6.196  1.00  0.00      BSYN  
ATOM     23   CA VAL     3      10.326 -59.128  -5.988  1.00  0.00      BSYN  
ATOM     24   CB VAL     3       9.655 -59.404  -7.431  1.00  0.00      BSYN  
ATOM     25  CG1 VAL     3      10.268 -58.658  -8.535  1.00  0.00      BSYN  
ATOM     26  CG2 VAL     3       9.549 -60.850  -7.831  1.00  0.00      BSYN  
ATOM     27    C VAL     3      11.689 -59.847  -5.840  1.00  0.00      BSYN  
ATOM     28    O VAL     3      11.766 -60.888  -5.183  1.00  0.00      BSYN  
ATOM     29    N PHE     4      12.768 -59.306  -6.238  1.00  0.00      BSYN  
ATOM     30    H PHE     4      12.725 -58.330  -6.316  1.00  0.00      BSYN  
ATOM     31   CA PHE     4      14.017 -60.056  -6.444  1.00  0.00      BSYN  
ATOM     32   CB PHE     4      14.853 -59.034  -7.309  1.00  0.00      BSYN  
ATOM     33   CG PHE     4      14.650 -59.356  -8.774  1.00  0.00      BSYN  
ATOM     34  CD1 PHE     4      13.626 -58.646  -9.465  1.00  0.00      BSYN  
ATOM     35  CD2 PHE     4      15.223 -60.451  -9.370  1.00  0.00      BSYN  
ATOM     36  CE1 PHE     4      13.204 -59.187 -10.740  1.00  0.00      BSYN  
ATOM     37  CE2 PHE     4      14.964 -60.880 -10.604  1.00  0.00      BSYN  
ATOM     38   CZ PHE     4      13.921 -60.271 -11.307  1.00  0.00      BSYN  
ATOM     39    C PHE     4      14.794 -60.497  -5.268  1.00  0.00      BSYN  
ATOM     40    O PHE     4      15.545 -61.467  -5.442  1.00  0.00      BSYN  
ATOM     41    N MET     5      14.825 -59.808  -4.164  1.00  0.00      BSYN  
ATOM     42    H MET     5      14.446 -58.905  -4.195  1.00  0.00      BSYN  
ATOM     43   CA MET     5      15.364 -60.306  -2.941  1.00  0.00      BSYN  
ATOM     44   CB MET     5      15.769 -59.114  -2.109  1.00  0.00      BSYN  
ATOM     45   CG MET     5      16.653 -59.286  -0.876  1.00  0.00      BSYN  
ATOM     46   SD MET     5      17.223 -57.621  -0.528  1.00  0.00      BSYN  
ATOM     47   CE MET     5      15.734 -56.782  -0.073  1.00  0.00      BSYN  
ATOM     48    C MET     5      14.333 -61.065  -2.217  1.00  0.00      BSYN  
ATOM     49    O MET     5      14.690 -61.626  -1.191  1.00  0.00      BSYN  
ATOM     50    N LYS     6      13.045 -61.004  -2.543  1.00  0.00      BSYN  
ATOM     51    H LYS     6      12.829 -60.401  -3.284  1.00  0.00      BSYN  
ATOM     52   CA LYS     6      12.111 -61.903  -1.848  1.00  0.00      BSYN  
ATOM     53   CB LYS     6      10.772 -61.486  -2.188  1.00  0.00      BSYN  
ATOM     54   CG LYS     6       9.575 -61.800  -1.314  1.00  0.00      BSYN  
ATOM     55   CD LYS     6       9.725 -61.072   0.019  1.00  0.00      BSYN  
ATOM     56   CE LYS     6       8.459 -61.098   0.894  1.00  0.00      BSYN  
ATOM     57   NZ LYS     6       8.205 -62.339   1.471  1.00  0.00      BSYN  
ATOM     58  HZ1 LYS     6       9.050 -62.866   1.771  1.00  0.00      BSYN  
ATOM     59  HZ2 LYS     6       7.614 -62.161   2.308  1.00  0.00      BSYN  
ATOM     60  HZ3 LYS     6       7.558 -62.708   0.746  1.00  0.00      BSYN  
ATOM     61    C LYS     6      12.323 -63.432  -2.154  1.00  0.00      BSYN  
ATOM     62    O LYS     6      12.138 -63.720  -3.399  1.00  0.00      BSYN  
ATOM     63    N GLY     7      12.859 -64.235  -1.236  1.00  0.00      BSYN  
ATOM     64    H GLY     7      13.465 -63.861  -0.562  1.00  0.00      BSYN  
ATOM     65   CA GLY     7      12.881 -65.663  -1.530  1.00  0.00      BSYN  
ATOM     66    C GLY     7      13.315 -66.559  -0.256  1.00  0.00      BSYN  
ATOM     67    O GLY     7      12.528 -66.918   0.701  1.00  0.00      BSYN  
ATOM     68    N LEU     8      14.562 -66.796  -0.214  1.00  0.00      BSYN  
ATOM     69    H LEU     8      14.910 -67.368   0.502  1.00  0.00      BSYN  
ATOM     70   CA LEU     8      15.553 -66.280  -1.146  1.00  0.00      BSYN  
ATOM     71   CB LEU     8      16.730 -65.349  -0.590  1.00  0.00      BSYN  
ATOM     72   CG LEU     8      17.851 -64.767  -1.290  1.00  0.00      BSYN  
ATOM     73  CD1 LEU     8      17.661 -63.871  -2.534  1.00  0.00      BSYN  
ATOM     74  CD2 LEU     8      18.478 -63.785  -0.304  1.00  0.00      BSYN  
ATOM     75    C LEU     8      16.276 -67.395  -1.805  1.00  0.00      BSYN  
ATOM     76    O LEU     8      16.775 -68.457  -1.199  1.00  0.00      BSYN  
ATOM     77    N SER     9      16.542 -67.195  -3.120  1.00  0.00      BSYN  
ATOM     78    H SER     9      16.289 -66.391  -3.619  1.00  0.00      BSYN  
ATOM     79   CA SER     9      17.312 -68.216  -3.842  1.00  0.00      BSYN  
ATOM     80   CB SER     9      16.929 -68.306  -5.293  1.00  0.00      BSYN  
ATOM     81   OG SER     9      15.554 -68.669  -5.357  1.00  0.00      BSYN  
ATOM     82   HG SER     9      15.389 -69.437  -5.908  1.00  0.00      BSYN  
ATOM     83    C SER     9      18.799 -67.712  -4.004  1.00  0.00      BSYN  
ATOM     84    O SER     9      19.059 -66.538  -4.302  1.00  0.00      BSYN  
ATOM     85    N MET    10      19.778 -68.561  -3.718  1.00  0.00      BSYN  
ATOM     86    H MET    10      19.484 -69.478  -3.539  1.00  0.00      BSYN  
ATOM     87   CA MET    10      21.141 -68.271  -3.699  1.00  0.00      BSYN  
ATOM     88   CB MET    10      22.006 -68.961  -2.655  1.00  0.00      BSYN  
ATOM     89   CG MET    10      21.688 -68.724  -1.220  1.00  0.00      BSYN  
ATOM     90   SD MET    10      20.151 -69.576  -0.721  1.00  0.00      BSYN  
ATOM     91   CE MET    10      20.827 -71.220  -0.646  1.00  0.00      BSYN  
ATOM     92    C MET    10      21.752 -68.067  -5.072  1.00  0.00      BSYN  
ATOM     93    O MET    10      21.860 -68.923  -5.898  1.00  0.00      BSYN  
ATOM     94    N ALA    11      22.116 -66.852  -5.334  1.00  0.00      BSYN  
ATOM     95    H ALA    11      22.191 -66.320  -4.515  1.00  0.00      BSYN  
ATOM     96   CA ALA    11      22.849 -66.328  -6.482  1.00  0.00      BSYN  
ATOM     97   CB ALA    11      22.194 -65.062  -6.755  1.00  0.00      BSYN  
ATOM     98    C ALA    11      24.255 -66.092  -6.106  1.00  0.00      BSYN  
ATOM     99    O ALA    11      24.561 -65.361  -5.094  1.00  0.00      BSYN  
ATOM    100    N LYS    12      25.146 -66.631  -6.927  1.00  0.00      BSYN  
ATOM    101    H LYS    12      24.917 -66.908  -7.839  1.00  0.00      BSYN  
ATOM    102   CA LYS    12      26.559 -66.467  -6.616  1.00  0.00      BSYN  
ATOM    103   CB LYS    12      27.356 -67.766  -6.723  1.00  0.00      BSYN  
ATOM    104   CG LYS    12      27.090 -68.570  -7.962  1.00  0.00      BSYN  
ATOM    105   CD LYS    12      27.907 -69.824  -8.154  1.00  0.00      BSYN  
ATOM    106   CE LYS    12      28.685 -69.640  -9.600  1.00  0.00      BSYN  
ATOM    107   NZ LYS    12      29.397 -70.913  -9.867  1.00  0.00      BSYN  
ATOM    108  HZ1 LYS    12      29.946 -71.250  -9.051  1.00  0.00      BSYN  
ATOM    109  HZ2 LYS    12      28.663 -71.577 -10.188  1.00  0.00      BSYN  
ATOM    110  HZ3 LYS    12      29.996 -70.980 -10.715  1.00  0.00      BSYN  
ATOM    111    C LYS    12      27.055 -65.248  -7.458  1.00  0.00      BSYN  
ATOM    112    O LYS    12      27.360 -65.428  -8.672  1.00  0.00      BSYN  
ATOM    113    N GLU    13      26.866 -64.097  -6.793  1.00  0.00      BSYN  
ATOM    114    H GLU    13      26.038 -64.174  -6.274  1.00  0.00      BSYN  
ATOM    115   CA GLU    13      27.675 -62.905  -6.982  1.00  0.00      BSYN  
ATOM    116   CB GLU    13      26.956 -61.689  -6.297  1.00  0.00      BSYN  
ATOM    117   CG GLU    13      25.464 -61.471  -6.493  1.00  0.00      BSYN  
ATOM    118   CD GLU    13      24.853 -60.259  -5.703  1.00  0.00      BSYN  
ATOM    119  OE1 GLU    13      24.261 -60.476  -4.693  1.00  0.00      BSYN  
ATOM    120  OE2 GLU    13      24.936 -59.141  -6.323  1.00  0.00      BSYN  
ATOM    121    C GLU    13      29.107 -62.820  -6.416  1.00  0.00      BSYN  
ATOM    122    O GLU    13      29.273 -62.655  -5.175  1.00  0.00      BSYN  
ATOM    123    N GLY    14      30.146 -62.805  -7.251  1.00  0.00      BSYN  
ATOM    124    H GLY    14      29.994 -62.706  -8.214  1.00  0.00      BSYN  
ATOM    125   CA GLY    14      31.515 -62.894  -6.833  1.00  0.00      BSYN  
ATOM    126    C GLY    14      32.384 -63.512  -7.907  1.00  0.00      BSYN  
ATOM    127    O GLY    14      31.968 -64.063  -8.938  1.00  0.00      BSYN  
ATOM    128    N VAL    15      33.653 -63.505  -7.463  1.00  0.00      BSYN  
ATOM    129    H VAL    15      33.838 -63.317  -6.520  1.00  0.00      BSYN  
ATOM    130   CA VAL    15      34.812 -63.975  -8.235  1.00  0.00      BSYN  
ATOM    131   CB VAL    15      35.809 -62.730  -8.425  1.00  0.00      BSYN  
ATOM    132  CG1 VAL    15      37.048 -63.053  -9.154  1.00  0.00      BSYN  
ATOM    133  CG2 VAL    15      35.248 -61.615  -9.252  1.00  0.00      BSYN  
ATOM    134    C VAL    15      35.294 -65.263  -7.672  1.00  0.00      BSYN  
ATOM    135    O VAL    15      36.190 -65.240  -6.874  1.00  0.00      BSYN  
ATOM    136    N VAL    16      34.521 -66.296  -8.076  1.00  0.00      BSYN  
ATOM    137    H VAL    16      33.764 -66.010  -8.629  1.00  0.00      BSYN  
ATOM    138   CA VAL    16      34.762 -67.760  -7.806  1.00  0.00      BSYN  
ATOM    139   CB VAL    16      33.577 -68.609  -7.340  1.00  0.00      BSYN  
ATOM    140  CG1 VAL    16      33.251 -68.723  -5.763  1.00  0.00      BSYN  
ATOM    141  CG2 VAL    16      32.287 -68.355  -8.118  1.00  0.00      BSYN  
ATOM    142    C VAL    16      35.477 -68.364  -9.076  1.00  0.00      BSYN  
ATOM    143    O VAL    16      34.906 -68.607 -10.152  1.00  0.00      BSYN  
ATOM    144    N ALA    17      36.783 -68.789  -8.813  1.00  0.00      BSYN  
ATOM    145    H ALA    17      37.183 -68.454  -7.984  1.00  0.00      BSYN  
ATOM    146   CA ALA    17      37.706 -69.503  -9.689  1.00  0.00      BSYN  
ATOM    147   CB ALA    17      39.147 -69.190  -9.147  1.00  0.00      BSYN  
ATOM    148    C ALA    17      37.333 -70.922  -9.911  1.00  0.00      BSYN  
ATOM    149    O ALA    17      37.564 -71.750  -9.000  1.00  0.00      BSYN  
ATOM    150    N ALA    18      36.583 -71.393 -10.948  1.00  0.00      BSYN  
ATOM    151    H ALA    18      36.372 -72.335 -11.119  1.00  0.00      BSYN  
ATOM    152   CA ALA    18      36.253 -70.533 -12.139  1.00  0.00      BSYN  
ATOM    153   CB ALA    18      37.377 -70.884 -13.093  1.00  0.00      BSYN  
ATOM    154    C ALA    18      34.953 -70.649 -12.789  1.00  0.00      BSYN  
ATOM    155    O ALA    18      34.087 -71.433 -12.403  1.00  0.00      BSYN  
ATOM    156    N ALA    19      34.566 -69.680 -13.573  1.00  0.00      BSYN  
ATOM    157    H ALA    19      35.271 -69.127 -13.971  1.00  0.00      BSYN  
ATOM    158   CA ALA    19      33.251 -69.277 -13.912  1.00  0.00      BSYN  
ATOM    159   CB ALA    19      33.321 -67.809 -14.355  1.00  0.00      BSYN  
ATOM    160    C ALA    19      32.582 -70.091 -15.031  1.00  0.00      BSYN  
ATOM    161    O ALA    19      31.654 -69.641 -15.578  1.00  0.00      BSYN  
ATOM    162    N GLU    20      33.074 -71.292 -15.198  1.00  0.00      BSYN  
ATOM    163    H GLU    20      33.833 -71.464 -14.602  1.00  0.00      BSYN  
ATOM    164   CA GLU    20      32.564 -72.307 -16.058  1.00  0.00      BSYN  
ATOM    165   CB GLU    20      33.718 -72.784 -16.870  1.00  0.00      BSYN  
ATOM    166   CG GLU    20      34.441 -72.150 -18.083  1.00  0.00      BSYN  
ATOM    167   CD GLU    20      35.577 -72.968 -18.797  1.00  0.00      BSYN  
ATOM    168  OE1 GLU    20      36.704 -73.013 -18.263  1.00  0.00      BSYN  
ATOM    169  OE2 GLU    20      35.269 -73.400 -19.877  1.00  0.00      BSYN  
ATOM    170    C GLU    20      31.843 -73.507 -15.334  1.00  0.00      BSYN  
ATOM    171    O GLU    20      31.252 -74.323 -15.989  1.00  0.00      BSYN  
ATOM    172    N LYS    21      31.822 -73.609 -14.022  1.00  0.00      BSYN  
ATOM    173    H LYS    21      32.272 -72.969 -13.431  1.00  0.00      BSYN  
ATOM    174   CA LYS    21      31.128 -74.590 -13.312  1.00  0.00      BSYN  
ATOM    175   CB LYS    21      31.678 -74.841 -11.892  1.00  0.00      BSYN  
ATOM    176   CG LYS    21      33.028 -75.437 -11.757  1.00  0.00      BSYN  
ATOM    177   CD LYS    21      33.239 -76.929 -11.929  1.00  0.00      BSYN  
ATOM    178   CE LYS    21      34.712 -77.170 -12.126  1.00  0.00      BSYN  
ATOM    179   NZ LYS    21      35.302 -76.811 -13.353  1.00  0.00      BSYN  
ATOM    180  HZ1 LYS    21      36.099 -77.452 -13.164  1.00  0.00      BSYN  
ATOM    181  HZ2 LYS    21      34.814 -77.076 -14.233  1.00  0.00      BSYN  
ATOM    182  HZ3 LYS    21      35.483 -75.801 -13.521  1.00  0.00      BSYN  
ATOM    183    C LYS    21      29.622 -74.310 -13.092  1.00  0.00      BSYN  
ATOM    184    O LYS    21      29.141 -73.699 -12.152  1.00  0.00      BSYN  
ATOM    185    N THR    22      28.764 -74.752 -14.124  1.00  0.00      BSYN  
ATOM    186    H THR    22      29.270 -75.164 -14.855  1.00  0.00      BSYN  
ATOM    187   CA THR    22      27.279 -74.738 -14.009  1.00  0.00      BSYN  
ATOM    188   CB THR    22      26.518 -74.586 -15.317  1.00  0.00      BSYN  
ATOM    189  OG1 THR    22      26.958 -75.758 -16.142  1.00  0.00      BSYN  
ATOM    190  HG1 THR    22      27.672 -76.268 -15.752  1.00  0.00      BSYN  
ATOM    191  CG2 THR    22      26.857 -73.178 -15.847  1.00  0.00      BSYN  
ATOM    192    C THR    22      26.836 -75.862 -13.019  1.00  0.00      BSYN  
ATOM    193    O THR    22      26.938 -77.022 -13.273  1.00  0.00      BSYN  
ATOM    194    N LYS    23      26.599 -75.442 -11.736  1.00  0.00      BSYN  
ATOM    195    H LYS    23      26.601 -74.480 -11.549  1.00  0.00      BSYN  
ATOM    196   CA LYS    23      26.108 -76.349 -10.720  1.00  0.00      BSYN  
ATOM    197   CB LYS    23      26.358 -75.806  -9.324  1.00  0.00      BSYN  
ATOM    198   CG LYS    23      27.791 -75.472  -9.014  1.00  0.00      BSYN  
ATOM    199   CD LYS    23      27.893 -75.152  -7.442  1.00  0.00      BSYN  
ATOM    200   CE LYS    23      29.245 -74.894  -6.890  1.00  0.00      BSYN  
ATOM    201   NZ LYS    23      30.290 -75.760  -7.344  1.00  0.00      BSYN  
ATOM    202  HZ1 LYS    23      30.366 -75.875  -8.375  1.00  0.00      BSYN  
ATOM    203  HZ2 LYS    23      31.202 -75.401  -6.996  1.00  0.00      BSYN  
ATOM    204  HZ3 LYS    23      30.069 -76.673  -6.899  1.00  0.00      BSYN  
ATOM    205    C LYS    23      24.660 -76.782 -10.920  1.00  0.00      BSYN  
ATOM    206    O LYS    23      23.737 -76.394 -10.103  1.00  0.00      BSYN  
ATOM    207    N GLN    24      24.422 -77.723 -11.790  1.00  0.00      BSYN  
ATOM    208    H GLN    24      25.274 -78.032 -12.163  1.00  0.00      BSYN  
ATOM    209   CA GLN    24      23.104 -78.163 -11.943  1.00  0.00      BSYN  
ATOM    210   CB GLN    24      22.848 -78.629 -13.383  1.00  0.00      BSYN  
ATOM    211   CG GLN    24      23.965 -79.177 -14.359  1.00  0.00      BSYN  
ATOM    212   CD GLN    24      24.874 -80.282 -13.777  1.00  0.00      BSYN  
ATOM    213  OE1 GLN    24      26.080 -80.161 -13.746  1.00  0.00      BSYN  
ATOM    214  NE2 GLN    24      24.194 -81.352 -13.438  1.00  0.00      BSYN  
ATOM    215 HE21 GLN    24      23.227 -81.268 -13.576  1.00  0.00      BSYN  
ATOM    216 HE22 GLN    24      24.679 -82.148 -13.135  1.00  0.00      BSYN  
ATOM    217    C GLN    24      22.615 -79.219 -10.955  1.00  0.00      BSYN  
ATOM    218    O GLN    24      23.302 -80.201 -10.709  1.00  0.00      BSYN  
ATOM    219    N GLY    25      21.440 -79.031 -10.401  1.00  0.00      BSYN  
ATOM    220    H GLY    25      20.806 -78.314 -10.610  1.00  0.00      BSYN  
ATOM    221   CA GLY    25      20.958 -80.013  -9.394  1.00  0.00      BSYN  
ATOM    222    C GLY    25      19.679 -80.536  -9.990  1.00  0.00      BSYN  
ATOM    223    O GLY    25      19.414 -81.734 -10.071  1.00  0.00      BSYN  
ATOM    224    N VAL    26      18.893 -79.483 -10.215  1.00  0.00      BSYN  
ATOM    225    H VAL    26      19.107 -78.608  -9.828  1.00  0.00      BSYN  
ATOM    226   CA VAL    26      17.732 -79.646 -11.137  1.00  0.00      BSYN  
ATOM    227   CB VAL    26      16.456 -78.789 -10.757  1.00  0.00      BSYN  
ATOM    228  CG1 VAL    26      15.532 -79.530  -9.678  1.00  0.00      BSYN  
ATOM    229  CG2 VAL    26      16.782 -77.589  -9.898  1.00  0.00      BSYN  
ATOM    230    C VAL    26      18.013 -79.349 -12.628  1.00  0.00      BSYN  
ATOM    231    O VAL    26      18.498 -78.295 -13.012  1.00  0.00      BSYN  
ATOM    232    N THR    27      17.834 -80.334 -13.565  1.00  0.00      BSYN  
ATOM    233    H THR    27      17.547 -81.207 -13.225  1.00  0.00      BSYN  
ATOM    234   CA THR    27      17.821 -80.159 -15.031  1.00  0.00      BSYN  
ATOM    235   CB THR    27      18.727 -81.170 -15.788  1.00  0.00      BSYN  
ATOM    236  OG1 THR    27      19.918 -81.300 -14.987  1.00  0.00      BSYN  
ATOM    237  HG1 THR    27      19.892 -81.986 -14.316  1.00  0.00      BSYN  
ATOM    238  CG2 THR    27      18.858 -80.559 -17.116  1.00  0.00      BSYN  
ATOM    239    C THR    27      16.357 -80.447 -15.419  1.00  0.00      BSYN  
ATOM    240    O THR    27      15.768 -81.419 -15.002  1.00  0.00      BSYN  
ATOM    241    N GLU    28      15.752 -79.550 -16.299  1.00  0.00      BSYN  
ATOM    242    H GLU    28      15.970 -78.615 -16.493  1.00  0.00      BSYN  
ATOM    243   CA GLU    28      14.352 -79.621 -16.647  1.00  0.00      BSYN  
ATOM    244   CB GLU    28      13.459 -78.970 -15.490  1.00  0.00      BSYN  
ATOM    245   CG GLU    28      12.586 -79.973 -14.802  1.00  0.00      BSYN  
ATOM    246   CD GLU    28      11.771 -79.651 -13.586  1.00  0.00      BSYN  
ATOM    247  OE1 GLU    28      10.647 -79.201 -13.732  1.00  0.00      BSYN  
ATOM    248  OE2 GLU    28      12.215 -79.827 -12.476  1.00  0.00      BSYN  
ATOM    249    C GLU    28      14.082 -78.902 -17.916  1.00  0.00      BSYN  
ATOM    250    O GLU    28      14.339 -79.424 -18.960  1.00  0.00      BSYN  
ATOM    251    N ALA    29      13.651 -77.573 -17.981  1.00  0.00      BSYN  
ATOM    252    H ALA    29      13.439 -77.124 -17.136  1.00  0.00      BSYN  
ATOM    253   CA ALA    29      13.370 -76.844 -19.263  1.00  0.00      BSYN  
ATOM    254   CB ALA    29      12.196 -75.921 -18.896  1.00  0.00      BSYN  
ATOM    255    C ALA    29      14.373 -76.251 -20.260  1.00  0.00      BSYN  
ATOM    256    O ALA    29      14.828 -75.180 -20.115  1.00  0.00      BSYN  
ATOM    257    N ALA    30      14.626 -77.046 -21.360  1.00  0.00      BSYN  
ATOM    258    H ALA    30      14.374 -77.972 -21.559  1.00  0.00      BSYN  
ATOM    259   CA ALA    30      15.383 -76.603 -22.505  1.00  0.00      BSYN  
ATOM    260   CB ALA    30      16.399 -77.693 -22.986  1.00  0.00      BSYN  
ATOM    261    C ALA    30      14.471 -76.118 -23.684  1.00  0.00      BSYN  
ATOM    262    O ALA    30      13.702 -76.953 -24.176  1.00  0.00      BSYN  
ATOM    263    N GLU    31      14.372 -74.734 -23.854  1.00  0.00      BSYN  
ATOM    264    H GLU    31      14.934 -74.323 -23.165  1.00  0.00      BSYN  
ATOM    265   CA GLU    31      13.681 -73.967 -24.846  1.00  0.00      BSYN  
ATOM    266   CB GLU    31      12.351 -73.323 -24.330  1.00  0.00      BSYN  
ATOM    267   CG GLU    31      11.091 -74.219 -24.411  1.00  0.00      BSYN  
ATOM    268   CD GLU    31       9.768 -73.617 -25.008  1.00  0.00      BSYN  
ATOM    269  OE1 GLU    31       9.623 -73.297 -26.196  1.00  0.00      BSYN  
ATOM    270  OE2 GLU    31       8.893 -73.485 -24.162  1.00  0.00      BSYN  
ATOM    271    C GLU    31      14.705 -72.831 -25.248  1.00  0.00      BSYN  
ATOM    272    O GLU    31      15.045 -72.560 -26.387  1.00  0.00      BSYN  
ATOM    273    N LYS    32      15.245 -72.138 -24.212  1.00  0.00      BSYN  
ATOM    274    H LYS    32      14.821 -72.195 -23.330  1.00  0.00      BSYN  
ATOM    275   CA LYS    32      16.391 -71.268 -24.375  1.00  0.00      BSYN  
ATOM    276   CB LYS    32      16.264 -70.115 -23.399  1.00  0.00      BSYN  
ATOM    277   CG LYS    32      15.243 -69.177 -24.128  1.00  0.00      BSYN  
ATOM    278   CD LYS    32      16.012 -67.820 -23.978  1.00  0.00      BSYN  
ATOM    279   CE LYS    32      15.494 -66.561 -24.606  1.00  0.00      BSYN  
ATOM    280   NZ LYS    32      14.377 -66.288 -23.638  1.00  0.00      BSYN  
ATOM    281  HZ1 LYS    32      14.715 -65.751 -22.814  1.00  0.00      BSYN  
ATOM    282  HZ2 LYS    32      13.815 -65.578 -24.151  1.00  0.00      BSYN  
ATOM    283  HZ3 LYS    32      13.785 -67.121 -23.448  1.00  0.00      BSYN  
ATOM    284    C LYS    32      17.784 -71.923 -24.219  1.00  0.00      BSYN  
ATOM    285    O LYS    32      18.703 -71.506 -24.940  1.00  0.00      BSYN  
ATOM    286    N THR    33      17.910 -72.803 -23.284  1.00  0.00      BSYN  
ATOM    287    H THR    33      17.264 -72.706 -22.554  1.00  0.00      BSYN  
ATOM    288   CA THR    33      19.139 -73.612 -23.188  1.00  0.00      BSYN  
ATOM    289   CB THR    33      19.519 -73.891 -21.631  1.00  0.00      BSYN  
ATOM    290  OG1 THR    33      18.303 -73.791 -20.908  1.00  0.00      BSYN  
ATOM    291  HG1 THR    33      17.951 -74.450 -20.306  1.00  0.00      BSYN  
ATOM    292  CG2 THR    33      20.581 -72.897 -21.058  1.00  0.00      BSYN  
ATOM    293    C THR    33      19.369 -74.883 -23.946  1.00  0.00      BSYN  
ATOM    294    O THR    33      19.864 -75.912 -23.526  1.00  0.00      BSYN  
ATOM    295    N LYS    34      18.960 -74.898 -25.217  1.00  0.00      BSYN  
ATOM    296    H LYS    34      18.686 -74.033 -25.587  1.00  0.00      BSYN  
ATOM    297   CA LYS    34      19.134 -75.962 -26.285  1.00  0.00      BSYN  
ATOM    298   CB LYS    34      18.157 -75.969 -27.360  1.00  0.00      BSYN  
ATOM    299   CG LYS    34      16.700 -76.020 -26.761  1.00  0.00      BSYN  
ATOM    300   CD LYS    34      15.860 -76.350 -28.050  1.00  0.00      BSYN  
ATOM    301   CE LYS    34      14.352 -76.625 -27.998  1.00  0.00      BSYN  
ATOM    302   NZ LYS    34      14.126 -77.703 -27.000  1.00  0.00      BSYN  
ATOM    303  HZ1 LYS    34      14.198 -78.595 -27.530  1.00  0.00      BSYN  
ATOM    304  HZ2 LYS    34      14.748 -77.682 -26.167  1.00  0.00      BSYN  
ATOM    305  HZ3 LYS    34      13.140 -77.544 -26.708  1.00  0.00      BSYN  
ATOM    306    C LYS    34      20.525 -75.967 -26.877  1.00  0.00      BSYN  
ATOM    307    O LYS    34      21.007 -76.933 -27.485  1.00  0.00      BSYN  
ATOM    308    N GLU    35      21.190 -74.794 -26.808  1.00  0.00      BSYN  
ATOM    309    H GLU    35      20.755 -74.006 -26.419  1.00  0.00      BSYN  
ATOM    310   CA GLU    35      22.449 -74.508 -27.374  1.00  0.00      BSYN  
ATOM    311   CB GLU    35      22.792 -72.961 -27.470  1.00  0.00      BSYN  
ATOM    312   CG GLU    35      21.725 -72.077 -28.060  1.00  0.00      BSYN  
ATOM    313   CD GLU    35      21.718 -72.019 -29.567  1.00  0.00      BSYN  
ATOM    314  OE1 GLU    35      22.772 -71.821 -30.124  1.00  0.00      BSYN  
ATOM    315  OE2 GLU    35      20.643 -72.161 -30.166  1.00  0.00      BSYN  
ATOM    316    C GLU    35      23.529 -75.186 -26.494  1.00  0.00      BSYN  
ATOM    317    O GLU    35      24.179 -74.667 -25.669  1.00  0.00      BSYN  
ATOM    318    N GLY    36      23.759 -76.376 -26.936  1.00  0.00      BSYN  
ATOM    319    H GLY    36      22.981 -76.867 -27.274  1.00  0.00      BSYN  
ATOM    320   CA GLY    36      24.933 -77.131 -26.615  1.00  0.00      BSYN  
ATOM    321    C GLY    36      25.316 -77.923 -27.924  1.00  0.00      BSYN  
ATOM    322    O GLY    36      26.413 -78.542 -28.058  1.00  0.00      BSYN  
ATOM    323    N VAL    37      24.351 -78.098 -28.794  1.00  0.00      BSYN  
ATOM    324    H VAL    37      23.702 -77.370 -28.898  1.00  0.00      BSYN  
ATOM    325   CA VAL    37      24.404 -78.992 -30.008  1.00  0.00      BSYN  
ATOM    326   CB VAL    37      23.109 -78.958 -30.807  1.00  0.00      BSYN  
ATOM    327  CG1 VAL    37      23.221 -79.902 -31.896  1.00  0.00      BSYN  
ATOM    328  CG2 VAL    37      21.815 -79.217 -29.952  1.00  0.00      BSYN  
ATOM    329    C VAL    37      25.468 -78.340 -30.859  1.00  0.00      BSYN  
ATOM    330    O VAL    37      25.372 -77.228 -31.248  1.00  0.00      BSYN  
ATOM    331    N LEU    38      26.492 -79.150 -31.135  1.00  0.00      BSYN  
ATOM    332    H LEU    38      26.510 -80.129 -31.092  1.00  0.00      BSYN  
ATOM    333   CA LEU    38      27.606 -78.657 -31.911  1.00  0.00      BSYN  
ATOM    334   CB LEU    38      29.044 -79.022 -31.306  1.00  0.00      BSYN  
ATOM    335   CG LEU    38      29.565 -77.937 -30.338  1.00  0.00      BSYN  
ATOM    336  CD1 LEU    38      30.639 -78.468 -29.334  1.00  0.00      BSYN  
ATOM    337  CD2 LEU    38      29.936 -76.614 -31.120  1.00  0.00      BSYN  
ATOM    338    C LEU    38      27.496 -79.139 -33.386  1.00  0.00      BSYN  
ATOM    339    O LEU    38      27.736 -80.288 -33.550  1.00  0.00      BSYN  
ATOM    340    N TYR    39      27.298 -78.277 -34.445  1.00  0.00      BSYN  
ATOM    341    H TYR    39      27.458 -78.790 -35.265  1.00  0.00      BSYN  
ATOM    342   CA TYR    39      26.830 -76.914 -34.384  1.00  0.00      BSYN  
ATOM    343   CB TYR    39      27.480 -75.997 -35.394  1.00  0.00      BSYN  
ATOM    344   CG TYR    39      28.894 -75.703 -35.277  1.00  0.00      BSYN  
ATOM    345  CD1 TYR    39      29.431 -74.575 -34.794  1.00  0.00      BSYN  
ATOM    346  CE1 TYR    39      30.805 -74.354 -34.781  1.00  0.00      BSYN  
ATOM    347  CD2 TYR    39      29.685 -76.729 -35.619  1.00  0.00      BSYN  
ATOM    348  CE2 TYR    39      31.071 -76.577 -35.632  1.00  0.00      BSYN  
ATOM    349   CZ TYR    39      31.670 -75.362 -35.194  1.00  0.00      BSYN  
ATOM    350   OH TYR    39      32.998 -75.091 -35.421  1.00  0.00      BSYN  
ATOM    351   HH TYR    39      33.468 -75.389 -36.203  1.00  0.00      BSYN  
ATOM    352    C TYR    39      25.371 -76.843 -34.415  1.00  0.00      BSYN  
ATOM    353    O TYR    39      24.809 -77.711 -34.964  1.00  0.00      BSYN  
ATOM    354    N VAL    40      24.824 -75.717 -34.054  1.00  0.00      BSYN  
ATOM    355    H VAL    40      25.357 -74.961 -33.729  1.00  0.00      BSYN  
ATOM    356   CA VAL    40      23.409 -75.489 -34.368  1.00  0.00      BSYN  
ATOM    357   CB VAL    40      22.550 -75.347 -33.124  1.00  0.00      BSYN  
ATOM    358  CG1 VAL    40      22.325 -73.952 -32.619  1.00  0.00      BSYN  
ATOM    359  CG2 VAL    40      21.127 -75.895 -33.220  1.00  0.00      BSYN  
ATOM    360    C VAL    40      23.534 -74.295 -35.317  1.00  0.00      BSYN  
ATOM    361    O VAL    40      24.497 -73.513 -35.335  1.00  0.00      BSYN  
ATOM    362    N GLY    41      22.587 -74.296 -36.247  1.00  0.00      BSYN  
ATOM    363    H GLY    41      21.871 -74.953 -36.118  1.00  0.00      BSYN  
ATOM    364   CA GLY    41      22.325 -73.206 -37.170  1.00  0.00      BSYN  
ATOM    365    C GLY    41      21.309 -73.680 -38.102  1.00  0.00      BSYN  
ATOM    366    O GLY    41      20.118 -73.287 -38.003  1.00  0.00      BSYN  
ATOM    367    N SER    42      21.784 -74.468 -39.076  1.00  0.00      BSYN  
ATOM    368    H SER    42      22.763 -74.517 -39.090  1.00  0.00      BSYN  
ATOM    369   CA SER    42      20.877 -75.296 -39.921  1.00  0.00      BSYN  
ATOM    370   CB SER    42      21.649 -75.863 -41.188  1.00  0.00      BSYN  
ATOM    371   OG SER    42      22.864 -75.238 -41.495  1.00  0.00      BSYN  
ATOM    372   HG SER    42      23.287 -75.702 -42.221  1.00  0.00      BSYN  
ATOM    373    C SER    42      20.271 -76.541 -39.210  1.00  0.00      BSYN  
ATOM    374    O SER    42      20.485 -77.008 -38.063  1.00  0.00      BSYN  
ATOM    375    N LYS    43      19.282 -77.113 -39.973  1.00  0.00      BSYN  
ATOM    376    H LYS    43      19.284 -77.021 -40.949  1.00  0.00      BSYN  
ATOM    377   CA LYS    43      18.386 -78.122 -39.443  1.00  0.00      BSYN  
ATOM    378   CB LYS    43      16.948 -77.619 -39.476  1.00  0.00      BSYN  
ATOM    379   CG LYS    43      16.402 -76.344 -38.749  1.00  0.00      BSYN  
ATOM    380   CD LYS    43      15.361 -75.838 -39.695  1.00  0.00      BSYN  
ATOM    381   CE LYS    43      14.620 -74.676 -39.167  1.00  0.00      BSYN  
ATOM    382   NZ LYS    43      14.030 -73.874 -40.159  1.00  0.00      BSYN  
ATOM    383  HZ1 LYS    43      13.453 -73.100 -39.773  1.00  0.00      BSYN  
ATOM    384  HZ2 LYS    43      14.723 -73.387 -40.762  1.00  0.00      BSYN  
ATOM    385  HZ3 LYS    43      13.413 -74.490 -40.725  1.00  0.00      BSYN  
ATOM    386    C LYS    43      18.179 -79.541 -40.044  1.00  0.00      BSYN  
ATOM    387    O LYS    43      18.455 -79.735 -41.198  1.00  0.00      BSYN  
ATOM    388    N THR    44      17.854 -80.541 -39.280  1.00  0.00      BSYN  
ATOM    389    H THR    44      17.548 -81.375 -39.693  1.00  0.00      BSYN  
ATOM    390   CA THR    44      18.001 -80.610 -37.813  1.00  0.00      BSYN  
ATOM    391   CB THR    44      16.754 -81.199 -37.191  1.00  0.00      BSYN  
ATOM    392  OG1 THR    44      15.659 -80.370 -37.479  1.00  0.00      BSYN  
ATOM    393  HG1 THR    44      14.960 -80.620 -36.871  1.00  0.00      BSYN  
ATOM    394  CG2 THR    44      16.984 -81.301 -35.632  1.00  0.00      BSYN  
ATOM    395    C THR    44      19.241 -81.539 -37.546  1.00  0.00      BSYN  
ATOM    396    O THR    44      19.418 -82.535 -38.217  1.00  0.00      BSYN  
ATOM    397    N ARG    45      20.034 -80.967 -36.623  1.00  0.00      BSYN  
ATOM    398    H ARG    45      19.869 -80.137 -36.130  1.00  0.00      BSYN  
ATOM    399   CA ARG    45      20.977 -81.743 -35.764  1.00  0.00      BSYN  
ATOM    400   CB ARG    45      22.423 -81.132 -36.010  1.00  0.00      BSYN  
ATOM    401   CG ARG    45      22.902 -81.261 -37.540  1.00  0.00      BSYN  
ATOM    402   CD ARG    45      24.420 -80.934 -37.595  1.00  0.00      BSYN  
ATOM    403   NE ARG    45      24.874 -79.627 -37.190  1.00  0.00      BSYN  
ATOM    404   HE ARG    45      25.163 -79.361 -36.292  1.00  0.00      BSYN  
ATOM    405   CZ ARG    45      25.172 -78.641 -38.052  1.00  0.00      BSYN  
ATOM    406  NH1 ARG    45      24.986 -78.821 -39.408  1.00  0.00      BSYN  
ATOM    407 HH11 ARG    45      25.232 -78.186 -40.140  1.00  0.00      BSYN  
ATOM    408 HH12 ARG    45      24.385 -79.569 -39.691  1.00  0.00      BSYN  
ATOM    409  NH2 ARG    45      25.482 -77.482 -37.546  1.00  0.00      BSYN  
ATOM    410 HH21 ARG    45      25.645 -76.715 -38.167  1.00  0.00      BSYN  
ATOM    411 HH22 ARG    45      25.611 -77.411 -36.557  1.00  0.00      BSYN  
ATOM    412    C ARG    45      20.599 -82.097 -34.380  1.00  0.00      BSYN  
ATOM    413    O ARG    45      20.590 -81.286 -33.529  1.00  0.00      BSYN  
ATOM    414    N GLU    46      20.296 -83.387 -34.088  1.00  0.00      BSYN  
ATOM    415    H GLU    46      20.108 -83.581 -33.146  1.00  0.00      BSYN  
ATOM    416   CA GLU    46      20.612 -84.413 -35.023  1.00  0.00      BSYN  
ATOM    417   CB GLU    46      21.879 -85.181 -34.632  1.00  0.00      BSYN  
ATOM    418   CG GLU    46      22.172 -85.525 -33.134  1.00  0.00      BSYN  
ATOM    419   CD GLU    46      23.354 -86.497 -32.964  1.00  0.00      BSYN  
ATOM    420  OE1 GLU    46      23.074 -87.526 -32.384  1.00  0.00      BSYN  
ATOM    421  OE2 GLU    46      24.492 -86.198 -33.357  1.00  0.00      BSYN  
ATOM    422    C GLU    46      19.473 -85.450 -35.113  1.00  0.00      BSYN  
ATOM    423    O GLU    46      19.087 -86.034 -34.077  1.00  0.00      BSYN  
ATOM    424    N GLY    47      18.842 -85.481 -36.282  1.00  0.00      BSYN  
ATOM    425    H GLY    47      18.745 -84.666 -36.817  1.00  0.00      BSYN  
ATOM    426   CA GLY    47      18.196 -86.733 -36.762  1.00  0.00      BSYN  
ATOM    427    C GLY    47      16.626 -86.593 -36.702  1.00  0.00      BSYN  
ATOM    428    O GLY    47      16.035 -87.638 -37.022  1.00  0.00      BSYN  
ATOM    429    N VAL    48      15.904 -85.486 -36.538  1.00  0.00      BSYN  
ATOM    430    H VAL    48      16.270 -84.586 -36.405  1.00  0.00      BSYN  
ATOM    431   CA VAL    48      14.458 -85.622 -36.543  1.00  0.00      BSYN  
ATOM    432   CB VAL    48      13.917 -84.748 -35.340  1.00  0.00      BSYN  
ATOM    433  CG1 VAL    48      12.472 -84.926 -35.226  1.00  0.00      BSYN  
ATOM    434  CG2 VAL    48      14.387 -85.315 -33.949  1.00  0.00      BSYN  
ATOM    435    C VAL    48      13.811 -85.184 -37.899  1.00  0.00      BSYN  
ATOM    436    O VAL    48      13.893 -83.961 -38.250  1.00  0.00      BSYN  
ATOM    437    N VAL    49      13.157 -86.116 -38.595  1.00  0.00      BSYN  
ATOM    438    H VAL    49      12.913 -86.908 -38.073  1.00  0.00      BSYN  
ATOM    439   CA VAL    49      12.508 -85.890 -39.847  1.00  0.00      BSYN  
ATOM    440   CB VAL    49      12.199 -87.299 -40.468  1.00  0.00      BSYN  
ATOM    441  CG1 VAL    49      11.194 -87.296 -41.640  1.00  0.00      BSYN  
ATOM    442  CG2 VAL    49      13.495 -88.168 -40.692  1.00  0.00      BSYN  
ATOM    443    C VAL    49      11.189 -85.240 -39.609  1.00  0.00      BSYN  
ATOM    444    O VAL    49      10.645 -85.408 -38.674  1.00  0.00      BSYN  
ATOM    445    N GLN    50      10.778 -84.389 -40.573  1.00  0.00      BSYN  
ATOM    446    H GLN    50      11.377 -84.558 -41.331  1.00  0.00      BSYN  
ATOM    447   CA GLN    50       9.600 -83.537 -40.424  1.00  0.00      BSYN  
ATOM    448   CB GLN    50       9.901 -82.156 -41.017  1.00  0.00      BSYN  
ATOM    449   CG GLN    50      10.753 -81.340 -39.994  1.00  0.00      BSYN  
ATOM    450   CD GLN    50      11.262 -80.035 -40.636  1.00  0.00      BSYN  
ATOM    451  OE1 GLN    50      11.380 -80.093 -41.845  1.00  0.00      BSYN  
ATOM    452  NE2 GLN    50      11.525 -78.869 -40.008  1.00  0.00      BSYN  
ATOM    453 HE21 GLN    50      11.649 -78.987 -39.043  1.00  0.00      BSYN  
ATOM    454 HE22 GLN    50      11.888 -78.060 -40.425  1.00  0.00      BSYN  
ATOM    455    C GLN    50       8.472 -84.233 -41.241  1.00  0.00      BSYN  
ATOM    456    O GLN    50       8.014 -83.821 -42.366  1.00  0.00      BSYN  
ATOM    457    N GLY    51       8.094 -85.338 -40.780  1.00  0.00      BSYN  
ATOM    458    H GLY    51       8.497 -85.619 -39.932  1.00  0.00      BSYN  
ATOM    459   CA GLY    51       7.041 -86.181 -41.392  1.00  0.00      BSYN  
ATOM    460    C GLY    51       7.107 -87.593 -40.779  1.00  0.00      BSYN  
ATOM    461    O GLY    51       8.174 -88.067 -40.446  1.00  0.00      BSYN  
ATOM    462    N VAL    52       5.983 -88.415 -40.632  1.00  0.00      BSYN  
ATOM    463    H VAL    52       5.164 -88.102 -41.070  1.00  0.00      BSYN  
ATOM    464   CA VAL    52       6.028 -89.414 -39.573  1.00  0.00      BSYN  
ATOM    465   CB VAL    52       4.892 -89.639 -38.679  1.00  0.00      BSYN  
ATOM    466  CG1 VAL    52       5.357 -90.399 -37.379  1.00  0.00      BSYN  
ATOM    467  CG2 VAL    52       4.166 -88.304 -38.162  1.00  0.00      BSYN  
ATOM    468    C VAL    52       6.573 -90.747 -40.259  1.00  0.00      BSYN  
ATOM    469    O VAL    52       6.005 -91.190 -41.267  1.00  0.00      BSYN  
ATOM    470    N ALA    53       7.753 -91.224 -39.935  1.00  0.00      BSYN  
ATOM    471    H ALA    53       8.227 -90.713 -39.246  1.00  0.00      BSYN  
ATOM    472   CA ALA    53       8.282 -92.560 -40.335  1.00  0.00      BSYN  
ATOM    473   CB ALA    53       9.787 -92.449 -40.370  1.00  0.00      BSYN  
ATOM    474    C ALA    53       8.003 -93.498 -39.194  1.00  0.00      BSYN  
ATOM    475    O ALA    53       8.533 -93.216 -38.104  1.00  0.00      BSYN  
ATOM    476    N SER    54       7.249 -94.512 -38.996  1.00  0.00      BSYN  
ATOM    477    H SER    54       7.595 -95.185 -38.374  1.00  0.00      BSYN  
ATOM    478   CA SER    54       6.239 -94.913 -40.042  1.00  0.00      BSYN  
ATOM    479   CB SER    54       6.013 -96.300 -39.672  1.00  0.00      BSYN  
ATOM    480   OG SER    54       7.201 -97.037 -39.775  1.00  0.00      BSYN  
ATOM    481   HG SER    54       7.905 -96.461 -40.081  1.00  0.00      BSYN  
ATOM    482    C SER    54       4.902 -94.230 -39.891  1.00  0.00      BSYN  
ATOM    483    O SER    54       4.450 -93.861 -38.787  1.00  0.00      BSYN  
ATOM    484    N VAL    55       4.282 -94.071 -41.026  1.00  0.00      BSYN  
ATOM    485    H VAL    55       4.706 -94.576 -41.751  1.00  0.00      BSYN  
ATOM    486   CA VAL    55       2.921 -93.505 -41.186  1.00  0.00      BSYN  
ATOM    487   CB VAL    55       2.729 -92.920 -42.662  1.00  0.00      BSYN  
ATOM    488  CG1 VAL    55       3.337 -91.592 -42.915  1.00  0.00      BSYN  
ATOM    489  CG2 VAL    55       2.993 -93.883 -43.773  1.00  0.00      BSYN  
ATOM    490    C VAL    55       1.710 -94.473 -40.844  1.00  0.00      BSYN  
ATOM    491    O VAL    55       0.550 -94.015 -40.772  1.00  0.00      BSYN  
ATOM    492    N ALA    56       2.063 -95.754 -40.712  1.00  0.00      BSYN  
ATOM    493    H ALA    56       2.982 -96.027 -40.911  1.00  0.00      BSYN  
ATOM    494   CA ALA    56       1.171 -96.712 -40.022  1.00  0.00      BSYN  
ATOM    495   CB ALA    56       1.601 -98.140 -40.481  1.00  0.00      BSYN  
ATOM    496    C ALA    56       1.198 -96.536 -38.514  1.00  0.00      BSYN  
ATOM    497    O ALA    56       1.919 -97.202 -37.779  1.00  0.00      BSYN  
ATOM    498    N GLU    57       0.486 -95.513 -38.071  1.00  0.00      BSYN  
ATOM    499    H GLU    57       0.198 -94.837 -38.719  1.00  0.00      BSYN  
ATOM    500   CA GLU    57       0.073 -95.332 -36.733  1.00  0.00      BSYN  
ATOM    501   CB GLU    57       0.545 -94.027 -36.082  1.00  0.00      BSYN  
ATOM    502   CG GLU    57       0.008 -93.535 -34.773  1.00  0.00      BSYN  
ATOM    503   CD GLU    57       0.729 -92.356 -34.134  1.00  0.00      BSYN  
ATOM    504  OE1 GLU    57       1.803 -92.680 -33.689  1.00  0.00      BSYN  
ATOM    505  OE2 GLU    57       0.239 -91.201 -34.155  1.00  0.00      BSYN  
ATOM    506    C GLU    57      -1.412 -95.378 -36.807  1.00  0.00      BSYN  
ATOM    507    O GLU    57      -2.004 -94.979 -37.834  1.00  0.00      BSYN  
ATOM    508    N LYS    58      -2.018 -95.911 -35.740  1.00  0.00      BSYN  
ATOM    509    H LYS    58      -1.442 -96.336 -35.070  1.00  0.00      BSYN  
ATOM    510   CA LYS    58      -3.418 -95.938 -35.456  1.00  0.00      BSYN  
ATOM    511   CB LYS    58      -3.741 -97.143 -34.653  1.00  0.00      BSYN  
ATOM    512   CG LYS    58      -3.414 -98.467 -35.441  1.00  0.00      BSYN  
ATOM    513   CD LYS    58      -3.289 -99.645 -34.439  1.00  0.00      BSYN  
ATOM    514   CE LYS    58      -2.104-100.616 -34.694  1.00  0.00      BSYN  
ATOM    515   NZ LYS    58      -0.779-100.088 -34.646  1.00  0.00      BSYN  
ATOM    516  HZ1 LYS    58      -0.545 -99.248 -34.079  1.00  0.00      BSYN  
ATOM    517  HZ2 LYS    58       0.031-100.724 -34.499  1.00  0.00      BSYN  
ATOM    518  HZ3 LYS    58      -0.649 -99.615 -35.563  1.00  0.00      BSYN  
ATOM    519    C LYS    58      -3.703 -94.677 -34.697  1.00  0.00      BSYN  
ATOM    520    O LYS    58      -3.139 -94.412 -33.666  1.00  0.00      BSYN  
ATOM    521    N THR    59      -4.469 -93.828 -35.342  1.00  0.00      BSYN  
ATOM    522    H THR    59      -4.577 -94.005 -36.300  1.00  0.00      BSYN  
ATOM    523   CA THR    59      -5.044 -92.593 -34.657  1.00  0.00      BSYN  
ATOM    524   CB THR    59      -5.558 -91.737 -35.832  1.00  0.00      BSYN  
ATOM    525  OG1 THR    59      -4.344 -91.164 -36.406  1.00  0.00      BSYN  
ATOM    526  HG1 THR    59      -4.320 -90.213 -36.534  1.00  0.00      BSYN  
ATOM    527  CG2 THR    59      -6.287 -90.416 -35.672  1.00  0.00      BSYN  
ATOM    528    C THR    59      -6.138 -93.097 -33.678  1.00  0.00      BSYN  
ATOM    529    O THR    59      -7.120 -93.649 -34.023  1.00  0.00      BSYN  
ATOM    530    N LYS    60      -6.088 -93.032 -32.319  1.00  0.00      BSYN  
ATOM    531    H LYS    60      -6.398 -93.775 -31.761  1.00  0.00      BSYN  
ATOM    532   CA LYS    60      -4.933 -92.147 -31.793  1.00  0.00      BSYN  
ATOM    533   CB LYS    60      -5.583 -91.029 -30.889  1.00  0.00      BSYN  
ATOM    534   CG LYS    60      -6.738 -90.223 -31.429  1.00  0.00      BSYN  
ATOM    535   CD LYS    60      -7.056 -89.076 -30.573  1.00  0.00      BSYN  
ATOM    536   CE LYS    60      -8.373 -88.312 -30.969  1.00  0.00      BSYN  
ATOM    537   NZ LYS    60      -8.133 -87.657 -32.227  1.00  0.00      BSYN  
ATOM    538  HZ1 LYS    60      -9.039 -87.339 -32.626  1.00  0.00      BSYN  
ATOM    539  HZ2 LYS    60      -7.628 -86.791 -31.948  1.00  0.00      BSYN  
ATOM    540  HZ3 LYS    60      -7.651 -88.181 -32.986  1.00  0.00      BSYN  
ATOM    541    C LYS    60      -3.905 -93.030 -31.056  1.00  0.00      BSYN  
ATOM    542    O LYS    60      -4.312 -94.150 -30.623  1.00  0.00      BSYN  
ATOM    543    N GLU    61      -2.677 -92.587 -31.045  1.00  0.00      BSYN  
ATOM    544    H GLU    61      -2.309 -91.873 -31.606  1.00  0.00      BSYN  
ATOM    545   CA GLU    61      -1.576 -93.223 -30.309  1.00  0.00      BSYN  
ATOM    546   CB GLU    61      -0.899 -94.160 -31.122  1.00  0.00      BSYN  
ATOM    547   CG GLU    61       0.072 -95.079 -30.445  1.00  0.00      BSYN  
ATOM    548   CD GLU    61       0.214 -96.275 -31.424  1.00  0.00      BSYN  
ATOM    549  OE1 GLU    61      -0.533 -97.221 -31.452  1.00  0.00      BSYN  
ATOM    550  OE2 GLU    61       1.067 -96.395 -32.245  1.00  0.00      BSYN  
ATOM    551    C GLU    61      -0.575 -92.069 -29.863  1.00  0.00      BSYN  
ATOM    552    O GLU    61      -0.081 -91.310 -30.743  1.00  0.00      BSYN  
ATOM    553    N GLN    62      -0.185 -91.979 -28.581  1.00  0.00      BSYN  
ATOM    554    H GLN    62      -0.426 -92.590 -27.854  1.00  0.00      BSYN  
ATOM    555   CA GLN    62       0.832 -91.060 -28.143  1.00  0.00      BSYN  
ATOM    556   CB GLN    62       0.533 -90.392 -26.852  1.00  0.00      BSYN  
ATOM    557   CG GLN    62      -0.918 -89.736 -27.054  1.00  0.00      BSYN  
ATOM    558   CD GLN    62      -1.343 -89.063 -25.819  1.00  0.00      BSYN  
ATOM    559  OE1 GLN    62      -0.532 -88.307 -25.247  1.00  0.00      BSYN  
ATOM    560  NE2 GLN    62      -2.549 -89.325 -25.271  1.00  0.00      BSYN  
ATOM    561 HE21 GLN    62      -2.677 -88.809 -24.448  1.00  0.00      BSYN  
ATOM    562 HE22 GLN    62      -3.063 -90.053 -25.678  1.00  0.00      BSYN  
ATOM    563    C GLN    62       2.331 -91.457 -28.282  1.00  0.00      BSYN  
ATOM    564    O GLN    62       2.800 -92.507 -27.732  1.00  0.00      BSYN  
ATOM    565    N ALA    63       3.015 -90.822 -29.294  1.00  0.00      BSYN  
ATOM    566    H ALA    63       2.630 -90.014 -29.694  1.00  0.00      BSYN  
ATOM    567   CA ALA    63       4.438 -91.031 -29.539  1.00  0.00      BSYN  
ATOM    568   CB ALA    63       4.644 -91.714 -30.878  1.00  0.00      BSYN  
ATOM    569    C ALA    63       5.195 -89.689 -29.410  1.00  0.00      BSYN  
ATOM    570    O ALA    63       6.178 -89.653 -28.700  1.00  0.00      BSYN  
ATOM    571    N SER    64       4.827 -88.639 -30.110  1.00  0.00      BSYN  
ATOM    572    H SER    64       3.954 -88.720 -30.548  1.00  0.00      BSYN  
ATOM    573   CA SER    64       5.458 -87.405 -30.234  1.00  0.00      BSYN  
ATOM    574   CB SER    64       6.275 -87.272 -31.584  1.00  0.00      BSYN  
ATOM    575   OG SER    64       5.455 -87.462 -32.653  1.00  0.00      BSYN  
ATOM    576   HG SER    64       5.781 -88.198 -33.176  1.00  0.00      BSYN  
ATOM    577    C SER    64       4.448 -86.272 -30.224  1.00  0.00      BSYN  
ATOM    578    O SER    64       3.516 -86.185 -31.035  1.00  0.00      BSYN  
ATOM    579    N HIS    65       4.788 -85.367 -29.392  1.00  0.00      BSYN  
ATOM    580    H HIS    65       5.635 -85.554 -28.936  1.00  0.00      BSYN  
ATOM    581   CA HIS    65       3.975 -84.126 -29.129  1.00  0.00      BSYN  
ATOM    582   CB HIS    65       3.889 -83.715 -27.649  1.00  0.00      BSYN  
ATOM    583   CG HIS    65       5.269 -83.462 -27.061  1.00  0.00      BSYN  
ATOM    584  ND1 HIS    65       6.063 -82.357 -27.183  1.00  0.00      BSYN  
ATOM    585  HD1 HIS    65       6.108 -81.634 -27.843  1.00  0.00      BSYN  
ATOM    586  CD2 HIS    65       5.877 -84.122 -26.022  1.00  0.00      BSYN  
ATOM    587  NE2 HIS    65       6.929 -83.451 -25.628  1.00  0.00      BSYN  
ATOM    588  CE1 HIS    65       7.090 -82.382 -26.361  1.00  0.00      BSYN  
ATOM    589    C HIS    65       4.290 -82.932 -30.014  1.00  0.00      BSYN  
ATOM    590    O HIS    65       4.979 -81.945 -29.673  1.00  0.00      BSYN  
ATOM    591    N LEU    66       3.478 -82.897 -31.038  1.00  0.00      BSYN  
ATOM    592    H LEU    66       2.785 -83.589 -31.059  1.00  0.00      BSYN  
ATOM    593   CA LEU    66       3.579 -81.839 -32.053  1.00  0.00      BSYN  
ATOM    594   CB LEU    66       3.287 -82.551 -33.388  1.00  0.00      BSYN  
ATOM    595   CG LEU    66       3.902 -83.712 -34.050  1.00  0.00      BSYN  
ATOM    596  CD1 LEU    66       3.449 -83.779 -35.445  1.00  0.00      BSYN  
ATOM    597  CD2 LEU    66       5.397 -83.338 -34.153  1.00  0.00      BSYN  
ATOM    598    C LEU    66       2.570 -80.687 -31.710  1.00  0.00      BSYN  
ATOM    599    O LEU    66       2.965 -79.543 -31.565  1.00  0.00      BSYN  
ATOM    600    N GLY    67       1.306 -80.969 -31.277  1.00  0.00      BSYN  
ATOM    601    H GLY    67       1.141 -81.934 -31.223  1.00  0.00      BSYN  
ATOM    602   CA GLY    67       0.238 -79.965 -30.913  1.00  0.00      BSYN  
ATOM    603    C GLY    67      -1.072 -80.603 -30.726  1.00  0.00      BSYN  
ATOM    604    O GLY    67      -2.037 -80.311 -31.472  1.00  0.00      BSYN  
ATOM    605    N GLY    68      -1.060 -81.395 -29.624  1.00  0.00      BSYN  
ATOM    606    H GLY    68      -0.300 -81.492 -29.013  1.00  0.00      BSYN  
ATOM    607   CA GLY    68      -2.264 -82.132 -29.275  1.00  0.00      BSYN  
ATOM    608    C GLY    68      -2.754 -82.092 -27.816  1.00  0.00      BSYN  
ATOM    609    O GLY    68      -3.775 -82.666 -27.464  1.00  0.00      BSYN  
ATOM    610    N ALA    69      -1.951 -81.471 -27.099  1.00  0.00      BSYN  
ATOM    611    H ALA    69      -1.070 -81.233 -27.455  1.00  0.00      BSYN  
ATOM    612   CA ALA    69      -2.246 -80.989 -25.732  1.00  0.00      BSYN  
ATOM    613   CB ALA    69      -1.352 -81.586 -24.594  1.00  0.00      BSYN  
ATOM    614    C ALA    69      -1.752 -79.583 -25.923  1.00  0.00      BSYN  
ATOM    615    O ALA    69      -0.539 -79.375 -26.082  1.00  0.00      BSYN  
ATOM    616    N VAL    70      -2.629 -78.554 -25.804  1.00  0.00      BSYN  
ATOM    617    H VAL    70      -3.485 -78.777 -25.383  1.00  0.00      BSYN  
ATOM    618   CA VAL    70      -2.267 -77.267 -26.319  1.00  0.00      BSYN  
ATOM    619   CB VAL    70      -2.449 -77.315 -27.823  1.00  0.00      BSYN  
ATOM    620  CG1 VAL    70      -3.857 -77.010 -28.169  1.00  0.00      BSYN  
ATOM    621  CG2 VAL    70      -1.569 -76.487 -28.739  1.00  0.00      BSYN  
ATOM    622    C VAL    70      -2.919 -76.253 -25.416  1.00  0.00      BSYN  
ATOM    623    O VAL    70      -3.394 -75.248 -25.905  1.00  0.00      BSYN  
ATOM    624    N PHE    71      -3.035 -76.388 -24.100  1.00  0.00      BSYN  
ATOM    625    H PHE    71      -2.409 -77.064 -23.765  1.00  0.00      BSYN  
ATOM    626   CA PHE    71      -3.995 -75.566 -23.263  1.00  0.00      BSYN  
ATOM    627   CB PHE    71      -4.198 -76.289 -21.989  1.00  0.00      BSYN  
ATOM    628   CG PHE    71      -4.956 -77.585 -22.126  1.00  0.00      BSYN  
ATOM    629  CD1 PHE    71      -5.709 -77.869 -23.202  1.00  0.00      BSYN  
ATOM    630  CD2 PHE    71      -4.942 -78.364 -21.008  1.00  0.00      BSYN  
ATOM    631  CE1 PHE    71      -6.371 -79.150 -23.182  1.00  0.00      BSYN  
ATOM    632  CE2 PHE    71      -5.668 -79.540 -20.873  1.00  0.00      BSYN  
ATOM    633   CZ PHE    71      -6.289 -79.976 -22.018  1.00  0.00      BSYN  
ATOM    634    C PHE    71      -3.271 -74.238 -22.977  1.00  0.00      BSYN  
ATOM    635    O PHE    71      -4.059 -73.259 -22.924  1.00  0.00      BSYN  
ATOM    636    N SER    72      -1.938 -74.237 -22.858  1.00  0.00      BSYN  
ATOM    637    H SER    72      -1.510 -75.088 -23.090  1.00  0.00      BSYN  
ATOM    638   CA SER    72      -1.174 -73.048 -22.494  1.00  0.00      BSYN  
ATOM    639   CB SER    72       0.009 -73.533 -21.775  1.00  0.00      BSYN  
ATOM    640   OG SER    72      -0.341 -74.286 -20.599  1.00  0.00      BSYN  
ATOM    641   HG SER    72      -1.236 -74.032 -20.362  1.00  0.00      BSYN  
ATOM    642    C SER    72      -0.699 -72.166 -23.600  1.00  0.00      BSYN  
ATOM    643    O SER    72       0.133 -72.376 -24.507  1.00  0.00      BSYN  
ATOM    644    N GLY    73      -1.423 -71.032 -23.576  1.00  0.00      BSYN  
ATOM    645    H GLY    73      -1.997 -70.926 -22.788  1.00  0.00      BSYN  
ATOM    646   CA GLY    73      -1.404 -70.063 -24.714  1.00  0.00      BSYN  
ATOM    647    C GLY    73      -2.720 -69.211 -24.950  1.00  0.00      BSYN  
ATOM    648    O GLY    73      -2.628 -67.988 -25.102  1.00  0.00      BSYN  
ATOM    649    N ALA    74      -3.856 -69.988 -24.610  1.00  0.00      BSYN  
ATOM    650    H ALA    74      -3.756 -70.932 -24.853  1.00  0.00      BSYN  
ATOM    651   CA ALA    74      -5.092 -69.280 -24.321  1.00  0.00      BSYN  
ATOM    652   CB ALA    74      -6.337 -70.209 -24.791  1.00  0.00      BSYN  
ATOM    653    C ALA    74      -5.359 -68.784 -22.833  1.00  0.00      BSYN  
ATOM    654    O ALA    74      -5.552 -69.503 -21.903  1.00  0.00      BSYN  
ATOM    655    N GLY    75      -5.383 -67.492 -22.803  1.00  0.00      BSYN  
ATOM    656    H GLY    75      -4.852 -67.015 -23.474  1.00  0.00      BSYN  
ATOM    657   CA GLY    75      -6.129 -66.703 -21.864  1.00  0.00      BSYN  
ATOM    658    C GLY    75      -7.340 -66.190 -22.630  1.00  0.00      BSYN  
ATOM    659    O GLY    75      -7.468 -64.954 -22.999  1.00  0.00      BSYN  
ATOM    660    N ASN    76      -8.333 -67.042 -22.741  1.00  0.00      BSYN  
ATOM    661    H ASN    76      -8.072 -67.986 -22.699  1.00  0.00      BSYN  
ATOM    662   CA ASN    76      -9.608 -66.565 -23.330  1.00  0.00      BSYN  
ATOM    663   CB ASN    76     -10.299 -67.727 -23.984  1.00  0.00      BSYN  
ATOM    664   CG ASN    76     -11.191 -67.447 -25.218  1.00  0.00      BSYN  
ATOM    665  OD1 ASN    76     -12.157 -68.189 -25.307  1.00  0.00      BSYN  
ATOM    666  ND2 ASN    76     -10.859 -66.493 -25.986  1.00  0.00      BSYN  
ATOM    667 HD21 ASN    76     -10.235 -65.809 -25.665  1.00  0.00      BSYN  
ATOM    668 HD22 ASN    76     -11.212 -66.553 -26.899  1.00  0.00      BSYN  
ATOM    669    C ASN    76     -10.446 -65.924 -22.203  1.00  0.00      BSYN  
ATOM    670    O ASN    76     -11.454 -66.539 -21.842  1.00  0.00      BSYN  
ATOM    671    N ILE    77     -10.004 -64.851 -21.530  1.00  0.00      BSYN  
ATOM    672    H ILE    77      -9.186 -64.484 -21.926  1.00  0.00      BSYN  
ATOM    673   CA ILE    77     -10.723 -64.051 -20.537  1.00  0.00      BSYN  
ATOM    674   CB ILE    77      -9.949 -64.103 -19.120  1.00  0.00      BSYN  
ATOM    675  CG2 ILE    77     -10.257 -65.356 -18.312  1.00  0.00      BSYN  
ATOM    676  CG1 ILE    77      -8.433 -63.805 -19.068  1.00  0.00      BSYN  
ATOM    677   CD ILE    77      -7.865 -62.605 -19.805  1.00  0.00      BSYN  
ATOM    678    C ILE    77     -11.040 -62.601 -20.949  1.00  0.00      BSYN  
ATOM    679    O ILE    77     -11.241 -62.421 -22.148  1.00  0.00      BSYN  
ATOM    680    N ALA    78     -11.220 -61.736 -19.936  1.00  0.00      BSYN  
ATOM    681    H ALA    78     -10.937 -62.060 -19.056  1.00  0.00      BSYN  
ATOM    682   CA ALA    78     -11.474 -60.290 -19.922  1.00  0.00      BSYN  
ATOM    683   CB ALA    78     -13.017 -60.190 -20.138  1.00  0.00      BSYN  
ATOM    684    C ALA    78     -11.039 -59.718 -18.573  1.00  0.00      BSYN  
ATOM    685    O ALA    78     -11.284 -58.553 -18.222  1.00  0.00      BSYN  
ATOM    686    N ALA    79     -10.230 -60.413 -17.721  1.00  0.00      BSYN  
ATOM    687    H ALA    79      -9.756 -61.241 -17.945  1.00  0.00      BSYN  
ATOM    688   CA ALA    79      -9.696 -59.945 -16.420  1.00  0.00      BSYN  
ATOM    689   CB ALA    79     -10.427 -60.762 -15.332  1.00  0.00      BSYN  
ATOM    690    C ALA    79      -8.127 -60.109 -16.167  1.00  0.00      BSYN  
ATOM    691    O ALA    79      -7.406 -59.179 -15.733  1.00  0.00      BSYN  
ATOM    692    N ALA    80      -7.718 -61.387 -16.371  1.00  0.00      BSYN  
ATOM    693    H ALA    80      -8.073 -62.042 -17.009  1.00  0.00      BSYN  
ATOM    694   CA ALA    80      -6.434 -61.761 -15.836  1.00  0.00      BSYN  
ATOM    695   CB ALA    80      -6.519 -62.998 -14.995  1.00  0.00      BSYN  
ATOM    696    C ALA    80      -5.336 -61.962 -16.815  1.00  0.00      BSYN  
ATOM    697    O ALA    80      -5.210 -62.807 -17.664  1.00  0.00      BSYN  
ATOM    698    N THR    81      -4.279 -61.146 -16.576  1.00  0.00      BSYN  
ATOM    699    H THR    81      -4.378 -60.692 -15.713  1.00  0.00      BSYN  
ATOM    700   CA THR    81      -3.093 -60.915 -17.301  1.00  0.00      BSYN  
ATOM    701   CB THR    81      -2.324 -59.815 -16.475  1.00  0.00      BSYN  
ATOM    702  OG1 THR    81      -2.356 -60.227 -15.103  1.00  0.00      BSYN  
ATOM    703  HG1 THR    81      -1.823 -59.575 -14.641  1.00  0.00      BSYN  
ATOM    704  CG2 THR    81      -3.255 -58.687 -16.517  1.00  0.00      BSYN  
ATOM    705    C THR    81      -2.191 -62.112 -17.700  1.00  0.00      BSYN  
ATOM    706    O THR    81      -1.562 -62.098 -18.764  1.00  0.00      BSYN  
ATOM    707    N GLY    82      -2.062 -63.109 -16.645  1.00  0.00      BSYN  
ATOM    708    H GLY    82      -2.751 -63.052 -15.952  1.00  0.00      BSYN  
ATOM    709   CA GLY    82      -0.987 -64.094 -16.724  1.00  0.00      BSYN  
ATOM    710    C GLY    82      -1.164 -65.497 -16.136  1.00  0.00      BSYN  
ATOM    711    O GLY    82      -0.379 -66.055 -15.366  1.00  0.00      BSYN  
ATOM    712    N LEU    83      -2.381 -66.060 -16.352  1.00  0.00      BSYN  
ATOM    713    H LEU    83      -3.137 -65.617 -16.791  1.00  0.00      BSYN  
ATOM    714   CA LEU    83      -2.870 -67.480 -16.222  1.00  0.00      BSYN  
ATOM    715   CB LEU    83      -3.749 -67.740 -14.979  1.00  0.00      BSYN  
ATOM    716   CG LEU    83      -3.408 -68.339 -13.651  1.00  0.00      BSYN  
ATOM    717  CD1 LEU    83      -4.572 -68.325 -12.686  1.00  0.00      BSYN  
ATOM    718  CD2 LEU    83      -2.845 -69.697 -14.054  1.00  0.00      BSYN  
ATOM    719    C LEU    83      -3.584 -68.046 -17.393  1.00  0.00      BSYN  
ATOM    720    O LEU    83      -4.435 -67.489 -18.199  1.00  0.00      BSYN  
ATOM    721    N VAL    84      -3.021 -69.296 -17.500  1.00  0.00      BSYN  
ATOM    722    H VAL    84      -2.438 -69.608 -16.777  1.00  0.00      BSYN  
ATOM    723   CA VAL    84      -3.687 -70.208 -18.373  1.00  0.00      BSYN  
ATOM    724   CB VAL    84      -2.706 -71.069 -19.066  1.00  0.00      BSYN  
ATOM    725  CG1 VAL    84      -2.020 -70.062 -19.987  1.00  0.00      BSYN  
ATOM    726  CG2 VAL    84      -1.759 -71.712 -18.140  1.00  0.00      BSYN  
ATOM    727    C VAL    84      -4.904 -71.019 -17.917  1.00  0.00      BSYN  
ATOM    728    O VAL    84      -4.990 -71.528 -16.834  1.00  0.00      BSYN  
ATOM    729    N LYS    85      -5.788 -71.038 -18.998  1.00  0.00      BSYN  
ATOM    730    H LYS    85      -5.523 -70.556 -19.809  1.00  0.00      BSYN  
ATOM    731   CA LYS    85      -7.044 -71.744 -18.961  1.00  0.00      BSYN  
ATOM    732   CB LYS    85      -8.172 -71.277 -20.010  1.00  0.00      BSYN  
ATOM    733   CG LYS    85      -9.533 -71.958 -20.159  1.00  0.00      BSYN  
ATOM    734   CD LYS    85     -10.019 -70.970 -21.372  1.00  0.00      BSYN  
ATOM    735   CE LYS    85     -11.483 -71.224 -21.572  1.00  0.00      BSYN  
ATOM    736   NZ LYS    85     -12.287 -71.080 -22.788  1.00  0.00      BSYN  
ATOM    737  HZ1 LYS    85     -11.704 -71.552 -23.508  1.00  0.00      BSYN  
ATOM    738  HZ2 LYS    85     -13.203 -71.535 -22.602  1.00  0.00      BSYN  
ATOM    739  HZ3 LYS    85     -12.256 -70.097 -23.126  1.00  0.00      BSYN  
ATOM    740    C LYS    85      -6.869 -73.238 -19.342  1.00  0.00      BSYN  
ATOM    741    O LYS    85      -6.595 -73.573 -20.515  1.00  0.00      BSYN  
ATOM    742    N ARG    86      -6.721 -74.119 -18.350  1.00  0.00      BSYN  
ATOM    743    H ARG    86      -6.593 -73.731 -17.460  1.00  0.00      BSYN  
ATOM    744   CA ARG    86      -6.918 -75.509 -18.538  1.00  0.00      BSYN  
ATOM    745   CB ARG    86      -6.470 -76.296 -17.335  1.00  0.00      BSYN  
ATOM    746   CG ARG    86      -5.924 -77.800 -17.503  1.00  0.00      BSYN  
ATOM    747   CD ARG    86      -5.532 -78.367 -16.121  1.00  0.00      BSYN  
ATOM    748   NE ARG    86      -4.667 -79.607 -16.412  1.00  0.00      BSYN  
ATOM    749   HE ARG    86      -4.793 -80.148 -17.219  1.00  0.00      BSYN  
ATOM    750   CZ ARG    86      -3.548 -79.840 -15.679  1.00  0.00      BSYN  
ATOM    751  NH1 ARG    86      -2.883 -80.941 -16.035  1.00  0.00      BSYN  
ATOM    752 HH11 ARG    86      -2.084 -81.200 -15.494  1.00  0.00      BSYN  
ATOM    753 HH12 ARG    86      -3.086 -81.317 -16.939  1.00  0.00      BSYN  
ATOM    754  NH2 ARG    86      -3.245 -79.089 -14.603  1.00  0.00      BSYN  
ATOM    755 HH21 ARG    86      -2.505 -79.499 -14.068  1.00  0.00      BSYN  
ATOM    756 HH22 ARG    86      -3.802 -78.344 -14.237  1.00  0.00      BSYN  
ATOM    757    C ARG    86      -8.289 -75.930 -18.998  1.00  0.00      BSYN  
ATOM    758    O ARG    86      -9.253 -76.180 -18.260  1.00  0.00      BSYN  
ATOM    759    N GLU    87      -8.161 -76.095 -20.286  1.00  0.00      BSYN  
ATOM    760    H GLU    87      -7.323 -75.973 -20.781  1.00  0.00      BSYN  
ATOM    761   CA GLU    87      -9.302 -76.339 -21.174  1.00  0.00      BSYN  
ATOM    762   CB GLU    87      -8.956 -76.119 -22.628  1.00  0.00      BSYN  
ATOM    763   CG GLU    87     -10.107 -76.190 -23.508  1.00  0.00      BSYN  
ATOM    764   CD GLU    87     -10.026 -75.859 -25.022  1.00  0.00      BSYN  
ATOM    765  OE1 GLU    87      -9.199 -76.487 -25.758  1.00  0.00      BSYN  
ATOM    766  OE2 GLU    87     -10.718 -74.964 -25.462  1.00  0.00      BSYN  
ATOM    767    C GLU    87      -9.825 -77.773 -20.901  1.00  0.00      BSYN  
ATOM    768    O GLU    87      -9.020 -78.729 -20.684  1.00  0.00      BSYN  
ATOM    769    N GLU    88     -11.167 -77.890 -20.928  1.00  0.00      BSYN  
ATOM    770    H GLU    88     -11.748 -77.116 -21.082  1.00  0.00      BSYN  
ATOM    771   CA GLU    88     -11.823 -79.172 -20.828  1.00  0.00      BSYN  
ATOM    772   CB GLU    88     -11.980 -79.511 -19.443  1.00  0.00      BSYN  
ATOM    773   CG GLU    88     -12.496 -78.353 -18.587  1.00  0.00      BSYN  
ATOM    774   CD GLU    88     -12.149 -78.401 -17.089  1.00  0.00      BSYN  
ATOM    775  OE1 GLU    88     -13.077 -78.833 -16.420  1.00  0.00      BSYN  
ATOM    776  OE2 GLU    88     -11.125 -77.869 -16.651  1.00  0.00      BSYN  
ATOM    777    C GLU    88     -13.173 -78.931 -21.564  1.00  0.00      BSYN  
ATOM    778    O GLU    88     -13.537 -77.839 -22.020  1.00  0.00      BSYN  
ATOM    779    N PHE    89     -13.756 -80.097 -21.800  1.00  0.00      BSYN  
ATOM    780    H PHE    89     -13.319 -80.964 -21.661  1.00  0.00      BSYN  
ATOM    781   CA PHE    89     -15.143 -80.120 -22.328  1.00  0.00      BSYN  
ATOM    782   CB PHE    89     -15.130 -80.911 -23.603  1.00  0.00      BSYN  
ATOM    783   CG PHE    89     -16.026 -80.433 -24.686  1.00  0.00      BSYN  
ATOM    784  CD1 PHE    89     -17.256 -81.105 -24.977  1.00  0.00      BSYN  
ATOM    785  CD2 PHE    89     -15.730 -79.300 -25.347  1.00  0.00      BSYN  
ATOM    786  CE1 PHE    89     -18.173 -80.563 -25.889  1.00  0.00      BSYN  
ATOM    787  CE2 PHE    89     -16.617 -78.791 -26.257  1.00  0.00      BSYN  
ATOM    788   CZ PHE    89     -17.884 -79.419 -26.571  1.00  0.00      BSYN  
ATOM    789    C PHE    89     -16.202 -80.651 -21.322  1.00  0.00      BSYN  
ATOM    790    O PHE    89     -16.240 -81.888 -21.215  1.00  0.00      BSYN  
ATOM    791    N PRO    90     -16.938 -79.800 -20.661  1.00  0.00      BSYN  
ATOM    792   CD PRO    90     -16.959 -78.356 -20.894  1.00  0.00      BSYN  
ATOM    793   CA PRO    90     -17.874 -80.184 -19.570  1.00  0.00      BSYN  
ATOM    794   CB PRO    90     -18.269 -78.808 -19.089  1.00  0.00      BSYN  
ATOM    795   CG PRO    90     -17.267 -77.791 -19.551  1.00  0.00      BSYN  
ATOM    796    C PRO    90     -18.955 -81.092 -20.296  1.00  0.00      BSYN  
ATOM    797    O PRO    90     -19.772 -80.662 -21.107  1.00  0.00      BSYN  
ATOM    798    N THR    91     -18.982 -82.360 -19.881  1.00  0.00      BSYN  
ATOM    799    H THR    91     -18.125 -82.668 -19.520  1.00  0.00      BSYN  
ATOM    800   CA THR    91     -20.124 -83.235 -20.116  1.00  0.00      BSYN  
ATOM    801   CB THR    91     -19.798 -84.741 -19.661  1.00  0.00      BSYN  
ATOM    802  OG1 THR    91     -19.303 -84.570 -18.342  1.00  0.00      BSYN  
ATOM    803  HG1 THR    91     -19.175 -83.661 -18.062  1.00  0.00      BSYN  
ATOM    804  CG2 THR    91     -18.657 -85.361 -20.312  1.00  0.00      BSYN  
ATOM    805    C THR    91     -21.495 -82.695 -19.578  1.00  0.00      BSYN  
ATOM    806    O THR    91     -21.586 -82.456 -18.401  1.00  0.00      BSYN  
ATOM    807    N ASP    92     -22.485 -82.759 -20.510  1.00  0.00      BSYN  
ATOM    808    H ASP    92     -22.222 -82.706 -21.453  1.00  0.00      BSYN  
ATOM    809   CA ASP    92     -23.867 -82.618 -20.114  1.00  0.00      BSYN  
ATOM    810   CB ASP    92     -24.731 -82.084 -21.240  1.00  0.00      BSYN  
ATOM    811   CG ASP    92     -26.025 -81.525 -20.776  1.00  0.00      BSYN  
ATOM    812  OD1 ASP    92     -26.039 -80.689 -19.811  1.00  0.00      BSYN  
ATOM    813  OD2 ASP    92     -27.019 -81.957 -21.333  1.00  0.00      BSYN  
ATOM    814    C ASP    92     -24.544 -83.848 -19.601  1.00  0.00      BSYN  
ATOM    815    O ASP    92     -25.528 -83.826 -18.856  1.00  0.00      BSYN  
ATOM    816    N LEU    93     -23.916 -85.014 -19.935  1.00  0.00      BSYN  
ATOM    817    H LEU    93     -22.997 -85.124 -20.258  1.00  0.00      BSYN  
ATOM    818   CA LEU    93     -24.423 -86.236 -19.511  1.00  0.00      BSYN  
ATOM    819   CB LEU    93     -23.731 -87.275 -20.426  1.00  0.00      BSYN  
ATOM    820   CG LEU    93     -23.995 -88.762 -20.298  1.00  0.00      BSYN  
ATOM    821  CD1 LEU    93     -25.507 -89.103 -20.603  1.00  0.00      BSYN  
ATOM    822  CD2 LEU    93     -23.170 -89.474 -21.351  1.00  0.00      BSYN  
ATOM    823    C LEU    93     -24.034 -86.344 -18.022  1.00  0.00      BSYN  
ATOM    824    O LEU    93     -22.873 -86.651 -17.647  1.00  0.00      BSYN  
ATOM    825    N LYS    94     -25.068 -86.279 -17.187  1.00  0.00      BSYN  
ATOM    826    H LYS    94     -25.941 -86.120 -17.603  1.00  0.00      BSYN  
ATOM    827   CA LYS    94     -24.850 -86.025 -15.751  1.00  0.00      BSYN  
ATOM    828   CB LYS    94     -25.985 -85.105 -15.005  1.00  0.00      BSYN  
ATOM    829   CG LYS    94     -27.361 -85.654 -15.519  1.00  0.00      BSYN  
ATOM    830   CD LYS    94     -28.392 -84.871 -14.631  1.00  0.00      BSYN  
ATOM    831   CE LYS    94     -29.790 -85.403 -14.637  1.00  0.00      BSYN  
ATOM    832   NZ LYS    94     -30.260 -85.347 -16.006  1.00  0.00      BSYN  
ATOM    833  HZ1 LYS    94     -31.257 -85.643 -16.021  1.00  0.00      BSYN  
ATOM    834  HZ2 LYS    94     -30.074 -84.419 -16.437  1.00  0.00      BSYN  
ATOM    835  HZ3 LYS    94     -29.596 -86.058 -16.373  1.00  0.00      BSYN  
ATOM    836    C LYS    94     -24.626 -87.253 -14.896  1.00  0.00      BSYN  
ATOM    837    O LYS    94     -25.462 -88.137 -15.023  1.00  0.00      BSYN  
ATOM    838    N PRO    95     -23.458 -87.397 -14.089  1.00  0.00      BSYN  
ATOM    839   CD PRO    95     -22.587 -86.241 -13.754  1.00  0.00      BSYN  
ATOM    840   CA PRO    95     -23.086 -88.573 -13.217  1.00  0.00      BSYN  
ATOM    841   CB PRO    95     -21.939 -87.885 -12.399  1.00  0.00      BSYN  
ATOM    842   CG PRO    95     -22.335 -86.436 -12.213  1.00  0.00      BSYN  
ATOM    843    C PRO    95     -24.223 -89.018 -12.282  1.00  0.00      BSYN  
ATOM    844    O PRO    95     -24.970 -88.226 -11.618  1.00  0.00      BSYN  
ATOM    845    N GLU    96     -24.414 -90.318 -12.219  1.00  0.00      BSYN  
ATOM    846    H GLU    96     -23.753 -90.893 -12.660  1.00  0.00      BSYN  
ATOM    847   CA GLU    96     -25.452 -90.979 -11.409  1.00  0.00      BSYN  
ATOM    848   CB GLU    96     -26.104 -92.005 -12.386  1.00  0.00      BSYN  
ATOM    849   CG GLU    96     -27.062 -91.284 -13.421  1.00  0.00      BSYN  
ATOM    850   CD GLU    96     -28.090 -90.383 -12.845  1.00  0.00      BSYN  
ATOM    851  OE1 GLU    96     -27.875 -89.216 -12.715  1.00  0.00      BSYN  
ATOM    852  OE2 GLU    96     -29.232 -90.779 -12.556  1.00  0.00      BSYN  
ATOM    853    C GLU    96     -24.749 -91.493 -10.060  1.00  0.00      BSYN  
ATOM    854    O GLU    96     -23.762 -92.183  -9.969  1.00  0.00      BSYN  
ATOM    855    N GLU    97     -25.410 -91.229  -8.892  1.00  0.00      BSYN  
ATOM    856    H GLU    97     -24.818 -91.519  -8.166  1.00  0.00      BSYN  
ATOM    857   CA GLU    97     -26.597 -90.453  -8.835  1.00  0.00      BSYN  
ATOM    858   CB GLU    97     -27.614 -91.025  -7.856  1.00  0.00      BSYN  
ATOM    859   CG GLU    97     -28.349 -92.388  -8.464  1.00  0.00      BSYN  
ATOM    860   CD GLU    97     -29.827 -92.370  -8.370  1.00  0.00      BSYN  
ATOM    861  OE1 GLU    97     -30.300 -93.452  -8.517  1.00  0.00      BSYN  
ATOM    862  OE2 GLU    97     -30.482 -91.292  -8.274  1.00  0.00      BSYN  
ATOM    863    C GLU    97     -26.497 -88.987  -8.436  1.00  0.00      BSYN  
ATOM    864    O GLU    97     -25.911 -88.741  -7.383  1.00  0.00      BSYN  
ATOM    865    N VAL    98     -27.170 -88.029  -9.133  1.00  0.00      BSYN  
ATOM    866    H VAL    98     -27.348 -88.210 -10.080  1.00  0.00      BSYN  
ATOM    867   CA VAL    98     -27.234 -86.703  -8.650  1.00  0.00      BSYN  
ATOM    868   CB VAL    98     -27.094 -85.937  -9.967  1.00  0.00      BSYN  
ATOM    869  CG1 VAL    98     -28.410 -85.590 -10.642  1.00  0.00      BSYN  
ATOM    870  CG2 VAL    98     -26.156 -84.641 -10.030  1.00  0.00      BSYN  
ATOM    871    C VAL    98     -28.461 -86.306  -7.885  1.00  0.00      BSYN  
ATOM    872    O VAL    98     -28.351 -85.318  -7.178  1.00  0.00      BSYN  
ATOM    873    N ALA    99     -29.465 -87.185  -7.945  1.00  0.00      BSYN  
ATOM    874    H ALA    99     -29.209 -88.091  -8.220  1.00  0.00      BSYN  
ATOM    875   CA ALA    99     -30.648 -86.763  -7.154  1.00  0.00      BSYN  
ATOM    876   CB ALA    99     -31.895 -86.302  -8.021  1.00  0.00      BSYN  
ATOM    877    C ALA    99     -30.988 -87.903  -6.195  1.00  0.00      BSYN  
ATOM    878    O ALA    99     -31.697 -88.831  -6.550  1.00  0.00      BSYN  
ATOM    879    N GLN   100     -30.501 -87.818  -4.960  1.00  0.00      BSYN  
ATOM    880    H GLN   100     -30.103 -86.999  -4.598  1.00  0.00      BSYN  
ATOM    881   CA GLN   100     -30.531 -88.829  -3.941  1.00  0.00      BSYN  
ATOM    882   CB GLN   100     -29.243 -89.687  -3.846  1.00  0.00      BSYN  
ATOM    883   CG GLN   100     -29.098 -90.960  -3.125  1.00  0.00      BSYN  
ATOM    884   CD GLN   100     -30.024 -91.990  -3.696  1.00  0.00      BSYN  
ATOM    885  OE1 GLN   100     -31.134 -92.296  -3.325  1.00  0.00      BSYN  
ATOM    886  NE2 GLN   100     -29.510 -92.524  -4.773  1.00  0.00      BSYN  
ATOM    887 HE21 GLN   100     -28.618 -92.172  -4.972  1.00  0.00      BSYN  
ATOM    888 HE22 GLN   100     -30.098 -93.124  -5.279  1.00  0.00      BSYN  
ATOM    889    C GLN   100     -30.757 -88.118  -2.637  1.00  0.00      BSYN  
ATOM    890    O GLN   100     -29.965 -87.245  -2.232  1.00  0.00      BSYN  
ATOM    891    N GLU   101     -31.796 -88.425  -1.862  1.00  0.00      BSYN  
ATOM    892    H GLU   101     -32.490 -89.010  -2.233  1.00  0.00      BSYN  
ATOM    893   CA GLU   101     -31.869 -88.040  -0.437  1.00  0.00      BSYN  
ATOM    894   CB GLU   101     -33.236 -87.546  -0.154  1.00  0.00      BSYN  
ATOM    895   CG GLU   101     -33.763 -86.251  -0.788  1.00  0.00      BSYN  
ATOM    896   CD GLU   101     -33.048 -85.052  -0.400  1.00  0.00      BSYN  
ATOM    897  OE1 GLU   101     -32.545 -84.400  -1.337  1.00  0.00      BSYN  
ATOM    898  OE2 GLU   101     -32.999 -84.676   0.772  1.00  0.00      BSYN  
ATOM    899    C GLU   101     -31.512 -88.986   0.619  1.00  0.00      BSYN  
ATOM    900    O GLU   101     -31.745 -90.228   0.619  1.00  0.00      BSYN  
ATOM    901    N ALA   102     -30.945 -88.354   1.657  1.00  0.00      BSYN  
ATOM    902    H ALA   102     -30.992 -87.377   1.701  1.00  0.00      BSYN  
ATOM    903   CA ALA   102     -30.368 -88.928   2.765  1.00  0.00      BSYN  
ATOM    904   CB ALA   102     -29.417 -87.932   3.203  1.00  0.00      BSYN  
ATOM    905    C ALA   102     -31.588 -88.991   3.797  1.00  0.00      BSYN  
ATOM    906    O ALA   102     -31.874 -89.960   4.471  1.00  0.00      BSYN  
ATOM    907    N ALA   103     -32.463 -87.982   3.944  1.00  0.00      BSYN  
ATOM    908    H ALA   103     -32.488 -87.298   3.243  1.00  0.00      BSYN  
ATOM    909   CA ALA   103     -33.564 -87.784   4.902  1.00  0.00      BSYN  
ATOM    910   CB ALA   103     -32.970 -86.760   5.921  1.00  0.00      BSYN  
ATOM    911    C ALA   103     -34.642 -87.122   4.013  1.00  0.00      BSYN  
ATOM    912    O ALA   103     -34.457 -86.726   2.887  1.00  0.00      BSYN  
ATOM    913    N GLU   104     -35.761 -87.066   4.717  1.00  0.00      BSYN  
ATOM    914    H GLU   104     -35.823 -87.275   5.672  1.00  0.00      BSYN  
ATOM    915   CA GLU   104     -37.026 -86.684   4.053  1.00  0.00      BSYN  
ATOM    916   CB GLU   104     -38.315 -87.220   4.707  1.00  0.00      BSYN  
ATOM    917   CG GLU   104     -38.562 -86.956   6.197  1.00  0.00      BSYN  
ATOM    918   CD GLU   104     -40.043 -87.116   6.493  1.00  0.00      BSYN  
ATOM    919  OE1 GLU   104     -40.771 -86.214   6.162  1.00  0.00      BSYN  
ATOM    920  OE2 GLU   104     -40.431 -88.204   6.964  1.00  0.00      BSYN  
ATOM    921    C GLU   104     -37.098 -85.162   3.943  1.00  0.00      BSYN  
ATOM    922    O GLU   104     -36.621 -84.455   4.839  1.00  0.00      BSYN  
ATOM    923    N GLU   105     -37.636 -84.741   2.846  1.00  0.00      BSYN  
ATOM    924    H GLU   105     -37.784 -85.358   2.100  1.00  0.00      BSYN  
ATOM    925   CA GLU   105     -38.118 -83.322   2.604  1.00  0.00      BSYN  
ATOM    926   CB GLU   105     -37.207 -82.534   1.593  1.00  0.00      BSYN  
ATOM    927   CG GLU   105     -35.868 -82.227   2.314  1.00  0.00      BSYN  
ATOM    928   CD GLU   105     -34.785 -81.864   1.306  1.00  0.00      BSYN  
ATOM    929  OE1 GLU   105     -33.688 -81.520   1.823  1.00  0.00      BSYN  
ATOM    930  OE2 GLU   105     -34.985 -82.001   0.050  1.00  0.00      BSYN  
ATOM    931    C GLU   105     -39.568 -83.253   2.183  1.00  0.00      BSYN  
ATOM    932    O GLU   105     -40.006 -84.043   1.307  1.00  0.00      BSYN  
ATOM    933    N PRO   106     -40.410 -82.451   2.826  1.00  0.00      BSYN  
ATOM    934   CD PRO   106     -40.011 -81.569   3.902  1.00  0.00      BSYN  
ATOM    935   CA PRO   106     -41.731 -82.127   2.437  1.00  0.00      BSYN  
ATOM    936   CB PRO   106     -42.367 -81.800   3.737  1.00  0.00      BSYN  
ATOM    937   CG PRO   106     -41.356 -81.295   4.674  1.00  0.00      BSYN  
ATOM    938    C PRO   106     -41.981 -80.976   1.413  1.00  0.00      BSYN  
ATOM    939    O PRO   106     -41.613 -79.801   1.538  1.00  0.00      BSYN  
ATOM    940    N LEU   107     -42.413 -81.491   0.172  1.00  0.00      BSYN  
ATOM    941    H LEU   107     -42.427 -82.449  -0.037  1.00  0.00      BSYN  
ATOM    942   CA LEU   107     -43.118 -80.563  -0.647  1.00  0.00      BSYN  
ATOM    943   CB LEU   107     -43.220 -80.954  -2.089  1.00  0.00      BSYN  
ATOM    944   CG LEU   107     -41.857 -81.133  -2.827  1.00  0.00      BSYN  
ATOM    945  CD1 LEU   107     -41.835 -82.379  -3.873  1.00  0.00      BSYN  
ATOM    946  CD2 LEU   107     -41.436 -79.914  -3.564  1.00  0.00      BSYN  
ATOM    947    C LEU   107     -44.563 -80.404  -0.114  1.00  0.00      BSYN  
ATOM    948    O LEU   107     -45.420 -81.370  -0.006  1.00  0.00      BSYN  
ATOM    949    N ILE   108     -44.663 -79.189   0.498  1.00  0.00      BSYN  
ATOM    950    H ILE   108     -43.827 -78.678   0.479  1.00  0.00      BSYN  
ATOM    951   CA ILE   108     -45.821 -78.592   1.136  1.00  0.00      BSYN  
ATOM    952   CB ILE   108     -45.393 -77.773   2.507  1.00  0.00      BSYN  
ATOM    953  CG2 ILE   108     -44.740 -78.950   3.404  1.00  0.00      BSYN  
ATOM    954  CG1 ILE   108     -44.559 -76.666   2.241  1.00  0.00      BSYN  
ATOM    955   CD ILE   108     -44.060 -76.011   3.500  1.00  0.00      BSYN  
ATOM    956    C ILE   108     -46.913 -77.913   0.355  1.00  0.00      BSYN  
ATOM    957    O ILE   108     -47.537 -77.050   0.944  1.00  0.00      BSYN  
ATOM    958    N GLU   109     -47.176 -78.216  -0.945  1.00  0.00      BSYN  
ATOM    959    H GLU   109     -46.944 -79.086  -1.333  1.00  0.00      BSYN  
ATOM    960   CA GLU   109     -47.875 -77.233  -1.713  1.00  0.00      BSYN  
ATOM    961   CB GLU   109     -46.935 -77.011  -2.858  1.00  0.00      BSYN  
ATOM    962   CG GLU   109     -45.632 -76.210  -2.550  1.00  0.00      BSYN  
ATOM    963   CD GLU   109     -45.836 -74.675  -2.182  1.00  0.00      BSYN  
ATOM    964  OE1 GLU   109     -45.055 -74.097  -1.455  1.00  0.00      BSYN  
ATOM    965  OE2 GLU   109     -46.772 -74.107  -2.655  1.00  0.00      BSYN  
ATOM    966    C GLU   109     -49.296 -77.619  -2.305  1.00  0.00      BSYN  
ATOM    967    O GLU   109     -49.478 -78.744  -2.820  1.00  0.00      BSYN  
ATOM    968    N PRO   110     -50.293 -76.740  -1.986  1.00  0.00      BSYN  
ATOM    969   CD PRO   110     -50.118 -75.417  -1.480  1.00  0.00      BSYN  
ATOM    970   CA PRO   110     -51.654 -76.879  -2.312  1.00  0.00      BSYN  
ATOM    971   CB PRO   110     -52.344 -75.647  -1.786  1.00  0.00      BSYN  
ATOM    972   CG PRO   110     -51.356 -74.646  -1.828  1.00  0.00      BSYN  
ATOM    973    C PRO   110     -52.230 -77.219  -3.704  1.00  0.00      BSYN  
ATOM    974    O PRO   110     -51.611 -76.865  -4.724  1.00  0.00      BSYN  
ATOM    975    N LEU   111     -53.380 -77.944  -3.692  1.00  0.00      BSYN  
ATOM    976    H LEU   111     -53.941 -77.903  -2.889  1.00  0.00      BSYN  
ATOM    977   CA LEU   111     -53.977 -78.422  -4.928  1.00  0.00      BSYN  
ATOM    978   CB LEU   111     -55.083 -79.328  -4.609  1.00  0.00      BSYN  
ATOM    979   CG LEU   111     -55.850 -80.173  -5.670  1.00  0.00      BSYN  
ATOM    980  CD1 LEU   111     -54.810 -81.192  -6.287  1.00  0.00      BSYN  
ATOM    981  CD2 LEU   111     -56.978 -80.868  -5.149  1.00  0.00      BSYN  
ATOM    982    C LEU   111     -54.488 -77.501  -5.917  1.00  0.00      BSYN  
ATOM    983    O LEU   111     -55.195 -76.532  -5.531  1.00  0.00      BSYN  
ATOM    984    N MET   112     -54.336 -77.804  -7.244  1.00  0.00      BSYN  
ATOM    985    H MET   112     -53.843 -78.633  -7.419  1.00  0.00      BSYN  
ATOM    986   CA MET   112     -54.852 -76.830  -8.233  1.00  0.00      BSYN  
ATOM    987   CB MET   112     -53.772 -76.773  -9.238  1.00  0.00      BSYN  
ATOM    988   CG MET   112     -53.208 -75.521  -9.758  1.00  0.00      BSYN  
ATOM    989   SD MET   112     -52.273 -74.301  -8.868  1.00  0.00      BSYN  
ATOM    990   CE MET   112     -53.158 -72.791  -8.737  1.00  0.00      BSYN  
ATOM    991    C MET   112     -56.116 -77.480  -8.731  1.00  0.00      BSYN  
ATOM    992    O MET   112     -56.186 -78.761  -8.668  1.00  0.00      BSYN  
ATOM    993    N GLU   113     -56.932 -76.542  -9.229  1.00  0.00      BSYN  
ATOM    994    H GLU   113     -56.618 -75.619  -9.333  1.00  0.00      BSYN  
ATOM    995   CA GLU   113     -58.298 -77.039  -9.622  1.00  0.00      BSYN  
ATOM    996   CB GLU   113     -59.345 -76.148  -8.843  1.00  0.00      BSYN  
ATOM    997   CG GLU   113     -59.397 -76.266  -7.316  1.00  0.00      BSYN  
ATOM    998   CD GLU   113     -59.965 -75.014  -6.654  1.00  0.00      BSYN  
ATOM    999  OE1 GLU   113     -59.191 -74.413  -5.977  1.00  0.00      BSYN  
ATOM   1000  OE2 GLU   113     -61.232 -74.652  -6.790  1.00  0.00      BSYN  
ATOM   1001    C GLU   113     -58.401 -76.839 -11.126  1.00  0.00      BSYN  
ATOM   1002    O GLU   113     -57.731 -75.874 -11.604  1.00  0.00      BSYN  
ATOM   1003    N PRO   114     -59.007 -77.642 -12.010  1.00  0.00      BSYN  
ATOM   1004   CD PRO   114     -59.466 -78.951 -11.683  1.00  0.00      BSYN  
ATOM   1005   CA PRO   114     -58.992 -77.423 -13.396  1.00  0.00      BSYN  
ATOM   1006   CB PRO   114     -59.490 -78.837 -13.872  1.00  0.00      BSYN  
ATOM   1007   CG PRO   114     -59.038 -79.799 -12.846  1.00  0.00      BSYN  
ATOM   1008    C PRO   114     -59.862 -76.260 -13.991  1.00  0.00      BSYN  
ATOM   1009    O PRO   114     -60.815 -76.035 -13.313  1.00  0.00      BSYN  
ATOM   1010    N GLU   115     -59.493 -75.524 -14.945  1.00  0.00      BSYN  
ATOM   1011    H GLU   115     -58.744 -75.831 -15.497  1.00  0.00      BSYN  
ATOM   1012   CA GLU   115     -60.260 -74.339 -15.278  1.00  0.00      BSYN  
ATOM   1013   CB GLU   115     -59.288 -73.161 -15.584  1.00  0.00      BSYN  
ATOM   1014   CG GLU   115     -58.480 -73.239 -16.863  1.00  0.00      BSYN  
ATOM   1015   CD GLU   115     -57.569 -71.974 -17.057  1.00  0.00      BSYN  
ATOM   1016  OE1 GLU   115     -56.891 -71.498 -16.157  1.00  0.00      BSYN  
ATOM   1017  OE2 GLU   115     -57.568 -71.489 -18.295  1.00  0.00      BSYN  
ATOM   1018    C GLU   115     -61.084 -74.548 -16.507  1.00  0.00      BSYN  
ATOM   1019    O GLU   115     -61.953 -73.656 -16.823  1.00  0.00      BSYN  
ATOM   1020    N GLY   116     -61.093 -75.852 -17.099  1.00  0.00      BSYN  
ATOM   1021    H GLY   116     -60.666 -76.669 -16.767  1.00  0.00      BSYN  
ATOM   1022   CA GLY   116     -62.014 -76.031 -18.212  1.00  0.00      BSYN  
ATOM   1023    C GLY   116     -61.518 -75.378 -19.466  1.00  0.00      BSYN  
ATOM   1024    O GLY   116     -60.998 -75.987 -20.463  1.00  0.00      BSYN  
ATOM   1025    N GLU   117     -61.501 -74.121 -19.423  1.00  0.00      BSYN  
ATOM   1026    H GLU   117     -61.937 -73.549 -18.758  1.00  0.00      BSYN  
ATOM   1027   CA GLU   117     -60.976 -73.231 -20.465  1.00  0.00      BSYN  
ATOM   1028   CB GLU   117     -60.903 -71.787 -20.035  1.00  0.00      BSYN  
ATOM   1029   CG GLU   117     -62.210 -71.114 -20.156  1.00  0.00      BSYN  
ATOM   1030   CD GLU   117     -63.010 -71.082 -21.491  1.00  0.00      BSYN  
ATOM   1031  OE1 GLU   117     -64.193 -71.271 -21.524  1.00  0.00      BSYN  
ATOM   1032  OE2 GLU   117     -62.285 -70.760 -22.422  1.00  0.00      BSYN  
ATOM   1033    C GLU   117     -59.641 -73.510 -21.122  1.00  0.00      BSYN  
ATOM   1034    O GLU   117     -58.708 -73.921 -20.449  1.00  0.00      BSYN  
ATOM   1035    N SER   118     -59.732 -73.249 -22.430  1.00  0.00      BSYN  
ATOM   1036    H SER   118     -60.561 -72.898 -22.816  1.00  0.00      BSYN  
ATOM   1037   CA SER   118     -58.581 -73.378 -23.358  1.00  0.00      BSYN  
ATOM   1038   CB SER   118     -59.045 -74.559 -24.259  1.00  0.00      BSYN  
ATOM   1039   OG SER   118     -59.267 -75.751 -23.446  1.00  0.00      BSYN  
ATOM   1040   HG SER   118     -58.449 -75.852 -22.954  1.00  0.00      BSYN  
ATOM   1041    C SER   118     -58.378 -72.124 -24.075  1.00  0.00      BSYN  
ATOM   1042    O SER   118     -59.250 -71.329 -24.541  1.00  0.00      BSYN  
ATOM   1043    N TYR   119     -57.051 -71.862 -24.328  1.00  0.00      BSYN  
ATOM   1044    H TYR   119     -56.520 -72.560 -23.891  1.00  0.00      BSYN  
ATOM   1045   CA TYR   119     -56.632 -70.518 -24.785  1.00  0.00      BSYN  
ATOM   1046   CB TYR   119     -56.221 -69.693 -23.516  1.00  0.00      BSYN  
ATOM   1047   CG TYR   119     -57.363 -68.807 -22.815  1.00  0.00      BSYN  
ATOM   1048  CD1 TYR   119     -58.118 -69.315 -21.822  1.00  0.00      BSYN  
ATOM   1049  CE1 TYR   119     -58.909 -68.500 -21.023  1.00  0.00      BSYN  
ATOM   1050  CD2 TYR   119     -57.420 -67.462 -23.093  1.00  0.00      BSYN  
ATOM   1051  CE2 TYR   119     -58.190 -66.570 -22.321  1.00  0.00      BSYN  
ATOM   1052   CZ TYR   119     -58.966 -67.132 -21.294  1.00  0.00      BSYN  
ATOM   1053   OH TYR   119     -59.799 -66.381 -20.610  1.00  0.00      BSYN  
ATOM   1054   HH TYR   119     -59.817 -65.436 -20.782  1.00  0.00      BSYN  
ATOM   1055    C TYR   119     -55.438 -70.584 -25.779  1.00  0.00      BSYN  
ATOM   1056    O TYR   119     -54.383 -70.798 -25.298  1.00  0.00      BSYN  
ATOM   1057    N GLU   120     -55.652 -70.444 -27.095  1.00  0.00      BSYN  
ATOM   1058    H GLU   120     -54.813 -70.505 -27.598  1.00  0.00      BSYN  
ATOM   1059   CA GLU   120     -56.840 -70.132 -27.762  1.00  0.00      BSYN  
ATOM   1060   CB GLU   120     -56.867 -68.593 -28.133  1.00  0.00      BSYN  
ATOM   1061   CG GLU   120     -56.173 -67.616 -27.220  1.00  0.00      BSYN  
ATOM   1062   CD GLU   120     -54.926 -67.118 -27.806  1.00  0.00      BSYN  
ATOM   1063  OE1 GLU   120     -54.932 -66.293 -28.696  1.00  0.00      BSYN  
ATOM   1064  OE2 GLU   120     -53.829 -67.689 -27.528  1.00  0.00      BSYN  
ATOM   1065    C GLU   120     -57.002 -70.882 -28.995  1.00  0.00      BSYN  
ATOM   1066    O GLU   120     -56.038 -71.110 -29.607  1.00  0.00      BSYN  
ATOM   1067    N ASP   121     -58.263 -71.275 -29.327  1.00  0.00      BSYN  
ATOM   1068    H ASP   121     -59.029 -70.791 -28.955  1.00  0.00      BSYN  
ATOM   1069   CA ASP   121     -58.513 -71.842 -30.626  1.00  0.00      BSYN  
ATOM   1070   CB ASP   121     -59.753 -72.601 -30.481  1.00  0.00      BSYN  
ATOM   1071   CG ASP   121     -60.296 -73.327 -31.639  1.00  0.00      BSYN  
ATOM   1072  OD1 ASP   121     -61.139 -72.734 -32.301  1.00  0.00      BSYN  
ATOM   1073  OD2 ASP   121     -59.978 -74.498 -31.849  1.00  0.00      BSYN  
ATOM   1074    C ASP   121     -58.581 -70.805 -31.708  1.00  0.00      BSYN  
ATOM   1075    O ASP   121     -59.600 -70.040 -31.587  1.00  0.00      BSYN  
ATOM   1076    N PRO   122     -57.640 -70.557 -32.676  1.00  0.00      BSYN  
ATOM   1077   CD PRO   122     -56.501 -71.463 -32.720  1.00  0.00      BSYN  
ATOM   1078   CA PRO   122     -57.681 -69.681 -33.803  1.00  0.00      BSYN  
ATOM   1079   CB PRO   122     -56.364 -70.003 -34.318  1.00  0.00      BSYN  
ATOM   1080   CG PRO   122     -55.549 -70.636 -33.305  1.00  0.00      BSYN  
ATOM   1081    C PRO   122     -58.743 -70.288 -34.659  1.00  0.00      BSYN  
ATOM   1082    O PRO   122     -58.556 -71.342 -35.257  1.00  0.00      BSYN  
ATOM   1083    N PRO   123     -59.981 -69.705 -34.878  1.00  0.00      BSYN  
ATOM   1084   CD PRO   123     -60.448 -68.462 -34.262  1.00  0.00      BSYN  
ATOM   1085   CA PRO   123     -60.947 -70.104 -35.887  1.00  0.00      BSYN  
ATOM   1086   CB PRO   123     -61.989 -68.932 -35.852  1.00  0.00      BSYN  
ATOM   1087   CG PRO   123     -62.005 -68.433 -34.391  1.00  0.00      BSYN  
ATOM   1088    C PRO   123     -60.620 -70.669 -37.318  1.00  0.00      BSYN  
ATOM   1089    O PRO   123     -60.677 -70.082 -38.354  1.00  0.00      BSYN  
ATOM   1090    N GLN   124     -60.415 -71.948 -37.400  1.00  0.00      BSYN  
ATOM   1091    H GLN   124     -60.414 -72.520 -36.605  1.00  0.00      BSYN  
ATOM   1092   CA GLN   124     -59.939 -72.609 -38.611  1.00  0.00      BSYN  
ATOM   1093   CB GLN   124     -59.444 -73.974 -38.247  1.00  0.00      BSYN  
ATOM   1094   CG GLN   124     -57.964 -74.148 -38.290  1.00  0.00      BSYN  
ATOM   1095   CD GLN   124     -57.603 -75.597 -38.263  1.00  0.00      BSYN  
ATOM   1096  OE1 GLN   124     -57.043 -76.198 -37.343  1.00  0.00      BSYN  
ATOM   1097  NE2 GLN   124     -57.735 -76.123 -39.478  1.00  0.00      BSYN  
ATOM   1098 HE21 GLN   124     -58.042 -75.541 -40.204  1.00  0.00      BSYN  
ATOM   1099 HE22 GLN   124     -57.808 -77.095 -39.580  1.00  0.00      BSYN  
ATOM   1100    C GLN   124     -60.944 -72.754 -39.680  1.00  0.00      BSYN  
ATOM   1101    O GLN   124     -62.149 -73.207 -39.592  1.00  0.00      BSYN  
ATOM   1102    N GLU   125     -60.507 -72.252 -40.979  1.00  0.00      BSYN  
ATOM   1103    H GLU   125     -59.759 -71.650 -40.784  1.00  0.00      BSYN  
ATOM   1104   CA GLU   125     -61.231 -72.310 -42.256  1.00  0.00      BSYN  
ATOM   1105   CB GLU   125     -62.008 -70.950 -42.289  1.00  0.00      BSYN  
ATOM   1106   CG GLU   125     -63.423 -71.120 -41.610  1.00  0.00      BSYN  
ATOM   1107   CD GLU   125     -64.179 -69.916 -42.176  1.00  0.00      BSYN  
ATOM   1108  OE1 GLU   125     -63.843 -68.820 -41.848  1.00  0.00      BSYN  
ATOM   1109  OE2 GLU   125     -65.200 -70.042 -42.834  1.00  0.00      BSYN  
ATOM   1110    C GLU   125     -60.111 -72.324 -43.340  1.00  0.00      BSYN  
ATOM   1111    O GLU   125     -59.025 -72.874 -43.083  1.00  0.00      BSYN  
ATOM   1112    N GLU   126     -60.376 -71.805 -44.484  1.00  0.00      BSYN  
ATOM   1113    H GLU   126     -61.255 -71.391 -44.610  1.00  0.00      BSYN  
ATOM   1114   CA GLU   126     -59.331 -71.869 -45.569  1.00  0.00      BSYN  
ATOM   1115   CB GLU   126     -59.940 -72.660 -46.755  1.00  0.00      BSYN  
ATOM   1116   CG GLU   126     -61.131 -72.029 -47.545  1.00  0.00      BSYN  
ATOM   1117   CD GLU   126     -61.885 -72.855 -48.589  1.00  0.00      BSYN  
ATOM   1118  OE1 GLU   126     -62.865 -73.566 -48.217  1.00  0.00      BSYN  
ATOM   1119  OE2 GLU   126     -61.484 -72.862 -49.748  1.00  0.00      BSYN  
ATOM   1120    C GLU   126     -58.918 -70.492 -45.949  1.00  0.00      BSYN  
ATOM   1121    O GLU   126     -59.620 -69.523 -45.608  1.00  0.00      BSYN  
ATOM   1122    N TYR   127     -57.723 -70.317 -46.563  1.00  0.00      BSYN  
ATOM   1123    H TYR   127     -57.083 -71.035 -46.753  1.00  0.00      BSYN  
ATOM   1124   CA TYR   127     -57.300 -68.975 -47.000  1.00  0.00      BSYN  
ATOM   1125   CB TYR   127     -55.962 -68.672 -46.381  1.00  0.00      BSYN  
ATOM   1126   CG TYR   127     -56.257 -67.994 -45.027  1.00  0.00      BSYN  
ATOM   1127  CD1 TYR   127     -56.843 -66.697 -44.895  1.00  0.00      BSYN  
ATOM   1128  CE1 TYR   127     -57.127 -66.186 -43.672  1.00  0.00      BSYN  
ATOM   1129  CD2 TYR   127     -56.115 -68.674 -43.813  1.00  0.00      BSYN  
ATOM   1130  CE2 TYR   127     -56.447 -68.177 -42.578  1.00  0.00      BSYN  
ATOM   1131   CZ TYR   127     -56.899 -66.846 -42.478  1.00  0.00      BSYN  
ATOM   1132   OH TYR   127     -57.034 -66.229 -41.256  1.00  0.00      BSYN  
ATOM   1133   HH TYR   127     -57.699 -65.543 -41.356  1.00  0.00      BSYN  
ATOM   1134    C TYR   127     -57.109 -69.211 -48.514  1.00  0.00      BSYN  
ATOM   1135    O TYR   127     -56.130 -69.866 -48.974  1.00  0.00      BSYN  
ATOM   1136    N GLN   128     -58.011 -68.626 -49.339  1.00  0.00      BSYN  
ATOM   1137    H GLN   128     -58.053 -68.945 -50.265  1.00  0.00      BSYN  
ATOM   1138   CA GLN   128     -58.772 -67.402 -49.165  1.00  0.00      BSYN  
ATOM   1139   CB GLN   128     -58.232 -66.149 -50.020  1.00  0.00      BSYN  
ATOM   1140   CG GLN   128     -58.077 -66.300 -51.538  1.00  0.00      BSYN  
ATOM   1141   CD GLN   128     -57.150 -67.368 -52.039  1.00  0.00      BSYN  
ATOM   1142  OE1 GLN   128     -55.917 -67.386 -51.673  1.00  0.00      BSYN  
ATOM   1143  NE2 GLN   128     -57.749 -68.230 -52.925  1.00  0.00      BSYN  
ATOM   1144 HE21 GLN   128     -57.197 -68.979 -53.232  1.00  0.00      BSYN  
ATOM   1145 HE22 GLN   128     -58.646 -68.020 -53.259  1.00  0.00      BSYN  
ATOM   1146    C GLN   128     -60.285 -67.594 -49.313  1.00  0.00      BSYN  
ATOM   1147    O GLN   128     -60.709 -68.281 -50.289  1.00  0.00      BSYN  
ATOM   1148    N GLU   129     -61.057 -66.958 -48.473  1.00  0.00      BSYN  
ATOM   1149    H GLU   129     -60.537 -66.525 -47.764  1.00  0.00      BSYN  
ATOM   1150   CA GLU   129     -62.516 -67.181 -48.414  1.00  0.00      BSYN  
ATOM   1151   CB GLU   129     -63.169 -66.453 -47.172  1.00  0.00      BSYN  
ATOM   1152   CG GLU   129     -63.613 -67.162 -45.890  1.00  0.00      BSYN  
ATOM   1153   CD GLU   129     -62.585 -67.980 -45.216  1.00  0.00      BSYN  
ATOM   1154  OE1 GLU   129     -62.802 -69.221 -45.038  1.00  0.00      BSYN  
ATOM   1155  OE2 GLU   129     -61.527 -67.416 -44.904  1.00  0.00      BSYN  
ATOM   1156    C GLU   129     -63.263 -66.745 -49.596  1.00  0.00      BSYN  
ATOM   1157    O GLU   129     -63.088 -65.702 -50.303  1.00  0.00      BSYN  
ATOM   1158    N TYR   130     -64.114 -67.742 -50.058  1.00  0.00      BSYN  
ATOM   1159    H TYR   130     -63.903 -68.569 -49.576  1.00  0.00      BSYN  
ATOM   1160   CA TYR   130     -65.319 -67.667 -50.852  1.00  0.00      BSYN  
ATOM   1161   CB TYR   130     -66.414 -67.038 -50.102  1.00  0.00      BSYN  
ATOM   1162   CG TYR   130     -67.250 -68.142 -49.505  1.00  0.00      BSYN  
ATOM   1163  CD1 TYR   130     -66.616 -69.139 -48.921  1.00  0.00      BSYN  
ATOM   1164  CE1 TYR   130     -67.287 -70.121 -48.280  1.00  0.00      BSYN  
ATOM   1165  CD2 TYR   130     -68.640 -68.165 -49.515  1.00  0.00      BSYN  
ATOM   1166  CE2 TYR   130     -69.348 -69.071 -48.827  1.00  0.00      BSYN  
ATOM   1167   CZ TYR   130     -68.615 -70.117 -48.236  1.00  0.00      BSYN  
ATOM   1168   OH TYR   130     -69.216 -71.206 -47.566  1.00  0.00      BSYN  
ATOM   1169   HH TYR   130     -68.548 -71.857 -47.334  1.00  0.00      BSYN  
ATOM   1170    C TYR   130     -65.377 -67.225 -52.286  1.00  0.00      BSYN  
ATOM   1171    O TYR   130     -65.909 -67.875 -53.188  1.00  0.00      BSYN  
ATOM   1172    N GLU   131     -64.721 -66.072 -52.486  1.00  0.00      BSYN  
ATOM   1173    H GLU   131     -64.146 -65.777 -51.749  1.00  0.00      BSYN  
ATOM   1174   CA GLU   131     -64.844 -65.101 -53.644  1.00  0.00      BSYN  
ATOM   1175   CB GLU   131     -64.003 -63.847 -53.377  1.00  0.00      BSYN  
ATOM   1176   CG GLU   131     -63.600 -62.858 -54.392  1.00  0.00      BSYN  
ATOM   1177   CD GLU   131     -63.088 -61.524 -53.722  1.00  0.00      BSYN  
ATOM   1178  OE1 GLU   131     -61.984 -61.473 -53.108  1.00  0.00      BSYN  
ATOM   1179  OE2 GLU   131     -63.811 -60.506 -53.925  1.00  0.00      BSYN  
ATOM   1180    C GLU   131     -64.794 -65.631 -55.086  1.00  0.00      BSYN  
ATOM   1181    O GLU   131     -63.654 -65.969 -55.581  1.00  0.00      BSYN  
ATOM   1182    N PRO   132     -65.902 -65.633 -55.829  1.00  0.00      BSYN  
ATOM   1183   CD PRO   132     -67.239 -65.520 -55.208  1.00  0.00      BSYN  
ATOM   1184   CA PRO   132     -66.037 -66.118 -57.286  1.00  0.00      BSYN  
ATOM   1185   CB PRO   132     -67.453 -66.632 -57.268  1.00  0.00      BSYN  
ATOM   1186   CG PRO   132     -68.208 -65.774 -56.383  1.00  0.00      BSYN  
ATOM   1187    C PRO   132     -65.850 -64.979 -58.249  1.00  0.00      BSYN  
ATOM   1188    O PRO   132     -65.709 -63.857 -57.745  1.00  0.00      BSYN  
ATOM   1189    N GLU   133     -65.848 -65.138 -59.579  1.00  0.00      BSYN  
ATOM   1190    H GLU   133     -66.087 -66.034 -59.896  1.00  0.00      BSYN  
ATOM   1191   CA GLU   133     -65.555 -64.114 -60.570  1.00  0.00      BSYN  
ATOM   1192   CB GLU   133     -64.012 -64.229 -60.638  1.00  0.00      BSYN  
ATOM   1193   CG GLU   133     -63.441 -65.464 -61.325  1.00  0.00      BSYN  
ATOM   1194   CD GLU   133     -61.949 -65.271 -61.368  1.00  0.00      BSYN  
ATOM   1195  OE1 GLU   133     -61.410 -64.917 -62.388  1.00  0.00      BSYN  
ATOM   1196  OE2 GLU   133     -61.270 -65.448 -60.340  1.00  0.00      BSYN  
ATOM   1197    C GLU   133     -66.314 -64.270 -61.908  1.00  0.00      BSYN  
ATOM   1198    O GLU   133     -66.513 -65.366 -62.400  1.00  0.00      BSYN  
ATOM   1199    N ALA   134     -66.744 -63.195 -62.552  1.00  0.00      BSYN  
ATOM   1200    H ALA   134     -66.760 -62.416 -61.958  1.00  0.00      BSYN  
ATOM   1201   CA ALA   134     -67.380 -63.215 -63.932  1.00  0.00      BSYN  
ATOM   1202   CB ALA   134     -68.485 -62.185 -63.846  1.00  0.00      BSYN  
ATOM   1203    C ALA   134     -66.379 -62.881 -65.062  1.00  0.00      BSYN  
ATOM   1204  OT1 ALA   134     -66.582 -63.305 -66.211  1.00  0.00      BSYN  
ATOM   1205  OT2 ALA   134     -65.343 -62.273 -64.745  1.00  0.00      BSYN  
END
