# Supplementary material for: Data set of intrinsically disordered proteins analysed at a local protein conformation level
Source: Data Brief. 2020 Mar 5;29:105383. doi: 10.1016/j.dib.2020.105383 (PMC7078294; doi:10.1016/j.dib.2020.105383)
Supplement: Supplementary file 1 [file mmc1.zip › the data/1-DATA/PED1AAD-pdb/1AAD-183.pdb]

CRYST1    1.000    1.000    1.000  90.00  90.00  90.00 P 1           1
ATOM      1  HT1 MET     1       2.420 -59.939 -28.122  1.00  0.00      BSYN  
ATOM      2  HT2 MET     1       1.173 -59.503 -29.194  1.00  0.00      BSYN  
ATOM      3    N MET     1       1.618 -60.291 -28.682  1.00  0.00      BSYN  
ATOM      4  HT3 MET     1       1.824 -61.080 -29.327  1.00  0.00      BSYN  
ATOM      5   CA MET     1       0.665 -60.806 -27.709  1.00  0.00      BSYN  
ATOM      6   CB MET     1       0.883 -62.274 -27.452  1.00  0.00      BSYN  
ATOM      7   CG MET     1       2.296 -62.835 -27.251  1.00  0.00      BSYN  
ATOM      8   SD MET     1       2.112 -64.637 -27.367  1.00  0.00      BSYN  
ATOM      9   CE MET     1       1.891 -65.156 -25.712  1.00  0.00      BSYN  
ATOM     10    C MET     1       0.608 -60.091 -26.351  1.00  0.00      BSYN  
ATOM     11    O MET     1       1.573 -60.021 -25.638  1.00  0.00      BSYN  
ATOM     12    N ASP     2      -0.427 -59.361 -26.070  1.00  0.00      BSYN  
ATOM     13    H ASP     2      -0.869 -58.995 -26.865  1.00  0.00      BSYN  
ATOM     14   CA ASP     2      -0.941 -58.936 -24.709  1.00  0.00      BSYN  
ATOM     15   CB ASP     2      -2.109 -58.008 -24.880  1.00  0.00      BSYN  
ATOM     16   CG ASP     2      -3.277 -58.584 -25.643  1.00  0.00      BSYN  
ATOM     17  OD1 ASP     2      -3.029 -58.775 -26.878  1.00  0.00      BSYN  
ATOM     18  OD2 ASP     2      -4.344 -58.713 -25.059  1.00  0.00      BSYN  
ATOM     19    C ASP     2      -1.354 -60.125 -23.864  1.00  0.00      BSYN  
ATOM     20    O ASP     2      -2.061 -61.049 -24.308  1.00  0.00      BSYN  
ATOM     21    N VAL     3      -0.717 -60.203 -22.597  1.00  0.00      BSYN  
ATOM     22    H VAL     3      -0.482 -59.424 -22.051  1.00  0.00      BSYN  
ATOM     23   CA VAL     3      -0.942 -61.466 -21.893  1.00  0.00      BSYN  
ATOM     24   CB VAL     3       0.357 -62.026 -21.451  1.00  0.00      BSYN  
ATOM     25  CG1 VAL     3       0.276 -63.199 -20.684  1.00  0.00      BSYN  
ATOM     26  CG2 VAL     3       1.245 -62.328 -22.649  1.00  0.00      BSYN  
ATOM     27    C VAL     3      -1.734 -61.230 -20.678  1.00  0.00      BSYN  
ATOM     28    O VAL     3      -1.427 -60.214 -20.027  1.00  0.00      BSYN  
ATOM     29    N PHE     4      -2.585 -62.175 -20.135  1.00  0.00      BSYN  
ATOM     30    H PHE     4      -2.866 -62.957 -20.654  1.00  0.00      BSYN  
ATOM     31   CA PHE     4      -3.395 -61.644 -19.079  1.00  0.00      BSYN  
ATOM     32   CB PHE     4      -4.862 -61.616 -19.069  1.00  0.00      BSYN  
ATOM     33   CG PHE     4      -5.659 -60.859 -20.166  1.00  0.00      BSYN  
ATOM     34  CD1 PHE     4      -6.515 -61.480 -21.050  1.00  0.00      BSYN  
ATOM     35  CD2 PHE     4      -5.591 -59.560 -20.183  1.00  0.00      BSYN  
ATOM     36  CE1 PHE     4      -7.243 -60.706 -21.975  1.00  0.00      BSYN  
ATOM     37  CE2 PHE     4      -6.200 -58.771 -21.200  1.00  0.00      BSYN  
ATOM     38   CZ PHE     4      -7.087 -59.374 -22.012  1.00  0.00      BSYN  
ATOM     39    C PHE     4      -2.908 -62.055 -17.694  1.00  0.00      BSYN  
ATOM     40    O PHE     4      -3.608 -62.576 -16.831  1.00  0.00      BSYN  
ATOM     41    N MET     5      -1.708 -61.657 -17.229  1.00  0.00      BSYN  
ATOM     42    H MET     5      -1.180 -61.326 -17.985  1.00  0.00      BSYN  
ATOM     43   CA MET     5      -1.224 -61.774 -15.910  1.00  0.00      BSYN  
ATOM     44   CB MET     5       0.165 -62.446 -15.901  1.00  0.00      BSYN  
ATOM     45   CG MET     5       0.911 -62.437 -14.616  1.00  0.00      BSYN  
ATOM     46   SD MET     5       2.719 -62.696 -14.666  1.00  0.00      BSYN  
ATOM     47   CE MET     5       2.996 -60.977 -14.446  1.00  0.00      BSYN  
ATOM     48    C MET     5      -0.978 -60.308 -15.488  1.00  0.00      BSYN  
ATOM     49    O MET     5      -0.431 -59.481 -16.237  1.00  0.00      BSYN  
ATOM     50    N LYS     6      -1.500 -59.975 -14.330  1.00  0.00      BSYN  
ATOM     51    H LYS     6      -2.280 -60.467 -13.997  1.00  0.00      BSYN  
ATOM     52   CA LYS     6      -1.243 -58.706 -13.626  1.00  0.00      BSYN  
ATOM     53   CB LYS     6      -2.487 -57.847 -13.571  1.00  0.00      BSYN  
ATOM     54   CG LYS     6      -2.921 -57.080 -12.330  1.00  0.00      BSYN  
ATOM     55   CD LYS     6      -4.313 -56.588 -12.585  1.00  0.00      BSYN  
ATOM     56   CE LYS     6      -5.212 -56.226 -11.439  1.00  0.00      BSYN  
ATOM     57   NZ LYS     6      -5.976 -57.412 -11.073  1.00  0.00      BSYN  
ATOM     58  HZ1 LYS     6      -6.249 -57.471 -10.072  1.00  0.00      BSYN  
ATOM     59  HZ2 LYS     6      -6.711 -57.564 -11.792  1.00  0.00      BSYN  
ATOM     60  HZ3 LYS     6      -5.155 -58.049 -11.131  1.00  0.00      BSYN  
ATOM     61    C LYS     6      -0.734 -59.004 -12.286  1.00  0.00      BSYN  
ATOM     62    O LYS     6      -1.357 -59.777 -11.617  1.00  0.00      BSYN  
ATOM     63    N GLY     7       0.399 -58.393 -11.819  1.00  0.00      BSYN  
ATOM     64    H GLY     7       0.826 -57.758 -12.431  1.00  0.00      BSYN  
ATOM     65   CA GLY     7       1.106 -58.701 -10.554  1.00  0.00      BSYN  
ATOM     66    C GLY     7       2.556 -58.200 -10.616  1.00  0.00      BSYN  
ATOM     67    O GLY     7       3.347 -58.599 -11.407  1.00  0.00      BSYN  
ATOM     68    N LEU     8       3.047 -57.275  -9.660  1.00  0.00      BSYN  
ATOM     69    H LEU     8       3.920 -56.837  -9.742  1.00  0.00      BSYN  
ATOM     70   CA LEU     8       2.377 -57.087  -8.360  1.00  0.00      BSYN  
ATOM     71   CB LEU     8       3.491 -56.640  -7.393  1.00  0.00      BSYN  
ATOM     72   CG LEU     8       3.245 -56.691  -5.902  1.00  0.00      BSYN  
ATOM     73  CD1 LEU     8       3.010 -58.090  -5.443  1.00  0.00      BSYN  
ATOM     74  CD2 LEU     8       4.588 -56.131  -5.329  1.00  0.00      BSYN  
ATOM     75    C LEU     8       1.382 -56.011  -8.584  1.00  0.00      BSYN  
ATOM     76    O LEU     8       1.788 -55.101  -9.364  1.00  0.00      BSYN  
ATOM     77    N SER     9       0.165 -55.969  -7.912  1.00  0.00      BSYN  
ATOM     78    H SER     9       0.130 -56.536  -7.113  1.00  0.00      BSYN  
ATOM     79   CA SER     9      -1.108 -55.304  -8.244  1.00  0.00      BSYN  
ATOM     80   CB SER     9      -2.319 -56.329  -8.048  1.00  0.00      BSYN  
ATOM     81   OG SER     9      -1.895 -57.155  -6.966  1.00  0.00      BSYN  
ATOM     82   HG SER     9      -2.581 -57.423  -6.350  1.00  0.00      BSYN  
ATOM     83    C SER     9      -1.341 -54.086  -7.411  1.00  0.00      BSYN  
ATOM     84    O SER     9      -0.361 -53.493  -6.866  1.00  0.00      BSYN  
ATOM     85    N MET    10      -2.595 -53.646  -7.129  1.00  0.00      BSYN  
ATOM     86    H MET    10      -3.385 -54.156  -7.404  1.00  0.00      BSYN  
ATOM     87   CA MET    10      -2.742 -52.428  -6.348  1.00  0.00      BSYN  
ATOM     88   CB MET    10      -3.431 -51.352  -7.111  1.00  0.00      BSYN  
ATOM     89   CG MET    10      -2.680 -50.717  -8.364  1.00  0.00      BSYN  
ATOM     90   SD MET    10      -2.578 -51.981  -9.674  1.00  0.00      BSYN  
ATOM     91   CE MET    10      -3.869 -51.229 -10.553  1.00  0.00      BSYN  
ATOM     92    C MET    10      -3.507 -52.718  -5.013  1.00  0.00      BSYN  
ATOM     93    O MET    10      -2.920 -52.500  -3.932  1.00  0.00      BSYN  
ATOM     94    N ALA    11      -4.718 -53.214  -5.066  1.00  0.00      BSYN  
ATOM     95    H ALA    11      -5.108 -53.471  -5.927  1.00  0.00      BSYN  
ATOM     96   CA ALA    11      -5.509 -53.374  -3.889  1.00  0.00      BSYN  
ATOM     97   CB ALA    11      -6.274 -52.224  -3.570  1.00  0.00      BSYN  
ATOM     98    C ALA    11      -6.494 -54.572  -3.942  1.00  0.00      BSYN  
ATOM     99    O ALA    11      -6.246 -55.553  -3.198  1.00  0.00      BSYN  
ATOM    100    N LYS    12      -7.591 -54.622  -4.715  1.00  0.00      BSYN  
ATOM    101    H LYS    12      -7.832 -53.877  -5.304  1.00  0.00      BSYN  
ATOM    102   CA LYS    12      -8.443 -55.828  -4.885  1.00  0.00      BSYN  
ATOM    103   CB LYS    12      -9.817 -55.354  -5.507  1.00  0.00      BSYN  
ATOM    104   CG LYS    12     -10.928 -56.384  -5.941  1.00  0.00      BSYN  
ATOM    105   CD LYS    12     -12.250 -55.657  -6.222  1.00  0.00      BSYN  
ATOM    106   CE LYS    12     -13.403 -56.542  -6.668  1.00  0.00      BSYN  
ATOM    107   NZ LYS    12     -12.885 -57.460  -7.681  1.00  0.00      BSYN  
ATOM    108  HZ1 LYS    12     -12.727 -56.730  -8.405  1.00  0.00      BSYN  
ATOM    109  HZ2 LYS    12     -11.966 -57.926  -7.541  1.00  0.00      BSYN  
ATOM    110  HZ3 LYS    12     -13.656 -58.156  -7.744  1.00  0.00      BSYN  
ATOM    111    C LYS    12      -7.899 -57.139  -5.576  1.00  0.00      BSYN  
ATOM    112    O LYS    12      -7.537 -57.161  -6.734  1.00  0.00      BSYN  
ATOM    113    N GLU    13      -7.729 -58.171  -4.753  1.00  0.00      BSYN  
ATOM    114    H GLU    13      -7.923 -57.737  -3.896  1.00  0.00      BSYN  
ATOM    115   CA GLU    13      -7.268 -59.493  -5.210  1.00  0.00      BSYN  
ATOM    116   CB GLU    13      -6.329 -59.937  -4.147  1.00  0.00      BSYN  
ATOM    117   CG GLU    13      -5.090 -60.849  -4.540  1.00  0.00      BSYN  
ATOM    118   CD GLU    13      -4.163 -60.242  -5.519  1.00  0.00      BSYN  
ATOM    119  OE1 GLU    13      -4.560 -59.939  -6.652  1.00  0.00      BSYN  
ATOM    120  OE2 GLU    13      -3.020 -60.103  -5.173  1.00  0.00      BSYN  
ATOM    121    C GLU    13      -8.446 -60.412  -5.208  1.00  0.00      BSYN  
ATOM    122    O GLU    13      -9.179 -60.467  -4.205  1.00  0.00      BSYN  
ATOM    123    N GLY    14      -8.662 -61.030  -6.432  1.00  0.00      BSYN  
ATOM    124    H GLY    14      -7.860 -60.969  -6.992  1.00  0.00      BSYN  
ATOM    125   CA GLY    14      -9.944 -61.569  -6.825  1.00  0.00      BSYN  
ATOM    126    C GLY    14     -10.218 -62.912  -6.159  1.00  0.00      BSYN  
ATOM    127    O GLY    14     -10.023 -64.058  -6.682  1.00  0.00      BSYN  
ATOM    128    N VAL    15     -10.880 -62.778  -5.014  1.00  0.00      BSYN  
ATOM    129    H VAL    15     -11.155 -61.887  -4.711  1.00  0.00      BSYN  
ATOM    130   CA VAL    15     -11.261 -63.967  -4.283  1.00  0.00      BSYN  
ATOM    131   CB VAL    15     -11.643 -63.755  -2.815  1.00  0.00      BSYN  
ATOM    132  CG1 VAL    15     -10.560 -62.895  -2.164  1.00  0.00      BSYN  
ATOM    133  CG2 VAL    15     -12.975 -63.017  -2.548  1.00  0.00      BSYN  
ATOM    134    C VAL    15     -12.519 -64.732  -4.848  1.00  0.00      BSYN  
ATOM    135    O VAL    15     -13.344 -64.291  -5.573  1.00  0.00      BSYN  
ATOM    136    N VAL    16     -12.505 -66.018  -4.502  1.00  0.00      BSYN  
ATOM    137    H VAL    16     -11.717 -66.578  -4.341  1.00  0.00      BSYN  
ATOM    138   CA VAL    16     -13.685 -66.903  -4.726  1.00  0.00      BSYN  
ATOM    139   CB VAL    16     -13.491 -67.873  -5.857  1.00  0.00      BSYN  
ATOM    140  CG1 VAL    16     -14.846 -68.733  -6.228  1.00  0.00      BSYN  
ATOM    141  CG2 VAL    16     -12.856 -67.208  -7.108  1.00  0.00      BSYN  
ATOM    142    C VAL    16     -13.945 -67.662  -3.447  1.00  0.00      BSYN  
ATOM    143    O VAL    16     -13.169 -68.461  -2.983  1.00  0.00      BSYN  
ATOM    144    N ALA    17     -15.034 -67.317  -2.761  1.00  0.00      BSYN  
ATOM    145    H ALA    17     -15.701 -66.786  -3.243  1.00  0.00      BSYN  
ATOM    146   CA ALA    17     -15.331 -67.809  -1.459  1.00  0.00      BSYN  
ATOM    147   CB ALA    17     -16.133 -66.826  -0.623  1.00  0.00      BSYN  
ATOM    148    C ALA    17     -16.255 -69.016  -1.502  1.00  0.00      BSYN  
ATOM    149    O ALA    17     -17.318 -69.094  -2.132  1.00  0.00      BSYN  
ATOM    150    N ALA    18     -15.942 -70.266  -0.929  1.00  0.00      BSYN  
ATOM    151    H ALA    18     -16.601 -70.988  -1.002  1.00  0.00      BSYN  
ATOM    152   CA ALA    18     -14.565 -70.603  -0.592  1.00  0.00      BSYN  
ATOM    153   CB ALA    18     -14.426 -71.171   0.785  1.00  0.00      BSYN  
ATOM    154    C ALA    18     -14.207 -71.771  -1.555  1.00  0.00      BSYN  
ATOM    155    O ALA    18     -14.863 -72.737  -1.693  1.00  0.00      BSYN  
ATOM    156    N ALA    19     -13.092 -71.470  -2.257  1.00  0.00      BSYN  
ATOM    157    H ALA    19     -12.749 -70.666  -1.812  1.00  0.00      BSYN  
ATOM    158   CA ALA    19     -12.433 -72.181  -3.238  1.00  0.00      BSYN  
ATOM    159   CB ALA    19     -13.234 -72.089  -4.537  1.00  0.00      BSYN  
ATOM    160    C ALA    19     -11.000 -71.774  -3.603  1.00  0.00      BSYN  
ATOM    161    O ALA    19     -10.196 -72.743  -3.526  1.00  0.00      BSYN  
ATOM    162    N GLU    20     -10.749 -70.582  -4.091  1.00  0.00      BSYN  
ATOM    163    H GLU    20     -11.434 -69.897  -3.943  1.00  0.00      BSYN  
ATOM    164   CA GLU    20      -9.505 -70.227  -4.686  1.00  0.00      BSYN  
ATOM    165   CB GLU    20      -9.634 -68.999  -5.479  1.00  0.00      BSYN  
ATOM    166   CG GLU    20      -8.922 -69.425  -6.825  1.00  0.00      BSYN  
ATOM    167   CD GLU    20      -8.574 -68.262  -7.755  1.00  0.00      BSYN  
ATOM    168  OE1 GLU    20      -7.712 -67.434  -7.452  1.00  0.00      BSYN  
ATOM    169  OE2 GLU    20      -9.013 -68.261  -8.933  1.00  0.00      BSYN  
ATOM    170    C GLU    20      -8.237 -70.100  -3.851  1.00  0.00      BSYN  
ATOM    171    O GLU    20      -7.711 -69.083  -3.430  1.00  0.00      BSYN  
ATOM    172    N LYS    21      -7.759 -71.292  -3.581  1.00  0.00      BSYN  
ATOM    173    H LYS    21      -8.441 -71.979  -3.429  1.00  0.00      BSYN  
ATOM    174   CA LYS    21      -6.372 -71.583  -3.129  1.00  0.00      BSYN  
ATOM    175   CB LYS    21      -6.436 -72.850  -2.301  1.00  0.00      BSYN  
ATOM    176   CG LYS    21      -7.398 -72.857  -1.167  1.00  0.00      BSYN  
ATOM    177   CD LYS    21      -6.966 -71.990  -0.075  1.00  0.00      BSYN  
ATOM    178   CE LYS    21      -8.089 -71.866   0.970  1.00  0.00      BSYN  
ATOM    179   NZ LYS    21      -7.927 -70.735   1.853  1.00  0.00      BSYN  
ATOM    180  HZ1 LYS    21      -8.821 -70.675   2.381  1.00  0.00      BSYN  
ATOM    181  HZ2 LYS    21      -7.281 -70.872   2.657  1.00  0.00      BSYN  
ATOM    182  HZ3 LYS    21      -7.731 -69.863   1.321  1.00  0.00      BSYN  
ATOM    183    C LYS    21      -5.330 -71.681  -4.232  1.00  0.00      BSYN  
ATOM    184    O LYS    21      -4.416 -70.835  -4.318  1.00  0.00      BSYN  
ATOM    185    N THR    22      -5.431 -72.526  -5.258  1.00  0.00      BSYN  
ATOM    186    H THR    22      -6.270 -73.024  -5.351  1.00  0.00      BSYN  
ATOM    187   CA THR    22      -4.332 -72.809  -6.132  1.00  0.00      BSYN  
ATOM    188   CB THR    22      -4.342 -74.317  -6.386  1.00  0.00      BSYN  
ATOM    189  OG1 THR    22      -5.537 -74.728  -7.086  1.00  0.00      BSYN  
ATOM    190  HG1 THR    22      -5.804 -74.144  -7.799  1.00  0.00      BSYN  
ATOM    191  CG2 THR    22      -4.179 -75.183  -5.115  1.00  0.00      BSYN  
ATOM    192    C THR    22      -4.104 -71.958  -7.268  1.00  0.00      BSYN  
ATOM    193    O THR    22      -4.744 -72.023  -8.340  1.00  0.00      BSYN  
ATOM    194    N LYS    23      -3.208 -71.016  -6.927  1.00  0.00      BSYN  
ATOM    195    H LYS    23      -2.657 -71.150  -6.127  1.00  0.00      BSYN  
ATOM    196   CA LYS    23      -3.002 -70.054  -8.001  1.00  0.00      BSYN  
ATOM    197   CB LYS    23      -2.727 -68.668  -7.460  1.00  0.00      BSYN  
ATOM    198   CG LYS    23      -3.076 -67.541  -8.474  1.00  0.00      BSYN  
ATOM    199   CD LYS    23      -1.953 -66.514  -8.282  1.00  0.00      BSYN  
ATOM    200   CE LYS    23      -2.033 -65.459  -9.451  1.00  0.00      BSYN  
ATOM    201   NZ LYS    23      -1.883 -66.107 -10.708  1.00  0.00      BSYN  
ATOM    202  HZ1 LYS    23      -1.619 -65.273 -11.270  1.00  0.00      BSYN  
ATOM    203  HZ2 LYS    23      -1.019 -66.685 -10.701  1.00  0.00      BSYN  
ATOM    204  HZ3 LYS    23      -2.791 -66.566 -10.924  1.00  0.00      BSYN  
ATOM    205    C LYS    23      -2.001 -70.522  -9.000  1.00  0.00      BSYN  
ATOM    206    O LYS    23      -0.817 -70.575  -8.893  1.00  0.00      BSYN  
ATOM    207    N GLN    24      -2.618 -71.064 -10.058  1.00  0.00      BSYN  
ATOM    208    H GLN    24      -3.564 -70.810 -10.081  1.00  0.00      BSYN  
ATOM    209   CA GLN    24      -1.841 -71.713 -11.061  1.00  0.00      BSYN  
ATOM    210   CB GLN    24      -2.764 -72.771 -11.658  1.00  0.00      BSYN  
ATOM    211   CG GLN    24      -3.057 -73.901 -10.742  1.00  0.00      BSYN  
ATOM    212   CD GLN    24      -1.733 -74.690 -10.476  1.00  0.00      BSYN  
ATOM    213  OE1 GLN    24      -0.822 -74.959 -11.311  1.00  0.00      BSYN  
ATOM    214  NE2 GLN    24      -1.448 -75.226  -9.198  1.00  0.00      BSYN  
ATOM    215 HE21 GLN    24      -2.189 -75.257  -8.557  1.00  0.00      BSYN  
ATOM    216 HE22 GLN    24      -0.485 -75.369  -9.085  1.00  0.00      BSYN  
ATOM    217    C GLN    24      -1.180 -70.818 -12.065  1.00  0.00      BSYN  
ATOM    218    O GLN    24      -1.484 -69.591 -12.023  1.00  0.00      BSYN  
ATOM    219    N GLY    25      -0.402 -71.371 -12.980  1.00  0.00      BSYN  
ATOM    220    H GLY    25      -0.081 -72.255 -12.705  1.00  0.00      BSYN  
ATOM    221   CA GLY    25       0.367 -70.559 -13.919  1.00  0.00      BSYN  
ATOM    222    C GLY    25       1.261 -71.563 -14.594  1.00  0.00      BSYN  
ATOM    223    O GLY    25       0.848 -72.412 -15.414  1.00  0.00      BSYN  
ATOM    224    N VAL    26       2.585 -71.474 -14.366  1.00  0.00      BSYN  
ATOM    225    H VAL    26       2.925 -70.725 -13.832  1.00  0.00      BSYN  
ATOM    226   CA VAL    26       3.592 -72.345 -14.952  1.00  0.00      BSYN  
ATOM    227   CB VAL    26       4.736 -71.516 -15.372  1.00  0.00      BSYN  
ATOM    228  CG1 VAL    26       5.886 -71.062 -14.315  1.00  0.00      BSYN  
ATOM    229  CG2 VAL    26       5.315 -72.170 -16.603  1.00  0.00      BSYN  
ATOM    230    C VAL    26       4.163 -73.611 -14.366  1.00  0.00      BSYN  
ATOM    231    O VAL    26       5.044 -73.528 -13.421  1.00  0.00      BSYN  
ATOM    232    N THR    27       3.718 -74.719 -14.860  1.00  0.00      BSYN  
ATOM    233    H THR    27       3.025 -74.696 -15.553  1.00  0.00      BSYN  
ATOM    234   CA THR    27       4.378 -76.006 -14.522  1.00  0.00      BSYN  
ATOM    235   CB THR    27       3.339 -77.106 -14.769  1.00  0.00      BSYN  
ATOM    236  OG1 THR    27       2.688 -77.313 -13.537  1.00  0.00      BSYN  
ATOM    237  HG1 THR    27       2.084 -78.024 -13.765  1.00  0.00      BSYN  
ATOM    238  CG2 THR    27       3.959 -78.460 -15.386  1.00  0.00      BSYN  
ATOM    239    C THR    27       5.597 -76.068 -15.412  1.00  0.00      BSYN  
ATOM    240    O THR    27       5.521 -76.320 -16.695  1.00  0.00      BSYN  
ATOM    241    N GLU    28       6.837 -75.845 -14.766  1.00  0.00      BSYN  
ATOM    242    H GLU    28       6.943 -75.800 -13.793  1.00  0.00      BSYN  
ATOM    243   CA GLU    28       8.119 -76.021 -15.416  1.00  0.00      BSYN  
ATOM    244   CB GLU    28       9.256 -75.501 -14.506  1.00  0.00      BSYN  
ATOM    245   CG GLU    28       9.235 -73.926 -14.204  1.00  0.00      BSYN  
ATOM    246   CD GLU    28      10.240 -73.638 -13.066  1.00  0.00      BSYN  
ATOM    247  OE1 GLU    28       9.913 -73.886 -11.894  1.00  0.00      BSYN  
ATOM    248  OE2 GLU    28      11.234 -73.009 -13.420  1.00  0.00      BSYN  
ATOM    249    C GLU    28       8.325 -77.531 -15.739  1.00  0.00      BSYN  
ATOM    250    O GLU    28       8.712 -78.449 -15.011  1.00  0.00      BSYN  
ATOM    251    N ALA    29       8.209 -77.709 -17.109  1.00  0.00      BSYN  
ATOM    252    H ALA    29       7.965 -77.043 -17.785  1.00  0.00      BSYN  
ATOM    253   CA ALA    29       8.330 -78.997 -17.612  1.00  0.00      BSYN  
ATOM    254   CB ALA    29       7.094 -79.334 -18.480  1.00  0.00      BSYN  
ATOM    255    C ALA    29       9.629 -79.326 -18.434  1.00  0.00      BSYN  
ATOM    256    O ALA    29       9.755 -79.995 -19.429  1.00  0.00      BSYN  
ATOM    257    N ALA    30      10.694 -78.956 -17.644  1.00  0.00      BSYN  
ATOM    258    H ALA    30      10.567 -78.740 -16.696  1.00  0.00      BSYN  
ATOM    259   CA ALA    30      12.054 -79.226 -18.091  1.00  0.00      BSYN  
ATOM    260   CB ALA    30      12.831 -77.981 -18.028  1.00  0.00      BSYN  
ATOM    261    C ALA    30      12.627 -80.377 -17.333  1.00  0.00      BSYN  
ATOM    262    O ALA    30      13.808 -80.611 -17.538  1.00  0.00      BSYN  
ATOM    263    N GLU    31      11.930 -81.094 -16.368  1.00  0.00      BSYN  
ATOM    264    H GLU    31      10.966 -81.105 -16.197  1.00  0.00      BSYN  
ATOM    265   CA GLU    31      12.640 -82.190 -15.684  1.00  0.00      BSYN  
ATOM    266   CB GLU    31      13.287 -81.862 -14.233  1.00  0.00      BSYN  
ATOM    267   CG GLU    31      12.300 -81.811 -13.047  1.00  0.00      BSYN  
ATOM    268   CD GLU    31      11.723 -80.434 -12.742  1.00  0.00      BSYN  
ATOM    269  OE1 GLU    31      10.573 -80.160 -13.093  1.00  0.00      BSYN  
ATOM    270  OE2 GLU    31      12.530 -79.561 -12.268  1.00  0.00      BSYN  
ATOM    271    C GLU    31      12.161 -83.731 -15.537  1.00  0.00      BSYN  
ATOM    272    O GLU    31      11.031 -84.138 -15.144  1.00  0.00      BSYN  
ATOM    273    N LYS    32      13.049 -84.588 -16.007  1.00  0.00      BSYN  
ATOM    274    H LYS    32      13.922 -84.311 -16.356  1.00  0.00      BSYN  
ATOM    275   CA LYS    32      12.690 -86.035 -16.165  1.00  0.00      BSYN  
ATOM    276   CB LYS    32      12.836 -86.411 -17.630  1.00  0.00      BSYN  
ATOM    277   CG LYS    32      12.151 -85.505 -18.573  1.00  0.00      BSYN  
ATOM    278   CD LYS    32      10.610 -85.818 -18.315  1.00  0.00      BSYN  
ATOM    279   CE LYS    32       9.640 -84.852 -19.015  1.00  0.00      BSYN  
ATOM    280   NZ LYS    32       9.776 -83.369 -18.694  1.00  0.00      BSYN  
ATOM    281  HZ1 LYS    32      10.751 -83.029 -18.817  1.00  0.00      BSYN  
ATOM    282  HZ2 LYS    32       9.172 -82.663 -19.161  1.00  0.00      BSYN  
ATOM    283  HZ3 LYS    32       9.665 -83.469 -17.665  1.00  0.00      BSYN  
ATOM    284    C LYS    32      13.624 -86.772 -15.240  1.00  0.00      BSYN  
ATOM    285    O LYS    32      14.709 -86.916 -15.631  1.00  0.00      BSYN  
ATOM    286    N THR    33      13.234 -87.211 -14.093  1.00  0.00      BSYN  
ATOM    287    H THR    33      12.372 -86.893 -13.751  1.00  0.00      BSYN  
ATOM    288   CA THR    33      14.062 -88.005 -13.156  1.00  0.00      BSYN  
ATOM    289   CB THR    33      13.221 -88.092 -11.801  1.00  0.00      BSYN  
ATOM    290  OG1 THR    33      13.244 -86.726 -11.369  1.00  0.00      BSYN  
ATOM    291  HG1 THR    33      14.044 -86.451 -10.915  1.00  0.00      BSYN  
ATOM    292  CG2 THR    33      13.819 -88.893 -10.546  1.00  0.00      BSYN  
ATOM    293    C THR    33      14.787 -89.264 -13.591  1.00  0.00      BSYN  
ATOM    294    O THR    33      14.136 -90.317 -13.667  1.00  0.00      BSYN  
ATOM    295    N LYS    34      15.985 -89.132 -13.845  1.00  0.00      BSYN  
ATOM    296    H LYS    34      16.577 -88.367 -13.687  1.00  0.00      BSYN  
ATOM    297   CA LYS    34      16.836 -90.245 -14.341  1.00  0.00      BSYN  
ATOM    298   CB LYS    34      18.305 -89.746 -14.720  1.00  0.00      BSYN  
ATOM    299   CG LYS    34      18.249 -88.791 -15.920  1.00  0.00      BSYN  
ATOM    300   CD LYS    34      17.484 -89.334 -17.099  1.00  0.00      BSYN  
ATOM    301   CE LYS    34      17.867 -88.279 -18.061  1.00  0.00      BSYN  
ATOM    302   NZ LYS    34      17.659 -88.775 -19.418  1.00  0.00      BSYN  
ATOM    303  HZ1 LYS    34      17.306 -87.924 -19.901  1.00  0.00      BSYN  
ATOM    304  HZ2 LYS    34      18.461 -89.045 -20.023  1.00  0.00      BSYN  
ATOM    305  HZ3 LYS    34      16.942 -89.528 -19.431  1.00  0.00      BSYN  
ATOM    306    C LYS    34      17.073 -91.335 -13.345  1.00  0.00      BSYN  
ATOM    307    O LYS    34      17.794 -91.146 -12.354  1.00  0.00      BSYN  
ATOM    308    N GLU    35      16.382 -92.450 -13.355  1.00  0.00      BSYN  
ATOM    309    H GLU    35      15.532 -92.341 -13.828  1.00  0.00      BSYN  
ATOM    310   CA GLU    35      16.858 -93.701 -12.684  1.00  0.00      BSYN  
ATOM    311   CB GLU    35      15.650 -94.694 -12.542  1.00  0.00      BSYN  
ATOM    312   CG GLU    35      14.585 -94.053 -11.714  1.00  0.00      BSYN  
ATOM    313   CD GLU    35      14.920 -94.079 -10.219  1.00  0.00      BSYN  
ATOM    314  OE1 GLU    35      14.743 -95.112  -9.571  1.00  0.00      BSYN  
ATOM    315  OE2 GLU    35      15.330 -93.026  -9.780  1.00  0.00      BSYN  
ATOM    316    C GLU    35      17.943 -94.368 -13.562  1.00  0.00      BSYN  
ATOM    317    O GLU    35      17.672 -94.552 -14.738  1.00  0.00      BSYN  
ATOM    318    N GLY    36      19.187 -94.603 -13.135  1.00  0.00      BSYN  
ATOM    319    H GLY    36      19.416 -94.103 -12.323  1.00  0.00      BSYN  
ATOM    320   CA GLY    36      20.197 -95.232 -13.931  1.00  0.00      BSYN  
ATOM    321    C GLY    36      19.940 -96.725 -14.027  1.00  0.00      BSYN  
ATOM    322    O GLY    36      20.650 -97.533 -13.410  1.00  0.00      BSYN  
ATOM    323    N VAL    37      18.871 -97.206 -14.751  1.00  0.00      BSYN  
ATOM    324    H VAL    37      18.332 -96.506 -15.173  1.00  0.00      BSYN  
ATOM    325   CA VAL    37      18.606 -98.633 -14.864  1.00  0.00      BSYN  
ATOM    326   CB VAL    37      17.135 -98.987 -14.803  1.00  0.00      BSYN  
ATOM    327  CG1 VAL    37      16.943-100.370 -14.419  1.00  0.00      BSYN  
ATOM    328  CG2 VAL    37      16.331 -97.951 -13.908  1.00  0.00      BSYN  
ATOM    329    C VAL    37      19.034 -99.014 -16.255  1.00  0.00      BSYN  
ATOM    330    O VAL    37      19.112 -98.215 -17.169  1.00  0.00      BSYN  
ATOM    331    N LEU    38      19.354-100.304 -16.380  1.00  0.00      BSYN  
ATOM    332    H LEU    38      19.626-100.650 -15.505  1.00  0.00      BSYN  
ATOM    333   CA LEU    38      19.456-101.093 -17.558  1.00  0.00      BSYN  
ATOM    334   CB LEU    38      20.816-101.789 -17.791  1.00  0.00      BSYN  
ATOM    335   CG LEU    38      21.862-101.314 -18.762  1.00  0.00      BSYN  
ATOM    336  CD1 LEU    38      21.698-101.679 -20.212  1.00  0.00      BSYN  
ATOM    337  CD2 LEU    38      22.027 -99.821 -18.464  1.00  0.00      BSYN  
ATOM    338    C LEU    38      18.440-102.185 -17.582  1.00  0.00      BSYN  
ATOM    339    O LEU    38      18.040-102.759 -16.485  1.00  0.00      BSYN  
ATOM    340    N TYR    39      17.741-102.609 -18.605  1.00  0.00      BSYN  
ATOM    341    H TYR    39      16.953-103.104 -18.299  1.00  0.00      BSYN  
ATOM    342   CA TYR    39      18.015-102.336 -19.983  1.00  0.00      BSYN  
ATOM    343   CB TYR    39      18.117-103.533 -20.903  1.00  0.00      BSYN  
ATOM    344   CG TYR    39      19.017-104.661 -20.608  1.00  0.00      BSYN  
ATOM    345  CD1 TYR    39      20.196-104.885 -21.275  1.00  0.00      BSYN  
ATOM    346  CE1 TYR    39      20.893-106.043 -21.112  1.00  0.00      BSYN  
ATOM    347  CD2 TYR    39      18.516-105.649 -19.794  1.00  0.00      BSYN  
ATOM    348  CE2 TYR    39      19.304-106.753 -19.510  1.00  0.00      BSYN  
ATOM    349   CZ TYR    39      20.484-106.918 -20.237  1.00  0.00      BSYN  
ATOM    350   OH TYR    39      21.324-108.019 -20.114  1.00  0.00      BSYN  
ATOM    351   HH TYR    39      22.135-108.066 -20.626  1.00  0.00      BSYN  
ATOM    352    C TYR    39      16.722-101.691 -20.347  1.00  0.00      BSYN  
ATOM    353    O TYR    39      15.707-102.205 -20.596  1.00  0.00      BSYN  
ATOM    354    N VAL    40      16.942-100.355 -20.144  1.00  0.00      BSYN  
ATOM    355    H VAL    40      17.793 -99.987 -19.824  1.00  0.00      BSYN  
ATOM    356   CA VAL    40      15.905 -99.351 -20.328  1.00  0.00      BSYN  
ATOM    357   CB VAL    40      15.664 -98.463 -19.099  1.00  0.00      BSYN  
ATOM    358  CG1 VAL    40      14.618 -97.267 -19.270  1.00  0.00      BSYN  
ATOM    359  CG2 VAL    40      14.925 -99.348 -18.072  1.00  0.00      BSYN  
ATOM    360    C VAL    40      16.543 -98.550 -21.466  1.00  0.00      BSYN  
ATOM    361    O VAL    40      17.403 -97.749 -21.145  1.00  0.00      BSYN  
ATOM    362    N GLY    41      16.225 -98.811 -22.814  1.00  0.00      BSYN  
ATOM    363    H GLY    41      15.988 -99.688 -23.184  1.00  0.00      BSYN  
ATOM    364   CA GLY    41      16.676 -97.976 -23.974  1.00  0.00      BSYN  
ATOM    365    C GLY    41      16.519 -98.716 -25.314  1.00  0.00      BSYN  
ATOM    366    O GLY    41      17.184 -99.797 -25.493  1.00  0.00      BSYN  
ATOM    367    N SER    42      15.625 -98.306 -26.214  1.00  0.00      BSYN  
ATOM    368    H SER    42      15.526 -97.334 -26.289  1.00  0.00      BSYN  
ATOM    369   CA SER    42      15.289 -99.072 -27.335  1.00  0.00      BSYN  
ATOM    370   CB SER    42      13.831 -99.385 -27.133  1.00  0.00      BSYN  
ATOM    371   OG SER    42      13.598-100.565 -26.376  1.00  0.00      BSYN  
ATOM    372   HG SER    42      13.920-101.361 -26.807  1.00  0.00      BSYN  
ATOM    373    C SER    42      15.483 -98.412 -28.712  1.00  0.00      BSYN  
ATOM    374    O SER    42      14.986 -97.324 -28.849  1.00  0.00      BSYN  
ATOM    375    N LYS    43      16.434 -98.948 -29.491  1.00  0.00      BSYN  
ATOM    376    H LYS    43      16.722 -99.876 -29.365  1.00  0.00      BSYN  
ATOM    377   CA LYS    43      17.018 -98.228 -30.628  1.00  0.00      BSYN  
ATOM    378   CB LYS    43      18.515 -98.670 -30.612  1.00  0.00      BSYN  
ATOM    379   CG LYS    43      19.213 -98.347 -29.422  1.00  0.00      BSYN  
ATOM    380   CD LYS    43      20.657 -97.961 -29.696  1.00  0.00      BSYN  
ATOM    381   CE LYS    43      21.527 -97.592 -28.446  1.00  0.00      BSYN  
ATOM    382   NZ LYS    43      21.763 -98.720 -27.541  1.00  0.00      BSYN  
ATOM    383  HZ1 LYS    43      20.996 -98.567 -26.856  1.00  0.00      BSYN  
ATOM    384  HZ2 LYS    43      21.606 -99.682 -27.904  1.00  0.00      BSYN  
ATOM    385  HZ3 LYS    43      22.753 -98.642 -27.230  1.00  0.00      BSYN  
ATOM    386    C LYS    43      16.449 -98.891 -31.927  1.00  0.00      BSYN  
ATOM    387    O LYS    43      16.476-100.129 -32.191  1.00  0.00      BSYN  
ATOM    388    N THR    44      16.236 -98.082 -33.031  1.00  0.00      BSYN  
ATOM    389    H THR    44      15.941 -98.578 -33.823  1.00  0.00      BSYN  
ATOM    390   CA THR    44      16.638 -96.655 -33.104  1.00  0.00      BSYN  
ATOM    391   CB THR    44      18.004 -96.290 -33.662  1.00  0.00      BSYN  
ATOM    392  OG1 THR    44      18.313 -97.543 -34.337  1.00  0.00      BSYN  
ATOM    393  HG1 THR    44      19.145 -97.857 -33.977  1.00  0.00      BSYN  
ATOM    394  CG2 THR    44      18.932 -95.655 -32.641  1.00  0.00      BSYN  
ATOM    395    C THR    44      15.626 -95.925 -33.917  1.00  0.00      BSYN  
ATOM    396    O THR    44      15.071 -96.430 -34.885  1.00  0.00      BSYN  
ATOM    397    N ARG    45      15.317 -94.707 -33.433  1.00  0.00      BSYN  
ATOM    398    H ARG    45      15.713 -94.440 -32.577  1.00  0.00      BSYN  
ATOM    399   CA ARG    45      14.561 -93.763 -34.259  1.00  0.00      BSYN  
ATOM    400   CB ARG    45      13.403 -93.207 -33.383  1.00  0.00      BSYN  
ATOM    401   CG ARG    45      12.156 -94.182 -33.278  1.00  0.00      BSYN  
ATOM    402   CD ARG    45      11.085 -94.033 -34.396  1.00  0.00      BSYN  
ATOM    403   NE ARG    45      10.290 -95.178 -34.572  1.00  0.00      BSYN  
ATOM    404   HE ARG    45      10.546 -95.706 -35.356  1.00  0.00      BSYN  
ATOM    405   CZ ARG    45       9.390 -95.767 -33.715  1.00  0.00      BSYN  
ATOM    406  NH1 ARG    45       9.365 -95.249 -32.512  1.00  0.00      BSYN  
ATOM    407 HH11 ARG    45       8.802 -95.600 -31.764  1.00  0.00      BSYN  
ATOM    408 HH12 ARG    45       9.608 -94.297 -32.326  1.00  0.00      BSYN  
ATOM    409  NH2 ARG    45       8.694 -96.798 -34.109  1.00  0.00      BSYN  
ATOM    410 HH21 ARG    45       8.006 -97.241 -33.534  1.00  0.00      BSYN  
ATOM    411 HH22 ARG    45       9.100 -97.269 -34.892  1.00  0.00      BSYN  
ATOM    412    C ARG    45      15.470 -92.641 -34.688  1.00  0.00      BSYN  
ATOM    413    O ARG    45      16.274 -92.127 -33.911  1.00  0.00      BSYN  
ATOM    414    N GLU    46      15.461 -92.209 -35.927  1.00  0.00      BSYN  
ATOM    415    H GLU    46      15.966 -91.506 -36.387  1.00  0.00      BSYN  
ATOM    416   CA GLU    46      14.708 -92.828 -36.992  1.00  0.00      BSYN  
ATOM    417   CB GLU    46      14.033 -91.817 -38.078  1.00  0.00      BSYN  
ATOM    418   CG GLU    46      14.701 -90.692 -38.815  1.00  0.00      BSYN  
ATOM    419   CD GLU    46      13.832 -89.788 -39.696  1.00  0.00      BSYN  
ATOM    420  OE1 GLU    46      14.251 -88.827 -40.276  1.00  0.00      BSYN  
ATOM    421  OE2 GLU    46      12.604 -90.096 -39.795  1.00  0.00      BSYN  
ATOM    422    C GLU    46      15.747 -93.779 -37.569  1.00  0.00      BSYN  
ATOM    423    O GLU    46      16.789 -93.288 -38.013  1.00  0.00      BSYN  
ATOM    424    N GLY    47      15.428 -95.127 -37.537  1.00  0.00      BSYN  
ATOM    425    H GLY    47      14.671 -95.349 -36.955  1.00  0.00      BSYN  
ATOM    426   CA GLY    47      16.094 -96.209 -38.279  1.00  0.00      BSYN  
ATOM    427    C GLY    47      15.518 -97.600 -38.422  1.00  0.00      BSYN  
ATOM    428    O GLY    47      15.241 -98.186 -39.502  1.00  0.00      BSYN  
ATOM    429    N VAL    48      15.282 -98.126 -37.277  1.00  0.00      BSYN  
ATOM    430    H VAL    48      15.216 -97.463 -36.558  1.00  0.00      BSYN  
ATOM    431   CA VAL    48      15.112 -99.602 -37.048  1.00  0.00      BSYN  
ATOM    432   CB VAL    48      15.968-100.024 -35.877  1.00  0.00      BSYN  
ATOM    433  CG1 VAL    48      15.660-101.429 -35.467  1.00  0.00      BSYN  
ATOM    434  CG2 VAL    48      17.421 -99.961 -36.116  1.00  0.00      BSYN  
ATOM    435    C VAL    48      13.687 -99.975 -36.995  1.00  0.00      BSYN  
ATOM    436    O VAL    48      13.199-100.873 -37.745  1.00  0.00      BSYN  
ATOM    437    N VAL    49      13.171 -99.219 -36.020  1.00  0.00      BSYN  
ATOM    438    H VAL    49      13.565 -98.405 -35.643  1.00  0.00      BSYN  
ATOM    439   CA VAL    49      11.893 -99.576 -35.384  1.00  0.00      BSYN  
ATOM    440   CB VAL    49      11.663 -99.035 -33.885  1.00  0.00      BSYN  
ATOM    441  CG1 VAL    49      10.388 -99.751 -33.262  1.00  0.00      BSYN  
ATOM    442  CG2 VAL    49      12.924 -99.358 -33.064  1.00  0.00      BSYN  
ATOM    443    C VAL    49      10.675 -99.215 -36.239  1.00  0.00      BSYN  
ATOM    444    O VAL    49      10.462 -97.986 -36.451  1.00  0.00      BSYN  
ATOM    445    N GLN    50       9.867-100.156 -36.774  1.00  0.00      BSYN  
ATOM    446    H GLN    50      10.025-101.114 -36.640  1.00  0.00      BSYN  
ATOM    447   CA GLN    50       8.622 -99.923 -37.363  1.00  0.00      BSYN  
ATOM    448   CB GLN    50       8.112-101.354 -37.684  1.00  0.00      BSYN  
ATOM    449   CG GLN    50       8.738-102.024 -38.925  1.00  0.00      BSYN  
ATOM    450   CD GLN    50       9.996-102.888 -38.784  1.00  0.00      BSYN  
ATOM    451  OE1 GLN    50      10.186-103.875 -37.997  1.00  0.00      BSYN  
ATOM    452  NE2 GLN    50      10.945-102.257 -39.517  1.00  0.00      BSYN  
ATOM    453 HE21 GLN    50      10.813-101.367 -39.905  1.00  0.00      BSYN  
ATOM    454 HE22 GLN    50      11.780-102.765 -39.589  1.00  0.00      BSYN  
ATOM    455    C GLN    50       7.615 -99.161 -36.451  1.00  0.00      BSYN  
ATOM    456    O GLN    50       7.462 -97.941 -36.656  1.00  0.00      BSYN  
ATOM    457    N GLY    51       6.956 -99.823 -35.525  1.00  0.00      BSYN  
ATOM    458    H GLY    51       7.240-100.727 -35.273  1.00  0.00      BSYN  
ATOM    459   CA GLY    51       5.939 -99.206 -34.651  1.00  0.00      BSYN  
ATOM    460    C GLY    51       5.057-100.205 -33.883  1.00  0.00      BSYN  
ATOM    461    O GLY    51       5.708-101.178 -33.382  1.00  0.00      BSYN  
ATOM    462    N VAL    52       3.733-100.038 -33.608  1.00  0.00      BSYN  
ATOM    463    H VAL    52       3.237 -99.260 -33.939  1.00  0.00      BSYN  
ATOM    464   CA VAL    52       2.940-100.989 -32.882  1.00  0.00      BSYN  
ATOM    465   CB VAL    52       1.976-100.479 -31.856  1.00  0.00      BSYN  
ATOM    466  CG1 VAL    52       2.772-100.147 -30.589  1.00  0.00      BSYN  
ATOM    467  CG2 VAL    52       1.111 -99.310 -32.160  1.00  0.00      BSYN  
ATOM    468    C VAL    52       2.136-101.851 -33.895  1.00  0.00      BSYN  
ATOM    469    O VAL    52       1.687-101.585 -35.011  1.00  0.00      BSYN  
ATOM    470    N ALA    53       1.734-102.983 -33.227  1.00  0.00      BSYN  
ATOM    471    H ALA    53       2.030-103.035 -32.294  1.00  0.00      BSYN  
ATOM    472   CA ALA    53       0.826-104.013 -33.733  1.00  0.00      BSYN  
ATOM    473   CB ALA    53       1.320-105.383 -33.224  1.00  0.00      BSYN  
ATOM    474    C ALA    53      -0.665-103.865 -33.612  1.00  0.00      BSYN  
ATOM    475    O ALA    53      -1.258-103.841 -32.570  1.00  0.00      BSYN  
ATOM    476    N SER    54      -1.394-103.623 -34.682  1.00  0.00      BSYN  
ATOM    477    H SER    54      -2.347-103.845 -34.721  1.00  0.00      BSYN  
ATOM    478   CA SER    54      -0.805-103.384 -35.991  1.00  0.00      BSYN  
ATOM    479   CB SER    54      -1.544-104.213 -37.068  1.00  0.00      BSYN  
ATOM    480   OG SER    54      -2.121-105.389 -36.567  1.00  0.00      BSYN  
ATOM    481   HG SER    54      -1.415-105.935 -36.214  1.00  0.00      BSYN  
ATOM    482    C SER    54      -1.215-101.933 -36.393  1.00  0.00      BSYN  
ATOM    483    O SER    54      -2.249-101.382 -36.030  1.00  0.00      BSYN  
ATOM    484    N VAL    55      -0.214-101.211 -36.907  1.00  0.00      BSYN  
ATOM    485    H VAL    55       0.652-101.668 -36.945  1.00  0.00      BSYN  
ATOM    486   CA VAL    55      -0.371 -99.893 -37.563  1.00  0.00      BSYN  
ATOM    487   CB VAL    55       0.586 -98.703 -37.120  1.00  0.00      BSYN  
ATOM    488  CG1 VAL    55       0.020 -98.347 -35.785  1.00  0.00      BSYN  
ATOM    489  CG2 VAL    55       2.119 -98.985 -37.069  1.00  0.00      BSYN  
ATOM    490    C VAL    55      -0.417-100.005 -39.132  1.00  0.00      BSYN  
ATOM    491    O VAL    55       0.307 -99.487 -39.923  1.00  0.00      BSYN  
ATOM    492    N ALA    56      -1.458-100.749 -39.382  1.00  0.00      BSYN  
ATOM    493    H ALA    56      -1.881-101.186 -38.613  1.00  0.00      BSYN  
ATOM    494   CA ALA    56      -1.607-101.319 -40.669  1.00  0.00      BSYN  
ATOM    495   CB ALA    56      -2.328-102.725 -40.526  1.00  0.00      BSYN  
ATOM    496    C ALA    56      -2.432-100.478 -41.710  1.00  0.00      BSYN  
ATOM    497    O ALA    56      -3.644-100.250 -41.511  1.00  0.00      BSYN  
ATOM    498    N GLU    57      -1.833-100.039 -42.810  1.00  0.00      BSYN  
ATOM    499    H GLU    57      -0.861-100.099 -42.918  1.00  0.00      BSYN  
ATOM    500   CA GLU    57      -2.515 -99.290 -43.743  1.00  0.00      BSYN  
ATOM    501   CB GLU    57      -1.568 -98.154 -44.292  1.00  0.00      BSYN  
ATOM    502   CG GLU    57      -0.969 -97.358 -43.218  1.00  0.00      BSYN  
ATOM    503   CD GLU    57       0.322 -96.697 -43.697  1.00  0.00      BSYN  
ATOM    504  OE1 GLU    57       1.361 -97.297 -43.755  1.00  0.00      BSYN  
ATOM    505  OE2 GLU    57       0.233 -95.559 -44.081  1.00  0.00      BSYN  
ATOM    506    C GLU    57      -3.087-100.012 -44.878  1.00  0.00      BSYN  
ATOM    507    O GLU    57      -2.305-100.424 -45.748  1.00  0.00      BSYN  
ATOM    508    N LYS    58      -4.415-100.111 -44.971  1.00  0.00      BSYN  
ATOM    509    H LYS    58      -4.987 -99.762 -44.256  1.00  0.00      BSYN  
ATOM    510   CA LYS    58      -4.978-100.801 -46.104  1.00  0.00      BSYN  
ATOM    511   CB LYS    58      -6.361-101.363 -45.736  1.00  0.00      BSYN  
ATOM    512   CG LYS    58      -7.281-100.227 -45.064  1.00  0.00      BSYN  
ATOM    513   CD LYS    58      -8.723-100.863 -44.898  1.00  0.00      BSYN  
ATOM    514   CE LYS    58      -8.864-102.127 -44.050  1.00  0.00      BSYN  
ATOM    515   NZ LYS    58      -8.691-101.769 -42.618  1.00  0.00      BSYN  
ATOM    516  HZ1 LYS    58      -9.333-101.014 -42.303  1.00  0.00      BSYN  
ATOM    517  HZ2 LYS    58      -8.770-102.681 -42.124  1.00  0.00      BSYN  
ATOM    518  HZ3 LYS    58      -7.724-101.398 -42.530  1.00  0.00      BSYN  
ATOM    519    C LYS    58      -4.945-100.204 -47.588  1.00  0.00      BSYN  
ATOM    520    O LYS    58      -5.084 -99.035 -47.757  1.00  0.00      BSYN  
ATOM    521    N THR    59      -4.697-101.087 -48.598  1.00  0.00      BSYN  
ATOM    522    H THR    59      -4.459-102.012 -48.379  1.00  0.00      BSYN  
ATOM    523   CA THR    59      -4.606-100.692 -50.068  1.00  0.00      BSYN  
ATOM    524   CB THR    59      -3.068-100.801 -50.657  1.00  0.00      BSYN  
ATOM    525  OG1 THR    59      -2.448-101.997 -50.265  1.00  0.00      BSYN  
ATOM    526  HG1 THR    59      -1.653-102.210 -50.760  1.00  0.00      BSYN  
ATOM    527  CG2 THR    59      -2.211 -99.644 -49.975  1.00  0.00      BSYN  
ATOM    528    C THR    59      -5.617-101.514 -50.825  1.00  0.00      BSYN  
ATOM    529    O THR    59      -5.615-102.739 -50.747  1.00  0.00      BSYN  
ATOM    530    N LYS    60      -6.708-100.992 -51.409  1.00  0.00      BSYN  
ATOM    531    H LYS    60      -7.332-101.567 -51.898  1.00  0.00      BSYN  
ATOM    532   CA LYS    60      -7.256 -99.710 -50.983  1.00  0.00      BSYN  
ATOM    533   CB LYS    60      -7.813 -99.153 -52.206  1.00  0.00      BSYN  
ATOM    534   CG LYS    60      -6.643 -98.426 -52.812  1.00  0.00      BSYN  
ATOM    535   CD LYS    60      -6.161 -97.273 -52.070  1.00  0.00      BSYN  
ATOM    536   CE LYS    60      -7.044 -96.086 -51.944  1.00  0.00      BSYN  
ATOM    537   NZ LYS    60      -6.483 -95.039 -51.148  1.00  0.00      BSYN  
ATOM    538  HZ1 LYS    60      -5.873 -94.492 -51.789  1.00  0.00      BSYN  
ATOM    539  HZ2 LYS    60      -7.331 -94.482 -50.919  1.00  0.00      BSYN  
ATOM    540  HZ3 LYS    60      -5.873 -95.400 -50.387  1.00  0.00      BSYN  
ATOM    541    C LYS    60      -8.237 -99.583 -49.807  1.00  0.00      BSYN  
ATOM    542    O LYS    60      -8.536-100.595 -49.141  1.00  0.00      BSYN  
ATOM    543    N GLU    61      -8.465 -98.298 -49.394  1.00  0.00      BSYN  
ATOM    544    H GLU    61      -8.081 -97.640 -50.010  1.00  0.00      BSYN  
ATOM    545   CA GLU    61      -9.128 -97.881 -48.110  1.00  0.00      BSYN  
ATOM    546   CB GLU    61      -8.816 -96.458 -47.890  1.00  0.00      BSYN  
ATOM    547   CG GLU    61      -7.422 -96.441 -47.451  1.00  0.00      BSYN  
ATOM    548   CD GLU    61      -6.855 -95.066 -47.093  1.00  0.00      BSYN  
ATOM    549  OE1 GLU    61      -6.259 -94.461 -47.962  1.00  0.00      BSYN  
ATOM    550  OE2 GLU    61      -7.186 -94.393 -46.079  1.00  0.00      BSYN  
ATOM    551    C GLU    61     -10.589 -98.277 -48.117  1.00  0.00      BSYN  
ATOM    552    O GLU    61     -11.499 -97.469 -48.408  1.00  0.00      BSYN  
ATOM    553    N GLN    62     -10.815 -99.520 -47.754  1.00  0.00      BSYN  
ATOM    554    H GLN    62     -10.047-100.110 -47.603  1.00  0.00      BSYN  
ATOM    555   CA GLN    62     -12.200-100.032 -47.672  1.00  0.00      BSYN  
ATOM    556   CB GLN    62     -12.061-101.487 -48.112  1.00  0.00      BSYN  
ATOM    557   CG GLN    62     -13.317-102.263 -48.456  1.00  0.00      BSYN  
ATOM    558   CD GLN    62     -13.129-103.776 -48.627  1.00  0.00      BSYN  
ATOM    559  OE1 GLN    62     -13.499-104.521 -49.507  1.00  0.00      BSYN  
ATOM    560  NE2 GLN    62     -12.296-104.262 -47.673  1.00  0.00      BSYN  
ATOM    561 HE21 GLN    62     -12.272-105.239 -47.598  1.00  0.00      BSYN  
ATOM    562 HE22 GLN    62     -11.659-103.752 -47.130  1.00  0.00      BSYN  
ATOM    563    C GLN    62     -12.533 -99.922 -46.205  1.00  0.00      BSYN  
ATOM    564    O GLN    62     -12.669-100.902 -45.461  1.00  0.00      BSYN  
ATOM    565    N ALA    63     -12.845 -98.732 -45.761  1.00  0.00      BSYN  
ATOM    566    H ALA    63     -12.792 -98.210 -46.588  1.00  0.00      BSYN  
ATOM    567   CA ALA    63     -13.491 -98.529 -44.487  1.00  0.00      BSYN  
ATOM    568   CB ALA    63     -13.654 -97.031 -44.073  1.00  0.00      BSYN  
ATOM    569    C ALA    63     -14.945 -99.014 -44.350  1.00  0.00      BSYN  
ATOM    570    O ALA    63     -15.944 -98.628 -45.028  1.00  0.00      BSYN  
ATOM    571    N SER    64     -14.931-100.094 -43.548  1.00  0.00      BSYN  
ATOM    572    H SER    64     -14.041-100.430 -43.312  1.00  0.00      BSYN  
ATOM    573   CA SER    64     -16.138-100.718 -43.153  1.00  0.00      BSYN  
ATOM    574   CB SER    64     -16.289-101.923 -44.163  1.00  0.00      BSYN  
ATOM    575   OG SER    64     -15.205-102.800 -44.205  1.00  0.00      BSYN  
ATOM    576   HG SER    64     -14.470-102.286 -44.547  1.00  0.00      BSYN  
ATOM    577    C SER    64     -15.934-101.235 -41.702  1.00  0.00      BSYN  
ATOM    578    O SER    64     -16.913-101.312 -40.918  1.00  0.00      BSYN  
ATOM    579    N HIS    65     -14.674-101.587 -41.294  1.00  0.00      BSYN  
ATOM    580    H HIS    65     -13.897-101.652 -41.888  1.00  0.00      BSYN  
ATOM    581   CA HIS    65     -14.377-102.021 -39.948  1.00  0.00      BSYN  
ATOM    582   CB HIS    65     -13.304-103.067 -39.989  1.00  0.00      BSYN  
ATOM    583   CG HIS    65     -13.836-104.298 -40.604  1.00  0.00      BSYN  
ATOM    584  ND1 HIS    65     -14.076-104.427 -41.917  1.00  0.00      BSYN  
ATOM    585  HD1 HIS    65     -13.987-103.651 -42.508  1.00  0.00      BSYN  
ATOM    586  CD2 HIS    65     -14.406-105.340 -39.940  1.00  0.00      BSYN  
ATOM    587  NE2 HIS    65     -14.906-106.050 -40.945  1.00  0.00      BSYN  
ATOM    588  CE1 HIS    65     -14.726-105.525 -42.062  1.00  0.00      BSYN  
ATOM    589    C HIS    65     -13.942-100.872 -39.002  1.00  0.00      BSYN  
ATOM    590    O HIS    65     -12.898-100.269 -39.184  1.00  0.00      BSYN  
ATOM    591    N LEU    66     -14.762-100.510 -37.944  1.00  0.00      BSYN  
ATOM    592    H LEU    66     -15.711-100.754 -37.966  1.00  0.00      BSYN  
ATOM    593   CA LEU    66     -14.338 -99.669 -36.817  1.00  0.00      BSYN  
ATOM    594   CB LEU    66     -15.506 -98.695 -36.380  1.00  0.00      BSYN  
ATOM    595   CG LEU    66     -15.436 -97.231 -36.733  1.00  0.00      BSYN  
ATOM    596  CD1 LEU    66     -15.544 -96.938 -38.254  1.00  0.00      BSYN  
ATOM    597  CD2 LEU    66     -16.438 -96.515 -35.764  1.00  0.00      BSYN  
ATOM    598    C LEU    66     -13.654-100.535 -35.702  1.00  0.00      BSYN  
ATOM    599    O LEU    66     -12.645-100.097 -35.090  1.00  0.00      BSYN  
ATOM    600    N GLY    67     -14.216-101.733 -35.400  1.00  0.00      BSYN  
ATOM    601    H GLY    67     -15.114-101.866 -35.769  1.00  0.00      BSYN  
ATOM    602   CA GLY    67     -13.722-102.754 -34.354  1.00  0.00      BSYN  
ATOM    603    C GLY    67     -13.870-102.414 -32.866  1.00  0.00      BSYN  
ATOM    604    O GLY    67     -14.800-101.622 -32.648  1.00  0.00      BSYN  
ATOM    605    N GLY    68     -13.209-103.075 -31.887  1.00  0.00      BSYN  
ATOM    606    H GLY    68     -12.488-103.708 -32.089  1.00  0.00      BSYN  
ATOM    607   CA GLY    68     -13.391-102.495 -30.549  1.00  0.00      BSYN  
ATOM    608    C GLY    68     -12.203-102.442 -29.648  1.00  0.00      BSYN  
ATOM    609    O GLY    68     -11.595-103.485 -29.369  1.00  0.00      BSYN  
ATOM    610    N ALA    69     -12.010-101.248 -29.032  1.00  0.00      BSYN  
ATOM    611    H ALA    69     -12.656-100.571 -29.323  1.00  0.00      BSYN  
ATOM    612   CA ALA    69     -10.826-101.078 -28.152  1.00  0.00      BSYN  
ATOM    613   CB ALA    69     -10.343 -99.673 -28.288  1.00  0.00      BSYN  
ATOM    614    C ALA    69     -10.895-101.520 -26.653  1.00  0.00      BSYN  
ATOM    615    O ALA    69     -11.939-101.868 -26.019  1.00  0.00      BSYN  
ATOM    616    N VAL    70      -9.716-101.605 -26.143  1.00  0.00      BSYN  
ATOM    617    H VAL    70      -8.963-101.400 -26.736  1.00  0.00      BSYN  
ATOM    618   CA VAL    70      -9.487-102.109 -24.800  1.00  0.00      BSYN  
ATOM    619   CB VAL    70      -8.382-103.137 -24.895  1.00  0.00      BSYN  
ATOM    620  CG1 VAL    70      -7.962-103.682 -23.587  1.00  0.00      BSYN  
ATOM    621  CG2 VAL    70      -8.793-104.366 -25.682  1.00  0.00      BSYN  
ATOM    622    C VAL    70      -9.185-100.813 -24.033  1.00  0.00      BSYN  
ATOM    623    O VAL    70      -8.148-100.183 -24.403  1.00  0.00      BSYN  
ATOM    624    N PHE    71     -10.157-100.368 -23.225  1.00  0.00      BSYN  
ATOM    625    H PHE    71     -10.811-101.031 -22.918  1.00  0.00      BSYN  
ATOM    626   CA PHE    71     -10.045 -99.082 -22.617  1.00  0.00      BSYN  
ATOM    627   CB PHE    71     -11.330 -98.355 -23.080  1.00  0.00      BSYN  
ATOM    628   CG PHE    71     -11.115 -97.569 -24.373  1.00  0.00      BSYN  
ATOM    629  CD1 PHE    71      -9.924 -97.030 -24.935  1.00  0.00      BSYN  
ATOM    630  CD2 PHE    71     -12.328 -97.403 -25.034  1.00  0.00      BSYN  
ATOM    631  CE1 PHE    71     -10.011 -96.455 -26.180  1.00  0.00      BSYN  
ATOM    632  CE2 PHE    71     -12.382 -96.659 -26.187  1.00  0.00      BSYN  
ATOM    633   CZ PHE    71     -11.173 -96.141 -26.722  1.00  0.00      BSYN  
ATOM    634    C PHE    71     -10.034 -99.058 -21.137  1.00  0.00      BSYN  
ATOM    635    O PHE    71     -10.979 -99.604 -20.569  1.00  0.00      BSYN  
ATOM    636    N SER    72      -8.903 -98.641 -20.519  1.00  0.00      BSYN  
ATOM    637    H SER    72      -8.164 -98.161 -20.947  1.00  0.00      BSYN  
ATOM    638   CA SER    72      -8.713 -98.810 -19.075  1.00  0.00      BSYN  
ATOM    639   CB SER    72      -8.217-100.179 -18.517  1.00  0.00      BSYN  
ATOM    640   OG SER    72      -9.072-101.307 -18.540  1.00  0.00      BSYN  
ATOM    641   HG SER    72      -9.858-101.071 -18.043  1.00  0.00      BSYN  
ATOM    642    C SER    72      -7.716 -97.723 -18.657  1.00  0.00      BSYN  
ATOM    643    O SER    72      -6.732 -97.419 -19.343  1.00  0.00      BSYN  
ATOM    644    N GLY    73      -7.871 -97.127 -17.386  1.00  0.00      BSYN  
ATOM    645    H GLY    73      -8.602 -97.487 -16.842  1.00  0.00      BSYN  
ATOM    646   CA GLY    73      -7.274 -95.882 -16.962  1.00  0.00      BSYN  
ATOM    647    C GLY    73      -8.158 -95.142 -15.853  1.00  0.00      BSYN  
ATOM    648    O GLY    73      -9.267 -94.707 -16.082  1.00  0.00      BSYN  
ATOM    649    N ALA    74      -7.694 -95.056 -14.623  1.00  0.00      BSYN  
ATOM    650    H ALA    74      -6.859 -95.523 -14.415  1.00  0.00      BSYN  
ATOM    651   CA ALA    74      -8.334 -94.229 -13.547  1.00  0.00      BSYN  
ATOM    652   CB ALA    74      -7.409 -94.493 -12.344  1.00  0.00      BSYN  
ATOM    653    C ALA    74      -8.537 -92.732 -13.582  1.00  0.00      BSYN  
ATOM    654    O ALA    74      -7.810 -91.880 -13.059  1.00  0.00      BSYN  
ATOM    655    N GLY    75      -9.534 -92.337 -14.390  1.00  0.00      BSYN  
ATOM    656    H GLY    75      -9.797 -92.929 -15.125  1.00  0.00      BSYN  
ATOM    657   CA GLY    75     -10.268 -91.099 -14.106  1.00  0.00      BSYN  
ATOM    658    C GLY    75     -11.678 -91.294 -14.458  1.00  0.00      BSYN  
ATOM    659    O GLY    75     -12.187 -92.425 -14.589  1.00  0.00      BSYN  
ATOM    660    N ASN    76     -12.257 -90.199 -14.860  1.00  0.00      BSYN  
ATOM    661    H ASN    76     -11.732 -89.400 -15.074  1.00  0.00      BSYN  
ATOM    662   CA ASN    76     -13.722 -90.210 -15.081  1.00  0.00      BSYN  
ATOM    663   CB ASN    76     -14.357 -88.816 -14.858  1.00  0.00      BSYN  
ATOM    664   CG ASN    76     -15.173 -88.586 -13.550  1.00  0.00      BSYN  
ATOM    665  OD1 ASN    76     -14.885 -88.900 -12.445  1.00  0.00      BSYN  
ATOM    666  ND2 ASN    76     -16.252 -87.959 -13.965  1.00  0.00      BSYN  
ATOM    667 HD21 ASN    76     -16.417 -87.628 -14.872  1.00  0.00      BSYN  
ATOM    668 HD22 ASN    76     -16.880 -87.854 -13.220  1.00  0.00      BSYN  
ATOM    669    C ASN    76     -14.210 -90.555 -16.475  1.00  0.00      BSYN  
ATOM    670    O ASN    76     -13.913 -89.820 -17.387  1.00  0.00      BSYN  
ATOM    671    N ILE    77     -14.868 -91.729 -16.382  1.00  0.00      BSYN  
ATOM    672    H ILE    77     -15.113 -92.208 -15.563  1.00  0.00      BSYN  
ATOM    673   CA ILE    77     -15.322 -92.451 -17.539  1.00  0.00      BSYN  
ATOM    674   CB ILE    77     -15.627 -93.954 -17.297  1.00  0.00      BSYN  
ATOM    675  CG2 ILE    77     -16.594 -94.095 -16.114  1.00  0.00      BSYN  
ATOM    676  CG1 ILE    77     -15.990 -94.825 -18.530  1.00  0.00      BSYN  
ATOM    677   CD ILE    77     -14.704 -95.376 -19.066  1.00  0.00      BSYN  
ATOM    678    C ILE    77     -16.540 -91.777 -18.120  1.00  0.00      BSYN  
ATOM    679    O ILE    77     -17.678 -91.722 -17.556  1.00  0.00      BSYN  
ATOM    680    N ALA    78     -16.290 -90.975 -19.207  1.00  0.00      BSYN  
ATOM    681    H ALA    78     -15.434 -91.214 -19.619  1.00  0.00      BSYN  
ATOM    682   CA ALA    78     -17.129 -90.002 -19.686  1.00  0.00      BSYN  
ATOM    683   CB ALA    78     -16.386 -88.700 -19.455  1.00  0.00      BSYN  
ATOM    684    C ALA    78     -17.339 -90.366 -21.155  1.00  0.00      BSYN  
ATOM    685    O ALA    78     -18.318 -90.996 -21.508  1.00  0.00      BSYN  
ATOM    686    N ALA    79     -16.320 -89.921 -22.016  1.00  0.00      BSYN  
ATOM    687    H ALA    79     -15.437 -89.591 -21.748  1.00  0.00      BSYN  
ATOM    688   CA ALA    79     -16.366 -90.415 -23.395  1.00  0.00      BSYN  
ATOM    689   CB ALA    79     -16.556 -89.176 -24.330  1.00  0.00      BSYN  
ATOM    690    C ALA    79     -14.988 -90.933 -23.776  1.00  0.00      BSYN  
ATOM    691    O ALA    79     -14.981 -92.109 -24.159  1.00  0.00      BSYN  
ATOM    692    N ALA    80     -13.993 -90.122 -23.557  1.00  0.00      BSYN  
ATOM    693    H ALA    80     -13.975 -89.279 -23.058  1.00  0.00      BSYN  
ATOM    694   CA ALA    80     -12.647 -90.375 -24.107  1.00  0.00      BSYN  
ATOM    695   CB ALA    80     -12.337 -89.084 -24.949  1.00  0.00      BSYN  
ATOM    696    C ALA    80     -11.609 -90.566 -22.929  1.00  0.00      BSYN  
ATOM    697    O ALA    80     -10.774 -89.699 -22.771  1.00  0.00      BSYN  
ATOM    698    N THR    81     -11.515 -91.686 -22.149  1.00  0.00      BSYN  
ATOM    699    H THR    81     -12.127 -92.447 -22.236  1.00  0.00      BSYN  
ATOM    700   CA THR    81     -10.642 -91.763 -20.982  1.00  0.00      BSYN  
ATOM    701   CB THR    81     -11.116 -91.015 -19.724  1.00  0.00      BSYN  
ATOM    702  OG1 THR    81     -11.199 -89.631 -20.028  1.00  0.00      BSYN  
ATOM    703  HG1 THR    81     -11.412 -89.165 -19.216  1.00  0.00      BSYN  
ATOM    704  CG2 THR    81     -10.318 -91.057 -18.401  1.00  0.00      BSYN  
ATOM    705    C THR    81     -10.311 -93.199 -20.734  1.00  0.00      BSYN  
ATOM    706    O THR    81     -11.110 -94.093 -20.893  1.00  0.00      BSYN  
ATOM    707    N GLY    82      -9.021 -93.373 -20.601  1.00  0.00      BSYN  
ATOM    708    H GLY    82      -8.367 -92.643 -20.623  1.00  0.00      BSYN  
ATOM    709   CA GLY    82      -8.416 -94.734 -20.637  1.00  0.00      BSYN  
ATOM    710    C GLY    82      -7.348 -94.776 -21.798  1.00  0.00      BSYN  
ATOM    711    O GLY    82      -7.533 -94.620 -23.029  1.00  0.00      BSYN  
ATOM    712    N LEU    83      -6.302 -95.046 -21.092  1.00  0.00      BSYN  
ATOM    713    H LEU    83      -6.528 -95.258 -20.162  1.00  0.00      BSYN  
ATOM    714   CA LEU    83      -4.811 -95.085 -21.536  1.00  0.00      BSYN  
ATOM    715   CB LEU    83      -4.593 -95.920 -22.731  1.00  0.00      BSYN  
ATOM    716   CG LEU    83      -4.342 -97.456 -22.845  1.00  0.00      BSYN  
ATOM    717  CD1 LEU    83      -4.143 -97.927 -24.310  1.00  0.00      BSYN  
ATOM    718  CD2 LEU    83      -3.088 -97.677 -22.066  1.00  0.00      BSYN  
ATOM    719    C LEU    83      -4.164 -93.712 -21.839  1.00  0.00      BSYN  
ATOM    720    O LEU    83      -4.766 -92.738 -22.195  1.00  0.00      BSYN  
ATOM    721    N VAL    84      -2.835 -93.686 -21.740  1.00  0.00      BSYN  
ATOM    722    H VAL    84      -2.541 -94.531 -21.341  1.00  0.00      BSYN  
ATOM    723   CA VAL    84      -2.015 -92.639 -22.232  1.00  0.00      BSYN  
ATOM    724   CB VAL    84      -1.145 -92.078 -21.024  1.00  0.00      BSYN  
ATOM    725  CG1 VAL    84      -1.700 -90.798 -20.686  1.00  0.00      BSYN  
ATOM    726  CG2 VAL    84      -1.409 -92.825 -19.712  1.00  0.00      BSYN  
ATOM    727    C VAL    84      -1.080 -93.409 -23.320  1.00  0.00      BSYN  
ATOM    728    O VAL    84      -0.418 -94.331 -22.946  1.00  0.00      BSYN  
ATOM    729    N LYS    85      -1.151 -92.913 -24.570  1.00  0.00      BSYN  
ATOM    730    H LYS    85      -1.997 -92.477 -24.803  1.00  0.00      BSYN  
ATOM    731   CA LYS    85      -0.007 -93.154 -25.503  1.00  0.00      BSYN  
ATOM    732   CB LYS    85      -0.579 -93.279 -26.900  1.00  0.00      BSYN  
ATOM    733   CG LYS    85       0.391 -93.528 -28.021  1.00  0.00      BSYN  
ATOM    734   CD LYS    85      -0.434 -93.871 -29.313  1.00  0.00      BSYN  
ATOM    735   CE LYS    85       0.395 -94.362 -30.440  1.00  0.00      BSYN  
ATOM    736   NZ LYS    85       0.614 -95.856 -30.481  1.00  0.00      BSYN  
ATOM    737  HZ1 LYS    85       1.173 -96.299 -29.723  1.00  0.00      BSYN  
ATOM    738  HZ2 LYS    85      -0.200 -96.501 -30.423  1.00  0.00      BSYN  
ATOM    739  HZ3 LYS    85       1.126 -95.962 -31.380  1.00  0.00      BSYN  
ATOM    740    C LYS    85       1.095 -92.127 -25.550  1.00  0.00      BSYN  
ATOM    741    O LYS    85       2.292 -92.555 -25.390  1.00  0.00      BSYN  
ATOM    742    N ARG    86       0.830 -90.861 -25.598  1.00  0.00      BSYN  
ATOM    743    H ARG    86      -0.067 -90.467 -25.558  1.00  0.00      BSYN  
ATOM    744   CA ARG    86       1.959 -89.953 -25.811  1.00  0.00      BSYN  
ATOM    745   CB ARG    86       1.501 -88.881 -26.722  1.00  0.00      BSYN  
ATOM    746   CG ARG    86       0.725 -89.265 -28.150  1.00  0.00      BSYN  
ATOM    747   CD ARG    86       1.631 -89.618 -29.160  1.00  0.00      BSYN  
ATOM    748   NE ARG    86       0.976 -90.097 -30.420  1.00  0.00      BSYN  
ATOM    749   HE ARG    86       0.213 -90.690 -30.257  1.00  0.00      BSYN  
ATOM    750   CZ ARG    86       1.572 -89.813 -31.588  1.00  0.00      BSYN  
ATOM    751  NH1 ARG    86       1.202 -90.540 -32.715  1.00  0.00      BSYN  
ATOM    752 HH11 ARG    86       1.580 -90.465 -33.638  1.00  0.00      BSYN  
ATOM    753 HH12 ARG    86       0.683 -91.392 -32.644  1.00  0.00      BSYN  
ATOM    754  NH2 ARG    86       2.542 -88.887 -31.739  1.00  0.00      BSYN  
ATOM    755 HH21 ARG    86       2.816 -88.816 -32.698  1.00  0.00      BSYN  
ATOM    756 HH22 ARG    86       2.964 -88.306 -31.042  1.00  0.00      BSYN  
ATOM    757    C ARG    86       2.034 -89.150 -24.492  1.00  0.00      BSYN  
ATOM    758    O ARG    86       1.034 -89.078 -23.810  1.00  0.00      BSYN  
ATOM    759    N GLU    87       3.267 -88.715 -24.134  1.00  0.00      BSYN  
ATOM    760    H GLU    87       4.102 -88.887 -24.617  1.00  0.00      BSYN  
ATOM    761   CA GLU    87       3.311 -87.786 -23.071  1.00  0.00      BSYN  
ATOM    762   CB GLU    87       4.693 -87.927 -22.458  1.00  0.00      BSYN  
ATOM    763   CG GLU    87       4.840 -88.175 -20.931  1.00  0.00      BSYN  
ATOM    764   CD GLU    87       6.275 -88.322 -20.425  1.00  0.00      BSYN  
ATOM    765  OE1 GLU    87       6.819 -87.419 -19.810  1.00  0.00      BSYN  
ATOM    766  OE2 GLU    87       6.836 -89.351 -20.656  1.00  0.00      BSYN  
ATOM    767    C GLU    87       2.887 -86.453 -23.734  1.00  0.00      BSYN  
ATOM    768    O GLU    87       2.123 -85.644 -23.226  1.00  0.00      BSYN  
ATOM    769    N GLU    88       3.523 -86.171 -24.888  1.00  0.00      BSYN  
ATOM    770    H GLU    88       4.116 -86.774 -25.382  1.00  0.00      BSYN  
ATOM    771   CA GLU    88       3.335 -84.827 -25.525  1.00  0.00      BSYN  
ATOM    772   CB GLU    88       4.529 -84.245 -26.279  1.00  0.00      BSYN  
ATOM    773   CG GLU    88       5.706 -83.785 -25.534  1.00  0.00      BSYN  
ATOM    774   CD GLU    88       6.280 -84.532 -24.363  1.00  0.00      BSYN  
ATOM    775  OE1 GLU    88       6.116 -84.127 -23.179  1.00  0.00      BSYN  
ATOM    776  OE2 GLU    88       6.784 -85.606 -24.620  1.00  0.00      BSYN  
ATOM    777    C GLU    88       2.242 -84.832 -26.487  1.00  0.00      BSYN  
ATOM    778    O GLU    88       2.174 -85.732 -27.354  1.00  0.00      BSYN  
ATOM    779    N PHE    89       1.298 -83.883 -26.194  1.00  0.00      BSYN  
ATOM    780    H PHE    89       1.395 -83.209 -25.489  1.00  0.00      BSYN  
ATOM    781   CA PHE    89       0.181 -83.592 -27.038  1.00  0.00      BSYN  
ATOM    782   CB PHE    89      -1.009 -83.293 -26.082  1.00  0.00      BSYN  
ATOM    783   CG PHE    89      -1.711 -84.598 -25.673  1.00  0.00      BSYN  
ATOM    784  CD1 PHE    89      -2.296 -85.324 -26.587  1.00  0.00      BSYN  
ATOM    785  CD2 PHE    89      -1.622 -85.069 -24.345  1.00  0.00      BSYN  
ATOM    786  CE1 PHE    89      -2.931 -86.532 -26.283  1.00  0.00      BSYN  
ATOM    787  CE2 PHE    89      -2.268 -86.270 -24.045  1.00  0.00      BSYN  
ATOM    788   CZ PHE    89      -2.867 -86.983 -24.998  1.00  0.00      BSYN  
ATOM    789    C PHE    89       0.450 -82.467 -28.042  1.00  0.00      BSYN  
ATOM    790    O PHE    89       0.782 -81.374 -27.498  1.00  0.00      BSYN  
ATOM    791    N PRO    90       0.523 -82.671 -29.390  1.00  0.00      BSYN  
ATOM    792   CD PRO    90       0.727 -84.006 -29.991  1.00  0.00      BSYN  
ATOM    793   CA PRO    90       0.874 -81.576 -30.365  1.00  0.00      BSYN  
ATOM    794   CB PRO    90       1.922 -82.362 -31.217  1.00  0.00      BSYN  
ATOM    795   CG PRO    90       1.647 -83.833 -31.213  1.00  0.00      BSYN  
ATOM    796    C PRO    90      -0.310 -81.109 -31.238  1.00  0.00      BSYN  
ATOM    797    O PRO    90      -1.214 -81.814 -31.669  1.00  0.00      BSYN  
ATOM    798    N THR    91      -0.199 -79.809 -31.513  1.00  0.00      BSYN  
ATOM    799    H THR    91       0.618 -79.280 -31.621  1.00  0.00      BSYN  
ATOM    800   CA THR    91      -1.443 -79.191 -31.853  1.00  0.00      BSYN  
ATOM    801   CB THR    91      -1.755 -77.680 -31.507  1.00  0.00      BSYN  
ATOM    802  OG1 THR    91      -0.622 -77.020 -32.010  1.00  0.00      BSYN  
ATOM    803  HG1 THR    91      -0.432 -76.269 -31.444  1.00  0.00      BSYN  
ATOM    804  CG2 THR    91      -1.895 -77.344 -30.064  1.00  0.00      BSYN  
ATOM    805    C THR    91      -1.977 -79.369 -33.329  1.00  0.00      BSYN  
ATOM    806    O THR    91      -2.973 -78.840 -33.595  1.00  0.00      BSYN  
ATOM    807    N ASP    92      -1.507 -80.314 -34.150  1.00  0.00      BSYN  
ATOM    808    H ASP    92      -0.653 -80.622 -33.780  1.00  0.00      BSYN  
ATOM    809   CA ASP    92      -2.038 -80.655 -35.531  1.00  0.00      BSYN  
ATOM    810   CB ASP    92      -0.887 -80.974 -36.488  1.00  0.00      BSYN  
ATOM    811   CG ASP    92      -1.292 -81.060 -37.976  1.00  0.00      BSYN  
ATOM    812  OD1 ASP    92      -0.780 -81.951 -38.625  1.00  0.00      BSYN  
ATOM    813  OD2 ASP    92      -2.050 -80.212 -38.509  1.00  0.00      BSYN  
ATOM    814    C ASP    92      -3.082 -81.756 -35.342  1.00  0.00      BSYN  
ATOM    815    O ASP    92      -3.292 -82.627 -36.236  1.00  0.00      BSYN  
ATOM    816    N LEU    93      -3.779 -81.818 -34.180  1.00  0.00      BSYN  
ATOM    817    H LEU    93      -3.770 -81.204 -33.417  1.00  0.00      BSYN  
ATOM    818   CA LEU    93      -4.548 -83.007 -33.827  1.00  0.00      BSYN  
ATOM    819   CB LEU    93      -3.825 -83.845 -32.766  1.00  0.00      BSYN  
ATOM    820   CG LEU    93      -3.235 -85.149 -33.422  1.00  0.00      BSYN  
ATOM    821  CD1 LEU    93      -1.724 -84.900 -33.861  1.00  0.00      BSYN  
ATOM    822  CD2 LEU    93      -3.399 -86.376 -32.457  1.00  0.00      BSYN  
ATOM    823    C LEU    93      -5.943 -82.602 -33.425  1.00  0.00      BSYN  
ATOM    824    O LEU    93      -6.986 -82.837 -34.064  1.00  0.00      BSYN  
ATOM    825    N LYS    94      -5.943 -82.093 -32.113  1.00  0.00      BSYN  
ATOM    826    H LYS    94      -5.096 -81.985 -31.631  1.00  0.00      BSYN  
ATOM    827   CA LYS    94      -7.251 -82.014 -31.457  1.00  0.00      BSYN  
ATOM    828   CB LYS    94      -7.032 -82.303 -29.930  1.00  0.00      BSYN  
ATOM    829   CG LYS    94      -5.868 -81.438 -29.219  1.00  0.00      BSYN  
ATOM    830   CD LYS    94      -5.691 -81.797 -27.721  1.00  0.00      BSYN  
ATOM    831   CE LYS    94      -5.196 -83.272 -27.623  1.00  0.00      BSYN  
ATOM    832   NZ LYS    94      -5.445 -83.852 -26.397  1.00  0.00      BSYN  
ATOM    833  HZ1 LYS    94      -4.597 -83.918 -25.798  1.00  0.00      BSYN  
ATOM    834  HZ2 LYS    94      -6.211 -83.323 -25.935  1.00  0.00      BSYN  
ATOM    835  HZ3 LYS    94      -5.882 -84.748 -26.693  1.00  0.00      BSYN  
ATOM    836    C LYS    94      -8.061 -80.701 -31.640  1.00  0.00      BSYN  
ATOM    837    O LYS    94      -7.495 -79.683 -32.139  1.00  0.00      BSYN  
ATOM    838    N PRO    95      -9.312 -80.648 -31.244  1.00  0.00      BSYN  
ATOM    839   CD PRO    95     -10.209 -81.702 -31.578  1.00  0.00      BSYN  
ATOM    840   CA PRO    95     -10.099 -79.381 -31.081  1.00  0.00      BSYN  
ATOM    841   CB PRO    95     -11.548 -79.816 -31.253  1.00  0.00      BSYN  
ATOM    842   CG PRO    95     -11.516 -81.341 -30.864  1.00  0.00      BSYN  
ATOM    843    C PRO    95      -9.806 -78.895 -29.605  1.00  0.00      BSYN  
ATOM    844    O PRO    95      -9.792 -79.680 -28.655  1.00  0.00      BSYN  
ATOM    845    N GLU    96      -9.670 -77.509 -29.394  1.00  0.00      BSYN  
ATOM    846    H GLU    96      -9.871 -76.856 -30.096  1.00  0.00      BSYN  
ATOM    847   CA GLU    96      -9.304 -77.050 -28.048  1.00  0.00      BSYN  
ATOM    848   CB GLU    96      -7.750 -76.728 -27.894  1.00  0.00      BSYN  
ATOM    849   CG GLU    96      -6.938 -77.962 -27.643  1.00  0.00      BSYN  
ATOM    850   CD GLU    96      -5.453 -77.891 -27.537  1.00  0.00      BSYN  
ATOM    851  OE1 GLU    96      -4.736 -77.218 -28.252  1.00  0.00      BSYN  
ATOM    852  OE2 GLU    96      -4.938 -78.491 -26.589  1.00  0.00      BSYN  
ATOM    853    C GLU    96     -10.176 -75.869 -27.752  1.00  0.00      BSYN  
ATOM    854    O GLU    96     -10.326 -74.919 -28.484  1.00  0.00      BSYN  
ATOM    855    N GLU    97     -10.959 -75.752 -26.650  1.00  0.00      BSYN  
ATOM    856    H GLU    97     -11.058 -74.821 -26.360  1.00  0.00      BSYN  
ATOM    857   CA GLU    97     -11.352 -76.740 -25.714  1.00  0.00      BSYN  
ATOM    858   CB GLU    97     -11.467 -76.280 -24.240  1.00  0.00      BSYN  
ATOM    859   CG GLU    97     -11.206 -77.347 -23.118  1.00  0.00      BSYN  
ATOM    860   CD GLU    97     -10.954 -76.775 -21.798  1.00  0.00      BSYN  
ATOM    861  OE1 GLU    97     -11.871 -76.907 -21.032  1.00  0.00      BSYN  
ATOM    862  OE2 GLU    97      -9.821 -76.362 -21.467  1.00  0.00      BSYN  
ATOM    863    C GLU    97     -12.673 -77.189 -26.270  1.00  0.00      BSYN  
ATOM    864    O GLU    97     -13.484 -76.460 -26.850  1.00  0.00      BSYN  
ATOM    865    N VAL    98     -12.754 -78.499 -26.304  1.00  0.00      BSYN  
ATOM    866    H VAL    98     -11.905 -78.974 -26.188  1.00  0.00      BSYN  
ATOM    867   CA VAL    98     -14.006 -79.201 -26.579  1.00  0.00      BSYN  
ATOM    868   CB VAL    98     -13.626 -80.548 -27.066  1.00  0.00      BSYN  
ATOM    869  CG1 VAL    98     -13.004 -81.556 -26.105  1.00  0.00      BSYN  
ATOM    870  CG2 VAL    98     -14.939 -81.237 -27.539  1.00  0.00      BSYN  
ATOM    871    C VAL    98     -14.976 -79.179 -25.420  1.00  0.00      BSYN  
ATOM    872    O VAL    98     -14.810 -79.909 -24.469  1.00  0.00      BSYN  
ATOM    873    N ALA    99     -15.927 -78.318 -25.511  1.00  0.00      BSYN  
ATOM    874    H ALA    99     -15.891 -77.558 -26.129  1.00  0.00      BSYN  
ATOM    875   CA ALA    99     -17.065 -78.323 -24.650  1.00  0.00      BSYN  
ATOM    876   CB ALA    99     -16.732 -77.474 -23.444  1.00  0.00      BSYN  
ATOM    877    C ALA    99     -18.304 -77.678 -25.361  1.00  0.00      BSYN  
ATOM    878    O ALA    99     -18.197 -76.970 -26.342  1.00  0.00      BSYN  
ATOM    879    N GLN   100     -19.454 -78.085 -24.816  1.00  0.00      BSYN  
ATOM    880    H GLN   100     -19.387 -78.441 -23.905  1.00  0.00      BSYN  
ATOM    881   CA GLN   100     -20.722 -77.704 -25.404  1.00  0.00      BSYN  
ATOM    882   CB GLN   100     -21.553 -78.952 -25.628  1.00  0.00      BSYN  
ATOM    883   CG GLN   100     -20.768 -80.017 -26.479  1.00  0.00      BSYN  
ATOM    884   CD GLN   100     -21.514 -81.320 -26.322  1.00  0.00      BSYN  
ATOM    885  OE1 GLN   100     -22.035 -81.824 -27.333  1.00  0.00      BSYN  
ATOM    886  NE2 GLN   100     -21.680 -81.935 -25.135  1.00  0.00      BSYN  
ATOM    887 HE21 GLN   100     -21.344 -81.516 -24.315  1.00  0.00      BSYN  
ATOM    888 HE22 GLN   100     -21.817 -82.901 -25.234  1.00  0.00      BSYN  
ATOM    889    C GLN   100     -21.583 -76.714 -24.572  1.00  0.00      BSYN  
ATOM    890    O GLN   100     -21.893 -76.901 -23.390  1.00  0.00      BSYN  
ATOM    891    N GLU   101     -22.040 -75.760 -25.346  1.00  0.00      BSYN  
ATOM    892    H GLU   101     -21.795 -75.911 -26.283  1.00  0.00      BSYN  
ATOM    893   CA GLU   101     -22.812 -74.646 -24.805  1.00  0.00      BSYN  
ATOM    894   CB GLU   101     -22.373 -73.217 -25.257  1.00  0.00      BSYN  
ATOM    895   CG GLU   101     -21.074 -72.825 -24.541  1.00  0.00      BSYN  
ATOM    896   CD GLU   101     -20.398 -71.431 -24.720  1.00  0.00      BSYN  
ATOM    897  OE1 GLU   101     -20.418 -70.921 -25.827  1.00  0.00      BSYN  
ATOM    898  OE2 GLU   101     -19.908 -70.860 -23.728  1.00  0.00      BSYN  
ATOM    899    C GLU   101     -24.282 -74.840 -25.309  1.00  0.00      BSYN  
ATOM    900    O GLU   101     -24.494 -75.122 -26.511  1.00  0.00      BSYN  
ATOM    901    N ALA   102     -25.265 -74.992 -24.319  1.00  0.00      BSYN  
ATOM    902    H ALA   102     -25.008 -75.048 -23.375  1.00  0.00      BSYN  
ATOM    903   CA ALA   102     -26.628 -75.154 -24.597  1.00  0.00      BSYN  
ATOM    904   CB ALA   102     -27.156 -76.291 -23.712  1.00  0.00      BSYN  
ATOM    905    C ALA   102     -27.274 -73.793 -24.352  1.00  0.00      BSYN  
ATOM    906    O ALA   102     -27.197 -73.248 -23.255  1.00  0.00      BSYN  
ATOM    907    N ALA   103     -27.937 -73.142 -25.223  1.00  0.00      BSYN  
ATOM    908    H ALA   103     -27.837 -73.603 -26.082  1.00  0.00      BSYN  
ATOM    909   CA ALA   103     -28.744 -71.948 -25.046  1.00  0.00      BSYN  
ATOM    910   CB ALA   103     -29.908 -72.386 -24.180  1.00  0.00      BSYN  
ATOM    911    C ALA   103     -28.110 -70.627 -24.475  1.00  0.00      BSYN  
ATOM    912    O ALA   103     -28.670 -69.915 -23.641  1.00  0.00      BSYN  
ATOM    913    N GLU   104     -26.844 -70.332 -24.806  1.00  0.00      BSYN  
ATOM    914    H GLU   104     -26.182 -70.956 -25.171  1.00  0.00      BSYN  
ATOM    915   CA GLU   104     -26.391 -68.963 -24.542  1.00  0.00      BSYN  
ATOM    916   CB GLU   104     -25.004 -69.102 -23.913  1.00  0.00      BSYN  
ATOM    917   CG GLU   104     -24.264 -67.857 -23.382  1.00  0.00      BSYN  
ATOM    918   CD GLU   104     -22.831 -67.705 -23.981  1.00  0.00      BSYN  
ATOM    919  OE1 GLU   104     -22.694 -67.572 -25.176  1.00  0.00      BSYN  
ATOM    920  OE2 GLU   104     -21.905 -67.678 -23.249  1.00  0.00      BSYN  
ATOM    921    C GLU   104     -26.331 -68.172 -25.852  1.00  0.00      BSYN  
ATOM    922    O GLU   104     -26.316 -68.526 -27.025  1.00  0.00      BSYN  
ATOM    923    N GLU   105     -26.363 -66.777 -25.787  1.00  0.00      BSYN  
ATOM    924    H GLU   105     -26.292 -66.256 -24.959  1.00  0.00      BSYN  
ATOM    925   CA GLU   105     -26.193 -66.031 -27.006  1.00  0.00      BSYN  
ATOM    926   CB GLU   105     -27.416 -65.251 -27.359  1.00  0.00      BSYN  
ATOM    927   CG GLU   105     -28.510 -66.170 -28.006  1.00  0.00      BSYN  
ATOM    928   CD GLU   105     -29.515 -66.823 -26.991  1.00  0.00      BSYN  
ATOM    929  OE1 GLU   105     -30.550 -66.119 -26.652  1.00  0.00      BSYN  
ATOM    930  OE2 GLU   105     -29.270 -67.925 -26.517  1.00  0.00      BSYN  
ATOM    931    C GLU   105     -24.989 -65.060 -27.085  1.00  0.00      BSYN  
ATOM    932    O GLU   105     -24.808 -64.412 -26.089  1.00  0.00      BSYN  
ATOM    933    N PRO   106     -24.195 -64.870 -28.144  1.00  0.00      BSYN  
ATOM    934   CD PRO   106     -24.205 -65.604 -29.431  1.00  0.00      BSYN  
ATOM    935   CA PRO   106     -23.129 -63.824 -28.196  1.00  0.00      BSYN  
ATOM    936   CB PRO   106     -22.369 -64.141 -29.506  1.00  0.00      BSYN  
ATOM    937   CG PRO   106     -22.828 -65.536 -29.906  1.00  0.00      BSYN  
ATOM    938    C PRO   106     -23.668 -62.387 -28.083  1.00  0.00      BSYN  
ATOM    939    O PRO   106     -23.262 -61.523 -27.329  1.00  0.00      BSYN  
ATOM    940    N LEU   107     -24.675 -62.101 -28.836  1.00  0.00      BSYN  
ATOM    941    H LEU   107     -25.028 -62.800 -29.426  1.00  0.00      BSYN  
ATOM    942   CA LEU   107     -25.469 -60.862 -28.868  1.00  0.00      BSYN  
ATOM    943   CB LEU   107     -26.107 -60.774 -30.301  1.00  0.00      BSYN  
ATOM    944   CG LEU   107     -25.017 -60.210 -31.181  1.00  0.00      BSYN  
ATOM    945  CD1 LEU   107     -25.464 -60.590 -32.517  1.00  0.00      BSYN  
ATOM    946  CD2 LEU   107     -24.739 -58.723 -31.198  1.00  0.00      BSYN  
ATOM    947    C LEU   107     -26.551 -61.104 -27.751  1.00  0.00      BSYN  
ATOM    948    O LEU   107     -27.612 -61.688 -28.095  1.00  0.00      BSYN  
ATOM    949    N ILE   108     -26.331 -60.590 -26.558  1.00  0.00      BSYN  
ATOM    950    H ILE   108     -25.441 -60.191 -26.455  1.00  0.00      BSYN  
ATOM    951   CA ILE   108     -27.195 -60.741 -25.413  1.00  0.00      BSYN  
ATOM    952   CB ILE   108     -26.481 -60.061 -24.271  1.00  0.00      BSYN  
ATOM    953  CG2 ILE   108     -27.228 -60.238 -22.879  1.00  0.00      BSYN  
ATOM    954  CG1 ILE   108     -25.049 -60.437 -24.025  1.00  0.00      BSYN  
ATOM    955   CD ILE   108     -24.071 -59.481 -23.251  1.00  0.00      BSYN  
ATOM    956    C ILE   108     -28.555 -60.092 -25.892  1.00  0.00      BSYN  
ATOM    957    O ILE   108     -29.574 -60.680 -25.714  1.00  0.00      BSYN  
ATOM    958    N GLU   109     -28.478 -58.798 -26.376  1.00  0.00      BSYN  
ATOM    959    H GLU   109     -27.657 -58.266 -26.316  1.00  0.00      BSYN  
ATOM    960   CA GLU   109     -29.667 -58.400 -27.110  1.00  0.00      BSYN  
ATOM    961   CB GLU   109     -30.032 -56.959 -27.000  1.00  0.00      BSYN  
ATOM    962   CG GLU   109     -29.783 -56.324 -25.644  1.00  0.00      BSYN  
ATOM    963   CD GLU   109     -29.354 -54.904 -25.693  1.00  0.00      BSYN  
ATOM    964  OE1 GLU   109     -30.198 -54.009 -25.467  1.00  0.00      BSYN  
ATOM    965  OE2 GLU   109     -28.264 -54.600 -26.238  1.00  0.00      BSYN  
ATOM    966    C GLU   109     -29.667 -58.706 -28.592  1.00  0.00      BSYN  
ATOM    967    O GLU   109     -28.850 -58.041 -29.255  1.00  0.00      BSYN  
ATOM    968    N PRO   110     -30.494 -59.481 -29.342  1.00  0.00      BSYN  
ATOM    969   CD PRO   110     -31.645 -60.184 -28.778  1.00  0.00      BSYN  
ATOM    970   CA PRO   110     -30.196 -59.983 -30.631  1.00  0.00      BSYN  
ATOM    971   CB PRO   110     -31.122 -61.220 -30.783  1.00  0.00      BSYN  
ATOM    972   CG PRO   110     -31.225 -61.509 -29.409  1.00  0.00      BSYN  
ATOM    973    C PRO   110     -30.606 -58.905 -31.702  1.00  0.00      BSYN  
ATOM    974    O PRO   110     -30.712 -59.234 -32.888  1.00  0.00      BSYN  
ATOM    975    N LEU   111     -30.888 -57.647 -31.409  1.00  0.00      BSYN  
ATOM    976    H LEU   111     -30.306 -57.326 -30.688  1.00  0.00      BSYN  
ATOM    977   CA LEU   111     -31.490 -56.656 -32.275  1.00  0.00      BSYN  
ATOM    978   CB LEU   111     -32.136 -55.445 -31.472  1.00  0.00      BSYN  
ATOM    979   CG LEU   111     -33.650 -55.653 -31.343  1.00  0.00      BSYN  
ATOM    980  CD1 LEU   111     -34.023 -56.285 -30.001  1.00  0.00      BSYN  
ATOM    981  CD2 LEU   111     -34.532 -54.551 -31.170  1.00  0.00      BSYN  
ATOM    982    C LEU   111     -30.512 -55.864 -33.181  1.00  0.00      BSYN  
ATOM    983    O LEU   111     -29.408 -55.488 -32.807  1.00  0.00      BSYN  
ATOM    984    N MET   112     -30.984 -55.789 -34.514  1.00  0.00      BSYN  
ATOM    985    H MET   112     -31.701 -56.392 -34.802  1.00  0.00      BSYN  
ATOM    986   CA MET   112     -30.392 -54.996 -35.618  1.00  0.00      BSYN  
ATOM    987   CB MET   112     -31.262 -55.274 -36.857  1.00  0.00      BSYN  
ATOM    988   CG MET   112     -30.512 -55.400 -38.202  1.00  0.00      BSYN  
ATOM    989   SD MET   112     -31.449 -55.644 -39.731  1.00  0.00      BSYN  
ATOM    990   CE MET   112     -31.991 -53.985 -40.046  1.00  0.00      BSYN  
ATOM    991    C MET   112     -30.337 -53.488 -35.492  1.00  0.00      BSYN  
ATOM    992    O MET   112     -29.297 -52.891 -35.725  1.00  0.00      BSYN  
ATOM    993    N GLU   113     -31.283 -52.903 -34.761  1.00  0.00      BSYN  
ATOM    994    H GLU   113     -31.751 -53.407 -34.062  1.00  0.00      BSYN  
ATOM    995   CA GLU   113     -31.346 -51.425 -34.654  1.00  0.00      BSYN  
ATOM    996   CB GLU   113     -32.803 -51.016 -35.055  1.00  0.00      BSYN  
ATOM    997   CG GLU   113     -32.891 -50.475 -36.505  1.00  0.00      BSYN  
ATOM    998   CD GLU   113     -32.215 -49.142 -36.602  1.00  0.00      BSYN  
ATOM    999  OE1 GLU   113     -31.168 -49.031 -37.296  1.00  0.00      BSYN  
ATOM   1000  OE2 GLU   113     -32.752 -48.133 -36.033  1.00  0.00      BSYN  
ATOM   1001    C GLU   113     -30.985 -51.049 -33.230  1.00  0.00      BSYN  
ATOM   1002    O GLU   113     -31.102 -51.909 -32.305  1.00  0.00      BSYN  
ATOM   1003    N PRO   114     -30.270 -49.871 -33.095  1.00  0.00      BSYN  
ATOM   1004   CD PRO   114     -29.318 -49.421 -34.059  1.00  0.00      BSYN  
ATOM   1005   CA PRO   114     -30.029 -49.137 -31.793  1.00  0.00      BSYN  
ATOM   1006   CB PRO   114     -29.095 -48.063 -32.205  1.00  0.00      BSYN  
ATOM   1007   CG PRO   114     -29.059 -47.920 -33.696  1.00  0.00      BSYN  
ATOM   1008    C PRO   114     -31.350 -48.613 -31.187  1.00  0.00      BSYN  
ATOM   1009    O PRO   114     -31.522 -48.433 -29.998  1.00  0.00      BSYN  
ATOM   1010    N GLU   115     -32.339 -48.440 -32.129  1.00  0.00      BSYN  
ATOM   1011    H GLU   115     -32.068 -48.629 -33.052  1.00  0.00      BSYN  
ATOM   1012   CA GLU   115     -33.684 -48.020 -31.825  1.00  0.00      BSYN  
ATOM   1013   CB GLU   115     -34.310 -47.221 -32.965  1.00  0.00      BSYN  
ATOM   1014   CG GLU   115     -33.612 -45.930 -33.329  1.00  0.00      BSYN  
ATOM   1015   CD GLU   115     -34.126 -44.667 -32.621  1.00  0.00      BSYN  
ATOM   1016  OE1 GLU   115     -34.696 -43.787 -33.279  1.00  0.00      BSYN  
ATOM   1017  OE2 GLU   115     -33.959 -44.499 -31.410  1.00  0.00      BSYN  
ATOM   1018    C GLU   115     -34.501 -49.186 -31.321  1.00  0.00      BSYN  
ATOM   1019    O GLU   115     -34.899 -50.053 -32.123  1.00  0.00      BSYN  
ATOM   1020    N GLY   116     -34.861 -49.133 -30.061  1.00  0.00      BSYN  
ATOM   1021    H GLY   116     -34.500 -48.488 -29.418  1.00  0.00      BSYN  
ATOM   1022   CA GLY   116     -35.654 -50.253 -29.457  1.00  0.00      BSYN  
ATOM   1023    C GLY   116     -36.708 -49.571 -28.623  1.00  0.00      BSYN  
ATOM   1024    O GLY   116     -37.726 -49.341 -29.186  1.00  0.00      BSYN  
ATOM   1025    N GLU   117     -36.637 -49.468 -27.305  1.00  0.00      BSYN  
ATOM   1026    H GLU   117     -35.960 -49.806 -26.683  1.00  0.00      BSYN  
ATOM   1027   CA GLU   117     -37.685 -48.795 -26.535  1.00  0.00      BSYN  
ATOM   1028   CB GLU   117     -37.833 -49.518 -25.186  1.00  0.00      BSYN  
ATOM   1029   CG GLU   117     -37.832 -51.043 -25.100  1.00  0.00      BSYN  
ATOM   1030   CD GLU   117     -38.928 -51.747 -25.904  1.00  0.00      BSYN  
ATOM   1031  OE1 GLU   117     -39.889 -52.213 -25.300  1.00  0.00      BSYN  
ATOM   1032  OE2 GLU   117     -38.848 -51.914 -27.131  1.00  0.00      BSYN  
ATOM   1033    C GLU   117     -37.437 -47.287 -26.397  1.00  0.00      BSYN  
ATOM   1034    O GLU   117     -36.314 -46.841 -26.464  1.00  0.00      BSYN  
ATOM   1035    N SER   118     -38.521 -46.510 -26.093  1.00  0.00      BSYN  
ATOM   1036    H SER   118     -39.347 -47.001 -25.897  1.00  0.00      BSYN  
ATOM   1037   CA SER   118     -38.448 -45.015 -26.284  1.00  0.00      BSYN  
ATOM   1038   CB SER   118     -39.926 -44.493 -26.387  1.00  0.00      BSYN  
ATOM   1039   OG SER   118     -40.233 -44.526 -27.773  1.00  0.00      BSYN  
ATOM   1040   HG SER   118     -39.580 -44.053 -28.294  1.00  0.00      BSYN  
ATOM   1041    C SER   118     -37.679 -44.374 -25.117  1.00  0.00      BSYN  
ATOM   1042    O SER   118     -37.676 -44.941 -24.044  1.00  0.00      BSYN  
ATOM   1043    N TYR   119     -37.064 -43.256 -25.434  1.00  0.00      BSYN  
ATOM   1044    H TYR   119     -37.437 -42.712 -26.159  1.00  0.00      BSYN  
ATOM   1045   CA TYR   119     -36.197 -42.651 -24.494  1.00  0.00      BSYN  
ATOM   1046   CB TYR   119     -34.868 -42.431 -25.302  1.00  0.00      BSYN  
ATOM   1047   CG TYR   119     -34.131 -43.762 -25.793  1.00  0.00      BSYN  
ATOM   1048  CD1 TYR   119     -33.297 -44.385 -24.880  1.00  0.00      BSYN  
ATOM   1049  CE1 TYR   119     -32.586 -45.485 -25.352  1.00  0.00      BSYN  
ATOM   1050  CD2 TYR   119     -34.446 -44.263 -27.105  1.00  0.00      BSYN  
ATOM   1051  CE2 TYR   119     -33.728 -45.403 -27.494  1.00  0.00      BSYN  
ATOM   1052   CZ TYR   119     -32.817 -45.973 -26.623  1.00  0.00      BSYN  
ATOM   1053   OH TYR   119     -32.111 -47.082 -27.036  1.00  0.00      BSYN  
ATOM   1054   HH TYR   119     -31.238 -47.087 -26.636  1.00  0.00      BSYN  
ATOM   1055    C TYR   119     -36.748 -41.330 -24.037  1.00  0.00      BSYN  
ATOM   1056    O TYR   119     -37.041 -40.344 -24.756  1.00  0.00      BSYN  
ATOM   1057    N GLU   120     -36.947 -41.080 -22.739  1.00  0.00      BSYN  
ATOM   1058    H GLU   120     -37.598 -40.398 -22.470  1.00  0.00      BSYN  
ATOM   1059   CA GLU   120     -36.220 -41.796 -21.609  1.00  0.00      BSYN  
ATOM   1060   CB GLU   120     -35.023 -40.994 -21.027  1.00  0.00      BSYN  
ATOM   1061   CG GLU   120     -33.902 -40.752 -22.047  1.00  0.00      BSYN  
ATOM   1062   CD GLU   120     -32.619 -40.254 -21.398  1.00  0.00      BSYN  
ATOM   1063  OE1 GLU   120     -32.637 -39.783 -20.251  1.00  0.00      BSYN  
ATOM   1064  OE2 GLU   120     -31.552 -40.346 -22.015  1.00  0.00      BSYN  
ATOM   1065    C GLU   120     -37.212 -41.968 -20.450  1.00  0.00      BSYN  
ATOM   1066    O GLU   120     -37.765 -40.959 -19.982  1.00  0.00      BSYN  
ATOM   1067    N ASP   121     -37.286 -43.139 -19.881  1.00  0.00      BSYN  
ATOM   1068    H ASP   121     -36.855 -43.931 -20.264  1.00  0.00      BSYN  
ATOM   1069   CA ASP   121     -38.149 -43.306 -18.735  1.00  0.00      BSYN  
ATOM   1070   CB ASP   121     -38.725 -44.802 -18.821  1.00  0.00      BSYN  
ATOM   1071   CG ASP   121     -39.732 -45.089 -17.673  1.00  0.00      BSYN  
ATOM   1072  OD1 ASP   121     -39.483 -46.036 -16.898  1.00  0.00      BSYN  
ATOM   1073  OD2 ASP   121     -40.778 -44.491 -17.659  1.00  0.00      BSYN  
ATOM   1074    C ASP   121     -37.345 -43.146 -17.480  1.00  0.00      BSYN  
ATOM   1075    O ASP   121     -36.315 -43.884 -17.338  1.00  0.00      BSYN  
ATOM   1076    N PRO   122     -37.789 -42.377 -16.411  1.00  0.00      BSYN  
ATOM   1077   CD PRO   122     -39.065 -41.750 -16.121  1.00  0.00      BSYN  
ATOM   1078   CA PRO   122     -37.005 -42.283 -15.114  1.00  0.00      BSYN  
ATOM   1079   CB PRO   122     -37.726 -41.246 -14.237  1.00  0.00      BSYN  
ATOM   1080   CG PRO   122     -39.119 -41.773 -14.575  1.00  0.00      BSYN  
ATOM   1081    C PRO   122     -36.766 -43.569 -14.390  1.00  0.00      BSYN  
ATOM   1082    O PRO   122     -37.540 -44.487 -14.513  1.00  0.00      BSYN  
ATOM   1083    N PRO   123     -35.686 -43.630 -13.608  1.00  0.00      BSYN  
ATOM   1084   CD PRO   123     -34.440 -42.834 -13.700  1.00  0.00      BSYN  
ATOM   1085   CA PRO   123     -35.773 -44.365 -12.360  1.00  0.00      BSYN  
ATOM   1086   CB PRO   123     -34.332 -44.467 -12.043  1.00  0.00      BSYN  
ATOM   1087   CG PRO   123     -33.741 -43.110 -12.354  1.00  0.00      BSYN  
ATOM   1088    C PRO   123     -36.668 -43.678 -11.313  1.00  0.00      BSYN  
ATOM   1089    O PRO   123     -36.742 -42.451 -11.214  1.00  0.00      BSYN  
ATOM   1090    N GLN   124     -37.412 -44.541 -10.454  1.00  0.00      BSYN  
ATOM   1091    H GLN   124     -37.606 -45.381 -10.918  1.00  0.00      BSYN  
ATOM   1092   CA GLN   124     -38.249 -44.003  -9.367  1.00  0.00      BSYN  
ATOM   1093   CB GLN   124     -39.666 -44.555  -9.436  1.00  0.00      BSYN  
ATOM   1094   CG GLN   124     -40.571 -43.633 -10.352  1.00  0.00      BSYN  
ATOM   1095   CD GLN   124     -41.126 -42.337  -9.823  1.00  0.00      BSYN  
ATOM   1096  OE1 GLN   124     -40.901 -41.362 -10.502  1.00  0.00      BSYN  
ATOM   1097  NE2 GLN   124     -42.034 -42.279  -8.939  1.00  0.00      BSYN  
ATOM   1098 HE21 GLN   124     -42.297 -43.145  -8.563  1.00  0.00      BSYN  
ATOM   1099 HE22 GLN   124     -42.704 -41.564  -8.955  1.00  0.00      BSYN  
ATOM   1100    C GLN   124     -37.462 -44.356  -8.049  1.00  0.00      BSYN  
ATOM   1101    O GLN   124     -37.289 -45.561  -7.690  1.00  0.00      BSYN  
ATOM   1102    N GLU   125     -36.847 -43.398  -7.333  1.00  0.00      BSYN  
ATOM   1103    H GLU   125     -36.769 -42.535  -7.791  1.00  0.00      BSYN  
ATOM   1104   CA GLU   125     -35.944 -43.709  -6.251  1.00  0.00      BSYN  
ATOM   1105   CB GLU   125     -35.025 -42.467  -5.903  1.00  0.00      BSYN  
ATOM   1106   CG GLU   125     -33.693 -42.490  -6.687  1.00  0.00      BSYN  
ATOM   1107   CD GLU   125     -32.626 -41.523  -6.281  1.00  0.00      BSYN  
ATOM   1108  OE1 GLU   125     -32.504 -41.100  -5.124  1.00  0.00      BSYN  
ATOM   1109  OE2 GLU   125     -31.873 -41.039  -7.136  1.00  0.00      BSYN  
ATOM   1110    C GLU   125     -36.644 -44.124  -5.021  1.00  0.00      BSYN  
ATOM   1111    O GLU   125     -37.142 -43.391  -4.218  1.00  0.00      BSYN  
ATOM   1112    N GLU   126     -36.592 -45.447  -4.804  1.00  0.00      BSYN  
ATOM   1113    H GLU   126     -36.311 -46.026  -5.542  1.00  0.00      BSYN  
ATOM   1114   CA GLU   126     -37.200 -46.125  -3.637  1.00  0.00      BSYN  
ATOM   1115   CB GLU   126     -38.635 -46.557  -4.076  1.00  0.00      BSYN  
ATOM   1116   CG GLU   126     -39.821 -46.906  -3.103  1.00  0.00      BSYN  
ATOM   1117   CD GLU   126     -41.063 -47.562  -3.718  1.00  0.00      BSYN  
ATOM   1118  OE1 GLU   126     -42.051 -46.781  -3.948  1.00  0.00      BSYN  
ATOM   1119  OE2 GLU   126     -41.055 -48.796  -4.008  1.00  0.00      BSYN  
ATOM   1120    C GLU   126     -36.440 -47.341  -3.161  1.00  0.00      BSYN  
ATOM   1121    O GLU   126     -35.968 -48.166  -3.947  1.00  0.00      BSYN  
ATOM   1122    N TYR   127     -36.437 -47.473  -1.850  1.00  0.00      BSYN  
ATOM   1123    H TYR   127     -36.989 -46.905  -1.272  1.00  0.00      BSYN  
ATOM   1124   CA TYR   127     -35.669 -48.512  -1.085  1.00  0.00      BSYN  
ATOM   1125   CB TYR   127     -34.138 -48.101  -0.997  1.00  0.00      BSYN  
ATOM   1126   CG TYR   127     -33.032 -49.142  -0.787  1.00  0.00      BSYN  
ATOM   1127  CD1 TYR   127     -31.865 -48.628  -0.137  1.00  0.00      BSYN  
ATOM   1128  CE1 TYR   127     -30.981 -49.588   0.265  1.00  0.00      BSYN  
ATOM   1129  CD2 TYR   127     -33.127 -50.387  -1.203  1.00  0.00      BSYN  
ATOM   1130  CE2 TYR   127     -32.250 -51.364  -0.817  1.00  0.00      BSYN  
ATOM   1131   CZ TYR   127     -31.145 -50.928  -0.023  1.00  0.00      BSYN  
ATOM   1132   OH TYR   127     -30.420 -51.893   0.650  1.00  0.00      BSYN  
ATOM   1133   HH TYR   127     -30.957 -52.681   0.539  1.00  0.00      BSYN  
ATOM   1134    C TYR   127     -36.422 -48.645   0.202  1.00  0.00      BSYN  
ATOM   1135    O TYR   127     -36.422 -47.670   0.991  1.00  0.00      BSYN  
ATOM   1136    N GLN   128     -37.078 -49.804   0.519  1.00  0.00      BSYN  
ATOM   1137    H GLN   128     -37.773 -49.751   1.209  1.00  0.00      BSYN  
ATOM   1138   CA GLN   128     -37.010 -51.105  -0.246  1.00  0.00      BSYN  
ATOM   1139   CB GLN   128     -37.279 -52.244   0.738  1.00  0.00      BSYN  
ATOM   1140   CG GLN   128     -37.117 -53.576   0.003  1.00  0.00      BSYN  
ATOM   1141   CD GLN   128     -37.599 -54.796   0.705  1.00  0.00      BSYN  
ATOM   1142  OE1 GLN   128     -37.158 -55.080   1.860  1.00  0.00      BSYN  
ATOM   1143  NE2 GLN   128     -38.508 -55.500   0.210  1.00  0.00      BSYN  
ATOM   1144 HE21 GLN   128     -38.821 -56.177   0.845  1.00  0.00      BSYN  
ATOM   1145 HE22 GLN   128     -38.994 -55.514  -0.641  1.00  0.00      BSYN  
ATOM   1146    C GLN   128     -38.328 -50.870  -1.045  1.00  0.00      BSYN  
ATOM   1147    O GLN   128     -39.420 -50.317  -0.706  1.00  0.00      BSYN  
ATOM   1148    N GLU   129     -38.237 -51.487  -2.314  1.00  0.00      BSYN  
ATOM   1149    H GLU   129     -37.333 -51.577  -2.682  1.00  0.00      BSYN  
ATOM   1150   CA GLU   129     -39.426 -51.662  -3.168  1.00  0.00      BSYN  
ATOM   1151   CB GLU   129     -38.945 -52.439  -4.347  1.00  0.00      BSYN  
ATOM   1152   CG GLU   129     -37.694 -52.020  -5.210  1.00  0.00      BSYN  
ATOM   1153   CD GLU   129     -37.813 -51.056  -6.416  1.00  0.00      BSYN  
ATOM   1154  OE1 GLU   129     -37.277 -51.341  -7.499  1.00  0.00      BSYN  
ATOM   1155  OE2 GLU   129     -38.482 -50.111  -6.197  1.00  0.00      BSYN  
ATOM   1156    C GLU   129     -40.467 -52.533  -2.468  1.00  0.00      BSYN  
ATOM   1157    O GLU   129     -40.369 -53.388  -1.571  1.00  0.00      BSYN  
ATOM   1158    N TYR   130     -41.665 -52.011  -2.845  1.00  0.00      BSYN  
ATOM   1159    H TYR   130     -41.676 -51.250  -3.463  1.00  0.00      BSYN  
ATOM   1160   CA TYR   130     -42.934 -52.648  -2.456  1.00  0.00      BSYN  
ATOM   1161   CB TYR   130     -43.781 -51.671  -1.615  1.00  0.00      BSYN  
ATOM   1162   CG TYR   130     -43.646 -51.856  -0.147  1.00  0.00      BSYN  
ATOM   1163  CD1 TYR   130     -42.517 -51.369   0.475  1.00  0.00      BSYN  
ATOM   1164  CE1 TYR   130     -42.335 -51.664   1.780  1.00  0.00      BSYN  
ATOM   1165  CD2 TYR   130     -44.601 -52.592   0.610  1.00  0.00      BSYN  
ATOM   1166  CE2 TYR   130     -44.512 -52.893   1.931  1.00  0.00      BSYN  
ATOM   1167   CZ TYR   130     -43.315 -52.375   2.404  1.00  0.00      BSYN  
ATOM   1168   OH TYR   130     -43.029 -52.576   3.735  1.00  0.00      BSYN  
ATOM   1169   HH TYR   130     -43.145 -51.699   4.108  1.00  0.00      BSYN  
ATOM   1170    C TYR   130     -43.792 -53.156  -3.604  1.00  0.00      BSYN  
ATOM   1171    O TYR   130     -43.702 -52.757  -4.784  1.00  0.00      BSYN  
ATOM   1172    N GLU   131     -44.750 -53.934  -3.079  1.00  0.00      BSYN  
ATOM   1173    H GLU   131     -44.847 -53.697  -2.133  1.00  0.00      BSYN  
ATOM   1174   CA GLU   131     -45.748 -54.483  -3.987  1.00  0.00      BSYN  
ATOM   1175   CB GLU   131     -46.521 -55.652  -3.378  1.00  0.00      BSYN  
ATOM   1176   CG GLU   131     -45.675 -56.743  -2.804  1.00  0.00      BSYN  
ATOM   1177   CD GLU   131     -46.467 -58.054  -2.791  1.00  0.00      BSYN  
ATOM   1178  OE1 GLU   131     -47.217 -58.304  -1.835  1.00  0.00      BSYN  
ATOM   1179  OE2 GLU   131     -46.289 -58.854  -3.724  1.00  0.00      BSYN  
ATOM   1180    C GLU   131     -46.583 -53.659  -4.923  1.00  0.00      BSYN  
ATOM   1181    O GLU   131     -47.336 -52.805  -4.471  1.00  0.00      BSYN  
ATOM   1182    N PRO   132     -46.496 -53.820  -6.317  1.00  0.00      BSYN  
ATOM   1183   CD PRO   132     -45.188 -54.206  -6.923  1.00  0.00      BSYN  
ATOM   1184   CA PRO   132     -47.383 -53.341  -7.277  1.00  0.00      BSYN  
ATOM   1185   CB PRO   132     -46.556 -53.147  -8.484  1.00  0.00      BSYN  
ATOM   1186   CG PRO   132     -45.143 -53.069  -7.930  1.00  0.00      BSYN  
ATOM   1187    C PRO   132     -48.452 -54.327  -7.776  1.00  0.00      BSYN  
ATOM   1188    O PRO   132     -48.531 -55.435  -7.280  1.00  0.00      BSYN  
ATOM   1189    N GLU   133     -49.358 -53.988  -8.700  1.00  0.00      BSYN  
ATOM   1190    H GLU   133     -49.053 -53.241  -9.256  1.00  0.00      BSYN  
ATOM   1191   CA GLU   133     -50.379 -54.847  -9.308  1.00  0.00      BSYN  
ATOM   1192   CB GLU   133     -51.576 -54.838  -8.398  1.00  0.00      BSYN  
ATOM   1193   CG GLU   133     -52.530 -56.101  -8.536  1.00  0.00      BSYN  
ATOM   1194   CD GLU   133     -53.264 -56.739  -7.302  1.00  0.00      BSYN  
ATOM   1195  OE1 GLU   133     -53.970 -56.022  -6.548  1.00  0.00      BSYN  
ATOM   1196  OE2 GLU   133     -53.156 -57.960  -7.190  1.00  0.00      BSYN  
ATOM   1197    C GLU   133     -50.961 -54.234 -10.567  1.00  0.00      BSYN  
ATOM   1198    O GLU   133     -50.807 -53.059 -10.918  1.00  0.00      BSYN  
ATOM   1199    N ALA   134     -51.631 -55.079 -11.402  1.00  0.00      BSYN  
ATOM   1200    H ALA   134     -51.649 -56.059 -11.422  1.00  0.00      BSYN  
ATOM   1201   CA ALA   134     -52.437 -54.704 -12.630  1.00  0.00      BSYN  
ATOM   1202   CB ALA   134     -51.356 -54.573 -13.725  1.00  0.00      BSYN  
ATOM   1203    C ALA   134     -53.390 -55.939 -12.989  1.00  0.00      BSYN  
ATOM   1204  OT1 ALA   134     -52.936 -57.055 -12.867  1.00  0.00      BSYN  
ATOM   1205  OT2 ALA   134     -54.565 -55.739 -13.236  1.00  0.00      BSYN  
END
