# Supplementary material for: Data set of intrinsically disordered proteins analysed at a local protein conformation level
Source: Data Brief. 2020 Mar 5;29:105383. doi: 10.1016/j.dib.2020.105383 (PMC7078294; doi:10.1016/j.dib.2020.105383)
Supplement: Supplementary file 1 [file mmc1.zip › the data/1-DATA/PED1AAD-pdb/1AAD-184.pdb]

CRYST1    1.000    1.000    1.000  90.00  90.00  90.00 P 1           1
ATOM      1  HT1 MET     1     -22.629 -66.844 -30.796  1.00  0.00      BSYN  
ATOM      2  HT2 MET     1     -23.933 -67.525 -31.521  1.00  0.00      BSYN  
ATOM      3    N MET     1     -22.971 -67.743 -31.192  1.00  0.00      BSYN  
ATOM      4  HT3 MET     1     -22.535 -68.130 -32.054  1.00  0.00      BSYN  
ATOM      5   CA MET     1     -23.023 -68.962 -30.414  1.00  0.00      BSYN  
ATOM      6   CB MET     1     -23.780 -70.035 -31.292  1.00  0.00      BSYN  
ATOM      7   CG MET     1     -24.160 -71.351 -30.552  1.00  0.00      BSYN  
ATOM      8   SD MET     1     -25.392 -71.086 -29.293  1.00  0.00      BSYN  
ATOM      9   CE MET     1     -26.930 -71.160 -30.088  1.00  0.00      BSYN  
ATOM     10    C MET     1     -21.562 -69.381 -30.024  1.00  0.00      BSYN  
ATOM     11    O MET     1     -20.610 -68.964 -30.686  1.00  0.00      BSYN  
ATOM     12    N ASP     2     -21.548 -70.370 -29.203  1.00  0.00      BSYN  
ATOM     13    H ASP     2     -22.354 -70.565 -28.681  1.00  0.00      BSYN  
ATOM     14   CA ASP     2     -20.359 -71.093 -28.856  1.00  0.00      BSYN  
ATOM     15   CB ASP     2     -20.143 -71.077 -27.315  1.00  0.00      BSYN  
ATOM     16   CG ASP     2     -18.649 -71.180 -27.025  1.00  0.00      BSYN  
ATOM     17  OD1 ASP     2     -18.033 -70.246 -26.346  1.00  0.00      BSYN  
ATOM     18  OD2 ASP     2     -17.940 -72.143 -27.435  1.00  0.00      BSYN  
ATOM     19    C ASP     2     -20.419 -72.500 -29.409  1.00  0.00      BSYN  
ATOM     20    O ASP     2     -21.316 -73.280 -29.149  1.00  0.00      BSYN  
ATOM     21    N VAL     3     -19.312 -72.921 -29.859  1.00  0.00      BSYN  
ATOM     22    H VAL     3     -18.544 -72.344 -29.669  1.00  0.00      BSYN  
ATOM     23   CA VAL     3     -19.293 -74.179 -30.627  1.00  0.00      BSYN  
ATOM     24   CB VAL     3     -18.754 -73.960 -32.045  1.00  0.00      BSYN  
ATOM     25  CG1 VAL     3     -19.838 -73.156 -32.849  1.00  0.00      BSYN  
ATOM     26  CG2 VAL     3     -17.337 -73.452 -32.133  1.00  0.00      BSYN  
ATOM     27    C VAL     3     -18.636 -75.221 -29.806  1.00  0.00      BSYN  
ATOM     28    O VAL     3     -17.427 -75.194 -29.499  1.00  0.00      BSYN  
ATOM     29    N PHE     4     -19.471 -76.064 -29.174  1.00  0.00      BSYN  
ATOM     30    H PHE     4     -20.398 -75.749 -29.140  1.00  0.00      BSYN  
ATOM     31   CA PHE     4     -18.885 -77.054 -28.291  1.00  0.00      BSYN  
ATOM     32   CB PHE     4     -19.849 -77.894 -27.394  1.00  0.00      BSYN  
ATOM     33   CG PHE     4     -19.295 -77.856 -25.970  1.00  0.00      BSYN  
ATOM     34  CD1 PHE     4     -18.554 -78.870 -25.435  1.00  0.00      BSYN  
ATOM     35  CD2 PHE     4     -19.626 -76.801 -25.096  1.00  0.00      BSYN  
ATOM     36  CE1 PHE     4     -18.240 -78.885 -24.112  1.00  0.00      BSYN  
ATOM     37  CE2 PHE     4     -19.185 -76.773 -23.865  1.00  0.00      BSYN  
ATOM     38   CZ PHE     4     -18.587 -77.857 -23.321  1.00  0.00      BSYN  
ATOM     39    C PHE     4     -18.294 -78.038 -29.308  1.00  0.00      BSYN  
ATOM     40    O PHE     4     -18.933 -78.845 -30.037  1.00  0.00      BSYN  
ATOM     41    N MET     5     -17.005 -77.834 -29.289  1.00  0.00      BSYN  
ATOM     42    H MET     5     -16.589 -77.292 -28.586  1.00  0.00      BSYN  
ATOM     43   CA MET     5     -15.963 -78.605 -30.029  1.00  0.00      BSYN  
ATOM     44   CB MET     5     -16.276 -78.496 -31.501  1.00  0.00      BSYN  
ATOM     45   CG MET     5     -15.525 -79.444 -32.398  1.00  0.00      BSYN  
ATOM     46   SD MET     5     -15.056 -78.634 -33.938  1.00  0.00      BSYN  
ATOM     47   CE MET     5     -13.448 -79.182 -33.686  1.00  0.00      BSYN  
ATOM     48    C MET     5     -14.687 -77.972 -29.726  1.00  0.00      BSYN  
ATOM     49    O MET     5     -13.710 -78.582 -29.395  1.00  0.00      BSYN  
ATOM     50    N LYS     6     -14.592 -76.615 -29.840  1.00  0.00      BSYN  
ATOM     51    H LYS     6     -15.432 -76.111 -29.832  1.00  0.00      BSYN  
ATOM     52   CA LYS     6     -13.325 -75.799 -29.710  1.00  0.00      BSYN  
ATOM     53   CB LYS     6     -12.891 -74.900 -30.866  1.00  0.00      BSYN  
ATOM     54   CG LYS     6     -12.107 -75.491 -31.912  1.00  0.00      BSYN  
ATOM     55   CD LYS     6     -10.737 -75.855 -31.287  1.00  0.00      BSYN  
ATOM     56   CE LYS     6      -9.867 -76.745 -32.163  1.00  0.00      BSYN  
ATOM     57   NZ LYS     6      -8.583 -77.220 -31.447  1.00  0.00      BSYN  
ATOM     58  HZ1 LYS     6      -8.212 -76.385 -30.951  1.00  0.00      BSYN  
ATOM     59  HZ2 LYS     6      -8.932 -77.998 -30.852  1.00  0.00      BSYN  
ATOM     60  HZ3 LYS     6      -7.859 -77.617 -32.079  1.00  0.00      BSYN  
ATOM     61    C LYS     6     -13.248 -75.035 -28.353  1.00  0.00      BSYN  
ATOM     62    O LYS     6     -12.221 -74.599 -27.924  1.00  0.00      BSYN  
ATOM     63    N GLY     7     -14.350 -75.107 -27.585  1.00  0.00      BSYN  
ATOM     64    H GLY     7     -15.097 -75.627 -27.950  1.00  0.00      BSYN  
ATOM     65   CA GLY     7     -14.570 -74.508 -26.212  1.00  0.00      BSYN  
ATOM     66    C GLY     7     -15.880 -74.831 -25.478  1.00  0.00      BSYN  
ATOM     67    O GLY     7     -16.973 -74.925 -26.115  1.00  0.00      BSYN  
ATOM     68    N LEU     8     -15.909 -74.965 -24.162  1.00  0.00      BSYN  
ATOM     69    H LEU     8     -16.653 -75.557 -23.925  1.00  0.00      BSYN  
ATOM     70   CA LEU     8     -14.795 -74.634 -23.255  1.00  0.00      BSYN  
ATOM     71   CB LEU     8     -15.517 -73.854 -22.198  1.00  0.00      BSYN  
ATOM     72   CG LEU     8     -16.410 -72.687 -22.234  1.00  0.00      BSYN  
ATOM     73  CD1 LEU     8     -17.906 -72.967 -22.021  1.00  0.00      BSYN  
ATOM     74  CD2 LEU     8     -15.969 -72.104 -20.988  1.00  0.00      BSYN  
ATOM     75    C LEU     8     -14.383 -76.044 -22.805  1.00  0.00      BSYN  
ATOM     76    O LEU     8     -15.086 -76.795 -22.167  1.00  0.00      BSYN  
ATOM     77    N SER     9     -13.130 -76.333 -23.249  1.00  0.00      BSYN  
ATOM     78    H SER     9     -12.778 -75.787 -23.983  1.00  0.00      BSYN  
ATOM     79   CA SER     9     -12.515 -77.544 -22.756  1.00  0.00      BSYN  
ATOM     80   CB SER     9     -11.951 -78.428 -23.750  1.00  0.00      BSYN  
ATOM     81   OG SER     9     -12.429 -78.004 -25.017  1.00  0.00      BSYN  
ATOM     82   HG SER     9     -12.080 -78.611 -25.673  1.00  0.00      BSYN  
ATOM     83    C SER     9     -11.507 -77.538 -21.628  1.00  0.00      BSYN  
ATOM     84    O SER     9     -10.310 -77.524 -21.930  1.00  0.00      BSYN  
ATOM     85    N MET    10     -11.954 -77.534 -20.411  1.00  0.00      BSYN  
ATOM     86    H MET    10     -12.931 -77.457 -20.386  1.00  0.00      BSYN  
ATOM     87   CA MET    10     -11.165 -77.612 -19.230  1.00  0.00      BSYN  
ATOM     88   CB MET    10     -11.566 -76.498 -18.207  1.00  0.00      BSYN  
ATOM     89   CG MET    10     -11.707 -75.055 -18.527  1.00  0.00      BSYN  
ATOM     90   SD MET    10     -13.072 -74.925 -19.657  1.00  0.00      BSYN  
ATOM     91   CE MET    10     -13.971 -74.121 -18.391  1.00  0.00      BSYN  
ATOM     92    C MET    10     -11.555 -78.882 -18.623  1.00  0.00      BSYN  
ATOM     93    O MET    10     -12.665 -79.330 -18.444  1.00  0.00      BSYN  
ATOM     94    N ALA    11     -10.489 -79.493 -18.064  1.00  0.00      BSYN  
ATOM     95    H ALA    11      -9.619 -79.042 -18.025  1.00  0.00      BSYN  
ATOM     96   CA ALA    11     -10.608 -80.759 -17.404  1.00  0.00      BSYN  
ATOM     97   CB ALA    11      -9.175 -81.273 -17.141  1.00  0.00      BSYN  
ATOM     98    C ALA    11     -11.332 -80.789 -16.068  1.00  0.00      BSYN  
ATOM     99    O ALA    11     -11.163 -79.937 -15.187  1.00  0.00      BSYN  
ATOM    100    N LYS    12     -12.220 -81.797 -15.945  1.00  0.00      BSYN  
ATOM    101    H LYS    12     -12.396 -82.406 -16.693  1.00  0.00      BSYN  
ATOM    102   CA LYS    12     -13.013 -81.896 -14.754  1.00  0.00      BSYN  
ATOM    103   CB LYS    12     -14.271 -82.781 -15.087  1.00  0.00      BSYN  
ATOM    104   CG LYS    12     -15.289 -82.126 -16.073  1.00  0.00      BSYN  
ATOM    105   CD LYS    12     -15.843 -80.840 -15.408  1.00  0.00      BSYN  
ATOM    106   CE LYS    12     -16.868 -79.976 -16.307  1.00  0.00      BSYN  
ATOM    107   NZ LYS    12     -18.257 -80.552 -16.459  1.00  0.00      BSYN  
ATOM    108  HZ1 LYS    12     -18.865 -80.050 -17.137  1.00  0.00      BSYN  
ATOM    109  HZ2 LYS    12     -18.333 -81.481 -16.921  1.00  0.00      BSYN  
ATOM    110  HZ3 LYS    12     -18.816 -80.548 -15.582  1.00  0.00      BSYN  
ATOM    111    C LYS    12     -12.392 -82.408 -13.482  1.00  0.00      BSYN  
ATOM    112    O LYS    12     -12.631 -81.993 -12.350  1.00  0.00      BSYN  
ATOM    113    N GLU    13     -11.459 -83.468 -13.639  1.00  0.00      BSYN  
ATOM    114    H GLU    13     -11.270 -83.816 -14.535  1.00  0.00      BSYN  
ATOM    115   CA GLU    13     -10.641 -83.759 -12.469  1.00  0.00      BSYN  
ATOM    116   CB GLU    13     -10.620 -85.268 -12.103  1.00  0.00      BSYN  
ATOM    117   CG GLU    13     -11.950 -85.717 -11.588  1.00  0.00      BSYN  
ATOM    118   CD GLU    13     -12.088 -87.223 -11.337  1.00  0.00      BSYN  
ATOM    119  OE1 GLU    13     -12.814 -87.829 -12.052  1.00  0.00      BSYN  
ATOM    120  OE2 GLU    13     -11.605 -87.707 -10.257  1.00  0.00      BSYN  
ATOM    121    C GLU    13      -9.328 -82.978 -12.358  1.00  0.00      BSYN  
ATOM    122    O GLU    13      -8.354 -83.325 -13.069  1.00  0.00      BSYN  
ATOM    123    N GLY    14      -9.303 -81.897 -11.622  1.00  0.00      BSYN  
ATOM    124    H GLY    14     -10.145 -81.706 -11.160  1.00  0.00      BSYN  
ATOM    125   CA GLY    14      -8.122 -81.111 -11.442  1.00  0.00      BSYN  
ATOM    126    C GLY    14      -8.317 -79.606 -11.640  1.00  0.00      BSYN  
ATOM    127    O GLY    14      -8.098 -78.801 -10.695  1.00  0.00      BSYN  
ATOM    128    N VAL    15      -8.489 -79.135 -12.855  1.00  0.00      BSYN  
ATOM    129    H VAL    15      -8.727 -79.898 -13.422  1.00  0.00      BSYN  
ATOM    130   CA VAL    15      -8.328 -77.716 -13.256  1.00  0.00      BSYN  
ATOM    131   CB VAL    15      -6.927 -77.304 -13.861  1.00  0.00      BSYN  
ATOM    132  CG1 VAL    15      -6.063 -77.082 -12.676  1.00  0.00      BSYN  
ATOM    133  CG2 VAL    15      -6.370 -78.271 -14.834  1.00  0.00      BSYN  
ATOM    134    C VAL    15      -9.406 -77.306 -14.224  1.00  0.00      BSYN  
ATOM    135    O VAL    15      -9.334 -77.463 -15.471  1.00  0.00      BSYN  
ATOM    136    N VAL    16     -10.460 -76.776 -13.519  1.00  0.00      BSYN  
ATOM    137    H VAL    16     -10.555 -76.863 -12.548  1.00  0.00      BSYN  
ATOM    138   CA VAL    16     -11.383 -75.869 -14.258  1.00  0.00      BSYN  
ATOM    139   CB VAL    16     -12.886 -76.189 -13.941  1.00  0.00      BSYN  
ATOM    140  CG1 VAL    16     -13.381 -75.598 -12.685  1.00  0.00      BSYN  
ATOM    141  CG2 VAL    16     -13.713 -75.902 -15.127  1.00  0.00      BSYN  
ATOM    142    C VAL    16     -11.142 -74.444 -13.997  1.00  0.00      BSYN  
ATOM    143    O VAL    16     -10.589 -74.129 -12.883  1.00  0.00      BSYN  
ATOM    144    N ALA    17     -11.320 -73.599 -15.023  1.00  0.00      BSYN  
ATOM    145    H ALA    17     -11.561 -73.962 -15.901  1.00  0.00      BSYN  
ATOM    146   CA ALA    17     -11.170 -72.103 -14.852  1.00  0.00      BSYN  
ATOM    147   CB ALA    17     -11.047 -71.487 -16.194  1.00  0.00      BSYN  
ATOM    148    C ALA    17     -12.353 -71.357 -14.128  1.00  0.00      BSYN  
ATOM    149    O ALA    17     -13.487 -71.396 -14.590  1.00  0.00      BSYN  
ATOM    150    N ALA    18     -12.161 -70.725 -12.980  1.00  0.00      BSYN  
ATOM    151    H ALA    18     -12.935 -70.375 -12.491  1.00  0.00      BSYN  
ATOM    152   CA ALA    18     -10.905 -70.803 -12.270  1.00  0.00      BSYN  
ATOM    153   CB ALA    18     -10.330 -69.475 -11.996  1.00  0.00      BSYN  
ATOM    154    C ALA    18     -11.060 -71.416 -10.873  1.00  0.00      BSYN  
ATOM    155    O ALA    18     -12.180 -71.441 -10.382  1.00  0.00      BSYN  
ATOM    156    N ALA    19     -10.009 -71.947 -10.186  1.00  0.00      BSYN  
ATOM    157    H ALA    19      -9.117 -72.065 -10.574  1.00  0.00      BSYN  
ATOM    158   CA ALA    19     -10.233 -72.426  -8.759  1.00  0.00      BSYN  
ATOM    159   CB ALA    19     -10.748 -73.822  -8.874  1.00  0.00      BSYN  
ATOM    160    C ALA    19      -8.892 -72.536  -8.066  1.00  0.00      BSYN  
ATOM    161    O ALA    19      -7.842 -72.366  -8.622  1.00  0.00      BSYN  
ATOM    162    N GLU    20      -9.003 -72.690  -6.750  1.00  0.00      BSYN  
ATOM    163    H GLU    20      -9.868 -73.033  -6.442  1.00  0.00      BSYN  
ATOM    164   CA GLU    20      -7.972 -72.694  -5.679  1.00  0.00      BSYN  
ATOM    165   CB GLU    20      -8.528 -72.055  -4.444  1.00  0.00      BSYN  
ATOM    166   CG GLU    20      -8.817 -70.574  -4.479  1.00  0.00      BSYN  
ATOM    167   CD GLU    20      -9.931 -70.171  -5.381  1.00  0.00      BSYN  
ATOM    168  OE1 GLU    20     -11.109 -70.646  -5.276  1.00  0.00      BSYN  
ATOM    169  OE2 GLU    20      -9.728 -69.283  -6.233  1.00  0.00      BSYN  
ATOM    170    C GLU    20      -7.710 -74.146  -5.299  1.00  0.00      BSYN  
ATOM    171    O GLU    20      -8.738 -74.923  -5.134  1.00  0.00      BSYN  
ATOM    172    N LYS    21      -6.478 -74.513  -4.921  1.00  0.00      BSYN  
ATOM    173    H LYS    21      -5.831 -73.777  -4.922  1.00  0.00      BSYN  
ATOM    174   CA LYS    21      -6.110 -75.890  -4.613  1.00  0.00      BSYN  
ATOM    175   CB LYS    21      -4.593 -75.918  -4.418  1.00  0.00      BSYN  
ATOM    176   CG LYS    21      -3.930 -76.103  -5.775  1.00  0.00      BSYN  
ATOM    177   CD LYS    21      -2.434 -75.733  -5.688  1.00  0.00      BSYN  
ATOM    178   CE LYS    21      -2.113 -74.300  -5.166  1.00  0.00      BSYN  
ATOM    179   NZ LYS    21      -0.730 -74.295  -4.788  1.00  0.00      BSYN  
ATOM    180  HZ1 LYS    21      -0.582 -74.662  -3.826  1.00  0.00      BSYN  
ATOM    181  HZ2 LYS    21      -0.006 -74.719  -5.403  1.00  0.00      BSYN  
ATOM    182  HZ3 LYS    21      -0.532 -73.290  -4.969  1.00  0.00      BSYN  
ATOM    183    C LYS    21      -6.687 -76.689  -3.463  1.00  0.00      BSYN  
ATOM    184    O LYS    21      -6.867 -76.179  -2.388  1.00  0.00      BSYN  
ATOM    185    N THR    22      -6.840 -77.962  -3.779  1.00  0.00      BSYN  
ATOM    186    H THR    22      -6.597 -78.530  -4.540  1.00  0.00      BSYN  
ATOM    187   CA THR    22      -7.602 -78.785  -2.890  1.00  0.00      BSYN  
ATOM    188   CB THR    22      -9.143 -79.097  -3.154  1.00  0.00      BSYN  
ATOM    189  OG1 THR    22      -9.844 -77.884  -3.166  1.00  0.00      BSYN  
ATOM    190  HG1 THR    22      -9.405 -77.202  -3.680  1.00  0.00      BSYN  
ATOM    191  CG2 THR    22      -9.669 -79.701  -1.819  1.00  0.00      BSYN  
ATOM    192    C THR    22      -6.768 -80.070  -2.727  1.00  0.00      BSYN  
ATOM    193    O THR    22      -6.333 -80.609  -3.782  1.00  0.00      BSYN  
ATOM    194    N LYS    23      -6.629 -80.633  -1.495  1.00  0.00      BSYN  
ATOM    195    H LYS    23      -7.315 -80.427  -0.826  1.00  0.00      BSYN  
ATOM    196   CA LYS    23      -5.764 -81.785  -1.199  1.00  0.00      BSYN  
ATOM    197   CB LYS    23      -5.040 -81.517   0.182  1.00  0.00      BSYN  
ATOM    198   CG LYS    23      -4.136 -80.337   0.198  1.00  0.00      BSYN  
ATOM    199   CD LYS    23      -5.049 -79.066   0.464  1.00  0.00      BSYN  
ATOM    200   CE LYS    23      -4.405 -77.790   1.060  1.00  0.00      BSYN  
ATOM    201   NZ LYS    23      -5.407 -76.690   0.908  1.00  0.00      BSYN  
ATOM    202  HZ1 LYS    23      -5.135 -75.858   1.469  1.00  0.00      BSYN  
ATOM    203  HZ2 LYS    23      -5.498 -76.500  -0.111  1.00  0.00      BSYN  
ATOM    204  HZ3 LYS    23      -6.370 -76.903   1.238  1.00  0.00      BSYN  
ATOM    205    C LYS    23      -6.452 -83.071  -1.321  1.00  0.00      BSYN  
ATOM    206    O LYS    23      -7.651 -83.185  -1.016  1.00  0.00      BSYN  
ATOM    207    N GLN    24      -5.851 -84.205  -1.815  1.00  0.00      BSYN  
ATOM    208    H GLN    24      -4.901 -84.212  -2.057  1.00  0.00      BSYN  
ATOM    209   CA GLN    24      -6.471 -85.528  -2.109  1.00  0.00      BSYN  
ATOM    210   CB GLN    24      -7.131 -85.405  -3.522  1.00  0.00      BSYN  
ATOM    211   CG GLN    24      -7.637 -86.767  -4.090  1.00  0.00      BSYN  
ATOM    212   CD GLN    24      -8.863 -87.466  -3.509  1.00  0.00      BSYN  
ATOM    213  OE1 GLN    24      -9.286 -88.445  -4.035  1.00  0.00      BSYN  
ATOM    214  NE2 GLN    24      -9.429 -87.017  -2.397  1.00  0.00      BSYN  
ATOM    215 HE21 GLN    24      -8.832 -86.480  -1.836  1.00  0.00      BSYN  
ATOM    216 HE22 GLN    24     -10.347 -87.236  -2.133  1.00  0.00      BSYN  
ATOM    217    C GLN    24      -5.496 -86.698  -2.018  1.00  0.00      BSYN  
ATOM    218    O GLN    24      -5.645 -87.626  -1.252  1.00  0.00      BSYN  
ATOM    219    N GLY    25      -4.381 -86.712  -2.882  1.00  0.00      BSYN  
ATOM    220    H GLY    25      -4.234 -86.065  -3.604  1.00  0.00      BSYN  
ATOM    221   CA GLY    25      -3.317 -87.680  -2.570  1.00  0.00      BSYN  
ATOM    222    C GLY    25      -2.120 -87.655  -3.573  1.00  0.00      BSYN  
ATOM    223    O GLY    25      -2.330 -87.351  -4.790  1.00  0.00      BSYN  
ATOM    224    N VAL    26      -0.932 -87.926  -3.138  1.00  0.00      BSYN  
ATOM    225    H VAL    26      -1.026 -88.286  -2.231  1.00  0.00      BSYN  
ATOM    226   CA VAL    26       0.203 -87.683  -4.008  1.00  0.00      BSYN  
ATOM    227   CB VAL    26       0.937 -86.306  -3.601  1.00  0.00      BSYN  
ATOM    228  CG1 VAL    26       2.110 -86.069  -4.602  1.00  0.00      BSYN  
ATOM    229  CG2 VAL    26       0.015 -85.045  -3.555  1.00  0.00      BSYN  
ATOM    230    C VAL    26       1.180 -88.868  -4.271  1.00  0.00      BSYN  
ATOM    231    O VAL    26       1.428 -89.591  -3.262  1.00  0.00      BSYN  
ATOM    232    N THR    27       1.691 -89.060  -5.478  1.00  0.00      BSYN  
ATOM    233    H THR    27       1.086 -89.016  -6.247  1.00  0.00      BSYN  
ATOM    234   CA THR    27       2.871 -89.968  -5.702  1.00  0.00      BSYN  
ATOM    235   CB THR    27       2.557 -91.415  -6.104  1.00  0.00      BSYN  
ATOM    236  OG1 THR    27       1.810 -91.309  -7.321  1.00  0.00      BSYN  
ATOM    237  HG1 THR    27       1.353 -92.129  -7.522  1.00  0.00      BSYN  
ATOM    238  CG2 THR    27       2.062 -92.402  -5.058  1.00  0.00      BSYN  
ATOM    239    C THR    27       3.994 -89.313  -6.483  1.00  0.00      BSYN  
ATOM    240    O THR    27       4.628 -88.482  -5.892  1.00  0.00      BSYN  
ATOM    241    N GLU    28       4.216 -89.614  -7.783  1.00  0.00      BSYN  
ATOM    242    H GLU    28       3.448 -90.126  -8.111  1.00  0.00      BSYN  
ATOM    243   CA GLU    28       5.226 -89.088  -8.706  1.00  0.00      BSYN  
ATOM    244   CB GLU    28       6.201 -90.228  -8.907  1.00  0.00      BSYN  
ATOM    245   CG GLU    28       7.511 -89.760  -9.496  1.00  0.00      BSYN  
ATOM    246   CD GLU    28       8.675 -90.776  -9.202  1.00  0.00      BSYN  
ATOM    247  OE1 GLU    28       8.786 -91.616 -10.117  1.00  0.00      BSYN  
ATOM    248  OE2 GLU    28       9.513 -90.644  -8.290  1.00  0.00      BSYN  
ATOM    249    C GLU    28       4.573 -88.745 -10.007  1.00  0.00      BSYN  
ATOM    250    O GLU    28       4.799 -89.380 -11.040  1.00  0.00      BSYN  
ATOM    251    N ALA    29       3.738 -87.734  -9.859  1.00  0.00      BSYN  
ATOM    252    H ALA    29       3.505 -87.237  -9.048  1.00  0.00      BSYN  
ATOM    253   CA ALA    29       2.878 -87.355 -10.935  1.00  0.00      BSYN  
ATOM    254   CB ALA    29       1.396 -87.779 -10.658  1.00  0.00      BSYN  
ATOM    255    C ALA    29       2.877 -85.826 -11.179  1.00  0.00      BSYN  
ATOM    256    O ALA    29       2.420 -84.905 -10.487  1.00  0.00      BSYN  
ATOM    257    N ALA    30       3.326 -85.538 -12.346  1.00  0.00      BSYN  
ATOM    258    H ALA    30       3.156 -86.032 -13.175  1.00  0.00      BSYN  
ATOM    259   CA ALA    30       3.610 -84.130 -12.597  1.00  0.00      BSYN  
ATOM    260   CB ALA    30       5.055 -83.702 -12.046  1.00  0.00      BSYN  
ATOM    261    C ALA    30       3.666 -83.897 -14.113  1.00  0.00      BSYN  
ATOM    262    O ALA    30       3.214 -82.841 -14.557  1.00  0.00      BSYN  
ATOM    263    N GLU    31       4.270 -84.872 -14.845  1.00  0.00      BSYN  
ATOM    264    H GLU    31       4.949 -85.446 -14.432  1.00  0.00      BSYN  
ATOM    265   CA GLU    31       4.121 -85.001 -16.275  1.00  0.00      BSYN  
ATOM    266   CB GLU    31       5.318 -85.768 -16.907  1.00  0.00      BSYN  
ATOM    267   CG GLU    31       5.551 -87.223 -16.676  1.00  0.00      BSYN  
ATOM    268   CD GLU    31       6.118 -87.713 -15.322  1.00  0.00      BSYN  
ATOM    269  OE1 GLU    31       5.334 -87.634 -14.353  1.00  0.00      BSYN  
ATOM    270  OE2 GLU    31       7.326 -88.105 -15.207  1.00  0.00      BSYN  
ATOM    271    C GLU    31       2.755 -85.803 -16.437  1.00  0.00      BSYN  
ATOM    272    O GLU    31       2.552 -86.927 -16.007  1.00  0.00      BSYN  
ATOM    273    N LYS    32       1.838 -85.083 -17.163  1.00  0.00      BSYN  
ATOM    274    H LYS    32       2.088 -84.281 -17.668  1.00  0.00      BSYN  
ATOM    275   CA LYS    32       0.584 -85.728 -17.461  1.00  0.00      BSYN  
ATOM    276   CB LYS    32      -0.458 -85.172 -16.511  1.00  0.00      BSYN  
ATOM    277   CG LYS    32      -1.819 -86.089 -16.672  1.00  0.00      BSYN  
ATOM    278   CD LYS    32      -3.085 -85.494 -15.989  1.00  0.00      BSYN  
ATOM    279   CE LYS    32      -2.668 -85.466 -14.584  1.00  0.00      BSYN  
ATOM    280   NZ LYS    32      -3.438 -84.451 -13.982  1.00  0.00      BSYN  
ATOM    281  HZ1 LYS    32      -3.175 -83.454 -14.112  1.00  0.00      BSYN  
ATOM    282  HZ2 LYS    32      -4.460 -84.561 -14.142  1.00  0.00      BSYN  
ATOM    283  HZ3 LYS    32      -3.495 -84.636 -12.960  1.00  0.00      BSYN  
ATOM    284    C LYS    32       0.231 -85.516 -18.879  1.00  0.00      BSYN  
ATOM    285    O LYS    32      -0.144 -84.449 -19.303  1.00  0.00      BSYN  
ATOM    286    N THR    33       0.288 -86.584 -19.611  1.00  0.00      BSYN  
ATOM    287    H THR    33       0.577 -87.431 -19.214  1.00  0.00      BSYN  
ATOM    288   CA THR    33       0.034 -86.525 -21.063  1.00  0.00      BSYN  
ATOM    289   CB THR    33       1.212 -86.862 -21.994  1.00  0.00      BSYN  
ATOM    290  OG1 THR    33       2.400 -86.392 -21.312  1.00  0.00      BSYN  
ATOM    291  HG1 THR    33       2.309 -86.964 -20.547  1.00  0.00      BSYN  
ATOM    292  CG2 THR    33       1.223 -86.110 -23.289  1.00  0.00      BSYN  
ATOM    293    C THR    33      -1.353 -87.171 -21.390  1.00  0.00      BSYN  
ATOM    294    O THR    33      -1.536 -88.379 -21.350  1.00  0.00      BSYN  
ATOM    295    N LYS    34      -2.324 -86.275 -21.515  1.00  0.00      BSYN  
ATOM    296    H LYS    34      -2.314 -85.310 -21.685  1.00  0.00      BSYN  
ATOM    297   CA LYS    34      -3.723 -86.716 -21.650  1.00  0.00      BSYN  
ATOM    298   CB LYS    34      -4.535 -85.474 -21.334  1.00  0.00      BSYN  
ATOM    299   CG LYS    34      -6.090 -85.705 -21.102  1.00  0.00      BSYN  
ATOM    300   CD LYS    34      -6.565 -84.709 -20.204  1.00  0.00      BSYN  
ATOM    301   CE LYS    34      -6.329 -85.136 -18.865  1.00  0.00      BSYN  
ATOM    302   NZ LYS    34      -6.743 -84.184 -17.798  1.00  0.00      BSYN  
ATOM    303  HZ1 LYS    34      -7.774 -84.048 -17.772  1.00  0.00      BSYN  
ATOM    304  HZ2 LYS    34      -6.482 -84.604 -16.884  1.00  0.00      BSYN  
ATOM    305  HZ3 LYS    34      -6.171 -83.320 -17.709  1.00  0.00      BSYN  
ATOM    306    C LYS    34      -4.222 -87.344 -22.999  1.00  0.00      BSYN  
ATOM    307    O LYS    34      -3.989 -86.698 -24.007  1.00  0.00      BSYN  
ATOM    308    N GLU    35      -4.979 -88.418 -22.993  1.00  0.00      BSYN  
ATOM    309    H GLU    35      -5.227 -88.954 -22.211  1.00  0.00      BSYN  
ATOM    310   CA GLU    35      -5.360 -88.973 -24.358  1.00  0.00      BSYN  
ATOM    311   CB GLU    35      -5.522 -90.498 -24.312  1.00  0.00      BSYN  
ATOM    312   CG GLU    35      -4.230 -91.101 -24.404  1.00  0.00      BSYN  
ATOM    313   CD GLU    35      -4.031 -92.657 -24.391  1.00  0.00      BSYN  
ATOM    314  OE1 GLU    35      -4.512 -93.218 -25.354  1.00  0.00      BSYN  
ATOM    315  OE2 GLU    35      -3.347 -93.229 -23.527  1.00  0.00      BSYN  
ATOM    316    C GLU    35      -6.542 -88.359 -25.092  1.00  0.00      BSYN  
ATOM    317    O GLU    35      -7.714 -88.900 -25.043  1.00  0.00      BSYN  
ATOM    318    N GLY    36      -6.266 -87.194 -25.671  1.00  0.00      BSYN  
ATOM    319    H GLY    36      -5.469 -86.727 -25.345  1.00  0.00      BSYN  
ATOM    320   CA GLY    36      -7.240 -86.634 -26.642  1.00  0.00      BSYN  
ATOM    321    C GLY    36      -7.538 -85.188 -26.482  1.00  0.00      BSYN  
ATOM    322    O GLY    36      -7.669 -84.624 -25.358  1.00  0.00      BSYN  
ATOM    323    N VAL    37      -7.887 -84.644 -27.649  1.00  0.00      BSYN  
ATOM    324    H VAL    37      -7.593 -85.292 -28.323  1.00  0.00      BSYN  
ATOM    325   CA VAL    37      -8.600 -83.305 -27.707  1.00  0.00      BSYN  
ATOM    326   CB VAL    37      -8.029 -82.276 -28.702  1.00  0.00      BSYN  
ATOM    327  CG1 VAL    37      -6.809 -81.706 -28.239  1.00  0.00      BSYN  
ATOM    328  CG2 VAL    37      -7.864 -82.758 -30.116  1.00  0.00      BSYN  
ATOM    329    C VAL    37     -10.105 -83.271 -27.709  1.00  0.00      BSYN  
ATOM    330    O VAL    37     -10.612 -83.772 -28.712  1.00  0.00      BSYN  
ATOM    331    N LEU    38     -10.808 -82.690 -26.715  1.00  0.00      BSYN  
ATOM    332    H LEU    38     -10.272 -82.565 -25.904  1.00  0.00      BSYN  
ATOM    333   CA LEU    38     -12.226 -82.554 -26.766  1.00  0.00      BSYN  
ATOM    334   CB LEU    38     -12.863 -82.585 -25.346  1.00  0.00      BSYN  
ATOM    335   CG LEU    38     -12.582 -84.001 -24.694  1.00  0.00      BSYN  
ATOM    336  CD1 LEU    38     -13.283 -83.805 -23.373  1.00  0.00      BSYN  
ATOM    337  CD2 LEU    38     -13.206 -85.147 -25.462  1.00  0.00      BSYN  
ATOM    338    C LEU    38     -12.644 -81.316 -27.501  1.00  0.00      BSYN  
ATOM    339    O LEU    38     -12.109 -80.241 -27.190  1.00  0.00      BSYN  
ATOM    340    N TYR    39     -13.638 -81.383 -28.469  1.00  0.00      BSYN  
ATOM    341    H TYR    39     -13.875 -80.487 -28.788  1.00  0.00      BSYN  
ATOM    342   CA TYR    39     -14.352 -82.546 -28.950  1.00  0.00      BSYN  
ATOM    343   CB TYR    39     -15.827 -82.207 -28.979  1.00  0.00      BSYN  
ATOM    344   CG TYR    39     -16.738 -82.651 -27.809  1.00  0.00      BSYN  
ATOM    345  CD1 TYR    39     -17.514 -83.829 -27.998  1.00  0.00      BSYN  
ATOM    346  CE1 TYR    39     -18.000 -84.524 -26.859  1.00  0.00      BSYN  
ATOM    347  CD2 TYR    39     -16.604 -82.024 -26.569  1.00  0.00      BSYN  
ATOM    348  CE2 TYR    39     -17.202 -82.681 -25.431  1.00  0.00      BSYN  
ATOM    349   CZ TYR    39     -17.828 -83.884 -25.599  1.00  0.00      BSYN  
ATOM    350   OH TYR    39     -18.318 -84.531 -24.557  1.00  0.00      BSYN  
ATOM    351   HH TYR    39     -17.718 -84.340 -23.833  1.00  0.00      BSYN  
ATOM    352    C TYR    39     -13.913 -83.011 -30.387  1.00  0.00      BSYN  
ATOM    353    O TYR    39     -14.699 -83.035 -31.286  1.00  0.00      BSYN  
ATOM    354    N VAL    40     -12.724 -83.669 -30.606  1.00  0.00      BSYN  
ATOM    355    H VAL    40     -12.066 -83.683 -29.880  1.00  0.00      BSYN  
ATOM    356   CA VAL    40     -12.269 -84.103 -31.907  1.00  0.00      BSYN  
ATOM    357   CB VAL    40     -10.867 -83.429 -32.126  1.00  0.00      BSYN  
ATOM    358  CG1 VAL    40     -10.144 -84.099 -33.200  1.00  0.00      BSYN  
ATOM    359  CG2 VAL    40     -11.052 -81.923 -32.391  1.00  0.00      BSYN  
ATOM    360    C VAL    40     -12.227 -85.599 -31.910  1.00  0.00      BSYN  
ATOM    361    O VAL    40     -13.044 -86.348 -32.539  1.00  0.00      BSYN  
ATOM    362    N GLY    41     -11.395 -86.104 -31.012  1.00  0.00      BSYN  
ATOM    363    H GLY    41     -11.014 -85.632 -30.242  1.00  0.00      BSYN  
ATOM    364   CA GLY    41     -10.917 -87.507 -31.006  1.00  0.00      BSYN  
ATOM    365    C GLY    41     -11.786 -88.218 -29.963  1.00  0.00      BSYN  
ATOM    366    O GLY    41     -11.292 -88.767 -28.963  1.00  0.00      BSYN  
ATOM    367    N SER    42     -13.032 -88.285 -30.335  1.00  0.00      BSYN  
ATOM    368    H SER    42     -13.309 -88.073 -31.251  1.00  0.00      BSYN  
ATOM    369   CA SER    42     -13.957 -89.081 -29.553  1.00  0.00      BSYN  
ATOM    370   CB SER    42     -14.864 -88.246 -28.607  1.00  0.00      BSYN  
ATOM    371   OG SER    42     -15.537 -87.222 -29.238  1.00  0.00      BSYN  
ATOM    372   HG SER    42     -15.122 -86.380 -29.036  1.00  0.00      BSYN  
ATOM    373    C SER    42     -14.868 -89.940 -30.447  1.00  0.00      BSYN  
ATOM    374    O SER    42     -15.526 -90.835 -29.689  1.00  0.00      BSYN  
ATOM    375    N LYS    43     -14.985 -89.953 -31.738  1.00  0.00      BSYN  
ATOM    376    H LYS    43     -14.352 -89.432 -32.274  1.00  0.00      BSYN  
ATOM    377   CA LYS    43     -16.245 -90.341 -32.298  1.00  0.00      BSYN  
ATOM    378   CB LYS    43     -17.250 -89.095 -32.450  1.00  0.00      BSYN  
ATOM    379   CG LYS    43     -16.736 -87.700 -32.927  1.00  0.00      BSYN  
ATOM    380   CD LYS    43     -17.986 -86.796 -32.923  1.00  0.00      BSYN  
ATOM    381   CE LYS    43     -17.474 -85.615 -33.578  1.00  0.00      BSYN  
ATOM    382   NZ LYS    43     -16.364 -85.131 -32.915  1.00  0.00      BSYN  
ATOM    383  HZ1 LYS    43     -16.319 -84.141 -33.230  1.00  0.00      BSYN  
ATOM    384  HZ2 LYS    43     -16.540 -85.112 -31.890  1.00  0.00      BSYN  
ATOM    385  HZ3 LYS    43     -15.435 -85.577 -33.056  1.00  0.00      BSYN  
ATOM    386    C LYS    43     -16.257 -91.275 -33.543  1.00  0.00      BSYN  
ATOM    387    O LYS    43     -15.645 -91.106 -34.613  1.00  0.00      BSYN  
ATOM    388    N THR    44     -16.974 -92.415 -33.504  1.00  0.00      BSYN  
ATOM    389    H THR    44     -17.060 -93.111 -34.188  1.00  0.00      BSYN  
ATOM    390   CA THR    44     -17.514 -92.985 -32.252  1.00  0.00      BSYN  
ATOM    391   CB THR    44     -18.935 -93.615 -32.222  1.00  0.00      BSYN  
ATOM    392  OG1 THR    44     -19.798 -92.725 -32.861  1.00  0.00      BSYN  
ATOM    393  HG1 THR    44     -20.613 -93.069 -33.235  1.00  0.00      BSYN  
ATOM    394  CG2 THR    44     -19.536 -93.996 -30.963  1.00  0.00      BSYN  
ATOM    395    C THR    44     -16.607 -94.090 -31.752  1.00  0.00      BSYN  
ATOM    396    O THR    44     -16.428 -95.128 -32.430  1.00  0.00      BSYN  
ATOM    397    N ARG    45     -15.923 -93.921 -30.582  1.00  0.00      BSYN  
ATOM    398    H ARG    45     -15.808 -93.053 -30.142  1.00  0.00      BSYN  
ATOM    399   CA ARG    45     -15.228 -94.946 -29.875  1.00  0.00      BSYN  
ATOM    400   CB ARG    45     -13.827 -94.575 -29.388  1.00  0.00      BSYN  
ATOM    401   CG ARG    45     -12.877 -94.749 -30.529  1.00  0.00      BSYN  
ATOM    402   CD ARG    45     -11.488 -94.601 -29.989  1.00  0.00      BSYN  
ATOM    403   NE ARG    45     -10.453 -95.067 -30.897  1.00  0.00      BSYN  
ATOM    404   HE ARG    45     -10.473 -94.743 -31.822  1.00  0.00      BSYN  
ATOM    405   CZ ARG    45      -9.632 -95.999 -30.614  1.00  0.00      BSYN  
ATOM    406  NH1 ARG    45      -9.547 -96.433 -29.353  1.00  0.00      BSYN  
ATOM    407 HH11 ARG    45      -8.796 -97.020 -29.051  1.00  0.00      BSYN  
ATOM    408 HH12 ARG    45     -10.164 -96.087 -28.646  1.00  0.00      BSYN  
ATOM    409  NH2 ARG    45      -8.795 -96.394 -31.659  1.00  0.00      BSYN  
ATOM    410 HH21 ARG    45      -8.164 -97.166 -31.590  1.00  0.00      BSYN  
ATOM    411 HH22 ARG    45      -8.982 -96.111 -32.600  1.00  0.00      BSYN  
ATOM    412    C ARG    45     -16.061 -95.308 -28.636  1.00  0.00      BSYN  
ATOM    413    O ARG    45     -16.422 -94.447 -27.864  1.00  0.00      BSYN  
ATOM    414    N GLU    46     -16.375 -96.532 -28.206  1.00  0.00      BSYN  
ATOM    415    H GLU    46     -16.596 -96.703 -27.266  1.00  0.00      BSYN  
ATOM    416   CA GLU    46     -16.474 -97.597 -29.223  1.00  0.00      BSYN  
ATOM    417   CB GLU    46     -15.790 -98.824 -28.722  1.00  0.00      BSYN  
ATOM    418   CG GLU    46     -14.269 -98.661 -28.619  1.00  0.00      BSYN  
ATOM    419   CD GLU    46     -13.602 -99.786 -27.701  1.00  0.00      BSYN  
ATOM    420  OE1 GLU    46     -13.147 -99.416 -26.622  1.00  0.00      BSYN  
ATOM    421  OE2 GLU    46     -13.622-100.987 -27.958  1.00  0.00      BSYN  
ATOM    422    C GLU    46     -17.896 -97.788 -29.829  1.00  0.00      BSYN  
ATOM    423    O GLU    46     -18.979 -97.602 -29.263  1.00  0.00      BSYN  
ATOM    424    N GLY    47     -17.797 -97.949 -31.087  1.00  0.00      BSYN  
ATOM    425    H GLY    47     -16.919 -97.826 -31.505  1.00  0.00      BSYN  
ATOM    426   CA GLY    47     -18.817 -98.141 -32.059  1.00  0.00      BSYN  
ATOM    427    C GLY    47     -18.918 -99.628 -32.424  1.00  0.00      BSYN  
ATOM    428    O GLY    47     -19.511 -99.909 -33.433  1.00  0.00      BSYN  
ATOM    429    N VAL    48     -18.187-100.458 -31.600  1.00  0.00      BSYN  
ATOM    430    H VAL    48     -17.590-100.030 -30.951  1.00  0.00      BSYN  
ATOM    431   CA VAL    48     -18.182-101.865 -31.733  1.00  0.00      BSYN  
ATOM    432   CB VAL    48     -16.935-102.410 -30.874  1.00  0.00      BSYN  
ATOM    433  CG1 VAL    48     -16.971-103.881 -30.865  1.00  0.00      BSYN  
ATOM    434  CG2 VAL    48     -15.636-102.179 -31.460  1.00  0.00      BSYN  
ATOM    435    C VAL    48     -19.550-102.377 -31.274  1.00  0.00      BSYN  
ATOM    436    O VAL    48     -20.241-102.051 -30.297  1.00  0.00      BSYN  
ATOM    437    N VAL    49     -20.022-103.383 -32.069  1.00  0.00      BSYN  
ATOM    438    H VAL    49     -19.435-103.685 -32.793  1.00  0.00      BSYN  
ATOM    439   CA VAL    49     -21.310-104.074 -31.726  1.00  0.00      BSYN  
ATOM    440   CB VAL    49     -22.257-104.580 -32.915  1.00  0.00      BSYN  
ATOM    441  CG1 VAL    49     -23.122-103.527 -33.427  1.00  0.00      BSYN  
ATOM    442  CG2 VAL    49     -21.575-105.354 -34.099  1.00  0.00      BSYN  
ATOM    443    C VAL    49     -21.351-105.114 -30.511  1.00  0.00      BSYN  
ATOM    444    O VAL    49     -21.496-106.317 -30.671  1.00  0.00      BSYN  
ATOM    445    N GLN    50     -21.305-104.495 -29.247  1.00  0.00      BSYN  
ATOM    446    H GLN    50     -21.171-103.524 -29.254  1.00  0.00      BSYN  
ATOM    447   CA GLN    50     -21.558-105.227 -27.882  1.00  0.00      BSYN  
ATOM    448   CB GLN    50     -20.297-106.097 -27.746  1.00  0.00      BSYN  
ATOM    449   CG GLN    50     -20.574-107.084 -26.636  1.00  0.00      BSYN  
ATOM    450   CD GLN    50     -21.549-108.267 -26.958  1.00  0.00      BSYN  
ATOM    451  OE1 GLN    50     -22.237-108.769 -26.079  1.00  0.00      BSYN  
ATOM    452  NE2 GLN    50     -21.684-108.758 -28.232  1.00  0.00      BSYN  
ATOM    453 HE21 GLN    50     -20.946-108.504 -28.825  1.00  0.00      BSYN  
ATOM    454 HE22 GLN    50     -22.439-109.304 -28.535  1.00  0.00      BSYN  
ATOM    455    C GLN    50     -21.817-104.156 -26.865  1.00  0.00      BSYN  
ATOM    456    O GLN    50     -21.021-103.552 -26.200  1.00  0.00      BSYN  
ATOM    457    N GLY    51     -23.094-104.141 -26.845  1.00  0.00      BSYN  
ATOM    458    H GLY    51     -23.693-104.533 -27.515  1.00  0.00      BSYN  
ATOM    459   CA GLY    51     -23.669-103.632 -25.669  1.00  0.00      BSYN  
ATOM    460    C GLY    51     -23.991-102.160 -25.534  1.00  0.00      BSYN  
ATOM    461    O GLY    51     -24.698-101.632 -24.631  1.00  0.00      BSYN  
ATOM    462    N VAL    52     -23.339-101.437 -26.501  1.00  0.00      BSYN  
ATOM    463    H VAL    52     -22.991-102.068 -27.165  1.00  0.00      BSYN  
ATOM    464   CA VAL    52     -23.198 -99.939 -26.516  1.00  0.00      BSYN  
ATOM    465   CB VAL    52     -22.379 -99.430 -27.709  1.00  0.00      BSYN  
ATOM    466  CG1 VAL    52     -20.978 -99.643 -27.321  1.00  0.00      BSYN  
ATOM    467  CG2 VAL    52     -22.701-100.054 -29.033  1.00  0.00      BSYN  
ATOM    468    C VAL    52     -24.592 -99.284 -26.596  1.00  0.00      BSYN  
ATOM    469    O VAL    52     -24.784 -98.264 -25.945  1.00  0.00      BSYN  
ATOM    470    N ALA    53     -25.459 -99.751 -27.489  1.00  0.00      BSYN  
ATOM    471    H ALA    53     -25.148-100.335 -28.212  1.00  0.00      BSYN  
ATOM    472   CA ALA    53     -26.779 -99.172 -27.660  1.00  0.00      BSYN  
ATOM    473   CB ALA    53     -27.404 -99.610 -29.019  1.00  0.00      BSYN  
ATOM    474    C ALA    53     -27.722 -99.724 -26.633  1.00  0.00      BSYN  
ATOM    475    O ALA    53     -27.825-100.902 -26.348  1.00  0.00      BSYN  
ATOM    476    N SER    54     -28.464 -99.035 -25.790  1.00  0.00      BSYN  
ATOM    477    H SER    54     -28.990 -99.631 -25.217  1.00  0.00      BSYN  
ATOM    478   CA SER    54     -28.487 -97.510 -25.712  1.00  0.00      BSYN  
ATOM    479   CB SER    54     -29.902 -97.079 -25.986  1.00  0.00      BSYN  
ATOM    480   OG SER    54     -30.164 -95.679 -25.979  1.00  0.00      BSYN  
ATOM    481   HG SER    54     -31.034 -95.415 -25.670  1.00  0.00      BSYN  
ATOM    482    C SER    54     -28.114 -97.185 -24.268  1.00  0.00      BSYN  
ATOM    483    O SER    54     -28.833 -97.446 -23.297  1.00  0.00      BSYN  
ATOM    484    N VAL    55     -27.025 -96.471 -24.246  1.00  0.00      BSYN  
ATOM    485    H VAL    55     -26.935 -95.863 -25.009  1.00  0.00      BSYN  
ATOM    486   CA VAL    55     -26.334 -96.396 -22.948  1.00  0.00      BSYN  
ATOM    487   CB VAL    55     -24.773 -96.203 -23.011  1.00  0.00      BSYN  
ATOM    488  CG1 VAL    55     -24.296 -97.608 -22.935  1.00  0.00      BSYN  
ATOM    489  CG2 VAL    55     -24.196 -95.536 -24.239  1.00  0.00      BSYN  
ATOM    490    C VAL    55     -26.709 -95.161 -22.113  1.00  0.00      BSYN  
ATOM    491    O VAL    55     -27.084 -94.080 -22.525  1.00  0.00      BSYN  
ATOM    492    N ALA    56     -26.583 -95.359 -20.770  1.00  0.00      BSYN  
ATOM    493    H ALA    56     -26.520 -96.288 -20.463  1.00  0.00      BSYN  
ATOM    494   CA ALA    56     -26.697 -94.208 -19.880  1.00  0.00      BSYN  
ATOM    495   CB ALA    56     -27.385 -94.722 -18.675  1.00  0.00      BSYN  
ATOM    496    C ALA    56     -25.380 -93.685 -19.525  1.00  0.00      BSYN  
ATOM    497    O ALA    56     -24.585 -94.457 -18.920  1.00  0.00      BSYN  
ATOM    498    N GLU    57     -25.102 -92.410 -19.718  1.00  0.00      BSYN  
ATOM    499    H GLU    57     -25.846 -91.810 -19.936  1.00  0.00      BSYN  
ATOM    500   CA GLU    57     -23.792 -91.785 -19.313  1.00  0.00      BSYN  
ATOM    501   CB GLU    57     -23.574 -90.514 -20.221  1.00  0.00      BSYN  
ATOM    502   CG GLU    57     -23.465 -90.990 -21.660  1.00  0.00      BSYN  
ATOM    503   CD GLU    57     -23.365 -89.898 -22.689  1.00  0.00      BSYN  
ATOM    504  OE1 GLU    57     -24.399 -89.247 -22.835  1.00  0.00      BSYN  
ATOM    505  OE2 GLU    57     -22.303 -89.604 -23.234  1.00  0.00      BSYN  
ATOM    506    C GLU    57     -23.662 -91.376 -17.806  1.00  0.00      BSYN  
ATOM    507    O GLU    57     -24.605 -90.995 -17.165  1.00  0.00      BSYN  
ATOM    508    N LYS    58     -22.493 -91.755 -17.360  1.00  0.00      BSYN  
ATOM    509    H LYS    58     -22.122 -92.626 -17.614  1.00  0.00      BSYN  
ATOM    510   CA LYS    58     -21.929 -91.359 -16.071  1.00  0.00      BSYN  
ATOM    511   CB LYS    58     -21.682 -92.349 -14.928  1.00  0.00      BSYN  
ATOM    512   CG LYS    58     -23.026 -92.845 -14.426  1.00  0.00      BSYN  
ATOM    513   CD LYS    58     -23.068 -94.385 -14.222  1.00  0.00      BSYN  
ATOM    514   CE LYS    58     -24.361 -94.918 -13.796  1.00  0.00      BSYN  
ATOM    515   NZ LYS    58     -24.380 -96.355 -13.757  1.00  0.00      BSYN  
ATOM    516  HZ1 LYS    58     -24.585 -96.708 -14.713  1.00  0.00      BSYN  
ATOM    517  HZ2 LYS    58     -23.417 -96.746 -13.707  1.00  0.00      BSYN  
ATOM    518  HZ3 LYS    58     -25.061 -96.713 -13.058  1.00  0.00      BSYN  
ATOM    519    C LYS    58     -20.590 -90.753 -16.335  1.00  0.00      BSYN  
ATOM    520    O LYS    58     -20.333 -89.580 -16.088  1.00  0.00      BSYN  
ATOM    521    N THR    59     -19.772 -91.490 -17.112  1.00  0.00      BSYN  
ATOM    522    H THR    59     -20.183 -92.242 -17.587  1.00  0.00      BSYN  
ATOM    523   CA THR    59     -18.336 -91.281 -17.083  1.00  0.00      BSYN  
ATOM    524   CB THR    59     -17.593 -92.741 -16.857  1.00  0.00      BSYN  
ATOM    525  OG1 THR    59     -18.233 -93.590 -17.872  1.00  0.00      BSYN  
ATOM    526  HG1 THR    59     -17.961 -93.371 -18.767  1.00  0.00      BSYN  
ATOM    527  CG2 THR    59     -17.694 -93.395 -15.488  1.00  0.00      BSYN  
ATOM    528    C THR    59     -17.734 -90.584 -18.301  1.00  0.00      BSYN  
ATOM    529    O THR    59     -17.666 -91.212 -19.354  1.00  0.00      BSYN  
ATOM    530    N LYS    60     -17.242 -89.448 -18.334  1.00  0.00      BSYN  
ATOM    531    H LYS    60     -17.128 -89.116 -19.249  1.00  0.00      BSYN  
ATOM    532   CA LYS    60     -17.000 -88.644 -17.097  1.00  0.00      BSYN  
ATOM    533   CB LYS    60     -15.553 -88.631 -16.923  1.00  0.00      BSYN  
ATOM    534   CG LYS    60     -14.923 -89.908 -16.487  1.00  0.00      BSYN  
ATOM    535   CD LYS    60     -14.611 -89.618 -14.976  1.00  0.00      BSYN  
ATOM    536   CE LYS    60     -13.908 -90.901 -14.520  1.00  0.00      BSYN  
ATOM    537   NZ LYS    60     -13.230 -90.687 -13.226  1.00  0.00      BSYN  
ATOM    538  HZ1 LYS    60     -12.251 -90.434 -13.469  1.00  0.00      BSYN  
ATOM    539  HZ2 LYS    60     -13.784 -90.029 -12.641  1.00  0.00      BSYN  
ATOM    540  HZ3 LYS    60     -13.246 -91.611 -12.750  1.00  0.00      BSYN  
ATOM    541    C LYS    60     -17.507 -87.191 -17.270  1.00  0.00      BSYN  
ATOM    542    O LYS    60     -16.777 -86.195 -17.247  1.00  0.00      BSYN  
ATOM    543    N GLU    61     -18.813 -86.942 -17.414  1.00  0.00      BSYN  
ATOM    544    H GLU    61     -19.499 -87.579 -17.123  1.00  0.00      BSYN  
ATOM    545   CA GLU    61     -19.278 -85.587 -17.909  1.00  0.00      BSYN  
ATOM    546   CB GLU    61     -20.091 -85.617 -19.088  1.00  0.00      BSYN  
ATOM    547   CG GLU    61     -19.386 -86.028 -20.394  1.00  0.00      BSYN  
ATOM    548   CD GLU    61     -18.580 -84.952 -21.116  1.00  0.00      BSYN  
ATOM    549  OE1 GLU    61     -19.147 -83.878 -21.446  1.00  0.00      BSYN  
ATOM    550  OE2 GLU    61     -17.393 -85.076 -21.323  1.00  0.00      BSYN  
ATOM    551    C GLU    61     -20.006 -84.617 -16.954  1.00  0.00      BSYN  
ATOM    552    O GLU    61     -19.376 -83.574 -16.636  1.00  0.00      BSYN  
ATOM    553    N GLN    62     -21.242 -84.921 -16.466  1.00  0.00      BSYN  
ATOM    554    H GLN    62     -21.716 -85.698 -16.830  1.00  0.00      BSYN  
ATOM    555   CA GLN    62     -22.166 -84.228 -15.509  1.00  0.00      BSYN  
ATOM    556   CB GLN    62     -23.649 -84.305 -15.990  1.00  0.00      BSYN  
ATOM    557   CG GLN    62     -23.959 -83.472 -17.260  1.00  0.00      BSYN  
ATOM    558   CD GLN    62     -25.292 -83.843 -17.761  1.00  0.00      BSYN  
ATOM    559  OE1 GLN    62     -26.292 -83.737 -17.066  1.00  0.00      BSYN  
ATOM    560  NE2 GLN    62     -25.421 -83.911 -19.036  1.00  0.00      BSYN  
ATOM    561 HE21 GLN    62     -26.199 -84.347 -19.442  1.00  0.00      BSYN  
ATOM    562 HE22 GLN    62     -24.606 -83.580 -19.470  1.00  0.00      BSYN  
ATOM    563    C GLN    62     -22.101 -84.836 -14.131  1.00  0.00      BSYN  
ATOM    564    O GLN    62     -22.114 -86.099 -14.009  1.00  0.00      BSYN  
ATOM    565    N ALA    63     -22.286 -83.919 -13.193  1.00  0.00      BSYN  
ATOM    566    H ALA    63     -22.512 -83.076 -13.640  1.00  0.00      BSYN  
ATOM    567   CA ALA    63     -22.009 -84.175 -11.705  1.00  0.00      BSYN  
ATOM    568   CB ALA    63     -20.470 -84.416 -11.433  1.00  0.00      BSYN  
ATOM    569    C ALA    63     -22.481 -82.979 -10.809  1.00  0.00      BSYN  
ATOM    570    O ALA    63     -22.375 -81.826 -11.226  1.00  0.00      BSYN  
ATOM    571    N SER    64     -23.076 -83.236  -9.626  1.00  0.00      BSYN  
ATOM    572    H SER    64     -23.140 -84.130  -9.230  1.00  0.00      BSYN  
ATOM    573   CA SER    64     -23.639 -82.161  -8.722  1.00  0.00      BSYN  
ATOM    574   CB SER    64     -25.212 -82.200  -8.992  1.00  0.00      BSYN  
ATOM    575   OG SER    64     -25.694 -81.452 -10.162  1.00  0.00      BSYN  
ATOM    576   HG SER    64     -26.518 -81.094  -9.824  1.00  0.00      BSYN  
ATOM    577    C SER    64     -23.275 -82.581  -7.321  1.00  0.00      BSYN  
ATOM    578    O SER    64     -22.750 -83.681  -7.187  1.00  0.00      BSYN  
ATOM    579    N HIS    65     -23.363 -81.696  -6.271  1.00  0.00      BSYN  
ATOM    580    H HIS    65     -23.876 -80.864  -6.340  1.00  0.00      BSYN  
ATOM    581   CA HIS    65     -23.002 -82.152  -4.938  1.00  0.00      BSYN  
ATOM    582   CB HIS    65     -21.562 -81.889  -4.612  1.00  0.00      BSYN  
ATOM    583   CG HIS    65     -20.881 -83.185  -4.177  1.00  0.00      BSYN  
ATOM    584  ND1 HIS    65     -20.230 -84.146  -4.820  1.00  0.00      BSYN  
ATOM    585  HD1 HIS    65     -20.441 -84.503  -5.708  1.00  0.00      BSYN  
ATOM    586  CD2 HIS    65     -20.655 -83.329  -2.872  1.00  0.00      BSYN  
ATOM    587  NE2 HIS    65     -19.930 -84.446  -2.778  1.00  0.00      BSYN  
ATOM    588  CE1 HIS    65     -19.596 -84.861  -3.974  1.00  0.00      BSYN  
ATOM    589    C HIS    65     -23.879 -81.394  -3.966  1.00  0.00      BSYN  
ATOM    590    O HIS    65     -24.237 -80.233  -4.302  1.00  0.00      BSYN  
ATOM    591    N LEU    66     -24.237 -82.121  -2.882  1.00  0.00      BSYN  
ATOM    592    H LEU    66     -23.711 -82.939  -2.762  1.00  0.00      BSYN  
ATOM    593   CA LEU    66     -25.287 -81.718  -1.923  1.00  0.00      BSYN  
ATOM    594   CB LEU    66     -25.250 -82.795  -0.811  1.00  0.00      BSYN  
ATOM    595   CG LEU    66     -26.392 -82.870   0.221  1.00  0.00      BSYN  
ATOM    596  CD1 LEU    66     -27.743 -82.618  -0.425  1.00  0.00      BSYN  
ATOM    597  CD2 LEU    66     -26.390 -84.152   1.020  1.00  0.00      BSYN  
ATOM    598    C LEU    66     -25.124 -80.263  -1.325  1.00  0.00      BSYN  
ATOM    599    O LEU    66     -24.422 -80.044  -0.331  1.00  0.00      BSYN  
ATOM    600    N GLY    67     -25.856 -79.244  -1.850  1.00  0.00      BSYN  
ATOM    601    H GLY    67     -26.247 -79.314  -2.745  1.00  0.00      BSYN  
ATOM    602   CA GLY    67     -25.886 -77.931  -1.367  1.00  0.00      BSYN  
ATOM    603    C GLY    67     -26.251 -76.929  -2.505  1.00  0.00      BSYN  
ATOM    604    O GLY    67     -27.412 -76.898  -2.925  1.00  0.00      BSYN  
ATOM    605    N GLY    68     -25.169 -76.640  -3.230  1.00  0.00      BSYN  
ATOM    606    H GLY    68     -24.240 -76.814  -2.974  1.00  0.00      BSYN  
ATOM    607   CA GLY    68     -25.398 -76.103  -4.535  1.00  0.00      BSYN  
ATOM    608    C GLY    68     -24.332 -76.291  -5.582  1.00  0.00      BSYN  
ATOM    609    O GLY    68     -24.319 -75.436  -6.486  1.00  0.00      BSYN  
ATOM    610    N ALA    69     -23.489 -77.286  -5.557  1.00  0.00      BSYN  
ATOM    611    H ALA    69     -23.597 -77.918  -4.816  1.00  0.00      BSYN  
ATOM    612   CA ALA    69     -22.483 -77.327  -6.632  1.00  0.00      BSYN  
ATOM    613   CB ALA    69     -21.275 -77.851  -6.007  1.00  0.00      BSYN  
ATOM    614    C ALA    69     -22.784 -78.151  -7.945  1.00  0.00      BSYN  
ATOM    615    O ALA    69     -22.940 -79.431  -7.892  1.00  0.00      BSYN  
ATOM    616    N VAL    70     -22.941 -77.464  -9.055  1.00  0.00      BSYN  
ATOM    617    H VAL    70     -23.170 -76.521  -8.919  1.00  0.00      BSYN  
ATOM    618   CA VAL    70     -23.024 -77.901 -10.393  1.00  0.00      BSYN  
ATOM    619   CB VAL    70     -24.067 -76.999 -11.137  1.00  0.00      BSYN  
ATOM    620  CG1 VAL    70     -24.059 -77.373 -12.619  1.00  0.00      BSYN  
ATOM    621  CG2 VAL    70     -25.377 -77.309 -10.484  1.00  0.00      BSYN  
ATOM    622    C VAL    70     -21.566 -77.986 -11.004  1.00  0.00      BSYN  
ATOM    623    O VAL    70     -20.898 -76.956 -11.098  1.00  0.00      BSYN  
ATOM    624    N PHE    71     -21.099 -79.214 -11.214  1.00  0.00      BSYN  
ATOM    625    H PHE    71     -21.522 -79.957 -10.734  1.00  0.00      BSYN  
ATOM    626   CA PHE    71     -19.915 -79.372 -12.047  1.00  0.00      BSYN  
ATOM    627   CB PHE    71     -18.688 -80.152 -11.314  1.00  0.00      BSYN  
ATOM    628   CG PHE    71     -18.197 -79.655  -9.937  1.00  0.00      BSYN  
ATOM    629  CD1 PHE    71     -18.903 -80.211  -8.882  1.00  0.00      BSYN  
ATOM    630  CD2 PHE    71     -17.314 -78.734  -9.707  1.00  0.00      BSYN  
ATOM    631  CE1 PHE    71     -18.593 -79.868  -7.622  1.00  0.00      BSYN  
ATOM    632  CE2 PHE    71     -16.894 -78.453  -8.382  1.00  0.00      BSYN  
ATOM    633   CZ PHE    71     -17.537 -78.988  -7.313  1.00  0.00      BSYN  
ATOM    634    C PHE    71     -20.234 -79.788 -13.511  1.00  0.00      BSYN  
ATOM    635    O PHE    71     -19.702 -80.664 -14.219  1.00  0.00      BSYN  
ATOM    636    N SER    72     -21.172 -79.137 -14.090  1.00  0.00      BSYN  
ATOM    637    H SER    72     -21.750 -78.594 -13.514  1.00  0.00      BSYN  
ATOM    638   CA SER    72     -21.495 -79.159 -15.520  1.00  0.00      BSYN  
ATOM    639   CB SER    72     -23.060 -79.028 -15.784  1.00  0.00      BSYN  
ATOM    640   OG SER    72     -23.722 -80.150 -15.315  1.00  0.00      BSYN  
ATOM    641   HG SER    72     -24.510 -80.275 -15.849  1.00  0.00      BSYN  
ATOM    642    C SER    72     -20.741 -78.302 -16.491  1.00  0.00      BSYN  
ATOM    643    O SER    72     -20.070 -78.911 -17.298  1.00  0.00      BSYN  
ATOM    644    N GLY    73     -20.768 -77.005 -16.307  1.00  0.00      BSYN  
ATOM    645    H GLY    73     -21.606 -76.540 -16.099  1.00  0.00      BSYN  
ATOM    646   CA GLY    73     -19.802 -76.196 -16.850  1.00  0.00      BSYN  
ATOM    647    C GLY    73     -20.232 -75.428 -18.105  1.00  0.00      BSYN  
ATOM    648    O GLY    73     -20.146 -74.155 -18.213  1.00  0.00      BSYN  
ATOM    649    N ALA    74     -20.876 -76.100 -19.070  1.00  0.00      BSYN  
ATOM    650    H ALA    74     -20.901 -77.075 -18.973  1.00  0.00      BSYN  
ATOM    651   CA ALA    74     -21.686 -75.490 -20.065  1.00  0.00      BSYN  
ATOM    652   CB ALA    74     -22.587 -76.608 -20.697  1.00  0.00      BSYN  
ATOM    653    C ALA    74     -22.784 -74.442 -19.638  1.00  0.00      BSYN  
ATOM    654    O ALA    74     -23.638 -74.649 -18.772  1.00  0.00      BSYN  
ATOM    655    N GLY    75     -22.704 -73.242 -20.228  1.00  0.00      BSYN  
ATOM    656    H GLY    75     -22.456 -73.207 -21.175  1.00  0.00      BSYN  
ATOM    657   CA GLY    75     -23.395 -72.048 -19.807  1.00  0.00      BSYN  
ATOM    658    C GLY    75     -22.455 -70.915 -19.540  1.00  0.00      BSYN  
ATOM    659    O GLY    75     -22.611 -69.832 -20.107  1.00  0.00      BSYN  
ATOM    660    N ASN    76     -21.259 -71.253 -18.967  1.00  0.00      BSYN  
ATOM    661    H ASN    76     -21.005 -72.186 -19.128  1.00  0.00      BSYN  
ATOM    662   CA ASN    76     -20.495 -70.237 -18.373  1.00  0.00      BSYN  
ATOM    663   CB ASN    76     -20.025 -70.694 -16.908  1.00  0.00      BSYN  
ATOM    664   CG ASN    76     -19.693 -69.752 -15.756  1.00  0.00      BSYN  
ATOM    665  OD1 ASN    76     -20.548 -69.009 -15.238  1.00  0.00      BSYN  
ATOM    666  ND2 ASN    76     -18.398 -70.050 -15.449  1.00  0.00      BSYN  
ATOM    667 HD21 ASN    76     -17.880 -70.707 -15.958  1.00  0.00      BSYN  
ATOM    668 HD22 ASN    76     -17.921 -69.652 -14.691  1.00  0.00      BSYN  
ATOM    669    C ASN    76     -19.296 -69.844 -19.264  1.00  0.00      BSYN  
ATOM    670    O ASN    76     -18.162 -69.962 -18.878  1.00  0.00      BSYN  
ATOM    671    N ILE    77     -19.782 -69.508 -20.430  1.00  0.00      BSYN  
ATOM    672    H ILE    77     -20.727 -69.443 -20.680  1.00  0.00      BSYN  
ATOM    673   CA ILE    77     -18.985 -68.947 -21.570  1.00  0.00      BSYN  
ATOM    674   CB ILE    77     -19.769 -68.823 -23.025  1.00  0.00      BSYN  
ATOM    675  CG2 ILE    77     -18.937 -68.070 -23.989  1.00  0.00      BSYN  
ATOM    676  CG1 ILE    77     -20.039 -70.145 -23.558  1.00  0.00      BSYN  
ATOM    677   CD ILE    77     -21.264 -70.881 -23.157  1.00  0.00      BSYN  
ATOM    678    C ILE    77     -18.469 -67.517 -21.184  1.00  0.00      BSYN  
ATOM    679    O ILE    77     -19.252 -66.619 -20.914  1.00  0.00      BSYN  
ATOM    680    N ALA    78     -17.248 -67.281 -21.393  1.00  0.00      BSYN  
ATOM    681    H ALA    78     -16.770 -67.964 -21.908  1.00  0.00      BSYN  
ATOM    682   CA ALA    78     -16.637 -66.019 -21.011  1.00  0.00      BSYN  
ATOM    683   CB ALA    78     -15.244 -66.408 -20.587  1.00  0.00      BSYN  
ATOM    684    C ALA    78     -16.656 -64.885 -22.056  1.00  0.00      BSYN  
ATOM    685    O ALA    78     -16.609 -65.239 -23.249  1.00  0.00      BSYN  
ATOM    686    N ALA    79     -16.539 -63.582 -21.611  1.00  0.00      BSYN  
ATOM    687    H ALA    79     -16.320 -63.371 -20.679  1.00  0.00      BSYN  
ATOM    688   CA ALA    79     -16.660 -62.489 -22.473  1.00  0.00      BSYN  
ATOM    689   CB ALA    79     -18.174 -62.193 -22.740  1.00  0.00      BSYN  
ATOM    690    C ALA    79     -15.960 -61.163 -21.975  1.00  0.00      BSYN  
ATOM    691    O ALA    79     -15.545 -61.079 -20.817  1.00  0.00      BSYN  
ATOM    692    N ALA    80     -15.768 -60.214 -22.874  1.00  0.00      BSYN  
ATOM    693    H ALA    80     -16.179 -60.256 -23.762  1.00  0.00      BSYN  
ATOM    694   CA ALA    80     -15.190 -58.965 -22.527  1.00  0.00      BSYN  
ATOM    695   CB ALA    80     -14.113 -58.826 -23.521  1.00  0.00      BSYN  
ATOM    696    C ALA    80     -16.091 -57.718 -22.539  1.00  0.00      BSYN  
ATOM    697    O ALA    80     -17.115 -57.603 -23.267  1.00  0.00      BSYN  
ATOM    698    N THR    81     -15.709 -56.801 -21.626  1.00  0.00      BSYN  
ATOM    699    H THR    81     -14.824 -56.936 -21.226  1.00  0.00      BSYN  
ATOM    700   CA THR    81     -16.594 -55.667 -21.454  1.00  0.00      BSYN  
ATOM    701   CB THR    81     -16.624 -54.982 -20.015  1.00  0.00      BSYN  
ATOM    702  OG1 THR    81     -15.280 -55.049 -19.462  1.00  0.00      BSYN  
ATOM    703  HG1 THR    81     -15.269 -55.847 -18.929  1.00  0.00      BSYN  
ATOM    704  CG2 THR    81     -17.518 -55.729 -19.022  1.00  0.00      BSYN  
ATOM    705    C THR    81     -15.991 -54.644 -22.432  1.00  0.00      BSYN  
ATOM    706    O THR    81     -16.626 -54.264 -23.452  1.00  0.00      BSYN  
ATOM    707    N GLY    82     -14.838 -53.976 -21.984  1.00  0.00      BSYN  
ATOM    708    H GLY    82     -14.622 -54.120 -21.039  1.00  0.00      BSYN  
ATOM    709   CA GLY    82     -13.991 -53.066 -22.844  1.00  0.00      BSYN  
ATOM    710    C GLY    82     -14.796 -51.862 -23.207  1.00  0.00      BSYN  
ATOM    711    O GLY    82     -14.821 -50.826 -22.623  1.00  0.00      BSYN  
ATOM    712    N LEU    83     -15.510 -51.975 -24.371  1.00  0.00      BSYN  
ATOM    713    H LEU    83     -15.393 -52.842 -24.812  1.00  0.00      BSYN  
ATOM    714   CA LEU    83     -16.185 -50.937 -25.084  1.00  0.00      BSYN  
ATOM    715   CB LEU    83     -16.945 -51.407 -26.397  1.00  0.00      BSYN  
ATOM    716   CG LEU    83     -16.325 -51.913 -27.664  1.00  0.00      BSYN  
ATOM    717  CD1 LEU    83     -17.339 -51.830 -28.762  1.00  0.00      BSYN  
ATOM    718  CD2 LEU    83     -15.181 -50.950 -27.936  1.00  0.00      BSYN  
ATOM    719    C LEU    83     -17.128 -50.134 -24.215  1.00  0.00      BSYN  
ATOM    720    O LEU    83     -17.293 -48.883 -24.300  1.00  0.00      BSYN  
ATOM    721    N VAL    84     -17.552 -50.881 -23.231  1.00  0.00      BSYN  
ATOM    722    H VAL    84     -17.098 -51.720 -23.008  1.00  0.00      BSYN  
ATOM    723   CA VAL    84     -18.562 -50.354 -22.230  1.00  0.00      BSYN  
ATOM    724   CB VAL    84     -19.278 -51.546 -21.432  1.00  0.00      BSYN  
ATOM    725  CG1 VAL    84     -20.154 -51.038 -20.332  1.00  0.00      BSYN  
ATOM    726  CG2 VAL    84     -20.076 -52.462 -22.386  1.00  0.00      BSYN  
ATOM    727    C VAL    84     -17.792 -49.355 -21.298  1.00  0.00      BSYN  
ATOM    728    O VAL    84     -16.862 -49.668 -20.552  1.00  0.00      BSYN  
ATOM    729    N LYS    85     -18.199 -48.088 -21.328  1.00  0.00      BSYN  
ATOM    730    H LYS    85     -18.906 -47.824 -21.953  1.00  0.00      BSYN  
ATOM    731   CA LYS    85     -17.551 -47.035 -20.571  1.00  0.00      BSYN  
ATOM    732   CB LYS    85     -16.582 -46.072 -21.391  1.00  0.00      BSYN  
ATOM    733   CG LYS    85     -15.303 -46.613 -22.158  1.00  0.00      BSYN  
ATOM    734   CD LYS    85     -14.528 -47.294 -21.118  1.00  0.00      BSYN  
ATOM    735   CE LYS    85     -13.414 -47.897 -21.872  1.00  0.00      BSYN  
ATOM    736   NZ LYS    85     -12.713 -49.096 -21.380  1.00  0.00      BSYN  
ATOM    737  HZ1 LYS    85     -12.594 -48.810 -20.387  1.00  0.00      BSYN  
ATOM    738  HZ2 LYS    85     -13.352 -49.916 -21.406  1.00  0.00      BSYN  
ATOM    739  HZ3 LYS    85     -11.878 -49.137 -21.998  1.00  0.00      BSYN  
ATOM    740    C LYS    85     -18.673 -46.140 -20.108  1.00  0.00      BSYN  
ATOM    741    O LYS    85     -19.834 -46.218 -20.566  1.00  0.00      BSYN  
ATOM    742    N ARG    86     -18.184 -45.102 -19.420  1.00  0.00      BSYN  
ATOM    743    H ARG    86     -17.212 -45.014 -19.331  1.00  0.00      BSYN  
ATOM    744   CA ARG    86     -18.955 -44.160 -18.556  1.00  0.00      BSYN  
ATOM    745   CB ARG    86     -17.944 -43.311 -17.603  1.00  0.00      BSYN  
ATOM    746   CG ARG    86     -17.087 -44.181 -16.735  1.00  0.00      BSYN  
ATOM    747   CD ARG    86     -16.637 -43.231 -15.623  1.00  0.00      BSYN  
ATOM    748   NE ARG    86     -15.437 -43.808 -14.973  1.00  0.00      BSYN  
ATOM    749   HE ARG    86     -14.594 -43.478 -15.348  1.00  0.00      BSYN  
ATOM    750   CZ ARG    86     -15.443 -44.595 -13.895  1.00  0.00      BSYN  
ATOM    751  NH1 ARG    86     -14.254 -45.074 -13.450  1.00  0.00      BSYN  
ATOM    752 HH11 ARG    86     -14.181 -45.580 -12.590  1.00  0.00      BSYN  
ATOM    753 HH12 ARG    86     -13.388 -44.637 -13.691  1.00  0.00      BSYN  
ATOM    754  NH2 ARG    86     -16.565 -44.911 -13.293  1.00  0.00      BSYN  
ATOM    755 HH21 ARG    86     -16.534 -45.507 -12.490  1.00  0.00      BSYN  
ATOM    756 HH22 ARG    86     -17.470 -44.600 -13.582  1.00  0.00      BSYN  
ATOM    757    C ARG    86     -19.948 -43.208 -19.244  1.00  0.00      BSYN  
ATOM    758    O ARG    86     -20.840 -42.661 -18.574  1.00  0.00      BSYN  
ATOM    759    N GLU    87     -19.601 -43.025 -20.552  1.00  0.00      BSYN  
ATOM    760    H GLU    87     -18.654 -43.243 -20.675  1.00  0.00      BSYN  
ATOM    761   CA GLU    87     -20.479 -42.411 -21.623  1.00  0.00      BSYN  
ATOM    762   CB GLU    87     -19.780 -41.896 -22.912  1.00  0.00      BSYN  
ATOM    763   CG GLU    87     -18.938 -40.615 -22.678  1.00  0.00      BSYN  
ATOM    764   CD GLU    87     -17.540 -40.995 -22.038  1.00  0.00      BSYN  
ATOM    765  OE1 GLU    87     -17.105 -42.162 -21.963  1.00  0.00      BSYN  
ATOM    766  OE2 GLU    87     -16.750 -40.089 -21.824  1.00  0.00      BSYN  
ATOM    767    C GLU    87     -21.769 -43.276 -21.940  1.00  0.00      BSYN  
ATOM    768    O GLU    87     -22.069 -43.497 -23.116  1.00  0.00      BSYN  
ATOM    769    N GLU    88     -22.502 -43.709 -20.908  1.00  0.00      BSYN  
ATOM    770    H GLU    88     -22.366 -43.439 -19.976  1.00  0.00      BSYN  
ATOM    771   CA GLU    88     -23.767 -44.430 -21.042  1.00  0.00      BSYN  
ATOM    772   CB GLU    88     -23.852 -45.643 -20.081  1.00  0.00      BSYN  
ATOM    773   CG GLU    88     -24.092 -45.126 -18.715  1.00  0.00      BSYN  
ATOM    774   CD GLU    88     -24.244 -46.292 -17.736  1.00  0.00      BSYN  
ATOM    775  OE1 GLU    88     -24.517 -47.436 -18.097  1.00  0.00      BSYN  
ATOM    776  OE2 GLU    88     -24.216 -45.915 -16.532  1.00  0.00      BSYN  
ATOM    777    C GLU    88     -25.064 -43.605 -20.959  1.00  0.00      BSYN  
ATOM    778    O GLU    88     -25.268 -42.751 -20.053  1.00  0.00      BSYN  
ATOM    779    N PHE    89     -25.848 -43.876 -21.937  1.00  0.00      BSYN  
ATOM    780    H PHE    89     -25.601 -44.554 -22.601  1.00  0.00      BSYN  
ATOM    781   CA PHE    89     -27.061 -43.042 -22.090  1.00  0.00      BSYN  
ATOM    782   CB PHE    89     -27.127 -42.400 -23.429  1.00  0.00      BSYN  
ATOM    783   CG PHE    89     -26.007 -41.459 -23.854  1.00  0.00      BSYN  
ATOM    784  CD1 PHE    89     -24.891 -42.019 -24.385  1.00  0.00      BSYN  
ATOM    785  CD2 PHE    89     -25.951 -40.066 -23.735  1.00  0.00      BSYN  
ATOM    786  CE1 PHE    89     -23.768 -41.215 -24.862  1.00  0.00      BSYN  
ATOM    787  CE2 PHE    89     -24.930 -39.291 -24.130  1.00  0.00      BSYN  
ATOM    788   CZ PHE    89     -23.795 -39.851 -24.722  1.00  0.00      BSYN  
ATOM    789    C PHE    89     -28.356 -43.823 -22.052  1.00  0.00      BSYN  
ATOM    790    O PHE    89     -28.391 -44.986 -22.348  1.00  0.00      BSYN  
ATOM    791    N PRO    90     -29.371 -43.229 -21.389  1.00  0.00      BSYN  
ATOM    792   CD PRO    90     -29.477 -42.029 -20.593  1.00  0.00      BSYN  
ATOM    793   CA PRO    90     -30.688 -43.889 -21.350  1.00  0.00      BSYN  
ATOM    794   CB PRO    90     -31.570 -42.886 -20.618  1.00  0.00      BSYN  
ATOM    795   CG PRO    90     -30.882 -41.509 -20.772  1.00  0.00      BSYN  
ATOM    796    C PRO    90     -31.345 -44.275 -22.645  1.00  0.00      BSYN  
ATOM    797    O PRO    90     -31.583 -43.427 -23.585  1.00  0.00      BSYN  
ATOM    798    N THR    91     -31.479 -45.618 -22.817  1.00  0.00      BSYN  
ATOM    799    H THR    91     -30.907 -46.150 -22.224  1.00  0.00      BSYN  
ATOM    800   CA THR    91     -31.792 -46.187 -24.064  1.00  0.00      BSYN  
ATOM    801   CB THR    91     -31.159 -47.676 -24.230  1.00  0.00      BSYN  
ATOM    802  OG1 THR    91     -30.747 -48.189 -22.957  1.00  0.00      BSYN  
ATOM    803  HG1 THR    91     -30.545 -49.125 -22.896  1.00  0.00      BSYN  
ATOM    804  CG2 THR    91     -30.181 -47.880 -25.308  1.00  0.00      BSYN  
ATOM    805    C THR    91     -33.335 -46.114 -24.421  1.00  0.00      BSYN  
ATOM    806    O THR    91     -34.107 -47.125 -24.326  1.00  0.00      BSYN  
ATOM    807    N ASP    92     -33.775 -44.954 -24.810  1.00  0.00      BSYN  
ATOM    808    H ASP    92     -33.025 -44.461 -25.203  1.00  0.00      BSYN  
ATOM    809   CA ASP    92     -35.164 -44.539 -24.972  1.00  0.00      BSYN  
ATOM    810   CB ASP    92     -35.039 -43.138 -25.362  1.00  0.00      BSYN  
ATOM    811   CG ASP    92     -36.284 -42.228 -25.383  1.00  0.00      BSYN  
ATOM    812  OD1 ASP    92     -37.047 -42.197 -26.406  1.00  0.00      BSYN  
ATOM    813  OD2 ASP    92     -36.506 -41.580 -24.374  1.00  0.00      BSYN  
ATOM    814    C ASP    92     -35.915 -45.391 -25.941  1.00  0.00      BSYN  
ATOM    815    O ASP    92     -36.984 -46.019 -25.717  1.00  0.00      BSYN  
ATOM    816    N LEU    93     -35.466 -45.681 -27.194  1.00  0.00      BSYN  
ATOM    817    H LEU    93     -34.593 -45.319 -27.454  1.00  0.00      BSYN  
ATOM    818   CA LEU    93     -36.177 -46.447 -28.193  1.00  0.00      BSYN  
ATOM    819   CB LEU    93     -36.562 -45.533 -29.307  1.00  0.00      BSYN  
ATOM    820   CG LEU    93     -38.116 -45.424 -29.550  1.00  0.00      BSYN  
ATOM    821  CD1 LEU    93     -38.979 -45.148 -28.314  1.00  0.00      BSYN  
ATOM    822  CD2 LEU    93     -38.419 -44.515 -30.710  1.00  0.00      BSYN  
ATOM    823    C LEU    93     -35.519 -47.686 -28.722  1.00  0.00      BSYN  
ATOM    824    O LEU    93     -34.545 -47.529 -29.490  1.00  0.00      BSYN  
ATOM    825    N LYS    94     -36.002 -48.875 -28.368  1.00  0.00      BSYN  
ATOM    826    H LYS    94     -36.793 -48.820 -27.792  1.00  0.00      BSYN  
ATOM    827   CA LYS    94     -35.298 -50.055 -28.703  1.00  0.00      BSYN  
ATOM    828   CB LYS    94     -35.899 -51.153 -27.834  1.00  0.00      BSYN  
ATOM    829   CG LYS    94     -34.965 -52.154 -27.066  1.00  0.00      BSYN  
ATOM    830   CD LYS    94     -35.848 -53.045 -26.164  1.00  0.00      BSYN  
ATOM    831   CE LYS    94     -35.157 -53.177 -24.775  1.00  0.00      BSYN  
ATOM    832   NZ LYS    94     -35.955 -53.951 -23.829  1.00  0.00      BSYN  
ATOM    833  HZ1 LYS    94     -36.522 -54.688 -24.294  1.00  0.00      BSYN  
ATOM    834  HZ2 LYS    94     -35.434 -54.501 -23.117  1.00  0.00      BSYN  
ATOM    835  HZ3 LYS    94     -36.708 -53.481 -23.287  1.00  0.00      BSYN  
ATOM    836    C LYS    94     -35.266 -50.451 -30.235  1.00  0.00      BSYN  
ATOM    837    O LYS    94     -36.333 -50.588 -30.848  1.00  0.00      BSYN  
ATOM    838    N PRO    95     -34.139 -50.828 -30.722  1.00  0.00      BSYN  
ATOM    839   CD PRO    95     -32.808 -50.459 -30.209  1.00  0.00      BSYN  
ATOM    840   CA PRO    95     -33.996 -51.589 -31.980  1.00  0.00      BSYN  
ATOM    841   CB PRO    95     -32.473 -51.946 -32.153  1.00  0.00      BSYN  
ATOM    842   CG PRO    95     -31.787 -51.028 -31.274  1.00  0.00      BSYN  
ATOM    843    C PRO    95     -34.657 -52.882 -32.214  1.00  0.00      BSYN  
ATOM    844    O PRO    95     -34.717 -53.624 -31.323  1.00  0.00      BSYN  
ATOM    845    N GLU    96     -35.146 -53.209 -33.481  1.00  0.00      BSYN  
ATOM    846    H GLU    96     -34.983 -52.850 -34.378  1.00  0.00      BSYN  
ATOM    847   CA GLU    96     -35.934 -54.498 -33.686  1.00  0.00      BSYN  
ATOM    848   CB GLU    96     -37.360 -54.331 -33.910  1.00  0.00      BSYN  
ATOM    849   CG GLU    96     -38.322 -54.023 -32.837  1.00  0.00      BSYN  
ATOM    850   CD GLU    96     -39.613 -53.580 -33.467  1.00  0.00      BSYN  
ATOM    851  OE1 GLU    96     -39.713 -52.458 -34.121  1.00  0.00      BSYN  
ATOM    852  OE2 GLU    96     -40.600 -54.349 -33.351  1.00  0.00      BSYN  
ATOM    853    C GLU    96     -35.175 -55.343 -34.785  1.00  0.00      BSYN  
ATOM    854    O GLU    96     -34.925 -54.775 -35.856  1.00  0.00      BSYN  
ATOM    855    N GLU    97     -34.850 -56.624 -34.409  1.00  0.00      BSYN  
ATOM    856    H GLU    97     -34.484 -57.163 -35.141  1.00  0.00      BSYN  
ATOM    857   CA GLU    97     -34.898 -57.108 -33.040  1.00  0.00      BSYN  
ATOM    858   CB GLU    97     -36.152 -57.976 -32.672  1.00  0.00      BSYN  
ATOM    859   CG GLU    97     -36.500 -58.492 -31.256  1.00  0.00      BSYN  
ATOM    860   CD GLU    97     -37.732 -59.402 -30.985  1.00  0.00      BSYN  
ATOM    861  OE1 GLU    97     -38.126 -59.473 -29.818  1.00  0.00      BSYN  
ATOM    862  OE2 GLU    97     -38.390 -60.143 -31.830  1.00  0.00      BSYN  
ATOM    863    C GLU    97     -33.642 -58.040 -33.070  1.00  0.00      BSYN  
ATOM    864    O GLU    97     -33.772 -59.209 -33.564  1.00  0.00      BSYN  
ATOM    865    N VAL    98     -32.441 -57.485 -32.768  1.00  0.00      BSYN  
ATOM    866    H VAL    98     -32.505 -56.677 -32.218  1.00  0.00      BSYN  
ATOM    867   CA VAL    98     -31.187 -58.084 -33.096  1.00  0.00      BSYN  
ATOM    868   CB VAL    98     -30.087 -56.979 -33.372  1.00  0.00      BSYN  
ATOM    869  CG1 VAL    98     -30.575 -55.806 -34.164  1.00  0.00      BSYN  
ATOM    870  CG2 VAL    98     -29.531 -56.456 -32.050  1.00  0.00      BSYN  
ATOM    871    C VAL    98     -30.643 -59.225 -32.234  1.00  0.00      BSYN  
ATOM    872    O VAL    98     -30.562 -59.057 -31.007  1.00  0.00      BSYN  
ATOM    873    N ALA    99     -30.353 -60.480 -32.756  1.00  0.00      BSYN  
ATOM    874    H ALA    99     -30.525 -60.603 -33.713  1.00  0.00      BSYN  
ATOM    875   CA ALA    99     -29.501 -61.501 -32.164  1.00  0.00      BSYN  
ATOM    876   CB ALA    99     -30.355 -62.617 -31.939  1.00  0.00      BSYN  
ATOM    877    C ALA    99     -28.341 -61.836 -33.123  1.00  0.00      BSYN  
ATOM    878    O ALA    99     -28.600 -61.820 -34.337  1.00  0.00      BSYN  
ATOM    879    N GLN   100     -27.150 -62.308 -32.582  1.00  0.00      BSYN  
ATOM    880    H GLN   100     -27.010 -62.562 -31.646  1.00  0.00      BSYN  
ATOM    881   CA GLN   100     -25.867 -62.219 -33.335  1.00  0.00      BSYN  
ATOM    882   CB GLN   100     -24.658 -61.787 -32.571  1.00  0.00      BSYN  
ATOM    883   CG GLN   100     -24.636 -60.276 -31.965  1.00  0.00      BSYN  
ATOM    884   CD GLN   100     -23.226 -59.833 -31.489  1.00  0.00      BSYN  
ATOM    885  OE1 GLN   100     -22.362 -60.545 -30.846  1.00  0.00      BSYN  
ATOM    886  NE2 GLN   100     -22.786 -58.649 -32.044  1.00  0.00      BSYN  
ATOM    887 HE21 GLN   100     -23.335 -58.256 -32.754  1.00  0.00      BSYN  
ATOM    888 HE22 GLN   100     -21.908 -58.446 -31.658  1.00  0.00      BSYN  
ATOM    889    C GLN   100     -25.607 -63.640 -33.781  1.00  0.00      BSYN  
ATOM    890    O GLN   100     -25.920 -64.694 -33.318  1.00  0.00      BSYN  
ATOM    891    N GLU   101     -24.739 -63.560 -34.860  1.00  0.00      BSYN  
ATOM    892    H GLU   101     -24.668 -62.606 -35.070  1.00  0.00      BSYN  
ATOM    893   CA GLU   101     -23.927 -64.628 -35.395  1.00  0.00      BSYN  
ATOM    894   CB GLU   101     -23.909 -64.585 -36.909  1.00  0.00      BSYN  
ATOM    895   CG GLU   101     -23.852 -63.364 -37.855  1.00  0.00      BSYN  
ATOM    896   CD GLU   101     -24.314 -63.522 -39.248  1.00  0.00      BSYN  
ATOM    897  OE1 GLU   101     -25.320 -62.804 -39.601  1.00  0.00      BSYN  
ATOM    898  OE2 GLU   101     -23.731 -64.323 -39.951  1.00  0.00      BSYN  
ATOM    899    C GLU   101     -22.485 -64.742 -34.858  1.00  0.00      BSYN  
ATOM    900    O GLU   101     -21.941 -65.832 -35.185  1.00  0.00      BSYN  
ATOM    901    N ALA   102     -21.858 -63.716 -34.235  1.00  0.00      BSYN  
ATOM    902    H ALA   102     -22.400 -62.924 -34.039  1.00  0.00      BSYN  
ATOM    903   CA ALA   102     -20.415 -63.950 -33.996  1.00  0.00      BSYN  
ATOM    904   CB ALA   102     -19.722 -62.748 -33.440  1.00  0.00      BSYN  
ATOM    905    C ALA   102     -20.159 -65.071 -33.033  1.00  0.00      BSYN  
ATOM    906    O ALA   102     -20.604 -64.984 -31.937  1.00  0.00      BSYN  
ATOM    907    N ALA   103     -19.320 -66.018 -33.501  1.00  0.00      BSYN  
ATOM    908    H ALA   103     -18.615 -65.739 -34.122  1.00  0.00      BSYN  
ATOM    909   CA ALA   103     -18.931 -67.211 -32.685  1.00  0.00      BSYN  
ATOM    910   CB ALA   103     -18.669 -68.500 -33.596  1.00  0.00      BSYN  
ATOM    911    C ALA   103     -17.905 -67.017 -31.569  1.00  0.00      BSYN  
ATOM    912    O ALA   103     -16.785 -66.628 -31.703  1.00  0.00      BSYN  
ATOM    913    N GLU   104     -18.690 -67.041 -30.503  1.00  0.00      BSYN  
ATOM    914    H GLU   104     -19.653 -67.089 -30.676  1.00  0.00      BSYN  
ATOM    915   CA GLU   104     -18.140 -67.046 -29.149  1.00  0.00      BSYN  
ATOM    916   CB GLU   104     -19.190 -67.111 -28.096  1.00  0.00      BSYN  
ATOM    917   CG GLU   104     -20.202 -66.038 -27.904  1.00  0.00      BSYN  
ATOM    918   CD GLU   104     -21.450 -66.549 -27.094  1.00  0.00      BSYN  
ATOM    919  OE1 GLU   104     -21.246 -67.124 -26.102  1.00  0.00      BSYN  
ATOM    920  OE2 GLU   104     -22.551 -66.365 -27.619  1.00  0.00      BSYN  
ATOM    921    C GLU   104     -17.284 -68.239 -28.871  1.00  0.00      BSYN  
ATOM    922    O GLU   104     -17.635 -69.323 -29.210  1.00  0.00      BSYN  
ATOM    923    N GLU   105     -16.131 -68.112 -28.157  1.00  0.00      BSYN  
ATOM    924    H GLU   105     -15.980 -67.328 -27.588  1.00  0.00      BSYN  
ATOM    925   CA GLU   105     -15.064 -69.052 -27.819  1.00  0.00      BSYN  
ATOM    926   CB GLU   105     -14.223 -69.352 -29.016  1.00  0.00      BSYN  
ATOM    927   CG GLU   105     -13.494 -68.235 -29.750  1.00  0.00      BSYN  
ATOM    928   CD GLU   105     -13.067 -68.574 -31.229  1.00  0.00      BSYN  
ATOM    929  OE1 GLU   105     -11.931 -68.273 -31.529  1.00  0.00      BSYN  
ATOM    930  OE2 GLU   105     -13.900 -69.135 -31.982  1.00  0.00      BSYN  
ATOM    931    C GLU   105     -14.098 -68.451 -26.740  1.00  0.00      BSYN  
ATOM    932    O GLU   105     -13.525 -67.339 -26.906  1.00  0.00      BSYN  
ATOM    933    N PRO   106     -13.971 -69.150 -25.666  1.00  0.00      BSYN  
ATOM    934   CD PRO   106     -15.007 -70.071 -25.192  1.00  0.00      BSYN  
ATOM    935   CA PRO   106     -13.044 -68.853 -24.529  1.00  0.00      BSYN  
ATOM    936   CB PRO   106     -13.827 -69.331 -23.246  1.00  0.00      BSYN  
ATOM    937   CG PRO   106     -15.198 -69.491 -23.806  1.00  0.00      BSYN  
ATOM    938    C PRO   106     -11.770 -69.658 -24.633  1.00  0.00      BSYN  
ATOM    939    O PRO   106     -11.566 -70.433 -25.497  1.00  0.00      BSYN  
ATOM    940    N LEU   107     -10.875 -69.384 -23.644  1.00  0.00      BSYN  
ATOM    941    H LEU   107     -11.000 -68.724 -22.931  1.00  0.00      BSYN  
ATOM    942   CA LEU   107      -9.560 -70.043 -23.679  1.00  0.00      BSYN  
ATOM    943   CB LEU   107      -8.553 -69.314 -22.732  1.00  0.00      BSYN  
ATOM    944   CG LEU   107      -7.083 -69.504 -22.963  1.00  0.00      BSYN  
ATOM    945  CD1 LEU   107      -6.862 -69.072 -24.364  1.00  0.00      BSYN  
ATOM    946  CD2 LEU   107      -6.245 -68.494 -22.155  1.00  0.00      BSYN  
ATOM    947    C LEU   107      -9.570 -71.518 -23.159  1.00  0.00      BSYN  
ATOM    948    O LEU   107     -10.085 -71.915 -22.088  1.00  0.00      BSYN  
ATOM    949    N ILE   108      -8.853 -72.301 -23.999  1.00  0.00      BSYN  
ATOM    950    H ILE   108      -8.297 -71.797 -24.630  1.00  0.00      BSYN  
ATOM    951   CA ILE   108      -8.579 -73.692 -23.622  1.00  0.00      BSYN  
ATOM    952   CB ILE   108      -8.156 -74.458 -24.900  1.00  0.00      BSYN  
ATOM    953  CG2 ILE   108      -9.388 -74.462 -25.836  1.00  0.00      BSYN  
ATOM    954  CG1 ILE   108      -6.803 -74.340 -25.665  1.00  0.00      BSYN  
ATOM    955   CD ILE   108      -6.652 -73.202 -26.771  1.00  0.00      BSYN  
ATOM    956    C ILE   108      -7.623 -74.060 -22.532  1.00  0.00      BSYN  
ATOM    957    O ILE   108      -6.769 -73.186 -22.220  1.00  0.00      BSYN  
ATOM    958    N GLU   109      -7.608 -75.257 -21.966  1.00  0.00      BSYN  
ATOM    959    H GLU   109      -8.532 -75.564 -21.856  1.00  0.00      BSYN  
ATOM    960   CA GLU   109      -6.394 -75.722 -21.290  1.00  0.00      BSYN  
ATOM    961   CB GLU   109      -6.722 -76.694 -20.143  1.00  0.00      BSYN  
ATOM    962   CG GLU   109      -7.486 -76.054 -18.974  1.00  0.00      BSYN  
ATOM    963   CD GLU   109      -6.810 -74.986 -18.096  1.00  0.00      BSYN  
ATOM    964  OE1 GLU   109      -5.692 -74.492 -18.355  1.00  0.00      BSYN  
ATOM    965  OE2 GLU   109      -7.450 -74.545 -17.113  1.00  0.00      BSYN  
ATOM    966    C GLU   109      -5.351 -76.242 -22.316  1.00  0.00      BSYN  
ATOM    967    O GLU   109      -5.822 -77.154 -23.071  1.00  0.00      BSYN  
ATOM    968    N PRO   110      -4.024 -76.046 -22.406  1.00  0.00      BSYN  
ATOM    969   CD PRO   110      -3.475 -75.084 -21.498  1.00  0.00      BSYN  
ATOM    970   CA PRO   110      -3.006 -76.720 -23.233  1.00  0.00      BSYN  
ATOM    971   CB PRO   110      -1.814 -75.829 -22.828  1.00  0.00      BSYN  
ATOM    972   CG PRO   110      -2.003 -75.514 -21.384  1.00  0.00      BSYN  
ATOM    973    C PRO   110      -2.837 -78.255 -22.975  1.00  0.00      BSYN  
ATOM    974    O PRO   110      -2.314 -78.729 -22.025  1.00  0.00      BSYN  
ATOM    975    N LEU   111      -3.160 -78.937 -24.096  1.00  0.00      BSYN  
ATOM    976    H LEU   111      -3.361 -78.469 -24.933  1.00  0.00      BSYN  
ATOM    977   CA LEU   111      -3.046 -80.386 -24.162  1.00  0.00      BSYN  
ATOM    978   CB LEU   111      -4.298 -81.157 -24.566  1.00  0.00      BSYN  
ATOM    979   CG LEU   111      -5.511 -80.950 -23.690  1.00  0.00      BSYN  
ATOM    980  CD1 LEU   111      -6.737 -81.189 -24.464  1.00  0.00      BSYN  
ATOM    981  CD2 LEU   111      -5.457 -81.888 -22.559  1.00  0.00      BSYN  
ATOM    982    C LEU   111      -1.842 -80.841 -25.082  1.00  0.00      BSYN  
ATOM    983    O LEU   111      -1.732 -80.436 -26.248  1.00  0.00      BSYN  
ATOM    984    N MET   112      -0.861 -81.647 -24.616  1.00  0.00      BSYN  
ATOM    985    H MET   112      -0.665 -81.850 -23.678  1.00  0.00      BSYN  
ATOM    986   CA MET   112       0.011 -82.317 -25.520  1.00  0.00      BSYN  
ATOM    987   CB MET   112       1.446 -82.329 -25.038  1.00  0.00      BSYN  
ATOM    988   CG MET   112       2.563 -82.307 -26.126  1.00  0.00      BSYN  
ATOM    989   SD MET   112       2.627 -83.236 -27.554  1.00  0.00      BSYN  
ATOM    990   CE MET   112       3.749 -82.382 -28.569  1.00  0.00      BSYN  
ATOM    991    C MET   112      -0.660 -83.583 -25.914  1.00  0.00      BSYN  
ATOM    992    O MET   112      -1.206 -84.431 -25.258  1.00  0.00      BSYN  
ATOM    993    N GLU   113      -0.764 -83.611 -27.241  1.00  0.00      BSYN  
ATOM    994    H GLU   113      -0.576 -82.804 -27.764  1.00  0.00      BSYN  
ATOM    995   CA GLU   113      -1.475 -84.688 -28.029  1.00  0.00      BSYN  
ATOM    996   CB GLU   113      -1.828 -84.097 -29.351  1.00  0.00      BSYN  
ATOM    997   CG GLU   113      -3.041 -83.375 -29.283  1.00  0.00      BSYN  
ATOM    998   CD GLU   113      -3.651 -83.083 -30.574  1.00  0.00      BSYN  
ATOM    999  OE1 GLU   113      -3.061 -82.330 -31.352  1.00  0.00      BSYN  
ATOM   1000  OE2 GLU   113      -4.846 -83.554 -30.758  1.00  0.00      BSYN  
ATOM   1001    C GLU   113      -0.514 -85.823 -28.274  1.00  0.00      BSYN  
ATOM   1002    O GLU   113       0.519 -85.629 -28.893  1.00  0.00      BSYN  
ATOM   1003    N PRO   114      -0.715 -86.964 -27.659  1.00  0.00      BSYN  
ATOM   1004   CD PRO   114      -1.589 -87.055 -26.458  1.00  0.00      BSYN  
ATOM   1005   CA PRO   114       0.110 -88.133 -27.856  1.00  0.00      BSYN  
ATOM   1006   CB PRO   114      -0.106 -89.024 -26.686  1.00  0.00      BSYN  
ATOM   1007   CG PRO   114      -1.486 -88.533 -26.177  1.00  0.00      BSYN  
ATOM   1008    C PRO   114      -0.201 -88.789 -29.217  1.00  0.00      BSYN  
ATOM   1009    O PRO   114      -1.126 -89.541 -29.453  1.00  0.00      BSYN  
ATOM   1010    N GLU   115       0.744 -88.442 -30.065  1.00  0.00      BSYN  
ATOM   1011    H GLU   115       1.508 -87.946 -29.703  1.00  0.00      BSYN  
ATOM   1012   CA GLU   115       0.721 -88.787 -31.469  1.00  0.00      BSYN  
ATOM   1013   CB GLU   115       0.378 -87.539 -32.251  1.00  0.00      BSYN  
ATOM   1014   CG GLU   115      -1.004 -86.985 -31.997  1.00  0.00      BSYN  
ATOM   1015   CD GLU   115      -2.150 -87.637 -32.755  1.00  0.00      BSYN  
ATOM   1016  OE1 GLU   115      -2.283 -87.564 -33.952  1.00  0.00      BSYN  
ATOM   1017  OE2 GLU   115      -2.903 -88.361 -32.145  1.00  0.00      BSYN  
ATOM   1018    C GLU   115       2.142 -89.342 -31.787  1.00  0.00      BSYN  
ATOM   1019    O GLU   115       2.864 -88.844 -32.627  1.00  0.00      BSYN  
ATOM   1020    N GLY   116       2.423 -90.431 -31.053  1.00  0.00      BSYN  
ATOM   1021    H GLY   116       1.871 -90.923 -30.410  1.00  0.00      BSYN  
ATOM   1022   CA GLY   116       3.685 -91.177 -31.247  1.00  0.00      BSYN  
ATOM   1023    C GLY   116       4.254 -91.401 -29.823  1.00  0.00      BSYN  
ATOM   1024    O GLY   116       4.139 -90.633 -28.873  1.00  0.00      BSYN  
ATOM   1025    N GLU   117       4.647 -92.681 -29.647  1.00  0.00      BSYN  
ATOM   1026    H GLU   117       4.363 -93.314 -30.340  1.00  0.00      BSYN  
ATOM   1027   CA GLU   117       5.225 -93.225 -28.443  1.00  0.00      BSYN  
ATOM   1028   CB GLU   117       5.454 -94.742 -28.577  1.00  0.00      BSYN  
ATOM   1029   CG GLU   117       4.265 -95.523 -28.008  1.00  0.00      BSYN  
ATOM   1030   CD GLU   117       4.427 -96.314 -26.731  1.00  0.00      BSYN  
ATOM   1031  OE1 GLU   117       4.409 -97.512 -26.833  1.00  0.00      BSYN  
ATOM   1032  OE2 GLU   117       4.573 -95.731 -25.684  1.00  0.00      BSYN  
ATOM   1033    C GLU   117       6.473 -92.750 -27.923  1.00  0.00      BSYN  
ATOM   1034    O GLU   117       6.878 -92.977 -26.824  1.00  0.00      BSYN  
ATOM   1035    N SER   118       7.310 -92.046 -28.749  1.00  0.00      BSYN  
ATOM   1036    H SER   118       6.888 -91.961 -29.629  1.00  0.00      BSYN  
ATOM   1037   CA SER   118       8.650 -91.604 -28.336  1.00  0.00      BSYN  
ATOM   1038   CB SER   118       9.567 -91.629 -29.569  1.00  0.00      BSYN  
ATOM   1039   OG SER   118       9.047 -90.844 -30.601  1.00  0.00      BSYN  
ATOM   1040   HG SER   118       8.815 -89.932 -30.409  1.00  0.00      BSYN  
ATOM   1041    C SER   118       8.710 -90.432 -27.380  1.00  0.00      BSYN  
ATOM   1042    O SER   118       8.728 -89.265 -27.814  1.00  0.00      BSYN  
ATOM   1043    N TYR   119       9.027 -90.746 -26.105  1.00  0.00      BSYN  
ATOM   1044    H TYR   119       8.841 -91.631 -25.727  1.00  0.00      BSYN  
ATOM   1045   CA TYR   119       9.439 -89.810 -25.001  1.00  0.00      BSYN  
ATOM   1046   CB TYR   119       8.625 -90.110 -23.745  1.00  0.00      BSYN  
ATOM   1047   CG TYR   119       7.156 -89.794 -23.895  1.00  0.00      BSYN  
ATOM   1048  CD1 TYR   119       6.324 -90.868 -23.754  1.00  0.00      BSYN  
ATOM   1049  CE1 TYR   119       4.966 -90.757 -23.869  1.00  0.00      BSYN  
ATOM   1050  CD2 TYR   119       6.645 -88.506 -24.203  1.00  0.00      BSYN  
ATOM   1051  CE2 TYR   119       5.310 -88.398 -24.253  1.00  0.00      BSYN  
ATOM   1052   CZ TYR   119       4.462 -89.490 -24.106  1.00  0.00      BSYN  
ATOM   1053   OH TYR   119       3.090 -89.416 -24.213  1.00  0.00      BSYN  
ATOM   1054   HH TYR   119       2.714 -90.299 -24.196  1.00  0.00      BSYN  
ATOM   1055    C TYR   119      10.917 -90.105 -24.758  1.00  0.00      BSYN  
ATOM   1056    O TYR   119      11.136 -91.197 -24.323  1.00  0.00      BSYN  
ATOM   1057    N GLU   120      11.889 -89.175 -24.984  1.00  0.00      BSYN  
ATOM   1058    H GLU   120      12.750 -89.125 -24.518  1.00  0.00      BSYN  
ATOM   1059   CA GLU   120      11.693 -87.944 -25.724  1.00  0.00      BSYN  
ATOM   1060   CB GLU   120      11.262 -86.882 -24.760  1.00  0.00      BSYN  
ATOM   1061   CG GLU   120      11.950 -86.685 -23.404  1.00  0.00      BSYN  
ATOM   1062   CD GLU   120      11.496 -85.672 -22.330  1.00  0.00      BSYN  
ATOM   1063  OE1 GLU   120      12.188 -85.673 -21.306  1.00  0.00      BSYN  
ATOM   1064  OE2 GLU   120      10.542 -84.900 -22.444  1.00  0.00      BSYN  
ATOM   1065    C GLU   120      13.096 -87.604 -26.314  1.00  0.00      BSYN  
ATOM   1066    O GLU   120      13.871 -88.497 -26.638  1.00  0.00      BSYN  
ATOM   1067    N ASP   121      13.647 -86.392 -26.198  1.00  0.00      BSYN  
ATOM   1068    H ASP   121      13.316 -85.846 -25.455  1.00  0.00      BSYN  
ATOM   1069   CA ASP   121      14.760 -85.882 -26.896  1.00  0.00      BSYN  
ATOM   1070   CB ASP   121      14.403 -84.637 -27.724  1.00  0.00      BSYN  
ATOM   1071   CG ASP   121      15.443 -83.776 -28.448  1.00  0.00      BSYN  
ATOM   1072  OD1 ASP   121      15.611 -82.628 -28.004  1.00  0.00      BSYN  
ATOM   1073  OD2 ASP   121      15.958 -84.335 -29.414  1.00  0.00      BSYN  
ATOM   1074    C ASP   121      16.063 -85.611 -26.104  1.00  0.00      BSYN  
ATOM   1075    O ASP   121      15.939 -85.288 -24.969  1.00  0.00      BSYN  
ATOM   1076    N PRO   122      17.314 -85.923 -26.586  1.00  0.00      BSYN  
ATOM   1077   CD PRO   122      17.575 -87.005 -27.507  1.00  0.00      BSYN  
ATOM   1078   CA PRO   122      18.570 -85.507 -25.968  1.00  0.00      BSYN  
ATOM   1079   CB PRO   122      19.707 -85.941 -26.931  1.00  0.00      BSYN  
ATOM   1080   CG PRO   122      18.940 -86.584 -28.110  1.00  0.00      BSYN  
ATOM   1081    C PRO   122      18.746 -84.052 -25.621  1.00  0.00      BSYN  
ATOM   1082    O PRO   122      18.357 -83.253 -26.514  1.00  0.00      BSYN  
ATOM   1083    N PRO   123      19.581 -83.691 -24.604  1.00  0.00      BSYN  
ATOM   1084   CD PRO   123      20.086 -84.542 -23.531  1.00  0.00      BSYN  
ATOM   1085   CA PRO   123      20.158 -82.250 -24.378  1.00  0.00      BSYN  
ATOM   1086   CB PRO   123      20.615 -82.299 -23.017  1.00  0.00      BSYN  
ATOM   1087   CG PRO   123      20.027 -83.573 -22.365  1.00  0.00      BSYN  
ATOM   1088    C PRO   123      21.234 -81.845 -25.311  1.00  0.00      BSYN  
ATOM   1089    O PRO   123      22.343 -82.204 -25.044  1.00  0.00      BSYN  
ATOM   1090    N GLN   124      20.925 -81.207 -26.402  1.00  0.00      BSYN  
ATOM   1091    H GLN   124      20.033 -81.361 -26.778  1.00  0.00      BSYN  
ATOM   1092   CA GLN   124      21.968 -80.367 -27.048  1.00  0.00      BSYN  
ATOM   1093   CB GLN   124      21.978 -80.651 -28.470  1.00  0.00      BSYN  
ATOM   1094   CG GLN   124      22.208 -82.176 -28.968  1.00  0.00      BSYN  
ATOM   1095   CD GLN   124      23.647 -82.660 -28.828  1.00  0.00      BSYN  
ATOM   1096  OE1 GLN   124      24.394 -82.349 -29.801  1.00  0.00      BSYN  
ATOM   1097  NE2 GLN   124      24.127 -83.200 -27.744  1.00  0.00      BSYN  
ATOM   1098 HE21 GLN   124      23.556 -83.118 -26.952  1.00  0.00      BSYN  
ATOM   1099 HE22 GLN   124      25.058 -83.495 -27.822  1.00  0.00      BSYN  
ATOM   1100    C GLN   124      21.781 -78.831 -26.846  1.00  0.00      BSYN  
ATOM   1101    O GLN   124      20.718 -78.262 -26.473  1.00  0.00      BSYN  
ATOM   1102    N GLU   125      22.931 -78.140 -27.049  1.00  0.00      BSYN  
ATOM   1103    H GLU   125      23.825 -78.517 -27.189  1.00  0.00      BSYN  
ATOM   1104   CA GLU   125      23.061 -76.712 -27.209  1.00  0.00      BSYN  
ATOM   1105   CB GLU   125      23.242 -75.883 -25.941  1.00  0.00      BSYN  
ATOM   1106   CG GLU   125      24.251 -76.477 -24.987  1.00  0.00      BSYN  
ATOM   1107   CD GLU   125      24.496 -75.987 -23.521  1.00  0.00      BSYN  
ATOM   1108  OE1 GLU   125      25.034 -76.747 -22.786  1.00  0.00      BSYN  
ATOM   1109  OE2 GLU   125      24.198 -74.809 -23.143  1.00  0.00      BSYN  
ATOM   1110    C GLU   125      24.121 -76.366 -28.156  1.00  0.00      BSYN  
ATOM   1111    O GLU   125      25.204 -76.919 -28.462  1.00  0.00      BSYN  
ATOM   1112    N GLU   126      23.628 -75.327 -28.820  1.00  0.00      BSYN  
ATOM   1113    H GLU   126      22.738 -74.942 -28.681  1.00  0.00      BSYN  
ATOM   1114   CA GLU   126      24.384 -74.514 -29.707  1.00  0.00      BSYN  
ATOM   1115   CB GLU   126      23.441 -73.435 -30.210  1.00  0.00      BSYN  
ATOM   1116   CG GLU   126      23.900 -72.951 -31.618  1.00  0.00      BSYN  
ATOM   1117   CD GLU   126      22.980 -71.890 -32.146  1.00  0.00      BSYN  
ATOM   1118  OE1 GLU   126      21.861 -72.163 -32.608  1.00  0.00      BSYN  
ATOM   1119  OE2 GLU   126      23.274 -70.733 -32.066  1.00  0.00      BSYN  
ATOM   1120    C GLU   126      25.669 -73.958 -29.131  1.00  0.00      BSYN  
ATOM   1121    O GLU   126      25.554 -73.203 -28.190  1.00  0.00      BSYN  
ATOM   1122    N TYR   127      26.760 -74.253 -29.765  1.00  0.00      BSYN  
ATOM   1123    H TYR   127      26.603 -74.772 -30.582  1.00  0.00      BSYN  
ATOM   1124   CA TYR   127      27.952 -73.716 -29.172  1.00  0.00      BSYN  
ATOM   1125   CB TYR   127      28.989 -74.804 -28.626  1.00  0.00      BSYN  
ATOM   1126   CG TYR   127      29.690 -75.564 -29.753  1.00  0.00      BSYN  
ATOM   1127  CD1 TYR   127      28.865 -76.588 -30.373  1.00  0.00      BSYN  
ATOM   1128  CE1 TYR   127      29.348 -77.413 -31.306  1.00  0.00      BSYN  
ATOM   1129  CD2 TYR   127      31.041 -75.504 -30.188  1.00  0.00      BSYN  
ATOM   1130  CE2 TYR   127      31.507 -76.386 -31.146  1.00  0.00      BSYN  
ATOM   1131   CZ TYR   127      30.626 -77.239 -31.721  1.00  0.00      BSYN  
ATOM   1132   OH TYR   127      31.047 -77.753 -32.967  1.00  0.00      BSYN  
ATOM   1133   HH TYR   127      31.959 -78.049 -32.912  1.00  0.00      BSYN  
ATOM   1134    C TYR   127      28.678 -72.538 -29.881  1.00  0.00      BSYN  
ATOM   1135    O TYR   127      29.026 -72.709 -31.074  1.00  0.00      BSYN  
ATOM   1136    N GLN   128      28.729 -71.264 -29.526  1.00  0.00      BSYN  
ATOM   1137    H GLN   128      29.080 -70.593 -30.148  1.00  0.00      BSYN  
ATOM   1138   CA GLN   128      28.109 -70.838 -28.238  1.00  0.00      BSYN  
ATOM   1139   CB GLN   128      29.214 -70.093 -27.480  1.00  0.00      BSYN  
ATOM   1140   CG GLN   128      30.395 -70.949 -27.020  1.00  0.00      BSYN  
ATOM   1141   CD GLN   128      31.449 -70.221 -26.098  1.00  0.00      BSYN  
ATOM   1142  OE1 GLN   128      32.524 -70.662 -25.795  1.00  0.00      BSYN  
ATOM   1143  NE2 GLN   128      31.256 -68.988 -25.638  1.00  0.00      BSYN  
ATOM   1144 HE21 GLN   128      31.960 -68.452 -25.216  1.00  0.00      BSYN  
ATOM   1145 HE22 GLN   128      30.370 -68.631 -25.857  1.00  0.00      BSYN  
ATOM   1146    C GLN   128      26.819 -70.048 -28.463  1.00  0.00      BSYN  
ATOM   1147    O GLN   128      26.829 -68.948 -28.995  1.00  0.00      BSYN  
ATOM   1148    N GLU   129      25.707 -70.406 -27.755  1.00  0.00      BSYN  
ATOM   1149    H GLU   129      25.816 -71.310 -27.393  1.00  0.00      BSYN  
ATOM   1150   CA GLU   129      24.399 -69.678 -27.722  1.00  0.00      BSYN  
ATOM   1151   CB GLU   129      23.228 -70.638 -27.208  1.00  0.00      BSYN  
ATOM   1152   CG GLU   129      21.730 -70.387 -27.477  1.00  0.00      BSYN  
ATOM   1153   CD GLU   129      20.892 -71.630 -27.394  1.00  0.00      BSYN  
ATOM   1154  OE1 GLU   129      20.800 -72.306 -26.386  1.00  0.00      BSYN  
ATOM   1155  OE2 GLU   129      20.385 -72.027 -28.413  1.00  0.00      BSYN  
ATOM   1156    C GLU   129      24.444 -68.502 -26.726  1.00  0.00      BSYN  
ATOM   1157    O GLU   129      24.743 -68.654 -25.544  1.00  0.00      BSYN  
ATOM   1158    N TYR   130      23.987 -67.304 -27.285  1.00  0.00      BSYN  
ATOM   1159    H TYR   130      23.878 -67.169 -28.250  1.00  0.00      BSYN  
ATOM   1160   CA TYR   130      23.861 -66.108 -26.453  1.00  0.00      BSYN  
ATOM   1161   CB TYR   130      24.792 -64.950 -26.886  1.00  0.00      BSYN  
ATOM   1162   CG TYR   130      26.264 -65.282 -26.958  1.00  0.00      BSYN  
ATOM   1163  CD1 TYR   130      26.924 -66.011 -25.958  1.00  0.00      BSYN  
ATOM   1164  CE1 TYR   130      28.289 -66.193 -26.097  1.00  0.00      BSYN  
ATOM   1165  CD2 TYR   130      26.941 -64.923 -28.110  1.00  0.00      BSYN  
ATOM   1166  CE2 TYR   130      28.267 -65.255 -28.259  1.00  0.00      BSYN  
ATOM   1167   CZ TYR   130      28.970 -65.839 -27.238  1.00  0.00      BSYN  
ATOM   1168   OH TYR   130      30.234 -66.238 -27.514  1.00  0.00      BSYN  
ATOM   1169   HH TYR   130      30.560 -66.186 -28.415  1.00  0.00      BSYN  
ATOM   1170    C TYR   130      22.399 -65.599 -26.705  1.00  0.00      BSYN  
ATOM   1171    O TYR   130      21.932 -64.814 -25.840  1.00  0.00      BSYN  
ATOM   1172    N GLU   131      21.854 -65.873 -27.938  1.00  0.00      BSYN  
ATOM   1173    H GLU   131      22.249 -66.498 -28.582  1.00  0.00      BSYN  
ATOM   1174   CA GLU   131      20.673 -65.351 -28.527  1.00  0.00      BSYN  
ATOM   1175   CB GLU   131      19.812 -66.425 -29.110  1.00  0.00      BSYN  
ATOM   1176   CG GLU   131      18.978 -66.057 -30.366  1.00  0.00      BSYN  
ATOM   1177   CD GLU   131      18.752 -67.205 -31.323  1.00  0.00      BSYN  
ATOM   1178  OE1 GLU   131      17.734 -67.899 -31.207  1.00  0.00      BSYN  
ATOM   1179  OE2 GLU   131      19.549 -67.461 -32.179  1.00  0.00      BSYN  
ATOM   1180    C GLU   131      19.732 -64.431 -27.806  1.00  0.00      BSYN  
ATOM   1181    O GLU   131      18.937 -64.919 -27.015  1.00  0.00      BSYN  
ATOM   1182    N PRO   132      19.850 -63.081 -28.108  1.00  0.00      BSYN  
ATOM   1183   CD PRO   132      20.681 -62.562 -29.177  1.00  0.00      BSYN  
ATOM   1184   CA PRO   132      19.030 -62.118 -27.525  1.00  0.00      BSYN  
ATOM   1185   CB PRO   132      19.553 -60.834 -28.227  1.00  0.00      BSYN  
ATOM   1186   CG PRO   132      20.988 -61.239 -28.640  1.00  0.00      BSYN  
ATOM   1187    C PRO   132      17.509 -62.131 -27.417  1.00  0.00      BSYN  
ATOM   1188    O PRO   132      16.806 -62.576 -28.344  1.00  0.00      BSYN  
ATOM   1189    N GLU   133      17.012 -61.664 -26.194  1.00  0.00      BSYN  
ATOM   1190    H GLU   133      17.602 -61.158 -25.598  1.00  0.00      BSYN  
ATOM   1191   CA GLU   133      15.659 -61.753 -25.684  1.00  0.00      BSYN  
ATOM   1192   CB GLU   133      15.803 -62.711 -24.479  1.00  0.00      BSYN  
ATOM   1193   CG GLU   133      16.729 -62.589 -23.331  1.00  0.00      BSYN  
ATOM   1194   CD GLU   133      16.506 -63.838 -22.361  1.00  0.00      BSYN  
ATOM   1195  OE1 GLU   133      17.319 -64.657 -22.095  1.00  0.00      BSYN  
ATOM   1196  OE2 GLU   133      15.320 -63.945 -21.943  1.00  0.00      BSYN  
ATOM   1197    C GLU   133      14.976 -60.382 -25.309  1.00  0.00      BSYN  
ATOM   1198    O GLU   133      15.617 -59.310 -25.184  1.00  0.00      BSYN  
ATOM   1199    N ALA   134      13.668 -60.383 -25.297  1.00  0.00      BSYN  
ATOM   1200    H ALA   134      13.268 -61.211 -25.637  1.00  0.00      BSYN  
ATOM   1201   CA ALA   134      12.815 -59.199 -25.072  1.00  0.00      BSYN  
ATOM   1202   CB ALA   134      11.452 -59.699 -25.692  1.00  0.00      BSYN  
ATOM   1203    C ALA   134      12.812 -58.972 -23.543  1.00  0.00      BSYN  
ATOM   1204  OT1 ALA   134      12.017 -59.487 -22.847  1.00  0.00      BSYN  
ATOM   1205  OT2 ALA   134      13.592 -58.150 -23.080  1.00  0.00      BSYN  
END
