# Supplementary material for: Data set of intrinsically disordered proteins analysed at a local protein conformation level
Source: Data Brief. 2020 Mar 5;29:105383. doi: 10.1016/j.dib.2020.105383 (PMC7078294; doi:10.1016/j.dib.2020.105383)
Supplement: Supplementary file 1 [file mmc1.zip › the data/1-DATA/PED1AAD-pdb/1AAD-185.pdb]

CRYST1    1.000    1.000    1.000  90.00  90.00  90.00 P 1           1
ATOM      1  HT1 MET     1     -19.186 -93.061  -9.474  1.00  0.00      BSYN  
ATOM      2  HT2 MET     1     -20.605 -92.892  -8.472  1.00  0.00      BSYN  
ATOM      3    N MET     1     -19.798 -92.422  -8.927  1.00  0.00      BSYN  
ATOM      4  HT3 MET     1     -19.232 -92.027  -8.149  1.00  0.00      BSYN  
ATOM      5   CA MET     1     -20.126 -91.439  -9.866  1.00  0.00      BSYN  
ATOM      6   CB MET     1     -20.607 -91.898 -11.310  1.00  0.00      BSYN  
ATOM      7   CG MET     1     -21.754 -92.754 -11.526  1.00  0.00      BSYN  
ATOM      8   SD MET     1     -21.779 -94.269 -10.538  1.00  0.00      BSYN  
ATOM      9   CE MET     1     -20.535 -95.195 -11.445  1.00  0.00      BSYN  
ATOM     10    C MET     1     -20.978 -90.273  -9.363  1.00  0.00      BSYN  
ATOM     11    O MET     1     -21.747 -90.603  -8.415  1.00  0.00      BSYN  
ATOM     12    N ASP     2     -20.883 -89.033  -9.835  1.00  0.00      BSYN  
ATOM     13    H ASP     2     -20.092 -88.982 -10.412  1.00  0.00      BSYN  
ATOM     14   CA ASP     2     -21.813 -88.021  -9.299  1.00  0.00      BSYN  
ATOM     15   CB ASP     2     -21.387 -86.622  -8.841  1.00  0.00      BSYN  
ATOM     16   CG ASP     2     -22.584 -85.878  -8.138  1.00  0.00      BSYN  
ATOM     17  OD1 ASP     2     -23.072 -86.443  -7.235  1.00  0.00      BSYN  
ATOM     18  OD2 ASP     2     -22.904 -84.813  -8.606  1.00  0.00      BSYN  
ATOM     19    C ASP     2     -23.029 -87.898 -10.257  1.00  0.00      BSYN  
ATOM     20    O ASP     2     -22.997 -87.172 -11.194  1.00  0.00      BSYN  
ATOM     21    N VAL     3     -24.112 -88.622  -9.867  1.00  0.00      BSYN  
ATOM     22    H VAL     3     -24.117 -89.114  -9.019  1.00  0.00      BSYN  
ATOM     23   CA VAL     3     -25.314 -88.700 -10.570  1.00  0.00      BSYN  
ATOM     24   CB VAL     3     -25.930 -90.124 -10.594  1.00  0.00      BSYN  
ATOM     25  CG1 VAL     3     -25.580 -90.753 -11.954  1.00  0.00      BSYN  
ATOM     26  CG2 VAL     3     -25.621 -91.022  -9.402  1.00  0.00      BSYN  
ATOM     27    C VAL     3     -26.414 -87.884  -9.932  1.00  0.00      BSYN  
ATOM     28    O VAL     3     -26.748 -88.056  -8.774  1.00  0.00      BSYN  
ATOM     29    N PHE     4     -27.041 -87.051 -10.775  1.00  0.00      BSYN  
ATOM     30    H PHE     4     -26.839 -87.249 -11.714  1.00  0.00      BSYN  
ATOM     31   CA PHE     4     -28.058 -86.114 -10.333  1.00  0.00      BSYN  
ATOM     32   CB PHE     4     -27.524 -84.659 -10.615  1.00  0.00      BSYN  
ATOM     33   CG PHE     4     -27.104 -84.262 -12.044  1.00  0.00      BSYN  
ATOM     34  CD1 PHE     4     -25.893 -84.717 -12.468  1.00  0.00      BSYN  
ATOM     35  CD2 PHE     4     -27.835 -83.575 -12.938  1.00  0.00      BSYN  
ATOM     36  CE1 PHE     4     -25.440 -84.421 -13.720  1.00  0.00      BSYN  
ATOM     37  CE2 PHE     4     -27.487 -83.506 -14.322  1.00  0.00      BSYN  
ATOM     38   CZ PHE     4     -26.261 -83.964 -14.677  1.00  0.00      BSYN  
ATOM     39    C PHE     4     -29.467 -86.434 -10.810  1.00  0.00      BSYN  
ATOM     40    O PHE     4     -30.346 -86.417  -9.950  1.00  0.00      BSYN  
ATOM     41    N MET     5     -29.711 -86.600 -12.105  1.00  0.00      BSYN  
ATOM     42    H MET     5     -28.975 -86.688 -12.746  1.00  0.00      BSYN  
ATOM     43   CA MET     5     -30.946 -86.711 -12.659  1.00  0.00      BSYN  
ATOM     44   CB MET     5     -31.005 -85.872 -13.867  1.00  0.00      BSYN  
ATOM     45   CG MET     5     -32.315 -85.416 -14.488  1.00  0.00      BSYN  
ATOM     46   SD MET     5     -33.201 -84.308 -13.293  1.00  0.00      BSYN  
ATOM     47   CE MET     5     -34.005 -83.215 -14.350  1.00  0.00      BSYN  
ATOM     48    C MET     5     -31.158 -88.185 -13.114  1.00  0.00      BSYN  
ATOM     49    O MET     5     -30.077 -88.867 -13.139  1.00  0.00      BSYN  
ATOM     50    N LYS     6     -32.442 -88.572 -13.443  1.00  0.00      BSYN  
ATOM     51    H LYS     6     -33.125 -87.954 -13.109  1.00  0.00      BSYN  
ATOM     52   CA LYS     6     -32.669 -89.791 -14.150  1.00  0.00      BSYN  
ATOM     53   CB LYS     6     -34.075 -90.399 -14.006  1.00  0.00      BSYN  
ATOM     54   CG LYS     6     -34.469 -91.756 -14.568  1.00  0.00      BSYN  
ATOM     55   CD LYS     6     -35.976 -92.138 -14.269  1.00  0.00      BSYN  
ATOM     56   CE LYS     6     -36.269 -93.439 -15.041  1.00  0.00      BSYN  
ATOM     57   NZ LYS     6     -35.473 -94.682 -14.769  1.00  0.00      BSYN  
ATOM     58  HZ1 LYS     6     -35.671 -95.162 -13.868  1.00  0.00      BSYN  
ATOM     59  HZ2 LYS     6     -35.804 -95.258 -15.570  1.00  0.00      BSYN  
ATOM     60  HZ3 LYS     6     -34.443 -94.593 -14.661  1.00  0.00      BSYN  
ATOM     61    C LYS     6     -32.230 -89.525 -15.599  1.00  0.00      BSYN  
ATOM     62    O LYS     6     -31.122 -90.085 -15.924  1.00  0.00      BSYN  
ATOM     63    N GLY     7     -32.830 -88.530 -16.277  1.00  0.00      BSYN  
ATOM     64    H GLY     7     -33.338 -87.884 -15.743  1.00  0.00      BSYN  
ATOM     65   CA GLY     7     -32.510 -88.271 -17.680  1.00  0.00      BSYN  
ATOM     66    C GLY     7     -32.732 -86.894 -18.266  1.00  0.00      BSYN  
ATOM     67    O GLY     7     -33.779 -86.311 -18.036  1.00  0.00      BSYN  
ATOM     68    N LEU     8     -31.682 -86.402 -18.968  1.00  0.00      BSYN  
ATOM     69    H LEU     8     -31.586 -85.467 -19.247  1.00  0.00      BSYN  
ATOM     70   CA LEU     8     -30.555 -87.172 -19.463  1.00  0.00      BSYN  
ATOM     71   CB LEU     8     -30.436 -87.274 -20.887  1.00  0.00      BSYN  
ATOM     72   CG LEU     8     -29.586 -88.339 -21.528  1.00  0.00      BSYN  
ATOM     73  CD1 LEU     8     -30.151 -89.672 -21.036  1.00  0.00      BSYN  
ATOM     74  CD2 LEU     8     -29.579 -88.130 -23.036  1.00  0.00      BSYN  
ATOM     75    C LEU     8     -29.257 -86.702 -18.760  1.00  0.00      BSYN  
ATOM     76    O LEU     8     -28.921 -85.491 -18.859  1.00  0.00      BSYN  
ATOM     77    N SER     9     -28.567 -87.791 -18.325  1.00  0.00      BSYN  
ATOM     78    H SER     9     -28.955 -88.687 -18.401  1.00  0.00      BSYN  
ATOM     79   CA SER     9     -27.247 -87.782 -17.667  1.00  0.00      BSYN  
ATOM     80   CB SER     9     -27.599 -87.555 -16.213  1.00  0.00      BSYN  
ATOM     81   OG SER     9     -28.004 -86.163 -15.982  1.00  0.00      BSYN  
ATOM     82   HG SER     9     -28.916 -86.142 -16.281  1.00  0.00      BSYN  
ATOM     83    C SER     9     -26.644 -89.192 -17.871  1.00  0.00      BSYN  
ATOM     84    O SER     9     -25.447 -89.263 -18.303  1.00  0.00      BSYN  
ATOM     85    N MET    10     -27.428 -90.212 -17.708  1.00  0.00      BSYN  
ATOM     86    H MET    10     -28.221 -90.211 -17.132  1.00  0.00      BSYN  
ATOM     87   CA MET    10     -27.033 -91.576 -18.115  1.00  0.00      BSYN  
ATOM     88   CB MET    10     -27.216 -92.591 -16.984  1.00  0.00      BSYN  
ATOM     89   CG MET    10     -26.886 -94.016 -17.304  1.00  0.00      BSYN  
ATOM     90   SD MET    10     -28.098 -95.157 -16.412  1.00  0.00      BSYN  
ATOM     91   CE MET    10     -29.431 -95.422 -17.554  1.00  0.00      BSYN  
ATOM     92    C MET    10     -27.886 -92.109 -19.325  1.00  0.00      BSYN  
ATOM     93    O MET    10     -29.124 -92.437 -19.340  1.00  0.00      BSYN  
ATOM     94    N ALA    11     -27.064 -92.432 -20.326  1.00  0.00      BSYN  
ATOM     95    H ALA    11     -26.095 -92.559 -20.264  1.00  0.00      BSYN  
ATOM     96   CA ALA    11     -27.662 -92.776 -21.582  1.00  0.00      BSYN  
ATOM     97   CB ALA    11     -26.943 -91.937 -22.700  1.00  0.00      BSYN  
ATOM     98    C ALA    11     -27.635 -94.253 -21.933  1.00  0.00      BSYN  
ATOM     99    O ALA    11     -26.605 -94.880 -21.864  1.00  0.00      BSYN  
ATOM    100    N LYS    12     -28.754 -94.872 -22.290  1.00  0.00      BSYN  
ATOM    101    H LYS    12     -29.585 -94.380 -22.128  1.00  0.00      BSYN  
ATOM    102   CA LYS    12     -28.805 -95.991 -23.055  1.00  0.00      BSYN  
ATOM    103   CB LYS    12     -29.648 -97.022 -22.342  1.00  0.00      BSYN  
ATOM    104   CG LYS    12     -29.098 -97.366 -20.998  1.00  0.00      BSYN  
ATOM    105   CD LYS    12     -30.215 -98.187 -20.181  1.00  0.00      BSYN  
ATOM    106   CE LYS    12     -30.186 -99.715 -20.509  1.00  0.00      BSYN  
ATOM    107   NZ LYS    12     -30.786-100.409 -19.371  1.00  0.00      BSYN  
ATOM    108  HZ1 LYS    12     -31.748-100.018 -19.321  1.00  0.00      BSYN  
ATOM    109  HZ2 LYS    12     -31.036-101.389 -19.617  1.00  0.00      BSYN  
ATOM    110  HZ3 LYS    12     -30.213-100.340 -18.506  1.00  0.00      BSYN  
ATOM    111    C LYS    12     -29.206 -95.680 -24.511  1.00  0.00      BSYN  
ATOM    112    O LYS    12     -30.277 -95.101 -24.811  1.00  0.00      BSYN  
ATOM    113    N GLU    13     -28.199 -96.070 -25.428  1.00  0.00      BSYN  
ATOM    114    H GLU    13     -27.417 -96.625 -25.228  1.00  0.00      BSYN  
ATOM    115   CA GLU    13     -28.361 -95.815 -26.823  1.00  0.00      BSYN  
ATOM    116   CB GLU    13     -27.305 -94.849 -27.357  1.00  0.00      BSYN  
ATOM    117   CG GLU    13     -27.525 -93.554 -26.863  1.00  0.00      BSYN  
ATOM    118   CD GLU    13     -26.213 -92.753 -27.043  1.00  0.00      BSYN  
ATOM    119  OE1 GLU    13     -25.418 -92.735 -26.110  1.00  0.00      BSYN  
ATOM    120  OE2 GLU    13     -25.890 -92.274 -28.106  1.00  0.00      BSYN  
ATOM    121    C GLU    13     -28.647 -97.238 -27.454  1.00  0.00      BSYN  
ATOM    122    O GLU    13     -27.746 -97.952 -27.846  1.00  0.00      BSYN  
ATOM    123    N GLY    14     -29.942 -97.597 -27.560  1.00  0.00      BSYN  
ATOM    124    H GLY    14     -30.702 -97.001 -27.394  1.00  0.00      BSYN  
ATOM    125   CA GLY    14     -30.570 -98.870 -27.977  1.00  0.00      BSYN  
ATOM    126    C GLY    14     -32.055 -98.875 -27.876  1.00  0.00      BSYN  
ATOM    127    O GLY    14     -32.598 -98.954 -26.784  1.00  0.00      BSYN  
ATOM    128    N VAL    15     -32.762 -98.967 -29.033  1.00  0.00      BSYN  
ATOM    129    H VAL    15     -32.209 -99.030 -29.839  1.00  0.00      BSYN  
ATOM    130   CA VAL    15     -34.117 -99.490 -29.030  1.00  0.00      BSYN  
ATOM    131   CB VAL    15     -35.018 -98.720 -30.037  1.00  0.00      BSYN  
ATOM    132  CG1 VAL    15     -35.038 -97.217 -29.625  1.00  0.00      BSYN  
ATOM    133  CG2 VAL    15     -34.518 -98.774 -31.454  1.00  0.00      BSYN  
ATOM    134    C VAL    15     -34.331-101.003 -29.034  1.00  0.00      BSYN  
ATOM    135    O VAL    15     -35.256-101.598 -29.589  1.00  0.00      BSYN  
ATOM    136    N VAL    16     -33.240-101.728 -28.667  1.00  0.00      BSYN  
ATOM    137    H VAL    16     -32.495-101.167 -28.366  1.00  0.00      BSYN  
ATOM    138   CA VAL    16     -33.489-103.104 -28.444  1.00  0.00      BSYN  
ATOM    139   CB VAL    16     -32.642-103.768 -29.586  1.00  0.00      BSYN  
ATOM    140  CG1 VAL    16     -31.129-103.771 -29.244  1.00  0.00      BSYN  
ATOM    141  CG2 VAL    16     -33.117-105.099 -29.898  1.00  0.00      BSYN  
ATOM    142    C VAL    16     -33.096-103.653 -27.091  1.00  0.00      BSYN  
ATOM    143    O VAL    16     -33.478-104.637 -26.569  1.00  0.00      BSYN  
ATOM    144    N ALA    17     -32.006-102.978 -26.526  1.00  0.00      BSYN  
ATOM    145    H ALA    17     -31.518-102.288 -27.023  1.00  0.00      BSYN  
ATOM    146   CA ALA    17     -31.460-103.283 -25.216  1.00  0.00      BSYN  
ATOM    147   CB ALA    17     -30.156-104.098 -25.299  1.00  0.00      BSYN  
ATOM    148    C ALA    17     -31.325-101.931 -24.492  1.00  0.00      BSYN  
ATOM    149    O ALA    17     -30.698-100.966 -24.942  1.00  0.00      BSYN  
ATOM    150    N ALA    18     -31.806-101.758 -23.247  1.00  0.00      BSYN  
ATOM    151    H ALA    18     -31.772-100.960 -22.678  1.00  0.00      BSYN  
ATOM    152   CA ALA    18     -32.163-103.006 -22.570  1.00  0.00      BSYN  
ATOM    153   CB ALA    18     -31.212-103.055 -21.302  1.00  0.00      BSYN  
ATOM    154    C ALA    18     -33.540-102.920 -22.063  1.00  0.00      BSYN  
ATOM    155    O ALA    18     -33.919-102.351 -21.030  1.00  0.00      BSYN  
ATOM    156    N ALA    19     -34.305-103.683 -22.889  1.00  0.00      BSYN  
ATOM    157    H ALA    19     -33.977-104.479 -23.357  1.00  0.00      BSYN  
ATOM    158   CA ALA    19     -35.783-103.457 -22.959  1.00  0.00      BSYN  
ATOM    159   CB ALA    19     -36.141-102.684 -24.166  1.00  0.00      BSYN  
ATOM    160    C ALA    19     -36.598-104.791 -22.946  1.00  0.00      BSYN  
ATOM    161    O ALA    19     -37.392-104.997 -22.087  1.00  0.00      BSYN  
ATOM    162    N GLU    20     -36.326-105.861 -23.773  1.00  0.00      BSYN  
ATOM    163    H GLU    20     -35.368-105.830 -23.978  1.00  0.00      BSYN  
ATOM    164   CA GLU    20     -37.244-106.994 -23.852  1.00  0.00      BSYN  
ATOM    165   CB GLU    20     -37.349-107.346 -25.366  1.00  0.00      BSYN  
ATOM    166   CG GLU    20     -37.877-106.350 -26.261  1.00  0.00      BSYN  
ATOM    167   CD GLU    20     -37.685-106.625 -27.728  1.00  0.00      BSYN  
ATOM    168  OE1 GLU    20     -36.667-106.953 -28.264  1.00  0.00      BSYN  
ATOM    169  OE2 GLU    20     -38.655-106.377 -28.353  1.00  0.00      BSYN  
ATOM    170    C GLU    20     -36.799-108.327 -23.195  1.00  0.00      BSYN  
ATOM    171    O GLU    20     -37.635-109.120 -22.784  1.00  0.00      BSYN  
ATOM    172    N LYS    21     -35.515-108.353 -23.071  1.00  0.00      BSYN  
ATOM    173    H LYS    21     -35.011-107.528 -23.231  1.00  0.00      BSYN  
ATOM    174   CA LYS    21     -34.828-109.523 -22.607  1.00  0.00      BSYN  
ATOM    175   CB LYS    21     -33.542-109.769 -23.354  1.00  0.00      BSYN  
ATOM    176   CG LYS    21     -32.755-108.627 -23.923  1.00  0.00      BSYN  
ATOM    177   CD LYS    21     -32.089-108.819 -25.422  1.00  0.00      BSYN  
ATOM    178   CE LYS    21     -33.100-109.083 -26.539  1.00  0.00      BSYN  
ATOM    179   NZ LYS    21     -32.714-108.737 -27.874  1.00  0.00      BSYN  
ATOM    180  HZ1 LYS    21     -31.675-108.682 -27.867  1.00  0.00      BSYN  
ATOM    181  HZ2 LYS    21     -32.979-109.566 -28.444  1.00  0.00      BSYN  
ATOM    182  HZ3 LYS    21     -33.025-107.908 -28.419  1.00  0.00      BSYN  
ATOM    183    C LYS    21     -34.484-109.437 -21.097  1.00  0.00      BSYN  
ATOM    184    O LYS    21     -34.593-108.460 -20.452  1.00  0.00      BSYN  
ATOM    185    N THR    22     -34.175-110.566 -20.450  1.00  0.00      BSYN  
ATOM    186    H THR    22     -34.110-111.406 -20.950  1.00  0.00      BSYN  
ATOM    187   CA THR    22     -33.855-110.487 -18.996  1.00  0.00      BSYN  
ATOM    188   CB THR    22     -34.462-111.557 -18.158  1.00  0.00      BSYN  
ATOM    189  OG1 THR    22     -34.607-112.815 -18.919  1.00  0.00      BSYN  
ATOM    190  HG1 THR    22     -34.430-113.595 -18.388  1.00  0.00      BSYN  
ATOM    191  CG2 THR    22     -35.781-111.013 -17.630  1.00  0.00      BSYN  
ATOM    192    C THR    22     -32.386-110.306 -18.685  1.00  0.00      BSYN  
ATOM    193    O THR    22     -31.606-111.079 -18.179  1.00  0.00      BSYN  
ATOM    194    N LYS    23     -32.093-108.985 -18.707  1.00  0.00      BSYN  
ATOM    195    H LYS    23     -32.826-108.361 -18.891  1.00  0.00      BSYN  
ATOM    196   CA LYS    23     -30.741-108.360 -18.508  1.00  0.00      BSYN  
ATOM    197   CB LYS    23     -30.384-107.344 -19.648  1.00  0.00      BSYN  
ATOM    198   CG LYS    23     -28.938-106.865 -19.528  1.00  0.00      BSYN  
ATOM    199   CD LYS    23     -28.490-105.832 -20.567  1.00  0.00      BSYN  
ATOM    200   CE LYS    23     -28.436-106.250 -21.944  1.00  0.00      BSYN  
ATOM    201   NZ LYS    23     -28.430-105.166 -22.903  1.00  0.00      BSYN  
ATOM    202  HZ1 LYS    23     -27.549-104.617 -22.838  1.00  0.00      BSYN  
ATOM    203  HZ2 LYS    23     -28.519-105.575 -23.855  1.00  0.00      BSYN  
ATOM    204  HZ3 LYS    23     -29.285-104.585 -22.790  1.00  0.00      BSYN  
ATOM    205    C LYS    23     -31.095-107.519 -17.270  1.00  0.00      BSYN  
ATOM    206    O LYS    23     -30.790-108.125 -16.256  1.00  0.00      BSYN  
ATOM    207    N GLN    24     -31.737-106.391 -17.402  1.00  0.00      BSYN  
ATOM    208    H GLN    24     -31.904-105.911 -18.239  1.00  0.00      BSYN  
ATOM    209   CA GLN    24     -32.205-105.591 -16.339  1.00  0.00      BSYN  
ATOM    210   CB GLN    24     -31.641-104.308 -16.548  1.00  0.00      BSYN  
ATOM    211   CG GLN    24     -30.106-104.157 -16.114  1.00  0.00      BSYN  
ATOM    212   CD GLN    24     -29.558-102.755 -15.914  1.00  0.00      BSYN  
ATOM    213  OE1 GLN    24     -29.816-101.801 -16.651  1.00  0.00      BSYN  
ATOM    214  NE2 GLN    24     -28.749-102.617 -14.867  1.00  0.00      BSYN  
ATOM    215 HE21 GLN    24     -28.650-103.238 -14.116  1.00  0.00      BSYN  
ATOM    216 HE22 GLN    24     -28.021-101.973 -14.996  1.00  0.00      BSYN  
ATOM    217    C GLN    24     -33.857-105.561 -16.485  1.00  0.00      BSYN  
ATOM    218    O GLN    24     -34.406-105.461 -17.559  1.00  0.00      BSYN  
ATOM    219    N GLY    25     -34.335-105.400 -15.255  1.00  0.00      BSYN  
ATOM    220    H GLY    25     -33.758-104.970 -14.589  1.00  0.00      BSYN  
ATOM    221   CA GLY    25     -35.816-105.469 -15.084  1.00  0.00      BSYN  
ATOM    222    C GLY    25     -36.654-104.257 -15.664  1.00  0.00      BSYN  
ATOM    223    O GLY    25     -36.341-103.053 -15.567  1.00  0.00      BSYN  
ATOM    224    N VAL    26     -37.571-104.801 -16.387  1.00  0.00      BSYN  
ATOM    225    H VAL    26     -37.361-105.737 -16.588  1.00  0.00      BSYN  
ATOM    226   CA VAL    26     -38.743-104.106 -16.872  1.00  0.00      BSYN  
ATOM    227   CB VAL    26     -38.822-103.752 -18.375  1.00  0.00      BSYN  
ATOM    228  CG1 VAL    26     -37.724-102.873 -18.928  1.00  0.00      BSYN  
ATOM    229  CG2 VAL    26     -38.660-105.044 -19.128  1.00  0.00      BSYN  
ATOM    230    C VAL    26     -40.109-104.699 -16.582  1.00  0.00      BSYN  
ATOM    231    O VAL    26     -40.209-105.862 -16.245  1.00  0.00      BSYN  
ATOM    232    N THR    27     -41.207-103.910 -16.699  1.00  0.00      BSYN  
ATOM    233    H THR    27     -41.095-102.941 -16.795  1.00  0.00      BSYN  
ATOM    234   CA THR    27     -42.540-104.479 -16.479  1.00  0.00      BSYN  
ATOM    235   CB THR    27     -43.300-103.540 -15.358  1.00  0.00      BSYN  
ATOM    236  OG1 THR    27     -43.104-102.177 -15.728  1.00  0.00      BSYN  
ATOM    237  HG1 THR    27     -43.942-101.732 -15.580  1.00  0.00      BSYN  
ATOM    238  CG2 THR    27     -42.858-103.992 -13.937  1.00  0.00      BSYN  
ATOM    239    C THR    27     -43.296-104.543 -17.790  1.00  0.00      BSYN  
ATOM    240    O THR    27     -43.020-103.679 -18.655  1.00  0.00      BSYN  
ATOM    241    N GLU    28     -44.154-105.560 -17.922  1.00  0.00      BSYN  
ATOM    242    H GLU    28     -44.075-106.324 -17.313  1.00  0.00      BSYN  
ATOM    243   CA GLU    28     -45.040-105.691 -19.083  1.00  0.00      BSYN  
ATOM    244   CB GLU    28     -45.107-107.143 -19.539  1.00  0.00      BSYN  
ATOM    245   CG GLU    28     -45.321-107.437 -20.923  1.00  0.00      BSYN  
ATOM    246   CD GLU    28     -45.003-108.871 -21.434  1.00  0.00      BSYN  
ATOM    247  OE1 GLU    28     -44.332-109.629 -20.768  1.00  0.00      BSYN  
ATOM    248  OE2 GLU    28     -45.527-109.235 -22.509  1.00  0.00      BSYN  
ATOM    249    C GLU    28     -46.417-105.223 -18.545  1.00  0.00      BSYN  
ATOM    250    O GLU    28     -47.331-106.023 -18.338  1.00  0.00      BSYN  
ATOM    251    N ALA    29     -46.651-103.902 -18.531  1.00  0.00      BSYN  
ATOM    252    H ALA    29     -46.078-103.305 -19.058  1.00  0.00      BSYN  
ATOM    253   CA ALA    29     -47.701-103.280 -17.736  1.00  0.00      BSYN  
ATOM    254   CB ALA    29     -47.789-103.373 -16.204  1.00  0.00      BSYN  
ATOM    255    C ALA    29     -47.577-101.778 -17.956  1.00  0.00      BSYN  
ATOM    256    O ALA    29     -48.597-101.171 -18.241  1.00  0.00      BSYN  
ATOM    257    N ALA    30     -46.420-101.250 -18.009  1.00  0.00      BSYN  
ATOM    258    H ALA    30     -45.628-101.827 -17.992  1.00  0.00      BSYN  
ATOM    259   CA ALA    30     -46.418 -99.755 -18.279  1.00  0.00      BSYN  
ATOM    260   CB ALA    30     -45.384 -99.036 -17.561  1.00  0.00      BSYN  
ATOM    261    C ALA    30     -46.270 -99.307 -19.742  1.00  0.00      BSYN  
ATOM    262    O ALA    30     -45.672-100.152 -20.513  1.00  0.00      BSYN  
ATOM    263    N GLU    31     -46.804 -98.185 -20.222  1.00  0.00      BSYN  
ATOM    264    H GLU    31     -47.529 -97.630 -19.866  1.00  0.00      BSYN  
ATOM    265   CA GLU    31     -46.445 -97.533 -21.432  1.00  0.00      BSYN  
ATOM    266   CB GLU    31     -47.016 -96.129 -21.513  1.00  0.00      BSYN  
ATOM    267   CG GLU    31     -46.604 -95.168 -20.396  1.00  0.00      BSYN  
ATOM    268   CD GLU    31     -47.488 -93.908 -20.485  1.00  0.00      BSYN  
ATOM    269  OE1 GLU    31     -48.657 -93.913 -20.418  1.00  0.00      BSYN  
ATOM    270  OE2 GLU    31     -46.980 -92.841 -20.685  1.00  0.00      BSYN  
ATOM    271    C GLU    31     -44.975 -97.622 -21.983  1.00  0.00      BSYN  
ATOM    272    O GLU    31     -44.000 -97.535 -21.281  1.00  0.00      BSYN  
ATOM    273    N LYS    32     -44.826 -97.657 -23.282  1.00  0.00      BSYN  
ATOM    274    H LYS    32     -45.560 -97.925 -23.874  1.00  0.00      BSYN  
ATOM    275   CA LYS    32     -43.502 -97.730 -23.858  1.00  0.00      BSYN  
ATOM    276   CB LYS    32     -43.559 -98.107 -25.387  1.00  0.00      BSYN  
ATOM    277   CG LYS    32     -43.946 -99.563 -25.540  1.00  0.00      BSYN  
ATOM    278   CD LYS    32     -44.156 -99.596 -27.070  1.00  0.00      BSYN  
ATOM    279   CE LYS    32     -44.222-101.012 -27.749  1.00  0.00      BSYN  
ATOM    280   NZ LYS    32     -42.916-101.584 -27.734  1.00  0.00      BSYN  
ATOM    281  HZ1 LYS    32     -42.590-101.559 -26.746  1.00  0.00      BSYN  
ATOM    282  HZ2 LYS    32     -42.889-102.580 -28.030  1.00  0.00      BSYN  
ATOM    283  HZ3 LYS    32     -42.427-100.935 -28.383  1.00  0.00      BSYN  
ATOM    284    C LYS    32     -42.623 -96.436 -23.750  1.00  0.00      BSYN  
ATOM    285    O LYS    32     -43.049 -95.349 -24.044  1.00  0.00      BSYN  
ATOM    286    N THR    33     -41.491 -96.661 -23.112  1.00  0.00      BSYN  
ATOM    287    H THR    33     -41.377 -97.536 -22.684  1.00  0.00      BSYN  
ATOM    288   CA THR    33     -40.619 -95.610 -22.665  1.00  0.00      BSYN  
ATOM    289   CB THR    33     -40.058 -95.759 -21.242  1.00  0.00      BSYN  
ATOM    290  OG1 THR    33     -39.642 -97.178 -21.093  1.00  0.00      BSYN  
ATOM    291  HG1 THR    33     -39.124 -97.537 -21.817  1.00  0.00      BSYN  
ATOM    292  CG2 THR    33     -41.291 -95.485 -20.299  1.00  0.00      BSYN  
ATOM    293    C THR    33     -39.505 -95.502 -23.759  1.00  0.00      BSYN  
ATOM    294    O THR    33     -38.350 -95.429 -23.495  1.00  0.00      BSYN  
ATOM    295    N LYS    34     -39.976 -95.294 -25.003  1.00  0.00      BSYN  
ATOM    296    H LYS    34     -40.923 -95.222 -25.244  1.00  0.00      BSYN  
ATOM    297   CA LYS    34     -39.138 -95.027 -26.165  1.00  0.00      BSYN  
ATOM    298   CB LYS    34     -39.364 -96.194 -27.168  1.00  0.00      BSYN  
ATOM    299   CG LYS    34     -40.879 -96.476 -27.574  1.00  0.00      BSYN  
ATOM    300   CD LYS    34     -40.880 -97.117 -28.963  1.00  0.00      BSYN  
ATOM    301   CE LYS    34     -42.309 -97.255 -29.567  1.00  0.00      BSYN  
ATOM    302   NZ LYS    34     -42.323 -98.152 -30.645  1.00  0.00      BSYN  
ATOM    303  HZ1 LYS    34     -43.226 -98.132 -31.161  1.00  0.00      BSYN  
ATOM    304  HZ2 LYS    34     -41.546 -97.764 -31.217  1.00  0.00      BSYN  
ATOM    305  HZ3 LYS    34     -42.075 -99.103 -30.306  1.00  0.00      BSYN  
ATOM    306    C LYS    34     -39.619 -93.673 -26.699  1.00  0.00      BSYN  
ATOM    307    O LYS    34     -40.866 -93.410 -26.767  1.00  0.00      BSYN  
ATOM    308    N GLU    35     -38.619 -92.798 -26.831  1.00  0.00      BSYN  
ATOM    309    H GLU    35     -37.776 -93.283 -26.709  1.00  0.00      BSYN  
ATOM    310   CA GLU    35     -38.720 -91.499 -27.449  1.00  0.00      BSYN  
ATOM    311   CB GLU    35     -37.692 -90.556 -26.802  1.00  0.00      BSYN  
ATOM    312   CG GLU    35     -37.833 -90.042 -25.382  1.00  0.00      BSYN  
ATOM    313   CD GLU    35     -36.590 -89.383 -24.830  1.00  0.00      BSYN  
ATOM    314  OE1 GLU    35     -36.068 -88.374 -25.311  1.00  0.00      BSYN  
ATOM    315  OE2 GLU    35     -36.194 -89.910 -23.826  1.00  0.00      BSYN  
ATOM    316    C GLU    35     -38.542 -91.663 -29.009  1.00  0.00      BSYN  
ATOM    317    O GLU    35     -39.457 -91.394 -29.816  1.00  0.00      BSYN  
ATOM    318    N GLY    36     -37.368 -92.274 -29.339  1.00  0.00      BSYN  
ATOM    319    H GLY    36     -36.694 -92.649 -28.735  1.00  0.00      BSYN  
ATOM    320   CA GLY    36     -37.155 -92.299 -30.759  1.00  0.00      BSYN  
ATOM    321    C GLY    36     -36.048 -93.311 -31.138  1.00  0.00      BSYN  
ATOM    322    O GLY    36     -35.650 -94.208 -30.319  1.00  0.00      BSYN  
ATOM    323    N VAL    37     -35.976 -93.549 -32.445  1.00  0.00      BSYN  
ATOM    324    H VAL    37     -36.601 -92.897 -32.827  1.00  0.00      BSYN  
ATOM    325   CA VAL    37     -35.154 -94.546 -33.159  1.00  0.00      BSYN  
ATOM    326   CB VAL    37     -35.954 -95.189 -34.428  1.00  0.00      BSYN  
ATOM    327  CG1 VAL    37     -35.174 -96.351 -35.027  1.00  0.00      BSYN  
ATOM    328  CG2 VAL    37     -37.469 -95.270 -34.316  1.00  0.00      BSYN  
ATOM    329    C VAL    37     -33.728 -94.205 -33.378  1.00  0.00      BSYN  
ATOM    330    O VAL    37     -33.419 -93.209 -33.997  1.00  0.00      BSYN  
ATOM    331    N LEU    38     -32.751 -95.024 -32.901  1.00  0.00      BSYN  
ATOM    332    H LEU    38     -32.990 -95.910 -32.556  1.00  0.00      BSYN  
ATOM    333   CA LEU    38     -31.354 -94.632 -32.735  1.00  0.00      BSYN  
ATOM    334   CB LEU    38     -30.868 -95.072 -31.409  1.00  0.00      BSYN  
ATOM    335   CG LEU    38     -31.001 -94.078 -30.224  1.00  0.00      BSYN  
ATOM    336  CD1 LEU    38     -31.347 -94.851 -29.015  1.00  0.00      BSYN  
ATOM    337  CD2 LEU    38     -29.929 -92.983 -30.139  1.00  0.00      BSYN  
ATOM    338    C LEU    38     -30.385 -95.177 -33.782  1.00  0.00      BSYN  
ATOM    339    O LEU    38     -30.369 -96.368 -33.999  1.00  0.00      BSYN  
ATOM    340    N TYR    39     -29.607 -94.428 -34.636  1.00  0.00      BSYN  
ATOM    341    H TYR    39     -28.912 -94.809 -35.212  1.00  0.00      BSYN  
ATOM    342   CA TYR    39     -29.797 -92.921 -34.735  1.00  0.00      BSYN  
ATOM    343   CB TYR    39     -28.402 -92.312 -34.680  1.00  0.00      BSYN  
ATOM    344   CG TYR    39     -28.400 -90.758 -34.483  1.00  0.00      BSYN  
ATOM    345  CD1 TYR    39     -29.107 -90.201 -33.412  1.00  0.00      BSYN  
ATOM    346  CE1 TYR    39     -28.925 -88.861 -33.199  1.00  0.00      BSYN  
ATOM    347  CD2 TYR    39     -27.553 -89.939 -35.207  1.00  0.00      BSYN  
ATOM    348  CE2 TYR    39     -27.331 -88.631 -34.847  1.00  0.00      BSYN  
ATOM    349   CZ TYR    39     -28.072 -88.065 -33.842  1.00  0.00      BSYN  
ATOM    350   OH TYR    39     -28.115 -86.643 -33.639  1.00  0.00      BSYN  
ATOM    351   HH TYR    39     -28.505 -86.370 -32.805  1.00  0.00      BSYN  
ATOM    352    C TYR    39     -30.527 -92.669 -36.104  1.00  0.00      BSYN  
ATOM    353    O TYR    39     -30.013 -93.021 -37.233  1.00  0.00      BSYN  
ATOM    354    N VAL    40     -31.637 -91.971 -36.098  1.00  0.00      BSYN  
ATOM    355    H VAL    40     -31.946 -91.744 -35.196  1.00  0.00      BSYN  
ATOM    356   CA VAL    40     -32.302 -91.372 -37.318  1.00  0.00      BSYN  
ATOM    357   CB VAL    40     -33.722 -90.984 -36.850  1.00  0.00      BSYN  
ATOM    358  CG1 VAL    40     -33.592 -89.895 -35.824  1.00  0.00      BSYN  
ATOM    359  CG2 VAL    40     -34.901 -90.725 -37.793  1.00  0.00      BSYN  
ATOM    360    C VAL    40     -31.545 -90.194 -38.031  1.00  0.00      BSYN  
ATOM    361    O VAL    40     -31.721 -90.018 -39.228  1.00  0.00      BSYN  
ATOM    362    N GLY    41     -30.926 -89.226 -37.387  1.00  0.00      BSYN  
ATOM    363    H GLY    41     -30.977 -89.249 -36.409  1.00  0.00      BSYN  
ATOM    364   CA GLY    41     -30.238 -88.193 -38.054  1.00  0.00      BSYN  
ATOM    365    C GLY    41     -30.127 -87.036 -37.061  1.00  0.00      BSYN  
ATOM    366    O GLY    41     -30.613 -87.106 -35.955  1.00  0.00      BSYN  
ATOM    367    N SER    42     -29.201 -86.094 -37.408  1.00  0.00      BSYN  
ATOM    368    H SER    42     -28.592 -86.484 -38.070  1.00  0.00      BSYN  
ATOM    369   CA SER    42     -28.874 -84.827 -36.712  1.00  0.00      BSYN  
ATOM    370   CB SER    42     -27.295 -84.487 -36.896  1.00  0.00      BSYN  
ATOM    371   OG SER    42     -27.057 -84.638 -38.257  1.00  0.00      BSYN  
ATOM    372   HG SER    42     -26.272 -84.245 -38.645  1.00  0.00      BSYN  
ATOM    373    C SER    42     -29.727 -83.602 -36.900  1.00  0.00      BSYN  
ATOM    374    O SER    42     -30.024 -83.413 -38.076  1.00  0.00      BSYN  
ATOM    375    N LYS    43     -30.358 -82.944 -35.869  1.00  0.00      BSYN  
ATOM    376    H LYS    43     -30.503 -83.276 -34.958  1.00  0.00      BSYN  
ATOM    377   CA LYS    43     -31.153 -81.693 -36.147  1.00  0.00      BSYN  
ATOM    378   CB LYS    43     -32.557 -82.111 -36.486  1.00  0.00      BSYN  
ATOM    379   CG LYS    43     -33.395 -82.723 -35.360  1.00  0.00      BSYN  
ATOM    380   CD LYS    43     -34.882 -82.690 -35.647  1.00  0.00      BSYN  
ATOM    381   CE LYS    43     -35.459 -81.372 -36.103  1.00  0.00      BSYN  
ATOM    382   NZ LYS    43     -36.979 -81.338 -36.341  1.00  0.00      BSYN  
ATOM    383  HZ1 LYS    43     -37.037 -82.028 -37.117  1.00  0.00      BSYN  
ATOM    384  HZ2 LYS    43     -37.605 -81.661 -35.575  1.00  0.00      BSYN  
ATOM    385  HZ3 LYS    43     -37.380 -80.414 -36.599  1.00  0.00      BSYN  
ATOM    386    C LYS    43     -31.055 -80.441 -35.152  1.00  0.00      BSYN  
ATOM    387    O LYS    43     -30.815 -80.534 -33.912  1.00  0.00      BSYN  
ATOM    388    N THR    44     -31.151 -79.266 -35.729  1.00  0.00      BSYN  
ATOM    389    H THR    44     -31.219 -78.488 -35.135  1.00  0.00      BSYN  
ATOM    390   CA THR    44     -31.073 -78.975 -37.138  1.00  0.00      BSYN  
ATOM    391   CB THR    44     -32.169 -77.879 -37.385  1.00  0.00      BSYN  
ATOM    392  OG1 THR    44     -33.376 -78.074 -36.621  1.00  0.00      BSYN  
ATOM    393  HG1 THR    44     -33.753 -78.956 -36.597  1.00  0.00      BSYN  
ATOM    394  CG2 THR    44     -32.204 -77.795 -38.916  1.00  0.00      BSYN  
ATOM    395    C THR    44     -29.661 -78.407 -37.512  1.00  0.00      BSYN  
ATOM    396    O THR    44     -29.473 -77.178 -37.307  1.00  0.00      BSYN  
ATOM    397    N ARG    45     -28.794 -79.154 -38.083  1.00  0.00      BSYN  
ATOM    398    H ARG    45     -29.034 -80.076 -38.311  1.00  0.00      BSYN  
ATOM    399   CA ARG    45     -27.500 -78.556 -38.508  1.00  0.00      BSYN  
ATOM    400   CB ARG    45     -26.264 -79.310 -37.852  1.00  0.00      BSYN  
ATOM    401   CG ARG    45     -26.353 -79.668 -36.316  1.00  0.00      BSYN  
ATOM    402   CD ARG    45     -27.335 -80.701 -35.568  1.00  0.00      BSYN  
ATOM    403   NE ARG    45     -27.518 -80.390 -34.148  1.00  0.00      BSYN  
ATOM    404   HE ARG    45     -27.168 -79.588 -33.708  1.00  0.00      BSYN  
ATOM    405   CZ ARG    45     -28.021 -81.249 -33.274  1.00  0.00      BSYN  
ATOM    406  NH1 ARG    45     -28.148 -82.595 -33.448  1.00  0.00      BSYN  
ATOM    407 HH11 ARG    45     -28.582 -83.055 -32.674  1.00  0.00      BSYN  
ATOM    408 HH12 ARG    45     -27.460 -83.059 -34.006  1.00  0.00      BSYN  
ATOM    409  NH2 ARG    45     -28.346 -80.724 -32.054  1.00  0.00      BSYN  
ATOM    410 HH21 ARG    45     -28.929 -81.201 -31.396  1.00  0.00      BSYN  
ATOM    411 HH22 ARG    45     -28.224 -79.732 -32.057  1.00  0.00      BSYN  
ATOM    412    C ARG    45     -27.252 -78.372 -40.002  1.00  0.00      BSYN  
ATOM    413    O ARG    45     -27.850 -79.166 -40.781  1.00  0.00      BSYN  
ATOM    414    N GLU    46     -26.811 -77.206 -40.518  1.00  0.00      BSYN  
ATOM    415    H GLU    46     -26.594 -77.233 -41.474  1.00  0.00      BSYN  
ATOM    416   CA GLU    46     -26.383 -75.955 -39.798  1.00  0.00      BSYN  
ATOM    417   CB GLU    46     -24.921 -75.825 -39.851  1.00  0.00      BSYN  
ATOM    418   CG GLU    46     -24.269 -74.972 -38.860  1.00  0.00      BSYN  
ATOM    419   CD GLU    46     -22.761 -74.993 -39.022  1.00  0.00      BSYN  
ATOM    420  OE1 GLU    46     -22.239 -74.339 -39.866  1.00  0.00      BSYN  
ATOM    421  OE2 GLU    46     -22.129 -75.632 -38.193  1.00  0.00      BSYN  
ATOM    422    C GLU    46     -26.902 -74.519 -40.174  1.00  0.00      BSYN  
ATOM    423    O GLU    46     -26.428 -73.977 -41.129  1.00  0.00      BSYN  
ATOM    424    N GLY    47     -27.928 -74.077 -39.444  1.00  0.00      BSYN  
ATOM    425    H GLY    47     -28.445 -74.714 -38.908  1.00  0.00      BSYN  
ATOM    426   CA GLY    47     -28.316 -72.733 -39.422  1.00  0.00      BSYN  
ATOM    427    C GLY    47     -28.575 -72.169 -38.007  1.00  0.00      BSYN  
ATOM    428    O GLY    47     -29.738 -72.081 -37.678  1.00  0.00      BSYN  
ATOM    429    N VAL    48     -27.512 -72.067 -37.191  1.00  0.00      BSYN  
ATOM    430    H VAL    48     -26.700 -72.416 -37.614  1.00  0.00      BSYN  
ATOM    431   CA VAL    48     -27.629 -71.555 -35.828  1.00  0.00      BSYN  
ATOM    432   CB VAL    48     -26.928 -72.407 -34.769  1.00  0.00      BSYN  
ATOM    433  CG1 VAL    48     -26.699 -71.769 -33.354  1.00  0.00      BSYN  
ATOM    434  CG2 VAL    48     -27.644 -73.782 -34.739  1.00  0.00      BSYN  
ATOM    435    C VAL    48     -27.128 -70.050 -35.979  1.00  0.00      BSYN  
ATOM    436    O VAL    48     -25.906 -69.823 -35.722  1.00  0.00      BSYN  
ATOM    437    N VAL    49     -28.102 -69.207 -36.359  1.00  0.00      BSYN  
ATOM    438    H VAL    49     -28.998 -69.596 -36.438  1.00  0.00      BSYN  
ATOM    439   CA VAL    49     -27.746 -67.822 -36.775  1.00  0.00      BSYN  
ATOM    440   CB VAL    49     -28.957 -67.066 -37.358  1.00  0.00      BSYN  
ATOM    441  CG1 VAL    49     -29.168 -67.515 -38.758  1.00  0.00      BSYN  
ATOM    442  CG2 VAL    49     -30.407 -67.309 -36.665  1.00  0.00      BSYN  
ATOM    443    C VAL    49     -26.948 -66.825 -35.883  1.00  0.00      BSYN  
ATOM    444    O VAL    49     -26.359 -65.877 -36.419  1.00  0.00      BSYN  
ATOM    445    N GLN    50     -26.954 -66.991 -34.569  1.00  0.00      BSYN  
ATOM    446    H GLN    50     -27.218 -67.793 -34.070  1.00  0.00      BSYN  
ATOM    447   CA GLN    50     -26.251 -65.898 -33.789  1.00  0.00      BSYN  
ATOM    448   CB GLN    50     -27.018 -65.544 -32.527  1.00  0.00      BSYN  
ATOM    449   CG GLN    50     -27.220 -66.608 -31.464  1.00  0.00      BSYN  
ATOM    450   CD GLN    50     -27.699 -65.938 -30.133  1.00  0.00      BSYN  
ATOM    451  OE1 GLN    50     -28.056 -64.794 -29.983  1.00  0.00      BSYN  
ATOM    452  NE2 GLN    50     -27.883 -66.799 -29.123  1.00  0.00      BSYN  
ATOM    453 HE21 GLN    50     -27.648 -67.743 -29.240  1.00  0.00      BSYN  
ATOM    454 HE22 GLN    50     -28.276 -66.353 -28.344  1.00  0.00      BSYN  
ATOM    455    C GLN    50     -24.752 -66.167 -33.452  1.00  0.00      BSYN  
ATOM    456    O GLN    50     -24.429 -66.879 -32.467  1.00  0.00      BSYN  
ATOM    457    N GLY    51     -23.840 -65.597 -34.319  1.00  0.00      BSYN  
ATOM    458    H GLY    51     -24.129 -64.981 -35.024  1.00  0.00      BSYN  
ATOM    459   CA GLY    51     -22.412 -65.765 -34.139  1.00  0.00      BSYN  
ATOM    460    C GLY    51     -21.704 -66.954 -34.729  1.00  0.00      BSYN  
ATOM    461    O GLY    51     -20.973 -66.779 -35.694  1.00  0.00      BSYN  
ATOM    462    N VAL    52     -22.039 -68.122 -34.239  1.00  0.00      BSYN  
ATOM    463    H VAL    52     -22.840 -68.159 -33.676  1.00  0.00      BSYN  
ATOM    464   CA VAL    52     -21.501 -69.360 -34.784  1.00  0.00      BSYN  
ATOM    465   CB VAL    52     -22.123 -70.512 -33.878  1.00  0.00      BSYN  
ATOM    466  CG1 VAL    52     -22.527 -71.807 -34.548  1.00  0.00      BSYN  
ATOM    467  CG2 VAL    52     -21.079 -70.977 -32.926  1.00  0.00      BSYN  
ATOM    468    C VAL    52     -21.694 -69.745 -36.268  1.00  0.00      BSYN  
ATOM    469    O VAL    52     -20.712 -69.981 -36.959  1.00  0.00      BSYN  
ATOM    470    N ALA    53     -22.903 -69.636 -36.782  1.00  0.00      BSYN  
ATOM    471    H ALA    53     -23.734 -69.398 -36.321  1.00  0.00      BSYN  
ATOM    472   CA ALA    53     -23.200 -69.826 -38.202  1.00  0.00      BSYN  
ATOM    473   CB ALA    53     -24.444 -70.666 -38.469  1.00  0.00      BSYN  
ATOM    474    C ALA    53     -23.412 -68.509 -38.825  1.00  0.00      BSYN  
ATOM    475    O ALA    53     -24.444 -67.798 -38.639  1.00  0.00      BSYN  
ATOM    476    N SER    54     -22.474 -67.866 -39.530  1.00  0.00      BSYN  
ATOM    477    H SER    54     -22.568 -66.911 -39.725  1.00  0.00      BSYN  
ATOM    478   CA SER    54     -21.173 -68.482 -39.936  1.00  0.00      BSYN  
ATOM    479   CB SER    54     -21.408 -69.102 -41.218  1.00  0.00      BSYN  
ATOM    480   OG SER    54     -20.332 -69.936 -41.534  1.00  0.00      BSYN  
ATOM    481   HG SER    54     -20.140 -69.686 -42.441  1.00  0.00      BSYN  
ATOM    482    C SER    54     -20.239 -67.247 -39.994  1.00  0.00      BSYN  
ATOM    483    O SER    54     -19.346 -67.142 -40.826  1.00  0.00      BSYN  
ATOM    484    N VAL    55     -20.388 -66.257 -39.001  1.00  0.00      BSYN  
ATOM    485    H VAL    55     -21.018 -66.391 -38.263  1.00  0.00      BSYN  
ATOM    486   CA VAL    55     -19.795 -64.965 -39.154  1.00  0.00      BSYN  
ATOM    487   CB VAL    55     -20.125 -63.877 -37.993  1.00  0.00      BSYN  
ATOM    488  CG1 VAL    55     -21.340 -63.115 -38.414  1.00  0.00      BSYN  
ATOM    489  CG2 VAL    55     -19.870 -64.104 -36.618  1.00  0.00      BSYN  
ATOM    490    C VAL    55     -18.302 -65.199 -39.168  1.00  0.00      BSYN  
ATOM    491    O VAL    55     -17.576 -64.641 -39.952  1.00  0.00      BSYN  
ATOM    492    N ALA    56     -17.754 -66.126 -38.293  1.00  0.00      BSYN  
ATOM    493    H ALA    56     -18.241 -66.587 -37.578  1.00  0.00      BSYN  
ATOM    494   CA ALA    56     -16.291 -66.522 -38.379  1.00  0.00      BSYN  
ATOM    495   CB ALA    56     -15.424 -65.513 -37.600  1.00  0.00      BSYN  
ATOM    496    C ALA    56     -16.202 -67.907 -37.747  1.00  0.00      BSYN  
ATOM    497    O ALA    56     -16.765 -68.308 -36.763  1.00  0.00      BSYN  
ATOM    498    N GLU    57     -15.442 -68.711 -38.485  1.00  0.00      BSYN  
ATOM    499    H GLU    57     -15.010 -68.339 -39.283  1.00  0.00      BSYN  
ATOM    500   CA GLU    57     -15.144 -70.130 -38.104  1.00  0.00      BSYN  
ATOM    501   CB GLU    57     -15.973 -70.987 -38.930  1.00  0.00      BSYN  
ATOM    502   CG GLU    57     -16.262 -72.412 -38.450  1.00  0.00      BSYN  
ATOM    503   CD GLU    57     -17.334 -73.195 -39.267  1.00  0.00      BSYN  
ATOM    504  OE1 GLU    57     -17.788 -72.687 -40.378  1.00  0.00      BSYN  
ATOM    505  OE2 GLU    57     -17.667 -74.307 -38.925  1.00  0.00      BSYN  
ATOM    506    C GLU    57     -13.663 -70.320 -38.458  1.00  0.00      BSYN  
ATOM    507    O GLU    57     -13.247 -69.777 -39.517  1.00  0.00      BSYN  
ATOM    508    N LYS    58     -12.774 -70.938 -37.681  1.00  0.00      BSYN  
ATOM    509    H LYS    58     -13.130 -71.360 -36.871  1.00  0.00      BSYN  
ATOM    510   CA LYS    58     -11.492 -71.198 -38.222  1.00  0.00      BSYN  
ATOM    511   CB LYS    58     -10.369 -70.767 -37.227  1.00  0.00      BSYN  
ATOM    512   CG LYS    58      -8.856 -71.107 -37.702  1.00  0.00      BSYN  
ATOM    513   CD LYS    58      -8.394 -70.398 -38.992  1.00  0.00      BSYN  
ATOM    514   CE LYS    58      -6.835 -70.281 -39.061  1.00  0.00      BSYN  
ATOM    515   NZ LYS    58      -6.692 -69.846 -40.449  1.00  0.00      BSYN  
ATOM    516  HZ1 LYS    58      -7.176 -70.353 -41.217  1.00  0.00      BSYN  
ATOM    517  HZ2 LYS    58      -6.934 -68.864 -40.689  1.00  0.00      BSYN  
ATOM    518  HZ3 LYS    58      -5.679 -70.063 -40.533  1.00  0.00      BSYN  
ATOM    519    C LYS    58     -11.340 -72.634 -38.622  1.00  0.00      BSYN  
ATOM    520    O LYS    58     -11.072 -73.535 -37.779  1.00  0.00      BSYN  
ATOM    521    N THR    59     -11.430 -72.878 -39.973  1.00  0.00      BSYN  
ATOM    522    H THR    59     -11.502 -72.033 -40.464  1.00  0.00      BSYN  
ATOM    523   CA THR    59     -11.472 -74.177 -40.686  1.00  0.00      BSYN  
ATOM    524   CB THR    59     -12.943 -74.634 -40.834  1.00  0.00      BSYN  
ATOM    525  OG1 THR    59     -13.730 -73.532 -40.879  1.00  0.00      BSYN  
ATOM    526  HG1 THR    59     -13.437 -73.115 -41.693  1.00  0.00      BSYN  
ATOM    527  CG2 THR    59     -13.341 -75.449 -39.630  1.00  0.00      BSYN  
ATOM    528    C THR    59     -10.680 -74.361 -41.821  1.00  0.00      BSYN  
ATOM    529    O THR    59     -10.486 -73.713 -42.899  1.00  0.00      BSYN  
ATOM    530    N LYS    60      -9.811 -75.345 -41.781  1.00  0.00      BSYN  
ATOM    531    H LYS    60      -9.248 -75.239 -42.576  1.00  0.00      BSYN  
ATOM    532   CA LYS    60      -9.616 -76.186 -40.682  1.00  0.00      BSYN  
ATOM    533   CB LYS    60      -9.967 -77.569 -41.254  1.00  0.00      BSYN  
ATOM    534   CG LYS    60     -10.138 -78.476 -40.055  1.00  0.00      BSYN  
ATOM    535   CD LYS    60      -9.983 -79.991 -40.302  1.00  0.00      BSYN  
ATOM    536   CE LYS    60      -9.898 -80.466 -38.840  1.00  0.00      BSYN  
ATOM    537   NZ LYS    60     -10.410 -81.774 -38.796  1.00  0.00      BSYN  
ATOM    538  HZ1 LYS    60     -10.507 -81.919 -37.771  1.00  0.00      BSYN  
ATOM    539  HZ2 LYS    60     -11.370 -81.696 -39.189  1.00  0.00      BSYN  
ATOM    540  HZ3 LYS    60      -9.967 -82.601 -39.245  1.00  0.00      BSYN  
ATOM    541    C LYS    60      -8.252 -76.059 -40.008  1.00  0.00      BSYN  
ATOM    542    O LYS    60      -7.234 -76.520 -40.466  1.00  0.00      BSYN  
ATOM    543    N GLU    61      -8.256 -75.637 -38.767  1.00  0.00      BSYN  
ATOM    544    H GLU    61      -9.156 -75.508 -38.403  1.00  0.00      BSYN  
ATOM    545   CA GLU    61      -7.122 -75.432 -37.877  1.00  0.00      BSYN  
ATOM    546   CB GLU    61      -6.323 -74.210 -38.202  1.00  0.00      BSYN  
ATOM    547   CG GLU    61      -4.828 -74.330 -37.701  1.00  0.00      BSYN  
ATOM    548   CD GLU    61      -3.644 -74.889 -38.516  1.00  0.00      BSYN  
ATOM    549  OE1 GLU    61      -3.853 -75.567 -39.579  1.00  0.00      BSYN  
ATOM    550  OE2 GLU    61      -2.516 -74.735 -38.047  1.00  0.00      BSYN  
ATOM    551    C GLU    61      -7.668 -75.449 -36.421  1.00  0.00      BSYN  
ATOM    552    O GLU    61      -8.783 -75.004 -36.158  1.00  0.00      BSYN  
ATOM    553    N GLN    62      -6.889 -75.961 -35.476  1.00  0.00      BSYN  
ATOM    554    H GLN    62      -6.014 -76.333 -35.713  1.00  0.00      BSYN  
ATOM    555   CA GLN    62      -7.206 -76.011 -34.098  1.00  0.00      BSYN  
ATOM    556   CB GLN    62      -6.754 -77.362 -33.331  1.00  0.00      BSYN  
ATOM    557   CG GLN    62      -7.262 -78.517 -34.220  1.00  0.00      BSYN  
ATOM    558   CD GLN    62      -6.783 -79.907 -33.805  1.00  0.00      BSYN  
ATOM    559  OE1 GLN    62      -7.609 -80.628 -33.255  1.00  0.00      BSYN  
ATOM    560  NE2 GLN    62      -5.513 -80.149 -33.901  1.00  0.00      BSYN  
ATOM    561 HE21 GLN    62      -5.463 -81.126 -33.954  1.00  0.00      BSYN  
ATOM    562 HE22 GLN    62      -4.690 -79.619 -33.956  1.00  0.00      BSYN  
ATOM    563    C GLN    62      -6.999 -74.846 -33.296  1.00  0.00      BSYN  
ATOM    564    O GLN    62      -6.014 -74.798 -32.533  1.00  0.00      BSYN  
ATOM    565    N ALA    63      -7.955 -73.929 -33.350  1.00  0.00      BSYN  
ATOM    566    H ALA    63      -8.819 -74.195 -33.728  1.00  0.00      BSYN  
ATOM    567   CA ALA    63      -7.820 -72.840 -32.389  1.00  0.00      BSYN  
ATOM    568   CB ALA    63      -8.673 -71.700 -32.777  1.00  0.00      BSYN  
ATOM    569    C ALA    63      -8.393 -73.311 -30.967  1.00  0.00      BSYN  
ATOM    570    O ALA    63      -9.505 -73.015 -30.478  1.00  0.00      BSYN  
ATOM    571    N SER    64      -7.416 -73.905 -30.315  1.00  0.00      BSYN  
ATOM    572    H SER    64      -6.516 -73.955 -30.699  1.00  0.00      BSYN  
ATOM    573   CA SER    64      -7.465 -74.339 -29.046  1.00  0.00      BSYN  
ATOM    574   CB SER    64      -6.369 -75.326 -28.870  1.00  0.00      BSYN  
ATOM    575   OG SER    64      -6.542 -76.265 -29.988  1.00  0.00      BSYN  
ATOM    576   HG SER    64      -5.809 -76.526 -30.550  1.00  0.00      BSYN  
ATOM    577    C SER    64      -7.354 -73.148 -28.088  1.00  0.00      BSYN  
ATOM    578    O SER    64      -6.227 -72.807 -27.612  1.00  0.00      BSYN  
ATOM    579    N HIS    65      -8.507 -72.758 -27.471  1.00  0.00      BSYN  
ATOM    580    H HIS    65      -9.384 -73.192 -27.527  1.00  0.00      BSYN  
ATOM    581   CA HIS    65      -8.573 -71.579 -26.688  1.00  0.00      BSYN  
ATOM    582   CB HIS    65      -9.433 -70.553 -27.415  1.00  0.00      BSYN  
ATOM    583   CG HIS    65      -8.646 -69.782 -28.484  1.00  0.00      BSYN  
ATOM    584  ND1 HIS    65      -9.343 -69.238 -29.359  1.00  0.00      BSYN  
ATOM    585  HD1 HIS    65     -10.315 -69.117 -29.337  1.00  0.00      BSYN  
ATOM    586  CD2 HIS    65      -7.279 -69.742 -28.850  1.00  0.00      BSYN  
ATOM    587  NE2 HIS    65      -7.321 -69.137 -30.030  1.00  0.00      BSYN  
ATOM    588  CE1 HIS    65      -8.542 -68.884 -30.378  1.00  0.00      BSYN  
ATOM    589    C HIS    65      -8.974 -71.692 -25.230  1.00  0.00      BSYN  
ATOM    590    O HIS    65      -9.438 -72.753 -24.682  1.00  0.00      BSYN  
ATOM    591    N LEU    66      -8.866 -70.527 -24.559  1.00  0.00      BSYN  
ATOM    592    H LEU    66      -8.866 -69.855 -25.272  1.00  0.00      BSYN  
ATOM    593   CA LEU    66      -9.055 -70.298 -23.201  1.00  0.00      BSYN  
ATOM    594   CB LEU    66      -8.234 -69.078 -22.988  1.00  0.00      BSYN  
ATOM    595   CG LEU    66      -7.509 -69.038 -21.579  1.00  0.00      BSYN  
ATOM    596  CD1 LEU    66      -6.926 -67.643 -21.263  1.00  0.00      BSYN  
ATOM    597  CD2 LEU    66      -8.236 -69.359 -20.272  1.00  0.00      BSYN  
ATOM    598    C LEU    66     -10.569 -70.277 -22.805  1.00  0.00      BSYN  
ATOM    599    O LEU    66     -11.258 -69.356 -23.210  1.00  0.00      BSYN  
ATOM    600    N GLY    67     -11.198 -71.246 -22.129  1.00  0.00      BSYN  
ATOM    601    H GLY    67     -10.653 -71.952 -21.724  1.00  0.00      BSYN  
ATOM    602   CA GLY    67     -12.643 -71.205 -21.888  1.00  0.00      BSYN  
ATOM    603    C GLY    67     -13.562 -71.245 -23.179  1.00  0.00      BSYN  
ATOM    604    O GLY    67     -14.040 -72.294 -23.585  1.00  0.00      BSYN  
ATOM    605    N GLY    68     -13.812 -69.988 -23.671  1.00  0.00      BSYN  
ATOM    606    H GLY    68     -13.459 -69.276 -23.099  1.00  0.00      BSYN  
ATOM    607   CA GLY    68     -14.575 -69.678 -24.849  1.00  0.00      BSYN  
ATOM    608    C GLY    68     -13.624 -68.983 -25.876  1.00  0.00      BSYN  
ATOM    609    O GLY    68     -12.914 -68.073 -25.599  1.00  0.00      BSYN  
ATOM    610    N ALA    69     -13.565 -69.401 -27.124  1.00  0.00      BSYN  
ATOM    611    H ALA    69     -13.576 -70.330 -27.435  1.00  0.00      BSYN  
ATOM    612   CA ALA    69     -13.349 -68.551 -28.293  1.00  0.00      BSYN  
ATOM    613   CB ALA    69     -13.278 -69.078 -29.634  1.00  0.00      BSYN  
ATOM    614    C ALA    69     -14.190 -67.283 -28.456  1.00  0.00      BSYN  
ATOM    615    O ALA    69     -15.418 -67.403 -28.490  1.00  0.00      BSYN  
ATOM    616    N VAL    70     -13.608 -66.050 -28.607  1.00  0.00      BSYN  
ATOM    617    H VAL    70     -12.667 -66.043 -28.882  1.00  0.00      BSYN  
ATOM    618   CA VAL    70     -14.395 -64.832 -28.470  1.00  0.00      BSYN  
ATOM    619   CB VAL    70     -13.489 -63.966 -27.463  1.00  0.00      BSYN  
ATOM    620  CG1 VAL    70     -14.012 -62.523 -27.124  1.00  0.00      BSYN  
ATOM    621  CG2 VAL    70     -13.137 -64.730 -26.102  1.00  0.00      BSYN  
ATOM    622    C VAL    70     -14.591 -64.197 -29.811  1.00  0.00      BSYN  
ATOM    623    O VAL    70     -13.589 -63.642 -30.356  1.00  0.00      BSYN  
ATOM    624    N PHE    71     -15.826 -64.155 -30.270  1.00  0.00      BSYN  
ATOM    625    H PHE    71     -16.523 -64.674 -29.816  1.00  0.00      BSYN  
ATOM    626   CA PHE    71     -16.199 -63.441 -31.538  1.00  0.00      BSYN  
ATOM    627   CB PHE    71     -17.166 -64.329 -32.373  1.00  0.00      BSYN  
ATOM    628   CG PHE    71     -16.519 -65.633 -32.965  1.00  0.00      BSYN  
ATOM    629  CD1 PHE    71     -15.442 -65.616 -33.776  1.00  0.00      BSYN  
ATOM    630  CD2 PHE    71     -17.034 -66.880 -32.548  1.00  0.00      BSYN  
ATOM    631  CE1 PHE    71     -14.817 -66.776 -34.163  1.00  0.00      BSYN  
ATOM    632  CE2 PHE    71     -16.363 -68.003 -32.844  1.00  0.00      BSYN  
ATOM    633   CZ PHE    71     -15.276 -67.953 -33.650  1.00  0.00      BSYN  
ATOM    634    C PHE    71     -16.768 -62.012 -31.360  1.00  0.00      BSYN  
ATOM    635    O PHE    71     -17.521 -61.447 -32.190  1.00  0.00      BSYN  
ATOM    636    N SER    72     -16.344 -61.457 -30.257  1.00  0.00      BSYN  
ATOM    637    H SER    72     -16.007 -61.885 -29.442  1.00  0.00      BSYN  
ATOM    638   CA SER    72     -16.373 -60.049 -30.156  1.00  0.00      BSYN  
ATOM    639   CB SER    72     -17.324 -59.632 -29.050  1.00  0.00      BSYN  
ATOM    640   OG SER    72     -18.540 -60.350 -29.195  1.00  0.00      BSYN  
ATOM    641   HG SER    72     -18.843 -60.323 -30.105  1.00  0.00      BSYN  
ATOM    642    C SER    72     -15.032 -59.332 -30.050  1.00  0.00      BSYN  
ATOM    643    O SER    72     -14.684 -58.568 -29.216  1.00  0.00      BSYN  
ATOM    644    N GLY    73     -14.265 -59.815 -31.052  1.00  0.00      BSYN  
ATOM    645    H GLY    73     -14.506 -60.690 -31.422  1.00  0.00      BSYN  
ATOM    646   CA GLY    73     -13.059 -59.214 -31.506  1.00  0.00      BSYN  
ATOM    647    C GLY    73     -11.861 -59.920 -30.767  1.00  0.00      BSYN  
ATOM    648    O GLY    73     -11.359 -59.302 -29.796  1.00  0.00      BSYN  
ATOM    649    N ALA    74     -11.359 -61.143 -31.003  1.00  0.00      BSYN  
ATOM    650    H ALA    74     -11.978 -61.800 -31.385  1.00  0.00      BSYN  
ATOM    651   CA ALA    74     -10.076 -61.582 -30.513  1.00  0.00      BSYN  
ATOM    652   CB ALA    74     -10.124 -63.081 -30.546  1.00  0.00      BSYN  
ATOM    653    C ALA    74      -8.996 -60.975 -31.311  1.00  0.00      BSYN  
ATOM    654    O ALA    74      -9.240 -60.091 -32.133  1.00  0.00      BSYN  
ATOM    655    N GLY    75      -7.672 -61.322 -31.116  1.00  0.00      BSYN  
ATOM    656    H GLY    75      -7.580 -62.080 -30.502  1.00  0.00      BSYN  
ATOM    657   CA GLY    75      -6.519 -60.768 -31.843  1.00  0.00      BSYN  
ATOM    658    C GLY    75      -5.691 -59.858 -30.954  1.00  0.00      BSYN  
ATOM    659    O GLY    75      -4.470 -59.981 -30.828  1.00  0.00      BSYN  
ATOM    660    N ASN    76      -6.354 -58.955 -30.262  1.00  0.00      BSYN  
ATOM    661    H ASN    76      -7.252 -58.739 -30.591  1.00  0.00      BSYN  
ATOM    662   CA ASN    76      -5.771 -58.211 -29.179  1.00  0.00      BSYN  
ATOM    663   CB ASN    76      -5.632 -56.758 -29.408  1.00  0.00      BSYN  
ATOM    664   CG ASN    76      -6.930 -56.183 -29.966  1.00  0.00      BSYN  
ATOM    665  OD1 ASN    76      -7.251 -56.570 -31.095  1.00  0.00      BSYN  
ATOM    666  ND2 ASN    76      -7.682 -55.164 -29.396  1.00  0.00      BSYN  
ATOM    667 HD21 ASN    76      -7.339 -54.670 -28.622  1.00  0.00      BSYN  
ATOM    668 HD22 ASN    76      -8.526 -54.868 -29.796  1.00  0.00      BSYN  
ATOM    669    C ASN    76      -6.575 -58.500 -27.873  1.00  0.00      BSYN  
ATOM    670    O ASN    76      -6.037 -58.393 -26.759  1.00  0.00      BSYN  
ATOM    671    N ILE    77      -7.894 -58.708 -27.783  1.00  0.00      BSYN  
ATOM    672    H ILE    77      -8.388 -58.726 -28.630  1.00  0.00      BSYN  
ATOM    673   CA ILE    77      -8.559 -59.184 -26.529  1.00  0.00      BSYN  
ATOM    674   CB ILE    77     -10.110 -58.819 -26.590  1.00  0.00      BSYN  
ATOM    675  CG2 ILE    77     -11.057 -59.538 -25.786  1.00  0.00      BSYN  
ATOM    676  CG1 ILE    77     -10.233 -57.311 -26.317  1.00  0.00      BSYN  
ATOM    677   CD ILE    77     -10.379 -56.429 -27.549  1.00  0.00      BSYN  
ATOM    678    C ILE    77      -8.321 -60.718 -26.263  1.00  0.00      BSYN  
ATOM    679    O ILE    77      -8.599 -61.510 -27.122  1.00  0.00      BSYN  
ATOM    680    N ALA    78      -7.838 -61.021 -25.060  1.00  0.00      BSYN  
ATOM    681    H ALA    78      -7.815 -60.285 -24.414  1.00  0.00      BSYN  
ATOM    682   CA ALA    78      -7.523 -62.350 -24.554  1.00  0.00      BSYN  
ATOM    683   CB ALA    78      -5.952 -62.266 -24.450  1.00  0.00      BSYN  
ATOM    684    C ALA    78      -8.165 -62.662 -23.246  1.00  0.00      BSYN  
ATOM    685    O ALA    78      -7.661 -63.537 -22.531  1.00  0.00      BSYN  
ATOM    686    N ALA    79      -9.452 -62.247 -23.077  1.00  0.00      BSYN  
ATOM    687    H ALA    79      -9.910 -61.980 -23.901  1.00  0.00      BSYN  
ATOM    688   CA ALA    79     -10.145 -62.389 -21.791  1.00  0.00      BSYN  
ATOM    689   CB ALA    79      -9.457 -61.514 -20.641  1.00  0.00      BSYN  
ATOM    690    C ALA    79     -11.705 -61.983 -21.722  1.00  0.00      BSYN  
ATOM    691    O ALA    79     -12.578 -62.706 -21.371  1.00  0.00      BSYN  
ATOM    692    N ALA    80     -11.875 -60.710 -22.158  1.00  0.00      BSYN  
ATOM    693    H ALA    80     -11.054 -60.243 -22.418  1.00  0.00      BSYN  
ATOM    694   CA ALA    80     -13.117 -60.041 -22.199  1.00  0.00      BSYN  
ATOM    695   CB ALA    80     -13.966 -59.917 -20.960  1.00  0.00      BSYN  
ATOM    696    C ALA    80     -13.105 -58.728 -22.903  1.00  0.00      BSYN  
ATOM    697    O ALA    80     -12.300 -57.767 -22.537  1.00  0.00      BSYN  
ATOM    698    N THR    81     -13.913 -58.657 -24.020  1.00  0.00      BSYN  
ATOM    699    H THR    81     -14.344 -59.509 -24.241  1.00  0.00      BSYN  
ATOM    700   CA THR    81     -14.122 -57.373 -24.732  1.00  0.00      BSYN  
ATOM    701   CB THR    81     -14.833 -57.491 -26.167  1.00  0.00      BSYN  
ATOM    702  OG1 THR    81     -14.311 -58.739 -26.582  1.00  0.00      BSYN  
ATOM    703  HG1 THR    81     -13.965 -58.613 -27.468  1.00  0.00      BSYN  
ATOM    704  CG2 THR    81     -14.290 -56.238 -26.934  1.00  0.00      BSYN  
ATOM    705    C THR    81     -14.916 -56.347 -23.838  1.00  0.00      BSYN  
ATOM    706    O THR    81     -16.121 -56.223 -23.934  1.00  0.00      BSYN  
ATOM    707    N GLY    82     -14.163 -55.479 -23.166  1.00  0.00      BSYN  
ATOM    708    H GLY    82     -13.231 -55.780 -23.157  1.00  0.00      BSYN  
ATOM    709   CA GLY    82     -14.796 -54.330 -22.510  1.00  0.00      BSYN  
ATOM    710    C GLY    82     -14.904 -54.576 -21.000  1.00  0.00      BSYN  
ATOM    711    O GLY    82     -15.106 -53.538 -20.321  1.00  0.00      BSYN  
ATOM    712    N LEU    83     -14.643 -55.823 -20.583  1.00  0.00      BSYN  
ATOM    713    H LEU    83     -14.192 -56.367 -21.261  1.00  0.00      BSYN  
ATOM    714   CA LEU    83     -14.800 -56.141 -19.131  1.00  0.00      BSYN  
ATOM    715   CB LEU    83     -15.683 -57.376 -19.174  1.00  0.00      BSYN  
ATOM    716   CG LEU    83     -15.950 -58.411 -18.066  1.00  0.00      BSYN  
ATOM    717  CD1 LEU    83     -16.666 -57.571 -16.986  1.00  0.00      BSYN  
ATOM    718  CD2 LEU    83     -16.801 -59.498 -18.335  1.00  0.00      BSYN  
ATOM    719    C LEU    83     -13.420 -56.495 -18.528  1.00  0.00      BSYN  
ATOM    720    O LEU    83     -12.620 -57.164 -19.151  1.00  0.00      BSYN  
ATOM    721    N VAL    84     -13.126 -55.912 -17.380  1.00  0.00      BSYN  
ATOM    722    H VAL    84     -13.915 -55.483 -16.986  1.00  0.00      BSYN  
ATOM    723   CA VAL    84     -11.928 -56.128 -16.604  1.00  0.00      BSYN  
ATOM    724   CB VAL    84     -12.027 -55.027 -15.408  1.00  0.00      BSYN  
ATOM    725  CG1 VAL    84     -10.789 -55.037 -14.512  1.00  0.00      BSYN  
ATOM    726  CG2 VAL    84     -11.946 -53.647 -16.033  1.00  0.00      BSYN  
ATOM    727    C VAL    84     -11.754 -57.578 -16.123  1.00  0.00      BSYN  
ATOM    728    O VAL    84     -12.411 -58.087 -15.238  1.00  0.00      BSYN  
ATOM    729    N LYS    85     -11.002 -58.312 -16.926  1.00  0.00      BSYN  
ATOM    730    H LYS    85     -10.751 -58.181 -17.865  1.00  0.00      BSYN  
ATOM    731   CA LYS    85     -10.535 -59.523 -16.344  1.00  0.00      BSYN  
ATOM    732   CB LYS    85     -11.060 -60.811 -17.019  1.00  0.00      BSYN  
ATOM    733   CG LYS    85     -12.520 -61.181 -17.040  1.00  0.00      BSYN  
ATOM    734   CD LYS    85     -12.432 -62.436 -17.878  1.00  0.00      BSYN  
ATOM    735   CE LYS    85     -13.780 -62.985 -18.238  1.00  0.00      BSYN  
ATOM    736   NZ LYS    85     -13.582 -64.097 -19.161  1.00  0.00      BSYN  
ATOM    737  HZ1 LYS    85     -14.539 -64.497 -19.240  1.00  0.00      BSYN  
ATOM    738  HZ2 LYS    85     -13.215 -63.852 -20.103  1.00  0.00      BSYN  
ATOM    739  HZ3 LYS    85     -12.972 -64.740 -18.617  1.00  0.00      BSYN  
ATOM    740    C LYS    85      -9.027 -59.724 -16.217  1.00  0.00      BSYN  
ATOM    741    O LYS    85      -8.315 -59.734 -17.162  1.00  0.00      BSYN  
ATOM    742    N ARG    86      -8.607 -59.901 -15.009  1.00  0.00      BSYN  
ATOM    743    H ARG    86      -9.219 -59.915 -14.244  1.00  0.00      BSYN  
ATOM    744   CA ARG    86      -7.226 -60.260 -14.724  1.00  0.00      BSYN  
ATOM    745   CB ARG    86      -6.819 -59.606 -13.349  1.00  0.00      BSYN  
ATOM    746   CG ARG    86      -6.683 -58.028 -13.369  1.00  0.00      BSYN  
ATOM    747   CD ARG    86      -7.180 -57.489 -11.977  1.00  0.00      BSYN  
ATOM    748   NE ARG    86      -8.494 -57.924 -11.544  1.00  0.00      BSYN  
ATOM    749   HE ARG    86      -8.597 -58.859 -11.271  1.00  0.00      BSYN  
ATOM    750   CZ ARG    86      -9.477 -56.978 -11.402  1.00  0.00      BSYN  
ATOM    751  NH1 ARG    86     -10.672 -57.461 -11.205  1.00  0.00      BSYN  
ATOM    752 HH11 ARG    86     -11.384 -56.781 -11.031  1.00  0.00      BSYN  
ATOM    753 HH12 ARG    86     -10.767 -58.427 -10.965  1.00  0.00      BSYN  
ATOM    754  NH2 ARG    86      -9.330 -55.740 -11.317  1.00  0.00      BSYN  
ATOM    755 HH21 ARG    86      -9.990 -54.990 -11.275  1.00  0.00      BSYN  
ATOM    756 HH22 ARG    86      -8.383 -55.466 -11.483  1.00  0.00      BSYN  
ATOM    757    C ARG    86      -7.323 -61.811 -14.542  1.00  0.00      BSYN  
ATOM    758    O ARG    86      -8.271 -62.250 -13.929  1.00  0.00      BSYN  
ATOM    759    N GLU    87      -6.555 -62.662 -15.340  1.00  0.00      BSYN  
ATOM    760    H GLU    87      -5.904 -62.255 -15.949  1.00  0.00      BSYN  
ATOM    761   CA GLU    87      -6.626 -64.113 -15.147  1.00  0.00      BSYN  
ATOM    762   CB GLU    87      -6.417 -64.751 -16.446  1.00  0.00      BSYN  
ATOM    763   CG GLU    87      -7.578 -65.412 -17.099  1.00  0.00      BSYN  
ATOM    764   CD GLU    87      -8.878 -64.545 -17.231  1.00  0.00      BSYN  
ATOM    765  OE1 GLU    87      -9.617 -64.418 -16.239  1.00  0.00      BSYN  
ATOM    766  OE2 GLU    87      -9.072 -63.904 -18.264  1.00  0.00      BSYN  
ATOM    767    C GLU    87      -5.551 -64.564 -14.129  1.00  0.00      BSYN  
ATOM    768    O GLU    87      -4.366 -64.383 -14.324  1.00  0.00      BSYN  
ATOM    769    N GLU    88      -5.989 -65.214 -13.096  1.00  0.00      BSYN  
ATOM    770    H GLU    88      -6.963 -65.297 -13.027  1.00  0.00      BSYN  
ATOM    771   CA GLU    88      -5.177 -65.630 -11.927  1.00  0.00      BSYN  
ATOM    772   CB GLU    88      -5.900 -65.028 -10.649  1.00  0.00      BSYN  
ATOM    773   CG GLU    88      -6.535 -63.596 -10.669  1.00  0.00      BSYN  
ATOM    774   CD GLU    88      -5.571 -62.609 -10.078  1.00  0.00      BSYN  
ATOM    775  OE1 GLU    88      -5.719 -62.320  -8.876  1.00  0.00      BSYN  
ATOM    776  OE2 GLU    88      -4.777 -62.161 -10.878  1.00  0.00      BSYN  
ATOM    777    C GLU    88      -5.279 -67.093 -12.090  1.00  0.00      BSYN  
ATOM    778    O GLU    88      -6.232 -67.724 -12.584  1.00  0.00      BSYN  
ATOM    779    N PHE    89      -4.032 -67.540 -11.792  1.00  0.00      BSYN  
ATOM    780    H PHE    89      -3.343 -66.920 -11.475  1.00  0.00      BSYN  
ATOM    781   CA PHE    89      -3.666 -68.926 -11.603  1.00  0.00      BSYN  
ATOM    782   CB PHE    89      -2.109 -68.922 -11.825  1.00  0.00      BSYN  
ATOM    783   CG PHE    89      -1.582 -70.238 -12.327  1.00  0.00      BSYN  
ATOM    784  CD1 PHE    89      -1.677 -70.453 -13.708  1.00  0.00      BSYN  
ATOM    785  CD2 PHE    89      -0.938 -71.085 -11.460  1.00  0.00      BSYN  
ATOM    786  CE1 PHE    89      -1.053 -71.472 -14.311  1.00  0.00      BSYN  
ATOM    787  CE2 PHE    89      -0.284 -72.196 -12.019  1.00  0.00      BSYN  
ATOM    788   CZ PHE    89      -0.365 -72.368 -13.478  1.00  0.00      BSYN  
ATOM    789    C PHE    89      -4.077 -69.561 -10.296  1.00  0.00      BSYN  
ATOM    790    O PHE    89      -3.477 -69.215  -9.247  1.00  0.00      BSYN  
ATOM    791    N PRO    90      -5.064 -70.481 -10.324  1.00  0.00      BSYN  
ATOM    792   CD PRO    90      -5.506 -71.148 -11.526  1.00  0.00      BSYN  
ATOM    793   CA PRO    90      -5.690 -71.007  -9.100  1.00  0.00      BSYN  
ATOM    794   CB PRO    90      -6.827 -71.837  -9.749  1.00  0.00      BSYN  
ATOM    795   CG PRO    90      -6.311 -72.363 -11.080  1.00  0.00      BSYN  
ATOM    796    C PRO    90      -4.812 -71.912  -8.273  1.00  0.00      BSYN  
ATOM    797    O PRO    90      -3.959 -72.713  -8.837  1.00  0.00      BSYN  
ATOM    798    N THR    91      -5.118 -72.020  -6.983  1.00  0.00      BSYN  
ATOM    799    H THR    91      -5.969 -71.625  -6.699  1.00  0.00      BSYN  
ATOM    800   CA THR    91      -4.339 -72.595  -5.937  1.00  0.00      BSYN  
ATOM    801   CB THR    91      -4.863 -71.787  -4.629  1.00  0.00      BSYN  
ATOM    802  OG1 THR    91      -4.601 -70.426  -4.973  1.00  0.00      BSYN  
ATOM    803  HG1 THR    91      -4.400 -69.906  -4.191  1.00  0.00      BSYN  
ATOM    804  CG2 THR    91      -4.242 -72.298  -3.299  1.00  0.00      BSYN  
ATOM    805    C THR    91      -4.613 -74.082  -5.726  1.00  0.00      BSYN  
ATOM    806    O THR    91      -3.767 -74.802  -5.172  1.00  0.00      BSYN  
ATOM    807    N ASP    92      -5.862 -74.466  -6.158  1.00  0.00      BSYN  
ATOM    808    H ASP    92      -6.357 -73.674  -6.452  1.00  0.00      BSYN  
ATOM    809   CA ASP    92      -6.279 -75.875  -6.288  1.00  0.00      BSYN  
ATOM    810   CB ASP    92      -7.809 -75.767  -6.415  1.00  0.00      BSYN  
ATOM    811   CG ASP    92      -8.372 -75.104  -7.662  1.00  0.00      BSYN  
ATOM    812  OD1 ASP    92      -8.028 -73.891  -7.810  1.00  0.00      BSYN  
ATOM    813  OD2 ASP    92      -9.210 -75.649  -8.458  1.00  0.00      BSYN  
ATOM    814    C ASP    92      -5.629 -76.752  -7.437  1.00  0.00      BSYN  
ATOM    815    O ASP    92      -6.312 -77.227  -8.305  1.00  0.00      BSYN  
ATOM    816    N LEU    93      -4.336 -77.079  -7.569  1.00  0.00      BSYN  
ATOM    817    H LEU    93      -3.946 -76.688  -6.759  1.00  0.00      BSYN  
ATOM    818   CA LEU    93      -3.664 -77.707  -8.687  1.00  0.00      BSYN  
ATOM    819   CB LEU    93      -2.284 -77.154  -9.096  1.00  0.00      BSYN  
ATOM    820   CG LEU    93      -2.033 -75.692  -9.784  1.00  0.00      BSYN  
ATOM    821  CD1 LEU    93      -0.526 -75.539  -9.626  1.00  0.00      BSYN  
ATOM    822  CD2 LEU    93      -2.495 -75.563 -11.232  1.00  0.00      BSYN  
ATOM    823    C LEU    93      -3.530 -79.243  -8.600  1.00  0.00      BSYN  
ATOM    824    O LEU    93      -3.241 -79.801  -7.519  1.00  0.00      BSYN  
ATOM    825    N LYS    94      -3.849 -80.037  -9.665  1.00  0.00      BSYN  
ATOM    826    H LYS    94      -4.688 -79.867 -10.141  1.00  0.00      BSYN  
ATOM    827   CA LYS    94      -3.180 -81.286  -9.922  1.00  0.00      BSYN  
ATOM    828   CB LYS    94      -3.857 -82.388  -9.138  1.00  0.00      BSYN  
ATOM    829   CG LYS    94      -2.940 -83.568  -8.766  1.00  0.00      BSYN  
ATOM    830   CD LYS    94      -4.004 -84.433  -8.024  1.00  0.00      BSYN  
ATOM    831   CE LYS    94      -3.623 -85.751  -7.732  1.00  0.00      BSYN  
ATOM    832   NZ LYS    94      -2.563 -85.972  -6.743  1.00  0.00      BSYN  
ATOM    833  HZ1 LYS    94      -2.772 -86.914  -6.355  1.00  0.00      BSYN  
ATOM    834  HZ2 LYS    94      -1.565 -85.907  -7.028  1.00  0.00      BSYN  
ATOM    835  HZ3 LYS    94      -2.624 -85.350  -5.912  1.00  0.00      BSYN  
ATOM    836    C LYS    94      -3.193 -81.606 -11.361  1.00  0.00      BSYN  
ATOM    837    O LYS    94      -4.236 -81.592 -12.017  1.00  0.00      BSYN  
ATOM    838    N PRO    95      -1.891 -81.707 -11.878  1.00  0.00      BSYN  
ATOM    839   CD PRO    95      -0.775 -80.853 -11.356  1.00  0.00      BSYN  
ATOM    840   CA PRO    95      -1.703 -82.066 -13.285  1.00  0.00      BSYN  
ATOM    841   CB PRO    95      -0.414 -81.328 -13.662  1.00  0.00      BSYN  
ATOM    842   CG PRO    95      -0.230 -80.243 -12.544  1.00  0.00      BSYN  
ATOM    843    C PRO    95      -1.478 -83.522 -13.386  1.00  0.00      BSYN  
ATOM    844    O PRO    95      -0.501 -84.151 -12.928  1.00  0.00      BSYN  
ATOM    845    N GLU    96      -2.563 -84.236 -13.826  1.00  0.00      BSYN  
ATOM    846    H GLU    96      -3.510 -84.032 -13.681  1.00  0.00      BSYN  
ATOM    847   CA GLU    96      -2.409 -85.621 -14.362  1.00  0.00      BSYN  
ATOM    848   CB GLU    96      -3.356 -86.564 -13.560  1.00  0.00      BSYN  
ATOM    849   CG GLU    96      -3.230 -86.994 -12.138  1.00  0.00      BSYN  
ATOM    850   CD GLU    96      -4.034 -88.215 -12.006  1.00  0.00      BSYN  
ATOM    851  OE1 GLU    96      -5.196 -88.170 -11.705  1.00  0.00      BSYN  
ATOM    852  OE2 GLU    96      -3.496 -89.310 -12.206  1.00  0.00      BSYN  
ATOM    853    C GLU    96      -2.748 -85.572 -15.885  1.00  0.00      BSYN  
ATOM    854    O GLU    96      -3.735 -84.875 -16.213  1.00  0.00      BSYN  
ATOM    855    N GLU    97      -2.122 -86.154 -16.867  1.00  0.00      BSYN  
ATOM    856    H GLU    97      -2.409 -86.095 -17.802  1.00  0.00      BSYN  
ATOM    857   CA GLU    97      -0.952 -86.907 -16.640  1.00  0.00      BSYN  
ATOM    858   CB GLU    97      -0.858 -88.222 -17.342  1.00  0.00      BSYN  
ATOM    859   CG GLU    97       0.345 -89.204 -17.094  1.00  0.00      BSYN  
ATOM    860   CD GLU    97       0.835 -90.191 -18.150  1.00  0.00      BSYN  
ATOM    861  OE1 GLU    97       1.184 -91.252 -17.741  1.00  0.00      BSYN  
ATOM    862  OE2 GLU    97       0.837 -89.864 -19.346  1.00  0.00      BSYN  
ATOM    863    C GLU    97       0.294 -86.183 -17.051  1.00  0.00      BSYN  
ATOM    864    O GLU    97       0.389 -85.778 -18.196  1.00  0.00      BSYN  
ATOM    865    N VAL    98       1.172 -86.065 -16.048  1.00  0.00      BSYN  
ATOM    866    H VAL    98       0.949 -86.362 -15.142  1.00  0.00      BSYN  
ATOM    867   CA VAL    98       2.535 -85.531 -16.182  1.00  0.00      BSYN  
ATOM    868   CB VAL    98       3.268 -85.511 -14.821  1.00  0.00      BSYN  
ATOM    869  CG1 VAL    98       3.302 -86.831 -14.110  1.00  0.00      BSYN  
ATOM    870  CG2 VAL    98       4.578 -84.856 -14.808  1.00  0.00      BSYN  
ATOM    871    C VAL    98       3.413 -86.218 -17.253  1.00  0.00      BSYN  
ATOM    872    O VAL    98       3.319 -87.453 -17.508  1.00  0.00      BSYN  
ATOM    873    N ALA    99       4.319 -85.419 -17.905  1.00  0.00      BSYN  
ATOM    874    H ALA    99       4.368 -84.467 -17.677  1.00  0.00      BSYN  
ATOM    875   CA ALA    99       5.058 -85.927 -19.040  1.00  0.00      BSYN  
ATOM    876   CB ALA    99       5.524 -84.929 -20.056  1.00  0.00      BSYN  
ATOM    877    C ALA    99       6.165 -86.806 -18.720  1.00  0.00      BSYN  
ATOM    878    O ALA    99       6.770 -86.794 -17.621  1.00  0.00      BSYN  
ATOM    879    N GLN   100       6.320 -87.723 -19.746  1.00  0.00      BSYN  
ATOM    880    H GLN   100       5.933 -87.635 -20.642  1.00  0.00      BSYN  
ATOM    881   CA GLN   100       7.227 -88.774 -19.935  1.00  0.00      BSYN  
ATOM    882   CB GLN   100       6.669 -89.798 -20.978  1.00  0.00      BSYN  
ATOM    883   CG GLN   100       7.168 -91.186 -20.766  1.00  0.00      BSYN  
ATOM    884   CD GLN   100       6.473 -92.239 -21.630  1.00  0.00      BSYN  
ATOM    885  OE1 GLN   100       5.381 -92.002 -22.117  1.00  0.00      BSYN  
ATOM    886  NE2 GLN   100       7.143 -93.418 -21.911  1.00  0.00      BSYN  
ATOM    887 HE21 GLN   100       8.091 -93.444 -21.664  1.00  0.00      BSYN  
ATOM    888 HE22 GLN   100       6.558 -94.077 -22.339  1.00  0.00      BSYN  
ATOM    889    C GLN   100       8.607 -88.133 -20.296  1.00  0.00      BSYN  
ATOM    890    O GLN   100       8.961 -87.928 -21.480  1.00  0.00      BSYN  
ATOM    891    N GLU   101       9.421 -88.024 -19.183  1.00  0.00      BSYN  
ATOM    892    H GLU   101       8.876 -88.347 -18.436  1.00  0.00      BSYN  
ATOM    893   CA GLU   101      10.761 -87.482 -19.108  1.00  0.00      BSYN  
ATOM    894   CB GLU   101      11.248 -87.193 -17.689  1.00  0.00      BSYN  
ATOM    895   CG GLU   101      10.497 -85.856 -17.242  1.00  0.00      BSYN  
ATOM    896   CD GLU   101      11.225 -84.491 -17.421  1.00  0.00      BSYN  
ATOM    897  OE1 GLU   101      11.222 -83.974 -18.567  1.00  0.00      BSYN  
ATOM    898  OE2 GLU   101      11.789 -83.927 -16.430  1.00  0.00      BSYN  
ATOM    899    C GLU   101      11.863 -88.286 -19.795  1.00  0.00      BSYN  
ATOM    900    O GLU   101      12.429 -89.199 -19.157  1.00  0.00      BSYN  
ATOM    901    N ALA   102      12.380 -87.817 -20.960  1.00  0.00      BSYN  
ATOM    902    H ALA   102      11.798 -87.203 -21.454  1.00  0.00      BSYN  
ATOM    903   CA ALA   102      13.662 -88.278 -21.654  1.00  0.00      BSYN  
ATOM    904   CB ALA   102      13.545 -88.161 -23.189  1.00  0.00      BSYN  
ATOM    905    C ALA   102      14.773 -87.547 -21.095  1.00  0.00      BSYN  
ATOM    906    O ALA   102      15.918 -88.050 -21.376  1.00  0.00      BSYN  
ATOM    907    N ALA   103      14.560 -86.430 -20.370  1.00  0.00      BSYN  
ATOM    908    H ALA   103      13.705 -86.031 -20.107  1.00  0.00      BSYN  
ATOM    909   CA ALA   103      15.622 -85.482 -20.105  1.00  0.00      BSYN  
ATOM    910   CB ALA   103      15.118 -84.202 -19.272  1.00  0.00      BSYN  
ATOM    911    C ALA   103      16.783 -85.869 -19.230  1.00  0.00      BSYN  
ATOM    912    O ALA   103      16.758 -86.774 -18.407  1.00  0.00      BSYN  
ATOM    913    N GLU   104      17.929 -85.268 -19.562  1.00  0.00      BSYN  
ATOM    914    H GLU   104      17.852 -84.540 -20.214  1.00  0.00      BSYN  
ATOM    915   CA GLU   104      19.190 -85.842 -19.025  1.00  0.00      BSYN  
ATOM    916   CB GLU   104      19.991 -86.338 -20.231  1.00  0.00      BSYN  
ATOM    917   CG GLU   104      21.098 -87.383 -19.768  1.00  0.00      BSYN  
ATOM    918   CD GLU   104      22.056 -87.665 -20.986  1.00  0.00      BSYN  
ATOM    919  OE1 GLU   104      21.519 -88.082 -22.009  1.00  0.00      BSYN  
ATOM    920  OE2 GLU   104      23.285 -87.510 -20.895  1.00  0.00      BSYN  
ATOM    921    C GLU   104      20.103 -84.923 -18.225  1.00  0.00      BSYN  
ATOM    922    O GLU   104      20.560 -85.395 -17.181  1.00  0.00      BSYN  
ATOM    923    N GLU   105      20.445 -83.731 -18.861  1.00  0.00      BSYN  
ATOM    924    H GLU   105      19.871 -83.511 -19.624  1.00  0.00      BSYN  
ATOM    925   CA GLU   105      21.197 -82.714 -18.225  1.00  0.00      BSYN  
ATOM    926   CB GLU   105      21.812 -81.834 -19.216  1.00  0.00      BSYN  
ATOM    927   CG GLU   105      22.787 -82.466 -20.270  1.00  0.00      BSYN  
ATOM    928   CD GLU   105      24.209 -82.809 -19.965  1.00  0.00      BSYN  
ATOM    929  OE1 GLU   105      24.523 -83.996 -20.144  1.00  0.00      BSYN  
ATOM    930  OE2 GLU   105      25.021 -82.000 -19.503  1.00  0.00      BSYN  
ATOM    931    C GLU   105      20.453 -81.894 -17.189  1.00  0.00      BSYN  
ATOM    932    O GLU   105      19.304 -81.479 -17.433  1.00  0.00      BSYN  
ATOM    933    N PRO   106      20.858 -81.520 -15.959  1.00  0.00      BSYN  
ATOM    934   CD PRO   106      22.018 -82.073 -15.280  1.00  0.00      BSYN  
ATOM    935   CA PRO   106      20.267 -80.584 -15.033  1.00  0.00      BSYN  
ATOM    936   CB PRO   106      20.870 -80.799 -13.664  1.00  0.00      BSYN  
ATOM    937   CG PRO   106      22.308 -81.208 -13.973  1.00  0.00      BSYN  
ATOM    938    C PRO   106      20.341 -79.020 -15.320  1.00  0.00      BSYN  
ATOM    939    O PRO   106      21.451 -78.463 -15.474  1.00  0.00      BSYN  
ATOM    940    N LEU   107      19.226 -78.322 -15.024  1.00  0.00      BSYN  
ATOM    941    H LEU   107      18.536 -78.759 -14.482  1.00  0.00      BSYN  
ATOM    942   CA LEU   107      19.120 -76.875 -15.234  1.00  0.00      BSYN  
ATOM    943   CB LEU   107      17.783 -76.455 -15.983  1.00  0.00      BSYN  
ATOM    944   CG LEU   107      17.619 -76.493 -17.493  1.00  0.00      BSYN  
ATOM    945  CD1 LEU   107      16.113 -76.771 -17.704  1.00  0.00      BSYN  
ATOM    946  CD2 LEU   107      18.090 -75.118 -18.024  1.00  0.00      BSYN  
ATOM    947    C LEU   107      19.269 -76.008 -13.983  1.00  0.00      BSYN  
ATOM    948    O LEU   107      18.305 -76.101 -13.243  1.00  0.00      BSYN  
ATOM    949    N ILE   108      20.354 -75.348 -13.600  1.00  0.00      BSYN  
ATOM    950    H ILE   108      21.181 -75.520 -14.097  1.00  0.00      BSYN  
ATOM    951   CA ILE   108      20.392 -74.425 -12.455  1.00  0.00      BSYN  
ATOM    952   CB ILE   108      21.453 -74.853 -11.457  1.00  0.00      BSYN  
ATOM    953  CG2 ILE   108      20.942 -75.786 -10.341  1.00  0.00      BSYN  
ATOM    954  CG1 ILE   108      22.855 -75.188 -12.074  1.00  0.00      BSYN  
ATOM    955   CD ILE   108      23.980 -74.885 -11.168  1.00  0.00      BSYN  
ATOM    956    C ILE   108      20.646 -72.910 -12.899  1.00  0.00      BSYN  
ATOM    957    O ILE   108      21.559 -72.560 -13.668  1.00  0.00      BSYN  
ATOM    958    N GLU   109      19.815 -72.056 -12.301  1.00  0.00      BSYN  
ATOM    959    H GLU   109      19.026 -72.482 -11.903  1.00  0.00      BSYN  
ATOM    960   CA GLU   109      19.814 -70.636 -12.245  1.00  0.00      BSYN  
ATOM    961   CB GLU   109      19.379 -69.862 -13.502  1.00  0.00      BSYN  
ATOM    962   CG GLU   109      18.236 -70.290 -14.313  1.00  0.00      BSYN  
ATOM    963   CD GLU   109      18.454 -71.538 -15.143  1.00  0.00      BSYN  
ATOM    964  OE1 GLU   109      19.343 -71.819 -15.903  1.00  0.00      BSYN  
ATOM    965  OE2 GLU   109      17.553 -72.422 -15.059  1.00  0.00      BSYN  
ATOM    966    C GLU   109      19.232 -70.095 -10.944  1.00  0.00      BSYN  
ATOM    967    O GLU   109      18.122 -70.551 -10.528  1.00  0.00      BSYN  
ATOM    968    N PRO   110      19.904 -69.218 -10.208  1.00  0.00      BSYN  
ATOM    969   CD PRO   110      21.389 -69.090 -10.408  1.00  0.00      BSYN  
ATOM    970   CA PRO   110      19.353 -68.376  -9.185  1.00  0.00      BSYN  
ATOM    971   CB PRO   110      20.614 -67.642  -8.749  1.00  0.00      BSYN  
ATOM    972   CG PRO   110      21.787 -68.542  -9.100  1.00  0.00      BSYN  
ATOM    973    C PRO   110      18.202 -67.318  -9.369  1.00  0.00      BSYN  
ATOM    974    O PRO   110      17.189 -67.309  -8.679  1.00  0.00      BSYN  
ATOM    975    N LEU   111      18.278 -66.674 -10.632  1.00  0.00      BSYN  
ATOM    976    H LEU   111      18.985 -67.079 -11.176  1.00  0.00      BSYN  
ATOM    977   CA LEU   111      17.281 -65.764 -11.226  1.00  0.00      BSYN  
ATOM    978   CB LEU   111      17.824 -64.373 -11.131  1.00  0.00      BSYN  
ATOM    979   CG LEU   111      18.717 -63.749 -12.152  1.00  0.00      BSYN  
ATOM    980  CD1 LEU   111      18.746 -62.282 -11.764  1.00  0.00      BSYN  
ATOM    981  CD2 LEU   111      20.141 -64.392 -11.965  1.00  0.00      BSYN  
ATOM    982    C LEU   111      16.759 -66.064 -12.609  1.00  0.00      BSYN  
ATOM    983    O LEU   111      17.309 -66.900 -13.162  1.00  0.00      BSYN  
ATOM    984    N MET   112      15.832 -65.209 -13.147  1.00  0.00      BSYN  
ATOM    985    H MET   112      15.733 -64.353 -12.680  1.00  0.00      BSYN  
ATOM    986   CA MET   112      15.187 -65.462 -14.434  1.00  0.00      BSYN  
ATOM    987   CB MET   112      13.669 -65.176 -14.492  1.00  0.00      BSYN  
ATOM    988   CG MET   112      13.336 -63.836 -13.855  1.00  0.00      BSYN  
ATOM    989   SD MET   112      13.584 -63.665 -12.033  1.00  0.00      BSYN  
ATOM    990   CE MET   112      12.082 -63.110 -11.332  1.00  0.00      BSYN  
ATOM    991    C MET   112      16.039 -64.675 -15.454  1.00  0.00      BSYN  
ATOM    992    O MET   112      16.320 -63.527 -15.077  1.00  0.00      BSYN  
ATOM    993    N GLU   113      16.391 -65.231 -16.618  1.00  0.00      BSYN  
ATOM    994    H GLU   113      16.123 -66.155 -16.804  1.00  0.00      BSYN  
ATOM    995   CA GLU   113      17.097 -64.694 -17.775  1.00  0.00      BSYN  
ATOM    996   CB GLU   113      18.130 -65.566 -18.337  1.00  0.00      BSYN  
ATOM    997   CG GLU   113      19.513 -65.538 -17.730  1.00  0.00      BSYN  
ATOM    998   CD GLU   113      19.659 -66.555 -16.620  1.00  0.00      BSYN  
ATOM    999  OE1 GLU   113      19.532 -66.174 -15.508  1.00  0.00      BSYN  
ATOM   1000  OE2 GLU   113      19.689 -67.791 -16.886  1.00  0.00      BSYN  
ATOM   1001    C GLU   113      16.072 -64.377 -18.945  1.00  0.00      BSYN  
ATOM   1002    O GLU   113      15.172 -65.222 -19.284  1.00  0.00      BSYN  
ATOM   1003    N PRO   114      16.207 -63.270 -19.700  1.00  0.00      BSYN  
ATOM   1004   CD PRO   114      16.710 -62.072 -19.069  1.00  0.00      BSYN  
ATOM   1005   CA PRO   114      15.532 -63.043 -20.928  1.00  0.00      BSYN  
ATOM   1006   CB PRO   114      15.462 -61.454 -20.810  1.00  0.00      BSYN  
ATOM   1007   CG PRO   114      16.742 -61.031 -20.137  1.00  0.00      BSYN  
ATOM   1008    C PRO   114      15.965 -63.627 -22.280  1.00  0.00      BSYN  
ATOM   1009    O PRO   114      15.902 -62.944 -23.337  1.00  0.00      BSYN  
ATOM   1010    N GLU   115      16.044 -64.875 -22.372  1.00  0.00      BSYN  
ATOM   1011    H GLU   115      15.614 -65.513 -21.765  1.00  0.00      BSYN  
ATOM   1012   CA GLU   115      16.580 -65.589 -23.605  1.00  0.00      BSYN  
ATOM   1013   CB GLU   115      17.293 -66.790 -23.108  1.00  0.00      BSYN  
ATOM   1014   CG GLU   115      17.954 -67.572 -24.322  1.00  0.00      BSYN  
ATOM   1015   CD GLU   115      19.365 -68.066 -24.007  1.00  0.00      BSYN  
ATOM   1016  OE1 GLU   115      19.721 -68.589 -22.927  1.00  0.00      BSYN  
ATOM   1017  OE2 GLU   115      20.117 -67.961 -24.972  1.00  0.00      BSYN  
ATOM   1018    C GLU   115      15.394 -65.846 -24.580  1.00  0.00      BSYN  
ATOM   1019    O GLU   115      14.226 -66.306 -24.232  1.00  0.00      BSYN  
ATOM   1020    N GLY   116      15.642 -65.772 -25.898  1.00  0.00      BSYN  
ATOM   1021    H GLY   116      16.401 -65.226 -26.190  1.00  0.00      BSYN  
ATOM   1022   CA GLY   116      14.847 -66.180 -26.956  1.00  0.00      BSYN  
ATOM   1023    C GLY   116      15.413 -65.852 -28.336  1.00  0.00      BSYN  
ATOM   1024    O GLY   116      16.600 -66.057 -28.686  1.00  0.00      BSYN  
ATOM   1025    N GLU   117      14.440 -65.256 -29.090  1.00  0.00      BSYN  
ATOM   1026    H GLU   117      13.565 -65.097 -28.679  1.00  0.00      BSYN  
ATOM   1027   CA GLU   117      14.648 -64.827 -30.451  1.00  0.00      BSYN  
ATOM   1028   CB GLU   117      14.126 -65.905 -31.379  1.00  0.00      BSYN  
ATOM   1029   CG GLU   117      14.580 -65.887 -32.871  1.00  0.00      BSYN  
ATOM   1030   CD GLU   117      15.622 -66.977 -33.295  1.00  0.00      BSYN  
ATOM   1031  OE1 GLU   117      16.424 -66.801 -34.164  1.00  0.00      BSYN  
ATOM   1032  OE2 GLU   117      15.623 -68.187 -32.851  1.00  0.00      BSYN  
ATOM   1033    C GLU   117      13.998 -63.460 -30.667  1.00  0.00      BSYN  
ATOM   1034    O GLU   117      12.867 -63.220 -31.011  1.00  0.00      BSYN  
ATOM   1035    N SER   118      14.874 -62.526 -30.177  1.00  0.00      BSYN  
ATOM   1036    H SER   118      15.656 -62.841 -29.679  1.00  0.00      BSYN  
ATOM   1037   CA SER   118      14.697 -61.130 -30.070  1.00  0.00      BSYN  
ATOM   1038   CB SER   118      14.362 -60.312 -31.416  1.00  0.00      BSYN  
ATOM   1039   OG SER   118      13.085 -60.548 -32.115  1.00  0.00      BSYN  
ATOM   1040   HG SER   118      12.995 -61.499 -32.212  1.00  0.00      BSYN  
ATOM   1041    C SER   118      13.655 -60.858 -28.983  1.00  0.00      BSYN  
ATOM   1042    O SER   118      14.003 -60.282 -27.936  1.00  0.00      BSYN  
ATOM   1043    N TYR   119      12.366 -61.030 -29.238  1.00  0.00      BSYN  
ATOM   1044    H TYR   119      12.096 -60.868 -30.166  1.00  0.00      BSYN  
ATOM   1045   CA TYR   119      11.234 -61.095 -28.227  1.00  0.00      BSYN  
ATOM   1046   CB TYR   119      10.037 -61.546 -29.072  1.00  0.00      BSYN  
ATOM   1047   CG TYR   119       9.045 -60.656 -29.638  1.00  0.00      BSYN  
ATOM   1048  CD1 TYR   119       8.830 -60.771 -30.974  1.00  0.00      BSYN  
ATOM   1049  CE1 TYR   119       7.839 -60.044 -31.668  1.00  0.00      BSYN  
ATOM   1050  CD2 TYR   119       8.342 -59.636 -28.960  1.00  0.00      BSYN  
ATOM   1051  CE2 TYR   119       7.537 -58.810 -29.570  1.00  0.00      BSYN  
ATOM   1052   CZ TYR   119       7.163 -59.031 -30.906  1.00  0.00      BSYN  
ATOM   1053   OH TYR   119       6.169 -58.429 -31.581  1.00  0.00      BSYN  
ATOM   1054   HH TYR   119       5.587 -59.054 -32.017  1.00  0.00      BSYN  
ATOM   1055    C TYR   119      11.511 -62.154 -27.210  1.00  0.00      BSYN  
ATOM   1056    O TYR   119      12.194 -63.120 -27.545  1.00  0.00      BSYN  
ATOM   1057    N GLU   120      11.121 -62.197 -25.961  1.00  0.00      BSYN  
ATOM   1058    H GLU   120      11.277 -63.030 -25.468  1.00  0.00      BSYN  
ATOM   1059   CA GLU   120      10.671 -61.021 -25.297  1.00  0.00      BSYN  
ATOM   1060   CB GLU   120       9.412 -61.374 -24.488  1.00  0.00      BSYN  
ATOM   1061   CG GLU   120       8.205 -61.342 -25.400  1.00  0.00      BSYN  
ATOM   1062   CD GLU   120       6.882 -61.692 -24.730  1.00  0.00      BSYN  
ATOM   1063  OE1 GLU   120       6.478 -60.858 -23.890  1.00  0.00      BSYN  
ATOM   1064  OE2 GLU   120       6.172 -62.642 -25.052  1.00  0.00      BSYN  
ATOM   1065    C GLU   120      11.812 -60.260 -24.530  1.00  0.00      BSYN  
ATOM   1066    O GLU   120      12.905 -60.748 -24.225  1.00  0.00      BSYN  
ATOM   1067    N ASP   121      11.606 -58.968 -24.289  1.00  0.00      BSYN  
ATOM   1068    H ASP   121      10.849 -58.501 -24.702  1.00  0.00      BSYN  
ATOM   1069   CA ASP   121      12.544 -58.048 -23.535  1.00  0.00      BSYN  
ATOM   1070   CB ASP   121      13.422 -57.377 -24.619  1.00  0.00      BSYN  
ATOM   1071   CG ASP   121      14.503 -56.487 -23.950  1.00  0.00      BSYN  
ATOM   1072  OD1 ASP   121      15.611 -57.081 -23.869  1.00  0.00      BSYN  
ATOM   1073  OD2 ASP   121      14.387 -55.316 -23.593  1.00  0.00      BSYN  
ATOM   1074    C ASP   121      11.666 -57.067 -22.747  1.00  0.00      BSYN  
ATOM   1075    O ASP   121      10.907 -56.335 -23.382  1.00  0.00      BSYN  
ATOM   1076    N PRO   122      11.709 -56.963 -21.427  1.00  0.00      BSYN  
ATOM   1077   CD PRO   122      12.157 -58.052 -20.504  1.00  0.00      BSYN  
ATOM   1078   CA PRO   122      10.979 -55.929 -20.651  1.00  0.00      BSYN  
ATOM   1079   CB PRO   122      11.093 -56.432 -19.163  1.00  0.00      BSYN  
ATOM   1080   CG PRO   122      11.087 -57.950 -19.317  1.00  0.00      BSYN  
ATOM   1081    C PRO   122      11.608 -54.522 -20.550  1.00  0.00      BSYN  
ATOM   1082    O PRO   122      12.739 -54.433 -20.063  1.00  0.00      BSYN  
ATOM   1083    N PRO   123      11.067 -53.511 -21.259  1.00  0.00      BSYN  
ATOM   1084   CD PRO   123      10.059 -53.577 -22.271  1.00  0.00      BSYN  
ATOM   1085   CA PRO   123      11.745 -52.168 -21.366  1.00  0.00      BSYN  
ATOM   1086   CB PRO   123      11.179 -51.584 -22.618  1.00  0.00      BSYN  
ATOM   1087   CG PRO   123      10.742 -52.801 -23.413  1.00  0.00      BSYN  
ATOM   1088    C PRO   123      11.574 -51.314 -20.125  1.00  0.00      BSYN  
ATOM   1089    O PRO   123      10.370 -51.076 -19.772  1.00  0.00      BSYN  
ATOM   1090    N GLN   124      12.600 -50.924 -19.412  1.00  0.00      BSYN  
ATOM   1091    H GLN   124      13.551 -51.118 -19.547  1.00  0.00      BSYN  
ATOM   1092   CA GLN   124      12.404 -50.084 -18.288  1.00  0.00      BSYN  
ATOM   1093   CB GLN   124      11.991 -50.847 -17.039  1.00  0.00      BSYN  
ATOM   1094   CG GLN   124      11.578 -49.760 -15.981  1.00  0.00      BSYN  
ATOM   1095   CD GLN   124      10.333 -49.071 -16.539  1.00  0.00      BSYN  
ATOM   1096  OE1 GLN   124       9.240 -49.583 -16.676  1.00  0.00      BSYN  
ATOM   1097  NE2 GLN   124      10.714 -47.878 -16.950  1.00  0.00      BSYN  
ATOM   1098 HE21 GLN   124      11.603 -47.524 -16.737  1.00  0.00      BSYN  
ATOM   1099 HE22 GLN   124      10.146 -47.250 -17.443  1.00  0.00      BSYN  
ATOM   1100    C GLN   124      13.697 -49.270 -18.267  1.00  0.00      BSYN  
ATOM   1101    O GLN   124      14.756 -49.811 -18.662  1.00  0.00      BSYN  
ATOM   1102    N GLU   125      13.691 -47.987 -17.893  1.00  0.00      BSYN  
ATOM   1103    H GLU   125      12.952 -47.411 -17.606  1.00  0.00      BSYN  
ATOM   1104   CA GLU   125      14.924 -47.453 -17.602  1.00  0.00      BSYN  
ATOM   1105   CB GLU   125      15.008 -46.048 -18.229  1.00  0.00      BSYN  
ATOM   1106   CG GLU   125      14.452 -45.950 -19.591  1.00  0.00      BSYN  
ATOM   1107   CD GLU   125      12.944 -45.805 -19.903  1.00  0.00      BSYN  
ATOM   1108  OE1 GLU   125      12.227 -45.570 -18.939  1.00  0.00      BSYN  
ATOM   1109  OE2 GLU   125      12.553 -45.927 -21.064  1.00  0.00      BSYN  
ATOM   1110    C GLU   125      15.375 -47.468 -16.175  1.00  0.00      BSYN  
ATOM   1111    O GLU   125      14.523 -47.744 -15.333  1.00  0.00      BSYN  
ATOM   1112    N GLU   126      16.653 -47.266 -15.862  1.00  0.00      BSYN  
ATOM   1113    H GLU   126      17.224 -46.942 -16.589  1.00  0.00      BSYN  
ATOM   1114   CA GLU   126      17.167 -47.273 -14.554  1.00  0.00      BSYN  
ATOM   1115   CB GLU   126      18.657 -47.662 -14.635  1.00  0.00      BSYN  
ATOM   1116   CG GLU   126      18.754 -49.153 -15.036  1.00  0.00      BSYN  
ATOM   1117   CD GLU   126      20.065 -49.703 -14.565  1.00  0.00      BSYN  
ATOM   1118  OE1 GLU   126      21.182 -49.293 -14.839  1.00  0.00      BSYN  
ATOM   1119  OE2 GLU   126      19.999 -50.718 -13.851  1.00  0.00      BSYN  
ATOM   1120    C GLU   126      16.998 -45.953 -13.716  1.00  0.00      BSYN  
ATOM   1121    O GLU   126      17.932 -45.196 -13.458  1.00  0.00      BSYN  
ATOM   1122    N TYR   127      15.752 -45.820 -13.267  1.00  0.00      BSYN  
ATOM   1123    H TYR   127      15.081 -46.387 -13.701  1.00  0.00      BSYN  
ATOM   1124   CA TYR   127      15.481 -44.743 -12.300  1.00  0.00      BSYN  
ATOM   1125   CB TYR   127      14.254 -44.083 -12.775  1.00  0.00      BSYN  
ATOM   1126   CG TYR   127      14.384 -43.309 -14.049  1.00  0.00      BSYN  
ATOM   1127  CD1 TYR   127      13.626 -43.778 -15.095  1.00  0.00      BSYN  
ATOM   1128  CE1 TYR   127      13.640 -43.147 -16.299  1.00  0.00      BSYN  
ATOM   1129  CD2 TYR   127      15.158 -42.159 -14.043  1.00  0.00      BSYN  
ATOM   1130  CE2 TYR   127      15.313 -41.602 -15.317  1.00  0.00      BSYN  
ATOM   1131   CZ TYR   127      14.486 -42.065 -16.436  1.00  0.00      BSYN  
ATOM   1132   OH TYR   127      14.537 -41.555 -17.764  1.00  0.00      BSYN  
ATOM   1133   HH TYR   127      15.359 -41.076 -17.889  1.00  0.00      BSYN  
ATOM   1134    C TYR   127      15.337 -45.303 -10.877  1.00  0.00      BSYN  
ATOM   1135    O TYR   127      14.836 -46.410 -10.860  1.00  0.00      BSYN  
ATOM   1136    N GLN   128      15.879 -44.836  -9.796  1.00  0.00      BSYN  
ATOM   1137    H GLN   128      15.976 -45.329  -8.954  1.00  0.00      BSYN  
ATOM   1138   CA GLN   128      16.595 -43.552  -9.867  1.00  0.00      BSYN  
ATOM   1139   CB GLN   128      16.025 -42.359  -9.098  1.00  0.00      BSYN  
ATOM   1140   CG GLN   128      16.619 -41.106  -9.727  1.00  0.00      BSYN  
ATOM   1141   CD GLN   128      16.115 -39.825  -9.017  1.00  0.00      BSYN  
ATOM   1142  OE1 GLN   128      14.925 -39.563  -9.060  1.00  0.00      BSYN  
ATOM   1143  NE2 GLN   128      17.023 -38.872  -8.714  1.00  0.00      BSYN  
ATOM   1144 HE21 GLN   128      16.746 -38.037  -8.280  1.00  0.00      BSYN  
ATOM   1145 HE22 GLN   128      17.920 -38.909  -9.106  1.00  0.00      BSYN  
ATOM   1146    C GLN   128      18.026 -43.650  -9.453  1.00  0.00      BSYN  
ATOM   1147    O GLN   128      19.044 -43.359 -10.061  1.00  0.00      BSYN  
ATOM   1148    N GLU   129      18.067 -43.983  -8.160  1.00  0.00      BSYN  
ATOM   1149    H GLU   129      17.204 -43.927  -7.699  1.00  0.00      BSYN  
ATOM   1150   CA GLU   129      19.338 -44.361  -7.460  1.00  0.00      BSYN  
ATOM   1151   CB GLU   129      19.138 -44.453  -5.943  1.00  0.00      BSYN  
ATOM   1152   CG GLU   129      18.645 -43.229  -5.175  1.00  0.00      BSYN  
ATOM   1153   CD GLU   129      17.823 -43.476  -3.968  1.00  0.00      BSYN  
ATOM   1154  OE1 GLU   129      18.288 -43.887  -2.899  1.00  0.00      BSYN  
ATOM   1155  OE2 GLU   129      16.582 -43.483  -4.121  1.00  0.00      BSYN  
ATOM   1156    C GLU   129      19.786 -45.742  -8.020  1.00  0.00      BSYN  
ATOM   1157    O GLU   129      19.013 -46.614  -8.280  1.00  0.00      BSYN  
ATOM   1158    N TYR   130      21.045 -45.933  -7.871  1.00  0.00      BSYN  
ATOM   1159    H TYR   130      21.524 -45.311  -7.284  1.00  0.00      BSYN  
ATOM   1160   CA TYR   130      21.614 -47.206  -8.353  1.00  0.00      BSYN  
ATOM   1161   CB TYR   130      22.068 -47.231  -9.716  1.00  0.00      BSYN  
ATOM   1162   CG TYR   130      22.377 -48.542 -10.406  1.00  0.00      BSYN  
ATOM   1163  CD1 TYR   130      21.450 -49.471 -10.789  1.00  0.00      BSYN  
ATOM   1164  CE1 TYR   130      21.939 -50.587 -11.436  1.00  0.00      BSYN  
ATOM   1165  CD2 TYR   130      23.768 -48.754 -10.594  1.00  0.00      BSYN  
ATOM   1166  CE2 TYR   130      24.181 -49.863 -11.197  1.00  0.00      BSYN  
ATOM   1167   CZ TYR   130      23.352 -50.729 -11.653  1.00  0.00      BSYN  
ATOM   1168   OH TYR   130      23.917 -51.800 -12.344  1.00  0.00      BSYN  
ATOM   1169   HH TYR   130      23.504 -52.051 -13.173  1.00  0.00      BSYN  
ATOM   1170    C TYR   130      22.921 -47.639  -7.511  1.00  0.00      BSYN  
ATOM   1171    O TYR   130      23.910 -46.945  -7.361  1.00  0.00      BSYN  
ATOM   1172    N GLU   131      22.550 -48.706  -6.757  1.00  0.00      BSYN  
ATOM   1173    H GLU   131      21.617 -48.662  -6.461  1.00  0.00      BSYN  
ATOM   1174   CA GLU   131      23.576 -49.400  -5.912  1.00  0.00      BSYN  
ATOM   1175   CB GLU   131      22.807 -50.052  -4.776  1.00  0.00      BSYN  
ATOM   1176   CG GLU   131      22.722 -48.941  -3.713  1.00  0.00      BSYN  
ATOM   1177   CD GLU   131      22.606 -49.462  -2.355  1.00  0.00      BSYN  
ATOM   1178  OE1 GLU   131      23.557 -49.251  -1.626  1.00  0.00      BSYN  
ATOM   1179  OE2 GLU   131      21.468 -49.970  -2.089  1.00  0.00      BSYN  
ATOM   1180    C GLU   131      24.481 -50.458  -6.697  1.00  0.00      BSYN  
ATOM   1181    O GLU   131      23.836 -51.364  -7.317  1.00  0.00      BSYN  
ATOM   1182    N PRO   132      25.843 -50.429  -6.602  1.00  0.00      BSYN  
ATOM   1183   CD PRO   132      26.702 -49.251  -6.298  1.00  0.00      BSYN  
ATOM   1184   CA PRO   132      26.706 -51.569  -7.133  1.00  0.00      BSYN  
ATOM   1185   CB PRO   132      27.734 -50.818  -7.875  1.00  0.00      BSYN  
ATOM   1186   CG PRO   132      28.043 -49.726  -6.989  1.00  0.00      BSYN  
ATOM   1187    C PRO   132      27.202 -52.608  -6.207  1.00  0.00      BSYN  
ATOM   1188    O PRO   132      26.950 -52.327  -5.074  1.00  0.00      BSYN  
ATOM   1189    N GLU   133      27.907 -53.716  -6.602  1.00  0.00      BSYN  
ATOM   1190    H GLU   133      28.238 -53.798  -7.521  1.00  0.00      BSYN  
ATOM   1191   CA GLU   133      28.325 -54.750  -5.682  1.00  0.00      BSYN  
ATOM   1192   CB GLU   133      27.244 -55.715  -5.705  1.00  0.00      BSYN  
ATOM   1193   CG GLU   133      26.927 -56.448  -4.502  1.00  0.00      BSYN  
ATOM   1194   CD GLU   133      26.115 -55.804  -3.464  1.00  0.00      BSYN  
ATOM   1195  OE1 GLU   133      26.548 -55.548  -2.345  1.00  0.00      BSYN  
ATOM   1196  OE2 GLU   133      25.014 -55.414  -3.749  1.00  0.00      BSYN  
ATOM   1197    C GLU   133      29.622 -55.399  -6.015  1.00  0.00      BSYN  
ATOM   1198    O GLU   133      30.048 -55.165  -7.139  1.00  0.00      BSYN  
ATOM   1199    N ALA   134      30.358 -56.096  -5.098  1.00  0.00      BSYN  
ATOM   1200    H ALA   134      30.019 -56.290  -4.199  1.00  0.00      BSYN  
ATOM   1201   CA ALA   134      31.559 -56.787  -5.342  1.00  0.00      BSYN  
ATOM   1202   CB ALA   134      32.810 -55.945  -5.044  1.00  0.00      BSYN  
ATOM   1203    C ALA   134      31.659 -57.950  -4.321  1.00  0.00      BSYN  
ATOM   1204  OT1 ALA   134      31.240 -57.717  -3.177  1.00  0.00      BSYN  
ATOM   1205  OT2 ALA   134      32.266 -58.914  -4.716  1.00  0.00      BSYN  
END
