# Supplementary material for: Data set of intrinsically disordered proteins analysed at a local protein conformation level
Source: Data Brief. 2020 Mar 5;29:105383. doi: 10.1016/j.dib.2020.105383 (PMC7078294; doi:10.1016/j.dib.2020.105383)
Supplement: Supplementary file 1 [file mmc1.zip › the data/1-DATA/PED1AAD-pdb/1AAD-186.pdb]

CRYST1    1.000    1.000    1.000  90.00  90.00  90.00 P 1           1
ATOM      1  HT1 MET     1     -67.492 -66.776 -32.247  1.00  0.00      BSYN  
ATOM      2  HT2 MET     1     -68.439 -67.716 -33.473  1.00  0.00      BSYN  
ATOM      3    N MET     1     -67.561 -67.547 -32.942  1.00  0.00      BSYN  
ATOM      4  HT3 MET     1     -66.859 -67.410 -33.697  1.00  0.00      BSYN  
ATOM      5   CA MET     1     -67.104 -68.674 -32.120  1.00  0.00      BSYN  
ATOM      6   CB MET     1     -68.265 -69.449 -31.711  1.00  0.00      BSYN  
ATOM      7   CG MET     1     -68.187 -70.152 -30.329  1.00  0.00      BSYN  
ATOM      8   SD MET     1     -68.294 -68.983 -28.919  1.00  0.00      BSYN  
ATOM      9   CE MET     1     -69.271 -67.609 -29.495  1.00  0.00      BSYN  
ATOM     10    C MET     1     -66.184 -69.640 -32.932  1.00  0.00      BSYN  
ATOM     11    O MET     1     -66.124 -69.800 -34.104  1.00  0.00      BSYN  
ATOM     12    N ASP     2     -65.400 -70.361 -32.120  1.00  0.00      BSYN  
ATOM     13    H ASP     2     -65.683 -70.269 -31.187  1.00  0.00      BSYN  
ATOM     14   CA ASP     2     -64.203 -71.077 -32.582  1.00  0.00      BSYN  
ATOM     15   CB ASP     2     -63.373 -71.279 -31.206  1.00  0.00      BSYN  
ATOM     16   CG ASP     2     -62.134 -72.216 -31.135  1.00  0.00      BSYN  
ATOM     17  OD1 ASP     2     -61.410 -72.553 -32.129  1.00  0.00      BSYN  
ATOM     18  OD2 ASP     2     -61.650 -72.481 -30.068  1.00  0.00      BSYN  
ATOM     19    C ASP     2     -64.577 -72.450 -33.267  1.00  0.00      BSYN  
ATOM     20    O ASP     2     -65.277 -73.329 -32.708  1.00  0.00      BSYN  
ATOM     21    N VAL     3     -64.033 -72.617 -34.452  1.00  0.00      BSYN  
ATOM     22    H VAL     3     -63.463 -71.901 -34.802  1.00  0.00      BSYN  
ATOM     23   CA VAL     3     -64.153 -73.902 -35.103  1.00  0.00      BSYN  
ATOM     24   CB VAL     3     -64.314 -73.744 -36.619  1.00  0.00      BSYN  
ATOM     25  CG1 VAL     3     -64.418 -75.081 -37.435  1.00  0.00      BSYN  
ATOM     26  CG2 VAL     3     -65.565 -73.003 -37.006  1.00  0.00      BSYN  
ATOM     27    C VAL     3     -62.944 -74.734 -34.695  1.00  0.00      BSYN  
ATOM     28    O VAL     3     -61.824 -74.294 -34.907  1.00  0.00      BSYN  
ATOM     29    N PHE     4     -63.248 -75.823 -33.920  1.00  0.00      BSYN  
ATOM     30    H PHE     4     -64.165 -76.164 -33.875  1.00  0.00      BSYN  
ATOM     31   CA PHE     4     -62.141 -76.410 -33.114  1.00  0.00      BSYN  
ATOM     32   CB PHE     4     -62.730 -77.328 -32.095  1.00  0.00      BSYN  
ATOM     33   CG PHE     4     -63.497 -76.503 -31.166  1.00  0.00      BSYN  
ATOM     34  CD1 PHE     4     -64.911 -76.229 -31.319  1.00  0.00      BSYN  
ATOM     35  CD2 PHE     4     -62.972 -76.055 -30.012  1.00  0.00      BSYN  
ATOM     36  CE1 PHE     4     -65.638 -75.683 -30.307  1.00  0.00      BSYN  
ATOM     37  CE2 PHE     4     -63.620 -75.458 -28.994  1.00  0.00      BSYN  
ATOM     38   CZ PHE     4     -64.984 -75.267 -29.207  1.00  0.00      BSYN  
ATOM     39    C PHE     4     -61.186 -77.333 -33.928  1.00  0.00      BSYN  
ATOM     40    O PHE     4     -60.088 -77.543 -33.610  1.00  0.00      BSYN  
ATOM     41    N MET     5     -61.493 -78.137 -34.997  1.00  0.00      BSYN  
ATOM     42    H MET     5     -62.365 -77.916 -35.386  1.00  0.00      BSYN  
ATOM     43   CA MET     5     -60.769 -79.321 -35.531  1.00  0.00      BSYN  
ATOM     44   CB MET     5     -61.759 -80.483 -36.093  1.00  0.00      BSYN  
ATOM     45   CG MET     5     -62.565 -80.876 -34.897  1.00  0.00      BSYN  
ATOM     46   SD MET     5     -63.744 -82.180 -35.247  1.00  0.00      BSYN  
ATOM     47   CE MET     5     -62.783 -83.497 -34.640  1.00  0.00      BSYN  
ATOM     48    C MET     5     -59.829 -78.928 -36.675  1.00  0.00      BSYN  
ATOM     49    O MET     5     -60.149 -78.886 -37.914  1.00  0.00      BSYN  
ATOM     50    N LYS     6     -58.629 -78.511 -36.242  1.00  0.00      BSYN  
ATOM     51    H LYS     6     -58.541 -78.522 -35.266  1.00  0.00      BSYN  
ATOM     52   CA LYS     6     -57.759 -77.749 -37.121  1.00  0.00      BSYN  
ATOM     53   CB LYS     6     -57.958 -76.211 -37.117  1.00  0.00      BSYN  
ATOM     54   CG LYS     6     -57.766 -75.379 -35.921  1.00  0.00      BSYN  
ATOM     55   CD LYS     6     -57.638 -73.940 -36.367  1.00  0.00      BSYN  
ATOM     56   CE LYS     6     -58.867 -73.190 -35.935  1.00  0.00      BSYN  
ATOM     57   NZ LYS     6     -58.957 -73.218 -34.525  1.00  0.00      BSYN  
ATOM     58  HZ1 LYS     6     -58.006 -73.283 -34.109  1.00  0.00      BSYN  
ATOM     59  HZ2 LYS     6     -59.255 -72.224 -34.454  1.00  0.00      BSYN  
ATOM     60  HZ3 LYS     6     -59.553 -73.991 -34.167  1.00  0.00      BSYN  
ATOM     61    C LYS     6     -56.288 -78.148 -36.987  1.00  0.00      BSYN  
ATOM     62    O LYS     6     -55.804 -78.891 -37.909  1.00  0.00      BSYN  
ATOM     63    N GLY     7     -55.688 -78.020 -35.760  1.00  0.00      BSYN  
ATOM     64    H GLY     7     -56.203 -77.743 -34.974  1.00  0.00      BSYN  
ATOM     65   CA GLY     7     -54.327 -78.602 -35.575  1.00  0.00      BSYN  
ATOM     66    C GLY     7     -53.289 -77.701 -36.311  1.00  0.00      BSYN  
ATOM     67    O GLY     7     -53.429 -76.494 -36.405  1.00  0.00      BSYN  
ATOM     68    N LEU     8     -52.264 -78.259 -36.946  1.00  0.00      BSYN  
ATOM     69    H LEU     8     -51.739 -77.730 -37.582  1.00  0.00      BSYN  
ATOM     70   CA LEU     8     -51.980 -79.697 -36.894  1.00  0.00      BSYN  
ATOM     71   CB LEU     8     -51.228 -80.097 -38.181  1.00  0.00      BSYN  
ATOM     72   CG LEU     8     -52.062 -80.755 -39.319  1.00  0.00      BSYN  
ATOM     73  CD1 LEU     8     -52.920 -79.806 -40.153  1.00  0.00      BSYN  
ATOM     74  CD2 LEU     8     -50.933 -81.400 -40.127  1.00  0.00      BSYN  
ATOM     75    C LEU     8     -51.342 -80.112 -35.603  1.00  0.00      BSYN  
ATOM     76    O LEU     8     -51.137 -81.282 -35.405  1.00  0.00      BSYN  
ATOM     77    N SER     9     -51.134 -79.080 -34.735  1.00  0.00      BSYN  
ATOM     78    H SER     9     -51.379 -78.162 -34.974  1.00  0.00      BSYN  
ATOM     79   CA SER     9     -50.508 -79.361 -33.400  1.00  0.00      BSYN  
ATOM     80   CB SER     9     -49.036 -78.944 -33.480  1.00  0.00      BSYN  
ATOM     81   OG SER     9     -48.465 -79.611 -34.660  1.00  0.00      BSYN  
ATOM     82   HG SER     9     -48.339 -80.562 -34.648  1.00  0.00      BSYN  
ATOM     83    C SER     9     -51.174 -78.568 -32.326  1.00  0.00      BSYN  
ATOM     84    O SER     9     -51.033 -77.343 -32.205  1.00  0.00      BSYN  
ATOM     85    N MET    10     -51.965 -79.322 -31.522  1.00  0.00      BSYN  
ATOM     86    H MET    10     -52.032 -80.261 -31.792  1.00  0.00      BSYN  
ATOM     87   CA MET    10     -52.511 -78.857 -30.243  1.00  0.00      BSYN  
ATOM     88   CB MET    10     -54.007 -78.742 -30.435  1.00  0.00      BSYN  
ATOM     89   CG MET    10     -54.425 -77.495 -31.067  1.00  0.00      BSYN  
ATOM     90   SD MET    10     -54.540 -75.957 -30.137  1.00  0.00      BSYN  
ATOM     91   CE MET    10     -56.164 -75.899 -29.396  1.00  0.00      BSYN  
ATOM     92    C MET    10     -52.296 -79.739 -29.037  1.00  0.00      BSYN  
ATOM     93    O MET    10     -51.398 -80.583 -29.012  1.00  0.00      BSYN  
ATOM     94    N ALA    11     -53.012 -79.535 -27.852  1.00  0.00      BSYN  
ATOM     95    H ALA    11     -53.572 -78.733 -27.782  1.00  0.00      BSYN  
ATOM     96   CA ALA    11     -53.071 -80.712 -26.805  1.00  0.00      BSYN  
ATOM     97   CB ALA    11     -53.854 -80.389 -25.470  1.00  0.00      BSYN  
ATOM     98    C ALA    11     -53.143 -82.171 -27.036  1.00  0.00      BSYN  
ATOM     99    O ALA    11     -54.218 -82.761 -27.175  1.00  0.00      BSYN  
ATOM    100    N LYS    12     -52.053 -82.847 -27.055  1.00  0.00      BSYN  
ATOM    101    H LYS    12     -51.230 -82.323 -27.145  1.00  0.00      BSYN  
ATOM    102   CA LYS    12     -52.146 -84.272 -27.223  1.00  0.00      BSYN  
ATOM    103   CB LYS    12     -50.953 -84.681 -28.161  1.00  0.00      BSYN  
ATOM    104   CG LYS    12     -51.268 -84.089 -29.583  1.00  0.00      BSYN  
ATOM    105   CD LYS    12     -50.523 -84.458 -30.700  1.00  0.00      BSYN  
ATOM    106   CE LYS    12     -50.728 -83.429 -31.729  1.00  0.00      BSYN  
ATOM    107   NZ LYS    12     -49.694 -83.784 -32.745  1.00  0.00      BSYN  
ATOM    108  HZ1 LYS    12     -49.799 -84.665 -33.288  1.00  0.00      BSYN  
ATOM    109  HZ2 LYS    12     -49.687 -83.270 -33.649  1.00  0.00      BSYN  
ATOM    110  HZ3 LYS    12     -48.720 -83.736 -32.383  1.00  0.00      BSYN  
ATOM    111    C LYS    12     -52.387 -85.175 -25.988  1.00  0.00      BSYN  
ATOM    112    O LYS    12     -51.465 -85.619 -25.335  1.00  0.00      BSYN  
ATOM    113    N GLU    13     -53.671 -85.332 -25.638  1.00  0.00      BSYN  
ATOM    114    H GLU    13     -54.314 -84.716 -26.046  1.00  0.00      BSYN  
ATOM    115   CA GLU    13     -54.100 -86.287 -24.635  1.00  0.00      BSYN  
ATOM    116   CB GLU    13     -55.329 -85.772 -23.977  1.00  0.00      BSYN  
ATOM    117   CG GLU    13     -55.212 -86.286 -22.498  1.00  0.00      BSYN  
ATOM    118   CD GLU    13     -54.252 -85.493 -21.661  1.00  0.00      BSYN  
ATOM    119  OE1 GLU    13     -53.069 -85.688 -21.696  1.00  0.00      BSYN  
ATOM    120  OE2 GLU    13     -54.725 -84.678 -20.837  1.00  0.00      BSYN  
ATOM    121    C GLU    13     -54.383 -87.699 -25.227  1.00  0.00      BSYN  
ATOM    122    O GLU    13     -55.307 -87.879 -25.972  1.00  0.00      BSYN  
ATOM    123    N GLY    14     -53.473 -88.640 -24.866  1.00  0.00      BSYN  
ATOM    124    H GLY    14     -52.658 -88.287 -24.451  1.00  0.00      BSYN  
ATOM    125   CA GLY    14     -53.687 -90.046 -25.111  1.00  0.00      BSYN  
ATOM    126    C GLY    14     -52.986 -90.369 -26.422  1.00  0.00      BSYN  
ATOM    127    O GLY    14     -52.567 -91.518 -26.701  1.00  0.00      BSYN  
ATOM    128    N VAL    15     -52.706 -89.384 -27.271  1.00  0.00      BSYN  
ATOM    129    H VAL    15     -52.686 -88.443 -27.001  1.00  0.00      BSYN  
ATOM    130   CA VAL    15     -52.279 -89.777 -28.640  1.00  0.00      BSYN  
ATOM    131   CB VAL    15     -53.038 -88.985 -29.709  1.00  0.00      BSYN  
ATOM    132  CG1 VAL    15     -53.281 -89.898 -30.858  1.00  0.00      BSYN  
ATOM    133  CG2 VAL    15     -54.204 -87.968 -29.273  1.00  0.00      BSYN  
ATOM    134    C VAL    15     -50.764 -89.576 -28.734  1.00  0.00      BSYN  
ATOM    135    O VAL    15     -50.141 -88.694 -29.296  1.00  0.00      BSYN  
ATOM    136    N VAL    16     -50.164 -90.375 -27.881  1.00  0.00      BSYN  
ATOM    137    H VAL    16     -50.621 -90.788 -27.119  1.00  0.00      BSYN  
ATOM    138   CA VAL    16     -48.747 -90.468 -28.021  1.00  0.00      BSYN  
ATOM    139   CB VAL    16     -48.105 -91.128 -26.688  1.00  0.00      BSYN  
ATOM    140  CG1 VAL    16     -48.135 -90.230 -25.484  1.00  0.00      BSYN  
ATOM    141  CG2 VAL    16     -48.805 -92.384 -26.151  1.00  0.00      BSYN  
ATOM    142    C VAL    16     -48.157 -91.303 -29.134  1.00  0.00      BSYN  
ATOM    143    O VAL    16     -47.299 -90.660 -29.869  1.00  0.00      BSYN  
ATOM    144    N ALA    17     -48.703 -92.498 -29.364  1.00  0.00      BSYN  
ATOM    145    H ALA    17     -49.396 -92.649 -28.688  1.00  0.00      BSYN  
ATOM    146   CA ALA    17     -48.315 -93.476 -30.367  1.00  0.00      BSYN  
ATOM    147   CB ALA    17     -48.049 -94.707 -29.559  1.00  0.00      BSYN  
ATOM    148    C ALA    17     -49.370 -93.706 -31.487  1.00  0.00      BSYN  
ATOM    149    O ALA    17     -50.425 -94.283 -31.373  1.00  0.00      BSYN  
ATOM    150    N ALA    18     -49.220 -93.278 -32.784  1.00  0.00      BSYN  
ATOM    151    H ALA    18     -49.892 -93.479 -33.468  1.00  0.00      BSYN  
ATOM    152   CA ALA    18     -47.895 -92.760 -33.166  1.00  0.00      BSYN  
ATOM    153   CB ALA    18     -47.354 -93.296 -34.507  1.00  0.00      BSYN  
ATOM    154    C ALA    18     -47.836 -91.332 -33.520  1.00  0.00      BSYN  
ATOM    155    O ALA    18     -48.882 -90.929 -34.057  1.00  0.00      BSYN  
ATOM    156    N ALA    19     -46.646 -90.713 -33.337  1.00  0.00      BSYN  
ATOM    157    H ALA    19     -45.988 -91.170 -32.773  1.00  0.00      BSYN  
ATOM    158   CA ALA    19     -46.310 -89.467 -34.042  1.00  0.00      BSYN  
ATOM    159   CB ALA    19     -45.026 -88.949 -33.408  1.00  0.00      BSYN  
ATOM    160    C ALA    19     -46.145 -89.535 -35.578  1.00  0.00      BSYN  
ATOM    161    O ALA    19     -45.034 -90.010 -36.109  1.00  0.00      BSYN  
ATOM    162    N GLU    20     -47.221 -89.100 -36.266  1.00  0.00      BSYN  
ATOM    163    H GLU    20     -47.915 -88.650 -35.740  1.00  0.00      BSYN  
ATOM    164   CA GLU    20     -47.309 -89.094 -37.694  1.00  0.00      BSYN  
ATOM    165   CB GLU    20     -48.801 -89.081 -38.163  1.00  0.00      BSYN  
ATOM    166   CG GLU    20     -49.543 -90.403 -37.913  1.00  0.00      BSYN  
ATOM    167   CD GLU    20     -50.941 -90.672 -38.560  1.00  0.00      BSYN  
ATOM    168  OE1 GLU    20     -51.776 -89.822 -38.664  1.00  0.00      BSYN  
ATOM    169  OE2 GLU    20     -51.096 -91.835 -38.912  1.00  0.00      BSYN  
ATOM    170    C GLU    20     -46.678 -87.907 -38.389  1.00  0.00      BSYN  
ATOM    171    O GLU    20     -47.071 -86.831 -37.933  1.00  0.00      BSYN  
ATOM    172    N LYS    21     -45.814 -87.987 -39.399  1.00  0.00      BSYN  
ATOM    173    H LYS    21     -45.250 -88.773 -39.553  1.00  0.00      BSYN  
ATOM    174   CA LYS    21     -45.652 -86.906 -40.477  1.00  0.00      BSYN  
ATOM    175   CB LYS    21     -44.584 -85.970 -40.122  1.00  0.00      BSYN  
ATOM    176   CG LYS    21     -43.208 -86.474 -39.698  1.00  0.00      BSYN  
ATOM    177   CD LYS    21     -42.220 -85.360 -39.497  1.00  0.00      BSYN  
ATOM    178   CE LYS    21     -40.760 -85.808 -38.988  1.00  0.00      BSYN  
ATOM    179   NZ LYS    21     -40.247 -84.712 -38.243  1.00  0.00      BSYN  
ATOM    180  HZ1 LYS    21     -39.252 -84.956 -38.065  1.00  0.00      BSYN  
ATOM    181  HZ2 LYS    21     -40.221 -83.832 -38.796  1.00  0.00      BSYN  
ATOM    182  HZ3 LYS    21     -40.822 -84.691 -37.376  1.00  0.00      BSYN  
ATOM    183    C LYS    21     -45.199 -87.667 -41.741  1.00  0.00      BSYN  
ATOM    184    O LYS    21     -44.565 -88.764 -41.632  1.00  0.00      BSYN  
ATOM    185    N THR    22     -45.301 -86.893 -42.839  1.00  0.00      BSYN  
ATOM    186    H THR    22     -45.897 -86.118 -42.897  1.00  0.00      BSYN  
ATOM    187   CA THR    22     -44.717 -87.259 -44.218  1.00  0.00      BSYN  
ATOM    188   CB THR    22     -44.470 -85.973 -44.984  1.00  0.00      BSYN  
ATOM    189  OG1 THR    22     -45.815 -85.538 -45.413  1.00  0.00      BSYN  
ATOM    190  HG1 THR    22     -45.740 -84.993 -46.199  1.00  0.00      BSYN  
ATOM    191  CG2 THR    22     -43.796 -86.051 -46.458  1.00  0.00      BSYN  
ATOM    192    C THR    22     -43.350 -87.989 -44.235  1.00  0.00      BSYN  
ATOM    193    O THR    22     -43.049 -88.842 -45.143  1.00  0.00      BSYN  
ATOM    194    N LYS    23     -42.374 -87.668 -43.349  1.00  0.00      BSYN  
ATOM    195    H LYS    23     -42.574 -86.950 -42.713  1.00  0.00      BSYN  
ATOM    196   CA LYS    23     -40.976 -88.158 -43.326  1.00  0.00      BSYN  
ATOM    197   CB LYS    23     -39.936 -87.052 -42.813  1.00  0.00      BSYN  
ATOM    198   CG LYS    23     -39.489 -85.936 -43.782  1.00  0.00      BSYN  
ATOM    199   CD LYS    23     -38.744 -86.296 -45.003  1.00  0.00      BSYN  
ATOM    200   CE LYS    23     -39.569 -86.079 -46.325  1.00  0.00      BSYN  
ATOM    201   NZ LYS    23     -38.999 -86.851 -47.400  1.00  0.00      BSYN  
ATOM    202  HZ1 LYS    23     -39.571 -86.903 -48.267  1.00  0.00      BSYN  
ATOM    203  HZ2 LYS    23     -38.147 -86.368 -47.750  1.00  0.00      BSYN  
ATOM    204  HZ3 LYS    23     -38.807 -87.820 -47.075  1.00  0.00      BSYN  
ATOM    205    C LYS    23     -40.604 -89.529 -42.560  1.00  0.00      BSYN  
ATOM    206    O LYS    23     -39.432 -89.963 -42.609  1.00  0.00      BSYN  
ATOM    207    N GLN    24     -41.599 -90.147 -41.901  1.00  0.00      BSYN  
ATOM    208    H GLN    24     -42.440 -89.753 -42.217  1.00  0.00      BSYN  
ATOM    209   CA GLN    24     -41.400 -91.406 -41.084  1.00  0.00      BSYN  
ATOM    210   CB GLN    24     -41.690 -92.697 -42.009  1.00  0.00      BSYN  
ATOM    211   CG GLN    24     -40.951 -92.687 -43.308  1.00  0.00      BSYN  
ATOM    212   CD GLN    24     -41.717 -93.531 -44.377  1.00  0.00      BSYN  
ATOM    213  OE1 GLN    24     -41.140 -94.028 -45.359  1.00  0.00      BSYN  
ATOM    214  NE2 GLN    24     -42.949 -94.020 -44.213  1.00  0.00      BSYN  
ATOM    215 HE21 GLN    24     -43.436 -94.063 -43.363  1.00  0.00      BSYN  
ATOM    216 HE22 GLN    24     -43.284 -94.528 -44.982  1.00  0.00      BSYN  
ATOM    217    C GLN    24     -40.207 -91.696 -40.141  1.00  0.00      BSYN  
ATOM    218    O GLN    24     -40.372 -91.518 -38.878  1.00  0.00      BSYN  
ATOM    219    N GLY    25     -39.067 -91.898 -40.653  1.00  0.00      BSYN  
ATOM    220    H GLY    25     -39.063 -91.957 -41.631  1.00  0.00      BSYN  
ATOM    221   CA GLY    25     -37.960 -92.390 -39.950  1.00  0.00      BSYN  
ATOM    222    C GLY    25     -36.708 -91.602 -40.334  1.00  0.00      BSYN  
ATOM    223    O GLY    25     -35.802 -92.115 -41.014  1.00  0.00      BSYN  
ATOM    224    N VAL    26     -36.706 -90.332 -39.914  1.00  0.00      BSYN  
ATOM    225    H VAL    26     -37.175 -89.951 -39.142  1.00  0.00      BSYN  
ATOM    226   CA VAL    26     -35.595 -89.478 -40.339  1.00  0.00      BSYN  
ATOM    227   CB VAL    26     -36.058 -88.022 -40.566  1.00  0.00      BSYN  
ATOM    228  CG1 VAL    26     -36.896 -87.435 -39.523  1.00  0.00      BSYN  
ATOM    229  CG2 VAL    26     -34.899 -87.186 -41.075  1.00  0.00      BSYN  
ATOM    230    C VAL    26     -34.443 -89.493 -39.379  1.00  0.00      BSYN  
ATOM    231    O VAL    26     -34.605 -89.347 -38.149  1.00  0.00      BSYN  
ATOM    232    N THR    27     -33.211 -89.763 -39.770  1.00  0.00      BSYN  
ATOM    233    H THR    27     -33.077 -90.118 -40.674  1.00  0.00      BSYN  
ATOM    234   CA THR    27     -31.941 -89.679 -39.053  1.00  0.00      BSYN  
ATOM    235   CB THR    27     -31.068 -90.846 -39.559  1.00  0.00      BSYN  
ATOM    236  OG1 THR    27     -31.147 -90.928 -40.987  1.00  0.00      BSYN  
ATOM    237  HG1 THR    27     -30.649 -91.684 -41.308  1.00  0.00      BSYN  
ATOM    238  CG2 THR    27     -31.329 -92.123 -38.846  1.00  0.00      BSYN  
ATOM    239    C THR    27     -31.403 -88.214 -39.208  1.00  0.00      BSYN  
ATOM    240    O THR    27     -31.553 -87.717 -40.362  1.00  0.00      BSYN  
ATOM    241    N GLU    28     -30.974 -87.478 -38.168  1.00  0.00      BSYN  
ATOM    242    H GLU    28     -30.818 -87.946 -37.321  1.00  0.00      BSYN  
ATOM    243   CA GLU    28     -30.327 -86.206 -38.255  1.00  0.00      BSYN  
ATOM    244   CB GLU    28     -31.291 -85.011 -38.207  1.00  0.00      BSYN  
ATOM    245   CG GLU    28     -32.198 -84.558 -36.926  1.00  0.00      BSYN  
ATOM    246   CD GLU    28     -33.104 -83.462 -37.078  1.00  0.00      BSYN  
ATOM    247  OE1 GLU    28     -32.836 -82.442 -36.392  1.00  0.00      BSYN  
ATOM    248  OE2 GLU    28     -33.898 -83.442 -37.972  1.00  0.00      BSYN  
ATOM    249    C GLU    28     -29.426 -86.156 -37.010  1.00  0.00      BSYN  
ATOM    250    O GLU    28     -29.729 -86.760 -35.986  1.00  0.00      BSYN  
ATOM    251    N ALA    29     -28.242 -85.567 -37.220  1.00  0.00      BSYN  
ATOM    252    H ALA    29     -28.059 -84.941 -37.951  1.00  0.00      BSYN  
ATOM    253   CA ALA    29     -27.353 -85.517 -36.100  1.00  0.00      BSYN  
ATOM    254   CB ALA    29     -25.962 -85.319 -36.462  1.00  0.00      BSYN  
ATOM    255    C ALA    29     -27.737 -84.387 -35.073  1.00  0.00      BSYN  
ATOM    256    O ALA    29     -28.315 -83.326 -35.367  1.00  0.00      BSYN  
ATOM    257    N ALA    30     -27.314 -84.710 -33.810  1.00  0.00      BSYN  
ATOM    258    H ALA    30     -26.899 -85.598 -33.801  1.00  0.00      BSYN  
ATOM    259   CA ALA    30     -27.059 -83.692 -32.725  1.00  0.00      BSYN  
ATOM    260   CB ALA    30     -27.467 -84.274 -31.336  1.00  0.00      BSYN  
ATOM    261    C ALA    30     -25.546 -83.289 -32.635  1.00  0.00      BSYN  
ATOM    262    O ALA    30     -24.630 -84.103 -32.473  1.00  0.00      BSYN  
ATOM    263    N GLU    31     -25.271 -81.963 -32.907  1.00  0.00      BSYN  
ATOM    264    H GLU    31     -25.760 -81.114 -32.944  1.00  0.00      BSYN  
ATOM    265   CA GLU    31     -23.986 -81.558 -33.230  1.00  0.00      BSYN  
ATOM    266   CB GLU    31     -24.100 -80.135 -33.927  1.00  0.00      BSYN  
ATOM    267   CG GLU    31     -23.027 -79.887 -34.970  1.00  0.00      BSYN  
ATOM    268   CD GLU    31     -23.219 -78.652 -35.849  1.00  0.00      BSYN  
ATOM    269  OE1 GLU    31     -23.641 -77.665 -35.348  1.00  0.00      BSYN  
ATOM    270  OE2 GLU    31     -23.187 -78.799 -37.037  1.00  0.00      BSYN  
ATOM    271    C GLU    31     -23.097 -81.461 -31.996  1.00  0.00      BSYN  
ATOM    272    O GLU    31     -23.284 -80.545 -31.193  1.00  0.00      BSYN  
ATOM    273    N LYS    32     -22.226 -82.428 -31.764  1.00  0.00      BSYN  
ATOM    274    H LYS    32     -22.447 -83.360 -31.973  1.00  0.00      BSYN  
ATOM    275   CA LYS    32     -21.139 -82.347 -30.714  1.00  0.00      BSYN  
ATOM    276   CB LYS    32     -20.268 -83.562 -30.869  1.00  0.00      BSYN  
ATOM    277   CG LYS    32     -19.479 -83.676 -32.217  1.00  0.00      BSYN  
ATOM    278   CD LYS    32     -18.435 -84.807 -31.966  1.00  0.00      BSYN  
ATOM    279   CE LYS    32     -17.751 -85.180 -33.110  1.00  0.00      BSYN  
ATOM    280   NZ LYS    32     -16.890 -86.322 -32.816  1.00  0.00      BSYN  
ATOM    281  HZ1 LYS    32     -16.745 -86.835 -33.709  1.00  0.00      BSYN  
ATOM    282  HZ2 LYS    32     -15.956 -85.946 -32.556  1.00  0.00      BSYN  
ATOM    283  HZ3 LYS    32     -17.221 -87.016 -32.115  1.00  0.00      BSYN  
ATOM    284    C LYS    32     -20.292 -81.035 -30.634  1.00  0.00      BSYN  
ATOM    285    O LYS    32     -20.266 -80.430 -29.578  1.00  0.00      BSYN  
ATOM    286    N THR    33     -19.591 -80.703 -31.788  1.00  0.00      BSYN  
ATOM    287    H THR    33     -19.858 -81.162 -32.611  1.00  0.00      BSYN  
ATOM    288   CA THR    33     -18.753 -79.535 -31.763  1.00  0.00      BSYN  
ATOM    289   CB THR    33     -17.503 -79.866 -32.617  1.00  0.00      BSYN  
ATOM    290  OG1 THR    33     -16.983 -81.123 -32.123  1.00  0.00      BSYN  
ATOM    291  HG1 THR    33     -16.814 -81.387 -33.030  1.00  0.00      BSYN  
ATOM    292  CG2 THR    33     -16.344 -78.844 -32.503  1.00  0.00      BSYN  
ATOM    293    C THR    33     -19.546 -78.334 -32.203  1.00  0.00      BSYN  
ATOM    294    O THR    33     -19.705 -77.987 -33.344  1.00  0.00      BSYN  
ATOM    295    N LYS    34     -19.910 -77.543 -31.137  1.00  0.00      BSYN  
ATOM    296    H LYS    34     -19.680 -77.787 -30.216  1.00  0.00      BSYN  
ATOM    297   CA LYS    34     -20.910 -76.574 -31.369  1.00  0.00      BSYN  
ATOM    298   CB LYS    34     -21.846 -76.441 -30.200  1.00  0.00      BSYN  
ATOM    299   CG LYS    34     -22.891 -77.506 -30.200  1.00  0.00      BSYN  
ATOM    300   CD LYS    34     -23.676 -77.355 -28.954  1.00  0.00      BSYN  
ATOM    301   CE LYS    34     -24.838 -78.445 -28.791  1.00  0.00      BSYN  
ATOM    302   NZ LYS    34     -24.320 -79.809 -28.855  1.00  0.00      BSYN  
ATOM    303  HZ1 LYS    34     -23.463 -79.912 -28.275  1.00  0.00      BSYN  
ATOM    304  HZ2 LYS    34     -24.944 -80.598 -28.592  1.00  0.00      BSYN  
ATOM    305  HZ3 LYS    34     -24.003 -80.012 -29.824  1.00  0.00      BSYN  
ATOM    306    C LYS    34     -20.482 -75.202 -31.696  1.00  0.00      BSYN  
ATOM    307    O LYS    34     -20.084 -74.340 -30.867  1.00  0.00      BSYN  
ATOM    308    N GLU    35     -20.640 -74.987 -32.948  1.00  0.00      BSYN  
ATOM    309    H GLU    35     -20.965 -75.814 -33.363  1.00  0.00      BSYN  
ATOM    310   CA GLU    35     -20.596 -73.725 -33.687  1.00  0.00      BSYN  
ATOM    311   CB GLU    35     -19.149 -73.349 -34.136  1.00  0.00      BSYN  
ATOM    312   CG GLU    35     -18.252 -72.656 -33.139  1.00  0.00      BSYN  
ATOM    313   CD GLU    35     -16.880 -72.641 -33.725  1.00  0.00      BSYN  
ATOM    314  OE1 GLU    35     -15.998 -73.121 -32.963  1.00  0.00      BSYN  
ATOM    315  OE2 GLU    35     -16.620 -72.024 -34.810  1.00  0.00      BSYN  
ATOM    316    C GLU    35     -21.486 -73.932 -34.998  1.00  0.00      BSYN  
ATOM    317    O GLU    35     -21.740 -75.128 -35.331  1.00  0.00      BSYN  
ATOM    318    N GLY    36     -21.993 -73.024 -35.812  1.00  0.00      BSYN  
ATOM    319    H GLY    36     -21.675 -72.099 -35.758  1.00  0.00      BSYN  
ATOM    320   CA GLY    36     -23.015 -73.263 -36.791  1.00  0.00      BSYN  
ATOM    321    C GLY    36     -24.354 -72.883 -36.033  1.00  0.00      BSYN  
ATOM    322    O GLY    36     -24.812 -71.763 -36.423  1.00  0.00      BSYN  
ATOM    323    N VAL    37     -24.878 -73.499 -35.016  1.00  0.00      BSYN  
ATOM    324    H VAL    37     -24.419 -74.311 -34.715  1.00  0.00      BSYN  
ATOM    325   CA VAL    37     -26.154 -73.068 -34.417  1.00  0.00      BSYN  
ATOM    326   CB VAL    37     -26.920 -74.276 -33.910  1.00  0.00      BSYN  
ATOM    327  CG1 VAL    37     -27.827 -74.592 -35.157  1.00  0.00      BSYN  
ATOM    328  CG2 VAL    37     -26.312 -75.463 -33.259  1.00  0.00      BSYN  
ATOM    329    C VAL    37     -25.862 -72.060 -33.382  1.00  0.00      BSYN  
ATOM    330    O VAL    37     -26.499 -71.008 -33.360  1.00  0.00      BSYN  
ATOM    331    N LEU    38     -24.926 -72.255 -32.386  1.00  0.00      BSYN  
ATOM    332    H LEU    38     -24.487 -73.131 -32.381  1.00  0.00      BSYN  
ATOM    333   CA LEU    38     -24.603 -71.254 -31.433  1.00  0.00      BSYN  
ATOM    334   CB LEU    38     -23.596 -71.879 -30.413  1.00  0.00      BSYN  
ATOM    335   CG LEU    38     -24.192 -72.953 -29.546  1.00  0.00      BSYN  
ATOM    336  CD1 LEU    38     -23.062 -73.249 -28.621  1.00  0.00      BSYN  
ATOM    337  CD2 LEU    38     -25.367 -72.473 -28.677  1.00  0.00      BSYN  
ATOM    338    C LEU    38     -23.774 -70.125 -32.072  1.00  0.00      BSYN  
ATOM    339    O LEU    38     -22.819 -70.382 -32.800  1.00  0.00      BSYN  
ATOM    340    N TYR    39     -24.186 -68.869 -31.962  1.00  0.00      BSYN  
ATOM    341    H TYR    39     -23.817 -68.135 -32.496  1.00  0.00      BSYN  
ATOM    342   CA TYR    39     -25.251 -68.399 -30.996  1.00  0.00      BSYN  
ATOM    343   CB TYR    39     -24.732 -67.305 -30.080  1.00  0.00      BSYN  
ATOM    344   CG TYR    39     -23.803 -67.915 -28.990  1.00  0.00      BSYN  
ATOM    345  CD1 TYR    39     -22.473 -67.591 -29.102  1.00  0.00      BSYN  
ATOM    346  CE1 TYR    39     -21.574 -68.229 -28.178  1.00  0.00      BSYN  
ATOM    347  CD2 TYR    39     -24.271 -68.795 -27.976  1.00  0.00      BSYN  
ATOM    348  CE2 TYR    39     -23.381 -69.414 -27.073  1.00  0.00      BSYN  
ATOM    349   CZ TYR    39     -22.014 -69.213 -27.232  1.00  0.00      BSYN  
ATOM    350   OH TYR    39     -21.188 -69.983 -26.480  1.00  0.00      BSYN  
ATOM    351   HH TYR    39     -21.653 -70.563 -25.872  1.00  0.00      BSYN  
ATOM    352    C TYR    39     -26.523 -67.878 -31.580  1.00  0.00      BSYN  
ATOM    353    O TYR    39     -26.498 -66.818 -32.224  1.00  0.00      BSYN  
ATOM    354    N VAL    40     -27.651 -68.521 -31.429  1.00  0.00      BSYN  
ATOM    355    H VAL    40     -27.819 -69.074 -30.638  1.00  0.00      BSYN  
ATOM    356   CA VAL    40     -28.844 -68.016 -32.117  1.00  0.00      BSYN  
ATOM    357   CB VAL    40     -29.636 -69.214 -32.795  1.00  0.00      BSYN  
ATOM    358  CG1 VAL    40     -30.741 -69.788 -31.875  1.00  0.00      BSYN  
ATOM    359  CG2 VAL    40     -30.387 -68.992 -34.114  1.00  0.00      BSYN  
ATOM    360    C VAL    40     -29.782 -66.993 -31.296  1.00  0.00      BSYN  
ATOM    361    O VAL    40     -30.461 -67.416 -30.353  1.00  0.00      BSYN  
ATOM    362    N GLY    41     -29.542 -65.705 -31.551  1.00  0.00      BSYN  
ATOM    363    H GLY    41     -28.683 -65.368 -31.881  1.00  0.00      BSYN  
ATOM    364   CA GLY    41     -30.614 -64.727 -31.271  1.00  0.00      BSYN  
ATOM    365    C GLY    41     -30.231 -63.249 -31.323  1.00  0.00      BSYN  
ATOM    366    O GLY    41     -31.105 -62.514 -31.761  1.00  0.00      BSYN  
ATOM    367    N SER    42     -29.111 -62.735 -30.862  1.00  0.00      BSYN  
ATOM    368    H SER    42     -28.562 -63.248 -30.233  1.00  0.00      BSYN  
ATOM    369   CA SER    42     -28.754 -61.329 -31.041  1.00  0.00      BSYN  
ATOM    370   CB SER    42     -27.792 -60.966 -29.784  1.00  0.00      BSYN  
ATOM    371   OG SER    42     -28.424 -61.396 -28.531  1.00  0.00      BSYN  
ATOM    372   HG SER    42     -28.369 -62.337 -28.714  1.00  0.00      BSYN  
ATOM    373    C SER    42     -28.118 -60.941 -32.384  1.00  0.00      BSYN  
ATOM    374    O SER    42     -26.983 -61.381 -32.568  1.00  0.00      BSYN  
ATOM    375    N LYS    43     -28.756 -60.287 -33.334  1.00  0.00      BSYN  
ATOM    376    H LYS    43     -29.463 -59.672 -33.047  1.00  0.00      BSYN  
ATOM    377   CA LYS    43     -28.396 -60.412 -34.713  1.00  0.00      BSYN  
ATOM    378   CB LYS    43     -29.154 -61.541 -35.431  1.00  0.00      BSYN  
ATOM    379   CG LYS    43     -30.650 -61.417 -35.574  1.00  0.00      BSYN  
ATOM    380   CD LYS    43     -31.006 -62.519 -36.499  1.00  0.00      BSYN  
ATOM    381   CE LYS    43     -31.883 -62.151 -37.711  1.00  0.00      BSYN  
ATOM    382   NZ LYS    43     -33.290 -62.209 -37.485  1.00  0.00      BSYN  
ATOM    383  HZ1 LYS    43     -33.422 -63.127 -37.013  1.00  0.00      BSYN  
ATOM    384  HZ2 LYS    43     -33.605 -61.425 -36.879  1.00  0.00      BSYN  
ATOM    385  HZ3 LYS    43     -33.724 -62.288 -38.427  1.00  0.00      BSYN  
ATOM    386    C LYS    43     -28.125 -59.066 -35.408  1.00  0.00      BSYN  
ATOM    387    O LYS    43     -28.797 -58.028 -35.205  1.00  0.00      BSYN  
ATOM    388    N THR    44     -27.261 -58.958 -36.420  1.00  0.00      BSYN  
ATOM    389    H THR    44     -27.005 -58.150 -36.912  1.00  0.00      BSYN  
ATOM    390   CA THR    44     -26.773 -60.119 -37.133  1.00  0.00      BSYN  
ATOM    391   CB THR    44     -27.123 -60.018 -38.626  1.00  0.00      BSYN  
ATOM    392  OG1 THR    44     -26.620 -58.830 -38.958  1.00  0.00      BSYN  
ATOM    393  HG1 THR    44     -26.902 -58.567 -39.837  1.00  0.00      BSYN  
ATOM    394  CG2 THR    44     -28.559 -59.868 -39.170  1.00  0.00      BSYN  
ATOM    395    C THR    44     -25.483 -60.873 -36.922  1.00  0.00      BSYN  
ATOM    396    O THR    44     -24.416 -60.158 -36.766  1.00  0.00      BSYN  
ATOM    397    N ARG    45     -25.456 -62.216 -36.992  1.00  0.00      BSYN  
ATOM    398    H ARG    45     -26.266 -62.629 -37.358  1.00  0.00      BSYN  
ATOM    399   CA ARG    45     -24.283 -62.901 -36.567  1.00  0.00      BSYN  
ATOM    400   CB ARG    45     -24.594 -63.738 -35.383  1.00  0.00      BSYN  
ATOM    401   CG ARG    45     -24.911 -63.165 -33.956  1.00  0.00      BSYN  
ATOM    402   CD ARG    45     -23.972 -62.042 -33.572  1.00  0.00      BSYN  
ATOM    403   NE ARG    45     -22.550 -62.311 -33.937  1.00  0.00      BSYN  
ATOM    404   HE ARG    45     -22.298 -63.254 -34.026  1.00  0.00      BSYN  
ATOM    405   CZ ARG    45     -21.836 -61.350 -34.328  1.00  0.00      BSYN  
ATOM    406  NH1 ARG    45     -22.299 -60.152 -34.631  1.00  0.00      BSYN  
ATOM    407 HH11 ARG    45     -21.534 -59.629 -35.007  1.00  0.00      BSYN  
ATOM    408 HH12 ARG    45     -23.267 -59.946 -34.778  1.00  0.00      BSYN  
ATOM    409  NH2 ARG    45     -20.553 -61.429 -34.151  1.00  0.00      BSYN  
ATOM    410 HH21 ARG    45     -19.883 -60.796 -34.538  1.00  0.00      BSYN  
ATOM    411 HH22 ARG    45     -20.220 -62.289 -33.765  1.00  0.00      BSYN  
ATOM    412    C ARG    45     -23.929 -63.915 -37.690  1.00  0.00      BSYN  
ATOM    413    O ARG    45     -24.808 -64.382 -38.440  1.00  0.00      BSYN  
ATOM    414    N GLU    46     -22.681 -64.118 -38.038  1.00  0.00      BSYN  
ATOM    415    H GLU    46     -22.650 -64.633 -38.871  1.00  0.00      BSYN  
ATOM    416   CA GLU    46     -21.462 -63.584 -37.408  1.00  0.00      BSYN  
ATOM    417   CB GLU    46     -20.637 -64.712 -37.092  1.00  0.00      BSYN  
ATOM    418   CG GLU    46     -21.012 -65.500 -35.841  1.00  0.00      BSYN  
ATOM    419   CD GLU    46     -19.876 -66.335 -35.303  1.00  0.00      BSYN  
ATOM    420  OE1 GLU    46     -19.391 -67.129 -36.023  1.00  0.00      BSYN  
ATOM    421  OE2 GLU    46     -19.637 -66.308 -34.103  1.00  0.00      BSYN  
ATOM    422    C GLU    46     -20.791 -62.634 -38.444  1.00  0.00      BSYN  
ATOM    423    O GLU    46     -20.034 -63.006 -39.284  1.00  0.00      BSYN  
ATOM    424    N GLY    47     -21.088 -61.379 -38.194  1.00  0.00      BSYN  
ATOM    425    H GLY    47     -21.740 -61.328 -37.463  1.00  0.00      BSYN  
ATOM    426   CA GLY    47     -20.565 -60.125 -38.863  1.00  0.00      BSYN  
ATOM    427    C GLY    47     -21.539 -58.963 -38.661  1.00  0.00      BSYN  
ATOM    428    O GLY    47     -22.529 -58.893 -39.405  1.00  0.00      BSYN  
ATOM    429    N VAL    48     -21.342 -58.047 -37.685  1.00  0.00      BSYN  
ATOM    430    H VAL    48     -20.667 -58.188 -36.989  1.00  0.00      BSYN  
ATOM    431   CA VAL    48     -22.188 -56.870 -37.427  1.00  0.00      BSYN  
ATOM    432   CB VAL    48     -21.979 -56.359 -35.933  1.00  0.00      BSYN  
ATOM    433  CG1 VAL    48     -20.497 -56.108 -35.453  1.00  0.00      BSYN  
ATOM    434  CG2 VAL    48     -22.886 -55.201 -35.589  1.00  0.00      BSYN  
ATOM    435    C VAL    48     -21.914 -55.810 -38.479  1.00  0.00      BSYN  
ATOM    436    O VAL    48     -22.536 -54.719 -38.573  1.00  0.00      BSYN  
ATOM    437    N VAL    49     -20.907 -56.038 -39.382  1.00  0.00      BSYN  
ATOM    438    H VAL    49     -20.332 -56.770 -39.074  1.00  0.00      BSYN  
ATOM    439   CA VAL    49     -20.623 -55.149 -40.544  1.00  0.00      BSYN  
ATOM    440   CB VAL    49     -19.246 -54.641 -40.486  1.00  0.00      BSYN  
ATOM    441  CG1 VAL    49     -19.245 -53.704 -39.236  1.00  0.00      BSYN  
ATOM    442  CG2 VAL    49     -18.211 -55.727 -40.265  1.00  0.00      BSYN  
ATOM    443    C VAL    49     -21.032 -55.834 -41.822  1.00  0.00      BSYN  
ATOM    444    O VAL    49     -20.355 -56.776 -42.154  1.00  0.00      BSYN  
ATOM    445    N GLN    50     -22.004 -55.420 -42.547  1.00  0.00      BSYN  
ATOM    446    H GLN    50     -22.571 -54.695 -42.210  1.00  0.00      BSYN  
ATOM    447   CA GLN    50     -22.389 -56.027 -43.711  1.00  0.00      BSYN  
ATOM    448   CB GLN    50     -23.853 -55.747 -44.067  1.00  0.00      BSYN  
ATOM    449   CG GLN    50     -24.761 -56.436 -43.038  1.00  0.00      BSYN  
ATOM    450   CD GLN    50     -24.758 -57.908 -43.332  1.00  0.00      BSYN  
ATOM    451  OE1 GLN    50     -25.560 -58.501 -44.035  1.00  0.00      BSYN  
ATOM    452  NE2 GLN    50     -24.083 -58.762 -42.646  1.00  0.00      BSYN  
ATOM    453 HE21 GLN    50     -23.514 -58.448 -41.912  1.00  0.00      BSYN  
ATOM    454 HE22 GLN    50     -24.078 -59.683 -42.980  1.00  0.00      BSYN  
ATOM    455    C GLN    50     -21.366 -55.546 -44.843  1.00  0.00      BSYN  
ATOM    456    O GLN    50     -21.617 -54.513 -45.548  1.00  0.00      BSYN  
ATOM    457    N GLY    51     -20.172 -56.247 -45.021  1.00  0.00      BSYN  
ATOM    458    H GLY    51     -19.968 -57.000 -44.428  1.00  0.00      BSYN  
ATOM    459   CA GLY    51     -19.155 -55.739 -45.931  1.00  0.00      BSYN  
ATOM    460    C GLY    51     -17.819 -56.522 -45.910  1.00  0.00      BSYN  
ATOM    461    O GLY    51     -17.327 -56.993 -46.921  1.00  0.00      BSYN  
ATOM    462    N VAL    52     -17.088 -56.572 -44.820  1.00  0.00      BSYN  
ATOM    463    H VAL    52     -17.524 -56.360 -43.968  1.00  0.00      BSYN  
ATOM    464   CA VAL    52     -15.777 -57.263 -44.680  1.00  0.00      BSYN  
ATOM    465   CB VAL    52     -14.925 -56.255 -43.795  1.00  0.00      BSYN  
ATOM    466  CG1 VAL    52     -13.455 -56.677 -43.807  1.00  0.00      BSYN  
ATOM    467  CG2 VAL    52     -14.781 -54.769 -44.281  1.00  0.00      BSYN  
ATOM    468    C VAL    52     -15.993 -58.603 -43.962  1.00  0.00      BSYN  
ATOM    469    O VAL    52     -16.167 -58.816 -42.760  1.00  0.00      BSYN  
ATOM    470    N ALA    53     -15.943 -59.660 -44.706  1.00  0.00      BSYN  
ATOM    471    H ALA    53     -16.036 -59.639 -45.681  1.00  0.00      BSYN  
ATOM    472   CA ALA    53     -16.376 -60.951 -44.261  1.00  0.00      BSYN  
ATOM    473   CB ALA    53     -17.401 -61.607 -45.125  1.00  0.00      BSYN  
ATOM    474    C ALA    53     -15.358 -61.988 -44.088  1.00  0.00      BSYN  
ATOM    475    O ALA    53     -14.691 -62.439 -45.089  1.00  0.00      BSYN  
ATOM    476    N SER    54     -15.061 -62.701 -42.971  1.00  0.00      BSYN  
ATOM    477    H SER    54     -14.261 -63.266 -42.930  1.00  0.00      BSYN  
ATOM    478   CA SER    54     -15.666 -62.379 -41.666  1.00  0.00      BSYN  
ATOM    479   CB SER    54     -15.447 -63.529 -40.808  1.00  0.00      BSYN  
ATOM    480   OG SER    54     -14.217 -64.073 -40.756  1.00  0.00      BSYN  
ATOM    481   HG SER    54     -13.616 -63.447 -41.166  1.00  0.00      BSYN  
ATOM    482    C SER    54     -14.861 -61.278 -41.037  1.00  0.00      BSYN  
ATOM    483    O SER    54     -13.595 -61.356 -41.118  1.00  0.00      BSYN  
ATOM    484    N VAL    55     -15.436 -60.475 -40.129  1.00  0.00      BSYN  
ATOM    485    H VAL    55     -16.390 -60.566 -39.926  1.00  0.00      BSYN  
ATOM    486   CA VAL    55     -14.669 -59.456 -39.436  1.00  0.00      BSYN  
ATOM    487   CB VAL    55     -15.521 -58.174 -39.209  1.00  0.00      BSYN  
ATOM    488  CG1 VAL    55     -16.506 -58.091 -37.953  1.00  0.00      BSYN  
ATOM    489  CG2 VAL    55     -14.588 -56.990 -39.418  1.00  0.00      BSYN  
ATOM    490    C VAL    55     -14.203 -60.008 -38.069  1.00  0.00      BSYN  
ATOM    491    O VAL    55     -14.753 -60.962 -37.471  1.00  0.00      BSYN  
ATOM    492    N ALA    56     -13.044 -59.520 -37.544  1.00  0.00      BSYN  
ATOM    493    H ALA    56     -12.563 -58.813 -38.022  1.00  0.00      BSYN  
ATOM    494   CA ALA    56     -12.688 -59.821 -36.150  1.00  0.00      BSYN  
ATOM    495   CB ALA    56     -11.754 -60.980 -36.139  1.00  0.00      BSYN  
ATOM    496    C ALA    56     -12.019 -58.636 -35.521  1.00  0.00      BSYN  
ATOM    497    O ALA    56     -10.933 -58.140 -35.875  1.00  0.00      BSYN  
ATOM    498    N GLU    57     -12.727 -58.223 -34.449  1.00  0.00      BSYN  
ATOM    499    H GLU    57     -13.630 -58.593 -34.349  1.00  0.00      BSYN  
ATOM    500   CA GLU    57     -12.310 -57.115 -33.654  1.00  0.00      BSYN  
ATOM    501   CB GLU    57     -13.392 -55.915 -33.810  1.00  0.00      BSYN  
ATOM    502   CG GLU    57     -12.873 -54.813 -34.719  1.00  0.00      BSYN  
ATOM    503   CD GLU    57     -12.887 -55.008 -36.240  1.00  0.00      BSYN  
ATOM    504  OE1 GLU    57     -11.767 -55.000 -36.786  1.00  0.00      BSYN  
ATOM    505  OE2 GLU    57     -13.959 -55.044 -36.848  1.00  0.00      BSYN  
ATOM    506    C GLU    57     -12.064 -57.649 -32.267  1.00  0.00      BSYN  
ATOM    507    O GLU    57     -12.438 -57.040 -31.222  1.00  0.00      BSYN  
ATOM    508    N LYS    58     -11.396 -58.790 -32.222  1.00  0.00      BSYN  
ATOM    509    H LYS    58     -11.332 -59.260 -33.080  1.00  0.00      BSYN  
ATOM    510   CA LYS    58     -11.003 -59.496 -31.018  1.00  0.00      BSYN  
ATOM    511   CB LYS    58     -11.687 -60.904 -30.997  1.00  0.00      BSYN  
ATOM    512   CG LYS    58     -13.174 -60.924 -30.594  1.00  0.00      BSYN  
ATOM    513   CD LYS    58     -13.160 -60.392 -29.199  1.00  0.00      BSYN  
ATOM    514   CE LYS    58     -14.626 -60.552 -28.855  1.00  0.00      BSYN  
ATOM    515   NZ LYS    58     -14.781 -60.498 -27.421  1.00  0.00      BSYN  
ATOM    516  HZ1 LYS    58     -14.592 -61.349 -26.855  1.00  0.00      BSYN  
ATOM    517  HZ2 LYS    58     -14.134 -59.764 -27.068  1.00  0.00      BSYN  
ATOM    518  HZ3 LYS    58     -15.785 -60.280 -27.263  1.00  0.00      BSYN  
ATOM    519    C LYS    58      -9.547 -59.593 -30.585  1.00  0.00      BSYN  
ATOM    520    O LYS    58      -9.233 -60.242 -29.613  1.00  0.00      BSYN  
ATOM    521    N THR    59      -8.705 -58.927 -31.415  1.00  0.00      BSYN  
ATOM    522    H THR    59      -8.951 -58.320 -32.144  1.00  0.00      BSYN  
ATOM    523   CA THR    59      -7.306 -59.140 -31.394  1.00  0.00      BSYN  
ATOM    524   CB THR    59      -6.691 -59.508 -32.756  1.00  0.00      BSYN  
ATOM    525  OG1 THR    59      -7.253 -58.538 -33.673  1.00  0.00      BSYN  
ATOM    526  HG1 THR    59      -7.085 -57.645 -33.365  1.00  0.00      BSYN  
ATOM    527  CG2 THR    59      -6.862 -61.013 -33.140  1.00  0.00      BSYN  
ATOM    528    C THR    59      -6.538 -57.947 -30.817  1.00  0.00      BSYN  
ATOM    529    O THR    59      -6.568 -56.806 -31.307  1.00  0.00      BSYN  
ATOM    530    N LYS    60      -5.915 -58.040 -29.583  1.00  0.00      BSYN  
ATOM    531    H LYS    60      -5.723 -57.133 -29.264  1.00  0.00      BSYN  
ATOM    532   CA LYS    60      -5.642 -59.264 -28.799  1.00  0.00      BSYN  
ATOM    533   CB LYS    60      -4.058 -59.278 -28.674  1.00  0.00      BSYN  
ATOM    534   CG LYS    60      -3.522 -60.691 -28.380  1.00  0.00      BSYN  
ATOM    535   CD LYS    60      -1.887 -60.753 -28.325  1.00  0.00      BSYN  
ATOM    536   CE LYS    60      -1.170 -62.188 -28.182  1.00  0.00      BSYN  
ATOM    537   NZ LYS    60       0.242 -62.253 -28.510  1.00  0.00      BSYN  
ATOM    538  HZ1 LYS    60       0.778 -62.116 -27.629  1.00  0.00      BSYN  
ATOM    539  HZ2 LYS    60       0.405 -63.218 -28.862  1.00  0.00      BSYN  
ATOM    540  HZ3 LYS    60       0.433 -61.612 -29.306  1.00  0.00      BSYN  
ATOM    541    C LYS    60      -6.292 -59.444 -27.402  1.00  0.00      BSYN  
ATOM    542    O LYS    60      -6.149 -58.568 -26.551  1.00  0.00      BSYN  
ATOM    543    N GLU    61      -6.939 -60.617 -27.347  1.00  0.00      BSYN  
ATOM    544    H GLU    61      -6.989 -61.140 -28.174  1.00  0.00      BSYN  
ATOM    545   CA GLU    61      -7.342 -61.180 -26.058  1.00  0.00      BSYN  
ATOM    546   CB GLU    61      -8.883 -61.132 -26.063  1.00  0.00      BSYN  
ATOM    547   CG GLU    61      -9.873 -62.112 -25.467  1.00  0.00      BSYN  
ATOM    548   CD GLU    61     -11.278 -61.973 -26.038  1.00  0.00      BSYN  
ATOM    549  OE1 GLU    61     -12.009 -61.119 -25.532  1.00  0.00      BSYN  
ATOM    550  OE2 GLU    61     -11.583 -62.703 -26.944  1.00  0.00      BSYN  
ATOM    551    C GLU    61      -6.773 -62.392 -25.312  1.00  0.00      BSYN  
ATOM    552    O GLU    61      -6.294 -63.400 -25.958  1.00  0.00      BSYN  
ATOM    553    N GLN    62      -6.734 -62.295 -23.945  1.00  0.00      BSYN  
ATOM    554    H GLN    62      -7.370 -61.671 -23.537  1.00  0.00      BSYN  
ATOM    555   CA GLN    62      -6.139 -63.342 -23.161  1.00  0.00      BSYN  
ATOM    556   CB GLN    62      -5.320 -62.765 -21.979  1.00  0.00      BSYN  
ATOM    557   CG GLN    62      -4.037 -61.983 -22.201  1.00  0.00      BSYN  
ATOM    558   CD GLN    62      -3.697 -61.212 -20.960  1.00  0.00      BSYN  
ATOM    559  OE1 GLN    62      -2.710 -61.668 -20.320  1.00  0.00      BSYN  
ATOM    560  NE2 GLN    62      -4.364 -60.251 -20.395  1.00  0.00      BSYN  
ATOM    561 HE21 GLN    62      -3.849 -59.688 -19.780  1.00  0.00      BSYN  
ATOM    562 HE22 GLN    62      -5.307 -60.106 -20.617  1.00  0.00      BSYN  
ATOM    563    C GLN    62      -7.152 -64.317 -22.813  1.00  0.00      BSYN  
ATOM    564    O GLN    62      -8.051 -64.041 -21.998  1.00  0.00      BSYN  
ATOM    565    N ALA    63      -7.096 -65.444 -23.491  1.00  0.00      BSYN  
ATOM    566    H ALA    63      -6.447 -65.457 -24.225  1.00  0.00      BSYN  
ATOM    567   CA ALA    63      -7.902 -66.709 -23.267  1.00  0.00      BSYN  
ATOM    568   CB ALA    63      -7.527 -67.788 -24.376  1.00  0.00      BSYN  
ATOM    569    C ALA    63      -7.493 -67.408 -22.028  1.00  0.00      BSYN  
ATOM    570    O ALA    63      -6.351 -67.723 -21.803  1.00  0.00      BSYN  
ATOM    571    N SER    64      -8.563 -67.532 -21.211  1.00  0.00      BSYN  
ATOM    572    H SER    64      -9.488 -67.451 -21.523  1.00  0.00      BSYN  
ATOM    573   CA SER    64      -8.493 -68.019 -19.834  1.00  0.00      BSYN  
ATOM    574   CB SER    64      -9.127 -67.007 -18.920  1.00  0.00      BSYN  
ATOM    575   OG SER    64      -9.114 -67.193 -17.463  1.00  0.00      BSYN  
ATOM    576   HG SER    64      -9.786 -67.817 -17.182  1.00  0.00      BSYN  
ATOM    577    C SER    64      -8.881 -69.387 -19.339  1.00  0.00      BSYN  
ATOM    578    O SER    64      -8.138 -69.953 -18.511  1.00  0.00      BSYN  
ATOM    579    N HIS    65     -10.037 -70.018 -19.870  1.00  0.00      BSYN  
ATOM    580    H HIS    65     -10.207 -69.723 -20.789  1.00  0.00      BSYN  
ATOM    581   CA HIS    65     -10.389 -71.276 -19.191  1.00  0.00      BSYN  
ATOM    582   CB HIS    65     -11.860 -71.453 -18.616  1.00  0.00      BSYN  
ATOM    583   CG HIS    65     -12.310 -70.657 -17.335  1.00  0.00      BSYN  
ATOM    584  ND1 HIS    65     -11.575 -69.974 -16.507  1.00  0.00      BSYN  
ATOM    585  HD1 HIS    65     -10.601 -69.893 -16.574  1.00  0.00      BSYN  
ATOM    586  CD2 HIS    65     -13.631 -70.756 -16.840  1.00  0.00      BSYN  
ATOM    587  NE2 HIS    65     -13.494 -70.247 -15.648  1.00  0.00      BSYN  
ATOM    588  CE1 HIS    65     -12.266 -69.819 -15.425  1.00  0.00      BSYN  
ATOM    589    C HIS    65     -10.177 -72.498 -20.043  1.00  0.00      BSYN  
ATOM    590    O HIS    65     -11.082 -73.003 -20.744  1.00  0.00      BSYN  
ATOM    591    N LEU    66      -8.825 -72.737 -20.171  1.00  0.00      BSYN  
ATOM    592    H LEU    66      -8.201 -72.508 -19.451  1.00  0.00      BSYN  
ATOM    593   CA LEU    66      -8.330 -73.395 -21.389  1.00  0.00      BSYN  
ATOM    594   CB LEU    66      -6.780 -72.906 -21.712  1.00  0.00      BSYN  
ATOM    595   CG LEU    66      -6.423 -71.474 -22.188  1.00  0.00      BSYN  
ATOM    596  CD1 LEU    66      -4.961 -71.187 -22.314  1.00  0.00      BSYN  
ATOM    597  CD2 LEU    66      -7.019 -71.309 -23.610  1.00  0.00      BSYN  
ATOM    598    C LEU    66      -8.461 -74.926 -21.425  1.00  0.00      BSYN  
ATOM    599    O LEU    66      -7.809 -75.637 -22.267  1.00  0.00      BSYN  
ATOM    600    N GLY    67      -9.149 -75.613 -20.579  1.00  0.00      BSYN  
ATOM    601    H GLY    67      -9.791 -75.226 -19.949  1.00  0.00      BSYN  
ATOM    602   CA GLY    67      -8.977 -77.002 -20.370  1.00  0.00      BSYN  
ATOM    603    C GLY    67     -10.207 -77.640 -19.596  1.00  0.00      BSYN  
ATOM    604    O GLY    67     -11.278 -77.252 -19.670  1.00  0.00      BSYN  
ATOM    605    N GLY    68      -9.859 -78.780 -19.044  1.00  0.00      BSYN  
ATOM    606    H GLY    68      -8.883 -78.874 -19.046  1.00  0.00      BSYN  
ATOM    607   CA GLY    68     -10.881 -79.595 -18.401  1.00  0.00      BSYN  
ATOM    608    C GLY    68     -10.965 -79.191 -16.955  1.00  0.00      BSYN  
ATOM    609    O GLY    68     -10.035 -78.537 -16.493  1.00  0.00      BSYN  
ATOM    610    N ALA    69     -12.095 -79.522 -16.303  1.00  0.00      BSYN  
ATOM    611    H ALA    69     -12.951 -79.680 -16.753  1.00  0.00      BSYN  
ATOM    612   CA ALA    69     -12.064 -79.602 -14.807  1.00  0.00      BSYN  
ATOM    613   CB ALA    69     -13.485 -79.201 -14.145  1.00  0.00      BSYN  
ATOM    614    C ALA    69     -11.768 -80.979 -14.257  1.00  0.00      BSYN  
ATOM    615    O ALA    69     -12.509 -81.931 -14.431  1.00  0.00      BSYN  
ATOM    616    N VAL    70     -10.653 -80.978 -13.600  1.00  0.00      BSYN  
ATOM    617    H VAL    70     -10.046 -80.229 -13.778  1.00  0.00      BSYN  
ATOM    618   CA VAL    70     -10.119 -82.346 -13.334  1.00  0.00      BSYN  
ATOM    619   CB VAL    70      -8.590 -82.310 -13.525  1.00  0.00      BSYN  
ATOM    620  CG1 VAL    70      -7.853 -83.660 -13.472  1.00  0.00      BSYN  
ATOM    621  CG2 VAL    70      -8.243 -81.516 -14.810  1.00  0.00      BSYN  
ATOM    622    C VAL    70     -10.659 -82.872 -11.898  1.00  0.00      BSYN  
ATOM    623    O VAL    70      -9.933 -82.733 -10.918  1.00  0.00      BSYN  
ATOM    624    N PHE    71     -11.873 -83.398 -11.887  1.00  0.00      BSYN  
ATOM    625    H PHE    71     -12.306 -83.410 -12.766  1.00  0.00      BSYN  
ATOM    626   CA PHE    71     -12.523 -84.120 -10.793  1.00  0.00      BSYN  
ATOM    627   CB PHE    71     -14.102 -83.990 -10.857  1.00  0.00      BSYN  
ATOM    628   CG PHE    71     -14.646 -84.111 -12.248  1.00  0.00      BSYN  
ATOM    629  CD1 PHE    71     -14.330 -85.235 -12.913  1.00  0.00      BSYN  
ATOM    630  CD2 PHE    71     -15.527 -83.241 -12.729  1.00  0.00      BSYN  
ATOM    631  CE1 PHE    71     -14.939 -85.575 -14.120  1.00  0.00      BSYN  
ATOM    632  CE2 PHE    71     -16.243 -83.609 -13.780  1.00  0.00      BSYN  
ATOM    633   CZ PHE    71     -15.924 -84.753 -14.518  1.00  0.00      BSYN  
ATOM    634    C PHE    71     -12.095 -85.544 -10.403  1.00  0.00      BSYN  
ATOM    635    O PHE    71     -12.294 -86.082  -9.359  1.00  0.00      BSYN  
ATOM    636    N SER    72     -11.625 -86.278 -11.415  1.00  0.00      BSYN  
ATOM    637    H SER    72     -11.702 -85.801 -12.269  1.00  0.00      BSYN  
ATOM    638   CA SER    72     -11.088 -87.615 -11.227  1.00  0.00      BSYN  
ATOM    639   CB SER    72     -12.215 -88.622 -11.520  1.00  0.00      BSYN  
ATOM    640   OG SER    72     -12.866 -88.454 -12.753  1.00  0.00      BSYN  
ATOM    641   HG SER    72     -13.802 -88.367 -12.945  1.00  0.00      BSYN  
ATOM    642    C SER    72      -9.686 -87.920 -12.046  1.00  0.00      BSYN  
ATOM    643    O SER    72      -8.822 -88.544 -11.527  1.00  0.00      BSYN  
ATOM    644    N GLY    73      -9.748 -87.495 -13.353  1.00  0.00      BSYN  
ATOM    645    H GLY    73     -10.320 -86.815 -13.767  1.00  0.00      BSYN  
ATOM    646   CA GLY    73      -8.712 -87.843 -14.353  1.00  0.00      BSYN  
ATOM    647    C GLY    73      -9.185 -88.763 -15.468  1.00  0.00      BSYN  
ATOM    648    O GLY    73      -9.002 -90.019 -15.453  1.00  0.00      BSYN  
ATOM    649    N ALA    74      -9.801 -88.181 -16.487  1.00  0.00      BSYN  
ATOM    650    H ALA    74      -9.753 -87.202 -16.504  1.00  0.00      BSYN  
ATOM    651   CA ALA    74     -10.604 -88.828 -17.494  1.00  0.00      BSYN  
ATOM    652   CB ALA    74     -11.902 -89.239 -17.048  1.00  0.00      BSYN  
ATOM    653    C ALA    74     -10.870 -88.085 -18.724  1.00  0.00      BSYN  
ATOM    654    O ALA    74     -10.676 -86.892 -18.704  1.00  0.00      BSYN  
ATOM    655    N GLY    75     -11.037 -88.822 -19.822  1.00  0.00      BSYN  
ATOM    656    H GLY    75     -11.001 -89.789 -19.976  1.00  0.00      BSYN  
ATOM    657   CA GLY    75     -11.105 -88.270 -21.160  1.00  0.00      BSYN  
ATOM    658    C GLY    75      -9.780 -87.936 -21.889  1.00  0.00      BSYN  
ATOM    659    O GLY    75      -9.745 -88.118 -23.077  1.00  0.00      BSYN  
ATOM    660    N ASN    76      -8.740 -87.671 -21.068  1.00  0.00      BSYN  
ATOM    661    H ASN    76      -8.836 -87.612 -20.095  1.00  0.00      BSYN  
ATOM    662   CA ASN    76      -7.400 -87.330 -21.513  1.00  0.00      BSYN  
ATOM    663   CB ASN    76      -7.240 -86.103 -22.512  1.00  0.00      BSYN  
ATOM    664   CG ASN    76      -5.848 -86.335 -23.264  1.00  0.00      BSYN  
ATOM    665  OD1 ASN    76      -5.632 -87.507 -23.723  1.00  0.00      BSYN  
ATOM    666  ND2 ASN    76      -4.988 -85.336 -23.551  1.00  0.00      BSYN  
ATOM    667 HD21 ASN    76      -5.201 -84.403 -23.343  1.00  0.00      BSYN  
ATOM    668 HD22 ASN    76      -4.066 -85.538 -23.816  1.00  0.00      BSYN  
ATOM    669    C ASN    76      -6.366 -87.096 -20.369  1.00  0.00      BSYN  
ATOM    670    O ASN    76      -5.395 -87.799 -20.389  1.00  0.00      BSYN  
ATOM    671    N ILE    77      -6.544 -86.120 -19.416  1.00  0.00      BSYN  
ATOM    672    H ILE    77      -7.431 -85.785 -19.167  1.00  0.00      BSYN  
ATOM    673   CA ILE    77      -5.523 -85.862 -18.453  1.00  0.00      BSYN  
ATOM    674   CB ILE    77      -5.277 -84.344 -17.978  1.00  0.00      BSYN  
ATOM    675  CG2 ILE    77      -6.487 -83.644 -17.415  1.00  0.00      BSYN  
ATOM    676  CG1 ILE    77      -3.903 -84.058 -17.178  1.00  0.00      BSYN  
ATOM    677   CD ILE    77      -2.822 -84.253 -18.102  1.00  0.00      BSYN  
ATOM    678    C ILE    77      -5.521 -86.837 -17.234  1.00  0.00      BSYN  
ATOM    679    O ILE    77      -6.584 -87.261 -16.655  1.00  0.00      BSYN  
ATOM    680    N ALA    78      -4.371 -87.218 -16.672  1.00  0.00      BSYN  
ATOM    681    H ALA    78      -3.596 -86.745 -17.042  1.00  0.00      BSYN  
ATOM    682   CA ALA    78      -4.178 -88.165 -15.608  1.00  0.00      BSYN  
ATOM    683   CB ALA    78      -3.983 -89.453 -16.278  1.00  0.00      BSYN  
ATOM    684    C ALA    78      -2.852 -87.809 -15.076  1.00  0.00      BSYN  
ATOM    685    O ALA    78      -1.928 -87.250 -15.693  1.00  0.00      BSYN  
ATOM    686    N ALA    79      -2.590 -88.188 -13.797  1.00  0.00      BSYN  
ATOM    687    H ALA    79      -3.285 -88.729 -13.367  1.00  0.00      BSYN  
ATOM    688   CA ALA    79      -1.301 -88.005 -13.148  1.00  0.00      BSYN  
ATOM    689   CB ALA    79      -1.577 -88.253 -11.641  1.00  0.00      BSYN  
ATOM    690    C ALA    79      -0.278 -89.069 -13.552  1.00  0.00      BSYN  
ATOM    691    O ALA    79      -0.538 -90.223 -13.757  1.00  0.00      BSYN  
ATOM    692    N ALA    80       0.922 -88.601 -13.744  1.00  0.00      BSYN  
ATOM    693    H ALA    80       0.913 -87.659 -14.013  1.00  0.00      BSYN  
ATOM    694   CA ALA    80       2.158 -89.371 -13.803  1.00  0.00      BSYN  
ATOM    695   CB ALA    80       3.093 -88.785 -14.762  1.00  0.00      BSYN  
ATOM    696    C ALA    80       2.805 -89.614 -12.439  1.00  0.00      BSYN  
ATOM    697    O ALA    80       3.889 -89.090 -12.141  1.00  0.00      BSYN  
ATOM    698    N THR    81       2.061 -90.380 -11.699  1.00  0.00      BSYN  
ATOM    699    H THR    81       1.430 -91.059 -12.015  1.00  0.00      BSYN  
ATOM    700   CA THR    81       2.580 -90.643 -10.391  1.00  0.00      BSYN  
ATOM    701   CB THR    81       1.328 -90.934  -9.509  1.00  0.00      BSYN  
ATOM    702  OG1 THR    81       0.844 -89.684  -9.046  1.00  0.00      BSYN  
ATOM    703  HG1 THR    81       1.534 -89.032  -9.191  1.00  0.00      BSYN  
ATOM    704  CG2 THR    81       1.748 -91.792  -8.342  1.00  0.00      BSYN  
ATOM    705    C THR    81       3.672 -91.825 -10.471  1.00  0.00      BSYN  
ATOM    706    O THR    81       3.478 -92.965 -10.823  1.00  0.00      BSYN  
ATOM    707    N GLY    82       4.972 -91.524 -10.248  1.00  0.00      BSYN  
ATOM    708    H GLY    82       5.197 -90.571 -10.233  1.00  0.00      BSYN  
ATOM    709   CA GLY    82       6.014 -92.407  -9.933  1.00  0.00      BSYN  
ATOM    710    C GLY    82       6.795 -92.638 -11.166  1.00  0.00      BSYN  
ATOM    711    O GLY    82       7.888 -92.059 -11.347  1.00  0.00      BSYN  
ATOM    712    N LEU    83       6.349 -93.608 -11.933  1.00  0.00      BSYN  
ATOM    713    H LEU    83       5.538 -94.076 -11.646  1.00  0.00      BSYN  
ATOM    714   CA LEU    83       6.954 -94.011 -13.235  1.00  0.00      BSYN  
ATOM    715   CB LEU    83       6.400 -95.303 -13.486  1.00  0.00      BSYN  
ATOM    716   CG LEU    83       6.805 -96.495 -12.636  1.00  0.00      BSYN  
ATOM    717  CD1 LEU    83       5.894 -97.589 -13.263  1.00  0.00      BSYN  
ATOM    718  CD2 LEU    83       8.160 -97.066 -12.784  1.00  0.00      BSYN  
ATOM    719    C LEU    83       6.435 -93.049 -14.347  1.00  0.00      BSYN  
ATOM    720    O LEU    83       5.759 -93.450 -15.316  1.00  0.00      BSYN  
ATOM    721    N VAL    84       7.175 -91.904 -14.431  1.00  0.00      BSYN  
ATOM    722    H VAL    84       7.879 -91.717 -13.776  1.00  0.00      BSYN  
ATOM    723   CA VAL    84       6.725 -90.878 -15.379  1.00  0.00      BSYN  
ATOM    724   CB VAL    84       7.592 -89.563 -15.101  1.00  0.00      BSYN  
ATOM    725  CG1 VAL    84       6.921 -88.973 -13.900  1.00  0.00      BSYN  
ATOM    726  CG2 VAL    84       9.161 -89.704 -15.008  1.00  0.00      BSYN  
ATOM    727    C VAL    84       6.869 -91.337 -16.813  1.00  0.00      BSYN  
ATOM    728    O VAL    84       7.985 -91.908 -17.210  1.00  0.00      BSYN  
ATOM    729    N LYS    85       5.838 -91.231 -17.589  1.00  0.00      BSYN  
ATOM    730    H LYS    85       4.923 -91.227 -17.238  1.00  0.00      BSYN  
ATOM    731   CA LYS    85       5.941 -91.451 -18.999  1.00  0.00      BSYN  
ATOM    732   CB LYS    85       4.715 -92.085 -19.613  1.00  0.00      BSYN  
ATOM    733   CG LYS    85       3.916 -93.102 -18.781  1.00  0.00      BSYN  
ATOM    734   CD LYS    85       4.717 -94.384 -18.751  1.00  0.00      BSYN  
ATOM    735   CE LYS    85       4.322 -95.761 -17.980  1.00  0.00      BSYN  
ATOM    736   NZ LYS    85       4.179 -95.403 -16.560  1.00  0.00      BSYN  
ATOM    737  HZ1 LYS    85       3.829 -96.162 -15.941  1.00  0.00      BSYN  
ATOM    738  HZ2 LYS    85       5.141 -95.097 -16.309  1.00  0.00      BSYN  
ATOM    739  HZ3 LYS    85       3.520 -94.598 -16.561  1.00  0.00      BSYN  
ATOM    740    C LYS    85       6.492 -90.360 -19.802  1.00  0.00      BSYN  
ATOM    741    O LYS    85       5.807 -89.606 -20.402  1.00  0.00      BSYN  
ATOM    742    N ARG    86       7.800 -90.257 -19.716  1.00  0.00      BSYN  
ATOM    743    H ARG    86       8.230 -90.749 -18.985  1.00  0.00      BSYN  
ATOM    744   CA ARG    86       8.591 -89.270 -20.445  1.00  0.00      BSYN  
ATOM    745   CB ARG    86       9.519 -88.503 -19.575  1.00  0.00      BSYN  
ATOM    746   CG ARG    86       8.901 -87.829 -18.427  1.00  0.00      BSYN  
ATOM    747   CD ARG    86       7.789 -86.752 -18.862  1.00  0.00      BSYN  
ATOM    748   NE ARG    86       7.065 -86.099 -17.701  1.00  0.00      BSYN  
ATOM    749   HE ARG    86       6.890 -86.660 -16.916  1.00  0.00      BSYN  
ATOM    750   CZ ARG    86       6.532 -84.858 -17.688  1.00  0.00      BSYN  
ATOM    751  NH1 ARG    86       5.760 -84.455 -16.634  1.00  0.00      BSYN  
ATOM    752 HH11 ARG    86       5.182 -83.649 -16.759  1.00  0.00      BSYN  
ATOM    753 HH12 ARG    86       5.621 -85.043 -15.837  1.00  0.00      BSYN  
ATOM    754  NH2 ARG    86       6.733 -84.088 -18.724  1.00  0.00      BSYN  
ATOM    755 HH21 ARG    86       6.180 -83.258 -18.787  1.00  0.00      BSYN  
ATOM    756 HH22 ARG    86       7.155 -84.551 -19.504  1.00  0.00      BSYN  
ATOM    757    C ARG    86       9.498 -89.801 -21.582  1.00  0.00      BSYN  
ATOM    758    O ARG    86      10.412 -89.123 -22.041  1.00  0.00      BSYN  
ATOM    759    N GLU    87       9.182 -91.060 -21.844  1.00  0.00      BSYN  
ATOM    760    H GLU    87       8.311 -91.407 -21.558  1.00  0.00      BSYN  
ATOM    761   CA GLU    87      10.024 -91.958 -22.696  1.00  0.00      BSYN  
ATOM    762   CB GLU    87       9.496 -93.396 -22.961  1.00  0.00      BSYN  
ATOM    763   CG GLU    87       8.226 -93.725 -23.807  1.00  0.00      BSYN  
ATOM    764   CD GLU    87       6.852 -93.078 -23.349  1.00  0.00      BSYN  
ATOM    765  OE1 GLU    87       6.486 -92.021 -23.852  1.00  0.00      BSYN  
ATOM    766  OE2 GLU    87       6.111 -93.702 -22.618  1.00  0.00      BSYN  
ATOM    767    C GLU    87      10.605 -91.432 -23.959  1.00  0.00      BSYN  
ATOM    768    O GLU    87      11.826 -91.534 -24.027  1.00  0.00      BSYN  
ATOM    769    N GLU    88       9.955 -90.691 -24.883  1.00  0.00      BSYN  
ATOM    770    H GLU    88       8.982 -90.648 -24.992  1.00  0.00      BSYN  
ATOM    771   CA GLU    88      10.764 -89.899 -25.862  1.00  0.00      BSYN  
ATOM    772   CB GLU    88      10.468 -90.368 -27.456  1.00  0.00      BSYN  
ATOM    773   CG GLU    88      11.362 -91.447 -27.949  1.00  0.00      BSYN  
ATOM    774   CD GLU    88      11.224 -91.825 -29.458  1.00  0.00      BSYN  
ATOM    775  OE1 GLU    88      11.066 -90.992 -30.353  1.00  0.00      BSYN  
ATOM    776  OE2 GLU    88      11.316 -93.046 -29.714  1.00  0.00      BSYN  
ATOM    777    C GLU    88      10.344 -88.395 -25.694  1.00  0.00      BSYN  
ATOM    778    O GLU    88       9.147 -88.143 -25.642  1.00  0.00      BSYN  
ATOM    779    N PHE    89      11.271 -87.410 -25.994  1.00  0.00      BSYN  
ATOM    780    H PHE    89      12.237 -87.480 -25.842  1.00  0.00      BSYN  
ATOM    781   CA PHE    89      10.827 -86.029 -26.136  1.00  0.00      BSYN  
ATOM    782   CB PHE    89      11.332 -85.223 -24.953  1.00  0.00      BSYN  
ATOM    783   CG PHE    89      10.729 -83.854 -24.974  1.00  0.00      BSYN  
ATOM    784  CD1 PHE    89       9.432 -83.758 -24.590  1.00  0.00      BSYN  
ATOM    785  CD2 PHE    89      11.615 -82.804 -24.996  1.00  0.00      BSYN  
ATOM    786  CE1 PHE    89       9.019 -82.446 -24.263  1.00  0.00      BSYN  
ATOM    787  CE2 PHE    89      11.159 -81.595 -24.653  1.00  0.00      BSYN  
ATOM    788   CZ PHE    89       9.923 -81.383 -24.305  1.00  0.00      BSYN  
ATOM    789    C PHE    89      11.617 -85.659 -27.421  1.00  0.00      BSYN  
ATOM    790    O PHE    89      12.695 -86.266 -27.543  1.00  0.00      BSYN  
ATOM    791    N PRO    90      11.054 -84.934 -28.429  1.00  0.00      BSYN  
ATOM    792   CD PRO    90       9.709 -84.408 -28.485  1.00  0.00      BSYN  
ATOM    793   CA PRO    90      11.840 -84.679 -29.687  1.00  0.00      BSYN  
ATOM    794   CB PRO    90      10.867 -83.837 -30.482  1.00  0.00      BSYN  
ATOM    795   CG PRO    90       9.823 -83.299 -29.515  1.00  0.00      BSYN  
ATOM    796    C PRO    90      13.275 -84.081 -29.632  1.00  0.00      BSYN  
ATOM    797    O PRO    90      14.181 -84.301 -30.459  1.00  0.00      BSYN  
ATOM    798    N THR    91      13.423 -83.378 -28.546  1.00  0.00      BSYN  
ATOM    799    H THR    91      12.741 -83.365 -27.842  1.00  0.00      BSYN  
ATOM    800   CA THR    91      14.703 -82.652 -28.256  1.00  0.00      BSYN  
ATOM    801   CB THR    91      14.413 -81.250 -28.014  1.00  0.00      BSYN  
ATOM    802  OG1 THR    91      13.917 -80.674 -29.235  1.00  0.00      BSYN  
ATOM    803  HG1 THR    91      14.247 -80.966 -30.088  1.00  0.00      BSYN  
ATOM    804  CG2 THR    91      15.690 -80.377 -27.647  1.00  0.00      BSYN  
ATOM    805    C THR    91      15.506 -83.537 -27.248  1.00  0.00      BSYN  
ATOM    806    O THR    91      15.246 -83.620 -26.073  1.00  0.00      BSYN  
ATOM    807    N ASP    92      16.596 -84.155 -27.742  1.00  0.00      BSYN  
ATOM    808    H ASP    92      16.827 -84.035 -28.686  1.00  0.00      BSYN  
ATOM    809   CA ASP    92      17.400 -85.181 -27.083  1.00  0.00      BSYN  
ATOM    810   CB ASP    92      18.064 -85.997 -28.202  1.00  0.00      BSYN  
ATOM    811   CG ASP    92      18.923 -87.130 -27.631  1.00  0.00      BSYN  
ATOM    812  OD1 ASP    92      20.097 -87.024 -27.632  1.00  0.00      BSYN  
ATOM    813  OD2 ASP    92      18.267 -88.173 -27.252  1.00  0.00      BSYN  
ATOM    814    C ASP    92      18.284 -84.618 -26.007  1.00  0.00      BSYN  
ATOM    815    O ASP    92      18.777 -85.367 -25.068  1.00  0.00      BSYN  
ATOM    816    N LEU    93      18.760 -83.363 -26.074  1.00  0.00      BSYN  
ATOM    817    H LEU    93      18.418 -82.872 -26.850  1.00  0.00      BSYN  
ATOM    818   CA LEU    93      19.546 -82.600 -25.115  1.00  0.00      BSYN  
ATOM    819   CB LEU    93      21.088 -82.773 -25.439  1.00  0.00      BSYN  
ATOM    820   CG LEU    93      21.969 -81.768 -26.285  1.00  0.00      BSYN  
ATOM    821  CD1 LEU    93      23.154 -81.308 -25.628  1.00  0.00      BSYN  
ATOM    822  CD2 LEU    93      22.591 -82.463 -27.501  1.00  0.00      BSYN  
ATOM    823    C LEU    93      19.045 -81.236 -24.989  1.00  0.00      BSYN  
ATOM    824    O LEU    93      18.302 -80.712 -25.778  1.00  0.00      BSYN  
ATOM    825    N LYS    94      19.470 -80.470 -23.982  1.00  0.00      BSYN  
ATOM    826    H LYS    94      20.105 -80.873 -23.353  1.00  0.00      BSYN  
ATOM    827   CA LYS    94      19.176 -79.024 -23.953  1.00  0.00      BSYN  
ATOM    828   CB LYS    94      18.247 -78.683 -22.769  1.00  0.00      BSYN  
ATOM    829   CG LYS    94      16.912 -79.415 -22.532  1.00  0.00      BSYN  
ATOM    830   CD LYS    94      16.404 -78.709 -21.292  1.00  0.00      BSYN  
ATOM    831   CE LYS    94      16.195 -79.581 -20.105  1.00  0.00      BSYN  
ATOM    832   NZ LYS    94      14.800 -80.056 -20.245  1.00  0.00      BSYN  
ATOM    833  HZ1 LYS    94      14.272 -79.186 -20.457  1.00  0.00      BSYN  
ATOM    834  HZ2 LYS    94      14.749 -80.676 -21.079  1.00  0.00      BSYN  
ATOM    835  HZ3 LYS    94      14.315 -80.599 -19.502  1.00  0.00      BSYN  
ATOM    836    C LYS    94      20.465 -78.212 -23.997  1.00  0.00      BSYN  
ATOM    837    O LYS    94      21.347 -78.406 -23.147  1.00  0.00      BSYN  
ATOM    838    N PRO    95      20.657 -77.387 -25.029  1.00  0.00      BSYN  
ATOM    839   CD PRO    95      19.793 -77.325 -26.260  1.00  0.00      BSYN  
ATOM    840   CA PRO    95      21.873 -76.594 -25.189  1.00  0.00      BSYN  
ATOM    841   CB PRO    95      21.737 -76.456 -26.664  1.00  0.00      BSYN  
ATOM    842   CG PRO    95      20.349 -76.281 -27.092  1.00  0.00      BSYN  
ATOM    843    C PRO    95      21.687 -75.337 -24.431  1.00  0.00      BSYN  
ATOM    844    O PRO    95      21.325 -74.183 -24.958  1.00  0.00      BSYN  
ATOM    845    N GLU    96      22.204 -75.545 -23.188  1.00  0.00      BSYN  
ATOM    846    H GLU    96      22.782 -76.318 -23.016  1.00  0.00      BSYN  
ATOM    847   CA GLU    96      22.134 -74.424 -22.233  1.00  0.00      BSYN  
ATOM    848   CB GLU    96      21.315 -74.636 -20.851  1.00  0.00      BSYN  
ATOM    849   CG GLU    96      20.060 -75.556 -21.091  1.00  0.00      BSYN  
ATOM    850   CD GLU    96      18.968 -75.567 -19.999  1.00  0.00      BSYN  
ATOM    851  OE1 GLU    96      18.323 -74.572 -19.771  1.00  0.00      BSYN  
ATOM    852  OE2 GLU    96      18.839 -76.540 -19.318  1.00  0.00      BSYN  
ATOM    853    C GLU    96      23.590 -74.026 -21.891  1.00  0.00      BSYN  
ATOM    854    O GLU    96      24.348 -75.007 -21.649  1.00  0.00      BSYN  
ATOM    855    N GLU    97      23.906 -72.727 -21.872  1.00  0.00      BSYN  
ATOM    856    H GLU    97      24.638 -72.472 -21.272  1.00  0.00      BSYN  
ATOM    857   CA GLU    97      23.168 -71.609 -22.443  1.00  0.00      BSYN  
ATOM    858   CB GLU    97      23.362 -70.497 -21.481  1.00  0.00      BSYN  
ATOM    859   CG GLU    97      22.042 -69.728 -21.758  1.00  0.00      BSYN  
ATOM    860   CD GLU    97      22.056 -68.255 -21.306  1.00  0.00      BSYN  
ATOM    861  OE1 GLU    97      22.926 -67.952 -20.515  1.00  0.00      BSYN  
ATOM    862  OE2 GLU    97      21.296 -67.449 -21.826  1.00  0.00      BSYN  
ATOM    863    C GLU    97      23.785 -71.255 -23.755  1.00  0.00      BSYN  
ATOM    864    O GLU    97      25.018 -70.846 -23.914  1.00  0.00      BSYN  
ATOM    865    N VAL    98      23.147 -71.376 -24.911  1.00  0.00      BSYN  
ATOM    866    H VAL    98      22.440 -72.034 -25.079  1.00  0.00      BSYN  
ATOM    867   CA VAL    98      23.283 -70.499 -26.070  1.00  0.00      BSYN  
ATOM    868   CB VAL    98      22.294 -70.911 -27.195  1.00  0.00      BSYN  
ATOM    869  CG1 VAL    98      22.755 -71.952 -28.143  1.00  0.00      BSYN  
ATOM    870  CG2 VAL    98      20.916 -71.573 -26.718  1.00  0.00      BSYN  
ATOM    871    C VAL    98      22.990 -68.998 -25.857  1.00  0.00      BSYN  
ATOM    872    O VAL    98      22.606 -68.539 -24.747  1.00  0.00      BSYN  
ATOM    873    N ALA    99      23.162 -68.190 -26.990  1.00  0.00      BSYN  
ATOM    874    H ALA    99      23.454 -68.546 -27.855  1.00  0.00      BSYN  
ATOM    875   CA ALA    99      22.864 -66.726 -26.843  1.00  0.00      BSYN  
ATOM    876   CB ALA    99      24.121 -66.006 -26.306  1.00  0.00      BSYN  
ATOM    877    C ALA    99      22.232 -66.005 -28.031  1.00  0.00      BSYN  
ATOM    878    O ALA    99      21.194 -66.540 -28.493  1.00  0.00      BSYN  
ATOM    879    N GLN   100      22.741 -64.943 -28.601  1.00  0.00      BSYN  
ATOM    880    H GLN   100      23.515 -64.392 -28.359  1.00  0.00      BSYN  
ATOM    881   CA GLN   100      22.124 -64.223 -29.715  1.00  0.00      BSYN  
ATOM    882   CB GLN   100      21.085 -63.243 -29.212  1.00  0.00      BSYN  
ATOM    883   CG GLN   100      19.969 -63.059 -30.220  1.00  0.00      BSYN  
ATOM    884   CD GLN   100      19.104 -61.902 -29.832  1.00  0.00      BSYN  
ATOM    885  OE1 GLN   100      19.118 -60.890 -30.584  1.00  0.00      BSYN  
ATOM    886  NE2 GLN   100      18.255 -62.032 -28.813  1.00  0.00      BSYN  
ATOM    887 HE21 GLN   100      18.052 -62.887 -28.379  1.00  0.00      BSYN  
ATOM    888 HE22 GLN   100      17.954 -61.200 -28.392  1.00  0.00      BSYN  
ATOM    889    C GLN   100      23.204 -63.440 -30.441  1.00  0.00      BSYN  
ATOM    890    O GLN   100      24.121 -62.816 -29.870  1.00  0.00      BSYN  
ATOM    891    N GLU   101      23.149 -63.424 -31.782  1.00  0.00      BSYN  
ATOM    892    H GLU   101      22.344 -63.781 -32.211  1.00  0.00      BSYN  
ATOM    893   CA GLU   101      24.164 -62.797 -32.647  1.00  0.00      BSYN  
ATOM    894   CB GLU   101      25.574 -63.509 -32.635  1.00  0.00      BSYN  
ATOM    895   CG GLU   101      26.654 -63.074 -33.685  1.00  0.00      BSYN  
ATOM    896   CD GLU   101      27.283 -61.779 -33.391  1.00  0.00      BSYN  
ATOM    897  OE1 GLU   101      28.204 -61.750 -32.554  1.00  0.00      BSYN  
ATOM    898  OE2 GLU   101      26.895 -60.772 -34.027  1.00  0.00      BSYN  
ATOM    899    C GLU   101      23.675 -62.489 -34.070  1.00  0.00      BSYN  
ATOM    900    O GLU   101      22.913 -63.261 -34.612  1.00  0.00      BSYN  
ATOM    901    N ALA   102      24.196 -61.313 -34.628  1.00  0.00      BSYN  
ATOM    902    H ALA   102      24.776 -60.732 -34.094  1.00  0.00      BSYN  
ATOM    903   CA ALA   102      23.698 -60.866 -35.877  1.00  0.00      BSYN  
ATOM    904   CB ALA   102      23.712 -59.372 -36.072  1.00  0.00      BSYN  
ATOM    905    C ALA   102      24.043 -61.649 -37.063  1.00  0.00      BSYN  
ATOM    906    O ALA   102      23.218 -61.800 -37.923  1.00  0.00      BSYN  
ATOM    907    N ALA   103      25.227 -62.254 -37.303  1.00  0.00      BSYN  
ATOM    908    H ALA   103      25.697 -62.249 -36.442  1.00  0.00      BSYN  
ATOM    909   CA ALA   103      25.547 -63.031 -38.520  1.00  0.00      BSYN  
ATOM    910   CB ALA   103      26.153 -61.908 -39.387  1.00  0.00      BSYN  
ATOM    911    C ALA   103      26.529 -64.126 -38.227  1.00  0.00      BSYN  
ATOM    912    O ALA   103      27.413 -63.954 -37.302  1.00  0.00      BSYN  
ATOM    913    N GLU   104      26.464 -65.261 -39.022  1.00  0.00      BSYN  
ATOM    914    H GLU   104      25.840 -65.345 -39.773  1.00  0.00      BSYN  
ATOM    915   CA GLU   104      27.309 -66.347 -39.003  1.00  0.00      BSYN  
ATOM    916   CB GLU   104      28.804 -65.905 -39.261  1.00  0.00      BSYN  
ATOM    917   CG GLU   104      29.069 -65.589 -40.760  1.00  0.00      BSYN  
ATOM    918   CD GLU   104      28.829 -66.768 -41.697  1.00  0.00      BSYN  
ATOM    919  OE1 GLU   104      29.694 -67.644 -41.941  1.00  0.00      BSYN  
ATOM    920  OE2 GLU   104      27.819 -66.761 -42.353  1.00  0.00      BSYN  
ATOM    921    C GLU   104      27.237 -67.357 -37.865  1.00  0.00      BSYN  
ATOM    922    O GLU   104      26.718 -68.494 -38.081  1.00  0.00      BSYN  
ATOM    923    N GLU   105      27.765 -67.195 -36.575  1.00  0.00      BSYN  
ATOM    924    H GLU   105      27.999 -66.306 -36.236  1.00  0.00      BSYN  
ATOM    925   CA GLU   105      27.932 -68.223 -35.607  1.00  0.00      BSYN  
ATOM    926   CB GLU   105      29.510 -68.302 -35.227  1.00  0.00      BSYN  
ATOM    927   CG GLU   105      30.563 -68.225 -36.182  1.00  0.00      BSYN  
ATOM    928   CD GLU   105      32.002 -68.407 -35.668  1.00  0.00      BSYN  
ATOM    929  OE1 GLU   105      32.742 -69.245 -36.186  1.00  0.00      BSYN  
ATOM    930  OE2 GLU   105      32.587 -67.793 -34.737  1.00  0.00      BSYN  
ATOM    931    C GLU   105      27.087 -67.974 -34.344  1.00  0.00      BSYN  
ATOM    932    O GLU   105      26.985 -66.843 -33.919  1.00  0.00      BSYN  
ATOM    933    N PRO   106      26.533 -68.979 -33.686  1.00  0.00      BSYN  
ATOM    934   CD PRO   106      26.366 -70.304 -34.134  1.00  0.00      BSYN  
ATOM    935   CA PRO   106      25.822 -68.710 -32.454  1.00  0.00      BSYN  
ATOM    936   CB PRO   106      24.727 -69.748 -32.443  1.00  0.00      BSYN  
ATOM    937   CG PRO   106      24.866 -70.580 -33.733  1.00  0.00      BSYN  
ATOM    938    C PRO   106      26.678 -68.836 -31.152  1.00  0.00      BSYN  
ATOM    939    O PRO   106      27.043 -69.918 -30.801  1.00  0.00      BSYN  
ATOM    940    N LEU   107      26.913 -67.676 -30.515  1.00  0.00      BSYN  
ATOM    941    H LEU   107      26.333 -66.895 -30.639  1.00  0.00      BSYN  
ATOM    942   CA LEU   107      27.747 -67.796 -29.358  1.00  0.00      BSYN  
ATOM    943   CB LEU   107      27.950 -66.337 -28.900  1.00  0.00      BSYN  
ATOM    944   CG LEU   107      28.930 -65.704 -27.872  1.00  0.00      BSYN  
ATOM    945  CD1 LEU   107      30.358 -66.076 -27.932  1.00  0.00      BSYN  
ATOM    946  CD2 LEU   107      28.979 -64.158 -28.238  1.00  0.00      BSYN  
ATOM    947    C LEU   107      27.364 -68.724 -28.231  1.00  0.00      BSYN  
ATOM    948    O LEU   107      26.355 -68.384 -27.631  1.00  0.00      BSYN  
ATOM    949    N ILE   108      27.916 -69.912 -28.086  1.00  0.00      BSYN  
ATOM    950    H ILE   108      28.147 -70.432 -28.884  1.00  0.00      BSYN  
ATOM    951   CA ILE   108      27.901 -70.711 -26.832  1.00  0.00      BSYN  
ATOM    952   CB ILE   108      28.603 -72.078 -27.114  1.00  0.00      BSYN  
ATOM    953  CG2 ILE   108      28.844 -72.887 -25.808  1.00  0.00      BSYN  
ATOM    954  CG1 ILE   108      27.547 -72.832 -27.950  1.00  0.00      BSYN  
ATOM    955   CD ILE   108      27.803 -74.260 -28.292  1.00  0.00      BSYN  
ATOM    956    C ILE   108      28.329 -70.117 -25.529  1.00  0.00      BSYN  
ATOM    957    O ILE   108      29.527 -69.769 -25.383  1.00  0.00      BSYN  
ATOM    958    N GLU   109      27.466 -69.859 -24.519  1.00  0.00      BSYN  
ATOM    959    H GLU   109      26.502 -69.804 -24.687  1.00  0.00      BSYN  
ATOM    960   CA GLU   109      28.002 -69.184 -23.320  1.00  0.00      BSYN  
ATOM    961   CB GLU   109      27.109 -68.010 -23.106  1.00  0.00      BSYN  
ATOM    962   CG GLU   109      26.955 -66.997 -24.109  1.00  0.00      BSYN  
ATOM    963   CD GLU   109      26.963 -65.608 -23.507  1.00  0.00      BSYN  
ATOM    964  OE1 GLU   109      25.952 -64.914 -23.625  1.00  0.00      BSYN  
ATOM    965  OE2 GLU   109      28.072 -65.229 -23.130  1.00  0.00      BSYN  
ATOM    966    C GLU   109      27.828 -70.177 -22.146  1.00  0.00      BSYN  
ATOM    967    O GLU   109      26.816 -70.068 -21.356  1.00  0.00      BSYN  
ATOM    968    N PRO   110      28.752 -71.121 -21.818  1.00  0.00      BSYN  
ATOM    969   CD PRO   110      30.095 -71.114 -22.427  1.00  0.00      BSYN  
ATOM    970   CA PRO   110      28.549 -72.345 -21.099  1.00  0.00      BSYN  
ATOM    971   CB PRO   110      29.936 -73.152 -21.292  1.00  0.00      BSYN  
ATOM    972   CG PRO   110      30.550 -72.587 -22.530  1.00  0.00      BSYN  
ATOM    973    C PRO   110      28.215 -72.281 -19.604  1.00  0.00      BSYN  
ATOM    974    O PRO   110      29.031 -71.886 -18.725  1.00  0.00      BSYN  
ATOM    975    N LEU   111      26.995 -72.902 -19.226  1.00  0.00      BSYN  
ATOM    976    H LEU   111      26.385 -73.392 -19.816  1.00  0.00      BSYN  
ATOM    977   CA LEU   111      26.603 -72.982 -17.830  1.00  0.00      BSYN  
ATOM    978   CB LEU   111      26.656 -71.740 -17.046  1.00  0.00      BSYN  
ATOM    979   CG LEU   111      27.301 -71.691 -15.664  1.00  0.00      BSYN  
ATOM    980  CD1 LEU   111      28.434 -70.662 -15.622  1.00  0.00      BSYN  
ATOM    981  CD2 LEU   111      26.273 -71.508 -14.508  1.00  0.00      BSYN  
ATOM    982    C LEU   111      25.273 -73.587 -17.606  1.00  0.00      BSYN  
ATOM    983    O LEU   111      24.328 -73.594 -18.433  1.00  0.00      BSYN  
ATOM    984    N MET   112      25.110 -74.110 -16.398  1.00  0.00      BSYN  
ATOM    985    H MET   112      25.561 -74.085 -15.528  1.00  0.00      BSYN  
ATOM    986   CA MET   112      23.993 -74.915 -16.231  1.00  0.00      BSYN  
ATOM    987   CB MET   112      24.236 -76.293 -15.445  1.00  0.00      BSYN  
ATOM    988   CG MET   112      23.069 -77.172 -15.100  1.00  0.00      BSYN  
ATOM    989   SD MET   112      23.076 -77.529 -13.332  1.00  0.00      BSYN  
ATOM    990   CE MET   112      23.579 -76.024 -12.390  1.00  0.00      BSYN  
ATOM    991    C MET   112      22.926 -74.065 -15.438  1.00  0.00      BSYN  
ATOM    992    O MET   112      23.168 -73.350 -14.418  1.00  0.00      BSYN  
ATOM    993    N GLU   113      21.642 -74.371 -15.805  1.00  0.00      BSYN  
ATOM    994    H GLU   113      21.308 -75.023 -16.456  1.00  0.00      BSYN  
ATOM    995   CA GLU   113      20.463 -73.781 -15.172  1.00  0.00      BSYN  
ATOM    996   CB GLU   113      19.740 -72.875 -16.134  1.00  0.00      BSYN  
ATOM    997   CG GLU   113      20.434 -71.406 -16.220  1.00  0.00      BSYN  
ATOM    998   CD GLU   113      20.644 -70.406 -15.027  1.00  0.00      BSYN  
ATOM    999  OE1 GLU   113      21.695 -69.880 -14.772  1.00  0.00      BSYN  
ATOM   1000  OE2 GLU   113      19.639 -70.112 -14.342  1.00  0.00      BSYN  
ATOM   1001    C GLU   113      19.389 -74.670 -14.643  1.00  0.00      BSYN  
ATOM   1002    O GLU   113      18.971 -75.451 -15.361  1.00  0.00      BSYN  
ATOM   1003    N PRO   114      18.894 -74.476 -13.402  1.00  0.00      BSYN  
ATOM   1004   CD PRO   114      19.572 -73.574 -12.494  1.00  0.00      BSYN  
ATOM   1005   CA PRO   114      17.864 -75.297 -12.624  1.00  0.00      BSYN  
ATOM   1006   CB PRO   114      18.286 -74.876 -11.147  1.00  0.00      BSYN  
ATOM   1007   CG PRO   114      19.535 -74.368 -11.211  1.00  0.00      BSYN  
ATOM   1008    C PRO   114      16.436 -74.982 -12.950  1.00  0.00      BSYN  
ATOM   1009    O PRO   114      16.169 -73.855 -13.370  1.00  0.00      BSYN  
ATOM   1010    N GLU   115      15.554 -75.936 -12.689  1.00  0.00      BSYN  
ATOM   1011    H GLU   115      15.608 -76.770 -12.178  1.00  0.00      BSYN  
ATOM   1012   CA GLU   115      14.195 -75.556 -12.990  1.00  0.00      BSYN  
ATOM   1013   CB GLU   115      13.495 -76.522 -14.058  1.00  0.00      BSYN  
ATOM   1014   CG GLU   115      14.141 -76.789 -15.402  1.00  0.00      BSYN  
ATOM   1015   CD GLU   115      13.148 -76.877 -16.545  1.00  0.00      BSYN  
ATOM   1016  OE1 GLU   115      13.496 -77.605 -17.459  1.00  0.00      BSYN  
ATOM   1017  OE2 GLU   115      12.036 -76.400 -16.448  1.00  0.00      BSYN  
ATOM   1018    C GLU   115      13.275 -75.124 -11.866  1.00  0.00      BSYN  
ATOM   1019    O GLU   115      12.441 -74.173 -11.966  1.00  0.00      BSYN  
ATOM   1020    N GLY   116      13.328 -75.898 -10.799  1.00  0.00      BSYN  
ATOM   1021    H GLY   116      14.179 -76.294 -10.519  1.00  0.00      BSYN  
ATOM   1022   CA GLY   116      12.385 -75.845  -9.712  1.00  0.00      BSYN  
ATOM   1023    C GLY   116      12.760 -74.794  -8.713  1.00  0.00      BSYN  
ATOM   1024    O GLY   116      13.368 -75.155  -7.653  1.00  0.00      BSYN  
ATOM   1025    N GLU   117      12.374 -73.527  -8.979  1.00  0.00      BSYN  
ATOM   1026    H GLU   117      12.004 -73.277  -9.851  1.00  0.00      BSYN  
ATOM   1027   CA GLU   117      12.702 -72.449  -8.021  1.00  0.00      BSYN  
ATOM   1028   CB GLU   117      12.911 -71.081  -8.689  1.00  0.00      BSYN  
ATOM   1029   CG GLU   117      14.392 -70.962  -9.137  1.00  0.00      BSYN  
ATOM   1030   CD GLU   117      14.748 -71.679 -10.408  1.00  0.00      BSYN  
ATOM   1031  OE1 GLU   117      14.943 -71.159 -11.493  1.00  0.00      BSYN  
ATOM   1032  OE2 GLU   117      14.849 -72.832 -10.336  1.00  0.00      BSYN  
ATOM   1033    C GLU   117      11.602 -72.385  -6.960  1.00  0.00      BSYN  
ATOM   1034    O GLU   117      10.804 -71.448  -7.202  1.00  0.00      BSYN  
ATOM   1035    N SER   118      11.496 -73.270  -5.939  1.00  0.00      BSYN  
ATOM   1036    H SER   118      12.218 -73.909  -5.764  1.00  0.00      BSYN  
ATOM   1037   CA SER   118      10.201 -73.383  -5.235  1.00  0.00      BSYN  
ATOM   1038   CB SER   118       9.397 -74.608  -5.837  1.00  0.00      BSYN  
ATOM   1039   OG SER   118       9.491 -74.981  -7.181  1.00  0.00      BSYN  
ATOM   1040   HG SER   118      10.425 -75.059  -7.391  1.00  0.00      BSYN  
ATOM   1041    C SER   118      10.343 -73.299  -3.752  1.00  0.00      BSYN  
ATOM   1042    O SER   118      11.292 -73.749  -3.118  1.00  0.00      BSYN  
ATOM   1043    N TYR   119       9.221 -72.844  -3.193  1.00  0.00      BSYN  
ATOM   1044    H TYR   119       8.407 -72.700  -3.721  1.00  0.00      BSYN  
ATOM   1045   CA TYR   119       9.046 -72.951  -1.723  1.00  0.00      BSYN  
ATOM   1046   CB TYR   119       8.921 -71.524  -1.234  1.00  0.00      BSYN  
ATOM   1047   CG TYR   119      10.254 -70.709  -1.271  1.00  0.00      BSYN  
ATOM   1048  CD1 TYR   119      10.460 -69.619  -2.104  1.00  0.00      BSYN  
ATOM   1049  CE1 TYR   119      11.582 -68.942  -2.123  1.00  0.00      BSYN  
ATOM   1050  CD2 TYR   119      11.283 -71.108  -0.427  1.00  0.00      BSYN  
ATOM   1051  CE2 TYR   119      12.474 -70.397  -0.339  1.00  0.00      BSYN  
ATOM   1052   CZ TYR   119      12.553 -69.316  -1.201  1.00  0.00      BSYN  
ATOM   1053   OH TYR   119      13.720 -68.580  -1.101  1.00  0.00      BSYN  
ATOM   1054   HH TYR   119      13.709 -67.735  -1.555  1.00  0.00      BSYN  
ATOM   1055    C TYR   119       7.675 -73.732  -1.510  1.00  0.00      BSYN  
ATOM   1056    O TYR   119       7.181 -74.428  -2.393  1.00  0.00      BSYN  
ATOM   1057    N GLU   120       6.882 -73.929  -0.482  1.00  0.00      BSYN  
ATOM   1058    H GLU   120       6.158 -74.503  -0.810  1.00  0.00      BSYN  
ATOM   1059   CA GLU   120       6.992 -73.471   0.889  1.00  0.00      BSYN  
ATOM   1060   CB GLU   120       5.663 -72.916   1.408  1.00  0.00      BSYN  
ATOM   1061   CG GLU   120       5.189 -71.490   0.981  1.00  0.00      BSYN  
ATOM   1062   CD GLU   120       4.629 -71.372  -0.468  1.00  0.00      BSYN  
ATOM   1063  OE1 GLU   120       3.472 -71.822  -0.566  1.00  0.00      BSYN  
ATOM   1064  OE2 GLU   120       5.446 -71.069  -1.378  1.00  0.00      BSYN  
ATOM   1065    C GLU   120       7.399 -74.554   1.874  1.00  0.00      BSYN  
ATOM   1066    O GLU   120       7.799 -75.644   1.533  1.00  0.00      BSYN  
ATOM   1067    N ASP   121       7.446 -74.224   3.167  1.00  0.00      BSYN  
ATOM   1068    H ASP   121       7.522 -73.289   3.450  1.00  0.00      BSYN  
ATOM   1069   CA ASP   121       7.673 -75.213   4.160  1.00  0.00      BSYN  
ATOM   1070   CB ASP   121       9.112 -75.589   4.166  1.00  0.00      BSYN  
ATOM   1071   CG ASP   121       9.299 -76.999   4.837  1.00  0.00      BSYN  
ATOM   1072  OD1 ASP   121       8.872 -78.060   4.279  1.00  0.00      BSYN  
ATOM   1073  OD2 ASP   121      10.100 -77.043   5.803  1.00  0.00      BSYN  
ATOM   1074    C ASP   121       7.434 -74.617   5.564  1.00  0.00      BSYN  
ATOM   1075    O ASP   121       7.953 -73.578   5.928  1.00  0.00      BSYN  
ATOM   1076    N PRO   122       6.668 -75.375   6.413  1.00  0.00      BSYN  
ATOM   1077   CD PRO   122       6.362 -76.823   6.217  1.00  0.00      BSYN  
ATOM   1078   CA PRO   122       6.015 -74.892   7.584  1.00  0.00      BSYN  
ATOM   1079   CB PRO   122       5.040 -76.079   8.008  1.00  0.00      BSYN  
ATOM   1080   CG PRO   122       4.972 -76.941   6.795  1.00  0.00      BSYN  
ATOM   1081    C PRO   122       7.120 -74.633   8.594  1.00  0.00      BSYN  
ATOM   1082    O PRO   122       7.884 -75.595   8.904  1.00  0.00      BSYN  
ATOM   1083    N PRO   123       7.130 -73.410   9.330  1.00  0.00      BSYN  
ATOM   1084   CD PRO   123       6.762 -72.237   8.640  1.00  0.00      BSYN  
ATOM   1085   CA PRO   123       7.874 -73.295  10.604  1.00  0.00      BSYN  
ATOM   1086   CB PRO   123       8.446 -71.877  10.402  1.00  0.00      BSYN  
ATOM   1087   CG PRO   123       7.416 -71.179   9.548  1.00  0.00      BSYN  
ATOM   1088    C PRO   123       7.233 -73.514  11.952  1.00  0.00      BSYN  
ATOM   1089    O PRO   123       7.666 -74.548  12.496  1.00  0.00      BSYN  
ATOM   1090    N GLN   124       6.300 -72.811  12.407  1.00  0.00      BSYN  
ATOM   1091    H GLN   124       5.832 -72.150  11.854  1.00  0.00      BSYN  
ATOM   1092   CA GLN   124       5.733 -72.981  13.704  1.00  0.00      BSYN  
ATOM   1093   CB GLN   124       5.183 -71.648  14.198  1.00  0.00      BSYN  
ATOM   1094   CG GLN   124       6.219 -70.898  14.902  1.00  0.00      BSYN  
ATOM   1095   CD GLN   124       6.423 -69.476  14.547  1.00  0.00      BSYN  
ATOM   1096  OE1 GLN   124       7.452 -69.156  13.996  1.00  0.00      BSYN  
ATOM   1097  NE2 GLN   124       5.541 -68.612  15.029  1.00  0.00      BSYN  
ATOM   1098 HE21 GLN   124       4.901 -69.078  15.607  1.00  0.00      BSYN  
ATOM   1099 HE22 GLN   124       5.689 -67.646  14.960  1.00  0.00      BSYN  
ATOM   1100    C GLN   124       4.554 -74.014  13.666  1.00  0.00      BSYN  
ATOM   1101    O GLN   124       3.305 -73.801  13.797  1.00  0.00      BSYN  
ATOM   1102    N GLU   125       4.953 -75.312  13.567  1.00  0.00      BSYN  
ATOM   1103    H GLU   125       5.881 -75.327  13.254  1.00  0.00      BSYN  
ATOM   1104   CA GLU   125       4.139 -76.508  13.673  1.00  0.00      BSYN  
ATOM   1105   CB GLU   125       4.849 -77.786  13.245  1.00  0.00      BSYN  
ATOM   1106   CG GLU   125       6.176 -78.138  13.706  1.00  0.00      BSYN  
ATOM   1107   CD GLU   125       6.621 -79.383  12.913  1.00  0.00      BSYN  
ATOM   1108  OE1 GLU   125       7.389 -79.187  11.961  1.00  0.00      BSYN  
ATOM   1109  OE2 GLU   125       6.163 -80.460  13.285  1.00  0.00      BSYN  
ATOM   1110    C GLU   125       3.347 -76.710  14.901  1.00  0.00      BSYN  
ATOM   1111    O GLU   125       2.117 -76.762  15.016  1.00  0.00      BSYN  
ATOM   1112    N GLU   126       4.130 -76.857  15.931  1.00  0.00      BSYN  
ATOM   1113    H GLU   126       5.091 -76.860  15.741  1.00  0.00      BSYN  
ATOM   1114   CA GLU   126       3.741 -77.112  17.363  1.00  0.00      BSYN  
ATOM   1115   CB GLU   126       4.927 -77.477  18.230  1.00  0.00      BSYN  
ATOM   1116   CG GLU   126       5.653 -78.831  18.053  1.00  0.00      BSYN  
ATOM   1117   CD GLU   126       6.159 -79.497  19.290  1.00  0.00      BSYN  
ATOM   1118  OE1 GLU   126       5.430 -80.401  19.692  1.00  0.00      BSYN  
ATOM   1119  OE2 GLU   126       7.165 -79.066  19.946  1.00  0.00      BSYN  
ATOM   1120    C GLU   126       2.926 -76.095  18.143  1.00  0.00      BSYN  
ATOM   1121    O GLU   126       3.036 -76.081  19.394  1.00  0.00      BSYN  
ATOM   1122    N TYR   127       2.202 -75.082  17.637  1.00  0.00      BSYN  
ATOM   1123    H TYR   127       2.286 -74.813  16.698  1.00  0.00      BSYN  
ATOM   1124   CA TYR   127       1.452 -74.192  18.456  1.00  0.00      BSYN  
ATOM   1125   CB TYR   127       2.127 -72.765  18.267  1.00  0.00      BSYN  
ATOM   1126   CG TYR   127       3.473 -72.571  18.983  1.00  0.00      BSYN  
ATOM   1127  CD1 TYR   127       3.482 -71.976  20.268  1.00  0.00      BSYN  
ATOM   1128  CE1 TYR   127       4.678 -71.705  20.889  1.00  0.00      BSYN  
ATOM   1129  CD2 TYR   127       4.616 -72.975  18.288  1.00  0.00      BSYN  
ATOM   1130  CE2 TYR   127       5.777 -72.885  18.935  1.00  0.00      BSYN  
ATOM   1131   CZ TYR   127       5.793 -72.221  20.180  1.00  0.00      BSYN  
ATOM   1132   OH TYR   127       7.046 -72.126  20.784  1.00  0.00      BSYN  
ATOM   1133   HH TYR   127       7.629 -71.528  20.311  1.00  0.00      BSYN  
ATOM   1134    C TYR   127      -0.040 -74.097  18.240  1.00  0.00      BSYN  
ATOM   1135    O TYR   127      -0.595 -73.476  17.318  1.00  0.00      BSYN  
ATOM   1136    N GLN   128      -0.974 -74.521  19.101  1.00  0.00      BSYN  
ATOM   1137    H GLN   128      -1.917 -74.433  18.850  1.00  0.00      BSYN  
ATOM   1138   CA GLN   128      -0.640 -75.031  20.448  1.00  0.00      BSYN  
ATOM   1139   CB GLN   128      -1.891 -74.575  21.352  1.00  0.00      BSYN  
ATOM   1140   CG GLN   128      -2.126 -73.052  21.439  1.00  0.00      BSYN  
ATOM   1141   CD GLN   128      -2.143 -72.567  22.871  1.00  0.00      BSYN  
ATOM   1142  OE1 GLN   128      -1.425 -72.942  23.769  1.00  0.00      BSYN  
ATOM   1143  NE2 GLN   128      -2.974 -71.557  23.196  1.00  0.00      BSYN  
ATOM   1144 HE21 GLN   128      -2.959 -71.168  24.095  1.00  0.00      BSYN  
ATOM   1145 HE22 GLN   128      -3.575 -71.157  22.533  1.00  0.00      BSYN  
ATOM   1146    C GLN   128      -0.391 -76.518  20.588  1.00  0.00      BSYN  
ATOM   1147    O GLN   128      -0.564 -77.207  19.636  1.00  0.00      BSYN  
ATOM   1148    N GLU   129       0.215 -76.937  21.630  1.00  0.00      BSYN  
ATOM   1149    H GLU   129       0.782 -76.331  22.151  1.00  0.00      BSYN  
ATOM   1150   CA GLU   129       0.574 -78.413  21.723  1.00  0.00      BSYN  
ATOM   1151   CB GLU   129       1.089 -78.796  23.080  1.00  0.00      BSYN  
ATOM   1152   CG GLU   129       2.275 -78.088  23.657  1.00  0.00      BSYN  
ATOM   1153   CD GLU   129       2.690 -78.351  25.061  1.00  0.00      BSYN  
ATOM   1154  OE1 GLU   129       3.591 -77.614  25.422  1.00  0.00      BSYN  
ATOM   1155  OE2 GLU   129       2.257 -79.342  25.706  1.00  0.00      BSYN  
ATOM   1156    C GLU   129      -0.621 -79.417  21.475  1.00  0.00      BSYN  
ATOM   1157    O GLU   129      -1.503 -79.475  22.377  1.00  0.00      BSYN  
ATOM   1158    N TYR   130      -0.776 -79.989  20.326  1.00  0.00      BSYN  
ATOM   1159    H TYR   130      -0.388 -79.609  19.511  1.00  0.00      BSYN  
ATOM   1160   CA TYR   130      -1.912 -80.993  20.071  1.00  0.00      BSYN  
ATOM   1161   CB TYR   130      -2.376 -80.884  18.609  1.00  0.00      BSYN  
ATOM   1162   CG TYR   130      -3.077 -79.606  18.262  1.00  0.00      BSYN  
ATOM   1163  CD1 TYR   130      -2.436 -78.515  17.755  1.00  0.00      BSYN  
ATOM   1164  CE1 TYR   130      -3.188 -77.411  17.134  1.00  0.00      BSYN  
ATOM   1165  CD2 TYR   130      -4.492 -79.617  18.378  1.00  0.00      BSYN  
ATOM   1166  CE2 TYR   130      -5.206 -78.511  17.975  1.00  0.00      BSYN  
ATOM   1167   CZ TYR   130      -4.502 -77.505  17.327  1.00  0.00      BSYN  
ATOM   1168   OH TYR   130      -5.321 -76.404  17.042  1.00  0.00      BSYN  
ATOM   1169   HH TYR   130      -5.662 -76.056  17.869  1.00  0.00      BSYN  
ATOM   1170    C TYR   130      -1.768 -82.445  20.508  1.00  0.00      BSYN  
ATOM   1171    O TYR   130      -1.170 -83.272  19.823  1.00  0.00      BSYN  
ATOM   1172    N GLU   131      -2.263 -82.853  21.662  1.00  0.00      BSYN  
ATOM   1173    H GLU   131      -2.216 -82.181  22.374  1.00  0.00      BSYN  
ATOM   1174   CA GLU   131      -2.509 -84.278  21.977  1.00  0.00      BSYN  
ATOM   1175   CB GLU   131      -2.504 -84.494  23.524  1.00  0.00      BSYN  
ATOM   1176   CG GLU   131      -1.165 -84.666  24.295  1.00  0.00      BSYN  
ATOM   1177   CD GLU   131      -1.355 -85.008  25.829  1.00  0.00      BSYN  
ATOM   1178  OE1 GLU   131      -1.191 -86.181  26.173  1.00  0.00      BSYN  
ATOM   1179  OE2 GLU   131      -1.375 -84.088  26.609  1.00  0.00      BSYN  
ATOM   1180    C GLU   131      -3.671 -85.161  21.290  1.00  0.00      BSYN  
ATOM   1181    O GLU   131      -4.888 -84.840  21.302  1.00  0.00      BSYN  
ATOM   1182    N PRO   132      -3.307 -86.339  20.585  1.00  0.00      BSYN  
ATOM   1183   CD PRO   132      -1.994 -86.582  19.966  1.00  0.00      BSYN  
ATOM   1184   CA PRO   132      -4.213 -87.221  19.853  1.00  0.00      BSYN  
ATOM   1185   CB PRO   132      -3.428 -87.961  18.802  1.00  0.00      BSYN  
ATOM   1186   CG PRO   132      -2.225 -87.117  18.583  1.00  0.00      BSYN  
ATOM   1187    C PRO   132      -5.145 -88.193  20.514  1.00  0.00      BSYN  
ATOM   1188    O PRO   132      -5.046 -88.481  21.768  1.00  0.00      BSYN  
ATOM   1189    N GLU   133      -6.311 -88.650  19.957  1.00  0.00      BSYN  
ATOM   1190    H GLU   133      -6.752 -88.165  19.229  1.00  0.00      BSYN  
ATOM   1191   CA GLU   133      -7.174 -89.729  20.436  1.00  0.00      BSYN  
ATOM   1192   CB GLU   133      -8.440 -88.918  20.845  1.00  0.00      BSYN  
ATOM   1193   CG GLU   133      -9.731 -89.635  21.233  1.00  0.00      BSYN  
ATOM   1194   CD GLU   133      -9.727 -90.371  22.528  1.00  0.00      BSYN  
ATOM   1195  OE1 GLU   133      -9.251 -91.538  22.551  1.00  0.00      BSYN  
ATOM   1196  OE2 GLU   133     -10.082 -89.854  23.540  1.00  0.00      BSYN  
ATOM   1197    C GLU   133      -7.365 -90.859  19.468  1.00  0.00      BSYN  
ATOM   1198    O GLU   133      -7.049 -90.673  18.311  1.00  0.00      BSYN  
ATOM   1199    N ALA   134      -7.827 -92.049  20.055  1.00  0.00      BSYN  
ATOM   1200    H ALA   134      -7.804 -92.125  21.032  1.00  0.00      BSYN  
ATOM   1201   CA ALA   134      -8.271 -93.183  19.255  1.00  0.00      BSYN  
ATOM   1202   CB ALA   134      -6.997 -93.856  18.785  1.00  0.00      BSYN  
ATOM   1203    C ALA   134      -9.178 -94.027  20.167  1.00  0.00      BSYN  
ATOM   1204  OT1 ALA   134     -10.403 -94.113  20.070  1.00  0.00      BSYN  
ATOM   1205  OT2 ALA   134      -8.615 -94.601  21.097  1.00  0.00      BSYN  
END
