# Supplementary material for: Data set of intrinsically disordered proteins analysed at a local protein conformation level
Source: Data Brief. 2020 Mar 5;29:105383. doi: 10.1016/j.dib.2020.105383 (PMC7078294; doi:10.1016/j.dib.2020.105383)
Supplement: Supplementary file 1 [file mmc1.zip › the data/1-DATA/PED1AAD-pdb/1AAD-187.pdb]

CRYST1    1.000    1.000    1.000  90.00  90.00  90.00 P 1           1
ATOM      1  HT1 MET     1     -17.658 -28.615 -15.837  1.00  0.00      BSYN  
ATOM      2  HT2 MET     1     -16.594 -29.870 -16.371  1.00  0.00      BSYN  
ATOM      3    N MET     1     -17.414 -29.274 -16.603  1.00  0.00      BSYN  
ATOM      4  HT3 MET     1     -18.241 -29.872 -16.806  1.00  0.00      BSYN  
ATOM      5   CA MET     1     -17.262 -28.395 -17.818  1.00  0.00      BSYN  
ATOM      6   CB MET     1     -16.004 -27.535 -17.804  1.00  0.00      BSYN  
ATOM      7   CG MET     1     -14.886 -28.442 -17.107  1.00  0.00      BSYN  
ATOM      8   SD MET     1     -13.416 -27.482 -17.541  1.00  0.00      BSYN  
ATOM      9   CE MET     1     -12.231 -28.675 -18.007  1.00  0.00      BSYN  
ATOM     10    C MET     1     -17.416 -28.856 -19.216  1.00  0.00      BSYN  
ATOM     11    O MET     1     -18.173 -28.320 -20.025  1.00  0.00      BSYN  
ATOM     12    N ASP     2     -16.962 -30.122 -19.219  1.00  0.00      BSYN  
ATOM     13    H ASP     2     -17.187 -30.680 -18.445  1.00  0.00      BSYN  
ATOM     14   CA ASP     2     -16.501 -30.822 -20.362  1.00  0.00      BSYN  
ATOM     15   CB ASP     2     -14.957 -30.861 -20.297  1.00  0.00      BSYN  
ATOM     16   CG ASP     2     -14.283 -31.684 -21.537  1.00  0.00      BSYN  
ATOM     17  OD1 ASP     2     -13.918 -32.788 -21.281  1.00  0.00      BSYN  
ATOM     18  OD2 ASP     2     -14.230 -31.134 -22.642  1.00  0.00      BSYN  
ATOM     19    C ASP     2     -17.106 -32.297 -20.713  1.00  0.00      BSYN  
ATOM     20    O ASP     2     -17.513 -32.514 -21.906  1.00  0.00      BSYN  
ATOM     21    N VAL     3     -17.269 -33.051 -19.663  1.00  0.00      BSYN  
ATOM     22    H VAL     3     -17.070 -32.766 -18.747  1.00  0.00      BSYN  
ATOM     23   CA VAL     3     -17.607 -34.444 -19.626  1.00  0.00      BSYN  
ATOM     24   CB VAL     3     -16.666 -35.135 -18.590  1.00  0.00      BSYN  
ATOM     25  CG1 VAL     3     -16.958 -36.562 -18.486  1.00  0.00      BSYN  
ATOM     26  CG2 VAL     3     -15.183 -34.722 -18.761  1.00  0.00      BSYN  
ATOM     27    C VAL     3     -19.100 -34.721 -19.234  1.00  0.00      BSYN  
ATOM     28    O VAL     3     -19.411 -34.396 -18.133  1.00  0.00      BSYN  
ATOM     29    N PHE     4     -19.871 -35.328 -20.103  1.00  0.00      BSYN  
ATOM     30    H PHE     4     -19.468 -35.637 -20.941  1.00  0.00      BSYN  
ATOM     31   CA PHE     4     -21.251 -35.701 -19.721  1.00  0.00      BSYN  
ATOM     32   CB PHE     4     -22.147 -34.484 -19.622  1.00  0.00      BSYN  
ATOM     33   CG PHE     4     -22.456 -33.733 -20.912  1.00  0.00      BSYN  
ATOM     34  CD1 PHE     4     -23.383 -34.193 -21.829  1.00  0.00      BSYN  
ATOM     35  CD2 PHE     4     -21.713 -32.590 -21.253  1.00  0.00      BSYN  
ATOM     36  CE1 PHE     4     -23.586 -33.454 -22.977  1.00  0.00      BSYN  
ATOM     37  CE2 PHE     4     -21.843 -31.994 -22.473  1.00  0.00      BSYN  
ATOM     38   CZ PHE     4     -22.863 -32.277 -23.313  1.00  0.00      BSYN  
ATOM     39    C PHE     4     -21.968 -36.892 -20.345  1.00  0.00      BSYN  
ATOM     40    O PHE     4     -22.561 -37.757 -19.635  1.00  0.00      BSYN  
ATOM     41    N MET     5     -21.581 -37.075 -21.607  1.00  0.00      BSYN  
ATOM     42    H MET     5     -20.940 -36.495 -22.068  1.00  0.00      BSYN  
ATOM     43   CA MET     5     -21.925 -38.301 -22.269  1.00  0.00      BSYN  
ATOM     44   CB MET     5     -22.568 -37.877 -23.541  1.00  0.00      BSYN  
ATOM     45   CG MET     5     -23.050 -39.196 -24.348  1.00  0.00      BSYN  
ATOM     46   SD MET     5     -24.301 -38.884 -25.624  1.00  0.00      BSYN  
ATOM     47   CE MET     5     -23.330 -37.817 -26.598  1.00  0.00      BSYN  
ATOM     48    C MET     5     -20.611 -39.054 -22.428  1.00  0.00      BSYN  
ATOM     49    O MET     5     -20.562 -40.202 -22.785  1.00  0.00      BSYN  
ATOM     50    N LYS     6     -19.470 -38.439 -22.058  1.00  0.00      BSYN  
ATOM     51    H LYS     6     -19.592 -37.693 -21.434  1.00  0.00      BSYN  
ATOM     52   CA LYS     6     -18.033 -38.839 -22.198  1.00  0.00      BSYN  
ATOM     53   CB LYS     6     -17.123 -37.637 -22.517  1.00  0.00      BSYN  
ATOM     54   CG LYS     6     -15.753 -37.862 -23.119  1.00  0.00      BSYN  
ATOM     55   CD LYS     6     -15.855 -38.732 -24.344  1.00  0.00      BSYN  
ATOM     56   CE LYS     6     -14.681 -38.404 -25.261  1.00  0.00      BSYN  
ATOM     57   NZ LYS     6     -14.970 -37.110 -25.858  1.00  0.00      BSYN  
ATOM     58  HZ1 LYS     6     -14.522 -36.844 -26.758  1.00  0.00      BSYN  
ATOM     59  HZ2 LYS     6     -16.003 -37.101 -25.981  1.00  0.00      BSYN  
ATOM     60  HZ3 LYS     6     -14.782 -36.413 -25.109  1.00  0.00      BSYN  
ATOM     61    C LYS     6     -17.502 -39.541 -20.912  1.00  0.00      BSYN  
ATOM     62    O LYS     6     -16.462 -39.337 -20.300  1.00  0.00      BSYN  
ATOM     63    N GLY     7     -18.345 -40.417 -20.356  1.00  0.00      BSYN  
ATOM     64    H GLY     7     -19.297 -40.435 -20.589  1.00  0.00      BSYN  
ATOM     65   CA GLY     7     -17.938 -41.337 -19.319  1.00  0.00      BSYN  
ATOM     66    C GLY     7     -18.966 -42.441 -19.038  1.00  0.00      BSYN  
ATOM     67    O GLY     7     -19.074 -43.305 -19.993  1.00  0.00      BSYN  
ATOM     68    N LEU     8     -19.821 -42.543 -18.026  1.00  0.00      BSYN  
ATOM     69    H LEU     8     -20.218 -43.416 -17.826  1.00  0.00      BSYN  
ATOM     70   CA LEU     8     -19.997 -41.427 -17.013  1.00  0.00      BSYN  
ATOM     71   CB LEU     8     -21.423 -41.021 -16.950  1.00  0.00      BSYN  
ATOM     72   CG LEU     8     -22.334 -40.919 -18.065  1.00  0.00      BSYN  
ATOM     73  CD1 LEU     8     -22.909 -42.350 -18.487  1.00  0.00      BSYN  
ATOM     74  CD2 LEU     8     -23.477 -40.043 -17.617  1.00  0.00      BSYN  
ATOM     75    C LEU     8     -19.728 -41.947 -15.587  1.00  0.00      BSYN  
ATOM     76    O LEU     8     -20.039 -43.053 -15.306  1.00  0.00      BSYN  
ATOM     77    N SER     9     -19.051 -41.183 -14.636  1.00  0.00      BSYN  
ATOM     78    H SER     9     -18.869 -40.224 -14.721  1.00  0.00      BSYN  
ATOM     79   CA SER     9     -18.648 -41.705 -13.352  1.00  0.00      BSYN  
ATOM     80   CB SER     9     -17.175 -41.341 -13.147  1.00  0.00      BSYN  
ATOM     81   OG SER     9     -16.167 -41.876 -14.099  1.00  0.00      BSYN  
ATOM     82   HG SER     9     -16.150 -42.833 -14.020  1.00  0.00      BSYN  
ATOM     83    C SER     9     -19.507 -41.113 -12.253  1.00  0.00      BSYN  
ATOM     84    O SER     9     -19.249 -39.982 -11.768  1.00  0.00      BSYN  
ATOM     85    N MET    10     -20.605 -41.822 -11.810  1.00  0.00      BSYN  
ATOM     86    H MET    10     -20.593 -42.798 -11.891  1.00  0.00      BSYN  
ATOM     87   CA MET    10     -21.754 -41.274 -11.067  1.00  0.00      BSYN  
ATOM     88   CB MET    10     -22.618 -40.414 -11.973  1.00  0.00      BSYN  
ATOM     89   CG MET    10     -23.203 -39.197 -11.282  1.00  0.00      BSYN  
ATOM     90   SD MET    10     -24.253 -39.593  -9.877  1.00  0.00      BSYN  
ATOM     91   CE MET    10     -25.753 -39.195 -10.760  1.00  0.00      BSYN  
ATOM     92    C MET    10     -22.557 -42.294 -10.329  1.00  0.00      BSYN  
ATOM     93    O MET    10     -22.264 -42.467  -9.133  1.00  0.00      BSYN  
ATOM     94    N ALA    11     -23.530 -42.977 -11.003  1.00  0.00      BSYN  
ATOM     95    H ALA    11     -23.753 -42.794 -11.940  1.00  0.00      BSYN  
ATOM     96   CA ALA    11     -24.232 -44.049 -10.327  1.00  0.00      BSYN  
ATOM     97   CB ALA    11     -25.517 -44.450 -11.073  1.00  0.00      BSYN  
ATOM     98    C ALA    11     -23.478 -45.380 -10.097  1.00  0.00      BSYN  
ATOM     99    O ALA    11     -23.501 -45.818  -8.932  1.00  0.00      BSYN  
ATOM    100    N LYS    12     -22.941 -46.075 -11.163  1.00  0.00      BSYN  
ATOM    101    H LYS    12     -23.237 -45.840 -12.067  1.00  0.00      BSYN  
ATOM    102   CA LYS    12     -21.964 -47.098 -11.163  1.00  0.00      BSYN  
ATOM    103   CB LYS    12     -21.871 -48.134 -12.386  1.00  0.00      BSYN  
ATOM    104   CG LYS    12     -22.040 -47.806 -13.824  1.00  0.00      BSYN  
ATOM    105   CD LYS    12     -23.321 -47.070 -14.380  1.00  0.00      BSYN  
ATOM    106   CE LYS    12     -22.930 -46.584 -15.789  1.00  0.00      BSYN  
ATOM    107   NZ LYS    12     -24.030 -45.900 -16.325  1.00  0.00      BSYN  
ATOM    108  HZ1 LYS    12     -23.862 -45.828 -17.349  1.00  0.00      BSYN  
ATOM    109  HZ2 LYS    12     -24.906 -46.451 -16.219  1.00  0.00      BSYN  
ATOM    110  HZ3 LYS    12     -24.162 -44.939 -15.951  1.00  0.00      BSYN  
ATOM    111    C LYS    12     -20.607 -46.530 -11.067  1.00  0.00      BSYN  
ATOM    112    O LYS    12     -20.397 -45.498 -11.710  1.00  0.00      BSYN  
ATOM    113    N GLU    13     -19.683 -47.248 -10.413  1.00  0.00      BSYN  
ATOM    114    H GLU    13     -19.912 -48.193 -10.290  1.00  0.00      BSYN  
ATOM    115   CA GLU    13     -18.367 -46.619 -10.247  1.00  0.00      BSYN  
ATOM    116   CB GLU    13     -18.097 -46.762  -8.800  1.00  0.00      BSYN  
ATOM    117   CG GLU    13     -18.975 -45.881  -8.083  1.00  0.00      BSYN  
ATOM    118   CD GLU    13     -18.455 -45.901  -6.587  1.00  0.00      BSYN  
ATOM    119  OE1 GLU    13     -19.295 -46.482  -5.854  1.00  0.00      BSYN  
ATOM    120  OE2 GLU    13     -17.247 -45.627  -6.315  1.00  0.00      BSYN  
ATOM    121    C GLU    13     -17.274 -47.299 -11.075  1.00  0.00      BSYN  
ATOM    122    O GLU    13     -16.142 -46.945 -11.150  1.00  0.00      BSYN  
ATOM    123    N GLY    14     -17.687 -48.260 -11.897  1.00  0.00      BSYN  
ATOM    124    H GLY    14     -18.548 -48.662 -11.655  1.00  0.00      BSYN  
ATOM    125   CA GLY    14     -16.749 -48.785 -12.967  1.00  0.00      BSYN  
ATOM    126    C GLY    14     -17.298 -49.778 -13.954  1.00  0.00      BSYN  
ATOM    127    O GLY    14     -18.547 -49.686 -14.293  1.00  0.00      BSYN  
ATOM    128    N VAL    15     -16.465 -50.657 -14.446  1.00  0.00      BSYN  
ATOM    129    H VAL    15     -15.651 -50.733 -13.906  1.00  0.00      BSYN  
ATOM    130   CA VAL    15     -16.909 -51.769 -15.328  1.00  0.00      BSYN  
ATOM    131   CB VAL    15     -16.741 -51.533 -16.915  1.00  0.00      BSYN  
ATOM    132  CG1 VAL    15     -17.379 -50.294 -17.400  1.00  0.00      BSYN  
ATOM    133  CG2 VAL    15     -15.222 -51.749 -17.280  1.00  0.00      BSYN  
ATOM    134    C VAL    15     -16.360 -53.039 -14.872  1.00  0.00      BSYN  
ATOM    135    O VAL    15     -15.244 -53.225 -14.425  1.00  0.00      BSYN  
ATOM    136    N VAL    16     -17.215 -53.977 -15.219  1.00  0.00      BSYN  
ATOM    137    H VAL    16     -18.082 -53.525 -15.278  1.00  0.00      BSYN  
ATOM    138   CA VAL    16     -16.693 -55.339 -15.273  1.00  0.00      BSYN  
ATOM    139   CB VAL    16     -17.667 -56.518 -14.841  1.00  0.00      BSYN  
ATOM    140  CG1 VAL    16     -16.823 -57.777 -14.632  1.00  0.00      BSYN  
ATOM    141  CG2 VAL    16     -18.590 -56.028 -13.637  1.00  0.00      BSYN  
ATOM    142    C VAL    16     -16.362 -55.381 -16.767  1.00  0.00      BSYN  
ATOM    143    O VAL    16     -17.270 -55.216 -17.586  1.00  0.00      BSYN  
ATOM    144    N ALA    17     -15.070 -55.436 -17.106  1.00  0.00      BSYN  
ATOM    145    H ALA    17     -14.330 -55.111 -16.551  1.00  0.00      BSYN  
ATOM    146   CA ALA    17     -14.746 -56.030 -18.359  1.00  0.00      BSYN  
ATOM    147   CB ALA    17     -13.364 -55.477 -18.821  1.00  0.00      BSYN  
ATOM    148    C ALA    17     -14.928 -57.583 -18.397  1.00  0.00      BSYN  
ATOM    149    O ALA    17     -14.167 -58.363 -17.793  1.00  0.00      BSYN  
ATOM    150    N ALA    18     -15.842 -58.184 -19.219  1.00  0.00      BSYN  
ATOM    151    H ALA    18     -15.721 -59.130 -19.443  1.00  0.00      BSYN  
ATOM    152   CA ALA    18     -16.661 -57.485 -20.257  1.00  0.00      BSYN  
ATOM    153   CB ALA    18     -16.102 -57.938 -21.676  1.00  0.00      BSYN  
ATOM    154    C ALA    18     -18.182 -57.850 -20.161  1.00  0.00      BSYN  
ATOM    155    O ALA    18     -18.682 -58.592 -20.942  1.00  0.00      BSYN  
ATOM    156    N ALA    19     -18.848 -57.170 -19.156  1.00  0.00      BSYN  
ATOM    157    H ALA    19     -18.335 -56.705 -18.463  1.00  0.00      BSYN  
ATOM    158   CA ALA    19     -20.299 -57.077 -19.074  1.00  0.00      BSYN  
ATOM    159   CB ALA    19     -20.640 -57.225 -17.594  1.00  0.00      BSYN  
ATOM    160    C ALA    19     -20.896 -55.736 -19.504  1.00  0.00      BSYN  
ATOM    161    O ALA    19     -21.802 -55.142 -18.835  1.00  0.00      BSYN  
ATOM    162    N GLU    20     -20.431 -55.308 -20.741  1.00  0.00      BSYN  
ATOM    163    H GLU    20     -19.551 -55.501 -21.127  1.00  0.00      BSYN  
ATOM    164   CA GLU    20     -20.971 -54.113 -21.399  1.00  0.00      BSYN  
ATOM    165   CB GLU    20     -20.198 -52.822 -20.944  1.00  0.00      BSYN  
ATOM    166   CG GLU    20     -18.730 -52.905 -20.820  1.00  0.00      BSYN  
ATOM    167   CD GLU    20     -17.873 -52.784 -22.085  1.00  0.00      BSYN  
ATOM    168  OE1 GLU    20     -17.576 -53.774 -22.597  1.00  0.00      BSYN  
ATOM    169  OE2 GLU    20     -17.501 -51.632 -22.486  1.00  0.00      BSYN  
ATOM    170    C GLU    20     -21.024 -54.179 -22.946  1.00  0.00      BSYN  
ATOM    171    O GLU    20     -20.375 -53.505 -23.719  1.00  0.00      BSYN  
ATOM    172    N LYS    21     -21.705 -55.205 -23.384  1.00  0.00      BSYN  
ATOM    173    H LYS    21     -22.225 -55.616 -22.662  1.00  0.00      BSYN  
ATOM    174   CA LYS    21     -21.943 -55.565 -24.809  1.00  0.00      BSYN  
ATOM    175   CB LYS    21     -20.952 -56.744 -25.178  1.00  0.00      BSYN  
ATOM    176   CG LYS    21     -21.083 -57.989 -24.329  1.00  0.00      BSYN  
ATOM    177   CD LYS    21     -20.096 -59.047 -24.770  1.00  0.00      BSYN  
ATOM    178   CE LYS    21     -20.220 -60.366 -23.954  1.00  0.00      BSYN  
ATOM    179   NZ LYS    21     -19.138 -60.537 -23.016  1.00  0.00      BSYN  
ATOM    180  HZ1 LYS    21     -18.270 -60.765 -23.542  1.00  0.00      BSYN  
ATOM    181  HZ2 LYS    21     -19.095 -59.857 -22.230  1.00  0.00      BSYN  
ATOM    182  HZ3 LYS    21     -19.338 -61.375 -22.433  1.00  0.00      BSYN  
ATOM    183    C LYS    21     -23.370 -55.849 -25.432  1.00  0.00      BSYN  
ATOM    184    O LYS    21     -23.574 -55.728 -26.615  1.00  0.00      BSYN  
ATOM    185    N THR    22     -24.213 -56.405 -24.595  1.00  0.00      BSYN  
ATOM    186    H THR    22     -24.105 -56.624 -23.646  1.00  0.00      BSYN  
ATOM    187   CA THR    22     -25.528 -56.970 -25.148  1.00  0.00      BSYN  
ATOM    188   CB THR    22     -25.719 -58.521 -24.727  1.00  0.00      BSYN  
ATOM    189  OG1 THR    22     -25.304 -58.590 -23.360  1.00  0.00      BSYN  
ATOM    190  HG1 THR    22     -25.943 -58.688 -22.651  1.00  0.00      BSYN  
ATOM    191  CG2 THR    22     -24.680 -59.424 -25.481  1.00  0.00      BSYN  
ATOM    192    C THR    22     -26.773 -56.040 -24.986  1.00  0.00      BSYN  
ATOM    193    O THR    22     -27.796 -56.148 -25.662  1.00  0.00      BSYN  
ATOM    194    N LYS    23     -26.686 -54.960 -24.116  1.00  0.00      BSYN  
ATOM    195    H LYS    23     -25.932 -54.718 -23.538  1.00  0.00      BSYN  
ATOM    196   CA LYS    23     -27.606 -53.839 -24.023  1.00  0.00      BSYN  
ATOM    197   CB LYS    23     -28.863 -54.245 -23.266  1.00  0.00      BSYN  
ATOM    198   CG LYS    23     -29.890 -53.045 -23.205  1.00  0.00      BSYN  
ATOM    199   CD LYS    23     -30.899 -53.704 -22.206  1.00  0.00      BSYN  
ATOM    200   CE LYS    23     -32.063 -52.704 -22.627  1.00  0.00      BSYN  
ATOM    201   NZ LYS    23     -33.213 -52.845 -21.763  1.00  0.00      BSYN  
ATOM    202  HZ1 LYS    23     -32.848 -52.813 -20.790  1.00  0.00      BSYN  
ATOM    203  HZ2 LYS    23     -33.972 -52.197 -22.057  1.00  0.00      BSYN  
ATOM    204  HZ3 LYS    23     -33.646 -53.791 -21.779  1.00  0.00      BSYN  
ATOM    205    C LYS    23     -26.988 -52.662 -23.331  1.00  0.00      BSYN  
ATOM    206    O LYS    23     -27.036 -51.525 -23.728  1.00  0.00      BSYN  
ATOM    207    N GLN    24     -26.488 -52.807 -22.096  1.00  0.00      BSYN  
ATOM    208    H GLN    24     -26.783 -53.509 -21.479  1.00  0.00      BSYN  
ATOM    209   CA GLN    24     -25.421 -52.029 -21.578  1.00  0.00      BSYN  
ATOM    210   CB GLN    24     -25.076 -52.498 -20.139  1.00  0.00      BSYN  
ATOM    211   CG GLN    24     -24.371 -53.961 -19.955  1.00  0.00      BSYN  
ATOM    212   CD GLN    24     -25.295 -55.224 -19.874  1.00  0.00      BSYN  
ATOM    213  OE1 GLN    24     -26.080 -55.443 -20.759  1.00  0.00      BSYN  
ATOM    214  NE2 GLN    24     -25.252 -55.947 -18.746  1.00  0.00      BSYN  
ATOM    215 HE21 GLN    24     -24.416 -55.933 -18.234  1.00  0.00      BSYN  
ATOM    216 HE22 GLN    24     -25.996 -56.555 -18.555  1.00  0.00      BSYN  
ATOM    217    C GLN    24     -24.116 -51.964 -22.484  1.00  0.00      BSYN  
ATOM    218    O GLN    24     -23.636 -52.978 -23.055  1.00  0.00      BSYN  
ATOM    219    N GLY    25     -23.632 -50.757 -22.812  1.00  0.00      BSYN  
ATOM    220    H GLY    25     -24.161 -49.949 -22.650  1.00  0.00      BSYN  
ATOM    221   CA GLY    25     -22.246 -50.613 -23.259  1.00  0.00      BSYN  
ATOM    222    C GLY    25     -22.099 -50.465 -24.792  1.00  0.00      BSYN  
ATOM    223    O GLY    25     -22.462 -49.416 -25.317  1.00  0.00      BSYN  
ATOM    224    N VAL    26     -21.567 -51.438 -25.621  1.00  0.00      BSYN  
ATOM    225    H VAL    26     -21.381 -52.262 -25.124  1.00  0.00      BSYN  
ATOM    226   CA VAL    26     -21.481 -51.286 -27.098  1.00  0.00      BSYN  
ATOM    227   CB VAL    26     -20.229 -52.123 -27.590  1.00  0.00      BSYN  
ATOM    228  CG1 VAL    26     -20.507 -53.576 -27.747  1.00  0.00      BSYN  
ATOM    229  CG2 VAL    26     -19.778 -51.716 -28.928  1.00  0.00      BSYN  
ATOM    230    C VAL    26     -22.784 -51.639 -27.908  1.00  0.00      BSYN  
ATOM    231    O VAL    26     -23.460 -52.627 -27.608  1.00  0.00      BSYN  
ATOM    232    N THR    27     -23.115 -50.889 -28.913  1.00  0.00      BSYN  
ATOM    233    H THR    27     -22.496 -50.142 -29.056  1.00  0.00      BSYN  
ATOM    234   CA THR    27     -24.279 -51.209 -29.759  1.00  0.00      BSYN  
ATOM    235   CB THR    27     -24.923 -49.870 -30.384  1.00  0.00      BSYN  
ATOM    236  OG1 THR    27     -25.148 -49.064 -29.292  1.00  0.00      BSYN  
ATOM    237  HG1 THR    27     -24.391 -49.024 -28.703  1.00  0.00      BSYN  
ATOM    238  CG2 THR    27     -26.352 -50.211 -31.045  1.00  0.00      BSYN  
ATOM    239    C THR    27     -24.116 -52.253 -30.880  1.00  0.00      BSYN  
ATOM    240    O THR    27     -23.851 -52.127 -32.070  1.00  0.00      BSYN  
ATOM    241    N GLU    28     -24.336 -53.487 -30.325  1.00  0.00      BSYN  
ATOM    242    H GLU    28     -24.324 -53.515 -29.345  1.00  0.00      BSYN  
ATOM    243   CA GLU    28     -24.504 -54.671 -31.157  1.00  0.00      BSYN  
ATOM    244   CB GLU    28     -23.680 -55.876 -30.552  1.00  0.00      BSYN  
ATOM    245   CG GLU    28     -22.175 -55.873 -30.949  1.00  0.00      BSYN  
ATOM    246   CD GLU    28     -21.269 -56.964 -30.317  1.00  0.00      BSYN  
ATOM    247  OE1 GLU    28     -20.677 -56.722 -29.263  1.00  0.00      BSYN  
ATOM    248  OE2 GLU    28     -20.985 -57.934 -30.915  1.00  0.00      BSYN  
ATOM    249    C GLU    28     -25.913 -55.082 -31.462  1.00  0.00      BSYN  
ATOM    250    O GLU    28     -26.185 -55.888 -32.343  1.00  0.00      BSYN  
ATOM    251    N ALA    29     -26.860 -54.414 -30.780  1.00  0.00      BSYN  
ATOM    252    H ALA    29     -26.672 -53.601 -30.265  1.00  0.00      BSYN  
ATOM    253   CA ALA    29     -28.274 -54.497 -31.118  1.00  0.00      BSYN  
ATOM    254   CB ALA    29     -28.912 -53.984 -29.851  1.00  0.00      BSYN  
ATOM    255    C ALA    29     -28.858 -53.887 -32.371  1.00  0.00      BSYN  
ATOM    256    O ALA    29     -29.864 -54.575 -32.734  1.00  0.00      BSYN  
ATOM    257    N ALA    30     -28.407 -52.890 -33.114  1.00  0.00      BSYN  
ATOM    258    H ALA    30     -27.672 -52.412 -32.675  1.00  0.00      BSYN  
ATOM    259   CA ALA    30     -28.777 -52.692 -34.514  1.00  0.00      BSYN  
ATOM    260   CB ALA    30     -28.518 -51.313 -34.973  1.00  0.00      BSYN  
ATOM    261    C ALA    30     -28.360 -53.624 -35.734  1.00  0.00      BSYN  
ATOM    262    O ALA    30     -27.586 -53.332 -36.605  1.00  0.00      BSYN  
ATOM    263    N GLU    31     -28.972 -54.821 -35.759  1.00  0.00      BSYN  
ATOM    264    H GLU    31     -29.569 -54.971 -34.996  1.00  0.00      BSYN  
ATOM    265   CA GLU    31     -28.561 -55.925 -36.665  1.00  0.00      BSYN  
ATOM    266   CB GLU    31     -29.061 -57.255 -36.189  1.00  0.00      BSYN  
ATOM    267   CG GLU    31     -28.524 -57.386 -34.639  1.00  0.00      BSYN  
ATOM    268   CD GLU    31     -28.684 -58.794 -33.959  1.00  0.00      BSYN  
ATOM    269  OE1 GLU    31     -27.832 -59.634 -34.230  1.00  0.00      BSYN  
ATOM    270  OE2 GLU    31     -29.729 -59.018 -33.311  1.00  0.00      BSYN  
ATOM    271    C GLU    31     -28.956 -55.745 -38.117  1.00  0.00      BSYN  
ATOM    272    O GLU    31     -30.056 -55.890 -38.603  1.00  0.00      BSYN  
ATOM    273    N LYS    32     -27.926 -55.429 -38.849  1.00  0.00      BSYN  
ATOM    274    H LYS    32     -27.091 -55.330 -38.345  1.00  0.00      BSYN  
ATOM    275   CA LYS    32     -28.037 -55.121 -40.253  1.00  0.00      BSYN  
ATOM    276   CB LYS    32     -26.961 -54.117 -40.627  1.00  0.00      BSYN  
ATOM    277   CG LYS    32     -27.214 -52.594 -40.274  1.00  0.00      BSYN  
ATOM    278   CD LYS    32     -27.616 -51.843 -41.667  1.00  0.00      BSYN  
ATOM    279   CE LYS    32     -27.617 -50.287 -41.475  1.00  0.00      BSYN  
ATOM    280   NZ LYS    32     -26.228 -49.984 -41.056  1.00  0.00      BSYN  
ATOM    281  HZ1 LYS    32     -25.769 -49.327 -41.719  1.00  0.00      BSYN  
ATOM    282  HZ2 LYS    32     -26.255 -49.553 -40.110  1.00  0.00      BSYN  
ATOM    283  HZ3 LYS    32     -25.656 -50.851 -41.016  1.00  0.00      BSYN  
ATOM    284    C LYS    32     -28.112 -56.433 -41.203  1.00  0.00      BSYN  
ATOM    285    O LYS    32     -27.359 -56.556 -42.203  1.00  0.00      BSYN  
ATOM    286    N THR    33     -29.081 -57.339 -40.941  1.00  0.00      BSYN  
ATOM    287    H THR    33     -29.631 -57.136 -40.156  1.00  0.00      BSYN  
ATOM    288   CA THR    33     -29.229 -58.670 -41.545  1.00  0.00      BSYN  
ATOM    289   CB THR    33     -29.267 -59.757 -40.380  1.00  0.00      BSYN  
ATOM    290  OG1 THR    33     -28.373 -59.326 -39.384  1.00  0.00      BSYN  
ATOM    291  HG1 THR    33     -28.913 -58.757 -38.830  1.00  0.00      BSYN  
ATOM    292  CG2 THR    33     -28.807 -61.187 -40.764  1.00  0.00      BSYN  
ATOM    293    C THR    33     -30.381 -58.772 -42.477  1.00  0.00      BSYN  
ATOM    294    O THR    33     -31.516 -58.879 -42.020  1.00  0.00      BSYN  
ATOM    295    N LYS    34     -30.057 -58.949 -43.760  1.00  0.00      BSYN  
ATOM    296    H LYS    34     -29.193 -59.197 -44.150  1.00  0.00      BSYN  
ATOM    297   CA LYS    34     -31.070 -58.546 -44.737  1.00  0.00      BSYN  
ATOM    298   CB LYS    34     -30.515 -57.284 -45.596  1.00  0.00      BSYN  
ATOM    299   CG LYS    34     -31.401 -56.499 -46.483  1.00  0.00      BSYN  
ATOM    300   CD LYS    34     -32.212 -55.445 -45.703  1.00  0.00      BSYN  
ATOM    301   CE LYS    34     -33.317 -54.793 -46.559  1.00  0.00      BSYN  
ATOM    302   NZ LYS    34     -32.730 -54.217 -47.764  1.00  0.00      BSYN  
ATOM    303  HZ1 LYS    34     -31.752 -53.881 -47.652  1.00  0.00      BSYN  
ATOM    304  HZ2 LYS    34     -32.668 -54.880 -48.563  1.00  0.00      BSYN  
ATOM    305  HZ3 LYS    34     -33.206 -53.385 -48.169  1.00  0.00      BSYN  
ATOM    306    C LYS    34     -31.237 -59.642 -45.700  1.00  0.00      BSYN  
ATOM    307    O LYS    34     -30.511 -59.820 -46.674  1.00  0.00      BSYN  
ATOM    308    N GLU    35     -32.024 -60.524 -45.153  1.00  0.00      BSYN  
ATOM    309    H GLU    35     -32.402 -60.412 -44.256  1.00  0.00      BSYN  
ATOM    310   CA GLU    35     -32.423 -61.723 -45.938  1.00  0.00      BSYN  
ATOM    311   CB GLU    35     -32.898 -62.901 -45.073  1.00  0.00      BSYN  
ATOM    312   CG GLU    35     -31.878 -63.403 -44.069  1.00  0.00      BSYN  
ATOM    313   CD GLU    35     -30.868 -64.490 -44.387  1.00  0.00      BSYN  
ATOM    314  OE1 GLU    35     -30.278 -65.082 -43.471  1.00  0.00      BSYN  
ATOM    315  OE2 GLU    35     -30.554 -64.633 -45.553  1.00  0.00      BSYN  
ATOM    316    C GLU    35     -33.552 -61.272 -46.953  1.00  0.00      BSYN  
ATOM    317    O GLU    35     -34.784 -61.403 -46.833  1.00  0.00      BSYN  
ATOM    318    N GLY    36     -33.023 -60.769 -48.122  1.00  0.00      BSYN  
ATOM    319    H GLY    36     -32.050 -60.652 -48.100  1.00  0.00      BSYN  
ATOM    320   CA GLY    36     -33.905 -60.147 -49.145  1.00  0.00      BSYN  
ATOM    321    C GLY    36     -33.229 -58.877 -49.830  1.00  0.00      BSYN  
ATOM    322    O GLY    36     -31.979 -58.752 -49.899  1.00  0.00      BSYN  
ATOM    323    N VAL    37     -33.933 -57.884 -50.442  1.00  0.00      BSYN  
ATOM    324    H VAL    37     -34.852 -57.720 -50.142  1.00  0.00      BSYN  
ATOM    325   CA VAL    37     -33.215 -56.871 -51.271  1.00  0.00      BSYN  
ATOM    326   CB VAL    37     -33.033 -57.426 -52.715  1.00  0.00      BSYN  
ATOM    327  CG1 VAL    37     -31.504 -57.685 -52.981  1.00  0.00      BSYN  
ATOM    328  CG2 VAL    37     -33.836 -58.647 -53.102  1.00  0.00      BSYN  
ATOM    329    C VAL    37     -33.709 -55.444 -51.139  1.00  0.00      BSYN  
ATOM    330    O VAL    37     -33.100 -54.660 -50.477  1.00  0.00      BSYN  
ATOM    331    N LEU    38     -34.629 -55.078 -51.918  1.00  0.00      BSYN  
ATOM    332    H LEU    38     -35.198 -55.800 -52.258  1.00  0.00      BSYN  
ATOM    333   CA LEU    38     -34.799 -53.693 -52.299  1.00  0.00      BSYN  
ATOM    334   CB LEU    38     -34.062 -53.212 -53.610  1.00  0.00      BSYN  
ATOM    335   CG LEU    38     -32.566 -53.457 -53.879  1.00  0.00      BSYN  
ATOM    336  CD1 LEU    38     -32.208 -52.992 -55.376  1.00  0.00      BSYN  
ATOM    337  CD2 LEU    38     -31.574 -52.730 -52.921  1.00  0.00      BSYN  
ATOM    338    C LEU    38     -36.176 -53.101 -52.147  1.00  0.00      BSYN  
ATOM    339    O LEU    38     -37.098 -53.353 -52.915  1.00  0.00      BSYN  
ATOM    340    N TYR    39     -36.462 -52.044 -51.303  1.00  0.00      BSYN  
ATOM    341    H TYR    39     -37.290 -51.938 -50.791  1.00  0.00      BSYN  
ATOM    342   CA TYR    39     -35.399 -51.299 -50.631  1.00  0.00      BSYN  
ATOM    343   CB TYR    39     -35.704 -49.908 -50.966  1.00  0.00      BSYN  
ATOM    344   CG TYR    39     -35.111 -49.334 -52.262  1.00  0.00      BSYN  
ATOM    345  CD1 TYR    39     -33.812 -48.901 -52.289  1.00  0.00      BSYN  
ATOM    346  CE1 TYR    39     -33.290 -48.389 -53.481  1.00  0.00      BSYN  
ATOM    347  CD2 TYR    39     -35.827 -49.346 -53.473  1.00  0.00      BSYN  
ATOM    348  CE2 TYR    39     -35.314 -48.912 -54.663  1.00  0.00      BSYN  
ATOM    349   CZ TYR    39     -34.013 -48.347 -54.647  1.00  0.00      BSYN  
ATOM    350   OH TYR    39     -33.435 -47.941 -55.736  1.00  0.00      BSYN  
ATOM    351   HH TYR    39     -33.518 -48.557 -56.468  1.00  0.00      BSYN  
ATOM    352    C TYR    39     -35.393 -51.683 -49.050  1.00  0.00      BSYN  
ATOM    353    O TYR    39     -36.183 -52.572 -48.591  1.00  0.00      BSYN  
ATOM    354    N VAL    40     -34.531 -51.059 -48.256  1.00  0.00      BSYN  
ATOM    355    H VAL    40     -33.776 -50.634 -48.713  1.00  0.00      BSYN  
ATOM    356   CA VAL    40     -34.590 -51.081 -46.740  1.00  0.00      BSYN  
ATOM    357   CB VAL    40     -33.170 -51.008 -46.291  1.00  0.00      BSYN  
ATOM    358  CG1 VAL    40     -32.536 -49.616 -46.582  1.00  0.00      BSYN  
ATOM    359  CG2 VAL    40     -33.075 -51.289 -44.775  1.00  0.00      BSYN  
ATOM    360    C VAL    40     -35.634 -50.054 -46.205  1.00  0.00      BSYN  
ATOM    361    O VAL    40     -35.850 -48.991 -46.872  1.00  0.00      BSYN  
ATOM    362    N GLY    41     -36.114 -50.221 -44.927  1.00  0.00      BSYN  
ATOM    363    H GLY    41     -35.771 -51.074 -44.589  1.00  0.00      BSYN  
ATOM    364   CA GLY    41     -36.945 -49.070 -44.440  1.00  0.00      BSYN  
ATOM    365    C GLY    41     -38.408 -48.828 -44.966  1.00  0.00      BSYN  
ATOM    366    O GLY    41     -39.355 -48.888 -44.244  1.00  0.00      BSYN  
ATOM    367    N SER    42     -38.567 -48.814 -46.320  1.00  0.00      BSYN  
ATOM    368    H SER    42     -37.810 -48.936 -46.930  1.00  0.00      BSYN  
ATOM    369   CA SER    42     -39.833 -48.320 -46.871  1.00  0.00      BSYN  
ATOM    370   CB SER    42     -39.552 -47.446 -48.057  1.00  0.00      BSYN  
ATOM    371   OG SER    42     -38.969 -46.128 -47.786  1.00  0.00      BSYN  
ATOM    372   HG SER    42     -39.222 -45.667 -46.982  1.00  0.00      BSYN  
ATOM    373    C SER    42     -40.446 -49.647 -47.394  1.00  0.00      BSYN  
ATOM    374    O SER    42     -41.616 -49.513 -47.892  1.00  0.00      BSYN  
ATOM    375    N LYS    43     -39.878 -50.882 -47.242  1.00  0.00      BSYN  
ATOM    376    H LYS    43     -39.118 -50.906 -46.624  1.00  0.00      BSYN  
ATOM    377   CA LYS    43     -40.408 -52.081 -47.962  1.00  0.00      BSYN  
ATOM    378   CB LYS    43     -39.763 -52.192 -49.197  1.00  0.00      BSYN  
ATOM    379   CG LYS    43     -40.458 -51.394 -50.302  1.00  0.00      BSYN  
ATOM    380   CD LYS    43     -39.814 -51.979 -51.585  1.00  0.00      BSYN  
ATOM    381   CE LYS    43     -40.254 -51.204 -52.722  1.00  0.00      BSYN  
ATOM    382   NZ LYS    43     -39.397 -51.301 -53.867  1.00  0.00      BSYN  
ATOM    383  HZ1 LYS    43     -39.624 -50.686 -54.674  1.00  0.00      BSYN  
ATOM    384  HZ2 LYS    43     -38.423 -51.134 -53.541  1.00  0.00      BSYN  
ATOM    385  HZ3 LYS    43     -39.373 -52.301 -54.154  1.00  0.00      BSYN  
ATOM    386    C LYS    43     -40.187 -53.269 -47.140  1.00  0.00      BSYN  
ATOM    387    O LYS    43     -39.161 -53.476 -46.530  1.00  0.00      BSYN  
ATOM    388    N THR    44     -40.946 -54.436 -46.957  1.00  0.00      BSYN  
ATOM    389    H THR    44     -40.617 -55.007 -46.232  1.00  0.00      BSYN  
ATOM    390   CA THR    44     -42.200 -54.635 -47.597  1.00  0.00      BSYN  
ATOM    391   CB THR    44     -42.263 -55.949 -48.367  1.00  0.00      BSYN  
ATOM    392  OG1 THR    44     -41.854 -56.939 -47.427  1.00  0.00      BSYN  
ATOM    393  HG1 THR    44     -40.911 -56.941 -47.247  1.00  0.00      BSYN  
ATOM    394  CG2 THR    44     -41.303 -55.837 -49.496  1.00  0.00      BSYN  
ATOM    395    C THR    44     -43.309 -54.513 -46.484  1.00  0.00      BSYN  
ATOM    396    O THR    44     -44.130 -53.774 -46.678  1.00  0.00      BSYN  
ATOM    397    N ARG    45     -43.290 -55.246 -45.412  1.00  0.00      BSYN  
ATOM    398    H ARG    45     -42.676 -56.010 -45.406  1.00  0.00      BSYN  
ATOM    399   CA ARG    45     -44.115 -55.121 -44.323  1.00  0.00      BSYN  
ATOM    400   CB ARG    45     -44.948 -56.411 -44.118  1.00  0.00      BSYN  
ATOM    401   CG ARG    45     -45.182 -57.434 -45.101  1.00  0.00      BSYN  
ATOM    402   CD ARG    45     -45.861 -58.675 -44.403  1.00  0.00      BSYN  
ATOM    403   NE ARG    45     -46.187 -59.675 -45.370  1.00  0.00      BSYN  
ATOM    404   HE ARG    45     -46.550 -59.499 -46.263  1.00  0.00      BSYN  
ATOM    405   CZ ARG    45     -46.030 -60.999 -45.083  1.00  0.00      BSYN  
ATOM    406  NH1 ARG    45     -45.628 -61.336 -43.847  1.00  0.00      BSYN  
ATOM    407 HH11 ARG    45     -45.382 -62.267 -43.576  1.00  0.00      BSYN  
ATOM    408 HH12 ARG    45     -45.321 -60.519 -43.360  1.00  0.00      BSYN  
ATOM    409  NH2 ARG    45     -46.205 -61.843 -46.067  1.00  0.00      BSYN  
ATOM    410 HH21 ARG    45     -46.202 -62.836 -45.943  1.00  0.00      BSYN  
ATOM    411 HH22 ARG    45     -46.375 -61.412 -46.953  1.00  0.00      BSYN  
ATOM    412    C ARG    45     -43.634 -54.346 -43.103  1.00  0.00      BSYN  
ATOM    413    O ARG    45     -42.525 -54.603 -42.613  1.00  0.00      BSYN  
ATOM    414    N GLU    46     -44.372 -53.446 -42.574  1.00  0.00      BSYN  
ATOM    415    H GLU    46     -43.930 -52.912 -41.881  1.00  0.00      BSYN  
ATOM    416   CA GLU    46     -45.629 -53.093 -43.186  1.00  0.00      BSYN  
ATOM    417   CB GLU    46     -46.775 -52.866 -42.232  1.00  0.00      BSYN  
ATOM    418   CG GLU    46     -47.210 -54.178 -41.656  1.00  0.00      BSYN  
ATOM    419   CD GLU    46     -48.245 -53.818 -40.635  1.00  0.00      BSYN  
ATOM    420  OE1 GLU    46     -49.402 -53.673 -40.886  1.00  0.00      BSYN  
ATOM    421  OE2 GLU    46     -47.793 -53.435 -39.569  1.00  0.00      BSYN  
ATOM    422    C GLU    46     -45.476 -51.778 -43.892  1.00  0.00      BSYN  
ATOM    423    O GLU    46     -45.028 -50.769 -43.354  1.00  0.00      BSYN  
ATOM    424    N GLY    47     -45.958 -51.780 -45.146  1.00  0.00      BSYN  
ATOM    425    H GLY    47     -46.149 -52.639 -45.577  1.00  0.00      BSYN  
ATOM    426   CA GLY    47     -45.845 -50.699 -46.061  1.00  0.00      BSYN  
ATOM    427    C GLY    47     -46.266 -51.095 -47.490  1.00  0.00      BSYN  
ATOM    428    O GLY    47     -47.341 -50.689 -47.958  1.00  0.00      BSYN  
ATOM    429    N VAL    48     -45.462 -51.918 -48.179  1.00  0.00      BSYN  
ATOM    430    H VAL    48     -44.666 -52.419 -47.902  1.00  0.00      BSYN  
ATOM    431   CA VAL    48     -45.887 -52.452 -49.538  1.00  0.00      BSYN  
ATOM    432   CB VAL    48     -44.715 -52.459 -50.638  1.00  0.00      BSYN  
ATOM    433  CG1 VAL    48     -45.330 -52.730 -51.955  1.00  0.00      BSYN  
ATOM    434  CG2 VAL    48     -44.119 -51.065 -50.435  1.00  0.00      BSYN  
ATOM    435    C VAL    48     -46.614 -53.752 -49.288  1.00  0.00      BSYN  
ATOM    436    O VAL    48     -45.914 -54.715 -49.155  1.00  0.00      BSYN  
ATOM    437    N VAL    49     -47.922 -53.942 -49.314  1.00  0.00      BSYN  
ATOM    438    H VAL    49     -48.524 -53.204 -49.083  1.00  0.00      BSYN  
ATOM    439   CA VAL    49     -48.587 -55.270 -49.479  1.00  0.00      BSYN  
ATOM    440   CB VAL    49     -49.642 -55.543 -48.347  1.00  0.00      BSYN  
ATOM    441  CG1 VAL    49     -51.107 -55.215 -48.752  1.00  0.00      BSYN  
ATOM    442  CG2 VAL    49     -49.331 -56.712 -47.530  1.00  0.00      BSYN  
ATOM    443    C VAL    49     -49.053 -55.497 -50.920  1.00  0.00      BSYN  
ATOM    444    O VAL    49     -49.346 -56.633 -51.270  1.00  0.00      BSYN  
ATOM    445    N GLN    50     -48.589 -54.555 -51.732  1.00  0.00      BSYN  
ATOM    446    H GLN    50     -48.309 -53.749 -51.250  1.00  0.00      BSYN  
ATOM    447   CA GLN    50     -48.849 -54.595 -53.198  1.00  0.00      BSYN  
ATOM    448   CB GLN    50     -48.829 -53.253 -53.840  1.00  0.00      BSYN  
ATOM    449   CG GLN    50     -49.937 -52.244 -53.470  1.00  0.00      BSYN  
ATOM    450   CD GLN    50     -51.407 -52.557 -53.754  1.00  0.00      BSYN  
ATOM    451  OE1 GLN    50     -51.967 -52.658 -54.916  1.00  0.00      BSYN  
ATOM    452  NE2 GLN    50     -52.086 -52.822 -52.678  1.00  0.00      BSYN  
ATOM    453 HE21 GLN    50     -51.673 -52.916 -51.794  1.00  0.00      BSYN  
ATOM    454 HE22 GLN    50     -53.050 -52.880 -52.844  1.00  0.00      BSYN  
ATOM    455    C GLN    50     -47.853 -55.442 -54.030  1.00  0.00      BSYN  
ATOM    456    O GLN    50     -46.873 -54.928 -54.690  1.00  0.00      BSYN  
ATOM    457    N GLY    51     -48.219 -56.717 -54.190  1.00  0.00      BSYN  
ATOM    458    H GLY    51     -48.885 -56.936 -53.505  1.00  0.00      BSYN  
ATOM    459   CA GLY    51     -47.511 -57.757 -55.015  1.00  0.00      BSYN  
ATOM    460    C GLY    51     -48.123 -57.781 -56.322  1.00  0.00      BSYN  
ATOM    461    O GLY    51     -49.267 -58.120 -56.359  1.00  0.00      BSYN  
ATOM    462    N VAL    52     -47.373 -57.299 -57.351  1.00  0.00      BSYN  
ATOM    463    H VAL    52     -46.458 -56.987 -57.192  1.00  0.00      BSYN  
ATOM    464   CA VAL    52     -47.951 -57.243 -58.709  1.00  0.00      BSYN  
ATOM    465   CB VAL    52     -48.057 -55.702 -58.991  1.00  0.00      BSYN  
ATOM    466  CG1 VAL    52     -48.825 -54.894 -58.002  1.00  0.00      BSYN  
ATOM    467  CG2 VAL    52     -46.642 -55.127 -59.205  1.00  0.00      BSYN  
ATOM    468    C VAL    52     -47.358 -58.316 -59.827  1.00  0.00      BSYN  
ATOM    469    O VAL    52     -46.301 -58.972 -59.605  1.00  0.00      BSYN  
ATOM    470    N ALA    53     -48.239 -58.498 -60.834  1.00  0.00      BSYN  
ATOM    471    H ALA    53     -48.946 -57.837 -60.986  1.00  0.00      BSYN  
ATOM    472   CA ALA    53     -47.728 -59.299 -61.958  1.00  0.00      BSYN  
ATOM    473   CB ALA    53     -48.559 -60.544 -61.820  1.00  0.00      BSYN  
ATOM    474    C ALA    53     -47.941 -58.678 -63.296  1.00  0.00      BSYN  
ATOM    475    O ALA    53     -48.809 -57.789 -63.331  1.00  0.00      BSYN  
ATOM    476    N SER    54     -47.336 -58.890 -64.423  1.00  0.00      BSYN  
ATOM    477    H SER    54     -47.623 -58.649 -65.328  1.00  0.00      BSYN  
ATOM    478   CA SER    54     -46.060 -59.636 -64.595  1.00  0.00      BSYN  
ATOM    479   CB SER    54     -46.154 -60.638 -65.738  1.00  0.00      BSYN  
ATOM    480   OG SER    54     -47.119 -61.667 -65.674  1.00  0.00      BSYN  
ATOM    481   HG SER    54     -47.181 -62.284 -66.407  1.00  0.00      BSYN  
ATOM    482    C SER    54     -44.835 -58.749 -64.831  1.00  0.00      BSYN  
ATOM    483    O SER    54     -44.959 -57.692 -65.486  1.00  0.00      BSYN  
ATOM    484    N VAL    55     -43.823 -59.069 -64.054  1.00  0.00      BSYN  
ATOM    485    H VAL    55     -43.894 -59.888 -63.521  1.00  0.00      BSYN  
ATOM    486   CA VAL    55     -42.562 -58.291 -63.984  1.00  0.00      BSYN  
ATOM    487   CB VAL    55     -42.229 -57.873 -62.502  1.00  0.00      BSYN  
ATOM    488  CG1 VAL    55     -41.062 -56.872 -62.625  1.00  0.00      BSYN  
ATOM    489  CG2 VAL    55     -43.472 -57.443 -61.888  1.00  0.00      BSYN  
ATOM    490    C VAL    55     -41.476 -59.254 -64.452  1.00  0.00      BSYN  
ATOM    491    O VAL    55     -41.280 -60.337 -63.912  1.00  0.00      BSYN  
ATOM    492    N ALA    56     -40.611 -58.595 -65.184  1.00  0.00      BSYN  
ATOM    493    H ALA    56     -40.918 -57.762 -65.599  1.00  0.00      BSYN  
ATOM    494   CA ALA    56     -39.347 -59.215 -65.558  1.00  0.00      BSYN  
ATOM    495   CB ALA    56     -39.044 -58.843 -67.031  1.00  0.00      BSYN  
ATOM    496    C ALA    56     -38.134 -58.981 -64.674  1.00  0.00      BSYN  
ATOM    497    O ALA    56     -37.906 -58.039 -63.921  1.00  0.00      BSYN  
ATOM    498    N GLU    57     -37.393 -60.084 -64.576  1.00  0.00      BSYN  
ATOM    499    H GLU    57     -37.734 -60.918 -64.960  1.00  0.00      BSYN  
ATOM    500   CA GLU    57     -36.104 -60.081 -63.836  1.00  0.00      BSYN  
ATOM    501   CB GLU    57     -35.460 -61.439 -63.607  1.00  0.00      BSYN  
ATOM    502   CG GLU    57     -36.443 -62.537 -63.069  1.00  0.00      BSYN  
ATOM    503   CD GLU    57     -35.819 -63.917 -63.178  1.00  0.00      BSYN  
ATOM    504  OE1 GLU    57     -34.604 -64.081 -62.826  1.00  0.00      BSYN  
ATOM    505  OE2 GLU    57     -36.559 -64.812 -63.590  1.00  0.00      BSYN  
ATOM    506    C GLU    57     -34.963 -59.187 -64.424  1.00  0.00      BSYN  
ATOM    507    O GLU    57     -34.405 -59.448 -65.527  1.00  0.00      BSYN  
ATOM    508    N LYS    58     -34.574 -58.148 -63.677  1.00  0.00      BSYN  
ATOM    509    H LYS    58     -34.855 -58.043 -62.744  1.00  0.00      BSYN  
ATOM    510   CA LYS    58     -33.622 -57.112 -64.148  1.00  0.00      BSYN  
ATOM    511   CB LYS    58     -33.487 -56.045 -63.051  1.00  0.00      BSYN  
ATOM    512   CG LYS    58     -32.617 -54.832 -63.349  1.00  0.00      BSYN  
ATOM    513   CD LYS    58     -32.639 -53.934 -62.080  1.00  0.00      BSYN  
ATOM    514   CE LYS    58     -33.865 -52.980 -62.138  1.00  0.00      BSYN  
ATOM    515   NZ LYS    58     -34.428 -53.026 -60.766  1.00  0.00      BSYN  
ATOM    516  HZ1 LYS    58     -34.646 -54.041 -60.700  1.00  0.00      BSYN  
ATOM    517  HZ2 LYS    58     -33.746 -52.757 -60.028  1.00  0.00      BSYN  
ATOM    518  HZ3 LYS    58     -35.224 -52.360 -60.694  1.00  0.00      BSYN  
ATOM    519    C LYS    58     -32.295 -57.683 -64.556  1.00  0.00      BSYN  
ATOM    520    O LYS    58     -31.619 -58.339 -63.792  1.00  0.00      BSYN  
ATOM    521    N THR    59     -32.263 -57.545 -65.909  1.00  0.00      BSYN  
ATOM    522    H THR    59     -33.170 -57.626 -66.272  1.00  0.00      BSYN  
ATOM    523   CA THR    59     -31.032 -57.382 -66.723  1.00  0.00      BSYN  
ATOM    524   CB THR    59     -31.356 -57.880 -68.191  1.00  0.00      BSYN  
ATOM    525  OG1 THR    59     -32.500 -57.219 -68.550  1.00  0.00      BSYN  
ATOM    526  HG1 THR    59     -32.381 -56.333 -68.900  1.00  0.00      BSYN  
ATOM    527  CG2 THR    59     -31.647 -59.264 -68.283  1.00  0.00      BSYN  
ATOM    528    C THR    59     -30.799 -55.870 -66.668  1.00  0.00      BSYN  
ATOM    529    O THR    59     -31.767 -55.131 -67.026  1.00  0.00      BSYN  
ATOM    530    N LYS    60     -29.714 -55.195 -66.235  1.00  0.00      BSYN  
ATOM    531    H LYS    60     -29.752 -54.217 -66.286  1.00  0.00      BSYN  
ATOM    532   CA LYS    60     -28.466 -55.829 -65.990  1.00  0.00      BSYN  
ATOM    533   CB LYS    60     -27.585 -55.558 -67.221  1.00  0.00      BSYN  
ATOM    534   CG LYS    60     -26.085 -56.188 -67.257  1.00  0.00      BSYN  
ATOM    535   CD LYS    60     -25.244 -56.047 -68.547  1.00  0.00      BSYN  
ATOM    536   CE LYS    60     -25.682 -56.662 -69.863  1.00  0.00      BSYN  
ATOM    537   NZ LYS    60     -25.646 -55.768 -70.984  1.00  0.00      BSYN  
ATOM    538  HZ1 LYS    60     -25.645 -56.374 -71.830  1.00  0.00      BSYN  
ATOM    539  HZ2 LYS    60     -26.489 -55.175 -70.843  1.00  0.00      BSYN  
ATOM    540  HZ3 LYS    60     -24.734 -55.287 -70.849  1.00  0.00      BSYN  
ATOM    541    C LYS    60     -27.924 -55.397 -64.567  1.00  0.00      BSYN  
ATOM    542    O LYS    60     -26.979 -54.610 -64.484  1.00  0.00      BSYN  
ATOM    543    N GLU    61     -28.535 -55.680 -63.464  1.00  0.00      BSYN  
ATOM    544    H GLU    61     -29.474 -55.948 -63.383  1.00  0.00      BSYN  
ATOM    545   CA GLU    61     -27.923 -55.465 -62.157  1.00  0.00      BSYN  
ATOM    546   CB GLU    61     -28.916 -54.828 -61.284  1.00  0.00      BSYN  
ATOM    547   CG GLU    61     -28.554 -54.223 -59.938  1.00  0.00      BSYN  
ATOM    548   CD GLU    61     -29.594 -54.164 -58.892  1.00  0.00      BSYN  
ATOM    549  OE1 GLU    61     -29.885 -53.041 -58.560  1.00  0.00      BSYN  
ATOM    550  OE2 GLU    61     -30.182 -55.167 -58.522  1.00  0.00      BSYN  
ATOM    551    C GLU    61     -27.525 -56.792 -61.510  1.00  0.00      BSYN  
ATOM    552    O GLU    61     -28.099 -57.803 -61.947  1.00  0.00      BSYN  
ATOM    553    N GLN    62     -26.638 -56.863 -60.574  1.00  0.00      BSYN  
ATOM    554    H GLN    62     -26.059 -56.080 -60.464  1.00  0.00      BSYN  
ATOM    555   CA GLN    62     -26.512 -57.956 -59.563  1.00  0.00      BSYN  
ATOM    556   CB GLN    62     -25.538 -58.889 -60.088  1.00  0.00      BSYN  
ATOM    557   CG GLN    62     -25.974 -60.098 -61.056  1.00  0.00      BSYN  
ATOM    558   CD GLN    62     -26.976 -61.067 -60.606  1.00  0.00      BSYN  
ATOM    559  OE1 GLN    62     -26.600 -62.054 -59.996  1.00  0.00      BSYN  
ATOM    560  NE2 GLN    62     -28.284 -60.838 -60.904  1.00  0.00      BSYN  
ATOM    561 HE21 GLN    62     -28.930 -61.573 -60.857  1.00  0.00      BSYN  
ATOM    562 HE22 GLN    62     -28.482 -59.938 -61.239  1.00  0.00      BSYN  
ATOM    563    C GLN    62     -26.078 -57.337 -58.302  1.00  0.00      BSYN  
ATOM    564    O GLN    62     -25.052 -56.752 -58.187  1.00  0.00      BSYN  
ATOM    565    N ALA    63     -26.842 -57.630 -57.309  1.00  0.00      BSYN  
ATOM    566    H ALA    63     -27.508 -58.319 -57.516  1.00  0.00      BSYN  
ATOM    567   CA ALA    63     -26.645 -57.264 -55.948  1.00  0.00      BSYN  
ATOM    568   CB ALA    63     -27.912 -56.719 -55.421  1.00  0.00      BSYN  
ATOM    569    C ALA    63     -26.128 -58.291 -54.957  1.00  0.00      BSYN  
ATOM    570    O ALA    63     -26.106 -59.522 -55.263  1.00  0.00      BSYN  
ATOM    571    N SER    64     -25.784 -57.910 -53.702  1.00  0.00      BSYN  
ATOM    572    H SER    64     -25.813 -56.973 -53.414  1.00  0.00      BSYN  
ATOM    573   CA SER    64     -25.317 -58.838 -52.697  1.00  0.00      BSYN  
ATOM    574   CB SER    64     -24.076 -59.547 -53.217  1.00  0.00      BSYN  
ATOM    575   OG SER    64     -23.125 -58.739 -53.716  1.00  0.00      BSYN  
ATOM    576   HG SER    64     -23.573 -58.106 -54.282  1.00  0.00      BSYN  
ATOM    577    C SER    64     -25.078 -58.333 -51.304  1.00  0.00      BSYN  
ATOM    578    O SER    64     -24.993 -57.138 -51.208  1.00  0.00      BSYN  
ATOM    579    N HIS    65     -25.342 -59.339 -50.395  1.00  0.00      BSYN  
ATOM    580    H HIS    65     -25.696 -60.182 -50.750  1.00  0.00      BSYN  
ATOM    581   CA HIS    65     -25.200 -59.117 -48.998  1.00  0.00      BSYN  
ATOM    582   CB HIS    65     -25.980 -60.052 -48.216  1.00  0.00      BSYN  
ATOM    583   CG HIS    65     -26.345 -59.779 -46.740  1.00  0.00      BSYN  
ATOM    584  ND1 HIS    65     -26.546 -58.624 -46.139  1.00  0.00      BSYN  
ATOM    585  HD1 HIS    65     -26.363 -57.703 -46.418  1.00  0.00      BSYN  
ATOM    586  CD2 HIS    65     -26.576 -60.804 -45.840  1.00  0.00      BSYN  
ATOM    587  NE2 HIS    65     -27.018 -60.228 -44.836  1.00  0.00      BSYN  
ATOM    588  CE1 HIS    65     -26.874 -58.948 -44.924  1.00  0.00      BSYN  
ATOM    589    C HIS    65     -23.736 -59.304 -48.571  1.00  0.00      BSYN  
ATOM    590    O HIS    65     -23.080 -60.184 -49.098  1.00  0.00      BSYN  
ATOM    591    N LEU    66     -23.398 -58.574 -47.499  1.00  0.00      BSYN  
ATOM    592    H LEU    66     -24.159 -58.254 -46.971  1.00  0.00      BSYN  
ATOM    593   CA LEU    66     -22.050 -58.277 -47.085  1.00  0.00      BSYN  
ATOM    594   CB LEU    66     -22.225 -57.335 -45.863  1.00  0.00      BSYN  
ATOM    595   CG LEU    66     -22.900 -56.072 -46.257  1.00  0.00      BSYN  
ATOM    596  CD1 LEU    66     -24.231 -55.967 -45.537  1.00  0.00      BSYN  
ATOM    597  CD2 LEU    66     -22.113 -54.731 -45.939  1.00  0.00      BSYN  
ATOM    598    C LEU    66     -21.059 -59.404 -46.749  1.00  0.00      BSYN  
ATOM    599    O LEU    66     -20.565 -59.622 -45.648  1.00  0.00      BSYN  
ATOM    600    N GLY    67     -20.661 -60.109 -47.849  1.00  0.00      BSYN  
ATOM    601    H GLY    67     -20.954 -59.841 -48.745  1.00  0.00      BSYN  
ATOM    602   CA GLY    67     -19.544 -60.979 -47.729  1.00  0.00      BSYN  
ATOM    603    C GLY    67     -18.795 -61.189 -49.015  1.00  0.00      BSYN  
ATOM    604    O GLY    67     -18.593 -60.231 -49.804  1.00  0.00      BSYN  
ATOM    605    N GLY    68     -18.236 -62.421 -48.968  1.00  0.00      BSYN  
ATOM    606    H GLY    68     -18.300 -63.069 -48.236  1.00  0.00      BSYN  
ATOM    607   CA GLY    68     -17.461 -62.978 -50.101  1.00  0.00      BSYN  
ATOM    608    C GLY    68     -16.971 -64.438 -49.854  1.00  0.00      BSYN  
ATOM    609    O GLY    68     -17.077 -64.831 -48.732  1.00  0.00      BSYN  
ATOM    610    N ALA    69     -16.211 -65.059 -50.830  1.00  0.00      BSYN  
ATOM    611    H ALA    69     -15.731 -64.497 -51.473  1.00  0.00      BSYN  
ATOM    612   CA ALA    69     -15.856 -66.437 -50.725  1.00  0.00      BSYN  
ATOM    613   CB ALA    69     -15.455 -66.857 -52.082  1.00  0.00      BSYN  
ATOM    614    C ALA    69     -14.841 -66.849 -49.774  1.00  0.00      BSYN  
ATOM    615    O ALA    69     -13.728 -67.268 -50.064  1.00  0.00      BSYN  
ATOM    616    N VAL    70     -15.249 -66.699 -48.518  1.00  0.00      BSYN  
ATOM    617    H VAL    70     -16.165 -66.436 -48.293  1.00  0.00      BSYN  
ATOM    618   CA VAL    70     -14.441 -67.061 -47.401  1.00  0.00      BSYN  
ATOM    619   CB VAL    70     -13.847 -65.808 -46.823  1.00  0.00      BSYN  
ATOM    620  CG1 VAL    70     -14.278 -65.032 -45.538  1.00  0.00      BSYN  
ATOM    621  CG2 VAL    70     -12.415 -65.931 -46.741  1.00  0.00      BSYN  
ATOM    622    C VAL    70     -15.176 -67.993 -46.457  1.00  0.00      BSYN  
ATOM    623    O VAL    70     -15.886 -67.690 -45.427  1.00  0.00      BSYN  
ATOM    624    N PHE    71     -14.763 -69.215 -46.729  1.00  0.00      BSYN  
ATOM    625    H PHE    71     -14.314 -69.509 -47.550  1.00  0.00      BSYN  
ATOM    626   CA PHE    71     -15.201 -70.390 -45.982  1.00  0.00      BSYN  
ATOM    627   CB PHE    71     -14.480 -71.644 -46.457  1.00  0.00      BSYN  
ATOM    628   CG PHE    71     -15.163 -72.246 -47.665  1.00  0.00      BSYN  
ATOM    629  CD1 PHE    71     -16.578 -72.188 -47.756  1.00  0.00      BSYN  
ATOM    630  CD2 PHE    71     -14.339 -72.933 -48.565  1.00  0.00      BSYN  
ATOM    631  CE1 PHE    71     -17.194 -72.754 -48.810  1.00  0.00      BSYN  
ATOM    632  CE2 PHE    71     -15.015 -73.627 -49.576  1.00  0.00      BSYN  
ATOM    633   CZ PHE    71     -16.385 -73.528 -49.705  1.00  0.00      BSYN  
ATOM    634    C PHE    71     -15.161 -70.376 -44.466  1.00  0.00      BSYN  
ATOM    635    O PHE    71     -14.014 -70.527 -43.975  1.00  0.00      BSYN  
ATOM    636    N SER    72     -16.276 -70.116 -43.799  1.00  0.00      BSYN  
ATOM    637    H SER    72     -17.021 -69.832 -44.368  1.00  0.00      BSYN  
ATOM    638   CA SER    72     -16.258 -69.926 -42.352  1.00  0.00      BSYN  
ATOM    639   CB SER    72     -17.239 -68.768 -42.034  1.00  0.00      BSYN  
ATOM    640   OG SER    72     -18.503 -69.028 -42.671  1.00  0.00      BSYN  
ATOM    641   HG SER    72     -18.864 -69.906 -42.532  1.00  0.00      BSYN  
ATOM    642    C SER    72     -16.514 -71.148 -41.552  1.00  0.00      BSYN  
ATOM    643    O SER    72     -16.374 -71.109 -40.319  1.00  0.00      BSYN  
ATOM    644    N GLY    73     -16.880 -72.186 -42.292  1.00  0.00      BSYN  
ATOM    645    H GLY    73     -17.047 -72.028 -43.244  1.00  0.00      BSYN  
ATOM    646   CA GLY    73     -16.840 -73.566 -41.758  1.00  0.00      BSYN  
ATOM    647    C GLY    73     -15.637 -74.137 -42.409  1.00  0.00      BSYN  
ATOM    648    O GLY    73     -15.742 -74.925 -43.345  1.00  0.00      BSYN  
ATOM    649    N ALA    74     -14.504 -73.888 -41.748  1.00  0.00      BSYN  
ATOM    650    H ALA    74     -14.519 -73.152 -41.102  1.00  0.00      BSYN  
ATOM    651   CA ALA    74     -13.324 -74.625 -42.055  1.00  0.00      BSYN  
ATOM    652   CB ALA    74     -12.098 -73.661 -41.576  1.00  0.00      BSYN  
ATOM    653    C ALA    74     -13.398 -75.927 -41.223  1.00  0.00      BSYN  
ATOM    654    O ALA    74     -13.050 -75.945 -40.069  1.00  0.00      BSYN  
ATOM    655    N GLY    75     -13.763 -76.985 -41.887  1.00  0.00      BSYN  
ATOM    656    H GLY    75     -14.136 -76.884 -42.787  1.00  0.00      BSYN  
ATOM    657   CA GLY    75     -13.929 -78.311 -41.124  1.00  0.00      BSYN  
ATOM    658    C GLY    75     -12.539 -78.934 -40.849  1.00  0.00      BSYN  
ATOM    659    O GLY    75     -11.552 -78.648 -41.590  1.00  0.00      BSYN  
ATOM    660    N ASN    76     -12.646 -79.664 -39.763  1.00  0.00      BSYN  
ATOM    661    H ASN    76     -13.489 -80.042 -39.435  1.00  0.00      BSYN  
ATOM    662   CA ASN    76     -11.544 -80.060 -38.944  1.00  0.00      BSYN  
ATOM    663   CB ASN    76     -11.977 -80.528 -37.541  1.00  0.00      BSYN  
ATOM    664   CG ASN    76     -13.234 -79.865 -36.922  1.00  0.00      BSYN  
ATOM    665  OD1 ASN    76     -13.694 -78.840 -37.412  1.00  0.00      BSYN  
ATOM    666  ND2 ASN    76     -13.854 -80.366 -35.835  1.00  0.00      BSYN  
ATOM    667 HD21 ASN    76     -13.438 -81.049 -35.269  1.00  0.00      BSYN  
ATOM    668 HD22 ASN    76     -14.722 -80.006 -35.555  1.00  0.00      BSYN  
ATOM    669    C ASN    76     -10.875 -81.337 -39.695  1.00  0.00      BSYN  
ATOM    670    O ASN    76     -11.012 -82.436 -39.241  1.00  0.00      BSYN  
ATOM    671    N ILE    77     -10.328 -81.090 -40.866  1.00  0.00      BSYN  
ATOM    672    H ILE    77     -10.300 -80.168 -41.197  1.00  0.00      BSYN  
ATOM    673   CA ILE    77      -9.715 -82.124 -41.588  1.00  0.00      BSYN  
ATOM    674   CB ILE    77     -10.356 -82.072 -42.939  1.00  0.00      BSYN  
ATOM    675  CG2 ILE    77     -11.764 -82.705 -42.790  1.00  0.00      BSYN  
ATOM    676  CG1 ILE    77     -10.339 -80.794 -43.867  1.00  0.00      BSYN  
ATOM    677   CD ILE    77     -11.135 -81.016 -45.127  1.00  0.00      BSYN  
ATOM    678    C ILE    77      -8.202 -82.247 -41.555  1.00  0.00      BSYN  
ATOM    679    O ILE    77      -7.446 -82.150 -42.542  1.00  0.00      BSYN  
ATOM    680    N ALA    78      -7.849 -82.182 -40.257  1.00  0.00      BSYN  
ATOM    681    H ALA    78      -8.511 -82.120 -39.538  1.00  0.00      BSYN  
ATOM    682   CA ALA    78      -6.516 -82.273 -39.794  1.00  0.00      BSYN  
ATOM    683   CB ALA    78      -6.610 -82.575 -38.314  1.00  0.00      BSYN  
ATOM    684    C ALA    78      -5.364 -83.153 -40.390  1.00  0.00      BSYN  
ATOM    685    O ALA    78      -5.504 -84.380 -40.635  1.00  0.00      BSYN  
ATOM    686    N ALA    79      -4.196 -82.607 -40.760  1.00  0.00      BSYN  
ATOM    687    H ALA    79      -4.318 -81.637 -40.820  1.00  0.00      BSYN  
ATOM    688   CA ALA    79      -2.964 -83.312 -41.136  1.00  0.00      BSYN  
ATOM    689   CB ALA    79      -1.981 -82.388 -41.849  1.00  0.00      BSYN  
ATOM    690    C ALA    79      -2.268 -84.273 -40.133  1.00  0.00      BSYN  
ATOM    691    O ALA    79      -1.127 -83.980 -39.765  1.00  0.00      BSYN  
ATOM    692    N ALA    80      -2.865 -85.416 -39.700  1.00  0.00      BSYN  
ATOM    693    H ALA    80      -3.820 -85.514 -39.508  1.00  0.00      BSYN  
ATOM    694   CA ALA    80      -2.211 -86.559 -39.152  1.00  0.00      BSYN  
ATOM    695   CB ALA    80      -1.475 -86.186 -37.879  1.00  0.00      BSYN  
ATOM    696    C ALA    80      -3.052 -87.866 -39.101  1.00  0.00      BSYN  
ATOM    697    O ALA    80      -3.692 -88.340 -38.253  1.00  0.00      BSYN  
ATOM    698    N THR    81      -2.784 -88.674 -40.129  1.00  0.00      BSYN  
ATOM    699    H THR    81      -2.289 -88.411 -40.933  1.00  0.00      BSYN  
ATOM    700   CA THR    81      -3.198 -90.039 -40.173  1.00  0.00      BSYN  
ATOM    701   CB THR    81      -2.959 -90.579 -41.525  1.00  0.00      BSYN  
ATOM    702  OG1 THR    81      -3.171 -89.475 -42.357  1.00  0.00      BSYN  
ATOM    703  HG1 THR    81      -3.012 -89.743 -43.265  1.00  0.00      BSYN  
ATOM    704  CG2 THR    81      -3.921 -91.669 -41.971  1.00  0.00      BSYN  
ATOM    705    C THR    81      -2.093 -90.681 -39.296  1.00  0.00      BSYN  
ATOM    706    O THR    81      -0.847 -90.462 -39.367  1.00  0.00      BSYN  
ATOM    707    N GLY    82      -2.824 -91.505 -38.403  1.00  0.00      BSYN  
ATOM    708    H GLY    82      -3.728 -91.212 -38.165  1.00  0.00      BSYN  
ATOM    709   CA GLY    82      -2.169 -92.543 -37.677  1.00  0.00      BSYN  
ATOM    710    C GLY    82      -3.220 -93.490 -37.114  1.00  0.00      BSYN  
ATOM    711    O GLY    82      -4.403 -93.334 -37.447  1.00  0.00      BSYN  
ATOM    712    N LEU    83      -2.732 -94.627 -36.595  1.00  0.00      BSYN  
ATOM    713    H LEU    83      -1.770 -94.588 -36.412  1.00  0.00      BSYN  
ATOM    714   CA LEU    83      -3.624 -95.648 -36.150  1.00  0.00      BSYN  
ATOM    715   CB LEU    83      -3.071 -96.939 -36.663  1.00  0.00      BSYN  
ATOM    716   CG LEU    83      -3.467 -97.415 -38.127  1.00  0.00      BSYN  
ATOM    717  CD1 LEU    83      -2.458 -98.398 -38.631  1.00  0.00      BSYN  
ATOM    718  CD2 LEU    83      -4.781 -98.091 -38.161  1.00  0.00      BSYN  
ATOM    719    C LEU    83      -3.862 -95.688 -34.607  1.00  0.00      BSYN  
ATOM    720    O LEU    83      -3.544 -94.692 -33.915  1.00  0.00      BSYN  
ATOM    721    N VAL    84      -4.655 -96.752 -34.151  1.00  0.00      BSYN  
ATOM    722    H VAL    84      -4.969 -97.440 -34.773  1.00  0.00      BSYN  
ATOM    723   CA VAL    84      -4.660 -97.000 -32.673  1.00  0.00      BSYN  
ATOM    724   CB VAL    84      -5.887 -97.624 -32.082  1.00  0.00      BSYN  
ATOM    725  CG1 VAL    84      -7.107 -96.666 -32.627  1.00  0.00      BSYN  
ATOM    726  CG2 VAL    84      -5.983 -99.069 -32.597  1.00  0.00      BSYN  
ATOM    727    C VAL    84      -3.402 -97.787 -32.360  1.00  0.00      BSYN  
ATOM    728    O VAL    84      -2.771 -98.496 -33.124  1.00  0.00      BSYN  
ATOM    729    N LYS    85      -2.982 -97.388 -31.199  1.00  0.00      BSYN  
ATOM    730    H LYS    85      -3.615 -97.055 -30.528  1.00  0.00      BSYN  
ATOM    731   CA LYS    85      -1.642 -97.389 -30.548  1.00  0.00      BSYN  
ATOM    732   CB LYS    85      -1.098 -95.931 -30.480  1.00  0.00      BSYN  
ATOM    733   CG LYS    85       0.525 -95.981 -30.409  1.00  0.00      BSYN  
ATOM    734   CD LYS    85       1.012 -94.572 -30.096  1.00  0.00      BSYN  
ATOM    735   CE LYS    85       0.814 -94.069 -28.629  1.00  0.00      BSYN  
ATOM    736   NZ LYS    85       1.247 -92.681 -28.638  1.00  0.00      BSYN  
ATOM    737  HZ1 LYS    85       0.806 -92.206 -29.451  1.00  0.00      BSYN  
ATOM    738  HZ2 LYS    85       0.874 -92.215 -27.786  1.00  0.00      BSYN  
ATOM    739  HZ3 LYS    85       2.268 -92.540 -28.774  1.00  0.00      BSYN  
ATOM    740    C LYS    85      -1.695 -98.019 -29.178  1.00  0.00      BSYN  
ATOM    741    O LYS    85      -2.792 -98.287 -28.717  1.00  0.00      BSYN  
ATOM    742    N ARG    86      -0.582 -98.189 -28.485  1.00  0.00      BSYN  
ATOM    743    H ARG    86       0.307 -98.149 -28.895  1.00  0.00      BSYN  
ATOM    744   CA ARG    86      -0.670 -98.594 -27.151  1.00  0.00      BSYN  
ATOM    745   CB ARG    86       0.571 -99.312 -26.849  1.00  0.00      BSYN  
ATOM    746   CG ARG    86       0.602-100.466 -25.853  1.00  0.00      BSYN  
ATOM    747   CD ARG    86       2.018-101.121 -26.056  1.00  0.00      BSYN  
ATOM    748   NE ARG    86       2.167-102.430 -25.498  1.00  0.00      BSYN  
ATOM    749   HE ARG    86       1.478-102.783 -24.898  1.00  0.00      BSYN  
ATOM    750   CZ ARG    86       3.230-103.245 -25.694  1.00  0.00      BSYN  
ATOM    751  NH1 ARG    86       3.347-104.415 -25.093  1.00  0.00      BSYN  
ATOM    752 HH11 ARG    86       4.165-104.975 -25.226  1.00  0.00      BSYN  
ATOM    753 HH12 ARG    86       2.781-104.588 -24.288  1.00  0.00      BSYN  
ATOM    754  NH2 ARG    86       4.279-102.867 -26.519  1.00  0.00      BSYN  
ATOM    755 HH21 ARG    86       5.160-103.299 -26.326  1.00  0.00      BSYN  
ATOM    756 HH22 ARG    86       4.218-101.951 -26.917  1.00  0.00      BSYN  
ATOM    757    C ARG    86      -0.790 -97.476 -26.177  1.00  0.00      BSYN  
ATOM    758    O ARG    86      -0.108 -96.525 -26.195  1.00  0.00      BSYN  
ATOM    759    N GLU    87      -1.980 -97.447 -25.698  1.00  0.00      BSYN  
ATOM    760    H GLU    87      -2.706 -98.019 -26.022  1.00  0.00      BSYN  
ATOM    761   CA GLU    87      -2.383 -96.368 -24.737  1.00  0.00      BSYN  
ATOM    762   CB GLU    87      -3.720 -95.730 -25.171  1.00  0.00      BSYN  
ATOM    763   CG GLU    87      -3.554 -94.495 -26.221  1.00  0.00      BSYN  
ATOM    764   CD GLU    87      -4.703 -94.432 -27.215  1.00  0.00      BSYN  
ATOM    765  OE1 GLU    87      -4.472 -94.590 -28.396  1.00  0.00      BSYN  
ATOM    766  OE2 GLU    87      -5.801 -94.028 -26.764  1.00  0.00      BSYN  
ATOM    767    C GLU    87      -2.582 -96.963 -23.356  1.00  0.00      BSYN  
ATOM    768    O GLU    87      -2.745 -96.266 -22.304  1.00  0.00      BSYN  
ATOM    769    N GLU    88      -2.863 -98.278 -23.342  1.00  0.00      BSYN  
ATOM    770    H GLU    88      -2.872 -98.837 -24.147  1.00  0.00      BSYN  
ATOM    771   CA GLU    88      -3.089 -99.020 -22.107  1.00  0.00      BSYN  
ATOM    772   CB GLU    88      -4.288-100.046 -22.271  1.00  0.00      BSYN  
ATOM    773   CG GLU    88      -5.651 -99.665 -22.792  1.00  0.00      BSYN  
ATOM    774   CD GLU    88      -6.692-100.739 -22.459  1.00  0.00      BSYN  
ATOM    775  OE1 GLU    88      -6.579-101.862 -23.012  1.00  0.00      BSYN  
ATOM    776  OE2 GLU    88      -7.747-100.424 -21.930  1.00  0.00      BSYN  
ATOM    777    C GLU    88      -1.851 -99.774 -22.001  1.00  0.00      BSYN  
ATOM    778    O GLU    88      -1.283-100.393 -22.898  1.00  0.00      BSYN  
ATOM    779    N PHE    89      -1.294 -99.266 -20.895  1.00  0.00      BSYN  
ATOM    780    H PHE    89      -1.831 -98.761 -20.249  1.00  0.00      BSYN  
ATOM    781   CA PHE    89       0.218 -99.443 -20.617  1.00  0.00      BSYN  
ATOM    782   CB PHE    89       0.585 -98.394 -19.648  1.00  0.00      BSYN  
ATOM    783   CG PHE    89       2.069 -98.311 -19.067  1.00  0.00      BSYN  
ATOM    784  CD1 PHE    89       3.085 -97.794 -19.828  1.00  0.00      BSYN  
ATOM    785  CD2 PHE    89       2.351 -98.911 -17.855  1.00  0.00      BSYN  
ATOM    786  CE1 PHE    89       4.456 -97.920 -19.407  1.00  0.00      BSYN  
ATOM    787  CE2 PHE    89       3.621 -99.066 -17.509  1.00  0.00      BSYN  
ATOM    788   CZ PHE    89       4.656 -98.633 -18.234  1.00  0.00      BSYN  
ATOM    789    C PHE    89       0.430-100.814 -20.069  1.00  0.00      BSYN  
ATOM    790    O PHE    89      -0.481-101.205 -19.332  1.00  0.00      BSYN  
ATOM    791    N PRO    90       1.460-101.577 -20.446  1.00  0.00      BSYN  
ATOM    792   CD PRO    90       2.401-101.133 -21.454  1.00  0.00      BSYN  
ATOM    793   CA PRO    90       1.785-102.869 -19.942  1.00  0.00      BSYN  
ATOM    794   CB PRO    90       3.198-103.137 -20.627  1.00  0.00      BSYN  
ATOM    795   CG PRO    90       3.694-101.779 -20.923  1.00  0.00      BSYN  
ATOM    796    C PRO    90       1.951-102.799 -18.427  1.00  0.00      BSYN  
ATOM    797    O PRO    90       2.776-102.037 -17.894  1.00  0.00      BSYN  
ATOM    798    N THR    91       1.090-103.614 -17.718  1.00  0.00      BSYN  
ATOM    799    H THR    91       0.179-103.754 -18.051  1.00  0.00      BSYN  
ATOM    800   CA THR    91       1.317-103.957 -16.315  1.00  0.00      BSYN  
ATOM    801   CB THR    91       0.171-104.658 -15.667  1.00  0.00      BSYN  
ATOM    802  OG1 THR    91      -0.243-105.755 -16.516  1.00  0.00      BSYN  
ATOM    803  HG1 THR    91      -0.222-106.557 -15.988  1.00  0.00      BSYN  
ATOM    804  CG2 THR    91      -1.020-103.662 -15.310  1.00  0.00      BSYN  
ATOM    805    C THR    91       2.481-104.659 -15.781  1.00  0.00      BSYN  
ATOM    806    O THR    91       3.177-104.331 -14.819  1.00  0.00      BSYN  
ATOM    807    N ASP    92       2.848-105.547 -16.702  1.00  0.00      BSYN  
ATOM    808    H ASP    92       2.277-105.494 -17.497  1.00  0.00      BSYN  
ATOM    809   CA ASP    92       3.989-106.443 -16.615  1.00  0.00      BSYN  
ATOM    810   CB ASP    92       3.932-107.257 -17.856  1.00  0.00      BSYN  
ATOM    811   CG ASP    92       4.722-108.529 -17.849  1.00  0.00      BSYN  
ATOM    812  OD1 ASP    92       4.157-109.586 -17.689  1.00  0.00      BSYN  
ATOM    813  OD2 ASP    92       5.938-108.406 -18.206  1.00  0.00      BSYN  
ATOM    814    C ASP    92       5.287-105.576 -16.653  1.00  0.00      BSYN  
ATOM    815    O ASP    92       6.036-105.601 -15.690  1.00  0.00      BSYN  
ATOM    816    N LEU    93       5.441-104.769 -17.737  1.00  0.00      BSYN  
ATOM    817    H LEU    93       4.551-104.757 -18.146  1.00  0.00      BSYN  
ATOM    818   CA LEU    93       6.592-103.895 -18.030  1.00  0.00      BSYN  
ATOM    819   CB LEU    93       6.786-103.701 -19.560  1.00  0.00      BSYN  
ATOM    820   CG LEU    93       7.263-105.051 -20.210  1.00  0.00      BSYN  
ATOM    821  CD1 LEU    93       7.915-104.939 -21.443  1.00  0.00      BSYN  
ATOM    822  CD2 LEU    93       8.224-105.861 -19.313  1.00  0.00      BSYN  
ATOM    823    C LEU    93       6.554-102.550 -17.277  1.00  0.00      BSYN  
ATOM    824    O LEU    93       5.691-101.693 -17.418  1.00  0.00      BSYN  
ATOM    825    N LYS    94       7.415-102.560 -16.281  1.00  0.00      BSYN  
ATOM    826    H LYS    94       8.177-103.170 -16.197  1.00  0.00      BSYN  
ATOM    827   CA LYS    94       7.578-101.385 -15.406  1.00  0.00      BSYN  
ATOM    828   CB LYS    94       7.969-101.886 -13.975  1.00  0.00      BSYN  
ATOM    829   CG LYS    94       6.959-102.262 -12.901  1.00  0.00      BSYN  
ATOM    830   CD LYS    94       6.200-103.531 -13.337  1.00  0.00      BSYN  
ATOM    831   CE LYS    94       5.278-104.157 -12.390  1.00  0.00      BSYN  
ATOM    832   NZ LYS    94       4.865-105.509 -12.842  1.00  0.00      BSYN  
ATOM    833  HZ1 LYS    94       4.368-105.523 -13.756  1.00  0.00      BSYN  
ATOM    834  HZ2 LYS    94       5.661-106.176 -12.792  1.00  0.00      BSYN  
ATOM    835  HZ3 LYS    94       4.195-105.805 -12.104  1.00  0.00      BSYN  
ATOM    836    C LYS    94       8.742-100.496 -15.968  1.00  0.00      BSYN  
ATOM    837    O LYS    94       9.793-100.950 -16.362  1.00  0.00      BSYN  
ATOM    838    N PRO    95       8.305 -99.176 -16.044  1.00  0.00      BSYN  
ATOM    839   CD PRO    95       7.391 -98.478 -15.145  1.00  0.00      BSYN  
ATOM    840   CA PRO    95       9.073 -98.175 -16.749  1.00  0.00      BSYN  
ATOM    841   CB PRO    95       8.170 -97.063 -17.001  1.00  0.00      BSYN  
ATOM    842   CG PRO    95       7.435 -97.020 -15.679  1.00  0.00      BSYN  
ATOM    843    C PRO    95      10.322 -97.679 -16.042  1.00  0.00      BSYN  
ATOM    844    O PRO    95      11.092 -96.874 -16.515  1.00  0.00      BSYN  
ATOM    845    N GLU    96      10.539 -98.132 -14.822  1.00  0.00      BSYN  
ATOM    846    H GLU    96       9.729 -98.461 -14.381  1.00  0.00      BSYN  
ATOM    847   CA GLU    96      11.880 -97.888 -14.180  1.00  0.00      BSYN  
ATOM    848   CB GLU    96      11.874 -96.698 -13.143  1.00  0.00      BSYN  
ATOM    849   CG GLU    96      11.836 -95.165 -13.602  1.00  0.00      BSYN  
ATOM    850   CD GLU    96      11.336 -94.391 -12.334  1.00  0.00      BSYN  
ATOM    851  OE1 GLU    96      11.899 -94.577 -11.274  1.00  0.00      BSYN  
ATOM    852  OE2 GLU    96      10.334 -93.746 -12.403  1.00  0.00      BSYN  
ATOM    853    C GLU    96      12.144 -99.175 -13.423  1.00  0.00      BSYN  
ATOM    854    O GLU    96      11.367 -99.770 -12.613  1.00  0.00      BSYN  
ATOM    855    N GLU    97      13.399 -99.714 -13.595  1.00  0.00      BSYN  
ATOM    856    H GLU    97      13.635-100.504 -13.065  1.00  0.00      BSYN  
ATOM    857   CA GLU    97      14.360 -99.099 -14.508  1.00  0.00      BSYN  
ATOM    858   CB GLU    97      15.441 -98.646 -13.507  1.00  0.00      BSYN  
ATOM    859   CG GLU    97      16.573 -97.496 -13.937  1.00  0.00      BSYN  
ATOM    860   CD GLU    97      17.647 -97.224 -12.917  1.00  0.00      BSYN  
ATOM    861  OE1 GLU    97      17.490 -96.358 -11.992  1.00  0.00      BSYN  
ATOM    862  OE2 GLU    97      18.682 -97.871 -13.039  1.00  0.00      BSYN  
ATOM    863    C GLU    97      14.903-100.090 -15.525  1.00  0.00      BSYN  
ATOM    864    O GLU    97      14.726-101.299 -15.304  1.00  0.00      BSYN  
ATOM    865    N VAL    98      15.413 -99.525 -16.593  1.00  0.00      BSYN  
ATOM    866    H VAL    98      15.715 -98.610 -16.772  1.00  0.00      BSYN  
ATOM    867   CA VAL    98      15.780-100.374 -17.736  1.00  0.00      BSYN  
ATOM    868   CB VAL    98      15.144 -99.796 -19.052  1.00  0.00      BSYN  
ATOM    869  CG1 VAL    98      15.405 -98.308 -19.352  1.00  0.00      BSYN  
ATOM    870  CG2 VAL    98      15.461-100.714 -20.226  1.00  0.00      BSYN  
ATOM    871    C VAL    98      17.272-100.859 -17.945  1.00  0.00      BSYN  
ATOM    872    O VAL    98      18.140-100.207 -18.611  1.00  0.00      BSYN  
ATOM    873    N ALA    99      17.554-102.085 -17.585  1.00  0.00      BSYN  
ATOM    874    H ALA    99      16.904-102.621 -17.084  1.00  0.00      BSYN  
ATOM    875   CA ALA    99      18.964-102.721 -17.660  1.00  0.00      BSYN  
ATOM    876   CB ALA    99      19.890-101.993 -16.557  1.00  0.00      BSYN  
ATOM    877    C ALA    99      18.691-104.103 -17.188  1.00  0.00      BSYN  
ATOM    878    O ALA    99      17.834-104.324 -16.347  1.00  0.00      BSYN  
ATOM    879    N GLN   100      19.305-105.011 -17.977  1.00  0.00      BSYN  
ATOM    880    H GLN   100      19.813-104.628 -18.722  1.00  0.00      BSYN  
ATOM    881   CA GLN   100      19.246-106.459 -17.720  1.00  0.00      BSYN  
ATOM    882   CB GLN   100      19.232-107.309 -19.023  1.00  0.00      BSYN  
ATOM    883   CG GLN   100      18.083-107.271 -19.980  1.00  0.00      BSYN  
ATOM    884   CD GLN   100      16.795-107.458 -19.258  1.00  0.00      BSYN  
ATOM    885  OE1 GLN   100      16.313-106.418 -18.768  1.00  0.00      BSYN  
ATOM    886  NE2 GLN   100      16.199-108.691 -19.199  1.00  0.00      BSYN  
ATOM    887 HE21 GLN   100      16.535-109.460 -19.705  1.00  0.00      BSYN  
ATOM    888 HE22 GLN   100      15.362-108.648 -18.691  1.00  0.00      BSYN  
ATOM    889    C GLN   100      20.311-106.967 -16.713  1.00  0.00      BSYN  
ATOM    890    O GLN   100      21.411-106.337 -16.644  1.00  0.00      BSYN  
ATOM    891    N GLU   101      19.935-107.986 -15.931  1.00  0.00      BSYN  
ATOM    892    H GLU   101      19.065-108.407 -16.095  1.00  0.00      BSYN  
ATOM    893   CA GLU   101      20.704-108.523 -14.891  1.00  0.00      BSYN  
ATOM    894   CB GLU   101      19.991-108.662 -13.589  1.00  0.00      BSYN  
ATOM    895   CG GLU   101      18.607-109.268 -13.627  1.00  0.00      BSYN  
ATOM    896   CD GLU   101      17.578-109.194 -12.502  1.00  0.00      BSYN  
ATOM    897  OE1 GLU   101      16.443-108.874 -12.764  1.00  0.00      BSYN  
ATOM    898  OE2 GLU   101      17.893-109.618 -11.410  1.00  0.00      BSYN  
ATOM    899    C GLU   101      21.377-109.843 -15.202  1.00  0.00      BSYN  
ATOM    900    O GLU   101      20.850-110.772 -15.813  1.00  0.00      BSYN  
ATOM    901    N ALA   102      22.577-110.045 -14.717  1.00  0.00      BSYN  
ATOM    902    H ALA   102      22.891-109.284 -14.186  1.00  0.00      BSYN  
ATOM    903   CA ALA   102      23.144-111.428 -14.816  1.00  0.00      BSYN  
ATOM    904   CB ALA   102      24.663-111.526 -14.945  1.00  0.00      BSYN  
ATOM    905    C ALA   102      22.805-112.331 -13.682  1.00  0.00      BSYN  
ATOM    906    O ALA   102      23.456-112.470 -12.658  1.00  0.00      BSYN  
ATOM    907    N ALA   103      21.619-112.834 -13.830  1.00  0.00      BSYN  
ATOM    908    H ALA   103      21.004-112.212 -14.271  1.00  0.00      BSYN  
ATOM    909   CA ALA   103      20.920-113.762 -12.970  1.00  0.00      BSYN  
ATOM    910   CB ALA   103      19.466-113.818 -13.219  1.00  0.00      BSYN  
ATOM    911    C ALA   103      21.483-115.100 -13.328  1.00  0.00      BSYN  
ATOM    912    O ALA   103      21.803-115.862 -12.401  1.00  0.00      BSYN  
ATOM    913    N GLU   104      21.618-115.494 -14.587  1.00  0.00      BSYN  
ATOM    914    H GLU   104      21.526-114.814 -15.286  1.00  0.00      BSYN  
ATOM    915   CA GLU   104      22.069-116.816 -14.993  1.00  0.00      BSYN  
ATOM    916   CB GLU   104      23.494-117.184 -14.569  1.00  0.00      BSYN  
ATOM    917   CG GLU   104      24.245-118.270 -15.389  1.00  0.00      BSYN  
ATOM    918   CD GLU   104      25.611-118.757 -15.075  1.00  0.00      BSYN  
ATOM    919  OE1 GLU   104      25.672-119.775 -14.406  1.00  0.00      BSYN  
ATOM    920  OE2 GLU   104      26.562-118.200 -15.515  1.00  0.00      BSYN  
ATOM    921    C GLU   104      21.286-118.087 -14.846  1.00  0.00      BSYN  
ATOM    922    O GLU   104      20.938-118.801 -15.801  1.00  0.00      BSYN  
ATOM    923    N GLU   105      21.245-118.510 -13.596  1.00  0.00      BSYN  
ATOM    924    H GLU   105      21.650-118.013 -12.855  1.00  0.00      BSYN  
ATOM    925   CA GLU   105      20.506-119.654 -13.228  1.00  0.00      BSYN  
ATOM    926   CB GLU   105      20.903-120.285 -11.898  1.00  0.00      BSYN  
ATOM    927   CG GLU   105      22.202-121.127 -12.023  1.00  0.00      BSYN  
ATOM    928   CD GLU   105      22.598-121.608 -10.654  1.00  0.00      BSYN  
ATOM    929  OE1 GLU   105      21.975-122.537 -10.167  1.00  0.00      BSYN  
ATOM    930  OE2 GLU   105      23.518-121.106 -10.052  1.00  0.00      BSYN  
ATOM    931    C GLU   105      19.071-119.086 -12.864  1.00  0.00      BSYN  
ATOM    932    O GLU   105      18.954-117.962 -12.391  1.00  0.00      BSYN  
ATOM    933    N PRO   106      18.030-119.787 -13.247  1.00  0.00      BSYN  
ATOM    934   CD PRO   106      18.071-120.716 -14.447  1.00  0.00      BSYN  
ATOM    935   CA PRO   106      16.686-119.817 -12.690  1.00  0.00      BSYN  
ATOM    936   CB PRO   106      15.931-120.821 -13.519  1.00  0.00      BSYN  
ATOM    937   CG PRO   106      17.015-121.705 -14.067  1.00  0.00      BSYN  
ATOM    938    C PRO   106      16.654-120.035 -11.168  1.00  0.00      BSYN  
ATOM    939    O PRO   106      17.044-121.088 -10.676  1.00  0.00      BSYN  
ATOM    940    N LEU   107      16.853-118.780 -10.596  1.00  0.00      BSYN  
ATOM    941    H LEU   107      16.833-117.961 -11.134  1.00  0.00      BSYN  
ATOM    942   CA LEU   107      16.944-118.638  -9.103  1.00  0.00      BSYN  
ATOM    943   CB LEU   107      17.754-117.422  -8.665  1.00  0.00      BSYN  
ATOM    944   CG LEU   107      19.234-117.551  -8.567  1.00  0.00      BSYN  
ATOM    945  CD1 LEU   107      19.904-116.274  -8.953  1.00  0.00      BSYN  
ATOM    946  CD2 LEU   107      19.680-117.875  -7.189  1.00  0.00      BSYN  
ATOM    947    C LEU   107      15.558-118.593  -8.452  1.00  0.00      BSYN  
ATOM    948    O LEU   107      14.722-117.728  -8.753  1.00  0.00      BSYN  
ATOM    949    N ILE   108      15.249-119.596  -7.604  1.00  0.00      BSYN  
ATOM    950    H ILE   108      15.973-120.091  -7.168  1.00  0.00      BSYN  
ATOM    951   CA ILE   108      13.899-119.525  -6.913  1.00  0.00      BSYN  
ATOM    952   CB ILE   108      13.079-120.883  -7.063  1.00  0.00      BSYN  
ATOM    953  CG2 ILE   108      12.587-120.986  -8.487  1.00  0.00      BSYN  
ATOM    954  CG1 ILE   108      14.052-122.132  -7.014  1.00  0.00      BSYN  
ATOM    955   CD ILE   108      13.316-123.530  -6.747  1.00  0.00      BSYN  
ATOM    956    C ILE   108      14.210-119.195  -5.528  1.00  0.00      BSYN  
ATOM    957    O ILE   108      15.377-119.190  -5.135  1.00  0.00      BSYN  
ATOM    958    N GLU   109      13.220-118.799  -4.706  1.00  0.00      BSYN  
ATOM    959    H GLU   109      12.388-118.673  -5.208  1.00  0.00      BSYN  
ATOM    960   CA GLU   109      13.237-118.489  -3.265  1.00  0.00      BSYN  
ATOM    961   CB GLU   109      13.010-116.933  -3.045  1.00  0.00      BSYN  
ATOM    962   CG GLU   109      13.810-116.361  -1.829  1.00  0.00      BSYN  
ATOM    963   CD GLU   109      13.857-114.831  -1.872  1.00  0.00      BSYN  
ATOM    964  OE1 GLU   109      14.145-114.202  -0.881  1.00  0.00      BSYN  
ATOM    965  OE2 GLU   109      13.645-114.271  -3.010  1.00  0.00      BSYN  
ATOM    966    C GLU   109      12.312-119.389  -2.527  1.00  0.00      BSYN  
ATOM    967    O GLU   109      11.085-119.040  -2.363  1.00  0.00      BSYN  
ATOM    968    N PRO   110      12.663-120.607  -2.300  1.00  0.00      BSYN  
ATOM    969   CD PRO   110      13.342-121.452  -3.217  1.00  0.00      BSYN  
ATOM    970   CA PRO   110      11.822-121.414  -1.460  1.00  0.00      BSYN  
ATOM    971   CB PRO   110      12.614-122.647  -1.377  1.00  0.00      BSYN  
ATOM    972   CG PRO   110      13.918-122.510  -2.278  1.00  0.00      BSYN  
ATOM    973    C PRO   110      11.406-121.075  -0.042  1.00  0.00      BSYN  
ATOM    974    O PRO   110      10.298-121.410   0.279  1.00  0.00      BSYN  
ATOM    975    N LEU   111      12.322-120.486   0.710  1.00  0.00      BSYN  
ATOM    976    H LEU   111      13.224-120.573   0.339  1.00  0.00      BSYN  
ATOM    977   CA LEU   111      11.967-119.896   2.028  1.00  0.00      BSYN  
ATOM    978   CB LEU   111      13.088-120.045   2.951  1.00  0.00      BSYN  
ATOM    979   CG LEU   111      13.317-119.466   4.287  1.00  0.00      BSYN  
ATOM    980  CD1 LEU   111      13.608-120.509   5.452  1.00  0.00      BSYN  
ATOM    981  CD2 LEU   111      14.292-118.431   4.331  1.00  0.00      BSYN  
ATOM    982    C LEU   111      11.487-118.465   1.969  1.00  0.00      BSYN  
ATOM    983    O LEU   111      12.285-117.574   1.547  1.00  0.00      BSYN  
ATOM    984    N MET   112      10.180-118.113   2.132  1.00  0.00      BSYN  
ATOM    985    H MET   112       9.415-118.721   2.207  1.00  0.00      BSYN  
ATOM    986   CA MET   112       9.707-116.686   2.326  1.00  0.00      BSYN  
ATOM    987   CB MET   112       8.384-116.688   1.757  1.00  0.00      BSYN  
ATOM    988   CG MET   112       8.340-117.002   0.237  1.00  0.00      BSYN  
ATOM    989   SD MET   112       6.735-117.889   0.044  1.00  0.00      BSYN  
ATOM    990   CE MET   112       7.112-119.613   0.247  1.00  0.00      BSYN  
ATOM    991    C MET   112       9.807-116.194   3.765  1.00  0.00      BSYN  
ATOM    992    O MET   112       9.662-115.058   4.097  1.00  0.00      BSYN  
ATOM    993    N GLU   113      10.138-117.078   4.647  1.00  0.00      BSYN  
ATOM    994    H GLU   113      10.178-117.972   4.248  1.00  0.00      BSYN  
ATOM    995   CA GLU   113      10.114-116.875   6.044  1.00  0.00      BSYN  
ATOM    996   CB GLU   113       9.716-118.074   6.872  1.00  0.00      BSYN  
ATOM    997   CG GLU   113       8.309-117.809   7.331  1.00  0.00      BSYN  
ATOM    998   CD GLU   113       7.538-118.913   7.882  1.00  0.00      BSYN  
ATOM    999  OE1 GLU   113       7.662-119.228   9.078  1.00  0.00      BSYN  
ATOM   1000  OE2 GLU   113       6.765-119.484   7.199  1.00  0.00      BSYN  
ATOM   1001    C GLU   113      11.381-116.368   6.594  1.00  0.00      BSYN  
ATOM   1002    O GLU   113      12.434-117.067   6.507  1.00  0.00      BSYN  
ATOM   1003    N PRO   114      11.479-115.188   7.293  1.00  0.00      BSYN  
ATOM   1004   CD PRO   114      10.394-114.246   7.520  1.00  0.00      BSYN  
ATOM   1005   CA PRO   114      12.700-114.536   7.813  1.00  0.00      BSYN  
ATOM   1006   CB PRO   114      12.228-113.220   8.214  1.00  0.00      BSYN  
ATOM   1007   CG PRO   114      10.779-113.509   8.749  1.00  0.00      BSYN  
ATOM   1008    C PRO   114      13.591-115.198   8.902  1.00  0.00      BSYN  
ATOM   1009    O PRO   114      13.554-114.750  10.092  1.00  0.00      BSYN  
ATOM   1010    N GLU   115      14.273-116.250   8.491  1.00  0.00      BSYN  
ATOM   1011    H GLU   115      14.110-116.532   7.566  1.00  0.00      BSYN  
ATOM   1012   CA GLU   115      15.069-117.065   9.350  1.00  0.00      BSYN  
ATOM   1013   CB GLU   115      15.382-118.496   8.825  1.00  0.00      BSYN  
ATOM   1014   CG GLU   115      14.080-119.384   8.916  1.00  0.00      BSYN  
ATOM   1015   CD GLU   115      13.809-120.131  10.271  1.00  0.00      BSYN  
ATOM   1016  OE1 GLU   115      12.782-119.861  10.934  1.00  0.00      BSYN  
ATOM   1017  OE2 GLU   115      14.704-120.913  10.709  1.00  0.00      BSYN  
ATOM   1018    C GLU   115      16.161-116.330  10.151  1.00  0.00      BSYN  
ATOM   1019    O GLU   115      17.361-116.465   9.954  1.00  0.00      BSYN  
ATOM   1020    N GLY   116      15.669-115.745  11.272  1.00  0.00      BSYN  
ATOM   1021    H GLY   116      14.693-115.665  11.238  1.00  0.00      BSYN  
ATOM   1022   CA GLY   116      16.487-115.206  12.417  1.00  0.00      BSYN  
ATOM   1023    C GLY   116      15.986-113.882  12.895  1.00  0.00      BSYN  
ATOM   1024    O GLY   116      15.982-113.534  14.077  1.00  0.00      BSYN  
ATOM   1025    N GLU   117      15.377-113.128  11.951  1.00  0.00      BSYN  
ATOM   1026    H GLU   117      15.271-113.700  11.162  1.00  0.00      BSYN  
ATOM   1027   CA GLU   117      15.021-111.728  12.098  1.00  0.00      BSYN  
ATOM   1028   CB GLU   117      15.098-111.074  10.745  1.00  0.00      BSYN  
ATOM   1029   CG GLU   117      16.465-110.938  10.101  1.00  0.00      BSYN  
ATOM   1030   CD GLU   117      16.525-111.199   8.570  1.00  0.00      BSYN  
ATOM   1031  OE1 GLU   117      15.540-111.420   7.863  1.00  0.00      BSYN  
ATOM   1032  OE2 GLU   117      17.670-111.224   8.069  1.00  0.00      BSYN  
ATOM   1033    C GLU   117      13.645-111.349  12.706  1.00  0.00      BSYN  
ATOM   1034    O GLU   117      13.399-110.146  12.861  1.00  0.00      BSYN  
ATOM   1035    N SER   118      12.950-112.455  12.971  1.00  0.00      BSYN  
ATOM   1036    H SER   118      13.237-113.359  12.721  1.00  0.00      BSYN  
ATOM   1037   CA SER   118      11.566-112.478  13.479  1.00  0.00      BSYN  
ATOM   1038   CB SER   118      10.873-113.815  13.336  1.00  0.00      BSYN  
ATOM   1039   OG SER   118      11.886-114.772  13.718  1.00  0.00      BSYN  
ATOM   1040   HG SER   118      11.378-115.586  13.670  1.00  0.00      BSYN  
ATOM   1041    C SER   118      11.225-112.002  14.828  1.00  0.00      BSYN  
ATOM   1042    O SER   118      10.153-111.491  15.173  1.00  0.00      BSYN  
ATOM   1043    N TYR   119      12.224-112.155  15.677  1.00  0.00      BSYN  
ATOM   1044    H TYR   119      13.155-112.131  15.371  1.00  0.00      BSYN  
ATOM   1045   CA TYR   119      12.139-111.987  17.124  1.00  0.00      BSYN  
ATOM   1046   CB TYR   119      12.029-113.385  17.583  1.00  0.00      BSYN  
ATOM   1047   CG TYR   119      11.348-113.614  18.941  1.00  0.00      BSYN  
ATOM   1048  CD1 TYR   119      10.138-112.951  19.328  1.00  0.00      BSYN  
ATOM   1049  CE1 TYR   119       9.842-112.850  20.552  1.00  0.00      BSYN  
ATOM   1050  CD2 TYR   119      12.096-114.301  19.881  1.00  0.00      BSYN  
ATOM   1051  CE2 TYR   119      11.724-114.245  21.207  1.00  0.00      BSYN  
ATOM   1052   CZ TYR   119      10.646-113.476  21.565  1.00  0.00      BSYN  
ATOM   1053   OH TYR   119      10.434-113.246  22.877  1.00  0.00      BSYN  
ATOM   1054   HH TYR   119      11.308-113.283  23.272  1.00  0.00      BSYN  
ATOM   1055    C TYR   119      13.238-111.362  17.922  1.00  0.00      BSYN  
ATOM   1056    O TYR   119      14.200-112.068  18.063  1.00  0.00      BSYN  
ATOM   1057    N GLU   120      13.177-110.118  18.393  1.00  0.00      BSYN  
ATOM   1058    H GLU   120      13.799-109.858  19.104  1.00  0.00      BSYN  
ATOM   1059   CA GLU   120      12.100-109.186  18.186  1.00  0.00      BSYN  
ATOM   1060   CB GLU   120      11.314-109.127  19.495  1.00  0.00      BSYN  
ATOM   1061   CG GLU   120      12.106-108.724  20.752  1.00  0.00      BSYN  
ATOM   1062   CD GLU   120      11.291-108.868  22.073  1.00  0.00      BSYN  
ATOM   1063  OE1 GLU   120      11.788-109.552  22.952  1.00  0.00      BSYN  
ATOM   1064  OE2 GLU   120      10.175-108.196  22.168  1.00  0.00      BSYN  
ATOM   1065    C GLU   120      12.509-107.800  17.704  1.00  0.00      BSYN  
ATOM   1066    O GLU   120      13.625-107.368  18.021  1.00  0.00      BSYN  
ATOM   1067    N ASP   121      11.530-107.126  17.087  1.00  0.00      BSYN  
ATOM   1068    H ASP   121      10.783-107.747  16.959  1.00  0.00      BSYN  
ATOM   1069   CA ASP   121      11.757-105.852  16.522  1.00  0.00      BSYN  
ATOM   1070   CB ASP   121      10.565-105.447  15.571  1.00  0.00      BSYN  
ATOM   1071   CG ASP   121      10.419-103.938  15.200  1.00  0.00      BSYN  
ATOM   1072  OD1 ASP   121      10.764-103.575  14.021  1.00  0.00      BSYN  
ATOM   1073  OD2 ASP   121       9.918-103.143  16.020  1.00  0.00      BSYN  
ATOM   1074    C ASP   121      12.133-104.679  17.460  1.00  0.00      BSYN  
ATOM   1075    O ASP   121      11.417-104.611  18.420  1.00  0.00      BSYN  
ATOM   1076    N PRO   122      13.128-103.817  17.299  1.00  0.00      BSYN  
ATOM   1077   CD PRO   122      14.000-103.855  16.165  1.00  0.00      BSYN  
ATOM   1078   CA PRO   122      13.465-102.723  18.224  1.00  0.00      BSYN  
ATOM   1079   CB PRO   122      14.718-102.170  17.603  1.00  0.00      BSYN  
ATOM   1080   CG PRO   122      14.477-102.408  16.083  1.00  0.00      BSYN  
ATOM   1081    C PRO   122      12.406-101.603  18.317  1.00  0.00      BSYN  
ATOM   1082    O PRO   122      11.819-101.266  17.286  1.00  0.00      BSYN  
ATOM   1083    N PRO   123      12.132-100.927  19.488  1.00  0.00      BSYN  
ATOM   1084   CD PRO   123      12.836-101.022  20.721  1.00  0.00      BSYN  
ATOM   1085   CA PRO   123      10.929 -99.974  19.700  1.00  0.00      BSYN  
ATOM   1086   CB PRO   123      10.889 -99.862  21.194  1.00  0.00      BSYN  
ATOM   1087   CG PRO   123      12.300 -99.906  21.646  1.00  0.00      BSYN  
ATOM   1088    C PRO   123      11.028 -98.608  19.018  1.00  0.00      BSYN  
ATOM   1089    O PRO   123      12.144 -98.233  18.515  1.00  0.00      BSYN  
ATOM   1090    N GLN   124       9.992 -97.789  19.186  1.00  0.00      BSYN  
ATOM   1091    H GLN   124       9.266 -97.878  19.837  1.00  0.00      BSYN  
ATOM   1092   CA GLN   124      10.072 -96.603  18.410  1.00  0.00      BSYN  
ATOM   1093   CB GLN   124       8.689 -96.137  17.975  1.00  0.00      BSYN  
ATOM   1094   CG GLN   124       8.271 -97.100  16.775  1.00  0.00      BSYN  
ATOM   1095   CD GLN   124       7.175 -96.588  15.898  1.00  0.00      BSYN  
ATOM   1096  OE1 GLN   124       6.064 -97.143  15.846  1.00  0.00      BSYN  
ATOM   1097  NE2 GLN   124       7.452 -95.633  15.039  1.00  0.00      BSYN  
ATOM   1098 HE21 GLN   124       8.323 -95.189  15.107  1.00  0.00      BSYN  
ATOM   1099 HE22 GLN   124       6.758 -95.666  14.348  1.00  0.00      BSYN  
ATOM   1100    C GLN   124      10.613 -95.363  19.033  1.00  0.00      BSYN  
ATOM   1101    O GLN   124      11.308 -95.403  20.074  1.00  0.00      BSYN  
ATOM   1102    N GLU   125      10.308 -94.148  18.486  1.00  0.00      BSYN  
ATOM   1103    H GLU   125       9.733 -94.032  17.701  1.00  0.00      BSYN  
ATOM   1104   CA GLU   125      10.785 -92.864  19.016  1.00  0.00      BSYN  
ATOM   1105   CB GLU   125      10.557 -91.644  17.992  1.00  0.00      BSYN  
ATOM   1106   CG GLU   125      11.102 -91.947  16.565  1.00  0.00      BSYN  
ATOM   1107   CD GLU   125      12.433 -92.399  16.128  1.00  0.00      BSYN  
ATOM   1108  OE1 GLU   125      13.097 -92.935  16.993  1.00  0.00      BSYN  
ATOM   1109  OE2 GLU   125      12.767 -92.335  14.898  1.00  0.00      BSYN  
ATOM   1110    C GLU   125      10.089 -92.626  20.380  1.00  0.00      BSYN  
ATOM   1111    O GLU   125       8.846 -92.671  20.447  1.00  0.00      BSYN  
ATOM   1112    N GLU   126      10.836 -92.359  21.461  1.00  0.00      BSYN  
ATOM   1113    H GLU   126      11.788 -92.346  21.229  1.00  0.00      BSYN  
ATOM   1114   CA GLU   126      10.344 -92.210  22.829  1.00  0.00      BSYN  
ATOM   1115   CB GLU   126      10.842 -93.365  23.852  1.00  0.00      BSYN  
ATOM   1116   CG GLU   126      10.683 -94.760  23.435  1.00  0.00      BSYN  
ATOM   1117   CD GLU   126      11.307 -95.733  24.570  1.00  0.00      BSYN  
ATOM   1118  OE1 GLU   126      11.114 -95.502  25.746  1.00  0.00      BSYN  
ATOM   1119  OE2 GLU   126      11.985 -96.650  24.128  1.00  0.00      BSYN  
ATOM   1120    C GLU   126      10.568 -90.826  23.369  1.00  0.00      BSYN  
ATOM   1121    O GLU   126      11.629 -90.467  23.970  1.00  0.00      BSYN  
ATOM   1122    N TYR   127       9.588 -89.930  23.159  1.00  0.00      BSYN  
ATOM   1123    H TYR   127       8.625 -90.098  23.098  1.00  0.00      BSYN  
ATOM   1124   CA TYR   127       9.740 -88.502  23.240  1.00  0.00      BSYN  
ATOM   1125   CB TYR   127       9.589 -87.876  21.907  1.00  0.00      BSYN  
ATOM   1126   CG TYR   127      10.998 -87.586  21.301  1.00  0.00      BSYN  
ATOM   1127  CD1 TYR   127      11.720 -86.523  21.694  1.00  0.00      BSYN  
ATOM   1128  CE1 TYR   127      12.918 -86.349  21.251  1.00  0.00      BSYN  
ATOM   1129  CD2 TYR   127      11.487 -88.482  20.284  1.00  0.00      BSYN  
ATOM   1130  CE2 TYR   127      12.713 -88.251  19.794  1.00  0.00      BSYN  
ATOM   1131   CZ TYR   127      13.464 -87.219  20.336  1.00  0.00      BSYN  
ATOM   1132   OH TYR   127      14.799 -87.181  19.979  1.00  0.00      BSYN  
ATOM   1133   HH TYR   127      15.422 -86.805  20.606  1.00  0.00      BSYN  
ATOM   1134    C TYR   127       8.707 -87.927  24.318  1.00  0.00      BSYN  
ATOM   1135    O TYR   127       7.502 -88.305  24.059  1.00  0.00      BSYN  
ATOM   1136    N GLN   128       8.993 -87.199  25.419  1.00  0.00      BSYN  
ATOM   1137    H GLN   128       8.311 -86.936  26.072  1.00  0.00      BSYN  
ATOM   1138   CA GLN   128      10.387 -86.744  25.517  1.00  0.00      BSYN  
ATOM   1139   CB GLN   128      10.357 -85.223  25.398  1.00  0.00      BSYN  
ATOM   1140   CG GLN   128       9.964 -84.319  26.507  1.00  0.00      BSYN  
ATOM   1141   CD GLN   128       8.411 -84.139  26.665  1.00  0.00      BSYN  
ATOM   1142  OE1 GLN   128       7.767 -83.895  25.661  1.00  0.00      BSYN  
ATOM   1143  NE2 GLN   128       7.797 -84.290  27.836  1.00  0.00      BSYN  
ATOM   1144 HE21 GLN   128       6.824 -84.186  27.783  1.00  0.00      BSYN  
ATOM   1145 HE22 GLN   128       8.294 -84.650  28.600  1.00  0.00      BSYN  
ATOM   1146    C GLN   128      11.336 -87.346  26.536  1.00  0.00      BSYN  
ATOM   1147    O GLN   128      10.970 -87.386  27.749  1.00  0.00      BSYN  
ATOM   1148    N GLU   129      12.434 -87.945  26.081  1.00  0.00      BSYN  
ATOM   1149    H GLU   129      12.381 -87.903  25.104  1.00  0.00      BSYN  
ATOM   1150   CA GLU   129      13.618 -88.319  26.847  1.00  0.00      BSYN  
ATOM   1151   CB GLU   129      14.535 -89.077  25.900  1.00  0.00      BSYN  
ATOM   1152   CG GLU   129      14.228 -90.473  25.810  1.00  0.00      BSYN  
ATOM   1153   CD GLU   129      15.173 -91.366  24.925  1.00  0.00      BSYN  
ATOM   1154  OE1 GLU   129      15.676 -92.398  25.363  1.00  0.00      BSYN  
ATOM   1155  OE2 GLU   129      15.243 -91.017  23.699  1.00  0.00      BSYN  
ATOM   1156    C GLU   129      14.489 -87.123  27.428  1.00  0.00      BSYN  
ATOM   1157    O GLU   129      14.559 -86.123  26.821  1.00  0.00      BSYN  
ATOM   1158    N TYR   130      15.094 -87.348  28.640  1.00  0.00      BSYN  
ATOM   1159    H TYR   130      15.347 -88.242  28.951  1.00  0.00      BSYN  
ATOM   1160   CA TYR   130      15.824 -86.256  29.429  1.00  0.00      BSYN  
ATOM   1161   CB TYR   130      15.025 -85.026  29.796  1.00  0.00      BSYN  
ATOM   1162   CG TYR   130      13.533 -85.162  30.268  1.00  0.00      BSYN  
ATOM   1163  CD1 TYR   130      13.197 -86.053  31.247  1.00  0.00      BSYN  
ATOM   1164  CE1 TYR   130      11.888 -86.078  31.701  1.00  0.00      BSYN  
ATOM   1165  CD2 TYR   130      12.595 -84.260  29.806  1.00  0.00      BSYN  
ATOM   1166  CE2 TYR   130      11.357 -84.193  30.413  1.00  0.00      BSYN  
ATOM   1167   CZ TYR   130      10.989 -85.123  31.363  1.00  0.00      BSYN  
ATOM   1168   OH TYR   130       9.696 -84.974  31.887  1.00  0.00      BSYN  
ATOM   1169   HH TYR   130       9.227 -84.360  31.318  1.00  0.00      BSYN  
ATOM   1170    C TYR   130      16.662 -86.651  30.662  1.00  0.00      BSYN  
ATOM   1171    O TYR   130      16.022 -87.138  31.642  1.00  0.00      BSYN  
ATOM   1172    N GLU   131      17.957 -86.248  30.696  1.00  0.00      BSYN  
ATOM   1173    H GLU   131      18.230 -85.685  29.942  1.00  0.00      BSYN  
ATOM   1174   CA GLU   131      18.919 -86.673  31.668  1.00  0.00      BSYN  
ATOM   1175   CB GLU   131      20.265 -86.134  31.211  1.00  0.00      BSYN  
ATOM   1176   CG GLU   131      20.811 -86.663  29.988  1.00  0.00      BSYN  
ATOM   1177   CD GLU   131      21.006 -88.219  30.012  1.00  0.00      BSYN  
ATOM   1178  OE1 GLU   131      22.122 -88.579  30.262  1.00  0.00      BSYN  
ATOM   1179  OE2 GLU   131      20.119 -89.019  29.800  1.00  0.00      BSYN  
ATOM   1180    C GLU   131      18.685 -86.514  33.190  1.00  0.00      BSYN  
ATOM   1181    O GLU   131      18.393 -85.406  33.628  1.00  0.00      BSYN  
ATOM   1182    N PRO   132      18.756 -87.602  34.035  1.00  0.00      BSYN  
ATOM   1183   CD PRO   132      18.885 -88.920  33.515  1.00  0.00      BSYN  
ATOM   1184   CA PRO   132      18.566 -87.752  35.461  1.00  0.00      BSYN  
ATOM   1185   CB PRO   132      17.979 -89.076  35.661  1.00  0.00      BSYN  
ATOM   1186   CG PRO   132      18.783 -89.875  34.755  1.00  0.00      BSYN  
ATOM   1187    C PRO   132      19.654 -87.520  36.536  1.00  0.00      BSYN  
ATOM   1188    O PRO   132      20.848 -87.949  36.300  1.00  0.00      BSYN  
ATOM   1189    N GLU   133      19.189 -87.055  37.690  1.00  0.00      BSYN  
ATOM   1190    H GLU   133      18.219 -86.943  37.767  1.00  0.00      BSYN  
ATOM   1191   CA GLU   133      19.899 -86.901  38.936  1.00  0.00      BSYN  
ATOM   1192   CB GLU   133      19.166 -85.944  39.957  1.00  0.00      BSYN  
ATOM   1193   CG GLU   133      19.070 -84.577  39.646  1.00  0.00      BSYN  
ATOM   1194   CD GLU   133      17.819 -84.147  38.778  1.00  0.00      BSYN  
ATOM   1195  OE1 GLU   133      17.860 -84.454  37.632  1.00  0.00      BSYN  
ATOM   1196  OE2 GLU   133      16.899 -83.618  39.262  1.00  0.00      BSYN  
ATOM   1197    C GLU   133      20.412 -88.133  39.770  1.00  0.00      BSYN  
ATOM   1198    O GLU   133      19.925 -89.193  39.594  1.00  0.00      BSYN  
ATOM   1199    N ALA   134      21.401 -87.998  40.602  1.00  0.00      BSYN  
ATOM   1200    H ALA   134      21.867 -87.152  40.768  1.00  0.00      BSYN  
ATOM   1201   CA ALA   134      21.705 -89.097  41.586  1.00  0.00      BSYN  
ATOM   1202   CB ALA   134      22.946 -88.795  42.322  1.00  0.00      BSYN  
ATOM   1203    C ALA   134      20.602 -89.451  42.583  1.00  0.00      BSYN  
ATOM   1204  OT1 ALA   134      19.790 -88.626  42.946  1.00  0.00      BSYN  
ATOM   1205  OT2 ALA   134      20.606 -90.658  42.939  1.00  0.00      BSYN  
END
