# Supplementary material for: Data set of intrinsically disordered proteins analysed at a local protein conformation level
Source: Data Brief. 2020 Mar 5;29:105383. doi: 10.1016/j.dib.2020.105383 (PMC7078294; doi:10.1016/j.dib.2020.105383)
Supplement: Supplementary file 1 [file mmc1.zip › the data/1-DATA/PED1AAD-pdb/1AAD-188.pdb]

CRYST1    1.000    1.000    1.000  90.00  90.00  90.00 P 1           1
ATOM      1  HT1 MET     1       7.235 -84.244 -23.113  1.00  0.00      BSYN  
ATOM      2  HT2 MET     1       7.542 -83.266 -24.411  1.00  0.00      BSYN  
ATOM      3    N MET     1       6.773 -83.744 -23.899  1.00  0.00      BSYN  
ATOM      4  HT3 MET     1       6.273 -84.329 -24.598  1.00  0.00      BSYN  
ATOM      5   CA MET     1       5.758 -83.045 -23.070  1.00  0.00      BSYN  
ATOM      6   CB MET     1       4.464 -83.821 -22.697  1.00  0.00      BSYN  
ATOM      7   CG MET     1       3.385 -83.005 -21.868  1.00  0.00      BSYN  
ATOM      8   SD MET     1       1.826 -83.787 -21.501  1.00  0.00      BSYN  
ATOM      9   CE MET     1       0.524 -82.588 -21.632  1.00  0.00      BSYN  
ATOM     10    C MET     1       6.375 -82.509 -21.805  1.00  0.00      BSYN  
ATOM     11    O MET     1       6.179 -82.983 -20.679  1.00  0.00      BSYN  
ATOM     12    N ASP     2       7.225 -81.581 -22.138  1.00  0.00      BSYN  
ATOM     13    H ASP     2       7.441 -81.524 -23.092  1.00  0.00      BSYN  
ATOM     14   CA ASP     2       7.971 -80.758 -21.150  1.00  0.00      BSYN  
ATOM     15   CB ASP     2       9.213 -80.209 -21.926  1.00  0.00      BSYN  
ATOM     16   CG ASP     2       8.926 -79.115 -22.892  1.00  0.00      BSYN  
ATOM     17  OD1 ASP     2       9.400 -78.017 -22.667  1.00  0.00      BSYN  
ATOM     18  OD2 ASP     2       8.229 -79.396 -23.845  1.00  0.00      BSYN  
ATOM     19    C ASP     2       7.055 -79.600 -20.560  1.00  0.00      BSYN  
ATOM     20    O ASP     2       7.304 -78.391 -20.549  1.00  0.00      BSYN  
ATOM     21    N VAL     3       6.060 -80.054 -19.882  1.00  0.00      BSYN  
ATOM     22    H VAL     3       5.866 -81.012 -19.943  1.00  0.00      BSYN  
ATOM     23   CA VAL     3       5.039 -79.160 -19.278  1.00  0.00      BSYN  
ATOM     24   CB VAL     3       3.705 -79.109 -19.969  1.00  0.00      BSYN  
ATOM     25  CG1 VAL     3       2.960 -77.837 -19.643  1.00  0.00      BSYN  
ATOM     26  CG2 VAL     3       3.816 -79.523 -21.486  1.00  0.00      BSYN  
ATOM     27    C VAL     3       4.951 -79.407 -17.770  1.00  0.00      BSYN  
ATOM     28    O VAL     3       3.947 -79.724 -17.205  1.00  0.00      BSYN  
ATOM     29    N PHE     4       6.050 -78.950 -17.233  1.00  0.00      BSYN  
ATOM     30    H PHE     4       6.729 -79.004 -17.938  1.00  0.00      BSYN  
ATOM     31   CA PHE     4       6.406 -78.911 -15.820  1.00  0.00      BSYN  
ATOM     32   CB PHE     4       7.918 -79.377 -15.649  1.00  0.00      BSYN  
ATOM     33   CG PHE     4       8.150 -80.282 -14.435  1.00  0.00      BSYN  
ATOM     34  CD1 PHE     4       8.482 -81.648 -14.632  1.00  0.00      BSYN  
ATOM     35  CD2 PHE     4       8.208 -79.741 -13.204  1.00  0.00      BSYN  
ATOM     36  CE1 PHE     4       8.518 -82.408 -13.502  1.00  0.00      BSYN  
ATOM     37  CE2 PHE     4       8.617 -80.510 -12.151  1.00  0.00      BSYN  
ATOM     38   CZ PHE     4       8.612 -81.853 -12.280  1.00  0.00      BSYN  
ATOM     39    C PHE     4       6.212 -77.539 -15.183  1.00  0.00      BSYN  
ATOM     40    O PHE     4       7.037 -76.574 -15.289  1.00  0.00      BSYN  
ATOM     41    N MET     5       5.046 -77.326 -14.553  1.00  0.00      BSYN  
ATOM     42    H MET     5       4.531 -78.144 -14.394  1.00  0.00      BSYN  
ATOM     43   CA MET     5       4.548 -76.037 -14.083  1.00  0.00      BSYN  
ATOM     44   CB MET     5       2.990 -75.976 -13.923  1.00  0.00      BSYN  
ATOM     45   CG MET     5       2.046 -76.489 -15.036  1.00  0.00      BSYN  
ATOM     46   SD MET     5       2.084 -75.596 -16.606  1.00  0.00      BSYN  
ATOM     47   CE MET     5       0.952 -74.262 -16.148  1.00  0.00      BSYN  
ATOM     48    C MET     5       5.161 -75.817 -12.729  1.00  0.00      BSYN  
ATOM     49    O MET     5       4.634 -76.041 -11.636  1.00  0.00      BSYN  
ATOM     50    N LYS     6       6.374 -75.077 -12.705  1.00  0.00      BSYN  
ATOM     51    H LYS     6       6.610 -74.888 -13.637  1.00  0.00      BSYN  
ATOM     52   CA LYS     6       7.299 -74.898 -11.559  1.00  0.00      BSYN  
ATOM     53   CB LYS     6       8.103 -76.160 -11.410  1.00  0.00      BSYN  
ATOM     54   CG LYS     6       8.585 -76.378 -10.057  1.00  0.00      BSYN  
ATOM     55   CD LYS     6       9.685 -77.263 -10.035  1.00  0.00      BSYN  
ATOM     56   CE LYS     6      10.721 -76.920  -8.937  1.00  0.00      BSYN  
ATOM     57   NZ LYS     6      11.570 -78.090  -8.472  1.00  0.00      BSYN  
ATOM     58  HZ1 LYS     6      12.383 -77.753  -7.917  1.00  0.00      BSYN  
ATOM     59  HZ2 LYS     6      11.058 -78.822  -7.940  1.00  0.00      BSYN  
ATOM     60  HZ3 LYS     6      12.008 -78.512  -9.316  1.00  0.00      BSYN  
ATOM     61    C LYS     6       8.224 -73.786 -12.147  1.00  0.00      BSYN  
ATOM     62    O LYS     6       9.135 -74.097 -12.895  1.00  0.00      BSYN  
ATOM     63    N GLY     7       7.927 -72.596 -11.654  1.00  0.00      BSYN  
ATOM     64    H GLY     7       7.204 -72.482 -11.003  1.00  0.00      BSYN  
ATOM     65   CA GLY     7       8.660 -71.373 -11.871  1.00  0.00      BSYN  
ATOM     66    C GLY     7       8.620 -70.976 -13.344  1.00  0.00      BSYN  
ATOM     67    O GLY     7       7.844 -70.189 -13.699  1.00  0.00      BSYN  
ATOM     68    N LEU     8       9.450 -71.514 -14.241  1.00  0.00      BSYN  
ATOM     69    H LEU     8       9.958 -72.297 -13.943  1.00  0.00      BSYN  
ATOM     70   CA LEU     8       9.678 -71.014 -15.543  1.00  0.00      BSYN  
ATOM     71   CB LEU     8      10.666 -71.935 -16.242  1.00  0.00      BSYN  
ATOM     72   CG LEU     8      12.020 -71.350 -16.402  1.00  0.00      BSYN  
ATOM     73  CD1 LEU     8      13.094 -72.451 -16.544  1.00  0.00      BSYN  
ATOM     74  CD2 LEU     8      12.156 -70.394 -17.587  1.00  0.00      BSYN  
ATOM     75    C LEU     8       8.500 -71.005 -16.450  1.00  0.00      BSYN  
ATOM     76    O LEU     8       8.394 -69.900 -16.982  1.00  0.00      BSYN  
ATOM     77    N SER     9       7.832 -72.164 -16.748  1.00  0.00      BSYN  
ATOM     78    H SER     9       8.223 -72.849 -16.167  1.00  0.00      BSYN  
ATOM     79   CA SER     9       6.732 -72.055 -17.676  1.00  0.00      BSYN  
ATOM     80   CB SER     9       6.349 -73.486 -17.937  1.00  0.00      BSYN  
ATOM     81   OG SER     9       6.269 -74.302 -16.781  1.00  0.00      BSYN  
ATOM     82   HG SER     9       6.554 -75.207 -16.928  1.00  0.00      BSYN  
ATOM     83    C SER     9       5.494 -71.387 -17.169  1.00  0.00      BSYN  
ATOM     84    O SER     9       4.832 -70.618 -17.905  1.00  0.00      BSYN  
ATOM     85    N MET    10       5.390 -71.343 -15.799  1.00  0.00      BSYN  
ATOM     86    H MET    10       6.125 -71.573 -15.193  1.00  0.00      BSYN  
ATOM     87   CA MET    10       4.250 -71.006 -15.076  1.00  0.00      BSYN  
ATOM     88   CB MET    10       4.055 -71.952 -13.965  1.00  0.00      BSYN  
ATOM     89   CG MET    10       2.842 -71.768 -12.938  1.00  0.00      BSYN  
ATOM     90   SD MET    10       3.029 -70.493 -11.621  1.00  0.00      BSYN  
ATOM     91   CE MET    10       3.408 -71.684 -10.387  1.00  0.00      BSYN  
ATOM     92    C MET    10       4.398 -69.487 -14.688  1.00  0.00      BSYN  
ATOM     93    O MET    10       5.420 -69.081 -14.170  1.00  0.00      BSYN  
ATOM     94    N ALA    11       3.173 -68.880 -14.639  1.00  0.00      BSYN  
ATOM     95    H ALA    11       2.407 -69.483 -14.536  1.00  0.00      BSYN  
ATOM     96   CA ALA    11       3.052 -67.420 -14.542  1.00  0.00      BSYN  
ATOM     97   CB ALA    11       2.319 -66.992 -15.711  1.00  0.00      BSYN  
ATOM     98    C ALA    11       2.188 -67.171 -13.341  1.00  0.00      BSYN  
ATOM     99    O ALA    11       1.199 -67.857 -13.168  1.00  0.00      BSYN  
ATOM    100    N LYS    12       2.686 -66.401 -12.429  1.00  0.00      BSYN  
ATOM    101    H LYS    12       3.405 -65.870 -12.832  1.00  0.00      BSYN  
ATOM    102   CA LYS    12       2.207 -66.146 -11.124  1.00  0.00      BSYN  
ATOM    103   CB LYS    12       3.540 -65.819 -10.311  1.00  0.00      BSYN  
ATOM    104   CG LYS    12       3.468 -66.122  -8.784  1.00  0.00      BSYN  
ATOM    105   CD LYS    12       4.708 -66.083  -7.954  1.00  0.00      BSYN  
ATOM    106   CE LYS    12       5.891 -66.819  -8.544  1.00  0.00      BSYN  
ATOM    107   NZ LYS    12       7.087 -66.365  -7.854  1.00  0.00      BSYN  
ATOM    108  HZ1 LYS    12       7.944 -66.639  -8.375  1.00  0.00      BSYN  
ATOM    109  HZ2 LYS    12       7.102 -65.332  -7.731  1.00  0.00      BSYN  
ATOM    110  HZ3 LYS    12       7.146 -66.977  -7.015  1.00  0.00      BSYN  
ATOM    111    C LYS    12       1.129 -65.025 -11.098  1.00  0.00      BSYN  
ATOM    112    O LYS    12       1.445 -63.955 -11.563  1.00  0.00      BSYN  
ATOM    113    N GLU    13      -0.181 -65.401 -10.758  1.00  0.00      BSYN  
ATOM    114    H GLU    13      -0.469 -66.321 -10.583  1.00  0.00      BSYN  
ATOM    115   CA GLU    13      -1.232 -64.375 -10.555  1.00  0.00      BSYN  
ATOM    116   CB GLU    13      -1.006 -63.395  -9.353  1.00  0.00      BSYN  
ATOM    117   CG GLU    13      -0.811 -64.258  -8.166  1.00  0.00      BSYN  
ATOM    118   CD GLU    13      -1.485 -63.671  -6.952  1.00  0.00      BSYN  
ATOM    119  OE1 GLU    13      -2.634 -64.030  -6.799  1.00  0.00      BSYN  
ATOM    120  OE2 GLU    13      -0.977 -62.993  -6.055  1.00  0.00      BSYN  
ATOM    121    C GLU    13      -1.668 -63.563 -11.839  1.00  0.00      BSYN  
ATOM    122    O GLU    13      -2.047 -62.349 -11.854  1.00  0.00      BSYN  
ATOM    123    N GLY    14      -1.745 -64.451 -12.821  1.00  0.00      BSYN  
ATOM    124    H GLY    14      -1.115 -65.201 -12.860  1.00  0.00      BSYN  
ATOM    125   CA GLY    14      -2.254 -64.094 -14.165  1.00  0.00      BSYN  
ATOM    126    C GLY    14      -2.163 -65.271 -15.005  1.00  0.00      BSYN  
ATOM    127    O GLY    14      -1.128 -65.990 -14.923  1.00  0.00      BSYN  
ATOM    128    N VAL    15      -3.151 -65.638 -15.727  1.00  0.00      BSYN  
ATOM    129    H VAL    15      -3.945 -65.073 -15.628  1.00  0.00      BSYN  
ATOM    130   CA VAL    15      -3.294 -66.755 -16.662  1.00  0.00      BSYN  
ATOM    131   CB VAL    15      -4.640 -67.512 -16.532  1.00  0.00      BSYN  
ATOM    132  CG1 VAL    15      -4.296 -68.694 -15.627  1.00  0.00      BSYN  
ATOM    133  CG2 VAL    15      -5.879 -66.736 -16.037  1.00  0.00      BSYN  
ATOM    134    C VAL    15      -3.091 -66.175 -18.147  1.00  0.00      BSYN  
ATOM    135    O VAL    15      -3.606 -65.153 -18.506  1.00  0.00      BSYN  
ATOM    136    N VAL    16      -2.272 -66.798 -19.043  1.00  0.00      BSYN  
ATOM    137    H VAL    16      -1.978 -67.727 -18.941  1.00  0.00      BSYN  
ATOM    138   CA VAL    16      -1.991 -66.283 -20.367  1.00  0.00      BSYN  
ATOM    139   CB VAL    16      -0.453 -66.474 -20.805  1.00  0.00      BSYN  
ATOM    140  CG1 VAL    16      -0.063 -65.269 -21.546  1.00  0.00      BSYN  
ATOM    141  CG2 VAL    16       0.457 -66.683 -19.642  1.00  0.00      BSYN  
ATOM    142    C VAL    16      -2.871 -66.752 -21.486  1.00  0.00      BSYN  
ATOM    143    O VAL    16      -2.475 -67.552 -22.396  1.00  0.00      BSYN  
ATOM    144    N ALA    17      -3.929 -65.997 -21.543  1.00  0.00      BSYN  
ATOM    145    H ALA    17      -3.945 -65.151 -21.050  1.00  0.00      BSYN  
ATOM    146   CA ALA    17      -5.066 -66.249 -22.414  1.00  0.00      BSYN  
ATOM    147   CB ALA    17      -6.233 -66.741 -21.620  1.00  0.00      BSYN  
ATOM    148    C ALA    17      -5.503 -65.148 -23.420  1.00  0.00      BSYN  
ATOM    149    O ALA    17      -6.251 -64.258 -23.052  1.00  0.00      BSYN  
ATOM    150    N ALA    18      -5.188 -65.459 -24.617  1.00  0.00      BSYN  
ATOM    151    H ALA    18      -4.648 -66.269 -24.731  1.00  0.00      BSYN  
ATOM    152   CA ALA    18      -5.498 -64.633 -25.831  1.00  0.00      BSYN  
ATOM    153   CB ALA    18      -4.476 -63.597 -25.857  1.00  0.00      BSYN  
ATOM    154    C ALA    18      -5.150 -65.443 -27.033  1.00  0.00      BSYN  
ATOM    155    O ALA    18      -3.985 -65.783 -27.133  1.00  0.00      BSYN  
ATOM    156    N ALA    19      -5.993 -65.437 -28.078  1.00  0.00      BSYN  
ATOM    157    H ALA    19      -6.816 -64.941 -27.884  1.00  0.00      BSYN  
ATOM    158   CA ALA    19      -5.788 -66.306 -29.282  1.00  0.00      BSYN  
ATOM    159   CB ALA    19      -6.989 -67.304 -29.549  1.00  0.00      BSYN  
ATOM    160    C ALA    19      -5.415 -65.758 -30.622  1.00  0.00      BSYN  
ATOM    161    O ALA    19      -4.241 -65.815 -30.737  1.00  0.00      BSYN  
ATOM    162    N GLU    20      -6.386 -65.240 -31.423  1.00  0.00      BSYN  
ATOM    163    H GLU    20      -7.220 -65.052 -30.943  1.00  0.00      BSYN  
ATOM    164   CA GLU    20      -6.105 -64.783 -32.748  1.00  0.00      BSYN  
ATOM    165   CB GLU    20      -7.341 -65.042 -33.653  1.00  0.00      BSYN  
ATOM    166   CG GLU    20      -8.091 -66.452 -33.463  1.00  0.00      BSYN  
ATOM    167   CD GLU    20      -8.724 -67.036 -34.628  1.00  0.00      BSYN  
ATOM    168  OE1 GLU    20      -8.211 -66.898 -35.780  1.00  0.00      BSYN  
ATOM    169  OE2 GLU    20      -9.750 -67.728 -34.424  1.00  0.00      BSYN  
ATOM    170    C GLU    20      -5.730 -63.323 -32.938  1.00  0.00      BSYN  
ATOM    171    O GLU    20      -6.449 -62.416 -33.355  1.00  0.00      BSYN  
ATOM    172    N LYS    21      -4.546 -63.023 -32.331  1.00  0.00      BSYN  
ATOM    173    H LYS    21      -4.243 -63.796 -31.811  1.00  0.00      BSYN  
ATOM    174   CA LYS    21      -3.910 -61.664 -32.355  1.00  0.00      BSYN  
ATOM    175   CB LYS    21      -4.458 -60.714 -31.289  1.00  0.00      BSYN  
ATOM    176   CG LYS    21      -4.223 -59.243 -31.767  1.00  0.00      BSYN  
ATOM    177   CD LYS    21      -4.115 -58.360 -30.593  1.00  0.00      BSYN  
ATOM    178   CE LYS    21      -5.329 -58.187 -29.806  1.00  0.00      BSYN  
ATOM    179   NZ LYS    21      -6.448 -57.623 -30.389  1.00  0.00      BSYN  
ATOM    180  HZ1 LYS    21      -6.771 -58.243 -31.159  1.00  0.00      BSYN  
ATOM    181  HZ2 LYS    21      -7.083 -57.596 -29.566  1.00  0.00      BSYN  
ATOM    182  HZ3 LYS    21      -6.350 -56.623 -30.656  1.00  0.00      BSYN  
ATOM    183    C LYS    21      -2.394 -61.656 -32.483  1.00  0.00      BSYN  
ATOM    184    O LYS    21      -1.772 -62.338 -31.632  1.00  0.00      BSYN  
ATOM    185    N THR    22      -1.863 -61.064 -33.496  1.00  0.00      BSYN  
ATOM    186    H THR    22      -2.424 -60.920 -34.286  1.00  0.00      BSYN  
ATOM    187   CA THR    22      -0.459 -60.596 -33.480  1.00  0.00      BSYN  
ATOM    188   CB THR    22      -0.124 -59.882 -34.795  1.00  0.00      BSYN  
ATOM    189  OG1 THR    22      -1.411 -59.483 -35.376  1.00  0.00      BSYN  
ATOM    190  HG1 THR    22      -1.520 -58.787 -36.027  1.00  0.00      BSYN  
ATOM    191  CG2 THR    22       0.667 -60.828 -35.859  1.00  0.00      BSYN  
ATOM    192    C THR    22      -0.234 -59.608 -32.375  1.00  0.00      BSYN  
ATOM    193    O THR    22      -0.961 -58.600 -32.226  1.00  0.00      BSYN  
ATOM    194    N LYS    23       0.871 -59.887 -31.638  1.00  0.00      BSYN  
ATOM    195    H LYS    23       1.489 -60.625 -31.817  1.00  0.00      BSYN  
ATOM    196   CA LYS    23       1.368 -59.006 -30.638  1.00  0.00      BSYN  
ATOM    197   CB LYS    23       1.379 -59.764 -29.328  1.00  0.00      BSYN  
ATOM    198   CG LYS    23       0.086 -60.595 -29.100  1.00  0.00      BSYN  
ATOM    199   CD LYS    23      -0.424 -60.364 -27.732  1.00  0.00      BSYN  
ATOM    200   CE LYS    23      -1.472 -61.526 -27.404  1.00  0.00      BSYN  
ATOM    201   NZ LYS    23      -2.562 -61.434 -28.305  1.00  0.00      BSYN  
ATOM    202  HZ1 LYS    23      -2.698 -60.410 -28.425  1.00  0.00      BSYN  
ATOM    203  HZ2 LYS    23      -2.381 -61.878 -29.228  1.00  0.00      BSYN  
ATOM    204  HZ3 LYS    23      -3.354 -61.891 -27.811  1.00  0.00      BSYN  
ATOM    205    C LYS    23       2.785 -58.512 -30.893  1.00  0.00      BSYN  
ATOM    206    O LYS    23       3.802 -59.222 -31.043  1.00  0.00      BSYN  
ATOM    207    N GLN    24       2.860 -57.233 -30.837  1.00  0.00      BSYN  
ATOM    208    H GLN    24       2.016 -56.810 -30.575  1.00  0.00      BSYN  
ATOM    209   CA GLN    24       4.086 -56.500 -31.002  1.00  0.00      BSYN  
ATOM    210   CB GLN    24       4.198 -55.632 -32.256  1.00  0.00      BSYN  
ATOM    211   CG GLN    24       4.232 -56.274 -33.599  1.00  0.00      BSYN  
ATOM    212   CD GLN    24       2.877 -56.849 -34.148  1.00  0.00      BSYN  
ATOM    213  OE1 GLN    24       1.821 -56.763 -33.496  1.00  0.00      BSYN  
ATOM    214  NE2 GLN    24       2.979 -57.341 -35.337  1.00  0.00      BSYN  
ATOM    215 HE21 GLN    24       2.182 -57.748 -35.738  1.00  0.00      BSYN  
ATOM    216 HE22 GLN    24       3.869 -57.268 -35.739  1.00  0.00      BSYN  
ATOM    217    C GLN    24       4.519 -55.810 -29.747  1.00  0.00      BSYN  
ATOM    218    O GLN    24       5.578 -56.156 -29.148  1.00  0.00      BSYN  
ATOM    219    N GLY    25       3.774 -54.690 -29.464  1.00  0.00      BSYN  
ATOM    220    H GLY    25       3.347 -54.127 -30.144  1.00  0.00      BSYN  
ATOM    221   CA GLY    25       3.872 -54.183 -28.081  1.00  0.00      BSYN  
ATOM    222    C GLY    25       2.675 -54.404 -27.172  1.00  0.00      BSYN  
ATOM    223    O GLY    25       2.793 -54.702 -25.976  1.00  0.00      BSYN  
ATOM    224    N VAL    26       1.527 -54.208 -27.932  1.00  0.00      BSYN  
ATOM    225    H VAL    26       1.546 -54.148 -28.910  1.00  0.00      BSYN  
ATOM    226   CA VAL    26       0.228 -54.280 -27.373  1.00  0.00      BSYN  
ATOM    227   CB VAL    26      -0.803 -53.470 -28.246  1.00  0.00      BSYN  
ATOM    228  CG1 VAL    26      -2.286 -53.454 -27.781  1.00  0.00      BSYN  
ATOM    229  CG2 VAL    26      -0.358 -52.010 -27.941  1.00  0.00      BSYN  
ATOM    230    C VAL    26      -0.252 -55.735 -27.157  1.00  0.00      BSYN  
ATOM    231    O VAL    26      -0.119 -56.582 -28.085  1.00  0.00      BSYN  
ATOM    232    N THR    27      -0.898 -55.936 -25.982  1.00  0.00      BSYN  
ATOM    233    H THR    27      -1.114 -55.208 -25.363  1.00  0.00      BSYN  
ATOM    234   CA THR    27      -1.360 -57.167 -25.490  1.00  0.00      BSYN  
ATOM    235   CB THR    27      -0.559 -57.519 -24.224  1.00  0.00      BSYN  
ATOM    236  OG1 THR    27      -0.741 -56.322 -23.378  1.00  0.00      BSYN  
ATOM    237  HG1 THR    27       0.113 -55.905 -23.248  1.00  0.00      BSYN  
ATOM    238  CG2 THR    27       0.957 -57.850 -24.589  1.00  0.00      BSYN  
ATOM    239    C THR    27      -2.843 -57.127 -25.210  1.00  0.00      BSYN  
ATOM    240    O THR    27      -3.507 -57.915 -25.874  1.00  0.00      BSYN  
ATOM    241    N GLU    28      -3.357 -56.390 -24.254  1.00  0.00      BSYN  
ATOM    242    H GLU    28      -2.819 -55.924 -23.581  1.00  0.00      BSYN  
ATOM    243   CA GLU    28      -4.809 -56.239 -24.082  1.00  0.00      BSYN  
ATOM    244   CB GLU    28      -5.037 -56.041 -22.605  1.00  0.00      BSYN  
ATOM    245   CG GLU    28      -4.064 -57.048 -21.758  1.00  0.00      BSYN  
ATOM    246   CD GLU    28      -4.555 -58.496 -21.641  1.00  0.00      BSYN  
ATOM    247  OE1 GLU    28      -5.596 -58.644 -21.092  1.00  0.00      BSYN  
ATOM    248  OE2 GLU    28      -3.902 -59.351 -22.253  1.00  0.00      BSYN  
ATOM    249    C GLU    28      -5.511 -55.225 -24.961  1.00  0.00      BSYN  
ATOM    250    O GLU    28      -5.501 -54.012 -24.737  1.00  0.00      BSYN  
ATOM    251    N ALA    29      -6.050 -55.822 -26.032  1.00  0.00      BSYN  
ATOM    252    H ALA    29      -5.841 -56.670 -26.476  1.00  0.00      BSYN  
ATOM    253   CA ALA    29      -7.045 -55.220 -26.892  1.00  0.00      BSYN  
ATOM    254   CB ALA    29      -6.399 -54.630 -28.133  1.00  0.00      BSYN  
ATOM    255    C ALA    29      -8.058 -56.308 -27.393  1.00  0.00      BSYN  
ATOM    256    O ALA    29      -7.681 -57.459 -27.732  1.00  0.00      BSYN  
ATOM    257    N ALA    30      -9.308 -55.896 -27.383  1.00  0.00      BSYN  
ATOM    258    H ALA    30      -9.345 -55.063 -26.867  1.00  0.00      BSYN  
ATOM    259   CA ALA    30     -10.488 -56.622 -27.688  1.00  0.00      BSYN  
ATOM    260   CB ALA    30     -11.663 -55.700 -27.660  1.00  0.00      BSYN  
ATOM    261    C ALA    30     -10.533 -57.453 -29.003  1.00  0.00      BSYN  
ATOM    262    O ALA    30     -10.661 -58.678 -28.893  1.00  0.00      BSYN  
ATOM    263    N GLU    31     -10.414 -56.862 -30.217  1.00  0.00      BSYN  
ATOM    264    H GLU    31     -10.858 -55.988 -30.198  1.00  0.00      BSYN  
ATOM    265   CA GLU    31     -10.164 -57.513 -31.437  1.00  0.00      BSYN  
ATOM    266   CB GLU    31     -11.595 -57.868 -32.025  1.00  0.00      BSYN  
ATOM    267   CG GLU    31     -12.674 -56.844 -32.122  1.00  0.00      BSYN  
ATOM    268   CD GLU    31     -13.948 -57.021 -32.941  1.00  0.00      BSYN  
ATOM    269  OE1 GLU    31     -14.397 -56.105 -33.638  1.00  0.00      BSYN  
ATOM    270  OE2 GLU    31     -14.523 -58.147 -32.950  1.00  0.00      BSYN  
ATOM    271    C GLU    31      -9.265 -56.759 -32.444  1.00  0.00      BSYN  
ATOM    272    O GLU    31      -9.085 -57.313 -33.499  1.00  0.00      BSYN  
ATOM    273    N LYS    32      -8.826 -55.557 -32.000  1.00  0.00      BSYN  
ATOM    274    H LYS    32      -9.070 -55.356 -31.072  1.00  0.00      BSYN  
ATOM    275   CA LYS    32      -8.241 -54.440 -32.840  1.00  0.00      BSYN  
ATOM    276   CB LYS    32      -8.113 -53.006 -32.346  1.00  0.00      BSYN  
ATOM    277   CG LYS    32      -9.338 -52.491 -31.711  1.00  0.00      BSYN  
ATOM    278   CD LYS    32     -10.517 -52.597 -32.489  1.00  0.00      BSYN  
ATOM    279   CE LYS    32     -11.789 -51.936 -32.059  1.00  0.00      BSYN  
ATOM    280   NZ LYS    32     -12.905 -52.566 -32.592  1.00  0.00      BSYN  
ATOM    281  HZ1 LYS    32     -13.208 -53.442 -32.119  1.00  0.00      BSYN  
ATOM    282  HZ2 LYS    32     -13.732 -51.937 -32.646  1.00  0.00      BSYN  
ATOM    283  HZ3 LYS    32     -12.541 -52.759 -33.547  1.00  0.00      BSYN  
ATOM    284    C LYS    32      -6.941 -54.927 -33.446  1.00  0.00      BSYN  
ATOM    285    O LYS    32      -6.068 -55.284 -32.676  1.00  0.00      BSYN  
ATOM    286    N THR    33      -6.913 -54.996 -34.769  1.00  0.00      BSYN  
ATOM    287    H THR    33      -7.224 -54.180 -35.213  1.00  0.00      BSYN  
ATOM    288   CA THR    33      -5.928 -55.941 -35.304  1.00  0.00      BSYN  
ATOM    289   CB THR    33      -6.571 -56.915 -36.297  1.00  0.00      BSYN  
ATOM    290  OG1 THR    33      -7.626 -57.654 -35.649  1.00  0.00      BSYN  
ATOM    291  HG1 THR    33      -7.314 -58.196 -34.921  1.00  0.00      BSYN  
ATOM    292  CG2 THR    33      -5.547 -58.010 -36.825  1.00  0.00      BSYN  
ATOM    293    C THR    33      -4.762 -55.135 -35.966  1.00  0.00      BSYN  
ATOM    294    O THR    33      -4.950 -54.338 -36.905  1.00  0.00      BSYN  
ATOM    295    N LYS    34      -3.594 -55.385 -35.478  1.00  0.00      BSYN  
ATOM    296    H LYS    34      -3.529 -55.735 -34.565  1.00  0.00      BSYN  
ATOM    297   CA LYS    34      -2.258 -55.012 -36.095  1.00  0.00      BSYN  
ATOM    298   CB LYS    34      -1.204 -54.882 -34.962  1.00  0.00      BSYN  
ATOM    299   CG LYS    34      -0.867 -53.383 -34.536  1.00  0.00      BSYN  
ATOM    300   CD LYS    34      -0.135 -53.390 -33.175  1.00  0.00      BSYN  
ATOM    301   CE LYS    34       0.519 -52.015 -32.906  1.00  0.00      BSYN  
ATOM    302   NZ LYS    34       1.648 -51.842 -33.657  1.00  0.00      BSYN  
ATOM    303  HZ1 LYS    34       1.486 -51.986 -34.674  1.00  0.00      BSYN  
ATOM    304  HZ2 LYS    34       1.914 -50.882 -33.359  1.00  0.00      BSYN  
ATOM    305  HZ3 LYS    34       2.401 -52.425 -33.239  1.00  0.00      BSYN  
ATOM    306    C LYS    34      -1.753 -55.765 -37.345  1.00  0.00      BSYN  
ATOM    307    O LYS    34      -1.645 -56.919 -37.337  1.00  0.00      BSYN  
ATOM    308    N GLU    35      -1.342 -55.003 -38.393  1.00  0.00      BSYN  
ATOM    309    H GLU    35      -0.988 -54.095 -38.288  1.00  0.00      BSYN  
ATOM    310   CA GLU    35      -1.061 -55.555 -39.767  1.00  0.00      BSYN  
ATOM    311   CB GLU    35      -1.349 -54.562 -40.928  1.00  0.00      BSYN  
ATOM    312   CG GLU    35      -0.390 -53.347 -41.065  1.00  0.00      BSYN  
ATOM    313   CD GLU    35      -0.724 -52.175 -40.135  1.00  0.00      BSYN  
ATOM    314  OE1 GLU    35      -0.741 -52.175 -38.909  1.00  0.00      BSYN  
ATOM    315  OE2 GLU    35      -0.907 -51.098 -40.708  1.00  0.00      BSYN  
ATOM    316    C GLU    35       0.419 -56.146 -39.978  1.00  0.00      BSYN  
ATOM    317    O GLU    35       0.687 -56.671 -41.059  1.00  0.00      BSYN  
ATOM    318    N GLY    36       1.229 -56.122 -38.796  1.00  0.00      BSYN  
ATOM    319    H GLY    36       1.006 -55.460 -38.108  1.00  0.00      BSYN  
ATOM    320   CA GLY    36       2.467 -56.785 -38.984  1.00  0.00      BSYN  
ATOM    321    C GLY    36       2.375 -58.215 -39.123  1.00  0.00      BSYN  
ATOM    322    O GLY    36       2.229 -58.906 -38.176  1.00  0.00      BSYN  
ATOM    323    N VAL    37       2.562 -58.771 -40.352  1.00  0.00      BSYN  
ATOM    324    H VAL    37       2.957 -58.320 -41.127  1.00  0.00      BSYN  
ATOM    325   CA VAL    37       2.464 -60.228 -40.531  1.00  0.00      BSYN  
ATOM    326   CB VAL    37       1.071 -60.652 -41.236  1.00  0.00      BSYN  
ATOM    327  CG1 VAL    37      -0.122 -60.102 -40.519  1.00  0.00      BSYN  
ATOM    328  CG2 VAL    37       1.044 -60.042 -42.678  1.00  0.00      BSYN  
ATOM    329    C VAL    37       3.756 -60.771 -41.259  1.00  0.00      BSYN  
ATOM    330    O VAL    37       4.423 -59.982 -41.923  1.00  0.00      BSYN  
ATOM    331    N LEU    38       3.955 -62.114 -41.225  1.00  0.00      BSYN  
ATOM    332    H LEU    38       3.227 -62.566 -40.749  1.00  0.00      BSYN  
ATOM    333   CA LEU    38       5.088 -62.778 -41.867  1.00  0.00      BSYN  
ATOM    334   CB LEU    38       5.596 -64.028 -41.039  1.00  0.00      BSYN  
ATOM    335   CG LEU    38       6.224 -64.067 -39.614  1.00  0.00      BSYN  
ATOM    336  CD1 LEU    38       5.242 -63.835 -38.477  1.00  0.00      BSYN  
ATOM    337  CD2 LEU    38       6.891 -65.520 -39.377  1.00  0.00      BSYN  
ATOM    338    C LEU    38       4.972 -63.006 -43.408  1.00  0.00      BSYN  
ATOM    339    O LEU    38       3.956 -63.479 -43.702  1.00  0.00      BSYN  
ATOM    340    N TYR    39       5.900 -62.848 -44.350  1.00  0.00      BSYN  
ATOM    341    H TYR    39       5.730 -63.289 -45.209  1.00  0.00      BSYN  
ATOM    342   CA TYR    39       7.059 -62.034 -44.001  1.00  0.00      BSYN  
ATOM    343   CB TYR    39       8.363 -62.390 -44.716  1.00  0.00      BSYN  
ATOM    344   CG TYR    39       8.811 -63.836 -44.685  1.00  0.00      BSYN  
ATOM    345  CD1 TYR    39       9.566 -64.401 -43.700  1.00  0.00      BSYN  
ATOM    346  CE1 TYR    39       9.854 -65.756 -43.706  1.00  0.00      BSYN  
ATOM    347  CD2 TYR    39       8.452 -64.699 -45.739  1.00  0.00      BSYN  
ATOM    348  CE2 TYR    39       8.737 -66.054 -45.788  1.00  0.00      BSYN  
ATOM    349   CZ TYR    39       9.366 -66.623 -44.750  1.00  0.00      BSYN  
ATOM    350   OH TYR    39       9.732 -67.956 -44.746  1.00  0.00      BSYN  
ATOM    351   HH TYR    39       9.576 -68.430 -45.567  1.00  0.00      BSYN  
ATOM    352    C TYR    39       6.716 -60.583 -44.330  1.00  0.00      BSYN  
ATOM    353    O TYR    39       6.060 -60.133 -45.282  1.00  0.00      BSYN  
ATOM    354    N VAL    40       7.188 -59.794 -43.398  1.00  0.00      BSYN  
ATOM    355    H VAL    40       7.286 -60.072 -42.463  1.00  0.00      BSYN  
ATOM    356   CA VAL    40       7.441 -58.346 -43.632  1.00  0.00      BSYN  
ATOM    357   CB VAL    40       6.800 -57.489 -42.493  1.00  0.00      BSYN  
ATOM    358  CG1 VAL    40       5.310 -57.364 -42.741  1.00  0.00      BSYN  
ATOM    359  CG2 VAL    40       7.145 -57.882 -41.146  1.00  0.00      BSYN  
ATOM    360    C VAL    40       8.939 -58.083 -43.688  1.00  0.00      BSYN  
ATOM    361    O VAL    40       9.510 -57.011 -43.335  1.00  0.00      BSYN  
ATOM    362    N GLY    41       9.697 -59.108 -44.102  1.00  0.00      BSYN  
ATOM    363    H GLY    41       9.388 -59.942 -43.690  1.00  0.00      BSYN  
ATOM    364   CA GLY    41      11.100 -58.925 -44.502  1.00  0.00      BSYN  
ATOM    365    C GLY    41      11.269 -58.855 -45.927  1.00  0.00      BSYN  
ATOM    366    O GLY    41      11.499 -57.752 -46.479  1.00  0.00      BSYN  
ATOM    367    N SER    42      11.066 -59.944 -46.645  1.00  0.00      BSYN  
ATOM    368    H SER    42      11.200 -60.894 -46.444  1.00  0.00      BSYN  
ATOM    369   CA SER    42      11.012 -59.728 -48.073  1.00  0.00      BSYN  
ATOM    370   CB SER    42      11.622 -60.828 -48.858  1.00  0.00      BSYN  
ATOM    371   OG SER    42      12.999 -61.236 -48.562  1.00  0.00      BSYN  
ATOM    372   HG SER    42      13.290 -61.556 -49.419  1.00  0.00      BSYN  
ATOM    373    C SER    42       9.635 -59.428 -48.457  1.00  0.00      BSYN  
ATOM    374    O SER    42       8.694 -60.076 -47.938  1.00  0.00      BSYN  
ATOM    375    N LYS    43       9.535 -58.306 -49.104  1.00  0.00      BSYN  
ATOM    376    H LYS    43      10.286 -57.974 -49.639  1.00  0.00      BSYN  
ATOM    377   CA LYS    43       8.193 -57.631 -49.281  1.00  0.00      BSYN  
ATOM    378   CB LYS    43       8.344 -56.288 -48.799  1.00  0.00      BSYN  
ATOM    379   CG LYS    43       8.455 -56.179 -47.289  1.00  0.00      BSYN  
ATOM    380   CD LYS    43       7.909 -54.888 -46.851  1.00  0.00      BSYN  
ATOM    381   CE LYS    43       7.742 -54.990 -45.352  1.00  0.00      BSYN  
ATOM    382   NZ LYS    43       9.039 -54.726 -44.756  1.00  0.00      BSYN  
ATOM    383  HZ1 LYS    43       9.838 -55.150 -45.270  1.00  0.00      BSYN  
ATOM    384  HZ2 LYS    43       9.226 -53.705 -44.686  1.00  0.00      BSYN  
ATOM    385  HZ3 LYS    43       9.064 -55.075 -43.777  1.00  0.00      BSYN  
ATOM    386    C LYS    43       7.609 -57.634 -50.690  1.00  0.00      BSYN  
ATOM    387    O LYS    43       8.382 -57.389 -51.720  1.00  0.00      BSYN  
ATOM    388    N THR    44       6.373 -58.053 -50.932  1.00  0.00      BSYN  
ATOM    389    H THR    44       5.869 -57.529 -51.590  1.00  0.00      BSYN  
ATOM    390   CA THR    44       5.663 -59.010 -50.048  1.00  0.00      BSYN  
ATOM    391   CB THR    44       4.201 -58.623 -50.088  1.00  0.00      BSYN  
ATOM    392  OG1 THR    44       3.873 -58.412 -51.400  1.00  0.00      BSYN  
ATOM    393  HG1 THR    44       4.345 -59.037 -51.954  1.00  0.00      BSYN  
ATOM    394  CG2 THR    44       3.702 -57.567 -49.058  1.00  0.00      BSYN  
ATOM    395    C THR    44       5.812 -60.499 -50.430  1.00  0.00      BSYN  
ATOM    396    O THR    44       5.690 -60.854 -51.562  1.00  0.00      BSYN  
ATOM    397    N ARG    45       6.310 -61.227 -49.479  1.00  0.00      BSYN  
ATOM    398    H ARG    45       6.843 -60.813 -48.769  1.00  0.00      BSYN  
ATOM    399   CA ARG    45       6.451 -62.653 -49.667  1.00  0.00      BSYN  
ATOM    400   CB ARG    45       8.005 -63.006 -49.510  1.00  0.00      BSYN  
ATOM    401   CG ARG    45       8.488 -64.047 -50.539  1.00  0.00      BSYN  
ATOM    402   CD ARG    45       9.894 -64.762 -50.330  1.00  0.00      BSYN  
ATOM    403   NE ARG    45       9.763 -66.225 -50.210  1.00  0.00      BSYN  
ATOM    404   HE ARG    45       9.860 -66.655 -49.335  1.00  0.00      BSYN  
ATOM    405   CZ ARG    45       9.822 -66.914 -51.329  1.00  0.00      BSYN  
ATOM    406  NH1 ARG    45      10.218 -66.422 -52.534  1.00  0.00      BSYN  
ATOM    407 HH11 ARG    45      10.187 -66.867 -53.429  1.00  0.00      BSYN  
ATOM    408 HH12 ARG    45      10.706 -65.554 -52.622  1.00  0.00      BSYN  
ATOM    409  NH2 ARG    45       9.464 -68.181 -51.142  1.00  0.00      BSYN  
ATOM    410 HH21 ARG    45       9.344 -68.861 -51.866  1.00  0.00      BSYN  
ATOM    411 HH22 ARG    45       9.590 -68.509 -50.206  1.00  0.00      BSYN  
ATOM    412    C ARG    45       5.548 -63.357 -48.633  1.00  0.00      BSYN  
ATOM    413    O ARG    45       5.884 -63.564 -47.478  1.00  0.00      BSYN  
ATOM    414    N GLU    46       4.536 -64.039 -49.153  1.00  0.00      BSYN  
ATOM    415    H GLU    46       4.328 -64.061 -50.111  1.00  0.00      BSYN  
ATOM    416   CA GLU    46       3.639 -64.842 -48.290  1.00  0.00      BSYN  
ATOM    417   CB GLU    46       2.307 -65.154 -49.039  1.00  0.00      BSYN  
ATOM    418   CG GLU    46       2.413 -65.656 -50.353  1.00  0.00      BSYN  
ATOM    419   CD GLU    46       1.122 -66.128 -50.958  1.00  0.00      BSYN  
ATOM    420  OE1 GLU    46       1.054 -67.328 -51.075  1.00  0.00      BSYN  
ATOM    421  OE2 GLU    46       0.252 -65.290 -51.306  1.00  0.00      BSYN  
ATOM    422    C GLU    46       4.253 -66.135 -47.650  1.00  0.00      BSYN  
ATOM    423    O GLU    46       4.544 -67.145 -48.386  1.00  0.00      BSYN  
ATOM    424    N GLY    47       4.447 -66.164 -46.308  1.00  0.00      BSYN  
ATOM    425    H GLY    47       4.556 -65.352 -45.771  1.00  0.00      BSYN  
ATOM    426   CA GLY    47       4.761 -67.427 -45.730  1.00  0.00      BSYN  
ATOM    427    C GLY    47       4.790 -67.254 -44.184  1.00  0.00      BSYN  
ATOM    428    O GLY    47       5.790 -66.676 -43.738  1.00  0.00      BSYN  
ATOM    429    N VAL    48       3.853 -67.672 -43.340  1.00  0.00      BSYN  
ATOM    430    H VAL    48       3.261 -68.332 -43.758  1.00  0.00      BSYN  
ATOM    431   CA VAL    48       3.991 -67.648 -41.853  1.00  0.00      BSYN  
ATOM    432   CB VAL    48       2.626 -67.243 -41.244  1.00  0.00      BSYN  
ATOM    433  CG1 VAL    48       2.425 -67.365 -39.699  1.00  0.00      BSYN  
ATOM    434  CG2 VAL    48       2.111 -65.857 -41.521  1.00  0.00      BSYN  
ATOM    435    C VAL    48       4.503 -69.068 -41.419  1.00  0.00      BSYN  
ATOM    436    O VAL    48       3.803 -69.808 -40.744  1.00  0.00      BSYN  
ATOM    437    N VAL    49       5.705 -69.357 -41.962  1.00  0.00      BSYN  
ATOM    438    H VAL    49       6.176 -68.676 -42.487  1.00  0.00      BSYN  
ATOM    439   CA VAL    49       6.296 -70.632 -41.625  1.00  0.00      BSYN  
ATOM    440   CB VAL    49       7.421 -71.026 -42.721  1.00  0.00      BSYN  
ATOM    441  CG1 VAL    49       7.812 -72.458 -42.494  1.00  0.00      BSYN  
ATOM    442  CG2 VAL    49       7.071 -70.663 -44.174  1.00  0.00      BSYN  
ATOM    443    C VAL    49       6.739 -70.908 -40.216  1.00  0.00      BSYN  
ATOM    444    O VAL    49       7.841 -70.620 -39.759  1.00  0.00      BSYN  
ATOM    445    N GLN    50       5.771 -71.412 -39.432  1.00  0.00      BSYN  
ATOM    446    H GLN    50       4.907 -71.364 -39.892  1.00  0.00      BSYN  
ATOM    447   CA GLN    50       5.947 -71.858 -38.057  1.00  0.00      BSYN  
ATOM    448   CB GLN    50       4.833 -71.594 -37.029  1.00  0.00      BSYN  
ATOM    449   CG GLN    50       3.356 -71.864 -37.311  1.00  0.00      BSYN  
ATOM    450   CD GLN    50       2.419 -71.142 -36.314  1.00  0.00      BSYN  
ATOM    451  OE1 GLN    50       1.437 -71.716 -35.960  1.00  0.00      BSYN  
ATOM    452  NE2 GLN    50       2.694 -69.940 -35.845  1.00  0.00      BSYN  
ATOM    453 HE21 GLN    50       3.559 -69.528 -36.051  1.00  0.00      BSYN  
ATOM    454 HE22 GLN    50       2.072 -69.477 -35.245  1.00  0.00      BSYN  
ATOM    455    C GLN    50       6.228 -73.431 -37.932  1.00  0.00      BSYN  
ATOM    456    O GLN    50       5.604 -74.306 -38.462  1.00  0.00      BSYN  
ATOM    457    N GLY    51       7.248 -73.779 -37.148  1.00  0.00      BSYN  
ATOM    458    H GLY    51       7.285 -74.649 -36.699  1.00  0.00      BSYN  
ATOM    459   CA GLY    51       8.250 -72.845 -36.729  1.00  0.00      BSYN  
ATOM    460    C GLY    51       9.019 -73.436 -35.546  1.00  0.00      BSYN  
ATOM    461    O GLY    51       8.900 -74.611 -35.237  1.00  0.00      BSYN  
ATOM    462    N VAL    52       9.584 -72.586 -34.704  1.00  0.00      BSYN  
ATOM    463    H VAL    52       9.466 -71.648 -34.964  1.00  0.00      BSYN  
ATOM    464   CA VAL    52      10.206 -73.037 -33.475  1.00  0.00      BSYN  
ATOM    465   CB VAL    52      11.092 -71.824 -32.897  1.00  0.00      BSYN  
ATOM    466  CG1 VAL    52      10.336 -70.621 -32.695  1.00  0.00      BSYN  
ATOM    467  CG2 VAL    52      11.931 -72.368 -31.694  1.00  0.00      BSYN  
ATOM    468    C VAL    52       9.201 -73.686 -32.444  1.00  0.00      BSYN  
ATOM    469    O VAL    52       9.636 -74.228 -31.491  1.00  0.00      BSYN  
ATOM    470    N ALA    53       7.923 -73.375 -32.716  1.00  0.00      BSYN  
ATOM    471    H ALA    53       7.736 -73.013 -33.607  1.00  0.00      BSYN  
ATOM    472   CA ALA    53       6.852 -73.895 -31.846  1.00  0.00      BSYN  
ATOM    473   CB ALA    53       6.449 -72.716 -31.130  1.00  0.00      BSYN  
ATOM    474    C ALA    53       5.693 -74.447 -32.599  1.00  0.00      BSYN  
ATOM    475    O ALA    53       5.059 -73.834 -33.341  1.00  0.00      BSYN  
ATOM    476    N SER    54       5.409 -75.713 -32.252  1.00  0.00      BSYN  
ATOM    477    H SER    54       5.934 -76.039 -31.491  1.00  0.00      BSYN  
ATOM    478   CA SER    54       4.371 -76.646 -32.847  1.00  0.00      BSYN  
ATOM    479   CB SER    54       4.963 -77.658 -33.768  1.00  0.00      BSYN  
ATOM    480   OG SER    54       6.072 -77.153 -34.571  1.00  0.00      BSYN  
ATOM    481   HG SER    54       6.935 -77.403 -34.234  1.00  0.00      BSYN  
ATOM    482    C SER    54       3.355 -77.249 -31.861  1.00  0.00      BSYN  
ATOM    483    O SER    54       3.660 -77.655 -30.759  1.00  0.00      BSYN  
ATOM    484    N VAL    55       2.177 -76.970 -32.338  1.00  0.00      BSYN  
ATOM    485    H VAL    55       2.117 -77.076 -33.310  1.00  0.00      BSYN  
ATOM    486   CA VAL    55       1.012 -77.185 -31.470  1.00  0.00      BSYN  
ATOM    487   CB VAL    55       0.063 -76.181 -31.757  1.00  0.00      BSYN  
ATOM    488  CG1 VAL    55      -1.201 -76.382 -30.875  1.00  0.00      BSYN  
ATOM    489  CG2 VAL    55       0.489 -74.717 -31.604  1.00  0.00      BSYN  
ATOM    490    C VAL    55       0.663 -78.718 -31.393  1.00  0.00      BSYN  
ATOM    491    O VAL    55       0.246 -79.409 -32.329  1.00  0.00      BSYN  
ATOM    492    N ALA    56       1.090 -79.153 -30.236  1.00  0.00      BSYN  
ATOM    493    H ALA    56       1.259 -78.567 -29.468  1.00  0.00      BSYN  
ATOM    494   CA ALA    56       1.110 -80.593 -29.935  1.00  0.00      BSYN  
ATOM    495   CB ALA    56       2.438 -80.919 -29.310  1.00  0.00      BSYN  
ATOM    496    C ALA    56       0.016 -81.091 -29.042  1.00  0.00      BSYN  
ATOM    497    O ALA    56      -0.340 -80.511 -28.010  1.00  0.00      BSYN  
ATOM    498    N GLU    57      -0.517 -82.249 -29.558  1.00  0.00      BSYN  
ATOM    499    H GLU    57      -0.165 -82.692 -30.358  1.00  0.00      BSYN  
ATOM    500   CA GLU    57      -1.792 -82.660 -28.955  1.00  0.00      BSYN  
ATOM    501   CB GLU    57      -2.633 -83.662 -29.759  1.00  0.00      BSYN  
ATOM    502   CG GLU    57      -3.369 -83.083 -30.938  1.00  0.00      BSYN  
ATOM    503   CD GLU    57      -4.563 -82.079 -30.807  1.00  0.00      BSYN  
ATOM    504  OE1 GLU    57      -4.446 -80.965 -31.349  1.00  0.00      BSYN  
ATOM    505  OE2 GLU    57      -5.563 -82.513 -30.235  1.00  0.00      BSYN  
ATOM    506    C GLU    57      -1.539 -83.319 -27.598  1.00  0.00      BSYN  
ATOM    507    O GLU    57      -0.453 -83.815 -27.300  1.00  0.00      BSYN  
ATOM    508    N LYS    58      -2.483 -83.113 -26.685  1.00  0.00      BSYN  
ATOM    509    H LYS    58      -3.113 -82.442 -27.020  1.00  0.00      BSYN  
ATOM    510   CA LYS    58      -2.669 -83.914 -25.468  1.00  0.00      BSYN  
ATOM    511   CB LYS    58      -3.495 -82.911 -24.472  1.00  0.00      BSYN  
ATOM    512   CG LYS    58      -2.641 -81.806 -23.889  1.00  0.00      BSYN  
ATOM    513   CD LYS    58      -3.168 -80.640 -22.919  1.00  0.00      BSYN  
ATOM    514   CE LYS    58      -1.891 -79.827 -22.569  1.00  0.00      BSYN  
ATOM    515   NZ LYS    58      -2.119 -78.791 -21.525  1.00  0.00      BSYN  
ATOM    516  HZ1 LYS    58      -1.418 -78.038 -21.674  1.00  0.00      BSYN  
ATOM    517  HZ2 LYS    58      -3.089 -78.430 -21.625  1.00  0.00      BSYN  
ATOM    518  HZ3 LYS    58      -2.101 -79.297 -20.616  1.00  0.00      BSYN  
ATOM    519    C LYS    58      -3.562 -85.157 -25.665  1.00  0.00      BSYN  
ATOM    520    O LYS    58      -3.425 -86.237 -25.078  1.00  0.00      BSYN  
ATOM    521    N THR    59      -4.319 -85.218 -26.725  1.00  0.00      BSYN  
ATOM    522    H THR    59      -4.304 -84.558 -27.450  1.00  0.00      BSYN  
ATOM    523   CA THR    59      -5.374 -86.156 -26.888  1.00  0.00      BSYN  
ATOM    524   CB THR    59      -6.736 -85.503 -26.615  1.00  0.00      BSYN  
ATOM    525  OG1 THR    59      -6.743 -84.935 -25.338  1.00  0.00      BSYN  
ATOM    526  HG1 THR    59      -6.847 -83.983 -25.262  1.00  0.00      BSYN  
ATOM    527  CG2 THR    59      -7.957 -86.386 -26.593  1.00  0.00      BSYN  
ATOM    528    C THR    59      -5.279 -86.615 -28.316  1.00  0.00      BSYN  
ATOM    529    O THR    59      -5.751 -86.093 -29.283  1.00  0.00      BSYN  
ATOM    530    N LYS    60      -4.337 -87.598 -28.401  1.00  0.00      BSYN  
ATOM    531    H LYS    60      -3.970 -87.844 -27.526  1.00  0.00      BSYN  
ATOM    532   CA LYS    60      -3.818 -88.136 -29.708  1.00  0.00      BSYN  
ATOM    533   CB LYS    60      -2.490 -88.822 -29.241  1.00  0.00      BSYN  
ATOM    534   CG LYS    60      -1.498 -87.885 -28.506  1.00  0.00      BSYN  
ATOM    535   CD LYS    60      -0.539 -88.506 -27.626  1.00  0.00      BSYN  
ATOM    536   CE LYS    60       0.357 -87.488 -27.036  1.00  0.00      BSYN  
ATOM    537   NZ LYS    60       0.833 -86.569 -28.075  1.00  0.00      BSYN  
ATOM    538  HZ1 LYS    60       0.921 -85.621 -27.654  1.00  0.00      BSYN  
ATOM    539  HZ2 LYS    60       1.743 -86.806 -28.519  1.00  0.00      BSYN  
ATOM    540  HZ3 LYS    60       0.117 -86.451 -28.819  1.00  0.00      BSYN  
ATOM    541    C LYS    60      -4.783 -89.066 -30.475  1.00  0.00      BSYN  
ATOM    542    O LYS    60      -4.495 -90.250 -30.481  1.00  0.00      BSYN  
ATOM    543    N GLU    61      -5.825 -88.549 -31.163  1.00  0.00      BSYN  
ATOM    544    H GLU    61      -5.968 -87.593 -31.004  1.00  0.00      BSYN  
ATOM    545   CA GLU    61      -6.819 -89.254 -31.887  1.00  0.00      BSYN  
ATOM    546   CB GLU    61      -8.106 -88.739 -31.454  1.00  0.00      BSYN  
ATOM    547   CG GLU    61      -8.736 -89.306 -30.145  1.00  0.00      BSYN  
ATOM    548   CD GLU    61     -10.223 -89.064 -29.762  1.00  0.00      BSYN  
ATOM    549  OE1 GLU    61     -11.070 -90.007 -29.644  1.00  0.00      BSYN  
ATOM    550  OE2 GLU    61     -10.668 -87.944 -29.798  1.00  0.00      BSYN  
ATOM    551    C GLU    61      -6.543 -89.107 -33.346  1.00  0.00      BSYN  
ATOM    552    O GLU    61      -5.798 -89.983 -33.890  1.00  0.00      BSYN  
ATOM    553    N GLN    62      -6.919 -88.025 -34.036  1.00  0.00      BSYN  
ATOM    554    H GLN    62      -7.112 -87.254 -33.464  1.00  0.00      BSYN  
ATOM    555   CA GLN    62      -6.690 -88.064 -35.506  1.00  0.00      BSYN  
ATOM    556   CB GLN    62      -7.646 -89.096 -36.130  1.00  0.00      BSYN  
ATOM    557   CG GLN    62      -7.175 -89.584 -37.479  1.00  0.00      BSYN  
ATOM    558   CD GLN    62      -7.757 -90.947 -37.943  1.00  0.00      BSYN  
ATOM    559  OE1 GLN    62      -8.928 -91.225 -37.688  1.00  0.00      BSYN  
ATOM    560  NE2 GLN    62      -6.898 -91.836 -38.425  1.00  0.00      BSYN  
ATOM    561 HE21 GLN    62      -5.962 -91.549 -38.380  1.00  0.00      BSYN  
ATOM    562 HE22 GLN    62      -7.252 -92.738 -38.571  1.00  0.00      BSYN  
ATOM    563    C GLN    62      -6.445 -86.780 -36.263  1.00  0.00      BSYN  
ATOM    564    O GLN    62      -5.402 -86.179 -36.230  1.00  0.00      BSYN  
ATOM    565    N ALA    63      -7.515 -86.286 -36.821  1.00  0.00      BSYN  
ATOM    566    H ALA    63      -8.405 -86.425 -36.434  1.00  0.00      BSYN  
ATOM    567   CA ALA    63      -7.535 -85.689 -38.130  1.00  0.00      BSYN  
ATOM    568   CB ALA    63      -8.715 -86.297 -38.831  1.00  0.00      BSYN  
ATOM    569    C ALA    63      -7.602 -84.142 -38.043  1.00  0.00      BSYN  
ATOM    570    O ALA    63      -7.712 -83.531 -36.956  1.00  0.00      BSYN  
ATOM    571    N SER    64      -7.523 -83.580 -39.195  1.00  0.00      BSYN  
ATOM    572    H SER    64      -7.469 -84.181 -39.967  1.00  0.00      BSYN  
ATOM    573   CA SER    64      -7.495 -82.153 -39.531  1.00  0.00      BSYN  
ATOM    574   CB SER    64      -7.644 -81.898 -41.074  1.00  0.00      BSYN  
ATOM    575   OG SER    64      -6.367 -82.146 -41.576  1.00  0.00      BSYN  
ATOM    576   HG SER    64      -5.751 -82.125 -40.839  1.00  0.00      BSYN  
ATOM    577    C SER    64      -8.252 -81.052 -38.663  1.00  0.00      BSYN  
ATOM    578    O SER    64      -7.736 -79.924 -38.400  1.00  0.00      BSYN  
ATOM    579    N HIS    65      -9.478 -81.422 -38.249  1.00  0.00      BSYN  
ATOM    580    H HIS    65      -9.947 -82.224 -38.561  1.00  0.00      BSYN  
ATOM    581   CA HIS    65     -10.354 -80.623 -37.414  1.00  0.00      BSYN  
ATOM    582   CB HIS    65     -11.667 -81.424 -37.346  1.00  0.00      BSYN  
ATOM    583   CG HIS    65     -11.624 -82.800 -36.799  1.00  0.00      BSYN  
ATOM    584  ND1 HIS    65     -10.675 -83.495 -36.219  1.00  0.00      BSYN  
ATOM    585  HD1 HIS    65      -9.700 -83.407 -36.270  1.00  0.00      BSYN  
ATOM    586  CD2 HIS    65     -12.800 -83.497 -36.641  1.00  0.00      BSYN  
ATOM    587  NE2 HIS    65     -12.352 -84.578 -36.108  1.00  0.00      BSYN  
ATOM    588  CE1 HIS    65     -11.129 -84.625 -35.855  1.00  0.00      BSYN  
ATOM    589    C HIS    65      -9.722 -80.406 -36.005  1.00  0.00      BSYN  
ATOM    590    O HIS    65     -10.360 -79.726 -35.201  1.00  0.00      BSYN  
ATOM    591    N LEU    66      -8.548 -81.020 -35.719  1.00  0.00      BSYN  
ATOM    592    H LEU    66      -8.116 -81.694 -36.285  1.00  0.00      BSYN  
ATOM    593   CA LEU    66      -7.959 -80.830 -34.390  1.00  0.00      BSYN  
ATOM    594   CB LEU    66      -7.940 -82.096 -33.514  1.00  0.00      BSYN  
ATOM    595   CG LEU    66      -9.331 -82.936 -33.207  1.00  0.00      BSYN  
ATOM    596  CD1 LEU    66      -8.938 -84.165 -32.333  1.00  0.00      BSYN  
ATOM    597  CD2 LEU    66     -10.515 -82.156 -32.629  1.00  0.00      BSYN  
ATOM    598    C LEU    66      -6.551 -80.232 -34.387  1.00  0.00      BSYN  
ATOM    599    O LEU    66      -5.539 -80.792 -34.850  1.00  0.00      BSYN  
ATOM    600    N GLY    67      -6.404 -79.034 -33.830  1.00  0.00      BSYN  
ATOM    601    H GLY    67      -7.006 -78.716 -33.125  1.00  0.00      BSYN  
ATOM    602   CA GLY    67      -5.143 -78.321 -33.787  1.00  0.00      BSYN  
ATOM    603    C GLY    67      -5.265 -76.960 -33.073  1.00  0.00      BSYN  
ATOM    604    O GLY    67      -5.090 -76.741 -31.865  1.00  0.00      BSYN  
ATOM    605    N GLY    68      -5.582 -75.969 -33.905  1.00  0.00      BSYN  
ATOM    606    H GLY    68      -5.832 -76.209 -34.822  1.00  0.00      BSYN  
ATOM    607   CA GLY    68      -5.459 -74.539 -33.577  1.00  0.00      BSYN  
ATOM    608    C GLY    68      -6.798 -73.876 -33.336  1.00  0.00      BSYN  
ATOM    609    O GLY    68      -7.766 -74.229 -33.948  1.00  0.00      BSYN  
ATOM    610    N ALA    69      -6.904 -72.988 -32.355  1.00  0.00      BSYN  
ATOM    611    H ALA    69      -6.068 -72.528 -32.132  1.00  0.00      BSYN  
ATOM    612   CA ALA    69      -8.251 -72.596 -31.849  1.00  0.00      BSYN  
ATOM    613   CB ALA    69      -8.161 -72.201 -30.323  1.00  0.00      BSYN  
ATOM    614    C ALA    69      -9.155 -71.660 -32.687  1.00  0.00      BSYN  
ATOM    615    O ALA    69      -8.847 -70.539 -32.759  1.00  0.00      BSYN  
ATOM    616    N VAL    70     -10.118 -72.319 -33.413  1.00  0.00      BSYN  
ATOM    617    H VAL    70     -10.144 -73.293 -33.518  1.00  0.00      BSYN  
ATOM    618   CA VAL    70     -11.127 -71.472 -34.047  1.00  0.00      BSYN  
ATOM    619   CB VAL    70     -11.390 -71.961 -35.433  1.00  0.00      BSYN  
ATOM    620  CG1 VAL    70     -10.036 -71.953 -36.174  1.00  0.00      BSYN  
ATOM    621  CG2 VAL    70     -11.981 -73.389 -35.596  1.00  0.00      BSYN  
ATOM    622    C VAL    70     -12.345 -70.917 -33.335  1.00  0.00      BSYN  
ATOM    623    O VAL    70     -13.017 -71.636 -32.579  1.00  0.00      BSYN  
ATOM    624    N PHE    71     -12.419 -69.598 -33.583  1.00  0.00      BSYN  
ATOM    625    H PHE    71     -11.962 -69.170 -34.337  1.00  0.00      BSYN  
ATOM    626   CA PHE    71     -13.540 -68.844 -32.984  1.00  0.00      BSYN  
ATOM    627   CB PHE    71     -12.897 -67.616 -32.259  1.00  0.00      BSYN  
ATOM    628   CG PHE    71     -12.439 -67.961 -30.861  1.00  0.00      BSYN  
ATOM    629  CD1 PHE    71     -11.047 -68.068 -30.561  1.00  0.00      BSYN  
ATOM    630  CD2 PHE    71     -13.447 -68.348 -29.988  1.00  0.00      BSYN  
ATOM    631  CE1 PHE    71     -10.696 -68.512 -29.227  1.00  0.00      BSYN  
ATOM    632  CE2 PHE    71     -12.978 -68.880 -28.755  1.00  0.00      BSYN  
ATOM    633   CZ PHE    71     -11.641 -68.913 -28.335  1.00  0.00      BSYN  
ATOM    634    C PHE    71     -14.424 -68.280 -34.135  1.00  0.00      BSYN  
ATOM    635    O PHE    71     -13.903 -68.161 -35.313  1.00  0.00      BSYN  
ATOM    636    N SER    72     -15.627 -67.911 -33.645  1.00  0.00      BSYN  
ATOM    637    H SER    72     -15.920 -68.194 -32.753  1.00  0.00      BSYN  
ATOM    638   CA SER    72     -16.422 -66.964 -34.377  1.00  0.00      BSYN  
ATOM    639   CB SER    72     -17.928 -67.046 -33.940  1.00  0.00      BSYN  
ATOM    640   OG SER    72     -18.885 -66.951 -34.973  1.00  0.00      BSYN  
ATOM    641   HG SER    72     -19.562 -67.629 -34.920  1.00  0.00      BSYN  
ATOM    642    C SER    72     -15.946 -65.523 -34.008  1.00  0.00      BSYN  
ATOM    643    O SER    72     -16.215 -65.006 -33.003  1.00  0.00      BSYN  
ATOM    644    N GLY    73     -15.303 -64.985 -35.018  1.00  0.00      BSYN  
ATOM    645    H GLY    73     -14.880 -65.613 -35.641  1.00  0.00      BSYN  
ATOM    646   CA GLY    73     -14.789 -63.560 -34.974  1.00  0.00      BSYN  
ATOM    647    C GLY    73     -13.293 -63.480 -35.408  1.00  0.00      BSYN  
ATOM    648    O GLY    73     -12.382 -62.987 -34.637  1.00  0.00      BSYN  
ATOM    649    N ALA    74     -13.110 -63.946 -36.688  1.00  0.00      BSYN  
ATOM    650    H ALA    74     -13.863 -64.197 -37.263  1.00  0.00      BSYN  
ATOM    651   CA ALA    74     -11.790 -64.337 -37.148  1.00  0.00      BSYN  
ATOM    652   CB ALA    74     -11.921 -65.606 -37.981  1.00  0.00      BSYN  
ATOM    653    C ALA    74     -11.013 -63.348 -37.888  1.00  0.00      BSYN  
ATOM    654    O ALA    74      -9.749 -63.385 -38.027  1.00  0.00      BSYN  
ATOM    655    N GLY    75     -11.869 -62.378 -38.316  1.00  0.00      BSYN  
ATOM    656    H GLY    75     -12.733 -62.259 -37.869  1.00  0.00      BSYN  
ATOM    657   CA GLY    75     -11.527 -61.281 -39.262  1.00  0.00      BSYN  
ATOM    658    C GLY    75     -12.823 -60.535 -39.492  1.00  0.00      BSYN  
ATOM    659    O GLY    75     -12.912 -59.327 -39.155  1.00  0.00      BSYN  
ATOM    660    N ASN    76     -13.813 -61.322 -39.916  1.00  0.00      BSYN  
ATOM    661    H ASN    76     -13.466 -62.208 -40.150  1.00  0.00      BSYN  
ATOM    662   CA ASN    76     -15.124 -60.914 -40.182  1.00  0.00      BSYN  
ATOM    663   CB ASN    76     -15.378 -60.700 -41.687  1.00  0.00      BSYN  
ATOM    664   CG ASN    76     -16.682 -59.785 -41.885  1.00  0.00      BSYN  
ATOM    665  OD1 ASN    76     -16.831 -58.767 -41.157  1.00  0.00      BSYN  
ATOM    666  ND2 ASN    76     -17.561 -60.073 -42.838  1.00  0.00      BSYN  
ATOM    667 HD21 ASN    76     -17.483 -60.868 -43.407  1.00  0.00      BSYN  
ATOM    668 HD22 ASN    76     -18.205 -59.377 -43.084  1.00  0.00      BSYN  
ATOM    669    C ASN    76     -16.018 -61.976 -39.386  1.00  0.00      BSYN  
ATOM    670    O ASN    76     -15.452 -62.976 -38.950  1.00  0.00      BSYN  
ATOM    671    N ILE    77     -17.285 -61.634 -39.290  1.00  0.00      BSYN  
ATOM    672    H ILE    77     -17.547 -60.775 -39.682  1.00  0.00      BSYN  
ATOM    673   CA ILE    77     -18.279 -62.401 -38.539  1.00  0.00      BSYN  
ATOM    674   CB ILE    77     -19.747 -61.772 -38.557  1.00  0.00      BSYN  
ATOM    675  CG2 ILE    77     -20.576 -62.554 -37.632  1.00  0.00      BSYN  
ATOM    676  CG1 ILE    77     -19.687 -60.243 -38.105  1.00  0.00      BSYN  
ATOM    677   CD ILE    77     -19.023 -60.032 -36.632  1.00  0.00      BSYN  
ATOM    678    C ILE    77     -18.372 -63.784 -39.203  1.00  0.00      BSYN  
ATOM    679    O ILE    77     -18.819 -64.018 -40.334  1.00  0.00      BSYN  
ATOM    680    N ALA    78     -17.961 -64.786 -38.389  1.00  0.00      BSYN  
ATOM    681    H ALA    78     -17.565 -64.505 -37.538  1.00  0.00      BSYN  
ATOM    682   CA ALA    78     -17.891 -66.172 -38.800  1.00  0.00      BSYN  
ATOM    683   CB ALA    78     -16.940 -66.974 -37.934  1.00  0.00      BSYN  
ATOM    684    C ALA    78     -19.311 -66.819 -38.696  1.00  0.00      BSYN  
ATOM    685    O ALA    78     -19.965 -66.578 -37.750  1.00  0.00      BSYN  
ATOM    686    N ALA    79     -19.728 -67.840 -39.516  1.00  0.00      BSYN  
ATOM    687    H ALA    79     -19.134 -68.209 -40.202  1.00  0.00      BSYN  
ATOM    688   CA ALA    79     -20.990 -68.454 -39.323  1.00  0.00      BSYN  
ATOM    689   CB ALA    79     -21.783 -68.533 -40.637  1.00  0.00      BSYN  
ATOM    690    C ALA    79     -21.067 -69.838 -38.634  1.00  0.00      BSYN  
ATOM    691    O ALA    79     -21.891 -70.087 -37.772  1.00  0.00      BSYN  
ATOM    692    N ALA    80     -20.111 -70.541 -39.065  1.00  0.00      BSYN  
ATOM    693    H ALA    80     -19.387 -70.233 -39.649  1.00  0.00      BSYN  
ATOM    694   CA ALA    80     -19.940 -71.805 -38.414  1.00  0.00      BSYN  
ATOM    695   CB ALA    80     -19.537 -72.989 -39.334  1.00  0.00      BSYN  
ATOM    696    C ALA    80     -18.662 -71.737 -37.586  1.00  0.00      BSYN  
ATOM    697    O ALA    80     -17.767 -71.031 -38.003  1.00  0.00      BSYN  
ATOM    698    N THR    81     -18.529 -72.228 -36.395  1.00  0.00      BSYN  
ATOM    699    H THR    81     -17.572 -72.177 -36.189  1.00  0.00      BSYN  
ATOM    700   CA THR    81     -19.545 -72.630 -35.440  1.00  0.00      BSYN  
ATOM    701   CB THR    81     -19.309 -73.951 -34.664  1.00  0.00      BSYN  
ATOM    702  OG1 THR    81     -19.358 -75.132 -35.520  1.00  0.00      BSYN  
ATOM    703  HG1 THR    81     -18.569 -75.662 -35.388  1.00  0.00      BSYN  
ATOM    704  CG2 THR    81     -20.186 -74.355 -33.592  1.00  0.00      BSYN  
ATOM    705    C THR    81     -20.106 -71.532 -34.500  1.00  0.00      BSYN  
ATOM    706    O THR    81     -19.582 -71.048 -33.535  1.00  0.00      BSYN  
ATOM    707    N GLY    82     -21.233 -71.065 -35.089  1.00  0.00      BSYN  
ATOM    708    H GLY    82     -21.493 -71.370 -35.983  1.00  0.00      BSYN  
ATOM    709   CA GLY    82     -22.013 -69.984 -34.573  1.00  0.00      BSYN  
ATOM    710    C GLY    82     -23.085 -70.329 -33.568  1.00  0.00      BSYN  
ATOM    711    O GLY    82     -22.982 -71.455 -32.947  1.00  0.00      BSYN  
ATOM    712    N LEU    83     -24.151 -69.455 -33.336  1.00  0.00      BSYN  
ATOM    713    H LEU    83     -24.027 -68.599 -33.797  1.00  0.00      BSYN  
ATOM    714   CA LEU    83     -25.451 -69.686 -32.715  1.00  0.00      BSYN  
ATOM    715   CB LEU    83     -26.022 -68.310 -32.254  1.00  0.00      BSYN  
ATOM    716   CG LEU    83     -26.529 -67.038 -33.024  1.00  0.00      BSYN  
ATOM    717  CD1 LEU    83     -28.001 -66.748 -32.602  1.00  0.00      BSYN  
ATOM    718  CD2 LEU    83     -25.633 -65.860 -32.768  1.00  0.00      BSYN  
ATOM    719    C LEU    83     -26.418 -70.482 -33.553  1.00  0.00      BSYN  
ATOM    720    O LEU    83     -27.635 -70.410 -33.381  1.00  0.00      BSYN  
ATOM    721    N VAL    84     -25.880 -71.273 -34.514  1.00  0.00      BSYN  
ATOM    722    H VAL    84     -24.916 -71.433 -34.584  1.00  0.00      BSYN  
ATOM    723   CA VAL    84     -26.586 -72.060 -35.455  1.00  0.00      BSYN  
ATOM    724   CB VAL    84     -25.638 -72.595 -36.557  1.00  0.00      BSYN  
ATOM    725  CG1 VAL    84     -24.907 -71.478 -37.290  1.00  0.00      BSYN  
ATOM    726  CG2 VAL    84     -24.705 -73.653 -35.805  1.00  0.00      BSYN  
ATOM    727    C VAL    84     -27.662 -72.990 -34.985  1.00  0.00      BSYN  
ATOM    728    O VAL    84     -27.571 -73.475 -33.812  1.00  0.00      BSYN  
ATOM    729    N LYS    85     -28.718 -73.251 -35.776  1.00  0.00      BSYN  
ATOM    730    H LYS    85     -28.388 -73.371 -36.691  1.00  0.00      BSYN  
ATOM    731   CA LYS    85     -30.071 -73.601 -35.247  1.00  0.00      BSYN  
ATOM    732   CB LYS    85     -31.162 -73.086 -36.108  1.00  0.00      BSYN  
ATOM    733   CG LYS    85     -30.911 -71.640 -36.466  1.00  0.00      BSYN  
ATOM    734   CD LYS    85     -32.261 -71.074 -37.088  1.00  0.00      BSYN  
ATOM    735   CE LYS    85     -32.246 -69.748 -37.748  1.00  0.00      BSYN  
ATOM    736   NZ LYS    85     -33.580 -69.127 -37.607  1.00  0.00      BSYN  
ATOM    737  HZ1 LYS    85     -34.325 -69.539 -38.204  1.00  0.00      BSYN  
ATOM    738  HZ2 LYS    85     -33.830 -69.154 -36.598  1.00  0.00      BSYN  
ATOM    739  HZ3 LYS    85     -33.562 -68.146 -37.951  1.00  0.00      BSYN  
ATOM    740    C LYS    85     -30.283 -75.023 -35.200  1.00  0.00      BSYN  
ATOM    741    O LYS    85     -30.876 -75.499 -34.308  1.00  0.00      BSYN  
ATOM    742    N ARG    86     -29.745 -75.665 -36.230  1.00  0.00      BSYN  
ATOM    743    H ARG    86     -29.449 -75.202 -37.041  1.00  0.00      BSYN  
ATOM    744   CA ARG    86     -29.963 -77.131 -36.276  1.00  0.00      BSYN  
ATOM    745   CB ARG    86     -30.052 -77.401 -37.800  1.00  0.00      BSYN  
ATOM    746   CG ARG    86     -30.776 -78.715 -38.229  1.00  0.00      BSYN  
ATOM    747   CD ARG    86     -29.868 -79.900 -38.042  1.00  0.00      BSYN  
ATOM    748   NE ARG    86     -30.431 -81.231 -38.354  1.00  0.00      BSYN  
ATOM    749   HE ARG    86     -30.089 -81.724 -39.129  1.00  0.00      BSYN  
ATOM    750   CZ ARG    86     -31.259 -81.881 -37.496  1.00  0.00      BSYN  
ATOM    751  NH1 ARG    86     -31.167 -81.568 -36.145  1.00  0.00      BSYN  
ATOM    752 HH11 ARG    86     -31.798 -81.891 -35.440  1.00  0.00      BSYN  
ATOM    753 HH12 ARG    86     -30.629 -80.755 -35.925  1.00  0.00      BSYN  
ATOM    754  NH2 ARG    86     -32.064 -82.806 -37.958  1.00  0.00      BSYN  
ATOM    755 HH21 ARG    86     -32.791 -83.247 -37.431  1.00  0.00      BSYN  
ATOM    756 HH22 ARG    86     -32.201 -82.583 -38.923  1.00  0.00      BSYN  
ATOM    757    C ARG    86     -28.754 -77.842 -35.822  1.00  0.00      BSYN  
ATOM    758    O ARG    86     -27.589 -77.519 -36.180  1.00  0.00      BSYN  
ATOM    759    N GLU    87     -28.871 -78.619 -34.751  1.00  0.00      BSYN  
ATOM    760    H GLU    87     -29.779 -78.534 -34.392  1.00  0.00      BSYN  
ATOM    761   CA GLU    87     -27.879 -79.560 -34.241  1.00  0.00      BSYN  
ATOM    762   CB GLU    87     -27.258 -79.100 -32.854  1.00  0.00      BSYN  
ATOM    763   CG GLU    87     -26.201 -80.023 -32.180  1.00  0.00      BSYN  
ATOM    764   CD GLU    87     -25.600 -79.485 -30.917  1.00  0.00      BSYN  
ATOM    765  OE1 GLU    87     -24.402 -79.527 -30.576  1.00  0.00      BSYN  
ATOM    766  OE2 GLU    87     -26.392 -78.859 -30.206  1.00  0.00      BSYN  
ATOM    767    C GLU    87     -28.547 -80.960 -34.194  1.00  0.00      BSYN  
ATOM    768    O GLU    87     -29.672 -81.156 -33.744  1.00  0.00      BSYN  
ATOM    769    N GLU    88     -27.693 -81.906 -34.490  1.00  0.00      BSYN  
ATOM    770    H GLU    88     -26.745 -81.756 -34.291  1.00  0.00      BSYN  
ATOM    771   CA GLU    88     -28.145 -83.236 -34.580  1.00  0.00      BSYN  
ATOM    772   CB GLU    88     -27.147 -83.896 -35.559  1.00  0.00      BSYN  
ATOM    773   CG GLU    88     -26.929 -83.185 -36.885  1.00  0.00      BSYN  
ATOM    774   CD GLU    88     -25.917 -83.910 -37.785  1.00  0.00      BSYN  
ATOM    775  OE1 GLU    88     -24.795 -84.236 -37.320  1.00  0.00      BSYN  
ATOM    776  OE2 GLU    88     -26.274 -84.189 -38.933  1.00  0.00      BSYN  
ATOM    777    C GLU    88     -28.118 -83.923 -33.232  1.00  0.00      BSYN  
ATOM    778    O GLU    88     -27.139 -83.659 -32.538  1.00  0.00      BSYN  
ATOM    779    N PHE    89     -29.120 -84.710 -32.748  1.00  0.00      BSYN  
ATOM    780    H PHE    89     -29.919 -84.859 -33.296  1.00  0.00      BSYN  
ATOM    781   CA PHE    89     -29.165 -85.096 -31.408  1.00  0.00      BSYN  
ATOM    782   CB PHE    89     -30.490 -84.493 -30.931  1.00  0.00      BSYN  
ATOM    783   CG PHE    89     -30.416 -83.087 -30.286  1.00  0.00      BSYN  
ATOM    784  CD1 PHE    89     -29.169 -82.542 -29.862  1.00  0.00      BSYN  
ATOM    785  CD2 PHE    89     -31.628 -82.352 -30.129  1.00  0.00      BSYN  
ATOM    786  CE1 PHE    89     -29.150 -81.317 -29.312  1.00  0.00      BSYN  
ATOM    787  CE2 PHE    89     -31.570 -81.086 -29.570  1.00  0.00      BSYN  
ATOM    788   CZ PHE    89     -30.328 -80.599 -29.156  1.00  0.00      BSYN  
ATOM    789    C PHE    89     -29.102 -86.569 -30.978  1.00  0.00      BSYN  
ATOM    790    O PHE    89     -29.792 -87.438 -31.586  1.00  0.00      BSYN  
ATOM    791    N PRO    90     -28.348 -86.895 -29.970  1.00  0.00      BSYN  
ATOM    792   CD PRO    90     -27.186 -86.168 -29.363  1.00  0.00      BSYN  
ATOM    793   CA PRO    90     -28.302 -88.224 -29.350  1.00  0.00      BSYN  
ATOM    794   CB PRO    90     -27.123 -88.251 -28.456  1.00  0.00      BSYN  
ATOM    795   CG PRO    90     -26.159 -87.267 -29.129  1.00  0.00      BSYN  
ATOM    796    C PRO    90     -29.508 -88.708 -28.500  1.00  0.00      BSYN  
ATOM    797    O PRO    90     -29.997 -87.953 -27.680  1.00  0.00      BSYN  
ATOM    798    N THR    91     -30.110 -89.902 -28.644  1.00  0.00      BSYN  
ATOM    799    H THR    91     -29.901 -90.479 -29.408  1.00  0.00      BSYN  
ATOM    800   CA THR    91     -31.117 -90.195 -27.692  1.00  0.00      BSYN  
ATOM    801   CB THR    91     -32.563 -90.068 -28.277  1.00  0.00      BSYN  
ATOM    802  OG1 THR    91     -32.456 -90.814 -29.526  1.00  0.00      BSYN  
ATOM    803  HG1 THR    91     -32.058 -90.391 -30.291  1.00  0.00      BSYN  
ATOM    804  CG2 THR    91     -32.977 -88.644 -28.490  1.00  0.00      BSYN  
ATOM    805    C THR    91     -30.883 -91.610 -27.176  1.00  0.00      BSYN  
ATOM    806    O THR    91     -29.963 -92.328 -27.597  1.00  0.00      BSYN  
ATOM    807    N ASP    92     -31.675 -91.997 -26.211  1.00  0.00      BSYN  
ATOM    808    H ASP    92     -32.242 -91.342 -25.753  1.00  0.00      BSYN  
ATOM    809   CA ASP    92     -31.684 -93.358 -25.632  1.00  0.00      BSYN  
ATOM    810   CB ASP    92     -30.650 -93.343 -24.441  1.00  0.00      BSYN  
ATOM    811   CG ASP    92     -30.439 -94.744 -23.833  1.00  0.00      BSYN  
ATOM    812  OD1 ASP    92     -31.044 -94.964 -22.769  1.00  0.00      BSYN  
ATOM    813  OD2 ASP    92     -29.498 -95.424 -24.258  1.00  0.00      BSYN  
ATOM    814    C ASP    92     -33.030 -93.744 -25.149  1.00  0.00      BSYN  
ATOM    815    O ASP    92     -33.733 -92.962 -24.547  1.00  0.00      BSYN  
ATOM    816    N LEU    93     -33.369 -94.987 -25.571  1.00  0.00      BSYN  
ATOM    817    H LEU    93     -32.651 -95.546 -25.935  1.00  0.00      BSYN  
ATOM    818   CA LEU    93     -34.626 -95.651 -25.274  1.00  0.00      BSYN  
ATOM    819   CB LEU    93     -35.193 -96.578 -26.473  1.00  0.00      BSYN  
ATOM    820   CG LEU    93     -34.523 -97.867 -26.730  1.00  0.00      BSYN  
ATOM    821  CD1 LEU    93     -35.160 -98.993 -25.956  1.00  0.00      BSYN  
ATOM    822  CD2 LEU    93     -34.784 -98.325 -28.145  1.00  0.00      BSYN  
ATOM    823    C LEU    93     -34.529 -96.475 -23.987  1.00  0.00      BSYN  
ATOM    824    O LEU    93     -33.557 -97.248 -23.827  1.00  0.00      BSYN  
ATOM    825    N LYS    94     -35.433 -96.427 -22.874  1.00  0.00      BSYN  
ATOM    826    H LYS    94     -36.310 -96.011 -23.005  1.00  0.00      BSYN  
ATOM    827   CA LYS    94     -35.098 -96.853 -21.467  1.00  0.00      BSYN  
ATOM    828   CB LYS    94     -36.150 -96.399 -20.673  1.00  0.00      BSYN  
ATOM    829   CG LYS    94     -37.509 -97.056 -20.692  1.00  0.00      BSYN  
ATOM    830   CD LYS    94     -38.016 -96.929 -19.330  1.00  0.00      BSYN  
ATOM    831   CE LYS    94     -39.451 -97.417 -19.000  1.00  0.00      BSYN  
ATOM    832   NZ LYS    94     -40.446 -96.467 -19.377  1.00  0.00      BSYN  
ATOM    833  HZ1 LYS    94     -39.994 -95.548 -19.559  1.00  0.00      BSYN  
ATOM    834  HZ2 LYS    94     -40.964 -96.830 -20.203  1.00  0.00      BSYN  
ATOM    835  HZ3 LYS    94     -41.065 -96.496 -18.542  1.00  0.00      BSYN  
ATOM    836    C LYS    94     -34.903 -98.367 -21.401  1.00  0.00      BSYN  
ATOM    837    O LYS    94     -35.706 -99.091 -22.056  1.00  0.00      BSYN  
ATOM    838    N PRO    95     -33.713 -98.874 -20.973  1.00  0.00      BSYN  
ATOM    839   CD PRO    95     -32.534 -98.080 -20.764  1.00  0.00      BSYN  
ATOM    840   CA PRO    95     -33.424-100.253 -20.843  1.00  0.00      BSYN  
ATOM    841   CB PRO    95     -32.044-100.275 -21.386  1.00  0.00      BSYN  
ATOM    842   CG PRO    95     -31.665 -98.843 -21.572  1.00  0.00      BSYN  
ATOM    843    C PRO    95     -33.633-100.803 -19.433  1.00  0.00      BSYN  
ATOM    844    O PRO    95     -33.097-100.410 -18.367  1.00  0.00      BSYN  
ATOM    845    N GLU    96     -34.411-101.944 -19.548  1.00  0.00      BSYN  
ATOM    846    H GLU    96     -35.116-101.962 -20.228  1.00  0.00      BSYN  
ATOM    847   CA GLU    96     -34.503-102.927 -18.514  1.00  0.00      BSYN  
ATOM    848   CB GLU    96     -33.024-103.794 -18.461  1.00  0.00      BSYN  
ATOM    849   CG GLU    96     -32.599-104.203 -19.912  1.00  0.00      BSYN  
ATOM    850   CD GLU    96     -31.200-104.743 -19.958  1.00  0.00      BSYN  
ATOM    851  OE1 GLU    96     -30.197-104.016 -19.984  1.00  0.00      BSYN  
ATOM    852  OE2 GLU    96     -31.114-105.915 -19.754  1.00  0.00      BSYN  
ATOM    853    C GLU    96     -34.818-102.389 -17.151  1.00  0.00      BSYN  
ATOM    854    O GLU    96     -35.946-102.029 -16.932  1.00  0.00      BSYN  
ATOM    855    N GLU    97     -33.882-102.051 -16.298  1.00  0.00      BSYN  
ATOM    856    H GLU    97     -32.984-102.296 -16.602  1.00  0.00      BSYN  
ATOM    857   CA GLU    97     -34.065-101.441 -14.969  1.00  0.00      BSYN  
ATOM    858   CB GLU    97     -34.239-102.495 -13.858  1.00  0.00      BSYN  
ATOM    859   CG GLU    97     -35.345-103.477 -13.968  1.00  0.00      BSYN  
ATOM    860   CD GLU    97     -35.315-104.623 -13.003  1.00  0.00      BSYN  
ATOM    861  OE1 GLU    97     -34.882-105.778 -13.294  1.00  0.00      BSYN  
ATOM    862  OE2 GLU    97     -35.576-104.391 -11.769  1.00  0.00      BSYN  
ATOM    863    C GLU    97     -33.012-100.545 -14.632  1.00  0.00      BSYN  
ATOM    864    O GLU    97     -32.037-101.019 -14.053  1.00  0.00      BSYN  
ATOM    865    N VAL    98     -33.178 -99.292 -14.821  1.00  0.00      BSYN  
ATOM    866    H VAL    98     -33.909 -98.979 -15.393  1.00  0.00      BSYN  
ATOM    867   CA VAL    98     -32.288 -98.301 -14.301  1.00  0.00      BSYN  
ATOM    868   CB VAL    98     -32.463 -96.874 -14.682  1.00  0.00      BSYN  
ATOM    869  CG1 VAL    98     -31.127 -96.105 -14.485  1.00  0.00      BSYN  
ATOM    870  CG2 VAL    98     -32.762 -96.865 -16.173  1.00  0.00      BSYN  
ATOM    871    C VAL    98     -32.444 -98.328 -12.733  1.00  0.00      BSYN  
ATOM    872    O VAL    98     -33.590 -98.229 -12.226  1.00  0.00      BSYN  
ATOM    873    N ALA    99     -31.278 -98.340 -12.001  1.00  0.00      BSYN  
ATOM    874    H ALA    99     -30.433 -98.026 -12.386  1.00  0.00      BSYN  
ATOM    875   CA ALA    99     -31.237 -98.661 -10.587  1.00  0.00      BSYN  
ATOM    876   CB ALA    99     -31.091-100.189 -10.244  1.00  0.00      BSYN  
ATOM    877    C ALA    99     -30.214 -97.913  -9.891  1.00  0.00      BSYN  
ATOM    878    O ALA    99     -29.280 -97.477 -10.618  1.00  0.00      BSYN  
ATOM    879    N GLN   100     -30.341 -97.748  -8.578  1.00  0.00      BSYN  
ATOM    880    H GLN   100     -31.262 -97.565  -8.296  1.00  0.00      BSYN  
ATOM    881   CA GLN   100     -29.137 -97.520  -7.858  1.00  0.00      BSYN  
ATOM    882   CB GLN   100     -29.354 -96.257  -7.101  1.00  0.00      BSYN  
ATOM    883   CG GLN   100     -28.205 -95.836  -6.104  1.00  0.00      BSYN  
ATOM    884   CD GLN   100     -28.324 -94.373  -5.742  1.00  0.00      BSYN  
ATOM    885  OE1 GLN   100     -28.735 -94.218  -4.586  1.00  0.00      BSYN  
ATOM    886  NE2 GLN   100     -28.093 -93.324  -6.571  1.00  0.00      BSYN  
ATOM    887 HE21 GLN   100     -27.992 -92.476  -6.090  1.00  0.00      BSYN  
ATOM    888 HE22 GLN   100     -28.062 -93.474  -7.539  1.00  0.00      BSYN  
ATOM    889    C GLN   100     -28.992 -98.712  -6.919  1.00  0.00      BSYN  
ATOM    890    O GLN   100     -29.952 -99.300  -6.395  1.00  0.00      BSYN  
ATOM    891    N GLU   101     -27.734 -99.024  -6.622  1.00  0.00      BSYN  
ATOM    892    H GLU   101     -26.927 -98.530  -6.878  1.00  0.00      BSYN  
ATOM    893   CA GLU   101     -27.481-100.276  -5.898  1.00  0.00      BSYN  
ATOM    894   CB GLU   101     -26.155-100.928  -6.327  1.00  0.00      BSYN  
ATOM    895   CG GLU   101     -24.698-100.251  -6.184  1.00  0.00      BSYN  
ATOM    896   CD GLU   101     -23.680-101.317  -5.832  1.00  0.00      BSYN  
ATOM    897  OE1 GLU   101     -22.686-101.496  -6.544  1.00  0.00      BSYN  
ATOM    898  OE2 GLU   101     -23.823-101.961  -4.733  1.00  0.00      BSYN  
ATOM    899    C GLU   101     -27.604-100.241  -4.380  1.00  0.00      BSYN  
ATOM    900    O GLU   101     -26.888 -99.518  -3.707  1.00  0.00      BSYN  
ATOM    901    N ALA   102     -28.531-101.026  -3.845  1.00  0.00      BSYN  
ATOM    902    H ALA   102     -28.934-101.739  -4.384  1.00  0.00      BSYN  
ATOM    903   CA ALA   102     -28.611-101.135  -2.468  1.00  0.00      BSYN  
ATOM    904   CB ALA   102     -30.064-101.456  -2.143  1.00  0.00      BSYN  
ATOM    905    C ALA   102     -27.621-102.062  -1.722  1.00  0.00      BSYN  
ATOM    906    O ALA   102     -27.645-103.317  -1.760  1.00  0.00      BSYN  
ATOM    907    N ALA   103     -26.638-101.412  -1.055  1.00  0.00      BSYN  
ATOM    908    H ALA   103     -26.373-100.517  -1.356  1.00  0.00      BSYN  
ATOM    909   CA ALA   103     -25.983-102.128  -0.016  1.00  0.00      BSYN  
ATOM    910   CB ALA   103     -24.579-101.532   0.257  1.00  0.00      BSYN  
ATOM    911    C ALA   103     -26.779-102.203   1.287  1.00  0.00      BSYN  
ATOM    912    O ALA   103     -27.341-101.339   1.829  1.00  0.00      BSYN  
ATOM    913    N GLU   104     -26.951-103.439   1.673  1.00  0.00      BSYN  
ATOM    914    H GLU   104     -26.341-104.172   1.448  1.00  0.00      BSYN  
ATOM    915   CA GLU   104     -27.667-103.713   2.878  1.00  0.00      BSYN  
ATOM    916   CB GLU   104     -29.014-104.240   2.453  1.00  0.00      BSYN  
ATOM    917   CG GLU   104     -30.039-104.175   3.584  1.00  0.00      BSYN  
ATOM    918   CD GLU   104     -30.967-105.366   3.627  1.00  0.00      BSYN  
ATOM    919  OE1 GLU   104     -30.429-106.316   4.241  1.00  0.00      BSYN  
ATOM    920  OE2 GLU   104     -32.108-105.375   3.199  1.00  0.00      BSYN  
ATOM    921    C GLU   104     -26.930-104.820   3.612  1.00  0.00      BSYN  
ATOM    922    O GLU   104     -26.804-105.959   3.166  1.00  0.00      BSYN  
ATOM    923    N GLU   105     -26.630-104.435   4.837  1.00  0.00      BSYN  
ATOM    924    H GLU   105     -26.841-103.520   5.115  1.00  0.00      BSYN  
ATOM    925   CA GLU   105     -26.076-105.348   5.784  1.00  0.00      BSYN  
ATOM    926   CB GLU   105     -24.505-105.148   5.727  1.00  0.00      BSYN  
ATOM    927   CG GLU   105     -23.768-106.082   4.881  1.00  0.00      BSYN  
ATOM    928   CD GLU   105     -23.336-105.560   3.518  1.00  0.00      BSYN  
ATOM    929  OE1 GLU   105     -23.890-106.119   2.579  1.00  0.00      BSYN  
ATOM    930  OE2 GLU   105     -22.636-104.595   3.390  1.00  0.00      BSYN  
ATOM    931    C GLU   105     -26.588-104.868   7.115  1.00  0.00      BSYN  
ATOM    932    O GLU   105     -26.439-103.660   7.512  1.00  0.00      BSYN  
ATOM    933    N PRO   106     -27.520-105.578   7.797  1.00  0.00      BSYN  
ATOM    934   CD PRO   106     -28.266-106.688   7.293  1.00  0.00      BSYN  
ATOM    935   CA PRO   106     -27.741-105.420   9.342  1.00  0.00      BSYN  
ATOM    936   CB PRO   106     -29.111-105.991   9.546  1.00  0.00      BSYN  
ATOM    937   CG PRO   106     -29.517-106.413   8.178  1.00  0.00      BSYN  
ATOM    938    C PRO   106     -26.564-105.896  10.208  1.00  0.00      BSYN  
ATOM    939    O PRO   106     -26.652-105.911  11.438  1.00  0.00      BSYN  
ATOM    940    N LEU   107     -25.462-106.386   9.587  1.00  0.00      BSYN  
ATOM    941    H LEU   107     -25.554-106.615   8.638  1.00  0.00      BSYN  
ATOM    942   CA LEU   107     -24.198-106.849  10.239  1.00  0.00      BSYN  
ATOM    943   CB LEU   107     -23.796-108.299  10.001  1.00  0.00      BSYN  
ATOM    944   CG LEU   107     -24.785-109.421  10.113  1.00  0.00      BSYN  
ATOM    945  CD1 LEU   107     -24.728-110.337   8.842  1.00  0.00      BSYN  
ATOM    946  CD2 LEU   107     -24.725-110.017  11.394  1.00  0.00      BSYN  
ATOM    947    C LEU   107     -23.046-105.903  10.126  1.00  0.00      BSYN  
ATOM    948    O LEU   107     -22.292-105.864   9.138  1.00  0.00      BSYN  
ATOM    949    N ILE   108     -22.857-104.997  11.142  1.00  0.00      BSYN  
ATOM    950    H ILE   108     -23.363-105.185  11.959  1.00  0.00      BSYN  
ATOM    951   CA ILE   108     -21.767-103.949  11.115  1.00  0.00      BSYN  
ATOM    952   CB ILE   108     -21.978-103.007  12.270  1.00  0.00      BSYN  
ATOM    953  CG2 ILE   108     -20.840-101.911  12.118  1.00  0.00      BSYN  
ATOM    954  CG1 ILE   108     -23.309-102.172  12.204  1.00  0.00      BSYN  
ATOM    955   CD ILE   108     -24.029-102.167  13.608  1.00  0.00      BSYN  
ATOM    956    C ILE   108     -20.540-104.824  11.177  1.00  0.00      BSYN  
ATOM    957    O ILE   108     -20.317-105.705  12.010  1.00  0.00      BSYN  
ATOM    958    N GLU   109     -19.818-104.706  10.060  1.00  0.00      BSYN  
ATOM    959    H GLU   109     -20.174-104.139   9.345  1.00  0.00      BSYN  
ATOM    960   CA GLU   109     -18.496-105.288  10.096  1.00  0.00      BSYN  
ATOM    961   CB GLU   109     -18.228-105.864   8.666  1.00  0.00      BSYN  
ATOM    962   CG GLU   109     -18.333-104.725   7.689  1.00  0.00      BSYN  
ATOM    963   CD GLU   109     -18.067-105.126   6.236  1.00  0.00      BSYN  
ATOM    964  OE1 GLU   109     -18.967-105.569   5.501  1.00  0.00      BSYN  
ATOM    965  OE2 GLU   109     -16.924-104.876   5.831  1.00  0.00      BSYN  
ATOM    966    C GLU   109     -17.289-104.410  10.508  1.00  0.00      BSYN  
ATOM    967    O GLU   109     -17.279-103.192  10.395  1.00  0.00      BSYN  
ATOM    968    N PRO   110     -16.180-105.032  10.856  1.00  0.00      BSYN  
ATOM    969   CD PRO   110     -16.147-106.374  11.251  1.00  0.00      BSYN  
ATOM    970   CA PRO   110     -14.966-104.375  11.382  1.00  0.00      BSYN  
ATOM    971   CB PRO   110     -14.023-105.541  11.586  1.00  0.00      BSYN  
ATOM    972   CG PRO   110     -15.001-106.493  12.287  1.00  0.00      BSYN  
ATOM    973    C PRO   110     -14.181-103.265  10.706  1.00  0.00      BSYN  
ATOM    974    O PRO   110     -13.284-103.460   9.870  1.00  0.00      BSYN  
ATOM    975    N LEU   111     -14.573-102.018  11.006  1.00  0.00      BSYN  
ATOM    976    H LEU   111     -15.473-102.037  11.394  1.00  0.00      BSYN  
ATOM    977   CA LEU   111     -13.631-100.824  10.799  1.00  0.00      BSYN  
ATOM    978   CB LEU   111     -14.293 -99.523  11.226  1.00  0.00      BSYN  
ATOM    979   CG LEU   111     -14.870 -98.833  10.058  1.00  0.00      BSYN  
ATOM    980  CD1 LEU   111     -16.019 -97.952  10.420  1.00  0.00      BSYN  
ATOM    981  CD2 LEU   111     -14.033 -97.833   9.259  1.00  0.00      BSYN  
ATOM    982    C LEU   111     -12.177-100.710  11.159  1.00  0.00      BSYN  
ATOM    983    O LEU   111     -11.743-101.083  12.264  1.00  0.00      BSYN  
ATOM    984    N MET   112     -11.444-100.230  10.122  1.00  0.00      BSYN  
ATOM    985    H MET   112     -11.783-100.147   9.207  1.00  0.00      BSYN  
ATOM    986   CA MET   112     -10.063 -99.933  10.331  1.00  0.00      BSYN  
ATOM    987   CB MET   112      -9.178-100.014   9.070  1.00  0.00      BSYN  
ATOM    988   CG MET   112      -7.925-100.637   9.640  1.00  0.00      BSYN  
ATOM    989   SD MET   112      -6.512-101.004   8.457  1.00  0.00      BSYN  
ATOM    990   CE MET   112      -5.141-100.593   9.387  1.00  0.00      BSYN  
ATOM    991    C MET   112      -9.980 -98.490  10.801  1.00  0.00      BSYN  
ATOM    992    O MET   112     -10.461 -97.541  10.149  1.00  0.00      BSYN  
ATOM    993    N GLU   113      -9.054 -98.272  11.765  1.00  0.00      BSYN  
ATOM    994    H GLU   113      -8.595 -99.096  12.031  1.00  0.00      BSYN  
ATOM    995   CA GLU   113      -8.800 -96.880  12.216  1.00  0.00      BSYN  
ATOM    996   CB GLU   113     -10.033 -96.277  13.023  1.00  0.00      BSYN  
ATOM    997   CG GLU   113     -10.435 -96.967  14.417  1.00  0.00      BSYN  
ATOM    998   CD GLU   113     -10.816 -98.503  14.526  1.00  0.00      BSYN  
ATOM    999  OE1 GLU   113     -12.016 -98.909  14.625  1.00  0.00      BSYN  
ATOM   1000  OE2 GLU   113      -9.950 -99.316  14.533  1.00  0.00      BSYN  
ATOM   1001    C GLU   113      -7.531 -96.883  13.013  1.00  0.00      BSYN  
ATOM   1002    O GLU   113      -7.210 -97.880  13.645  1.00  0.00      BSYN  
ATOM   1003    N PRO   114      -6.785 -95.702  13.161  1.00  0.00      BSYN  
ATOM   1004   CD PRO   114      -5.803 -95.572  14.378  1.00  0.00      BSYN  
ATOM   1005   CA PRO   114      -6.840 -94.463  12.391  1.00  0.00      BSYN  
ATOM   1006   CB PRO   114      -5.553 -93.734  12.757  1.00  0.00      BSYN  
ATOM   1007   CG PRO   114      -4.771 -94.787  13.591  1.00  0.00      BSYN  
ATOM   1008    C PRO   114      -6.825 -94.739  10.845  1.00  0.00      BSYN  
ATOM   1009    O PRO   114      -6.114 -95.527  10.247  1.00  0.00      BSYN  
ATOM   1010    N GLU   115      -7.830 -94.092  10.261  1.00  0.00      BSYN  
ATOM   1011    H GLU   115      -8.544 -93.625  10.743  1.00  0.00      BSYN  
ATOM   1012   CA GLU   115      -7.895 -93.910   8.843  1.00  0.00      BSYN  
ATOM   1013   CB GLU   115      -9.128 -94.677   8.212  1.00  0.00      BSYN  
ATOM   1014   CG GLU   115      -8.625 -96.014   7.826  1.00  0.00      BSYN  
ATOM   1015   CD GLU   115      -8.520 -96.199   6.313  1.00  0.00      BSYN  
ATOM   1016  OE1 GLU   115      -8.944 -95.271   5.629  1.00  0.00      BSYN  
ATOM   1017  OE2 GLU   115      -8.072 -97.217   5.822  1.00  0.00      BSYN  
ATOM   1018    C GLU   115      -8.163 -92.405   8.564  1.00  0.00      BSYN  
ATOM   1019    O GLU   115      -8.871 -91.746   9.254  1.00  0.00      BSYN  
ATOM   1020    N GLY   116      -7.692 -91.875   7.417  1.00  0.00      BSYN  
ATOM   1021    H GLY   116      -7.176 -92.441   6.805  1.00  0.00      BSYN  
ATOM   1022   CA GLY   116      -7.743 -90.423   7.110  1.00  0.00      BSYN  
ATOM   1023    C GLY   116      -6.852 -89.994   6.019  1.00  0.00      BSYN  
ATOM   1024    O GLY   116      -5.665 -90.220   6.249  1.00  0.00      BSYN  
ATOM   1025    N GLU   117      -7.168 -89.428   4.909  1.00  0.00      BSYN  
ATOM   1026    H GLU   117      -6.343 -89.553   4.395  1.00  0.00      BSYN  
ATOM   1027   CA GLU   117      -8.461 -89.102   4.579  1.00  0.00      BSYN  
ATOM   1028   CB GLU   117      -8.586 -87.571   4.515  1.00  0.00      BSYN  
ATOM   1029   CG GLU   117      -9.827 -86.777   4.356  1.00  0.00      BSYN  
ATOM   1030   CD GLU   117     -10.722 -86.832   5.589  1.00  0.00      BSYN  
ATOM   1031  OE1 GLU   117     -11.017 -87.889   6.090  1.00  0.00      BSYN  
ATOM   1032  OE2 GLU   117     -10.949 -85.773   6.134  1.00  0.00      BSYN  
ATOM   1033    C GLU   117      -8.986 -89.589   3.274  1.00  0.00      BSYN  
ATOM   1034    O GLU   117      -8.536 -89.461   2.182  1.00  0.00      BSYN  
ATOM   1035    N SER   118     -10.161 -90.083   3.308  1.00  0.00      BSYN  
ATOM   1036    H SER   118     -10.547 -90.230   4.197  1.00  0.00      BSYN  
ATOM   1037   CA SER   118     -11.053 -90.408   2.200  1.00  0.00      BSYN  
ATOM   1038   CB SER   118     -12.302 -91.027   2.934  1.00  0.00      BSYN  
ATOM   1039   OG SER   118     -13.118 -90.161   3.640  1.00  0.00      BSYN  
ATOM   1040   HG SER   118     -13.835 -90.598   4.105  1.00  0.00      BSYN  
ATOM   1041    C SER   118     -11.456 -89.268   1.284  1.00  0.00      BSYN  
ATOM   1042    O SER   118     -11.960 -88.332   1.778  1.00  0.00      BSYN  
ATOM   1043    N TYR   119     -10.909 -89.350   0.063  1.00  0.00      BSYN  
ATOM   1044    H TYR   119     -10.516 -90.199  -0.227  1.00  0.00      BSYN  
ATOM   1045   CA TYR   119     -10.913 -88.263  -0.915  1.00  0.00      BSYN  
ATOM   1046   CB TYR   119      -9.695 -88.572  -1.857  1.00  0.00      BSYN  
ATOM   1047   CG TYR   119      -9.124 -87.313  -2.462  1.00  0.00      BSYN  
ATOM   1048  CD1 TYR   119      -8.035 -86.667  -1.887  1.00  0.00      BSYN  
ATOM   1049  CE1 TYR   119      -7.602 -85.460  -2.554  1.00  0.00      BSYN  
ATOM   1050  CD2 TYR   119      -9.697 -86.811  -3.610  1.00  0.00      BSYN  
ATOM   1051  CE2 TYR   119      -9.273 -85.667  -4.342  1.00  0.00      BSYN  
ATOM   1052   CZ TYR   119      -8.150 -84.976  -3.749  1.00  0.00      BSYN  
ATOM   1053   OH TYR   119      -7.430 -83.887  -4.441  1.00  0.00      BSYN  
ATOM   1054   HH TYR   119      -7.632 -83.924  -5.379  1.00  0.00      BSYN  
ATOM   1055    C TYR   119     -12.323 -88.393  -1.644  1.00  0.00      BSYN  
ATOM   1056    O TYR   119     -12.626 -89.463  -2.242  1.00  0.00      BSYN  
ATOM   1057    N GLU   120     -13.075 -87.361  -1.327  1.00  0.00      BSYN  
ATOM   1058    H GLU   120     -12.759 -86.702  -0.674  1.00  0.00      BSYN  
ATOM   1059   CA GLU   120     -14.324 -87.048  -1.905  1.00  0.00      BSYN  
ATOM   1060   CB GLU   120     -15.229 -86.303  -1.030  1.00  0.00      BSYN  
ATOM   1061   CG GLU   120     -15.384 -86.905   0.308  1.00  0.00      BSYN  
ATOM   1062   CD GLU   120     -16.283 -86.112   1.222  1.00  0.00      BSYN  
ATOM   1063  OE1 GLU   120     -17.260 -85.537   0.835  1.00  0.00      BSYN  
ATOM   1064  OE2 GLU   120     -15.931 -85.969   2.401  1.00  0.00      BSYN  
ATOM   1065    C GLU   120     -14.157 -86.138  -3.136  1.00  0.00      BSYN  
ATOM   1066    O GLU   120     -13.383 -85.212  -3.202  1.00  0.00      BSYN  
ATOM   1067    N ASP   121     -14.789 -86.284  -4.291  1.00  0.00      BSYN  
ATOM   1068    H ASP   121     -15.502 -86.955  -4.247  1.00  0.00      BSYN  
ATOM   1069   CA ASP   121     -14.690 -85.460  -5.509  1.00  0.00      BSYN  
ATOM   1070   CB ASP   121     -15.394 -86.011  -6.819  1.00  0.00      BSYN  
ATOM   1071   CG ASP   121     -15.103 -85.141  -8.003  1.00  0.00      BSYN  
ATOM   1072  OD1 ASP   121     -13.953 -84.795  -8.221  1.00  0.00      BSYN  
ATOM   1073  OD2 ASP   121     -15.985 -84.748  -8.679  1.00  0.00      BSYN  
ATOM   1074    C ASP   121     -15.411 -84.088  -5.277  1.00  0.00      BSYN  
ATOM   1075    O ASP   121     -16.596 -84.056  -4.849  1.00  0.00      BSYN  
ATOM   1076    N PRO   122     -14.751 -82.944  -5.381  1.00  0.00      BSYN  
ATOM   1077   CD PRO   122     -13.394 -82.770  -4.919  1.00  0.00      BSYN  
ATOM   1078   CA PRO   122     -15.303 -81.610  -5.249  1.00  0.00      BSYN  
ATOM   1079   CB PRO   122     -14.250 -80.725  -4.667  1.00  0.00      BSYN  
ATOM   1080   CG PRO   122     -13.040 -81.348  -5.101  1.00  0.00      BSYN  
ATOM   1081    C PRO   122     -15.997 -80.862  -6.427  1.00  0.00      BSYN  
ATOM   1082    O PRO   122     -15.412 -80.755  -7.484  1.00  0.00      BSYN  
ATOM   1083    N PRO   123     -17.291 -80.507  -6.375  1.00  0.00      BSYN  
ATOM   1084   CD PRO   123     -18.216 -81.012  -5.400  1.00  0.00      BSYN  
ATOM   1085   CA PRO   123     -18.109 -79.801  -7.407  1.00  0.00      BSYN  
ATOM   1086   CB PRO   123     -19.355 -80.756  -7.353  1.00  0.00      BSYN  
ATOM   1087   CG PRO   123     -19.604 -81.179  -5.974  1.00  0.00      BSYN  
ATOM   1088    C PRO   123     -18.320 -78.396  -6.991  1.00  0.00      BSYN  
ATOM   1089    O PRO   123     -18.901 -78.110  -5.952  1.00  0.00      BSYN  
ATOM   1090    N GLN   124     -18.028 -77.583  -7.973  1.00  0.00      BSYN  
ATOM   1091    H GLN   124     -17.560 -78.006  -8.723  1.00  0.00      BSYN  
ATOM   1092   CA GLN   124     -18.437 -76.281  -8.078  1.00  0.00      BSYN  
ATOM   1093   CB GLN   124     -17.292 -75.285  -7.715  1.00  0.00      BSYN  
ATOM   1094   CG GLN   124     -17.223 -74.920  -6.167  1.00  0.00      BSYN  
ATOM   1095   CD GLN   124     -18.402 -74.348  -5.423  1.00  0.00      BSYN  
ATOM   1096  OE1 GLN   124     -19.123 -73.393  -5.873  1.00  0.00      BSYN  
ATOM   1097  NE2 GLN   124     -18.647 -74.946  -4.190  1.00  0.00      BSYN  
ATOM   1098 HE21 GLN   124     -18.142 -75.765  -4.004  1.00  0.00      BSYN  
ATOM   1099 HE22 GLN   124     -19.483 -74.676  -3.754  1.00  0.00      BSYN  
ATOM   1100    C GLN   124     -18.921 -75.770  -9.456  1.00  0.00      BSYN  
ATOM   1101    O GLN   124     -18.269 -76.269 -10.436  1.00  0.00      BSYN  
ATOM   1102    N GLU   125     -19.815 -74.830  -9.450  1.00  0.00      BSYN  
ATOM   1103    H GLU   125     -19.781 -74.383  -8.579  1.00  0.00      BSYN  
ATOM   1104   CA GLU   125     -20.333 -74.286 -10.736  1.00  0.00      BSYN  
ATOM   1105   CB GLU   125     -21.884 -74.430 -10.965  1.00  0.00      BSYN  
ATOM   1106   CG GLU   125     -23.005 -73.939  -9.960  1.00  0.00      BSYN  
ATOM   1107   CD GLU   125     -23.006 -74.823  -8.732  1.00  0.00      BSYN  
ATOM   1108  OE1 GLU   125     -23.635 -75.825  -8.839  1.00  0.00      BSYN  
ATOM   1109  OE2 GLU   125     -22.248 -74.507  -7.806  1.00  0.00      BSYN  
ATOM   1110    C GLU   125     -19.961 -72.747 -10.681  1.00  0.00      BSYN  
ATOM   1111    O GLU   125     -20.035 -72.160  -9.646  1.00  0.00      BSYN  
ATOM   1112    N GLU   126     -19.519 -72.136 -11.789  1.00  0.00      BSYN  
ATOM   1113    H GLU   126     -19.414 -72.791 -12.510  1.00  0.00      BSYN  
ATOM   1114   CA GLU   126     -19.272 -70.700 -11.959  1.00  0.00      BSYN  
ATOM   1115   CB GLU   126     -18.639 -70.598 -13.320  1.00  0.00      BSYN  
ATOM   1116   CG GLU   126     -17.368 -71.252 -13.598  1.00  0.00      BSYN  
ATOM   1117   CD GLU   126     -16.817 -71.053 -14.992  1.00  0.00      BSYN  
ATOM   1118  OE1 GLU   126     -15.638 -71.201 -15.127  1.00  0.00      BSYN  
ATOM   1119  OE2 GLU   126     -17.517 -70.795 -16.008  1.00  0.00      BSYN  
ATOM   1120    C GLU   126     -20.467 -69.747 -11.869  1.00  0.00      BSYN  
ATOM   1121    O GLU   126     -20.354 -68.527 -11.896  1.00  0.00      BSYN  
ATOM   1122    N TYR   127     -21.600 -70.422 -11.665  1.00  0.00      BSYN  
ATOM   1123    H TYR   127     -21.642 -71.401 -11.642  1.00  0.00      BSYN  
ATOM   1124   CA TYR   127     -22.934 -69.839 -11.518  1.00  0.00      BSYN  
ATOM   1125   CB TYR   127     -24.060 -70.715 -12.002  1.00  0.00      BSYN  
ATOM   1126   CG TYR   127     -24.182 -70.774 -13.494  1.00  0.00      BSYN  
ATOM   1127  CD1 TYR   127     -25.142 -69.863 -14.053  1.00  0.00      BSYN  
ATOM   1128  CE1 TYR   127     -25.218 -69.832 -15.445  1.00  0.00      BSYN  
ATOM   1129  CD2 TYR   127     -23.323 -71.526 -14.256  1.00  0.00      BSYN  
ATOM   1130  CE2 TYR   127     -23.458 -71.431 -15.631  1.00  0.00      BSYN  
ATOM   1131   CZ TYR   127     -24.385 -70.628 -16.134  1.00  0.00      BSYN  
ATOM   1132   OH TYR   127     -24.474 -70.479 -17.533  1.00  0.00      BSYN  
ATOM   1133   HH TYR   127     -24.749 -69.603 -17.813  1.00  0.00      BSYN  
ATOM   1134    C TYR   127     -23.350 -69.381 -10.083  1.00  0.00      BSYN  
ATOM   1135    O TYR   127     -23.611 -70.148  -9.119  1.00  0.00      BSYN  
ATOM   1136    N GLN   128     -23.667 -68.113  -9.651  1.00  0.00      BSYN  
ATOM   1137    H GLN   128     -23.715 -67.836  -8.712  1.00  0.00      BSYN  
ATOM   1138   CA GLN   128     -24.082 -67.051 -10.562  1.00  0.00      BSYN  
ATOM   1139   CB GLN   128     -25.247 -66.288 -10.010  1.00  0.00      BSYN  
ATOM   1140   CG GLN   128     -26.284 -65.969 -10.961  1.00  0.00      BSYN  
ATOM   1141   CD GLN   128     -27.597 -65.590 -10.280  1.00  0.00      BSYN  
ATOM   1142  OE1 GLN   128     -28.402 -66.470  -9.861  1.00  0.00      BSYN  
ATOM   1143  NE2 GLN   128     -27.842 -64.268 -10.180  1.00  0.00      BSYN  
ATOM   1144 HE21 GLN   128     -27.181 -63.635 -10.531  1.00  0.00      BSYN  
ATOM   1145 HE22 GLN   128     -28.740 -64.004  -9.891  1.00  0.00      BSYN  
ATOM   1146    C GLN   128     -22.937 -66.146 -10.707  1.00  0.00      BSYN  
ATOM   1147    O GLN   128     -22.079 -66.107  -9.848  1.00  0.00      BSYN  
ATOM   1148    N GLU   129     -22.920 -65.260 -11.740  1.00  0.00      BSYN  
ATOM   1149    H GLU   129     -23.515 -65.503 -12.481  1.00  0.00      BSYN  
ATOM   1150   CA GLU   129     -21.917 -64.266 -12.126  1.00  0.00      BSYN  
ATOM   1151   CB GLU   129     -21.883 -63.712 -13.573  1.00  0.00      BSYN  
ATOM   1152   CG GLU   129     -21.250 -64.603 -14.638  1.00  0.00      BSYN  
ATOM   1153   CD GLU   129     -22.097 -65.699 -15.283  1.00  0.00      BSYN  
ATOM   1154  OE1 GLU   129     -22.061 -65.876 -16.534  1.00  0.00      BSYN  
ATOM   1155  OE2 GLU   129     -22.862 -66.380 -14.617  1.00  0.00      BSYN  
ATOM   1156    C GLU   129     -21.606 -63.013 -11.227  1.00  0.00      BSYN  
ATOM   1157    O GLU   129     -22.407 -62.493 -10.527  1.00  0.00      BSYN  
ATOM   1158    N TYR   130     -20.251 -62.817 -11.297  1.00  0.00      BSYN  
ATOM   1159    H TYR   130     -19.602 -63.475 -11.624  1.00  0.00      BSYN  
ATOM   1160   CA TYR   130     -19.551 -61.636 -10.789  1.00  0.00      BSYN  
ATOM   1161   CB TYR   130     -18.643 -62.158  -9.659  1.00  0.00      BSYN  
ATOM   1162   CG TYR   130     -19.406 -62.475  -8.394  1.00  0.00      BSYN  
ATOM   1163  CD1 TYR   130     -19.400 -63.851  -8.048  1.00  0.00      BSYN  
ATOM   1164  CE1 TYR   130     -19.759 -64.246  -6.774  1.00  0.00      BSYN  
ATOM   1165  CD2 TYR   130     -19.890 -61.517  -7.513  1.00  0.00      BSYN  
ATOM   1166  CE2 TYR   130     -20.370 -61.890  -6.304  1.00  0.00      BSYN  
ATOM   1167   CZ TYR   130     -20.229 -63.214  -5.893  1.00  0.00      BSYN  
ATOM   1168   OH TYR   130     -20.730 -63.659  -4.656  1.00  0.00      BSYN  
ATOM   1169   HH TYR   130     -21.086 -62.921  -4.156  1.00  0.00      BSYN  
ATOM   1170    C TYR   130     -18.612 -61.131 -11.895  1.00  0.00      BSYN  
ATOM   1171    O TYR   130     -17.455 -61.593 -11.977  1.00  0.00      BSYN  
ATOM   1172    N GLU   131     -19.105 -60.136 -12.655  1.00  0.00      BSYN  
ATOM   1173    H GLU   131     -20.039 -60.107 -12.359  1.00  0.00      BSYN  
ATOM   1174   CA GLU   131     -18.389 -59.280 -13.633  1.00  0.00      BSYN  
ATOM   1175   CB GLU   131     -19.363 -58.365 -14.443  1.00  0.00      BSYN  
ATOM   1176   CG GLU   131     -20.227 -59.152 -15.399  1.00  0.00      BSYN  
ATOM   1177   CD GLU   131     -21.397 -58.624 -16.249  1.00  0.00      BSYN  
ATOM   1178  OE1 GLU   131     -22.172 -57.747 -15.809  1.00  0.00      BSYN  
ATOM   1179  OE2 GLU   131     -21.765 -59.206 -17.243  1.00  0.00      BSYN  
ATOM   1180    C GLU   131     -17.148 -58.416 -13.187  1.00  0.00      BSYN  
ATOM   1181    O GLU   131     -17.219 -57.586 -12.251  1.00  0.00      BSYN  
ATOM   1182    N PRO   132     -15.928 -58.706 -13.717  1.00  0.00      BSYN  
ATOM   1183   CD PRO   132     -15.818 -59.720 -14.705  1.00  0.00      BSYN  
ATOM   1184   CA PRO   132     -14.709 -57.885 -13.530  1.00  0.00      BSYN  
ATOM   1185   CB PRO   132     -13.735 -58.720 -14.294  1.00  0.00      BSYN  
ATOM   1186   CG PRO   132     -14.290 -60.004 -14.598  1.00  0.00      BSYN  
ATOM   1187    C PRO   132     -14.537 -56.476 -14.051  1.00  0.00      BSYN  
ATOM   1188    O PRO   132     -15.367 -56.165 -14.917  1.00  0.00      BSYN  
ATOM   1189    N GLU   133     -13.563 -55.648 -13.662  1.00  0.00      BSYN  
ATOM   1190    H GLU   133     -12.902 -55.990 -13.024  1.00  0.00      BSYN  
ATOM   1191   CA GLU   133     -13.501 -54.262 -14.281  1.00  0.00      BSYN  
ATOM   1192   CB GLU   133     -14.383 -53.264 -13.498  1.00  0.00      BSYN  
ATOM   1193   CG GLU   133     -15.750 -52.955 -13.982  1.00  0.00      BSYN  
ATOM   1194   CD GLU   133     -16.496 -51.950 -13.004  1.00  0.00      BSYN  
ATOM   1195  OE1 GLU   133     -17.664 -52.152 -12.706  1.00  0.00      BSYN  
ATOM   1196  OE2 GLU   133     -15.882 -50.929 -12.656  1.00  0.00      BSYN  
ATOM   1197    C GLU   133     -12.148 -53.680 -14.168  1.00  0.00      BSYN  
ATOM   1198    O GLU   133     -11.256 -54.548 -14.335  1.00  0.00      BSYN  
ATOM   1199    N ALA   134     -11.743 -52.448 -14.107  1.00  0.00      BSYN  
ATOM   1200    H ALA   134     -12.459 -51.821 -13.874  1.00  0.00      BSYN  
ATOM   1201   CA ALA   134     -10.365 -51.899 -14.164  1.00  0.00      BSYN  
ATOM   1202   CB ALA   134     -10.413 -50.420 -14.360  1.00  0.00      BSYN  
ATOM   1203    C ALA   134      -9.294 -52.327 -13.084  1.00  0.00      BSYN  
ATOM   1204  OT1 ALA   134      -8.285 -52.920 -13.416  1.00  0.00      BSYN  
ATOM   1205  OT2 ALA   134      -9.484 -52.094 -11.871  1.00  0.00      BSYN  
END
