# Supplementary material for: Data set of intrinsically disordered proteins analysed at a local protein conformation level
Source: Data Brief. 2020 Mar 5;29:105383. doi: 10.1016/j.dib.2020.105383 (PMC7078294; doi:10.1016/j.dib.2020.105383)
Supplement: Supplementary file 1 [file mmc1.zip › the data/1-DATA/PED1AAD-pdb/1AAD-189.pdb]

CRYST1    1.000    1.000    1.000  90.00  90.00  90.00 P 1           1
ATOM      1  HT1 MET     1      10.172 -84.713 -44.751  1.00  0.00      BSYN  
ATOM      2  HT2 MET     1       9.239 -85.727 -45.727  1.00  0.00      BSYN  
ATOM      3    N MET     1       9.216 -85.095 -44.901  1.00  0.00      BSYN  
ATOM      4  HT3 MET     1       9.157 -85.614 -44.001  1.00  0.00      BSYN  
ATOM      5   CA MET     1       8.199 -84.017 -44.976  1.00  0.00      BSYN  
ATOM      6   CB MET     1       8.474 -83.192 -46.256  1.00  0.00      BSYN  
ATOM      7   CG MET     1       8.654 -83.830 -47.680  1.00  0.00      BSYN  
ATOM      8   SD MET     1       7.241 -84.802 -48.271  1.00  0.00      BSYN  
ATOM      9   CE MET     1       7.976 -86.440 -47.991  1.00  0.00      BSYN  
ATOM     10    C MET     1       6.717 -84.232 -44.665  1.00  0.00      BSYN  
ATOM     11    O MET     1       6.028 -83.309 -44.197  1.00  0.00      BSYN  
ATOM     12    N ASP     2       6.475 -85.541 -44.649  1.00  0.00      BSYN  
ATOM     13    H ASP     2       7.214 -86.136 -44.895  1.00  0.00      BSYN  
ATOM     14   CA ASP     2       5.285 -86.089 -44.091  1.00  0.00      BSYN  
ATOM     15   CB ASP     2       4.526 -86.773 -45.239  1.00  0.00      BSYN  
ATOM     16   CG ASP     2       3.026 -86.858 -44.731  1.00  0.00      BSYN  
ATOM     17  OD1 ASP     2       2.310 -87.540 -45.457  1.00  0.00      BSYN  
ATOM     18  OD2 ASP     2       2.584 -86.055 -43.917  1.00  0.00      BSYN  
ATOM     19    C ASP     2       5.470 -87.073 -42.892  1.00  0.00      BSYN  
ATOM     20    O ASP     2       6.381 -87.950 -43.010  1.00  0.00      BSYN  
ATOM     21    N VAL     3       4.498 -87.085 -41.951  1.00  0.00      BSYN  
ATOM     22    H VAL     3       3.958 -86.272 -41.860  1.00  0.00      BSYN  
ATOM     23   CA VAL     3       4.327 -88.077 -40.839  1.00  0.00      BSYN  
ATOM     24   CB VAL     3       4.440 -87.121 -39.636  1.00  0.00      BSYN  
ATOM     25  CG1 VAL     3       3.948 -87.779 -38.364  1.00  0.00      BSYN  
ATOM     26  CG2 VAL     3       5.825 -86.537 -39.462  1.00  0.00      BSYN  
ATOM     27    C VAL     3       2.974 -88.685 -41.055  1.00  0.00      BSYN  
ATOM     28    O VAL     3       2.039 -88.008 -41.585  1.00  0.00      BSYN  
ATOM     29    N PHE     4       2.963 -90.018 -40.913  1.00  0.00      BSYN  
ATOM     30    H PHE     4       3.741 -90.483 -40.539  1.00  0.00      BSYN  
ATOM     31   CA PHE     4       1.703 -90.809 -41.177  1.00  0.00      BSYN  
ATOM     32   CB PHE     4       1.750 -92.065 -42.104  1.00  0.00      BSYN  
ATOM     33   CG PHE     4       2.210 -91.740 -43.488  1.00  0.00      BSYN  
ATOM     34  CD1 PHE     4       3.502 -91.369 -43.698  1.00  0.00      BSYN  
ATOM     35  CD2 PHE     4       1.453 -92.129 -44.574  1.00  0.00      BSYN  
ATOM     36  CE1 PHE     4       4.167 -91.445 -44.943  1.00  0.00      BSYN  
ATOM     37  CE2 PHE     4       2.129 -92.288 -45.805  1.00  0.00      BSYN  
ATOM     38   CZ PHE     4       3.405 -91.860 -46.007  1.00  0.00      BSYN  
ATOM     39    C PHE     4       0.982 -91.076 -39.912  1.00  0.00      BSYN  
ATOM     40    O PHE     4       1.437 -91.995 -39.169  1.00  0.00      BSYN  
ATOM     41    N MET     5       0.174 -90.081 -39.527  1.00  0.00      BSYN  
ATOM     42    H MET     5       0.410 -89.168 -39.793  1.00  0.00      BSYN  
ATOM     43   CA MET     5      -0.744 -90.322 -38.444  1.00  0.00      BSYN  
ATOM     44   CB MET     5      -1.611 -88.953 -38.232  1.00  0.00      BSYN  
ATOM     45   CG MET     5      -1.221 -87.921 -37.112  1.00  0.00      BSYN  
ATOM     46   SD MET     5       0.530 -87.433 -37.118  1.00  0.00      BSYN  
ATOM     47   CE MET     5       0.677 -87.786 -35.376  1.00  0.00      BSYN  
ATOM     48    C MET     5      -1.592 -91.608 -38.585  1.00  0.00      BSYN  
ATOM     49    O MET     5      -2.734 -91.603 -39.177  1.00  0.00      BSYN  
ATOM     50    N LYS     6      -1.155 -92.612 -37.839  1.00  0.00      BSYN  
ATOM     51    H LYS     6      -0.612 -92.315 -37.079  1.00  0.00      BSYN  
ATOM     52   CA LYS     6      -1.661 -94.006 -38.093  1.00  0.00      BSYN  
ATOM     53   CB LYS     6      -0.378 -94.781 -37.635  1.00  0.00      BSYN  
ATOM     54   CG LYS     6       0.698 -94.989 -38.600  1.00  0.00      BSYN  
ATOM     55   CD LYS     6       1.776 -95.660 -37.849  1.00  0.00      BSYN  
ATOM     56   CE LYS     6       3.178 -95.755 -38.400  1.00  0.00      BSYN  
ATOM     57   NZ LYS     6       4.032 -96.174 -37.302  1.00  0.00      BSYN  
ATOM     58  HZ1 LYS     6       4.965 -96.398 -37.705  1.00  0.00      BSYN  
ATOM     59  HZ2 LYS     6       3.984 -95.332 -36.694  1.00  0.00      BSYN  
ATOM     60  HZ3 LYS     6       3.563 -96.979 -36.840  1.00  0.00      BSYN  
ATOM     61    C LYS     6      -2.909 -94.438 -37.311  1.00  0.00      BSYN  
ATOM     62    O LYS     6      -3.362 -95.496 -37.380  1.00  0.00      BSYN  
ATOM     63    N GLY     7      -3.503 -93.407 -36.692  1.00  0.00      BSYN  
ATOM     64    H GLY     7      -3.039 -92.567 -36.497  1.00  0.00      BSYN  
ATOM     65   CA GLY     7      -4.856 -93.582 -36.212  1.00  0.00      BSYN  
ATOM     66    C GLY     7      -5.568 -92.290 -35.938  1.00  0.00      BSYN  
ATOM     67    O GLY     7      -5.353 -91.637 -34.932  1.00  0.00      BSYN  
ATOM     68    N LEU     8      -6.639 -91.970 -36.584  1.00  0.00      BSYN  
ATOM     69    H LEU     8      -7.186 -91.428 -35.977  1.00  0.00      BSYN  
ATOM     70   CA LEU     8      -7.015 -92.578 -37.830  1.00  0.00      BSYN  
ATOM     71   CB LEU     8      -8.570 -92.561 -38.077  1.00  0.00      BSYN  
ATOM     72   CG LEU     8      -9.251 -93.457 -39.073  1.00  0.00      BSYN  
ATOM     73  CD1 LEU     8      -9.103 -94.953 -38.794  1.00  0.00      BSYN  
ATOM     74  CD2 LEU     8     -10.644 -92.861 -39.214  1.00  0.00      BSYN  
ATOM     75    C LEU     8      -6.261 -92.084 -39.030  1.00  0.00      BSYN  
ATOM     76    O LEU     8      -5.904 -90.895 -39.038  1.00  0.00      BSYN  
ATOM     77    N SER     9      -6.263 -92.832 -40.101  1.00  0.00      BSYN  
ATOM     78    H SER     9      -6.591 -93.754 -40.066  1.00  0.00      BSYN  
ATOM     79   CA SER     9      -5.785 -92.337 -41.371  1.00  0.00      BSYN  
ATOM     80   CB SER     9      -5.514 -93.527 -42.321  1.00  0.00      BSYN  
ATOM     81   OG SER     9      -4.393 -94.384 -42.068  1.00  0.00      BSYN  
ATOM     82   HG SER     9      -3.685 -93.837 -41.720  1.00  0.00      BSYN  
ATOM     83    C SER     9      -6.675 -91.202 -41.858  1.00  0.00      BSYN  
ATOM     84    O SER     9      -6.014 -90.306 -42.474  1.00  0.00      BSYN  
ATOM     85    N MET    10      -8.017 -91.096 -41.773  1.00  0.00      BSYN  
ATOM     86    H MET    10      -8.423 -91.960 -41.554  1.00  0.00      BSYN  
ATOM     87   CA MET    10      -8.635 -89.900 -42.262  1.00  0.00      BSYN  
ATOM     88   CB MET    10     -10.066 -90.149 -42.721  1.00  0.00      BSYN  
ATOM     89   CG MET    10     -10.149 -90.898 -43.988  1.00  0.00      BSYN  
ATOM     90   SD MET    10      -9.800 -89.827 -45.417  1.00  0.00      BSYN  
ATOM     91   CE MET    10      -8.360 -90.556 -45.950  1.00  0.00      BSYN  
ATOM     92    C MET    10      -8.621 -88.641 -41.389  1.00  0.00      BSYN  
ATOM     93    O MET    10      -8.726 -87.662 -41.958  1.00  0.00      BSYN  
ATOM     94    N ALA    11      -8.568 -88.846 -40.015  1.00  0.00      BSYN  
ATOM     95    H ALA    11      -8.586 -89.807 -39.822  1.00  0.00      BSYN  
ATOM     96   CA ALA    11      -8.433 -87.713 -39.133  1.00  0.00      BSYN  
ATOM     97   CB ALA    11      -9.723 -87.158 -38.782  1.00  0.00      BSYN  
ATOM     98    C ALA    11      -7.734 -88.165 -37.830  1.00  0.00      BSYN  
ATOM     99    O ALA    11      -8.330 -88.942 -37.190  1.00  0.00      BSYN  
ATOM    100    N LYS    12      -6.530 -87.558 -37.471  1.00  0.00      BSYN  
ATOM    101    H LYS    12      -5.967 -87.140 -38.155  1.00  0.00      BSYN  
ATOM    102   CA LYS    12      -6.273 -87.505 -36.010  1.00  0.00      BSYN  
ATOM    103   CB LYS    12      -5.098 -88.268 -35.453  1.00  0.00      BSYN  
ATOM    104   CG LYS    12      -4.737 -88.292 -33.885  1.00  0.00      BSYN  
ATOM    105   CD LYS    12      -3.672 -89.312 -34.110  1.00  0.00      BSYN  
ATOM    106   CE LYS    12      -3.392 -89.941 -32.837  1.00  0.00      BSYN  
ATOM    107   NZ LYS    12      -4.449 -90.805 -32.371  1.00  0.00      BSYN  
ATOM    108  HZ1 LYS    12      -4.779 -91.192 -33.278  1.00  0.00      BSYN  
ATOM    109  HZ2 LYS    12      -4.296 -91.567 -31.680  1.00  0.00      BSYN  
ATOM    110  HZ3 LYS    12      -5.275 -90.376 -31.905  1.00  0.00      BSYN  
ATOM    111    C LYS    12      -5.890 -86.007 -35.750  1.00  0.00      BSYN  
ATOM    112    O LYS    12      -5.108 -85.454 -36.558  1.00  0.00      BSYN  
ATOM    113    N GLU    13      -6.303 -85.506 -34.564  1.00  0.00      BSYN  
ATOM    114    H GLU    13      -6.144 -86.172 -33.863  1.00  0.00      BSYN  
ATOM    115   CA GLU    13      -6.290 -84.044 -34.279  1.00  0.00      BSYN  
ATOM    116   CB GLU    13      -6.899 -83.684 -32.979  1.00  0.00      BSYN  
ATOM    117   CG GLU    13      -8.424 -83.567 -33.020  1.00  0.00      BSYN  
ATOM    118   CD GLU    13      -9.179 -84.897 -33.055  1.00  0.00      BSYN  
ATOM    119  OE1 GLU    13      -8.657 -85.968 -33.078  1.00  0.00      BSYN  
ATOM    120  OE2 GLU    13     -10.407 -84.790 -33.159  1.00  0.00      BSYN  
ATOM    121    C GLU    13      -4.847 -83.559 -34.220  1.00  0.00      BSYN  
ATOM    122    O GLU    13      -3.970 -84.041 -33.542  1.00  0.00      BSYN  
ATOM    123    N GLY    14      -4.584 -82.443 -34.795  1.00  0.00      BSYN  
ATOM    124    H GLY    14      -5.321 -82.020 -35.283  1.00  0.00      BSYN  
ATOM    125   CA GLY    14      -3.330 -81.784 -34.787  1.00  0.00      BSYN  
ATOM    126    C GLY    14      -3.304 -80.845 -35.967  1.00  0.00      BSYN  
ATOM    127    O GLY    14      -4.196 -79.959 -36.006  1.00  0.00      BSYN  
ATOM    128    N VAL    15      -2.379 -81.069 -36.950  1.00  0.00      BSYN  
ATOM    129    H VAL    15      -1.753 -81.812 -36.820  1.00  0.00      BSYN  
ATOM    130   CA VAL    15      -2.301 -80.388 -38.209  1.00  0.00      BSYN  
ATOM    131   CB VAL    15      -0.844 -79.865 -38.473  1.00  0.00      BSYN  
ATOM    132  CG1 VAL    15      -0.605 -79.440 -39.930  1.00  0.00      BSYN  
ATOM    133  CG2 VAL    15      -0.406 -78.729 -37.457  1.00  0.00      BSYN  
ATOM    134    C VAL    15      -2.841 -81.289 -39.292  1.00  0.00      BSYN  
ATOM    135    O VAL    15      -2.356 -82.504 -39.524  1.00  0.00      BSYN  
ATOM    136    N VAL    16      -3.841 -80.772 -40.000  1.00  0.00      BSYN  
ATOM    137    H VAL    16      -3.978 -79.801 -39.992  1.00  0.00      BSYN  
ATOM    138   CA VAL    16      -4.547 -81.723 -40.818  1.00  0.00      BSYN  
ATOM    139   CB VAL    16      -5.980 -82.078 -40.208  1.00  0.00      BSYN  
ATOM    140  CG1 VAL    16      -6.670 -83.016 -41.352  1.00  0.00      BSYN  
ATOM    141  CG2 VAL    16      -5.781 -83.072 -39.051  1.00  0.00      BSYN  
ATOM    142    C VAL    16      -4.809 -81.315 -42.348  1.00  0.00      BSYN  
ATOM    143    O VAL    16      -5.208 -80.158 -42.587  1.00  0.00      BSYN  
ATOM    144    N ALA    17      -4.448 -82.200 -43.356  1.00  0.00      BSYN  
ATOM    145    H ALA    17      -3.951 -83.003 -43.093  1.00  0.00      BSYN  
ATOM    146   CA ALA    17      -4.646 -81.845 -44.749  1.00  0.00      BSYN  
ATOM    147   CB ALA    17      -3.362 -81.563 -45.503  1.00  0.00      BSYN  
ATOM    148    C ALA    17      -5.378 -82.896 -45.482  1.00  0.00      BSYN  
ATOM    149    O ALA    17      -5.141 -84.124 -45.271  1.00  0.00      BSYN  
ATOM    150    N ALA    18      -6.349 -82.476 -46.327  1.00  0.00      BSYN  
ATOM    151    H ALA    18      -6.628 -83.156 -46.976  1.00  0.00      BSYN  
ATOM    152   CA ALA    18      -6.846 -81.145 -46.607  1.00  0.00      BSYN  
ATOM    153   CB ALA    18      -6.321 -80.735 -47.890  1.00  0.00      BSYN  
ATOM    154    C ALA    18      -8.365 -81.030 -46.575  1.00  0.00      BSYN  
ATOM    155    O ALA    18      -8.987 -80.334 -47.377  1.00  0.00      BSYN  
ATOM    156    N ALA    19      -8.911 -81.735 -45.534  1.00  0.00      BSYN  
ATOM    157    H ALA    19      -8.241 -82.039 -44.887  1.00  0.00      BSYN  
ATOM    158   CA ALA    19     -10.342 -82.022 -45.399  1.00  0.00      BSYN  
ATOM    159   CB ALA    19     -10.720 -82.886 -44.106  1.00  0.00      BSYN  
ATOM    160    C ALA    19     -11.257 -80.743 -45.604  1.00  0.00      BSYN  
ATOM    161    O ALA    19     -10.826 -79.635 -45.257  1.00  0.00      BSYN  
ATOM    162    N GLU    20     -12.479 -80.797 -46.127  1.00  0.00      BSYN  
ATOM    163    H GLU    20     -12.848 -81.705 -46.132  1.00  0.00      BSYN  
ATOM    164   CA GLU    20     -13.107 -79.643 -46.769  1.00  0.00      BSYN  
ATOM    165   CB GLU    20     -13.889 -80.081 -47.956  1.00  0.00      BSYN  
ATOM    166   CG GLU    20     -14.305 -78.695 -48.521  1.00  0.00      BSYN  
ATOM    167   CD GLU    20     -15.664 -78.623 -49.232  1.00  0.00      BSYN  
ATOM    168  OE1 GLU    20     -15.820 -78.258 -50.408  1.00  0.00      BSYN  
ATOM    169  OE2 GLU    20     -16.581 -79.078 -48.618  1.00  0.00      BSYN  
ATOM    170    C GLU    20     -13.986 -78.997 -45.681  1.00  0.00      BSYN  
ATOM    171    O GLU    20     -14.954 -79.653 -45.491  1.00  0.00      BSYN  
ATOM    172    N LYS    21     -13.690 -77.894 -45.000  1.00  0.00      BSYN  
ATOM    173    H LYS    21     -12.825 -77.435 -45.040  1.00  0.00      BSYN  
ATOM    174   CA LYS    21     -14.641 -77.470 -43.964  1.00  0.00      BSYN  
ATOM    175   CB LYS    21     -14.135 -77.474 -42.560  1.00  0.00      BSYN  
ATOM    176   CG LYS    21     -13.450 -78.867 -42.239  1.00  0.00      BSYN  
ATOM    177   CD LYS    21     -12.369 -78.936 -41.155  1.00  0.00      BSYN  
ATOM    178   CE LYS    21     -12.652 -78.914 -39.583  1.00  0.00      BSYN  
ATOM    179   NZ LYS    21     -13.369 -80.045 -39.023  1.00  0.00      BSYN  
ATOM    180  HZ1 LYS    21     -14.338 -80.243 -39.345  1.00  0.00      BSYN  
ATOM    181  HZ2 LYS    21     -12.705 -80.845 -39.049  1.00  0.00      BSYN  
ATOM    182  HZ3 LYS    21     -13.418 -79.896 -37.994  1.00  0.00      BSYN  
ATOM    183    C LYS    21     -14.983 -76.071 -44.451  1.00  0.00      BSYN  
ATOM    184    O LYS    21     -14.380 -75.071 -44.060  1.00  0.00      BSYN  
ATOM    185    N THR    22     -15.941 -75.973 -45.383  1.00  0.00      BSYN  
ATOM    186    H THR    22     -16.350 -76.768 -45.784  1.00  0.00      BSYN  
ATOM    187   CA THR    22     -16.624 -74.609 -45.634  1.00  0.00      BSYN  
ATOM    188   CB THR    22     -17.680 -74.516 -46.684  1.00  0.00      BSYN  
ATOM    189  OG1 THR    22     -17.027 -75.330 -47.718  1.00  0.00      BSYN  
ATOM    190  HG1 THR    22     -16.262 -74.961 -48.166  1.00  0.00      BSYN  
ATOM    191  CG2 THR    22     -17.935 -73.131 -47.303  1.00  0.00      BSYN  
ATOM    192    C THR    22     -17.253 -74.035 -44.381  1.00  0.00      BSYN  
ATOM    193    O THR    22     -18.357 -74.342 -43.971  1.00  0.00      BSYN  
ATOM    194    N LYS    23     -16.392 -73.194 -43.830  1.00  0.00      BSYN  
ATOM    195    H LYS    23     -15.560 -73.135 -44.344  1.00  0.00      BSYN  
ATOM    196   CA LYS    23     -16.590 -72.469 -42.560  1.00  0.00      BSYN  
ATOM    197   CB LYS    23     -15.700 -72.933 -41.315  1.00  0.00      BSYN  
ATOM    198   CG LYS    23     -15.627 -72.233 -39.862  1.00  0.00      BSYN  
ATOM    199   CD LYS    23     -14.289 -72.588 -39.207  1.00  0.00      BSYN  
ATOM    200   CE LYS    23     -14.261 -73.987 -38.898  1.00  0.00      BSYN  
ATOM    201   NZ LYS    23     -14.417 -74.319 -37.521  1.00  0.00      BSYN  
ATOM    202  HZ1 LYS    23     -15.331 -73.934 -37.208  1.00  0.00      BSYN  
ATOM    203  HZ2 LYS    23     -14.465 -75.353 -37.412  1.00  0.00      BSYN  
ATOM    204  HZ3 LYS    23     -13.610 -73.928 -36.995  1.00  0.00      BSYN  
ATOM    205    C LYS    23     -16.390 -70.932 -42.766  1.00  0.00      BSYN  
ATOM    206    O LYS    23     -17.110 -70.220 -42.112  1.00  0.00      BSYN  
ATOM    207    N GLN    24     -15.512 -70.442 -43.633  1.00  0.00      BSYN  
ATOM    208    H GLN    24     -15.029 -71.182 -44.057  1.00  0.00      BSYN  
ATOM    209   CA GLN    24     -15.304 -69.042 -43.851  1.00  0.00      BSYN  
ATOM    210   CB GLN    24     -14.037 -68.697 -44.653  1.00  0.00      BSYN  
ATOM    211   CG GLN    24     -13.082 -68.324 -43.524  1.00  0.00      BSYN  
ATOM    212   CD GLN    24     -11.900 -67.499 -43.886  1.00  0.00      BSYN  
ATOM    213  OE1 GLN    24     -11.921 -66.297 -43.723  1.00  0.00      BSYN  
ATOM    214  NE2 GLN    24     -10.782 -68.111 -44.229  1.00  0.00      BSYN  
ATOM    215 HE21 GLN    24     -10.622 -69.077 -44.272  1.00  0.00      BSYN  
ATOM    216 HE22 GLN    24     -10.047 -67.552 -44.556  1.00  0.00      BSYN  
ATOM    217    C GLN    24     -16.454 -68.169 -44.492  1.00  0.00      BSYN  
ATOM    218    O GLN    24     -17.248 -68.518 -45.309  1.00  0.00      BSYN  
ATOM    219    N GLY    25     -16.489 -67.040 -43.772  1.00  0.00      BSYN  
ATOM    220    H GLY    25     -15.968 -66.893 -42.955  1.00  0.00      BSYN  
ATOM    221   CA GLY    25     -17.424 -65.988 -44.175  1.00  0.00      BSYN  
ATOM    222    C GLY    25     -18.153 -65.297 -42.963  1.00  0.00      BSYN  
ATOM    223    O GLY    25     -17.677 -65.119 -41.857  1.00  0.00      BSYN  
ATOM    224    N VAL    26     -19.440 -64.970 -43.039  1.00  0.00      BSYN  
ATOM    225    H VAL    26     -19.828 -64.514 -42.263  1.00  0.00      BSYN  
ATOM    226   CA VAL    26     -20.246 -65.288 -44.236  1.00  0.00      BSYN  
ATOM    227   CB VAL    26     -21.628 -65.899 -43.815  1.00  0.00      BSYN  
ATOM    228  CG1 VAL    26     -21.279 -67.266 -43.359  1.00  0.00      BSYN  
ATOM    229  CG2 VAL    26     -22.425 -65.333 -42.721  1.00  0.00      BSYN  
ATOM    230    C VAL    26     -20.417 -64.090 -45.165  1.00  0.00      BSYN  
ATOM    231    O VAL    26     -19.669 -63.128 -44.998  1.00  0.00      BSYN  
ATOM    232    N THR    27     -21.286 -64.095 -46.114  1.00  0.00      BSYN  
ATOM    233    H THR    27     -21.693 -64.971 -46.280  1.00  0.00      BSYN  
ATOM    234   CA THR    27     -21.483 -62.916 -47.003  1.00  0.00      BSYN  
ATOM    235   CB THR    27     -21.954 -63.436 -48.290  1.00  0.00      BSYN  
ATOM    236  OG1 THR    27     -22.675 -64.562 -48.184  1.00  0.00      BSYN  
ATOM    237  HG1 THR    27     -22.976 -64.737 -49.078  1.00  0.00      BSYN  
ATOM    238  CG2 THR    27     -20.673 -63.558 -49.214  1.00  0.00      BSYN  
ATOM    239    C THR    27     -22.684 -62.071 -46.549  1.00  0.00      BSYN  
ATOM    240    O THR    27     -22.449 -60.947 -46.111  1.00  0.00      BSYN  
ATOM    241    N GLU    28     -23.866 -62.651 -46.382  1.00  0.00      BSYN  
ATOM    242    H GLU    28     -23.788 -63.628 -46.387  1.00  0.00      BSYN  
ATOM    243   CA GLU    28     -25.024 -61.873 -45.951  1.00  0.00      BSYN  
ATOM    244   CB GLU    28     -26.203 -62.502 -46.767  1.00  0.00      BSYN  
ATOM    245   CG GLU    28     -27.443 -61.794 -46.519  1.00  0.00      BSYN  
ATOM    246   CD GLU    28     -28.520 -62.427 -47.204  1.00  0.00      BSYN  
ATOM    247  OE1 GLU    28     -29.266 -61.656 -47.760  1.00  0.00      BSYN  
ATOM    248  OE2 GLU    28     -28.731 -63.663 -47.218  1.00  0.00      BSYN  
ATOM    249    C GLU    28     -25.202 -61.908 -44.453  1.00  0.00      BSYN  
ATOM    250    O GLU    28     -25.622 -62.871 -43.831  1.00  0.00      BSYN  
ATOM    251    N ALA    29     -24.901 -60.741 -43.950  1.00  0.00      BSYN  
ATOM    252    H ALA    29     -24.803 -59.970 -44.548  1.00  0.00      BSYN  
ATOM    253   CA ALA    29     -24.819 -60.498 -42.525  1.00  0.00      BSYN  
ATOM    254   CB ALA    29     -23.399 -60.640 -42.145  1.00  0.00      BSYN  
ATOM    255    C ALA    29     -25.223 -59.042 -42.108  1.00  0.00      BSYN  
ATOM    256    O ALA    29     -24.981 -58.062 -42.785  1.00  0.00      BSYN  
ATOM    257    N ALA    30     -25.704 -59.002 -40.811  1.00  0.00      BSYN  
ATOM    258    H ALA    30     -25.943 -59.824 -40.332  1.00  0.00      BSYN  
ATOM    259   CA ALA    30     -25.777 -57.688 -40.223  1.00  0.00      BSYN  
ATOM    260   CB ALA    30     -27.212 -57.234 -40.221  1.00  0.00      BSYN  
ATOM    261    C ALA    30     -25.320 -57.691 -38.792  1.00  0.00      BSYN  
ATOM    262    O ALA    30     -25.851 -58.480 -37.909  1.00  0.00      BSYN  
ATOM    263    N GLU    31     -24.483 -56.735 -38.389  1.00  0.00      BSYN  
ATOM    264    H GLU    31     -24.333 -55.902 -38.882  1.00  0.00      BSYN  
ATOM    265   CA GLU    31     -23.719 -56.759 -37.172  1.00  0.00      BSYN  
ATOM    266   CB GLU    31     -22.398 -56.069 -37.291  1.00  0.00      BSYN  
ATOM    267   CG GLU    31     -21.419 -56.936 -38.094  1.00  0.00      BSYN  
ATOM    268   CD GLU    31     -20.811 -57.990 -37.197  1.00  0.00      BSYN  
ATOM    269  OE1 GLU    31     -20.216 -57.779 -36.159  1.00  0.00      BSYN  
ATOM    270  OE2 GLU    31     -20.918 -59.152 -37.670  1.00  0.00      BSYN  
ATOM    271    C GLU    31     -24.647 -56.173 -36.038  1.00  0.00      BSYN  
ATOM    272    O GLU    31     -24.399 -56.436 -34.924  1.00  0.00      BSYN  
ATOM    273    N LYS    32     -25.407 -55.160 -36.422  1.00  0.00      BSYN  
ATOM    274    H LYS    32     -25.489 -55.032 -37.390  1.00  0.00      BSYN  
ATOM    275   CA LYS    32     -25.987 -54.245 -35.400  1.00  0.00      BSYN  
ATOM    276   CB LYS    32     -25.956 -52.817 -35.752  1.00  0.00      BSYN  
ATOM    277   CG LYS    32     -24.935 -51.975 -35.101  1.00  0.00      BSYN  
ATOM    278   CD LYS    32     -23.485 -52.149 -35.623  1.00  0.00      BSYN  
ATOM    279   CE LYS    32     -22.550 -51.184 -34.788  1.00  0.00      BSYN  
ATOM    280   NZ LYS    32     -21.375 -51.039 -35.442  1.00  0.00      BSYN  
ATOM    281  HZ1 LYS    32     -21.025 -51.973 -35.736  1.00  0.00      BSYN  
ATOM    282  HZ2 LYS    32     -21.438 -50.454 -36.300  1.00  0.00      BSYN  
ATOM    283  HZ3 LYS    32     -20.619 -50.600 -34.879  1.00  0.00      BSYN  
ATOM    284    C LYS    32     -27.384 -54.764 -34.903  1.00  0.00      BSYN  
ATOM    285    O LYS    32     -28.376 -54.106 -35.145  1.00  0.00      BSYN  
ATOM    286    N THR    33     -27.456 -55.976 -34.275  1.00  0.00      BSYN  
ATOM    287    H THR    33     -26.670 -56.541 -34.117  1.00  0.00      BSYN  
ATOM    288   CA THR    33     -28.650 -56.565 -33.716  1.00  0.00      BSYN  
ATOM    289   CB THR    33     -29.367 -57.438 -34.768  1.00  0.00      BSYN  
ATOM    290  OG1 THR    33     -29.640 -56.599 -35.947  1.00  0.00      BSYN  
ATOM    291  HG1 THR    33     -29.853 -55.714 -35.641  1.00  0.00      BSYN  
ATOM    292  CG2 THR    33     -30.706 -57.860 -34.322  1.00  0.00      BSYN  
ATOM    293    C THR    33     -28.231 -57.464 -32.495  1.00  0.00      BSYN  
ATOM    294    O THR    33     -27.146 -58.054 -32.470  1.00  0.00      BSYN  
ATOM    295    N LYS    34     -28.888 -57.263 -31.418  1.00  0.00      BSYN  
ATOM    296    H LYS    34     -29.750 -56.817 -31.556  1.00  0.00      BSYN  
ATOM    297   CA LYS    34     -28.464 -57.679 -30.051  1.00  0.00      BSYN  
ATOM    298   CB LYS    34     -27.859 -56.577 -29.241  1.00  0.00      BSYN  
ATOM    299   CG LYS    34     -26.652 -56.047 -29.910  1.00  0.00      BSYN  
ATOM    300   CD LYS    34     -25.539 -55.267 -29.249  1.00  0.00      BSYN  
ATOM    301   CE LYS    34     -25.010 -54.244 -30.234  1.00  0.00      BSYN  
ATOM    302   NZ LYS    34     -24.511 -52.946 -29.565  1.00  0.00      BSYN  
ATOM    303  HZ1 LYS    34     -25.322 -52.412 -29.190  1.00  0.00      BSYN  
ATOM    304  HZ2 LYS    34     -23.860 -53.180 -28.789  1.00  0.00      BSYN  
ATOM    305  HZ3 LYS    34     -24.007 -52.411 -30.300  1.00  0.00      BSYN  
ATOM    306    C LYS    34     -29.702 -58.367 -29.401  1.00  0.00      BSYN  
ATOM    307    O LYS    34     -30.840 -58.168 -29.782  1.00  0.00      BSYN  
ATOM    308    N GLU    35     -29.293 -59.208 -28.372  1.00  0.00      BSYN  
ATOM    309    H GLU    35     -28.321 -59.332 -28.349  1.00  0.00      BSYN  
ATOM    310   CA GLU    35     -30.273 -59.721 -27.436  1.00  0.00      BSYN  
ATOM    311   CB GLU    35     -29.864 -61.022 -26.893  1.00  0.00      BSYN  
ATOM    312   CG GLU    35     -29.558 -61.950 -28.092  1.00  0.00      BSYN  
ATOM    313   CD GLU    35     -30.779 -62.300 -28.897  1.00  0.00      BSYN  
ATOM    314  OE1 GLU    35     -31.851 -62.481 -28.348  1.00  0.00      BSYN  
ATOM    315  OE2 GLU    35     -30.721 -62.269 -30.126  1.00  0.00      BSYN  
ATOM    316    C GLU    35     -30.574 -58.855 -26.251  1.00  0.00      BSYN  
ATOM    317    O GLU    35     -31.624 -58.168 -26.195  1.00  0.00      BSYN  
ATOM    318    N GLY    36     -29.689 -58.771 -25.222  1.00  0.00      BSYN  
ATOM    319    H GLY    36     -28.882 -59.320 -25.307  1.00  0.00      BSYN  
ATOM    320   CA GLY    36     -29.722 -57.787 -24.075  1.00  0.00      BSYN  
ATOM    321    C GLY    36     -28.409 -57.870 -23.363  1.00  0.00      BSYN  
ATOM    322    O GLY    36     -27.731 -58.853 -23.613  1.00  0.00      BSYN  
ATOM    323    N VAL    37     -27.992 -56.920 -22.499  1.00  0.00      BSYN  
ATOM    324    H VAL    37     -28.660 -56.314 -22.116  1.00  0.00      BSYN  
ATOM    325   CA VAL    37     -26.703 -56.852 -21.848  1.00  0.00      BSYN  
ATOM    326   CB VAL    37     -26.344 -55.494 -21.539  1.00  0.00      BSYN  
ATOM    327  CG1 VAL    37     -26.493 -54.597 -22.746  1.00  0.00      BSYN  
ATOM    328  CG2 VAL    37     -27.015 -54.920 -20.243  1.00  0.00      BSYN  
ATOM    329    C VAL    37     -26.373 -57.950 -20.725  1.00  0.00      BSYN  
ATOM    330    O VAL    37     -27.229 -58.289 -19.905  1.00  0.00      BSYN  
ATOM    331    N LEU    38     -25.180 -58.510 -20.769  1.00  0.00      BSYN  
ATOM    332    H LEU    38     -24.853 -58.785 -21.650  1.00  0.00      BSYN  
ATOM    333   CA LEU    38     -24.473 -59.019 -19.628  1.00  0.00      BSYN  
ATOM    334   CB LEU    38     -23.260 -59.796 -20.175  1.00  0.00      BSYN  
ATOM    335   CG LEU    38     -23.391 -61.028 -21.148  1.00  0.00      BSYN  
ATOM    336  CD1 LEU    38     -22.254 -60.849 -22.178  1.00  0.00      BSYN  
ATOM    337  CD2 LEU    38     -23.514 -62.305 -20.363  1.00  0.00      BSYN  
ATOM    338    C LEU    38     -24.066 -57.879 -18.659  1.00  0.00      BSYN  
ATOM    339    O LEU    38     -23.471 -56.926 -19.125  1.00  0.00      BSYN  
ATOM    340    N TYR    39     -24.204 -57.960 -17.299  1.00  0.00      BSYN  
ATOM    341    H TYR    39     -23.933 -57.251 -16.680  1.00  0.00      BSYN  
ATOM    342   CA TYR    39     -24.722 -59.187 -16.697  1.00  0.00      BSYN  
ATOM    343   CB TYR    39     -23.568 -60.271 -16.179  1.00  0.00      BSYN  
ATOM    344   CG TYR    39     -24.083 -61.563 -15.731  1.00  0.00      BSYN  
ATOM    345  CD1 TYR    39     -23.244 -62.350 -14.931  1.00  0.00      BSYN  
ATOM    346  CE1 TYR    39     -23.571 -63.664 -14.782  1.00  0.00      BSYN  
ATOM    347  CD2 TYR    39     -25.358 -62.075 -16.061  1.00  0.00      BSYN  
ATOM    348  CE2 TYR    39     -25.780 -63.362 -15.757  1.00  0.00      BSYN  
ATOM    349   CZ TYR    39     -24.818 -64.204 -15.143  1.00  0.00      BSYN  
ATOM    350   OH TYR    39     -25.158 -65.571 -15.104  1.00  0.00      BSYN  
ATOM    351   HH TYR    39     -24.356 -66.087 -14.992  1.00  0.00      BSYN  
ATOM    352    C TYR    39     -25.352 -58.498 -15.497  1.00  0.00      BSYN  
ATOM    353    O TYR    39     -24.903 -57.486 -14.925  1.00  0.00      BSYN  
ATOM    354    N VAL    40     -26.411 -59.097 -14.959  1.00  0.00      BSYN  
ATOM    355    H VAL    40     -26.412 -60.067 -15.094  1.00  0.00      BSYN  
ATOM    356   CA VAL    40     -27.307 -58.575 -14.013  1.00  0.00      BSYN  
ATOM    357   CB VAL    40     -28.624 -58.308 -14.728  1.00  0.00      BSYN  
ATOM    358  CG1 VAL    40     -29.602 -57.472 -13.957  1.00  0.00      BSYN  
ATOM    359  CG2 VAL    40     -28.256 -57.298 -15.874  1.00  0.00      BSYN  
ATOM    360    C VAL    40     -27.403 -59.562 -12.813  1.00  0.00      BSYN  
ATOM    361    O VAL    40     -27.323 -60.799 -12.855  1.00  0.00      BSYN  
ATOM    362    N GLY    41     -27.754 -59.005 -11.660  1.00  0.00      BSYN  
ATOM    363    H GLY    41     -27.870 -58.044 -11.507  1.00  0.00      BSYN  
ATOM    364   CA GLY    41     -28.135 -59.947 -10.594  1.00  0.00      BSYN  
ATOM    365    C GLY    41     -29.415 -60.639 -10.859  1.00  0.00      BSYN  
ATOM    366    O GLY    41     -30.572 -60.289 -10.619  1.00  0.00      BSYN  
ATOM    367    N SER    42     -29.117 -61.794 -11.454  1.00  0.00      BSYN  
ATOM    368    H SER    42     -28.203 -62.035 -11.713  1.00  0.00      BSYN  
ATOM    369   CA SER    42     -30.176 -62.665 -11.880  1.00  0.00      BSYN  
ATOM    370   CB SER    42     -30.120 -63.221 -13.339  1.00  0.00      BSYN  
ATOM    371   OG SER    42     -28.906 -63.831 -13.961  1.00  0.00      BSYN  
ATOM    372   HG SER    42     -28.194 -63.189 -13.909  1.00  0.00      BSYN  
ATOM    373    C SER    42     -30.064 -63.895 -10.907  1.00  0.00      BSYN  
ATOM    374    O SER    42     -28.968 -64.177 -10.472  1.00  0.00      BSYN  
ATOM    375    N LYS    43     -31.160 -64.751 -10.767  1.00  0.00      BSYN  
ATOM    376    H LYS    43     -31.902 -64.821 -11.403  1.00  0.00      BSYN  
ATOM    377   CA LYS    43     -31.211 -65.744  -9.675  1.00  0.00      BSYN  
ATOM    378   CB LYS    43     -31.783 -65.161  -8.408  1.00  0.00      BSYN  
ATOM    379   CG LYS    43     -30.721 -64.464  -7.541  1.00  0.00      BSYN  
ATOM    380   CD LYS    43     -30.053 -65.414  -6.623  1.00  0.00      BSYN  
ATOM    381   CE LYS    43     -30.955 -65.206  -5.487  1.00  0.00      BSYN  
ATOM    382   NZ LYS    43     -30.524 -65.620  -4.156  1.00  0.00      BSYN  
ATOM    383  HZ1 LYS    43     -31.393 -65.656  -3.587  1.00  0.00      BSYN  
ATOM    384  HZ2 LYS    43     -30.212 -66.593  -3.966  1.00  0.00      BSYN  
ATOM    385  HZ3 LYS    43     -29.770 -65.063  -3.705  1.00  0.00      BSYN  
ATOM    386    C LYS    43     -31.882 -67.133 -10.104  1.00  0.00      BSYN  
ATOM    387    O LYS    43     -32.770 -67.200 -10.988  1.00  0.00      BSYN  
ATOM    388    N THR    44     -31.670 -68.261  -9.412  1.00  0.00      BSYN  
ATOM    389    H THR    44     -31.898 -69.127  -9.809  1.00  0.00      BSYN  
ATOM    390   CA THR    44     -30.782 -68.327  -8.244  1.00  0.00      BSYN  
ATOM    391   CB THR    44     -31.432 -69.214  -7.104  1.00  0.00      BSYN  
ATOM    392  OG1 THR    44     -32.614 -68.586  -6.667  1.00  0.00      BSYN  
ATOM    393  HG1 THR    44     -32.555 -67.628  -6.696  1.00  0.00      BSYN  
ATOM    394  CG2 THR    44     -30.708 -69.685  -5.920  1.00  0.00      BSYN  
ATOM    395    C THR    44     -29.331 -68.802  -8.575  1.00  0.00      BSYN  
ATOM    396    O THR    44     -29.223 -70.026  -8.782  1.00  0.00      BSYN  
ATOM    397    N ARG    45     -28.270 -68.016  -8.706  1.00  0.00      BSYN  
ATOM    398    H ARG    45     -28.291 -67.091  -8.383  1.00  0.00      BSYN  
ATOM    399   CA ARG    45     -27.041 -68.608  -9.256  1.00  0.00      BSYN  
ATOM    400   CB ARG    45     -26.211 -67.516  -9.926  1.00  0.00      BSYN  
ATOM    401   CG ARG    45     -26.658 -67.498 -11.336  1.00  0.00      BSYN  
ATOM    402   CD ARG    45     -26.516 -66.144 -12.009  1.00  0.00      BSYN  
ATOM    403   NE ARG    45     -25.199 -65.497 -11.624  1.00  0.00      BSYN  
ATOM    404   HE ARG    45     -24.506 -66.108 -11.297  1.00  0.00      BSYN  
ATOM    405   CZ ARG    45     -25.151 -64.111 -11.688  1.00  0.00      BSYN  
ATOM    406  NH1 ARG    45     -26.196 -63.418 -12.169  1.00  0.00      BSYN  
ATOM    407 HH11 ARG    45     -26.414 -62.468 -11.947  1.00  0.00      BSYN  
ATOM    408 HH12 ARG    45     -26.919 -64.028 -12.493  1.00  0.00      BSYN  
ATOM    409  NH2 ARG    45     -24.030 -63.441 -11.236  1.00  0.00      BSYN  
ATOM    410 HH21 ARG    45     -23.891 -62.466 -11.407  1.00  0.00      BSYN  
ATOM    411 HH22 ARG    45     -23.245 -64.014 -11.000  1.00  0.00      BSYN  
ATOM    412    C ARG    45     -26.348 -69.382  -8.116  1.00  0.00      BSYN  
ATOM    413    O ARG    45     -26.050 -68.655  -7.197  1.00  0.00      BSYN  
ATOM    414    N GLU    46     -25.896 -70.670  -8.030  1.00  0.00      BSYN  
ATOM    415    H GLU    46     -25.214 -70.884  -7.359  1.00  0.00      BSYN  
ATOM    416   CA GLU    46     -26.214 -71.670  -8.992  1.00  0.00      BSYN  
ATOM    417   CB GLU    46     -24.800 -72.257  -9.508  1.00  0.00      BSYN  
ATOM    418   CG GLU    46     -24.881 -73.162 -10.638  1.00  0.00      BSYN  
ATOM    419   CD GLU    46     -24.694 -72.476 -11.945  1.00  0.00      BSYN  
ATOM    420  OE1 GLU    46     -25.682 -72.120 -12.528  1.00  0.00      BSYN  
ATOM    421  OE2 GLU    46     -23.581 -72.208 -12.433  1.00  0.00      BSYN  
ATOM    422    C GLU    46     -27.005 -72.783  -8.361  1.00  0.00      BSYN  
ATOM    423    O GLU    46     -26.851 -72.997  -7.081  1.00  0.00      BSYN  
ATOM    424    N GLY    47     -27.860 -73.472  -9.090  1.00  0.00      BSYN  
ATOM    425    H GLY    47     -28.121 -73.137  -9.973  1.00  0.00      BSYN  
ATOM    426   CA GLY    47     -28.539 -74.591  -8.499  1.00  0.00      BSYN  
ATOM    427    C GLY    47     -28.060 -75.959  -8.969  1.00  0.00      BSYN  
ATOM    428    O GLY    47     -27.379 -76.064  -9.983  1.00  0.00      BSYN  
ATOM    429    N VAL    48     -28.168 -76.914  -8.121  1.00  0.00      BSYN  
ATOM    430    H VAL    48     -28.714 -76.885  -7.308  1.00  0.00      BSYN  
ATOM    431   CA VAL    48     -27.500 -78.241  -8.274  1.00  0.00      BSYN  
ATOM    432   CB VAL    48     -27.240 -78.910  -6.864  1.00  0.00      BSYN  
ATOM    433  CG1 VAL    48     -26.303 -80.101  -7.129  1.00  0.00      BSYN  
ATOM    434  CG2 VAL    48     -26.489 -77.851  -5.960  1.00  0.00      BSYN  
ATOM    435    C VAL    48     -28.314 -79.128  -9.135  1.00  0.00      BSYN  
ATOM    436    O VAL    48     -29.452 -79.610  -8.936  1.00  0.00      BSYN  
ATOM    437    N VAL    49     -27.570 -79.030 -10.218  1.00  0.00      BSYN  
ATOM    438    H VAL    49     -27.028 -78.220 -10.323  1.00  0.00      BSYN  
ATOM    439   CA VAL    49     -27.773 -79.777 -11.451  1.00  0.00      BSYN  
ATOM    440   CB VAL    49     -28.030 -78.649 -12.570  1.00  0.00      BSYN  
ATOM    441  CG1 VAL    49     -26.799 -77.828 -13.034  1.00  0.00      BSYN  
ATOM    442  CG2 VAL    49     -28.735 -79.303 -13.749  1.00  0.00      BSYN  
ATOM    443    C VAL    49     -26.579 -80.687 -11.660  1.00  0.00      BSYN  
ATOM    444    O VAL    49     -25.684 -80.676 -10.760  1.00  0.00      BSYN  
ATOM    445    N GLN    50     -26.580 -81.429 -12.813  1.00  0.00      BSYN  
ATOM    446    H GLN    50     -27.410 -81.261 -13.306  1.00  0.00      BSYN  
ATOM    447   CA GLN    50     -25.376 -82.295 -13.203  1.00  0.00      BSYN  
ATOM    448   CB GLN    50     -25.966 -83.430 -13.984  1.00  0.00      BSYN  
ATOM    449   CG GLN    50     -26.382 -84.796 -13.294  1.00  0.00      BSYN  
ATOM    450   CD GLN    50     -27.694 -84.610 -12.529  1.00  0.00      BSYN  
ATOM    451  OE1 GLN    50     -28.666 -85.309 -12.806  1.00  0.00      BSYN  
ATOM    452  NE2 GLN    50     -27.974 -83.928 -11.438  1.00  0.00      BSYN  
ATOM    453 HE21 GLN    50     -27.174 -83.530 -11.035  1.00  0.00      BSYN  
ATOM    454 HE22 GLN    50     -28.881 -83.752 -11.111  1.00  0.00      BSYN  
ATOM    455    C GLN    50     -24.230 -81.589 -13.808  1.00  0.00      BSYN  
ATOM    456    O GLN    50     -23.089 -82.069 -13.780  1.00  0.00      BSYN  
ATOM    457    N GLY    51     -24.457 -80.396 -14.420  1.00  0.00      BSYN  
ATOM    458    H GLY    51     -25.305 -79.939 -14.240  1.00  0.00      BSYN  
ATOM    459   CA GLY    51     -23.420 -79.603 -14.962  1.00  0.00      BSYN  
ATOM    460    C GLY    51     -23.234 -78.333 -14.194  1.00  0.00      BSYN  
ATOM    461    O GLY    51     -23.685 -77.270 -14.634  1.00  0.00      BSYN  
ATOM    462    N VAL    52     -22.578 -78.422 -13.001  1.00  0.00      BSYN  
ATOM    463    H VAL    52     -22.414 -79.375 -12.843  1.00  0.00      BSYN  
ATOM    464   CA VAL    52     -22.190 -77.270 -12.183  1.00  0.00      BSYN  
ATOM    465   CB VAL    52     -22.060 -77.743 -10.785  1.00  0.00      BSYN  
ATOM    466  CG1 VAL    52     -21.643 -76.671  -9.724  1.00  0.00      BSYN  
ATOM    467  CG2 VAL    52     -23.508 -78.002 -10.348  1.00  0.00      BSYN  
ATOM    468    C VAL    52     -20.891 -76.582 -12.633  1.00  0.00      BSYN  
ATOM    469    O VAL    52     -19.864 -77.212 -12.762  1.00  0.00      BSYN  
ATOM    470    N ALA    53     -20.996 -75.325 -12.959  1.00  0.00      BSYN  
ATOM    471    H ALA    53     -21.842 -74.839 -13.049  1.00  0.00      BSYN  
ATOM    472   CA ALA    53     -19.758 -74.583 -13.338  1.00  0.00      BSYN  
ATOM    473   CB ALA    53     -20.272 -73.680 -14.342  1.00  0.00      BSYN  
ATOM    474    C ALA    53     -19.029 -73.865 -12.265  1.00  0.00      BSYN  
ATOM    475    O ALA    53     -19.486 -72.903 -11.566  1.00  0.00      BSYN  
ATOM    476    N SER    54     -17.693 -74.162 -12.069  1.00  0.00      BSYN  
ATOM    477    H SER    54     -17.252 -73.549 -11.445  1.00  0.00      BSYN  
ATOM    478   CA SER    54     -17.005 -75.115 -13.006  1.00  0.00      BSYN  
ATOM    479   CB SER    54     -15.861 -74.367 -13.778  1.00  0.00      BSYN  
ATOM    480   OG SER    54     -16.107 -73.434 -14.744  1.00  0.00      BSYN  
ATOM    481   HG SER    54     -16.937 -73.660 -15.170  1.00  0.00      BSYN  
ATOM    482    C SER    54     -16.330 -76.164 -12.174  1.00  0.00      BSYN  
ATOM    483    O SER    54     -15.367 -75.865 -11.431  1.00  0.00      BSYN  
ATOM    484    N VAL    55     -16.780 -77.443 -12.291  1.00  0.00      BSYN  
ATOM    485    H VAL    55     -17.662 -77.573 -12.697  1.00  0.00      BSYN  
ATOM    486   CA VAL    55     -16.203 -78.596 -11.581  1.00  0.00      BSYN  
ATOM    487   CB VAL    55     -17.085 -79.674 -11.049  1.00  0.00      BSYN  
ATOM    488  CG1 VAL    55     -16.497 -80.321  -9.848  1.00  0.00      BSYN  
ATOM    489  CG2 VAL    55     -18.497 -79.090 -10.692  1.00  0.00      BSYN  
ATOM    490    C VAL    55     -15.062 -79.134 -12.449  1.00  0.00      BSYN  
ATOM    491    O VAL    55     -13.909 -78.790 -12.108  1.00  0.00      BSYN  
ATOM    492    N ALA    56     -15.407 -79.914 -13.447  1.00  0.00      BSYN  
ATOM    493    H ALA    56     -16.294 -80.001 -13.855  1.00  0.00      BSYN  
ATOM    494   CA ALA    56     -14.388 -80.710 -14.122  1.00  0.00      BSYN  
ATOM    495   CB ALA    56     -14.395 -82.021 -13.471  1.00  0.00      BSYN  
ATOM    496    C ALA    56     -14.695 -81.038 -15.616  1.00  0.00      BSYN  
ATOM    497    O ALA    56     -15.461 -81.920 -15.910  1.00  0.00      BSYN  
ATOM    498    N GLU    57     -14.203 -80.261 -16.615  1.00  0.00      BSYN  
ATOM    499    H GLU    57     -13.647 -79.479 -16.413  1.00  0.00      BSYN  
ATOM    500   CA GLU    57     -14.458 -80.455 -18.013  1.00  0.00      BSYN  
ATOM    501   CB GLU    57     -14.222 -78.983 -18.635  1.00  0.00      BSYN  
ATOM    502   CG GLU    57     -14.759 -78.725 -20.123  1.00  0.00      BSYN  
ATOM    503   CD GLU    57     -14.488 -79.592 -21.218  1.00  0.00      BSYN  
ATOM    504  OE1 GLU    57     -13.291 -79.745 -21.509  1.00  0.00      BSYN  
ATOM    505  OE2 GLU    57     -15.400 -80.122 -21.939  1.00  0.00      BSYN  
ATOM    506    C GLU    57     -13.430 -81.445 -18.461  1.00  0.00      BSYN  
ATOM    507    O GLU    57     -13.706 -82.521 -18.901  1.00  0.00      BSYN  
ATOM    508    N LYS    58     -12.247 -81.164 -18.053  1.00  0.00      BSYN  
ATOM    509    H LYS    58     -12.006 -80.819 -17.168  1.00  0.00      BSYN  
ATOM    510   CA LYS    58     -11.112 -81.880 -18.681  1.00  0.00      BSYN  
ATOM    511   CB LYS    58      -9.861 -81.067 -18.312  1.00  0.00      BSYN  
ATOM    512   CG LYS    58      -9.803 -79.700 -18.964  1.00  0.00      BSYN  
ATOM    513   CD LYS    58      -8.700 -78.752 -18.408  1.00  0.00      BSYN  
ATOM    514   CE LYS    58      -8.523 -77.689 -19.448  1.00  0.00      BSYN  
ATOM    515   NZ LYS    58      -7.313 -76.905 -19.369  1.00  0.00      BSYN  
ATOM    516  HZ1 LYS    58      -7.289 -76.385 -18.469  1.00  0.00      BSYN  
ATOM    517  HZ2 LYS    58      -6.419 -77.437 -19.376  1.00  0.00      BSYN  
ATOM    518  HZ3 LYS    58      -7.230 -76.273 -20.191  1.00  0.00      BSYN  
ATOM    519    C LYS    58     -10.943 -83.153 -17.898  1.00  0.00      BSYN  
ATOM    520    O LYS    58     -11.585 -83.287 -16.814  1.00  0.00      BSYN  
ATOM    521    N THR    59     -10.136 -84.140 -18.349  1.00  0.00      BSYN  
ATOM    522    H THR    59      -9.477 -83.911 -19.037  1.00  0.00      BSYN  
ATOM    523   CA THR    59      -9.856 -85.329 -17.532  1.00  0.00      BSYN  
ATOM    524   CB THR    59     -10.494 -86.579 -18.218  1.00  0.00      BSYN  
ATOM    525  OG1 THR    59     -10.599 -86.346 -19.656  1.00  0.00      BSYN  
ATOM    526  HG1 THR    59     -11.251 -85.696 -19.928  1.00  0.00      BSYN  
ATOM    527  CG2 THR    59     -11.865 -86.973 -17.525  1.00  0.00      BSYN  
ATOM    528    C THR    59      -8.338 -85.547 -17.388  1.00  0.00      BSYN  
ATOM    529    O THR    59      -7.736 -85.892 -18.360  1.00  0.00      BSYN  
ATOM    530    N LYS    60      -7.636 -85.342 -16.230  1.00  0.00      BSYN  
ATOM    531    H LYS    60      -6.708 -85.601 -16.409  1.00  0.00      BSYN  
ATOM    532   CA LYS    60      -7.916 -84.870 -14.925  1.00  0.00      BSYN  
ATOM    533   CB LYS    60      -6.578 -85.012 -14.086  1.00  0.00      BSYN  
ATOM    534   CG LYS    60      -6.432 -84.474 -12.673  1.00  0.00      BSYN  
ATOM    535   CD LYS    60      -5.616 -85.258 -11.641  1.00  0.00      BSYN  
ATOM    536   CE LYS    60      -5.114 -84.285 -10.493  1.00  0.00      BSYN  
ATOM    537   NZ LYS    60      -6.236 -83.569  -9.878  1.00  0.00      BSYN  
ATOM    538  HZ1 LYS    60      -6.882 -83.034 -10.493  1.00  0.00      BSYN  
ATOM    539  HZ2 LYS    60      -6.824 -84.232  -9.334  1.00  0.00      BSYN  
ATOM    540  HZ3 LYS    60      -5.859 -82.817  -9.267  1.00  0.00      BSYN  
ATOM    541    C LYS    60      -8.462 -83.471 -14.866  1.00  0.00      BSYN  
ATOM    542    O LYS    60      -8.315 -82.793 -15.908  1.00  0.00      BSYN  
ATOM    543    N GLU    61      -9.142 -83.121 -13.794  1.00  0.00      BSYN  
ATOM    544    H GLU    61      -9.484 -83.780 -13.155  1.00  0.00      BSYN  
ATOM    545   CA GLU    61      -9.730 -81.839 -13.669  1.00  0.00      BSYN  
ATOM    546   CB GLU    61     -11.080 -81.748 -12.870  1.00  0.00      BSYN  
ATOM    547   CG GLU    61     -11.111 -82.345 -11.430  1.00  0.00      BSYN  
ATOM    548   CD GLU    61     -10.655 -81.206 -10.383  1.00  0.00      BSYN  
ATOM    549  OE1 GLU    61      -9.616 -81.377  -9.734  1.00  0.00      BSYN  
ATOM    550  OE2 GLU    61     -11.439 -80.304 -10.186  1.00  0.00      BSYN  
ATOM    551    C GLU    61      -8.644 -80.926 -13.145  1.00  0.00      BSYN  
ATOM    552    O GLU    61      -8.136 -80.927 -12.056  1.00  0.00      BSYN  
ATOM    553    N GLN    62      -8.115 -80.242 -14.107  1.00  0.00      BSYN  
ATOM    554    H GLN    62      -8.751 -80.264 -14.853  1.00  0.00      BSYN  
ATOM    555   CA GLN    62      -6.972 -79.386 -13.967  1.00  0.00      BSYN  
ATOM    556   CB GLN    62      -6.427 -79.189 -15.296  1.00  0.00      BSYN  
ATOM    557   CG GLN    62      -5.921 -80.453 -15.869  1.00  0.00      BSYN  
ATOM    558   CD GLN    62      -5.577 -80.508 -17.389  1.00  0.00      BSYN  
ATOM    559  OE1 GLN    62      -4.873 -79.671 -17.992  1.00  0.00      BSYN  
ATOM    560  NE2 GLN    62      -6.092 -81.485 -18.172  1.00  0.00      BSYN  
ATOM    561 HE21 GLN    62      -5.869 -81.465 -19.126  1.00  0.00      BSYN  
ATOM    562 HE22 GLN    62      -6.809 -82.013 -17.763  1.00  0.00      BSYN  
ATOM    563    C GLN    62      -7.107 -78.138 -13.073  1.00  0.00      BSYN  
ATOM    564    O GLN    62      -6.537 -77.089 -13.385  1.00  0.00      BSYN  
ATOM    565    N ALA    63      -7.983 -78.017 -12.049  1.00  0.00      BSYN  
ATOM    566    H ALA    63      -8.761 -78.600 -11.931  1.00  0.00      BSYN  
ATOM    567   CA ALA    63      -8.141 -76.820 -11.263  1.00  0.00      BSYN  
ATOM    568   CB ALA    63      -9.431 -76.951 -10.576  1.00  0.00      BSYN  
ATOM    569    C ALA    63      -7.124 -76.280 -10.261  1.00  0.00      BSYN  
ATOM    570    O ALA    63      -7.243 -75.126  -9.846  1.00  0.00      BSYN  
ATOM    571    N SER    64      -6.114 -77.025  -9.868  1.00  0.00      BSYN  
ATOM    572    H SER    64      -6.174 -77.988 -10.043  1.00  0.00      BSYN  
ATOM    573   CA SER    64      -5.052 -76.538  -8.977  1.00  0.00      BSYN  
ATOM    574   CB SER    64      -4.339 -77.698  -8.477  1.00  0.00      BSYN  
ATOM    575   OG SER    64      -5.210 -78.550  -7.798  1.00  0.00      BSYN  
ATOM    576   HG SER    64      -4.707 -79.327  -7.543  1.00  0.00      BSYN  
ATOM    577    C SER    64      -4.047 -75.814  -9.932  1.00  0.00      BSYN  
ATOM    578    O SER    64      -4.194 -75.733 -11.196  1.00  0.00      BSYN  
ATOM    579    N HIS    65      -3.048 -75.129  -9.359  1.00  0.00      BSYN  
ATOM    580    H HIS    65      -2.867 -75.436  -8.446  1.00  0.00      BSYN  
ATOM    581   CA HIS    65      -2.037 -74.203  -9.926  1.00  0.00      BSYN  
ATOM    582   CB HIS    65      -2.689 -72.883  -9.996  1.00  0.00      BSYN  
ATOM    583   CG HIS    65      -1.701 -71.886 -10.615  1.00  0.00      BSYN  
ATOM    584  ND1 HIS    65      -0.914 -71.135  -9.842  1.00  0.00      BSYN  
ATOM    585  HD1 HIS    65      -1.003 -70.826  -8.917  1.00  0.00      BSYN  
ATOM    586  CD2 HIS    65      -1.505 -71.656 -11.980  1.00  0.00      BSYN  
ATOM    587  NE2 HIS    65      -0.577 -70.653 -11.964  1.00  0.00      BSYN  
ATOM    588  CE1 HIS    65      -0.201 -70.350 -10.685  1.00  0.00      BSYN  
ATOM    589    C HIS    65      -0.809 -74.224  -9.060  1.00  0.00      BSYN  
ATOM    590    O HIS    65       0.267 -74.319  -9.706  1.00  0.00      BSYN  
ATOM    591    N LEU    66      -0.903 -74.033  -7.728  1.00  0.00      BSYN  
ATOM    592    H LEU    66      -1.686 -73.524  -7.433  1.00  0.00      BSYN  
ATOM    593   CA LEU    66       0.271 -74.271  -6.877  1.00  0.00      BSYN  
ATOM    594   CB LEU    66       1.209 -73.027  -6.622  1.00  0.00      BSYN  
ATOM    595   CG LEU    66       2.496 -73.377  -5.972  1.00  0.00      BSYN  
ATOM    596  CD1 LEU    66       3.513 -73.725  -7.044  1.00  0.00      BSYN  
ATOM    597  CD2 LEU    66       3.122 -72.301  -5.103  1.00  0.00      BSYN  
ATOM    598    C LEU    66      -0.246 -74.748  -5.483  1.00  0.00      BSYN  
ATOM    599    O LEU    66       0.041 -74.190  -4.385  1.00  0.00      BSYN  
ATOM    600    N GLY    67      -0.850 -75.923  -5.520  1.00  0.00      BSYN  
ATOM    601    H GLY    67      -0.868 -76.439  -6.352  1.00  0.00      BSYN  
ATOM    602   CA GLY    67      -1.449 -76.477  -4.285  1.00  0.00      BSYN  
ATOM    603    C GLY    67      -2.918 -76.172  -4.443  1.00  0.00      BSYN  
ATOM    604    O GLY    67      -3.408 -76.022  -5.574  1.00  0.00      BSYN  
ATOM    605    N GLY    68      -3.577 -76.127  -3.274  1.00  0.00      BSYN  
ATOM    606    H GLY    68      -2.945 -76.087  -2.527  1.00  0.00      BSYN  
ATOM    607   CA GLY    68      -4.957 -75.755  -3.171  1.00  0.00      BSYN  
ATOM    608    C GLY    68      -5.439 -76.069  -1.743  1.00  0.00      BSYN  
ATOM    609    O GLY    68      -4.642 -76.252  -0.820  1.00  0.00      BSYN  
ATOM    610    N ALA    69      -6.765 -76.161  -1.685  1.00  0.00      BSYN  
ATOM    611    H ALA    69      -7.281 -76.094  -2.516  1.00  0.00      BSYN  
ATOM    612   CA ALA    69      -7.526 -76.517  -0.472  1.00  0.00      BSYN  
ATOM    613   CB ALA    69      -7.790 -75.209   0.407  1.00  0.00      BSYN  
ATOM    614    C ALA    69      -8.820 -77.189  -0.849  1.00  0.00      BSYN  
ATOM    615    O ALA    69      -9.132 -78.353  -0.669  1.00  0.00      BSYN  
ATOM    616    N VAL    70      -9.574 -76.340  -1.460  1.00  0.00      BSYN  
ATOM    617    H VAL    70      -9.308 -75.401  -1.549  1.00  0.00      BSYN  
ATOM    618   CA VAL    70     -10.919 -76.726  -2.101  1.00  0.00      BSYN  
ATOM    619   CB VAL    70     -11.662 -75.366  -2.513  1.00  0.00      BSYN  
ATOM    620  CG1 VAL    70     -12.780 -75.626  -3.290  1.00  0.00      BSYN  
ATOM    621  CG2 VAL    70     -12.074 -74.555  -1.369  1.00  0.00      BSYN  
ATOM    622    C VAL    70     -10.754 -77.732  -3.088  1.00  0.00      BSYN  
ATOM    623    O VAL    70     -10.320 -77.394  -4.205  1.00  0.00      BSYN  
ATOM    624    N PHE    71     -10.805 -79.020  -2.842  1.00  0.00      BSYN  
ATOM    625    H PHE    71     -10.662 -79.195  -1.888  1.00  0.00      BSYN  
ATOM    626   CA PHE    71     -10.625 -80.014  -3.955  1.00  0.00      BSYN  
ATOM    627   CB PHE    71      -9.794 -81.303  -3.490  1.00  0.00      BSYN  
ATOM    628   CG PHE    71      -8.294 -81.224  -3.981  1.00  0.00      BSYN  
ATOM    629  CD1 PHE    71      -7.528 -82.335  -3.486  1.00  0.00      BSYN  
ATOM    630  CD2 PHE    71      -7.698 -80.231  -4.717  1.00  0.00      BSYN  
ATOM    631  CE1 PHE    71      -6.208 -82.438  -3.783  1.00  0.00      BSYN  
ATOM    632  CE2 PHE    71      -6.339 -80.439  -5.113  1.00  0.00      BSYN  
ATOM    633   CZ PHE    71      -5.626 -81.481  -4.639  1.00  0.00      BSYN  
ATOM    634    C PHE    71     -12.005 -80.576  -4.424  1.00  0.00      BSYN  
ATOM    635    O PHE    71     -12.622 -81.385  -3.716  1.00  0.00      BSYN  
ATOM    636    N SER    72     -12.524 -80.343  -5.692  1.00  0.00      BSYN  
ATOM    637    H SER    72     -11.970 -80.160  -6.479  1.00  0.00      BSYN  
ATOM    638   CA SER    72     -13.816 -80.752  -6.183  1.00  0.00      BSYN  
ATOM    639   CB SER    72     -14.605 -79.555  -6.923  1.00  0.00      BSYN  
ATOM    640   OG SER    72     -13.976 -78.331  -6.997  1.00  0.00      BSYN  
ATOM    641   HG SER    72     -13.407 -78.200  -7.759  1.00  0.00      BSYN  
ATOM    642    C SER    72     -13.775 -82.114  -6.996  1.00  0.00      BSYN  
ATOM    643    O SER    72     -13.115 -82.333  -8.025  1.00  0.00      BSYN  
ATOM    644    N GLY    73     -14.540 -82.902  -6.284  1.00  0.00      BSYN  
ATOM    645    H GLY    73     -15.104 -82.461  -5.614  1.00  0.00      BSYN  
ATOM    646   CA GLY    73     -14.637 -84.389  -6.315  1.00  0.00      BSYN  
ATOM    647    C GLY    73     -15.787 -84.747  -5.371  1.00  0.00      BSYN  
ATOM    648    O GLY    73     -17.025 -84.447  -5.488  1.00  0.00      BSYN  
ATOM    649    N ALA    74     -15.322 -85.686  -4.451  1.00  0.00      BSYN  
ATOM    650    H ALA    74     -14.360 -85.839  -4.341  1.00  0.00      BSYN  
ATOM    651   CA ALA    74     -16.108 -86.429  -3.591  1.00  0.00      BSYN  
ATOM    652   CB ALA    74     -15.250 -87.443  -2.984  1.00  0.00      BSYN  
ATOM    653    C ALA    74     -16.828 -85.622  -2.581  1.00  0.00      BSYN  
ATOM    654    O ALA    74     -16.651 -84.442  -2.499  1.00  0.00      BSYN  
ATOM    655    N GLY    75     -17.697 -86.330  -1.842  1.00  0.00      BSYN  
ATOM    656    H GLY    75     -17.896 -87.254  -2.102  1.00  0.00      BSYN  
ATOM    657   CA GLY    75     -18.588 -85.713  -0.806  1.00  0.00      BSYN  
ATOM    658    C GLY    75     -19.954 -85.202  -1.201  1.00  0.00      BSYN  
ATOM    659    O GLY    75     -20.766 -86.025  -1.697  1.00  0.00      BSYN  
ATOM    660    N ASN    76     -20.096 -83.908  -1.239  1.00  0.00      BSYN  
ATOM    661    H ASN    76     -19.393 -83.330  -0.877  1.00  0.00      BSYN  
ATOM    662   CA ASN    76     -21.402 -83.358  -1.726  1.00  0.00      BSYN  
ATOM    663   CB ASN    76     -22.490 -83.480  -0.563  1.00  0.00      BSYN  
ATOM    664   CG ASN    76     -23.525 -82.400  -0.430  1.00  0.00      BSYN  
ATOM    665  OD1 ASN    76     -24.714 -82.624  -0.361  1.00  0.00      BSYN  
ATOM    666  ND2 ASN    76     -23.136 -81.136  -0.465  1.00  0.00      BSYN  
ATOM    667 HD21 ASN    76     -22.177 -80.961  -0.567  1.00  0.00      BSYN  
ATOM    668 HD22 ASN    76     -23.862 -80.489  -0.348  1.00  0.00      BSYN  
ATOM    669    C ASN    76     -21.039 -82.065  -2.296  1.00  0.00      BSYN  
ATOM    670    O ASN    76     -20.378 -81.170  -1.698  1.00  0.00      BSYN  
ATOM    671    N ILE    77     -21.352 -81.953  -3.607  1.00  0.00      BSYN  
ATOM    672    H ILE    77     -21.619 -82.756  -4.101  1.00  0.00      BSYN  
ATOM    673   CA ILE    77     -21.120 -80.763  -4.466  1.00  0.00      BSYN  
ATOM    674   CB ILE    77     -20.831 -81.196  -5.933  1.00  0.00      BSYN  
ATOM    675  CG2 ILE    77     -21.044 -80.023  -6.912  1.00  0.00      BSYN  
ATOM    676  CG1 ILE    77     -19.434 -81.817  -6.122  1.00  0.00      BSYN  
ATOM    677   CD ILE    77     -18.738 -82.154  -7.406  1.00  0.00      BSYN  
ATOM    678    C ILE    77     -22.287 -79.819  -4.259  1.00  0.00      BSYN  
ATOM    679    O ILE    77     -23.419 -80.189  -4.121  1.00  0.00      BSYN  
ATOM    680    N ALA    78     -21.801 -78.668  -4.015  1.00  0.00      BSYN  
ATOM    681    H ALA    78     -20.829 -78.669  -3.893  1.00  0.00      BSYN  
ATOM    682   CA ALA    78     -22.614 -77.400  -3.938  1.00  0.00      BSYN  
ATOM    683   CB ALA    78     -22.885 -77.013  -2.444  1.00  0.00      BSYN  
ATOM    684    C ALA    78     -21.672 -76.304  -4.479  1.00  0.00      BSYN  
ATOM    685    O ALA    78     -20.489 -76.478  -4.398  1.00  0.00      BSYN  
ATOM    686    N ALA    79     -22.188 -75.203  -5.034  1.00  0.00      BSYN  
ATOM    687    H ALA    79     -23.140 -74.970  -5.026  1.00  0.00      BSYN  
ATOM    688   CA ALA    79     -21.219 -74.278  -5.684  1.00  0.00      BSYN  
ATOM    689   CB ALA    79     -21.833 -73.750  -6.953  1.00  0.00      BSYN  
ATOM    690    C ALA    79     -20.856 -73.161  -4.791  1.00  0.00      BSYN  
ATOM    691    O ALA    79     -21.747 -72.686  -4.004  1.00  0.00      BSYN  
ATOM    692    N ALA    80     -19.654 -72.710  -4.825  1.00  0.00      BSYN  
ATOM    693    H ALA    80     -19.073 -73.068  -5.528  1.00  0.00      BSYN  
ATOM    694   CA ALA    80     -19.270 -71.780  -3.836  1.00  0.00      BSYN  
ATOM    695   CB ALA    80     -18.099 -72.340  -2.995  1.00  0.00      BSYN  
ATOM    696    C ALA    80     -18.883 -70.531  -4.502  1.00  0.00      BSYN  
ATOM    697    O ALA    80     -17.767 -70.488  -4.976  1.00  0.00      BSYN  
ATOM    698    N THR    81     -19.732 -69.468  -4.345  1.00  0.00      BSYN  
ATOM    699    H THR    81     -20.562 -69.536  -3.829  1.00  0.00      BSYN  
ATOM    700   CA THR    81     -19.495 -68.163  -4.980  1.00  0.00      BSYN  
ATOM    701   CB THR    81     -20.685 -67.306  -5.457  1.00  0.00      BSYN  
ATOM    702  OG1 THR    81     -21.938 -68.060  -5.257  1.00  0.00      BSYN  
ATOM    703  HG1 THR    81     -22.742 -67.805  -5.715  1.00  0.00      BSYN  
ATOM    704  CG2 THR    81     -20.536 -67.011  -6.912  1.00  0.00      BSYN  
ATOM    705    C THR    81     -18.500 -67.193  -4.247  1.00  0.00      BSYN  
ATOM    706    O THR    81     -18.799 -66.498  -3.239  1.00  0.00      BSYN  
ATOM    707    N GLY    82     -17.241 -67.110  -4.725  1.00  0.00      BSYN  
ATOM    708    H GLY    82     -17.085 -67.529  -5.597  1.00  0.00      BSYN  
ATOM    709   CA GLY    82     -16.097 -66.603  -3.978  1.00  0.00      BSYN  
ATOM    710    C GLY    82     -14.937 -67.545  -4.285  1.00  0.00      BSYN  
ATOM    711    O GLY    82     -13.836 -67.168  -4.771  1.00  0.00      BSYN  
ATOM    712    N LEU    83     -15.054 -68.901  -4.114  1.00  0.00      BSYN  
ATOM    713    H LEU    83     -15.787 -69.191  -3.530  1.00  0.00      BSYN  
ATOM    714   CA LEU    83     -14.033 -69.813  -4.466  1.00  0.00      BSYN  
ATOM    715   CB LEU    83     -13.947 -70.843  -3.279  1.00  0.00      BSYN  
ATOM    716   CG LEU    83     -13.722 -70.517  -1.788  1.00  0.00      BSYN  
ATOM    717  CD1 LEU    83     -14.534 -71.726  -0.999  1.00  0.00      BSYN  
ATOM    718  CD2 LEU    83     -12.299 -70.089  -1.366  1.00  0.00      BSYN  
ATOM    719    C LEU    83     -13.799 -70.249  -5.858  1.00  0.00      BSYN  
ATOM    720    O LEU    83     -12.725 -70.095  -6.393  1.00  0.00      BSYN  
ATOM    721    N VAL    84     -14.932 -70.560  -6.495  1.00  0.00      BSYN  
ATOM    722    H VAL    84     -15.822 -70.479  -6.092  1.00  0.00      BSYN  
ATOM    723   CA VAL    84     -14.905 -71.230  -7.789  1.00  0.00      BSYN  
ATOM    724   CB VAL    84     -15.604 -72.610  -7.651  1.00  0.00      BSYN  
ATOM    725  CG1 VAL    84     -15.899 -73.271  -9.018  1.00  0.00      BSYN  
ATOM    726  CG2 VAL    84     -14.720 -73.677  -6.974  1.00  0.00      BSYN  
ATOM    727    C VAL    84     -15.324 -70.300  -8.927  1.00  0.00      BSYN  
ATOM    728    O VAL    84     -16.496 -69.871  -9.048  1.00  0.00      BSYN  
ATOM    729    N LYS    85     -14.353 -69.930  -9.674  1.00  0.00      BSYN  
ATOM    730    H LYS    85     -13.462 -70.304  -9.513  1.00  0.00      BSYN  
ATOM    731   CA LYS    85     -14.596 -69.007 -10.777  1.00  0.00      BSYN  
ATOM    732   CB LYS    85     -13.272 -68.425 -11.158  1.00  0.00      BSYN  
ATOM    733   CG LYS    85     -12.912 -67.213 -10.420  1.00  0.00      BSYN  
ATOM    734   CD LYS    85     -12.158 -67.437  -9.043  1.00  0.00      BSYN  
ATOM    735   CE LYS    85     -11.151 -66.307  -8.935  1.00  0.00      BSYN  
ATOM    736   NZ LYS    85     -10.350 -66.201  -7.786  1.00  0.00      BSYN  
ATOM    737  HZ1 LYS    85      -9.914 -67.145  -7.765  1.00  0.00      BSYN  
ATOM    738  HZ2 LYS    85      -9.619 -65.504  -8.034  1.00  0.00      BSYN  
ATOM    739  HZ3 LYS    85     -10.924 -65.888  -6.977  1.00  0.00      BSYN  
ATOM    740    C LYS    85     -15.221 -69.644 -12.052  1.00  0.00      BSYN  
ATOM    741    O LYS    85     -14.810 -70.621 -12.625  1.00  0.00      BSYN  
ATOM    742    N ARG    86     -16.305 -68.997 -12.511  1.00  0.00      BSYN  
ATOM    743    H ARG    86     -16.467 -68.066 -12.252  1.00  0.00      BSYN  
ATOM    744   CA ARG    86     -17.126 -69.576 -13.599  1.00  0.00      BSYN  
ATOM    745   CB ARG    86     -18.449 -70.297 -13.191  1.00  0.00      BSYN  
ATOM    746   CG ARG    86     -19.546 -69.410 -12.644  1.00  0.00      BSYN  
ATOM    747   CD ARG    86     -20.967 -69.905 -12.699  1.00  0.00      BSYN  
ATOM    748   NE ARG    86     -21.939 -69.054 -12.143  1.00  0.00      BSYN  
ATOM    749   HE ARG    86     -22.479 -68.387 -12.617  1.00  0.00      BSYN  
ATOM    750   CZ ARG    86     -22.278 -69.223 -10.875  1.00  0.00      BSYN  
ATOM    751  NH1 ARG    86     -22.795 -68.150 -10.286  1.00  0.00      BSYN  
ATOM    752 HH11 ARG    86     -23.047 -68.136  -9.318  1.00  0.00      BSYN  
ATOM    753 HH12 ARG    86     -22.998 -67.287 -10.750  1.00  0.00      BSYN  
ATOM    754  NH2 ARG    86     -22.127 -70.315 -10.223  1.00  0.00      BSYN  
ATOM    755 HH21 ARG    86     -22.343 -70.549  -9.275  1.00  0.00      BSYN  
ATOM    756 HH22 ARG    86     -22.083 -71.146 -10.777  1.00  0.00      BSYN  
ATOM    757    C ARG    86     -17.518 -68.674 -14.815  1.00  0.00      BSYN  
ATOM    758    O ARG    86     -18.135 -67.603 -14.852  1.00  0.00      BSYN  
ATOM    759    N GLU    87     -17.017 -69.282 -15.924  1.00  0.00      BSYN  
ATOM    760    H GLU    87     -16.782 -70.183 -15.620  1.00  0.00      BSYN  
ATOM    761   CA GLU    87     -17.149 -68.750 -17.273  1.00  0.00      BSYN  
ATOM    762   CB GLU    87     -15.980 -69.148 -18.176  1.00  0.00      BSYN  
ATOM    763   CG GLU    87     -15.044 -68.432 -19.326  1.00  0.00      BSYN  
ATOM    764   CD GLU    87     -15.717 -67.818 -20.476  1.00  0.00      BSYN  
ATOM    765  OE1 GLU    87     -16.521 -68.427 -21.164  1.00  0.00      BSYN  
ATOM    766  OE2 GLU    87     -15.423 -66.703 -20.746  1.00  0.00      BSYN  
ATOM    767    C GLU    87     -18.383 -69.355 -17.762  1.00  0.00      BSYN  
ATOM    768    O GLU    87     -18.538 -70.562 -17.509  1.00  0.00      BSYN  
ATOM    769    N GLU    88     -19.218 -68.693 -18.569  1.00  0.00      BSYN  
ATOM    770    H GLU    88     -18.832 -67.901 -18.999  1.00  0.00      BSYN  
ATOM    771   CA GLU    88     -20.563 -69.168 -18.780  1.00  0.00      BSYN  
ATOM    772   CB GLU    88     -21.403 -69.118 -17.472  1.00  0.00      BSYN  
ATOM    773   CG GLU    88     -21.514 -67.779 -16.807  1.00  0.00      BSYN  
ATOM    774   CD GLU    88     -22.761 -67.762 -16.033  1.00  0.00      BSYN  
ATOM    775  OE1 GLU    88     -22.688 -67.817 -14.768  1.00  0.00      BSYN  
ATOM    776  OE2 GLU    88     -23.867 -67.537 -16.568  1.00  0.00      BSYN  
ATOM    777    C GLU    88     -21.333 -68.747 -20.000  1.00  0.00      BSYN  
ATOM    778    O GLU    88     -20.734 -67.989 -20.725  1.00  0.00      BSYN  
ATOM    779    N PHE    89     -22.515 -69.312 -20.141  1.00  0.00      BSYN  
ATOM    780    H PHE    89     -23.072 -69.387 -19.338  1.00  0.00      BSYN  
ATOM    781   CA PHE    89     -23.084 -69.327 -21.445  1.00  0.00      BSYN  
ATOM    782   CB PHE    89     -22.962 -70.701 -22.221  1.00  0.00      BSYN  
ATOM    783   CG PHE    89     -21.500 -71.225 -22.360  1.00  0.00      BSYN  
ATOM    784  CD1 PHE    89     -21.030 -72.207 -21.524  1.00  0.00      BSYN  
ATOM    785  CD2 PHE    89     -20.646 -70.817 -23.352  1.00  0.00      BSYN  
ATOM    786  CE1 PHE    89     -19.856 -72.802 -21.705  1.00  0.00      BSYN  
ATOM    787  CE2 PHE    89     -19.367 -71.440 -23.535  1.00  0.00      BSYN  
ATOM    788   CZ PHE    89     -18.967 -72.486 -22.732  1.00  0.00      BSYN  
ATOM    789    C PHE    89     -24.530 -68.771 -21.402  1.00  0.00      BSYN  
ATOM    790    O PHE    89     -25.172 -69.096 -20.390  1.00  0.00      BSYN  
ATOM    791    N PRO    90     -25.002 -67.951 -22.411  1.00  0.00      BSYN  
ATOM    792   CD PRO    90     -24.088 -67.265 -23.210  1.00  0.00      BSYN  
ATOM    793   CA PRO    90     -26.383 -67.510 -22.636  1.00  0.00      BSYN  
ATOM    794   CB PRO    90     -26.287 -66.427 -23.757  1.00  0.00      BSYN  
ATOM    795   CG PRO    90     -24.855 -66.003 -23.474  1.00  0.00      BSYN  
ATOM    796    C PRO    90     -27.273 -68.708 -22.891  1.00  0.00      BSYN  
ATOM    797    O PRO    90     -28.338 -69.000 -22.400  1.00  0.00      BSYN  
ATOM    798    N THR    91     -26.843 -69.323 -24.043  1.00  0.00      BSYN  
ATOM    799    H THR    91     -26.180 -68.867 -24.603  1.00  0.00      BSYN  
ATOM    800   CA THR    91     -27.330 -70.631 -24.429  1.00  0.00      BSYN  
ATOM    801   CB THR    91     -26.811 -70.834 -25.846  1.00  0.00      BSYN  
ATOM    802  OG1 THR    91     -27.565 -71.814 -26.416  1.00  0.00      BSYN  
ATOM    803  HG1 THR    91     -27.038 -72.182 -27.129  1.00  0.00      BSYN  
ATOM    804  CG2 THR    91     -25.249 -71.112 -26.047  1.00  0.00      BSYN  
ATOM    805    C THR    91     -27.209 -71.907 -23.602  1.00  0.00      BSYN  
ATOM    806    O THR    91     -26.098 -72.030 -23.029  1.00  0.00      BSYN  
ATOM    807    N ASP    92     -28.207 -72.863 -23.359  1.00  0.00      BSYN  
ATOM    808    H ASP    92     -28.973 -72.763 -23.962  1.00  0.00      BSYN  
ATOM    809   CA ASP    92     -27.980 -74.031 -22.483  1.00  0.00      BSYN  
ATOM    810   CB ASP    92     -29.211 -74.213 -21.675  1.00  0.00      BSYN  
ATOM    811   CG ASP    92     -29.022 -75.008 -20.371  1.00  0.00      BSYN  
ATOM    812  OD1 ASP    92     -28.772 -74.454 -19.311  1.00  0.00      BSYN  
ATOM    813  OD2 ASP    92     -29.121 -76.251 -20.516  1.00  0.00      BSYN  
ATOM    814    C ASP    92     -27.807 -75.252 -23.430  1.00  0.00      BSYN  
ATOM    815    O ASP    92     -28.733 -75.763 -24.165  1.00  0.00      BSYN  
ATOM    816    N LEU    93     -26.566 -75.693 -23.603  1.00  0.00      BSYN  
ATOM    817    H LEU    93     -25.783 -75.303 -23.163  1.00  0.00      BSYN  
ATOM    818   CA LEU    93     -26.364 -77.023 -24.336  1.00  0.00      BSYN  
ATOM    819   CB LEU    93     -24.995 -77.067 -25.001  1.00  0.00      BSYN  
ATOM    820   CG LEU    93     -24.878 -76.134 -26.225  1.00  0.00      BSYN  
ATOM    821  CD1 LEU    93     -23.930 -74.953 -26.007  1.00  0.00      BSYN  
ATOM    822  CD2 LEU    93     -24.382 -77.001 -27.369  1.00  0.00      BSYN  
ATOM    823    C LEU    93     -26.385 -78.278 -23.540  1.00  0.00      BSYN  
ATOM    824    O LEU    93     -26.211 -78.304 -22.332  1.00  0.00      BSYN  
ATOM    825    N LYS    94     -26.837 -79.281 -24.304  1.00  0.00      BSYN  
ATOM    826    H LYS    94     -27.106 -78.996 -25.202  1.00  0.00      BSYN  
ATOM    827   CA LYS    94     -26.854 -80.663 -23.838  1.00  0.00      BSYN  
ATOM    828   CB LYS    94     -28.391 -80.941 -23.483  1.00  0.00      BSYN  
ATOM    829   CG LYS    94     -28.933 -80.481 -22.027  1.00  0.00      BSYN  
ATOM    830   CD LYS    94     -30.344 -80.754 -21.446  1.00  0.00      BSYN  
ATOM    831   CE LYS    94     -30.818 -82.114 -21.006  1.00  0.00      BSYN  
ATOM    832   NZ LYS    94     -29.832 -82.794 -20.153  1.00  0.00      BSYN  
ATOM    833  HZ1 LYS    94     -29.078 -82.860 -20.866  1.00  0.00      BSYN  
ATOM    834  HZ2 LYS    94     -29.505 -82.258 -19.324  1.00  0.00      BSYN  
ATOM    835  HZ3 LYS    94     -30.351 -83.635 -19.830  1.00  0.00      BSYN  
ATOM    836    C LYS    94     -26.230 -81.763 -24.605  1.00  0.00      BSYN  
ATOM    837    O LYS    94     -26.407 -81.744 -25.823  1.00  0.00      BSYN  
ATOM    838    N PRO    95     -25.667 -82.740 -23.853  1.00  0.00      BSYN  
ATOM    839   CD PRO    95     -25.291 -82.577 -22.462  1.00  0.00      BSYN  
ATOM    840   CA PRO    95     -25.107 -84.005 -24.339  1.00  0.00      BSYN  
ATOM    841   CB PRO    95     -24.234 -84.540 -23.151  1.00  0.00      BSYN  
ATOM    842   CG PRO    95     -23.900 -83.235 -22.415  1.00  0.00      BSYN  
ATOM    843    C PRO    95     -26.143 -85.030 -24.708  1.00  0.00      BSYN  
ATOM    844    O PRO    95     -26.798 -85.570 -23.805  1.00  0.00      BSYN  
ATOM    845    N GLU    96     -26.176 -85.311 -25.996  1.00  0.00      BSYN  
ATOM    846    H GLU    96     -25.525 -85.016 -26.667  1.00  0.00      BSYN  
ATOM    847   CA GLU    96     -27.215 -86.111 -26.398  1.00  0.00      BSYN  
ATOM    848   CB GLU    96     -28.005 -85.573 -27.534  1.00  0.00      BSYN  
ATOM    849   CG GLU    96     -28.509 -84.179 -27.176  1.00  0.00      BSYN  
ATOM    850   CD GLU    96     -29.170 -83.443 -28.304  1.00  0.00      BSYN  
ATOM    851  OE1 GLU    96     -28.398 -82.742 -29.026  1.00  0.00      BSYN  
ATOM    852  OE2 GLU    96     -30.367 -83.550 -28.722  1.00  0.00      BSYN  
ATOM    853    C GLU    96     -26.684 -87.431 -26.923  1.00  0.00      BSYN  
ATOM    854    O GLU    96     -26.175 -87.441 -27.984  1.00  0.00      BSYN  
ATOM    855    N GLU    97     -26.848 -88.581 -26.275  1.00  0.00      BSYN  
ATOM    856    H GLU    97     -26.500 -89.404 -26.675  1.00  0.00      BSYN  
ATOM    857   CA GLU    97     -27.498 -88.820 -24.953  1.00  0.00      BSYN  
ATOM    858   CB GLU    97     -28.368 -90.074 -24.831  1.00  0.00      BSYN  
ATOM    859   CG GLU    97     -29.713 -90.303 -25.691  1.00  0.00      BSYN  
ATOM    860   CD GLU    97     -29.688 -90.167 -27.235  1.00  0.00      BSYN  
ATOM    861  OE1 GLU    97     -30.371 -89.241 -27.693  1.00  0.00      BSYN  
ATOM    862  OE2 GLU    97     -29.141 -91.005 -27.882  1.00  0.00      BSYN  
ATOM    863    C GLU    97     -26.432 -88.806 -23.855  1.00  0.00      BSYN  
ATOM    864    O GLU    97     -25.205 -88.688 -24.193  1.00  0.00      BSYN  
ATOM    865    N VAL    98     -26.861 -88.968 -22.642  1.00  0.00      BSYN  
ATOM    866    H VAL    98     -27.828 -88.812 -22.663  1.00  0.00      BSYN  
ATOM    867   CA VAL    98     -26.075 -89.162 -21.408  1.00  0.00      BSYN  
ATOM    868   CB VAL    98     -26.857 -88.766 -20.080  1.00  0.00      BSYN  
ATOM    869  CG1 VAL    98     -26.635 -87.288 -19.781  1.00  0.00      BSYN  
ATOM    870  CG2 VAL    98     -28.408 -89.299 -20.226  1.00  0.00      BSYN  
ATOM    871    C VAL    98     -25.458 -90.435 -21.425  1.00  0.00      BSYN  
ATOM    872    O VAL    98     -25.919 -91.411 -21.993  1.00  0.00      BSYN  
ATOM    873    N ALA    99     -24.245 -90.393 -20.891  1.00  0.00      BSYN  
ATOM    874    H ALA    99     -23.992 -89.493 -20.598  1.00  0.00      BSYN  
ATOM    875   CA ALA    99     -23.395 -91.569 -20.631  1.00  0.00      BSYN  
ATOM    876   CB ALA    99     -21.943 -91.163 -20.587  1.00  0.00      BSYN  
ATOM    877    C ALA    99     -23.725 -92.206 -19.303  1.00  0.00      BSYN  
ATOM    878    O ALA    99     -23.824 -91.532 -18.305  1.00  0.00      BSYN  
ATOM    879    N GLN   100     -23.806 -93.542 -19.248  1.00  0.00      BSYN  
ATOM    880    H GLN   100     -23.653 -94.139 -20.010  1.00  0.00      BSYN  
ATOM    881   CA GLN   100     -24.138 -94.156 -17.998  1.00  0.00      BSYN  
ATOM    882   CB GLN   100     -25.321 -95.114 -18.208  1.00  0.00      BSYN  
ATOM    883   CG GLN   100     -26.705 -94.452 -18.209  1.00  0.00      BSYN  
ATOM    884   CD GLN   100     -27.840 -95.348 -18.731  1.00  0.00      BSYN  
ATOM    885  OE1 GLN   100     -28.256 -95.350 -19.925  1.00  0.00      BSYN  
ATOM    886  NE2 GLN   100     -28.327 -96.219 -17.850  1.00  0.00      BSYN  
ATOM    887 HE21 GLN   100     -27.917 -96.301 -16.963  1.00  0.00      BSYN  
ATOM    888 HE22 GLN   100     -29.160 -96.601 -18.198  1.00  0.00      BSYN  
ATOM    889    C GLN   100     -22.916 -94.831 -17.433  1.00  0.00      BSYN  
ATOM    890    O GLN   100     -23.027 -95.920 -16.870  1.00  0.00      BSYN  
ATOM    891    N GLU   101     -21.750 -94.241 -17.553  1.00  0.00      BSYN  
ATOM    892    H GLU   101     -21.695 -93.295 -17.805  1.00  0.00      BSYN  
ATOM    893   CA GLU   101     -20.555 -94.996 -17.041  1.00  0.00      BSYN  
ATOM    894   CB GLU   101     -19.495 -95.472 -18.065  1.00  0.00      BSYN  
ATOM    895   CG GLU   101     -18.625 -96.697 -17.717  1.00  0.00      BSYN  
ATOM    896   CD GLU   101     -17.192 -96.528 -18.317  1.00  0.00      BSYN  
ATOM    897  OE1 GLU   101     -16.346 -95.878 -17.632  1.00  0.00      BSYN  
ATOM    898  OE2 GLU   101     -16.875 -96.974 -19.401  1.00  0.00      BSYN  
ATOM    899    C GLU   101     -19.873 -94.187 -15.884  1.00  0.00      BSYN  
ATOM    900    O GLU   101     -19.091 -93.232 -16.024  1.00  0.00      BSYN  
ATOM    901    N ALA   102     -20.551 -94.396 -14.743  1.00  0.00      BSYN  
ATOM    902    H ALA   102     -21.238 -95.094 -14.780  1.00  0.00      BSYN  
ATOM    903   CA ALA   102     -19.971 -94.019 -13.400  1.00  0.00      BSYN  
ATOM    904   CB ALA   102     -20.782 -94.440 -12.145  1.00  0.00      BSYN  
ATOM    905    C ALA   102     -18.423 -94.399 -13.125  1.00  0.00      BSYN  
ATOM    906    O ALA   102     -18.113 -95.465 -12.506  1.00  0.00      BSYN  
ATOM    907    N ALA   103     -17.526 -93.542 -13.626  1.00  0.00      BSYN  
ATOM    908    H ALA   103     -17.898 -92.768 -14.099  1.00  0.00      BSYN  
ATOM    909   CA ALA   103     -16.083 -93.705 -13.649  1.00  0.00      BSYN  
ATOM    910   CB ALA   103     -15.409 -92.946 -14.808  1.00  0.00      BSYN  
ATOM    911    C ALA   103     -15.583 -93.089 -12.377  1.00  0.00      BSYN  
ATOM    912    O ALA   103     -15.448 -91.898 -12.165  1.00  0.00      BSYN  
ATOM    913    N GLU   104     -15.226 -94.038 -11.528  1.00  0.00      BSYN  
ATOM    914    H GLU   104     -15.325 -94.969 -11.816  1.00  0.00      BSYN  
ATOM    915   CA GLU   104     -14.576 -93.734 -10.220  1.00  0.00      BSYN  
ATOM    916   CB GLU   104     -15.376 -94.224  -9.083  1.00  0.00      BSYN  
ATOM    917   CG GLU   104     -16.760 -93.556  -8.983  1.00  0.00      BSYN  
ATOM    918   CD GLU   104     -17.399 -93.416  -7.674  1.00  0.00      BSYN  
ATOM    919  OE1 GLU   104     -18.543 -93.912  -7.572  1.00  0.00      BSYN  
ATOM    920  OE2 GLU   104     -16.819 -92.808  -6.753  1.00  0.00      BSYN  
ATOM    921    C GLU   104     -13.143 -94.258 -10.205  1.00  0.00      BSYN  
ATOM    922    O GLU   104     -12.795 -95.328 -10.691  1.00  0.00      BSYN  
ATOM    923    N GLU   105     -12.334 -93.416  -9.569  1.00  0.00      BSYN  
ATOM    924    H GLU   105     -12.765 -92.596  -9.249  1.00  0.00      BSYN  
ATOM    925   CA GLU   105     -10.988 -93.819  -9.248  1.00  0.00      BSYN  
ATOM    926   CB GLU   105      -9.978 -93.034 -10.083  1.00  0.00      BSYN  
ATOM    927   CG GLU   105      -8.618 -93.787 -10.151  1.00  0.00      BSYN  
ATOM    928   CD GLU   105      -7.373 -93.070 -10.743  1.00  0.00      BSYN  
ATOM    929  OE1 GLU   105      -6.297 -93.519 -10.381  1.00  0.00      BSYN  
ATOM    930  OE2 GLU   105      -7.554 -92.106 -11.500  1.00  0.00      BSYN  
ATOM    931    C GLU   105     -10.816 -93.813  -7.707  1.00  0.00      BSYN  
ATOM    932    O GLU   105     -10.634 -92.811  -7.049  1.00  0.00      BSYN  
ATOM    933    N PRO   106     -10.897 -95.062  -7.133  1.00  0.00      BSYN  
ATOM    934   CD PRO   106     -11.487 -96.234  -7.569  1.00  0.00      BSYN  
ATOM    935   CA PRO   106     -10.611 -95.175  -5.702  1.00  0.00      BSYN  
ATOM    936   CB PRO   106     -11.315 -96.463  -5.315  1.00  0.00      BSYN  
ATOM    937   CG PRO   106     -12.342 -96.571  -6.360  1.00  0.00      BSYN  
ATOM    938    C PRO   106      -9.213 -95.033  -5.209  1.00  0.00      BSYN  
ATOM    939    O PRO   106      -9.022 -94.295  -4.254  1.00  0.00      BSYN  
ATOM    940    N LEU   107      -8.237 -95.727  -5.773  1.00  0.00      BSYN  
ATOM    941    H LEU   107      -8.566 -96.037  -6.642  1.00  0.00      BSYN  
ATOM    942   CA LEU   107      -6.861 -95.754  -5.325  1.00  0.00      BSYN  
ATOM    943   CB LEU   107      -6.187 -97.081  -5.652  1.00  0.00      BSYN  
ATOM    944   CG LEU   107      -6.023 -98.312  -4.634  1.00  0.00      BSYN  
ATOM    945  CD1 LEU   107      -6.835 -98.175  -3.406  1.00  0.00      BSYN  
ATOM    946  CD2 LEU   107      -6.199 -99.698  -5.329  1.00  0.00      BSYN  
ATOM    947    C LEU   107      -6.085 -94.582  -5.869  1.00  0.00      BSYN  
ATOM    948    O LEU   107      -6.034 -94.432  -7.060  1.00  0.00      BSYN  
ATOM    949    N ILE   108      -5.308 -93.928  -4.928  1.00  0.00      BSYN  
ATOM    950    H ILE   108      -5.094 -94.269  -4.034  1.00  0.00      BSYN  
ATOM    951   CA ILE   108      -4.672 -92.650  -5.234  1.00  0.00      BSYN  
ATOM    952   CB ILE   108      -5.075 -91.486  -4.169  1.00  0.00      BSYN  
ATOM    953  CG2 ILE   108      -4.496 -90.139  -4.640  1.00  0.00      BSYN  
ATOM    954  CG1 ILE   108      -6.531 -91.486  -3.831  1.00  0.00      BSYN  
ATOM    955   CD ILE   108      -6.633 -91.247  -2.316  1.00  0.00      BSYN  
ATOM    956    C ILE   108      -3.211 -92.879  -5.335  1.00  0.00      BSYN  
ATOM    957    O ILE   108      -2.640 -93.659  -4.644  1.00  0.00      BSYN  
ATOM    958    N GLU   109      -2.717 -92.313  -6.343  1.00  0.00      BSYN  
ATOM    959    H GLU   109      -3.360 -92.053  -7.035  1.00  0.00      BSYN  
ATOM    960   CA GLU   109      -1.309 -92.262  -6.633  1.00  0.00      BSYN  
ATOM    961   CB GLU   109      -0.877 -93.502  -7.412  1.00  0.00      BSYN  
ATOM    962   CG GLU   109       0.497 -93.984  -7.566  1.00  0.00      BSYN  
ATOM    963   CD GLU   109       0.615 -95.095  -8.645  1.00  0.00      BSYN  
ATOM    964  OE1 GLU   109       1.582 -95.130  -9.344  1.00  0.00      BSYN  
ATOM    965  OE2 GLU   109      -0.276 -95.939  -8.752  1.00  0.00      BSYN  
ATOM    966    C GLU   109      -0.947 -90.915  -7.309  1.00  0.00      BSYN  
ATOM    967    O GLU   109      -1.693 -90.449  -8.187  1.00  0.00      BSYN  
ATOM    968    N PRO   110       0.086 -90.240  -6.714  1.00  0.00      BSYN  
ATOM    969   CD PRO   110       0.508 -90.456  -5.393  1.00  0.00      BSYN  
ATOM    970   CA PRO   110       0.755 -89.110  -7.258  1.00  0.00      BSYN  
ATOM    971   CB PRO   110       1.872 -88.777  -6.289  1.00  0.00      BSYN  
ATOM    972   CG PRO   110       1.097 -89.159  -4.983  1.00  0.00      BSYN  
ATOM    973    C PRO   110       1.332 -89.397  -8.668  1.00  0.00      BSYN  
ATOM    974    O PRO   110       2.172 -90.271  -8.854  1.00  0.00      BSYN  
ATOM    975    N LEU   111       0.736 -88.745  -9.748  1.00  0.00      BSYN  
ATOM    976    H LEU   111      -0.193 -88.442  -9.675  1.00  0.00      BSYN  
ATOM    977   CA LEU   111       1.303 -88.935 -11.084  1.00  0.00      BSYN  
ATOM    978   CB LEU   111       0.194 -88.872 -12.160  1.00  0.00      BSYN  
ATOM    979   CG LEU   111       0.256 -88.643 -13.695  1.00  0.00      BSYN  
ATOM    980  CD1 LEU   111       1.021 -89.756 -14.321  1.00  0.00      BSYN  
ATOM    981  CD2 LEU   111      -1.116 -88.693 -14.236  1.00  0.00      BSYN  
ATOM    982    C LEU   111       2.346 -87.858 -11.326  1.00  0.00      BSYN  
ATOM    983    O LEU   111       3.454 -88.152 -11.792  1.00  0.00      BSYN  
ATOM    984    N MET   112       1.911 -86.582 -11.203  1.00  0.00      BSYN  
ATOM    985    H MET   112       0.969 -86.394 -11.010  1.00  0.00      BSYN  
ATOM    986   CA MET   112       2.660 -85.385 -11.795  1.00  0.00      BSYN  
ATOM    987   CB MET   112       4.004 -85.151 -11.098  1.00  0.00      BSYN  
ATOM    988   CG MET   112       4.148 -84.932  -9.633  1.00  0.00      BSYN  
ATOM    989   SD MET   112       3.249 -86.185  -8.671  1.00  0.00      BSYN  
ATOM    990   CE MET   112       4.240 -86.385  -7.205  1.00  0.00      BSYN  
ATOM    991    C MET   112       2.731 -85.180 -13.333  1.00  0.00      BSYN  
ATOM    992    O MET   112       2.719 -84.049 -13.777  1.00  0.00      BSYN  
ATOM    993    N GLU   113       2.787 -86.217 -14.204  1.00  0.00      BSYN  
ATOM    994    H GLU   113       2.770 -87.128 -13.843  1.00  0.00      BSYN  
ATOM    995   CA GLU   113       2.788 -85.815 -15.667  1.00  0.00      BSYN  
ATOM    996   CB GLU   113       4.253 -86.013 -16.407  1.00  0.00      BSYN  
ATOM    997   CG GLU   113       5.571 -85.509 -15.525  1.00  0.00      BSYN  
ATOM    998   CD GLU   113       6.942 -85.622 -16.198  1.00  0.00      BSYN  
ATOM    999  OE1 GLU   113       7.459 -84.681 -16.781  1.00  0.00      BSYN  
ATOM   1000  OE2 GLU   113       7.596 -86.680 -15.937  1.00  0.00      BSYN  
ATOM   1001    C GLU   113       1.650 -86.290 -16.551  1.00  0.00      BSYN  
ATOM   1002    O GLU   113       1.549 -87.500 -16.872  1.00  0.00      BSYN  
ATOM   1003    N PRO   114       0.781 -85.357 -17.091  1.00  0.00      BSYN  
ATOM   1004   CD PRO   114       0.275 -84.289 -16.212  1.00  0.00      BSYN  
ATOM   1005   CA PRO   114      -0.210 -85.423 -18.234  1.00  0.00      BSYN  
ATOM   1006   CB PRO   114      -1.003 -84.049 -17.908  1.00  0.00      BSYN  
ATOM   1007   CG PRO   114      -1.192 -84.068 -16.423  1.00  0.00      BSYN  
ATOM   1008    C PRO   114       0.630 -85.482 -19.438  1.00  0.00      BSYN  
ATOM   1009    O PRO   114       0.862 -86.505 -20.117  1.00  0.00      BSYN  
ATOM   1010    N GLU   115       1.308 -84.378 -19.786  1.00  0.00      BSYN  
ATOM   1011    H GLU   115       1.222 -83.544 -19.279  1.00  0.00      BSYN  
ATOM   1012   CA GLU   115       1.857 -84.226 -21.095  1.00  0.00      BSYN  
ATOM   1013   CB GLU   115       1.439 -82.998 -21.619  1.00  0.00      BSYN  
ATOM   1014   CG GLU   115       2.173 -81.718 -21.179  1.00  0.00      BSYN  
ATOM   1015   CD GLU   115       1.408 -80.949 -20.124  1.00  0.00      BSYN  
ATOM   1016  OE1 GLU   115       0.763 -79.924 -20.387  1.00  0.00      BSYN  
ATOM   1017  OE2 GLU   115       1.216 -81.564 -19.119  1.00  0.00      BSYN  
ATOM   1018    C GLU   115       3.336 -84.389 -21.153  1.00  0.00      BSYN  
ATOM   1019    O GLU   115       3.995 -84.248 -22.141  1.00  0.00      BSYN  
ATOM   1020    N GLY   116       3.988 -84.630 -20.001  1.00  0.00      BSYN  
ATOM   1021    H GLY   116       3.437 -84.532 -19.196  1.00  0.00      BSYN  
ATOM   1022   CA GLY   116       5.443 -84.740 -19.895  1.00  0.00      BSYN  
ATOM   1023    C GLY   116       6.133 -83.246 -19.964  1.00  0.00      BSYN  
ATOM   1024    O GLY   116       7.316 -83.253 -19.705  1.00  0.00      BSYN  
ATOM   1025    N GLU   117       5.454 -82.083 -20.173  1.00  0.00      BSYN  
ATOM   1026    H GLU   117       4.477 -82.149 -20.214  1.00  0.00      BSYN  
ATOM   1027   CA GLU   117       6.017 -80.822 -20.520  1.00  0.00      BSYN  
ATOM   1028   CB GLU   117       5.386 -80.166 -21.832  1.00  0.00      BSYN  
ATOM   1029   CG GLU   117       5.897 -78.917 -22.253  1.00  0.00      BSYN  
ATOM   1030   CD GLU   117       5.897 -78.589 -23.757  1.00  0.00      BSYN  
ATOM   1031  OE1 GLU   117       6.230 -77.474 -24.076  1.00  0.00      BSYN  
ATOM   1032  OE2 GLU   117       5.432 -79.339 -24.582  1.00  0.00      BSYN  
ATOM   1033    C GLU   117       5.656 -80.004 -19.371  1.00  0.00      BSYN  
ATOM   1034    O GLU   117       4.558 -79.946 -18.841  1.00  0.00      BSYN  
ATOM   1035    N SER   118       6.660 -79.240 -18.902  1.00  0.00      BSYN  
ATOM   1036    H SER   118       7.560 -79.413 -19.250  1.00  0.00      BSYN  
ATOM   1037   CA SER   118       6.487 -78.074 -17.928  1.00  0.00      BSYN  
ATOM   1038   CB SER   118       7.460 -78.418 -16.806  1.00  0.00      BSYN  
ATOM   1039   OG SER   118       8.855 -78.477 -17.280  1.00  0.00      BSYN  
ATOM   1040   HG SER   118       9.427 -78.579 -16.516  1.00  0.00      BSYN  
ATOM   1041    C SER   118       6.680 -76.745 -18.530  1.00  0.00      BSYN  
ATOM   1042    O SER   118       7.721 -76.354 -19.077  1.00  0.00      BSYN  
ATOM   1043    N TYR   119       5.528 -76.137 -18.534  1.00  0.00      BSYN  
ATOM   1044    H TYR   119       4.752 -76.597 -18.151  1.00  0.00      BSYN  
ATOM   1045   CA TYR   119       5.450 -74.822 -19.094  1.00  0.00      BSYN  
ATOM   1046   CB TYR   119       3.964 -74.518 -19.303  1.00  0.00      BSYN  
ATOM   1047   CG TYR   119       3.266 -75.004 -20.515  1.00  0.00      BSYN  
ATOM   1048  CD1 TYR   119       2.226 -75.916 -20.546  1.00  0.00      BSYN  
ATOM   1049  CE1 TYR   119       1.691 -76.358 -21.764  1.00  0.00      BSYN  
ATOM   1050  CD2 TYR   119       3.682 -74.423 -21.683  1.00  0.00      BSYN  
ATOM   1051  CE2 TYR   119       3.184 -74.771 -22.954  1.00  0.00      BSYN  
ATOM   1052   CZ TYR   119       2.162 -75.801 -22.904  1.00  0.00      BSYN  
ATOM   1053   OH TYR   119       1.616 -76.178 -24.072  1.00  0.00      BSYN  
ATOM   1054   HH TYR   119       0.944 -76.841 -23.897  1.00  0.00      BSYN  
ATOM   1055    C TYR   119       6.102 -73.892 -18.006  1.00  0.00      BSYN  
ATOM   1056    O TYR   119       5.870 -74.261 -16.808  1.00  0.00      BSYN  
ATOM   1057    N GLU   120       6.793 -72.727 -18.313  1.00  0.00      BSYN  
ATOM   1058    H GLU   120       7.232 -72.199 -17.613  1.00  0.00      BSYN  
ATOM   1059   CA GLU   120       7.030 -72.320 -19.658  1.00  0.00      BSYN  
ATOM   1060   CB GLU   120       6.146 -71.275 -20.161  1.00  0.00      BSYN  
ATOM   1061   CG GLU   120       5.988 -70.903 -21.578  1.00  0.00      BSYN  
ATOM   1062   CD GLU   120       4.618 -70.300 -22.054  1.00  0.00      BSYN  
ATOM   1063  OE1 GLU   120       4.308 -69.265 -21.540  1.00  0.00      BSYN  
ATOM   1064  OE2 GLU   120       3.937 -70.972 -22.806  1.00  0.00      BSYN  
ATOM   1065    C GLU   120       8.520 -71.760 -19.915  1.00  0.00      BSYN  
ATOM   1066    O GLU   120       8.947 -70.608 -19.545  1.00  0.00      BSYN  
ATOM   1067    N ASP   121       9.308 -72.608 -20.666  1.00  0.00      BSYN  
ATOM   1068    H ASP   121       9.135 -73.556 -20.843  1.00  0.00      BSYN  
ATOM   1069   CA ASP   121      10.735 -72.338 -20.907  1.00  0.00      BSYN  
ATOM   1070   CB ASP   121      11.580 -73.717 -20.715  1.00  0.00      BSYN  
ATOM   1071   CG ASP   121      13.120 -73.652 -20.623  1.00  0.00      BSYN  
ATOM   1072  OD1 ASP   121      13.866 -74.590 -20.947  1.00  0.00      BSYN  
ATOM   1073  OD2 ASP   121      13.600 -72.667 -20.020  1.00  0.00      BSYN  
ATOM   1074    C ASP   121      11.110 -71.719 -22.234  1.00  0.00      BSYN  
ATOM   1075    O ASP   121      10.742 -72.201 -23.275  1.00  0.00      BSYN  
ATOM   1076    N PRO   122      11.845 -70.563 -22.342  1.00  0.00      BSYN  
ATOM   1077   CD PRO   122      12.053 -69.603 -21.311  1.00  0.00      BSYN  
ATOM   1078   CA PRO   122      12.216 -69.919 -23.710  1.00  0.00      BSYN  
ATOM   1079   CB PRO   122      12.000 -68.415 -23.445  1.00  0.00      BSYN  
ATOM   1080   CG PRO   122      12.091 -68.192 -21.932  1.00  0.00      BSYN  
ATOM   1081    C PRO   122      13.603 -70.170 -24.332  1.00  0.00      BSYN  
ATOM   1082    O PRO   122      14.594 -69.669 -23.798  1.00  0.00      BSYN  
ATOM   1083    N PRO   123      13.691 -70.855 -25.491  1.00  0.00      BSYN  
ATOM   1084   CD PRO   123      12.640 -71.288 -26.313  1.00  0.00      BSYN  
ATOM   1085   CA PRO   123      14.949 -71.206 -26.047  1.00  0.00      BSYN  
ATOM   1086   CB PRO   123      14.571 -72.243 -27.148  1.00  0.00      BSYN  
ATOM   1087   CG PRO   123      13.165 -72.602 -26.856  1.00  0.00      BSYN  
ATOM   1088    C PRO   123      15.770 -70.079 -26.600  1.00  0.00      BSYN  
ATOM   1089    O PRO   123      15.194 -69.196 -27.295  1.00  0.00      BSYN  
ATOM   1090    N GLN   124      17.052 -69.950 -26.311  1.00  0.00      BSYN  
ATOM   1091    H GLN   124      17.421 -70.623 -25.701  1.00  0.00      BSYN  
ATOM   1092   CA GLN   124      17.959 -69.165 -27.125  1.00  0.00      BSYN  
ATOM   1093   CB GLN   124      18.304 -67.846 -26.415  1.00  0.00      BSYN  
ATOM   1094   CG GLN   124      17.125 -66.992 -25.787  1.00  0.00      BSYN  
ATOM   1095   CD GLN   124      17.483 -65.637 -25.228  1.00  0.00      BSYN  
ATOM   1096  OE1 GLN   124      18.658 -65.196 -24.964  1.00  0.00      BSYN  
ATOM   1097  NE2 GLN   124      16.411 -64.943 -24.909  1.00  0.00      BSYN  
ATOM   1098 HE21 GLN   124      15.571 -65.210 -25.337  1.00  0.00      BSYN  
ATOM   1099 HE22 GLN   124      16.178 -64.205 -24.307  1.00  0.00      BSYN  
ATOM   1100    C GLN   124      19.251 -69.906 -27.462  1.00  0.00      BSYN  
ATOM   1101    O GLN   124      19.577 -70.933 -26.894  1.00  0.00      BSYN  
ATOM   1102    N GLU   125      19.716 -69.494 -28.695  1.00  0.00      BSYN  
ATOM   1103    H GLU   125      19.073 -69.105 -29.325  1.00  0.00      BSYN  
ATOM   1104   CA GLU   125      21.018 -69.870 -29.074  1.00  0.00      BSYN  
ATOM   1105   CB GLU   125      21.163 -70.060 -30.498  1.00  0.00      BSYN  
ATOM   1106   CG GLU   125      20.496 -71.317 -30.925  1.00  0.00      BSYN  
ATOM   1107   CD GLU   125      21.158 -72.676 -30.868  1.00  0.00      BSYN  
ATOM   1108  OE1 GLU   125      22.353 -72.847 -30.738  1.00  0.00      BSYN  
ATOM   1109  OE2 GLU   125      20.461 -73.607 -31.301  1.00  0.00      BSYN  
ATOM   1110    C GLU   125      21.960 -68.713 -28.496  1.00  0.00      BSYN  
ATOM   1111    O GLU   125      22.612 -68.790 -27.471  1.00  0.00      BSYN  
ATOM   1112    N GLU   126      21.812 -67.404 -28.994  1.00  0.00      BSYN  
ATOM   1113    H GLU   126      21.080 -67.365 -29.644  1.00  0.00      BSYN  
ATOM   1114   CA GLU   126      22.723 -66.332 -28.566  1.00  0.00      BSYN  
ATOM   1115   CB GLU   126      22.905 -65.355 -29.701  1.00  0.00      BSYN  
ATOM   1116   CG GLU   126      24.025 -65.761 -30.645  1.00  0.00      BSYN  
ATOM   1117   CD GLU   126      23.873 -67.175 -31.217  1.00  0.00      BSYN  
ATOM   1118  OE1 GLU   126      24.730 -68.061 -30.924  1.00  0.00      BSYN  
ATOM   1119  OE2 GLU   126      22.929 -67.410 -31.969  1.00  0.00      BSYN  
ATOM   1120    C GLU   126      22.075 -65.715 -27.276  1.00  0.00      BSYN  
ATOM   1121    O GLU   126      20.846 -65.703 -27.098  1.00  0.00      BSYN  
ATOM   1122    N TYR   127      22.985 -64.935 -26.591  1.00  0.00      BSYN  
ATOM   1123    H TYR   127      23.927 -65.203 -26.623  1.00  0.00      BSYN  
ATOM   1124   CA TYR   127      22.651 -63.893 -25.627  1.00  0.00      BSYN  
ATOM   1125   CB TYR   127      23.258 -63.900 -24.304  1.00  0.00      BSYN  
ATOM   1126   CG TYR   127      22.740 -65.074 -23.383  1.00  0.00      BSYN  
ATOM   1127  CD1 TYR   127      21.520 -64.941 -22.639  1.00  0.00      BSYN  
ATOM   1128  CE1 TYR   127      20.941 -65.985 -22.015  1.00  0.00      BSYN  
ATOM   1129  CD2 TYR   127      23.391 -66.252 -23.325  1.00  0.00      BSYN  
ATOM   1130  CE2 TYR   127      22.727 -67.408 -22.831  1.00  0.00      BSYN  
ATOM   1131   CZ TYR   127      21.507 -67.248 -22.177  1.00  0.00      BSYN  
ATOM   1132   OH TYR   127      20.903 -68.425 -21.720  1.00  0.00      BSYN  
ATOM   1133   HH TYR   127      21.452 -69.173 -21.965  1.00  0.00      BSYN  
ATOM   1134    C TYR   127      22.946 -62.603 -26.264  1.00  0.00      BSYN  
ATOM   1135    O TYR   127      24.059 -62.200 -26.264  1.00  0.00      BSYN  
ATOM   1136    N GLN   128      21.962 -61.906 -26.882  1.00  0.00      BSYN  
ATOM   1137    H GLN   128      22.159 -60.987 -26.605  1.00  0.00      BSYN  
ATOM   1138   CA GLN   128      20.641 -62.433 -27.301  1.00  0.00      BSYN  
ATOM   1139   CB GLN   128      19.483 -61.486 -26.856  1.00  0.00      BSYN  
ATOM   1140   CG GLN   128      19.166 -61.654 -25.317  1.00  0.00      BSYN  
ATOM   1141   CD GLN   128      18.607 -60.473 -24.638  1.00  0.00      BSYN  
ATOM   1142  OE1 GLN   128      19.003 -60.227 -23.532  1.00  0.00      BSYN  
ATOM   1143  NE2 GLN   128      17.572 -59.661 -25.096  1.00  0.00      BSYN  
ATOM   1144 HE21 GLN   128      17.185 -58.911 -24.598  1.00  0.00      BSYN  
ATOM   1145 HE22 GLN   128      17.219 -59.953 -25.963  1.00  0.00      BSYN  
ATOM   1146    C GLN   128      20.696 -62.617 -28.803  1.00  0.00      BSYN  
ATOM   1147    O GLN   128      21.439 -61.885 -29.482  1.00  0.00      BSYN  
ATOM   1148    N GLU   129      20.042 -63.612 -29.349  1.00  0.00      BSYN  
ATOM   1149    H GLU   129      19.888 -64.425 -28.824  1.00  0.00      BSYN  
ATOM   1150   CA GLU   129      19.477 -63.535 -30.735  1.00  0.00      BSYN  
ATOM   1151   CB GLU   129      18.925 -64.874 -31.230  1.00  0.00      BSYN  
ATOM   1152   CG GLU   129      18.397 -65.799 -30.121  1.00  0.00      BSYN  
ATOM   1153   CD GLU   129      17.272 -66.760 -30.524  1.00  0.00      BSYN  
ATOM   1154  OE1 GLU   129      17.649 -67.826 -30.918  1.00  0.00      BSYN  
ATOM   1155  OE2 GLU   129      16.105 -66.501 -30.231  1.00  0.00      BSYN  
ATOM   1156    C GLU   129      18.261 -62.494 -30.751  1.00  0.00      BSYN  
ATOM   1157    O GLU   129      17.133 -62.725 -30.328  1.00  0.00      BSYN  
ATOM   1158    N TYR   130      18.582 -61.379 -31.433  1.00  0.00      BSYN  
ATOM   1159    H TYR   130      19.515 -61.315 -31.725  1.00  0.00      BSYN  
ATOM   1160   CA TYR   130      17.616 -60.223 -31.559  1.00  0.00      BSYN  
ATOM   1161   CB TYR   130      18.051 -59.082 -30.627  1.00  0.00      BSYN  
ATOM   1162   CG TYR   130      16.953 -58.518 -29.684  1.00  0.00      BSYN  
ATOM   1163  CD1 TYR   130      16.582 -57.173 -29.844  1.00  0.00      BSYN  
ATOM   1164  CE1 TYR   130      15.540 -56.724 -29.160  1.00  0.00      BSYN  
ATOM   1165  CD2 TYR   130      16.259 -59.358 -28.739  1.00  0.00      BSYN  
ATOM   1166  CE2 TYR   130      15.160 -58.843 -28.073  1.00  0.00      BSYN  
ATOM   1167   CZ TYR   130      14.742 -57.508 -28.342  1.00  0.00      BSYN  
ATOM   1168   OH TYR   130      13.673 -56.861 -27.935  1.00  0.00      BSYN  
ATOM   1169   HH TYR   130      13.693 -55.903 -27.990  1.00  0.00      BSYN  
ATOM   1170    C TYR   130      17.187 -59.776 -32.896  1.00  0.00      BSYN  
ATOM   1171    O TYR   130      17.932 -59.367 -33.759  1.00  0.00      BSYN  
ATOM   1172    N GLU   131      15.910 -60.091 -33.174  1.00  0.00      BSYN  
ATOM   1173    H GLU   131      15.564 -60.927 -32.798  1.00  0.00      BSYN  
ATOM   1174   CA GLU   131      15.178 -59.583 -34.364  1.00  0.00      BSYN  
ATOM   1175   CB GLU   131      14.185 -60.737 -34.846  1.00  0.00      BSYN  
ATOM   1176   CG GLU   131      14.959 -61.807 -35.780  1.00  0.00      BSYN  
ATOM   1177   CD GLU   131      13.982 -62.950 -36.018  1.00  0.00      BSYN  
ATOM   1178  OE1 GLU   131      13.092 -62.805 -36.854  1.00  0.00      BSYN  
ATOM   1179  OE2 GLU   131      14.147 -63.906 -35.314  1.00  0.00      BSYN  
ATOM   1180    C GLU   131      14.351 -58.314 -34.265  1.00  0.00      BSYN  
ATOM   1181    O GLU   131      13.802 -57.951 -33.243  1.00  0.00      BSYN  
ATOM   1182    N PRO   132      14.309 -57.445 -35.313  1.00  0.00      BSYN  
ATOM   1183   CD PRO   132      15.396 -57.376 -36.335  1.00  0.00      BSYN  
ATOM   1184   CA PRO   132      13.339 -56.293 -35.529  1.00  0.00      BSYN  
ATOM   1185   CB PRO   132      14.177 -55.259 -36.366  1.00  0.00      BSYN  
ATOM   1186   CG PRO   132      15.050 -56.241 -37.198  1.00  0.00      BSYN  
ATOM   1187    C PRO   132      11.979 -56.251 -36.182  1.00  0.00      BSYN  
ATOM   1188    O PRO   132      11.787 -57.285 -36.852  1.00  0.00      BSYN  
ATOM   1189    N GLU   133      10.995 -55.381 -35.884  1.00  0.00      BSYN  
ATOM   1190    H GLU   133      11.093 -54.789 -35.109  1.00  0.00      BSYN  
ATOM   1191   CA GLU   133       9.737 -55.287 -36.635  1.00  0.00      BSYN  
ATOM   1192   CB GLU   133       8.495 -56.102 -36.007  1.00  0.00      BSYN  
ATOM   1193   CG GLU   133       8.133 -56.068 -34.477  1.00  0.00      BSYN  
ATOM   1194   CD GLU   133       8.069 -54.688 -33.894  1.00  0.00      BSYN  
ATOM   1195  OE1 GLU   133       6.969 -54.142 -33.914  1.00  0.00      BSYN  
ATOM   1196  OE2 GLU   133       9.071 -54.186 -33.314  1.00  0.00      BSYN  
ATOM   1197    C GLU   133       9.342 -53.905 -37.107  1.00  0.00      BSYN  
ATOM   1198    O GLU   133       9.815 -52.973 -36.446  1.00  0.00      BSYN  
ATOM   1199    N ALA   134       8.473 -53.730 -38.060  1.00  0.00      BSYN  
ATOM   1200    H ALA   134       7.755 -54.396 -38.088  1.00  0.00      BSYN  
ATOM   1201   CA ALA   134       8.241 -52.381 -38.681  1.00  0.00      BSYN  
ATOM   1202   CB ALA   134       8.342 -52.516 -40.114  1.00  0.00      BSYN  
ATOM   1203    C ALA   134       6.952 -51.723 -38.254  1.00  0.00      BSYN  
ATOM   1204  OT1 ALA   134       5.972 -52.403 -38.253  1.00  0.00      BSYN  
ATOM   1205  OT2 ALA   134       7.061 -50.580 -37.792  1.00  0.00      BSYN  
END
