# Supplementary material for: Data set of intrinsically disordered proteins analysed at a local protein conformation level
Source: Data Brief. 2020 Mar 5;29:105383. doi: 10.1016/j.dib.2020.105383 (PMC7078294; doi:10.1016/j.dib.2020.105383)
Supplement: Supplementary file 1 [file mmc1.zip › the data/1-DATA/PED1AAD-pdb/1AAD-19.pdb]

CRYST1    1.000    1.000    1.000  90.00  90.00  90.00 P 1           1
ATOM      1  HT1 MET     1     -35.641 -55.937 -34.598  1.00  0.00      BSYN  
ATOM      2  HT2 MET     1     -37.415 -55.573 -34.744  1.00  0.00      BSYN  
ATOM      3    N MET     1     -36.449 -55.552 -35.128  1.00  0.00      BSYN  
ATOM      4  HT3 MET     1     -36.221 -54.558 -35.331  1.00  0.00      BSYN  
ATOM      5   CA MET     1     -36.550 -56.325 -36.343  1.00  0.00      BSYN  
ATOM      6   CB MET     1     -35.368 -56.136 -37.235  1.00  0.00      BSYN  
ATOM      7   CG MET     1     -35.353 -56.863 -38.637  1.00  0.00      BSYN  
ATOM      8   SD MET     1     -33.951 -56.463 -39.797  1.00  0.00      BSYN  
ATOM      9   CE MET     1     -32.659 -57.559 -39.417  1.00  0.00      BSYN  
ATOM     10    C MET     1     -36.665 -57.783 -35.970  1.00  0.00      BSYN  
ATOM     11    O MET     1     -36.135 -58.287 -34.922  1.00  0.00      BSYN  
ATOM     12    N ASP     2     -37.346 -58.461 -36.866  1.00  0.00      BSYN  
ATOM     13    H ASP     2     -37.578 -57.989 -37.692  1.00  0.00      BSYN  
ATOM     14   CA ASP     2     -37.779 -59.869 -36.705  1.00  0.00      BSYN  
ATOM     15   CB ASP     2     -39.312 -60.006 -36.554  1.00  0.00      BSYN  
ATOM     16   CG ASP     2     -39.867 -61.328 -35.897  1.00  0.00      BSYN  
ATOM     17  OD1 ASP     2     -40.424 -62.209 -36.505  1.00  0.00      BSYN  
ATOM     18  OD2 ASP     2     -39.662 -61.381 -34.662  1.00  0.00      BSYN  
ATOM     19    C ASP     2     -37.288 -60.731 -37.857  1.00  0.00      BSYN  
ATOM     20    O ASP     2     -37.928 -61.148 -38.824  1.00  0.00      BSYN  
ATOM     21    N VAL     3     -36.085 -61.258 -37.588  1.00  0.00      BSYN  
ATOM     22    H VAL     3     -35.673 -61.089 -36.715  1.00  0.00      BSYN  
ATOM     23   CA VAL     3     -35.387 -62.187 -38.550  1.00  0.00      BSYN  
ATOM     24   CB VAL     3     -33.897 -61.842 -38.281  1.00  0.00      BSYN  
ATOM     25  CG1 VAL     3     -33.236 -62.327 -36.980  1.00  0.00      BSYN  
ATOM     26  CG2 VAL     3     -33.143 -62.469 -39.452  1.00  0.00      BSYN  
ATOM     27    C VAL     3     -35.869 -63.658 -38.429  1.00  0.00      BSYN  
ATOM     28    O VAL     3     -35.265 -64.719 -38.678  1.00  0.00      BSYN  
ATOM     29    N PHE     4     -37.120 -63.775 -37.915  1.00  0.00      BSYN  
ATOM     30    H PHE     4     -37.587 -63.008 -37.523  1.00  0.00      BSYN  
ATOM     31   CA PHE     4     -37.877 -65.077 -38.007  1.00  0.00      BSYN  
ATOM     32   CB PHE     4     -38.261 -65.508 -36.569  1.00  0.00      BSYN  
ATOM     33   CG PHE     4     -37.048 -65.383 -35.560  1.00  0.00      BSYN  
ATOM     34  CD1 PHE     4     -36.340 -66.518 -35.214  1.00  0.00      BSYN  
ATOM     35  CD2 PHE     4     -36.696 -64.139 -34.958  1.00  0.00      BSYN  
ATOM     36  CE1 PHE     4     -35.392 -66.506 -34.155  1.00  0.00      BSYN  
ATOM     37  CE2 PHE     4     -35.629 -64.187 -34.024  1.00  0.00      BSYN  
ATOM     38   CZ PHE     4     -35.086 -65.318 -33.493  1.00  0.00      BSYN  
ATOM     39    C PHE     4     -39.059 -64.980 -39.072  1.00  0.00      BSYN  
ATOM     40    O PHE     4     -39.747 -63.952 -39.201  1.00  0.00      BSYN  
ATOM     41    N MET     5     -39.195 -66.028 -39.992  1.00  0.00      BSYN  
ATOM     42    H MET     5     -39.912 -66.023 -40.660  1.00  0.00      BSYN  
ATOM     43   CA MET     5     -38.084 -66.943 -40.065  1.00  0.00      BSYN  
ATOM     44   CB MET     5     -38.624 -68.371 -39.893  1.00  0.00      BSYN  
ATOM     45   CG MET     5     -39.263 -68.902 -41.232  1.00  0.00      BSYN  
ATOM     46   SD MET     5     -40.588 -70.198 -41.290  1.00  0.00      BSYN  
ATOM     47   CE MET     5     -42.024 -69.263 -41.700  1.00  0.00      BSYN  
ATOM     48    C MET     5     -36.885 -66.771 -40.985  1.00  0.00      BSYN  
ATOM     49    O MET     5     -36.160 -67.751 -41.259  1.00  0.00      BSYN  
ATOM     50    N LYS     6     -36.639 -65.583 -41.391  1.00  0.00      BSYN  
ATOM     51    H LYS     6     -37.024 -64.855 -40.859  1.00  0.00      BSYN  
ATOM     52   CA LYS     6     -35.971 -65.201 -42.679  1.00  0.00      BSYN  
ATOM     53   CB LYS     6     -36.269 -63.841 -43.091  1.00  0.00      BSYN  
ATOM     54   CG LYS     6     -37.635 -63.761 -43.814  1.00  0.00      BSYN  
ATOM     55   CD LYS     6     -37.543 -62.891 -45.006  1.00  0.00      BSYN  
ATOM     56   CE LYS     6     -38.639 -62.668 -46.026  1.00  0.00      BSYN  
ATOM     57   NZ LYS     6     -39.404 -63.853 -46.433  1.00  0.00      BSYN  
ATOM     58  HZ1 LYS     6     -39.992 -63.494 -47.213  1.00  0.00      BSYN  
ATOM     59  HZ2 LYS     6     -38.902 -64.653 -46.867  1.00  0.00      BSYN  
ATOM     60  HZ3 LYS     6     -39.932 -64.146 -45.586  1.00  0.00      BSYN  
ATOM     61    C LYS     6     -34.415 -65.106 -42.489  1.00  0.00      BSYN  
ATOM     62    O LYS     6     -33.897 -64.606 -41.462  1.00  0.00      BSYN  
ATOM     63    N GLY     7     -33.780 -65.742 -43.481  1.00  0.00      BSYN  
ATOM     64    H GLY     7     -34.395 -66.137 -44.134  1.00  0.00      BSYN  
ATOM     65   CA GLY     7     -32.294 -65.766 -43.609  1.00  0.00      BSYN  
ATOM     66    C GLY     7     -31.654 -66.602 -42.464  1.00  0.00      BSYN  
ATOM     67    O GLY     7     -30.649 -67.359 -42.757  1.00  0.00      BSYN  
ATOM     68    N LEU     8     -32.061 -66.779 -41.183  1.00  0.00      BSYN  
ATOM     69    H LEU     8     -32.739 -66.155 -40.848  1.00  0.00      BSYN  
ATOM     70   CA LEU     8     -31.416 -67.730 -40.259  1.00  0.00      BSYN  
ATOM     71   CB LEU     8     -31.806 -67.468 -38.722  1.00  0.00      BSYN  
ATOM     72   CG LEU     8     -31.204 -66.210 -38.125  1.00  0.00      BSYN  
ATOM     73  CD1 LEU     8     -31.770 -66.145 -36.647  1.00  0.00      BSYN  
ATOM     74  CD2 LEU     8     -29.687 -66.226 -38.257  1.00  0.00      BSYN  
ATOM     75    C LEU     8     -31.802 -69.209 -40.674  1.00  0.00      BSYN  
ATOM     76    O LEU     8     -32.925 -69.453 -41.083  1.00  0.00      BSYN  
ATOM     77    N SER     9     -30.871 -70.109 -40.708  1.00  0.00      BSYN  
ATOM     78    H SER     9     -30.061 -69.785 -40.261  1.00  0.00      BSYN  
ATOM     79   CA SER     9     -31.076 -71.511 -40.998  1.00  0.00      BSYN  
ATOM     80   CB SER     9     -32.043 -72.205 -40.040  1.00  0.00      BSYN  
ATOM     81   OG SER     9     -31.177 -72.500 -38.943  1.00  0.00      BSYN  
ATOM     82   HG SER     9     -31.259 -71.786 -38.307  1.00  0.00      BSYN  
ATOM     83    C SER     9     -31.322 -71.862 -42.442  1.00  0.00      BSYN  
ATOM     84    O SER     9     -31.489 -73.021 -42.773  1.00  0.00      BSYN  
ATOM     85    N MET    10     -31.452 -70.822 -43.314  1.00  0.00      BSYN  
ATOM     86    H MET    10     -31.038 -70.032 -42.909  1.00  0.00      BSYN  
ATOM     87   CA MET    10     -31.792 -70.801 -44.742  1.00  0.00      BSYN  
ATOM     88   CB MET    10     -32.979 -69.923 -44.984  1.00  0.00      BSYN  
ATOM     89   CG MET    10     -34.171 -70.282 -44.017  1.00  0.00      BSYN  
ATOM     90   SD MET    10     -35.568 -69.324 -44.497  1.00  0.00      BSYN  
ATOM     91   CE MET    10     -36.374 -70.838 -44.923  1.00  0.00      BSYN  
ATOM     92    C MET    10     -30.701 -70.382 -45.659  1.00  0.00      BSYN  
ATOM     93    O MET    10     -30.455 -70.936 -46.676  1.00  0.00      BSYN  
ATOM     94    N ALA    11     -30.052 -69.324 -45.213  1.00  0.00      BSYN  
ATOM     95    H ALA    11     -30.171 -68.968 -44.308  1.00  0.00      BSYN  
ATOM     96   CA ALA    11     -29.081 -68.565 -45.914  1.00  0.00      BSYN  
ATOM     97   CB ALA    11     -29.647 -67.324 -46.572  1.00  0.00      BSYN  
ATOM     98    C ALA    11     -27.901 -68.151 -45.078  1.00  0.00      BSYN  
ATOM     99    O ALA    11     -26.862 -67.987 -45.686  1.00  0.00      BSYN  
ATOM    100    N LYS    12     -28.032 -68.094 -43.733  1.00  0.00      BSYN  
ATOM    101    H LYS    12     -28.893 -68.324 -43.325  1.00  0.00      BSYN  
ATOM    102   CA LYS    12     -26.973 -67.501 -42.960  1.00  0.00      BSYN  
ATOM    103   CB LYS    12     -27.251 -65.934 -42.821  1.00  0.00      BSYN  
ATOM    104   CG LYS    12     -26.100 -64.975 -42.221  1.00  0.00      BSYN  
ATOM    105   CD LYS    12     -24.935 -64.731 -43.186  1.00  0.00      BSYN  
ATOM    106   CE LYS    12     -23.791 -65.726 -43.134  1.00  0.00      BSYN  
ATOM    107   NZ LYS    12     -22.433 -65.345 -43.543  1.00  0.00      BSYN  
ATOM    108  HZ1 LYS    12     -22.206 -64.397 -43.181  1.00  0.00      BSYN  
ATOM    109  HZ2 LYS    12     -21.737 -66.022 -43.170  1.00  0.00      BSYN  
ATOM    110  HZ3 LYS    12     -22.384 -65.426 -44.579  1.00  0.00      BSYN  
ATOM    111    C LYS    12     -26.822 -68.236 -41.632  1.00  0.00      BSYN  
ATOM    112    O LYS    12     -27.722 -68.711 -41.092  1.00  0.00      BSYN  
ATOM    113    N GLU    13     -25.570 -68.081 -41.118  1.00  0.00      BSYN  
ATOM    114    H GLU    13     -25.018 -67.444 -41.618  1.00  0.00      BSYN  
ATOM    115   CA GLU    13     -25.173 -68.635 -39.848  1.00  0.00      BSYN  
ATOM    116   CB GLU    13     -23.650 -68.895 -39.644  1.00  0.00      BSYN  
ATOM    117   CG GLU    13     -22.991 -69.921 -40.524  1.00  0.00      BSYN  
ATOM    118   CD GLU    13     -22.764 -69.472 -41.893  1.00  0.00      BSYN  
ATOM    119  OE1 GLU    13     -21.705 -69.025 -42.110  1.00  0.00      BSYN  
ATOM    120  OE2 GLU    13     -23.675 -69.596 -42.687  1.00  0.00      BSYN  
ATOM    121    C GLU    13     -25.737 -67.926 -38.542  1.00  0.00      BSYN  
ATOM    122    O GLU    13     -25.914 -66.719 -38.458  1.00  0.00      BSYN  
ATOM    123    N GLY    14     -26.067 -68.917 -37.776  1.00  0.00      BSYN  
ATOM    124    H GLY    14     -25.808 -69.833 -38.005  1.00  0.00      BSYN  
ATOM    125   CA GLY    14     -26.531 -68.767 -36.421  1.00  0.00      BSYN  
ATOM    126    C GLY    14     -25.475 -67.951 -35.679  1.00  0.00      BSYN  
ATOM    127    O GLY    14     -24.391 -68.414 -35.413  1.00  0.00      BSYN  
ATOM    128    N VAL    15     -25.781 -66.657 -35.279  1.00  0.00      BSYN  
ATOM    129    H VAL    15     -26.566 -66.256 -35.707  1.00  0.00      BSYN  
ATOM    130   CA VAL    15     -24.786 -65.852 -34.422  1.00  0.00      BSYN  
ATOM    131   CB VAL    15     -25.124 -64.391 -34.714  1.00  0.00      BSYN  
ATOM    132  CG1 VAL    15     -26.438 -64.049 -34.118  1.00  0.00      BSYN  
ATOM    133  CG2 VAL    15     -23.949 -63.552 -34.453  1.00  0.00      BSYN  
ATOM    134    C VAL    15     -24.794 -66.256 -32.963  1.00  0.00      BSYN  
ATOM    135    O VAL    15     -25.820 -66.626 -32.488  1.00  0.00      BSYN  
ATOM    136    N VAL    16     -23.644 -66.310 -32.267  1.00  0.00      BSYN  
ATOM    137    H VAL    16     -22.844 -66.249 -32.831  1.00  0.00      BSYN  
ATOM    138   CA VAL    16     -23.523 -66.400 -30.837  1.00  0.00      BSYN  
ATOM    139   CB VAL    16     -22.387 -67.373 -30.300  1.00  0.00      BSYN  
ATOM    140  CG1 VAL    16     -22.353 -67.700 -28.863  1.00  0.00      BSYN  
ATOM    141  CG2 VAL    16     -22.426 -68.728 -31.025  1.00  0.00      BSYN  
ATOM    142    C VAL    16     -23.138 -65.051 -30.275  1.00  0.00      BSYN  
ATOM    143    O VAL    16     -22.204 -64.409 -30.782  1.00  0.00      BSYN  
ATOM    144    N ALA    17     -24.003 -64.576 -29.244  1.00  0.00      BSYN  
ATOM    145    H ALA    17     -23.681 -63.812 -28.721  1.00  0.00      BSYN  
ATOM    146   CA ALA    17     -25.325 -65.093 -28.919  1.00  0.00      BSYN  
ATOM    147   CB ALA    17     -25.501 -65.603 -27.436  1.00  0.00      BSYN  
ATOM    148    C ALA    17     -26.122 -63.797 -29.015  1.00  0.00      BSYN  
ATOM    149    O ALA    17     -25.953 -62.833 -28.226  1.00  0.00      BSYN  
ATOM    150    N ALA    18     -26.833 -63.692 -30.140  1.00  0.00      BSYN  
ATOM    151    H ALA    18     -26.554 -64.276 -30.875  1.00  0.00      BSYN  
ATOM    152   CA ALA    18     -27.749 -62.584 -30.423  1.00  0.00      BSYN  
ATOM    153   CB ALA    18     -27.390 -62.032 -31.746  1.00  0.00      BSYN  
ATOM    154    C ALA    18     -29.201 -63.146 -30.519  1.00  0.00      BSYN  
ATOM    155    O ALA    18     -30.127 -62.502 -30.017  1.00  0.00      BSYN  
ATOM    156    N ALA    19     -29.299 -64.362 -31.018  1.00  0.00      BSYN  
ATOM    157    H ALA    19     -28.565 -65.011 -31.043  1.00  0.00      BSYN  
ATOM    158   CA ALA    19     -30.686 -64.833 -31.322  1.00  0.00      BSYN  
ATOM    159   CB ALA    19     -30.950 -65.501 -32.667  1.00  0.00      BSYN  
ATOM    160    C ALA    19     -31.123 -65.785 -30.178  1.00  0.00      BSYN  
ATOM    161    O ALA    19     -30.666 -66.931 -30.054  1.00  0.00      BSYN  
ATOM    162    N GLU    20     -32.154 -65.314 -29.270  1.00  0.00      BSYN  
ATOM    163    H GLU    20     -32.433 -64.376 -29.307  1.00  0.00      BSYN  
ATOM    164   CA GLU    20     -32.770 -66.215 -28.275  1.00  0.00      BSYN  
ATOM    165   CB GLU    20     -33.784 -65.500 -27.386  1.00  0.00      BSYN  
ATOM    166   CG GLU    20     -33.216 -64.320 -26.581  1.00  0.00      BSYN  
ATOM    167   CD GLU    20     -34.089 -63.533 -25.657  1.00  0.00      BSYN  
ATOM    168  OE1 GLU    20     -34.757 -62.646 -26.143  1.00  0.00      BSYN  
ATOM    169  OE2 GLU    20     -34.144 -63.843 -24.450  1.00  0.00      BSYN  
ATOM    170    C GLU    20     -33.603 -67.422 -28.944  1.00  0.00      BSYN  
ATOM    171    O GLU    20     -34.805 -67.422 -29.154  1.00  0.00      BSYN  
ATOM    172    N LYS    21     -32.833 -68.450 -29.137  1.00  0.00      BSYN  
ATOM    173    H LYS    21     -31.864 -68.311 -29.092  1.00  0.00      BSYN  
ATOM    174   CA LYS    21     -33.281 -69.836 -29.427  1.00  0.00      BSYN  
ATOM    175   CB LYS    21     -32.231 -70.869 -29.831  1.00  0.00      BSYN  
ATOM    176   CG LYS    21     -31.631 -70.743 -31.193  1.00  0.00      BSYN  
ATOM    177   CD LYS    21     -31.252 -72.132 -31.635  1.00  0.00      BSYN  
ATOM    178   CE LYS    21     -29.889 -72.258 -30.897  1.00  0.00      BSYN  
ATOM    179   NZ LYS    21     -28.986 -73.274 -31.493  1.00  0.00      BSYN  
ATOM    180  HZ1 LYS    21     -29.649 -74.048 -31.695  1.00  0.00      BSYN  
ATOM    181  HZ2 LYS    21     -28.562 -72.977 -32.395  1.00  0.00      BSYN  
ATOM    182  HZ3 LYS    21     -28.186 -73.475 -30.859  1.00  0.00      BSYN  
ATOM    183    C LYS    21     -34.002 -70.429 -28.215  1.00  0.00      BSYN  
ATOM    184    O LYS    21     -33.453 -71.004 -27.307  1.00  0.00      BSYN  
ATOM    185    N THR    22     -35.340 -70.151 -28.144  1.00  0.00      BSYN  
ATOM    186    H THR    22     -35.655 -69.413 -28.706  1.00  0.00      BSYN  
ATOM    187   CA THR    22     -36.261 -70.872 -27.214  1.00  0.00      BSYN  
ATOM    188   CB THR    22     -37.220 -69.726 -26.866  1.00  0.00      BSYN  
ATOM    189  OG1 THR    22     -37.804 -69.192 -28.157  1.00  0.00      BSYN  
ATOM    190  HG1 THR    22     -37.285 -68.457 -28.494  1.00  0.00      BSYN  
ATOM    191  CG2 THR    22     -36.549 -68.642 -25.983  1.00  0.00      BSYN  
ATOM    192    C THR    22     -36.979 -71.844 -28.110  1.00  0.00      BSYN  
ATOM    193    O THR    22     -37.235 -72.983 -27.723  1.00  0.00      BSYN  
ATOM    194    N LYS    23     -37.283 -71.524 -29.355  1.00  0.00      BSYN  
ATOM    195    H LYS    23     -37.571 -70.601 -29.516  1.00  0.00      BSYN  
ATOM    196   CA LYS    23     -37.653 -72.539 -30.363  1.00  0.00      BSYN  
ATOM    197   CB LYS    23     -38.406 -71.945 -31.587  1.00  0.00      BSYN  
ATOM    198   CG LYS    23     -38.669 -72.846 -32.821  1.00  0.00      BSYN  
ATOM    199   CD LYS    23     -39.755 -73.870 -32.385  1.00  0.00      BSYN  
ATOM    200   CE LYS    23     -40.278 -74.825 -33.576  1.00  0.00      BSYN  
ATOM    201   NZ LYS    23     -41.003 -73.938 -34.551  1.00  0.00      BSYN  
ATOM    202  HZ1 LYS    23     -41.545 -74.562 -35.183  1.00  0.00      BSYN  
ATOM    203  HZ2 LYS    23     -41.747 -73.361 -34.111  1.00  0.00      BSYN  
ATOM    204  HZ3 LYS    23     -40.310 -73.379 -35.088  1.00  0.00      BSYN  
ATOM    205    C LYS    23     -36.508 -73.379 -30.810  1.00  0.00      BSYN  
ATOM    206    O LYS    23     -35.800 -73.104 -31.705  1.00  0.00      BSYN  
ATOM    207    N GLN    24     -36.424 -74.513 -30.198  1.00  0.00      BSYN  
ATOM    208    H GLN    24     -37.123 -74.703 -29.538  1.00  0.00      BSYN  
ATOM    209   CA GLN    24     -35.414 -75.531 -30.293  1.00  0.00      BSYN  
ATOM    210   CB GLN    24     -35.292 -76.301 -28.942  1.00  0.00      BSYN  
ATOM    211   CG GLN    24     -34.923 -75.552 -27.667  1.00  0.00      BSYN  
ATOM    212   CD GLN    24     -33.563 -74.997 -27.593  1.00  0.00      BSYN  
ATOM    213  OE1 GLN    24     -32.525 -75.728 -27.376  1.00  0.00      BSYN  
ATOM    214  NE2 GLN    24     -33.406 -73.665 -27.695  1.00  0.00      BSYN  
ATOM    215 HE21 GLN    24     -34.229 -73.189 -27.936  1.00  0.00      BSYN  
ATOM    216 HE22 GLN    24     -32.608 -73.160 -27.434  1.00  0.00      BSYN  
ATOM    217    C GLN    24     -35.673 -76.513 -31.406  1.00  0.00      BSYN  
ATOM    218    O GLN    24     -34.762 -76.680 -32.272  1.00  0.00      BSYN  
ATOM    219    N GLY    25     -36.916 -77.024 -31.525  1.00  0.00      BSYN  
ATOM    220    H GLY    25     -37.441 -76.911 -30.705  1.00  0.00      BSYN  
ATOM    221   CA GLY    25     -37.287 -77.709 -32.640  1.00  0.00      BSYN  
ATOM    222    C GLY    25     -36.805 -79.142 -32.441  1.00  0.00      BSYN  
ATOM    223    O GLY    25     -36.983 -79.794 -31.479  1.00  0.00      BSYN  
ATOM    224    N VAL    26     -35.765 -79.435 -33.273  1.00  0.00      BSYN  
ATOM    225    H VAL    26     -35.321 -78.684 -33.718  1.00  0.00      BSYN  
ATOM    226   CA VAL    26     -35.095 -80.760 -33.269  1.00  0.00      BSYN  
ATOM    227   CB VAL    26     -35.155 -81.454 -34.608  1.00  0.00      BSYN  
ATOM    228  CG1 VAL    26     -36.578 -81.837 -34.966  1.00  0.00      BSYN  
ATOM    229  CG2 VAL    26     -34.719 -80.635 -35.643  1.00  0.00      BSYN  
ATOM    230    C VAL    26     -33.689 -80.558 -32.732  1.00  0.00      BSYN  
ATOM    231    O VAL    26     -33.243 -79.415 -32.656  1.00  0.00      BSYN  
ATOM    232    N THR    27     -32.897 -81.648 -32.492  1.00  0.00      BSYN  
ATOM    233    H THR    27     -33.338 -82.513 -32.626  1.00  0.00      BSYN  
ATOM    234   CA THR    27     -31.590 -81.660 -31.956  1.00  0.00      BSYN  
ATOM    235   CB THR    27     -31.559 -82.906 -31.038  1.00  0.00      BSYN  
ATOM    236  OG1 THR    27     -32.439 -82.519 -29.976  1.00  0.00      BSYN  
ATOM    237  HG1 THR    27     -32.501 -81.562 -29.937  1.00  0.00      BSYN  
ATOM    238  CG2 THR    27     -30.247 -83.299 -30.701  1.00  0.00      BSYN  
ATOM    239    C THR    27     -30.465 -81.463 -33.057  1.00  0.00      BSYN  
ATOM    240    O THR    27     -30.262 -82.090 -34.144  1.00  0.00      BSYN  
ATOM    241    N GLU    28     -29.585 -80.568 -32.646  1.00  0.00      BSYN  
ATOM    242    H GLU    28     -29.721 -80.127 -31.781  1.00  0.00      BSYN  
ATOM    243   CA GLU    28     -28.363 -80.241 -33.339  1.00  0.00      BSYN  
ATOM    244   CB GLU    28     -28.278 -78.747 -33.317  1.00  0.00      BSYN  
ATOM    245   CG GLU    28     -29.432 -78.046 -34.095  1.00  0.00      BSYN  
ATOM    246   CD GLU    28     -29.957 -78.506 -35.461  1.00  0.00      BSYN  
ATOM    247  OE1 GLU    28     -31.037 -79.108 -35.618  1.00  0.00      BSYN  
ATOM    248  OE2 GLU    28     -29.100 -78.442 -36.396  1.00  0.00      BSYN  
ATOM    249    C GLU    28     -27.153 -80.764 -32.436  1.00  0.00      BSYN  
ATOM    250    O GLU    28     -26.498 -79.997 -31.701  1.00  0.00      BSYN  
ATOM    251    N ALA    29     -27.110 -82.124 -32.504  1.00  0.00      BSYN  
ATOM    252    H ALA    29     -27.740 -82.721 -32.958  1.00  0.00      BSYN  
ATOM    253   CA ALA    29     -26.029 -82.889 -31.808  1.00  0.00      BSYN  
ATOM    254   CB ALA    29     -26.549 -84.362 -31.873  1.00  0.00      BSYN  
ATOM    255    C ALA    29     -24.688 -82.755 -32.531  1.00  0.00      BSYN  
ATOM    256    O ALA    29     -23.675 -83.219 -32.009  1.00  0.00      BSYN  
ATOM    257    N ALA    30     -24.683 -82.200 -33.814  1.00  0.00      BSYN  
ATOM    258    H ALA    30     -25.527 -81.846 -34.166  1.00  0.00      BSYN  
ATOM    259   CA ALA    30     -23.535 -81.815 -34.468  1.00  0.00      BSYN  
ATOM    260   CB ALA    30     -23.181 -82.559 -35.710  1.00  0.00      BSYN  
ATOM    261    C ALA    30     -23.610 -80.338 -34.829  1.00  0.00      BSYN  
ATOM    262    O ALA    30     -24.717 -79.914 -35.130  1.00  0.00      BSYN  
ATOM    263    N GLU    31     -22.436 -79.593 -34.717  1.00  0.00      BSYN  
ATOM    264    H GLU    31     -21.634 -80.130 -34.546  1.00  0.00      BSYN  
ATOM    265   CA GLU    31     -22.555 -78.123 -34.913  1.00  0.00      BSYN  
ATOM    266   CB GLU    31     -21.899 -77.169 -33.897  1.00  0.00      BSYN  
ATOM    267   CG GLU    31     -20.377 -77.091 -33.933  1.00  0.00      BSYN  
ATOM    268   CD GLU    31     -19.850 -75.873 -33.109  1.00  0.00      BSYN  
ATOM    269  OE1 GLU    31     -19.634 -74.825 -33.703  1.00  0.00      BSYN  
ATOM    270  OE2 GLU    31     -19.596 -75.917 -31.914  1.00  0.00      BSYN  
ATOM    271    C GLU    31     -22.226 -77.599 -36.308  1.00  0.00      BSYN  
ATOM    272    O GLU    31     -22.820 -76.632 -36.831  1.00  0.00      BSYN  
ATOM    273    N LYS    32     -21.294 -78.345 -36.932  1.00  0.00      BSYN  
ATOM    274    H LYS    32     -21.048 -79.151 -36.431  1.00  0.00      BSYN  
ATOM    275   CA LYS    32     -20.580 -77.996 -38.120  1.00  0.00      BSYN  
ATOM    276   CB LYS    32     -19.104 -78.380 -37.923  1.00  0.00      BSYN  
ATOM    277   CG LYS    32     -18.860 -79.952 -37.874  1.00  0.00      BSYN  
ATOM    278   CD LYS    32     -17.424 -80.394 -37.531  1.00  0.00      BSYN  
ATOM    279   CE LYS    32     -17.146 -81.894 -37.941  1.00  0.00      BSYN  
ATOM    280   NZ LYS    32     -15.735 -82.216 -37.804  1.00  0.00      BSYN  
ATOM    281  HZ1 LYS    32     -15.435 -81.923 -38.755  1.00  0.00      BSYN  
ATOM    282  HZ2 LYS    32     -15.457 -81.573 -37.034  1.00  0.00      BSYN  
ATOM    283  HZ3 LYS    32     -15.756 -83.237 -37.607  1.00  0.00      BSYN  
ATOM    284    C LYS    32     -21.251 -78.628 -39.348  1.00  0.00      BSYN  
ATOM    285    O LYS    32     -20.584 -78.813 -40.411  1.00  0.00      BSYN  
ATOM    286    N THR    33     -22.584 -79.004 -39.280  1.00  0.00      BSYN  
ATOM    287    H THR    33     -23.163 -78.945 -38.491  1.00  0.00      BSYN  
ATOM    288   CA THR    33     -23.222 -79.477 -40.472  1.00  0.00      BSYN  
ATOM    289   CB THR    33     -24.449 -80.450 -40.034  1.00  0.00      BSYN  
ATOM    290  OG1 THR    33     -25.359 -79.896 -39.151  1.00  0.00      BSYN  
ATOM    291  HG1 THR    33     -25.774 -79.086 -39.457  1.00  0.00      BSYN  
ATOM    292  CG2 THR    33     -23.813 -81.654 -39.343  1.00  0.00      BSYN  
ATOM    293    C THR    33     -23.749 -78.263 -41.210  1.00  0.00      BSYN  
ATOM    294    O THR    33     -24.945 -77.988 -41.229  1.00  0.00      BSYN  
ATOM    295    N LYS    34     -22.801 -77.523 -41.835  1.00  0.00      BSYN  
ATOM    296    H LYS    34     -21.898 -77.903 -41.815  1.00  0.00      BSYN  
ATOM    297   CA LYS    34     -23.262 -76.312 -42.489  1.00  0.00      BSYN  
ATOM    298   CB LYS    34     -23.237 -75.141 -41.544  1.00  0.00      BSYN  
ATOM    299   CG LYS    34     -21.919 -74.944 -40.772  1.00  0.00      BSYN  
ATOM    300   CD LYS    34     -22.288 -73.713 -39.951  1.00  0.00      BSYN  
ATOM    301   CE LYS    34     -21.029 -73.461 -39.224  1.00  0.00      BSYN  
ATOM    302   NZ LYS    34     -21.000 -74.496 -38.175  1.00  0.00      BSYN  
ATOM    303  HZ1 LYS    34     -21.891 -74.767 -37.713  1.00  0.00      BSYN  
ATOM    304  HZ2 LYS    34     -20.890 -75.411 -38.657  1.00  0.00      BSYN  
ATOM    305  HZ3 LYS    34     -20.210 -74.374 -37.509  1.00  0.00      BSYN  
ATOM    306    C LYS    34     -22.608 -75.981 -43.814  1.00  0.00      BSYN  
ATOM    307    O LYS    34     -21.374 -75.717 -43.758  1.00  0.00      BSYN  
ATOM    308    N GLU    35     -23.199 -76.105 -44.969  1.00  0.00      BSYN  
ATOM    309    H GLU    35     -24.160 -76.274 -45.060  1.00  0.00      BSYN  
ATOM    310   CA GLU    35     -22.346 -76.172 -46.210  1.00  0.00      BSYN  
ATOM    311   CB GLU    35     -22.611 -77.360 -47.116  1.00  0.00      BSYN  
ATOM    312   CG GLU    35     -22.426 -78.711 -46.335  1.00  0.00      BSYN  
ATOM    313   CD GLU    35     -23.454 -79.799 -46.608  1.00  0.00      BSYN  
ATOM    314  OE1 GLU    35     -24.590 -79.417 -46.244  1.00  0.00      BSYN  
ATOM    315  OE2 GLU    35     -23.101 -80.897 -47.029  1.00  0.00      BSYN  
ATOM    316    C GLU    35     -22.586 -74.858 -47.028  1.00  0.00      BSYN  
ATOM    317    O GLU    35     -21.563 -74.091 -47.114  1.00  0.00      BSYN  
ATOM    318    N GLY    36     -23.821 -74.656 -47.508  1.00  0.00      BSYN  
ATOM    319    H GLY    36     -24.495 -75.367 -47.476  1.00  0.00      BSYN  
ATOM    320   CA GLY    36     -24.446 -73.399 -47.921  1.00  0.00      BSYN  
ATOM    321    C GLY    36     -24.681 -73.677 -49.400  1.00  0.00      BSYN  
ATOM    322    O GLY    36     -25.197 -74.602 -49.966  1.00  0.00      BSYN  
ATOM    323    N VAL    37     -23.748 -72.869 -49.975  1.00  0.00      BSYN  
ATOM    324    H VAL    37     -23.117 -72.591 -49.278  1.00  0.00      BSYN  
ATOM    325   CA VAL    37     -23.600 -72.645 -51.396  1.00  0.00      BSYN  
ATOM    326   CB VAL    37     -22.817 -73.672 -52.074  1.00  0.00      BSYN  
ATOM    327  CG1 VAL    37     -22.542 -73.588 -53.535  1.00  0.00      BSYN  
ATOM    328  CG2 VAL    37     -21.550 -73.976 -51.365  1.00  0.00      BSYN  
ATOM    329    C VAL    37     -24.900 -72.183 -52.097  1.00  0.00      BSYN  
ATOM    330    O VAL    37     -25.060 -71.041 -52.431  1.00  0.00      BSYN  
ATOM    331    N LEU    38     -25.808 -73.077 -52.368  1.00  0.00      BSYN  
ATOM    332    H LEU    38     -25.662 -73.822 -51.748  1.00  0.00      BSYN  
ATOM    333   CA LEU    38     -26.852 -72.914 -53.313  1.00  0.00      BSYN  
ATOM    334   CB LEU    38     -27.273 -74.262 -53.654  1.00  0.00      BSYN  
ATOM    335   CG LEU    38     -26.239 -74.866 -54.695  1.00  0.00      BSYN  
ATOM    336  CD1 LEU    38     -26.526 -76.408 -54.725  1.00  0.00      BSYN  
ATOM    337  CD2 LEU    38     -26.213 -74.111 -56.022  1.00  0.00      BSYN  
ATOM    338    C LEU    38     -28.075 -72.105 -52.810  1.00  0.00      BSYN  
ATOM    339    O LEU    38     -28.903 -72.624 -51.980  1.00  0.00      BSYN  
ATOM    340    N TYR    39     -28.178 -70.853 -53.327  1.00  0.00      BSYN  
ATOM    341    H TYR    39     -27.417 -70.564 -53.873  1.00  0.00      BSYN  
ATOM    342   CA TYR    39     -29.137 -69.807 -52.939  1.00  0.00      BSYN  
ATOM    343   CB TYR    39     -28.679 -69.010 -51.676  1.00  0.00      BSYN  
ATOM    344   CG TYR    39     -29.902 -68.218 -51.228  1.00  0.00      BSYN  
ATOM    345  CD1 TYR    39     -30.130 -66.878 -51.541  1.00  0.00      BSYN  
ATOM    346  CE1 TYR    39     -31.322 -66.244 -51.230  1.00  0.00      BSYN  
ATOM    347  CD2 TYR    39     -30.889 -68.912 -50.443  1.00  0.00      BSYN  
ATOM    348  CE2 TYR    39     -32.096 -68.275 -50.200  1.00  0.00      BSYN  
ATOM    349   CZ TYR    39     -32.302 -66.953 -50.526  1.00  0.00      BSYN  
ATOM    350   OH TYR    39     -33.384 -66.289 -50.027  1.00  0.00      BSYN  
ATOM    351   HH TYR    39     -33.351 -65.347 -50.211  1.00  0.00      BSYN  
ATOM    352    C TYR    39     -29.255 -68.902 -54.168  1.00  0.00      BSYN  
ATOM    353    O TYR    39     -28.242 -68.212 -54.452  1.00  0.00      BSYN  
ATOM    354    N VAL    40     -30.253 -69.050 -55.098  1.00  0.00      BSYN  
ATOM    355    H VAL    40     -30.307 -68.383 -55.814  1.00  0.00      BSYN  
ATOM    356   CA VAL    40     -31.217 -70.078 -55.125  1.00  0.00      BSYN  
ATOM    357   CB VAL    40     -32.527 -69.435 -55.185  1.00  0.00      BSYN  
ATOM    358  CG1 VAL    40     -33.663 -70.476 -55.169  1.00  0.00      BSYN  
ATOM    359  CG2 VAL    40     -32.804 -68.420 -54.160  1.00  0.00      BSYN  
ATOM    360    C VAL    40     -30.971 -70.957 -56.307  1.00  0.00      BSYN  
ATOM    361    O VAL    40     -30.535 -70.461 -57.331  1.00  0.00      BSYN  
ATOM    362    N GLY    41     -31.161 -72.323 -56.215  1.00  0.00      BSYN  
ATOM    363    H GLY    41     -31.553 -72.612 -55.364  1.00  0.00      BSYN  
ATOM    364   CA GLY    41     -31.015 -73.301 -57.253  1.00  0.00      BSYN  
ATOM    365    C GLY    41     -32.169 -74.340 -57.352  1.00  0.00      BSYN  
ATOM    366    O GLY    41     -33.161 -73.992 -56.778  1.00  0.00      BSYN  
ATOM    367    N SER    42     -32.000 -75.539 -57.848  1.00  0.00      BSYN  
ATOM    368    H SER    42     -31.168 -75.855 -58.258  1.00  0.00      BSYN  
ATOM    369   CA SER    42     -33.293 -76.244 -58.150  1.00  0.00      BSYN  
ATOM    370   CB SER    42     -33.245 -77.039 -59.498  1.00  0.00      BSYN  
ATOM    371   OG SER    42     -32.902 -76.040 -60.576  1.00  0.00      BSYN  
ATOM    372   HG SER    42     -32.302 -75.475 -60.084  1.00  0.00      BSYN  
ATOM    373    C SER    42     -33.842 -77.081 -56.979  1.00  0.00      BSYN  
ATOM    374    O SER    42     -33.600 -78.314 -56.924  1.00  0.00      BSYN  
ATOM    375    N LYS    43     -34.654 -76.434 -56.098  1.00  0.00      BSYN  
ATOM    376    H LYS    43     -34.848 -75.488 -56.268  1.00  0.00      BSYN  
ATOM    377   CA LYS    43     -35.199 -76.983 -54.893  1.00  0.00      BSYN  
ATOM    378   CB LYS    43     -34.471 -76.547 -53.677  1.00  0.00      BSYN  
ATOM    379   CG LYS    43     -33.095 -76.918 -53.298  1.00  0.00      BSYN  
ATOM    380   CD LYS    43     -31.754 -76.020 -53.468  1.00  0.00      BSYN  
ATOM    381   CE LYS    43     -31.991 -74.528 -52.820  1.00  0.00      BSYN  
ATOM    382   NZ LYS    43     -32.618 -74.570 -51.526  1.00  0.00      BSYN  
ATOM    383  HZ1 LYS    43     -32.114 -75.094 -50.782  1.00  0.00      BSYN  
ATOM    384  HZ2 LYS    43     -32.520 -73.627 -51.097  1.00  0.00      BSYN  
ATOM    385  HZ3 LYS    43     -33.592 -74.917 -51.418  1.00  0.00      BSYN  
ATOM    386    C LYS    43     -36.689 -76.642 -54.865  1.00  0.00      BSYN  
ATOM    387    O LYS    43     -37.025 -75.668 -55.461  1.00  0.00      BSYN  
ATOM    388    N THR    44     -37.615 -77.309 -54.096  1.00  0.00      BSYN  
ATOM    389    H THR    44     -38.443 -76.932 -53.732  1.00  0.00      BSYN  
ATOM    390   CA THR    44     -37.282 -78.579 -53.480  1.00  0.00      BSYN  
ATOM    391   CB THR    44     -37.825 -78.814 -52.152  1.00  0.00      BSYN  
ATOM    392  OG1 THR    44     -37.432 -77.647 -51.423  1.00  0.00      BSYN  
ATOM    393  HG1 THR    44     -37.976 -76.873 -51.586  1.00  0.00      BSYN  
ATOM    394  CG2 THR    44     -37.161 -80.016 -51.384  1.00  0.00      BSYN  
ATOM    395    C THR    44     -37.783 -79.695 -54.380  1.00  0.00      BSYN  
ATOM    396    O THR    44     -38.971 -79.812 -54.708  1.00  0.00      BSYN  
ATOM    397    N ARG    45     -36.970 -80.640 -54.845  1.00  0.00      BSYN  
ATOM    398    H ARG    45     -36.023 -80.529 -54.620  1.00  0.00      BSYN  
ATOM    399   CA ARG    45     -37.317 -81.840 -55.688  1.00  0.00      BSYN  
ATOM    400   CB ARG    45     -36.016 -82.361 -56.309  1.00  0.00      BSYN  
ATOM    401   CG ARG    45     -36.142 -83.230 -57.631  1.00  0.00      BSYN  
ATOM    402   CD ARG    45     -36.401 -82.303 -58.939  1.00  0.00      BSYN  
ATOM    403   NE ARG    45     -36.173 -82.854 -60.283  1.00  0.00      BSYN  
ATOM    404   HE ARG    45     -36.972 -82.865 -60.851  1.00  0.00      BSYN  
ATOM    405   CZ ARG    45     -35.049 -83.260 -60.755  1.00  0.00      BSYN  
ATOM    406  NH1 ARG    45     -34.992 -83.725 -61.985  1.00  0.00      BSYN  
ATOM    407 HH11 ARG    45     -34.147 -84.146 -62.316  1.00  0.00      BSYN  
ATOM    408 HH12 ARG    45     -35.728 -84.078 -62.563  1.00  0.00      BSYN  
ATOM    409  NH2 ARG    45     -33.916 -83.157 -60.070  1.00  0.00      BSYN  
ATOM    410 HH21 ARG    45     -33.026 -83.368 -60.472  1.00  0.00      BSYN  
ATOM    411 HH22 ARG    45     -34.036 -82.909 -59.108  1.00  0.00      BSYN  
ATOM    412    C ARG    45     -37.943 -82.845 -54.739  1.00  0.00      BSYN  
ATOM    413    O ARG    45     -37.392 -82.991 -53.641  1.00  0.00      BSYN  
ATOM    414    N GLU    46     -38.819 -83.634 -55.337  1.00  0.00      BSYN  
ATOM    415    H GLU    46     -38.868 -83.412 -56.290  1.00  0.00      BSYN  
ATOM    416   CA GLU    46     -39.563 -84.638 -54.695  1.00  0.00      BSYN  
ATOM    417   CB GLU    46     -40.923 -84.742 -55.414  1.00  0.00      BSYN  
ATOM    418   CG GLU    46     -41.584 -83.253 -55.557  1.00  0.00      BSYN  
ATOM    419   CD GLU    46     -42.917 -83.186 -56.305  1.00  0.00      BSYN  
ATOM    420  OE1 GLU    46     -43.700 -84.071 -56.256  1.00  0.00      BSYN  
ATOM    421  OE2 GLU    46     -43.363 -82.211 -56.876  1.00  0.00      BSYN  
ATOM    422    C GLU    46     -38.757 -86.023 -54.891  1.00  0.00      BSYN  
ATOM    423    O GLU    46     -39.141 -86.979 -55.615  1.00  0.00      BSYN  
ATOM    424    N GLY    47     -37.781 -86.180 -53.956  1.00  0.00      BSYN  
ATOM    425    H GLY    47     -37.602 -85.417 -53.367  1.00  0.00      BSYN  
ATOM    426   CA GLY    47     -37.049 -87.428 -53.909  1.00  0.00      BSYN  
ATOM    427    C GLY    47     -37.554 -88.588 -53.120  1.00  0.00      BSYN  
ATOM    428    O GLY    47     -37.974 -88.447 -51.980  1.00  0.00      BSYN  
ATOM    429    N VAL    48     -37.517 -89.838 -53.651  1.00  0.00      BSYN  
ATOM    430    H VAL    48     -37.485 -89.647 -54.611  1.00  0.00      BSYN  
ATOM    431   CA VAL    48     -37.637 -91.052 -52.912  1.00  0.00      BSYN  
ATOM    432   CB VAL    48     -38.424 -92.030 -53.898  1.00  0.00      BSYN  
ATOM    433  CG1 VAL    48     -37.781 -93.371 -54.159  1.00  0.00      BSYN  
ATOM    434  CG2 VAL    48     -39.916 -92.084 -53.396  1.00  0.00      BSYN  
ATOM    435    C VAL    48     -36.461 -91.498 -52.159  1.00  0.00      BSYN  
ATOM    436    O VAL    48     -36.628 -92.419 -51.261  1.00  0.00      BSYN  
ATOM    437    N VAL    49     -35.246 -90.939 -52.393  1.00  0.00      BSYN  
ATOM    438    H VAL    49     -35.238 -90.066 -52.839  1.00  0.00      BSYN  
ATOM    439   CA VAL    49     -33.959 -91.321 -51.815  1.00  0.00      BSYN  
ATOM    440   CB VAL    49     -32.776 -90.871 -52.540  1.00  0.00      BSYN  
ATOM    441  CG1 VAL    49     -31.560 -91.629 -51.849  1.00  0.00      BSYN  
ATOM    442  CG2 VAL    49     -32.818 -91.120 -53.995  1.00  0.00      BSYN  
ATOM    443    C VAL    49     -33.898 -90.742 -50.361  1.00  0.00      BSYN  
ATOM    444    O VAL    49     -33.560 -91.431 -49.403  1.00  0.00      BSYN  
ATOM    445    N GLN    50     -34.208 -89.418 -50.080  1.00  0.00      BSYN  
ATOM    446    H GLN    50     -34.867 -88.867 -50.551  1.00  0.00      BSYN  
ATOM    447   CA GLN    50     -33.790 -88.963 -48.778  1.00  0.00      BSYN  
ATOM    448   CB GLN    50     -33.355 -87.500 -48.894  1.00  0.00      BSYN  
ATOM    449   CG GLN    50     -32.197 -87.207 -49.892  1.00  0.00      BSYN  
ATOM    450   CD GLN    50     -30.870 -87.779 -49.468  1.00  0.00      BSYN  
ATOM    451  OE1 GLN    50     -30.233 -88.602 -50.203  1.00  0.00      BSYN  
ATOM    452  NE2 GLN    50     -30.340 -87.395 -48.264  1.00  0.00      BSYN  
ATOM    453 HE21 GLN    50     -30.555 -86.603 -47.728  1.00  0.00      BSYN  
ATOM    454 HE22 GLN    50     -29.599 -87.993 -48.033  1.00  0.00      BSYN  
ATOM    455    C GLN    50     -34.789 -88.894 -47.645  1.00  0.00      BSYN  
ATOM    456    O GLN    50     -35.885 -88.267 -47.791  1.00  0.00      BSYN  
ATOM    457    N GLY    51     -34.678 -89.417 -46.414  1.00  0.00      BSYN  
ATOM    458    H GLY    51     -35.278 -88.968 -45.782  1.00  0.00      BSYN  
ATOM    459   CA GLY    51     -33.425 -90.023 -46.053  1.00  0.00      BSYN  
ATOM    460    C GLY    51     -33.742 -91.234 -45.309  1.00  0.00      BSYN  
ATOM    461    O GLY    51     -34.709 -91.269 -44.601  1.00  0.00      BSYN  
ATOM    462    N VAL    52     -33.116 -92.387 -45.686  1.00  0.00      BSYN  
ATOM    463    H VAL    52     -32.341 -92.444 -46.282  1.00  0.00      BSYN  
ATOM    464   CA VAL    52     -33.465 -93.704 -45.151  1.00  0.00      BSYN  
ATOM    465   CB VAL    52     -33.420 -94.665 -46.334  1.00  0.00      BSYN  
ATOM    466  CG1 VAL    52     -33.758 -96.173 -45.932  1.00  0.00      BSYN  
ATOM    467  CG2 VAL    52     -34.216 -94.248 -47.567  1.00  0.00      BSYN  
ATOM    468    C VAL    52     -32.508 -94.112 -43.998  1.00  0.00      BSYN  
ATOM    469    O VAL    52     -31.618 -94.916 -44.087  1.00  0.00      BSYN  
ATOM    470    N ALA    53     -32.691 -93.394 -42.857  1.00  0.00      BSYN  
ATOM    471    H ALA    53     -33.316 -92.645 -42.947  1.00  0.00      BSYN  
ATOM    472   CA ALA    53     -32.124 -93.892 -41.601  1.00  0.00      BSYN  
ATOM    473   CB ALA    53     -31.645 -92.858 -40.674  1.00  0.00      BSYN  
ATOM    474    C ALA    53     -33.081 -94.803 -40.835  1.00  0.00      BSYN  
ATOM    475    O ALA    53     -33.868 -94.427 -40.001  1.00  0.00      BSYN  
ATOM    476    N SER    54     -33.009 -96.100 -41.110  1.00  0.00      BSYN  
ATOM    477    H SER    54     -32.329 -96.409 -41.744  1.00  0.00      BSYN  
ATOM    478   CA SER    54     -33.814 -97.198 -40.506  1.00  0.00      BSYN  
ATOM    479   CB SER    54     -34.408 -98.098 -41.687  1.00  0.00      BSYN  
ATOM    480   OG SER    54     -35.794 -98.144 -41.703  1.00  0.00      BSYN  
ATOM    481   HG SER    54     -36.120 -97.242 -41.674  1.00  0.00      BSYN  
ATOM    482    C SER    54     -32.890 -98.060 -39.692  1.00  0.00      BSYN  
ATOM    483    O SER    54     -31.937 -98.583 -40.297  1.00  0.00      BSYN  
ATOM    484    N VAL    55     -33.050 -98.238 -38.359  1.00  0.00      BSYN  
ATOM    485    H VAL    55     -33.870 -97.745 -38.150  1.00  0.00      BSYN  
ATOM    486   CA VAL    55     -32.189 -99.026 -37.486  1.00  0.00      BSYN  
ATOM    487   CB VAL    55     -31.165 -98.180 -36.651  1.00  0.00      BSYN  
ATOM    488  CG1 VAL    55     -29.958 -97.551 -37.367  1.00  0.00      BSYN  
ATOM    489  CG2 VAL    55     -31.928 -96.962 -36.068  1.00  0.00      BSYN  
ATOM    490    C VAL    55     -33.059 -99.804 -36.403  1.00  0.00      BSYN  
ATOM    491    O VAL    55     -32.708-100.166 -35.233  1.00  0.00      BSYN  
ATOM    492    N ALA    56     -34.300 -99.956 -36.908  1.00  0.00      BSYN  
ATOM    493    H ALA    56     -34.532 -99.583 -37.784  1.00  0.00      BSYN  
ATOM    494   CA ALA    56     -35.301-100.535 -35.888  1.00  0.00      BSYN  
ATOM    495   CB ALA    56     -36.506 -99.797 -36.187  1.00  0.00      BSYN  
ATOM    496    C ALA    56     -35.348-102.049 -35.708  1.00  0.00      BSYN  
ATOM    497    O ALA    56     -35.901-102.756 -36.518  1.00  0.00      BSYN  
ATOM    498    N GLU    57     -34.735-102.522 -34.664  1.00  0.00      BSYN  
ATOM    499    H GLU    57     -34.166-101.838 -34.253  1.00  0.00      BSYN  
ATOM    500   CA GLU    57     -35.220-103.780 -34.122  1.00  0.00      BSYN  
ATOM    501   CB GLU    57     -34.035-104.687 -33.629  1.00  0.00      BSYN  
ATOM    502   CG GLU    57     -33.054-105.061 -34.666  1.00  0.00      BSYN  
ATOM    503   CD GLU    57     -33.562-106.087 -35.688  1.00  0.00      BSYN  
ATOM    504  OE1 GLU    57     -34.098-107.058 -35.276  1.00  0.00      BSYN  
ATOM    505  OE2 GLU    57     -33.276-105.949 -36.853  1.00  0.00      BSYN  
ATOM    506    C GLU    57     -36.201-103.567 -32.961  1.00  0.00      BSYN  
ATOM    507    O GLU    57     -36.147-102.516 -32.343  1.00  0.00      BSYN  
ATOM    508    N LYS    58     -36.970-104.655 -32.666  1.00  0.00      BSYN  
ATOM    509    H LYS    58     -37.054-105.458 -33.221  1.00  0.00      BSYN  
ATOM    510   CA LYS    58     -37.893-104.521 -31.387  1.00  0.00      BSYN  
ATOM    511   CB LYS    58     -39.080-105.478 -31.595  1.00  0.00      BSYN  
ATOM    512   CG LYS    58     -40.049-105.032 -32.563  1.00  0.00      BSYN  
ATOM    513   CD LYS    58     -41.063-106.001 -33.041  1.00  0.00      BSYN  
ATOM    514   CE LYS    58     -42.247-105.297 -33.756  1.00  0.00      BSYN  
ATOM    515   NZ LYS    58     -42.661-104.157 -32.956  1.00  0.00      BSYN  
ATOM    516  HZ1 LYS    58     -41.781-103.741 -32.588  1.00  0.00      BSYN  
ATOM    517  HZ2 LYS    58     -43.183-103.471 -33.538  1.00  0.00      BSYN  
ATOM    518  HZ3 LYS    58     -43.306-104.483 -32.209  1.00  0.00      BSYN  
ATOM    519    C LYS    58     -37.347-104.530 -30.016  1.00  0.00      BSYN  
ATOM    520    O LYS    58     -37.569-103.630 -29.255  1.00  0.00      BSYN  
ATOM    521    N THR    59     -36.465-105.511 -29.810  1.00  0.00      BSYN  
ATOM    522    H THR    59     -36.168-106.044 -30.577  1.00  0.00      BSYN  
ATOM    523   CA THR    59     -36.179-106.029 -28.521  1.00  0.00      BSYN  
ATOM    524   CB THR    59     -36.554-107.574 -28.353  1.00  0.00      BSYN  
ATOM    525  OG1 THR    59     -36.320-108.186 -29.636  1.00  0.00      BSYN  
ATOM    526  HG1 THR    59     -35.432-107.884 -29.838  1.00  0.00      BSYN  
ATOM    527  CG2 THR    59     -38.050-107.813 -27.878  1.00  0.00      BSYN  
ATOM    528    C THR    59     -34.763-105.758 -27.951  1.00  0.00      BSYN  
ATOM    529    O THR    59     -33.902-106.655 -27.818  1.00  0.00      BSYN  
ATOM    530    N LYS    60     -34.578-104.423 -27.753  1.00  0.00      BSYN  
ATOM    531    H LYS    60     -35.281-103.842 -28.112  1.00  0.00      BSYN  
ATOM    532   CA LYS    60     -33.303-103.829 -27.310  1.00  0.00      BSYN  
ATOM    533   CB LYS    60     -33.345-102.417 -27.800  1.00  0.00      BSYN  
ATOM    534   CG LYS    60     -33.620-102.052 -29.251  1.00  0.00      BSYN  
ATOM    535   CD LYS    60     -33.971-100.572 -29.484  1.00  0.00      BSYN  
ATOM    536   CE LYS    60     -33.142-100.269 -30.801  1.00  0.00      BSYN  
ATOM    537   NZ LYS    60     -33.592-101.122 -31.909  1.00  0.00      BSYN  
ATOM    538  HZ1 LYS    60     -33.146-102.049 -31.757  1.00  0.00      BSYN  
ATOM    539  HZ2 LYS    60     -34.631-101.105 -31.956  1.00  0.00      BSYN  
ATOM    540  HZ3 LYS    60     -33.183-100.782 -32.803  1.00  0.00      BSYN  
ATOM    541    C LYS    60     -32.862-103.919 -25.861  1.00  0.00      BSYN  
ATOM    542    O LYS    60     -32.918-102.949 -25.077  1.00  0.00      BSYN  
ATOM    543    N GLU    61     -32.224-105.093 -25.682  1.00  0.00      BSYN  
ATOM    544    H GLU    61     -32.107-105.610 -26.506  1.00  0.00      BSYN  
ATOM    545   CA GLU    61     -31.641-105.514 -24.451  1.00  0.00      BSYN  
ATOM    546   CB GLU    61     -31.010-106.879 -24.551  1.00  0.00      BSYN  
ATOM    547   CG GLU    61     -31.750-107.853 -25.471  1.00  0.00      BSYN  
ATOM    548   CD GLU    61     -31.048-109.190 -25.651  1.00  0.00      BSYN  
ATOM    549  OE1 GLU    61     -31.083-110.035 -24.736  1.00  0.00      BSYN  
ATOM    550  OE2 GLU    61     -30.367-109.336 -26.649  1.00  0.00      BSYN  
ATOM    551    C GLU    61     -30.519-104.618 -23.961  1.00  0.00      BSYN  
ATOM    552    O GLU    61     -29.403-104.688 -24.487  1.00  0.00      BSYN  
ATOM    553    N GLN    62     -30.741-103.732 -22.923  1.00  0.00      BSYN  
ATOM    554    H GLN    62     -31.665-103.405 -22.897  1.00  0.00      BSYN  
ATOM    555   CA GLN    62     -29.728-103.108 -22.180  1.00  0.00      BSYN  
ATOM    556   CB GLN    62     -30.148-101.640 -21.961  1.00  0.00      BSYN  
ATOM    557   CG GLN    62     -29.786-100.966 -23.211  1.00  0.00      BSYN  
ATOM    558   CD GLN    62     -30.769 -99.838 -23.433  1.00  0.00      BSYN  
ATOM    559  OE1 GLN    62     -30.593 -98.631 -23.532  1.00  0.00      BSYN  
ATOM    560  NE2 GLN    62     -31.963-100.245 -23.830  1.00  0.00      BSYN  
ATOM    561 HE21 GLN    62     -32.178-101.169 -24.074  1.00  0.00      BSYN  
ATOM    562 HE22 GLN    62     -32.500 -99.446 -24.013  1.00  0.00      BSYN  
ATOM    563    C GLN    62     -29.655-103.792 -20.852  1.00  0.00      BSYN  
ATOM    564    O GLN    62     -30.619-104.434 -20.467  1.00  0.00      BSYN  
ATOM    565    N ALA    63     -28.606-103.515 -20.080  1.00  0.00      BSYN  
ATOM    566    H ALA    63     -27.887-102.939 -20.413  1.00  0.00      BSYN  
ATOM    567   CA ALA    63     -28.419-104.055 -18.759  1.00  0.00      BSYN  
ATOM    568   CB ALA    63     -27.787-105.471 -18.791  1.00  0.00      BSYN  
ATOM    569    C ALA    63     -27.443-103.121 -18.023  1.00  0.00      BSYN  
ATOM    570    O ALA    63     -27.906-102.090 -17.453  1.00  0.00      BSYN  
ATOM    571    N SER    64     -26.088-103.322 -18.369  1.00  0.00      BSYN  
ATOM    572    H SER    64     -25.849-104.053 -18.977  1.00  0.00      BSYN  
ATOM    573   CA SER    64     -24.920-102.703 -17.514  1.00  0.00      BSYN  
ATOM    574   CB SER    64     -23.708-103.515 -17.631  1.00  0.00      BSYN  
ATOM    575   OG SER    64     -23.768-104.962 -17.213  1.00  0.00      BSYN  
ATOM    576   HG SER    64     -23.875-105.109 -16.271  1.00  0.00      BSYN  
ATOM    577    C SER    64     -24.648-101.303 -18.056  1.00  0.00      BSYN  
ATOM    578    O SER    64     -24.161-101.102 -19.226  1.00  0.00      BSYN  
ATOM    579    N HIS    65     -24.836-100.372 -17.169  1.00  0.00      BSYN  
ATOM    580    H HIS    65     -24.895-100.556 -16.209  1.00  0.00      BSYN  
ATOM    581   CA HIS    65     -24.862 -98.951 -17.423  1.00  0.00      BSYN  
ATOM    582   CB HIS    65     -25.492 -98.092 -16.323  1.00  0.00      BSYN  
ATOM    583   CG HIS    65     -26.405 -98.788 -15.365  1.00  0.00      BSYN  
ATOM    584  ND1 HIS    65     -27.710 -99.186 -15.294  1.00  0.00      BSYN  
ATOM    585  HD1 HIS    65     -28.310 -98.774 -15.950  1.00  0.00      BSYN  
ATOM    586  CD2 HIS    65     -25.815 -98.957 -14.132  1.00  0.00      BSYN  
ATOM    587  NE2 HIS    65     -26.793 -99.337 -13.457  1.00  0.00      BSYN  
ATOM    588  CE1 HIS    65     -27.939 -99.484 -14.083  1.00  0.00      BSYN  
ATOM    589    C HIS    65     -23.552 -98.341 -17.774  1.00  0.00      BSYN  
ATOM    590    O HIS    65     -22.752 -97.873 -16.922  1.00  0.00      BSYN  
ATOM    591    N LEU    66     -23.050 -98.425 -18.982  1.00  0.00      BSYN  
ATOM    592    H LEU    66     -23.332 -99.209 -19.497  1.00  0.00      BSYN  
ATOM    593   CA LEU    66     -21.799 -97.824 -19.521  1.00  0.00      BSYN  
ATOM    594   CB LEU    66     -20.867 -98.766 -20.201  1.00  0.00      BSYN  
ATOM    595   CG LEU    66     -19.798 -99.537 -19.493  1.00  0.00      BSYN  
ATOM    596  CD1 LEU    66     -20.180-100.890 -18.820  1.00  0.00      BSYN  
ATOM    597  CD2 LEU    66     -18.630 -99.718 -20.535  1.00  0.00      BSYN  
ATOM    598    C LEU    66     -22.209 -96.659 -20.474  1.00  0.00      BSYN  
ATOM    599    O LEU    66     -22.597 -96.723 -21.643  1.00  0.00      BSYN  
ATOM    600    N GLY    67     -22.191 -95.541 -19.867  1.00  0.00      BSYN  
ATOM    601    H GLY    67     -21.945 -95.473 -18.922  1.00  0.00      BSYN  
ATOM    602   CA GLY    67     -22.374 -94.284 -20.529  1.00  0.00      BSYN  
ATOM    603    C GLY    67     -22.124 -93.096 -19.704  1.00  0.00      BSYN  
ATOM    604    O GLY    67     -21.186 -92.902 -18.933  1.00  0.00      BSYN  
ATOM    605    N GLY    68     -22.837 -92.027 -19.950  1.00  0.00      BSYN  
ATOM    606    H GLY    68     -23.596 -92.171 -20.553  1.00  0.00      BSYN  
ATOM    607   CA GLY    68     -22.665 -90.764 -19.129  1.00  0.00      BSYN  
ATOM    608    C GLY    68     -23.213 -90.735 -17.731  1.00  0.00      BSYN  
ATOM    609    O GLY    68     -22.938 -89.832 -16.892  1.00  0.00      BSYN  
ATOM    610    N ALA    69     -24.065 -91.635 -17.445  1.00  0.00      BSYN  
ATOM    611    H ALA    69     -24.361 -92.152 -18.223  1.00  0.00      BSYN  
ATOM    612   CA ALA    69     -24.534 -91.844 -16.160  1.00  0.00      BSYN  
ATOM    613   CB ALA    69     -25.920 -91.136 -15.989  1.00  0.00      BSYN  
ATOM    614    C ALA    69     -24.669 -93.257 -15.760  1.00  0.00      BSYN  
ATOM    615    O ALA    69     -24.826 -94.147 -16.673  1.00  0.00      BSYN  
ATOM    616    N VAL    70     -24.718 -93.485 -14.458  1.00  0.00      BSYN  
ATOM    617    H VAL    70     -24.272 -92.811 -13.904  1.00  0.00      BSYN  
ATOM    618   CA VAL    70     -24.794 -94.863 -13.843  1.00  0.00      BSYN  
ATOM    619   CB VAL    70     -23.641 -95.109 -12.876  1.00  0.00      BSYN  
ATOM    620  CG1 VAL    70     -23.897 -96.315 -11.909  1.00  0.00      BSYN  
ATOM    621  CG2 VAL    70     -22.497 -95.415 -13.695  1.00  0.00      BSYN  
ATOM    622    C VAL    70     -26.153 -94.992 -13.238  1.00  0.00      BSYN  
ATOM    623    O VAL    70     -26.858 -95.876 -13.648  1.00  0.00      BSYN  
ATOM    624    N PHE    71     -26.506 -94.124 -12.161  1.00  0.00      BSYN  
ATOM    625    H PHE    71     -25.878 -93.392 -11.991  1.00  0.00      BSYN  
ATOM    626   CA PHE    71     -27.788 -94.323 -11.485  1.00  0.00      BSYN  
ATOM    627   CB PHE    71     -27.565 -94.798 -10.122  1.00  0.00      BSYN  
ATOM    628   CG PHE    71     -28.750 -95.393  -9.423  1.00  0.00      BSYN  
ATOM    629  CD1 PHE    71     -29.553 -96.341 -10.051  1.00  0.00      BSYN  
ATOM    630  CD2 PHE    71     -29.287 -94.869  -8.237  1.00  0.00      BSYN  
ATOM    631  CE1 PHE    71     -30.831 -96.714  -9.603  1.00  0.00      BSYN  
ATOM    632  CE2 PHE    71     -30.487 -95.280  -7.793  1.00  0.00      BSYN  
ATOM    633   CZ PHE    71     -31.296 -96.105  -8.542  1.00  0.00      BSYN  
ATOM    634    C PHE    71     -28.540 -92.948 -11.592  1.00  0.00      BSYN  
ATOM    635    O PHE    71     -27.989 -91.929 -11.067  1.00  0.00      BSYN  
ATOM    636    N SER    72     -29.829 -93.059 -12.041  1.00  0.00      BSYN  
ATOM    637    H SER    72     -30.007 -94.014 -12.169  1.00  0.00      BSYN  
ATOM    638   CA SER    72     -30.854 -92.040 -12.080  1.00  0.00      BSYN  
ATOM    639   CB SER    72     -31.525 -91.785 -10.619  1.00  0.00      BSYN  
ATOM    640   OG SER    72     -31.838 -92.970  -9.995  1.00  0.00      BSYN  
ATOM    641   HG SER    72     -32.770 -93.150 -10.136  1.00  0.00      BSYN  
ATOM    642    C SER    72     -30.593 -90.681 -12.735  1.00  0.00      BSYN  
ATOM    643    O SER    72     -31.049 -90.427 -13.842  1.00  0.00      BSYN  
ATOM    644    N GLY    73     -29.956 -89.762 -12.075  1.00  0.00      BSYN  
ATOM    645    H GLY    73     -29.258 -90.003 -11.431  1.00  0.00      BSYN  
ATOM    646   CA GLY    73     -29.731 -88.522 -12.666  1.00  0.00      BSYN  
ATOM    647    C GLY    73     -29.404 -87.529 -11.567  1.00  0.00      BSYN  
ATOM    648    O GLY    73     -30.033 -86.523 -11.331  1.00  0.00      BSYN  
ATOM    649    N ALA    74     -28.161 -87.685 -10.937  1.00  0.00      BSYN  
ATOM    650    H ALA    74     -27.459 -88.350 -11.094  1.00  0.00      BSYN  
ATOM    651   CA ALA    74     -27.800 -86.806  -9.844  1.00  0.00      BSYN  
ATOM    652   CB ALA    74     -27.460 -87.680  -8.783  1.00  0.00      BSYN  
ATOM    653    C ALA    74     -26.520 -85.878 -10.203  1.00  0.00      BSYN  
ATOM    654    O ALA    74     -25.991 -85.987 -11.279  1.00  0.00      BSYN  
ATOM    655    N GLY    75     -26.070 -85.087  -9.265  1.00  0.00      BSYN  
ATOM    656    H GLY    75     -26.277 -85.186  -8.312  1.00  0.00      BSYN  
ATOM    657   CA GLY    75     -25.133 -84.057  -9.596  1.00  0.00      BSYN  
ATOM    658    C GLY    75     -25.420 -82.662  -9.014  1.00  0.00      BSYN  
ATOM    659    O GLY    75     -25.633 -82.404  -7.844  1.00  0.00      BSYN  
ATOM    660    N ASN    76     -25.317 -81.613  -9.855  1.00  0.00      BSYN  
ATOM    661    H ASN    76     -25.362 -81.737 -10.826  1.00  0.00      BSYN  
ATOM    662   CA ASN    76     -25.310 -80.272  -9.299  1.00  0.00      BSYN  
ATOM    663   CB ASN    76     -23.974 -79.630  -9.446  1.00  0.00      BSYN  
ATOM    664   CG ASN    76     -23.771 -78.395  -8.683  1.00  0.00      BSYN  
ATOM    665  OD1 ASN    76     -23.944 -78.375  -7.407  1.00  0.00      BSYN  
ATOM    666  ND2 ASN    76     -23.275 -77.335  -9.297  1.00  0.00      BSYN  
ATOM    667 HD21 ASN    76     -22.893 -77.361 -10.199  1.00  0.00      BSYN  
ATOM    668 HD22 ASN    76     -23.507 -76.552  -8.755  1.00  0.00      BSYN  
ATOM    669    C ASN    76     -26.450 -79.469  -9.946  1.00  0.00      BSYN  
ATOM    670    O ASN    76     -26.804 -79.761 -11.145  1.00  0.00      BSYN  
ATOM    671    N ILE    77     -27.063 -78.508  -9.223  1.00  0.00      BSYN  
ATOM    672    H ILE    77     -26.916 -78.429  -8.257  1.00  0.00      BSYN  
ATOM    673   CA ILE    77     -28.054 -77.586  -9.758  1.00  0.00      BSYN  
ATOM    674   CB ILE    77     -29.169 -77.073  -8.687  1.00  0.00      BSYN  
ATOM    675  CG2 ILE    77     -28.556 -76.652  -7.400  1.00  0.00      BSYN  
ATOM    676  CG1 ILE    77     -30.246 -76.131  -9.183  1.00  0.00      BSYN  
ATOM    677   CD ILE    77     -31.565 -76.418  -8.414  1.00  0.00      BSYN  
ATOM    678    C ILE    77     -27.502 -76.402 -10.662  1.00  0.00      BSYN  
ATOM    679    O ILE    77     -26.825 -75.460 -10.295  1.00  0.00      BSYN  
ATOM    680    N ALA    78     -27.685 -76.663 -11.871  1.00  0.00      BSYN  
ATOM    681    H ALA    78     -28.345 -77.336 -12.139  1.00  0.00      BSYN  
ATOM    682   CA ALA    78     -26.934 -76.084 -12.951  1.00  0.00      BSYN  
ATOM    683   CB ALA    78     -26.816 -76.996 -14.099  1.00  0.00      BSYN  
ATOM    684    C ALA    78     -27.549 -74.871 -13.672  1.00  0.00      BSYN  
ATOM    685    O ALA    78     -28.624 -75.059 -14.324  1.00  0.00      BSYN  
ATOM    686    N ALA    79     -26.994 -73.650 -13.609  1.00  0.00      BSYN  
ATOM    687    H ALA    79     -26.078 -73.574 -13.270  1.00  0.00      BSYN  
ATOM    688   CA ALA    79     -27.654 -72.472 -14.276  1.00  0.00      BSYN  
ATOM    689   CB ALA    79     -27.379 -71.399 -13.207  1.00  0.00      BSYN  
ATOM    690    C ALA    79     -27.278 -72.081 -15.679  1.00  0.00      BSYN  
ATOM    691    O ALA    79     -26.849 -70.970 -15.819  1.00  0.00      BSYN  
ATOM    692    N ALA    80     -27.587 -72.876 -16.720  1.00  0.00      BSYN  
ATOM    693    H ALA    80     -27.991 -73.767 -16.668  1.00  0.00      BSYN  
ATOM    694   CA ALA    80     -27.519 -72.274 -18.050  1.00  0.00      BSYN  
ATOM    695   CB ALA    80     -27.710 -73.218 -19.215  1.00  0.00      BSYN  
ATOM    696    C ALA    80     -28.492 -71.123 -18.094  1.00  0.00      BSYN  
ATOM    697    O ALA    80     -28.207 -70.189 -18.780  1.00  0.00      BSYN  
ATOM    698    N THR    81     -29.680 -71.177 -17.430  1.00  0.00      BSYN  
ATOM    699    H THR    81     -29.937 -72.082 -17.155  1.00  0.00      BSYN  
ATOM    700   CA THR    81     -30.550 -70.072 -17.106  1.00  0.00      BSYN  
ATOM    701   CB THR    81     -31.729 -70.922 -16.518  1.00  0.00      BSYN  
ATOM    702  OG1 THR    81     -32.313 -71.725 -17.550  1.00  0.00      BSYN  
ATOM    703  HG1 THR    81     -32.445 -71.088 -18.256  1.00  0.00      BSYN  
ATOM    704  CG2 THR    81     -33.031 -70.068 -16.168  1.00  0.00      BSYN  
ATOM    705    C THR    81     -29.982 -69.111 -16.115  1.00  0.00      BSYN  
ATOM    706    O THR    81     -29.985 -69.401 -14.904  1.00  0.00      BSYN  
ATOM    707    N GLY    82     -29.475 -67.954 -16.621  1.00  0.00      BSYN  
ATOM    708    H GLY    82     -29.354 -67.735 -17.569  1.00  0.00      BSYN  
ATOM    709   CA GLY    82     -28.798 -66.949 -15.773  1.00  0.00      BSYN  
ATOM    710    C GLY    82     -27.348 -66.743 -16.105  1.00  0.00      BSYN  
ATOM    711    O GLY    82     -26.858 -65.772 -16.710  1.00  0.00      BSYN  
ATOM    712    N LEU    83     -26.643 -67.814 -15.713  1.00  0.00      BSYN  
ATOM    713    H LEU    83     -27.120 -68.577 -15.325  1.00  0.00      BSYN  
ATOM    714   CA LEU    83     -25.212 -67.887 -15.821  1.00  0.00      BSYN  
ATOM    715   CB LEU    83     -24.596 -67.866 -17.224  1.00  0.00      BSYN  
ATOM    716   CG LEU    83     -24.738 -68.977 -18.129  1.00  0.00      BSYN  
ATOM    717  CD1 LEU    83     -24.665 -68.493 -19.597  1.00  0.00      BSYN  
ATOM    718  CD2 LEU    83     -23.582 -70.051 -17.789  1.00  0.00      BSYN  
ATOM    719    C LEU    83     -24.323 -67.146 -14.727  1.00  0.00      BSYN  
ATOM    720    O LEU    83     -23.754 -67.851 -13.903  1.00  0.00      BSYN  
ATOM    721    N VAL    84     -24.322 -65.841 -14.618  1.00  0.00      BSYN  
ATOM    722    H VAL    84     -24.904 -65.534 -15.345  1.00  0.00      BSYN  
ATOM    723   CA VAL    84     -23.587 -65.044 -13.588  1.00  0.00      BSYN  
ATOM    724   CB VAL    84     -23.102 -63.707 -14.280  1.00  0.00      BSYN  
ATOM    725  CG1 VAL    84     -24.305 -63.010 -14.943  1.00  0.00      BSYN  
ATOM    726  CG2 VAL    84     -22.235 -62.659 -13.545  1.00  0.00      BSYN  
ATOM    727    C VAL    84     -24.247 -64.978 -12.300  1.00  0.00      BSYN  
ATOM    728    O VAL    84     -25.333 -64.319 -12.194  1.00  0.00      BSYN  
ATOM    729    N LYS    85     -23.973 -65.759 -11.236  1.00  0.00      BSYN  
ATOM    730    H LYS    85     -23.169 -66.315 -11.297  1.00  0.00      BSYN  
ATOM    731   CA LYS    85     -24.614 -65.333  -9.965  1.00  0.00      BSYN  
ATOM    732   CB LYS    85     -24.521 -66.338  -8.813  1.00  0.00      BSYN  
ATOM    733   CG LYS    85     -25.577 -67.471  -8.673  1.00  0.00      BSYN  
ATOM    734   CD LYS    85     -24.989 -68.780  -9.158  1.00  0.00      BSYN  
ATOM    735   CE LYS    85     -25.893 -69.169 -10.392  1.00  0.00      BSYN  
ATOM    736   NZ LYS    85     -27.015 -70.010  -9.908  1.00  0.00      BSYN  
ATOM    737  HZ1 LYS    85     -27.080 -70.078  -8.872  1.00  0.00      BSYN  
ATOM    738  HZ2 LYS    85     -27.939 -69.651 -10.221  1.00  0.00      BSYN  
ATOM    739  HZ3 LYS    85     -27.023 -70.982 -10.277  1.00  0.00      BSYN  
ATOM    740    C LYS    85     -23.956 -64.054  -9.479  1.00  0.00      BSYN  
ATOM    741    O LYS    85     -22.901 -63.582  -9.860  1.00  0.00      BSYN  
ATOM    742    N ARG    86     -24.652 -63.231  -8.712  1.00  0.00      BSYN  
ATOM    743    H ARG    86     -25.630 -63.289  -8.699  1.00  0.00      BSYN  
ATOM    744   CA ARG    86     -24.047 -62.126  -7.904  1.00  0.00      BSYN  
ATOM    745   CB ARG    86     -25.128 -61.447  -7.013  1.00  0.00      BSYN  
ATOM    746   CG ARG    86     -26.145 -62.314  -6.418  1.00  0.00      BSYN  
ATOM    747   CD ARG    86     -27.128 -61.475  -5.685  1.00  0.00      BSYN  
ATOM    748   NE ARG    86     -28.257 -62.007  -5.075  1.00  0.00      BSYN  
ATOM    749   HE ARG    86     -29.175 -61.869  -5.391  1.00  0.00      BSYN  
ATOM    750   CZ ARG    86     -28.060 -62.694  -3.897  1.00  0.00      BSYN  
ATOM    751  NH1 ARG    86     -27.058 -62.725  -2.994  1.00  0.00      BSYN  
ATOM    752 HH11 ARG    86     -27.258 -63.301  -2.201  1.00  0.00      BSYN  
ATOM    753 HH12 ARG    86     -26.216 -62.189  -3.053  1.00  0.00      BSYN  
ATOM    754  NH2 ARG    86     -28.849 -63.760  -3.738  1.00  0.00      BSYN  
ATOM    755 HH21 ARG    86     -28.891 -64.358  -2.937  1.00  0.00      BSYN  
ATOM    756 HH22 ARG    86     -29.466 -63.918  -4.508  1.00  0.00      BSYN  
ATOM    757    C ARG    86     -22.735 -62.295  -7.233  1.00  0.00      BSYN  
ATOM    758    O ARG    86     -22.569 -62.977  -6.206  1.00  0.00      BSYN  
ATOM    759    N GLU    87     -21.884 -61.591  -8.035  1.00  0.00      BSYN  
ATOM    760    H GLU    87     -22.246 -61.272  -8.888  1.00  0.00      BSYN  
ATOM    761   CA GLU    87     -20.456 -61.637  -7.806  1.00  0.00      BSYN  
ATOM    762   CB GLU    87     -19.643 -62.573  -8.665  1.00  0.00      BSYN  
ATOM    763   CG GLU    87     -18.583 -63.326  -7.765  1.00  0.00      BSYN  
ATOM    764   CD GLU    87     -18.912 -64.739  -7.292  1.00  0.00      BSYN  
ATOM    765  OE1 GLU    87     -19.766 -65.002  -6.431  1.00  0.00      BSYN  
ATOM    766  OE2 GLU    87     -18.208 -65.663  -7.740  1.00  0.00      BSYN  
ATOM    767    C GLU    87     -19.874 -60.167  -7.891  1.00  0.00      BSYN  
ATOM    768    O GLU    87     -20.286 -59.373  -8.702  1.00  0.00      BSYN  
ATOM    769    N GLU    88     -18.792 -59.878  -7.052  1.00  0.00      BSYN  
ATOM    770    H GLU    88     -18.719 -60.407  -6.231  1.00  0.00      BSYN  
ATOM    771   CA GLU    88     -17.837 -58.816  -7.323  1.00  0.00      BSYN  
ATOM    772   CB GLU    88     -16.962 -58.594  -6.160  1.00  0.00      BSYN  
ATOM    773   CG GLU    88     -17.709 -57.618  -5.235  1.00  0.00      BSYN  
ATOM    774   CD GLU    88     -18.709 -58.459  -4.393  1.00  0.00      BSYN  
ATOM    775  OE1 GLU    88     -19.932 -58.308  -4.619  1.00  0.00      BSYN  
ATOM    776  OE2 GLU    88     -18.142 -59.163  -3.635  1.00  0.00      BSYN  
ATOM    777    C GLU    88     -17.082 -59.327  -8.607  1.00  0.00      BSYN  
ATOM    778    O GLU    88     -16.878 -58.536  -9.579  1.00  0.00      BSYN  
ATOM    779    N PHE    89     -16.672 -60.621  -8.578  1.00  0.00      BSYN  
ATOM    780    H PHE    89     -16.810 -61.227  -7.820  1.00  0.00      BSYN  
ATOM    781   CA PHE    89     -15.740 -61.040  -9.687  1.00  0.00      BSYN  
ATOM    782   CB PHE    89     -14.291 -60.551  -9.336  1.00  0.00      BSYN  
ATOM    783   CG PHE    89     -13.432 -60.107 -10.501  1.00  0.00      BSYN  
ATOM    784  CD1 PHE    89     -13.032 -58.844 -10.673  1.00  0.00      BSYN  
ATOM    785  CD2 PHE    89     -12.927 -60.969 -11.473  1.00  0.00      BSYN  
ATOM    786  CE1 PHE    89     -12.199 -58.399 -11.659  1.00  0.00      BSYN  
ATOM    787  CE2 PHE    89     -12.144 -60.626 -12.456  1.00  0.00      BSYN  
ATOM    788   CZ PHE    89     -11.812 -59.272 -12.577  1.00  0.00      BSYN  
ATOM    789    C PHE    89     -15.791 -62.508  -9.801  1.00  0.00      BSYN  
ATOM    790    O PHE    89     -15.613 -63.222  -8.737  1.00  0.00      BSYN  
ATOM    791    N PRO    90     -16.020 -63.034 -11.018  1.00  0.00      BSYN  
ATOM    792   CD PRO    90     -16.765 -62.376 -12.029  1.00  0.00      BSYN  
ATOM    793   CA PRO    90     -16.066 -64.496 -11.299  1.00  0.00      BSYN  
ATOM    794   CB PRO    90     -17.474 -64.664 -11.620  1.00  0.00      BSYN  
ATOM    795   CG PRO    90     -17.753 -63.394 -12.455  1.00  0.00      BSYN  
ATOM    796    C PRO    90     -15.154 -65.070 -12.320  1.00  0.00      BSYN  
ATOM    797    O PRO    90     -15.619 -65.528 -13.371  1.00  0.00      BSYN  
ATOM    798    N THR    91     -13.834 -65.189 -11.965  1.00  0.00      BSYN  
ATOM    799    H THR    91     -13.612 -64.844 -11.075  1.00  0.00      BSYN  
ATOM    800   CA THR    91     -12.782 -65.744 -12.890  1.00  0.00      BSYN  
ATOM    801   CB THR    91     -11.445 -65.079 -12.466  1.00  0.00      BSYN  
ATOM    802  OG1 THR    91     -11.547 -63.661 -12.818  1.00  0.00      BSYN  
ATOM    803  HG1 THR    91     -10.633 -63.482 -13.050  1.00  0.00      BSYN  
ATOM    804  CG2 THR    91     -10.052 -65.661 -12.904  1.00  0.00      BSYN  
ATOM    805    C THR    91     -12.624 -67.247 -12.623  1.00  0.00      BSYN  
ATOM    806    O THR    91     -12.305 -67.474 -11.473  1.00  0.00      BSYN  
ATOM    807    N ASP    92     -13.034 -68.163 -13.630  1.00  0.00      BSYN  
ATOM    808    H ASP    92     -13.186 -69.108 -13.424  1.00  0.00      BSYN  
ATOM    809   CA ASP    92     -13.512 -67.757 -14.935  1.00  0.00      BSYN  
ATOM    810   CB ASP    92     -12.639 -68.308 -16.054  1.00  0.00      BSYN  
ATOM    811   CG ASP    92     -12.860 -67.501 -17.320  1.00  0.00      BSYN  
ATOM    812  OD1 ASP    92     -12.995 -68.119 -18.405  1.00  0.00      BSYN  
ATOM    813  OD2 ASP    92     -12.977 -66.259 -17.239  1.00  0.00      BSYN  
ATOM    814    C ASP    92     -14.803 -68.566 -15.119  1.00  0.00      BSYN  
ATOM    815    O ASP    92     -14.892 -69.737 -14.789  1.00  0.00      BSYN  
ATOM    816    N LEU    93     -15.949 -67.892 -15.461  1.00  0.00      BSYN  
ATOM    817    H LEU    93     -15.978 -66.914 -15.409  1.00  0.00      BSYN  
ATOM    818   CA LEU    93     -17.219 -68.486 -15.747  1.00  0.00      BSYN  
ATOM    819   CB LEU    93     -18.150 -67.477 -16.316  1.00  0.00      BSYN  
ATOM    820   CG LEU    93     -19.637 -67.727 -16.635  1.00  0.00      BSYN  
ATOM    821  CD1 LEU    93     -20.535 -67.534 -15.311  1.00  0.00      BSYN  
ATOM    822  CD2 LEU    93     -20.061 -66.672 -17.527  1.00  0.00      BSYN  
ATOM    823    C LEU    93     -17.200 -69.600 -16.725  1.00  0.00      BSYN  
ATOM    824    O LEU    93     -16.963 -69.383 -17.919  1.00  0.00      BSYN  
ATOM    825    N LYS    94     -17.321 -70.845 -16.148  1.00  0.00      BSYN  
ATOM    826    H LYS    94     -17.044 -71.086 -15.239  1.00  0.00      BSYN  
ATOM    827   CA LYS    94     -17.473 -72.115 -16.878  1.00  0.00      BSYN  
ATOM    828   CB LYS    94     -18.668 -71.966 -17.906  1.00  0.00      BSYN  
ATOM    829   CG LYS    94     -19.963 -71.977 -17.291  1.00  0.00      BSYN  
ATOM    830   CD LYS    94     -20.429 -73.416 -17.353  1.00  0.00      BSYN  
ATOM    831   CE LYS    94     -21.900 -73.522 -17.122  1.00  0.00      BSYN  
ATOM    832   NZ LYS    94     -22.288 -74.990 -17.386  1.00  0.00      BSYN  
ATOM    833  HZ1 LYS    94     -21.477 -75.488 -16.966  1.00  0.00      BSYN  
ATOM    834  HZ2 LYS    94     -23.246 -75.201 -17.041  1.00  0.00      BSYN  
ATOM    835  HZ3 LYS    94     -22.137 -75.349 -18.350  1.00  0.00      BSYN  
ATOM    836    C LYS    94     -16.172 -72.552 -17.523  1.00  0.00      BSYN  
ATOM    837    O LYS    94     -15.925 -72.492 -18.739  1.00  0.00      BSYN  
ATOM    838    N PRO    95     -15.256 -72.755 -16.632  1.00  0.00      BSYN  
ATOM    839   CD PRO    95     -15.664 -73.457 -15.379  1.00  0.00      BSYN  
ATOM    840   CA PRO    95     -13.792 -72.895 -16.786  1.00  0.00      BSYN  
ATOM    841   CB PRO    95     -13.752 -74.350 -16.346  1.00  0.00      BSYN  
ATOM    842   CG PRO    95     -14.516 -74.408 -15.050  1.00  0.00      BSYN  
ATOM    843    C PRO    95     -12.997 -72.448 -18.018  1.00  0.00      BSYN  
ATOM    844    O PRO    95     -11.919 -71.992 -17.704  1.00  0.00      BSYN  
ATOM    845    N GLU    96     -13.318 -72.652 -19.255  1.00  0.00      BSYN  
ATOM    846    H GLU    96     -14.202 -73.000 -19.495  1.00  0.00      BSYN  
ATOM    847   CA GLU    96     -12.480 -72.351 -20.451  1.00  0.00      BSYN  
ATOM    848   CB GLU    96     -13.468 -71.834 -21.408  1.00  0.00      BSYN  
ATOM    849   CG GLU    96     -14.096 -70.485 -20.975  1.00  0.00      BSYN  
ATOM    850   CD GLU    96     -14.994 -69.955 -22.103  1.00  0.00      BSYN  
ATOM    851  OE1 GLU    96     -15.547 -70.777 -22.895  1.00  0.00      BSYN  
ATOM    852  OE2 GLU    96     -15.148 -68.685 -22.146  1.00  0.00      BSYN  
ATOM    853    C GLU    96     -11.093 -71.799 -20.661  1.00  0.00      BSYN  
ATOM    854    O GLU    96     -10.504 -72.048 -21.830  1.00  0.00      BSYN  
ATOM    855    N GLU    97     -10.562 -71.059 -19.791  1.00  0.00      BSYN  
ATOM    856    H GLU    97     -11.049 -71.053 -18.940  1.00  0.00      BSYN  
ATOM    857   CA GLU    97      -9.226 -70.400 -19.769  1.00  0.00      BSYN  
ATOM    858   CB GLU    97      -9.175 -68.912 -19.548  1.00  0.00      BSYN  
ATOM    859   CG GLU    97      -9.627 -68.064 -20.731  1.00  0.00      BSYN  
ATOM    860   CD GLU    97      -9.421 -66.535 -20.626  1.00  0.00      BSYN  
ATOM    861  OE1 GLU    97     -10.086 -65.812 -19.830  1.00  0.00      BSYN  
ATOM    862  OE2 GLU    97      -8.563 -65.968 -21.294  1.00  0.00      BSYN  
ATOM    863    C GLU    97      -8.180 -71.180 -19.068  1.00  0.00      BSYN  
ATOM    864    O GLU    97      -7.179 -71.502 -19.615  1.00  0.00      BSYN  
ATOM    865    N VAL    98      -8.559 -71.450 -17.791  1.00  0.00      BSYN  
ATOM    866    H VAL    98      -9.514 -71.313 -17.622  1.00  0.00      BSYN  
ATOM    867   CA VAL    98      -7.718 -71.808 -16.661  1.00  0.00      BSYN  
ATOM    868   CB VAL    98      -8.599 -72.505 -15.513  1.00  0.00      BSYN  
ATOM    869  CG1 VAL    98      -9.362 -71.442 -14.849  1.00  0.00      BSYN  
ATOM    870  CG2 VAL    98      -9.535 -73.587 -16.031  1.00  0.00      BSYN  
ATOM    871    C VAL    98      -6.250 -72.438 -16.838  1.00  0.00      BSYN  
ATOM    872    O VAL    98      -6.110 -73.600 -16.661  1.00  0.00      BSYN  
ATOM    873    N ALA    99      -5.223 -71.609 -17.157  1.00  0.00      BSYN  
ATOM    874    H ALA    99      -5.351 -70.787 -17.673  1.00  0.00      BSYN  
ATOM    875   CA ALA    99      -3.902 -72.142 -17.398  1.00  0.00      BSYN  
ATOM    876   CB ALA    99      -3.588 -72.443 -18.833  1.00  0.00      BSYN  
ATOM    877    C ALA    99      -2.645 -71.446 -16.777  1.00  0.00      BSYN  
ATOM    878    O ALA    99      -1.599 -72.099 -16.673  1.00  0.00      BSYN  
ATOM    879    N GLN   100      -2.840 -70.280 -16.239  1.00  0.00      BSYN  
ATOM    880    H GLN   100      -3.736 -69.894 -16.149  1.00  0.00      BSYN  
ATOM    881   CA GLN   100      -1.717 -69.458 -15.740  1.00  0.00      BSYN  
ATOM    882   CB GLN   100      -2.158 -67.972 -15.507  1.00  0.00      BSYN  
ATOM    883   CG GLN   100      -2.687 -67.065 -16.659  1.00  0.00      BSYN  
ATOM    884   CD GLN   100      -4.188 -67.004 -16.753  1.00  0.00      BSYN  
ATOM    885  OE1 GLN   100      -4.678 -67.004 -17.859  1.00  0.00      BSYN  
ATOM    886  NE2 GLN   100      -4.998 -67.015 -15.649  1.00  0.00      BSYN  
ATOM    887 HE21 GLN   100      -5.977 -66.973 -15.657  1.00  0.00      BSYN  
ATOM    888 HE22 GLN   100      -4.432 -67.144 -14.859  1.00  0.00      BSYN  
ATOM    889    C GLN   100      -1.145 -70.030 -14.425  1.00  0.00      BSYN  
ATOM    890    O GLN   100      -1.755 -69.841 -13.357  1.00  0.00      BSYN  
ATOM    891    N GLU   101       0.107 -70.524 -14.558  1.00  0.00      BSYN  
ATOM    892    H GLU   101       0.473 -70.401 -15.459  1.00  0.00      BSYN  
ATOM    893   CA GLU   101       0.839 -70.959 -13.398  1.00  0.00      BSYN  
ATOM    894   CB GLU   101       0.820 -72.559 -13.356  1.00  0.00      BSYN  
ATOM    895   CG GLU   101       1.426 -73.352 -14.541  1.00  0.00      BSYN  
ATOM    896   CD GLU   101       1.735 -74.816 -14.273  1.00  0.00      BSYN  
ATOM    897  OE1 GLU   101       2.847 -75.301 -14.570  1.00  0.00      BSYN  
ATOM    898  OE2 GLU   101       0.861 -75.643 -13.913  1.00  0.00      BSYN  
ATOM    899    C GLU   101       2.399 -70.504 -13.321  1.00  0.00      BSYN  
ATOM    900    O GLU   101       3.088 -70.160 -14.304  1.00  0.00      BSYN  
ATOM    901    N ALA   102       2.903 -70.840 -12.144  1.00  0.00      BSYN  
ATOM    902    H ALA   102       2.496 -71.438 -11.483  1.00  0.00      BSYN  
ATOM    903   CA ALA   102       4.239 -70.470 -11.863  1.00  0.00      BSYN  
ATOM    904   CB ALA   102       4.337 -69.926 -10.534  1.00  0.00      BSYN  
ATOM    905    C ALA   102       5.175 -71.640 -12.090  1.00  0.00      BSYN  
ATOM    906    O ALA   102       5.540 -72.401 -11.166  1.00  0.00      BSYN  
ATOM    907    N ALA   103       5.558 -71.724 -13.443  1.00  0.00      BSYN  
ATOM    908    H ALA   103       5.013 -71.210 -14.076  1.00  0.00      BSYN  
ATOM    909   CA ALA   103       6.337 -72.885 -13.797  1.00  0.00      BSYN  
ATOM    910   CB ALA   103       5.812 -73.387 -15.200  1.00  0.00      BSYN  
ATOM    911    C ALA   103       7.717 -72.125 -14.004  1.00  0.00      BSYN  
ATOM    912    O ALA   103       8.365 -72.079 -15.022  1.00  0.00      BSYN  
ATOM    913    N GLU   104       8.167 -71.545 -12.873  1.00  0.00      BSYN  
ATOM    914    H GLU   104       7.678 -71.460 -12.029  1.00  0.00      BSYN  
ATOM    915   CA GLU   104       9.398 -70.814 -12.880  1.00  0.00      BSYN  
ATOM    916   CB GLU   104       9.288 -69.305 -12.823  1.00  0.00      BSYN  
ATOM    917   CG GLU   104       8.685 -68.580 -14.074  1.00  0.00      BSYN  
ATOM    918   CD GLU   104       7.818 -67.342 -14.014  1.00  0.00      BSYN  
ATOM    919  OE1 GLU   104       6.603 -67.399 -13.807  1.00  0.00      BSYN  
ATOM    920  OE2 GLU   104       8.382 -66.219 -14.060  1.00  0.00      BSYN  
ATOM    921    C GLU   104      10.384 -71.251 -11.800  1.00  0.00      BSYN  
ATOM    922    O GLU   104      10.131 -71.222 -10.579  1.00  0.00      BSYN  
ATOM    923    N GLU   105      11.596 -71.846 -12.191  1.00  0.00      BSYN  
ATOM    924    H GLU   105      11.732 -72.174 -13.105  1.00  0.00      BSYN  
ATOM    925   CA GLU   105      12.536 -72.362 -11.182  1.00  0.00      BSYN  
ATOM    926   CB GLU   105      13.271 -73.661 -11.545  1.00  0.00      BSYN  
ATOM    927   CG GLU   105      12.435 -74.866 -11.029  1.00  0.00      BSYN  
ATOM    928   CD GLU   105      12.513 -75.155  -9.474  1.00  0.00      BSYN  
ATOM    929  OE1 GLU   105      13.364 -75.928  -9.064  1.00  0.00      BSYN  
ATOM    930  OE2 GLU   105      11.697 -74.615  -8.713  1.00  0.00      BSYN  
ATOM    931    C GLU   105      13.562 -71.313 -10.888  1.00  0.00      BSYN  
ATOM    932    O GLU   105      14.049 -70.709 -11.861  1.00  0.00      BSYN  
ATOM    933    N PRO   106      13.938 -71.175  -9.596  1.00  0.00      BSYN  
ATOM    934   CD PRO   106      13.155 -71.663  -8.448  1.00  0.00      BSYN  
ATOM    935   CA PRO   106      15.079 -70.349  -9.139  1.00  0.00      BSYN  
ATOM    936   CB PRO   106      15.125 -70.507  -7.566  1.00  0.00      BSYN  
ATOM    937   CG PRO   106      13.637 -70.694  -7.289  1.00  0.00      BSYN  
ATOM    938    C PRO   106      16.454 -70.785  -9.751  1.00  0.00      BSYN  
ATOM    939    O PRO   106      17.054 -71.790  -9.313  1.00  0.00      BSYN  
ATOM    940    N LEU   107      16.965 -69.945 -10.698  1.00  0.00      BSYN  
ATOM    941    H LEU   107      16.394 -69.191 -10.954  1.00  0.00      BSYN  
ATOM    942   CA LEU   107      18.117 -70.227 -11.465  1.00  0.00      BSYN  
ATOM    943   CB LEU   107      18.330 -69.198 -12.678  1.00  0.00      BSYN  
ATOM    944   CG LEU   107      17.945 -67.786 -12.890  1.00  0.00      BSYN  
ATOM    945  CD1 LEU   107      16.702 -67.724 -13.715  1.00  0.00      BSYN  
ATOM    946  CD2 LEU   107      17.753 -66.904 -11.727  1.00  0.00      BSYN  
ATOM    947    C LEU   107      19.365 -70.441 -10.530  1.00  0.00      BSYN  
ATOM    948    O LEU   107      20.301 -71.175 -10.886  1.00  0.00      BSYN  
ATOM    949    N ILE   108      19.395 -69.627  -9.442  1.00  0.00      BSYN  
ATOM    950    H ILE   108      18.622 -69.046  -9.599  1.00  0.00      BSYN  
ATOM    951   CA ILE   108      20.343 -69.614  -8.408  1.00  0.00      BSYN  
ATOM    952   CB ILE   108      20.947 -68.233  -7.853  1.00  0.00      BSYN  
ATOM    953  CG2 ILE   108      21.977 -68.752  -7.058  1.00  0.00      BSYN  
ATOM    954  CG1 ILE   108      21.763 -67.332  -8.806  1.00  0.00      BSYN  
ATOM    955   CD ILE   108      20.742 -66.419  -9.506  1.00  0.00      BSYN  
ATOM    956    C ILE   108      19.521 -70.476  -7.406  1.00  0.00      BSYN  
ATOM    957    O ILE   108      18.634 -69.828  -6.840  1.00  0.00      BSYN  
ATOM    958    N GLU   109      20.120 -71.645  -7.012  1.00  0.00      BSYN  
ATOM    959    H GLU   109      21.094 -71.715  -6.929  1.00  0.00      BSYN  
ATOM    960   CA GLU   109      19.293 -72.780  -6.582  1.00  0.00      BSYN  
ATOM    961   CB GLU   109      19.867 -74.068  -7.172  1.00  0.00      BSYN  
ATOM    962   CG GLU   109      19.819 -74.061  -8.713  1.00  0.00      BSYN  
ATOM    963   CD GLU   109      19.383 -75.378  -9.364  1.00  0.00      BSYN  
ATOM    964  OE1 GLU   109      19.944 -75.741 -10.424  1.00  0.00      BSYN  
ATOM    965  OE2 GLU   109      18.412 -76.026  -8.990  1.00  0.00      BSYN  
ATOM    966    C GLU   109      19.222 -72.922  -5.025  1.00  0.00      BSYN  
ATOM    967    O GLU   109      20.292 -73.033  -4.415  1.00  0.00      BSYN  
ATOM    968    N PRO   110      18.044 -73.086  -4.472  1.00  0.00      BSYN  
ATOM    969   CD PRO   110      16.763 -72.741  -5.066  1.00  0.00      BSYN  
ATOM    970   CA PRO   110      17.855 -73.256  -3.059  1.00  0.00      BSYN  
ATOM    971   CB PRO   110      16.421 -72.600  -2.673  1.00  0.00      BSYN  
ATOM    972   CG PRO   110      16.106 -71.918  -4.040  1.00  0.00      BSYN  
ATOM    973    C PRO   110      18.068 -74.608  -2.438  1.00  0.00      BSYN  
ATOM    974    O PRO   110      17.726 -75.570  -3.110  1.00  0.00      BSYN  
ATOM    975    N LEU   111      18.739 -74.870  -1.270  1.00  0.00      BSYN  
ATOM    976    H LEU   111      18.453 -75.613  -0.698  1.00  0.00      BSYN  
ATOM    977   CA LEU   111      19.802 -74.069  -0.786  1.00  0.00      BSYN  
ATOM    978   CB LEU   111      19.791 -74.089   0.730  1.00  0.00      BSYN  
ATOM    979   CG LEU   111      18.744 -73.318   1.564  1.00  0.00      BSYN  
ATOM    980  CD1 LEU   111      18.479 -72.023   0.925  1.00  0.00      BSYN  
ATOM    981  CD2 LEU   111      17.392 -73.923   1.502  1.00  0.00      BSYN  
ATOM    982    C LEU   111      21.128 -74.112  -1.486  1.00  0.00      BSYN  
ATOM    983    O LEU   111      21.569 -75.172  -1.797  1.00  0.00      BSYN  
ATOM    984    N MET   112      21.775 -72.978  -1.731  1.00  0.00      BSYN  
ATOM    985    H MET   112      21.655 -72.105  -1.303  1.00  0.00      BSYN  
ATOM    986   CA MET   112      23.084 -73.227  -2.358  1.00  0.00      BSYN  
ATOM    987   CB MET   112      23.344 -72.062  -3.277  1.00  0.00      BSYN  
ATOM    988   CG MET   112      24.055 -72.589  -4.473  1.00  0.00      BSYN  
ATOM    989   SD MET   112      25.808 -72.964  -4.202  1.00  0.00      BSYN  
ATOM    990   CE MET   112      26.630 -71.838  -5.294  1.00  0.00      BSYN  
ATOM    991    C MET   112      24.262 -73.434  -1.409  1.00  0.00      BSYN  
ATOM    992    O MET   112      24.346 -72.883  -0.297  1.00  0.00      BSYN  
ATOM    993    N GLU   113      25.197 -74.359  -1.931  1.00  0.00      BSYN  
ATOM    994    H GLU   113      25.162 -74.898  -2.748  1.00  0.00      BSYN  
ATOM    995   CA GLU   113      26.390 -74.446  -1.256  1.00  0.00      BSYN  
ATOM    996   CB GLU   113      26.914 -75.840  -1.491  1.00  0.00      BSYN  
ATOM    997   CG GLU   113      27.138 -76.636  -2.788  1.00  0.00      BSYN  
ATOM    998   CD GLU   113      28.155 -77.831  -2.737  1.00  0.00      BSYN  
ATOM    999  OE1 GLU   113      27.807 -78.896  -3.304  1.00  0.00      BSYN  
ATOM   1000  OE2 GLU   113      29.155 -77.782  -2.142  1.00  0.00      BSYN  
ATOM   1001    C GLU   113      27.535 -73.496  -1.733  1.00  0.00      BSYN  
ATOM   1002    O GLU   113      27.954 -73.545  -2.902  1.00  0.00      BSYN  
ATOM   1003    N PRO   114      28.206 -72.716  -0.787  1.00  0.00      BSYN  
ATOM   1004   CD PRO   114      28.041 -72.740   0.658  1.00  0.00      BSYN  
ATOM   1005   CA PRO   114      29.238 -71.729  -1.199  1.00  0.00      BSYN  
ATOM   1006   CB PRO   114      29.524 -71.063   0.045  1.00  0.00      BSYN  
ATOM   1007   CG PRO   114      28.337 -71.192   0.921  1.00  0.00      BSYN  
ATOM   1008    C PRO   114      30.466 -72.543  -1.713  1.00  0.00      BSYN  
ATOM   1009    O PRO   114      30.827 -73.655  -1.259  1.00  0.00      BSYN  
ATOM   1010    N GLU   115      31.217 -71.769  -2.639  1.00  0.00      BSYN  
ATOM   1011    H GLU   115      30.989 -70.832  -2.813  1.00  0.00      BSYN  
ATOM   1012   CA GLU   115      32.315 -72.430  -3.341  1.00  0.00      BSYN  
ATOM   1013   CB GLU   115      32.920 -71.851  -4.675  1.00  0.00      BSYN  
ATOM   1014   CG GLU   115      32.147 -72.125  -5.908  1.00  0.00      BSYN  
ATOM   1015   CD GLU   115      32.799 -73.249  -6.723  1.00  0.00      BSYN  
ATOM   1016  OE1 GLU   115      33.693 -73.001  -7.560  1.00  0.00      BSYN  
ATOM   1017  OE2 GLU   115      32.183 -74.275  -6.884  1.00  0.00      BSYN  
ATOM   1018    C GLU   115      33.481 -72.706  -2.438  1.00  0.00      BSYN  
ATOM   1019    O GLU   115      34.168 -73.743  -2.556  1.00  0.00      BSYN  
ATOM   1020    N GLY   116      33.634 -71.681  -1.518  1.00  0.00      BSYN  
ATOM   1021    H GLY   116      32.828 -71.124  -1.536  1.00  0.00      BSYN  
ATOM   1022   CA GLY   116      34.773 -71.560  -0.654  1.00  0.00      BSYN  
ATOM   1023    C GLY   116      34.522 -70.356   0.244  1.00  0.00      BSYN  
ATOM   1024    O GLY   116      35.091 -69.330  -0.006  1.00  0.00      BSYN  
ATOM   1025    N GLU   117      33.662 -70.458   1.246  1.00  0.00      BSYN  
ATOM   1026    H GLU   117      33.470 -71.362   1.572  1.00  0.00      BSYN  
ATOM   1027   CA GLU   117      33.360 -69.282   2.071  1.00  0.00      BSYN  
ATOM   1028   CB GLU   117      31.828 -68.830   2.101  1.00  0.00      BSYN  
ATOM   1029   CG GLU   117      31.552 -67.626   2.949  1.00  0.00      BSYN  
ATOM   1030   CD GLU   117      30.165 -67.055   3.104  1.00  0.00      BSYN  
ATOM   1031  OE1 GLU   117      29.767 -66.385   2.218  1.00  0.00      BSYN  
ATOM   1032  OE2 GLU   117      29.442 -67.411   4.033  1.00  0.00      BSYN  
ATOM   1033    C GLU   117      33.800 -69.616   3.501  1.00  0.00      BSYN  
ATOM   1034    O GLU   117      34.610 -68.851   3.991  1.00  0.00      BSYN  
ATOM   1035    N SER   118      33.261 -70.658   4.122  1.00  0.00      BSYN  
ATOM   1036    H SER   118      32.526 -71.171   3.726  1.00  0.00      BSYN  
ATOM   1037   CA SER   118      33.652 -71.016   5.463  1.00  0.00      BSYN  
ATOM   1038   CB SER   118      32.393 -71.601   6.151  1.00  0.00      BSYN  
ATOM   1039   OG SER   118      31.403 -70.590   6.222  1.00  0.00      BSYN  
ATOM   1040   HG SER   118      30.819 -70.667   6.980  1.00  0.00      BSYN  
ATOM   1041    C SER   118      34.676 -72.103   5.325  1.00  0.00      BSYN  
ATOM   1042    O SER   118      34.573 -73.283   5.699  1.00  0.00      BSYN  
ATOM   1043    N TYR   119      35.889 -71.475   5.157  1.00  0.00      BSYN  
ATOM   1044    H TYR   119      35.847 -70.496   5.143  1.00  0.00      BSYN  
ATOM   1045   CA TYR   119      37.158 -72.177   5.058  1.00  0.00      BSYN  
ATOM   1046   CB TYR   119      37.584 -72.246   3.550  1.00  0.00      BSYN  
ATOM   1047   CG TYR   119      38.300 -73.568   3.229  1.00  0.00      BSYN  
ATOM   1048  CD1 TYR   119      37.753 -74.751   3.572  1.00  0.00      BSYN  
ATOM   1049  CE1 TYR   119      38.389 -75.835   3.208  1.00  0.00      BSYN  
ATOM   1050  CD2 TYR   119      39.509 -73.475   2.509  1.00  0.00      BSYN  
ATOM   1051  CE2 TYR   119      40.188 -74.599   2.094  1.00  0.00      BSYN  
ATOM   1052   CZ TYR   119      39.613 -75.789   2.521  1.00  0.00      BSYN  
ATOM   1053   OH TYR   119      40.363 -76.950   2.466  1.00  0.00      BSYN  
ATOM   1054   HH TYR   119      39.887 -77.711   2.806  1.00  0.00      BSYN  
ATOM   1055    C TYR   119      38.150 -71.528   6.075  1.00  0.00      BSYN  
ATOM   1056    O TYR   119      38.333 -70.331   6.137  1.00  0.00      BSYN  
ATOM   1057    N GLU   120      38.764 -72.465   6.781  1.00  0.00      BSYN  
ATOM   1058    H GLU   120      38.567 -73.425   6.777  1.00  0.00      BSYN  
ATOM   1059   CA GLU   120      39.773 -72.058   7.755  1.00  0.00      BSYN  
ATOM   1060   CB GLU   120      39.592 -72.554   9.169  1.00  0.00      BSYN  
ATOM   1061   CG GLU   120      38.357 -72.312  10.013  1.00  0.00      BSYN  
ATOM   1062   CD GLU   120      38.336 -73.155  11.334  1.00  0.00      BSYN  
ATOM   1063  OE1 GLU   120      39.216 -72.875  12.127  1.00  0.00      BSYN  
ATOM   1064  OE2 GLU   120      37.627 -74.067  11.587  1.00  0.00      BSYN  
ATOM   1065    C GLU   120      41.145 -72.271   7.227  1.00  0.00      BSYN  
ATOM   1066    O GLU   120      42.006 -71.391   7.196  1.00  0.00      BSYN  
ATOM   1067    N ASP   121      41.311 -73.579   6.968  1.00  0.00      BSYN  
ATOM   1068    H ASP   121      40.578 -74.209   7.133  1.00  0.00      BSYN  
ATOM   1069   CA ASP   121      42.541 -73.973   6.454  1.00  0.00      BSYN  
ATOM   1070   CB ASP   121      43.262 -74.905   7.426  1.00  0.00      BSYN  
ATOM   1071   CG ASP   121      44.611 -75.361   6.849  1.00  0.00      BSYN  
ATOM   1072  OD1 ASP   121      45.560 -74.548   6.892  1.00  0.00      BSYN  
ATOM   1073  OD2 ASP   121      44.751 -76.473   6.385  1.00  0.00      BSYN  
ATOM   1074    C ASP   121      42.612 -74.562   5.039  1.00  0.00      BSYN  
ATOM   1075    O ASP   121      42.031 -75.556   4.737  1.00  0.00      BSYN  
ATOM   1076    N PRO   122      43.342 -74.027   4.025  1.00  0.00      BSYN  
ATOM   1077   CD PRO   122      43.781 -72.672   3.956  1.00  0.00      BSYN  
ATOM   1078   CA PRO   122      43.600 -74.724   2.677  1.00  0.00      BSYN  
ATOM   1079   CB PRO   122      43.779 -73.527   1.837  1.00  0.00      BSYN  
ATOM   1080   CG PRO   122      44.564 -72.563   2.719  1.00  0.00      BSYN  
ATOM   1081    C PRO   122      44.642 -75.806   2.385  1.00  0.00      BSYN  
ATOM   1082    O PRO   122      45.560 -75.916   3.244  1.00  0.00      BSYN  
ATOM   1083    N PRO   123      44.620 -76.503   1.198  1.00  0.00      BSYN  
ATOM   1084   CD PRO   123      43.418 -76.810   0.382  1.00  0.00      BSYN  
ATOM   1085   CA PRO   123      45.723 -77.146   0.559  1.00  0.00      BSYN  
ATOM   1086   CB PRO   123      45.072 -78.283  -0.131  1.00  0.00      BSYN  
ATOM   1087   CG PRO   123      43.643 -78.352   0.189  1.00  0.00      BSYN  
ATOM   1088    C PRO   123      46.606 -76.338  -0.391  1.00  0.00      BSYN  
ATOM   1089    O PRO   123      46.334 -75.320  -0.995  1.00  0.00      BSYN  
ATOM   1090    N GLN   124      47.770 -77.107  -0.388  1.00  0.00      BSYN  
ATOM   1091    H GLN   124      47.656 -78.052  -0.154  1.00  0.00      BSYN  
ATOM   1092   CA GLN   124      49.050 -76.773  -0.959  1.00  0.00      BSYN  
ATOM   1093   CB GLN   124      49.819 -75.732  -0.162  1.00  0.00      BSYN  
ATOM   1094   CG GLN   124      49.698 -74.278  -0.706  1.00  0.00      BSYN  
ATOM   1095   CD GLN   124      50.378 -73.167   0.073  1.00  0.00      BSYN  
ATOM   1096  OE1 GLN   124      51.531 -72.815  -0.202  1.00  0.00      BSYN  
ATOM   1097  NE2 GLN   124      49.674 -72.722   1.078  1.00  0.00      BSYN  
ATOM   1098 HE21 GLN   124      49.824 -71.829   1.454  1.00  0.00      BSYN  
ATOM   1099 HE22 GLN   124      48.867 -73.206   1.353  1.00  0.00      BSYN  
ATOM   1100    C GLN   124      49.876 -78.162  -0.948  1.00  0.00      BSYN  
ATOM   1101    O GLN   124      50.253 -78.586   0.129  1.00  0.00      BSYN  
ATOM   1102    N GLU   125      50.232 -78.847  -2.035  1.00  0.00      BSYN  
ATOM   1103    H GLU   125      49.931 -78.403  -2.855  1.00  0.00      BSYN  
ATOM   1104   CA GLU   125      50.861 -80.154  -2.020  1.00  0.00      BSYN  
ATOM   1105   CB GLU   125      50.436 -81.249  -3.079  1.00  0.00      BSYN  
ATOM   1106   CG GLU   125      51.116 -82.615  -3.292  1.00  0.00      BSYN  
ATOM   1107   CD GLU   125      51.050 -83.655  -2.136  1.00  0.00      BSYN  
ATOM   1108  OE1 GLU   125      50.870 -84.891  -2.327  1.00  0.00      BSYN  
ATOM   1109  OE2 GLU   125      51.353 -83.371  -1.053  1.00  0.00      BSYN  
ATOM   1110    C GLU   125      52.327 -79.869  -1.838  1.00  0.00      BSYN  
ATOM   1111    O GLU   125      52.945 -79.137  -2.629  1.00  0.00      BSYN  
ATOM   1112    N GLU   126      52.747 -80.532  -0.800  1.00  0.00      BSYN  
ATOM   1113    H GLU   126      52.065 -80.908  -0.204  1.00  0.00      BSYN  
ATOM   1114   CA GLU   126      54.124 -80.825  -0.469  1.00  0.00      BSYN  
ATOM   1115   CB GLU   126      55.047 -81.013  -1.720  1.00  0.00      BSYN  
ATOM   1116   CG GLU   126      55.887 -82.315  -1.560  1.00  0.00      BSYN  
ATOM   1117   CD GLU   126      56.058 -82.988  -2.956  1.00  0.00      BSYN  
ATOM   1118  OE1 GLU   126      57.137 -82.944  -3.500  1.00  0.00      BSYN  
ATOM   1119  OE2 GLU   126      55.190 -83.730  -3.451  1.00  0.00      BSYN  
ATOM   1120    C GLU   126      54.778 -79.752   0.442  1.00  0.00      BSYN  
ATOM   1121    O GLU   126      55.492 -80.064   1.431  1.00  0.00      BSYN  
ATOM   1122    N TYR   127      54.467 -78.506   0.077  1.00  0.00      BSYN  
ATOM   1123    H TYR   127      53.617 -78.350  -0.385  1.00  0.00      BSYN  
ATOM   1124   CA TYR   127      54.948 -77.348   0.874  1.00  0.00      BSYN  
ATOM   1125   CB TYR   127      56.214 -76.716   0.053  1.00  0.00      BSYN  
ATOM   1126   CG TYR   127      55.986 -76.395  -1.403  1.00  0.00      BSYN  
ATOM   1127  CD1 TYR   127      55.959 -75.062  -1.691  1.00  0.00      BSYN  
ATOM   1128  CE1 TYR   127      55.741 -74.636  -2.908  1.00  0.00      BSYN  
ATOM   1129  CD2 TYR   127      55.863 -77.254  -2.470  1.00  0.00      BSYN  
ATOM   1130  CE2 TYR   127      55.612 -76.912  -3.797  1.00  0.00      BSYN  
ATOM   1131   CZ TYR   127      55.612 -75.517  -4.001  1.00  0.00      BSYN  
ATOM   1132   OH TYR   127      55.340 -75.006  -5.246  1.00  0.00      BSYN  
ATOM   1133   HH TYR   127      55.579 -74.078  -5.178  1.00  0.00      BSYN  
ATOM   1134    C TYR   127      53.779 -76.410   1.145  1.00  0.00      BSYN  
ATOM   1135    O TYR   127      53.133 -75.899   0.252  1.00  0.00      BSYN  
ATOM   1136    N GLN   128      53.514 -76.200   2.419  1.00  0.00      BSYN  
ATOM   1137    H GLN   128      53.779 -76.836   3.116  1.00  0.00      BSYN  
ATOM   1138   CA GLN   128      52.671 -75.069   2.799  1.00  0.00      BSYN  
ATOM   1139   CB GLN   128      51.555 -75.443   3.691  1.00  0.00      BSYN  
ATOM   1140   CG GLN   128      50.561 -74.191   4.024  1.00  0.00      BSYN  
ATOM   1141   CD GLN   128      49.409 -74.401   4.943  1.00  0.00      BSYN  
ATOM   1142  OE1 GLN   128      48.843 -73.431   5.517  1.00  0.00      BSYN  
ATOM   1143  NE2 GLN   128      48.918 -75.662   5.280  1.00  0.00      BSYN  
ATOM   1144 HE21 GLN   128      48.155 -75.768   5.885  1.00  0.00      BSYN  
ATOM   1145 HE22 GLN   128      49.480 -76.337   4.845  1.00  0.00      BSYN  
ATOM   1146    C GLN   128      53.403 -73.851   3.260  1.00  0.00      BSYN  
ATOM   1147    O GLN   128      53.937 -73.721   4.339  1.00  0.00      BSYN  
ATOM   1148    N GLU   129      53.388 -72.921   2.224  1.00  0.00      BSYN  
ATOM   1149    H GLU   129      53.207 -73.351   1.362  1.00  0.00      BSYN  
ATOM   1150   CA GLU   129      53.902 -71.548   2.550  1.00  0.00      BSYN  
ATOM   1151   CB GLU   129      54.243 -70.597   1.440  1.00  0.00      BSYN  
ATOM   1152   CG GLU   129      53.134 -70.141   0.486  1.00  0.00      BSYN  
ATOM   1153   CD GLU   129      53.522 -68.988  -0.433  1.00  0.00      BSYN  
ATOM   1154  OE1 GLU   129      53.721 -69.161  -1.726  1.00  0.00      BSYN  
ATOM   1155  OE2 GLU   129      53.663 -67.902   0.060  1.00  0.00      BSYN  
ATOM   1156    C GLU   129      52.953 -70.942   3.593  1.00  0.00      BSYN  
ATOM   1157    O GLU   129      51.677 -70.983   3.509  1.00  0.00      BSYN  
ATOM   1158    N TYR   130      53.479 -70.112   4.538  1.00  0.00      BSYN  
ATOM   1159    H TYR   130      54.351 -69.674   4.448  1.00  0.00      BSYN  
ATOM   1160   CA TYR   130      52.718 -69.890   5.728  1.00  0.00      BSYN  
ATOM   1161   CB TYR   130      53.755 -69.900   6.902  1.00  0.00      BSYN  
ATOM   1162   CG TYR   130      53.116 -70.012   8.266  1.00  0.00      BSYN  
ATOM   1163  CD1 TYR   130      52.733 -71.139   8.767  1.00  0.00      BSYN  
ATOM   1164  CE1 TYR   130      52.163 -71.285   9.958  1.00  0.00      BSYN  
ATOM   1165  CD2 TYR   130      52.990 -68.884   9.035  1.00  0.00      BSYN  
ATOM   1166  CE2 TYR   130      52.241 -68.959  10.238  1.00  0.00      BSYN  
ATOM   1167   CZ TYR   130      51.829 -70.192  10.707  1.00  0.00      BSYN  
ATOM   1168   OH TYR   130      51.113 -70.256  11.909  1.00  0.00      BSYN  
ATOM   1169   HH TYR   130      50.606 -71.071  11.928  1.00  0.00      BSYN  
ATOM   1170    C TYR   130      51.743 -68.648   5.807  1.00  0.00      BSYN  
ATOM   1171    O TYR   130      52.238 -67.522   5.556  1.00  0.00      BSYN  
ATOM   1172    N GLU   131      50.479 -68.702   6.252  1.00  0.00      BSYN  
ATOM   1173    H GLU   131      50.131 -69.579   6.518  1.00  0.00      BSYN  
ATOM   1174   CA GLU   131      49.643 -67.518   6.321  1.00  0.00      BSYN  
ATOM   1175   CB GLU   131      48.169 -67.875   6.145  1.00  0.00      BSYN  
ATOM   1176   CG GLU   131      47.933 -68.822   4.951  1.00  0.00      BSYN  
ATOM   1177   CD GLU   131      46.574 -69.396   4.795  1.00  0.00      BSYN  
ATOM   1178  OE1 GLU   131      45.957 -69.080   3.767  1.00  0.00      BSYN  
ATOM   1179  OE2 GLU   131      46.065 -70.136   5.697  1.00  0.00      BSYN  
ATOM   1180    C GLU   131      49.679 -66.782   7.635  1.00  0.00      BSYN  
ATOM   1181    O GLU   131      49.414 -67.511   8.603  1.00  0.00      BSYN  
ATOM   1182    N PRO   132      49.886 -65.418   7.616  1.00  0.00      BSYN  
ATOM   1183   CD PRO   132      50.375 -64.605   6.491  1.00  0.00      BSYN  
ATOM   1184   CA PRO   132      49.957 -64.647   8.833  1.00  0.00      BSYN  
ATOM   1185   CB PRO   132      51.131 -63.779   8.518  1.00  0.00      BSYN  
ATOM   1186   CG PRO   132      50.933 -63.333   7.101  1.00  0.00      BSYN  
ATOM   1187    C PRO   132      48.607 -63.925   9.044  1.00  0.00      BSYN  
ATOM   1188    O PRO   132      47.588 -64.451   8.625  1.00  0.00      BSYN  
ATOM   1189    N GLU   133      48.534 -62.741   9.722  1.00  0.00      BSYN  
ATOM   1190    H GLU   133      49.390 -62.513  10.141  1.00  0.00      BSYN  
ATOM   1191   CA GLU   133      47.405 -61.908   9.822  1.00  0.00      BSYN  
ATOM   1192   CB GLU   133      46.545 -62.468  10.958  1.00  0.00      BSYN  
ATOM   1193   CG GLU   133      47.019 -62.536  12.393  1.00  0.00      BSYN  
ATOM   1194   CD GLU   133      47.021 -63.958  13.028  1.00  0.00      BSYN  
ATOM   1195  OE1 GLU   133      48.080 -64.609  13.129  1.00  0.00      BSYN  
ATOM   1196  OE2 GLU   133      45.969 -64.349  13.553  1.00  0.00      BSYN  
ATOM   1197    C GLU   133      47.758 -60.450  10.135  1.00  0.00      BSYN  
ATOM   1198    O GLU   133      48.904 -60.294  10.627  1.00  0.00      BSYN  
ATOM   1199    N ALA   134      46.762 -59.546  10.007  1.00  0.00      BSYN  
ATOM   1200    H ALA   134      46.070 -59.711   9.333  1.00  0.00      BSYN  
ATOM   1201   CA ALA   134      46.918 -58.164  10.513  1.00  0.00      BSYN  
ATOM   1202   CB ALA   134      47.543 -57.440   9.458  1.00  0.00      BSYN  
ATOM   1203    C ALA   134      45.804 -57.329  11.077  1.00  0.00      BSYN  
ATOM   1204  OT1 ALA   134      45.851 -56.303  11.807  1.00  0.00      BSYN  
ATOM   1205  OT2 ALA   134      44.664 -57.670  10.770  1.00  0.00      BSYN  
END
