# Supplementary material for: Data set of intrinsically disordered proteins analysed at a local protein conformation level
Source: Data Brief. 2020 Mar 5;29:105383. doi: 10.1016/j.dib.2020.105383 (PMC7078294; doi:10.1016/j.dib.2020.105383)
Supplement: Supplementary file 1 [file mmc1.zip › the data/1-DATA/PED1AAD-pdb/1AAD-190.pdb]

CRYST1    1.000    1.000    1.000  90.00  90.00  90.00 P 1           1
ATOM      1  HT1 MET     1     -28.497 -81.382  -9.556  1.00  0.00      BSYN  
ATOM      2  HT2 MET     1     -28.390 -80.354 -10.834  1.00  0.00      BSYN  
ATOM      3    N MET     1     -28.337 -80.382  -9.795  1.00  0.00      BSYN  
ATOM      4  HT3 MET     1     -29.078 -79.840  -9.307  1.00  0.00      BSYN  
ATOM      5   CA MET     1     -27.008 -80.055  -9.332  1.00  0.00      BSYN  
ATOM      6   CB MET     1     -26.039 -81.002 -10.050  1.00  0.00      BSYN  
ATOM      7   CG MET     1     -24.807 -81.317  -9.260  1.00  0.00      BSYN  
ATOM      8   SD MET     1     -25.074 -82.410  -7.917  1.00  0.00      BSYN  
ATOM      9   CE MET     1     -24.943 -81.278  -6.511  1.00  0.00      BSYN  
ATOM     10    C MET     1     -26.585 -78.575  -9.578  1.00  0.00      BSYN  
ATOM     11    O MET     1     -25.467 -78.088  -9.316  1.00  0.00      BSYN  
ATOM     12    N ASP     2     -27.708 -77.909  -9.875  1.00  0.00      BSYN  
ATOM     13    H ASP     2     -28.629 -78.244  -9.901  1.00  0.00      BSYN  
ATOM     14   CA ASP     2     -27.882 -76.488 -10.158  1.00  0.00      BSYN  
ATOM     15   CB ASP     2     -27.164 -75.881 -11.388  1.00  0.00      BSYN  
ATOM     16   CG ASP     2     -27.278 -74.395 -11.542  1.00  0.00      BSYN  
ATOM     17  OD1 ASP     2     -27.514 -73.983 -12.662  1.00  0.00      BSYN  
ATOM     18  OD2 ASP     2     -26.869 -73.633 -10.657  1.00  0.00      BSYN  
ATOM     19    C ASP     2     -29.358 -76.191 -10.359  1.00  0.00      BSYN  
ATOM     20    O ASP     2     -30.107 -76.529 -11.245  1.00  0.00      BSYN  
ATOM     21    N VAL     3     -29.894 -75.524  -9.297  1.00  0.00      BSYN  
ATOM     22    H VAL     3     -29.261 -75.266  -8.595  1.00  0.00      BSYN  
ATOM     23   CA VAL     3     -31.279 -75.024  -9.371  1.00  0.00      BSYN  
ATOM     24   CB VAL     3     -32.017 -75.027  -7.862  1.00  0.00      BSYN  
ATOM     25  CG1 VAL     3     -32.739 -76.409  -7.511  1.00  0.00      BSYN  
ATOM     26  CG2 VAL     3     -31.000 -74.567  -6.961  1.00  0.00      BSYN  
ATOM     27    C VAL     3     -31.256 -73.599  -9.867  1.00  0.00      BSYN  
ATOM     28    O VAL     3     -30.254 -72.889  -9.694  1.00  0.00      BSYN  
ATOM     29    N PHE     4     -32.327 -73.099 -10.553  1.00  0.00      BSYN  
ATOM     30    H PHE     4     -33.076 -73.718 -10.682  1.00  0.00      BSYN  
ATOM     31   CA PHE     4     -32.341 -71.732 -11.067  1.00  0.00      BSYN  
ATOM     32   CB PHE     4     -33.088 -71.736 -12.371  1.00  0.00      BSYN  
ATOM     33   CG PHE     4     -32.284 -72.394 -13.539  1.00  0.00      BSYN  
ATOM     34  CD1 PHE     4     -33.078 -72.966 -14.540  1.00  0.00      BSYN  
ATOM     35  CD2 PHE     4     -30.888 -72.441 -13.667  1.00  0.00      BSYN  
ATOM     36  CE1 PHE     4     -32.505 -73.663 -15.584  1.00  0.00      BSYN  
ATOM     37  CE2 PHE     4     -30.295 -73.024 -14.798  1.00  0.00      BSYN  
ATOM     38   CZ PHE     4     -31.153 -73.562 -15.722  1.00  0.00      BSYN  
ATOM     39    C PHE     4     -32.836 -70.693 -10.111  1.00  0.00      BSYN  
ATOM     40    O PHE     4     -32.261 -69.631 -10.176  1.00  0.00      BSYN  
ATOM     41    N MET     5     -33.640 -70.948  -9.142  1.00  0.00      BSYN  
ATOM     42    H MET     5     -33.588 -71.842  -8.745  1.00  0.00      BSYN  
ATOM     43   CA MET     5     -34.480 -69.851  -8.601  1.00  0.00      BSYN  
ATOM     44   CB MET     5     -35.863 -70.362  -8.333  1.00  0.00      BSYN  
ATOM     45   CG MET     5     -36.730 -69.200  -7.997  1.00  0.00      BSYN  
ATOM     46   SD MET     5     -36.830 -68.780  -6.215  1.00  0.00      BSYN  
ATOM     47   CE MET     5     -38.345 -69.732  -5.852  1.00  0.00      BSYN  
ATOM     48    C MET     5     -33.799 -69.066  -7.472  1.00  0.00      BSYN  
ATOM     49    O MET     5     -33.781 -69.254  -6.273  1.00  0.00      BSYN  
ATOM     50    N LYS     6     -33.044 -68.100  -8.003  1.00  0.00      BSYN  
ATOM     51    H LYS     6     -33.047 -67.826  -8.944  1.00  0.00      BSYN  
ATOM     52   CA LYS     6     -32.412 -67.120  -7.231  1.00  0.00      BSYN  
ATOM     53   CB LYS     6     -31.199 -66.821  -8.041  1.00  0.00      BSYN  
ATOM     54   CG LYS     6     -30.319 -65.650  -7.636  1.00  0.00      BSYN  
ATOM     55   CD LYS     6     -29.127 -65.294  -8.482  1.00  0.00      BSYN  
ATOM     56   CE LYS     6     -28.014 -64.482  -7.777  1.00  0.00      BSYN  
ATOM     57   NZ LYS     6     -28.491 -63.080  -7.478  1.00  0.00      BSYN  
ATOM     58  HZ1 LYS     6     -28.784 -62.494  -8.286  1.00  0.00      BSYN  
ATOM     59  HZ2 LYS     6     -29.342 -62.999  -6.885  1.00  0.00      BSYN  
ATOM     60  HZ3 LYS     6     -27.787 -62.489  -6.991  1.00  0.00      BSYN  
ATOM     61    C LYS     6     -33.300 -65.936  -6.897  1.00  0.00      BSYN  
ATOM     62    O LYS     6     -33.647 -65.156  -7.776  1.00  0.00      BSYN  
ATOM     63    N GLY     7     -33.878 -66.177  -5.661  1.00  0.00      BSYN  
ATOM     64    H GLY     7     -33.828 -67.028  -5.177  1.00  0.00      BSYN  
ATOM     65   CA GLY     7     -34.891 -65.219  -5.383  1.00  0.00      BSYN  
ATOM     66    C GLY     7     -34.375 -63.835  -4.734  1.00  0.00      BSYN  
ATOM     67    O GLY     7     -33.678 -63.808  -3.671  1.00  0.00      BSYN  
ATOM     68    N LEU     8     -34.504 -62.663  -5.426  1.00  0.00      BSYN  
ATOM     69    H LEU     8     -34.222 -61.802  -5.053  1.00  0.00      BSYN  
ATOM     70   CA LEU     8     -35.282 -62.478  -6.643  1.00  0.00      BSYN  
ATOM     71   CB LEU     8     -36.766 -62.143  -6.354  1.00  0.00      BSYN  
ATOM     72   CG LEU     8     -37.372 -61.201  -5.215  1.00  0.00      BSYN  
ATOM     73  CD1 LEU     8     -36.975 -59.727  -5.497  1.00  0.00      BSYN  
ATOM     74  CD2 LEU     8     -38.813 -61.323  -5.218  1.00  0.00      BSYN  
ATOM     75    C LEU     8     -34.761 -61.749  -7.886  1.00  0.00      BSYN  
ATOM     76    O LEU     8     -35.577 -61.135  -8.476  1.00  0.00      BSYN  
ATOM     77    N SER     9     -33.493 -61.815  -8.225  1.00  0.00      BSYN  
ATOM     78    H SER     9     -32.872 -62.235  -7.594  1.00  0.00      BSYN  
ATOM     79   CA SER     9     -33.074 -61.284  -9.515  1.00  0.00      BSYN  
ATOM     80   CB SER     9     -31.730 -60.598  -9.415  1.00  0.00      BSYN  
ATOM     81   OG SER     9     -30.649 -61.346  -8.933  1.00  0.00      BSYN  
ATOM     82   HG SER     9     -30.406 -62.116  -9.452  1.00  0.00      BSYN  
ATOM     83    C SER     9     -33.183 -62.127 -10.729  1.00  0.00      BSYN  
ATOM     84    O SER     9     -33.945 -61.877 -11.629  1.00  0.00      BSYN  
ATOM     85    N MET    10     -32.322 -63.152 -11.008  1.00  0.00      BSYN  
ATOM     86    H MET    10     -31.408 -63.197 -10.656  1.00  0.00      BSYN  
ATOM     87   CA MET    10     -32.600 -64.252 -11.854  1.00  0.00      BSYN  
ATOM     88   CB MET    10     -31.257 -64.758 -12.214  1.00  0.00      BSYN  
ATOM     89   CG MET    10     -31.118 -65.628 -13.524  1.00  0.00      BSYN  
ATOM     90   SD MET    10     -31.057 -64.521 -14.981  1.00  0.00      BSYN  
ATOM     91   CE MET    10     -29.852 -65.558 -15.842  1.00  0.00      BSYN  
ATOM     92    C MET    10     -33.521 -65.312 -11.145  1.00  0.00      BSYN  
ATOM     93    O MET    10     -33.171 -66.428 -10.759  1.00  0.00      BSYN  
ATOM     94    N ALA    11     -34.789 -64.814 -10.780  1.00  0.00      BSYN  
ATOM     95    H ALA    11     -35.102 -63.887 -10.836  1.00  0.00      BSYN  
ATOM     96   CA ALA    11     -35.743 -65.807 -10.487  1.00  0.00      BSYN  
ATOM     97   CB ALA    11     -36.777 -65.323  -9.405  1.00  0.00      BSYN  
ATOM     98    C ALA    11     -36.527 -66.300 -11.689  1.00  0.00      BSYN  
ATOM     99    O ALA    11     -36.742 -65.569 -12.656  1.00  0.00      BSYN  
ATOM    100    N LYS    12     -36.899 -67.479 -11.573  1.00  0.00      BSYN  
ATOM    101    H LYS    12     -36.733 -67.942 -10.725  1.00  0.00      BSYN  
ATOM    102   CA LYS    12     -37.808 -68.132 -12.556  1.00  0.00      BSYN  
ATOM    103   CB LYS    12     -37.122 -69.507 -13.008  1.00  0.00      BSYN  
ATOM    104   CG LYS    12     -35.921 -69.510 -13.925  1.00  0.00      BSYN  
ATOM    105   CD LYS    12     -36.357 -68.832 -15.235  1.00  0.00      BSYN  
ATOM    106   CE LYS    12     -36.928 -70.013 -16.029  1.00  0.00      BSYN  
ATOM    107   NZ LYS    12     -37.855 -69.506 -17.084  1.00  0.00      BSYN  
ATOM    108  HZ1 LYS    12     -38.834 -69.500 -16.732  1.00  0.00      BSYN  
ATOM    109  HZ2 LYS    12     -37.577 -68.513 -17.222  1.00  0.00      BSYN  
ATOM    110  HZ3 LYS    12     -37.614 -69.999 -17.967  1.00  0.00      BSYN  
ATOM    111    C LYS    12     -39.251 -68.303 -12.077  1.00  0.00      BSYN  
ATOM    112    O LYS    12     -40.191 -68.391 -12.827  1.00  0.00      BSYN  
ATOM    113    N GLU    13     -39.503 -68.226 -10.757  1.00  0.00      BSYN  
ATOM    114    H GLU    13     -38.730 -67.966 -10.215  1.00  0.00      BSYN  
ATOM    115   CA GLU    13     -40.767 -68.466 -10.269  1.00  0.00      BSYN  
ATOM    116   CB GLU    13     -40.719 -69.666  -9.209  1.00  0.00      BSYN  
ATOM    117   CG GLU    13     -42.144 -70.103  -8.857  1.00  0.00      BSYN  
ATOM    118   CD GLU    13     -42.560 -69.944  -7.435  1.00  0.00      BSYN  
ATOM    119  OE1 GLU    13     -43.676 -70.289  -7.135  1.00  0.00      BSYN  
ATOM    120  OE2 GLU    13     -41.836 -69.485  -6.595  1.00  0.00      BSYN  
ATOM    121    C GLU    13     -41.470 -67.214  -9.769  1.00  0.00      BSYN  
ATOM    122    O GLU    13     -40.874 -66.364  -9.119  1.00  0.00      BSYN  
ATOM    123    N GLY    14     -42.709 -67.018 -10.366  1.00  0.00      BSYN  
ATOM    124    H GLY    14     -42.773 -67.600 -11.151  1.00  0.00      BSYN  
ATOM    125   CA GLY    14     -43.646 -65.938 -10.081  1.00  0.00      BSYN  
ATOM    126    C GLY    14     -44.027 -65.159 -11.302  1.00  0.00      BSYN  
ATOM    127    O GLY    14     -44.539 -65.786 -12.244  1.00  0.00      BSYN  
ATOM    128    N VAL    15     -43.936 -63.788 -11.415  1.00  0.00      BSYN  
ATOM    129    H VAL    15     -43.603 -63.189 -10.715  1.00  0.00      BSYN  
ATOM    130   CA VAL    15     -44.207 -63.244 -12.704  1.00  0.00      BSYN  
ATOM    131   CB VAL    15     -45.301 -62.093 -12.700  1.00  0.00      BSYN  
ATOM    132  CG1 VAL    15     -45.857 -61.849 -14.079  1.00  0.00      BSYN  
ATOM    133  CG2 VAL    15     -46.540 -62.579 -11.892  1.00  0.00      BSYN  
ATOM    134    C VAL    15     -42.951 -62.719 -13.472  1.00  0.00      BSYN  
ATOM    135    O VAL    15     -42.303 -61.764 -12.964  1.00  0.00      BSYN  
ATOM    136    N VAL    16     -42.704 -63.290 -14.661  1.00  0.00      BSYN  
ATOM    137    H VAL    16     -43.174 -64.053 -15.058  1.00  0.00      BSYN  
ATOM    138   CA VAL    16     -41.542 -62.853 -15.401  1.00  0.00      BSYN  
ATOM    139   CB VAL    16     -40.894 -64.120 -15.972  1.00  0.00      BSYN  
ATOM    140  CG1 VAL    16     -39.627 -63.707 -16.714  1.00  0.00      BSYN  
ATOM    141  CG2 VAL    16     -40.660 -65.101 -14.920  1.00  0.00      BSYN  
ATOM    142    C VAL    16     -42.043 -61.858 -16.506  1.00  0.00      BSYN  
ATOM    143    O VAL    16     -43.211 -61.859 -16.968  1.00  0.00      BSYN  
ATOM    144    N ALA    17     -41.032 -60.976 -16.863  1.00  0.00      BSYN  
ATOM    145    H ALA    17     -40.212 -61.048 -16.331  1.00  0.00      BSYN  
ATOM    146   CA ALA    17     -41.119 -59.980 -17.915  1.00  0.00      BSYN  
ATOM    147   CB ALA    17     -40.275 -58.744 -17.638  1.00  0.00      BSYN  
ATOM    148    C ALA    17     -40.792 -60.450 -19.331  1.00  0.00      BSYN  
ATOM    149    O ALA    17     -39.636 -60.774 -19.722  1.00  0.00      BSYN  
ATOM    150    N ALA    18     -41.667 -60.715 -20.236  1.00  0.00      BSYN  
ATOM    151    H ALA    18     -41.316 -60.873 -21.137  1.00  0.00      BSYN  
ATOM    152   CA ALA    18     -43.076 -60.471 -20.234  1.00  0.00      BSYN  
ATOM    153   CB ALA    18     -43.570 -59.011 -20.356  1.00  0.00      BSYN  
ATOM    154    C ALA    18     -43.693 -61.168 -21.434  1.00  0.00      BSYN  
ATOM    155    O ALA    18     -43.382 -60.767 -22.601  1.00  0.00      BSYN  
ATOM    156    N ALA    19     -44.563 -62.274 -21.390  1.00  0.00      BSYN  
ATOM    157    H ALA    19     -44.829 -62.534 -20.483  1.00  0.00      BSYN  
ATOM    158   CA ALA    19     -45.041 -63.210 -22.424  1.00  0.00      BSYN  
ATOM    159   CB ALA    19     -44.331 -64.588 -22.353  1.00  0.00      BSYN  
ATOM    160    C ALA    19     -46.553 -63.430 -22.517  1.00  0.00      BSYN  
ATOM    161    O ALA    19     -47.029 -64.579 -22.363  1.00  0.00      BSYN  
ATOM    162    N GLU    20     -47.270 -62.263 -22.781  1.00  0.00      BSYN  
ATOM    163    H GLU    20     -46.777 -61.417 -22.816  1.00  0.00      BSYN  
ATOM    164   CA GLU    20     -48.725 -62.288 -22.826  1.00  0.00      BSYN  
ATOM    165   CB GLU    20     -49.409 -60.830 -22.807  1.00  0.00      BSYN  
ATOM    166   CG GLU    20     -49.135 -60.001 -23.981  1.00  0.00      BSYN  
ATOM    167   CD GLU    20     -49.666 -58.514 -24.059  1.00  0.00      BSYN  
ATOM    168  OE1 GLU    20     -48.826 -57.631 -24.294  1.00  0.00      BSYN  
ATOM    169  OE2 GLU    20     -50.779 -58.330 -23.819  1.00  0.00      BSYN  
ATOM    170    C GLU    20     -49.303 -63.214 -23.914  1.00  0.00      BSYN  
ATOM    171    O GLU    20     -50.418 -63.792 -23.705  1.00  0.00      BSYN  
ATOM    172    N LYS    21     -48.487 -63.453 -24.950  1.00  0.00      BSYN  
ATOM    173    H LYS    21     -47.556 -63.160 -24.859  1.00  0.00      BSYN  
ATOM    174   CA LYS    21     -49.029 -64.032 -26.216  1.00  0.00      BSYN  
ATOM    175   CB LYS    21     -50.160 -63.104 -26.711  1.00  0.00      BSYN  
ATOM    176   CG LYS    21     -51.145 -63.744 -27.751  1.00  0.00      BSYN  
ATOM    177   CD LYS    21     -52.231 -62.663 -28.000  1.00  0.00      BSYN  
ATOM    178   CE LYS    21     -52.520 -62.560 -29.524  1.00  0.00      BSYN  
ATOM    179   NZ LYS    21     -51.200 -62.621 -30.185  1.00  0.00      BSYN  
ATOM    180  HZ1 LYS    21     -50.514 -61.848 -30.072  1.00  0.00      BSYN  
ATOM    181  HZ2 LYS    21     -50.868 -63.606 -30.152  1.00  0.00      BSYN  
ATOM    182  HZ3 LYS    21     -51.492 -62.347 -31.145  1.00  0.00      BSYN  
ATOM    183    C LYS    21     -47.888 -63.946 -27.336  1.00  0.00      BSYN  
ATOM    184    O LYS    21     -47.182 -62.925 -27.506  1.00  0.00      BSYN  
ATOM    185    N THR    22     -47.690 -64.997 -28.172  1.00  0.00      BSYN  
ATOM    186    H THR    22     -48.119 -65.877 -28.126  1.00  0.00      BSYN  
ATOM    187   CA THR    22     -46.527 -64.920 -29.020  1.00  0.00      BSYN  
ATOM    188   CB THR    22     -45.357 -65.806 -28.651  1.00  0.00      BSYN  
ATOM    189  OG1 THR    22     -45.542 -65.988 -27.288  1.00  0.00      BSYN  
ATOM    190  HG1 THR    22     -44.726 -66.413 -27.016  1.00  0.00      BSYN  
ATOM    191  CG2 THR    22     -43.998 -65.126 -28.983  1.00  0.00      BSYN  
ATOM    192    C THR    22     -47.086 -65.086 -30.343  1.00  0.00      BSYN  
ATOM    193    O THR    22     -47.764 -66.134 -30.581  1.00  0.00      BSYN  
ATOM    194    N LYS    23     -46.871 -64.033 -31.115  1.00  0.00      BSYN  
ATOM    195    H LYS    23     -46.400 -63.244 -30.774  1.00  0.00      BSYN  
ATOM    196   CA LYS    23     -47.183 -64.098 -32.520  1.00  0.00      BSYN  
ATOM    197   CB LYS    23     -48.551 -63.317 -32.726  1.00  0.00      BSYN  
ATOM    198   CG LYS    23     -49.043 -62.768 -34.140  1.00  0.00      BSYN  
ATOM    199   CD LYS    23     -49.617 -63.761 -35.109  1.00  0.00      BSYN  
ATOM    200   CE LYS    23     -48.686 -64.743 -35.941  1.00  0.00      BSYN  
ATOM    201   NZ LYS    23     -49.523 -65.858 -36.356  1.00  0.00      BSYN  
ATOM    202  HZ1 LYS    23     -50.393 -65.687 -36.899  1.00  0.00      BSYN  
ATOM    203  HZ2 LYS    23     -48.909 -66.536 -36.852  1.00  0.00      BSYN  
ATOM    204  HZ3 LYS    23     -49.793 -66.332 -35.471  1.00  0.00      BSYN  
ATOM    205    C LYS    23     -46.089 -63.484 -33.424  1.00  0.00      BSYN  
ATOM    206    O LYS    23     -45.496 -62.426 -33.099  1.00  0.00      BSYN  
ATOM    207    N GLN    24     -45.727 -64.185 -34.574  1.00  0.00      BSYN  
ATOM    208    H GLN    24     -46.281 -64.942 -34.860  1.00  0.00      BSYN  
ATOM    209   CA GLN    24     -44.602 -63.599 -35.422  1.00  0.00      BSYN  
ATOM    210   CB GLN    24     -43.307 -64.506 -35.494  1.00  0.00      BSYN  
ATOM    211   CG GLN    24     -42.435 -64.539 -34.230  1.00  0.00      BSYN  
ATOM    212   CD GLN    24     -41.109 -65.367 -34.567  1.00  0.00      BSYN  
ATOM    213  OE1 GLN    24     -40.549 -65.311 -35.680  1.00  0.00      BSYN  
ATOM    214  NE2 GLN    24     -40.760 -66.172 -33.528  1.00  0.00      BSYN  
ATOM    215 HE21 GLN    24     -41.226 -65.864 -32.723  1.00  0.00      BSYN  
ATOM    216 HE22 GLN    24     -40.093 -66.879 -33.649  1.00  0.00      BSYN  
ATOM    217    C GLN    24     -45.137 -63.141 -36.758  1.00  0.00      BSYN  
ATOM    218    O GLN    24     -45.192 -63.868 -37.768  1.00  0.00      BSYN  
ATOM    219    N GLY    25     -45.491 -61.809 -36.669  1.00  0.00      BSYN  
ATOM    220    H GLY    25     -45.079 -61.365 -35.899  1.00  0.00      BSYN  
ATOM    221   CA GLY    25     -46.148 -61.197 -37.786  1.00  0.00      BSYN  
ATOM    222    C GLY    25     -46.309 -59.721 -37.413  1.00  0.00      BSYN  
ATOM    223    O GLY    25     -46.984 -59.457 -36.424  1.00  0.00      BSYN  
ATOM    224    N VAL    26     -45.926 -58.664 -38.169  1.00  0.00      BSYN  
ATOM    225    H VAL    26     -45.992 -57.845 -37.634  1.00  0.00      BSYN  
ATOM    226   CA VAL    26     -45.412 -58.726 -39.542  1.00  0.00      BSYN  
ATOM    227   CB VAL    26     -46.308 -57.939 -40.459  1.00  0.00      BSYN  
ATOM    228  CG1 VAL    26     -45.853 -57.952 -41.849  1.00  0.00      BSYN  
ATOM    229  CG2 VAL    26     -47.616 -58.683 -40.551  1.00  0.00      BSYN  
ATOM    230    C VAL    26     -44.136 -57.984 -39.432  1.00  0.00      BSYN  
ATOM    231    O VAL    26     -44.031 -56.818 -38.931  1.00  0.00      BSYN  
ATOM    232    N THR    27     -43.009 -58.647 -39.747  1.00  0.00      BSYN  
ATOM    233    H THR    27     -43.058 -59.522 -40.186  1.00  0.00      BSYN  
ATOM    234   CA THR    27     -41.691 -58.138 -39.740  1.00  0.00      BSYN  
ATOM    235   CB THR    27     -40.761 -59.080 -38.940  1.00  0.00      BSYN  
ATOM    236  OG1 THR    27     -39.536 -58.442 -38.714  1.00  0.00      BSYN  
ATOM    237  HG1 THR    27     -38.942 -59.104 -38.354  1.00  0.00      BSYN  
ATOM    238  CG2 THR    27     -40.419 -60.412 -39.710  1.00  0.00      BSYN  
ATOM    239    C THR    27     -41.190 -57.610 -41.094  1.00  0.00      BSYN  
ATOM    240    O THR    27     -41.722 -57.900 -42.174  1.00  0.00      BSYN  
ATOM    241    N GLU    28     -40.034 -56.887 -41.090  1.00  0.00      BSYN  
ATOM    242    H GLU    28     -39.553 -56.780 -40.243  1.00  0.00      BSYN  
ATOM    243   CA GLU    28     -39.313 -56.546 -42.296  1.00  0.00      BSYN  
ATOM    244   CB GLU    28     -38.814 -55.073 -42.202  1.00  0.00      BSYN  
ATOM    245   CG GLU    28     -39.932 -54.021 -42.240  1.00  0.00      BSYN  
ATOM    246   CD GLU    28     -41.035 -54.094 -43.254  1.00  0.00      BSYN  
ATOM    247  OE1 GLU    28     -40.783 -54.416 -44.431  1.00  0.00      BSYN  
ATOM    248  OE2 GLU    28     -42.176 -53.807 -42.894  1.00  0.00      BSYN  
ATOM    249    C GLU    28     -38.151 -57.505 -42.818  1.00  0.00      BSYN  
ATOM    250    O GLU    28     -37.246 -57.079 -43.587  1.00  0.00      BSYN  
ATOM    251    N ALA    29     -38.148 -58.770 -42.418  1.00  0.00      BSYN  
ATOM    252    H ALA    29     -38.874 -59.040 -41.818  1.00  0.00      BSYN  
ATOM    253   CA ALA    29     -37.201 -59.806 -42.904  1.00  0.00      BSYN  
ATOM    254   CB ALA    29     -37.028 -60.771 -41.643  1.00  0.00      BSYN  
ATOM    255    C ALA    29     -37.733 -60.635 -43.956  1.00  0.00      BSYN  
ATOM    256    O ALA    29     -37.439 -61.817 -44.071  1.00  0.00      BSYN  
ATOM    257    N ALA    30     -38.635 -60.106 -44.799  1.00  0.00      BSYN  
ATOM    258    H ALA    30     -38.628 -59.130 -44.892  1.00  0.00      BSYN  
ATOM    259   CA ALA    30     -39.299 -60.925 -45.857  1.00  0.00      BSYN  
ATOM    260   CB ALA    30     -40.609 -60.274 -45.873  1.00  0.00      BSYN  
ATOM    261    C ALA    30     -38.716 -61.239 -47.185  1.00  0.00      BSYN  
ATOM    262    O ALA    30     -39.144 -60.805 -48.281  1.00  0.00      BSYN  
ATOM    263    N GLU    31     -37.619 -62.022 -47.048  1.00  0.00      BSYN  
ATOM    264    H GLU    31     -37.555 -62.565 -46.235  1.00  0.00      BSYN  
ATOM    265   CA GLU    31     -36.835 -62.602 -48.146  1.00  0.00      BSYN  
ATOM    266   CB GLU    31     -35.338 -62.757 -47.618  1.00  0.00      BSYN  
ATOM    267   CG GLU    31     -34.790 -61.656 -46.824  1.00  0.00      BSYN  
ATOM    268   CD GLU    31     -33.348 -61.865 -46.632  1.00  0.00      BSYN  
ATOM    269  OE1 GLU    31     -32.604 -60.949 -47.030  1.00  0.00      BSYN  
ATOM    270  OE2 GLU    31     -32.906 -62.828 -46.004  1.00  0.00      BSYN  
ATOM    271    C GLU    31     -37.392 -63.893 -48.630  1.00  0.00      BSYN  
ATOM    272    O GLU    31     -36.936 -64.986 -48.421  1.00  0.00      BSYN  
ATOM    273    N LYS    32     -38.486 -63.811 -49.258  1.00  0.00      BSYN  
ATOM    274    H LYS    32     -39.087 -63.037 -49.241  1.00  0.00      BSYN  
ATOM    275   CA LYS    32     -39.077 -64.997 -50.026  1.00  0.00      BSYN  
ATOM    276   CB LYS    32     -40.655 -65.142 -49.758  1.00  0.00      BSYN  
ATOM    277   CG LYS    32     -40.669 -65.389 -48.229  1.00  0.00      BSYN  
ATOM    278   CD LYS    32     -41.170 -64.311 -47.383  1.00  0.00      BSYN  
ATOM    279   CE LYS    32     -41.391 -64.719 -45.825  1.00  0.00      BSYN  
ATOM    280   NZ LYS    32     -41.343 -63.641 -44.807  1.00  0.00      BSYN  
ATOM    281  HZ1 LYS    32     -42.042 -62.939 -45.123  1.00  0.00      BSYN  
ATOM    282  HZ2 LYS    32     -41.591 -63.881 -43.826  1.00  0.00      BSYN  
ATOM    283  HZ3 LYS    32     -40.432 -63.155 -44.928  1.00  0.00      BSYN  
ATOM    284    C LYS    32     -38.852 -64.901 -51.507  1.00  0.00      BSYN  
ATOM    285    O LYS    32     -39.498 -64.104 -52.288  1.00  0.00      BSYN  
ATOM    286    N THR    33     -37.945 -65.848 -52.016  1.00  0.00      BSYN  
ATOM    287    H THR    33     -37.852 -66.580 -51.371  1.00  0.00      BSYN  
ATOM    288   CA THR    33     -37.573 -65.845 -53.377  1.00  0.00      BSYN  
ATOM    289   CB THR    33     -36.080 -65.527 -53.516  1.00  0.00      BSYN  
ATOM    290  OG1 THR    33     -35.541 -66.349 -52.458  1.00  0.00      BSYN  
ATOM    291  HG1 THR    33     -35.115 -67.058 -52.945  1.00  0.00      BSYN  
ATOM    292  CG2 THR    33     -35.889 -63.979 -53.512  1.00  0.00      BSYN  
ATOM    293    C THR    33     -37.841 -67.212 -54.019  1.00  0.00      BSYN  
ATOM    294    O THR    33     -37.958 -68.212 -53.313  1.00  0.00      BSYN  
ATOM    295    N LYS    34     -38.036 -67.142 -55.354  1.00  0.00      BSYN  
ATOM    296    H LYS    34     -37.894 -66.329 -55.881  1.00  0.00      BSYN  
ATOM    297   CA LYS    34     -38.432 -68.255 -56.199  1.00  0.00      BSYN  
ATOM    298   CB LYS    34     -39.223 -67.546 -57.331  1.00  0.00      BSYN  
ATOM    299   CG LYS    34     -40.545 -66.870 -56.942  1.00  0.00      BSYN  
ATOM    300   CD LYS    34     -41.255 -66.207 -58.224  1.00  0.00      BSYN  
ATOM    301   CE LYS    34     -40.689 -64.746 -58.266  1.00  0.00      BSYN  
ATOM    302   NZ LYS    34     -40.891 -64.178 -59.640  1.00  0.00      BSYN  
ATOM    303  HZ1 LYS    34     -41.880 -63.941 -59.858  1.00  0.00      BSYN  
ATOM    304  HZ2 LYS    34     -40.279 -63.337 -59.629  1.00  0.00      BSYN  
ATOM    305  HZ3 LYS    34     -40.591 -64.844 -60.380  1.00  0.00      BSYN  
ATOM    306    C LYS    34     -37.195 -68.891 -56.690  1.00  0.00      BSYN  
ATOM    307    O LYS    34     -36.086 -68.443 -56.555  1.00  0.00      BSYN  
ATOM    308    N GLU    35     -37.434 -70.107 -57.298  1.00  0.00      BSYN  
ATOM    309    H GLU    35     -38.321 -70.497 -57.445  1.00  0.00      BSYN  
ATOM    310   CA GLU    35     -36.383 -70.715 -58.160  1.00  0.00      BSYN  
ATOM    311   CB GLU    35     -36.938 -72.089 -58.699  1.00  0.00      BSYN  
ATOM    312   CG GLU    35     -36.728 -73.116 -57.606  1.00  0.00      BSYN  
ATOM    313   CD GLU    35     -37.813 -73.225 -56.607  1.00  0.00      BSYN  
ATOM    314  OE1 GLU    35     -38.894 -72.652 -56.774  1.00  0.00      BSYN  
ATOM    315  OE2 GLU    35     -37.658 -73.965 -55.624  1.00  0.00      BSYN  
ATOM    316    C GLU    35     -35.750 -69.832 -59.282  1.00  0.00      BSYN  
ATOM    317    O GLU    35     -36.383 -69.399 -60.226  1.00  0.00      BSYN  
ATOM    318    N GLY    36     -34.511 -69.329 -59.173  1.00  0.00      BSYN  
ATOM    319    H GLY    36     -34.155 -69.285 -58.261  1.00  0.00      BSYN  
ATOM    320   CA GLY    36     -33.655 -68.768 -60.278  1.00  0.00      BSYN  
ATOM    321    C GLY    36     -32.200 -69.269 -60.390  1.00  0.00      BSYN  
ATOM    322    O GLY    36     -31.855 -69.943 -61.342  1.00  0.00      BSYN  
ATOM    323    N VAL    37     -31.450 -68.936 -59.371  1.00  0.00      BSYN  
ATOM    324    H VAL    37     -31.948 -68.623 -58.588  1.00  0.00      BSYN  
ATOM    325   CA VAL    37     -30.005 -69.275 -59.238  1.00  0.00      BSYN  
ATOM    326   CB VAL    37     -29.346 -68.153 -58.356  1.00  0.00      BSYN  
ATOM    327  CG1 VAL    37     -27.863 -68.331 -58.606  1.00  0.00      BSYN  
ATOM    328  CG2 VAL    37     -29.634 -66.833 -58.963  1.00  0.00      BSYN  
ATOM    329    C VAL    37     -30.122 -70.631 -58.538  1.00  0.00      BSYN  
ATOM    330    O VAL    37     -31.018 -70.933 -57.773  1.00  0.00      BSYN  
ATOM    331    N LEU    38     -29.227 -71.611 -58.906  1.00  0.00      BSYN  
ATOM    332    H LEU    38     -28.551 -71.414 -59.589  1.00  0.00      BSYN  
ATOM    333   CA LEU    38     -29.364 -72.840 -58.306  1.00  0.00      BSYN  
ATOM    334   CB LEU    38     -30.217 -73.853 -59.170  1.00  0.00      BSYN  
ATOM    335   CG LEU    38     -31.744 -74.007 -59.010  1.00  0.00      BSYN  
ATOM    336  CD1 LEU    38     -32.237 -75.076 -59.981  1.00  0.00      BSYN  
ATOM    337  CD2 LEU    38     -32.010 -74.571 -57.657  1.00  0.00      BSYN  
ATOM    338    C LEU    38     -27.964 -73.345 -57.988  1.00  0.00      BSYN  
ATOM    339    O LEU    38     -27.126 -73.561 -58.903  1.00  0.00      BSYN  
ATOM    340    N TYR    39     -27.518 -73.714 -56.823  1.00  0.00      BSYN  
ATOM    341    H TYR    39     -26.575 -73.954 -56.707  1.00  0.00      BSYN  
ATOM    342   CA TYR    39     -28.189 -73.649 -55.537  1.00  0.00      BSYN  
ATOM    343   CB TYR    39     -27.724 -74.800 -54.853  1.00  0.00      BSYN  
ATOM    344   CG TYR    39     -28.196 -75.241 -53.492  1.00  0.00      BSYN  
ATOM    345  CD1 TYR    39     -27.308 -75.661 -52.503  1.00  0.00      BSYN  
ATOM    346  CE1 TYR    39     -27.820 -75.584 -51.201  1.00  0.00      BSYN  
ATOM    347  CD2 TYR    39     -29.539 -75.042 -53.167  1.00  0.00      BSYN  
ATOM    348  CE2 TYR    39     -30.045 -75.095 -51.947  1.00  0.00      BSYN  
ATOM    349   CZ TYR    39     -29.133 -75.348 -50.935  1.00  0.00      BSYN  
ATOM    350   OH TYR    39     -29.500 -75.309 -49.550  1.00  0.00      BSYN  
ATOM    351   HH TYR    39     -30.227 -75.898 -49.337  1.00  0.00      BSYN  
ATOM    352    C TYR    39     -27.808 -72.366 -54.837  1.00  0.00      BSYN  
ATOM    353    O TYR    39     -26.829 -71.642 -55.105  1.00  0.00      BSYN  
ATOM    354    N VAL    40     -28.728 -72.137 -53.907  1.00  0.00      BSYN  
ATOM    355    H VAL    40     -29.488 -72.731 -53.732  1.00  0.00      BSYN  
ATOM    356   CA VAL    40     -28.587 -71.083 -52.830  1.00  0.00      BSYN  
ATOM    357   CB VAL    40     -29.942 -70.987 -52.062  1.00  0.00      BSYN  
ATOM    358  CG1 VAL    40     -29.899 -70.088 -50.833  1.00  0.00      BSYN  
ATOM    359  CG2 VAL    40     -31.013 -70.305 -52.861  1.00  0.00      BSYN  
ATOM    360    C VAL    40     -27.429 -71.375 -51.822  1.00  0.00      BSYN  
ATOM    361    O VAL    40     -27.544 -72.189 -50.882  1.00  0.00      BSYN  
ATOM    362    N GLY    41     -26.238 -70.804 -52.067  1.00  0.00      BSYN  
ATOM    363    H GLY    41     -26.053 -70.205 -52.821  1.00  0.00      BSYN  
ATOM    364   CA GLY    41     -25.087 -71.031 -51.205  1.00  0.00      BSYN  
ATOM    365    C GLY    41     -25.177 -70.452 -49.812  1.00  0.00      BSYN  
ATOM    366    O GLY    41     -25.307 -69.234 -49.722  1.00  0.00      BSYN  
ATOM    367    N SER    42     -25.041 -71.254 -48.763  1.00  0.00      BSYN  
ATOM    368    H SER    42     -25.191 -72.221 -48.804  1.00  0.00      BSYN  
ATOM    369   CA SER    42     -24.759 -70.677 -47.400  1.00  0.00      BSYN  
ATOM    370   CB SER    42     -24.715 -71.839 -46.297  1.00  0.00      BSYN  
ATOM    371   OG SER    42     -25.723 -72.886 -46.465  1.00  0.00      BSYN  
ATOM    372   HG SER    42     -25.887 -73.090 -45.542  1.00  0.00      BSYN  
ATOM    373    C SER    42     -23.491 -69.810 -47.244  1.00  0.00      BSYN  
ATOM    374    O SER    42     -22.411 -70.388 -46.994  1.00  0.00      BSYN  
ATOM    375    N LYS    43     -23.632 -68.499 -47.499  1.00  0.00      BSYN  
ATOM    376    H LYS    43     -24.541 -68.264 -47.781  1.00  0.00      BSYN  
ATOM    377   CA LYS    43     -22.476 -67.641 -47.764  1.00  0.00      BSYN  
ATOM    378   CB LYS    43     -22.719 -67.159 -49.148  1.00  0.00      BSYN  
ATOM    379   CG LYS    43     -21.909 -68.043 -50.242  1.00  0.00      BSYN  
ATOM    380   CD LYS    43     -21.744 -67.234 -51.524  1.00  0.00      BSYN  
ATOM    381   CE LYS    43     -22.951 -66.694 -52.250  1.00  0.00      BSYN  
ATOM    382   NZ LYS    43     -22.747 -66.389 -53.641  1.00  0.00      BSYN  
ATOM    383  HZ1 LYS    43     -22.440 -65.396 -53.621  1.00  0.00      BSYN  
ATOM    384  HZ2 LYS    43     -22.010 -67.024 -54.011  1.00  0.00      BSYN  
ATOM    385  HZ3 LYS    43     -23.570 -66.445 -54.274  1.00  0.00      BSYN  
ATOM    386    C LYS    43     -22.020 -66.489 -46.826  1.00  0.00      BSYN  
ATOM    387    O LYS    43     -22.818 -65.615 -46.458  1.00  0.00      BSYN  
ATOM    388    N THR    44     -20.738 -66.236 -46.450  1.00  0.00      BSYN  
ATOM    389    H THR    44     -20.499 -65.336 -46.145  1.00  0.00      BSYN  
ATOM    390   CA THR    44     -19.827 -67.389 -46.636  1.00  0.00      BSYN  
ATOM    391   CB THR    44     -18.419 -66.963 -47.126  1.00  0.00      BSYN  
ATOM    392  OG1 THR    44     -18.340 -65.964 -48.091  1.00  0.00      BSYN  
ATOM    393  HG1 THR    44     -17.528 -65.484 -47.912  1.00  0.00      BSYN  
ATOM    394  CG2 THR    44     -17.751 -68.191 -47.983  1.00  0.00      BSYN  
ATOM    395    C THR    44     -19.695 -68.161 -45.278  1.00  0.00      BSYN  
ATOM    396    O THR    44     -18.821 -67.842 -44.449  1.00  0.00      BSYN  
ATOM    397    N ARG    45     -20.676 -68.995 -45.062  1.00  0.00      BSYN  
ATOM    398    H ARG    45     -21.473 -69.134 -45.614  1.00  0.00      BSYN  
ATOM    399   CA ARG    45     -20.821 -69.590 -43.682  1.00  0.00      BSYN  
ATOM    400   CB ARG    45     -22.345 -70.000 -43.682  1.00  0.00      BSYN  
ATOM    401   CG ARG    45     -23.292 -68.809 -43.831  1.00  0.00      BSYN  
ATOM    402   CD ARG    45     -23.536 -67.830 -42.738  1.00  0.00      BSYN  
ATOM    403   NE ARG    45     -24.690 -68.090 -42.006  1.00  0.00      BSYN  
ATOM    404   HE ARG    45     -25.537 -68.475 -42.314  1.00  0.00      BSYN  
ATOM    405   CZ ARG    45     -24.832 -67.630 -40.779  1.00  0.00      BSYN  
ATOM    406  NH1 ARG    45     -24.162 -66.468 -40.331  1.00  0.00      BSYN  
ATOM    407 HH11 ARG    45     -24.380 -66.152 -39.408  1.00  0.00      BSYN  
ATOM    408 HH12 ARG    45     -23.478 -66.037 -40.919  1.00  0.00      BSYN  
ATOM    409  NH2 ARG    45     -25.764 -68.179 -39.912  1.00  0.00      BSYN  
ATOM    410 HH21 ARG    45     -26.041 -67.618 -39.132  1.00  0.00      BSYN  
ATOM    411 HH22 ARG    45     -26.277 -69.011 -40.126  1.00  0.00      BSYN  
ATOM    412    C ARG    45     -19.958 -70.809 -43.268  1.00  0.00      BSYN  
ATOM    413    O ARG    45     -20.188 -71.919 -43.895  1.00  0.00      BSYN  
ATOM    414    N GLU    46     -19.034 -70.854 -42.329  1.00  0.00      BSYN  
ATOM    415    H GLU    46     -18.470 -71.630 -42.129  1.00  0.00      BSYN  
ATOM    416   CA GLU    46     -18.568 -69.655 -41.659  1.00  0.00      BSYN  
ATOM    417   CB GLU    46     -19.536 -69.381 -40.432  1.00  0.00      BSYN  
ATOM    418   CG GLU    46     -18.937 -68.171 -39.650  1.00  0.00      BSYN  
ATOM    419   CD GLU    46     -19.824 -67.571 -38.659  1.00  0.00      BSYN  
ATOM    420  OE1 GLU    46     -19.521 -67.519 -37.481  1.00  0.00      BSYN  
ATOM    421  OE2 GLU    46     -20.882 -67.137 -38.999  1.00  0.00      BSYN  
ATOM    422    C GLU    46     -17.142 -70.087 -41.307  1.00  0.00      BSYN  
ATOM    423    O GLU    46     -16.168 -69.754 -42.058  1.00  0.00      BSYN  
ATOM    424    N GLY    47     -16.958 -70.860 -40.224  1.00  0.00      BSYN  
ATOM    425    H GLY    47     -17.702 -71.224 -39.701  1.00  0.00      BSYN  
ATOM    426   CA GLY    47     -15.648 -71.229 -39.806  1.00  0.00      BSYN  
ATOM    427    C GLY    47     -14.988 -72.362 -40.589  1.00  0.00      BSYN  
ATOM    428    O GLY    47     -14.052 -73.006 -40.119  1.00  0.00      BSYN  
ATOM    429    N VAL    48     -15.399 -72.412 -41.825  1.00  0.00      BSYN  
ATOM    430    H VAL    48     -15.818 -71.604 -42.188  1.00  0.00      BSYN  
ATOM    431   CA VAL    48     -15.190 -73.594 -42.582  1.00  0.00      BSYN  
ATOM    432   CB VAL    48     -16.388 -74.099 -43.471  1.00  0.00      BSYN  
ATOM    433  CG1 VAL    48     -17.467 -74.679 -42.524  1.00  0.00      BSYN  
ATOM    434  CG2 VAL    48     -17.059 -73.033 -44.200  1.00  0.00      BSYN  
ATOM    435    C VAL    48     -13.873 -73.467 -43.356  1.00  0.00      BSYN  
ATOM    436    O VAL    48     -13.326 -74.431 -43.790  1.00  0.00      BSYN  
ATOM    437    N VAL    49     -13.287 -72.256 -43.326  1.00  0.00      BSYN  
ATOM    438    H VAL    49     -13.639 -71.516 -42.788  1.00  0.00      BSYN  
ATOM    439   CA VAL    49     -12.016 -72.005 -44.048  1.00  0.00      BSYN  
ATOM    440   CB VAL    49     -11.850 -70.453 -44.017  1.00  0.00      BSYN  
ATOM    441  CG1 VAL    49     -10.513 -70.122 -44.742  1.00  0.00      BSYN  
ATOM    442  CG2 VAL    49     -12.959 -69.685 -44.583  1.00  0.00      BSYN  
ATOM    443    C VAL    49     -10.828 -72.755 -43.508  1.00  0.00      BSYN  
ATOM    444    O VAL    49     -10.360 -72.459 -42.403  1.00  0.00      BSYN  
ATOM    445    N GLN    50     -10.355 -73.707 -44.389  1.00  0.00      BSYN  
ATOM    446    H GLN    50     -10.743 -73.634 -45.286  1.00  0.00      BSYN  
ATOM    447   CA GLN    50      -9.251 -74.583 -43.973  1.00  0.00      BSYN  
ATOM    448   CB GLN    50      -9.004 -75.526 -45.179  1.00  0.00      BSYN  
ATOM    449   CG GLN    50     -10.100 -76.365 -45.823  1.00  0.00      BSYN  
ATOM    450   CD GLN    50      -9.517 -77.027 -47.123  1.00  0.00      BSYN  
ATOM    451  OE1 GLN    50      -9.352 -76.422 -48.166  1.00  0.00      BSYN  
ATOM    452  NE2 GLN    50      -9.467 -78.354 -47.005  1.00  0.00      BSYN  
ATOM    453 HE21 GLN    50      -9.771 -78.817 -46.196  1.00  0.00      BSYN  
ATOM    454 HE22 GLN    50      -9.328 -78.824 -47.853  1.00  0.00      BSYN  
ATOM    455    C GLN    50      -8.024 -73.769 -43.584  1.00  0.00      BSYN  
ATOM    456    O GLN    50      -7.278 -73.378 -44.449  1.00  0.00      BSYN  
ATOM    457    N GLY    51      -7.768 -73.538 -42.303  1.00  0.00      BSYN  
ATOM    458    H GLY    51      -8.424 -73.627 -41.581  1.00  0.00      BSYN  
ATOM    459   CA GLY    51      -6.485 -73.070 -41.967  1.00  0.00      BSYN  
ATOM    460    C GLY    51      -5.525 -74.313 -41.865  1.00  0.00      BSYN  
ATOM    461    O GLY    51      -5.992 -75.446 -41.539  1.00  0.00      BSYN  
ATOM    462    N VAL    52      -4.263 -74.174 -42.201  1.00  0.00      BSYN  
ATOM    463    H VAL    52      -4.042 -73.363 -42.704  1.00  0.00      BSYN  
ATOM    464   CA VAL    52      -3.299 -75.306 -42.136  1.00  0.00      BSYN  
ATOM    465   CB VAL    52      -2.456 -75.540 -43.431  1.00  0.00      BSYN  
ATOM    466  CG1 VAL    52      -1.505 -76.764 -43.246  1.00  0.00      BSYN  
ATOM    467  CG2 VAL    52      -3.465 -75.989 -44.579  1.00  0.00      BSYN  
ATOM    468    C VAL    52      -2.625 -75.608 -40.816  1.00  0.00      BSYN  
ATOM    469    O VAL    52      -1.564 -75.094 -40.542  1.00  0.00      BSYN  
ATOM    470    N ALA    53      -3.267 -76.348 -39.951  1.00  0.00      BSYN  
ATOM    471    H ALA    53      -4.240 -76.457 -39.995  1.00  0.00      BSYN  
ATOM    472   CA ALA    53      -2.839 -76.980 -38.797  1.00  0.00      BSYN  
ATOM    473   CB ALA    53      -3.817 -76.556 -37.678  1.00  0.00      BSYN  
ATOM    474    C ALA    53      -2.497 -78.498 -38.847  1.00  0.00      BSYN  
ATOM    475    O ALA    53      -3.383 -79.314 -39.134  1.00  0.00      BSYN  
ATOM    476    N SER    54      -1.376 -79.089 -38.371  1.00  0.00      BSYN  
ATOM    477    H SER    54      -1.262 -80.029 -38.626  1.00  0.00      BSYN  
ATOM    478   CA SER    54      -0.356 -78.343 -37.506  1.00  0.00      BSYN  
ATOM    479   CB SER    54      -0.161 -79.065 -36.174  1.00  0.00      BSYN  
ATOM    480   OG SER    54      -1.318 -78.907 -35.388  1.00  0.00      BSYN  
ATOM    481   HG SER    54      -1.401 -78.374 -34.594  1.00  0.00      BSYN  
ATOM    482    C SER    54       0.984 -78.219 -38.247  1.00  0.00      BSYN  
ATOM    483    O SER    54       1.999 -78.755 -37.694  1.00  0.00      BSYN  
ATOM    484    N VAL    55       0.962 -77.679 -39.438  1.00  0.00      BSYN  
ATOM    485    H VAL    55       0.379 -76.896 -39.525  1.00  0.00      BSYN  
ATOM    486   CA VAL    55       2.039 -77.895 -40.335  1.00  0.00      BSYN  
ATOM    487   CB VAL    55       1.531 -78.615 -41.565  1.00  0.00      BSYN  
ATOM    488  CG1 VAL    55       2.410 -79.117 -42.736  1.00  0.00      BSYN  
ATOM    489  CG2 VAL    55       0.729 -79.812 -41.311  1.00  0.00      BSYN  
ATOM    490    C VAL    55       2.548 -76.587 -40.722  1.00  0.00      BSYN  
ATOM    491    O VAL    55       3.625 -76.312 -40.381  1.00  0.00      BSYN  
ATOM    492    N ALA    56       1.742 -75.656 -41.227  1.00  0.00      BSYN  
ATOM    493    H ALA    56       0.809 -75.955 -41.243  1.00  0.00      BSYN  
ATOM    494   CA ALA    56       2.297 -74.393 -41.668  1.00  0.00      BSYN  
ATOM    495   CB ALA    56       1.918 -74.246 -43.120  1.00  0.00      BSYN  
ATOM    496    C ALA    56       1.917 -73.098 -40.949  1.00  0.00      BSYN  
ATOM    497    O ALA    56       2.698 -72.223 -40.940  1.00  0.00      BSYN  
ATOM    498    N GLU    57       0.719 -73.047 -40.262  1.00  0.00      BSYN  
ATOM    499    H GLU    57      -0.094 -73.493 -40.579  1.00  0.00      BSYN  
ATOM    500   CA GLU    57       0.527 -72.285 -39.092  1.00  0.00      BSYN  
ATOM    501   CB GLU    57      -0.951 -72.111 -38.890  1.00  0.00      BSYN  
ATOM    502   CG GLU    57      -1.589 -71.487 -40.073  1.00  0.00      BSYN  
ATOM    503   CD GLU    57      -3.077 -71.596 -39.899  1.00  0.00      BSYN  
ATOM    504  OE1 GLU    57      -3.668 -72.678 -39.582  1.00  0.00      BSYN  
ATOM    505  OE2 GLU    57      -3.831 -70.649 -39.950  1.00  0.00      BSYN  
ATOM    506    C GLU    57       1.239 -73.007 -37.973  1.00  0.00      BSYN  
ATOM    507    O GLU    57       1.039 -74.125 -37.628  1.00  0.00      BSYN  
ATOM    508    N LYS    58       2.238 -72.321 -37.508  1.00  0.00      BSYN  
ATOM    509    H LYS    58       2.520 -71.539 -38.026  1.00  0.00      BSYN  
ATOM    510   CA LYS    58       3.150 -72.705 -36.414  1.00  0.00      BSYN  
ATOM    511   CB LYS    58       4.506 -72.431 -36.924  1.00  0.00      BSYN  
ATOM    512   CG LYS    58       5.138 -73.422 -37.995  1.00  0.00      BSYN  
ATOM    513   CD LYS    58       5.873 -74.520 -37.189  1.00  0.00      BSYN  
ATOM    514   CE LYS    58       5.047 -75.640 -36.651  1.00  0.00      BSYN  
ATOM    515   NZ LYS    58       4.284 -76.414 -37.618  1.00  0.00      BSYN  
ATOM    516  HZ1 LYS    58       4.881 -77.151 -38.044  1.00  0.00      BSYN  
ATOM    517  HZ2 LYS    58       3.433 -76.851 -37.211  1.00  0.00      BSYN  
ATOM    518  HZ3 LYS    58       3.929 -75.983 -38.496  1.00  0.00      BSYN  
ATOM    519    C LYS    58       2.793 -71.927 -35.173  1.00  0.00      BSYN  
ATOM    520    O LYS    58       3.558 -72.015 -34.209  1.00  0.00      BSYN  
ATOM    521    N THR    59       1.695 -71.143 -35.181  1.00  0.00      BSYN  
ATOM    522    H THR    59       1.176 -70.916 -35.980  1.00  0.00      BSYN  
ATOM    523   CA THR    59       1.233 -70.343 -34.052  1.00  0.00      BSYN  
ATOM    524   CB THR    59       0.324 -69.237 -34.719  1.00  0.00      BSYN  
ATOM    525  OG1 THR    59       1.258 -68.605 -35.581  1.00  0.00      BSYN  
ATOM    526  HG1 THR    59       0.794 -68.348 -36.381  1.00  0.00      BSYN  
ATOM    527  CG2 THR    59      -0.159 -68.327 -33.718  1.00  0.00      BSYN  
ATOM    528    C THR    59       0.327 -71.204 -33.132  1.00  0.00      BSYN  
ATOM    529    O THR    59      -0.828 -71.459 -33.539  1.00  0.00      BSYN  
ATOM    530    N LYS    60       0.657 -71.678 -31.953  1.00  0.00      BSYN  
ATOM    531    H LYS    60      -0.005 -72.231 -31.488  1.00  0.00      BSYN  
ATOM    532   CA LYS    60       1.909 -71.343 -31.354  1.00  0.00      BSYN  
ATOM    533   CB LYS    60       1.544 -70.358 -30.313  1.00  0.00      BSYN  
ATOM    534   CG LYS    60       2.568 -69.774 -29.399  1.00  0.00      BSYN  
ATOM    535   CD LYS    60       3.529 -68.718 -30.110  1.00  0.00      BSYN  
ATOM    536   CE LYS    60       2.856 -67.540 -30.732  1.00  0.00      BSYN  
ATOM    537   NZ LYS    60       3.949 -66.594 -30.953  1.00  0.00      BSYN  
ATOM    538  HZ1 LYS    60       4.732 -67.229 -31.209  1.00  0.00      BSYN  
ATOM    539  HZ2 LYS    60       3.837 -65.877 -31.698  1.00  0.00      BSYN  
ATOM    540  HZ3 LYS    60       4.191 -66.021 -30.120  1.00  0.00      BSYN  
ATOM    541    C LYS    60       2.526 -72.577 -30.758  1.00  0.00      BSYN  
ATOM    542    O LYS    60       1.988 -73.311 -29.929  1.00  0.00      BSYN  
ATOM    543    N GLU    61       3.792 -72.647 -31.144  1.00  0.00      BSYN  
ATOM    544    H GLU    61       4.085 -72.107 -31.908  1.00  0.00      BSYN  
ATOM    545   CA GLU    61       4.860 -73.404 -30.522  1.00  0.00      BSYN  
ATOM    546   CB GLU    61       4.958 -74.947 -30.910  1.00  0.00      BSYN  
ATOM    547   CG GLU    61       5.697 -75.804 -29.821  1.00  0.00      BSYN  
ATOM    548   CD GLU    61       5.400 -77.266 -29.913  1.00  0.00      BSYN  
ATOM    549  OE1 GLU    61       6.242 -78.000 -30.479  1.00  0.00      BSYN  
ATOM    550  OE2 GLU    61       4.377 -77.753 -29.335  1.00  0.00      BSYN  
ATOM    551    C GLU    61       6.222 -72.725 -30.612  1.00  0.00      BSYN  
ATOM    552    O GLU    61       6.425 -71.934 -29.712  1.00  0.00      BSYN  
ATOM    553    N GLN    62       7.069 -72.963 -31.663  1.00  0.00      BSYN  
ATOM    554    H GLN    62       6.943 -73.726 -32.266  1.00  0.00      BSYN  
ATOM    555   CA GLN    62       8.238 -72.174 -31.974  1.00  0.00      BSYN  
ATOM    556   CB GLN    62       9.536 -72.952 -32.066  1.00  0.00      BSYN  
ATOM    557   CG GLN    62       9.986 -74.001 -33.227  1.00  0.00      BSYN  
ATOM    558   CD GLN    62      11.411 -74.420 -32.986  1.00  0.00      BSYN  
ATOM    559  OE1 GLN    62      11.685 -75.625 -32.951  1.00  0.00      BSYN  
ATOM    560  NE2 GLN    62      12.304 -73.432 -32.778  1.00  0.00      BSYN  
ATOM    561 HE21 GLN    62      13.222 -73.567 -32.464  1.00  0.00      BSYN  
ATOM    562 HE22 GLN    62      11.993 -72.533 -33.013  1.00  0.00      BSYN  
ATOM    563    C GLN    62       7.972 -71.394 -33.355  1.00  0.00      BSYN  
ATOM    564    O GLN    62       7.449 -71.863 -34.383  1.00  0.00      BSYN  
ATOM    565    N ALA    63       8.324 -70.086 -33.417  1.00  0.00      BSYN  
ATOM    566    H ALA    63       8.919 -69.583 -32.823  1.00  0.00      BSYN  
ATOM    567   CA ALA    63       8.017 -69.297 -34.618  1.00  0.00      BSYN  
ATOM    568   CB ALA    63       6.569 -68.559 -34.512  1.00  0.00      BSYN  
ATOM    569    C ALA    63       9.092 -68.248 -34.899  1.00  0.00      BSYN  
ATOM    570    O ALA    63      10.207 -68.346 -34.531  1.00  0.00      BSYN  
ATOM    571    N SER    64       8.833 -67.397 -35.832  1.00  0.00      BSYN  
ATOM    572    H SER    64       7.994 -67.582 -36.304  1.00  0.00      BSYN  
ATOM    573   CA SER    64       9.759 -66.344 -36.276  1.00  0.00      BSYN  
ATOM    574   CB SER    64       9.401 -65.907 -37.811  1.00  0.00      BSYN  
ATOM    575   OG SER    64       8.049 -65.817 -37.991  1.00  0.00      BSYN  
ATOM    576   HG SER    64       7.692 -65.002 -37.632  1.00  0.00      BSYN  
ATOM    577    C SER    64       9.805 -65.103 -35.354  1.00  0.00      BSYN  
ATOM    578    O SER    64       9.186 -64.063 -35.445  1.00  0.00      BSYN  
ATOM    579    N HIS    65      10.604 -65.532 -34.344  1.00  0.00      BSYN  
ATOM    580    H HIS    65      11.049 -66.405 -34.390  1.00  0.00      BSYN  
ATOM    581   CA HIS    65      10.966 -64.839 -33.208  1.00  0.00      BSYN  
ATOM    582   CB HIS    65      10.592 -65.718 -32.060  1.00  0.00      BSYN  
ATOM    583   CG HIS    65       9.071 -66.135 -32.078  1.00  0.00      BSYN  
ATOM    584  ND1 HIS    65       7.971 -65.575 -32.667  1.00  0.00      BSYN  
ATOM    585  HD1 HIS    65       8.016 -64.835 -33.308  1.00  0.00      BSYN  
ATOM    586  CD2 HIS    65       8.677 -67.292 -31.410  1.00  0.00      BSYN  
ATOM    587  NE2 HIS    65       7.444 -67.333 -31.689  1.00  0.00      BSYN  
ATOM    588  CE1 HIS    65       6.932 -66.318 -32.348  1.00  0.00      BSYN  
ATOM    589    C HIS    65      12.417 -64.418 -33.221  1.00  0.00      BSYN  
ATOM    590    O HIS    65      13.446 -65.089 -33.190  1.00  0.00      BSYN  
ATOM    591    N LEU    66      12.496 -63.103 -33.380  1.00  0.00      BSYN  
ATOM    592    H LEU    66      11.656 -62.599 -33.395  1.00  0.00      BSYN  
ATOM    593   CA LEU    66      13.775 -62.381 -33.472  1.00  0.00      BSYN  
ATOM    594   CB LEU    66      13.635 -61.187 -34.481  1.00  0.00      BSYN  
ATOM    595   CG LEU    66      13.881 -61.395 -36.007  1.00  0.00      BSYN  
ATOM    596  CD1 LEU    66      13.113 -62.603 -36.644  1.00  0.00      BSYN  
ATOM    597  CD2 LEU    66      13.508 -60.146 -36.735  1.00  0.00      BSYN  
ATOM    598    C LEU    66      14.105 -61.899 -32.082  1.00  0.00      BSYN  
ATOM    599    O LEU    66      13.838 -60.704 -31.754  1.00  0.00      BSYN  
ATOM    600    N GLY    67      14.535 -62.650 -31.022  1.00  0.00      BSYN  
ATOM    601    H GLY    67      14.380 -63.617 -31.056  1.00  0.00      BSYN  
ATOM    602   CA GLY    67      15.147 -62.117 -29.794  1.00  0.00      BSYN  
ATOM    603    C GLY    67      14.357 -62.765 -28.655  1.00  0.00      BSYN  
ATOM    604    O GLY    67      15.006 -63.127 -27.684  1.00  0.00      BSYN  
ATOM    605    N GLY    68      13.040 -63.118 -28.869  1.00  0.00      BSYN  
ATOM    606    H GLY    68      12.582 -63.070 -29.734  1.00  0.00      BSYN  
ATOM    607   CA GLY    68      12.195 -63.840 -27.900  1.00  0.00      BSYN  
ATOM    608    C GLY    68      12.057 -62.981 -26.657  1.00  0.00      BSYN  
ATOM    609    O GLY    68      11.588 -61.818 -26.722  1.00  0.00      BSYN  
ATOM    610    N ALA    69      12.734 -63.366 -25.599  1.00  0.00      BSYN  
ATOM    611    H ALA    69      13.316 -64.148 -25.495  1.00  0.00      BSYN  
ATOM    612   CA ALA    69      12.790 -62.476 -24.482  1.00  0.00      BSYN  
ATOM    613   CB ALA    69      13.237 -63.333 -23.340  1.00  0.00      BSYN  
ATOM    614    C ALA    69      13.640 -61.169 -24.709  1.00  0.00      BSYN  
ATOM    615    O ALA    69      13.259 -60.084 -24.294  1.00  0.00      BSYN  
ATOM    616    N VAL    70      14.795 -61.310 -25.416  1.00  0.00      BSYN  
ATOM    617    H VAL    70      14.836 -62.105 -25.988  1.00  0.00      BSYN  
ATOM    618   CA VAL    70      15.613 -60.177 -25.688  1.00  0.00      BSYN  
ATOM    619   CB VAL    70      17.095 -60.697 -25.531  1.00  0.00      BSYN  
ATOM    620  CG1 VAL    70      17.780 -59.402 -25.099  1.00  0.00      BSYN  
ATOM    621  CG2 VAL    70      17.230 -61.790 -24.393  1.00  0.00      BSYN  
ATOM    622    C VAL    70      15.186 -59.745 -27.093  1.00  0.00      BSYN  
ATOM    623    O VAL    70      15.859 -59.932 -28.083  1.00  0.00      BSYN  
ATOM    624    N PHE    71      14.061 -58.984 -27.139  1.00  0.00      BSYN  
ATOM    625    H PHE    71      13.608 -58.586 -26.366  1.00  0.00      BSYN  
ATOM    626   CA PHE    71      13.505 -58.583 -28.413  1.00  0.00      BSYN  
ATOM    627   CB PHE    71      12.132 -58.123 -28.272  1.00  0.00      BSYN  
ATOM    628   CG PHE    71      10.996 -59.140 -28.554  1.00  0.00      BSYN  
ATOM    629  CD1 PHE    71      11.044 -59.854 -29.753  1.00  0.00      BSYN  
ATOM    630  CD2 PHE    71       9.968 -59.332 -27.656  1.00  0.00      BSYN  
ATOM    631  CE1 PHE    71       9.991 -60.776 -30.107  1.00  0.00      BSYN  
ATOM    632  CE2 PHE    71       8.872 -60.089 -28.025  1.00  0.00      BSYN  
ATOM    633   CZ PHE    71       8.846 -60.818 -29.267  1.00  0.00      BSYN  
ATOM    634    C PHE    71      14.167 -57.494 -29.137  1.00  0.00      BSYN  
ATOM    635    O PHE    71      14.471 -56.415 -28.602  1.00  0.00      BSYN  
ATOM    636    N SER    72      14.423 -57.663 -30.488  1.00  0.00      BSYN  
ATOM    637    H SER    72      14.256 -58.578 -30.796  1.00  0.00      BSYN  
ATOM    638   CA SER    72      14.947 -56.752 -31.506  1.00  0.00      BSYN  
ATOM    639   CB SER    72      14.671 -57.383 -32.846  1.00  0.00      BSYN  
ATOM    640   OG SER    72      15.844 -58.099 -33.244  1.00  0.00      BSYN  
ATOM    641   HG SER    72      16.151 -58.628 -32.503  1.00  0.00      BSYN  
ATOM    642    C SER    72      14.647 -55.223 -31.392  1.00  0.00      BSYN  
ATOM    643    O SER    72      13.534 -54.768 -31.242  1.00  0.00      BSYN  
ATOM    644    N GLY    73      15.828 -54.594 -31.255  1.00  0.00      BSYN  
ATOM    645    H GLY    73      16.589 -55.156 -31.001  1.00  0.00      BSYN  
ATOM    646   CA GLY    73      16.030 -53.139 -31.293  1.00  0.00      BSYN  
ATOM    647    C GLY    73      16.866 -52.719 -30.090  1.00  0.00      BSYN  
ATOM    648    O GLY    73      18.024 -52.511 -30.316  1.00  0.00      BSYN  
ATOM    649    N ALA    74      16.230 -52.337 -28.981  1.00  0.00      BSYN  
ATOM    650    H ALA    74      15.270 -52.143 -28.995  1.00  0.00      BSYN  
ATOM    651   CA ALA    74      16.898 -51.972 -27.706  1.00  0.00      BSYN  
ATOM    652   CB ALA    74      15.919 -51.188 -26.931  1.00  0.00      BSYN  
ATOM    653    C ALA    74      17.585 -53.082 -26.965  1.00  0.00      BSYN  
ATOM    654    O ALA    74      18.703 -52.882 -26.719  1.00  0.00      BSYN  
ATOM    655    N GLY    75      17.127 -54.305 -26.879  1.00  0.00      BSYN  
ATOM    656    H GLY    75      16.182 -54.348 -27.135  1.00  0.00      BSYN  
ATOM    657   CA GLY    75      17.829 -55.402 -26.290  1.00  0.00      BSYN  
ATOM    658    C GLY    75      18.977 -56.009 -27.113  1.00  0.00      BSYN  
ATOM    659    O GLY    75      18.739 -56.278 -28.268  1.00  0.00      BSYN  
ATOM    660    N ASN    76      20.093 -56.173 -26.405  1.00  0.00      BSYN  
ATOM    661    H ASN    76      19.982 -55.993 -25.448  1.00  0.00      BSYN  
ATOM    662   CA ASN    76      21.210 -56.808 -27.007  1.00  0.00      BSYN  
ATOM    663   CB ASN    76      22.178 -55.835 -27.616  1.00  0.00      BSYN  
ATOM    664   CG ASN    76      23.393 -56.366 -28.417  1.00  0.00      BSYN  
ATOM    665  OD1 ASN    76      23.885 -57.495 -28.419  1.00  0.00      BSYN  
ATOM    666  ND2 ASN    76      23.890 -55.655 -29.486  1.00  0.00      BSYN  
ATOM    667 HD21 ASN    76      23.399 -54.810 -29.557  1.00  0.00      BSYN  
ATOM    668 HD22 ASN    76      24.658 -55.927 -30.031  1.00  0.00      BSYN  
ATOM    669    C ASN    76      21.875 -57.723 -25.968  1.00  0.00      BSYN  
ATOM    670    O ASN    76      21.894 -57.378 -24.763  1.00  0.00      BSYN  
ATOM    671    N ILE    77      22.361 -58.899 -26.282  1.00  0.00      BSYN  
ATOM    672    H ILE    77      22.421 -59.107 -27.237  1.00  0.00      BSYN  
ATOM    673   CA ILE    77      22.903 -59.846 -25.359  1.00  0.00      BSYN  
ATOM    674   CB ILE    77      22.664 -61.234 -25.965  1.00  0.00      BSYN  
ATOM    675  CG2 ILE    77      21.477 -61.785 -25.357  1.00  0.00      BSYN  
ATOM    676  CG1 ILE    77      22.655 -61.434 -27.484  1.00  0.00      BSYN  
ATOM    677   CD ILE    77      24.043 -61.384 -27.990  1.00  0.00      BSYN  
ATOM    678    C ILE    77      24.336 -59.612 -24.904  1.00  0.00      BSYN  
ATOM    679    O ILE    77      24.766 -60.384 -24.048  1.00  0.00      BSYN  
ATOM    680    N ALA    78      24.981 -58.563 -25.384  1.00  0.00      BSYN  
ATOM    681    H ALA    78      24.792 -58.125 -26.241  1.00  0.00      BSYN  
ATOM    682   CA ALA    78      26.196 -58.008 -24.738  1.00  0.00      BSYN  
ATOM    683   CB ALA    78      27.146 -57.220 -25.650  1.00  0.00      BSYN  
ATOM    684    C ALA    78      25.915 -57.200 -23.500  1.00  0.00      BSYN  
ATOM    685    O ALA    78      26.726 -56.937 -22.716  1.00  0.00      BSYN  
ATOM    686    N ALA    79      24.707 -56.738 -23.338  1.00  0.00      BSYN  
ATOM    687    H ALA    79      24.036 -57.177 -23.901  1.00  0.00      BSYN  
ATOM    688   CA ALA    79      24.241 -55.807 -22.253  1.00  0.00      BSYN  
ATOM    689   CB ALA    79      23.460 -54.651 -22.868  1.00  0.00      BSYN  
ATOM    690    C ALA    79      23.260 -56.364 -21.283  1.00  0.00      BSYN  
ATOM    691    O ALA    79      22.949 -55.713 -20.314  1.00  0.00      BSYN  
ATOM    692    N ALA    80      22.778 -57.553 -21.525  1.00  0.00      BSYN  
ATOM    693    H ALA    80      23.367 -58.271 -21.839  1.00  0.00      BSYN  
ATOM    694   CA ALA    80      21.483 -57.942 -20.992  1.00  0.00      BSYN  
ATOM    695   CB ALA    80      20.542 -57.958 -22.114  1.00  0.00      BSYN  
ATOM    696    C ALA    80      21.454 -59.229 -20.112  1.00  0.00      BSYN  
ATOM    697    O ALA    80      21.202 -59.053 -18.932  1.00  0.00      BSYN  
ATOM    698    N THR    81      21.511 -60.478 -20.763  1.00  0.00      BSYN  
ATOM    699    H THR    81      21.066 -60.697 -21.608  1.00  0.00      BSYN  
ATOM    700   CA THR    81      21.905 -61.625 -19.953  1.00  0.00      BSYN  
ATOM    701   CB THR    81      20.835 -62.803 -20.273  1.00  0.00      BSYN  
ATOM    702  OG1 THR    81      20.564 -62.706 -21.726  1.00  0.00      BSYN  
ATOM    703  HG1 THR    81      20.759 -63.583 -22.064  1.00  0.00      BSYN  
ATOM    704  CG2 THR    81      19.554 -62.599 -19.580  1.00  0.00      BSYN  
ATOM    705    C THR    81      23.349 -62.028 -20.178  1.00  0.00      BSYN  
ATOM    706    O THR    81      23.918 -62.320 -19.137  1.00  0.00      BSYN  
ATOM    707    N GLY    82      23.911 -62.254 -21.393  1.00  0.00      BSYN  
ATOM    708    H GLY    82      23.382 -62.379 -22.208  1.00  0.00      BSYN  
ATOM    709   CA GLY    82      25.365 -62.376 -21.635  1.00  0.00      BSYN  
ATOM    710    C GLY    82      25.778 -63.722 -21.023  1.00  0.00      BSYN  
ATOM    711    O GLY    82      25.707 -64.849 -21.556  1.00  0.00      BSYN  
ATOM    712    N LEU    83      26.305 -63.621 -19.783  1.00  0.00      BSYN  
ATOM    713    H LEU    83      26.296 -62.698 -19.454  1.00  0.00      BSYN  
ATOM    714   CA LEU    83      26.916 -64.710 -18.887  1.00  0.00      BSYN  
ATOM    715   CB LEU    83      28.117 -64.321 -17.887  1.00  0.00      BSYN  
ATOM    716   CG LEU    83      29.484 -64.124 -18.476  1.00  0.00      BSYN  
ATOM    717  CD1 LEU    83      30.133 -63.083 -17.706  1.00  0.00      BSYN  
ATOM    718  CD2 LEU    83      30.311 -65.338 -18.419  1.00  0.00      BSYN  
ATOM    719    C LEU    83      25.866 -65.553 -18.156  1.00  0.00      BSYN  
ATOM    720    O LEU    83      26.210 -66.531 -17.522  1.00  0.00      BSYN  
ATOM    721    N VAL    84      24.718 -65.028 -18.066  1.00  0.00      BSYN  
ATOM    722    H VAL    84      24.672 -64.184 -18.560  1.00  0.00      BSYN  
ATOM    723   CA VAL    84      23.626 -65.636 -17.380  1.00  0.00      BSYN  
ATOM    724   CB VAL    84      22.645 -64.607 -16.837  1.00  0.00      BSYN  
ATOM    725  CG1 VAL    84      21.472 -65.343 -16.395  1.00  0.00      BSYN  
ATOM    726  CG2 VAL    84      23.153 -63.947 -15.487  1.00  0.00      BSYN  
ATOM    727    C VAL    84      22.942 -66.325 -18.636  1.00  0.00      BSYN  
ATOM    728    O VAL    84      22.902 -65.953 -19.795  1.00  0.00      BSYN  
ATOM    729    N LYS    85      22.537 -67.590 -18.450  1.00  0.00      BSYN  
ATOM    730    H LYS    85      22.751 -67.959 -17.568  1.00  0.00      BSYN  
ATOM    731   CA LYS    85      21.862 -68.393 -19.518  1.00  0.00      BSYN  
ATOM    732   CB LYS    85      22.672 -68.760 -20.813  1.00  0.00      BSYN  
ATOM    733   CG LYS    85      22.202 -69.365 -22.085  1.00  0.00      BSYN  
ATOM    734   CD LYS    85      23.299 -68.950 -23.176  1.00  0.00      BSYN  
ATOM    735   CE LYS    85      23.291 -69.566 -24.583  1.00  0.00      BSYN  
ATOM    736   NZ LYS    85      22.422 -68.619 -25.315  1.00  0.00      BSYN  
ATOM    737  HZ1 LYS    85      22.209 -68.954 -26.277  1.00  0.00      BSYN  
ATOM    738  HZ2 LYS    85      21.548 -68.676 -24.753  1.00  0.00      BSYN  
ATOM    739  HZ3 LYS    85      22.842 -67.671 -25.394  1.00  0.00      BSYN  
ATOM    740    C LYS    85      21.054 -69.544 -18.999  1.00  0.00      BSYN  
ATOM    741    O LYS    85      21.534 -70.256 -18.158  1.00  0.00      BSYN  
ATOM    742    N ARG    86      19.990 -69.694 -19.760  1.00  0.00      BSYN  
ATOM    743    H ARG    86      19.785 -68.902 -20.300  1.00  0.00      BSYN  
ATOM    744   CA ARG    86      19.220 -70.929 -19.515  1.00  0.00      BSYN  
ATOM    745   CB ARG    86      17.879 -70.762 -20.230  1.00  0.00      BSYN  
ATOM    746   CG ARG    86      17.937 -70.390 -21.670  1.00  0.00      BSYN  
ATOM    747   CD ARG    86      16.880 -71.292 -22.526  1.00  0.00      BSYN  
ATOM    748   NE ARG    86      16.566 -70.510 -23.724  1.00  0.00      BSYN  
ATOM    749   HE ARG    86      15.799 -69.904 -23.656  1.00  0.00      BSYN  
ATOM    750   CZ ARG    86      17.347 -70.703 -24.826  1.00  0.00      BSYN  
ATOM    751  NH1 ARG    86      17.077 -69.948 -25.853  1.00  0.00      BSYN  
ATOM    752 HH11 ARG    86      17.590 -69.957 -26.711  1.00  0.00      BSYN  
ATOM    753 HH12 ARG    86      16.533 -69.130 -25.661  1.00  0.00      BSYN  
ATOM    754  NH2 ARG    86      18.225 -71.673 -24.982  1.00  0.00      BSYN  
ATOM    755 HH21 ARG    86      18.641 -71.922 -25.857  1.00  0.00      BSYN  
ATOM    756 HH22 ARG    86      18.518 -72.071 -24.113  1.00  0.00      BSYN  
ATOM    757    C ARG    86      19.860 -72.273 -19.974  1.00  0.00      BSYN  
ATOM    758    O ARG    86      19.248 -73.308 -19.898  1.00  0.00      BSYN  
ATOM    759    N GLU    87      20.992 -72.153 -20.593  1.00  0.00      BSYN  
ATOM    760    H GLU    87      21.601 -71.402 -20.433  1.00  0.00      BSYN  
ATOM    761   CA GLU    87      21.682 -73.390 -21.080  1.00  0.00      BSYN  
ATOM    762   CB GLU    87      22.253 -73.223 -22.465  1.00  0.00      BSYN  
ATOM    763   CG GLU    87      21.249 -72.940 -23.577  1.00  0.00      BSYN  
ATOM    764   CD GLU    87      21.843 -73.119 -24.952  1.00  0.00      BSYN  
ATOM    765  OE1 GLU    87      22.375 -74.202 -25.309  1.00  0.00      BSYN  
ATOM    766  OE2 GLU    87      21.756 -72.173 -25.741  1.00  0.00      BSYN  
ATOM    767    C GLU    87      22.598 -73.939 -20.089  1.00  0.00      BSYN  
ATOM    768    O GLU    87      23.493 -73.262 -19.745  1.00  0.00      BSYN  
ATOM    769    N GLU    88      22.062 -74.836 -19.274  1.00  0.00      BSYN  
ATOM    770    H GLU    88      21.131 -75.128 -19.367  1.00  0.00      BSYN  
ATOM    771   CA GLU    88      22.663 -75.391 -18.061  1.00  0.00      BSYN  
ATOM    772   CB GLU    88      21.870 -75.007 -16.847  1.00  0.00      BSYN  
ATOM    773   CG GLU    88      22.730 -74.915 -15.559  1.00  0.00      BSYN  
ATOM    774   CD GLU    88      21.827 -75.113 -14.303  1.00  0.00      BSYN  
ATOM    775  OE1 GLU    88      20.697 -74.532 -14.329  1.00  0.00      BSYN  
ATOM    776  OE2 GLU    88      22.136 -75.681 -13.267  1.00  0.00      BSYN  
ATOM    777    C GLU    88      23.159 -76.824 -18.077  1.00  0.00      BSYN  
ATOM    778    O GLU    88      24.354 -77.020 -18.218  1.00  0.00      BSYN  
ATOM    779    N PHE    89      22.179 -77.694 -18.149  1.00  0.00      BSYN  
ATOM    780    H PHE    89      21.274 -77.318 -18.144  1.00  0.00      BSYN  
ATOM    781   CA PHE    89      22.389 -79.118 -18.013  1.00  0.00      BSYN  
ATOM    782   CB PHE    89      22.163 -79.666 -16.558  1.00  0.00      BSYN  
ATOM    783   CG PHE    89      22.697 -81.041 -16.236  1.00  0.00      BSYN  
ATOM    784  CD1 PHE    89      24.056 -81.215 -16.302  1.00  0.00      BSYN  
ATOM    785  CD2 PHE    89      21.819 -81.992 -15.903  1.00  0.00      BSYN  
ATOM    786  CE1 PHE    89      24.500 -82.532 -16.003  1.00  0.00      BSYN  
ATOM    787  CE2 PHE    89      22.295 -83.281 -15.640  1.00  0.00      BSYN  
ATOM    788   CZ PHE    89      23.647 -83.604 -15.710  1.00  0.00      BSYN  
ATOM    789    C PHE    89      21.495 -79.908 -19.021  1.00  0.00      BSYN  
ATOM    790    O PHE    89      20.317 -80.016 -18.877  1.00  0.00      BSYN  
ATOM    791    N PRO    90      22.141 -80.354 -20.149  1.00  0.00      BSYN  
ATOM    792   CD PRO    90      23.590 -80.407 -20.358  1.00  0.00      BSYN  
ATOM    793   CA PRO    90      21.463 -81.101 -21.221  1.00  0.00      BSYN  
ATOM    794   CB PRO    90      22.518 -81.253 -22.338  1.00  0.00      BSYN  
ATOM    795   CG PRO    90      23.709 -81.531 -21.413  1.00  0.00      BSYN  
ATOM    796    C PRO    90      20.408 -82.236 -21.018  1.00  0.00      BSYN  
ATOM    797    O PRO    90      20.001 -82.728 -22.019  1.00  0.00      BSYN  
ATOM    798    N THR    91      19.900 -82.658 -19.872  1.00  0.00      BSYN  
ATOM    799    H THR    91      20.360 -82.431 -19.036  1.00  0.00      BSYN  
ATOM    800   CA THR    91      18.715 -83.556 -19.654  1.00  0.00      BSYN  
ATOM    801   CB THR    91      19.000 -84.294 -18.356  1.00  0.00      BSYN  
ATOM    802  OG1 THR    91      20.205 -85.010 -18.495  1.00  0.00      BSYN  
ATOM    803  HG1 THR    91      20.903 -84.379 -18.306  1.00  0.00      BSYN  
ATOM    804  CG2 THR    91      17.916 -85.282 -18.097  1.00  0.00      BSYN  
ATOM    805    C THR    91      17.461 -82.656 -19.591  1.00  0.00      BSYN  
ATOM    806    O THR    91      16.502 -82.804 -20.325  1.00  0.00      BSYN  
ATOM    807    N ASP    92      17.522 -81.612 -18.694  1.00  0.00      BSYN  
ATOM    808    H ASP    92      18.154 -81.492 -17.954  1.00  0.00      BSYN  
ATOM    809   CA ASP    92      16.505 -80.581 -18.853  1.00  0.00      BSYN  
ATOM    810   CB ASP    92      15.287 -80.400 -17.870  1.00  0.00      BSYN  
ATOM    811   CG ASP    92      15.844 -79.928 -16.486  1.00  0.00      BSYN  
ATOM    812  OD1 ASP    92      15.856 -78.701 -16.155  1.00  0.00      BSYN  
ATOM    813  OD2 ASP    92      16.187 -80.761 -15.632  1.00  0.00      BSYN  
ATOM    814    C ASP    92      17.192 -79.214 -18.903  1.00  0.00      BSYN  
ATOM    815    O ASP    92      18.103 -78.964 -18.166  1.00  0.00      BSYN  
ATOM    816    N LEU    93      16.907 -78.472 -19.996  1.00  0.00      BSYN  
ATOM    817    H LEU    93      16.536 -78.867 -20.813  1.00  0.00      BSYN  
ATOM    818   CA LEU    93      17.194 -77.048 -19.950  1.00  0.00      BSYN  
ATOM    819   CB LEU    93      17.608 -76.462 -21.205  1.00  0.00      BSYN  
ATOM    820   CG LEU    93      18.671 -77.072 -22.044  1.00  0.00      BSYN  
ATOM    821  CD1 LEU    93      19.006 -75.983 -23.130  1.00  0.00      BSYN  
ATOM    822  CD2 LEU    93      20.078 -77.320 -21.341  1.00  0.00      BSYN  
ATOM    823    C LEU    93      16.077 -76.226 -19.531  1.00  0.00      BSYN  
ATOM    824    O LEU    93      14.958 -76.405 -20.088  1.00  0.00      BSYN  
ATOM    825    N LYS    94      16.180 -75.217 -18.722  1.00  0.00      BSYN  
ATOM    826    H LYS    94      17.042 -74.788 -18.535  1.00  0.00      BSYN  
ATOM    827   CA LYS    94      15.110 -74.440 -18.138  1.00  0.00      BSYN  
ATOM    828   CB LYS    94      14.893 -75.189 -16.855  1.00  0.00      BSYN  
ATOM    829   CG LYS    94      13.788 -76.245 -17.049  1.00  0.00      BSYN  
ATOM    830   CD LYS    94      13.076 -76.612 -15.696  1.00  0.00      BSYN  
ATOM    831   CE LYS    94      12.303 -75.397 -15.203  1.00  0.00      BSYN  
ATOM    832   NZ LYS    94      11.482 -75.784 -14.015  1.00  0.00      BSYN  
ATOM    833  HZ1 LYS    94      12.178 -75.795 -13.242  1.00  0.00      BSYN  
ATOM    834  HZ2 LYS    94      10.777 -75.076 -13.729  1.00  0.00      BSYN  
ATOM    835  HZ3 LYS    94      11.069 -76.726 -14.171  1.00  0.00      BSYN  
ATOM    836    C LYS    94      15.608 -73.030 -17.825  1.00  0.00      BSYN  
ATOM    837    O LYS    94      16.811 -72.944 -17.515  1.00  0.00      BSYN  
ATOM    838    N PRO    95      14.748 -71.947 -17.910  1.00  0.00      BSYN  
ATOM    839   CD PRO    95      13.322 -71.988 -18.318  1.00  0.00      BSYN  
ATOM    840   CA PRO    95      15.254 -70.633 -17.457  1.00  0.00      BSYN  
ATOM    841   CB PRO    95      13.850 -69.896 -17.341  1.00  0.00      BSYN  
ATOM    842   CG PRO    95      13.175 -70.536 -18.517  1.00  0.00      BSYN  
ATOM    843    C PRO    95      16.149 -70.351 -16.171  1.00  0.00      BSYN  
ATOM    844    O PRO    95      16.014 -70.996 -15.106  1.00  0.00      BSYN  
ATOM    845    N GLU    96      16.908 -69.279 -16.267  1.00  0.00      BSYN  
ATOM    846    H GLU    96      16.887 -68.790 -17.116  1.00  0.00      BSYN  
ATOM    847   CA GLU    96      17.873 -68.929 -15.326  1.00  0.00      BSYN  
ATOM    848   CB GLU    96      19.478 -69.106 -15.710  1.00  0.00      BSYN  
ATOM    849   CG GLU    96      20.461 -69.266 -14.593  1.00  0.00      BSYN  
ATOM    850   CD GLU    96      21.979 -69.481 -14.919  1.00  0.00      BSYN  
ATOM    851  OE1 GLU    96      22.648 -68.466 -15.042  1.00  0.00      BSYN  
ATOM    852  OE2 GLU    96      22.450 -70.658 -14.964  1.00  0.00      BSYN  
ATOM    853    C GLU    96      17.461 -67.530 -14.815  1.00  0.00      BSYN  
ATOM    854    O GLU    96      17.430 -66.567 -15.584  1.00  0.00      BSYN  
ATOM    855    N GLU    97      16.883 -67.406 -13.607  1.00  0.00      BSYN  
ATOM    856    H GLU    97      16.451 -66.527 -13.574  1.00  0.00      BSYN  
ATOM    857   CA GLU    97      16.732 -68.486 -12.696  1.00  0.00      BSYN  
ATOM    858   CB GLU    97      17.834 -68.501 -11.548  1.00  0.00      BSYN  
ATOM    859   CG GLU    97      17.809 -67.459 -10.494  1.00  0.00      BSYN  
ATOM    860   CD GLU    97      18.858 -67.271  -9.354  1.00  0.00      BSYN  
ATOM    861  OE1 GLU    97      19.812 -68.121  -9.405  1.00  0.00      BSYN  
ATOM    862  OE2 GLU    97      18.672 -66.567  -8.385  1.00  0.00      BSYN  
ATOM    863    C GLU    97      15.409 -68.636 -12.086  1.00  0.00      BSYN  
ATOM    864    O GLU    97      14.533 -67.763 -12.208  1.00  0.00      BSYN  
ATOM    865    N VAL    98      15.021 -69.770 -11.503  1.00  0.00      BSYN  
ATOM    866    H VAL    98      15.388 -70.639 -11.770  1.00  0.00      BSYN  
ATOM    867   CA VAL    98      13.860 -69.939 -10.627  1.00  0.00      BSYN  
ATOM    868   CB VAL    98      13.159 -71.291 -10.928  1.00  0.00      BSYN  
ATOM    869  CG1 VAL    98      12.625 -71.414 -12.266  1.00  0.00      BSYN  
ATOM    870  CG2 VAL    98      14.030 -72.510 -10.685  1.00  0.00      BSYN  
ATOM    871    C VAL    98      14.304 -69.853  -9.150  1.00  0.00      BSYN  
ATOM    872    O VAL    98      15.479 -70.073  -8.807  1.00  0.00      BSYN  
ATOM    873    N ALA    99      13.312 -69.544  -8.315  1.00  0.00      BSYN  
ATOM    874    H ALA    99      12.371 -69.430  -8.567  1.00  0.00      BSYN  
ATOM    875   CA ALA    99      13.570 -69.378  -6.854  1.00  0.00      BSYN  
ATOM    876   CB ALA    99      12.286 -68.798  -6.292  1.00  0.00      BSYN  
ATOM    877    C ALA    99      13.776 -70.616  -6.005  1.00  0.00      BSYN  
ATOM    878    O ALA    99      13.464 -71.720  -6.523  1.00  0.00      BSYN  
ATOM    879    N GLN   100      14.569 -70.440  -4.950  1.00  0.00      BSYN  
ATOM    880    H GLN   100      14.668 -69.564  -4.522  1.00  0.00      BSYN  
ATOM    881   CA GLN   100      15.039 -71.572  -4.183  1.00  0.00      BSYN  
ATOM    882   CB GLN   100      16.473 -72.037  -4.635  1.00  0.00      BSYN  
ATOM    883   CG GLN   100      16.430 -73.244  -5.567  1.00  0.00      BSYN  
ATOM    884   CD GLN   100      17.687 -73.769  -6.250  1.00  0.00      BSYN  
ATOM    885  OE1 GLN   100      18.704 -74.069  -5.560  1.00  0.00      BSYN  
ATOM    886  NE2 GLN   100      17.950 -73.916  -7.599  1.00  0.00      BSYN  
ATOM    887 HE21 GLN   100      17.183 -73.769  -8.191  1.00  0.00      BSYN  
ATOM    888 HE22 GLN   100      18.828 -74.334  -7.719  1.00  0.00      BSYN  
ATOM    889    C GLN   100      15.017 -71.281  -2.651  1.00  0.00      BSYN  
ATOM    890    O GLN   100      14.997 -70.104  -2.319  1.00  0.00      BSYN  
ATOM    891    N GLU   101      15.079 -72.293  -1.847  1.00  0.00      BSYN  
ATOM    892    H GLU   101      15.479 -73.109  -2.214  1.00  0.00      BSYN  
ATOM    893   CA GLU   101      14.757 -72.186  -0.500  1.00  0.00      BSYN  
ATOM    894   CB GLU   101      13.238 -72.401  -0.334  1.00  0.00      BSYN  
ATOM    895   CG GLU   101      12.402 -71.048  -0.450  1.00  0.00      BSYN  
ATOM    896   CD GLU   101      12.228 -70.320   0.844  1.00  0.00      BSYN  
ATOM    897  OE1 GLU   101      11.095 -70.227   1.314  1.00  0.00      BSYN  
ATOM    898  OE2 GLU   101      13.188 -69.909   1.520  1.00  0.00      BSYN  
ATOM    899    C GLU   101      15.521 -73.172   0.509  1.00  0.00      BSYN  
ATOM    900    O GLU   101      15.991 -74.201   0.037  1.00  0.00      BSYN  
ATOM    901    N ALA   102      15.804 -72.596   1.669  1.00  0.00      BSYN  
ATOM    902    H ALA   102      15.826 -71.616   1.699  1.00  0.00      BSYN  
ATOM    903   CA ALA   102      16.364 -73.424   2.822  1.00  0.00      BSYN  
ATOM    904   CB ALA   102      17.736 -72.733   3.340  1.00  0.00      BSYN  
ATOM    905    C ALA   102      15.471 -73.487   4.036  1.00  0.00      BSYN  
ATOM    906    O ALA   102      15.103 -74.584   4.499  1.00  0.00      BSYN  
ATOM    907    N ALA   103      15.157 -72.337   4.605  1.00  0.00      BSYN  
ATOM    908    H ALA   103      15.631 -71.606   4.156  1.00  0.00      BSYN  
ATOM    909   CA ALA   103      14.305 -72.312   5.824  1.00  0.00      BSYN  
ATOM    910   CB ALA   103      14.548 -70.991   6.609  1.00  0.00      BSYN  
ATOM    911    C ALA   103      12.850 -72.454   5.361  1.00  0.00      BSYN  
ATOM    912    O ALA   103      12.134 -71.396   5.147  1.00  0.00      BSYN  
ATOM    913    N GLU   104      12.305 -73.673   5.252  1.00  0.00      BSYN  
ATOM    914    H GLU   104      12.908 -74.439   5.354  1.00  0.00      BSYN  
ATOM    915   CA GLU   104      10.928 -73.962   4.862  1.00  0.00      BSYN  
ATOM    916   CB GLU   104      10.856 -75.222   3.907  1.00  0.00      BSYN  
ATOM    917   CG GLU   104       9.440 -75.277   3.233  1.00  0.00      BSYN  
ATOM    918   CD GLU   104       9.117 -74.358   2.031  1.00  0.00      BSYN  
ATOM    919  OE1 GLU   104      10.166 -74.044   1.483  1.00  0.00      BSYN  
ATOM    920  OE2 GLU   104       7.974 -73.919   1.822  1.00  0.00      BSYN  
ATOM    921    C GLU   104      10.269 -74.103   6.150  1.00  0.00      BSYN  
ATOM    922    O GLU   104      10.810 -74.794   7.042  1.00  0.00      BSYN  
ATOM    923    N GLU   105       9.185 -73.435   6.385  1.00  0.00      BSYN  
ATOM    924    H GLU   105       8.990 -72.532   6.060  1.00  0.00      BSYN  
ATOM    925   CA GLU   105       8.207 -73.815   7.445  1.00  0.00      BSYN  
ATOM    926   CB GLU   105       7.482 -72.487   7.642  1.00  0.00      BSYN  
ATOM    927   CG GLU   105       6.919 -72.207   8.981  1.00  0.00      BSYN  
ATOM    928   CD GLU   105       5.602 -71.581   8.933  1.00  0.00      BSYN  
ATOM    929  OE1 GLU   105       4.579 -72.115   9.140  1.00  0.00      BSYN  
ATOM    930  OE2 GLU   105       5.612 -70.395   8.659  1.00  0.00      BSYN  
ATOM    931    C GLU   105       7.342 -75.027   7.401  1.00  0.00      BSYN  
ATOM    932    O GLU   105       7.002 -75.486   6.308  1.00  0.00      BSYN  
ATOM    933    N PRO   106       7.012 -75.692   8.588  1.00  0.00      BSYN  
ATOM    934   CD PRO   106       7.905 -75.677   9.710  1.00  0.00      BSYN  
ATOM    935   CA PRO   106       6.083 -76.798   8.634  1.00  0.00      BSYN  
ATOM    936   CB PRO   106       6.168 -77.592   9.887  1.00  0.00      BSYN  
ATOM    937   CG PRO   106       7.142 -76.793  10.606  1.00  0.00      BSYN  
ATOM    938    C PRO   106       4.624 -76.380   8.466  1.00  0.00      BSYN  
ATOM    939    O PRO   106       3.776 -76.047   9.318  1.00  0.00      BSYN  
ATOM    940    N LEU   107       4.332 -76.636   7.171  1.00  0.00      BSYN  
ATOM    941    H LEU   107       4.825 -77.015   6.414  1.00  0.00      BSYN  
ATOM    942   CA LEU   107       3.097 -76.239   6.670  1.00  0.00      BSYN  
ATOM    943   CB LEU   107       3.262 -75.511   5.325  1.00  0.00      BSYN  
ATOM    944   CG LEU   107       3.896 -74.122   5.235  1.00  0.00      BSYN  
ATOM    945  CD1 LEU   107       4.653 -74.004   3.946  1.00  0.00      BSYN  
ATOM    946  CD2 LEU   107       2.863 -73.074   5.061  1.00  0.00      BSYN  
ATOM    947    C LEU   107       1.963 -77.238   6.744  1.00  0.00      BSYN  
ATOM    948    O LEU   107       2.098 -78.329   6.201  1.00  0.00      BSYN  
ATOM    949    N ILE   108       0.842 -76.656   7.152  1.00  0.00      BSYN  
ATOM    950    H ILE   108       0.812 -75.677   7.149  1.00  0.00      BSYN  
ATOM    951   CA ILE   108      -0.347 -77.415   7.409  1.00  0.00      BSYN  
ATOM    952   CB ILE   108      -1.112 -76.572   8.438  1.00  0.00      BSYN  
ATOM    953  CG2 ILE   108      -1.733 -77.508   9.421  1.00  0.00      BSYN  
ATOM    954  CG1 ILE   108      -0.653 -75.312   9.165  1.00  0.00      BSYN  
ATOM    955   CD ILE   108      -1.889 -74.553   9.572  1.00  0.00      BSYN  
ATOM    956    C ILE   108      -1.196 -77.605   6.090  1.00  0.00      BSYN  
ATOM    957    O ILE   108      -1.869 -76.660   5.551  1.00  0.00      BSYN  
ATOM    958    N GLU   109      -1.141 -78.834   5.585  1.00  0.00      BSYN  
ATOM    959    H GLU   109      -0.475 -79.519   5.803  1.00  0.00      BSYN  
ATOM    960   CA GLU   109      -1.862 -79.226   4.429  1.00  0.00      BSYN  
ATOM    961   CB GLU   109      -1.005 -79.885   3.246  1.00  0.00      BSYN  
ATOM    962   CG GLU   109       0.132 -80.862   3.599  1.00  0.00      BSYN  
ATOM    963   CD GLU   109       0.709 -81.537   2.360  1.00  0.00      BSYN  
ATOM    964  OE1 GLU   109       1.879 -81.338   2.068  1.00  0.00      BSYN  
ATOM    965  OE2 GLU   109       0.084 -82.302   1.658  1.00  0.00      BSYN  
ATOM    966    C GLU   109      -2.902 -80.292   4.863  1.00  0.00      BSYN  
ATOM    967    O GLU   109      -2.533 -81.366   5.320  1.00  0.00      BSYN  
ATOM    968    N PRO   110      -4.205 -80.091   4.567  1.00  0.00      BSYN  
ATOM    969   CD PRO   110      -4.669 -78.914   3.846  1.00  0.00      BSYN  
ATOM    970   CA PRO   110      -5.407 -80.990   4.820  1.00  0.00      BSYN  
ATOM    971   CB PRO   110      -6.585 -80.234   4.090  1.00  0.00      BSYN  
ATOM    972   CG PRO   110      -5.910 -79.360   3.093  1.00  0.00      BSYN  
ATOM    973    C PRO   110      -5.119 -82.425   4.537  1.00  0.00      BSYN  
ATOM    974    O PRO   110      -4.688 -82.693   3.370  1.00  0.00      BSYN  
ATOM    975    N LEU   111      -5.161 -83.407   5.408  1.00  0.00      BSYN  
ATOM    976    H LEU   111      -5.422 -83.179   6.325  1.00  0.00      BSYN  
ATOM    977   CA LEU   111      -5.041 -84.861   5.089  1.00  0.00      BSYN  
ATOM    978   CB LEU   111      -4.627 -85.539   6.404  1.00  0.00      BSYN  
ATOM    979   CG LEU   111      -3.200 -85.820   6.840  1.00  0.00      BSYN  
ATOM    980  CD1 LEU   111      -2.413 -84.580   7.063  1.00  0.00      BSYN  
ATOM    981  CD2 LEU   111      -3.262 -86.709   8.096  1.00  0.00      BSYN  
ATOM    982    C LEU   111      -6.239 -85.470   4.366  1.00  0.00      BSYN  
ATOM    983    O LEU   111      -6.850 -86.263   5.056  1.00  0.00      BSYN  
ATOM    984    N MET   112      -6.445 -85.203   3.071  1.00  0.00      BSYN  
ATOM    985    H MET   112      -5.638 -84.925   2.588  1.00  0.00      BSYN  
ATOM    986   CA MET   112      -7.606 -85.605   2.308  1.00  0.00      BSYN  
ATOM    987   CB MET   112      -8.179 -84.336   1.915  1.00  0.00      BSYN  
ATOM    988   CG MET   112      -9.629 -83.856   2.007  1.00  0.00      BSYN  
ATOM    989   SD MET   112     -10.258 -83.489   3.676  1.00  0.00      BSYN  
ATOM    990   CE MET   112     -11.068 -85.071   3.916  1.00  0.00      BSYN  
ATOM    991    C MET   112      -7.230 -86.487   1.151  1.00  0.00      BSYN  
ATOM    992    O MET   112      -7.987 -86.810   0.230  1.00  0.00      BSYN  
ATOM    993    N GLU   113      -5.993 -86.803   1.197  1.00  0.00      BSYN  
ATOM    994    H GLU   113      -5.406 -86.595   1.953  1.00  0.00      BSYN  
ATOM    995   CA GLU   113      -5.319 -87.619   0.235  1.00  0.00      BSYN  
ATOM    996   CB GLU   113      -4.093 -86.697  -0.302  1.00  0.00      BSYN  
ATOM    997   CG GLU   113      -4.340 -86.538  -1.827  1.00  0.00      BSYN  
ATOM    998   CD GLU   113      -5.130 -85.305  -2.302  1.00  0.00      BSYN  
ATOM    999  OE1 GLU   113      -6.329 -85.378  -2.142  1.00  0.00      BSYN  
ATOM   1000  OE2 GLU   113      -4.448 -84.302  -2.614  1.00  0.00      BSYN  
ATOM   1001    C GLU   113      -4.847 -89.039   0.729  1.00  0.00      BSYN  
ATOM   1002    O GLU   113      -3.757 -89.172   1.201  1.00  0.00      BSYN  
ATOM   1003    N PRO   114      -5.694 -90.054   0.649  1.00  0.00      BSYN  
ATOM   1004   CD PRO   114      -7.067 -89.990   0.309  1.00  0.00      BSYN  
ATOM   1005   CA PRO   114      -5.329 -91.436   0.993  1.00  0.00      BSYN  
ATOM   1006   CB PRO   114      -6.637 -92.079   1.053  1.00  0.00      BSYN  
ATOM   1007   CG PRO   114      -7.685 -91.002   1.223  1.00  0.00      BSYN  
ATOM   1008    C PRO   114      -4.287 -92.250   0.104  1.00  0.00      BSYN  
ATOM   1009    O PRO   114      -4.052 -92.002  -1.033  1.00  0.00      BSYN  
ATOM   1010    N GLU   115      -3.575 -93.247   0.718  1.00  0.00      BSYN  
ATOM   1011    H GLU   115      -3.424 -93.101   1.675  1.00  0.00      BSYN  
ATOM   1012   CA GLU   115      -2.720 -94.126  -0.018  1.00  0.00      BSYN  
ATOM   1013   CB GLU   115      -1.385 -93.803   0.583  1.00  0.00      BSYN  
ATOM   1014   CG GLU   115      -0.815 -92.471   0.512  1.00  0.00      BSYN  
ATOM   1015   CD GLU   115       0.240 -92.230   1.520  1.00  0.00      BSYN  
ATOM   1016  OE1 GLU   115      -0.026 -91.817   2.615  1.00  0.00      BSYN  
ATOM   1017  OE2 GLU   115       1.426 -92.150   1.222  1.00  0.00      BSYN  
ATOM   1018    C GLU   115      -3.188 -95.576   0.176  1.00  0.00      BSYN  
ATOM   1019    O GLU   115      -2.736 -96.318   1.004  1.00  0.00      BSYN  
ATOM   1020    N GLY   116      -4.098 -95.833  -0.672  1.00  0.00      BSYN  
ATOM   1021    H GLY   116      -4.638 -95.135  -1.099  1.00  0.00      BSYN  
ATOM   1022   CA GLY   116      -4.761 -97.166  -0.722  1.00  0.00      BSYN  
ATOM   1023    C GLY   116      -5.643 -97.301  -1.927  1.00  0.00      BSYN  
ATOM   1024    O GLY   116      -6.311 -96.334  -2.370  1.00  0.00      BSYN  
ATOM   1025    N GLU   117      -5.804 -98.623  -2.246  1.00  0.00      BSYN  
ATOM   1026    H GLU   117      -5.645 -99.296  -1.551  1.00  0.00      BSYN  
ATOM   1027   CA GLU   117      -6.479 -99.028  -3.473  1.00  0.00      BSYN  
ATOM   1028   CB GLU   117      -5.709-100.038  -4.195  1.00  0.00      BSYN  
ATOM   1029   CG GLU   117      -4.467 -99.596  -4.860  1.00  0.00      BSYN  
ATOM   1030   CD GLU   117      -3.872-100.483  -5.970  1.00  0.00      BSYN  
ATOM   1031  OE1 GLU   117      -4.000-100.033  -7.127  1.00  0.00      BSYN  
ATOM   1032  OE2 GLU   117      -3.262-101.511  -5.646  1.00  0.00      BSYN  
ATOM   1033    C GLU   117      -7.931 -99.446  -3.181  1.00  0.00      BSYN  
ATOM   1034    O GLU   117      -8.495 -99.587  -2.086  1.00  0.00      BSYN  
ATOM   1035    N SER   118      -8.657 -99.864  -4.269  1.00  0.00      BSYN  
ATOM   1036    H SER   118      -8.235 -99.956  -5.149  1.00  0.00      BSYN  
ATOM   1037   CA SER   118     -10.126-100.042  -4.129  1.00  0.00      BSYN  
ATOM   1038   CB SER   118     -10.737-100.133  -5.587  1.00  0.00      BSYN  
ATOM   1039   OG SER   118     -10.185 -98.969  -6.191  1.00  0.00      BSYN  
ATOM   1040   HG SER   118     -10.414 -98.762  -7.101  1.00  0.00      BSYN  
ATOM   1041    C SER   118     -10.555-101.305  -3.389  1.00  0.00      BSYN  
ATOM   1042    O SER   118     -10.318-102.474  -3.731  1.00  0.00      BSYN  
ATOM   1043    N TYR   119     -11.166-100.899  -2.318  1.00  0.00      BSYN  
ATOM   1044    H TYR   119     -11.276 -99.942  -2.137  1.00  0.00      BSYN  
ATOM   1045   CA TYR   119     -11.849-101.859  -1.439  1.00  0.00      BSYN  
ATOM   1046   CB TYR   119     -10.753-102.584  -0.543  1.00  0.00      BSYN  
ATOM   1047   CG TYR   119     -11.140-103.828   0.186  1.00  0.00      BSYN  
ATOM   1048  CD1 TYR   119     -10.534-105.049  -0.095  1.00  0.00      BSYN  
ATOM   1049  CE1 TYR   119     -10.915-106.098   0.637  1.00  0.00      BSYN  
ATOM   1050  CD2 TYR   119     -11.933-103.715   1.318  1.00  0.00      BSYN  
ATOM   1051  CE2 TYR   119     -12.285-104.868   2.069  1.00  0.00      BSYN  
ATOM   1052   CZ TYR   119     -11.781-106.001   1.600  1.00  0.00      BSYN  
ATOM   1053   OH TYR   119     -12.156-107.243   2.164  1.00  0.00      BSYN  
ATOM   1054   HH TYR   119     -11.481-107.817   2.534  1.00  0.00      BSYN  
ATOM   1055    C TYR   119     -12.827-100.956  -0.648  1.00  0.00      BSYN  
ATOM   1056    O TYR   119     -12.411-100.135   0.188  1.00  0.00      BSYN  
ATOM   1057    N GLU   120     -14.165-101.117  -0.880  1.00  0.00      BSYN  
ATOM   1058    H GLU   120     -14.816-100.619  -0.343  1.00  0.00      BSYN  
ATOM   1059   CA GLU   120     -14.628-101.926  -1.968  1.00  0.00      BSYN  
ATOM   1060   CB GLU   120     -15.717-102.963  -1.649  1.00  0.00      BSYN  
ATOM   1061   CG GLU   120     -15.444-103.941  -0.577  1.00  0.00      BSYN  
ATOM   1062   CD GLU   120     -16.493-105.031  -0.553  1.00  0.00      BSYN  
ATOM   1063  OE1 GLU   120     -17.438-104.845   0.263  1.00  0.00      BSYN  
ATOM   1064  OE2 GLU   120     -16.293-106.053  -1.224  1.00  0.00      BSYN  
ATOM   1065    C GLU   120     -15.086-101.130  -3.153  1.00  0.00      BSYN  
ATOM   1066    O GLU   120     -15.835-100.109  -3.017  1.00  0.00      BSYN  
ATOM   1067    N ASP   121     -14.690-101.728  -4.245  1.00  0.00      BSYN  
ATOM   1068    H ASP   121     -14.006-102.409  -4.077  1.00  0.00      BSYN  
ATOM   1069   CA ASP   121     -15.204-101.421  -5.599  1.00  0.00      BSYN  
ATOM   1070   CB ASP   121     -14.334-102.058  -6.674  1.00  0.00      BSYN  
ATOM   1071   CG ASP   121     -14.313-101.371  -8.029  1.00  0.00      BSYN  
ATOM   1072  OD1 ASP   121     -15.083-101.851  -8.904  1.00  0.00      BSYN  
ATOM   1073  OD2 ASP   121     -13.440-100.457  -8.357  1.00  0.00      BSYN  
ATOM   1074    C ASP   121     -16.617-102.014  -5.779  1.00  0.00      BSYN  
ATOM   1075    O ASP   121     -16.858-103.177  -5.473  1.00  0.00      BSYN  
ATOM   1076    N PRO   122     -17.570-101.173  -6.313  1.00  0.00      BSYN  
ATOM   1077   CD PRO   122     -17.448 -99.749  -6.271  1.00  0.00      BSYN  
ATOM   1078   CA PRO   122     -18.948-101.529  -6.600  1.00  0.00      BSYN  
ATOM   1079   CB PRO   122     -19.500-100.243  -6.921  1.00  0.00      BSYN  
ATOM   1080   CG PRO   122     -18.824 -99.333  -5.975  1.00  0.00      BSYN  
ATOM   1081    C PRO   122     -19.299-102.506  -7.777  1.00  0.00      BSYN  
ATOM   1082    O PRO   122     -18.966-102.275  -8.947  1.00  0.00      BSYN  
ATOM   1083    N PRO   123     -20.120-103.529  -7.509  1.00  0.00      BSYN  
ATOM   1084   CD PRO   123     -20.824-103.947  -6.366  1.00  0.00      BSYN  
ATOM   1085   CA PRO   123     -20.269-104.555  -8.422  1.00  0.00      BSYN  
ATOM   1086   CB PRO   123     -20.427-105.827  -7.589  1.00  0.00      BSYN  
ATOM   1087   CG PRO   123     -20.499-105.434  -6.184  1.00  0.00      BSYN  
ATOM   1088    C PRO   123     -21.415-104.429  -9.447  1.00  0.00      BSYN  
ATOM   1089    O PRO   123     -22.140-103.412  -9.442  1.00  0.00      BSYN  
ATOM   1090    N GLN   124     -21.450-105.233 -10.546  1.00  0.00      BSYN  
ATOM   1091    H GLN   124     -20.865-106.017 -10.609  1.00  0.00      BSYN  
ATOM   1092   CA GLN   124     -22.308-104.827 -11.723  1.00  0.00      BSYN  
ATOM   1093   CB GLN   124     -21.380-103.884 -12.607  1.00  0.00      BSYN  
ATOM   1094   CG GLN   124     -21.992-103.224 -13.928  1.00  0.00      BSYN  
ATOM   1095   CD GLN   124     -21.093-102.358 -14.783  1.00  0.00      BSYN  
ATOM   1096  OE1 GLN   124     -20.705-102.662 -15.949  1.00  0.00      BSYN  
ATOM   1097  NE2 GLN   124     -20.540-101.220 -14.252  1.00  0.00      BSYN  
ATOM   1098 HE21 GLN   124     -20.840-100.864 -13.390  1.00  0.00      BSYN  
ATOM   1099 HE22 GLN   124     -19.790-100.956 -14.824  1.00  0.00      BSYN  
ATOM   1100    C GLN   124     -22.671-106.074 -12.544  1.00  0.00      BSYN  
ATOM   1101    O GLN   124     -21.762-106.687 -13.154  1.00  0.00      BSYN  
ATOM   1102    N GLU   125     -24.005-106.328 -12.701  1.00  0.00      BSYN  
ATOM   1103    H GLU   125     -24.619-105.788 -12.160  1.00  0.00      BSYN  
ATOM   1104   CA GLU   125     -24.288-107.520 -13.485  1.00  0.00      BSYN  
ATOM   1105   CB GLU   125     -25.621-107.915 -13.117  1.00  0.00      BSYN  
ATOM   1106   CG GLU   125     -26.250-109.213 -13.744  1.00  0.00      BSYN  
ATOM   1107   CD GLU   125     -27.585-109.686 -13.287  1.00  0.00      BSYN  
ATOM   1108  OE1 GLU   125     -28.523-108.978 -12.935  1.00  0.00      BSYN  
ATOM   1109  OE2 GLU   125     -27.756-110.880 -13.324  1.00  0.00      BSYN  
ATOM   1110    C GLU   125     -24.123-107.375 -14.973  1.00  0.00      BSYN  
ATOM   1111    O GLU   125     -24.919-106.836 -15.711  1.00  0.00      BSYN  
ATOM   1112    N GLU   126     -22.984-107.942 -15.305  1.00  0.00      BSYN  
ATOM   1113    H GLU   126     -22.404-108.435 -14.688  1.00  0.00      BSYN  
ATOM   1114   CA GLU   126     -22.646-107.988 -16.745  1.00  0.00      BSYN  
ATOM   1115   CB GLU   126     -21.175-107.929 -17.059  1.00  0.00      BSYN  
ATOM   1116   CG GLU   126     -20.585-106.613 -16.592  1.00  0.00      BSYN  
ATOM   1117   CD GLU   126     -19.297-105.998 -17.218  1.00  0.00      BSYN  
ATOM   1118  OE1 GLU   126     -18.811-104.982 -16.806  1.00  0.00      BSYN  
ATOM   1119  OE2 GLU   126     -18.729-106.616 -18.104  1.00  0.00      BSYN  
ATOM   1120    C GLU   126     -23.267-109.285 -17.406  1.00  0.00      BSYN  
ATOM   1121    O GLU   126     -22.803-110.414 -17.183  1.00  0.00      BSYN  
ATOM   1122    N TYR   127     -24.311-109.027 -18.142  1.00  0.00      BSYN  
ATOM   1123    H TYR   127     -24.551-108.088 -18.283  1.00  0.00      BSYN  
ATOM   1124   CA TYR   127     -24.729-110.053 -19.062  1.00  0.00      BSYN  
ATOM   1125   CB TYR   127     -26.113-109.948 -19.674  1.00  0.00      BSYN  
ATOM   1126   CG TYR   127     -27.304-109.443 -18.939  1.00  0.00      BSYN  
ATOM   1127  CD1 TYR   127     -27.638-109.769 -17.616  1.00  0.00      BSYN  
ATOM   1128  CE1 TYR   127     -28.900-109.495 -17.187  1.00  0.00      BSYN  
ATOM   1129  CD2 TYR   127     -28.122-108.664 -19.728  1.00  0.00      BSYN  
ATOM   1130  CE2 TYR   127     -29.394-108.374 -19.216  1.00  0.00      BSYN  
ATOM   1131   CZ TYR   127     -29.751-108.826 -17.949  1.00  0.00      BSYN  
ATOM   1132   OH TYR   127     -30.989-108.671 -17.430  1.00  0.00      BSYN  
ATOM   1133   HH TYR   127     -31.353-109.549 -17.296  1.00  0.00      BSYN  
ATOM   1134    C TYR   127     -23.685-110.300 -20.249  1.00  0.00      BSYN  
ATOM   1135    O TYR   127     -23.493-109.433 -21.109  1.00  0.00      BSYN  
ATOM   1136    N GLN   128     -23.111-111.472 -20.386  1.00  0.00      BSYN  
ATOM   1137    H GLN   128     -22.294-111.491 -20.928  1.00  0.00      BSYN  
ATOM   1138   CA GLN   128     -23.707-112.728 -19.950  1.00  0.00      BSYN  
ATOM   1139   CB GLN   128     -24.387-113.533 -21.013  1.00  0.00      BSYN  
ATOM   1140   CG GLN   128     -25.695-112.997 -21.575  1.00  0.00      BSYN  
ATOM   1141   CD GLN   128     -26.711-113.838 -22.341  1.00  0.00      BSYN  
ATOM   1142  OE1 GLN   128     -26.718-115.112 -22.258  1.00  0.00      BSYN  
ATOM   1143  NE2 GLN   128     -27.784-113.245 -22.953  1.00  0.00      BSYN  
ATOM   1144 HE21 GLN   128     -28.482-113.844 -23.289  1.00  0.00      BSYN  
ATOM   1145 HE22 GLN   128     -27.934-112.290 -23.115  1.00  0.00      BSYN  
ATOM   1146    C GLN   128     -22.896-113.712 -19.009  1.00  0.00      BSYN  
ATOM   1147    O GLN   128     -22.106-114.530 -19.545  1.00  0.00      BSYN  
ATOM   1148    N GLU   129     -23.198-113.432 -17.753  1.00  0.00      BSYN  
ATOM   1149    H GLU   129     -23.820-112.709 -17.527  1.00  0.00      BSYN  
ATOM   1150   CA GLU   129     -22.475-114.209 -16.805  1.00  0.00      BSYN  
ATOM   1151   CB GLU   129     -22.387-113.535 -15.465  1.00  0.00      BSYN  
ATOM   1152   CG GLU   129     -20.866-113.887 -15.075  1.00  0.00      BSYN  
ATOM   1153   CD GLU   129     -20.356-113.915 -13.589  1.00  0.00      BSYN  
ATOM   1154  OE1 GLU   129     -19.120-113.906 -13.427  1.00  0.00      BSYN  
ATOM   1155  OE2 GLU   129     -21.087-113.898 -12.598  1.00  0.00      BSYN  
ATOM   1156    C GLU   129     -23.036-115.625 -16.536  1.00  0.00      BSYN  
ATOM   1157    O GLU   129     -24.279-115.743 -16.431  1.00  0.00      BSYN  
ATOM   1158    N TYR   130     -22.230-116.619 -16.488  1.00  0.00      BSYN  
ATOM   1159    H TYR   130     -21.255-116.527 -16.459  1.00  0.00      BSYN  
ATOM   1160   CA TYR   130     -22.738-118.005 -16.366  1.00  0.00      BSYN  
ATOM   1161   CB TYR   130     -21.859-118.926 -17.344  1.00  0.00      BSYN  
ATOM   1162   CG TYR   130     -22.454-120.373 -17.394  1.00  0.00      BSYN  
ATOM   1163  CD1 TYR   130     -23.864-120.561 -17.441  1.00  0.00      BSYN  
ATOM   1164  CE1 TYR   130     -24.306-121.805 -17.665  1.00  0.00      BSYN  
ATOM   1165  CD2 TYR   130     -21.577-121.412 -17.398  1.00  0.00      BSYN  
ATOM   1166  CE2 TYR   130     -22.074-122.672 -17.804  1.00  0.00      BSYN  
ATOM   1167   CZ TYR   130     -23.399-122.907 -17.846  1.00  0.00      BSYN  
ATOM   1168   OH TYR   130     -23.786-124.249 -17.906  1.00  0.00      BSYN  
ATOM   1169   HH TYR   130     -24.675-124.446 -17.603  1.00  0.00      BSYN  
ATOM   1170    C TYR   130     -23.008-118.526 -14.982  1.00  0.00      BSYN  
ATOM   1171    O TYR   130     -22.084-119.009 -14.266  1.00  0.00      BSYN  
ATOM   1172    N GLU   131     -24.290-118.412 -14.678  1.00  0.00      BSYN  
ATOM   1173    H GLU   131     -24.827-117.975 -15.371  1.00  0.00      BSYN  
ATOM   1174   CA GLU   131     -24.733-118.727 -13.298  1.00  0.00      BSYN  
ATOM   1175   CB GLU   131     -26.175-118.364 -13.089  1.00  0.00      BSYN  
ATOM   1176   CG GLU   131     -26.655-117.021 -13.488  1.00  0.00      BSYN  
ATOM   1177   CD GLU   131     -28.178-116.911 -13.597  1.00  0.00      BSYN  
ATOM   1178  OE1 GLU   131     -28.818-116.476 -12.608  1.00  0.00      BSYN  
ATOM   1179  OE2 GLU   131     -28.734-117.038 -14.648  1.00  0.00      BSYN  
ATOM   1180    C GLU   131     -24.546-120.200 -12.960  1.00  0.00      BSYN  
ATOM   1181    O GLU   131     -25.023-121.048 -13.801  1.00  0.00      BSYN  
ATOM   1182    N PRO   132     -23.771-120.645 -11.952  1.00  0.00      BSYN  
ATOM   1183   CD PRO   132     -23.079-119.745 -10.872  1.00  0.00      BSYN  
ATOM   1184   CA PRO   132     -23.383-122.109 -11.563  1.00  0.00      BSYN  
ATOM   1185   CB PRO   132     -22.010-121.956 -10.916  1.00  0.00      BSYN  
ATOM   1186   CG PRO   132     -21.854-120.581 -10.460  1.00  0.00      BSYN  
ATOM   1187    C PRO   132     -24.319-122.982 -10.692  1.00  0.00      BSYN  
ATOM   1188    O PRO   132     -25.402-122.599 -10.300  1.00  0.00      BSYN  
ATOM   1189    N GLU   133     -23.828-124.207 -10.262  1.00  0.00      BSYN  
ATOM   1190    H GLU   133     -22.923-124.388 -10.591  1.00  0.00      BSYN  
ATOM   1191   CA GLU   133     -24.761-125.227  -9.664  1.00  0.00      BSYN  
ATOM   1192   CB GLU   133     -25.265-126.326 -10.619  1.00  0.00      BSYN  
ATOM   1193   CG GLU   133     -26.391-125.827 -11.500  1.00  0.00      BSYN  
ATOM   1194   CD GLU   133     -27.729-126.393 -11.349  1.00  0.00      BSYN  
ATOM   1195  OE1 GLU   133     -27.867-127.649 -11.180  1.00  0.00      BSYN  
ATOM   1196  OE2 GLU   133     -28.694-125.601 -11.274  1.00  0.00      BSYN  
ATOM   1197    C GLU   133     -24.321-125.963  -8.349  1.00  0.00      BSYN  
ATOM   1198    O GLU   133     -23.129-125.898  -8.045  1.00  0.00      BSYN  
ATOM   1199    N ALA   134     -25.272-126.447  -7.516  1.00  0.00      BSYN  
ATOM   1200    H ALA   134     -26.218-126.282  -7.710  1.00  0.00      BSYN  
ATOM   1201   CA ALA   134     -24.877-127.214  -6.356  1.00  0.00      BSYN  
ATOM   1202   CB ALA   134     -24.848-126.265  -5.052  1.00  0.00      BSYN  
ATOM   1203    C ALA   134     -25.690-128.516  -5.965  1.00  0.00      BSYN  
ATOM   1204  OT1 ALA   134     -25.178-129.256  -5.135  1.00  0.00      BSYN  
ATOM   1205  OT2 ALA   134     -26.732-128.701  -6.651  1.00  0.00      BSYN  
END
