# Supplementary material for: Data set of intrinsically disordered proteins analysed at a local protein conformation level
Source: Data Brief. 2020 Mar 5;29:105383. doi: 10.1016/j.dib.2020.105383 (PMC7078294; doi:10.1016/j.dib.2020.105383)
Supplement: Supplementary file 1 [file mmc1.zip › the data/1-DATA/PED1AAD-pdb/1AAD-191.pdb]

CRYST1    1.000    1.000    1.000  90.00  90.00  90.00 P 1           1
ATOM      1  HT1 MET     1      -7.550 -71.173 -23.423  1.00  0.00      BSYN  
ATOM      2  HT2 MET     1      -7.040 -71.382 -21.790  1.00  0.00      BSYN  
ATOM      3    N MET     1      -6.881 -70.875 -22.684  1.00  0.00      BSYN  
ATOM      4  HT3 MET     1      -5.890 -71.106 -22.899  1.00  0.00      BSYN  
ATOM      5   CA MET     1      -6.903 -69.400 -22.363  1.00  0.00      BSYN  
ATOM      6   CB MET     1      -8.099 -68.975 -21.531  1.00  0.00      BSYN  
ATOM      7   CG MET     1      -9.595 -69.299 -22.048  1.00  0.00      BSYN  
ATOM      8   SD MET     1     -10.115 -71.026 -22.079  1.00  0.00      BSYN  
ATOM      9   CE MET     1      -9.952 -71.569 -23.710  1.00  0.00      BSYN  
ATOM     10    C MET     1      -5.634 -69.365 -21.441  1.00  0.00      BSYN  
ATOM     11    O MET     1      -5.274 -70.220 -20.675  1.00  0.00      BSYN  
ATOM     12    N ASP     2      -4.838 -68.360 -21.529  1.00  0.00      BSYN  
ATOM     13    H ASP     2      -5.148 -67.553 -21.993  1.00  0.00      BSYN  
ATOM     14   CA ASP     2      -3.442 -68.356 -20.996  1.00  0.00      BSYN  
ATOM     15   CB ASP     2      -2.504 -67.302 -21.620  1.00  0.00      BSYN  
ATOM     16   CG ASP     2      -0.997 -67.363 -21.330  1.00  0.00      BSYN  
ATOM     17  OD1 ASP     2      -0.505 -66.385 -20.789  1.00  0.00      BSYN  
ATOM     18  OD2 ASP     2      -0.324 -68.313 -21.732  1.00  0.00      BSYN  
ATOM     19    C ASP     2      -3.348 -68.076 -19.533  1.00  0.00      BSYN  
ATOM     20    O ASP     2      -3.304 -67.013 -18.951  1.00  0.00      BSYN  
ATOM     21    N VAL     3      -3.232 -69.183 -18.889  1.00  0.00      BSYN  
ATOM     22    H VAL     3      -3.014 -69.940 -19.472  1.00  0.00      BSYN  
ATOM     23   CA VAL     3      -3.181 -69.370 -17.389  1.00  0.00      BSYN  
ATOM     24   CB VAL     3      -3.308 -70.909 -16.969  1.00  0.00      BSYN  
ATOM     25  CG1 VAL     3      -4.728 -71.357 -17.386  1.00  0.00      BSYN  
ATOM     26  CG2 VAL     3      -2.356 -71.786 -17.682  1.00  0.00      BSYN  
ATOM     27    C VAL     3      -1.931 -68.863 -16.743  1.00  0.00      BSYN  
ATOM     28    O VAL     3      -0.957 -68.604 -17.443  1.00  0.00      BSYN  
ATOM     29    N PHE     4      -1.948 -68.681 -15.419  1.00  0.00      BSYN  
ATOM     30    H PHE     4      -2.544 -69.159 -14.805  1.00  0.00      BSYN  
ATOM     31   CA PHE     4      -1.130 -67.676 -14.679  1.00  0.00      BSYN  
ATOM     32   CB PHE     4      -2.094 -66.448 -14.357  1.00  0.00      BSYN  
ATOM     33   CG PHE     4      -2.370 -65.442 -15.502  1.00  0.00      BSYN  
ATOM     34  CD1 PHE     4      -3.643 -65.175 -15.942  1.00  0.00      BSYN  
ATOM     35  CD2 PHE     4      -1.333 -64.685 -15.915  1.00  0.00      BSYN  
ATOM     36  CE1 PHE     4      -3.943 -64.056 -16.704  1.00  0.00      BSYN  
ATOM     37  CE2 PHE     4      -1.676 -63.667 -16.824  1.00  0.00      BSYN  
ATOM     38   CZ PHE     4      -2.935 -63.391 -17.253  1.00  0.00      BSYN  
ATOM     39    C PHE     4      -0.574 -68.299 -13.384  1.00  0.00      BSYN  
ATOM     40    O PHE     4      -1.295 -69.117 -12.831  1.00  0.00      BSYN  
ATOM     41    N MET     5       0.527 -67.834 -12.864  1.00  0.00      BSYN  
ATOM     42    H MET     5       0.919 -67.199 -13.499  1.00  0.00      BSYN  
ATOM     43   CA MET     5       1.297 -68.286 -11.750  1.00  0.00      BSYN  
ATOM     44   CB MET     5       2.685 -67.588 -12.036  1.00  0.00      BSYN  
ATOM     45   CG MET     5       3.465 -67.865 -13.359  1.00  0.00      BSYN  
ATOM     46   SD MET     5       5.048 -67.066 -13.255  1.00  0.00      BSYN  
ATOM     47   CE MET     5       4.584 -65.830 -14.415  1.00  0.00      BSYN  
ATOM     48    C MET     5       0.728 -67.870 -10.435  1.00  0.00      BSYN  
ATOM     49    O MET     5       1.120 -68.348  -9.344  1.00  0.00      BSYN  
ATOM     50    N LYS     6      -0.087 -66.887 -10.424  1.00  0.00      BSYN  
ATOM     51    H LYS     6      -0.149 -66.298 -11.204  1.00  0.00      BSYN  
ATOM     52   CA LYS     6      -0.684 -66.331  -9.255  1.00  0.00      BSYN  
ATOM     53   CB LYS     6      -1.125 -64.909  -9.496  1.00  0.00      BSYN  
ATOM     54   CG LYS     6      -1.825 -64.286  -8.281  1.00  0.00      BSYN  
ATOM     55   CD LYS     6      -0.913 -63.945  -7.199  1.00  0.00      BSYN  
ATOM     56   CE LYS     6      -1.594 -63.439  -5.922  1.00  0.00      BSYN  
ATOM     57   NZ LYS     6      -1.934 -64.539  -5.135  1.00  0.00      BSYN  
ATOM     58  HZ1 LYS     6      -0.976 -64.935  -5.053  1.00  0.00      BSYN  
ATOM     59  HZ2 LYS     6      -2.278 -64.306  -4.181  1.00  0.00      BSYN  
ATOM     60  HZ3 LYS     6      -2.563 -65.212  -5.617  1.00  0.00      BSYN  
ATOM     61    C LYS     6      -1.915 -67.228  -9.136  1.00  0.00      BSYN  
ATOM     62    O LYS     6      -2.069 -67.942  -8.151  1.00  0.00      BSYN  
ATOM     63    N GLY     7      -2.790 -67.219 -10.172  1.00  0.00      BSYN  
ATOM     64    H GLY     7      -2.461 -66.617 -10.872  1.00  0.00      BSYN  
ATOM     65   CA GLY     7      -4.071 -67.909 -10.225  1.00  0.00      BSYN  
ATOM     66    C GLY     7      -4.531 -68.114 -11.712  1.00  0.00      BSYN  
ATOM     67    O GLY     7      -4.320 -67.295 -12.585  1.00  0.00      BSYN  
ATOM     68    N LEU     8      -5.068 -69.258 -12.024  1.00  0.00      BSYN  
ATOM     69    H LEU     8      -5.455 -69.352 -12.919  1.00  0.00      BSYN  
ATOM     70   CA LEU     8      -5.406 -70.385 -11.033  1.00  0.00      BSYN  
ATOM     71   CB LEU     8      -6.910 -70.572 -11.293  1.00  0.00      BSYN  
ATOM     72   CG LEU     8      -8.135 -69.697 -10.855  1.00  0.00      BSYN  
ATOM     73  CD1 LEU     8      -9.349 -70.276 -11.475  1.00  0.00      BSYN  
ATOM     74  CD2 LEU     8      -8.220 -69.757  -9.316  1.00  0.00      BSYN  
ATOM     75    C LEU     8      -4.566 -71.630 -11.118  1.00  0.00      BSYN  
ATOM     76    O LEU     8      -4.467 -72.172 -12.243  1.00  0.00      BSYN  
ATOM     77    N SER     9      -4.051 -72.130 -10.010  1.00  0.00      BSYN  
ATOM     78    H SER     9      -4.364 -71.952  -9.099  1.00  0.00      BSYN  
ATOM     79   CA SER     9      -2.925 -73.059  -9.933  1.00  0.00      BSYN  
ATOM     80   CB SER     9      -1.707 -72.251  -9.723  1.00  0.00      BSYN  
ATOM     81   OG SER     9      -1.216 -71.411 -10.872  1.00  0.00      BSYN  
ATOM     82   HG SER     9      -1.570 -70.528 -10.743  1.00  0.00      BSYN  
ATOM     83    C SER     9      -3.010 -74.180  -8.945  1.00  0.00      BSYN  
ATOM     84    O SER     9      -2.587 -74.193  -7.816  1.00  0.00      BSYN  
ATOM     85    N MET    10      -3.633 -75.257  -9.407  1.00  0.00      BSYN  
ATOM     86    H MET    10      -3.598 -75.377 -10.379  1.00  0.00      BSYN  
ATOM     87   CA MET    10      -4.053 -76.503  -8.768  1.00  0.00      BSYN  
ATOM     88   CB MET    10      -4.964 -77.495  -9.564  1.00  0.00      BSYN  
ATOM     89   CG MET    10      -5.425 -78.611  -8.778  1.00  0.00      BSYN  
ATOM     90   SD MET    10      -6.670 -79.528  -9.674  1.00  0.00      BSYN  
ATOM     91   CE MET    10      -8.132 -78.502  -9.367  1.00  0.00      BSYN  
ATOM     92    C MET    10      -2.849 -77.399  -8.414  1.00  0.00      BSYN  
ATOM     93    O MET    10      -2.525 -77.485  -7.229  1.00  0.00      BSYN  
ATOM     94    N ALA    11      -2.116 -78.036  -9.331  1.00  0.00      BSYN  
ATOM     95    H ALA    11      -2.697 -78.306 -10.073  1.00  0.00      BSYN  
ATOM     96   CA ALA    11      -0.713 -78.529  -9.185  1.00  0.00      BSYN  
ATOM     97   CB ALA    11      -0.290 -79.305 -10.485  1.00  0.00      BSYN  
ATOM     98    C ALA    11       0.114 -77.258  -9.237  1.00  0.00      BSYN  
ATOM     99    O ALA    11      -0.237 -76.396  -9.923  1.00  0.00      BSYN  
ATOM    100    N LYS    12       1.086 -77.045  -8.445  1.00  0.00      BSYN  
ATOM    101    H LYS    12       1.367 -77.797  -7.882  1.00  0.00      BSYN  
ATOM    102   CA LYS    12       1.952 -75.810  -8.469  1.00  0.00      BSYN  
ATOM    103   CB LYS    12       2.063 -75.169  -7.116  1.00  0.00      BSYN  
ATOM    104   CG LYS    12       0.767 -75.017  -6.284  1.00  0.00      BSYN  
ATOM    105   CD LYS    12       1.177 -74.659  -4.821  1.00  0.00      BSYN  
ATOM    106   CE LYS    12       1.945 -75.708  -4.000  1.00  0.00      BSYN  
ATOM    107   NZ LYS    12       1.838 -75.111  -2.658  1.00  0.00      BSYN  
ATOM    108  HZ1 LYS    12       2.007 -74.090  -2.555  1.00  0.00      BSYN  
ATOM    109  HZ2 LYS    12       0.904 -75.447  -2.345  1.00  0.00      BSYN  
ATOM    110  HZ3 LYS    12       2.476 -75.568  -1.976  1.00  0.00      BSYN  
ATOM    111    C LYS    12       3.319 -75.936  -9.015  1.00  0.00      BSYN  
ATOM    112    O LYS    12       3.949 -74.924  -9.241  1.00  0.00      BSYN  
ATOM    113    N GLU    13       3.783 -77.186  -9.015  1.00  0.00      BSYN  
ATOM    114    H GLU    13       3.208 -77.942  -8.774  1.00  0.00      BSYN  
ATOM    115   CA GLU    13       5.022 -77.510  -9.707  1.00  0.00      BSYN  
ATOM    116   CB GLU    13       5.710 -78.455  -8.750  1.00  0.00      BSYN  
ATOM    117   CG GLU    13       6.126 -77.928  -7.358  1.00  0.00      BSYN  
ATOM    118   CD GLU    13       5.082 -77.724  -6.327  1.00  0.00      BSYN  
ATOM    119  OE1 GLU    13       4.078 -78.425  -6.322  1.00  0.00      BSYN  
ATOM    120  OE2 GLU    13       5.348 -76.946  -5.405  1.00  0.00      BSYN  
ATOM    121    C GLU    13       4.881 -77.990 -11.088  1.00  0.00      BSYN  
ATOM    122    O GLU    13       3.919 -78.664 -11.501  1.00  0.00      BSYN  
ATOM    123    N GLY    14       6.012 -77.665 -11.807  1.00  0.00      BSYN  
ATOM    124    H GLY    14       6.808 -77.213 -11.454  1.00  0.00      BSYN  
ATOM    125   CA GLY    14       6.022 -78.116 -13.251  1.00  0.00      BSYN  
ATOM    126    C GLY    14       5.856 -77.104 -14.361  1.00  0.00      BSYN  
ATOM    127    O GLY    14       6.529 -76.088 -14.394  1.00  0.00      BSYN  
ATOM    128    N VAL    15       4.928 -77.436 -15.188  1.00  0.00      BSYN  
ATOM    129    H VAL    15       4.402 -78.253 -15.059  1.00  0.00      BSYN  
ATOM    130   CA VAL    15       4.564 -76.640 -16.302  1.00  0.00      BSYN  
ATOM    131   CB VAL    15       4.699 -77.367 -17.704  1.00  0.00      BSYN  
ATOM    132  CG1 VAL    15       4.356 -76.292 -18.637  1.00  0.00      BSYN  
ATOM    133  CG2 VAL    15       6.188 -77.602 -18.095  1.00  0.00      BSYN  
ATOM    134    C VAL    15       3.072 -76.201 -16.125  1.00  0.00      BSYN  
ATOM    135    O VAL    15       2.010 -76.918 -16.380  1.00  0.00      BSYN  
ATOM    136    N VAL    16       3.002 -74.838 -15.861  1.00  0.00      BSYN  
ATOM    137    H VAL    16       3.861 -74.371 -15.805  1.00  0.00      BSYN  
ATOM    138   CA VAL    16       1.827 -74.184 -15.483  1.00  0.00      BSYN  
ATOM    139   CB VAL    16       2.289 -73.153 -14.503  1.00  0.00      BSYN  
ATOM    140  CG1 VAL    16       1.238 -72.057 -14.344  1.00  0.00      BSYN  
ATOM    141  CG2 VAL    16       2.535 -73.568 -13.107  1.00  0.00      BSYN  
ATOM    142    C VAL    16       1.187 -73.654 -16.737  1.00  0.00      BSYN  
ATOM    143    O VAL    16      -0.034 -73.748 -16.960  1.00  0.00      BSYN  
ATOM    144    N ALA    17       1.909 -72.972 -17.651  1.00  0.00      BSYN  
ATOM    145    H ALA    17       2.842 -73.106 -17.920  1.00  0.00      BSYN  
ATOM    146   CA ALA    17       1.374 -72.077 -18.644  1.00  0.00      BSYN  
ATOM    147   CB ALA    17       1.744 -70.591 -18.278  1.00  0.00      BSYN  
ATOM    148    C ALA    17       1.703 -72.302 -20.136  1.00  0.00      BSYN  
ATOM    149    O ALA    17       2.870 -72.295 -20.471  1.00  0.00      BSYN  
ATOM    150    N ALA    18       0.766 -72.576 -21.015  1.00  0.00      BSYN  
ATOM    151    H ALA    18       0.966 -72.853 -21.933  1.00  0.00      BSYN  
ATOM    152   CA ALA    18      -0.720 -72.546 -20.841  1.00  0.00      BSYN  
ATOM    153   CB ALA    18      -1.362 -71.712 -21.927  1.00  0.00      BSYN  
ATOM    154    C ALA    18      -1.237 -74.048 -20.910  1.00  0.00      BSYN  
ATOM    155    O ALA    18      -1.535 -74.512 -22.020  1.00  0.00      BSYN  
ATOM    156    N ALA    19      -1.064 -74.631 -19.742  1.00  0.00      BSYN  
ATOM    157    H ALA    19      -0.656 -74.038 -19.077  1.00  0.00      BSYN  
ATOM    158   CA ALA    19      -1.544 -75.932 -19.392  1.00  0.00      BSYN  
ATOM    159   CB ALA    19      -0.881 -76.634 -18.170  1.00  0.00      BSYN  
ATOM    160    C ALA    19      -2.997 -75.946 -18.909  1.00  0.00      BSYN  
ATOM    161    O ALA    19      -3.369 -75.229 -17.969  1.00  0.00      BSYN  
ATOM    162    N GLU    20      -3.958 -76.683 -19.535  1.00  0.00      BSYN  
ATOM    163    H GLU    20      -3.669 -77.321 -20.220  1.00  0.00      BSYN  
ATOM    164   CA GLU    20      -5.326 -76.716 -19.142  1.00  0.00      BSYN  
ATOM    165   CB GLU    20      -5.983 -76.796 -20.370  1.00  0.00      BSYN  
ATOM    166   CG GLU    20      -7.225 -75.933 -20.343  1.00  0.00      BSYN  
ATOM    167   CD GLU    20      -7.197 -74.838 -21.497  1.00  0.00      BSYN  
ATOM    168  OE1 GLU    20      -7.948 -75.088 -22.417  1.00  0.00      BSYN  
ATOM    169  OE2 GLU    20      -6.515 -73.846 -21.542  1.00  0.00      BSYN  
ATOM    170    C GLU    20      -5.624 -77.904 -18.204  1.00  0.00      BSYN  
ATOM    171    O GLU    20      -6.376 -78.850 -18.466  1.00  0.00      BSYN  
ATOM    172    N LYS    21      -4.739 -77.831 -17.191  1.00  0.00      BSYN  
ATOM    173    H LYS    21      -4.299 -76.963 -17.072  1.00  0.00      BSYN  
ATOM    174   CA LYS    21      -4.690 -78.753 -16.016  1.00  0.00      BSYN  
ATOM    175   CB LYS    21      -3.216 -78.951 -15.515  1.00  0.00      BSYN  
ATOM    176   CG LYS    21      -2.680 -77.582 -15.085  1.00  0.00      BSYN  
ATOM    177   CD LYS    21      -1.205 -77.892 -14.622  1.00  0.00      BSYN  
ATOM    178   CE LYS    21      -0.723 -76.609 -13.820  1.00  0.00      BSYN  
ATOM    179   NZ LYS    21       0.673 -76.763 -13.583  1.00  0.00      BSYN  
ATOM    180  HZ1 LYS    21       1.035 -75.897 -13.136  1.00  0.00      BSYN  
ATOM    181  HZ2 LYS    21       0.820 -77.604 -12.989  1.00  0.00      BSYN  
ATOM    182  HZ3 LYS    21       1.175 -76.827 -14.491  1.00  0.00      BSYN  
ATOM    183    C LYS    21      -5.800 -78.501 -15.003  1.00  0.00      BSYN  
ATOM    184    O LYS    21      -5.731 -78.852 -13.829  1.00  0.00      BSYN  
ATOM    185    N THR    22      -7.031 -78.049 -15.377  1.00  0.00      BSYN  
ATOM    186    H THR    22      -7.245 -78.085 -16.333  1.00  0.00      BSYN  
ATOM    187   CA THR    22      -8.059 -77.547 -14.551  1.00  0.00      BSYN  
ATOM    188   CB THR    22      -8.811 -76.310 -15.053  1.00  0.00      BSYN  
ATOM    189  OG1 THR    22      -7.718 -75.397 -15.335  1.00  0.00      BSYN  
ATOM    190  HG1 THR    22      -7.400 -75.889 -16.096  1.00  0.00      BSYN  
ATOM    191  CG2 THR    22      -9.677 -75.600 -13.867  1.00  0.00      BSYN  
ATOM    192    C THR    22      -9.113 -78.559 -14.160  1.00  0.00      BSYN  
ATOM    193    O THR    22      -9.929 -78.954 -14.972  1.00  0.00      BSYN  
ATOM    194    N LYS    23      -9.250 -79.002 -12.875  1.00  0.00      BSYN  
ATOM    195    H LYS    23      -8.571 -78.748 -12.215  1.00  0.00      BSYN  
ATOM    196   CA LYS    23     -10.399 -79.905 -12.553  1.00  0.00      BSYN  
ATOM    197   CB LYS    23     -10.074 -81.236 -11.792  1.00  0.00      BSYN  
ATOM    198   CG LYS    23     -11.243 -82.097 -11.872  1.00  0.00      BSYN  
ATOM    199   CD LYS    23     -11.535 -82.684 -10.530  1.00  0.00      BSYN  
ATOM    200   CE LYS    23     -13.096 -83.005 -10.639  1.00  0.00      BSYN  
ATOM    201   NZ LYS    23     -13.330 -84.003 -11.545  1.00  0.00      BSYN  
ATOM    202  HZ1 LYS    23     -14.244 -83.909 -12.033  1.00  0.00      BSYN  
ATOM    203  HZ2 LYS    23     -12.567 -84.053 -12.249  1.00  0.00      BSYN  
ATOM    204  HZ3 LYS    23     -13.265 -84.929 -11.077  1.00  0.00      BSYN  
ATOM    205    C LYS    23     -11.524 -79.093 -11.821  1.00  0.00      BSYN  
ATOM    206    O LYS    23     -11.437 -78.646 -10.721  1.00  0.00      BSYN  
ATOM    207    N GLN    24     -12.549 -78.967 -12.668  1.00  0.00      BSYN  
ATOM    208    H GLN    24     -12.456 -79.373 -13.555  1.00  0.00      BSYN  
ATOM    209   CA GLN    24     -13.796 -78.239 -12.310  1.00  0.00      BSYN  
ATOM    210   CB GLN    24     -14.337 -77.402 -13.478  1.00  0.00      BSYN  
ATOM    211   CG GLN    24     -15.500 -76.438 -13.087  1.00  0.00      BSYN  
ATOM    212   CD GLN    24     -16.296 -75.875 -14.207  1.00  0.00      BSYN  
ATOM    213  OE1 GLN    24     -16.260 -76.182 -15.358  1.00  0.00      BSYN  
ATOM    214  NE2 GLN    24     -17.022 -75.007 -13.600  1.00  0.00      BSYN  
ATOM    215 HE21 GLN    24     -16.751 -74.799 -12.681  1.00  0.00      BSYN  
ATOM    216 HE22 GLN    24     -17.711 -74.583 -14.153  1.00  0.00      BSYN  
ATOM    217    C GLN    24     -14.848 -79.271 -12.097  1.00  0.00      BSYN  
ATOM    218    O GLN    24     -15.039 -80.026 -13.078  1.00  0.00      BSYN  
ATOM    219    N GLY    25     -15.532 -79.336 -10.981  1.00  0.00      BSYN  
ATOM    220    H GLY    25     -15.339 -78.800 -10.184  1.00  0.00      BSYN  
ATOM    221   CA GLY    25     -16.728 -80.054 -10.924  1.00  0.00      BSYN  
ATOM    222    C GLY    25     -16.836 -81.076  -9.773  1.00  0.00      BSYN  
ATOM    223    O GLY    25     -16.115 -80.810  -8.793  1.00  0.00      BSYN  
ATOM    224    N VAL    26     -17.647 -82.133  -9.714  1.00  0.00      BSYN  
ATOM    225    H VAL    26     -17.472 -82.603  -8.873  1.00  0.00      BSYN  
ATOM    226   CA VAL    26     -18.689 -82.372 -10.707  1.00  0.00      BSYN  
ATOM    227   CB VAL    26     -18.978 -83.736 -11.104  1.00  0.00      BSYN  
ATOM    228  CG1 VAL    26     -17.774 -84.588 -11.455  1.00  0.00      BSYN  
ATOM    229  CG2 VAL    26     -19.487 -84.409  -9.908  1.00  0.00      BSYN  
ATOM    230    C VAL    26     -19.978 -81.549 -10.467  1.00  0.00      BSYN  
ATOM    231    O VAL    26     -20.282 -81.311  -9.280  1.00  0.00      BSYN  
ATOM    232    N THR    27     -20.676 -81.207 -11.612  1.00  0.00      BSYN  
ATOM    233    H THR    27     -20.255 -81.498 -12.447  1.00  0.00      BSYN  
ATOM    234   CA THR    27     -22.028 -80.553 -11.491  1.00  0.00      BSYN  
ATOM    235   CB THR    27     -21.959 -79.307 -12.154  1.00  0.00      BSYN  
ATOM    236  OG1 THR    27     -20.638 -78.629 -11.894  1.00  0.00      BSYN  
ATOM    237  HG1 THR    27     -20.659 -77.948 -11.219  1.00  0.00      BSYN  
ATOM    238  CG2 THR    27     -23.066 -78.388 -11.547  1.00  0.00      BSYN  
ATOM    239    C THR    27     -23.103 -81.410 -12.206  1.00  0.00      BSYN  
ATOM    240    O THR    27     -23.365 -81.260 -13.387  1.00  0.00      BSYN  
ATOM    241    N GLU    28     -23.633 -82.316 -11.447  1.00  0.00      BSYN  
ATOM    242    H GLU    28     -23.274 -82.482 -10.551  1.00  0.00      BSYN  
ATOM    243   CA GLU    28     -24.677 -83.270 -11.932  1.00  0.00      BSYN  
ATOM    244   CB GLU    28     -24.052 -84.604 -11.647  1.00  0.00      BSYN  
ATOM    245   CG GLU    28     -24.790 -85.699 -12.405  1.00  0.00      BSYN  
ATOM    246   CD GLU    28     -24.211 -87.129 -12.550  1.00  0.00      BSYN  
ATOM    247  OE1 GLU    28     -23.723 -87.600 -11.484  1.00  0.00      BSYN  
ATOM    248  OE2 GLU    28     -24.032 -87.642 -13.668  1.00  0.00      BSYN  
ATOM    249    C GLU    28     -26.018 -82.884 -11.302  1.00  0.00      BSYN  
ATOM    250    O GLU    28     -26.294 -83.288 -10.153  1.00  0.00      BSYN  
ATOM    251    N ALA    29     -26.821 -81.989 -11.980  1.00  0.00      BSYN  
ATOM    252    H ALA    29     -26.452 -81.589 -12.795  1.00  0.00      BSYN  
ATOM    253   CA ALA    29     -28.179 -81.691 -11.543  1.00  0.00      BSYN  
ATOM    254   CB ALA    29     -28.340 -80.312 -11.326  1.00  0.00      BSYN  
ATOM    255    C ALA    29     -29.069 -81.924 -12.798  1.00  0.00      BSYN  
ATOM    256    O ALA    29     -29.789 -82.903 -12.812  1.00  0.00      BSYN  
ATOM    257    N ALA    30     -29.058 -81.092 -13.785  1.00  0.00      BSYN  
ATOM    258    H ALA    30     -28.693 -80.182 -13.781  1.00  0.00      BSYN  
ATOM    259   CA ALA    30     -29.735 -81.428 -15.023  1.00  0.00      BSYN  
ATOM    260   CB ALA    30     -30.693 -80.387 -15.674  1.00  0.00      BSYN  
ATOM    261    C ALA    30     -28.645 -81.643 -16.028  1.00  0.00      BSYN  
ATOM    262    O ALA    30     -27.796 -80.783 -16.216  1.00  0.00      BSYN  
ATOM    263    N GLU    31     -28.586 -82.786 -16.650  1.00  0.00      BSYN  
ATOM    264    H GLU    31     -29.372 -83.372 -16.648  1.00  0.00      BSYN  
ATOM    265   CA GLU    31     -27.405 -83.231 -17.425  1.00  0.00      BSYN  
ATOM    266   CB GLU    31     -27.146 -84.742 -17.228  1.00  0.00      BSYN  
ATOM    267   CG GLU    31     -26.962 -85.301 -15.788  1.00  0.00      BSYN  
ATOM    268   CD GLU    31     -27.020 -86.786 -15.595  1.00  0.00      BSYN  
ATOM    269  OE1 GLU    31     -27.257 -87.187 -14.445  1.00  0.00      BSYN  
ATOM    270  OE2 GLU    31     -26.928 -87.584 -16.553  1.00  0.00      BSYN  
ATOM    271    C GLU    31     -27.151 -82.676 -18.801  1.00  0.00      BSYN  
ATOM    272    O GLU    31     -27.599 -83.014 -19.837  1.00  0.00      BSYN  
ATOM    273    N LYS    32     -26.105 -81.907 -18.723  1.00  0.00      BSYN  
ATOM    274    H LYS    32     -25.805 -81.589 -17.846  1.00  0.00      BSYN  
ATOM    275   CA LYS    32     -25.312 -81.385 -19.731  1.00  0.00      BSYN  
ATOM    276   CB LYS    32     -24.318 -80.324 -19.149  1.00  0.00      BSYN  
ATOM    277   CG LYS    32     -23.321 -79.531 -20.058  1.00  0.00      BSYN  
ATOM    278   CD LYS    32     -21.986 -79.070 -19.339  1.00  0.00      BSYN  
ATOM    279   CE LYS    32     -21.262 -80.235 -18.623  1.00  0.00      BSYN  
ATOM    280   NZ LYS    32     -20.057 -79.725 -17.877  1.00  0.00      BSYN  
ATOM    281  HZ1 LYS    32     -19.159 -79.767 -18.401  1.00  0.00      BSYN  
ATOM    282  HZ2 LYS    32     -20.192 -78.772 -17.484  1.00  0.00      BSYN  
ATOM    283  HZ3 LYS    32     -20.154 -80.243 -16.980  1.00  0.00      BSYN  
ATOM    284    C LYS    32     -24.704 -82.408 -20.712  1.00  0.00      BSYN  
ATOM    285    O LYS    32     -23.921 -83.203 -20.212  1.00  0.00      BSYN  
ATOM    286    N THR    33     -25.043 -82.229 -22.000  1.00  0.00      BSYN  
ATOM    287    H THR    33     -25.744 -81.543 -21.999  1.00  0.00      BSYN  
ATOM    288   CA THR    33     -24.578 -82.982 -23.146  1.00  0.00      BSYN  
ATOM    289   CB THR    33     -25.745 -83.336 -24.083  1.00  0.00      BSYN  
ATOM    290  OG1 THR    33     -26.036 -84.641 -23.700  1.00  0.00      BSYN  
ATOM    291  HG1 THR    33     -26.692 -85.001 -24.301  1.00  0.00      BSYN  
ATOM    292  CG2 THR    33     -25.480 -83.542 -25.555  1.00  0.00      BSYN  
ATOM    293    C THR    33     -23.412 -82.305 -23.887  1.00  0.00      BSYN  
ATOM    294    O THR    33     -23.317 -81.058 -24.033  1.00  0.00      BSYN  
ATOM    295    N LYS    34     -22.499 -83.148 -24.310  1.00  0.00      BSYN  
ATOM    296    H LYS    34     -22.155 -83.944 -23.854  1.00  0.00      BSYN  
ATOM    297   CA LYS    34     -21.605 -82.687 -25.364  1.00  0.00      BSYN  
ATOM    298   CB LYS    34     -20.290 -82.419 -24.719  1.00  0.00      BSYN  
ATOM    299   CG LYS    34     -19.336 -81.522 -25.568  1.00  0.00      BSYN  
ATOM    300   CD LYS    34     -18.007 -81.312 -24.959  1.00  0.00      BSYN  
ATOM    301   CE LYS    34     -17.322 -80.243 -25.687  1.00  0.00      BSYN  
ATOM    302   NZ LYS    34     -17.627 -78.890 -25.212  1.00  0.00      BSYN  
ATOM    303  HZ1 LYS    34     -16.783 -78.396 -24.858  1.00  0.00      BSYN  
ATOM    304  HZ2 LYS    34     -17.977 -78.345 -26.025  1.00  0.00      BSYN  
ATOM    305  HZ3 LYS    34     -18.373 -78.975 -24.493  1.00  0.00      BSYN  
ATOM    306    C LYS    34     -21.634 -83.674 -26.533  1.00  0.00      BSYN  
ATOM    307    O LYS    34     -21.579 -84.864 -26.341  1.00  0.00      BSYN  
ATOM    308    N GLU    35     -21.758 -83.079 -27.756  1.00  0.00      BSYN  
ATOM    309    H GLU    35     -21.809 -82.106 -27.860  1.00  0.00      BSYN  
ATOM    310   CA GLU    35     -21.983 -83.891 -28.973  1.00  0.00      BSYN  
ATOM    311   CB GLU    35     -23.255 -83.369 -29.660  1.00  0.00      BSYN  
ATOM    312   CG GLU    35     -23.316 -81.904 -29.894  1.00  0.00      BSYN  
ATOM    313   CD GLU    35     -24.522 -81.524 -30.710  1.00  0.00      BSYN  
ATOM    314  OE1 GLU    35     -25.614 -81.589 -30.208  1.00  0.00      BSYN  
ATOM    315  OE2 GLU    35     -24.261 -81.168 -31.845  1.00  0.00      BSYN  
ATOM    316    C GLU    35     -21.018 -84.263 -30.081  1.00  0.00      BSYN  
ATOM    317    O GLU    35     -21.460 -84.893 -31.011  1.00  0.00      BSYN  
ATOM    318    N GLY    36     -19.738 -83.867 -29.943  1.00  0.00      BSYN  
ATOM    319    H GLY    36     -19.355 -83.642 -29.070  1.00  0.00      BSYN  
ATOM    320   CA GLY    36     -18.613 -83.856 -30.853  1.00  0.00      BSYN  
ATOM    321    C GLY    36     -17.596 -84.963 -30.503  1.00  0.00      BSYN  
ATOM    322    O GLY    36     -16.674 -84.637 -29.674  1.00  0.00      BSYN  
ATOM    323    N VAL    37     -17.729 -86.224 -31.019  1.00  0.00      BSYN  
ATOM    324    H VAL    37     -18.495 -86.387 -31.608  1.00  0.00      BSYN  
ATOM    325   CA VAL    37     -16.681 -87.170 -30.739  1.00  0.00      BSYN  
ATOM    326   CB VAL    37     -17.212 -88.657 -30.752  1.00  0.00      BSYN  
ATOM    327  CG1 VAL    37     -17.932 -89.153 -29.525  1.00  0.00      BSYN  
ATOM    328  CG2 VAL    37     -18.137 -89.130 -31.894  1.00  0.00      BSYN  
ATOM    329    C VAL    37     -15.432 -86.953 -31.537  1.00  0.00      BSYN  
ATOM    330    O VAL    37     -15.348 -86.909 -32.761  1.00  0.00      BSYN  
ATOM    331    N LEU    38     -14.504 -86.513 -30.746  1.00  0.00      BSYN  
ATOM    332    H LEU    38     -14.788 -86.347 -29.823  1.00  0.00      BSYN  
ATOM    333   CA LEU    38     -13.094 -86.404 -31.020  1.00  0.00      BSYN  
ATOM    334   CB LEU    38     -12.402 -85.399 -30.103  1.00  0.00      BSYN  
ATOM    335   CG LEU    38     -12.586 -83.887 -30.065  1.00  0.00      BSYN  
ATOM    336  CD1 LEU    38     -12.031 -83.305 -28.815  1.00  0.00      BSYN  
ATOM    337  CD2 LEU    38     -11.811 -83.249 -31.256  1.00  0.00      BSYN  
ATOM    338    C LEU    38     -12.468 -87.751 -30.933  1.00  0.00      BSYN  
ATOM    339    O LEU    38     -12.497 -88.298 -29.885  1.00  0.00      BSYN  
ATOM    340    N TYR    39     -11.837 -88.308 -32.015  1.00  0.00      BSYN  
ATOM    341    H TYR    39     -11.416 -89.129 -31.685  1.00  0.00      BSYN  
ATOM    342   CA TYR    39     -11.585 -87.785 -33.331  1.00  0.00      BSYN  
ATOM    343   CB TYR    39     -10.140 -87.996 -33.562  1.00  0.00      BSYN  
ATOM    344   CG TYR    39      -9.234 -87.316 -32.511  1.00  0.00      BSYN  
ATOM    345  CD1 TYR    39      -8.626 -88.031 -31.489  1.00  0.00      BSYN  
ATOM    346  CE1 TYR    39      -7.825 -87.404 -30.620  1.00  0.00      BSYN  
ATOM    347  CD2 TYR    39      -9.007 -85.932 -32.481  1.00  0.00      BSYN  
ATOM    348  CE2 TYR    39      -8.222 -85.297 -31.562  1.00  0.00      BSYN  
ATOM    349   CZ TYR    39      -7.585 -86.054 -30.608  1.00  0.00      BSYN  
ATOM    350   OH TYR    39      -6.698 -85.464 -29.688  1.00  0.00      BSYN  
ATOM    351   HH TYR    39      -6.416 -86.180 -29.114  1.00  0.00      BSYN  
ATOM    352    C TYR    39     -12.394 -88.402 -34.427  1.00  0.00      BSYN  
ATOM    353    O TYR    39     -12.649 -89.615 -34.351  1.00  0.00      BSYN  
ATOM    354    N VAL    40     -12.761 -87.678 -35.438  1.00  0.00      BSYN  
ATOM    355    H VAL    40     -12.663 -86.703 -35.409  1.00  0.00      BSYN  
ATOM    356   CA VAL    40     -13.431 -88.227 -36.602  1.00  0.00      BSYN  
ATOM    357   CB VAL    40     -14.298 -87.147 -37.371  1.00  0.00      BSYN  
ATOM    358  CG1 VAL    40     -15.353 -86.709 -36.523  1.00  0.00      BSYN  
ATOM    359  CG2 VAL    40     -13.433 -85.990 -37.885  1.00  0.00      BSYN  
ATOM    360    C VAL    40     -12.645 -89.125 -37.587  1.00  0.00      BSYN  
ATOM    361    O VAL    40     -12.046 -88.762 -38.538  1.00  0.00      BSYN  
ATOM    362    N GLY    41     -12.410 -90.331 -37.014  1.00  0.00      BSYN  
ATOM    363    H GLY    41     -12.568 -90.501 -36.062  1.00  0.00      BSYN  
ATOM    364   CA GLY    41     -11.650 -91.328 -37.856  1.00  0.00      BSYN  
ATOM    365    C GLY    41     -12.097 -92.791 -37.708  1.00  0.00      BSYN  
ATOM    366    O GLY    41     -13.260 -93.003 -37.309  1.00  0.00      BSYN  
ATOM    367    N SER    42     -11.271 -93.695 -37.897  1.00  0.00      BSYN  
ATOM    368    H SER    42     -10.442 -93.653 -38.417  1.00  0.00      BSYN  
ATOM    369   CA SER    42     -11.601 -95.068 -37.471  1.00  0.00      BSYN  
ATOM    370   CB SER    42     -10.901 -95.999 -38.453  1.00  0.00      BSYN  
ATOM    371   OG SER    42     -11.403 -97.340 -38.562  1.00  0.00      BSYN  
ATOM    372   HG SER    42     -12.356 -97.386 -38.670  1.00  0.00      BSYN  
ATOM    373    C SER    42     -11.265 -95.442 -36.052  1.00  0.00      BSYN  
ATOM    374    O SER    42     -11.762 -96.384 -35.435  1.00  0.00      BSYN  
ATOM    375    N LYS    43     -10.153 -94.846 -35.516  1.00  0.00      BSYN  
ATOM    376    H LYS    43     -10.058 -93.927 -35.843  1.00  0.00      BSYN  
ATOM    377   CA LYS    43      -9.395 -95.290 -34.327  1.00  0.00      BSYN  
ATOM    378   CB LYS    43      -8.169 -96.251 -34.818  1.00  0.00      BSYN  
ATOM    379   CG LYS    43      -8.737 -97.670 -34.711  1.00  0.00      BSYN  
ATOM    380   CD LYS    43      -7.754 -98.673 -35.470  1.00  0.00      BSYN  
ATOM    381   CE LYS    43      -8.091-100.182 -35.605  1.00  0.00      BSYN  
ATOM    382   NZ LYS    43      -8.081-100.993 -34.302  1.00  0.00      BSYN  
ATOM    383  HZ1 LYS    43      -8.674-100.655 -33.517  1.00  0.00      BSYN  
ATOM    384  HZ2 LYS    43      -8.206-102.005 -34.506  1.00  0.00      BSYN  
ATOM    385  HZ3 LYS    43      -7.148-100.950 -33.844  1.00  0.00      BSYN  
ATOM    386    C LYS    43      -8.647 -94.306 -33.519  1.00  0.00      BSYN  
ATOM    387    O LYS    43      -8.141 -93.384 -34.134  1.00  0.00      BSYN  
ATOM    388    N THR    44      -8.487 -94.221 -32.192  1.00  0.00      BSYN  
ATOM    389    H THR    44      -7.720 -93.706 -31.866  1.00  0.00      BSYN  
ATOM    390   CA THR    44      -9.116 -95.252 -31.362  1.00  0.00      BSYN  
ATOM    391   CB THR    44      -8.150 -95.815 -30.339  1.00  0.00      BSYN  
ATOM    392  OG1 THR    44      -7.553 -94.791 -29.614  1.00  0.00      BSYN  
ATOM    393  HG1 THR    44      -7.596 -95.015 -28.682  1.00  0.00      BSYN  
ATOM    394  CG2 THR    44      -7.274 -96.863 -31.045  1.00  0.00      BSYN  
ATOM    395    C THR    44     -10.463 -94.941 -30.677  1.00  0.00      BSYN  
ATOM    396    O THR    44     -10.632 -94.023 -29.858  1.00  0.00      BSYN  
ATOM    397    N ARG    45     -11.349 -95.873 -31.133  1.00  0.00      BSYN  
ATOM    398    H ARG    45     -11.084 -96.403 -31.913  1.00  0.00      BSYN  
ATOM    399   CA ARG    45     -12.665 -96.066 -30.670  1.00  0.00      BSYN  
ATOM    400   CB ARG    45     -13.724 -96.584 -31.679  1.00  0.00      BSYN  
ATOM    401   CG ARG    45     -14.045 -95.663 -32.766  1.00  0.00      BSYN  
ATOM    402   CD ARG    45     -14.897 -94.493 -32.424  1.00  0.00      BSYN  
ATOM    403   NE ARG    45     -14.491 -93.442 -31.494  1.00  0.00      BSYN  
ATOM    404   HE ARG    45     -14.649 -93.571 -30.536  1.00  0.00      BSYN  
ATOM    405   CZ ARG    45     -13.986 -92.301 -31.850  1.00  0.00      BSYN  
ATOM    406  NH1 ARG    45     -13.607 -91.957 -33.107  1.00  0.00      BSYN  
ATOM    407 HH11 ARG    45     -13.347 -91.033 -33.388  1.00  0.00      BSYN  
ATOM    408 HH12 ARG    45     -13.721 -92.649 -33.819  1.00  0.00      BSYN  
ATOM    409  NH2 ARG    45     -13.681 -91.379 -30.933  1.00  0.00      BSYN  
ATOM    410 HH21 ARG    45     -13.262 -90.479 -31.055  1.00  0.00      BSYN  
ATOM    411 HH22 ARG    45     -13.697 -91.600 -29.958  1.00  0.00      BSYN  
ATOM    412    C ARG    45     -12.685 -96.958 -29.393  1.00  0.00      BSYN  
ATOM    413    O ARG    45     -12.070 -98.086 -29.470  1.00  0.00      BSYN  
ATOM    414    N GLU    46     -13.378 -96.654 -28.273  1.00  0.00      BSYN  
ATOM    415    H GLU    46     -13.149 -97.209 -27.498  1.00  0.00      BSYN  
ATOM    416   CA GLU    46     -14.308 -95.528 -28.137  1.00  0.00      BSYN  
ATOM    417   CB GLU    46     -15.330 -96.018 -27.103  1.00  0.00      BSYN  
ATOM    418   CG GLU    46     -16.729 -95.350 -26.955  1.00  0.00      BSYN  
ATOM    419   CD GLU    46     -17.712 -95.518 -28.113  1.00  0.00      BSYN  
ATOM    420  OE1 GLU    46     -17.351 -95.562 -29.323  1.00  0.00      BSYN  
ATOM    421  OE2 GLU    46     -18.858 -95.749 -27.703  1.00  0.00      BSYN  
ATOM    422    C GLU    46     -13.767 -94.187 -27.715  1.00  0.00      BSYN  
ATOM    423    O GLU    46     -14.043 -93.186 -28.359  1.00  0.00      BSYN  
ATOM    424    N GLY    47     -13.056 -94.296 -26.632  1.00  0.00      BSYN  
ATOM    425    H GLY    47     -13.071 -95.075 -26.038  1.00  0.00      BSYN  
ATOM    426   CA GLY    47     -12.318 -93.177 -26.194  1.00  0.00      BSYN  
ATOM    427    C GLY    47     -12.907 -92.793 -24.864  1.00  0.00      BSYN  
ATOM    428    O GLY    47     -13.015 -93.637 -23.970  1.00  0.00      BSYN  
ATOM    429    N VAL    48     -13.134 -91.542 -24.701  1.00  0.00      BSYN  
ATOM    430    H VAL    48     -12.741 -90.807 -25.216  1.00  0.00      BSYN  
ATOM    431   CA VAL    48     -13.796 -90.883 -23.561  1.00  0.00      BSYN  
ATOM    432   CB VAL    48     -12.678 -89.987 -22.700  1.00  0.00      BSYN  
ATOM    433  CG1 VAL    48     -11.728 -90.862 -21.836  1.00  0.00      BSYN  
ATOM    434  CG2 VAL    48     -11.918 -89.073 -23.650  1.00  0.00      BSYN  
ATOM    435    C VAL    48     -15.091 -90.145 -23.731  1.00  0.00      BSYN  
ATOM    436    O VAL    48     -15.246 -89.079 -24.330  1.00  0.00      BSYN  
ATOM    437    N VAL    49     -15.980 -90.696 -22.826  1.00  0.00      BSYN  
ATOM    438    H VAL    49     -15.596 -91.478 -22.377  1.00  0.00      BSYN  
ATOM    439   CA VAL    49     -17.266 -90.266 -22.684  1.00  0.00      BSYN  
ATOM    440   CB VAL    49     -18.175 -90.933 -21.660  1.00  0.00      BSYN  
ATOM    441  CG1 VAL    49     -19.632 -90.712 -22.004  1.00  0.00      BSYN  
ATOM    442  CG2 VAL    49     -17.822 -92.407 -21.729  1.00  0.00      BSYN  
ATOM    443    C VAL    49     -17.317 -88.728 -22.365  1.00  0.00      BSYN  
ATOM    444    O VAL    49     -17.129 -88.346 -21.166  1.00  0.00      BSYN  
ATOM    445    N GLN    50     -17.629 -87.895 -23.411  1.00  0.00      BSYN  
ATOM    446    H GLN    50     -18.126 -88.126 -24.223  1.00  0.00      BSYN  
ATOM    447   CA GLN    50     -17.584 -86.428 -23.338  1.00  0.00      BSYN  
ATOM    448   CB GLN    50     -17.832 -85.719 -24.628  1.00  0.00      BSYN  
ATOM    449   CG GLN    50     -16.873 -85.701 -25.745  1.00  0.00      BSYN  
ATOM    450   CD GLN    50     -15.591 -84.873 -25.464  1.00  0.00      BSYN  
ATOM    451  OE1 GLN    50     -15.333 -84.399 -24.331  1.00  0.00      BSYN  
ATOM    452  NE2 GLN    50     -14.556 -84.784 -26.277  1.00  0.00      BSYN  
ATOM    453 HE21 GLN    50     -14.650 -85.134 -27.188  1.00  0.00      BSYN  
ATOM    454 HE22 GLN    50     -13.736 -84.533 -25.802  1.00  0.00      BSYN  
ATOM    455    C GLN    50     -18.591 -85.993 -22.330  1.00  0.00      BSYN  
ATOM    456    O GLN    50     -19.750 -86.401 -22.251  1.00  0.00      BSYN  
ATOM    457    N GLY    51     -18.100 -85.153 -21.440  1.00  0.00      BSYN  
ATOM    458    H GLY    51     -17.139 -85.040 -21.599  1.00  0.00      BSYN  
ATOM    459   CA GLY    51     -18.864 -84.609 -20.381  1.00  0.00      BSYN  
ATOM    460    C GLY    51     -18.110 -84.598 -19.094  1.00  0.00      BSYN  
ATOM    461    O GLY    51     -17.203 -83.803 -18.832  1.00  0.00      BSYN  
ATOM    462    N VAL    52     -18.629 -85.548 -18.161  1.00  0.00      BSYN  
ATOM    463    H VAL    52     -19.354 -86.135 -18.460  1.00  0.00      BSYN  
ATOM    464   CA VAL    52     -18.189 -85.552 -16.747  1.00  0.00      BSYN  
ATOM    465   CB VAL    52     -19.131 -86.457 -15.868  1.00  0.00      BSYN  
ATOM    466  CG1 VAL    52     -20.208 -85.713 -15.099  1.00  0.00      BSYN  
ATOM    467  CG2 VAL    52     -19.883 -87.607 -16.458  1.00  0.00      BSYN  
ATOM    468    C VAL    52     -16.674 -85.961 -16.717  1.00  0.00      BSYN  
ATOM    469    O VAL    52     -16.205 -86.880 -17.326  1.00  0.00      BSYN  
ATOM    470    N ALA    53     -16.011 -85.032 -16.103  1.00  0.00      BSYN  
ATOM    471    H ALA    53     -16.465 -84.163 -16.117  1.00  0.00      BSYN  
ATOM    472   CA ALA    53     -14.563 -85.061 -15.775  1.00  0.00      BSYN  
ATOM    473   CB ALA    53     -14.078 -83.619 -15.999  1.00  0.00      BSYN  
ATOM    474    C ALA    53     -14.569 -85.362 -14.260  1.00  0.00      BSYN  
ATOM    475    O ALA    53     -15.261 -84.747 -13.465  1.00  0.00      BSYN  
ATOM    476    N SER    54     -13.897 -86.412 -13.775  1.00  0.00      BSYN  
ATOM    477    H SER    54     -13.841 -86.599 -12.815  1.00  0.00      BSYN  
ATOM    478   CA SER    54     -13.024 -87.191 -14.566  1.00  0.00      BSYN  
ATOM    479   CB SER    54     -11.472 -87.121 -14.175  1.00  0.00      BSYN  
ATOM    480   OG SER    54     -10.649 -88.017 -14.936  1.00  0.00      BSYN  
ATOM    481   HG SER    54     -11.214 -88.793 -14.920  1.00  0.00      BSYN  
ATOM    482    C SER    54     -13.413 -88.622 -14.661  1.00  0.00      BSYN  
ATOM    483    O SER    54     -13.511 -89.290 -13.673  1.00  0.00      BSYN  
ATOM    484    N VAL    55     -13.698 -88.930 -15.967  1.00  0.00      BSYN  
ATOM    485    H VAL    55     -13.903 -88.205 -16.593  1.00  0.00      BSYN  
ATOM    486   CA VAL    55     -13.786 -90.369 -16.370  1.00  0.00      BSYN  
ATOM    487   CB VAL    55     -14.800 -90.591 -17.508  1.00  0.00      BSYN  
ATOM    488  CG1 VAL    55     -14.826 -92.058 -17.974  1.00  0.00      BSYN  
ATOM    489  CG2 VAL    55     -16.190 -90.769 -16.837  1.00  0.00      BSYN  
ATOM    490    C VAL    55     -12.416 -90.948 -16.520  1.00  0.00      BSYN  
ATOM    491    O VAL    55     -11.652 -90.536 -17.404  1.00  0.00      BSYN  
ATOM    492    N ALA    56     -12.058 -91.791 -15.569  1.00  0.00      BSYN  
ATOM    493    H ALA    56     -12.397 -91.645 -14.662  1.00  0.00      BSYN  
ATOM    494   CA ALA    56     -11.125 -92.827 -15.922  1.00  0.00      BSYN  
ATOM    495   CB ALA    56      -9.933 -92.976 -14.846  1.00  0.00      BSYN  
ATOM    496    C ALA    56     -11.786 -94.134 -15.764  1.00  0.00      BSYN  
ATOM    497    O ALA    56     -11.559 -94.896 -16.585  1.00  0.00      BSYN  
ATOM    498    N GLU    57     -12.638 -94.389 -14.778  1.00  0.00      BSYN  
ATOM    499    H GLU    57     -13.040 -93.605 -14.349  1.00  0.00      BSYN  
ATOM    500   CA GLU    57     -13.242 -95.733 -14.494  1.00  0.00      BSYN  
ATOM    501   CB GLU    57     -12.275 -96.485 -13.524  1.00  0.00      BSYN  
ATOM    502   CG GLU    57     -12.252 -97.915 -13.443  1.00  0.00      BSYN  
ATOM    503   CD GLU    57     -10.857 -98.216 -12.997  1.00  0.00      BSYN  
ATOM    504  OE1 GLU    57      -9.956 -98.030 -13.883  1.00  0.00      BSYN  
ATOM    505  OE2 GLU    57     -10.628 -98.432 -11.847  1.00  0.00      BSYN  
ATOM    506    C GLU    57     -14.683 -95.781 -14.136  1.00  0.00      BSYN  
ATOM    507    O GLU    57     -15.082 -94.797 -13.496  1.00  0.00      BSYN  
ATOM    508    N LYS    58     -15.531 -96.778 -14.487  1.00  0.00      BSYN  
ATOM    509    H LYS    58     -15.086 -97.452 -15.043  1.00  0.00      BSYN  
ATOM    510   CA LYS    58     -16.947 -96.782 -14.117  1.00  0.00      BSYN  
ATOM    511   CB LYS    58     -17.789 -97.535 -15.254  1.00  0.00      BSYN  
ATOM    512   CG LYS    58     -18.216 -96.860 -16.611  1.00  0.00      BSYN  
ATOM    513   CD LYS    58     -18.686 -95.337 -16.316  1.00  0.00      BSYN  
ATOM    514   CE LYS    58     -18.927 -94.895 -17.691  1.00  0.00      BSYN  
ATOM    515   NZ LYS    58     -19.860 -93.704 -17.912  1.00  0.00      BSYN  
ATOM    516  HZ1 LYS    58     -19.979 -93.949 -18.916  1.00  0.00      BSYN  
ATOM    517  HZ2 LYS    58     -20.715 -93.771 -17.323  1.00  0.00      BSYN  
ATOM    518  HZ3 LYS    58     -19.443 -92.753 -17.854  1.00  0.00      BSYN  
ATOM    519    C LYS    58     -17.038 -97.390 -12.734  1.00  0.00      BSYN  
ATOM    520    O LYS    58     -17.279 -98.627 -12.477  1.00  0.00      BSYN  
ATOM    521    N THR    59     -16.879 -96.446 -11.843  1.00  0.00      BSYN  
ATOM    522    H THR    59     -16.778 -95.542 -12.207  1.00  0.00      BSYN  
ATOM    523   CA THR    59     -16.865 -96.593 -10.430  1.00  0.00      BSYN  
ATOM    524   CB THR    59     -16.292 -95.293  -9.837  1.00  0.00      BSYN  
ATOM    525  OG1 THR    59     -15.113 -94.684 -10.560  1.00  0.00      BSYN  
ATOM    526  HG1 THR    59     -15.204 -94.881 -11.495  1.00  0.00      BSYN  
ATOM    527  CG2 THR    59     -15.994 -95.408  -8.345  1.00  0.00      BSYN  
ATOM    528    C THR    59     -18.294 -96.886  -9.990  1.00  0.00      BSYN  
ATOM    529    O THR    59     -19.232 -96.245 -10.428  1.00  0.00      BSYN  
ATOM    530    N LYS    60     -18.518 -97.906  -9.136  1.00  0.00      BSYN  
ATOM    531    H LYS    60     -19.400 -98.211  -8.836  1.00  0.00      BSYN  
ATOM    532   CA LYS    60     -17.451 -98.714  -8.532  1.00  0.00      BSYN  
ATOM    533   CB LYS    60     -17.407 -98.509  -6.946  1.00  0.00      BSYN  
ATOM    534   CG LYS    60     -16.391 -99.350  -6.213  1.00  0.00      BSYN  
ATOM    535   CD LYS    60     -15.001 -98.884  -6.414  1.00  0.00      BSYN  
ATOM    536   CE LYS    60     -14.037 -99.722  -5.528  1.00  0.00      BSYN  
ATOM    537   NZ LYS    60     -13.435-100.948  -6.094  1.00  0.00      BSYN  
ATOM    538  HZ1 LYS    60     -12.794-101.317  -5.362  1.00  0.00      BSYN  
ATOM    539  HZ2 LYS    60     -14.242-101.598  -6.179  1.00  0.00      BSYN  
ATOM    540  HZ3 LYS    60     -12.984-100.662  -6.987  1.00  0.00      BSYN  
ATOM    541    C LYS    60     -17.756-100.151  -8.961  1.00  0.00      BSYN  
ATOM    542    O LYS    60     -18.903-100.666  -8.766  1.00  0.00      BSYN  
ATOM    543    N GLU    61     -16.746-100.873  -9.308  1.00  0.00      BSYN  
ATOM    544    H GLU    61     -15.888-100.400  -9.275  1.00  0.00      BSYN  
ATOM    545   CA GLU    61     -16.862-102.308  -9.330  1.00  0.00      BSYN  
ATOM    546   CB GLU    61     -15.877-103.022 -10.174  1.00  0.00      BSYN  
ATOM    547   CG GLU    61     -15.818-102.637 -11.645  1.00  0.00      BSYN  
ATOM    548   CD GLU    61     -15.021-103.575 -12.589  1.00  0.00      BSYN  
ATOM    549  OE1 GLU    61     -15.294-103.439 -13.824  1.00  0.00      BSYN  
ATOM    550  OE2 GLU    61     -14.191-104.495 -12.205  1.00  0.00      BSYN  
ATOM    551    C GLU    61     -16.680-102.774  -7.884  1.00  0.00      BSYN  
ATOM    552    O GLU    61     -15.778-102.433  -7.160  1.00  0.00      BSYN  
ATOM    553    N GLN    62     -17.738-103.521  -7.581  1.00  0.00      BSYN  
ATOM    554    H GLN    62     -18.405-103.878  -8.204  1.00  0.00      BSYN  
ATOM    555   CA GLN    62     -17.907-103.906  -6.139  1.00  0.00      BSYN  
ATOM    556   CB GLN    62     -19.351-104.053  -5.602  1.00  0.00      BSYN  
ATOM    557   CG GLN    62     -20.144-102.774  -5.452  1.00  0.00      BSYN  
ATOM    558   CD GLN    62     -19.407-101.781  -4.511  1.00  0.00      BSYN  
ATOM    559  OE1 GLN    62     -19.064-102.021  -3.291  1.00  0.00      BSYN  
ATOM    560  NE2 GLN    62     -19.166-100.527  -5.037  1.00  0.00      BSYN  
ATOM    561 HE21 GLN    62     -18.677 -99.897  -4.468  1.00  0.00      BSYN  
ATOM    562 HE22 GLN    62     -19.613-100.319  -5.884  1.00  0.00      BSYN  
ATOM    563    C GLN    62     -17.228-105.281  -6.048  1.00  0.00      BSYN  
ATOM    564    O GLN    62     -17.778-106.220  -6.664  1.00  0.00      BSYN  
ATOM    565    N ALA    63     -16.219-105.469  -5.172  1.00  0.00      BSYN  
ATOM    566    H ALA    63     -16.024-104.853  -4.436  1.00  0.00      BSYN  
ATOM    567   CA ALA    63     -15.521-106.770  -5.247  1.00  0.00      BSYN  
ATOM    568   CB ALA    63     -14.234-106.617  -5.848  1.00  0.00      BSYN  
ATOM    569    C ALA    63     -15.246-107.070  -3.766  1.00  0.00      BSYN  
ATOM    570    O ALA    63     -14.560-106.390  -3.045  1.00  0.00      BSYN  
ATOM    571    N SER    64     -15.802-108.176  -3.273  1.00  0.00      BSYN  
ATOM    572    H SER    64     -16.640-108.425  -3.716  1.00  0.00      BSYN  
ATOM    573   CA SER    64     -15.517-108.843  -1.986  1.00  0.00      BSYN  
ATOM    574   CB SER    64     -16.778-109.731  -1.592  1.00  0.00      BSYN  
ATOM    575   OG SER    64     -17.986-108.884  -1.398  1.00  0.00      BSYN  
ATOM    576   HG SER    64     -17.829-107.968  -1.636  1.00  0.00      BSYN  
ATOM    577    C SER    64     -14.199-109.552  -1.670  1.00  0.00      BSYN  
ATOM    578    O SER    64     -13.924-110.712  -2.107  1.00  0.00      BSYN  
ATOM    579    N HIS    65     -13.276-108.897  -0.923  1.00  0.00      BSYN  
ATOM    580    H HIS    65     -13.477-108.001  -0.582  1.00  0.00      BSYN  
ATOM    581   CA HIS    65     -11.989-109.444  -0.494  1.00  0.00      BSYN  
ATOM    582   CB HIS    65     -10.839-108.505  -0.862  1.00  0.00      BSYN  
ATOM    583   CG HIS    65     -10.811-107.088  -0.184  1.00  0.00      BSYN  
ATOM    584  ND1 HIS    65     -11.682-106.078  -0.168  1.00  0.00      BSYN  
ATOM    585  HD1 HIS    65     -12.315-105.785  -0.857  1.00  0.00      BSYN  
ATOM    586  CD2 HIS    65      -9.917-106.813   0.834  1.00  0.00      BSYN  
ATOM    587  NE2 HIS    65     -10.269-105.700   1.365  1.00  0.00      BSYN  
ATOM    588  CE1 HIS    65     -11.423-105.235   0.790  1.00  0.00      BSYN  
ATOM    589    C HIS    65     -12.007-109.811   1.043  1.00  0.00      BSYN  
ATOM    590    O HIS    65     -12.583-109.156   1.939  1.00  0.00      BSYN  
ATOM    591    N LEU    66     -11.250-110.894   1.354  1.00  0.00      BSYN  
ATOM    592    H LEU    66     -10.804-111.518   0.745  1.00  0.00      BSYN  
ATOM    593   CA LEU    66     -11.017-111.250   2.775  1.00  0.00      BSYN  
ATOM    594   CB LEU    66     -11.624-112.589   3.169  1.00  0.00      BSYN  
ATOM    595   CG LEU    66     -13.157-112.836   3.465  1.00  0.00      BSYN  
ATOM    596  CD1 LEU    66     -13.395-114.260   3.901  1.00  0.00      BSYN  
ATOM    597  CD2 LEU    66     -13.537-112.011   4.645  1.00  0.00      BSYN  
ATOM    598    C LEU    66      -9.616-111.310   3.453  1.00  0.00      BSYN  
ATOM    599    O LEU    66      -8.722-112.157   3.177  1.00  0.00      BSYN  
ATOM    600    N GLY    67      -9.425-110.491   4.437  1.00  0.00      BSYN  
ATOM    601    H GLY    67     -10.136-110.000   4.900  1.00  0.00      BSYN  
ATOM    602   CA GLY    67      -8.187-110.364   5.058  1.00  0.00      BSYN  
ATOM    603    C GLY    67      -7.932-108.999   5.621  1.00  0.00      BSYN  
ATOM    604    O GLY    67      -8.481-108.583   6.630  1.00  0.00      BSYN  
ATOM    605    N GLY    68      -7.136-108.361   4.769  1.00  0.00      BSYN  
ATOM    606    H GLY    68      -6.642-108.807   4.049  1.00  0.00      BSYN  
ATOM    607   CA GLY    68      -6.726-107.013   5.079  1.00  0.00      BSYN  
ATOM    608    C GLY    68      -5.427-106.624   4.499  1.00  0.00      BSYN  
ATOM    609    O GLY    68      -4.630-107.517   4.269  1.00  0.00      BSYN  
ATOM    610    N ALA    69      -5.173-105.301   4.348  1.00  0.00      BSYN  
ATOM    611    H ALA    69      -5.859-104.635   4.562  1.00  0.00      BSYN  
ATOM    612   CA ALA    69      -3.907-104.772   3.929  1.00  0.00      BSYN  
ATOM    613   CB ALA    69      -3.997-104.605   2.389  1.00  0.00      BSYN  
ATOM    614    C ALA    69      -3.582-103.476   4.431  1.00  0.00      BSYN  
ATOM    615    O ALA    69      -4.471-102.678   4.717  1.00  0.00      BSYN  
ATOM    616    N VAL    70      -2.316-103.478   4.733  1.00  0.00      BSYN  
ATOM    617    H VAL    70      -1.977-104.376   4.932  1.00  0.00      BSYN  
ATOM    618   CA VAL    70      -1.508-102.211   4.931  1.00  0.00      BSYN  
ATOM    619   CB VAL    70      -0.412-102.300   5.838  1.00  0.00      BSYN  
ATOM    620  CG1 VAL    70      -0.935-102.381   7.236  1.00  0.00      BSYN  
ATOM    621  CG2 VAL    70       0.376-103.625   5.640  1.00  0.00      BSYN  
ATOM    622    C VAL    70      -1.044-101.583   3.553  1.00  0.00      BSYN  
ATOM    623    O VAL    70      -0.657-102.322   2.579  1.00  0.00      BSYN  
ATOM    624    N PHE    71      -1.317-100.299   3.408  1.00  0.00      BSYN  
ATOM    625    H PHE    71      -1.227 -99.769   4.227  1.00  0.00      BSYN  
ATOM    626   CA PHE    71      -1.359 -99.560   2.146  1.00  0.00      BSYN  
ATOM    627   CB PHE    71      -2.574 -98.632   2.106  1.00  0.00      BSYN  
ATOM    628   CG PHE    71      -3.996 -99.211   2.519  1.00  0.00      BSYN  
ATOM    629  CD1 PHE    71      -5.069 -99.355   1.601  1.00  0.00      BSYN  
ATOM    630  CD2 PHE    71      -4.102 -99.279   3.888  1.00  0.00      BSYN  
ATOM    631  CE1 PHE    71      -6.306 -99.735   2.112  1.00  0.00      BSYN  
ATOM    632  CE2 PHE    71      -5.377 -99.722   4.337  1.00  0.00      BSYN  
ATOM    633   CZ PHE    71      -6.494 -99.806   3.500  1.00  0.00      BSYN  
ATOM    634    C PHE    71      -0.037 -98.810   1.733  1.00  0.00      BSYN  
ATOM    635    O PHE    71       0.099 -97.663   1.470  1.00  0.00      BSYN  
ATOM    636    N SER    72       0.958 -99.657   1.589  1.00  0.00      BSYN  
ATOM    637    H SER    72       0.615-100.567   1.470  1.00  0.00      BSYN  
ATOM    638   CA SER    72       2.344 -99.434   1.536  1.00  0.00      BSYN  
ATOM    639   CB SER    72       3.100-100.852   1.576  1.00  0.00      BSYN  
ATOM    640   OG SER    72       2.804-101.534   2.758  1.00  0.00      BSYN  
ATOM    641   HG SER    72       3.206-101.336   3.607  1.00  0.00      BSYN  
ATOM    642    C SER    72       2.707 -98.526   0.320  1.00  0.00      BSYN  
ATOM    643    O SER    72       2.594 -98.884  -0.853  1.00  0.00      BSYN  
ATOM    644    N GLY    73       3.173 -97.330   0.667  1.00  0.00      BSYN  
ATOM    645    H GLY    73       3.177 -97.123   1.625  1.00  0.00      BSYN  
ATOM    646   CA GLY    73       3.465 -96.247  -0.360  1.00  0.00      BSYN  
ATOM    647    C GLY    73       2.673 -94.926  -0.257  1.00  0.00      BSYN  
ATOM    648    O GLY    73       2.320 -94.474   0.795  1.00  0.00      BSYN  
ATOM    649    N ALA    74       2.193 -94.714  -1.450  1.00  0.00      BSYN  
ATOM    650    H ALA    74       2.459 -95.382  -2.116  1.00  0.00      BSYN  
ATOM    651   CA ALA    74       1.190 -93.655  -1.709  1.00  0.00      BSYN  
ATOM    652   CB ALA    74       1.826 -92.388  -2.527  1.00  0.00      BSYN  
ATOM    653    C ALA    74       0.083 -93.980  -2.582  1.00  0.00      BSYN  
ATOM    654    O ALA    74       0.300 -94.548  -3.701  1.00  0.00      BSYN  
ATOM    655    N GLY    75      -1.107 -93.564  -2.153  1.00  0.00      BSYN  
ATOM    656    H GLY    75      -1.017 -93.205  -1.246  1.00  0.00      BSYN  
ATOM    657   CA GLY    75      -2.297 -93.616  -2.982  1.00  0.00      BSYN  
ATOM    658    C GLY    75      -2.669 -92.303  -3.583  1.00  0.00      BSYN  
ATOM    659    O GLY    75      -3.661 -91.668  -3.160  1.00  0.00      BSYN  
ATOM    660    N ASN    76      -1.872 -91.837  -4.527  1.00  0.00      BSYN  
ATOM    661    H ASN    76      -1.237 -92.543  -4.772  1.00  0.00      BSYN  
ATOM    662   CA ASN    76      -1.962 -90.519  -5.254  1.00  0.00      BSYN  
ATOM    663   CB ASN    76      -0.587 -89.786  -5.481  1.00  0.00      BSYN  
ATOM    664   CG ASN    76      -0.231 -88.682  -4.477  1.00  0.00      BSYN  
ATOM    665  OD1 ASN    76       0.610 -88.942  -3.627  1.00  0.00      BSYN  
ATOM    666  ND2 ASN    76      -0.732 -87.472  -4.650  1.00  0.00      BSYN  
ATOM    667 HD21 ASN    76      -1.246 -87.246  -5.453  1.00  0.00      BSYN  
ATOM    668 HD22 ASN    76      -0.481 -86.781  -4.002  1.00  0.00      BSYN  
ATOM    669    C ASN    76      -2.646 -90.586  -6.586  1.00  0.00      BSYN  
ATOM    670    O ASN    76      -2.716 -91.646  -7.208  1.00  0.00      BSYN  
ATOM    671    N ILE    77      -3.315 -89.435  -6.989  1.00  0.00      BSYN  
ATOM    672    H ILE    77      -2.974 -88.535  -6.804  1.00  0.00      BSYN  
ATOM    673   CA ILE    77      -4.554 -89.447  -7.671  1.00  0.00      BSYN  
ATOM    674   CB ILE    77      -5.513 -88.356  -7.115  1.00  0.00      BSYN  
ATOM    675  CG2 ILE    77      -6.086 -88.698  -5.833  1.00  0.00      BSYN  
ATOM    676  CG1 ILE    77      -4.801 -87.025  -7.100  1.00  0.00      BSYN  
ATOM    677   CD ILE    77      -5.617 -85.856  -6.836  1.00  0.00      BSYN  
ATOM    678    C ILE    77      -4.476 -89.414  -9.177  1.00  0.00      BSYN  
ATOM    679    O ILE    77      -3.455 -89.991  -9.686  1.00  0.00      BSYN  
ATOM    680    N ALA    78      -5.337 -88.811 -10.003  1.00  0.00      BSYN  
ATOM    681    H ALA    78      -6.073 -88.230  -9.719  1.00  0.00      BSYN  
ATOM    682   CA ALA    78      -5.448 -88.998 -11.432  1.00  0.00      BSYN  
ATOM    683   CB ALA    78      -6.566 -89.740 -12.328  1.00  0.00      BSYN  
ATOM    684    C ALA    78      -5.406 -87.624 -12.155  1.00  0.00      BSYN  
ATOM    685    O ALA    78      -6.401 -86.858 -12.185  1.00  0.00      BSYN  
ATOM    686    N ALA    79      -4.170 -87.392 -12.564  1.00  0.00      BSYN  
ATOM    687    H ALA    79      -3.422 -88.025 -12.549  1.00  0.00      BSYN  
ATOM    688   CA ALA    79      -3.903 -86.196 -13.215  1.00  0.00      BSYN  
ATOM    689   CB ALA    79      -2.694 -85.503 -12.683  1.00  0.00      BSYN  
ATOM    690    C ALA    79      -3.667 -86.162 -14.718  1.00  0.00      BSYN  
ATOM    691    O ALA    79      -3.149 -87.153 -15.208  1.00  0.00      BSYN  
ATOM    692    N ALA    80      -4.218 -85.133 -15.297  1.00  0.00      BSYN  
ATOM    693    H ALA    80      -4.519 -84.289 -14.899  1.00  0.00      BSYN  
ATOM    694   CA ALA    80      -4.404 -85.140 -16.758  1.00  0.00      BSYN  
ATOM    695   CB ALA    80      -5.369 -83.861 -17.031  1.00  0.00      BSYN  
ATOM    696    C ALA    80      -3.108 -84.939 -17.674  1.00  0.00      BSYN  
ATOM    697    O ALA    80      -2.465 -83.893 -17.677  1.00  0.00      BSYN  
ATOM    698    N THR    81      -2.688 -86.087 -18.284  1.00  0.00      BSYN  
ATOM    699    H THR    81      -3.170 -86.928 -18.140  1.00  0.00      BSYN  
ATOM    700   CA THR    81      -1.500 -86.155 -19.156  1.00  0.00      BSYN  
ATOM    701   CB THR    81      -0.362 -86.855 -18.406  1.00  0.00      BSYN  
ATOM    702  OG1 THR    81      -0.475 -86.331 -17.065  1.00  0.00      BSYN  
ATOM    703  HG1 THR    81      -0.436 -85.372 -17.085  1.00  0.00      BSYN  
ATOM    704  CG2 THR    81       1.048 -86.792 -18.990  1.00  0.00      BSYN  
ATOM    705    C THR    81      -1.678 -86.509 -20.660  1.00  0.00      BSYN  
ATOM    706    O THR    81      -0.922 -87.204 -21.326  1.00  0.00      BSYN  
ATOM    707    N GLY    82      -2.655 -85.798 -21.300  1.00  0.00      BSYN  
ATOM    708    H GLY    82      -3.083 -85.095 -20.768  1.00  0.00      BSYN  
ATOM    709   CA GLY    82      -3.034 -86.050 -22.657  1.00  0.00      BSYN  
ATOM    710    C GLY    82      -4.353 -85.382 -22.975  1.00  0.00      BSYN  
ATOM    711    O GLY    82      -4.480 -84.191 -23.412  1.00  0.00      BSYN  
ATOM    712    N LEU    83      -5.315 -86.255 -22.765  1.00  0.00      BSYN  
ATOM    713    H LEU    83      -5.137 -87.209 -22.631  1.00  0.00      BSYN  
ATOM    714   CA LEU    83      -6.714 -85.858 -22.858  1.00  0.00      BSYN  
ATOM    715   CB LEU    83      -7.662 -87.006 -22.630  1.00  0.00      BSYN  
ATOM    716   CG LEU    83      -7.620 -87.905 -23.923  1.00  0.00      BSYN  
ATOM    717  CD1 LEU    83      -7.553 -89.377 -23.663  1.00  0.00      BSYN  
ATOM    718  CD2 LEU    83      -8.647 -87.326 -25.017  1.00  0.00      BSYN  
ATOM    719    C LEU    83      -7.162 -84.778 -21.866  1.00  0.00      BSYN  
ATOM    720    O LEU    83      -6.979 -84.762 -20.660  1.00  0.00      BSYN  
ATOM    721    N VAL    84      -7.554 -83.719 -22.587  1.00  0.00      BSYN  
ATOM    722    H VAL    84      -7.342 -83.558 -23.531  1.00  0.00      BSYN  
ATOM    723   CA VAL    84      -8.403 -82.604 -22.027  1.00  0.00      BSYN  
ATOM    724   CB VAL    84      -7.716 -81.263 -22.025  1.00  0.00      BSYN  
ATOM    725  CG1 VAL    84      -8.526 -80.275 -21.348  1.00  0.00      BSYN  
ATOM    726  CG2 VAL    84      -6.383 -81.317 -21.290  1.00  0.00      BSYN  
ATOM    727    C VAL    84      -9.720 -82.558 -22.791  1.00  0.00      BSYN  
ATOM    728    O VAL    84      -9.736 -82.397 -23.983  1.00  0.00      BSYN  
ATOM    729    N LYS    85     -10.743 -82.619 -21.964  1.00  0.00      BSYN  
ATOM    730    H LYS    85     -10.431 -82.877 -21.072  1.00  0.00      BSYN  
ATOM    731   CA LYS    85     -12.143 -82.675 -22.461  1.00  0.00      BSYN  
ATOM    732   CB LYS    85     -12.930 -83.464 -21.468  1.00  0.00      BSYN  
ATOM    733   CG LYS    85     -12.289 -84.757 -20.954  1.00  0.00      BSYN  
ATOM    734   CD LYS    85     -13.089 -85.401 -19.977  1.00  0.00      BSYN  
ATOM    735   CE LYS    85     -14.302 -86.006 -20.739  1.00  0.00      BSYN  
ATOM    736   NZ LYS    85     -14.903 -87.156 -20.003  1.00  0.00      BSYN  
ATOM    737  HZ1 LYS    85     -15.745 -87.555 -20.466  1.00  0.00      BSYN  
ATOM    738  HZ2 LYS    85     -14.221 -87.934 -19.903  1.00  0.00      BSYN  
ATOM    739  HZ3 LYS    85     -15.360 -87.023 -19.078  1.00  0.00      BSYN  
ATOM    740    C LYS    85     -12.777 -81.220 -22.708  1.00  0.00      BSYN  
ATOM    741    O LYS    85     -13.836 -80.791 -22.201  1.00  0.00      BSYN  
ATOM    742    N ARG    86     -11.891 -80.317 -23.252  1.00  0.00      BSYN  
ATOM    743    H ARG    86     -10.998 -80.501 -23.612  1.00  0.00      BSYN  
ATOM    744   CA ARG    86     -12.286 -78.910 -23.545  1.00  0.00      BSYN  
ATOM    745   CB ARG    86     -11.479 -77.905 -22.784  1.00  0.00      BSYN  
ATOM    746   CG ARG    86     -11.942 -77.577 -21.326  1.00  0.00      BSYN  
ATOM    747   CD ARG    86     -13.081 -76.457 -21.585  1.00  0.00      BSYN  
ATOM    748   NE ARG    86     -13.693 -75.915 -20.324  1.00  0.00      BSYN  
ATOM    749   HE ARG    86     -13.576 -76.352 -19.454  1.00  0.00      BSYN  
ATOM    750   CZ ARG    86     -14.075 -74.652 -20.126  1.00  0.00      BSYN  
ATOM    751  NH1 ARG    86     -14.318 -74.458 -18.825  1.00  0.00      BSYN  
ATOM    752 HH11 ARG    86     -14.661 -73.583 -18.485  1.00  0.00      BSYN  
ATOM    753 HH12 ARG    86     -14.237 -75.275 -18.254  1.00  0.00      BSYN  
ATOM    754  NH2 ARG    86     -13.980 -73.698 -21.064  1.00  0.00      BSYN  
ATOM    755 HH21 ARG    86     -14.323 -72.793 -20.812  1.00  0.00      BSYN  
ATOM    756 HH22 ARG    86     -13.895 -73.873 -22.045  1.00  0.00      BSYN  
ATOM    757    C ARG    86     -12.015 -78.670 -25.023  1.00  0.00      BSYN  
ATOM    758    O ARG    86     -11.632 -79.623 -25.697  1.00  0.00      BSYN  
ATOM    759    N GLU    87     -12.423 -77.467 -25.507  1.00  0.00      BSYN  
ATOM    760    H GLU    87     -12.980 -76.780 -25.087  1.00  0.00      BSYN  
ATOM    761   CA GLU    87     -12.042 -77.108 -26.825  1.00  0.00      BSYN  
ATOM    762   CB GLU    87     -13.121 -77.184 -27.707  1.00  0.00      BSYN  
ATOM    763   CG GLU    87     -12.737 -77.663 -29.118  1.00  0.00      BSYN  
ATOM    764   CD GLU    87     -12.464 -79.197 -29.055  1.00  0.00      BSYN  
ATOM    765  OE1 GLU    87     -11.333 -79.505 -29.212  1.00  0.00      BSYN  
ATOM    766  OE2 GLU    87     -13.377 -79.955 -28.701  1.00  0.00      BSYN  
ATOM    767    C GLU    87     -11.604 -75.652 -26.886  1.00  0.00      BSYN  
ATOM    768    O GLU    87     -11.994 -74.931 -25.971  1.00  0.00      BSYN  
ATOM    769    N GLU    88     -10.702 -75.400 -27.848  1.00  0.00      BSYN  
ATOM    770    H GLU    88     -10.603 -76.045 -28.578  1.00  0.00      BSYN  
ATOM    771   CA GLU    88     -10.119 -74.126 -28.072  1.00  0.00      BSYN  
ATOM    772   CB GLU    88      -8.831 -74.330 -28.928  1.00  0.00      BSYN  
ATOM    773   CG GLU    88      -7.507 -74.614 -28.228  1.00  0.00      BSYN  
ATOM    774   CD GLU    88      -7.140 -73.699 -27.049  1.00  0.00      BSYN  
ATOM    775  OE1 GLU    88      -7.347 -72.486 -27.133  1.00  0.00      BSYN  
ATOM    776  OE2 GLU    88      -6.602 -74.205 -26.067  1.00  0.00      BSYN  
ATOM    777    C GLU    88     -11.088 -73.122 -28.623  1.00  0.00      BSYN  
ATOM    778    O GLU    88     -11.629 -73.287 -29.739  1.00  0.00      BSYN  
ATOM    779    N PHE    89     -11.420 -72.034 -27.923  1.00  0.00      BSYN  
ATOM    780    H PHE    89     -11.010 -71.891 -27.044  1.00  0.00      BSYN  
ATOM    781   CA PHE    89     -12.124 -70.929 -28.530  1.00  0.00      BSYN  
ATOM    782   CB PHE    89     -12.455 -69.889 -27.561  1.00  0.00      BSYN  
ATOM    783   CG PHE    89     -13.770 -69.995 -26.840  1.00  0.00      BSYN  
ATOM    784  CD1 PHE    89     -13.790 -70.093 -25.486  1.00  0.00      BSYN  
ATOM    785  CD2 PHE    89     -15.042 -69.759 -27.536  1.00  0.00      BSYN  
ATOM    786  CE1 PHE    89     -14.924 -69.981 -24.759  1.00  0.00      BSYN  
ATOM    787  CE2 PHE    89     -16.188 -69.719 -26.683  1.00  0.00      BSYN  
ATOM    788   CZ PHE    89     -16.114 -69.795 -25.356  1.00  0.00      BSYN  
ATOM    789    C PHE    89     -11.304 -70.392 -29.750  1.00  0.00      BSYN  
ATOM    790    O PHE    89     -10.050 -70.302 -29.719  1.00  0.00      BSYN  
ATOM    791    N PRO    90     -12.048 -70.236 -30.848  1.00  0.00      BSYN  
ATOM    792   CD PRO    90     -13.399 -70.790 -31.018  1.00  0.00      BSYN  
ATOM    793   CA PRO    90     -11.557 -69.691 -32.110  1.00  0.00      BSYN  
ATOM    794   CB PRO    90     -12.749 -70.255 -33.091  1.00  0.00      BSYN  
ATOM    795   CG PRO    90     -13.207 -71.415 -32.373  1.00  0.00      BSYN  
ATOM    796    C PRO    90     -11.460 -68.125 -32.096  1.00  0.00      BSYN  
ATOM    797    O PRO    90     -10.560 -67.637 -32.785  1.00  0.00      BSYN  
ATOM    798    N THR    91     -12.260 -67.434 -31.335  1.00  0.00      BSYN  
ATOM    799    H THR    91     -13.061 -67.946 -31.092  1.00  0.00      BSYN  
ATOM    800   CA THR    91     -11.946 -66.040 -30.902  1.00  0.00      BSYN  
ATOM    801   CB THR    91     -12.555 -64.851 -31.696  1.00  0.00      BSYN  
ATOM    802  OG1 THR    91     -12.058 -64.979 -33.011  1.00  0.00      BSYN  
ATOM    803  HG1 THR    91     -11.982 -65.902 -33.261  1.00  0.00      BSYN  
ATOM    804  CG2 THR    91     -12.151 -63.449 -31.001  1.00  0.00      BSYN  
ATOM    805    C THR    91     -12.638 -65.936 -29.514  1.00  0.00      BSYN  
ATOM    806    O THR    91     -13.826 -66.218 -29.455  1.00  0.00      BSYN  
ATOM    807    N ASP    92     -11.910 -65.673 -28.441  1.00  0.00      BSYN  
ATOM    808    H ASP    92     -10.996 -65.321 -28.481  1.00  0.00      BSYN  
ATOM    809   CA ASP    92     -12.473 -65.891 -27.087  1.00  0.00      BSYN  
ATOM    810   CB ASP    92     -11.380 -65.499 -26.098  1.00  0.00      BSYN  
ATOM    811   CG ASP    92     -11.392 -66.311 -24.832  1.00  0.00      BSYN  
ATOM    812  OD1 ASP    92     -11.750 -65.845 -23.706  1.00  0.00      BSYN  
ATOM    813  OD2 ASP    92     -11.170 -67.592 -24.953  1.00  0.00      BSYN  
ATOM    814    C ASP    92     -13.622 -64.976 -26.522  1.00  0.00      BSYN  
ATOM    815    O ASP    92     -13.430 -63.763 -26.372  1.00  0.00      BSYN  
ATOM    816    N LEU    93     -14.768 -65.637 -26.235  1.00  0.00      BSYN  
ATOM    817    H LEU    93     -14.664 -66.503 -25.788  1.00  0.00      BSYN  
ATOM    818   CA LEU    93     -15.956 -64.847 -26.074  1.00  0.00      BSYN  
ATOM    819   CB LEU    93     -17.156 -65.453 -26.998  1.00  0.00      BSYN  
ATOM    820   CG LEU    93     -18.497 -64.703 -27.326  1.00  0.00      BSYN  
ATOM    821  CD1 LEU    93     -18.297 -63.517 -28.234  1.00  0.00      BSYN  
ATOM    822  CD2 LEU    93     -19.588 -65.555 -27.831  1.00  0.00      BSYN  
ATOM    823    C LEU    93     -16.245 -64.913 -24.573  1.00  0.00      BSYN  
ATOM    824    O LEU    93     -16.713 -63.962 -23.930  1.00  0.00      BSYN  
ATOM    825    N LYS    94     -16.409 -66.121 -24.068  1.00  0.00      BSYN  
ATOM    826    H LYS    94     -16.247 -66.892 -24.650  1.00  0.00      BSYN  
ATOM    827   CA LYS    94     -16.717 -66.431 -22.716  1.00  0.00      BSYN  
ATOM    828   CB LYS    94     -17.327 -67.782 -22.626  1.00  0.00      BSYN  
ATOM    829   CG LYS    94     -18.901 -67.750 -23.095  1.00  0.00      BSYN  
ATOM    830   CD LYS    94     -19.788 -69.033 -23.228  1.00  0.00      BSYN  
ATOM    831   CE LYS    94     -21.071 -68.545 -23.814  1.00  0.00      BSYN  
ATOM    832   NZ LYS    94     -21.034 -68.595 -25.270  1.00  0.00      BSYN  
ATOM    833  HZ1 LYS    94     -21.810 -67.976 -25.583  1.00  0.00      BSYN  
ATOM    834  HZ2 LYS    94     -20.177 -68.368 -25.814  1.00  0.00      BSYN  
ATOM    835  HZ3 LYS    94     -21.194 -69.535 -25.687  1.00  0.00      BSYN  
ATOM    836    C LYS    94     -15.483 -66.358 -21.761  1.00  0.00      BSYN  
ATOM    837    O LYS    94     -14.691 -67.335 -21.780  1.00  0.00      BSYN  
ATOM    838    N PRO    95     -15.371 -65.403 -20.797  1.00  0.00      BSYN  
ATOM    839   CD PRO    95     -16.298 -64.395 -20.691  1.00  0.00      BSYN  
ATOM    840   CA PRO    95     -14.436 -65.300 -19.723  1.00  0.00      BSYN  
ATOM    841   CB PRO    95     -14.269 -63.756 -19.415  1.00  0.00      BSYN  
ATOM    842   CG PRO    95     -15.803 -63.394 -19.576  1.00  0.00      BSYN  
ATOM    843    C PRO    95     -14.649 -66.189 -18.423  1.00  0.00      BSYN  
ATOM    844    O PRO    95     -13.755 -66.103 -17.625  1.00  0.00      BSYN  
ATOM    845    N GLU    96     -15.672 -66.966 -18.228  1.00  0.00      BSYN  
ATOM    846    H GLU    96     -16.264 -66.974 -19.008  1.00  0.00      BSYN  
ATOM    847   CA GLU    96     -16.000 -67.750 -17.089  1.00  0.00      BSYN  
ATOM    848   CB GLU    96     -17.402 -68.342 -16.949  1.00  0.00      BSYN  
ATOM    849   CG GLU    96     -18.433 -67.467 -16.362  1.00  0.00      BSYN  
ATOM    850   CD GLU    96     -19.829 -67.993 -16.186  1.00  0.00      BSYN  
ATOM    851  OE1 GLU    96     -20.793 -67.227 -16.423  1.00  0.00      BSYN  
ATOM    852  OE2 GLU    96     -19.912 -69.157 -15.780  1.00  0.00      BSYN  
ATOM    853    C GLU    96     -14.887 -68.758 -16.880  1.00  0.00      BSYN  
ATOM    854    O GLU    96     -14.442 -69.401 -17.823  1.00  0.00      BSYN  
ATOM    855    N GLU    97     -14.272 -69.034 -15.696  1.00  0.00      BSYN  
ATOM    856    H GLU    97     -13.469 -69.582 -15.571  1.00  0.00      BSYN  
ATOM    857   CA GLU    97     -14.511 -68.266 -14.460  1.00  0.00      BSYN  
ATOM    858   CB GLU    97     -14.710 -69.205 -13.236  1.00  0.00      BSYN  
ATOM    859   CG GLU    97     -15.829 -70.193 -13.203  1.00  0.00      BSYN  
ATOM    860   CD GLU    97     -15.512 -71.550 -12.516  1.00  0.00      BSYN  
ATOM    861  OE1 GLU    97     -16.334 -72.424 -12.410  1.00  0.00      BSYN  
ATOM    862  OE2 GLU    97     -14.332 -71.824 -12.104  1.00  0.00      BSYN  
ATOM    863    C GLU    97     -13.518 -67.141 -14.184  1.00  0.00      BSYN  
ATOM    864    O GLU    97     -12.373 -67.253 -13.675  1.00  0.00      BSYN  
ATOM    865    N VAL    98     -14.164 -65.980 -14.334  1.00  0.00      BSYN  
ATOM    866    H VAL    98     -15.036 -66.235 -14.702  1.00  0.00      BSYN  
ATOM    867   CA VAL    98     -13.500 -64.650 -14.117  1.00  0.00      BSYN  
ATOM    868   CB VAL    98     -14.519 -63.553 -14.548  1.00  0.00      BSYN  
ATOM    869  CG1 VAL    98     -14.158 -63.346 -15.931  1.00  0.00      BSYN  
ATOM    870  CG2 VAL    98     -15.898 -63.542 -13.946  1.00  0.00      BSYN  
ATOM    871    C VAL    98     -12.757 -64.320 -12.944  1.00  0.00      BSYN  
ATOM    872    O VAL    98     -11.670 -63.838 -13.168  1.00  0.00      BSYN  
ATOM    873    N ALA    99     -13.244 -64.704 -11.759  1.00  0.00      BSYN  
ATOM    874    H ALA    99     -14.157 -65.046 -11.866  1.00  0.00      BSYN  
ATOM    875   CA ALA    99     -12.627 -64.554 -10.411  1.00  0.00      BSYN  
ATOM    876   CB ALA    99     -11.386 -65.366 -10.237  1.00  0.00      BSYN  
ATOM    877    C ALA    99     -12.437 -63.093 -10.130  1.00  0.00      BSYN  
ATOM    878    O ALA    99     -11.281 -62.670  -9.935  1.00  0.00      BSYN  
ATOM    879    N GLN   100     -13.539 -62.415  -9.952  1.00  0.00      BSYN  
ATOM    880    H GLN   100     -14.287 -63.046 -10.005  1.00  0.00      BSYN  
ATOM    881   CA GLN   100     -13.838 -61.062  -9.539  1.00  0.00      BSYN  
ATOM    882   CB GLN   100     -15.307 -60.914  -9.557  1.00  0.00      BSYN  
ATOM    883   CG GLN   100     -15.627 -59.427  -9.404  1.00  0.00      BSYN  
ATOM    884   CD GLN   100     -17.190 -59.216  -9.489  1.00  0.00      BSYN  
ATOM    885  OE1 GLN   100     -17.818 -59.429  -8.509  1.00  0.00      BSYN  
ATOM    886  NE2 GLN   100     -17.840 -58.922 -10.634  1.00  0.00      BSYN  
ATOM    887 HE21 GLN   100     -17.409 -58.834 -11.510  1.00  0.00      BSYN  
ATOM    888 HE22 GLN   100     -18.816 -59.002 -10.629  1.00  0.00      BSYN  
ATOM    889    C GLN   100     -13.253 -60.752  -8.168  1.00  0.00      BSYN  
ATOM    890    O GLN   100     -13.641 -61.257  -7.171  1.00  0.00      BSYN  
ATOM    891    N GLU   101     -12.032 -60.242  -8.247  1.00  0.00      BSYN  
ATOM    892    H GLU   101     -11.595 -59.995  -9.088  1.00  0.00      BSYN  
ATOM    893   CA GLU   101     -11.154 -59.910  -7.093  1.00  0.00      BSYN  
ATOM    894   CB GLU   101      -9.811 -60.496  -7.462  1.00  0.00      BSYN  
ATOM    895   CG GLU   101      -9.605 -62.000  -7.217  1.00  0.00      BSYN  
ATOM    896   CD GLU   101      -8.158 -62.575  -7.704  1.00  0.00      BSYN  
ATOM    897  OE1 GLU   101      -7.597 -62.253  -8.781  1.00  0.00      BSYN  
ATOM    898  OE2 GLU   101      -7.551 -63.350  -6.908  1.00  0.00      BSYN  
ATOM    899    C GLU   101     -11.163 -58.389  -6.996  1.00  0.00      BSYN  
ATOM    900    O GLU   101     -11.661 -57.623  -7.818  1.00  0.00      BSYN  
ATOM    901    N ALA   102     -10.688 -58.155  -5.751  1.00  0.00      BSYN  
ATOM    902    H ALA   102     -10.632 -58.791  -5.008  1.00  0.00      BSYN  
ATOM    903   CA ALA   102     -10.392 -56.822  -5.282  1.00  0.00      BSYN  
ATOM    904   CB ALA   102     -10.134 -56.894  -3.735  1.00  0.00      BSYN  
ATOM    905    C ALA   102      -9.025 -56.584  -5.942  1.00  0.00      BSYN  
ATOM    906    O ALA   102      -8.865 -55.551  -6.594  1.00  0.00      BSYN  
ATOM    907    N ALA   103      -8.113 -57.594  -5.994  1.00  0.00      BSYN  
ATOM    908    H ALA   103      -8.291 -58.557  -6.027  1.00  0.00      BSYN  
ATOM    909   CA ALA   103      -6.670 -57.535  -6.352  1.00  0.00      BSYN  
ATOM    910   CB ALA   103      -5.866 -58.817  -6.504  1.00  0.00      BSYN  
ATOM    911    C ALA   103      -6.179 -56.677  -7.545  1.00  0.00      BSYN  
ATOM    912    O ALA   103      -5.327 -55.783  -7.435  1.00  0.00      BSYN  
ATOM    913    N GLU   104      -6.718 -57.157  -8.667  1.00  0.00      BSYN  
ATOM    914    H GLU   104      -6.882 -58.123  -8.696  1.00  0.00      BSYN  
ATOM    915   CA GLU   104      -6.800 -56.322  -9.858  1.00  0.00      BSYN  
ATOM    916   CB GLU   104      -5.448 -56.348 -10.548  1.00  0.00      BSYN  
ATOM    917   CG GLU   104      -4.499 -57.582 -10.876  1.00  0.00      BSYN  
ATOM    918   CD GLU   104      -3.111 -57.678 -10.335  1.00  0.00      BSYN  
ATOM    919  OE1 GLU   104      -2.158 -57.663 -11.142  1.00  0.00      BSYN  
ATOM    920  OE2 GLU   104      -2.872 -57.830  -9.162  1.00  0.00      BSYN  
ATOM    921    C GLU   104      -8.010 -56.997 -10.651  1.00  0.00      BSYN  
ATOM    922    O GLU   104      -8.136 -58.249 -10.763  1.00  0.00      BSYN  
ATOM    923    N GLU   105      -9.030 -56.239 -11.085  1.00  0.00      BSYN  
ATOM    924    H GLU   105      -8.717 -55.314 -11.156  1.00  0.00      BSYN  
ATOM    925   CA GLU   105     -10.329 -56.746 -11.398  1.00  0.00      BSYN  
ATOM    926   CB GLU   105     -11.474 -55.825 -11.005  1.00  0.00      BSYN  
ATOM    927   CG GLU   105     -11.274 -54.284 -10.949  1.00  0.00      BSYN  
ATOM    928   CD GLU   105     -10.475 -53.616  -9.834  1.00  0.00      BSYN  
ATOM    929  OE1 GLU   105      -9.315 -53.446  -9.948  1.00  0.00      BSYN  
ATOM    930  OE2 GLU   105     -11.050 -53.098  -8.879  1.00  0.00      BSYN  
ATOM    931    C GLU   105     -10.407 -57.019 -12.873  1.00  0.00      BSYN  
ATOM    932    O GLU   105      -9.669 -56.336 -13.624  1.00  0.00      BSYN  
ATOM    933    N PRO   106     -11.137 -58.082 -13.332  1.00  0.00      BSYN  
ATOM    934   CD PRO   106     -11.606 -59.173 -12.425  1.00  0.00      BSYN  
ATOM    935   CA PRO   106     -11.197 -58.546 -14.716  1.00  0.00      BSYN  
ATOM    936   CB PRO   106     -11.985 -59.853 -14.584  1.00  0.00      BSYN  
ATOM    937   CG PRO   106     -11.484 -60.448 -13.369  1.00  0.00      BSYN  
ATOM    938    C PRO   106     -11.835 -57.525 -15.751  1.00  0.00      BSYN  
ATOM    939    O PRO   106     -12.587 -57.919 -16.671  1.00  0.00      BSYN  
ATOM    940    N LEU   107     -11.641 -56.132 -15.691  1.00  0.00      BSYN  
ATOM    941    H LEU   107     -10.945 -55.923 -15.034  1.00  0.00      BSYN  
ATOM    942   CA LEU   107     -12.058 -55.072 -16.614  1.00  0.00      BSYN  
ATOM    943   CB LEU   107     -12.249 -53.885 -15.649  1.00  0.00      BSYN  
ATOM    944   CG LEU   107     -13.451 -54.179 -14.673  1.00  0.00      BSYN  
ATOM    945  CD1 LEU   107     -13.608 -53.250 -13.456  1.00  0.00      BSYN  
ATOM    946  CD2 LEU   107     -14.767 -54.238 -15.450  1.00  0.00      BSYN  
ATOM    947    C LEU   107     -10.959 -54.703 -17.636  1.00  0.00      BSYN  
ATOM    948    O LEU   107     -11.067 -53.840 -18.457  1.00  0.00      BSYN  
ATOM    949    N ILE   108      -9.877 -55.458 -17.467  1.00  0.00      BSYN  
ATOM    950    H ILE   108      -9.979 -56.114 -16.746  1.00  0.00      BSYN  
ATOM    951   CA ILE   108      -8.632 -55.346 -18.091  1.00  0.00      BSYN  
ATOM    952   CB ILE   108      -7.352 -55.394 -17.106  1.00  0.00      BSYN  
ATOM    953  CG2 ILE   108      -6.986 -54.098 -16.463  1.00  0.00      BSYN  
ATOM    954  CG1 ILE   108      -7.459 -56.592 -16.174  1.00  0.00      BSYN  
ATOM    955   CD ILE   108      -6.010 -56.818 -15.600  1.00  0.00      BSYN  
ATOM    956    C ILE   108      -8.474 -56.442 -19.140  1.00  0.00      BSYN  
ATOM    957    O ILE   108      -7.353 -56.963 -19.436  1.00  0.00      BSYN  
ATOM    958    N GLU   109      -9.548 -56.960 -19.716  1.00  0.00      BSYN  
ATOM    959    H GLU   109     -10.448 -56.617 -19.538  1.00  0.00      BSYN  
ATOM    960   CA GLU   109      -9.458 -57.853 -20.873  1.00  0.00      BSYN  
ATOM    961   CB GLU   109     -10.823 -58.412 -21.237  1.00  0.00      BSYN  
ATOM    962   CG GLU   109     -11.593 -58.807 -20.096  1.00  0.00      BSYN  
ATOM    963   CD GLU   109     -12.938 -59.440 -20.487  1.00  0.00      BSYN  
ATOM    964  OE1 GLU   109     -13.031 -60.678 -20.264  1.00  0.00      BSYN  
ATOM    965  OE2 GLU   109     -13.875 -58.820 -21.050  1.00  0.00      BSYN  
ATOM    966    C GLU   109      -8.822 -57.244 -22.140  1.00  0.00      BSYN  
ATOM    967    O GLU   109      -9.213 -56.143 -22.472  1.00  0.00      BSYN  
ATOM    968    N PRO   110      -7.814 -57.826 -22.868  1.00  0.00      BSYN  
ATOM    969   CD PRO   110      -7.034 -59.003 -22.277  1.00  0.00      BSYN  
ATOM    970   CA PRO   110      -7.258 -57.299 -24.116  1.00  0.00      BSYN  
ATOM    971   CB PRO   110      -6.169 -58.279 -24.373  1.00  0.00      BSYN  
ATOM    972   CG PRO   110      -5.695 -58.779 -22.906  1.00  0.00      BSYN  
ATOM    973    C PRO   110      -8.257 -57.355 -25.313  1.00  0.00      BSYN  
ATOM    974    O PRO   110      -8.783 -58.285 -25.919  1.00  0.00      BSYN  
ATOM    975    N LEU   111      -8.395 -56.024 -25.604  1.00  0.00      BSYN  
ATOM    976    H LEU   111      -7.998 -55.339 -25.028  1.00  0.00      BSYN  
ATOM    977   CA LEU   111      -9.431 -55.694 -26.671  1.00  0.00      BSYN  
ATOM    978   CB LEU   111      -9.825 -54.283 -26.266  1.00  0.00      BSYN  
ATOM    979   CG LEU   111     -10.343 -53.771 -24.825  1.00  0.00      BSYN  
ATOM    980  CD1 LEU   111     -10.935 -52.339 -24.942  1.00  0.00      BSYN  
ATOM    981  CD2 LEU   111     -11.315 -54.802 -24.376  1.00  0.00      BSYN  
ATOM    982    C LEU   111      -8.896 -55.731 -28.160  1.00  0.00      BSYN  
ATOM    983    O LEU   111      -8.531 -54.748 -28.704  1.00  0.00      BSYN  
ATOM    984    N MET   112      -8.946 -56.833 -28.846  1.00  0.00      BSYN  
ATOM    985    H MET   112      -9.372 -57.568 -28.357  1.00  0.00      BSYN  
ATOM    986   CA MET   112      -8.256 -57.191 -30.095  1.00  0.00      BSYN  
ATOM    987   CB MET   112      -8.182 -58.720 -30.319  1.00  0.00      BSYN  
ATOM    988   CG MET   112      -7.623 -59.445 -29.100  1.00  0.00      BSYN  
ATOM    989   SD MET   112      -8.215 -61.165 -29.023  1.00  0.00      BSYN  
ATOM    990   CE MET   112      -6.609 -61.932 -29.483  1.00  0.00      BSYN  
ATOM    991    C MET   112      -8.500 -56.302 -31.276  1.00  0.00      BSYN  
ATOM    992    O MET   112      -9.569 -55.918 -31.696  1.00  0.00      BSYN  
ATOM    993    N GLU   113      -7.310 -55.989 -31.811  1.00  0.00      BSYN  
ATOM    994    H GLU   113      -6.552 -56.191 -31.223  1.00  0.00      BSYN  
ATOM    995   CA GLU   113      -7.090 -55.090 -32.917  1.00  0.00      BSYN  
ATOM    996   CB GLU   113      -6.637 -53.575 -32.418  1.00  0.00      BSYN  
ATOM    997   CG GLU   113      -7.748 -52.746 -31.761  1.00  0.00      BSYN  
ATOM    998   CD GLU   113      -7.289 -51.380 -31.141  1.00  0.00      BSYN  
ATOM    999  OE1 GLU   113      -7.717 -51.136 -30.056  1.00  0.00      BSYN  
ATOM   1000  OE2 GLU   113      -6.734 -50.598 -31.757  1.00  0.00      BSYN  
ATOM   1001    C GLU   113      -5.995 -55.476 -33.970  1.00  0.00      BSYN  
ATOM   1002    O GLU   113      -4.828 -55.612 -33.471  1.00  0.00      BSYN  
ATOM   1003    N PRO   114      -6.367 -55.730 -35.244  1.00  0.00      BSYN  
ATOM   1004   CD PRO   114      -7.749 -55.931 -35.558  1.00  0.00      BSYN  
ATOM   1005   CA PRO   114      -5.496 -56.086 -36.348  1.00  0.00      BSYN  
ATOM   1006   CB PRO   114      -6.401 -56.817 -37.202  1.00  0.00      BSYN  
ATOM   1007   CG PRO   114      -7.638 -57.115 -36.388  1.00  0.00      BSYN  
ATOM   1008    C PRO   114      -4.989 -54.925 -37.196  1.00  0.00      BSYN  
ATOM   1009    O PRO   114      -4.371 -55.202 -38.203  1.00  0.00      BSYN  
ATOM   1010    N GLU   115      -5.341 -53.641 -36.864  1.00  0.00      BSYN  
ATOM   1011    H GLU   115      -5.678 -53.558 -35.947  1.00  0.00      BSYN  
ATOM   1012   CA GLU   115      -4.937 -52.552 -37.733  1.00  0.00      BSYN  
ATOM   1013   CB GLU   115      -5.648 -51.343 -37.170  1.00  0.00      BSYN  
ATOM   1014   CG GLU   115      -7.130 -51.144 -37.275  1.00  0.00      BSYN  
ATOM   1015   CD GLU   115      -7.769 -49.987 -36.511  1.00  0.00      BSYN  
ATOM   1016  OE1 GLU   115      -7.936 -50.075 -35.280  1.00  0.00      BSYN  
ATOM   1017  OE2 GLU   115      -7.968 -48.941 -37.046  1.00  0.00      BSYN  
ATOM   1018    C GLU   115      -3.420 -52.298 -37.662  1.00  0.00      BSYN  
ATOM   1019    O GLU   115      -2.811 -52.244 -36.633  1.00  0.00      BSYN  
ATOM   1020    N GLY   116      -2.793 -52.356 -38.844  1.00  0.00      BSYN  
ATOM   1021    H GLY   116      -3.429 -52.543 -39.566  1.00  0.00      BSYN  
ATOM   1022   CA GLY   116      -1.431 -52.438 -39.067  1.00  0.00      BSYN  
ATOM   1023    C GLY   116      -0.688 -53.702 -38.643  1.00  0.00      BSYN  
ATOM   1024    O GLY   116       0.417 -53.993 -39.127  1.00  0.00      BSYN  
ATOM   1025    N GLU   117      -1.267 -54.401 -37.688  1.00  0.00      BSYN  
ATOM   1026    H GLU   117      -2.061 -54.046 -37.235  1.00  0.00      BSYN  
ATOM   1027   CA GLU   117      -0.830 -55.713 -37.242  1.00  0.00      BSYN  
ATOM   1028   CB GLU   117      -1.422 -55.953 -35.805  1.00  0.00      BSYN  
ATOM   1029   CG GLU   117      -0.520 -55.104 -34.796  1.00  0.00      BSYN  
ATOM   1030   CD GLU   117      -0.556 -55.581 -33.281  1.00  0.00      BSYN  
ATOM   1031  OE1 GLU   117      -1.208 -54.901 -32.424  1.00  0.00      BSYN  
ATOM   1032  OE2 GLU   117      -0.181 -56.730 -33.019  1.00  0.00      BSYN  
ATOM   1033    C GLU   117      -1.028 -56.894 -38.105  1.00  0.00      BSYN  
ATOM   1034    O GLU   117      -0.059 -57.543 -38.431  1.00  0.00      BSYN  
ATOM   1035    N SER   118      -2.251 -57.186 -38.626  1.00  0.00      BSYN  
ATOM   1036    H SER   118      -3.119 -56.730 -38.621  1.00  0.00      BSYN  
ATOM   1037   CA SER   118      -2.304 -58.439 -39.395  1.00  0.00      BSYN  
ATOM   1038   CB SER   118      -3.475 -59.107 -38.992  1.00  0.00      BSYN  
ATOM   1039   OG SER   118      -3.047 -60.041 -38.071  1.00  0.00      BSYN  
ATOM   1040   HG SER   118      -3.442 -60.905 -38.215  1.00  0.00      BSYN  
ATOM   1041    C SER   118      -2.294 -58.340 -40.873  1.00  0.00      BSYN  
ATOM   1042    O SER   118      -3.225 -58.103 -41.622  1.00  0.00      BSYN  
ATOM   1043    N TYR   119      -1.003 -58.368 -41.272  1.00  0.00      BSYN  
ATOM   1044    H TYR   119      -0.332 -58.290 -40.561  1.00  0.00      BSYN  
ATOM   1045   CA TYR   119      -0.534 -58.364 -42.624  1.00  0.00      BSYN  
ATOM   1046   CB TYR   119       0.979 -58.554 -42.776  1.00  0.00      BSYN  
ATOM   1047   CG TYR   119       1.687 -57.331 -42.134  1.00  0.00      BSYN  
ATOM   1048  CD1 TYR   119       1.306 -56.007 -42.402  1.00  0.00      BSYN  
ATOM   1049  CE1 TYR   119       1.950 -55.001 -41.956  1.00  0.00      BSYN  
ATOM   1050  CD2 TYR   119       2.751 -57.524 -41.318  1.00  0.00      BSYN  
ATOM   1051  CE2 TYR   119       3.576 -56.495 -40.909  1.00  0.00      BSYN  
ATOM   1052   CZ TYR   119       3.185 -55.187 -41.239  1.00  0.00      BSYN  
ATOM   1053   OH TYR   119       4.063 -54.182 -40.868  1.00  0.00      BSYN  
ATOM   1054   HH TYR   119       3.604 -53.508 -40.361  1.00  0.00      BSYN  
ATOM   1055    C TYR   119      -1.234 -59.464 -43.392  1.00  0.00      BSYN  
ATOM   1056    O TYR   119      -1.432 -60.609 -42.865  1.00  0.00      BSYN  
ATOM   1057    N GLU   120      -1.671 -59.440 -44.610  1.00  0.00      BSYN  
ATOM   1058    H GLU   120      -2.037 -60.277 -44.964  1.00  0.00      BSYN  
ATOM   1059   CA GLU   120      -1.716 -58.243 -45.517  1.00  0.00      BSYN  
ATOM   1060   CB GLU   120      -0.520 -58.263 -46.372  1.00  0.00      BSYN  
ATOM   1061   CG GLU   120       0.167 -59.607 -46.816  1.00  0.00      BSYN  
ATOM   1062   CD GLU   120       1.386 -59.577 -47.715  1.00  0.00      BSYN  
ATOM   1063  OE1 GLU   120       1.224 -59.987 -48.843  1.00  0.00      BSYN  
ATOM   1064  OE2 GLU   120       2.519 -59.283 -47.339  1.00  0.00      BSYN  
ATOM   1065    C GLU   120      -2.886 -58.429 -46.474  1.00  0.00      BSYN  
ATOM   1066    O GLU   120      -3.014 -59.474 -47.109  1.00  0.00      BSYN  
ATOM   1067    N ASP   121      -3.781 -57.462 -46.543  1.00  0.00      BSYN  
ATOM   1068    H ASP   121      -3.662 -56.572 -46.149  1.00  0.00      BSYN  
ATOM   1069   CA ASP   121      -4.880 -57.700 -47.331  1.00  0.00      BSYN  
ATOM   1070   CB ASP   121      -6.163 -56.967 -46.695  1.00  0.00      BSYN  
ATOM   1071   CG ASP   121      -7.398 -57.385 -47.371  1.00  0.00      BSYN  
ATOM   1072  OD1 ASP   121      -8.316 -56.578 -47.574  1.00  0.00      BSYN  
ATOM   1073  OD2 ASP   121      -7.563 -58.584 -47.715  1.00  0.00      BSYN  
ATOM   1074    C ASP   121      -4.857 -57.106 -48.751  1.00  0.00      BSYN  
ATOM   1075    O ASP   121      -4.879 -55.843 -48.936  1.00  0.00      BSYN  
ATOM   1076    N PRO   122      -4.941 -58.038 -49.755  1.00  0.00      BSYN  
ATOM   1077   CD PRO   122      -4.766 -59.523 -49.588  1.00  0.00      BSYN  
ATOM   1078   CA PRO   122      -4.998 -57.714 -51.139  1.00  0.00      BSYN  
ATOM   1079   CB PRO   122      -4.574 -59.034 -51.781  1.00  0.00      BSYN  
ATOM   1080   CG PRO   122      -5.274 -60.107 -50.992  1.00  0.00      BSYN  
ATOM   1081    C PRO   122      -6.456 -57.334 -51.416  1.00  0.00      BSYN  
ATOM   1082    O PRO   122      -7.407 -57.852 -50.842  1.00  0.00      BSYN  
ATOM   1083    N PRO   123      -6.676 -56.516 -52.449  1.00  0.00      BSYN  
ATOM   1084   CD PRO   123      -5.658 -55.815 -53.255  1.00  0.00      BSYN  
ATOM   1085   CA PRO   123      -8.008 -55.846 -52.723  1.00  0.00      BSYN  
ATOM   1086   CB PRO   123      -7.655 -54.369 -53.306  1.00  0.00      BSYN  
ATOM   1087   CG PRO   123      -6.144 -54.413 -53.266  1.00  0.00      BSYN  
ATOM   1088    C PRO   123      -8.822 -56.701 -53.799  1.00  0.00      BSYN  
ATOM   1089    O PRO   123      -8.450 -57.064 -54.875  1.00  0.00      BSYN  
ATOM   1090    N GLN   124     -10.029 -56.906 -53.328  1.00  0.00      BSYN  
ATOM   1091    H GLN   124     -10.331 -56.294 -52.624  1.00  0.00      BSYN  
ATOM   1092   CA GLN   124     -10.961 -57.572 -54.211  1.00  0.00      BSYN  
ATOM   1093   CB GLN   124     -11.930 -58.459 -53.358  1.00  0.00      BSYN  
ATOM   1094   CG GLN   124     -11.174 -59.652 -52.646  1.00  0.00      BSYN  
ATOM   1095   CD GLN   124     -10.221 -59.328 -51.483  1.00  0.00      BSYN  
ATOM   1096  OE1 GLN   124     -10.460 -58.445 -50.679  1.00  0.00      BSYN  
ATOM   1097  NE2 GLN   124      -9.133 -59.961 -51.610  1.00  0.00      BSYN  
ATOM   1098 HE21 GLN   124      -9.066 -60.663 -52.290  1.00  0.00      BSYN  
ATOM   1099 HE22 GLN   124      -8.377 -59.643 -51.073  1.00  0.00      BSYN  
ATOM   1100    C GLN   124     -11.519 -56.722 -55.352  1.00  0.00      BSYN  
ATOM   1101    O GLN   124     -11.627 -55.529 -55.199  1.00  0.00      BSYN  
ATOM   1102    N GLU   125     -11.970 -57.501 -56.345  1.00  0.00      BSYN  
ATOM   1103    H GLU   125     -11.551 -58.336 -56.641  1.00  0.00      BSYN  
ATOM   1104   CA GLU   125     -12.777 -56.786 -57.332  1.00  0.00      BSYN  
ATOM   1105   CB GLU   125     -11.867 -56.371 -58.512  1.00  0.00      BSYN  
ATOM   1106   CG GLU   125     -12.530 -55.387 -59.511  1.00  0.00      BSYN  
ATOM   1107   CD GLU   125     -11.652 -55.134 -60.749  1.00  0.00      BSYN  
ATOM   1108  OE1 GLU   125     -10.964 -54.126 -60.891  1.00  0.00      BSYN  
ATOM   1109  OE2 GLU   125     -11.462 -56.137 -61.382  1.00  0.00      BSYN  
ATOM   1110    C GLU   125     -14.023 -57.588 -57.776  1.00  0.00      BSYN  
ATOM   1111    O GLU   125     -15.131 -57.193 -57.411  1.00  0.00      BSYN  
ATOM   1112    N GLU   126     -13.672 -58.703 -58.480  1.00  0.00      BSYN  
ATOM   1113    H GLU   126     -12.726 -58.701 -58.734  1.00  0.00      BSYN  
ATOM   1114   CA GLU   126     -14.488 -59.871 -58.632  1.00  0.00      BSYN  
ATOM   1115   CB GLU   126     -14.382 -60.468 -60.023  1.00  0.00      BSYN  
ATOM   1116   CG GLU   126     -14.818 -59.561 -61.067  1.00  0.00      BSYN  
ATOM   1117   CD GLU   126     -16.249 -59.070 -60.915  1.00  0.00      BSYN  
ATOM   1118  OE1 GLU   126     -16.425 -57.807 -60.821  1.00  0.00      BSYN  
ATOM   1119  OE2 GLU   126     -17.133 -59.888 -60.720  1.00  0.00      BSYN  
ATOM   1120    C GLU   126     -14.375 -61.041 -57.676  1.00  0.00      BSYN  
ATOM   1121    O GLU   126     -15.422 -61.307 -57.032  1.00  0.00      BSYN  
ATOM   1122    N TYR   127     -13.223 -61.647 -57.360  1.00  0.00      BSYN  
ATOM   1123    H TYR   127     -12.389 -61.199 -57.612  1.00  0.00      BSYN  
ATOM   1124   CA TYR   127     -13.204 -62.960 -56.755  1.00  0.00      BSYN  
ATOM   1125   CB TYR   127     -12.397 -64.001 -57.529  1.00  0.00      BSYN  
ATOM   1126   CG TYR   127     -13.119 -65.328 -57.647  1.00  0.00      BSYN  
ATOM   1127  CD1 TYR   127     -14.002 -65.367 -58.693  1.00  0.00      BSYN  
ATOM   1128  CE1 TYR   127     -14.777 -66.526 -58.796  1.00  0.00      BSYN  
ATOM   1129  CD2 TYR   127     -12.979 -66.318 -56.694  1.00  0.00      BSYN  
ATOM   1130  CE2 TYR   127     -13.743 -67.462 -56.818  1.00  0.00      BSYN  
ATOM   1131   CZ TYR   127     -14.620 -67.548 -57.839  1.00  0.00      BSYN  
ATOM   1132   OH TYR   127     -15.541 -68.616 -57.848  1.00  0.00      BSYN  
ATOM   1133   HH TYR   127     -15.820 -69.101 -57.068  1.00  0.00      BSYN  
ATOM   1134    C TYR   127     -12.361 -62.660 -55.496  1.00  0.00      BSYN  
ATOM   1135    O TYR   127     -11.126 -62.624 -55.606  1.00  0.00      BSYN  
ATOM   1136    N GLN   128     -13.023 -62.619 -54.349  1.00  0.00      BSYN  
ATOM   1137    H GLN   128     -12.476 -62.579 -53.537  1.00  0.00      BSYN  
ATOM   1138   CA GLN   128     -14.393 -63.072 -54.097  1.00  0.00      BSYN  
ATOM   1139   CB GLN   128     -14.340 -64.430 -53.427  1.00  0.00      BSYN  
ATOM   1140   CG GLN   128     -15.203 -65.484 -54.086  1.00  0.00      BSYN  
ATOM   1141   CD GLN   128     -16.576 -65.317 -54.704  1.00  0.00      BSYN  
ATOM   1142  OE1 GLN   128     -17.565 -64.668 -54.287  1.00  0.00      BSYN  
ATOM   1143  NE2 GLN   128     -16.487 -65.643 -55.959  1.00  0.00      BSYN  
ATOM   1144 HE21 GLN   128     -17.246 -65.563 -56.573  1.00  0.00      BSYN  
ATOM   1145 HE22 GLN   128     -15.624 -65.971 -56.290  1.00  0.00      BSYN  
ATOM   1146    C GLN   128     -15.104 -62.037 -53.273  1.00  0.00      BSYN  
ATOM   1147    O GLN   128     -14.482 -61.042 -52.772  1.00  0.00      BSYN  
ATOM   1148    N GLU   129     -16.419 -62.179 -53.057  1.00  0.00      BSYN  
ATOM   1149    H GLU   129     -17.042 -62.634 -53.661  1.00  0.00      BSYN  
ATOM   1150   CA GLU   129     -17.069 -61.166 -52.252  1.00  0.00      BSYN  
ATOM   1151   CB GLU   129     -18.463 -60.656 -52.770  1.00  0.00      BSYN  
ATOM   1152   CG GLU   129     -18.863 -59.290 -52.225  1.00  0.00      BSYN  
ATOM   1153   CD GLU   129     -20.171 -59.328 -51.384  1.00  0.00      BSYN  
ATOM   1154  OE1 GLU   129     -20.405 -58.426 -50.623  1.00  0.00      BSYN  
ATOM   1155  OE2 GLU   129     -21.088 -60.161 -51.579  1.00  0.00      BSYN  
ATOM   1156    C GLU   129     -17.084 -61.425 -50.759  1.00  0.00      BSYN  
ATOM   1157    O GLU   129     -17.803 -62.256 -50.152  1.00  0.00      BSYN  
ATOM   1158    N TYR   130     -16.176 -60.784 -50.059  1.00  0.00      BSYN  
ATOM   1159    H TYR   130     -15.456 -60.178 -50.331  1.00  0.00      BSYN  
ATOM   1160   CA TYR   130     -16.250 -60.730 -48.625  1.00  0.00      BSYN  
ATOM   1161   CB TYR   130     -14.863 -60.580 -47.974  1.00  0.00      BSYN  
ATOM   1162   CG TYR   130     -13.857 -61.627 -48.582  1.00  0.00      BSYN  
ATOM   1163  CD1 TYR   130     -14.046 -62.949 -48.342  1.00  0.00      BSYN  
ATOM   1164  CE1 TYR   130     -13.149 -63.870 -48.718  1.00  0.00      BSYN  
ATOM   1165  CD2 TYR   130     -12.829 -61.203 -49.284  1.00  0.00      BSYN  
ATOM   1166  CE2 TYR   130     -11.853 -62.117 -49.697  1.00  0.00      BSYN  
ATOM   1167   CZ TYR   130     -12.045 -63.428 -49.399  1.00  0.00      BSYN  
ATOM   1168   OH TYR   130     -11.017 -64.375 -49.582  1.00  0.00      BSYN  
ATOM   1169   HH TYR   130     -11.413 -65.249 -49.554  1.00  0.00      BSYN  
ATOM   1170    C TYR   130     -16.990 -59.442 -48.344  1.00  0.00      BSYN  
ATOM   1171    O TYR   130     -16.658 -58.402 -48.912  1.00  0.00      BSYN  
ATOM   1172    N GLU   131     -18.168 -59.693 -47.805  1.00  0.00      BSYN  
ATOM   1173    H GLU   131     -18.532 -60.552 -48.104  1.00  0.00      BSYN  
ATOM   1174   CA GLU   131     -18.987 -58.643 -47.093  1.00  0.00      BSYN  
ATOM   1175   CB GLU   131     -20.126 -59.210 -46.178  1.00  0.00      BSYN  
ATOM   1176   CG GLU   131     -20.951 -60.063 -47.104  1.00  0.00      BSYN  
ATOM   1177   CD GLU   131     -22.219 -60.572 -46.477  1.00  0.00      BSYN  
ATOM   1178  OE1 GLU   131     -23.326 -60.485 -47.046  1.00  0.00      BSYN  
ATOM   1179  OE2 GLU   131     -22.124 -61.169 -45.440  1.00  0.00      BSYN  
ATOM   1180    C GLU   131     -18.146 -57.709 -46.239  1.00  0.00      BSYN  
ATOM   1181    O GLU   131     -17.359 -58.195 -45.486  1.00  0.00      BSYN  
ATOM   1182    N PRO   132     -18.275 -56.347 -46.214  1.00  0.00      BSYN  
ATOM   1183   CD PRO   132     -19.071 -55.603 -47.131  1.00  0.00      BSYN  
ATOM   1184   CA PRO   132     -17.655 -55.375 -45.409  1.00  0.00      BSYN  
ATOM   1185   CB PRO   132     -17.211 -54.305 -46.478  1.00  0.00      BSYN  
ATOM   1186   CG PRO   132     -18.083 -54.647 -47.656  1.00  0.00      BSYN  
ATOM   1187    C PRO   132     -18.540 -54.715 -44.295  1.00  0.00      BSYN  
ATOM   1188    O PRO   132     -19.738 -54.952 -44.100  1.00  0.00      BSYN  
ATOM   1189    N GLU   133     -17.815 -53.924 -43.559  1.00  0.00      BSYN  
ATOM   1190    H GLU   133     -16.878 -53.699 -43.739  1.00  0.00      BSYN  
ATOM   1191   CA GLU   133     -18.515 -53.158 -42.557  1.00  0.00      BSYN  
ATOM   1192   CB GLU   133     -18.311 -53.853 -41.297  1.00  0.00      BSYN  
ATOM   1193   CG GLU   133     -17.012 -54.562 -40.865  1.00  0.00      BSYN  
ATOM   1194   CD GLU   133     -17.124 -55.492 -39.581  1.00  0.00      BSYN  
ATOM   1195  OE1 GLU   133     -16.912 -56.714 -39.599  1.00  0.00      BSYN  
ATOM   1196  OE2 GLU   133     -17.570 -54.999 -38.550  1.00  0.00      BSYN  
ATOM   1197    C GLU   133     -17.951 -51.678 -42.410  1.00  0.00      BSYN  
ATOM   1198    O GLU   133     -16.831 -51.274 -42.758  1.00  0.00      BSYN  
ATOM   1199    N ALA   134     -18.786 -50.878 -41.723  1.00  0.00      BSYN  
ATOM   1200    H ALA   134     -19.541 -51.280 -41.244  1.00  0.00      BSYN  
ATOM   1201   CA ALA   134     -18.451 -49.462 -41.423  1.00  0.00      BSYN  
ATOM   1202   CB ALA   134     -19.647 -48.641 -40.960  1.00  0.00      BSYN  
ATOM   1203    C ALA   134     -17.368 -49.350 -40.330  1.00  0.00      BSYN  
ATOM   1204  OT1 ALA   134     -16.365 -48.620 -40.436  1.00  0.00      BSYN  
ATOM   1205  OT2 ALA   134     -17.618 -49.961 -39.321  1.00  0.00      BSYN  
END
