# Supplementary material for: Data set of intrinsically disordered proteins analysed at a local protein conformation level
Source: Data Brief. 2020 Mar 5;29:105383. doi: 10.1016/j.dib.2020.105383 (PMC7078294; doi:10.1016/j.dib.2020.105383)
Supplement: Supplementary file 1 [file mmc1.zip › the data/1-DATA/PED1AAD-pdb/1AAD-192.pdb]

CRYST1    1.000    1.000    1.000  90.00  90.00  90.00 P 1           1
ATOM      1  HT1 MET     1      28.178 -53.596 -28.390  1.00  0.00      BSYN  
ATOM      2  HT2 MET     1      29.798 -54.109 -28.343  1.00  0.00      BSYN  
ATOM      3    N MET     1      28.985 -53.915 -28.962  1.00  0.00      BSYN  
ATOM      4  HT3 MET     1      28.748 -54.701 -29.601  1.00  0.00      BSYN  
ATOM      5   CA MET     1      29.491 -52.744 -29.609  1.00  0.00      BSYN  
ATOM      6   CB MET     1      29.760 -51.630 -28.588  1.00  0.00      BSYN  
ATOM      7   CG MET     1      29.777 -50.171 -29.089  1.00  0.00      BSYN  
ATOM      8   SD MET     1      28.794 -49.584 -30.532  1.00  0.00      BSYN  
ATOM      9   CE MET     1      27.091 -50.074 -29.947  1.00  0.00      BSYN  
ATOM     10    C MET     1      30.568 -53.085 -30.535  1.00  0.00      BSYN  
ATOM     11    O MET     1      31.734 -52.801 -30.318  1.00  0.00      BSYN  
ATOM     12    N ASP     2      30.224 -53.835 -31.569  1.00  0.00      BSYN  
ATOM     13    H ASP     2      29.325 -54.181 -31.389  1.00  0.00      BSYN  
ATOM     14   CA ASP     2      30.927 -54.138 -32.848  1.00  0.00      BSYN  
ATOM     15   CB ASP     2      30.858 -53.055 -33.969  1.00  0.00      BSYN  
ATOM     16   CG ASP     2      31.372 -53.357 -35.378  1.00  0.00      BSYN  
ATOM     17  OD1 ASP     2      32.626 -53.200 -35.571  1.00  0.00      BSYN  
ATOM     18  OD2 ASP     2      30.589 -53.808 -36.223  1.00  0.00      BSYN  
ATOM     19    C ASP     2      32.327 -54.695 -32.733  1.00  0.00      BSYN  
ATOM     20    O ASP     2      32.556 -55.738 -33.323  1.00  0.00      BSYN  
ATOM     21    N VAL     3      33.285 -54.195 -31.932  1.00  0.00      BSYN  
ATOM     22    H VAL     3      33.112 -53.405 -31.379  1.00  0.00      BSYN  
ATOM     23   CA VAL     3      34.516 -54.870 -31.606  1.00  0.00      BSYN  
ATOM     24   CB VAL     3      35.709 -53.793 -31.824  1.00  0.00      BSYN  
ATOM     25  CG1 VAL     3      35.960 -53.819 -33.355  1.00  0.00      BSYN  
ATOM     26  CG2 VAL     3      35.453 -52.332 -31.552  1.00  0.00      BSYN  
ATOM     27    C VAL     3      34.438 -55.436 -30.218  1.00  0.00      BSYN  
ATOM     28    O VAL     3      34.915 -56.536 -29.873  1.00  0.00      BSYN  
ATOM     29    N PHE     4      33.927 -54.515 -29.327  1.00  0.00      BSYN  
ATOM     30    H PHE     4      33.894 -53.557 -29.532  1.00  0.00      BSYN  
ATOM     31   CA PHE     4      33.539 -54.988 -27.958  1.00  0.00      BSYN  
ATOM     32   CB PHE     4      33.219 -53.855 -26.976  1.00  0.00      BSYN  
ATOM     33   CG PHE     4      34.458 -53.268 -26.341  1.00  0.00      BSYN  
ATOM     34  CD1 PHE     4      35.452 -54.083 -25.729  1.00  0.00      BSYN  
ATOM     35  CD2 PHE     4      34.728 -51.852 -26.363  1.00  0.00      BSYN  
ATOM     36  CE1 PHE     4      36.569 -53.502 -25.118  1.00  0.00      BSYN  
ATOM     37  CE2 PHE     4      35.826 -51.347 -25.738  1.00  0.00      BSYN  
ATOM     38   CZ PHE     4      36.719 -52.154 -25.098  1.00  0.00      BSYN  
ATOM     39    C PHE     4      32.416 -56.019 -28.019  1.00  0.00      BSYN  
ATOM     40    O PHE     4      31.215 -55.748 -27.756  1.00  0.00      BSYN  
ATOM     41    N MET     5      32.681 -57.282 -28.575  1.00  0.00      BSYN  
ATOM     42    H MET     5      33.578 -57.311 -28.970  1.00  0.00      BSYN  
ATOM     43   CA MET     5      31.798 -58.413 -28.523  1.00  0.00      BSYN  
ATOM     44   CB MET     5      31.425 -58.884 -29.926  1.00  0.00      BSYN  
ATOM     45   CG MET     5      30.653 -57.922 -30.794  1.00  0.00      BSYN  
ATOM     46   SD MET     5      29.257 -57.132 -29.924  1.00  0.00      BSYN  
ATOM     47   CE MET     5      28.131 -57.717 -31.089  1.00  0.00      BSYN  
ATOM     48    C MET     5      32.467 -59.462 -27.678  1.00  0.00      BSYN  
ATOM     49    O MET     5      33.738 -59.727 -27.616  1.00  0.00      BSYN  
ATOM     50    N LYS     6      31.623 -60.059 -26.866  1.00  0.00      BSYN  
ATOM     51    H LYS     6      30.673 -60.101 -27.101  1.00  0.00      BSYN  
ATOM     52   CA LYS     6      32.053 -60.945 -25.761  1.00  0.00      BSYN  
ATOM     53   CB LYS     6      32.146 -60.300 -24.356  1.00  0.00      BSYN  
ATOM     54   CG LYS     6      33.428 -60.716 -23.622  1.00  0.00      BSYN  
ATOM     55   CD LYS     6      33.099 -60.752 -22.132  1.00  0.00      BSYN  
ATOM     56   CE LYS     6      34.317 -61.284 -21.316  1.00  0.00      BSYN  
ATOM     57   NZ LYS     6      35.002 -60.185 -20.608  1.00  0.00      BSYN  
ATOM     58  HZ1 LYS     6      34.226 -59.502 -20.494  1.00  0.00      BSYN  
ATOM     59  HZ2 LYS     6      35.670 -60.385 -19.837  1.00  0.00      BSYN  
ATOM     60  HZ3 LYS     6      35.512 -59.801 -21.429  1.00  0.00      BSYN  
ATOM     61    C LYS     6      31.091 -62.079 -25.710  1.00  0.00      BSYN  
ATOM     62    O LYS     6      29.971 -62.145 -25.238  1.00  0.00      BSYN  
ATOM     63    N GLY     7      31.645 -63.180 -26.247  1.00  0.00      BSYN  
ATOM     64    H GLY     7      32.612 -63.311 -26.343  1.00  0.00      BSYN  
ATOM     65   CA GLY     7      30.901 -64.502 -26.443  1.00  0.00      BSYN  
ATOM     66    C GLY     7      31.777 -65.530 -27.240  1.00  0.00      BSYN  
ATOM     67    O GLY     7      32.928 -65.219 -27.606  1.00  0.00      BSYN  
ATOM     68    N LEU     8      31.447 -66.841 -27.433  1.00  0.00      BSYN  
ATOM     69    H LEU     8      32.213 -67.274 -27.865  1.00  0.00      BSYN  
ATOM     70   CA LEU     8      30.138 -67.319 -27.109  1.00  0.00      BSYN  
ATOM     71   CB LEU     8      29.502 -67.694 -28.412  1.00  0.00      BSYN  
ATOM     72   CG LEU     8      30.014 -68.934 -29.310  1.00  0.00      BSYN  
ATOM     73  CD1 LEU     8      28.921 -69.723 -30.068  1.00  0.00      BSYN  
ATOM     74  CD2 LEU     8      30.889 -68.490 -30.446  1.00  0.00      BSYN  
ATOM     75    C LEU     8      30.207 -68.387 -26.069  1.00  0.00      BSYN  
ATOM     76    O LEU     8      30.419 -69.613 -26.338  1.00  0.00      BSYN  
ATOM     77    N SER     9      30.013 -67.929 -24.794  1.00  0.00      BSYN  
ATOM     78    H SER     9      29.452 -67.128 -24.735  1.00  0.00      BSYN  
ATOM     79   CA SER     9      30.261 -68.840 -23.663  1.00  0.00      BSYN  
ATOM     80   CB SER     9      30.530 -68.213 -22.287  1.00  0.00      BSYN  
ATOM     81   OG SER     9      31.965 -68.243 -22.101  1.00  0.00      BSYN  
ATOM     82   HG SER     9      32.069 -68.682 -21.253  1.00  0.00      BSYN  
ATOM     83    C SER     9      28.920 -69.565 -23.516  1.00  0.00      BSYN  
ATOM     84    O SER     9      28.982 -70.772 -23.372  1.00  0.00      BSYN  
ATOM     85    N MET    10      27.774 -68.880 -23.671  1.00  0.00      BSYN  
ATOM     86    H MET    10      27.733 -67.912 -23.522  1.00  0.00      BSYN  
ATOM     87   CA MET    10      26.498 -69.581 -23.812  1.00  0.00      BSYN  
ATOM     88   CB MET    10      25.531 -69.467 -22.579  1.00  0.00      BSYN  
ATOM     89   CG MET    10      26.124 -70.340 -21.431  1.00  0.00      BSYN  
ATOM     90   SD MET    10      27.389 -69.408 -20.559  1.00  0.00      BSYN  
ATOM     91   CE MET    10      26.671 -67.850 -20.282  1.00  0.00      BSYN  
ATOM     92    C MET    10      25.663 -69.365 -25.045  1.00  0.00      BSYN  
ATOM     93    O MET    10      25.124 -68.223 -25.289  1.00  0.00      BSYN  
ATOM     94    N ALA    11      25.400 -70.539 -25.689  1.00  0.00      BSYN  
ATOM     95    H ALA    11      25.999 -71.309 -25.594  1.00  0.00      BSYN  
ATOM     96   CA ALA    11      24.332 -70.587 -26.594  1.00  0.00      BSYN  
ATOM     97   CB ALA    11      24.619 -71.731 -27.559  1.00  0.00      BSYN  
ATOM     98    C ALA    11      23.194 -71.024 -25.719  1.00  0.00      BSYN  
ATOM     99    O ALA    11      23.024 -72.051 -25.188  1.00  0.00      BSYN  
ATOM    100    N LYS    12      22.409 -69.920 -25.764  1.00  0.00      BSYN  
ATOM    101    H LYS    12      22.693 -69.215 -26.383  1.00  0.00      BSYN  
ATOM    102   CA LYS    12      21.104 -69.978 -25.114  1.00  0.00      BSYN  
ATOM    103   CB LYS    12      20.718 -68.626 -24.521  1.00  0.00      BSYN  
ATOM    104   CG LYS    12      21.436 -68.395 -23.244  1.00  0.00      BSYN  
ATOM    105   CD LYS    12      21.017 -67.191 -22.372  1.00  0.00      BSYN  
ATOM    106   CE LYS    12      22.035 -66.011 -22.599  1.00  0.00      BSYN  
ATOM    107   NZ LYS    12      21.363 -64.802 -22.639  1.00  0.00      BSYN  
ATOM    108  HZ1 LYS    12      21.885 -63.962 -22.319  1.00  0.00      BSYN  
ATOM    109  HZ2 LYS    12      20.930 -64.677 -23.576  1.00  0.00      BSYN  
ATOM    110  HZ3 LYS    12      20.613 -64.878 -21.922  1.00  0.00      BSYN  
ATOM    111    C LYS    12      20.119 -70.398 -26.290  1.00  0.00      BSYN  
ATOM    112    O LYS    12      19.906 -69.614 -27.245  1.00  0.00      BSYN  
ATOM    113    N GLU    13      19.554 -71.629 -26.190  1.00  0.00      BSYN  
ATOM    114    H GLU    13      19.955 -72.176 -25.482  1.00  0.00      BSYN  
ATOM    115   CA GLU    13      18.610 -72.181 -27.206  1.00  0.00      BSYN  
ATOM    116   CB GLU    13      19.263 -73.324 -27.850  1.00  0.00      BSYN  
ATOM    117   CG GLU    13      20.654 -73.081 -28.484  1.00  0.00      BSYN  
ATOM    118   CD GLU    13      20.840 -73.774 -29.887  1.00  0.00      BSYN  
ATOM    119  OE1 GLU    13      21.796 -73.690 -30.586  1.00  0.00      BSYN  
ATOM    120  OE2 GLU    13      20.013 -74.587 -30.165  1.00  0.00      BSYN  
ATOM    121    C GLU    13      17.339 -72.496 -26.544  1.00  0.00      BSYN  
ATOM    122    O GLU    13      17.369 -73.272 -25.581  1.00  0.00      BSYN  
ATOM    123    N GLY    14      16.164 -71.920 -26.741  1.00  0.00      BSYN  
ATOM    124    H GLY    14      16.077 -71.182 -27.380  1.00  0.00      BSYN  
ATOM    125   CA GLY    14      14.989 -72.446 -26.005  1.00  0.00      BSYN  
ATOM    126    C GLY    14      14.508 -71.537 -24.926  1.00  0.00      BSYN  
ATOM    127    O GLY    14      13.510 -70.839 -25.195  1.00  0.00      BSYN  
ATOM    128    N VAL    15      15.033 -71.736 -23.756  1.00  0.00      BSYN  
ATOM    129    H VAL    15      15.594 -72.519 -23.575  1.00  0.00      BSYN  
ATOM    130   CA VAL    15      14.874 -70.933 -22.524  1.00  0.00      BSYN  
ATOM    131   CB VAL    15      15.551 -71.821 -21.473  1.00  0.00      BSYN  
ATOM    132  CG1 VAL    15      15.918 -71.197 -20.121  1.00  0.00      BSYN  
ATOM    133  CG2 VAL    15      14.641 -73.113 -21.287  1.00  0.00      BSYN  
ATOM    134    C VAL    15      15.358 -69.476 -22.483  1.00  0.00      BSYN  
ATOM    135    O VAL    15      16.453 -69.389 -23.031  1.00  0.00      BSYN  
ATOM    136    N VAL    16      14.726 -68.393 -21.923  1.00  0.00      BSYN  
ATOM    137    H VAL    16      14.093 -68.556 -21.192  1.00  0.00      BSYN  
ATOM    138   CA VAL    16      15.190 -66.983 -22.119  1.00  0.00      BSYN  
ATOM    139   CB VAL    16      14.019 -66.173 -22.683  1.00  0.00      BSYN  
ATOM    140  CG1 VAL    16      14.471 -64.670 -23.117  1.00  0.00      BSYN  
ATOM    141  CG2 VAL    16      13.250 -66.841 -23.787  1.00  0.00      BSYN  
ATOM    142    C VAL    16      15.553 -66.442 -20.750  1.00  0.00      BSYN  
ATOM    143    O VAL    16      14.791 -66.522 -19.800  1.00  0.00      BSYN  
ATOM    144    N ALA    17      16.815 -66.163 -20.705  1.00  0.00      BSYN  
ATOM    145    H ALA    17      17.185 -65.758 -21.517  1.00  0.00      BSYN  
ATOM    146   CA ALA    17      17.479 -66.061 -19.484  1.00  0.00      BSYN  
ATOM    147   CB ALA    17      18.353 -67.295 -19.297  1.00  0.00      BSYN  
ATOM    148    C ALA    17      18.250 -64.850 -19.214  1.00  0.00      BSYN  
ATOM    149    O ALA    17      19.098 -64.431 -20.013  1.00  0.00      BSYN  
ATOM    150    N ALA    18      18.076 -64.172 -18.136  1.00  0.00      BSYN  
ATOM    151    H ALA    18      18.594 -63.341 -18.167  1.00  0.00      BSYN  
ATOM    152   CA ALA    18      17.420 -64.638 -16.921  1.00  0.00      BSYN  
ATOM    153   CB ALA    18      18.401 -64.433 -15.807  1.00  0.00      BSYN  
ATOM    154    C ALA    18      16.200 -63.716 -16.803  1.00  0.00      BSYN  
ATOM    155    O ALA    18      16.252 -62.474 -17.032  1.00  0.00      BSYN  
ATOM    156    N ALA    19      15.072 -64.337 -16.449  1.00  0.00      BSYN  
ATOM    157    H ALA    19      15.104 -65.008 -15.735  1.00  0.00      BSYN  
ATOM    158   CA ALA    19      13.807 -63.772 -16.663  1.00  0.00      BSYN  
ATOM    159   CB ALA    19      13.098 -64.057 -18.025  1.00  0.00      BSYN  
ATOM    160    C ALA    19      12.807 -64.236 -15.673  1.00  0.00      BSYN  
ATOM    161    O ALA    19      12.945 -65.317 -15.092  1.00  0.00      BSYN  
ATOM    162    N GLU    20      11.892 -63.322 -15.392  1.00  0.00      BSYN  
ATOM    163    H GLU    20      12.080 -62.400 -15.664  1.00  0.00      BSYN  
ATOM    164   CA GLU    20      10.612 -63.614 -14.729  1.00  0.00      BSYN  
ATOM    165   CB GLU    20       9.860 -62.408 -14.113  1.00  0.00      BSYN  
ATOM    166   CG GLU    20       9.905 -61.025 -14.939  1.00  0.00      BSYN  
ATOM    167   CD GLU    20       9.215 -59.747 -14.339  1.00  0.00      BSYN  
ATOM    168  OE1 GLU    20       9.805 -58.657 -14.364  1.00  0.00      BSYN  
ATOM    169  OE2 GLU    20       8.216 -59.742 -13.695  1.00  0.00      BSYN  
ATOM    170    C GLU    20       9.511 -64.542 -15.261  1.00  0.00      BSYN  
ATOM    171    O GLU    20       9.081 -64.590 -16.419  1.00  0.00      BSYN  
ATOM    172    N LYS    21       9.382 -65.424 -14.243  1.00  0.00      BSYN  
ATOM    173    H LYS    21      10.020 -65.368 -13.501  1.00  0.00      BSYN  
ATOM    174   CA LYS    21       8.481 -66.539 -14.267  1.00  0.00      BSYN  
ATOM    175   CB LYS    21       8.615 -67.424 -12.950  1.00  0.00      BSYN  
ATOM    176   CG LYS    21       9.953 -68.375 -13.024  1.00  0.00      BSYN  
ATOM    177   CD LYS    21       9.504 -69.821 -13.389  1.00  0.00      BSYN  
ATOM    178   CE LYS    21      10.235 -70.028 -14.675  1.00  0.00      BSYN  
ATOM    179   NZ LYS    21       9.810 -71.148 -15.534  1.00  0.00      BSYN  
ATOM    180  HZ1 LYS    21       8.771 -71.142 -15.548  1.00  0.00      BSYN  
ATOM    181  HZ2 LYS    21      10.300 -71.477 -16.391  1.00  0.00      BSYN  
ATOM    182  HZ3 LYS    21      10.041 -71.902 -14.857  1.00  0.00      BSYN  
ATOM    183    C LYS    21       7.005 -66.157 -14.599  1.00  0.00      BSYN  
ATOM    184    O LYS    21       6.028 -66.533 -13.947  1.00  0.00      BSYN  
ATOM    185    N THR    22       6.715 -65.556 -15.762  1.00  0.00      BSYN  
ATOM    186    H THR    22       7.357 -65.540 -16.502  1.00  0.00      BSYN  
ATOM    187   CA THR    22       5.443 -65.086 -16.087  1.00  0.00      BSYN  
ATOM    188   CB THR    22       5.476 -63.736 -16.944  1.00  0.00      BSYN  
ATOM    189  OG1 THR    22       6.256 -63.942 -18.083  1.00  0.00      BSYN  
ATOM    190  HG1 THR    22       6.935 -64.493 -17.687  1.00  0.00      BSYN  
ATOM    191  CG2 THR    22       6.026 -62.638 -16.240  1.00  0.00      BSYN  
ATOM    192    C THR    22       4.750 -66.137 -16.870  1.00  0.00      BSYN  
ATOM    193    O THR    22       5.389 -66.836 -17.708  1.00  0.00      BSYN  
ATOM    194    N LYS    23       3.573 -66.322 -16.334  1.00  0.00      BSYN  
ATOM    195    H LYS    23       3.342 -65.534 -15.801  1.00  0.00      BSYN  
ATOM    196   CA LYS    23       2.514 -67.211 -16.842  1.00  0.00      BSYN  
ATOM    197   CB LYS    23       2.142 -68.325 -15.889  1.00  0.00      BSYN  
ATOM    198   CG LYS    23       1.353 -69.419 -16.339  1.00  0.00      BSYN  
ATOM    199   CD LYS    23       2.105 -70.442 -17.197  1.00  0.00      BSYN  
ATOM    200   CE LYS    23       2.862 -71.419 -16.256  1.00  0.00      BSYN  
ATOM    201   NZ LYS    23       2.061 -72.418 -15.624  1.00  0.00      BSYN  
ATOM    202  HZ1 LYS    23       1.091 -72.055 -15.719  1.00  0.00      BSYN  
ATOM    203  HZ2 LYS    23       2.240 -73.343 -16.065  1.00  0.00      BSYN  
ATOM    204  HZ3 LYS    23       2.293 -72.425 -14.610  1.00  0.00      BSYN  
ATOM    205    C LYS    23       1.330 -66.298 -17.248  1.00  0.00      BSYN  
ATOM    206    O LYS    23       0.731 -66.375 -18.322  1.00  0.00      BSYN  
ATOM    207    N GLN    24       0.763 -65.465 -16.345  1.00  0.00      BSYN  
ATOM    208    H GLN    24       1.049 -65.635 -15.423  1.00  0.00      BSYN  
ATOM    209   CA GLN    24      -0.455 -64.636 -16.673  1.00  0.00      BSYN  
ATOM    210   CB GLN    24      -1.131 -64.124 -15.326  1.00  0.00      BSYN  
ATOM    211   CG GLN    24      -2.546 -64.829 -15.063  1.00  0.00      BSYN  
ATOM    212   CD GLN    24      -3.426 -64.398 -13.840  1.00  0.00      BSYN  
ATOM    213  OE1 GLN    24      -3.221 -64.923 -12.764  1.00  0.00      BSYN  
ATOM    214  NE2 GLN    24      -4.348 -63.427 -14.019  1.00  0.00      BSYN  
ATOM    215 HE21 GLN    24      -4.569 -63.086 -14.911  1.00  0.00      BSYN  
ATOM    216 HE22 GLN    24      -4.605 -62.980 -13.186  1.00  0.00      BSYN  
ATOM    217    C GLN    24      -0.257 -63.675 -17.833  1.00  0.00      BSYN  
ATOM    218    O GLN    24       0.245 -62.621 -17.648  1.00  0.00      BSYN  
ATOM    219    N GLY    25      -0.857 -63.980 -19.019  1.00  0.00      BSYN  
ATOM    220    H GLY    25      -1.423 -64.780 -19.036  1.00  0.00      BSYN  
ATOM    221   CA GLY    25      -0.786 -63.019 -20.136  1.00  0.00      BSYN  
ATOM    222    C GLY    25      -1.972 -62.067 -20.113  1.00  0.00      BSYN  
ATOM    223    O GLY    25      -2.200 -61.322 -19.179  1.00  0.00      BSYN  
ATOM    224    N VAL    26      -2.820 -61.947 -21.187  1.00  0.00      BSYN  
ATOM    225    H VAL    26      -3.713 -61.560 -21.066  1.00  0.00      BSYN  
ATOM    226   CA VAL    26      -2.556 -62.627 -22.402  1.00  0.00      BSYN  
ATOM    227   CB VAL    26      -3.716 -63.722 -22.795  1.00  0.00      BSYN  
ATOM    228  CG1 VAL    26      -3.405 -64.655 -23.922  1.00  0.00      BSYN  
ATOM    229  CG2 VAL    26      -4.278 -64.479 -21.571  1.00  0.00      BSYN  
ATOM    230    C VAL    26      -2.562 -61.558 -23.511  1.00  0.00      BSYN  
ATOM    231    O VAL    26      -3.564 -61.160 -24.037  1.00  0.00      BSYN  
ATOM    232    N THR    27      -1.379 -61.008 -23.673  1.00  0.00      BSYN  
ATOM    233    H THR    27      -0.632 -61.150 -23.053  1.00  0.00      BSYN  
ATOM    234   CA THR    27      -1.011 -60.168 -24.857  1.00  0.00      BSYN  
ATOM    235   CB THR    27       0.269 -59.267 -24.485  1.00  0.00      BSYN  
ATOM    236  OG1 THR    27       1.070 -60.032 -23.574  1.00  0.00      BSYN  
ATOM    237  HG1 THR    27       1.959 -60.115 -23.928  1.00  0.00      BSYN  
ATOM    238  CG2 THR    27      -0.095 -57.792 -24.032  1.00  0.00      BSYN  
ATOM    239    C THR    27      -0.681 -61.091 -25.931  1.00  0.00      BSYN  
ATOM    240    O THR    27       0.141 -61.981 -25.761  1.00  0.00      BSYN  
ATOM    241    N GLU    28      -1.273 -60.833 -27.125  1.00  0.00      BSYN  
ATOM    242    H GLU    28      -1.799 -60.013 -27.227  1.00  0.00      BSYN  
ATOM    243   CA GLU    28      -1.365 -61.802 -28.138  1.00  0.00      BSYN  
ATOM    244   CB GLU    28      -1.660 -61.166 -29.536  1.00  0.00      BSYN  
ATOM    245   CG GLU    28      -3.197 -60.812 -29.656  1.00  0.00      BSYN  
ATOM    246   CD GLU    28      -3.538 -60.927 -31.123  1.00  0.00      BSYN  
ATOM    247  OE1 GLU    28      -3.915 -59.939 -31.725  1.00  0.00      BSYN  
ATOM    248  OE2 GLU    28      -3.477 -62.088 -31.666  1.00  0.00      BSYN  
ATOM    249    C GLU    28      -0.289 -62.881 -28.377  1.00  0.00      BSYN  
ATOM    250    O GLU    28       0.453 -62.940 -29.383  1.00  0.00      BSYN  
ATOM    251    N ALA    29      -0.169 -63.911 -27.512  1.00  0.00      BSYN  
ATOM    252    H ALA    29      -0.791 -64.018 -26.761  1.00  0.00      BSYN  
ATOM    253   CA ALA    29       0.752 -65.025 -27.606  1.00  0.00      BSYN  
ATOM    254   CB ALA    29       1.363 -65.398 -26.163  1.00  0.00      BSYN  
ATOM    255    C ALA    29       0.022 -66.228 -28.180  1.00  0.00      BSYN  
ATOM    256    O ALA    29       0.581 -66.913 -29.013  1.00  0.00      BSYN  
ATOM    257    N ALA    30      -1.210 -66.487 -27.599  1.00  0.00      BSYN  
ATOM    258    H ALA    30      -1.762 -65.908 -27.033  1.00  0.00      BSYN  
ATOM    259   CA ALA    30      -1.891 -67.762 -27.913  1.00  0.00      BSYN  
ATOM    260   CB ALA    30      -1.838 -68.946 -26.772  1.00  0.00      BSYN  
ATOM    261    C ALA    30      -3.398 -67.718 -28.365  1.00  0.00      BSYN  
ATOM    262    O ALA    30      -4.325 -67.209 -27.725  1.00  0.00      BSYN  
ATOM    263    N GLU    31      -3.631 -68.375 -29.537  1.00  0.00      BSYN  
ATOM    264    H GLU    31      -2.888 -68.661 -30.109  1.00  0.00      BSYN  
ATOM    265   CA GLU    31      -4.959 -68.834 -29.973  1.00  0.00      BSYN  
ATOM    266   CB GLU    31      -5.134 -68.581 -31.549  1.00  0.00      BSYN  
ATOM    267   CG GLU    31      -4.028 -68.889 -32.569  1.00  0.00      BSYN  
ATOM    268   CD GLU    31      -4.189 -68.357 -34.006  1.00  0.00      BSYN  
ATOM    269  OE1 GLU    31      -5.117 -68.677 -34.799  1.00  0.00      BSYN  
ATOM    270  OE2 GLU    31      -3.258 -67.525 -34.210  1.00  0.00      BSYN  
ATOM    271    C GLU    31      -4.969 -70.318 -29.610  1.00  0.00      BSYN  
ATOM    272    O GLU    31      -4.217 -71.118 -30.136  1.00  0.00      BSYN  
ATOM    273    N LYS    32      -5.695 -70.625 -28.518  1.00  0.00      BSYN  
ATOM    274    H LYS    32      -6.128 -69.885 -28.042  1.00  0.00      BSYN  
ATOM    275   CA LYS    32      -5.634 -71.951 -27.909  1.00  0.00      BSYN  
ATOM    276   CB LYS    32      -5.913 -71.828 -26.517  1.00  0.00      BSYN  
ATOM    277   CG LYS    32      -4.985 -71.178 -25.618  1.00  0.00      BSYN  
ATOM    278   CD LYS    32      -5.353 -70.983 -24.197  1.00  0.00      BSYN  
ATOM    279   CE LYS    32      -4.334 -70.122 -23.665  1.00  0.00      BSYN  
ATOM    280   NZ LYS    32      -4.150 -70.630 -22.361  1.00  0.00      BSYN  
ATOM    281  HZ1 LYS    32      -5.026 -70.733 -21.810  1.00  0.00      BSYN  
ATOM    282  HZ2 LYS    32      -3.619 -71.519 -22.459  1.00  0.00      BSYN  
ATOM    283  HZ3 LYS    32      -3.497 -69.987 -21.869  1.00  0.00      BSYN  
ATOM    284    C LYS    32      -6.724 -72.722 -28.501  1.00  0.00      BSYN  
ATOM    285    O LYS    32      -6.494 -73.845 -28.995  1.00  0.00      BSYN  
ATOM    286    N THR    33      -7.858 -72.157 -28.538  1.00  0.00      BSYN  
ATOM    287    H THR    33      -8.020 -71.208 -28.356  1.00  0.00      BSYN  
ATOM    288   CA THR    33      -9.194 -72.818 -28.537  1.00  0.00      BSYN  
ATOM    289   CB THR    33      -9.877 -72.888 -27.211  1.00  0.00      BSYN  
ATOM    290  OG1 THR    33      -8.920 -73.505 -26.272  1.00  0.00      BSYN  
ATOM    291  HG1 THR    33      -9.652 -73.667 -25.673  1.00  0.00      BSYN  
ATOM    292  CG2 THR    33     -10.920 -74.004 -27.186  1.00  0.00      BSYN  
ATOM    293    C THR    33     -10.025 -72.089 -29.686  1.00  0.00      BSYN  
ATOM    294    O THR    33     -10.783 -71.138 -29.590  1.00  0.00      BSYN  
ATOM    295    N LYS    34      -9.851 -72.713 -30.850  1.00  0.00      BSYN  
ATOM    296    H LYS    34      -9.203 -73.448 -30.831  1.00  0.00      BSYN  
ATOM    297   CA LYS    34     -10.619 -72.341 -32.068  1.00  0.00      BSYN  
ATOM    298   CB LYS    34      -9.958 -72.792 -33.381  1.00  0.00      BSYN  
ATOM    299   CG LYS    34      -8.414 -72.878 -33.305  1.00  0.00      BSYN  
ATOM    300   CD LYS    34      -7.879 -72.999 -34.655  1.00  0.00      BSYN  
ATOM    301   CE LYS    34      -6.400 -73.436 -34.519  1.00  0.00      BSYN  
ATOM    302   NZ LYS    34      -5.585 -73.504 -35.730  1.00  0.00      BSYN  
ATOM    303  HZ1 LYS    34      -5.559 -72.518 -36.060  1.00  0.00      BSYN  
ATOM    304  HZ2 LYS    34      -4.619 -73.782 -35.463  1.00  0.00      BSYN  
ATOM    305  HZ3 LYS    34      -5.989 -74.178 -36.412  1.00  0.00      BSYN  
ATOM    306    C LYS    34     -12.013 -73.021 -31.952  1.00  0.00      BSYN  
ATOM    307    O LYS    34     -12.193 -74.197 -31.930  1.00  0.00      BSYN  
ATOM    308    N GLU    35     -12.925 -71.996 -31.958  1.00  0.00      BSYN  
ATOM    309    H GLU    35     -12.714 -71.052 -32.119  1.00  0.00      BSYN  
ATOM    310   CA GLU    35     -14.351 -72.395 -31.912  1.00  0.00      BSYN  
ATOM    311   CB GLU    35     -15.060 -71.196 -31.200  1.00  0.00      BSYN  
ATOM    312   CG GLU    35     -14.450 -70.825 -29.819  1.00  0.00      BSYN  
ATOM    313   CD GLU    35     -13.778 -69.498 -29.829  1.00  0.00      BSYN  
ATOM    314  OE1 GLU    35     -13.158 -69.029 -30.770  1.00  0.00      BSYN  
ATOM    315  OE2 GLU    35     -14.147 -68.767 -28.840  1.00  0.00      BSYN  
ATOM    316    C GLU    35     -15.001 -72.592 -33.300  1.00  0.00      BSYN  
ATOM    317    O GLU    35     -14.473 -72.367 -34.287  1.00  0.00      BSYN  
ATOM    318    N GLY    36     -16.210 -73.027 -33.209  1.00  0.00      BSYN  
ATOM    319    H GLY    36     -16.616 -73.428 -32.412  1.00  0.00      BSYN  
ATOM    320   CA GLY    36     -17.157 -73.021 -34.418  1.00  0.00      BSYN  
ATOM    321    C GLY    36     -16.730 -74.025 -35.498  1.00  0.00      BSYN  
ATOM    322    O GLY    36     -16.613 -73.688 -36.652  1.00  0.00      BSYN  
ATOM    323    N VAL    37     -16.327 -75.235 -35.090  1.00  0.00      BSYN  
ATOM    324    H VAL    37     -16.391 -75.551 -34.164  1.00  0.00      BSYN  
ATOM    325   CA VAL    37     -15.871 -76.215 -36.072  1.00  0.00      BSYN  
ATOM    326   CB VAL    37     -14.716 -76.841 -35.296  1.00  0.00      BSYN  
ATOM    327  CG1 VAL    37     -14.170 -78.065 -36.132  1.00  0.00      BSYN  
ATOM    328  CG2 VAL    37     -13.583 -75.721 -35.136  1.00  0.00      BSYN  
ATOM    329    C VAL    37     -17.127 -77.188 -36.369  1.00  0.00      BSYN  
ATOM    330    O VAL    37     -17.328 -78.301 -35.819  1.00  0.00      BSYN  
ATOM    331    N LEU    38     -18.083 -76.874 -37.243  1.00  0.00      BSYN  
ATOM    332    H LEU    38     -18.203 -75.972 -37.607  1.00  0.00      BSYN  
ATOM    333   CA LEU    38     -19.075 -77.801 -37.698  1.00  0.00      BSYN  
ATOM    334   CB LEU    38     -20.443 -77.113 -37.935  1.00  0.00      BSYN  
ATOM    335   CG LEU    38     -21.091 -76.395 -36.708  1.00  0.00      BSYN  
ATOM    336  CD1 LEU    38     -22.566 -76.186 -36.719  1.00  0.00      BSYN  
ATOM    337  CD2 LEU    38     -21.082 -77.351 -35.481  1.00  0.00      BSYN  
ATOM    338    C LEU    38     -18.646 -78.498 -38.958  1.00  0.00      BSYN  
ATOM    339    O LEU    38     -18.151 -77.749 -39.774  1.00  0.00      BSYN  
ATOM    340    N TYR    39     -18.709 -79.826 -39.170  1.00  0.00      BSYN  
ATOM    341    H TYR    39     -18.044 -80.159 -39.808  1.00  0.00      BSYN  
ATOM    342   CA TYR    39     -19.335 -80.771 -38.218  1.00  0.00      BSYN  
ATOM    343   CB TYR    39     -20.937 -80.937 -38.477  1.00  0.00      BSYN  
ATOM    344   CG TYR    39     -21.874 -81.182 -37.334  1.00  0.00      BSYN  
ATOM    345  CD1 TYR    39     -21.470 -80.682 -36.114  1.00  0.00      BSYN  
ATOM    346  CE1 TYR    39     -22.109 -81.070 -34.898  1.00  0.00      BSYN  
ATOM    347  CD2 TYR    39     -22.949 -82.068 -37.376  1.00  0.00      BSYN  
ATOM    348  CE2 TYR    39     -23.486 -82.473 -36.171  1.00  0.00      BSYN  
ATOM    349   CZ TYR    39     -23.030 -82.017 -34.958  1.00  0.00      BSYN  
ATOM    350   OH TYR    39     -23.526 -82.495 -33.722  1.00  0.00      BSYN  
ATOM    351   HH TYR    39     -23.067 -82.014 -33.030  1.00  0.00      BSYN  
ATOM    352    C TYR    39     -18.680 -82.142 -38.196  1.00  0.00      BSYN  
ATOM    353    O TYR    39     -19.226 -83.103 -38.660  1.00  0.00      BSYN  
ATOM    354    N VAL    40     -17.608 -81.997 -37.390  1.00  0.00      BSYN  
ATOM    355    H VAL    40     -17.638 -81.241 -36.768  1.00  0.00      BSYN  
ATOM    356   CA VAL    40     -16.625 -83.107 -37.229  1.00  0.00      BSYN  
ATOM    357   CB VAL    40     -15.149 -82.621 -37.650  1.00  0.00      BSYN  
ATOM    358  CG1 VAL    40     -15.088 -82.671 -39.100  1.00  0.00      BSYN  
ATOM    359  CG2 VAL    40     -14.593 -81.449 -36.922  1.00  0.00      BSYN  
ATOM    360    C VAL    40     -16.563 -83.649 -35.801  1.00  0.00      BSYN  
ATOM    361    O VAL    40     -16.907 -82.926 -34.857  1.00  0.00      BSYN  
ATOM    362    N GLY    41     -16.128 -84.941 -35.553  1.00  0.00      BSYN  
ATOM    363    H GLY    41     -15.498 -85.504 -36.051  1.00  0.00      BSYN  
ATOM    364   CA GLY    41     -16.186 -85.425 -34.211  1.00  0.00      BSYN  
ATOM    365    C GLY    41     -14.905 -85.359 -33.391  1.00  0.00      BSYN  
ATOM    366    O GLY    41     -14.579 -86.224 -32.574  1.00  0.00      BSYN  
ATOM    367    N SER    42     -14.144 -84.297 -33.731  1.00  0.00      BSYN  
ATOM    368    H SER    42     -14.664 -83.542 -34.078  1.00  0.00      BSYN  
ATOM    369   CA SER    42     -12.759 -84.241 -33.386  1.00  0.00      BSYN  
ATOM    370   CB SER    42     -11.904 -84.438 -34.512  1.00  0.00      BSYN  
ATOM    371   OG SER    42     -12.325 -83.754 -35.622  1.00  0.00      BSYN  
ATOM    372   HG SER    42     -13.015 -84.375 -35.869  1.00  0.00      BSYN  
ATOM    373    C SER    42     -12.430 -82.997 -32.611  1.00  0.00      BSYN  
ATOM    374    O SER    42     -11.990 -83.085 -31.489  1.00  0.00      BSYN  
ATOM    375    N LYS    43     -12.390 -81.843 -33.318  1.00  0.00      BSYN  
ATOM    376    H LYS    43     -12.787 -81.709 -34.203  1.00  0.00      BSYN  
ATOM    377   CA LYS    43     -11.773 -80.636 -32.696  1.00  0.00      BSYN  
ATOM    378   CB LYS    43     -10.412 -80.478 -33.330  1.00  0.00      BSYN  
ATOM    379   CG LYS    43     -10.527 -80.357 -34.831  1.00  0.00      BSYN  
ATOM    380   CD LYS    43      -9.159 -80.636 -35.367  1.00  0.00      BSYN  
ATOM    381   CE LYS    43      -9.218 -80.541 -36.891  1.00  0.00      BSYN  
ATOM    382   NZ LYS    43     -10.113 -81.593 -37.417  1.00  0.00      BSYN  
ATOM    383  HZ1 LYS    43     -11.030 -81.468 -36.943  1.00  0.00      BSYN  
ATOM    384  HZ2 LYS    43     -10.213 -81.596 -38.452  1.00  0.00      BSYN  
ATOM    385  HZ3 LYS    43      -9.647 -82.454 -37.064  1.00  0.00      BSYN  
ATOM    386    C LYS    43     -12.597 -79.258 -32.799  1.00  0.00      BSYN  
ATOM    387    O LYS    43     -13.477 -79.225 -33.694  1.00  0.00      BSYN  
ATOM    388    N THR    44     -12.471 -78.118 -32.082  1.00  0.00      BSYN  
ATOM    389    H THR    44     -13.096 -77.414 -32.354  1.00  0.00      BSYN  
ATOM    390   CA THR    44     -11.617 -78.143 -30.901  1.00  0.00      BSYN  
ATOM    391   CB THR    44     -10.767 -76.825 -30.851  1.00  0.00      BSYN  
ATOM    392  OG1 THR    44      -9.917 -77.100 -31.946  1.00  0.00      BSYN  
ATOM    393  HG1 THR    44      -9.725 -76.229 -32.301  1.00  0.00      BSYN  
ATOM    394  CG2 THR    44      -9.898 -76.577 -29.717  1.00  0.00      BSYN  
ATOM    395    C THR    44     -12.262 -78.443 -29.543  1.00  0.00      BSYN  
ATOM    396    O THR    44     -12.944 -77.625 -29.023  1.00  0.00      BSYN  
ATOM    397    N ARG    45     -11.643 -79.413 -28.892  1.00  0.00      BSYN  
ATOM    398    H ARG    45     -10.809 -79.608 -29.367  1.00  0.00      BSYN  
ATOM    399   CA ARG    45     -11.821 -79.869 -27.564  1.00  0.00      BSYN  
ATOM    400   CB ARG    45     -11.663 -81.462 -27.434  1.00  0.00      BSYN  
ATOM    401   CG ARG    45     -10.326 -82.034 -27.767  1.00  0.00      BSYN  
ATOM    402   CD ARG    45      -9.887 -83.382 -27.168  1.00  0.00      BSYN  
ATOM    403   NE ARG    45      -9.828 -83.382 -25.733  1.00  0.00      BSYN  
ATOM    404   HE ARG    45     -10.434 -82.832 -25.194  1.00  0.00      BSYN  
ATOM    405   CZ ARG    45      -8.956 -84.175 -25.077  1.00  0.00      BSYN  
ATOM    406  NH1 ARG    45      -8.008 -84.892 -25.608  1.00  0.00      BSYN  
ATOM    407 HH11 ARG    45      -7.452 -85.462 -25.003  1.00  0.00      BSYN  
ATOM    408 HH12 ARG    45      -7.867 -85.095 -26.577  1.00  0.00      BSYN  
ATOM    409  NH2 ARG    45      -9.210 -84.231 -23.842  1.00  0.00      BSYN  
ATOM    410 HH21 ARG    45      -8.824 -85.004 -23.339  1.00  0.00      BSYN  
ATOM    411 HH22 ARG    45      -9.961 -83.679 -23.480  1.00  0.00      BSYN  
ATOM    412    C ARG    45     -10.800 -79.131 -26.773  1.00  0.00      BSYN  
ATOM    413    O ARG    45      -9.660 -78.887 -27.200  1.00  0.00      BSYN  
ATOM    414    N GLU    46     -11.234 -78.703 -25.591  1.00  0.00      BSYN  
ATOM    415    H GLU    46     -10.803 -77.858 -25.346  1.00  0.00      BSYN  
ATOM    416   CA GLU    46     -12.512 -79.155 -24.990  1.00  0.00      BSYN  
ATOM    417   CB GLU    46     -12.265 -79.902 -23.661  1.00  0.00      BSYN  
ATOM    418   CG GLU    46     -12.225 -81.385 -23.975  1.00  0.00      BSYN  
ATOM    419   CD GLU    46     -12.345 -82.219 -22.707  1.00  0.00      BSYN  
ATOM    420  OE1 GLU    46     -11.446 -82.440 -21.891  1.00  0.00      BSYN  
ATOM    421  OE2 GLU    46     -13.327 -82.867 -22.541  1.00  0.00      BSYN  
ATOM    422    C GLU    46     -13.466 -77.944 -24.750  1.00  0.00      BSYN  
ATOM    423    O GLU    46     -13.365 -77.250 -23.696  1.00  0.00      BSYN  
ATOM    424    N GLY    47     -14.345 -77.704 -25.728  1.00  0.00      BSYN  
ATOM    425    H GLY    47     -14.364 -78.375 -26.442  1.00  0.00      BSYN  
ATOM    426   CA GLY    47     -15.258 -76.597 -25.652  1.00  0.00      BSYN  
ATOM    427    C GLY    47     -16.251 -76.527 -26.886  1.00  0.00      BSYN  
ATOM    428    O GLY    47     -17.398 -76.078 -26.809  1.00  0.00      BSYN  
ATOM    429    N VAL    48     -15.795 -76.960 -28.107  1.00  0.00      BSYN  
ATOM    430    H VAL    48     -14.888 -77.226 -28.368  1.00  0.00      BSYN  
ATOM    431   CA VAL    48     -16.810 -77.298 -29.137  1.00  0.00      BSYN  
ATOM    432   CB VAL    48     -16.147 -76.764 -30.512  1.00  0.00      BSYN  
ATOM    433  CG1 VAL    48     -16.768 -77.234 -31.791  1.00  0.00      BSYN  
ATOM    434  CG2 VAL    48     -16.244 -75.298 -30.503  1.00  0.00      BSYN  
ATOM    435    C VAL    48     -17.185 -78.753 -29.121  1.00  0.00      BSYN  
ATOM    436    O VAL    48     -18.379 -78.969 -28.832  1.00  0.00      BSYN  
ATOM    437    N VAL    49     -16.227 -79.628 -29.214  1.00  0.00      BSYN  
ATOM    438    H VAL    49     -15.286 -79.368 -29.299  1.00  0.00      BSYN  
ATOM    439   CA VAL    49     -16.359 -81.053 -28.963  1.00  0.00      BSYN  
ATOM    440   CB VAL    49     -15.229 -81.795 -29.731  1.00  0.00      BSYN  
ATOM    441  CG1 VAL    49     -15.289 -83.341 -29.656  1.00  0.00      BSYN  
ATOM    442  CG2 VAL    49     -15.193 -81.399 -31.209  1.00  0.00      BSYN  
ATOM    443    C VAL    49     -16.237 -81.290 -27.483  1.00  0.00      BSYN  
ATOM    444    O VAL    49     -15.303 -80.654 -26.853  1.00  0.00      BSYN  
ATOM    445    N GLN    50     -16.866 -82.240 -26.880  1.00  0.00      BSYN  
ATOM    446    H GLN    50     -17.545 -82.741 -27.377  1.00  0.00      BSYN  
ATOM    447   CA GLN    50     -16.831 -82.426 -25.401  1.00  0.00      BSYN  
ATOM    448   CB GLN    50     -18.044 -81.871 -24.842  1.00  0.00      BSYN  
ATOM    449   CG GLN    50     -18.066 -80.361 -24.349  1.00  0.00      BSYN  
ATOM    450   CD GLN    50     -16.935 -79.989 -23.423  1.00  0.00      BSYN  
ATOM    451  OE1 GLN    50     -16.125 -79.169 -23.800  1.00  0.00      BSYN  
ATOM    452  NE2 GLN    50     -16.869 -80.703 -22.287  1.00  0.00      BSYN  
ATOM    453 HE21 GLN    50     -17.530 -81.408 -22.122  1.00  0.00      BSYN  
ATOM    454 HE22 GLN    50     -16.294 -80.368 -21.568  1.00  0.00      BSYN  
ATOM    455    C GLN    50     -16.684 -83.776 -24.827  1.00  0.00      BSYN  
ATOM    456    O GLN    50     -17.468 -84.712 -25.073  1.00  0.00      BSYN  
ATOM    457    N GLY    51     -15.553 -83.865 -24.134  1.00  0.00      BSYN  
ATOM    458    H GLY    51     -14.986 -83.104 -23.887  1.00  0.00      BSYN  
ATOM    459   CA GLY    51     -15.202 -85.094 -23.558  1.00  0.00      BSYN  
ATOM    460    C GLY    51     -15.997 -85.244 -22.332  1.00  0.00      BSYN  
ATOM    461    O GLY    51     -15.772 -84.457 -21.414  1.00  0.00      BSYN  
ATOM    462    N VAL    52     -16.994 -86.083 -22.186  1.00  0.00      BSYN  
ATOM    463    H VAL    52     -17.404 -86.514 -22.965  1.00  0.00      BSYN  
ATOM    464   CA VAL    52     -17.622 -86.211 -20.867  1.00  0.00      BSYN  
ATOM    465   CB VAL    52     -19.086 -86.884 -20.892  1.00  0.00      BSYN  
ATOM    466  CG1 VAL    52     -20.361 -86.049 -21.328  1.00  0.00      BSYN  
ATOM    467  CG2 VAL    52     -18.997 -88.295 -21.495  1.00  0.00      BSYN  
ATOM    468    C VAL    52     -16.779 -86.967 -19.886  1.00  0.00      BSYN  
ATOM    469    O VAL    52     -17.049 -86.802 -18.684  1.00  0.00      BSYN  
ATOM    470    N ALA    53     -15.772 -87.718 -20.221  1.00  0.00      BSYN  
ATOM    471    H ALA    53     -15.529 -87.865 -21.159  1.00  0.00      BSYN  
ATOM    472   CA ALA    53     -15.023 -88.490 -19.279  1.00  0.00      BSYN  
ATOM    473   CB ALA    53     -14.945 -90.022 -19.612  1.00  0.00      BSYN  
ATOM    474    C ALA    53     -13.618 -88.012 -18.864  1.00  0.00      BSYN  
ATOM    475    O ALA    53     -12.899 -87.687 -19.728  1.00  0.00      BSYN  
ATOM    476    N SER    54     -13.187 -87.905 -17.658  1.00  0.00      BSYN  
ATOM    477    H SER    54     -12.488 -87.225 -17.563  1.00  0.00      BSYN  
ATOM    478   CA SER    54     -13.882 -88.555 -16.567  1.00  0.00      BSYN  
ATOM    479   CB SER    54     -12.785 -89.461 -16.045  1.00  0.00      BSYN  
ATOM    480   OG SER    54     -12.977 -90.309 -14.864  1.00  0.00      BSYN  
ATOM    481   HG SER    54     -12.274 -90.221 -14.217  1.00  0.00      BSYN  
ATOM    482    C SER    54     -14.219 -87.463 -15.563  1.00  0.00      BSYN  
ATOM    483    O SER    54     -13.755 -87.336 -14.411  1.00  0.00      BSYN  
ATOM    484    N VAL    55     -15.185 -86.696 -15.904  1.00  0.00      BSYN  
ATOM    485    H VAL    55     -15.831 -87.093 -16.525  1.00  0.00      BSYN  
ATOM    486   CA VAL    55     -15.784 -85.719 -14.973  1.00  0.00      BSYN  
ATOM    487   CB VAL    55     -16.128 -84.507 -15.831  1.00  0.00      BSYN  
ATOM    488  CG1 VAL    55     -17.012 -83.434 -15.182  1.00  0.00      BSYN  
ATOM    489  CG2 VAL    55     -14.820 -83.871 -16.316  1.00  0.00      BSYN  
ATOM    490    C VAL    55     -17.045 -86.414 -14.482  1.00  0.00      BSYN  
ATOM    491    O VAL    55     -17.345 -86.290 -13.287  1.00  0.00      BSYN  
ATOM    492    N ALA    56     -17.827 -87.177 -15.263  1.00  0.00      BSYN  
ATOM    493    H ALA    56     -17.494 -87.049 -16.176  1.00  0.00      BSYN  
ATOM    494   CA ALA    56     -19.078 -87.929 -14.921  1.00  0.00      BSYN  
ATOM    495   CB ALA    56     -20.080 -87.798 -16.090  1.00  0.00      BSYN  
ATOM    496    C ALA    56     -18.862 -89.300 -14.369  1.00  0.00      BSYN  
ATOM    497    O ALA    56     -19.684 -89.847 -13.678  1.00  0.00      BSYN  
ATOM    498    N GLU    57     -17.766 -89.857 -14.981  1.00  0.00      BSYN  
ATOM    499    H GLU    57     -17.292 -89.414 -15.716  1.00  0.00      BSYN  
ATOM    500   CA GLU    57     -17.193 -91.148 -14.736  1.00  0.00      BSYN  
ATOM    501   CB GLU    57     -16.737 -90.975 -13.245  1.00  0.00      BSYN  
ATOM    502   CG GLU    57     -17.130 -91.930 -12.144  1.00  0.00      BSYN  
ATOM    503   CD GLU    57     -16.401 -91.420 -10.913  1.00  0.00      BSYN  
ATOM    504  OE1 GLU    57     -15.178 -91.451 -10.925  1.00  0.00      BSYN  
ATOM    505  OE2 GLU    57     -17.054 -91.027  -9.938  1.00  0.00      BSYN  
ATOM    506    C GLU    57     -17.983 -92.406 -14.906  1.00  0.00      BSYN  
ATOM    507    O GLU    57     -17.586 -93.454 -15.439  1.00  0.00      BSYN  
ATOM    508    N LYS    58     -19.326 -92.423 -14.627  1.00  0.00      BSYN  
ATOM    509    H LYS    58     -19.644 -91.598 -14.206  1.00  0.00      BSYN  
ATOM    510   CA LYS    58     -20.318 -93.434 -14.940  1.00  0.00      BSYN  
ATOM    511   CB LYS    58     -21.444 -93.183 -13.910  1.00  0.00      BSYN  
ATOM    512   CG LYS    58     -22.563 -94.214 -13.629  1.00  0.00      BSYN  
ATOM    513   CD LYS    58     -23.406 -94.036 -12.415  1.00  0.00      BSYN  
ATOM    514   CE LYS    58     -24.426 -95.024 -12.281  1.00  0.00      BSYN  
ATOM    515   NZ LYS    58     -25.600 -94.828 -13.070  1.00  0.00      BSYN  
ATOM    516  HZ1 LYS    58     -26.173 -94.021 -12.750  1.00  0.00      BSYN  
ATOM    517  HZ2 LYS    58     -25.402 -94.697 -14.083  1.00  0.00      BSYN  
ATOM    518  HZ3 LYS    58     -26.176 -95.693 -13.068  1.00  0.00      BSYN  
ATOM    519    C LYS    58     -20.741 -93.337 -16.423  1.00  0.00      BSYN  
ATOM    520    O LYS    58     -20.881 -94.300 -17.164  1.00  0.00      BSYN  
ATOM    521    N THR    59     -20.982 -92.116 -16.934  1.00  0.00      BSYN  
ATOM    522    H THR    59     -21.010 -91.285 -16.417  1.00  0.00      BSYN  
ATOM    523   CA THR    59     -21.024 -91.806 -18.431  1.00  0.00      BSYN  
ATOM    524   CB THR    59     -22.074 -90.742 -18.692  1.00  0.00      BSYN  
ATOM    525  OG1 THR    59     -23.082 -91.011 -17.741  1.00  0.00      BSYN  
ATOM    526  HG1 THR    59     -23.314 -90.168 -17.346  1.00  0.00      BSYN  
ATOM    527  CG2 THR    59     -22.889 -90.692 -20.000  1.00  0.00      BSYN  
ATOM    528    C THR    59     -19.769 -91.328 -19.167  1.00  0.00      BSYN  
ATOM    529    O THR    59     -19.431 -90.176 -19.125  1.00  0.00      BSYN  
ATOM    530    N LYS    60     -19.056 -92.109 -19.948  1.00  0.00      BSYN  
ATOM    531    H LYS    60     -18.192 -91.796 -20.288  1.00  0.00      BSYN  
ATOM    532   CA LYS    60     -19.579 -93.374 -20.426  1.00  0.00      BSYN  
ATOM    533   CB LYS    60     -20.256 -93.242 -21.888  1.00  0.00      BSYN  
ATOM    534   CG LYS    60     -21.447 -94.172 -22.088  1.00  0.00      BSYN  
ATOM    535   CD LYS    60     -21.637 -94.450 -23.638  1.00  0.00      BSYN  
ATOM    536   CE LYS    60     -23.018 -94.954 -24.081  1.00  0.00      BSYN  
ATOM    537   NZ LYS    60     -23.438 -96.235 -23.464  1.00  0.00      BSYN  
ATOM    538  HZ1 LYS    60     -22.742 -96.982 -23.662  1.00  0.00      BSYN  
ATOM    539  HZ2 LYS    60     -23.538 -96.181 -22.430  1.00  0.00      BSYN  
ATOM    540  HZ3 LYS    60     -24.297 -96.436 -24.015  1.00  0.00      BSYN  
ATOM    541    C LYS    60     -18.590 -94.613 -20.348  1.00  0.00      BSYN  
ATOM    542    O LYS    60     -17.687 -94.712 -21.135  1.00  0.00      BSYN  
ATOM    543    N GLU    61     -18.652 -95.448 -19.312  1.00  0.00      BSYN  
ATOM    544    H GLU    61     -19.332 -95.188 -18.655  1.00  0.00      BSYN  
ATOM    545   CA GLU    61     -17.784 -96.633 -19.306  1.00  0.00      BSYN  
ATOM    546   CB GLU    61     -17.865 -97.402 -17.962  1.00  0.00      BSYN  
ATOM    547   CG GLU    61     -17.127 -96.928 -16.702  1.00  0.00      BSYN  
ATOM    548   CD GLU    61     -16.586 -97.982 -15.804  1.00  0.00      BSYN  
ATOM    549  OE1 GLU    61     -15.558 -98.510 -16.179  1.00  0.00      BSYN  
ATOM    550  OE2 GLU    61     -17.063 -98.298 -14.656  1.00  0.00      BSYN  
ATOM    551    C GLU    61     -18.248 -97.647 -20.383  1.00  0.00      BSYN  
ATOM    552    O GLU    61     -19.357 -98.259 -20.333  1.00  0.00      BSYN  
ATOM    553    N GLN    62     -17.400 -97.848 -21.449  1.00  0.00      BSYN  
ATOM    554    H GLN    62     -16.494 -97.474 -21.462  1.00  0.00      BSYN  
ATOM    555   CA GLN    62     -17.926 -98.618 -22.602  1.00  0.00      BSYN  
ATOM    556   CB GLN    62     -17.598 -97.932 -23.861  1.00  0.00      BSYN  
ATOM    557   CG GLN    62     -18.168 -96.478 -24.019  1.00  0.00      BSYN  
ATOM    558   CD GLN    62     -17.770 -95.576 -25.148  1.00  0.00      BSYN  
ATOM    559  OE1 GLN    62     -18.582 -94.991 -25.867  1.00  0.00      BSYN  
ATOM    560  NE2 GLN    62     -16.508 -95.396 -25.294  1.00  0.00      BSYN  
ATOM    561 HE21 GLN    62     -16.232 -94.849 -26.059  1.00  0.00      BSYN  
ATOM    562 HE22 GLN    62     -15.914 -95.785 -24.619  1.00  0.00      BSYN  
ATOM    563    C GLN    62     -17.600-100.104 -22.773  1.00  0.00      BSYN  
ATOM    564    O GLN    62     -16.492-100.514 -22.368  1.00  0.00      BSYN  
ATOM    565    N ALA    63     -18.283-100.989 -23.456  1.00  0.00      BSYN  
ATOM    566    H ALA    63     -18.735-100.523 -24.191  1.00  0.00      BSYN  
ATOM    567   CA ALA    63     -18.286-102.465 -23.254  1.00  0.00      BSYN  
ATOM    568   CB ALA    63     -19.528-103.099 -23.978  1.00  0.00      BSYN  
ATOM    569    C ALA    63     -17.272-103.259 -24.072  1.00  0.00      BSYN  
ATOM    570    O ALA    63     -17.050-104.497 -24.018  1.00  0.00      BSYN  
ATOM    571    N SER    64     -16.809-102.502 -25.107  1.00  0.00      BSYN  
ATOM    572    H SER    64     -16.848-101.540 -25.290  1.00  0.00      BSYN  
ATOM    573   CA SER    64     -16.051-103.087 -26.226  1.00  0.00      BSYN  
ATOM    574   CB SER    64     -16.926-103.485 -27.429  1.00  0.00      BSYN  
ATOM    575   OG SER    64     -18.099-102.687 -27.688  1.00  0.00      BSYN  
ATOM    576   HG SER    64     -17.929-101.919 -28.239  1.00  0.00      BSYN  
ATOM    577    C SER    64     -14.845-102.302 -26.682  1.00  0.00      BSYN  
ATOM    578    O SER    64     -14.850-101.113 -27.035  1.00  0.00      BSYN  
ATOM    579    N HIS    65     -13.695-102.993 -26.576  1.00  0.00      BSYN  
ATOM    580    H HIS    65     -13.881-103.955 -26.560  1.00  0.00      BSYN  
ATOM    581   CA HIS    65     -12.447-102.271 -26.698  1.00  0.00      BSYN  
ATOM    582   CB HIS    65     -11.416-103.156 -26.105  1.00  0.00      BSYN  
ATOM    583   CG HIS    65     -10.093-102.512 -25.880  1.00  0.00      BSYN  
ATOM    584  ND1 HIS    65      -9.810-101.675 -24.938  1.00  0.00      BSYN  
ATOM    585  HD1 HIS    65     -10.335-101.647 -24.111  1.00  0.00      BSYN  
ATOM    586  CD2 HIS    65      -8.993-102.717 -26.638  1.00  0.00      BSYN  
ATOM    587  NE2 HIS    65      -8.068-101.878 -26.149  1.00  0.00      BSYN  
ATOM    588  CE1 HIS    65      -8.551-101.212 -25.114  1.00  0.00      BSYN  
ATOM    589    C HIS    65     -12.175-102.086 -28.220  1.00  0.00      BSYN  
ATOM    590    O HIS    65     -11.639-101.013 -28.700  1.00  0.00      BSYN  
ATOM    591    N LEU    66     -12.612-103.036 -29.039  1.00  0.00      BSYN  
ATOM    592    H LEU    66     -12.837-103.942 -28.739  1.00  0.00      BSYN  
ATOM    593   CA LEU    66     -12.582-102.854 -30.500  1.00  0.00      BSYN  
ATOM    594   CB LEU    66     -11.450-103.663 -31.051  1.00  0.00      BSYN  
ATOM    595   CG LEU    66     -10.863-103.521 -32.473  1.00  0.00      BSYN  
ATOM    596  CD1 LEU    66     -11.049-104.750 -33.270  1.00  0.00      BSYN  
ATOM    597  CD2 LEU    66     -11.085-102.180 -33.241  1.00  0.00      BSYN  
ATOM    598    C LEU    66     -13.972-103.093 -31.219  1.00  0.00      BSYN  
ATOM    599    O LEU    66     -14.392-102.221 -31.963  1.00  0.00      BSYN  
ATOM    600    N GLY    67     -14.489-104.226 -30.795  1.00  0.00      BSYN  
ATOM    601    H GLY    67     -13.951-104.725 -30.146  1.00  0.00      BSYN  
ATOM    602   CA GLY    67     -15.753-104.817 -31.436  1.00  0.00      BSYN  
ATOM    603    C GLY    67     -15.528-105.617 -32.662  1.00  0.00      BSYN  
ATOM    604    O GLY    67     -14.457-106.124 -33.095  1.00  0.00      BSYN  
ATOM    605    N GLY    68     -16.744-105.644 -33.325  1.00  0.00      BSYN  
ATOM    606    H GLY    68     -17.386-104.935 -33.110  1.00  0.00      BSYN  
ATOM    607   CA GLY    68     -16.883-106.559 -34.383  1.00  0.00      BSYN  
ATOM    608    C GLY    68     -18.241-106.729 -35.010  1.00  0.00      BSYN  
ATOM    609    O GLY    68     -18.325-106.828 -36.277  1.00  0.00      BSYN  
ATOM    610    N ALA    69     -19.152-106.809 -34.010  1.00  0.00      BSYN  
ATOM    611    H ALA    69     -18.735-106.661 -33.136  1.00  0.00      BSYN  
ATOM    612   CA ALA    69     -20.520-107.045 -34.318  1.00  0.00      BSYN  
ATOM    613   CB ALA    69     -20.539-108.595 -34.129  1.00  0.00      BSYN  
ATOM    614    C ALA    69     -21.634-106.398 -33.487  1.00  0.00      BSYN  
ATOM    615    O ALA    69     -21.462-106.246 -32.266  1.00  0.00      BSYN  
ATOM    616    N VAL    70     -22.647-105.953 -34.223  1.00  0.00      BSYN  
ATOM    617    H VAL    70     -22.652-106.137 -35.186  1.00  0.00      BSYN  
ATOM    618   CA VAL    70     -23.682-105.150 -33.636  1.00  0.00      BSYN  
ATOM    619   CB VAL    70     -24.384-104.408 -34.722  1.00  0.00      BSYN  
ATOM    620  CG1 VAL    70     -25.484-103.571 -33.998  1.00  0.00      BSYN  
ATOM    621  CG2 VAL    70     -23.357-103.403 -35.413  1.00  0.00      BSYN  
ATOM    622    C VAL    70     -24.547-106.173 -32.828  1.00  0.00      BSYN  
ATOM    623    O VAL    70     -24.911-107.254 -33.262  1.00  0.00      BSYN  
ATOM    624    N PHE    71     -24.662-105.979 -31.497  1.00  0.00      BSYN  
ATOM    625    H PHE    71     -24.122-105.267 -31.095  1.00  0.00      BSYN  
ATOM    626   CA PHE    71     -25.161-106.981 -30.502  1.00  0.00      BSYN  
ATOM    627   CB PHE    71     -23.994-107.676 -29.837  1.00  0.00      BSYN  
ATOM    628   CG PHE    71     -24.200-109.085 -29.317  1.00  0.00      BSYN  
ATOM    629  CD1 PHE    71     -25.336-109.499 -28.650  1.00  0.00      BSYN  
ATOM    630  CD2 PHE    71     -23.136-109.899 -29.704  1.00  0.00      BSYN  
ATOM    631  CE1 PHE    71     -25.400-110.888 -28.497  1.00  0.00      BSYN  
ATOM    632  CE2 PHE    71     -23.181-111.223 -29.276  1.00  0.00      BSYN  
ATOM    633   CZ PHE    71     -24.348-111.703 -28.711  1.00  0.00      BSYN  
ATOM    634    C PHE    71     -26.050-106.139 -29.615  1.00  0.00      BSYN  
ATOM    635    O PHE    71     -25.656-105.529 -28.621  1.00  0.00      BSYN  
ATOM    636    N SER    72     -27.362-106.213 -29.860  1.00  0.00      BSYN  
ATOM    637    H SER    72     -27.670-106.713 -30.644  1.00  0.00      BSYN  
ATOM    638   CA SER    72     -28.267-105.322 -29.123  1.00  0.00      BSYN  
ATOM    639   CB SER    72     -29.595-105.314 -29.959  1.00  0.00      BSYN  
ATOM    640   OG SER    72     -29.682-104.494 -31.120  1.00  0.00      BSYN  
ATOM    641   HG SER    72     -29.651-105.044 -31.906  1.00  0.00      BSYN  
ATOM    642    C SER    72     -28.535-105.459 -27.651  1.00  0.00      BSYN  
ATOM    643    O SER    72     -29.671-105.925 -27.320  1.00  0.00      BSYN  
ATOM    644    N GLY    73     -27.623-104.961 -26.797  1.00  0.00      BSYN  
ATOM    645    H GLY    73     -26.945-104.303 -27.058  1.00  0.00      BSYN  
ATOM    646   CA GLY    73     -27.524-105.324 -25.386  1.00  0.00      BSYN  
ATOM    647    C GLY    73     -27.163-106.815 -25.263  1.00  0.00      BSYN  
ATOM    648    O GLY    73     -26.355-107.362 -25.923  1.00  0.00      BSYN  
ATOM    649    N ALA    74     -27.985-107.354 -24.343  1.00  0.00      BSYN  
ATOM    650    H ALA    74     -28.568-106.813 -23.770  1.00  0.00      BSYN  
ATOM    651   CA ALA    74     -27.997-108.824 -24.030  1.00  0.00      BSYN  
ATOM    652   CB ALA    74     -28.458-109.005 -22.656  1.00  0.00      BSYN  
ATOM    653    C ALA    74     -28.893-109.611 -25.004  1.00  0.00      BSYN  
ATOM    654    O ALA    74     -30.065-109.915 -24.715  1.00  0.00      BSYN  
ATOM    655    N GLY    75     -28.214-109.864 -26.098  1.00  0.00      BSYN  
ATOM    656    H GLY    75     -27.306-109.536 -26.264  1.00  0.00      BSYN  
ATOM    657   CA GLY    75     -28.838-110.494 -27.226  1.00  0.00      BSYN  
ATOM    658    C GLY    75     -29.665-109.556 -28.157  1.00  0.00      BSYN  
ATOM    659    O GLY    75     -29.149-108.646 -28.785  1.00  0.00      BSYN  
ATOM    660    N ASN    76     -31.015-109.655 -28.294  1.00  0.00      BSYN  
ATOM    661    H ASN    76     -31.482-110.398 -27.858  1.00  0.00      BSYN  
ATOM    662   CA ASN    76     -31.781-108.674 -29.130  1.00  0.00      BSYN  
ATOM    663   CB ASN    76     -32.376-109.530 -30.291  1.00  0.00      BSYN  
ATOM    664   CG ASN    76     -33.308-110.670 -29.766  1.00  0.00      BSYN  
ATOM    665  OD1 ASN    76     -33.017-111.848 -29.644  1.00  0.00      BSYN  
ATOM    666  ND2 ASN    76     -34.603-110.442 -29.511  1.00  0.00      BSYN  
ATOM    667 HD21 ASN    76     -35.030-109.592 -29.748  1.00  0.00      BSYN  
ATOM    668 HD22 ASN    76     -34.968-111.282 -29.163  1.00  0.00      BSYN  
ATOM    669    C ASN    76     -32.937-107.916 -28.422  1.00  0.00      BSYN  
ATOM    670    O ASN    76     -34.153-108.079 -28.507  1.00  0.00      BSYN  
ATOM    671    N ILE    77     -32.520-107.017 -27.513  1.00  0.00      BSYN  
ATOM    672    H ILE    77     -31.545-106.989 -27.418  1.00  0.00      BSYN  
ATOM    673   CA ILE    77     -33.431-106.174 -26.812  1.00  0.00      BSYN  
ATOM    674   CB ILE    77     -33.318-106.232 -25.273  1.00  0.00      BSYN  
ATOM    675  CG2 ILE    77     -33.413-107.700 -24.949  1.00  0.00      BSYN  
ATOM    676  CG1 ILE    77     -32.033-105.734 -24.690  1.00  0.00      BSYN  
ATOM    677   CD ILE    77     -31.888-105.838 -23.151  1.00  0.00      BSYN  
ATOM    678    C ILE    77     -33.555-104.694 -27.173  1.00  0.00      BSYN  
ATOM    679    O ILE    77     -34.647-104.237 -27.008  1.00  0.00      BSYN  
ATOM    680    N ALA    78     -32.398-104.090 -27.744  1.00  0.00      BSYN  
ATOM    681    H ALA    78     -31.550-104.526 -27.518  1.00  0.00      BSYN  
ATOM    682   CA ALA    78     -32.342-102.766 -28.292  1.00  0.00      BSYN  
ATOM    683   CB ALA    78     -33.183-102.448 -29.533  1.00  0.00      BSYN  
ATOM    684    C ALA    78     -32.576-101.734 -27.162  1.00  0.00      BSYN  
ATOM    685    O ALA    78     -31.607-101.055 -26.744  1.00  0.00      BSYN  
ATOM    686    N ALA    79     -33.735-101.656 -26.445  1.00  0.00      BSYN  
ATOM    687    H ALA    79     -34.484-102.067 -26.924  1.00  0.00      BSYN  
ATOM    688   CA ALA    79     -33.808-100.951 -25.204  1.00  0.00      BSYN  
ATOM    689   CB ALA    79     -35.293-100.449 -25.234  1.00  0.00      BSYN  
ATOM    690    C ALA    79     -33.430-101.741 -23.979  1.00  0.00      BSYN  
ATOM    691    O ALA    79     -34.071-102.632 -23.330  1.00  0.00      BSYN  
ATOM    692    N ALA    80     -32.227-101.432 -23.498  1.00  0.00      BSYN  
ATOM    693    H ALA    80     -31.606-100.813 -23.936  1.00  0.00      BSYN  
ATOM    694   CA ALA    80     -31.738-101.922 -22.204  1.00  0.00      BSYN  
ATOM    695   CB ALA    80     -30.186-102.206 -22.310  1.00  0.00      BSYN  
ATOM    696    C ALA    80     -31.959-100.804 -21.112  1.00  0.00      BSYN  
ATOM    697    O ALA    80     -31.957-101.144 -19.943  1.00  0.00      BSYN  
ATOM    698    N THR    81     -32.277 -99.580 -21.410  1.00  0.00      BSYN  
ATOM    699    H THR    81     -32.002 -99.085 -22.209  1.00  0.00      BSYN  
ATOM    700   CA THR    81     -32.529 -98.519 -20.424  1.00  0.00      BSYN  
ATOM    701   CB THR    81     -31.223 -97.924 -19.820  1.00  0.00      BSYN  
ATOM    702  OG1 THR    81     -30.306 -99.025 -19.547  1.00  0.00      BSYN  
ATOM    703  HG1 THR    81     -29.409 -98.775 -19.781  1.00  0.00      BSYN  
ATOM    704  CG2 THR    81     -31.593 -97.037 -18.600  1.00  0.00      BSYN  
ATOM    705    C THR    81     -33.300 -97.476 -21.198  1.00  0.00      BSYN  
ATOM    706    O THR    81     -32.712 -96.516 -21.754  1.00  0.00      BSYN  
ATOM    707    N GLY    82     -34.680 -97.619 -21.404  1.00  0.00      BSYN  
ATOM    708    H GLY    82     -35.183 -98.455 -21.319  1.00  0.00      BSYN  
ATOM    709   CA GLY    82     -35.381 -96.413 -21.848  1.00  0.00      BSYN  
ATOM    710    C GLY    82     -36.834 -96.588 -21.504  1.00  0.00      BSYN  
ATOM    711    O GLY    82     -37.589 -95.827 -20.846  1.00  0.00      BSYN  
ATOM    712    N LEU    83     -37.399 -97.718 -21.942  1.00  0.00      BSYN  
ATOM    713    H LEU    83     -36.754 -98.322 -22.366  1.00  0.00      BSYN  
ATOM    714   CA LEU    83     -38.755 -97.939 -21.949  1.00  0.00      BSYN  
ATOM    715   CB LEU    83     -39.371 -98.426 -23.305  1.00  0.00      BSYN  
ATOM    716   CG LEU    83     -39.092 -97.491 -24.499  1.00  0.00      BSYN  
ATOM    717  CD1 LEU    83     -39.492 -98.007 -25.817  1.00  0.00      BSYN  
ATOM    718  CD2 LEU    83     -39.399 -96.002 -24.239  1.00  0.00      BSYN  
ATOM    719    C LEU    83     -39.194 -98.950 -20.876  1.00  0.00      BSYN  
ATOM    720    O LEU    83     -40.041 -99.857 -21.100  1.00  0.00      BSYN  
ATOM    721    N VAL    84     -38.463 -98.777 -19.789  1.00  0.00      BSYN  
ATOM    722    H VAL    84     -37.932 -97.969 -19.631  1.00  0.00      BSYN  
ATOM    723   CA VAL    84     -38.482 -99.673 -18.590  1.00  0.00      BSYN  
ATOM    724   CB VAL    84     -37.457-100.878 -18.553  1.00  0.00      BSYN  
ATOM    725  CG1 VAL    84     -38.446-101.839 -18.997  1.00  0.00      BSYN  
ATOM    726  CG2 VAL    84     -36.201-100.830 -19.348  1.00  0.00      BSYN  
ATOM    727    C VAL    84     -38.463 -98.825 -17.304  1.00  0.00      BSYN  
ATOM    728    O VAL    84     -38.673 -97.568 -17.393  1.00  0.00      BSYN  
ATOM    729    N LYS    85     -38.581 -99.579 -16.171  1.00  0.00      BSYN  
ATOM    730    H LYS    85     -38.795-100.515 -16.365  1.00  0.00      BSYN  
ATOM    731   CA LYS    85     -38.445 -99.065 -14.853  1.00  0.00      BSYN  
ATOM    732   CB LYS    85     -38.831-100.122 -13.924  1.00  0.00      BSYN  
ATOM    733   CG LYS    85     -40.424-100.105 -13.801  1.00  0.00      BSYN  
ATOM    734   CD LYS    85     -40.701-101.647 -13.634  1.00  0.00      BSYN  
ATOM    735   CE LYS    85     -42.136-101.930 -13.728  1.00  0.00      BSYN  
ATOM    736   NZ LYS    85     -42.475-101.935 -15.162  1.00  0.00      BSYN  
ATOM    737  HZ1 LYS    85     -41.849-102.478 -15.790  1.00  0.00      BSYN  
ATOM    738  HZ2 LYS    85     -43.468-102.233 -15.242  1.00  0.00      BSYN  
ATOM    739  HZ3 LYS    85     -42.259-100.972 -15.490  1.00  0.00      BSYN  
ATOM    740    C LYS    85     -37.012 -98.473 -14.426  1.00  0.00      BSYN  
ATOM    741    O LYS    85     -36.014 -99.173 -14.178  1.00  0.00      BSYN  
ATOM    742    N ARG    86     -37.022 -97.121 -14.669  1.00  0.00      BSYN  
ATOM    743    H ARG    86     -37.797 -96.774 -15.159  1.00  0.00      BSYN  
ATOM    744   CA ARG    86     -35.840 -96.363 -14.481  1.00  0.00      BSYN  
ATOM    745   CB ARG    86     -36.152 -95.172 -15.467  1.00  0.00      BSYN  
ATOM    746   CG ARG    86     -37.089 -94.158 -14.729  1.00  0.00      BSYN  
ATOM    747   CD ARG    86     -37.839 -93.240 -15.779  1.00  0.00      BSYN  
ATOM    748   NE ARG    86     -38.493 -92.186 -14.938  1.00  0.00      BSYN  
ATOM    749   HE ARG    86     -37.920 -91.652 -14.348  1.00  0.00      BSYN  
ATOM    750   CZ ARG    86     -39.754 -92.132 -14.776  1.00  0.00      BSYN  
ATOM    751  NH1 ARG    86     -40.257 -91.104 -14.229  1.00  0.00      BSYN  
ATOM    752 HH11 ARG    86     -41.241 -90.955 -14.131  1.00  0.00      BSYN  
ATOM    753 HH12 ARG    86     -39.703 -90.274 -14.182  1.00  0.00      BSYN  
ATOM    754  NH2 ARG    86     -40.516 -93.131 -15.196  1.00  0.00      BSYN  
ATOM    755 HH21 ARG    86     -41.512 -93.062 -15.135  1.00  0.00      BSYN  
ATOM    756 HH22 ARG    86     -39.962 -93.747 -15.755  1.00  0.00      BSYN  
ATOM    757    C ARG    86     -35.532 -96.109 -13.077  1.00  0.00      BSYN  
ATOM    758    O ARG    86     -34.846 -95.079 -12.883  1.00  0.00      BSYN  
ATOM    759    N GLU    87     -35.896 -96.872 -12.010  1.00  0.00      BSYN  
ATOM    760    H GLU    87     -36.532 -97.572 -12.268  1.00  0.00      BSYN  
ATOM    761   CA GLU    87     -35.773 -96.724 -10.548  1.00  0.00      BSYN  
ATOM    762   CB GLU    87     -36.914 -96.968  -9.784  1.00  0.00      BSYN  
ATOM    763   CG GLU    87     -38.249 -96.230 -10.076  1.00  0.00      BSYN  
ATOM    764   CD GLU    87     -39.190 -97.152 -10.850  1.00  0.00      BSYN  
ATOM    765  OE1 GLU    87     -39.178 -97.154 -12.121  1.00  0.00      BSYN  
ATOM    766  OE2 GLU    87     -40.002 -97.919 -10.261  1.00  0.00      BSYN  
ATOM    767    C GLU    87     -34.645 -97.666 -10.037  1.00  0.00      BSYN  
ATOM    768    O GLU    87     -34.735 -98.893 -10.126  1.00  0.00      BSYN  
ATOM    769    N GLU    88     -33.710 -97.022  -9.237  1.00  0.00      BSYN  
ATOM    770    H GLU    88     -33.639 -96.046  -9.277  1.00  0.00      BSYN  
ATOM    771   CA GLU    88     -32.539 -97.680  -8.562  1.00  0.00      BSYN  
ATOM    772   CB GLU    88     -31.245 -97.426  -9.360  1.00  0.00      BSYN  
ATOM    773   CG GLU    88     -30.288 -98.502  -9.554  1.00  0.00      BSYN  
ATOM    774   CD GLU    88     -28.829 -98.134  -9.939  1.00  0.00      BSYN  
ATOM    775  OE1 GLU    88     -27.961 -98.883  -9.560  1.00  0.00      BSYN  
ATOM    776  OE2 GLU    88     -28.618 -97.113 -10.602  1.00  0.00      BSYN  
ATOM    777    C GLU    88     -32.521 -97.398  -7.072  1.00  0.00      BSYN  
ATOM    778    O GLU    88     -31.812 -96.435  -6.630  1.00  0.00      BSYN  
ATOM    779    N PHE    89     -32.935 -98.267  -6.154  1.00  0.00      BSYN  
ATOM    780    H PHE    89     -33.119 -99.152  -6.535  1.00  0.00      BSYN  
ATOM    781   CA PHE    89     -32.878 -97.978  -4.739  1.00  0.00      BSYN  
ATOM    782   CB PHE    89     -34.329 -98.199  -4.182  1.00  0.00      BSYN  
ATOM    783   CG PHE    89     -35.419 -97.351  -4.717  1.00  0.00      BSYN  
ATOM    784  CD1 PHE    89     -36.546 -97.886  -5.330  1.00  0.00      BSYN  
ATOM    785  CD2 PHE    89     -35.246 -95.972  -4.555  1.00  0.00      BSYN  
ATOM    786  CE1 PHE    89     -37.492 -97.018  -5.905  1.00  0.00      BSYN  
ATOM    787  CE2 PHE    89     -36.213 -95.126  -4.916  1.00  0.00      BSYN  
ATOM    788   CZ PHE    89     -37.317 -95.666  -5.620  1.00  0.00      BSYN  
ATOM    789    C PHE    89     -31.860 -98.925  -3.817  1.00  0.00      BSYN  
ATOM    790    O PHE    89     -31.741-100.128  -3.965  1.00  0.00      BSYN  
ATOM    791    N PRO    90     -30.943 -98.478  -2.991  1.00  0.00      BSYN  
ATOM    792   CD PRO    90     -30.209 -97.296  -3.137  1.00  0.00      BSYN  
ATOM    793   CA PRO    90     -30.526 -99.263  -1.821  1.00  0.00      BSYN  
ATOM    794   CB PRO    90     -29.433 -98.480  -1.380  1.00  0.00      BSYN  
ATOM    795   CG PRO    90     -29.588 -97.058  -1.778  1.00  0.00      BSYN  
ATOM    796    C PRO    90     -31.575 -99.226  -0.686  1.00  0.00      BSYN  
ATOM    797    O PRO    90     -32.736 -98.768  -1.027  1.00  0.00      BSYN  
ATOM    798    N THR    91     -31.142 -99.377   0.590  1.00  0.00      BSYN  
ATOM    799    H THR    91     -30.279 -99.820   0.727  1.00  0.00      BSYN  
ATOM    800   CA THR    91     -31.991 -99.261   1.757  1.00  0.00      BSYN  
ATOM    801   CB THR    91     -31.649-100.315   2.869  1.00  0.00      BSYN  
ATOM    802  OG1 THR    91     -31.233-101.465   2.217  1.00  0.00      BSYN  
ATOM    803  HG1 THR    91     -31.994-101.651   1.661  1.00  0.00      BSYN  
ATOM    804  CG2 THR    91     -32.897-100.687   3.786  1.00  0.00      BSYN  
ATOM    805    C THR    91     -31.740 -97.835   2.212  1.00  0.00      BSYN  
ATOM    806    O THR    91     -32.582 -96.961   2.093  1.00  0.00      BSYN  
ATOM    807    N ASP    92     -30.470 -97.539   2.588  1.00  0.00      BSYN  
ATOM    808    H ASP    92     -29.674 -98.072   2.380  1.00  0.00      BSYN  
ATOM    809   CA ASP    92     -30.183 -96.292   3.272  1.00  0.00      BSYN  
ATOM    810   CB ASP    92     -29.581 -96.479   4.580  1.00  0.00      BSYN  
ATOM    811   CG ASP    92     -29.012 -95.180   5.249  1.00  0.00      BSYN  
ATOM    812  OD1 ASP    92     -29.756 -94.282   5.740  1.00  0.00      BSYN  
ATOM    813  OD2 ASP    92     -27.810 -95.083   5.422  1.00  0.00      BSYN  
ATOM    814    C ASP    92     -29.360 -95.368   2.439  1.00  0.00      BSYN  
ATOM    815    O ASP    92     -28.163 -95.661   2.206  1.00  0.00      BSYN  
ATOM    816    N LEU    93     -29.919 -94.216   2.205  1.00  0.00      BSYN  
ATOM    817    H LEU    93     -30.764 -93.999   2.652  1.00  0.00      BSYN  
ATOM    818   CA LEU    93     -29.440 -93.408   1.089  1.00  0.00      BSYN  
ATOM    819   CB LEU    93     -30.583 -92.538   0.636  1.00  0.00      BSYN  
ATOM    820   CG LEU    93     -31.342 -92.902  -0.592  1.00  0.00      BSYN  
ATOM    821  CD1 LEU    93     -32.772 -92.328  -0.571  1.00  0.00      BSYN  
ATOM    822  CD2 LEU    93     -30.840 -92.090  -1.762  1.00  0.00      BSYN  
ATOM    823    C LEU    93     -28.338 -92.508   1.452  1.00  0.00      BSYN  
ATOM    824    O LEU    93     -28.446 -91.368   1.980  1.00  0.00      BSYN  
ATOM    825    N LYS    94     -27.195 -93.106   1.189  1.00  0.00      BSYN  
ATOM    826    H LYS    94     -27.095 -94.029   0.874  1.00  0.00      BSYN  
ATOM    827   CA LYS    94     -25.852 -92.507   1.341  1.00  0.00      BSYN  
ATOM    828   CB LYS    94     -24.814 -93.653   1.499  1.00  0.00      BSYN  
ATOM    829   CG LYS    94     -24.331 -94.294   0.210  1.00  0.00      BSYN  
ATOM    830   CD LYS    94     -25.124 -95.550  -0.208  1.00  0.00      BSYN  
ATOM    831   CE LYS    94     -24.198 -95.794  -1.455  1.00  0.00      BSYN  
ATOM    832   NZ LYS    94     -24.395 -97.039  -2.130  1.00  0.00      BSYN  
ATOM    833  HZ1 LYS    94     -25.304 -97.539  -2.051  1.00  0.00      BSYN  
ATOM    834  HZ2 LYS    94     -24.067 -96.844  -3.097  1.00  0.00      BSYN  
ATOM    835  HZ3 LYS    94     -23.706 -97.794  -1.937  1.00  0.00      BSYN  
ATOM    836    C LYS    94     -25.469 -91.647   0.165  1.00  0.00      BSYN  
ATOM    837    O LYS    94     -25.987 -91.745  -0.899  1.00  0.00      BSYN  
ATOM    838    N PRO    95     -24.687 -90.575   0.461  1.00  0.00      BSYN  
ATOM    839   CD PRO    95     -24.829 -89.593   1.550  1.00  0.00      BSYN  
ATOM    840   CA PRO    95     -23.998 -89.929  -0.684  1.00  0.00      BSYN  
ATOM    841   CB PRO    95     -23.361 -88.739  -0.068  1.00  0.00      BSYN  
ATOM    842   CG PRO    95     -24.373 -88.311   0.795  1.00  0.00      BSYN  
ATOM    843    C PRO    95     -23.050 -90.648  -1.598  1.00  0.00      BSYN  
ATOM    844    O PRO    95     -22.537 -91.705  -1.230  1.00  0.00      BSYN  
ATOM    845    N GLU    96     -22.850 -90.080  -2.788  1.00  0.00      BSYN  
ATOM    846    H GLU    96     -23.284 -89.206  -2.876  1.00  0.00      BSYN  
ATOM    847   CA GLU    96     -21.915 -90.637  -3.766  1.00  0.00      BSYN  
ATOM    848   CB GLU    96     -22.699 -91.577  -4.824  1.00  0.00      BSYN  
ATOM    849   CG GLU    96     -23.116 -92.982  -4.169  1.00  0.00      BSYN  
ATOM    850   CD GLU    96     -23.792 -94.009  -5.006  1.00  0.00      BSYN  
ATOM    851  OE1 GLU    96     -24.674 -93.641  -5.753  1.00  0.00      BSYN  
ATOM    852  OE2 GLU    96     -23.411 -95.171  -4.918  1.00  0.00      BSYN  
ATOM    853    C GLU    96     -21.027 -89.489  -4.334  1.00  0.00      BSYN  
ATOM    854    O GLU    96     -21.293 -88.301  -4.200  1.00  0.00      BSYN  
ATOM    855    N GLU    97     -19.915 -89.743  -4.954  1.00  0.00      BSYN  
ATOM    856    H GLU    97     -19.614 -88.920  -5.392  1.00  0.00      BSYN  
ATOM    857   CA GLU    97     -19.149 -90.941  -4.881  1.00  0.00      BSYN  
ATOM    858   CB GLU    97     -18.740 -91.499  -6.216  1.00  0.00      BSYN  
ATOM    859   CG GLU    97     -17.592 -92.475  -6.323  1.00  0.00      BSYN  
ATOM    860   CD GLU    97     -17.708 -93.472  -7.453  1.00  0.00      BSYN  
ATOM    861  OE1 GLU    97     -16.719 -93.694  -8.037  1.00  0.00      BSYN  
ATOM    862  OE2 GLU    97     -18.703 -94.233  -7.630  1.00  0.00      BSYN  
ATOM    863    C GLU    97     -17.921 -90.613  -4.033  1.00  0.00      BSYN  
ATOM    864    O GLU    97     -17.252 -89.612  -4.279  1.00  0.00      BSYN  
ATOM    865    N VAL    98     -17.586 -91.491  -3.167  1.00  0.00      BSYN  
ATOM    866    H VAL    98     -18.256 -92.181  -2.980  1.00  0.00      BSYN  
ATOM    867   CA VAL    98     -16.615 -91.193  -2.074  1.00  0.00      BSYN  
ATOM    868   CB VAL    98     -16.882 -91.918  -0.828  1.00  0.00      BSYN  
ATOM    869  CG1 VAL    98     -17.938 -91.213  -0.112  1.00  0.00      BSYN  
ATOM    870  CG2 VAL    98     -17.335 -93.448  -1.051  1.00  0.00      BSYN  
ATOM    871    C VAL    98     -15.123 -91.339  -2.504  1.00  0.00      BSYN  
ATOM    872    O VAL    98     -14.653 -92.313  -3.091  1.00  0.00      BSYN  
ATOM    873    N ALA    99     -14.348 -90.314  -1.992  1.00  0.00      BSYN  
ATOM    874    H ALA    99     -14.664 -89.789  -1.227  1.00  0.00      BSYN  
ATOM    875   CA ALA    99     -13.049 -90.093  -2.680  1.00  0.00      BSYN  
ATOM    876   CB ALA    99     -13.451 -89.460  -3.990  1.00  0.00      BSYN  
ATOM    877    C ALA    99     -11.948 -89.188  -1.933  1.00  0.00      BSYN  
ATOM    878    O ALA    99     -12.248 -88.082  -1.497  1.00  0.00      BSYN  
ATOM    879    N GLN   100     -10.733 -89.527  -2.231  1.00  0.00      BSYN  
ATOM    880    H GLN   100     -10.631 -90.451  -2.543  1.00  0.00      BSYN  
ATOM    881   CA GLN   100      -9.652 -88.611  -1.931  1.00  0.00      BSYN  
ATOM    882   CB GLN   100      -8.939 -89.338  -0.796  1.00  0.00      BSYN  
ATOM    883   CG GLN   100      -7.777 -88.610  -0.139  1.00  0.00      BSYN  
ATOM    884   CD GLN   100      -7.238 -89.519   1.000  1.00  0.00      BSYN  
ATOM    885  OE1 GLN   100      -7.390 -90.714   1.088  1.00  0.00      BSYN  
ATOM    886  NE2 GLN   100      -6.596 -88.991   1.975  1.00  0.00      BSYN  
ATOM    887 HE21 GLN   100      -6.432 -88.029   2.063  1.00  0.00      BSYN  
ATOM    888 HE22 GLN   100      -6.388 -89.725   2.590  1.00  0.00      BSYN  
ATOM    889    C GLN   100      -8.757 -88.434  -3.155  1.00  0.00      BSYN  
ATOM    890    O GLN   100      -8.867 -89.116  -4.137  1.00  0.00      BSYN  
ATOM    891    N GLU   101      -7.845 -87.457  -3.206  1.00  0.00      BSYN  
ATOM    892    H GLU   101      -7.535 -87.133  -2.335  1.00  0.00      BSYN  
ATOM    893   CA GLU   101      -7.046 -86.907  -4.323  1.00  0.00      BSYN  
ATOM    894   CB GLU   101      -7.343 -85.365  -4.532  1.00  0.00      BSYN  
ATOM    895   CG GLU   101      -8.264 -85.120  -5.793  1.00  0.00      BSYN  
ATOM    896   CD GLU   101      -8.618 -83.628  -6.029  1.00  0.00      BSYN  
ATOM    897  OE1 GLU   101      -8.017 -82.651  -5.543  1.00  0.00      BSYN  
ATOM    898  OE2 GLU   101      -9.498 -83.441  -6.903  1.00  0.00      BSYN  
ATOM    899    C GLU   101      -5.609 -87.157  -4.078  1.00  0.00      BSYN  
ATOM    900    O GLU   101      -5.275 -87.779  -3.067  1.00  0.00      BSYN  
ATOM    901    N ALA   102      -4.688 -86.722  -4.977  1.00  0.00      BSYN  
ATOM    902    H ALA   102      -4.968 -86.184  -5.746  1.00  0.00      BSYN  
ATOM    903   CA ALA   102      -3.335 -87.044  -4.921  1.00  0.00      BSYN  
ATOM    904   CB ALA   102      -3.090 -88.169  -5.947  1.00  0.00      BSYN  
ATOM    905    C ALA   102      -2.210 -86.021  -4.926  1.00  0.00      BSYN  
ATOM    906    O ALA   102      -2.237 -85.166  -5.857  1.00  0.00      BSYN  
ATOM    907    N ALA   103      -1.252 -86.127  -3.968  1.00  0.00      BSYN  
ATOM    908    H ALA   103      -1.195 -86.952  -3.443  1.00  0.00      BSYN  
ATOM    909   CA ALA   103      -0.320 -85.046  -3.667  1.00  0.00      BSYN  
ATOM    910   CB ALA   103       0.456 -85.579  -2.387  1.00  0.00      BSYN  
ATOM    911    C ALA   103       0.686 -84.717  -4.739  1.00  0.00      BSYN  
ATOM    912    O ALA   103       1.089 -85.490  -5.560  1.00  0.00      BSYN  
ATOM    913    N GLU   104       1.210 -83.513  -4.650  1.00  0.00      BSYN  
ATOM    914    H GLU   104       1.375 -83.137  -3.760  1.00  0.00      BSYN  
ATOM    915   CA GLU   104       1.912 -82.833  -5.699  1.00  0.00      BSYN  
ATOM    916   CB GLU   104       1.030 -82.375  -6.898  1.00  0.00      BSYN  
ATOM    917   CG GLU   104       1.738 -81.890  -8.164  1.00  0.00      BSYN  
ATOM    918   CD GLU   104       2.328 -82.942  -8.988  1.00  0.00      BSYN  
ATOM    919  OE1 GLU   104       3.549 -83.167  -8.787  1.00  0.00      BSYN  
ATOM    920  OE2 GLU   104       1.752 -83.453  -9.912  1.00  0.00      BSYN  
ATOM    921    C GLU   104       2.431 -81.585  -5.056  1.00  0.00      BSYN  
ATOM    922    O GLU   104       1.954 -81.180  -3.952  1.00  0.00      BSYN  
ATOM    923    N GLU   105       3.498 -80.910  -5.664  1.00  0.00      BSYN  
ATOM    924    H GLU   105       3.503 -81.141  -6.616  1.00  0.00      BSYN  
ATOM    925   CA GLU   105       4.232 -79.691  -5.181  1.00  0.00      BSYN  
ATOM    926   CB GLU   105       5.740 -79.922  -5.324  1.00  0.00      BSYN  
ATOM    927   CG GLU   105       6.519 -78.628  -4.833  1.00  0.00      BSYN  
ATOM    928   CD GLU   105       8.005 -78.452  -5.157  1.00  0.00      BSYN  
ATOM    929  OE1 GLU   105       8.386 -77.325  -5.531  1.00  0.00      BSYN  
ATOM    930  OE2 GLU   105       8.773 -79.408  -4.960  1.00  0.00      BSYN  
ATOM    931    C GLU   105       3.658 -78.453  -5.851  1.00  0.00      BSYN  
ATOM    932    O GLU   105       3.622 -78.522  -7.080  1.00  0.00      BSYN  
ATOM    933    N PRO   106       3.147 -77.468  -5.139  1.00  0.00      BSYN  
ATOM    934   CD PRO   106       3.179 -77.549  -3.662  1.00  0.00      BSYN  
ATOM    935   CA PRO   106       2.415 -76.312  -5.488  1.00  0.00      BSYN  
ATOM    936   CB PRO   106       1.886 -75.715  -4.191  1.00  0.00      BSYN  
ATOM    937   CG PRO   106       1.895 -76.845  -3.218  1.00  0.00      BSYN  
ATOM    938    C PRO   106       3.167 -75.324  -6.388  1.00  0.00      BSYN  
ATOM    939    O PRO   106       4.202 -74.920  -5.947  1.00  0.00      BSYN  
ATOM    940    N LEU   107       2.770 -75.014  -7.630  1.00  0.00      BSYN  
ATOM    941    H LEU   107       2.023 -75.540  -7.984  1.00  0.00      BSYN  
ATOM    942   CA LEU   107       3.360 -74.002  -8.520  1.00  0.00      BSYN  
ATOM    943   CB LEU   107       2.620 -74.051  -9.882  1.00  0.00      BSYN  
ATOM    944   CG LEU   107       3.315 -73.495 -11.080  1.00  0.00      BSYN  
ATOM    945  CD1 LEU   107       4.826 -74.031 -11.167  1.00  0.00      BSYN  
ATOM    946  CD2 LEU   107       2.557 -73.722 -12.409  1.00  0.00      BSYN  
ATOM    947    C LEU   107       2.981 -72.657  -7.938  1.00  0.00      BSYN  
ATOM    948    O LEU   107       1.799 -72.439  -7.543  1.00  0.00      BSYN  
ATOM    949    N ILE   108       4.012 -71.794  -7.737  1.00  0.00      BSYN  
ATOM    950    H ILE   108       4.880 -72.247  -7.780  1.00  0.00      BSYN  
ATOM    951   CA ILE   108       3.728 -70.477  -7.209  1.00  0.00      BSYN  
ATOM    952   CB ILE   108       4.784 -70.090  -6.256  1.00  0.00      BSYN  
ATOM    953  CG2 ILE   108       6.100 -69.958  -6.971  1.00  0.00      BSYN  
ATOM    954  CG1 ILE   108       4.679 -68.708  -5.564  1.00  0.00      BSYN  
ATOM    955   CD ILE   108       3.337 -68.632  -4.579  1.00  0.00      BSYN  
ATOM    956    C ILE   108       3.463 -69.484  -8.327  1.00  0.00      BSYN  
ATOM    957    O ILE   108       4.440 -69.141  -9.093  1.00  0.00      BSYN  
ATOM    958    N GLU   109       2.277 -68.867  -8.332  1.00  0.00      BSYN  
ATOM    959    H GLU   109       1.590 -69.186  -7.710  1.00  0.00      BSYN  
ATOM    960   CA GLU   109       1.984 -67.836  -9.286  1.00  0.00      BSYN  
ATOM    961   CB GLU   109       0.550 -67.702  -9.490  1.00  0.00      BSYN  
ATOM    962   CG GLU   109      -0.255 -68.789 -10.162  1.00  0.00      BSYN  
ATOM    963   CD GLU   109      -0.231 -68.862 -11.684  1.00  0.00      BSYN  
ATOM    964  OE1 GLU   109       0.648 -68.343 -12.329  1.00  0.00      BSYN  
ATOM    965  OE2 GLU   109      -1.151 -69.509 -12.223  1.00  0.00      BSYN  
ATOM    966    C GLU   109       2.638 -66.504  -8.990  1.00  0.00      BSYN  
ATOM    967    O GLU   109       2.812 -66.055  -7.848  1.00  0.00      BSYN  
ATOM    968    N PRO   110       2.887 -65.709 -10.091  1.00  0.00      BSYN  
ATOM    969   CD PRO   110       3.638 -66.178 -11.322  1.00  0.00      BSYN  
ATOM    970   CA PRO   110       3.295 -64.217 -10.072  1.00  0.00      BSYN  
ATOM    971   CB PRO   110       4.089 -64.079 -11.350  1.00  0.00      BSYN  
ATOM    972   CG PRO   110       3.515 -65.110 -12.288  1.00  0.00      BSYN  
ATOM    973    C PRO   110       2.091 -63.368 -10.064  1.00  0.00      BSYN  
ATOM    974    O PRO   110       1.294 -63.227 -10.935  1.00  0.00      BSYN  
ATOM    975    N LEU   111       2.001 -62.773  -8.894  1.00  0.00      BSYN  
ATOM    976    H LEU   111       2.499 -63.039  -8.093  1.00  0.00      BSYN  
ATOM    977   CA LEU   111       0.814 -61.986  -8.565  1.00  0.00      BSYN  
ATOM    978   CB LEU   111       0.643 -61.578  -7.033  1.00  0.00      BSYN  
ATOM    979   CG LEU   111       1.012 -62.700  -5.909  1.00  0.00      BSYN  
ATOM    980  CD1 LEU   111       0.775 -62.266  -4.495  1.00  0.00      BSYN  
ATOM    981  CD2 LEU   111       0.025 -63.855  -6.246  1.00  0.00      BSYN  
ATOM    982    C LEU   111       0.697 -60.739  -9.434  1.00  0.00      BSYN  
ATOM    983    O LEU   111       1.416 -59.731  -9.306  1.00  0.00      BSYN  
ATOM    984    N MET   112      -0.333 -60.849 -10.337  1.00  0.00      BSYN  
ATOM    985    H MET   112      -0.957 -61.605 -10.339  1.00  0.00      BSYN  
ATOM    986   CA MET   112      -0.601 -59.898 -11.460  1.00  0.00      BSYN  
ATOM    987   CB MET   112       0.181 -60.166 -12.761  1.00  0.00      BSYN  
ATOM    988   CG MET   112       1.513 -59.394 -12.766  1.00  0.00      BSYN  
ATOM    989   SD MET   112       1.990 -58.717 -14.316  1.00  0.00      BSYN  
ATOM    990   CE MET   112       1.154 -57.215 -14.125  1.00  0.00      BSYN  
ATOM    991    C MET   112      -2.049 -59.652 -11.841  1.00  0.00      BSYN  
ATOM    992    O MET   112      -2.871 -60.627 -11.754  1.00  0.00      BSYN  
ATOM    993    N GLU   113      -2.344 -58.397 -12.147  1.00  0.00      BSYN  
ATOM    994    H GLU   113      -1.662 -57.733 -12.381  1.00  0.00      BSYN  
ATOM    995   CA GLU   113      -3.784 -58.143 -12.392  1.00  0.00      BSYN  
ATOM    996   CB GLU   113      -3.979 -56.624 -12.406  1.00  0.00      BSYN  
ATOM    997   CG GLU   113      -3.949 -56.152 -10.891  1.00  0.00      BSYN  
ATOM    998   CD GLU   113      -5.103 -56.511  -9.907  1.00  0.00      BSYN  
ATOM    999  OE1 GLU   113      -5.369 -55.530  -9.181  1.00  0.00      BSYN  
ATOM   1000  OE2 GLU   113      -5.578 -57.597  -9.716  1.00  0.00      BSYN  
ATOM   1001    C GLU   113      -4.652 -58.833 -13.467  1.00  0.00      BSYN  
ATOM   1002    O GLU   113      -4.113 -58.794 -14.586  1.00  0.00      BSYN  
ATOM   1003    N PRO   114      -5.760 -59.546 -13.311  1.00  0.00      BSYN  
ATOM   1004   CD PRO   114      -6.101 -60.248 -12.098  1.00  0.00      BSYN  
ATOM   1005   CA PRO   114      -6.750 -59.926 -14.356  1.00  0.00      BSYN  
ATOM   1006   CB PRO   114      -7.862 -60.610 -13.584  1.00  0.00      BSYN  
ATOM   1007   CG PRO   114      -7.143 -61.315 -12.533  1.00  0.00      BSYN  
ATOM   1008    C PRO   114      -7.415 -58.709 -15.084  1.00  0.00      BSYN  
ATOM   1009    O PRO   114      -7.956 -58.955 -16.190  1.00  0.00      BSYN  
ATOM   1010    N GLU   115      -7.411 -57.492 -14.517  1.00  0.00      BSYN  
ATOM   1011    H GLU   115      -6.807 -57.201 -13.802  1.00  0.00      BSYN  
ATOM   1012   CA GLU   115      -8.218 -56.369 -15.041  1.00  0.00      BSYN  
ATOM   1013   CB GLU   115      -9.675 -56.189 -14.389  1.00  0.00      BSYN  
ATOM   1014   CG GLU   115      -9.974 -55.442 -13.089  1.00  0.00      BSYN  
ATOM   1015   CD GLU   115      -9.508 -56.136 -11.907  1.00  0.00      BSYN  
ATOM   1016  OE1 GLU   115      -8.271 -56.173 -11.645  1.00  0.00      BSYN  
ATOM   1017  OE2 GLU   115     -10.370 -56.667 -11.221  1.00  0.00      BSYN  
ATOM   1018    C GLU   115      -7.249 -55.160 -15.088  1.00  0.00      BSYN  
ATOM   1019    O GLU   115      -6.361 -54.859 -14.234  1.00  0.00      BSYN  
ATOM   1020    N GLY   116      -7.566 -54.483 -16.123  1.00  0.00      BSYN  
ATOM   1021    H GLY   116      -8.240 -54.972 -16.640  1.00  0.00      BSYN  
ATOM   1022   CA GLY   116      -7.086 -53.141 -16.613  1.00  0.00      BSYN  
ATOM   1023    C GLY   116      -8.426 -52.481 -17.109  1.00  0.00      BSYN  
ATOM   1024    O GLY   116      -9.250 -53.113 -17.832  1.00  0.00      BSYN  
ATOM   1025    N GLU   117      -8.572 -51.224 -16.652  1.00  0.00      BSYN  
ATOM   1026    H GLU   117      -7.888 -50.752 -16.133  1.00  0.00      BSYN  
ATOM   1027   CA GLU   117      -9.526 -50.254 -17.034  1.00  0.00      BSYN  
ATOM   1028   CB GLU   117      -9.963 -49.238 -15.976  1.00  0.00      BSYN  
ATOM   1029   CG GLU   117     -10.435 -49.951 -14.776  1.00  0.00      BSYN  
ATOM   1030   CD GLU   117     -11.307 -48.999 -13.838  1.00  0.00      BSYN  
ATOM   1031  OE1 GLU   117     -12.251 -49.463 -13.311  1.00  0.00      BSYN  
ATOM   1032  OE2 GLU   117     -10.951 -47.827 -13.685  1.00  0.00      BSYN  
ATOM   1033    C GLU   117      -8.965 -49.522 -18.220  1.00  0.00      BSYN  
ATOM   1034    O GLU   117      -8.324 -48.436 -18.190  1.00  0.00      BSYN  
ATOM   1035    N SER   118      -9.264 -50.108 -19.444  1.00  0.00      BSYN  
ATOM   1036    H SER   118      -9.690 -50.991 -19.412  1.00  0.00      BSYN  
ATOM   1037   CA SER   118      -9.233 -49.263 -20.624  1.00  0.00      BSYN  
ATOM   1038   CB SER   118      -9.125 -50.262 -21.751  1.00  0.00      BSYN  
ATOM   1039   OG SER   118      -7.857 -50.467 -22.202  1.00  0.00      BSYN  
ATOM   1040   HG SER   118      -7.642 -49.902 -22.947  1.00  0.00      BSYN  
ATOM   1041    C SER   118     -10.271 -48.241 -20.903  1.00  0.00      BSYN  
ATOM   1042    O SER   118     -11.533 -48.517 -20.907  1.00  0.00      BSYN  
ATOM   1043    N TYR   119      -9.877 -47.013 -21.194  1.00  0.00      BSYN  
ATOM   1044    H TYR   119      -8.918 -46.831 -21.288  1.00  0.00      BSYN  
ATOM   1045   CA TYR   119     -10.833 -45.948 -21.441  1.00  0.00      BSYN  
ATOM   1046   CB TYR   119     -10.764 -44.918 -20.273  1.00  0.00      BSYN  
ATOM   1047   CG TYR   119     -11.398 -45.271 -18.942  1.00  0.00      BSYN  
ATOM   1048  CD1 TYR   119     -12.730 -45.431 -18.895  1.00  0.00      BSYN  
ATOM   1049  CE1 TYR   119     -13.241 -45.760 -17.613  1.00  0.00      BSYN  
ATOM   1050  CD2 TYR   119     -10.560 -45.423 -17.817  1.00  0.00      BSYN  
ATOM   1051  CE2 TYR   119     -11.080 -45.621 -16.557  1.00  0.00      BSYN  
ATOM   1052   CZ TYR   119     -12.439 -45.801 -16.481  1.00  0.00      BSYN  
ATOM   1053   OH TYR   119     -13.070 -46.046 -15.264  1.00  0.00      BSYN  
ATOM   1054   HH TYR   119     -12.391 -46.124 -14.590  1.00  0.00      BSYN  
ATOM   1055    C TYR   119     -10.431 -45.181 -22.741  1.00  0.00      BSYN  
ATOM   1056    O TYR   119      -9.330 -44.703 -22.918  1.00  0.00      BSYN  
ATOM   1057    N GLU   120     -11.314 -44.845 -23.664  1.00  0.00      BSYN  
ATOM   1058    H GLU   120     -11.085 -44.330 -24.466  1.00  0.00      BSYN  
ATOM   1059   CA GLU   120     -12.760 -45.154 -23.582  1.00  0.00      BSYN  
ATOM   1060   CB GLU   120     -13.274 -43.699 -23.403  1.00  0.00      BSYN  
ATOM   1061   CG GLU   120     -13.971 -43.389 -22.037  1.00  0.00      BSYN  
ATOM   1062   CD GLU   120     -15.100 -44.361 -21.716  1.00  0.00      BSYN  
ATOM   1063  OE1 GLU   120     -15.866 -44.759 -22.597  1.00  0.00      BSYN  
ATOM   1064  OE2 GLU   120     -15.360 -44.565 -20.620  1.00  0.00      BSYN  
ATOM   1065    C GLU   120     -13.328 -45.918 -24.685  1.00  0.00      BSYN  
ATOM   1066    O GLU   120     -13.178 -45.583 -25.841  1.00  0.00      BSYN  
ATOM   1067    N ASP   121     -14.194 -46.884 -24.302  1.00  0.00      BSYN  
ATOM   1068    H ASP   121     -14.155 -46.919 -23.324  1.00  0.00      BSYN  
ATOM   1069   CA ASP   121     -14.813 -47.735 -25.303  1.00  0.00      BSYN  
ATOM   1070   CB ASP   121     -14.665 -49.239 -24.875  1.00  0.00      BSYN  
ATOM   1071   CG ASP   121     -15.098 -50.149 -26.030  1.00  0.00      BSYN  
ATOM   1072  OD1 ASP   121     -14.245 -50.316 -26.908  1.00  0.00      BSYN  
ATOM   1073  OD2 ASP   121     -16.264 -50.697 -26.060  1.00  0.00      BSYN  
ATOM   1074    C ASP   121     -16.361 -47.467 -25.243  1.00  0.00      BSYN  
ATOM   1075    O ASP   121     -16.917 -47.809 -24.217  1.00  0.00      BSYN  
ATOM   1076    N PRO   122     -17.113 -47.012 -26.263  1.00  0.00      BSYN  
ATOM   1077   CD PRO   122     -16.549 -45.909 -27.040  1.00  0.00      BSYN  
ATOM   1078   CA PRO   122     -18.513 -46.962 -26.265  1.00  0.00      BSYN  
ATOM   1079   CB PRO   122     -18.796 -45.483 -26.783  1.00  0.00      BSYN  
ATOM   1080   CG PRO   122     -17.467 -44.803 -26.573  1.00  0.00      BSYN  
ATOM   1081    C PRO   122     -19.117 -47.996 -27.212  1.00  0.00      BSYN  
ATOM   1082    O PRO   122     -18.465 -48.327 -28.169  1.00  0.00      BSYN  
ATOM   1083    N PRO   123     -20.296 -48.573 -26.921  1.00  0.00      BSYN  
ATOM   1084   CD PRO   123     -20.949 -48.524 -25.575  1.00  0.00      BSYN  
ATOM   1085   CA PRO   123     -20.983 -49.586 -27.767  1.00  0.00      BSYN  
ATOM   1086   CB PRO   123     -22.006 -50.267 -26.826  1.00  0.00      BSYN  
ATOM   1087   CG PRO   123     -21.533 -49.795 -25.363  1.00  0.00      BSYN  
ATOM   1088    C PRO   123     -21.678 -48.842 -28.935  1.00  0.00      BSYN  
ATOM   1089    O PRO   123     -22.249 -47.805 -28.785  1.00  0.00      BSYN  
ATOM   1090    N GLN   124     -21.443 -49.541 -30.034  1.00  0.00      BSYN  
ATOM   1091    H GLN   124     -20.854 -50.324 -30.051  1.00  0.00      BSYN  
ATOM   1092   CA GLN   124     -22.038 -49.242 -31.314  1.00  0.00      BSYN  
ATOM   1093   CB GLN   124     -21.126 -48.203 -32.173  1.00  0.00      BSYN  
ATOM   1094   CG GLN   124     -21.474 -46.769 -31.876  1.00  0.00      BSYN  
ATOM   1095   CD GLN   124     -22.811 -46.363 -32.633  1.00  0.00      BSYN  
ATOM   1096  OE1 GLN   124     -22.731 -45.492 -33.459  1.00  0.00      BSYN  
ATOM   1097  NE2 GLN   124     -23.892 -47.084 -32.340  1.00  0.00      BSYN  
ATOM   1098 HE21 GLN   124     -23.826 -47.560 -31.486  1.00  0.00      BSYN  
ATOM   1099 HE22 GLN   124     -24.785 -47.164 -32.734  1.00  0.00      BSYN  
ATOM   1100    C GLN   124     -22.472 -50.452 -32.077  1.00  0.00      BSYN  
ATOM   1101    O GLN   124     -21.884 -51.549 -31.966  1.00  0.00      BSYN  
ATOM   1102    N GLU   125     -23.504 -50.057 -32.848  1.00  0.00      BSYN  
ATOM   1103    H GLU   125     -23.722 -49.103 -32.798  1.00  0.00      BSYN  
ATOM   1104   CA GLU   125     -24.157 -51.009 -33.672  1.00  0.00      BSYN  
ATOM   1105   CB GLU   125     -25.546 -50.691 -34.053  1.00  0.00      BSYN  
ATOM   1106   CG GLU   125     -26.292 -50.163 -32.856  1.00  0.00      BSYN  
ATOM   1107   CD GLU   125     -27.447 -49.251 -33.370  1.00  0.00      BSYN  
ATOM   1108  OE1 GLU   125     -27.264 -48.271 -34.148  1.00  0.00      BSYN  
ATOM   1109  OE2 GLU   125     -28.593 -49.483 -33.078  1.00  0.00      BSYN  
ATOM   1110    C GLU   125     -23.307 -51.170 -34.882  1.00  0.00      BSYN  
ATOM   1111    O GLU   125     -22.854 -50.214 -35.531  1.00  0.00      BSYN  
ATOM   1112    N GLU   126     -23.124 -52.512 -35.030  1.00  0.00      BSYN  
ATOM   1113    H GLU   126     -23.566 -53.063 -34.351  1.00  0.00      BSYN  
ATOM   1114   CA GLU   126     -22.664 -53.002 -36.274  1.00  0.00      BSYN  
ATOM   1115   CB GLU   126     -21.959 -54.280 -35.886  1.00  0.00      BSYN  
ATOM   1116   CG GLU   126     -20.706 -54.205 -34.993  1.00  0.00      BSYN  
ATOM   1117   CD GLU   126     -19.891 -55.465 -34.852  1.00  0.00      BSYN  
ATOM   1118  OE1 GLU   126     -18.931 -55.530 -35.667  1.00  0.00      BSYN  
ATOM   1119  OE2 GLU   126     -20.300 -56.286 -34.075  1.00  0.00      BSYN  
ATOM   1120    C GLU   126     -23.823 -53.103 -37.213  1.00  0.00      BSYN  
ATOM   1121    O GLU   126     -24.864 -53.737 -36.920  1.00  0.00      BSYN  
ATOM   1122    N TYR   127     -23.704 -52.292 -38.300  1.00  0.00      BSYN  
ATOM   1123    H TYR   127     -23.040 -51.575 -38.233  1.00  0.00      BSYN  
ATOM   1124   CA TYR   127     -24.571 -52.271 -39.501  1.00  0.00      BSYN  
ATOM   1125   CB TYR   127     -24.573 -50.756 -40.102  1.00  0.00      BSYN  
ATOM   1126   CG TYR   127     -25.038 -49.623 -39.126  1.00  0.00      BSYN  
ATOM   1127  CD1 TYR   127     -25.054 -49.821 -37.806  1.00  0.00      BSYN  
ATOM   1128  CE1 TYR   127     -25.598 -48.859 -37.052  1.00  0.00      BSYN  
ATOM   1129  CD2 TYR   127     -25.452 -48.488 -39.718  1.00  0.00      BSYN  
ATOM   1130  CE2 TYR   127     -26.090 -47.520 -39.030  1.00  0.00      BSYN  
ATOM   1131   CZ TYR   127     -26.217 -47.756 -37.680  1.00  0.00      BSYN  
ATOM   1132   OH TYR   127     -26.773 -46.734 -36.953  1.00  0.00      BSYN  
ATOM   1133   HH TYR   127     -26.907 -47.154 -36.100  1.00  0.00      BSYN  
ATOM   1134    C TYR   127     -24.737 -53.180 -40.620  1.00  0.00      BSYN  
ATOM   1135    O TYR   127     -25.809 -53.675 -40.958  1.00  0.00      BSYN  
ATOM   1136    N GLN   128     -23.760 -53.659 -41.369  1.00  0.00      BSYN  
ATOM   1137    H GLN   128     -24.019 -54.092 -42.209  1.00  0.00      BSYN  
ATOM   1138   CA GLN   128     -22.363 -53.688 -41.007  1.00  0.00      BSYN  
ATOM   1139   CB GLN   128     -21.689 -55.141 -40.966  1.00  0.00      BSYN  
ATOM   1140   CG GLN   128     -22.096 -56.248 -39.983  1.00  0.00      BSYN  
ATOM   1141   CD GLN   128     -21.330 -57.553 -40.118  1.00  0.00      BSYN  
ATOM   1142  OE1 GLN   128     -21.684 -58.358 -41.006  1.00  0.00      BSYN  
ATOM   1143  NE2 GLN   128     -20.429 -57.931 -39.197  1.00  0.00      BSYN  
ATOM   1144 HE21 GLN   128     -19.940 -58.691 -39.577  1.00  0.00      BSYN  
ATOM   1145 HE22 GLN   128     -20.424 -57.448 -38.344  1.00  0.00      BSYN  
ATOM   1146    C GLN   128     -21.442 -52.820 -41.927  1.00  0.00      BSYN  
ATOM   1147    O GLN   128     -21.627 -51.605 -41.801  1.00  0.00      BSYN  
ATOM   1148    N GLU   129     -20.979 -53.481 -43.004  1.00  0.00      BSYN  
ATOM   1149    H GLU   129     -20.762 -54.426 -43.146  1.00  0.00      BSYN  
ATOM   1150   CA GLU   129     -20.743 -52.711 -44.197  1.00  0.00      BSYN  
ATOM   1151   CB GLU   129     -20.396 -53.836 -45.249  1.00  0.00      BSYN  
ATOM   1152   CG GLU   129     -20.102 -53.146 -46.568  1.00  0.00      BSYN  
ATOM   1153   CD GLU   129     -19.604 -54.002 -47.732  1.00  0.00      BSYN  
ATOM   1154  OE1 GLU   129     -18.402 -53.897 -47.854  1.00  0.00      BSYN  
ATOM   1155  OE2 GLU   129     -20.356 -54.579 -48.503  1.00  0.00      BSYN  
ATOM   1156    C GLU   129     -22.110 -52.110 -44.754  1.00  0.00      BSYN  
ATOM   1157    O GLU   129     -23.178 -52.723 -44.426  1.00  0.00      BSYN  
ATOM   1158    N TYR   130     -22.152 -50.876 -45.402  1.00  0.00      BSYN  
ATOM   1159    H TYR   130     -21.392 -50.344 -45.717  1.00  0.00      BSYN  
ATOM   1160   CA TYR   130     -23.391 -50.224 -45.726  1.00  0.00      BSYN  
ATOM   1161   CB TYR   130     -24.150 -49.627 -44.637  1.00  0.00      BSYN  
ATOM   1162   CG TYR   130     -25.630 -49.977 -44.843  1.00  0.00      BSYN  
ATOM   1163  CD1 TYR   130     -26.592 -49.010 -45.282  1.00  0.00      BSYN  
ATOM   1164  CE1 TYR   130     -27.973 -49.293 -45.504  1.00  0.00      BSYN  
ATOM   1165  CD2 TYR   130     -26.193 -51.241 -44.559  1.00  0.00      BSYN  
ATOM   1166  CE2 TYR   130     -27.547 -51.536 -44.811  1.00  0.00      BSYN  
ATOM   1167   CZ TYR   130     -28.363 -50.589 -45.278  1.00  0.00      BSYN  
ATOM   1168   OH TYR   130     -29.692 -50.970 -45.534  1.00  0.00      BSYN  
ATOM   1169   HH TYR   130     -29.986 -51.758 -45.072  1.00  0.00      BSYN  
ATOM   1170    C TYR   130     -23.289 -49.094 -46.743  1.00  0.00      BSYN  
ATOM   1171    O TYR   130     -22.550 -48.157 -46.373  1.00  0.00      BSYN  
ATOM   1172    N GLU   131     -24.118 -48.966 -47.803  1.00  0.00      BSYN  
ATOM   1173    H GLU   131     -24.822 -49.643 -47.887  1.00  0.00      BSYN  
ATOM   1174   CA GLU   131     -24.119 -47.695 -48.528  1.00  0.00      BSYN  
ATOM   1175   CB GLU   131     -24.015 -47.924 -50.032  1.00  0.00      BSYN  
ATOM   1176   CG GLU   131     -24.967 -49.018 -50.453  1.00  0.00      BSYN  
ATOM   1177   CD GLU   131     -26.212 -48.523 -51.233  1.00  0.00      BSYN  
ATOM   1178  OE1 GLU   131     -25.979 -47.897 -52.259  1.00  0.00      BSYN  
ATOM   1179  OE2 GLU   131     -27.317 -48.908 -50.924  1.00  0.00      BSYN  
ATOM   1180    C GLU   131     -25.186 -46.608 -48.348  1.00  0.00      BSYN  
ATOM   1181    O GLU   131     -26.384 -46.973 -48.257  1.00  0.00      BSYN  
ATOM   1182    N PRO   132     -24.847 -45.406 -48.347  1.00  0.00      BSYN  
ATOM   1183   CD PRO   132     -23.481 -44.928 -48.627  1.00  0.00      BSYN  
ATOM   1184   CA PRO   132     -25.767 -44.272 -48.241  1.00  0.00      BSYN  
ATOM   1185   CB PRO   132     -24.745 -43.210 -47.754  1.00  0.00      BSYN  
ATOM   1186   CG PRO   132     -23.542 -43.356 -48.651  1.00  0.00      BSYN  
ATOM   1187    C PRO   132     -26.451 -43.695 -49.403  1.00  0.00      BSYN  
ATOM   1188    O PRO   132     -26.422 -44.319 -50.477  1.00  0.00      BSYN  
ATOM   1189    N GLU   133     -26.973 -42.413 -49.289  1.00  0.00      BSYN  
ATOM   1190    H GLU   133     -27.049 -41.992 -48.407  1.00  0.00      BSYN  
ATOM   1191   CA GLU   133     -27.677 -41.760 -50.485  1.00  0.00      BSYN  
ATOM   1192   CB GLU   133     -28.972 -42.526 -50.637  1.00  0.00      BSYN  
ATOM   1193   CG GLU   133     -30.045 -42.280 -49.472  1.00  0.00      BSYN  
ATOM   1194   CD GLU   133     -31.518 -42.917 -49.516  1.00  0.00      BSYN  
ATOM   1195  OE1 GLU   133     -31.772 -43.677 -48.613  1.00  0.00      BSYN  
ATOM   1196  OE2 GLU   133     -32.246 -42.650 -50.561  1.00  0.00      BSYN  
ATOM   1197    C GLU   133     -27.857 -40.247 -50.548  1.00  0.00      BSYN  
ATOM   1198    O GLU   133     -27.149 -39.399 -49.984  1.00  0.00      BSYN  
ATOM   1199    N ALA   134     -28.766 -39.791 -51.390  1.00  0.00      BSYN  
ATOM   1200    H ALA   134     -29.529 -40.359 -51.626  1.00  0.00      BSYN  
ATOM   1201   CA ALA   134     -28.953 -38.284 -51.680  1.00  0.00      BSYN  
ATOM   1202   CB ALA   134     -29.608 -38.167 -53.016  1.00  0.00      BSYN  
ATOM   1203    C ALA   134     -29.704 -37.496 -50.617  1.00  0.00      BSYN  
ATOM   1204  OT1 ALA   134     -29.767 -37.991 -49.510  1.00  0.00      BSYN  
ATOM   1205  OT2 ALA   134     -30.071 -36.339 -50.900  1.00  0.00      BSYN  
END
