# Supplementary material for: Data set of intrinsically disordered proteins analysed at a local protein conformation level
Source: Data Brief. 2020 Mar 5;29:105383. doi: 10.1016/j.dib.2020.105383 (PMC7078294; doi:10.1016/j.dib.2020.105383)
Supplement: Supplementary file 1 [file mmc1.zip › the data/1-DATA/PED1AAD-pdb/1AAD-193.pdb]

CRYST1    1.000    1.000    1.000  90.00  90.00  90.00 P 1           1
ATOM      1  HT1 MET     1     -19.198-104.354 -31.935  1.00  0.00      BSYN  
ATOM      2  HT2 MET     1     -18.197-103.092 -32.553  1.00  0.00      BSYN  
ATOM      3    N MET     1     -19.064-103.327 -32.030  1.00  0.00      BSYN  
ATOM      4  HT3 MET     1     -19.799-102.855 -32.596  1.00  0.00      BSYN  
ATOM      5   CA MET     1     -19.191-102.503 -30.754  1.00  0.00      BSYN  
ATOM      6   CB MET     1     -18.587-101.136 -31.002  1.00  0.00      BSYN  
ATOM      7   CG MET     1     -19.336 -99.922 -31.270  1.00  0.00      BSYN  
ATOM      8   SD MET     1     -18.688 -98.736 -32.540  1.00  0.00      BSYN  
ATOM      9   CE MET     1     -20.311 -98.228 -33.086  1.00  0.00      BSYN  
ATOM     10    C MET     1     -20.641-102.563 -30.306  1.00  0.00      BSYN  
ATOM     11    O MET     1     -21.455-103.109 -31.063  1.00  0.00      BSYN  
ATOM     12    N ASP     2     -20.935-101.895 -29.119  1.00  0.00      BSYN  
ATOM     13    H ASP     2     -20.214-101.560 -28.546  1.00  0.00      BSYN  
ATOM     14   CA ASP     2     -22.312-101.901 -28.687  1.00  0.00      BSYN  
ATOM     15   CB ASP     2     -22.565-103.090 -27.611  1.00  0.00      BSYN  
ATOM     16   CG ASP     2     -21.852-103.060 -26.274  1.00  0.00      BSYN  
ATOM     17  OD1 ASP     2     -22.500-103.240 -25.311  1.00  0.00      BSYN  
ATOM     18  OD2 ASP     2     -20.621-102.792 -26.252  1.00  0.00      BSYN  
ATOM     19    C ASP     2     -22.926-100.589 -28.176  1.00  0.00      BSYN  
ATOM     20    O ASP     2     -24.057-100.511 -27.754  1.00  0.00      BSYN  
ATOM     21    N VAL     3     -22.253 -99.479 -28.537  1.00  0.00      BSYN  
ATOM     22    H VAL     3     -21.480 -99.580 -29.129  1.00  0.00      BSYN  
ATOM     23   CA VAL     3     -22.752 -98.165 -28.228  1.00  0.00      BSYN  
ATOM     24   CB VAL     3     -21.558 -97.347 -27.867  1.00  0.00      BSYN  
ATOM     25  CG1 VAL     3     -21.087 -97.786 -26.504  1.00  0.00      BSYN  
ATOM     26  CG2 VAL     3     -20.379 -97.408 -28.935  1.00  0.00      BSYN  
ATOM     27    C VAL     3     -23.427 -97.584 -29.513  1.00  0.00      BSYN  
ATOM     28    O VAL     3     -23.140 -98.121 -30.617  1.00  0.00      BSYN  
ATOM     29    N PHE     4     -24.460 -96.632 -29.455  1.00  0.00      BSYN  
ATOM     30    H PHE     4     -24.966 -96.513 -28.625  1.00  0.00      BSYN  
ATOM     31   CA PHE     4     -24.784 -95.911 -30.728  1.00  0.00      BSYN  
ATOM     32   CB PHE     4     -26.238 -95.353 -30.554  1.00  0.00      BSYN  
ATOM     33   CG PHE     4     -27.377 -96.311 -30.458  1.00  0.00      BSYN  
ATOM     34  CD1 PHE     4     -27.682 -97.023 -31.619  1.00  0.00      BSYN  
ATOM     35  CD2 PHE     4     -28.093 -96.557 -29.326  1.00  0.00      BSYN  
ATOM     36  CE1 PHE     4     -28.708 -97.949 -31.617  1.00  0.00      BSYN  
ATOM     37  CE2 PHE     4     -29.027 -97.471 -29.348  1.00  0.00      BSYN  
ATOM     38   CZ PHE     4     -29.377 -98.162 -30.477  1.00  0.00      BSYN  
ATOM     39    C PHE     4     -23.922 -94.691 -30.944  1.00  0.00      BSYN  
ATOM     40    O PHE     4     -23.365 -94.070 -30.079  1.00  0.00      BSYN  
ATOM     41    N MET     5     -23.905 -94.302 -32.246  1.00  0.00      BSYN  
ATOM     42    H MET     5     -24.442 -94.828 -32.875  1.00  0.00      BSYN  
ATOM     43   CA MET     5     -23.131 -93.151 -32.681  1.00  0.00      BSYN  
ATOM     44   CB MET     5     -22.687 -93.284 -34.163  1.00  0.00      BSYN  
ATOM     45   CG MET     5     -22.098 -94.702 -34.520  1.00  0.00      BSYN  
ATOM     46   SD MET     5     -23.190 -96.142 -34.547  1.00  0.00      BSYN  
ATOM     47   CE MET     5     -23.924 -96.154 -36.181  1.00  0.00      BSYN  
ATOM     48    C MET     5     -23.830 -91.748 -32.445  1.00  0.00      BSYN  
ATOM     49    O MET     5     -24.590 -91.319 -33.336  1.00  0.00      BSYN  
ATOM     50    N LYS     6     -23.509 -91.095 -31.347  1.00  0.00      BSYN  
ATOM     51    H LYS     6     -22.713 -91.418 -30.875  1.00  0.00      BSYN  
ATOM     52   CA LYS     6     -24.291 -89.905 -31.095  1.00  0.00      BSYN  
ATOM     53   CB LYS     6     -24.885 -90.189 -29.754  1.00  0.00      BSYN  
ATOM     54   CG LYS     6     -25.448 -91.527 -29.323  1.00  0.00      BSYN  
ATOM     55   CD LYS     6     -26.042 -91.569 -27.925  1.00  0.00      BSYN  
ATOM     56   CE LYS     6     -25.271 -91.265 -26.611  1.00  0.00      BSYN  
ATOM     57   NZ LYS     6     -24.545 -92.429 -26.060  1.00  0.00      BSYN  
ATOM     58  HZ1 LYS     6     -23.758 -92.663 -26.698  1.00  0.00      BSYN  
ATOM     59  HZ2 LYS     6     -24.192 -92.301 -25.090  1.00  0.00      BSYN  
ATOM     60  HZ3 LYS     6     -25.020 -93.349 -26.161  1.00  0.00      BSYN  
ATOM     61    C LYS     6     -23.459 -88.600 -31.111  1.00  0.00      BSYN  
ATOM     62    O LYS     6     -22.968 -88.207 -32.085  1.00  0.00      BSYN  
ATOM     63    N GLY     7     -23.474 -87.843 -29.929  1.00  0.00      BSYN  
ATOM     64    H GLY     7     -24.047 -88.014 -29.152  1.00  0.00      BSYN  
ATOM     65   CA GLY     7     -22.673 -86.643 -29.840  1.00  0.00      BSYN  
ATOM     66    C GLY     7     -21.916 -86.786 -28.474  1.00  0.00      BSYN  
ATOM     67    O GLY     7     -22.448 -86.698 -27.320  1.00  0.00      BSYN  
ATOM     68    N LEU     8     -20.628 -87.093 -28.611  1.00  0.00      BSYN  
ATOM     69    H LEU     8     -20.025 -86.967 -27.849  1.00  0.00      BSYN  
ATOM     70   CA LEU     8     -19.934 -87.629 -29.768  1.00  0.00      BSYN  
ATOM     71   CB LEU     8     -18.804 -86.705 -30.274  1.00  0.00      BSYN  
ATOM     72   CG LEU     8     -19.123 -85.524 -31.076  1.00  0.00      BSYN  
ATOM     73  CD1 LEU     8     -18.102 -84.439 -30.909  1.00  0.00      BSYN  
ATOM     74  CD2 LEU     8     -19.070 -85.991 -32.500  1.00  0.00      BSYN  
ATOM     75    C LEU     8     -19.439 -89.058 -29.751  1.00  0.00      BSYN  
ATOM     76    O LEU     8     -20.102 -89.942 -30.253  1.00  0.00      BSYN  
ATOM     77    N SER     9     -18.359 -89.198 -28.927  1.00  0.00      BSYN  
ATOM     78    H SER     9     -17.854 -88.452 -28.541  1.00  0.00      BSYN  
ATOM     79   CA SER     9     -17.552 -90.343 -28.776  1.00  0.00      BSYN  
ATOM     80   CB SER     9     -18.289 -91.425 -27.831  1.00  0.00      BSYN  
ATOM     81   OG SER     9     -18.333 -90.884 -26.514  1.00  0.00      BSYN  
ATOM     82   HG SER     9     -18.014 -91.532 -25.882  1.00  0.00      BSYN  
ATOM     83    C SER     9     -16.939 -91.063 -29.925  1.00  0.00      BSYN  
ATOM     84    O SER     9     -15.847 -90.760 -30.366  1.00  0.00      BSYN  
ATOM     85    N MET    10     -17.831 -91.931 -30.590  1.00  0.00      BSYN  
ATOM     86    H MET    10     -18.798 -91.963 -30.436  1.00  0.00      BSYN  
ATOM     87   CA MET    10     -17.383 -92.710 -31.659  1.00  0.00      BSYN  
ATOM     88   CB MET    10     -17.287 -94.210 -31.322  1.00  0.00      BSYN  
ATOM     89   CG MET    10     -16.354 -94.827 -30.258  1.00  0.00      BSYN  
ATOM     90   SD MET    10     -16.483 -96.610 -30.534  1.00  0.00      BSYN  
ATOM     91   CE MET    10     -16.158 -97.190 -28.874  1.00  0.00      BSYN  
ATOM     92    C MET    10     -18.440 -92.519 -32.746  1.00  0.00      BSYN  
ATOM     93    O MET    10     -19.330 -93.279 -32.964  1.00  0.00      BSYN  
ATOM     94    N ALA    11     -18.338 -91.318 -33.461  1.00  0.00      BSYN  
ATOM     95    H ALA    11     -17.961 -90.584 -32.933  1.00  0.00      BSYN  
ATOM     96   CA ALA    11     -18.912 -91.253 -34.775  1.00  0.00      BSYN  
ATOM     97   CB ALA    11     -19.974 -90.162 -34.681  1.00  0.00      BSYN  
ATOM     98    C ALA    11     -17.938 -90.854 -35.867  1.00  0.00      BSYN  
ATOM     99    O ALA    11     -18.453 -90.669 -36.960  1.00  0.00      BSYN  
ATOM    100    N LYS    12     -16.699 -90.545 -35.551  1.00  0.00      BSYN  
ATOM    101    H LYS    12     -16.477 -90.515 -34.597  1.00  0.00      BSYN  
ATOM    102   CA LYS    12     -15.748 -90.263 -36.570  1.00  0.00      BSYN  
ATOM    103   CB LYS    12     -14.833 -89.065 -36.242  1.00  0.00      BSYN  
ATOM    104   CG LYS    12     -15.325 -87.992 -35.342  1.00  0.00      BSYN  
ATOM    105   CD LYS    12     -14.328 -86.770 -35.011  1.00  0.00      BSYN  
ATOM    106   CE LYS    12     -14.235 -85.719 -36.071  1.00  0.00      BSYN  
ATOM    107   NZ LYS    12     -13.757 -84.484 -35.504  1.00  0.00      BSYN  
ATOM    108  HZ1 LYS    12     -13.467 -83.920 -36.329  1.00  0.00      BSYN  
ATOM    109  HZ2 LYS    12     -14.402 -83.947 -34.890  1.00  0.00      BSYN  
ATOM    110  HZ3 LYS    12     -12.801 -84.665 -35.136  1.00  0.00      BSYN  
ATOM    111    C LYS    12     -14.897 -91.505 -36.645  1.00  0.00      BSYN  
ATOM    112    O LYS    12     -14.497 -92.054 -35.586  1.00  0.00      BSYN  
ATOM    113    N GLU    13     -14.745 -92.154 -37.806  1.00  0.00      BSYN  
ATOM    114    H GLU    13     -15.189 -91.710 -38.558  1.00  0.00      BSYN  
ATOM    115   CA GLU    13     -13.952 -93.349 -37.995  1.00  0.00      BSYN  
ATOM    116   CB GLU    13     -14.564 -94.437 -38.804  1.00  0.00      BSYN  
ATOM    117   CG GLU    13     -15.783 -95.080 -38.196  1.00  0.00      BSYN  
ATOM    118   CD GLU    13     -16.958 -95.250 -39.066  1.00  0.00      BSYN  
ATOM    119  OE1 GLU    13     -17.031 -94.911 -40.197  1.00  0.00      BSYN  
ATOM    120  OE2 GLU    13     -17.823 -95.949 -38.602  1.00  0.00      BSYN  
ATOM    121    C GLU    13     -12.697 -93.047 -38.652  1.00  0.00      BSYN  
ATOM    122    O GLU    13     -11.669 -93.612 -38.165  1.00  0.00      BSYN  
ATOM    123    N GLY    14     -12.599 -92.236 -39.662  1.00  0.00      BSYN  
ATOM    124    H GLY    14     -13.349 -91.621 -39.808  1.00  0.00      BSYN  
ATOM    125   CA GLY    14     -11.427 -92.175 -40.566  1.00  0.00      BSYN  
ATOM    126    C GLY    14     -11.361 -90.809 -41.174  1.00  0.00      BSYN  
ATOM    127    O GLY    14     -10.698 -90.595 -42.158  1.00  0.00      BSYN  
ATOM    128    N VAL    15     -11.932 -89.802 -40.487  1.00  0.00      BSYN  
ATOM    129    H VAL    15     -12.139 -89.861 -39.531  1.00  0.00      BSYN  
ATOM    130   CA VAL    15     -12.087 -88.519 -41.152  1.00  0.00      BSYN  
ATOM    131   CB VAL    15     -13.209 -87.648 -40.314  1.00  0.00      BSYN  
ATOM    132  CG1 VAL    15     -13.332 -86.128 -40.628  1.00  0.00      BSYN  
ATOM    133  CG2 VAL    15     -14.644 -88.338 -40.254  1.00  0.00      BSYN  
ATOM    134    C VAL    15     -10.787 -87.798 -41.179  1.00  0.00      BSYN  
ATOM    135    O VAL    15     -10.163 -87.166 -40.302  1.00  0.00      BSYN  
ATOM    136    N VAL    16     -10.248 -87.787 -42.339  1.00  0.00      BSYN  
ATOM    137    H VAL    16     -10.768 -88.207 -43.056  1.00  0.00      BSYN  
ATOM    138   CA VAL    16      -8.926 -87.156 -42.769  1.00  0.00      BSYN  
ATOM    139   CB VAL    16      -8.207 -88.201 -43.703  1.00  0.00      BSYN  
ATOM    140  CG1 VAL    16      -7.608 -89.285 -42.795  1.00  0.00      BSYN  
ATOM    141  CG2 VAL    16      -9.031 -88.785 -44.828  1.00  0.00      BSYN  
ATOM    142    C VAL    16      -9.096 -85.740 -43.309  1.00  0.00      BSYN  
ATOM    143    O VAL    16      -8.191 -84.940 -43.069  1.00  0.00      BSYN  
ATOM    144    N ALA    17     -10.080 -85.549 -44.198  1.00  0.00      BSYN  
ATOM    145    H ALA    17     -10.506 -86.407 -44.405  1.00  0.00      BSYN  
ATOM    146   CA ALA    17     -10.472 -84.156 -44.598  1.00  0.00      BSYN  
ATOM    147   CB ALA    17     -11.544 -84.348 -45.791  1.00  0.00      BSYN  
ATOM    148    C ALA    17     -11.101 -83.482 -43.397  1.00  0.00      BSYN  
ATOM    149    O ALA    17     -12.192 -83.942 -43.010  1.00  0.00      BSYN  
ATOM    150    N ALA    18     -10.755 -82.318 -42.767  1.00  0.00      BSYN  
ATOM    151    H ALA    18     -10.959 -82.319 -41.808  1.00  0.00      BSYN  
ATOM    152   CA ALA    18      -9.851 -81.321 -43.401  1.00  0.00      BSYN  
ATOM    153   CB ALA    18     -10.517 -80.584 -44.558  1.00  0.00      BSYN  
ATOM    154    C ALA    18      -9.393 -80.298 -42.366  1.00  0.00      BSYN  
ATOM    155    O ALA    18     -10.051 -79.955 -41.411  1.00  0.00      BSYN  
ATOM    156    N ALA    19      -8.116 -79.853 -42.648  1.00  0.00      BSYN  
ATOM    157    H ALA    19      -7.582 -79.972 -43.461  1.00  0.00      BSYN  
ATOM    158   CA ALA    19      -7.340 -79.225 -41.587  1.00  0.00      BSYN  
ATOM    159   CB ALA    19      -6.945 -80.095 -40.470  1.00  0.00      BSYN  
ATOM    160    C ALA    19      -6.079 -78.599 -42.181  1.00  0.00      BSYN  
ATOM    161    O ALA    19      -5.299 -79.325 -42.749  1.00  0.00      BSYN  
ATOM    162    N GLU    20      -5.927 -77.301 -41.899  1.00  0.00      BSYN  
ATOM    163    H GLU    20      -6.303 -76.759 -41.174  1.00  0.00      BSYN  
ATOM    164   CA GLU    20      -4.979 -76.499 -42.671  1.00  0.00      BSYN  
ATOM    165   CB GLU    20      -5.541 -75.132 -42.862  1.00  0.00      BSYN  
ATOM    166   CG GLU    20      -6.708 -74.917 -43.826  1.00  0.00      BSYN  
ATOM    167   CD GLU    20      -6.371 -75.506 -45.172  1.00  0.00      BSYN  
ATOM    168  OE1 GLU    20      -7.083 -76.434 -45.504  1.00  0.00      BSYN  
ATOM    169  OE2 GLU    20      -5.524 -74.976 -45.904  1.00  0.00      BSYN  
ATOM    170    C GLU    20      -3.480 -76.412 -42.241  1.00  0.00      BSYN  
ATOM    171    O GLU    20      -3.159 -76.827 -41.145  1.00  0.00      BSYN  
ATOM    172    N LYS    21      -2.621 -75.942 -43.066  1.00  0.00      BSYN  
ATOM    173    H LYS    21      -2.839 -75.967 -44.021  1.00  0.00      BSYN  
ATOM    174   CA LYS    21      -1.219 -75.622 -42.669  1.00  0.00      BSYN  
ATOM    175   CB LYS    21      -0.300 -76.476 -43.459  1.00  0.00      BSYN  
ATOM    176   CG LYS    21      -0.589 -76.536 -44.974  1.00  0.00      BSYN  
ATOM    177   CD LYS    21       0.644 -77.150 -45.598  1.00  0.00      BSYN  
ATOM    178   CE LYS    21       0.515 -77.333 -47.067  1.00  0.00      BSYN  
ATOM    179   NZ LYS    21       1.587 -76.630 -47.725  1.00  0.00      BSYN  
ATOM    180  HZ1 LYS    21       1.529 -76.521 -48.758  1.00  0.00      BSYN  
ATOM    181  HZ2 LYS    21       1.460 -75.673 -47.339  1.00  0.00      BSYN  
ATOM    182  HZ3 LYS    21       2.402 -77.154 -47.349  1.00  0.00      BSYN  
ATOM    183    C LYS    21      -1.189 -74.081 -42.808  1.00  0.00      BSYN  
ATOM    184    O LYS    21      -0.801 -73.587 -43.831  1.00  0.00      BSYN  
ATOM    185    N THR    22      -1.570 -73.282 -41.792  1.00  0.00      BSYN  
ATOM    186    H THR    22      -1.904 -73.584 -40.922  1.00  0.00      BSYN  
ATOM    187   CA THR    22      -1.473 -71.842 -41.826  1.00  0.00      BSYN  
ATOM    188   CB THR    22      -2.832 -71.196 -41.447  1.00  0.00      BSYN  
ATOM    189  OG1 THR    22      -3.736 -72.000 -42.210  1.00  0.00      BSYN  
ATOM    190  HG1 THR    22      -3.274 -72.471 -42.907  1.00  0.00      BSYN  
ATOM    191  CG2 THR    22      -3.017 -69.703 -41.880  1.00  0.00      BSYN  
ATOM    192    C THR    22      -0.229 -71.302 -41.051  1.00  0.00      BSYN  
ATOM    193    O THR    22      -0.352 -71.677 -39.867  1.00  0.00      BSYN  
ATOM    194    N LYS    23       0.654 -70.405 -41.565  1.00  0.00      BSYN  
ATOM    195    H LYS    23       0.611 -70.308 -42.539  1.00  0.00      BSYN  
ATOM    196   CA LYS    23       1.679 -69.765 -40.786  1.00  0.00      BSYN  
ATOM    197   CB LYS    23       2.858 -69.357 -41.665  1.00  0.00      BSYN  
ATOM    198   CG LYS    23       4.168 -68.739 -41.052  1.00  0.00      BSYN  
ATOM    199   CD LYS    23       5.001 -69.928 -40.641  1.00  0.00      BSYN  
ATOM    200   CE LYS    23       6.316 -69.541 -40.031  1.00  0.00      BSYN  
ATOM    201   NZ LYS    23       6.520 -70.317 -38.835  1.00  0.00      BSYN  
ATOM    202  HZ1 LYS    23       7.471 -70.198 -38.432  1.00  0.00      BSYN  
ATOM    203  HZ2 LYS    23       5.713 -70.228 -38.185  1.00  0.00      BSYN  
ATOM    204  HZ3 LYS    23       6.484 -71.263 -39.266  1.00  0.00      BSYN  
ATOM    205    C LYS    23       1.018 -68.497 -40.266  1.00  0.00      BSYN  
ATOM    206    O LYS    23       0.657 -67.620 -41.073  1.00  0.00      BSYN  
ATOM    207    N GLN    24       1.028 -68.308 -38.950  1.00  0.00      BSYN  
ATOM    208    H GLN    24       1.243 -69.048 -38.344  1.00  0.00      BSYN  
ATOM    209   CA GLN    24       0.629 -67.042 -38.212  1.00  0.00      BSYN  
ATOM    210   CB GLN    24      -0.544 -67.242 -37.300  1.00  0.00      BSYN  
ATOM    211   CG GLN    24      -1.769 -67.085 -38.202  1.00  0.00      BSYN  
ATOM    212   CD GLN    24      -3.128 -67.179 -37.473  1.00  0.00      BSYN  
ATOM    213  OE1 GLN    24      -3.932 -66.170 -37.413  1.00  0.00      BSYN  
ATOM    214  NE2 GLN    24      -3.209 -68.306 -36.760  1.00  0.00      BSYN  
ATOM    215 HE21 GLN    24      -2.626 -69.087 -36.664  1.00  0.00      BSYN  
ATOM    216 HE22 GLN    24      -3.874 -68.331 -36.041  1.00  0.00      BSYN  
ATOM    217    C GLN    24       1.859 -66.719 -37.337  1.00  0.00      BSYN  
ATOM    218    O GLN    24       2.056 -67.330 -36.331  1.00  0.00      BSYN  
ATOM    219    N GLY    25       2.673 -65.837 -37.915  1.00  0.00      BSYN  
ATOM    220    H GLY    25       2.425 -65.217 -38.632  1.00  0.00      BSYN  
ATOM    221   CA GLY    25       4.029 -65.531 -37.271  1.00  0.00      BSYN  
ATOM    222    C GLY    25       3.942 -64.229 -36.525  1.00  0.00      BSYN  
ATOM    223    O GLY    25       2.847 -63.718 -36.262  1.00  0.00      BSYN  
ATOM    224    N VAL    26       5.058 -63.497 -36.239  1.00  0.00      BSYN  
ATOM    225    H VAL    26       5.000 -62.552 -35.983  1.00  0.00      BSYN  
ATOM    226   CA VAL    26       6.358 -64.151 -36.013  1.00  0.00      BSYN  
ATOM    227   CB VAL    26       7.563 -63.221 -36.631  1.00  0.00      BSYN  
ATOM    228  CG1 VAL    26       7.520 -63.378 -38.122  1.00  0.00      BSYN  
ATOM    229  CG2 VAL    26       7.391 -61.746 -36.534  1.00  0.00      BSYN  
ATOM    230    C VAL    26       6.632 -64.361 -34.530  1.00  0.00      BSYN  
ATOM    231    O VAL    26       7.140 -65.463 -34.141  1.00  0.00      BSYN  
ATOM    232    N THR    27       6.441 -63.267 -33.733  1.00  0.00      BSYN  
ATOM    233    H THR    27       6.168 -62.430 -34.162  1.00  0.00      BSYN  
ATOM    234   CA THR    27       6.641 -63.211 -32.364  1.00  0.00      BSYN  
ATOM    235   CB THR    27       6.548 -61.641 -31.890  1.00  0.00      BSYN  
ATOM    236  OG1 THR    27       7.655 -60.948 -32.448  1.00  0.00      BSYN  
ATOM    237  HG1 THR    27       7.879 -61.151 -33.359  1.00  0.00      BSYN  
ATOM    238  CG2 THR    27       6.565 -61.584 -30.315  1.00  0.00      BSYN  
ATOM    239    C THR    27       5.801 -64.231 -31.504  1.00  0.00      BSYN  
ATOM    240    O THR    27       6.415 -64.973 -30.728  1.00  0.00      BSYN  
ATOM    241    N GLU    28       4.561 -64.203 -31.924  1.00  0.00      BSYN  
ATOM    242    H GLU    28       4.263 -63.740 -32.734  1.00  0.00      BSYN  
ATOM    243   CA GLU    28       3.622 -65.101 -31.267  1.00  0.00      BSYN  
ATOM    244   CB GLU    28       2.166 -64.487 -31.114  1.00  0.00      BSYN  
ATOM    245   CG GLU    28       2.368 -63.294 -30.164  1.00  0.00      BSYN  
ATOM    246   CD GLU    28       1.291 -62.316 -30.069  1.00  0.00      BSYN  
ATOM    247  OE1 GLU    28       1.585 -61.142 -30.279  1.00  0.00      BSYN  
ATOM    248  OE2 GLU    28       0.207 -62.656 -29.774  1.00  0.00      BSYN  
ATOM    249    C GLU    28       3.319 -66.429 -32.009  1.00  0.00      BSYN  
ATOM    250    O GLU    28       2.461 -66.428 -32.929  1.00  0.00      BSYN  
ATOM    251    N ALA    29       4.089 -67.490 -31.701  1.00  0.00      BSYN  
ATOM    252    H ALA    29       4.684 -67.409 -30.927  1.00  0.00      BSYN  
ATOM    253   CA ALA    29       4.080 -68.746 -32.351  1.00  0.00      BSYN  
ATOM    254   CB ALA    29       5.331 -69.506 -32.053  1.00  0.00      BSYN  
ATOM    255    C ALA    29       2.860 -69.596 -31.892  1.00  0.00      BSYN  
ATOM    256    O ALA    29       2.938 -70.272 -30.896  1.00  0.00      BSYN  
ATOM    257    N ALA    30       1.839 -69.258 -32.633  1.00  0.00      BSYN  
ATOM    258    H ALA    30       1.890 -68.537 -33.295  1.00  0.00      BSYN  
ATOM    259   CA ALA    30       0.695 -70.169 -32.755  1.00  0.00      BSYN  
ATOM    260   CB ALA    30      -0.422 -69.734 -33.748  1.00  0.00      BSYN  
ATOM    261    C ALA    30       0.904 -71.642 -32.777  1.00  0.00      BSYN  
ATOM    262    O ALA    30       0.173 -72.284 -32.069  1.00  0.00      BSYN  
ATOM    263    N GLU    31       1.878 -72.035 -33.477  1.00  0.00      BSYN  
ATOM    264    H GLU    31       2.552 -71.417 -33.831  1.00  0.00      BSYN  
ATOM    265   CA GLU    31       2.242 -73.464 -33.726  1.00  0.00      BSYN  
ATOM    266   CB GLU    31       3.032 -73.555 -35.094  1.00  0.00      BSYN  
ATOM    267   CG GLU    31       2.619 -72.905 -36.531  1.00  0.00      BSYN  
ATOM    268   CD GLU    31       2.765 -71.448 -36.712  1.00  0.00      BSYN  
ATOM    269  OE1 GLU    31       3.750 -70.842 -36.350  1.00  0.00      BSYN  
ATOM    270  OE2 GLU    31       1.739 -70.881 -37.186  1.00  0.00      BSYN  
ATOM    271    C GLU    31       2.991 -74.200 -32.722  1.00  0.00      BSYN  
ATOM    272    O GLU    31       2.995 -75.453 -32.655  1.00  0.00      BSYN  
ATOM    273    N LYS    32       3.612 -73.429 -31.857  1.00  0.00      BSYN  
ATOM    274    H LYS    32       3.915 -72.576 -32.232  1.00  0.00      BSYN  
ATOM    275   CA LYS    32       4.328 -73.938 -30.683  1.00  0.00      BSYN  
ATOM    276   CB LYS    32       5.750 -73.299 -30.785  1.00  0.00      BSYN  
ATOM    277   CG LYS    32       6.718 -73.982 -31.771  1.00  0.00      BSYN  
ATOM    278   CD LYS    32       8.056 -73.304 -32.077  1.00  0.00      BSYN  
ATOM    279   CE LYS    32       8.877 -73.173 -30.782  1.00  0.00      BSYN  
ATOM    280   NZ LYS    32      10.323 -73.090 -30.898  1.00  0.00      BSYN  
ATOM    281  HZ1 LYS    32      10.698 -72.796 -29.974  1.00  0.00      BSYN  
ATOM    282  HZ2 LYS    32      10.678 -74.019 -31.201  1.00  0.00      BSYN  
ATOM    283  HZ3 LYS    32      10.745 -72.415 -31.567  1.00  0.00      BSYN  
ATOM    284    C LYS    32       3.629 -73.591 -29.419  1.00  0.00      BSYN  
ATOM    285    O LYS    32       3.380 -72.422 -29.165  1.00  0.00      BSYN  
ATOM    286    N THR    33       3.430 -74.538 -28.515  1.00  0.00      BSYN  
ATOM    287    H THR    33       3.711 -75.446 -28.752  1.00  0.00      BSYN  
ATOM    288   CA THR    33       2.468 -74.335 -27.460  1.00  0.00      BSYN  
ATOM    289   CB THR    33       1.144 -75.101 -27.843  1.00  0.00      BSYN  
ATOM    290  OG1 THR    33       1.366 -76.501 -28.230  1.00  0.00      BSYN  
ATOM    291  HG1 THR    33       0.759 -77.203 -27.983  1.00  0.00      BSYN  
ATOM    292  CG2 THR    33       0.170 -74.221 -28.814  1.00  0.00      BSYN  
ATOM    293    C THR    33       3.020 -74.692 -26.043  1.00  0.00      BSYN  
ATOM    294    O THR    33       2.838 -73.987 -25.109  1.00  0.00      BSYN  
ATOM    295    N LYS    34       3.638 -75.942 -25.899  1.00  0.00      BSYN  
ATOM    296    H LYS    34       3.549 -76.612 -26.609  1.00  0.00      BSYN  
ATOM    297   CA LYS    34       4.127 -76.464 -24.600  1.00  0.00      BSYN  
ATOM    298   CB LYS    34       3.677 -77.856 -24.699  1.00  0.00      BSYN  
ATOM    299   CG LYS    34       2.358 -78.146 -24.133  1.00  0.00      BSYN  
ATOM    300   CD LYS    34       1.673 -79.531 -24.410  1.00  0.00      BSYN  
ATOM    301   CE LYS    34       2.597 -80.380 -23.668  1.00  0.00      BSYN  
ATOM    302   NZ LYS    34       2.218 -80.305 -22.267  1.00  0.00      BSYN  
ATOM    303  HZ1 LYS    34       1.776 -79.427 -21.927  1.00  0.00      BSYN  
ATOM    304  HZ2 LYS    34       1.528 -81.075 -22.160  1.00  0.00      BSYN  
ATOM    305  HZ3 LYS    34       2.974 -80.640 -21.636  1.00  0.00      BSYN  
ATOM    306    C LYS    34       5.627 -76.204 -24.338  1.00  0.00      BSYN  
ATOM    307    O LYS    34       6.009 -75.782 -23.304  1.00  0.00      BSYN  
ATOM    308    N GLU    35       6.431 -76.426 -25.323  1.00  0.00      BSYN  
ATOM    309    H GLU    35       5.954 -76.718 -26.128  1.00  0.00      BSYN  
ATOM    310   CA GLU    35       7.877 -76.339 -25.230  1.00  0.00      BSYN  
ATOM    311   CB GLU    35       8.346 -77.256 -26.364  1.00  0.00      BSYN  
ATOM    312   CG GLU    35       9.928 -77.571 -26.306  1.00  0.00      BSYN  
ATOM    313   CD GLU    35      10.309 -78.291 -24.995  1.00  0.00      BSYN  
ATOM    314  OE1 GLU    35       9.767 -79.336 -24.662  1.00  0.00      BSYN  
ATOM    315  OE2 GLU    35      11.229 -77.832 -24.341  1.00  0.00      BSYN  
ATOM    316    C GLU    35       8.578 -75.004 -25.283  1.00  0.00      BSYN  
ATOM    317    O GLU    35       8.468 -74.134 -26.148  1.00  0.00      BSYN  
ATOM    318    N GLY    36       9.119 -75.018 -24.037  1.00  0.00      BSYN  
ATOM    319    H GLY    36       9.074 -75.796 -23.442  1.00  0.00      BSYN  
ATOM    320   CA GLY    36       9.972 -73.883 -23.696  1.00  0.00      BSYN  
ATOM    321    C GLY    36       9.115 -72.651 -23.394  1.00  0.00      BSYN  
ATOM    322    O GLY    36       9.641 -71.587 -23.658  1.00  0.00      BSYN  
ATOM    323    N VAL    37       7.846 -72.823 -22.964  1.00  0.00      BSYN  
ATOM    324    H VAL    37       7.444 -73.716 -22.965  1.00  0.00      BSYN  
ATOM    325   CA VAL    37       7.069 -71.760 -22.305  1.00  0.00      BSYN  
ATOM    326   CB VAL    37       5.612 -71.849 -22.761  1.00  0.00      BSYN  
ATOM    327  CG1 VAL    37       4.834 -70.984 -21.667  1.00  0.00      BSYN  
ATOM    328  CG2 VAL    37       5.237 -71.323 -24.181  1.00  0.00      BSYN  
ATOM    329    C VAL    37       7.445 -71.799 -20.798  1.00  0.00      BSYN  
ATOM    330    O VAL    37       7.805 -70.784 -20.237  1.00  0.00      BSYN  
ATOM    331    N LEU    38       7.365 -72.936 -20.081  1.00  0.00      BSYN  
ATOM    332    H LEU    38       6.988 -73.742 -20.494  1.00  0.00      BSYN  
ATOM    333   CA LEU    38       7.690 -73.150 -18.677  1.00  0.00      BSYN  
ATOM    334   CB LEU    38       6.338 -73.226 -17.993  1.00  0.00      BSYN  
ATOM    335   CG LEU    38       6.113 -72.867 -16.562  1.00  0.00      BSYN  
ATOM    336  CD1 LEU    38       4.784 -72.193 -16.291  1.00  0.00      BSYN  
ATOM    337  CD2 LEU    38       6.144 -74.183 -15.742  1.00  0.00      BSYN  
ATOM    338    C LEU    38       8.529 -74.281 -18.501  1.00  0.00      BSYN  
ATOM    339    O LEU    38       8.177 -75.397 -18.534  1.00  0.00      BSYN  
ATOM    340    N TYR    39       9.802 -74.105 -18.350  1.00  0.00      BSYN  
ATOM    341    H TYR    39      10.458 -74.824 -18.470  1.00  0.00      BSYN  
ATOM    342   CA TYR    39      10.425 -72.795 -18.304  1.00  0.00      BSYN  
ATOM    343   CB TYR    39      10.337 -72.246 -16.934  1.00  0.00      BSYN  
ATOM    344   CG TYR    39      10.220 -70.782 -16.603  1.00  0.00      BSYN  
ATOM    345  CD1 TYR    39      11.302 -70.039 -16.238  1.00  0.00      BSYN  
ATOM    346  CE1 TYR    39      11.179 -68.654 -16.364  1.00  0.00      BSYN  
ATOM    347  CD2 TYR    39       9.045 -70.133 -16.887  1.00  0.00      BSYN  
ATOM    348  CE2 TYR    39       9.057 -68.812 -17.023  1.00  0.00      BSYN  
ATOM    349   CZ TYR    39      10.113 -68.002 -16.746  1.00  0.00      BSYN  
ATOM    350   OH TYR    39      10.051 -66.624 -17.013  1.00  0.00      BSYN  
ATOM    351   HH TYR    39      10.894 -66.262 -16.730  1.00  0.00      BSYN  
ATOM    352    C TYR    39      11.879 -72.806 -18.727  1.00  0.00      BSYN  
ATOM    353    O TYR    39      12.502 -73.897 -18.613  1.00  0.00      BSYN  
ATOM    354    N VAL    40      12.440 -71.689 -19.270  1.00  0.00      BSYN  
ATOM    355    H VAL    40      11.942 -70.872 -19.061  1.00  0.00      BSYN  
ATOM    356   CA VAL    40      13.787 -71.663 -19.829  1.00  0.00      BSYN  
ATOM    357   CB VAL    40      14.045 -70.270 -20.401  1.00  0.00      BSYN  
ATOM    358  CG1 VAL    40      15.389 -70.137 -21.123  1.00  0.00      BSYN  
ATOM    359  CG2 VAL    40      13.132 -69.952 -21.525  1.00  0.00      BSYN  
ATOM    360    C VAL    40      14.882 -72.187 -18.976  1.00  0.00      BSYN  
ATOM    361    O VAL    40      15.359 -71.614 -18.001  1.00  0.00      BSYN  
ATOM    362    N GLY    41      15.360 -73.317 -19.436  1.00  0.00      BSYN  
ATOM    363    H GLY    41      14.889 -73.617 -20.241  1.00  0.00      BSYN  
ATOM    364   CA GLY    41      16.285 -74.148 -18.795  1.00  0.00      BSYN  
ATOM    365    C GLY    41      15.925 -74.736 -17.419  1.00  0.00      BSYN  
ATOM    366    O GLY    41      16.813 -74.643 -16.601  1.00  0.00      BSYN  
ATOM    367    N SER    42      14.747 -75.323 -17.054  1.00  0.00      BSYN  
ATOM    368    H SER    42      13.892 -75.195 -17.515  1.00  0.00      BSYN  
ATOM    369   CA SER    42      14.564 -75.829 -15.742  1.00  0.00      BSYN  
ATOM    370   CB SER    42      13.942 -74.696 -14.916  1.00  0.00      BSYN  
ATOM    371   OG SER    42      12.936 -74.076 -15.732  1.00  0.00      BSYN  
ATOM    372   HG SER    42      12.404 -74.843 -15.509  1.00  0.00      BSYN  
ATOM    373    C SER    42      13.558 -77.021 -15.809  1.00  0.00      BSYN  
ATOM    374    O SER    42      12.396 -76.890 -16.275  1.00  0.00      BSYN  
ATOM    375    N LYS    43      13.981 -78.113 -15.246  1.00  0.00      BSYN  
ATOM    376    H LYS    43      14.686 -78.131 -14.565  1.00  0.00      BSYN  
ATOM    377   CA LYS    43      13.456 -79.450 -15.531  1.00  0.00      BSYN  
ATOM    378   CB LYS    43      14.039 -79.928 -16.834  1.00  0.00      BSYN  
ATOM    379   CG LYS    43      13.311 -79.747 -18.109  1.00  0.00      BSYN  
ATOM    380   CD LYS    43      14.067 -79.218 -19.387  1.00  0.00      BSYN  
ATOM    381   CE LYS    43      12.949 -78.675 -20.231  1.00  0.00      BSYN  
ATOM    382   NZ LYS    43      13.356 -77.981 -21.394  1.00  0.00      BSYN  
ATOM    383  HZ1 LYS    43      12.667 -78.194 -22.143  1.00  0.00      BSYN  
ATOM    384  HZ2 LYS    43      13.275 -76.950 -21.278  1.00  0.00      BSYN  
ATOM    385  HZ3 LYS    43      14.341 -78.174 -21.666  1.00  0.00      BSYN  
ATOM    386    C LYS    43      13.654 -80.570 -14.502  1.00  0.00      BSYN  
ATOM    387    O LYS    43      14.765 -80.825 -14.200  1.00  0.00      BSYN  
ATOM    388    N THR    44      12.640 -81.333 -14.082  1.00  0.00      BSYN  
ATOM    389    H THR    44      12.913 -82.016 -13.435  1.00  0.00      BSYN  
ATOM    390   CA THR    44      11.292 -81.147 -14.571  1.00  0.00      BSYN  
ATOM    391   CB THR    44      10.725 -82.440 -15.114  1.00  0.00      BSYN  
ATOM    392  OG1 THR    44      11.729 -82.878 -16.058  1.00  0.00      BSYN  
ATOM    393  HG1 THR    44      11.600 -82.644 -16.980  1.00  0.00      BSYN  
ATOM    394  CG2 THR    44       9.420 -82.333 -15.920  1.00  0.00      BSYN  
ATOM    395    C THR    44      10.485 -80.419 -13.495  1.00  0.00      BSYN  
ATOM    396    O THR    44       9.905 -81.041 -12.595  1.00  0.00      BSYN  
ATOM    397    N ARG    45      10.445 -79.172 -13.856  1.00  0.00      BSYN  
ATOM    398    H ARG    45      11.016 -78.774 -14.546  1.00  0.00      BSYN  
ATOM    399   CA ARG    45       9.346 -78.354 -13.341  1.00  0.00      BSYN  
ATOM    400   CB ARG    45       9.829 -77.096 -12.643  1.00  0.00      BSYN  
ATOM    401   CG ARG    45      10.516 -77.745 -11.401  1.00  0.00      BSYN  
ATOM    402   CD ARG    45      10.457 -76.916 -10.105  1.00  0.00      BSYN  
ATOM    403   NE ARG    45       9.165 -76.365  -9.825  1.00  0.00      BSYN  
ATOM    404   HE ARG    45       8.454 -76.479 -10.490  1.00  0.00      BSYN  
ATOM    405   CZ ARG    45       8.932 -75.764  -8.606  1.00  0.00      BSYN  
ATOM    406  NH1 ARG    45       9.845 -75.321  -7.744  1.00  0.00      BSYN  
ATOM    407 HH11 ARG    45       9.570 -74.961  -6.852  1.00  0.00      BSYN  
ATOM    408 HH12 ARG    45      10.830 -75.373  -7.908  1.00  0.00      BSYN  
ATOM    409  NH2 ARG    45       7.712 -75.611  -8.223  1.00  0.00      BSYN  
ATOM    410 HH21 ARG    45       7.473 -75.271  -7.314  1.00  0.00      BSYN  
ATOM    411 HH22 ARG    45       7.001 -75.768  -8.908  1.00  0.00      BSYN  
ATOM    412    C ARG    45       8.438 -77.992 -14.417  1.00  0.00      BSYN  
ATOM    413    O ARG    45       8.821 -77.494 -15.374  1.00  0.00      BSYN  
ATOM    414    N GLU    46       7.102 -78.058 -14.291  1.00  0.00      BSYN  
ATOM    415    H GLU    46       6.483 -77.590 -14.889  1.00  0.00      BSYN  
ATOM    416   CA GLU    46       6.336 -78.806 -13.271  1.00  0.00      BSYN  
ATOM    417   CB GLU    46       4.987 -78.141 -13.032  1.00  0.00      BSYN  
ATOM    418   CG GLU    46       4.862 -76.730 -12.509  1.00  0.00      BSYN  
ATOM    419   CD GLU    46       5.664 -76.342 -11.255  1.00  0.00      BSYN  
ATOM    420  OE1 GLU    46       5.950 -77.203 -10.410  1.00  0.00      BSYN  
ATOM    421  OE2 GLU    46       6.086 -75.176 -11.089  1.00  0.00      BSYN  
ATOM    422    C GLU    46       6.170 -80.242 -13.824  1.00  0.00      BSYN  
ATOM    423    O GLU    46       5.445 -80.452 -14.756  1.00  0.00      BSYN  
ATOM    424    N GLY    47       6.870 -81.202 -13.135  1.00  0.00      BSYN  
ATOM    425    H GLY    47       7.635 -80.801 -12.672  1.00  0.00      BSYN  
ATOM    426   CA GLY    47       6.644 -82.610 -13.117  1.00  0.00      BSYN  
ATOM    427    C GLY    47       5.613 -83.059 -12.213  1.00  0.00      BSYN  
ATOM    428    O GLY    47       5.884 -83.674 -11.107  1.00  0.00      BSYN  
ATOM    429    N VAL    48       4.354 -83.146 -12.696  1.00  0.00      BSYN  
ATOM    430    H VAL    48       3.992 -82.993 -13.594  1.00  0.00      BSYN  
ATOM    431   CA VAL    48       3.290 -83.492 -11.802  1.00  0.00      BSYN  
ATOM    432   CB VAL    48       2.247 -82.365 -11.360  1.00  0.00      BSYN  
ATOM    433  CG1 VAL    48       1.595 -82.755 -10.062  1.00  0.00      BSYN  
ATOM    434  CG2 VAL    48       2.797 -81.037 -11.091  1.00  0.00      BSYN  
ATOM    435    C VAL    48       2.526 -84.733 -12.304  1.00  0.00      BSYN  
ATOM    436    O VAL    48       2.151 -84.835 -13.439  1.00  0.00      BSYN  
ATOM    437    N VAL    49       2.765 -85.717 -11.427  1.00  0.00      BSYN  
ATOM    438    H VAL    49       3.456 -85.461 -10.781  1.00  0.00      BSYN  
ATOM    439   CA VAL    49       2.335 -87.049 -11.296  1.00  0.00      BSYN  
ATOM    440   CB VAL    49       2.326 -87.784 -12.640  1.00  0.00      BSYN  
ATOM    441  CG1 VAL    49       3.674 -88.514 -12.962  1.00  0.00      BSYN  
ATOM    442  CG2 VAL    49       1.116 -88.698 -12.744  1.00  0.00      BSYN  
ATOM    443    C VAL    49       3.081 -87.731 -10.163  1.00  0.00      BSYN  
ATOM    444    O VAL    49       4.254 -87.263  -9.880  1.00  0.00      BSYN  
ATOM    445    N GLN    50       2.420 -88.627  -9.351  1.00  0.00      BSYN  
ATOM    446    H GLN    50       1.536 -88.455  -8.964  1.00  0.00      BSYN  
ATOM    447   CA GLN    50       3.094 -89.654  -8.593  1.00  0.00      BSYN  
ATOM    448   CB GLN    50       2.435 -89.919  -7.270  1.00  0.00      BSYN  
ATOM    449   CG GLN    50       3.559 -90.132  -6.255  1.00  0.00      BSYN  
ATOM    450   CD GLN    50       3.083 -90.749  -4.917  1.00  0.00      BSYN  
ATOM    451  OE1 GLN    50       1.889 -90.657  -4.434  1.00  0.00      BSYN  
ATOM    452  NE2 GLN    50       4.038 -91.594  -4.467  1.00  0.00      BSYN  
ATOM    453 HE21 GLN    50       4.785 -91.744  -5.084  1.00  0.00      BSYN  
ATOM    454 HE22 GLN    50       3.994 -91.790  -3.508  1.00  0.00      BSYN  
ATOM    455    C GLN    50       2.929 -90.969  -9.363  1.00  0.00      BSYN  
ATOM    456    O GLN    50       3.829 -91.713  -9.674  1.00  0.00      BSYN  
ATOM    457    N GLY    51       1.686 -91.283  -9.703  1.00  0.00      BSYN  
ATOM    458    H GLY    51       0.948 -90.768  -9.315  1.00  0.00      BSYN  
ATOM    459   CA GLY    51       1.537 -92.593 -10.366  1.00  0.00      BSYN  
ATOM    460    C GLY    51       0.766 -93.603  -9.446  1.00  0.00      BSYN  
ATOM    461    O GLY    51       0.848 -93.565  -8.200  1.00  0.00      BSYN  
ATOM    462    N VAL    52      -0.163 -94.470 -10.025  1.00  0.00      BSYN  
ATOM    463    H VAL    52      -0.312 -94.345 -10.986  1.00  0.00      BSYN  
ATOM    464   CA VAL    52      -0.984 -95.344  -9.215  1.00  0.00      BSYN  
ATOM    465   CB VAL    52      -2.331 -95.392  -9.876  1.00  0.00      BSYN  
ATOM    466  CG1 VAL    52      -2.865 -94.066  -9.878  1.00  0.00      BSYN  
ATOM    467  CG2 VAL    52      -2.234 -95.694 -11.409  1.00  0.00      BSYN  
ATOM    468    C VAL    52      -0.368 -96.653  -8.740  1.00  0.00      BSYN  
ATOM    469    O VAL    52      -0.256 -96.865  -7.507  1.00  0.00      BSYN  
ATOM    470    N ALA    53      -0.132 -97.434  -9.790  1.00  0.00      BSYN  
ATOM    471    H ALA    53       0.147 -96.988 -10.616  1.00  0.00      BSYN  
ATOM    472   CA ALA    53      -0.071 -98.826  -9.745  1.00  0.00      BSYN  
ATOM    473   CB ALA    53      -0.850 -99.493 -10.869  1.00  0.00      BSYN  
ATOM    474    C ALA    53       1.279 -99.491  -9.689  1.00  0.00      BSYN  
ATOM    475    O ALA    53       1.453-100.742  -9.665  1.00  0.00      BSYN  
ATOM    476    N SER    54       2.498 -98.900  -9.606  1.00  0.00      BSYN  
ATOM    477    H SER    54       3.338 -99.347  -9.374  1.00  0.00      BSYN  
ATOM    478   CA SER    54       2.938 -97.437  -9.671  1.00  0.00      BSYN  
ATOM    479   CB SER    54       3.955 -97.092  -8.549  1.00  0.00      BSYN  
ATOM    480   OG SER    54       5.148 -97.833  -8.314  1.00  0.00      BSYN  
ATOM    481   HG SER    54       5.742 -97.454  -8.967  1.00  0.00      BSYN  
ATOM    482    C SER    54       3.552 -96.937 -10.953  1.00  0.00      BSYN  
ATOM    483    O SER    54       3.169 -95.953 -11.501  1.00  0.00      BSYN  
ATOM    484    N VAL    55       4.507 -97.774 -11.451  1.00  0.00      BSYN  
ATOM    485    H VAL    55       4.756 -98.607 -11.000  1.00  0.00      BSYN  
ATOM    486   CA VAL    55       5.185 -97.516 -12.667  1.00  0.00      BSYN  
ATOM    487   CB VAL    55       6.420 -98.362 -12.752  1.00  0.00      BSYN  
ATOM    488  CG1 VAL    55       7.570 -97.897 -11.887  1.00  0.00      BSYN  
ATOM    489  CG2 VAL    55       6.060 -99.692 -12.439  1.00  0.00      BSYN  
ATOM    490    C VAL    55       4.295 -97.777 -13.904  1.00  0.00      BSYN  
ATOM    491    O VAL    55       4.493 -98.549 -14.801  1.00  0.00      BSYN  
ATOM    492    N ALA    56       3.339 -96.876 -14.008  1.00  0.00      BSYN  
ATOM    493    H ALA    56       3.506 -95.979 -13.651  1.00  0.00      BSYN  
ATOM    494   CA ALA    56       2.209 -97.018 -14.958  1.00  0.00      BSYN  
ATOM    495   CB ALA    56       1.053 -97.395 -14.102  1.00  0.00      BSYN  
ATOM    496    C ALA    56       2.114 -95.722 -15.817  1.00  0.00      BSYN  
ATOM    497    O ALA    56       1.815 -95.686 -17.057  1.00  0.00      BSYN  
ATOM    498    N GLU    57       2.364 -94.605 -15.147  1.00  0.00      BSYN  
ATOM    499    H GLU    57       2.377 -94.613 -14.167  1.00  0.00      BSYN  
ATOM    500   CA GLU    57       2.568 -93.295 -15.754  1.00  0.00      BSYN  
ATOM    501   CB GLU    57       1.797 -92.360 -14.888  1.00  0.00      BSYN  
ATOM    502   CG GLU    57       0.337 -92.962 -14.821  1.00  0.00      BSYN  
ATOM    503   CD GLU    57      -0.674 -92.041 -14.180  1.00  0.00      BSYN  
ATOM    504  OE1 GLU    57      -1.074 -92.329 -13.080  1.00  0.00      BSYN  
ATOM    505  OE2 GLU    57      -1.009 -91.040 -14.741  1.00  0.00      BSYN  
ATOM    506    C GLU    57       4.050 -92.844 -15.695  1.00  0.00      BSYN  
ATOM    507    O GLU    57       4.932 -93.217 -14.892  1.00  0.00      BSYN  
ATOM    508    N LYS    58       4.246 -92.060 -16.711  1.00  0.00      BSYN  
ATOM    509    H LYS    58       3.464 -91.766 -17.225  1.00  0.00      BSYN  
ATOM    510   CA LYS    58       5.444 -91.365 -17.075  1.00  0.00      BSYN  
ATOM    511   CB LYS    58       6.056 -91.988 -18.292  1.00  0.00      BSYN  
ATOM    512   CG LYS    58       6.818 -93.236 -17.956  1.00  0.00      BSYN  
ATOM    513   CD LYS    58       7.669 -93.556 -19.160  1.00  0.00      BSYN  
ATOM    514   CE LYS    58       8.356 -95.003 -19.183  1.00  0.00      BSYN  
ATOM    515   NZ LYS    58       7.402 -96.122 -19.043  1.00  0.00      BSYN  
ATOM    516  HZ1 LYS    58       6.479 -96.077 -19.520  1.00  0.00      BSYN  
ATOM    517  HZ2 LYS    58       7.750 -96.994 -19.489  1.00  0.00      BSYN  
ATOM    518  HZ3 LYS    58       7.062 -96.289 -18.074  1.00  0.00      BSYN  
ATOM    519    C LYS    58       5.183 -89.830 -17.242  1.00  0.00      BSYN  
ATOM    520    O LYS    58       4.143 -89.492 -17.789  1.00  0.00      BSYN  
ATOM    521    N THR    59       6.199 -89.035 -16.838  1.00  0.00      BSYN  
ATOM    522    H THR    59       6.927 -89.332 -16.253  1.00  0.00      BSYN  
ATOM    523   CA THR    59       6.334 -87.642 -17.226  1.00  0.00      BSYN  
ATOM    524   CB THR    59       7.386 -86.801 -16.337  1.00  0.00      BSYN  
ATOM    525  OG1 THR    59       8.520 -87.662 -16.281  1.00  0.00      BSYN  
ATOM    526  HG1 THR    59       8.804 -87.625 -17.197  1.00  0.00      BSYN  
ATOM    527  CG2 THR    59       7.012 -86.456 -14.846  1.00  0.00      BSYN  
ATOM    528    C THR    59       6.717 -87.559 -18.652  1.00  0.00      BSYN  
ATOM    529    O THR    59       7.692 -88.245 -19.024  1.00  0.00      BSYN  
ATOM    530    N LYS    60       6.157 -86.838 -19.550  1.00  0.00      BSYN  
ATOM    531    H LYS    60       6.153 -87.159 -20.476  1.00  0.00      BSYN  
ATOM    532   CA LYS    60       5.156 -85.778 -19.182  1.00  0.00      BSYN  
ATOM    533   CB LYS    60       5.417 -84.435 -19.831  1.00  0.00      BSYN  
ATOM    534   CG LYS    60       6.443 -83.635 -19.081  1.00  0.00      BSYN  
ATOM    535   CD LYS    60       6.831 -82.278 -19.865  1.00  0.00      BSYN  
ATOM    536   CE LYS    60       5.570 -81.498 -19.858  1.00  0.00      BSYN  
ATOM    537   NZ LYS    60       5.335 -80.696 -21.090  1.00  0.00      BSYN  
ATOM    538  HZ1 LYS    60       4.784 -81.281 -21.751  1.00  0.00      BSYN  
ATOM    539  HZ2 LYS    60       4.695 -79.914 -20.844  1.00  0.00      BSYN  
ATOM    540  HZ3 LYS    60       6.284 -80.377 -21.371  1.00  0.00      BSYN  
ATOM    541    C LYS    60       3.759 -86.178 -19.760  1.00  0.00      BSYN  
ATOM    542    O LYS    60       3.612 -87.187 -20.483  1.00  0.00      BSYN  
ATOM    543    N GLU    61       2.831 -85.434 -19.214  1.00  0.00      BSYN  
ATOM    544    H GLU    61       3.085 -84.743 -18.567  1.00  0.00      BSYN  
ATOM    545   CA GLU    61       1.350 -85.525 -19.476  1.00  0.00      BSYN  
ATOM    546   CB GLU    61       0.626 -85.037 -18.172  1.00  0.00      BSYN  
ATOM    547   CG GLU    61       0.154 -86.024 -17.155  1.00  0.00      BSYN  
ATOM    548   CD GLU    61       1.299 -86.809 -16.603  1.00  0.00      BSYN  
ATOM    549  OE1 GLU    61       1.022 -87.978 -16.269  1.00  0.00      BSYN  
ATOM    550  OE2 GLU    61       2.413 -86.206 -16.425  1.00  0.00      BSYN  
ATOM    551    C GLU    61       0.742 -84.568 -20.616  1.00  0.00      BSYN  
ATOM    552    O GLU    61       1.247 -83.558 -20.894  1.00  0.00      BSYN  
ATOM    553    N GLN    62      -0.221 -85.197 -21.450  1.00  0.00      BSYN  
ATOM    554    H GLN    62      -0.432 -86.124 -21.212  1.00  0.00      BSYN  
ATOM    555   CA GLN    62      -0.873 -84.437 -22.479  1.00  0.00      BSYN  
ATOM    556   CB GLN    62      -1.740 -85.440 -23.301  1.00  0.00      BSYN  
ATOM    557   CG GLN    62      -0.986 -86.355 -24.247  1.00  0.00      BSYN  
ATOM    558   CD GLN    62       0.097 -85.844 -25.107  1.00  0.00      BSYN  
ATOM    559  OE1 GLN    62      -0.219 -85.386 -26.248  1.00  0.00      BSYN  
ATOM    560  NE2 GLN    62       1.317 -86.110 -24.774  1.00  0.00      BSYN  
ATOM    561 HE21 GLN    62       2.082 -85.791 -25.297  1.00  0.00      BSYN  
ATOM    562 HE22 GLN    62       1.574 -86.634 -23.987  1.00  0.00      BSYN  
ATOM    563    C GLN    62      -1.743 -83.423 -21.745  1.00  0.00      BSYN  
ATOM    564    O GLN    62      -2.126 -83.403 -20.543  1.00  0.00      BSYN  
ATOM    565    N ALA    63      -2.082 -82.528 -22.652  1.00  0.00      BSYN  
ATOM    566    H ALA    63      -1.631 -82.628 -23.516  1.00  0.00      BSYN  
ATOM    567   CA ALA    63      -3.047 -81.464 -22.592  1.00  0.00      BSYN  
ATOM    568   CB ALA    63      -2.717 -80.546 -23.634  1.00  0.00      BSYN  
ATOM    569    C ALA    63      -4.427 -82.002 -22.817  1.00  0.00      BSYN  
ATOM    570    O ALA    63      -5.326 -81.859 -21.927  1.00  0.00      BSYN  
ATOM    571    N SER    64      -4.639 -82.813 -23.883  1.00  0.00      BSYN  
ATOM    572    H SER    64      -3.868 -82.939 -24.474  1.00  0.00      BSYN  
ATOM    573   CA SER    64      -5.909 -83.495 -24.216  1.00  0.00      BSYN  
ATOM    574   CB SER    64      -5.604 -84.273 -25.466  1.00  0.00      BSYN  
ATOM    575   OG SER    64      -4.978 -83.469 -26.489  1.00  0.00      BSYN  
ATOM    576   HG SER    64      -5.700 -83.139 -27.029  1.00  0.00      BSYN  
ATOM    577    C SER    64      -6.433 -84.464 -23.201  1.00  0.00      BSYN  
ATOM    578    O SER    64      -5.652 -84.955 -22.383  1.00  0.00      BSYN  
ATOM    579    N HIS    65      -7.714 -84.723 -23.176  1.00  0.00      BSYN  
ATOM    580    H HIS    65      -8.216 -84.191 -23.828  1.00  0.00      BSYN  
ATOM    581   CA HIS    65      -8.408 -85.511 -22.151  1.00  0.00      BSYN  
ATOM    582   CB HIS    65      -9.903 -85.114 -21.975  1.00  0.00      BSYN  
ATOM    583   CG HIS    65     -10.676 -85.088 -23.249  1.00  0.00      BSYN  
ATOM    584  ND1 HIS    65     -10.983 -86.079 -24.056  1.00  0.00      BSYN  
ATOM    585  HD1 HIS    65     -10.841 -87.041 -23.933  1.00  0.00      BSYN  
ATOM    586  CD2 HIS    65     -11.282 -83.938 -23.707  1.00  0.00      BSYN  
ATOM    587  NE2 HIS    65     -11.982 -84.285 -24.777  1.00  0.00      BSYN  
ATOM    588  CE1 HIS    65     -11.768 -85.593 -25.005  1.00  0.00      BSYN  
ATOM    589    C HIS    65      -8.160 -86.984 -22.307  1.00  0.00      BSYN  
ATOM    590    O HIS    65      -9.110 -87.742 -22.159  1.00  0.00      BSYN  
ATOM    591    N LEU    66      -7.007 -87.495 -22.779  1.00  0.00      BSYN  
ATOM    592    H LEU    66      -6.286 -86.845 -22.648  1.00  0.00      BSYN  
ATOM    593   CA LEU    66      -6.759 -88.928 -22.769  1.00  0.00      BSYN  
ATOM    594   CB LEU    66      -6.873 -89.455 -24.178  1.00  0.00      BSYN  
ATOM    595   CG LEU    66      -8.221 -89.790 -24.933  1.00  0.00      BSYN  
ATOM    596  CD1 LEU    66      -8.052 -90.667 -26.180  1.00  0.00      BSYN  
ATOM    597  CD2 LEU    66      -9.376 -90.240 -24.034  1.00  0.00      BSYN  
ATOM    598    C LEU    66      -5.436 -89.241 -22.118  1.00  0.00      BSYN  
ATOM    599    O LEU    66      -5.187 -90.449 -21.919  1.00  0.00      BSYN  
ATOM    600    N GLY    67      -4.657 -88.260 -21.733  1.00  0.00      BSYN  
ATOM    601    H GLY    67      -4.955 -87.327 -21.735  1.00  0.00      BSYN  
ATOM    602   CA GLY    67      -3.409 -88.503 -21.093  1.00  0.00      BSYN  
ATOM    603    C GLY    67      -3.535 -87.972 -19.666  1.00  0.00      BSYN  
ATOM    604    O GLY    67      -3.956 -88.613 -18.758  1.00  0.00      BSYN  
ATOM    605    N GLY    68      -3.132 -86.729 -19.550  1.00  0.00      BSYN  
ATOM    606    H GLY    68      -3.132 -86.107 -20.307  1.00  0.00      BSYN  
ATOM    607   CA GLY    68      -2.909 -86.140 -18.209  1.00  0.00      BSYN  
ATOM    608    C GLY    68      -4.104 -85.309 -17.720  1.00  0.00      BSYN  
ATOM    609    O GLY    68      -4.330 -85.326 -16.536  1.00  0.00      BSYN  
ATOM    610    N ALA    69      -4.945 -84.663 -18.572  1.00  0.00      BSYN  
ATOM    611    H ALA    69      -4.997 -84.779 -19.543  1.00  0.00      BSYN  
ATOM    612   CA ALA    69      -5.914 -83.723 -17.946  1.00  0.00      BSYN  
ATOM    613   CB ALA    69      -6.372 -82.717 -18.958  1.00  0.00      BSYN  
ATOM    614    C ALA    69      -7.213 -84.317 -17.208  1.00  0.00      BSYN  
ATOM    615    O ALA    69      -8.261 -84.403 -17.785  1.00  0.00      BSYN  
ATOM    616    N VAL    70      -7.123 -84.788 -16.016  1.00  0.00      BSYN  
ATOM    617    H VAL    70      -6.208 -84.813 -15.667  1.00  0.00      BSYN  
ATOM    618   CA VAL    70      -8.143 -85.443 -15.300  1.00  0.00      BSYN  
ATOM    619   CB VAL    70      -7.566 -86.614 -14.418  1.00  0.00      BSYN  
ATOM    620  CG1 VAL    70      -6.907 -87.700 -15.342  1.00  0.00      BSYN  
ATOM    621  CG2 VAL    70      -6.482 -86.028 -13.472  1.00  0.00      BSYN  
ATOM    622    C VAL    70      -8.984 -84.513 -14.436  1.00  0.00      BSYN  
ATOM    623    O VAL    70     -10.167 -84.739 -14.219  1.00  0.00      BSYN  
ATOM    624    N PHE    71      -8.458 -83.370 -13.957  1.00  0.00      BSYN  
ATOM    625    H PHE    71      -7.581 -83.039 -14.242  1.00  0.00      BSYN  
ATOM    626   CA PHE    71      -9.239 -82.473 -13.120  1.00  0.00      BSYN  
ATOM    627   CB PHE    71      -8.280 -81.576 -12.330  1.00  0.00      BSYN  
ATOM    628   CG PHE    71      -7.245 -82.189 -11.311  1.00  0.00      BSYN  
ATOM    629  CD1 PHE    71      -6.212 -81.431 -10.743  1.00  0.00      BSYN  
ATOM    630  CD2 PHE    71      -7.262 -83.557 -11.116  1.00  0.00      BSYN  
ATOM    631  CE1 PHE    71      -5.272 -82.106  -9.910  1.00  0.00      BSYN  
ATOM    632  CE2 PHE    71      -6.302 -84.087 -10.370  1.00  0.00      BSYN  
ATOM    633   CZ PHE    71      -5.272 -83.446  -9.735  1.00  0.00      BSYN  
ATOM    634    C PHE    71     -10.360 -81.786 -13.875  1.00  0.00      BSYN  
ATOM    635    O PHE    71     -11.541 -82.111 -13.873  1.00  0.00      BSYN  
ATOM    636    N SER    72      -9.749 -80.936 -14.749  1.00  0.00      BSYN  
ATOM    637    H SER    72      -8.790 -81.127 -14.807  1.00  0.00      BSYN  
ATOM    638   CA SER    72     -10.574 -79.969 -15.561  1.00  0.00      BSYN  
ATOM    639   CB SER    72      -9.701 -78.833 -15.877  1.00  0.00      BSYN  
ATOM    640   OG SER    72      -9.490 -77.943 -14.811  1.00  0.00      BSYN  
ATOM    641   HG SER    72      -9.113 -78.500 -14.126  1.00  0.00      BSYN  
ATOM    642    C SER    72     -11.292 -80.511 -16.825  1.00  0.00      BSYN  
ATOM    643    O SER    72     -11.091 -80.122 -17.957  1.00  0.00      BSYN  
ATOM    644    N GLY    73     -12.323 -81.213 -16.510  1.00  0.00      BSYN  
ATOM    645    H GLY    73     -12.512 -81.283 -15.551  1.00  0.00      BSYN  
ATOM    646   CA GLY    73     -12.844 -82.084 -17.524  1.00  0.00      BSYN  
ATOM    647    C GLY    73     -14.304 -81.606 -17.847  1.00  0.00      BSYN  
ATOM    648    O GLY    73     -15.380 -81.950 -17.341  1.00  0.00      BSYN  
ATOM    649    N ALA    74     -14.145 -80.589 -18.703  1.00  0.00      BSYN  
ATOM    650    H ALA    74     -13.214 -80.374 -18.920  1.00  0.00      BSYN  
ATOM    651   CA ALA    74     -15.262 -79.969 -19.377  1.00  0.00      BSYN  
ATOM    652   CB ALA    74     -14.906 -78.482 -19.833  1.00  0.00      BSYN  
ATOM    653    C ALA    74     -15.814 -80.834 -20.549  1.00  0.00      BSYN  
ATOM    654    O ALA    74     -15.544 -80.660 -21.751  1.00  0.00      BSYN  
ATOM    655    N GLY    75     -16.611 -81.930 -20.344  1.00  0.00      BSYN  
ATOM    656    H GLY    75     -16.807 -82.183 -19.418  1.00  0.00      BSYN  
ATOM    657   CA GLY    75     -17.303 -82.683 -21.332  1.00  0.00      BSYN  
ATOM    658    C GLY    75     -18.693 -82.103 -21.704  1.00  0.00      BSYN  
ATOM    659    O GLY    75     -19.718 -82.184 -21.037  1.00  0.00      BSYN  
ATOM    660    N ASN    76     -18.476 -81.363 -22.790  1.00  0.00      BSYN  
ATOM    661    H ASN    76     -17.526 -81.261 -23.007  1.00  0.00      BSYN  
ATOM    662   CA ASN    76     -19.533 -80.552 -23.453  1.00  0.00      BSYN  
ATOM    663   CB ASN    76     -18.967 -79.099 -23.481  1.00  0.00      BSYN  
ATOM    664   CG ASN    76     -19.912 -77.957 -23.923  1.00  0.00      BSYN  
ATOM    665  OD1 ASN    76     -20.878 -77.549 -23.183  1.00  0.00      BSYN  
ATOM    666  ND2 ASN    76     -19.716 -77.500 -25.161  1.00  0.00      BSYN  
ATOM    667 HD21 ASN    76     -18.941 -77.814 -25.671  1.00  0.00      BSYN  
ATOM    668 HD22 ASN    76     -20.015 -76.674 -25.594  1.00  0.00      BSYN  
ATOM    669    C ASN    76     -20.210 -80.972 -24.785  1.00  0.00      BSYN  
ATOM    670    O ASN    76     -19.624 -81.603 -25.716  1.00  0.00      BSYN  
ATOM    671    N ILE    77     -21.493 -80.669 -24.846  1.00  0.00      BSYN  
ATOM    672    H ILE    77     -21.907 -80.196 -24.093  1.00  0.00      BSYN  
ATOM    673   CA ILE    77     -22.207 -81.101 -26.012  1.00  0.00      BSYN  
ATOM    674   CB ILE    77     -23.648 -81.877 -25.867  1.00  0.00      BSYN  
ATOM    675  CG2 ILE    77     -23.721 -82.946 -26.981  1.00  0.00      BSYN  
ATOM    676  CG1 ILE    77     -23.797 -82.547 -24.471  1.00  0.00      BSYN  
ATOM    677   CD ILE    77     -25.030 -83.432 -23.991  1.00  0.00      BSYN  
ATOM    678    C ILE    77     -22.180 -79.984 -27.026  1.00  0.00      BSYN  
ATOM    679    O ILE    77     -22.747 -78.888 -26.735  1.00  0.00      BSYN  
ATOM    680    N ALA    78     -21.641 -80.378 -28.199  1.00  0.00      BSYN  
ATOM    681    H ALA    78     -21.290 -81.284 -28.328  1.00  0.00      BSYN  
ATOM    682   CA ALA    78     -21.506 -79.556 -29.320  1.00  0.00      BSYN  
ATOM    683   CB ALA    78     -20.579 -80.177 -30.362  1.00  0.00      BSYN  
ATOM    684    C ALA    78     -22.969 -79.547 -29.829  1.00  0.00      BSYN  
ATOM    685    O ALA    78     -23.467 -80.623 -30.222  1.00  0.00      BSYN  
ATOM    686    N ALA    79     -23.686 -78.455 -29.450  1.00  0.00      BSYN  
ATOM    687    H ALA    79     -23.211 -77.659 -29.133  1.00  0.00      BSYN  
ATOM    688   CA ALA    79     -25.150 -78.288 -29.735  1.00  0.00      BSYN  
ATOM    689   CB ALA    79     -26.045 -78.726 -28.613  1.00  0.00      BSYN  
ATOM    690    C ALA    79     -25.520 -76.869 -30.095  1.00  0.00      BSYN  
ATOM    691    O ALA    79     -24.666 -75.998 -29.949  1.00  0.00      BSYN  
ATOM    692    N ALA    80     -26.728 -76.507 -30.444  1.00  0.00      BSYN  
ATOM    693    H ALA    80     -27.356 -77.225 -30.220  1.00  0.00      BSYN  
ATOM    694   CA ALA    80     -27.204 -75.251 -30.852  1.00  0.00      BSYN  
ATOM    695   CB ALA    80     -27.270 -74.985 -32.384  1.00  0.00      BSYN  
ATOM    696    C ALA    80     -28.484 -74.859 -30.207  1.00  0.00      BSYN  
ATOM    697    O ALA    80     -28.587 -73.779 -29.607  1.00  0.00      BSYN  
ATOM    698    N THR    81     -29.488 -75.600 -30.581  1.00  0.00      BSYN  
ATOM    699    H THR    81     -29.496 -76.442 -31.082  1.00  0.00      BSYN  
ATOM    700   CA THR    81     -30.849 -75.123 -30.279  1.00  0.00      BSYN  
ATOM    701   CB THR    81     -31.662 -75.051 -31.634  1.00  0.00      BSYN  
ATOM    702  OG1 THR    81     -30.827 -74.961 -32.750  1.00  0.00      BSYN  
ATOM    703  HG1 THR    81     -30.949 -75.672 -33.383  1.00  0.00      BSYN  
ATOM    704  CG2 THR    81     -32.644 -73.871 -31.541  1.00  0.00      BSYN  
ATOM    705    C THR    81     -31.527 -76.244 -29.484  1.00  0.00      BSYN  
ATOM    706    O THR    81     -31.216 -77.383 -29.713  1.00  0.00      BSYN  
ATOM    707    N GLY    82     -32.599 -75.871 -28.767  1.00  0.00      BSYN  
ATOM    708    H GLY    82     -32.873 -74.932 -28.711  1.00  0.00      BSYN  
ATOM    709   CA GLY    82     -33.228 -76.722 -27.729  1.00  0.00      BSYN  
ATOM    710    C GLY    82     -34.609 -76.345 -27.465  1.00  0.00      BSYN  
ATOM    711    O GLY    82     -34.802 -75.302 -26.806  1.00  0.00      BSYN  
ATOM    712    N LEU    83     -35.619 -77.117 -27.842  1.00  0.00      BSYN  
ATOM    713    H LEU    83     -35.436 -77.889 -28.418  1.00  0.00      BSYN  
ATOM    714   CA LEU    83     -37.002 -76.833 -27.618  1.00  0.00      BSYN  
ATOM    715   CB LEU    83     -37.978 -77.069 -28.816  1.00  0.00      BSYN  
ATOM    716   CG LEU    83     -37.441 -76.455 -30.204  1.00  0.00      BSYN  
ATOM    717  CD1 LEU    83     -37.132 -77.490 -31.228  1.00  0.00      BSYN  
ATOM    718  CD2 LEU    83     -38.630 -75.668 -30.849  1.00  0.00      BSYN  
ATOM    719    C LEU    83     -37.469 -77.614 -26.493  1.00  0.00      BSYN  
ATOM    720    O LEU    83     -38.241 -78.605 -26.510  1.00  0.00      BSYN  
ATOM    721    N VAL    84     -36.980 -77.204 -25.324  1.00  0.00      BSYN  
ATOM    722    H VAL    84     -36.398 -76.415 -25.316  1.00  0.00      BSYN  
ATOM    723   CA VAL    84     -37.433 -77.676 -24.044  1.00  0.00      BSYN  
ATOM    724   CB VAL    84     -36.391 -77.956 -22.890  1.00  0.00      BSYN  
ATOM    725  CG1 VAL    84     -35.778 -79.208 -23.278  1.00  0.00      BSYN  
ATOM    726  CG2 VAL    84     -35.172 -77.007 -22.821  1.00  0.00      BSYN  
ATOM    727    C VAL    84     -38.495 -76.672 -23.642  1.00  0.00      BSYN  
ATOM    728    O VAL    84     -38.267 -75.791 -22.786  1.00  0.00      BSYN  
ATOM    729    N LYS    85     -39.630 -77.017 -24.339  1.00  0.00      BSYN  
ATOM    730    H LYS    85     -39.509 -77.652 -25.076  1.00  0.00      BSYN  
ATOM    731   CA LYS    85     -40.980 -76.470 -24.069  1.00  0.00      BSYN  
ATOM    732   CB LYS    85     -41.291 -75.353 -25.062  1.00  0.00      BSYN  
ATOM    733   CG LYS    85     -40.549 -75.216 -26.430  1.00  0.00      BSYN  
ATOM    734   CD LYS    85     -40.644 -73.782 -26.912  1.00  0.00      BSYN  
ATOM    735   CE LYS    85     -39.436 -72.952 -26.286  1.00  0.00      BSYN  
ATOM    736   NZ LYS    85     -38.173 -73.408 -26.755  1.00  0.00      BSYN  
ATOM    737  HZ1 LYS    85     -37.675 -74.071 -26.127  1.00  0.00      BSYN  
ATOM    738  HZ2 LYS    85     -38.301 -73.900 -27.663  1.00  0.00      BSYN  
ATOM    739  HZ3 LYS    85     -37.491 -72.661 -26.997  1.00  0.00      BSYN  
ATOM    740    C LYS    85     -41.964 -77.514 -24.232  1.00  0.00      BSYN  
ATOM    741    O LYS    85     -42.270 -78.037 -25.293  1.00  0.00      BSYN  
ATOM    742    N ARG    86     -42.306 -78.027 -23.016  1.00  0.00      BSYN  
ATOM    743    H ARG    86     -41.803 -77.863 -22.191  1.00  0.00      BSYN  
ATOM    744   CA ARG    86     -43.382 -79.008 -22.825  1.00  0.00      BSYN  
ATOM    745   CB ARG    86     -42.929 -80.401 -23.471  1.00  0.00      BSYN  
ATOM    746   CG ARG    86     -44.129 -81.263 -23.432  1.00  0.00      BSYN  
ATOM    747   CD ARG    86     -44.027 -82.494 -24.314  1.00  0.00      BSYN  
ATOM    748   NE ARG    86     -42.919 -83.383 -23.997  1.00  0.00      BSYN  
ATOM    749   HE ARG    86     -42.663 -83.390 -23.051  1.00  0.00      BSYN  
ATOM    750   CZ ARG    86     -42.466 -84.235 -24.888  1.00  0.00      BSYN  
ATOM    751  NH1 ARG    86     -41.391 -84.871 -24.646  1.00  0.00      BSYN  
ATOM    752 HH11 ARG    86     -40.904 -85.284 -25.415  1.00  0.00      BSYN  
ATOM    753 HH12 ARG    86     -40.857 -84.783 -23.805  1.00  0.00      BSYN  
ATOM    754  NH2 ARG    86     -43.210 -84.511 -26.021  1.00  0.00      BSYN  
ATOM    755 HH21 ARG    86     -42.778 -85.177 -26.629  1.00  0.00      BSYN  
ATOM    756 HH22 ARG    86     -44.120 -84.114 -26.142  1.00  0.00      BSYN  
ATOM    757    C ARG    86     -43.562 -78.981 -21.310  1.00  0.00      BSYN  
ATOM    758    O ARG    86     -42.622 -78.732 -20.546  1.00  0.00      BSYN  
ATOM    759    N GLU    87     -44.741 -79.198 -20.754  1.00  0.00      BSYN  
ATOM    760    H GLU    87     -45.442 -79.197 -21.439  1.00  0.00      BSYN  
ATOM    761   CA GLU    87     -44.943 -79.256 -19.383  1.00  0.00      BSYN  
ATOM    762   CB GLU    87     -46.123 -78.520 -18.961  1.00  0.00      BSYN  
ATOM    763   CG GLU    87     -45.931 -77.038 -19.220  1.00  0.00      BSYN  
ATOM    764   CD GLU    87     -46.350 -76.279 -18.011  1.00  0.00      BSYN  
ATOM    765  OE1 GLU    87     -45.544 -75.698 -17.338  1.00  0.00      BSYN  
ATOM    766  OE2 GLU    87     -47.587 -76.315 -17.784  1.00  0.00      BSYN  
ATOM    767    C GLU    87     -44.856 -80.553 -18.722  1.00  0.00      BSYN  
ATOM    768    O GLU    87     -45.895 -81.070 -18.132  1.00  0.00      BSYN  
ATOM    769    N GLU    88     -43.707 -81.180 -19.040  1.00  0.00      BSYN  
ATOM    770    H GLU    88     -43.074 -80.970 -19.758  1.00  0.00      BSYN  
ATOM    771   CA GLU    88     -43.438 -82.411 -18.380  1.00  0.00      BSYN  
ATOM    772   CB GLU    88     -42.911 -83.425 -19.373  1.00  0.00      BSYN  
ATOM    773   CG GLU    88     -43.635 -83.709 -20.686  1.00  0.00      BSYN  
ATOM    774   CD GLU    88     -44.949 -84.616 -20.589  1.00  0.00      BSYN  
ATOM    775  OE1 GLU    88     -45.896 -84.322 -21.273  1.00  0.00      BSYN  
ATOM    776  OE2 GLU    88     -44.973 -85.518 -19.725  1.00  0.00      BSYN  
ATOM    777    C GLU    88     -42.515 -82.216 -17.166  1.00  0.00      BSYN  
ATOM    778    O GLU    88     -41.827 -81.161 -16.969  1.00  0.00      BSYN  
ATOM    779    N PHE    89     -42.356 -83.262 -16.441  1.00  0.00      BSYN  
ATOM    780    H PHE    89     -42.766 -84.123 -16.665  1.00  0.00      BSYN  
ATOM    781   CA PHE    89     -41.192 -83.324 -15.549  1.00  0.00      BSYN  
ATOM    782   CB PHE    89     -41.558 -83.966 -14.203  1.00  0.00      BSYN  
ATOM    783   CG PHE    89     -40.801 -83.614 -12.989  1.00  0.00      BSYN  
ATOM    784  CD1 PHE    89     -39.705 -84.325 -12.572  1.00  0.00      BSYN  
ATOM    785  CD2 PHE    89     -41.261 -82.550 -12.140  1.00  0.00      BSYN  
ATOM    786  CE1 PHE    89     -39.082 -84.193 -11.302  1.00  0.00      BSYN  
ATOM    787  CE2 PHE    89     -40.629 -82.284 -10.953  1.00  0.00      BSYN  
ATOM    788   CZ PHE    89     -39.626 -83.178 -10.482  1.00  0.00      BSYN  
ATOM    789    C PHE    89     -40.175 -84.154 -16.305  1.00  0.00      BSYN  
ATOM    790    O PHE    89     -40.582 -85.005 -17.120  1.00  0.00      BSYN  
ATOM    791    N PRO    90     -38.803 -84.126 -16.075  1.00  0.00      BSYN  
ATOM    792   CD PRO    90     -38.173 -83.116 -15.306  1.00  0.00      BSYN  
ATOM    793   CA PRO    90     -37.676 -84.878 -16.652  1.00  0.00      BSYN  
ATOM    794   CB PRO    90     -36.545 -84.555 -15.726  1.00  0.00      BSYN  
ATOM    795   CG PRO    90     -36.728 -83.039 -15.867  1.00  0.00      BSYN  
ATOM    796    C PRO    90     -37.758 -86.430 -16.955  1.00  0.00      BSYN  
ATOM    797    O PRO    90     -36.690 -87.128 -17.114  1.00  0.00      BSYN  
ATOM    798    N THR    91     -38.912 -86.995 -16.787  1.00  0.00      BSYN  
ATOM    799    H THR    91     -39.610 -86.367 -16.509  1.00  0.00      BSYN  
ATOM    800   CA THR    91     -39.235 -88.368 -17.140  1.00  0.00      BSYN  
ATOM    801   CB THR    91     -39.766 -89.051 -15.987  1.00  0.00      BSYN  
ATOM    802  OG1 THR    91     -38.803 -88.970 -14.895  1.00  0.00      BSYN  
ATOM    803  HG1 THR    91     -38.808 -88.045 -14.640  1.00  0.00      BSYN  
ATOM    804  CG2 THR    91     -40.053 -90.554 -16.240  1.00  0.00      BSYN  
ATOM    805    C THR    91     -40.265 -88.319 -18.273  1.00  0.00      BSYN  
ATOM    806    O THR    91     -41.495 -88.204 -18.019  1.00  0.00      BSYN  
ATOM    807    N ASP    92     -39.938 -88.408 -19.553  1.00  0.00      BSYN  
ATOM    808    H ASP    92     -39.080 -88.800 -19.817  1.00  0.00      BSYN  
ATOM    809   CA ASP    92     -40.747 -87.913 -20.776  1.00  0.00      BSYN  
ATOM    810   CB ASP    92     -40.806 -86.377 -20.848  1.00  0.00      BSYN  
ATOM    811   CG ASP    92     -39.475 -85.504 -20.980  1.00  0.00      BSYN  
ATOM    812  OD1 ASP    92     -39.505 -84.480 -21.646  1.00  0.00      BSYN  
ATOM    813  OD2 ASP    92     -38.384 -85.883 -20.626  1.00  0.00      BSYN  
ATOM    814    C ASP    92     -40.218 -88.247 -22.177  1.00  0.00      BSYN  
ATOM    815    O ASP    92     -39.055 -88.666 -22.108  1.00  0.00      BSYN  
ATOM    816    N LEU    93     -40.839 -88.000 -23.401  1.00  0.00      BSYN  
ATOM    817    H LEU    93     -41.709 -87.556 -23.480  1.00  0.00      BSYN  
ATOM    818   CA LEU    93     -40.112 -88.356 -24.603  1.00  0.00      BSYN  
ATOM    819   CB LEU    93     -41.169 -88.276 -25.908  1.00  0.00      BSYN  
ATOM    820   CG LEU    93     -42.418 -89.066 -25.984  1.00  0.00      BSYN  
ATOM    821  CD1 LEU    93     -43.690 -88.465 -25.161  1.00  0.00      BSYN  
ATOM    822  CD2 LEU    93     -42.745 -89.141 -27.469  1.00  0.00      BSYN  
ATOM    823    C LEU    93     -38.978 -87.361 -24.839  1.00  0.00      BSYN  
ATOM    824    O LEU    93     -39.082 -86.272 -25.396  1.00  0.00      BSYN  
ATOM    825    N LYS    94     -37.724 -87.655 -24.380  1.00  0.00      BSYN  
ATOM    826    H LYS    94     -37.476 -88.530 -24.015  1.00  0.00      BSYN  
ATOM    827   CA LYS    94     -36.689 -86.655 -24.532  1.00  0.00      BSYN  
ATOM    828   CB LYS    94     -35.615 -86.871 -23.339  1.00  0.00      BSYN  
ATOM    829   CG LYS    94     -34.974 -85.659 -22.691  1.00  0.00      BSYN  
ATOM    830   CD LYS    94     -33.988 -85.730 -21.431  1.00  0.00      BSYN  
ATOM    831   CE LYS    94     -34.733 -85.290 -20.143  1.00  0.00      BSYN  
ATOM    832   NZ LYS    94     -35.666 -86.250 -19.559  1.00  0.00      BSYN  
ATOM    833  HZ1 LYS    94     -35.272 -87.199 -19.717  1.00  0.00      BSYN  
ATOM    834  HZ2 LYS    94     -35.860 -86.216 -18.538  1.00  0.00      BSYN  
ATOM    835  HZ3 LYS    94     -36.596 -86.048 -19.979  1.00  0.00      BSYN  
ATOM    836    C LYS    94     -36.015 -86.847 -25.853  1.00  0.00      BSYN  
ATOM    837    O LYS    94     -35.544 -87.995 -26.015  1.00  0.00      BSYN  
ATOM    838    N PRO    95     -35.917 -85.876 -26.732  1.00  0.00      BSYN  
ATOM    839   CD PRO    95     -36.224 -84.510 -26.541  1.00  0.00      BSYN  
ATOM    840   CA PRO    95     -35.419 -86.037 -28.118  1.00  0.00      BSYN  
ATOM    841   CB PRO    95     -36.099 -84.898 -28.724  1.00  0.00      BSYN  
ATOM    842   CG PRO    95     -35.813 -83.713 -27.750  1.00  0.00      BSYN  
ATOM    843    C PRO    95     -33.929 -86.193 -28.410  1.00  0.00      BSYN  
ATOM    844    O PRO    95     -33.343 -87.206 -28.163  1.00  0.00      BSYN  
ATOM    845    N GLU    96     -33.321 -85.377 -29.247  1.00  0.00      BSYN  
ATOM    846    H GLU    96     -33.879 -84.679 -29.650  1.00  0.00      BSYN  
ATOM    847   CA GLU    96     -31.917 -85.580 -29.687  1.00  0.00      BSYN  
ATOM    848   CB GLU    96     -31.907 -85.630 -31.205  1.00  0.00      BSYN  
ATOM    849   CG GLU    96     -32.889 -86.740 -31.792  1.00  0.00      BSYN  
ATOM    850   CD GLU    96     -32.782 -86.847 -33.246  1.00  0.00      BSYN  
ATOM    851  OE1 GLU    96     -33.091 -85.890 -33.945  1.00  0.00      BSYN  
ATOM    852  OE2 GLU    96     -32.370 -87.952 -33.708  1.00  0.00      BSYN  
ATOM    853    C GLU    96     -31.003 -84.502 -29.085  1.00  0.00      BSYN  
ATOM    854    O GLU    96     -31.120 -83.305 -29.438  1.00  0.00      BSYN  
ATOM    855    N GLU    97     -30.152 -84.850 -28.054  1.00  0.00      BSYN  
ATOM    856    H GLU    97     -29.441 -84.230 -27.787  1.00  0.00      BSYN  
ATOM    857   CA GLU    97     -30.136 -86.148 -27.433  1.00  0.00      BSYN  
ATOM    858   CB GLU    97     -28.732 -86.755 -27.442  1.00  0.00      BSYN  
ATOM    859   CG GLU    97     -27.681 -86.063 -26.570  1.00  0.00      BSYN  
ATOM    860   CD GLU    97     -26.281 -86.389 -26.926  1.00  0.00      BSYN  
ATOM    861  OE1 GLU    97     -25.603 -87.164 -26.210  1.00  0.00      BSYN  
ATOM    862  OE2 GLU    97     -25.831 -86.075 -28.002  1.00  0.00      BSYN  
ATOM    863    C GLU    97     -30.645 -86.106 -25.985  1.00  0.00      BSYN  
ATOM    864    O GLU    97     -31.183 -85.109 -25.562  1.00  0.00      BSYN  
ATOM    865    N VAL    98     -30.479 -87.124 -25.169  1.00  0.00      BSYN  
ATOM    866    H VAL    98     -30.377 -88.036 -25.515  1.00  0.00      BSYN  
ATOM    867   CA VAL    98     -30.627 -87.053 -23.691  1.00  0.00      BSYN  
ATOM    868   CB VAL    98     -30.877 -88.448 -22.861  1.00  0.00      BSYN  
ATOM    869  CG1 VAL    98     -32.142 -89.056 -23.028  1.00  0.00      BSYN  
ATOM    870  CG2 VAL    98     -29.723 -89.373 -23.021  1.00  0.00      BSYN  
ATOM    871    C VAL    98     -29.522 -86.185 -23.131  1.00  0.00      BSYN  
ATOM    872    O VAL    98     -28.319 -86.375 -23.053  1.00  0.00      BSYN  
ATOM    873    N ALA    99     -29.966 -84.950 -22.805  1.00  0.00      BSYN  
ATOM    874    H ALA    99     -30.833 -84.608 -23.108  1.00  0.00      BSYN  
ATOM    875   CA ALA    99     -29.143 -83.931 -22.194  1.00  0.00      BSYN  
ATOM    876   CB ALA    99     -29.157 -82.769 -23.045  1.00  0.00      BSYN  
ATOM    877    C ALA    99     -29.499 -83.610 -20.838  1.00  0.00      BSYN  
ATOM    878    O ALA    99     -30.458 -82.801 -20.613  1.00  0.00      BSYN  
ATOM    879    N GLN   100     -28.839 -84.314 -19.952  1.00  0.00      BSYN  
ATOM    880    H GLN   100     -28.480 -85.180 -20.237  1.00  0.00      BSYN  
ATOM    881   CA GLN   100     -28.911 -83.945 -18.520  1.00  0.00      BSYN  
ATOM    882   CB GLN   100     -29.484 -85.169 -17.866  1.00  0.00      BSYN  
ATOM    883   CG GLN   100     -29.776 -84.946 -16.291  1.00  0.00      BSYN  
ATOM    884   CD GLN   100     -30.263 -86.197 -15.441  1.00  0.00      BSYN  
ATOM    885  OE1 GLN   100     -30.320 -87.319 -15.982  1.00  0.00      BSYN  
ATOM    886  NE2 GLN   100     -30.385 -86.120 -14.088  1.00  0.00      BSYN  
ATOM    887 HE21 GLN   100     -30.014 -85.291 -13.720  1.00  0.00      BSYN  
ATOM    888 HE22 GLN   100     -30.743 -86.819 -13.501  1.00  0.00      BSYN  
ATOM    889    C GLN   100     -27.552 -83.747 -18.014  1.00  0.00      BSYN  
ATOM    890    O GLN   100     -26.527 -84.454 -18.356  1.00  0.00      BSYN  
ATOM    891    N GLU   101     -27.419 -82.589 -17.327  1.00  0.00      BSYN  
ATOM    892    H GLU   101     -28.146 -81.942 -17.215  1.00  0.00      BSYN  
ATOM    893   CA GLU   101     -26.207 -82.306 -16.556  1.00  0.00      BSYN  
ATOM    894   CB GLU   101     -26.082 -80.878 -16.302  1.00  0.00      BSYN  
ATOM    895   CG GLU   101     -26.323 -79.924 -17.421  1.00  0.00      BSYN  
ATOM    896   CD GLU   101     -25.884 -78.468 -17.074  1.00  0.00      BSYN  
ATOM    897  OE1 GLU   101     -24.745 -78.057 -17.142  1.00  0.00      BSYN  
ATOM    898  OE2 GLU   101     -26.811 -77.702 -16.672  1.00  0.00      BSYN  
ATOM    899    C GLU   101     -26.491 -82.843 -15.158  1.00  0.00      BSYN  
ATOM    900    O GLU   101     -27.621 -82.836 -14.630  1.00  0.00      BSYN  
ATOM    901    N ALA   102     -25.463 -83.450 -14.539  1.00  0.00      BSYN  
ATOM    902    H ALA   102     -24.683 -83.543 -15.125  1.00  0.00      BSYN  
ATOM    903   CA ALA   102     -25.370 -83.649 -13.129  1.00  0.00      BSYN  
ATOM    904   CB ALA   102     -24.647 -84.932 -12.997  1.00  0.00      BSYN  
ATOM    905    C ALA   102     -24.857 -82.546 -12.255  1.00  0.00      BSYN  
ATOM    906    O ALA   102     -23.925 -81.865 -12.622  1.00  0.00      BSYN  
ATOM    907    N ALA   103     -25.511 -82.313 -11.096  1.00  0.00      BSYN  
ATOM    908    H ALA   103     -26.172 -82.999 -10.866  1.00  0.00      BSYN  
ATOM    909   CA ALA   103     -25.263 -81.154 -10.177  1.00  0.00      BSYN  
ATOM    910   CB ALA   103     -26.401 -81.182  -9.138  1.00  0.00      BSYN  
ATOM    911    C ALA   103     -23.911 -80.952  -9.534  1.00  0.00      BSYN  
ATOM    912    O ALA   103     -23.614 -79.784  -9.183  1.00  0.00      BSYN  
ATOM    913    N GLU   104     -23.041 -81.972  -9.215  1.00  0.00      BSYN  
ATOM    914    H GLU   104     -23.173 -82.870  -9.585  1.00  0.00      BSYN  
ATOM    915   CA GLU   104     -21.745 -81.819  -8.612  1.00  0.00      BSYN  
ATOM    916   CB GLU   104     -21.363 -83.047  -7.822  1.00  0.00      BSYN  
ATOM    917   CG GLU   104     -22.111 -83.479  -6.501  1.00  0.00      BSYN  
ATOM    918   CD GLU   104     -21.835 -82.525  -5.414  1.00  0.00      BSYN  
ATOM    919  OE1 GLU   104     -21.005 -82.888  -4.608  1.00  0.00      BSYN  
ATOM    920  OE2 GLU   104     -22.447 -81.473  -5.232  1.00  0.00      BSYN  
ATOM    921    C GLU   104     -20.686 -81.392  -9.580  1.00  0.00      BSYN  
ATOM    922    O GLU   104     -20.085 -82.189 -10.332  1.00  0.00      BSYN  
ATOM    923    N GLU   105     -20.409 -80.094  -9.529  1.00  0.00      BSYN  
ATOM    924    H GLU   105     -20.794 -79.602  -8.774  1.00  0.00      BSYN  
ATOM    925   CA GLU   105     -19.633 -79.474 -10.603  1.00  0.00      BSYN  
ATOM    926   CB GLU   105     -20.154 -78.176 -10.577  1.00  0.00      BSYN  
ATOM    927   CG GLU   105     -21.603 -77.912 -11.049  1.00  0.00      BSYN  
ATOM    928   CD GLU   105     -22.275 -76.786 -10.259  1.00  0.00      BSYN  
ATOM    929  OE1 GLU   105     -23.483 -76.710 -10.467  1.00  0.00      BSYN  
ATOM    930  OE2 GLU   105     -21.690 -76.059  -9.457  1.00  0.00      BSYN  
ATOM    931    C GLU   105     -18.128 -79.690 -10.572  1.00  0.00      BSYN  
ATOM    932    O GLU   105     -17.574 -79.265  -9.559  1.00  0.00      BSYN  
ATOM    933    N PRO   106     -17.608 -80.230 -11.657  1.00  0.00      BSYN  
ATOM    934   CD PRO   106     -18.286 -81.038 -12.658  1.00  0.00      BSYN  
ATOM    935   CA PRO   106     -16.133 -80.274 -11.832  1.00  0.00      BSYN  
ATOM    936   CB PRO   106     -15.999 -81.206 -13.059  1.00  0.00      BSYN  
ATOM    937   CG PRO   106     -17.187 -82.024 -12.870  1.00  0.00      BSYN  
ATOM    938    C PRO   106     -15.334 -78.892 -12.010  1.00  0.00      BSYN  
ATOM    939    O PRO   106     -15.142 -78.500 -13.142  1.00  0.00      BSYN  
ATOM    940    N LEU   107     -15.043 -78.245 -10.885  1.00  0.00      BSYN  
ATOM    941    H LEU   107     -15.436 -78.491 -10.022  1.00  0.00      BSYN  
ATOM    942   CA LEU   107     -14.473 -76.940 -11.039  1.00  0.00      BSYN  
ATOM    943   CB LEU   107     -15.292 -76.025 -10.148  1.00  0.00      BSYN  
ATOM    944   CG LEU   107     -16.713 -75.697 -10.658  1.00  0.00      BSYN  
ATOM    945  CD1 LEU   107     -17.610 -75.797  -9.448  1.00  0.00      BSYN  
ATOM    946  CD2 LEU   107     -16.647 -74.550 -11.709  1.00  0.00      BSYN  
ATOM    947    C LEU   107     -12.960 -76.702 -10.763  1.00  0.00      BSYN  
ATOM    948    O LEU   107     -12.221 -75.780 -11.164  1.00  0.00      BSYN  
ATOM    949    N ILE   108     -12.435 -77.533  -9.858  1.00  0.00      BSYN  
ATOM    950    H ILE   108     -13.046 -78.137  -9.387  1.00  0.00      BSYN  
ATOM    951   CA ILE   108     -10.979 -77.354  -9.457  1.00  0.00      BSYN  
ATOM    952   CB ILE   108     -10.870 -78.259  -8.102  1.00  0.00      BSYN  
ATOM    953  CG2 ILE   108      -9.574 -79.049  -7.854  1.00  0.00      BSYN  
ATOM    954  CG1 ILE   108     -11.453 -77.464  -6.845  1.00  0.00      BSYN  
ATOM    955   CD ILE   108     -11.906 -78.379  -5.641  1.00  0.00      BSYN  
ATOM    956    C ILE   108      -9.966 -77.661 -10.490  1.00  0.00      BSYN  
ATOM    957    O ILE   108     -10.081 -78.640 -11.277  1.00  0.00      BSYN  
ATOM    958    N GLU   109      -9.028 -76.731 -10.520  1.00  0.00      BSYN  
ATOM    959    H GLU   109      -9.000 -75.987  -9.883  1.00  0.00      BSYN  
ATOM    960   CA GLU   109      -7.852 -76.856 -11.319  1.00  0.00      BSYN  
ATOM    961   CB GLU   109      -7.519 -75.485 -12.128  1.00  0.00      BSYN  
ATOM    962   CG GLU   109      -8.636 -75.039 -13.006  1.00  0.00      BSYN  
ATOM    963   CD GLU   109      -8.103 -74.100 -14.053  1.00  0.00      BSYN  
ATOM    964  OE1 GLU   109      -7.764 -74.487 -15.233  1.00  0.00      BSYN  
ATOM    965  OE2 GLU   109      -7.981 -72.872 -13.725  1.00  0.00      BSYN  
ATOM    966    C GLU   109      -6.589 -77.388 -10.819  1.00  0.00      BSYN  
ATOM    967    O GLU   109      -6.280 -77.180  -9.637  1.00  0.00      BSYN  
ATOM    968    N PRO   110      -5.640 -77.971 -11.667  1.00  0.00      BSYN  
ATOM    969   CD PRO   110      -5.759 -78.423 -13.060  1.00  0.00      BSYN  
ATOM    970   CA PRO   110      -4.295 -78.278 -11.144  1.00  0.00      BSYN  
ATOM    971   CB PRO   110      -3.640 -79.124 -12.220  1.00  0.00      BSYN  
ATOM    972   CG PRO   110      -4.295 -78.566 -13.558  1.00  0.00      BSYN  
ATOM    973    C PRO   110      -3.322 -77.184 -10.791  1.00  0.00      BSYN  
ATOM    974    O PRO   110      -2.246 -77.595 -10.283  1.00  0.00      BSYN  
ATOM    975    N LEU   111      -3.556 -75.909 -11.018  1.00  0.00      BSYN  
ATOM    976    H LEU   111      -4.377 -75.808 -11.544  1.00  0.00      BSYN  
ATOM    977   CA LEU   111      -2.810 -74.843 -10.467  1.00  0.00      BSYN  
ATOM    978   CB LEU   111      -1.403 -74.806 -11.297  1.00  0.00      BSYN  
ATOM    979   CG LEU   111      -1.129 -74.827 -12.823  1.00  0.00      BSYN  
ATOM    980  CD1 LEU   111       0.156 -74.054 -13.237  1.00  0.00      BSYN  
ATOM    981  CD2 LEU   111      -1.037 -76.250 -13.315  1.00  0.00      BSYN  
ATOM    982    C LEU   111      -3.806 -73.696 -10.733  1.00  0.00      BSYN  
ATOM    983    O LEU   111      -4.799 -73.774 -11.408  1.00  0.00      BSYN  
ATOM    984    N MET   112      -3.586 -72.618 -10.057  1.00  0.00      BSYN  
ATOM    985    H MET   112      -2.944 -72.746  -9.328  1.00  0.00      BSYN  
ATOM    986   CA MET   112      -4.421 -71.412 -10.237  1.00  0.00      BSYN  
ATOM    987   CB MET   112      -4.411 -70.862  -8.817  1.00  0.00      BSYN  
ATOM    988   CG MET   112      -5.285 -69.751  -8.356  1.00  0.00      BSYN  
ATOM    989   SD MET   112      -7.081 -69.976  -8.559  1.00  0.00      BSYN  
ATOM    990   CE MET   112      -7.756 -70.007  -6.920  1.00  0.00      BSYN  
ATOM    991    C MET   112      -4.161 -70.399 -11.385  1.00  0.00      BSYN  
ATOM    992    O MET   112      -2.997 -70.169 -11.598  1.00  0.00      BSYN  
ATOM    993    N GLU   113      -5.237 -69.979 -11.986  1.00  0.00      BSYN  
ATOM    994    H GLU   113      -6.068 -70.488 -11.876  1.00  0.00      BSYN  
ATOM    995   CA GLU   113      -5.109 -68.977 -12.925  1.00  0.00      BSYN  
ATOM    996   CB GLU   113      -5.762 -69.449 -14.312  1.00  0.00      BSYN  
ATOM    997   CG GLU   113      -5.589 -68.467 -15.497  1.00  0.00      BSYN  
ATOM    998   CD GLU   113      -4.139 -68.038 -15.814  1.00  0.00      BSYN  
ATOM    999  OE1 GLU   113      -3.749 -66.920 -15.515  1.00  0.00      BSYN  
ATOM   1000  OE2 GLU   113      -3.378 -68.983 -16.256  1.00  0.00      BSYN  
ATOM   1001    C GLU   113      -5.815 -67.707 -12.267  1.00  0.00      BSYN  
ATOM   1002    O GLU   113      -6.912 -67.863 -11.790  1.00  0.00      BSYN  
ATOM   1003    N PRO   114      -5.061 -66.594 -12.079  1.00  0.00      BSYN  
ATOM   1004   CD PRO   114      -3.581 -66.658 -11.719  1.00  0.00      BSYN  
ATOM   1005   CA PRO   114      -5.641 -65.272 -11.623  1.00  0.00      BSYN  
ATOM   1006   CB PRO   114      -4.562 -64.673 -10.776  1.00  0.00      BSYN  
ATOM   1007   CG PRO   114      -3.235 -65.307 -11.228  1.00  0.00      BSYN  
ATOM   1008    C PRO   114      -6.079 -64.352 -12.729  1.00  0.00      BSYN  
ATOM   1009    O PRO   114      -7.216 -64.050 -12.862  1.00  0.00      BSYN  
ATOM   1010    N GLU   115      -5.067 -63.943 -13.455  1.00  0.00      BSYN  
ATOM   1011    H GLU   115      -4.199 -64.389 -13.543  1.00  0.00      BSYN  
ATOM   1012   CA GLU   115      -5.286 -62.914 -14.480  1.00  0.00      BSYN  
ATOM   1013   CB GLU   115      -4.247 -61.792 -14.503  1.00  0.00      BSYN  
ATOM   1014   CG GLU   115      -2.810 -62.216 -15.034  1.00  0.00      BSYN  
ATOM   1015   CD GLU   115      -1.942 -61.012 -15.390  1.00  0.00      BSYN  
ATOM   1016  OE1 GLU   115      -1.930 -60.135 -14.512  1.00  0.00      BSYN  
ATOM   1017  OE2 GLU   115      -1.356 -60.945 -16.469  1.00  0.00      BSYN  
ATOM   1018    C GLU   115      -5.636 -63.541 -15.806  1.00  0.00      BSYN  
ATOM   1019    O GLU   115      -5.224 -64.737 -16.030  1.00  0.00      BSYN  
ATOM   1020    N GLY   116      -6.351 -62.690 -16.496  1.00  0.00      BSYN  
ATOM   1021    H GLY   116      -6.828 -61.928 -16.105  1.00  0.00      BSYN  
ATOM   1022   CA GLY   116      -6.780 -63.119 -17.780  1.00  0.00      BSYN  
ATOM   1023    C GLY   116      -6.906 -61.921 -18.577  1.00  0.00      BSYN  
ATOM   1024    O GLY   116      -7.474 -60.969 -18.041  1.00  0.00      BSYN  
ATOM   1025    N GLU   117      -6.491 -61.852 -19.795  1.00  0.00      BSYN  
ATOM   1026    H GLU   117      -5.893 -62.584 -20.052  1.00  0.00      BSYN  
ATOM   1027   CA GLU   117      -6.579 -60.553 -20.457  1.00  0.00      BSYN  
ATOM   1028   CB GLU   117      -5.289 -60.051 -21.046  1.00  0.00      BSYN  
ATOM   1029   CG GLU   117      -4.526 -61.101 -21.820  1.00  0.00      BSYN  
ATOM   1030   CD GLU   117      -3.254 -60.569 -22.442  1.00  0.00      BSYN  
ATOM   1031  OE1 GLU   117      -2.324 -61.292 -22.272  1.00  0.00      BSYN  
ATOM   1032  OE2 GLU   117      -3.213 -59.601 -23.162  1.00  0.00      BSYN  
ATOM   1033    C GLU   117      -7.843 -60.385 -21.342  1.00  0.00      BSYN  
ATOM   1034    O GLU   117      -7.896 -60.698 -22.519  1.00  0.00      BSYN  
ATOM   1035    N SER   118      -8.767 -59.743 -20.642  1.00  0.00      BSYN  
ATOM   1036    H SER   118      -8.826 -59.581 -19.677  1.00  0.00      BSYN  
ATOM   1037   CA SER   118     -10.104 -59.482 -21.216  1.00  0.00      BSYN  
ATOM   1038   CB SER   118     -11.007 -59.158 -20.028  1.00  0.00      BSYN  
ATOM   1039   OG SER   118     -11.250 -60.417 -19.423  1.00  0.00      BSYN  
ATOM   1040   HG SER   118     -10.729 -60.374 -18.617  1.00  0.00      BSYN  
ATOM   1041    C SER   118     -10.178 -58.300 -22.142  1.00  0.00      BSYN  
ATOM   1042    O SER   118      -9.332 -57.401 -22.147  1.00  0.00      BSYN  
ATOM   1043    N TYR   119     -11.177 -58.314 -22.957  1.00  0.00      BSYN  
ATOM   1044    H TYR   119     -11.934 -58.922 -22.828  1.00  0.00      BSYN  
ATOM   1045   CA TYR   119     -11.296 -57.331 -24.028  1.00  0.00      BSYN  
ATOM   1046   CB TYR   119     -11.848 -58.007 -25.269  1.00  0.00      BSYN  
ATOM   1047   CG TYR   119     -11.105 -59.222 -25.861  1.00  0.00      BSYN  
ATOM   1048  CD1 TYR   119     -11.543 -60.489 -25.574  1.00  0.00      BSYN  
ATOM   1049  CE1 TYR   119     -10.863 -61.596 -26.064  1.00  0.00      BSYN  
ATOM   1050  CD2 TYR   119     -10.015 -59.011 -26.646  1.00  0.00      BSYN  
ATOM   1051  CE2 TYR   119      -9.298 -60.076 -27.167  1.00  0.00      BSYN  
ATOM   1052   CZ TYR   119      -9.755 -61.325 -26.884  1.00  0.00      BSYN  
ATOM   1053   OH TYR   119      -8.901 -62.311 -27.412  1.00  0.00      BSYN  
ATOM   1054   HH TYR   119      -8.130 -61.852 -27.755  1.00  0.00      BSYN  
ATOM   1055    C TYR   119     -12.125 -56.067 -23.641  1.00  0.00      BSYN  
ATOM   1056    O TYR   119     -13.347 -55.916 -23.750  1.00  0.00      BSYN  
ATOM   1057    N GLU   120     -11.604 -54.967 -23.241  1.00  0.00      BSYN  
ATOM   1058    H GLU   120     -12.176 -54.227 -22.948  1.00  0.00      BSYN  
ATOM   1059   CA GLU   120     -10.162 -54.577 -23.344  1.00  0.00      BSYN  
ATOM   1060   CB GLU   120      -9.882 -53.269 -24.229  1.00  0.00      BSYN  
ATOM   1061   CG GLU   120     -11.083 -52.551 -24.936  1.00  0.00      BSYN  
ATOM   1062   CD GLU   120     -11.617 -51.216 -24.338  1.00  0.00      BSYN  
ATOM   1063  OE1 GLU   120     -11.956 -51.149 -23.185  1.00  0.00      BSYN  
ATOM   1064  OE2 GLU   120     -11.853 -50.261 -25.100  1.00  0.00      BSYN  
ATOM   1065    C GLU   120      -9.470 -54.179 -22.072  1.00  0.00      BSYN  
ATOM   1066    O GLU   120     -10.198 -53.754 -21.173  1.00  0.00      BSYN  
ATOM   1067    N ASP   121      -8.095 -54.395 -21.899  1.00  0.00      BSYN  
ATOM   1068    H ASP   121      -7.607 -54.933 -22.557  1.00  0.00      BSYN  
ATOM   1069   CA ASP   121      -7.420 -53.732 -20.861  1.00  0.00      BSYN  
ATOM   1070   CB ASP   121      -6.377 -54.661 -20.194  1.00  0.00      BSYN  
ATOM   1071   CG ASP   121      -5.189 -54.145 -19.423  1.00  0.00      BSYN  
ATOM   1072  OD1 ASP   121      -4.124 -54.671 -19.614  1.00  0.00      BSYN  
ATOM   1073  OD2 ASP   121      -5.480 -53.223 -18.645  1.00  0.00      BSYN  
ATOM   1074    C ASP   121      -6.877 -52.339 -21.278  1.00  0.00      BSYN  
ATOM   1075    O ASP   121      -6.036 -52.225 -22.185  1.00  0.00      BSYN  
ATOM   1076    N PRO   122      -7.358 -51.219 -20.690  1.00  0.00      BSYN  
ATOM   1077   CD PRO   122      -8.169 -51.256 -19.460  1.00  0.00      BSYN  
ATOM   1078   CA PRO   122      -7.185 -49.829 -21.116  1.00  0.00      BSYN  
ATOM   1079   CB PRO   122      -8.144 -49.067 -20.232  1.00  0.00      BSYN  
ATOM   1080   CG PRO   122      -9.162 -50.128 -19.690  1.00  0.00      BSYN  
ATOM   1081    C PRO   122      -5.717 -49.257 -21.089  1.00  0.00      BSYN  
ATOM   1082    O PRO   122      -5.057 -49.350 -20.062  1.00  0.00      BSYN  
ATOM   1083    N PRO   123      -5.224 -48.755 -22.228  1.00  0.00      BSYN  
ATOM   1084   CD PRO   123      -5.715 -49.099 -23.597  1.00  0.00      BSYN  
ATOM   1085   CA PRO   123      -3.852 -48.228 -22.343  1.00  0.00      BSYN  
ATOM   1086   CB PRO   123      -3.508 -48.438 -23.785  1.00  0.00      BSYN  
ATOM   1087   CG PRO   123      -4.435 -49.453 -24.292  1.00  0.00      BSYN  
ATOM   1088    C PRO   123      -3.450 -46.834 -21.872  1.00  0.00      BSYN  
ATOM   1089    O PRO   123      -3.338 -45.878 -22.659  1.00  0.00      BSYN  
ATOM   1090    N GLN   124      -3.285 -46.718 -20.510  1.00  0.00      BSYN  
ATOM   1091    H GLN   124      -3.799 -47.394 -20.021  1.00  0.00      BSYN  
ATOM   1092   CA GLN   124      -2.772 -45.542 -19.913  1.00  0.00      BSYN  
ATOM   1093   CB GLN   124      -3.048 -45.846 -18.408  1.00  0.00      BSYN  
ATOM   1094   CG GLN   124      -4.432 -45.967 -17.808  1.00  0.00      BSYN  
ATOM   1095   CD GLN   124      -4.597 -46.832 -16.564  1.00  0.00      BSYN  
ATOM   1096  OE1 GLN   124      -4.607 -47.981 -16.750  1.00  0.00      BSYN  
ATOM   1097  NE2 GLN   124      -5.015 -46.411 -15.451  1.00  0.00      BSYN  
ATOM   1098 HE21 GLN   124      -5.451 -45.534 -15.402  1.00  0.00      BSYN  
ATOM   1099 HE22 GLN   124      -4.850 -46.956 -14.654  1.00  0.00      BSYN  
ATOM   1100    C GLN   124      -1.256 -45.374 -20.229  1.00  0.00      BSYN  
ATOM   1101    O GLN   124      -0.340 -46.196 -19.983  1.00  0.00      BSYN  
ATOM   1102    N GLU   125      -0.979 -44.363 -21.124  1.00  0.00      BSYN  
ATOM   1103    H GLU   125      -1.535 -43.614 -21.424  1.00  0.00      BSYN  
ATOM   1104   CA GLU   125       0.348 -44.150 -21.752  1.00  0.00      BSYN  
ATOM   1105   CB GLU   125       0.128 -43.909 -23.223  1.00  0.00      BSYN  
ATOM   1106   CG GLU   125       0.676 -44.955 -24.278  1.00  0.00      BSYN  
ATOM   1107   CD GLU   125       0.347 -44.686 -25.746  1.00  0.00      BSYN  
ATOM   1108  OE1 GLU   125       0.941 -45.408 -26.592  1.00  0.00      BSYN  
ATOM   1109  OE2 GLU   125      -0.535 -43.861 -25.986  1.00  0.00      BSYN  
ATOM   1110    C GLU   125       1.061 -42.888 -21.223  1.00  0.00      BSYN  
ATOM   1111    O GLU   125       2.253 -42.794 -21.064  1.00  0.00      BSYN  
ATOM   1112    N GLU   126       0.447 -41.777 -20.968  1.00  0.00      BSYN  
ATOM   1113    H GLU   126      -0.531 -41.821 -20.987  1.00  0.00      BSYN  
ATOM   1114   CA GLU   126       1.114 -40.424 -21.025  1.00  0.00      BSYN  
ATOM   1115   CB GLU   126       0.062 -39.450 -21.724  1.00  0.00      BSYN  
ATOM   1116   CG GLU   126       0.073 -39.698 -23.292  1.00  0.00      BSYN  
ATOM   1117   CD GLU   126      -1.058 -38.842 -23.902  1.00  0.00      BSYN  
ATOM   1118  OE1 GLU   126      -2.295 -39.097 -23.740  1.00  0.00      BSYN  
ATOM   1119  OE2 GLU   126      -0.733 -37.849 -24.586  1.00  0.00      BSYN  
ATOM   1120    C GLU   126       1.473 -39.862 -19.622  1.00  0.00      BSYN  
ATOM   1121    O GLU   126       0.546 -39.621 -18.853  1.00  0.00      BSYN  
ATOM   1122    N TYR   127       2.836 -39.719 -19.416  1.00  0.00      BSYN  
ATOM   1123    H TYR   127       3.552 -39.889 -20.062  1.00  0.00      BSYN  
ATOM   1124   CA TYR   127       3.197 -39.201 -18.143  1.00  0.00      BSYN  
ATOM   1125   CB TYR   127       4.668 -39.527 -17.854  1.00  0.00      BSYN  
ATOM   1126   CG TYR   127       4.878 -41.006 -17.472  1.00  0.00      BSYN  
ATOM   1127  CD1 TYR   127       6.121 -41.573 -17.544  1.00  0.00      BSYN  
ATOM   1128  CE1 TYR   127       6.350 -42.883 -17.150  1.00  0.00      BSYN  
ATOM   1129  CD2 TYR   127       3.786 -41.802 -17.105  1.00  0.00      BSYN  
ATOM   1130  CE2 TYR   127       3.922 -43.146 -16.802  1.00  0.00      BSYN  
ATOM   1131   CZ TYR   127       5.174 -43.661 -16.807  1.00  0.00      BSYN  
ATOM   1132   OH TYR   127       5.377 -44.941 -16.465  1.00  0.00      BSYN  
ATOM   1133   HH TYR   127       4.485 -45.256 -16.300  1.00  0.00      BSYN  
ATOM   1134    C TYR   127       2.906 -37.725 -18.162  1.00  0.00      BSYN  
ATOM   1135    O TYR   127       3.334 -36.973 -19.013  1.00  0.00      BSYN  
ATOM   1136    N GLN   128       2.181 -37.091 -17.342  1.00  0.00      BSYN  
ATOM   1137    H GLN   128       2.003 -36.163 -17.603  1.00  0.00      BSYN  
ATOM   1138   CA GLN   128       1.310 -37.749 -16.385  1.00  0.00      BSYN  
ATOM   1139   CB GLN   128       1.877 -37.140 -15.004  1.00  0.00      BSYN  
ATOM   1140   CG GLN   128       1.364 -35.637 -14.804  1.00  0.00      BSYN  
ATOM   1141   CD GLN   128       1.949 -34.985 -13.517  1.00  0.00      BSYN  
ATOM   1142  OE1 GLN   128       3.039 -34.558 -13.544  1.00  0.00      BSYN  
ATOM   1143  NE2 GLN   128       1.133 -34.857 -12.517  1.00  0.00      BSYN  
ATOM   1144 HE21 GLN   128       1.447 -34.479 -11.669  1.00  0.00      BSYN  
ATOM   1145 HE22 GLN   128       0.160 -34.971 -12.532  1.00  0.00      BSYN  
ATOM   1146    C GLN   128      -0.227 -37.466 -16.453  1.00  0.00      BSYN  
ATOM   1147    O GLN   128      -1.033 -38.014 -15.567  1.00  0.00      BSYN  
ATOM   1148    N GLU   129      -0.753 -36.696 -17.342  1.00  0.00      BSYN  
ATOM   1149    H GLU   129      -0.349 -36.559 -18.224  1.00  0.00      BSYN  
ATOM   1150   CA GLU   129      -2.123 -36.337 -17.293  1.00  0.00      BSYN  
ATOM   1151   CB GLU   129      -2.357 -35.022 -18.104  1.00  0.00      BSYN  
ATOM   1152   CG GLU   129      -1.200 -34.088 -18.204  1.00  0.00      BSYN  
ATOM   1153   CD GLU   129      -1.149 -32.957 -17.137  1.00  0.00      BSYN  
ATOM   1154  OE1 GLU   129      -1.162 -31.741 -17.569  1.00  0.00      BSYN  
ATOM   1155  OE2 GLU   129      -1.149 -33.272 -15.940  1.00  0.00      BSYN  
ATOM   1156    C GLU   129      -2.952 -37.467 -17.927  1.00  0.00      BSYN  
ATOM   1157    O GLU   129      -3.019 -37.786 -19.077  1.00  0.00      BSYN  
ATOM   1158    N TYR   130      -3.591 -38.254 -17.048  1.00  0.00      BSYN  
ATOM   1159    H TYR   130      -3.277 -38.283 -16.120  1.00  0.00      BSYN  
ATOM   1160   CA TYR   130      -4.623 -39.264 -17.347  1.00  0.00      BSYN  
ATOM   1161   CB TYR   130      -4.030 -40.674 -18.002  1.00  0.00      BSYN  
ATOM   1162   CG TYR   130      -3.007 -41.349 -17.063  1.00  0.00      BSYN  
ATOM   1163  CD1 TYR   130      -3.447 -42.353 -16.366  1.00  0.00      BSYN  
ATOM   1164  CE1 TYR   130      -2.782 -42.964 -15.369  1.00  0.00      BSYN  
ATOM   1165  CD2 TYR   130      -1.706 -40.892 -16.866  1.00  0.00      BSYN  
ATOM   1166  CE2 TYR   130      -0.962 -41.598 -15.947  1.00  0.00      BSYN  
ATOM   1167   CZ TYR   130      -1.492 -42.563 -15.193  1.00  0.00      BSYN  
ATOM   1168   OH TYR   130      -0.753 -43.062 -14.171  1.00  0.00      BSYN  
ATOM   1169   HH TYR   130      -1.320 -43.422 -13.486  1.00  0.00      BSYN  
ATOM   1170    C TYR   130      -5.871 -39.637 -16.611  1.00  0.00      BSYN  
ATOM   1171    O TYR   130      -6.853 -40.180 -17.058  1.00  0.00      BSYN  
ATOM   1172    N GLU   131      -5.633 -39.281 -15.374  1.00  0.00      BSYN  
ATOM   1173    H GLU   131      -4.756 -38.846 -15.329  1.00  0.00      BSYN  
ATOM   1174   CA GLU   131      -6.493 -39.487 -14.139  1.00  0.00      BSYN  
ATOM   1175   CB GLU   131      -6.606 -38.234 -13.238  1.00  0.00      BSYN  
ATOM   1176   CG GLU   131      -6.777 -38.401 -11.781  1.00  0.00      BSYN  
ATOM   1177   CD GLU   131      -6.771 -37.038 -11.072  1.00  0.00      BSYN  
ATOM   1178  OE1 GLU   131      -5.665 -36.518 -11.117  1.00  0.00      BSYN  
ATOM   1179  OE2 GLU   131      -7.832 -36.561 -10.530  1.00  0.00      BSYN  
ATOM   1180    C GLU   131      -7.877 -40.081 -14.340  1.00  0.00      BSYN  
ATOM   1181    O GLU   131      -8.750 -39.397 -14.919  1.00  0.00      BSYN  
ATOM   1182    N PRO   132      -8.180 -41.315 -13.850  1.00  0.00      BSYN  
ATOM   1183   CD PRO   132      -7.246 -42.485 -13.834  1.00  0.00      BSYN  
ATOM   1184   CA PRO   132      -9.513 -41.936 -13.743  1.00  0.00      BSYN  
ATOM   1185   CB PRO   132      -9.373 -43.351 -13.964  1.00  0.00      BSYN  
ATOM   1186   CG PRO   132      -8.114 -43.722 -13.396  1.00  0.00      BSYN  
ATOM   1187    C PRO   132     -10.161 -41.664 -12.317  1.00  0.00      BSYN  
ATOM   1188    O PRO   132      -9.553 -41.036 -11.462  1.00  0.00      BSYN  
ATOM   1189    N GLU   133     -11.450 -42.166 -12.198  1.00  0.00      BSYN  
ATOM   1190    H GLU   133     -11.904 -42.251 -13.062  1.00  0.00      BSYN  
ATOM   1191   CA GLU   133     -12.161 -42.371 -10.972  1.00  0.00      BSYN  
ATOM   1192   CB GLU   133     -13.083 -41.204 -10.468  1.00  0.00      BSYN  
ATOM   1193   CG GLU   133     -13.827 -41.456  -9.146  1.00  0.00      BSYN  
ATOM   1194   CD GLU   133     -14.533 -40.149  -8.722  1.00  0.00      BSYN  
ATOM   1195  OE1 GLU   133     -15.484 -39.623  -9.417  1.00  0.00      BSYN  
ATOM   1196  OE2 GLU   133     -14.254 -39.683  -7.698  1.00  0.00      BSYN  
ATOM   1197    C GLU   133     -12.994 -43.698 -10.844  1.00  0.00      BSYN  
ATOM   1198    O GLU   133     -13.662 -44.176 -11.769  1.00  0.00      BSYN  
ATOM   1199    N ALA   134     -12.889 -44.461  -9.659  1.00  0.00      BSYN  
ATOM   1200    H ALA   134     -12.279 -44.249  -8.921  1.00  0.00      BSYN  
ATOM   1201   CA ALA   134     -13.661 -45.691  -9.285  1.00  0.00      BSYN  
ATOM   1202   CB ALA   134     -12.975 -46.799 -10.040  1.00  0.00      BSYN  
ATOM   1203    C ALA   134     -13.492 -46.020  -7.799  1.00  0.00      BSYN  
ATOM   1204  OT1 ALA   134     -12.435 -46.215  -7.247  1.00  0.00      BSYN  
ATOM   1205  OT2 ALA   134     -14.576 -46.113  -7.235  1.00  0.00      BSYN  
END
