# Supplementary material for: Data set of intrinsically disordered proteins analysed at a local protein conformation level
Source: Data Brief. 2020 Mar 5;29:105383. doi: 10.1016/j.dib.2020.105383 (PMC7078294; doi:10.1016/j.dib.2020.105383)
Supplement: Supplementary file 1 [file mmc1.zip › the data/1-DATA/PED1AAD-pdb/1AAD-194.pdb]

CRYST1    1.000    1.000    1.000  90.00  90.00  90.00 P 1           1
ATOM      1  HT1 MET     1      20.762 -91.599 -38.304  1.00  0.00      BSYN  
ATOM      2  HT2 MET     1      19.949 -91.853 -39.782  1.00  0.00      BSYN  
ATOM      3    N MET     1      19.945 -92.052 -38.761  1.00  0.00      BSYN  
ATOM      4  HT3 MET     1      20.148 -93.068 -38.674  1.00  0.00      BSYN  
ATOM      5   CA MET     1      18.764 -91.585 -38.190  1.00  0.00      BSYN  
ATOM      6   CB MET     1      18.568 -90.085 -38.309  1.00  0.00      BSYN  
ATOM      7   CG MET     1      17.530 -89.381 -37.422  1.00  0.00      BSYN  
ATOM      8   SD MET     1      18.090 -89.542 -35.730  1.00  0.00      BSYN  
ATOM      9   CE MET     1      19.158 -88.220 -35.649  1.00  0.00      BSYN  
ATOM     10    C MET     1      17.527 -92.260 -38.694  1.00  0.00      BSYN  
ATOM     11    O MET     1      17.095 -92.314 -39.835  1.00  0.00      BSYN  
ATOM     12    N ASP     2      17.061 -92.911 -37.655  1.00  0.00      BSYN  
ATOM     13    H ASP     2      17.374 -92.535 -36.806  1.00  0.00      BSYN  
ATOM     14   CA ASP     2      15.918 -93.716 -37.605  1.00  0.00      BSYN  
ATOM     15   CB ASP     2      16.051 -94.791 -36.445  1.00  0.00      BSYN  
ATOM     16   CG ASP     2      15.070 -95.988 -36.461  1.00  0.00      BSYN  
ATOM     17  OD1 ASP     2      13.986 -95.934 -37.051  1.00  0.00      BSYN  
ATOM     18  OD2 ASP     2      15.537 -97.051 -35.849  1.00  0.00      BSYN  
ATOM     19    C ASP     2      14.659 -92.924 -37.281  1.00  0.00      BSYN  
ATOM     20    O ASP     2      14.219 -92.885 -36.196  1.00  0.00      BSYN  
ATOM     21    N VAL     3      14.122 -92.294 -38.385  1.00  0.00      BSYN  
ATOM     22    H VAL     3      14.562 -92.187 -39.255  1.00  0.00      BSYN  
ATOM     23   CA VAL     3      12.838 -91.617 -38.352  1.00  0.00      BSYN  
ATOM     24   CB VAL     3      12.799 -90.260 -39.109  1.00  0.00      BSYN  
ATOM     25  CG1 VAL     3      13.640 -89.249 -38.486  1.00  0.00      BSYN  
ATOM     26  CG2 VAL     3      12.979 -90.629 -40.614  1.00  0.00      BSYN  
ATOM     27    C VAL     3      11.622 -92.486 -38.617  1.00  0.00      BSYN  
ATOM     28    O VAL     3      10.501 -91.991 -38.865  1.00  0.00      BSYN  
ATOM     29    N PHE     4      11.901 -93.800 -38.830  1.00  0.00      BSYN  
ATOM     30    H PHE     4      12.830 -94.081 -38.968  1.00  0.00      BSYN  
ATOM     31   CA PHE     4      10.779 -94.718 -38.818  1.00  0.00      BSYN  
ATOM     32   CB PHE     4      11.226 -96.008 -39.455  1.00  0.00      BSYN  
ATOM     33   CG PHE     4      11.398 -95.851 -40.968  1.00  0.00      BSYN  
ATOM     34  CD1 PHE     4      12.559 -95.308 -41.431  1.00  0.00      BSYN  
ATOM     35  CD2 PHE     4      10.400 -96.171 -41.813  1.00  0.00      BSYN  
ATOM     36  CE1 PHE     4      12.828 -95.148 -42.846  1.00  0.00      BSYN  
ATOM     37  CE2 PHE     4      10.633 -96.056 -43.147  1.00  0.00      BSYN  
ATOM     38   CZ PHE     4      11.804 -95.639 -43.657  1.00  0.00      BSYN  
ATOM     39    C PHE     4      10.259 -94.906 -37.398  1.00  0.00      BSYN  
ATOM     40    O PHE     4       9.097 -94.848 -37.081  1.00  0.00      BSYN  
ATOM     41    N MET     5      11.215 -95.064 -36.455  1.00  0.00      BSYN  
ATOM     42    H MET     5      12.185 -95.063 -36.590  1.00  0.00      BSYN  
ATOM     43   CA MET     5      10.871 -95.274 -34.999  1.00  0.00      BSYN  
ATOM     44   CB MET     5      11.866 -96.184 -34.378  1.00  0.00      BSYN  
ATOM     45   CG MET     5      12.116 -97.557 -34.814  1.00  0.00      BSYN  
ATOM     46   SD MET     5      13.005 -98.299 -33.407  1.00  0.00      BSYN  
ATOM     47   CE MET     5      13.283 -99.927 -34.040  1.00  0.00      BSYN  
ATOM     48    C MET     5      10.968 -94.009 -34.126  1.00  0.00      BSYN  
ATOM     49    O MET     5      10.151 -93.755 -33.237  1.00  0.00      BSYN  
ATOM     50    N LYS     6      11.868 -93.115 -34.514  1.00  0.00      BSYN  
ATOM     51    H LYS     6      12.661 -93.264 -35.071  1.00  0.00      BSYN  
ATOM     52   CA LYS     6      11.998 -91.840 -33.801  1.00  0.00      BSYN  
ATOM     53   CB LYS     6      13.472 -91.542 -33.593  1.00  0.00      BSYN  
ATOM     54   CG LYS     6      13.746 -91.630 -32.129  1.00  0.00      BSYN  
ATOM     55   CD LYS     6      15.226 -91.000 -32.041  1.00  0.00      BSYN  
ATOM     56   CE LYS     6      16.471 -91.892 -32.788  1.00  0.00      BSYN  
ATOM     57   NZ LYS     6      16.666 -91.839 -34.217  1.00  0.00      BSYN  
ATOM     58  HZ1 LYS     6      17.629 -92.138 -34.471  1.00  0.00      BSYN  
ATOM     59  HZ2 LYS     6      15.767 -92.022 -34.707  1.00  0.00      BSYN  
ATOM     60  HZ3 LYS     6      16.748 -90.815 -34.380  1.00  0.00      BSYN  
ATOM     61    C LYS     6      11.413 -90.647 -34.569  1.00  0.00      BSYN  
ATOM     62    O LYS     6      11.939 -90.116 -35.588  1.00  0.00      BSYN  
ATOM     63    N GLY     7      10.168 -90.340 -34.217  1.00  0.00      BSYN  
ATOM     64    H GLY     7       9.595 -90.986 -33.753  1.00  0.00      BSYN  
ATOM     65   CA GLY     7       9.646 -89.010 -34.752  1.00  0.00      BSYN  
ATOM     66    C GLY     7       8.912 -88.059 -33.804  1.00  0.00      BSYN  
ATOM     67    O GLY     7       7.686 -88.107 -33.739  1.00  0.00      BSYN  
ATOM     68    N LEU     8       9.547 -87.172 -33.094  1.00  0.00      BSYN  
ATOM     69    H LEU     8       9.002 -86.499 -32.635  1.00  0.00      BSYN  
ATOM     70   CA LEU     8      10.998 -87.200 -33.006  1.00  0.00      BSYN  
ATOM     71   CB LEU     8      11.739 -86.293 -34.081  1.00  0.00      BSYN  
ATOM     72   CG LEU     8      11.229 -85.044 -34.707  1.00  0.00      BSYN  
ATOM     73  CD1 LEU     8      11.412 -84.033 -33.607  1.00  0.00      BSYN  
ATOM     74  CD2 LEU     8      11.982 -84.630 -35.890  1.00  0.00      BSYN  
ATOM     75    C LEU     8      11.496 -87.093 -31.553  1.00  0.00      BSYN  
ATOM     76    O LEU     8      12.197 -87.978 -30.946  1.00  0.00      BSYN  
ATOM     77    N SER     9      11.088 -86.051 -30.899  1.00  0.00      BSYN  
ATOM     78    H SER     9      10.508 -85.348 -31.259  1.00  0.00      BSYN  
ATOM     79   CA SER     9      11.541 -85.740 -29.468  1.00  0.00      BSYN  
ATOM     80   CB SER     9      11.506 -84.300 -29.291  1.00  0.00      BSYN  
ATOM     81   OG SER     9      12.000 -83.483 -30.285  1.00  0.00      BSYN  
ATOM     82   HG SER     9      11.676 -82.604 -30.076  1.00  0.00      BSYN  
ATOM     83    C SER     9      10.771 -86.450 -28.343  1.00  0.00      BSYN  
ATOM     84    O SER     9      10.254 -85.948 -27.332  1.00  0.00      BSYN  
ATOM     85    N MET    10      10.501 -87.720 -28.693  1.00  0.00      BSYN  
ATOM     86    H MET    10      10.777 -88.166 -29.521  1.00  0.00      BSYN  
ATOM     87   CA MET    10       9.626 -88.580 -27.938  1.00  0.00      BSYN  
ATOM     88   CB MET    10       8.389 -89.115 -28.880  1.00  0.00      BSYN  
ATOM     89   CG MET    10       7.397 -87.958 -29.157  1.00  0.00      BSYN  
ATOM     90   SD MET    10       6.878 -87.010 -27.767  1.00  0.00      BSYN  
ATOM     91   CE MET    10       6.012 -88.161 -26.823  1.00  0.00      BSYN  
ATOM     92    C MET    10      10.194 -89.549 -26.932  1.00  0.00      BSYN  
ATOM     93    O MET    10       9.752 -89.530 -25.794  1.00  0.00      BSYN  
ATOM     94    N ALA    11      11.119 -90.299 -27.375  1.00  0.00      BSYN  
ATOM     95    H ALA    11      11.006 -90.440 -28.338  1.00  0.00      BSYN  
ATOM     96   CA ALA    11      12.069 -91.100 -26.579  1.00  0.00      BSYN  
ATOM     97   CB ALA    11      12.840 -92.067 -27.429  1.00  0.00      BSYN  
ATOM     98    C ALA    11      13.207 -90.300 -25.930  1.00  0.00      BSYN  
ATOM     99    O ALA    11      13.724 -89.481 -26.696  1.00  0.00      BSYN  
ATOM    100    N LYS    12      13.507 -90.383 -24.629  1.00  0.00      BSYN  
ATOM    101    H LYS    12      12.822 -90.799 -24.065  1.00  0.00      BSYN  
ATOM    102   CA LYS    12      14.857 -89.972 -24.192  1.00  0.00      BSYN  
ATOM    103   CB LYS    12      14.618 -89.283 -22.852  1.00  0.00      BSYN  
ATOM    104   CG LYS    12      13.992 -87.879 -22.993  1.00  0.00      BSYN  
ATOM    105   CD LYS    12      14.872 -86.848 -23.664  1.00  0.00      BSYN  
ATOM    106   CE LYS    12      16.091 -86.404 -22.791  1.00  0.00      BSYN  
ATOM    107   NZ LYS    12      16.713 -85.151 -23.310  1.00  0.00      BSYN  
ATOM    108  HZ1 LYS    12      15.953 -84.462 -23.137  1.00  0.00      BSYN  
ATOM    109  HZ2 LYS    12      17.632 -84.947 -22.868  1.00  0.00      BSYN  
ATOM    110  HZ3 LYS    12      16.635 -85.334 -24.331  1.00  0.00      BSYN  
ATOM    111    C LYS    12      15.895 -91.119 -24.087  1.00  0.00      BSYN  
ATOM    112    O LYS    12      15.401 -92.230 -23.954  1.00  0.00      BSYN  
ATOM    113    N GLU    13      17.182 -91.000 -24.247  1.00  0.00      BSYN  
ATOM    114    H GLU    13      17.582 -90.118 -24.396  1.00  0.00      BSYN  
ATOM    115   CA GLU    13      18.076 -92.035 -23.757  1.00  0.00      BSYN  
ATOM    116   CB GLU    13      19.546 -91.539 -24.199  1.00  0.00      BSYN  
ATOM    117   CG GLU    13      19.788 -91.392 -25.642  1.00  0.00      BSYN  
ATOM    118   CD GLU    13      20.533 -90.121 -26.102  1.00  0.00      BSYN  
ATOM    119  OE1 GLU    13      19.945 -89.102 -25.930  1.00  0.00      BSYN  
ATOM    120  OE2 GLU    13      21.655 -90.191 -26.691  1.00  0.00      BSYN  
ATOM    121    C GLU    13      17.927 -92.596 -22.380  1.00  0.00      BSYN  
ATOM    122    O GLU    13      18.498 -92.115 -21.395  1.00  0.00      BSYN  
ATOM    123    N GLY    14      17.398 -93.790 -22.439  1.00  0.00      BSYN  
ATOM    124    H GLY    14      17.658 -94.408 -23.154  1.00  0.00      BSYN  
ATOM    125   CA GLY    14      17.035 -94.466 -21.105  1.00  0.00      BSYN  
ATOM    126    C GLY    14      16.199 -95.689 -21.410  1.00  0.00      BSYN  
ATOM    127    O GLY    14      16.303 -96.777 -20.936  1.00  0.00      BSYN  
ATOM    128    N VAL    15      15.145 -95.457 -22.102  1.00  0.00      BSYN  
ATOM    129    H VAL    15      15.084 -94.512 -22.356  1.00  0.00      BSYN  
ATOM    130   CA VAL    15      14.091 -96.404 -22.504  1.00  0.00      BSYN  
ATOM    131   CB VAL    15      12.681 -95.811 -22.801  1.00  0.00      BSYN  
ATOM    132  CG1 VAL    15      11.551 -96.772 -23.036  1.00  0.00      BSYN  
ATOM    133  CG2 VAL    15      12.241 -94.756 -21.793  1.00  0.00      BSYN  
ATOM    134    C VAL    15      14.607 -96.930 -23.780  1.00  0.00      BSYN  
ATOM    135    O VAL    15      14.653 -96.257 -24.814  1.00  0.00      BSYN  
ATOM    136    N VAL    16      15.008 -98.123 -23.724  1.00  0.00      BSYN  
ATOM    137    H VAL    16      15.208 -98.435 -22.817  1.00  0.00      BSYN  
ATOM    138   CA VAL    16      15.478 -98.755 -24.925  1.00  0.00      BSYN  
ATOM    139   CB VAL    16      16.472 -99.823 -24.617  1.00  0.00      BSYN  
ATOM    140  CG1 VAL    16      15.972-101.177 -24.230  1.00  0.00      BSYN  
ATOM    141  CG2 VAL    16      17.436 -99.979 -25.834  1.00  0.00      BSYN  
ATOM    142    C VAL    16      14.152 -99.233 -25.527  1.00  0.00      BSYN  
ATOM    143    O VAL    16      13.360 -99.836 -24.849  1.00  0.00      BSYN  
ATOM    144    N ALA    17      13.884 -98.639 -26.648  1.00  0.00      BSYN  
ATOM    145    H ALA    17      14.446 -97.868 -26.874  1.00  0.00      BSYN  
ATOM    146   CA ALA    17      12.806 -98.948 -27.556  1.00  0.00      BSYN  
ATOM    147   CB ALA    17      11.709 -98.138 -27.263  1.00  0.00      BSYN  
ATOM    148    C ALA    17      13.005 -98.633 -29.046  1.00  0.00      BSYN  
ATOM    149    O ALA    17      13.457 -97.541 -29.383  1.00  0.00      BSYN  
ATOM    150    N ALA    18      12.971 -99.604 -30.004  1.00  0.00      BSYN  
ATOM    151    H ALA    18      13.003 -99.204 -30.898  1.00  0.00      BSYN  
ATOM    152   CA ALA    18      12.611-101.025 -29.771  1.00  0.00      BSYN  
ATOM    153   CB ALA    18      11.550-101.401 -30.729  1.00  0.00      BSYN  
ATOM    154    C ALA    18      13.822-101.982 -29.854  1.00  0.00      BSYN  
ATOM    155    O ALA    18      13.694-103.124 -29.521  1.00  0.00      BSYN  
ATOM    156    N ALA    19      14.979-101.513 -30.282  1.00  0.00      BSYN  
ATOM    157    H ALA    19      15.070-100.576 -30.553  1.00  0.00      BSYN  
ATOM    158   CA ALA    19      16.170-102.416 -30.384  1.00  0.00      BSYN  
ATOM    159   CB ALA    19      17.262-101.654 -30.976  1.00  0.00      BSYN  
ATOM    160    C ALA    19      16.677-102.840 -29.064  1.00  0.00      BSYN  
ATOM    161    O ALA    19      16.489-102.108 -28.137  1.00  0.00      BSYN  
ATOM    162    N GLU    20      17.163-104.068 -28.894  1.00  0.00      BSYN  
ATOM    163    H GLU    20      16.940-104.813 -29.490  1.00  0.00      BSYN  
ATOM    164   CA GLU    20      17.863-104.528 -27.635  1.00  0.00      BSYN  
ATOM    165   CB GLU    20      17.744-105.994 -27.466  1.00  0.00      BSYN  
ATOM    166   CG GLU    20      16.419-106.336 -26.627  1.00  0.00      BSYN  
ATOM    167   CD GLU    20      16.271-107.915 -26.399  1.00  0.00      BSYN  
ATOM    168  OE1 GLU    20      16.556-108.362 -25.230  1.00  0.00      BSYN  
ATOM    169  OE2 GLU    20      15.910-108.604 -27.387  1.00  0.00      BSYN  
ATOM    170    C GLU    20      19.351-104.061 -27.671  1.00  0.00      BSYN  
ATOM    171    O GLU    20      20.271-104.826 -28.080  1.00  0.00      BSYN  
ATOM    172    N LYS    21      19.625-102.890 -27.155  1.00  0.00      BSYN  
ATOM    173    H LYS    21      18.839-102.525 -26.697  1.00  0.00      BSYN  
ATOM    174   CA LYS    21      20.860-102.246 -27.407  1.00  0.00      BSYN  
ATOM    175   CB LYS    21      20.548-101.287 -28.486  1.00  0.00      BSYN  
ATOM    176   CG LYS    21      21.857-100.664 -28.893  1.00  0.00      BSYN  
ATOM    177   CD LYS    21      21.436 -99.432 -29.655  1.00  0.00      BSYN  
ATOM    178   CE LYS    21      21.284 -99.965 -31.081  1.00  0.00      BSYN  
ATOM    179   NZ LYS    21      22.508-100.628 -31.540  1.00  0.00      BSYN  
ATOM    180  HZ1 LYS    21      22.474-101.146 -32.441  1.00  0.00      BSYN  
ATOM    181  HZ2 LYS    21      23.260 -99.910 -31.552  1.00  0.00      BSYN  
ATOM    182  HZ3 LYS    21      22.847-101.402 -30.934  1.00  0.00      BSYN  
ATOM    183    C LYS    21      21.598-101.643 -26.152  1.00  0.00      BSYN  
ATOM    184    O LYS    21      20.927-101.043 -25.365  1.00  0.00      BSYN  
ATOM    185    N THR    22      22.900-101.764 -26.026  1.00  0.00      BSYN  
ATOM    186    H THR    22      23.351-102.122 -26.819  1.00  0.00      BSYN  
ATOM    187   CA THR    22      23.684-101.282 -24.878  1.00  0.00      BSYN  
ATOM    188   CB THR    22      25.153-101.908 -25.114  1.00  0.00      BSYN  
ATOM    189  OG1 THR    22      24.905-103.313 -25.026  1.00  0.00      BSYN  
ATOM    190  HG1 THR    22      24.487-103.487 -25.873  1.00  0.00      BSYN  
ATOM    191  CG2 THR    22      26.093-101.578 -23.962  1.00  0.00      BSYN  
ATOM    192    C THR    22      23.743 -99.699 -25.062  1.00  0.00      BSYN  
ATOM    193    O THR    22      23.604 -99.114 -26.151  1.00  0.00      BSYN  
ATOM    194    N LYS    23      23.879 -99.076 -23.868  1.00  0.00      BSYN  
ATOM    195    H LYS    23      23.694 -99.619 -23.074  1.00  0.00      BSYN  
ATOM    196   CA LYS    23      24.188 -97.678 -23.668  1.00  0.00      BSYN  
ATOM    197   CB LYS    23      23.516 -97.197 -22.356  1.00  0.00      BSYN  
ATOM    198   CG LYS    23      21.955 -97.303 -22.390  1.00  0.00      BSYN  
ATOM    199   CD LYS    23      21.466 -96.397 -23.469  1.00  0.00      BSYN  
ATOM    200   CE LYS    23      19.937 -96.334 -23.387  1.00  0.00      BSYN  
ATOM    201   NZ LYS    23      19.344 -97.604 -23.850  1.00  0.00      BSYN  
ATOM    202  HZ1 LYS    23      20.038 -97.923 -24.555  1.00  0.00      BSYN  
ATOM    203  HZ2 LYS    23      19.219 -98.254 -23.048  1.00  0.00      BSYN  
ATOM    204  HZ3 LYS    23      18.371 -97.434 -24.175  1.00  0.00      BSYN  
ATOM    205    C LYS    23      25.616 -97.252 -23.727  1.00  0.00      BSYN  
ATOM    206    O LYS    23      26.472 -97.672 -22.930  1.00  0.00      BSYN  
ATOM    207    N GLN    24      25.937 -96.372 -24.643  1.00  0.00      BSYN  
ATOM    208    H GLN    24      25.687 -96.189 -25.573  1.00  0.00      BSYN  
ATOM    209   CA GLN    24      27.046 -95.510 -24.454  1.00  0.00      BSYN  
ATOM    210   CB GLN    24      27.786 -95.417 -25.790  1.00  0.00      BSYN  
ATOM    211   CG GLN    24      29.184 -95.047 -25.449  1.00  0.00      BSYN  
ATOM    212   CD GLN    24      29.440 -93.589 -24.963  1.00  0.00      BSYN  
ATOM    213  OE1 GLN    24      29.840 -93.418 -23.804  1.00  0.00      BSYN  
ATOM    214  NE2 GLN    24      29.375 -92.552 -25.752  1.00  0.00      BSYN  
ATOM    215 HE21 GLN    24      28.951 -92.812 -26.596  1.00  0.00      BSYN  
ATOM    216 HE22 GLN    24      29.718 -91.684 -25.452  1.00  0.00      BSYN  
ATOM    217    C GLN    24      26.345 -94.223 -23.992  1.00  0.00      BSYN  
ATOM    218    O GLN    24      25.209 -93.922 -24.402  1.00  0.00      BSYN  
ATOM    219    N GLY    25      26.987 -93.386 -23.044  1.00  0.00      BSYN  
ATOM    220    H GLY    25      27.922 -93.531 -22.786  1.00  0.00      BSYN  
ATOM    221   CA GLY    25      26.205 -92.333 -22.425  1.00  0.00      BSYN  
ATOM    222    C GLY    25      26.941 -91.925 -21.148  1.00  0.00      BSYN  
ATOM    223    O GLY    25      28.112 -91.664 -21.345  1.00  0.00      BSYN  
ATOM    224    N VAL    26      26.378 -91.696 -19.969  1.00  0.00      BSYN  
ATOM    225    H VAL    26      26.984 -91.748 -19.201  1.00  0.00      BSYN  
ATOM    226   CA VAL    26      24.899 -91.708 -19.924  1.00  0.00      BSYN  
ATOM    227   CB VAL    26      24.294 -92.647 -18.795  1.00  0.00      BSYN  
ATOM    228  CG1 VAL    26      22.695 -92.539 -18.856  1.00  0.00      BSYN  
ATOM    229  CG2 VAL    26      24.627 -94.098 -18.929  1.00  0.00      BSYN  
ATOM    230    C VAL    26      24.167 -90.329 -19.830  1.00  0.00      BSYN  
ATOM    231    O VAL    26      24.282 -89.586 -18.839  1.00  0.00      BSYN  
ATOM    232    N THR    27      23.333 -90.051 -20.888  1.00  0.00      BSYN  
ATOM    233    H THR    27      23.424 -90.559 -21.721  1.00  0.00      BSYN  
ATOM    234   CA THR    27      22.492 -88.805 -20.905  1.00  0.00      BSYN  
ATOM    235   CB THR    27      22.060 -88.691 -22.355  1.00  0.00      BSYN  
ATOM    236  OG1 THR    27      23.132 -89.071 -23.269  1.00  0.00      BSYN  
ATOM    237  HG1 THR    27      22.913 -89.139 -24.202  1.00  0.00      BSYN  
ATOM    238  CG2 THR    27      21.579 -87.353 -22.585  1.00  0.00      BSYN  
ATOM    239    C THR    27      21.265 -89.138 -19.983  1.00  0.00      BSYN  
ATOM    240    O THR    27      20.180 -89.710 -20.324  1.00  0.00      BSYN  
ATOM    241    N GLU    28      21.284 -88.574 -18.758  1.00  0.00      BSYN  
ATOM    242    H GLU    28      22.102 -88.146 -18.429  1.00  0.00      BSYN  
ATOM    243   CA GLU    28      20.066 -88.732 -17.858  1.00  0.00      BSYN  
ATOM    244   CB GLU    28      20.507 -88.399 -16.508  1.00  0.00      BSYN  
ATOM    245   CG GLU    28      21.689 -89.260 -15.837  1.00  0.00      BSYN  
ATOM    246   CD GLU    28      21.430 -90.716 -15.429  1.00  0.00      BSYN  
ATOM    247  OE1 GLU    28      21.637 -91.701 -16.111  1.00  0.00      BSYN  
ATOM    248  OE2 GLU    28      20.905 -90.885 -14.346  1.00  0.00      BSYN  
ATOM    249    C GLU    28      18.932 -87.759 -18.168  1.00  0.00      BSYN  
ATOM    250    O GLU    28      18.912 -86.851 -19.096  1.00  0.00      BSYN  
ATOM    251    N ALA    29      17.784 -87.883 -17.430  1.00  0.00      BSYN  
ATOM    252    H ALA    29      17.788 -88.465 -16.642  1.00  0.00      BSYN  
ATOM    253   CA ALA    29      16.619 -87.134 -17.698  1.00  0.00      BSYN  
ATOM    254   CB ALA    29      15.492 -88.087 -18.067  1.00  0.00      BSYN  
ATOM    255    C ALA    29      16.116 -86.571 -16.388  1.00  0.00      BSYN  
ATOM    256    O ALA    29      16.432 -86.956 -15.287  1.00  0.00      BSYN  
ATOM    257    N ALA    30      15.305 -85.508 -16.541  1.00  0.00      BSYN  
ATOM    258    H ALA    30      15.387 -85.064 -17.410  1.00  0.00      BSYN  
ATOM    259   CA ALA    30      14.538 -85.014 -15.421  1.00  0.00      BSYN  
ATOM    260   CB ALA    30      15.549 -84.027 -14.775  1.00  0.00      BSYN  
ATOM    261    C ALA    30      13.281 -84.162 -15.771  1.00  0.00      BSYN  
ATOM    262    O ALA    30      12.723 -83.500 -14.946  1.00  0.00      BSYN  
ATOM    263    N GLU    31      12.898 -84.079 -17.012  1.00  0.00      BSYN  
ATOM    264    H GLU    31      13.413 -84.641 -17.627  1.00  0.00      BSYN  
ATOM    265   CA GLU    31      11.725 -83.241 -17.517  1.00  0.00      BSYN  
ATOM    266   CB GLU    31      12.037 -82.343 -18.763  1.00  0.00      BSYN  
ATOM    267   CG GLU    31      12.901 -81.205 -18.704  1.00  0.00      BSYN  
ATOM    268   CD GLU    31      13.175 -80.469 -20.003  1.00  0.00      BSYN  
ATOM    269  OE1 GLU    31      14.060 -80.820 -20.805  1.00  0.00      BSYN  
ATOM    270  OE2 GLU    31      12.366 -79.681 -20.386  1.00  0.00      BSYN  
ATOM    271    C GLU    31      10.538 -84.091 -17.754  1.00  0.00      BSYN  
ATOM    272    O GLU    31      10.498 -84.940 -18.708  1.00  0.00      BSYN  
ATOM    273    N LYS    32       9.618 -83.962 -16.882  1.00  0.00      BSYN  
ATOM    274    H LYS    32       9.539 -83.223 -16.242  1.00  0.00      BSYN  
ATOM    275   CA LYS    32       8.582 -84.970 -16.765  1.00  0.00      BSYN  
ATOM    276   CB LYS    32       8.738 -85.610 -15.336  1.00  0.00      BSYN  
ATOM    277   CG LYS    32       7.460 -86.208 -14.626  1.00  0.00      BSYN  
ATOM    278   CD LYS    32       6.990 -87.611 -15.186  1.00  0.00      BSYN  
ATOM    279   CE LYS    32       8.047 -88.656 -15.381  1.00  0.00      BSYN  
ATOM    280   NZ LYS    32       8.141 -89.491 -14.091  1.00  0.00      BSYN  
ATOM    281  HZ1 LYS    32       8.406 -88.796 -13.364  1.00  0.00      BSYN  
ATOM    282  HZ2 LYS    32       7.268 -89.996 -13.839  1.00  0.00      BSYN  
ATOM    283  HZ3 LYS    32       8.836 -90.249 -14.242  1.00  0.00      BSYN  
ATOM    284    C LYS    32       7.270 -84.248 -16.734  1.00  0.00      BSYN  
ATOM    285    O LYS    32       6.909 -83.479 -15.791  1.00  0.00      BSYN  
ATOM    286    N THR    33       6.569 -84.563 -17.845  1.00  0.00      BSYN  
ATOM    287    H THR    33       7.175 -85.212 -18.260  1.00  0.00      BSYN  
ATOM    288   CA THR    33       5.196 -84.342 -18.190  1.00  0.00      BSYN  
ATOM    289   CB THR    33       5.002 -84.544 -19.693  1.00  0.00      BSYN  
ATOM    290  OG1 THR    33       5.753 -83.490 -20.222  1.00  0.00      BSYN  
ATOM    291  HG1 THR    33       6.641 -83.616 -20.565  1.00  0.00      BSYN  
ATOM    292  CG2 THR    33       3.544 -84.524 -20.101  1.00  0.00      BSYN  
ATOM    293    C THR    33       4.251 -85.319 -17.491  1.00  0.00      BSYN  
ATOM    294    O THR    33       4.367 -86.510 -17.411  1.00  0.00      BSYN  
ATOM    295    N LYS    34       3.506 -84.528 -16.769  1.00  0.00      BSYN  
ATOM    296    H LYS    34       3.690 -83.568 -16.845  1.00  0.00      BSYN  
ATOM    297   CA LYS    34       2.454 -85.040 -15.830  1.00  0.00      BSYN  
ATOM    298   CB LYS    34       1.859 -83.935 -14.818  1.00  0.00      BSYN  
ATOM    299   CG LYS    34       2.836 -83.359 -13.787  1.00  0.00      BSYN  
ATOM    300   CD LYS    34       3.198 -84.281 -12.643  1.00  0.00      BSYN  
ATOM    301   CE LYS    34       4.268 -83.838 -11.676  1.00  0.00      BSYN  
ATOM    302   NZ LYS    34       4.471 -84.742 -10.496  1.00  0.00      BSYN  
ATOM    303  HZ1 LYS    34       4.516 -85.748 -10.756  1.00  0.00      BSYN  
ATOM    304  HZ2 LYS    34       5.353 -84.489 -10.006  1.00  0.00      BSYN  
ATOM    305  HZ3 LYS    34       3.701 -84.544  -9.825  1.00  0.00      BSYN  
ATOM    306    C LYS    34       1.334 -85.450 -16.743  1.00  0.00      BSYN  
ATOM    307    O LYS    34       0.222 -84.908 -16.976  1.00  0.00      BSYN  
ATOM    308    N GLU    35       1.668 -86.690 -17.243  1.00  0.00      BSYN  
ATOM    309    H GLU    35       2.440 -87.177 -16.885  1.00  0.00      BSYN  
ATOM    310   CA GLU    35       0.841 -87.502 -18.113  1.00  0.00      BSYN  
ATOM    311   CB GLU    35       1.706 -88.478 -18.827  1.00  0.00      BSYN  
ATOM    312   CG GLU    35       0.669 -89.305 -19.604  1.00  0.00      BSYN  
ATOM    313   CD GLU    35       1.177 -90.291 -20.644  1.00  0.00      BSYN  
ATOM    314  OE1 GLU    35       1.708 -89.786 -21.576  1.00  0.00      BSYN  
ATOM    315  OE2 GLU    35       1.023 -91.496 -20.336  1.00  0.00      BSYN  
ATOM    316    C GLU    35      -0.291 -87.993 -17.340  1.00  0.00      BSYN  
ATOM    317    O GLU    35      -0.154 -89.066 -16.644  1.00  0.00      BSYN  
ATOM    318    N GLY    36      -1.414 -87.260 -17.320  1.00  0.00      BSYN  
ATOM    319    H GLY    36      -1.401 -86.331 -17.632  1.00  0.00      BSYN  
ATOM    320   CA GLY    36      -2.672 -87.584 -16.705  1.00  0.00      BSYN  
ATOM    321    C GLY    36      -3.706 -86.488 -17.032  1.00  0.00      BSYN  
ATOM    322    O GLY    36      -4.825 -86.838 -17.437  1.00  0.00      BSYN  
ATOM    323    N VAL    37      -3.419 -85.241 -16.759  1.00  0.00      BSYN  
ATOM    324    H VAL    37      -2.701 -85.213 -16.092  1.00  0.00      BSYN  
ATOM    325   CA VAL    37      -4.317 -84.125 -17.284  1.00  0.00      BSYN  
ATOM    326   CB VAL    37      -4.362 -82.958 -16.352  1.00  0.00      BSYN  
ATOM    327  CG1 VAL    37      -5.765 -82.636 -15.966  1.00  0.00      BSYN  
ATOM    328  CG2 VAL    37      -3.294 -83.021 -15.377  1.00  0.00      BSYN  
ATOM    329    C VAL    37      -4.000 -83.801 -18.857  1.00  0.00      BSYN  
ATOM    330    O VAL    37      -3.637 -82.661 -19.249  1.00  0.00      BSYN  
ATOM    331    N LEU    38      -4.220 -84.856 -19.590  1.00  0.00      BSYN  
ATOM    332    H LEU    38      -4.551 -85.672 -19.159  1.00  0.00      BSYN  
ATOM    333   CA LEU    38      -4.169 -84.737 -21.071  1.00  0.00      BSYN  
ATOM    334   CB LEU    38      -3.306 -85.894 -21.600  1.00  0.00      BSYN  
ATOM    335   CG LEU    38      -2.588 -85.827 -22.957  1.00  0.00      BSYN  
ATOM    336  CD1 LEU    38      -1.499 -84.767 -22.739  1.00  0.00      BSYN  
ATOM    337  CD2 LEU    38      -2.016 -87.115 -23.357  1.00  0.00      BSYN  
ATOM    338    C LEU    38      -5.402 -84.574 -21.941  1.00  0.00      BSYN  
ATOM    339    O LEU    38      -6.289 -85.458 -21.891  1.00  0.00      BSYN  
ATOM    340    N TYR    39      -5.777 -83.601 -22.779  1.00  0.00      BSYN  
ATOM    341    H TYR    39      -6.723 -83.696 -23.014  1.00  0.00      BSYN  
ATOM    342   CA TYR    39      -4.920 -82.478 -23.146  1.00  0.00      BSYN  
ATOM    343   CB TYR    39      -4.944 -82.331 -24.644  1.00  0.00      BSYN  
ATOM    344   CG TYR    39      -4.054 -82.969 -25.661  1.00  0.00      BSYN  
ATOM    345  CD1 TYR    39      -2.982 -82.246 -26.224  1.00  0.00      BSYN  
ATOM    346  CE1 TYR    39      -2.171 -82.791 -27.143  1.00  0.00      BSYN  
ATOM    347  CD2 TYR    39      -4.379 -84.267 -26.196  1.00  0.00      BSYN  
ATOM    348  CE2 TYR    39      -3.617 -84.772 -27.239  1.00  0.00      BSYN  
ATOM    349   CZ TYR    39      -2.510 -83.972 -27.719  1.00  0.00      BSYN  
ATOM    350   OH TYR    39      -1.643 -84.598 -28.695  1.00  0.00      BSYN  
ATOM    351   HH TYR    39      -0.831 -84.197 -29.014  1.00  0.00      BSYN  
ATOM    352    C TYR    39      -5.421 -81.201 -22.509  1.00  0.00      BSYN  
ATOM    353    O TYR    39      -5.351 -80.120 -23.095  1.00  0.00      BSYN  
ATOM    354    N VAL    40      -5.554 -81.251 -21.182  1.00  0.00      BSYN  
ATOM    355    H VAL    40      -5.439 -82.113 -20.731  1.00  0.00      BSYN  
ATOM    356   CA VAL    40      -6.241 -80.219 -20.460  1.00  0.00      BSYN  
ATOM    357   CB VAL    40      -6.984 -80.943 -19.270  1.00  0.00      BSYN  
ATOM    358  CG1 VAL    40      -7.590 -79.965 -18.240  1.00  0.00      BSYN  
ATOM    359  CG2 VAL    40      -8.035 -81.843 -19.798  1.00  0.00      BSYN  
ATOM    360    C VAL    40      -5.285 -79.081 -20.005  1.00  0.00      BSYN  
ATOM    361    O VAL    40      -4.172 -79.270 -19.729  1.00  0.00      BSYN  
ATOM    362    N GLY    41      -5.668 -77.785 -19.754  1.00  0.00      BSYN  
ATOM    363    H GLY    41      -6.594 -77.715 -20.070  1.00  0.00      BSYN  
ATOM    364   CA GLY    41      -4.767 -76.648 -19.466  1.00  0.00      BSYN  
ATOM    365    C GLY    41      -4.580 -76.506 -17.933  1.00  0.00      BSYN  
ATOM    366    O GLY    41      -5.017 -75.524 -17.283  1.00  0.00      BSYN  
ATOM    367    N SER    42      -3.717 -77.495 -17.485  1.00  0.00      BSYN  
ATOM    368    H SER    42      -3.399 -78.126 -18.164  1.00  0.00      BSYN  
ATOM    369   CA SER    42      -3.359 -77.748 -16.100  1.00  0.00      BSYN  
ATOM    370   CB SER    42      -4.350 -78.930 -15.597  1.00  0.00      BSYN  
ATOM    371   OG SER    42      -4.002 -79.965 -16.437  1.00  0.00      BSYN  
ATOM    372   HG SER    42      -3.771 -79.690 -17.328  1.00  0.00      BSYN  
ATOM    373    C SER    42      -1.946 -78.049 -15.644  1.00  0.00      BSYN  
ATOM    374    O SER    42      -1.405 -77.226 -14.913  1.00  0.00      BSYN  
ATOM    375    N LYS    43      -1.342 -79.179 -15.925  1.00  0.00      BSYN  
ATOM    376    H LYS    43      -1.774 -80.041 -16.096  1.00  0.00      BSYN  
ATOM    377   CA LYS    43       0.078 -79.330 -15.629  1.00  0.00      BSYN  
ATOM    378   CB LYS    43       0.139 -79.718 -14.129  1.00  0.00      BSYN  
ATOM    379   CG LYS    43       1.298 -79.227 -13.212  1.00  0.00      BSYN  
ATOM    380   CD LYS    43       1.339 -77.753 -13.369  1.00  0.00      BSYN  
ATOM    381   CE LYS    43       2.427 -77.122 -12.556  1.00  0.00      BSYN  
ATOM    382   NZ LYS    43       2.156 -75.729 -12.529  1.00  0.00      BSYN  
ATOM    383  HZ1 LYS    43       2.385 -75.487 -13.514  1.00  0.00      BSYN  
ATOM    384  HZ2 LYS    43       1.211 -75.402 -12.244  1.00  0.00      BSYN  
ATOM    385  HZ3 LYS    43       2.810 -75.282 -11.854  1.00  0.00      BSYN  
ATOM    386    C LYS    43       0.522 -80.656 -16.289  1.00  0.00      BSYN  
ATOM    387    O LYS    43      -0.327 -81.538 -16.404  1.00  0.00      BSYN  
ATOM    388    N THR    44       1.707 -80.811 -16.842  1.00  0.00      BSYN  
ATOM    389    H THR    44       1.974 -81.714 -17.113  1.00  0.00      BSYN  
ATOM    390   CA THR    44       2.668 -79.796 -17.015  1.00  0.00      BSYN  
ATOM    391   CB THR    44       4.119 -80.375 -17.192  1.00  0.00      BSYN  
ATOM    392  OG1 THR    44       4.099 -81.238 -18.347  1.00  0.00      BSYN  
ATOM    393  HG1 THR    44       4.740 -80.965 -19.007  1.00  0.00      BSYN  
ATOM    394  CG2 THR    44       4.734 -80.909 -15.836  1.00  0.00      BSYN  
ATOM    395    C THR    44       2.454 -78.680 -18.053  1.00  0.00      BSYN  
ATOM    396    O THR    44       2.781 -77.576 -17.792  1.00  0.00      BSYN  
ATOM    397    N ARG    45       1.696 -79.044 -19.086  1.00  0.00      BSYN  
ATOM    398    H ARG    45       1.605 -80.004 -19.264  1.00  0.00      BSYN  
ATOM    399   CA ARG    45       1.048 -78.230 -20.083  1.00  0.00      BSYN  
ATOM    400   CB ARG    45       1.100 -78.974 -21.426  1.00  0.00      BSYN  
ATOM    401   CG ARG    45       2.379 -79.397 -21.949  1.00  0.00      BSYN  
ATOM    402   CD ARG    45       2.454 -80.112 -23.290  1.00  0.00      BSYN  
ATOM    403   NE ARG    45       1.881 -81.490 -23.247  1.00  0.00      BSYN  
ATOM    404   HE ARG    45       1.276 -81.788 -22.536  1.00  0.00      BSYN  
ATOM    405   CZ ARG    45       2.225 -82.326 -24.195  1.00  0.00      BSYN  
ATOM    406  NH1 ARG    45       2.765 -82.039 -25.345  1.00  0.00      BSYN  
ATOM    407 HH11 ARG    45       3.011 -82.646 -26.100  1.00  0.00      BSYN  
ATOM    408 HH12 ARG    45       2.711 -81.071 -25.591  1.00  0.00      BSYN  
ATOM    409  NH2 ARG    45       2.074 -83.604 -23.970  1.00  0.00      BSYN  
ATOM    410 HH21 ARG    45       2.174 -84.342 -24.638  1.00  0.00      BSYN  
ATOM    411 HH22 ARG    45       1.587 -83.926 -23.158  1.00  0.00      BSYN  
ATOM    412    C ARG    45      -0.394 -77.924 -19.473  1.00  0.00      BSYN  
ATOM    413    O ARG    45      -1.004 -78.903 -18.963  1.00  0.00      BSYN  
ATOM    414    N GLU    46      -0.966 -76.710 -19.336  1.00  0.00      BSYN  
ATOM    415    H GLU    46      -1.312 -76.503 -18.443  1.00  0.00      BSYN  
ATOM    416   CA GLU    46      -0.492 -75.531 -20.024  1.00  0.00      BSYN  
ATOM    417   CB GLU    46      -1.558 -74.844 -20.860  1.00  0.00      BSYN  
ATOM    418   CG GLU    46      -0.812 -74.390 -22.169  1.00  0.00      BSYN  
ATOM    419   CD GLU    46      -1.510 -73.986 -23.462  1.00  0.00      BSYN  
ATOM    420  OE1 GLU    46      -0.833 -73.247 -24.141  1.00  0.00      BSYN  
ATOM    421  OE2 GLU    46      -2.616 -74.420 -23.768  1.00  0.00      BSYN  
ATOM    422    C GLU    46      -0.092 -74.620 -18.892  1.00  0.00      BSYN  
ATOM    423    O GLU    46      -0.646 -73.488 -18.686  1.00  0.00      BSYN  
ATOM    424    N GLY    47       1.027 -75.052 -18.211  1.00  0.00      BSYN  
ATOM    425    H GLY    47       1.295 -75.988 -18.325  1.00  0.00      BSYN  
ATOM    426   CA GLY    47       1.744 -74.314 -17.135  1.00  0.00      BSYN  
ATOM    427    C GLY    47       3.106 -73.802 -17.403  1.00  0.00      BSYN  
ATOM    428    O GLY    47       3.315 -72.941 -18.282  1.00  0.00      BSYN  
ATOM    429    N VAL    48       4.085 -74.454 -16.824  1.00  0.00      BSYN  
ATOM    430    H VAL    48       3.942 -75.249 -16.270  1.00  0.00      BSYN  
ATOM    431   CA VAL    48       5.411 -74.024 -16.921  1.00  0.00      BSYN  
ATOM    432   CB VAL    48       5.984 -73.766 -15.572  1.00  0.00      BSYN  
ATOM    433  CG1 VAL    48       6.004 -74.847 -14.495  1.00  0.00      BSYN  
ATOM    434  CG2 VAL    48       7.275 -72.966 -15.564  1.00  0.00      BSYN  
ATOM    435    C VAL    48       6.280 -74.782 -17.923  1.00  0.00      BSYN  
ATOM    436    O VAL    48       7.036 -75.702 -17.529  1.00  0.00      BSYN  
ATOM    437    N VAL    49       6.267 -74.348 -19.202  1.00  0.00      BSYN  
ATOM    438    H VAL    49       5.899 -73.443 -19.280  1.00  0.00      BSYN  
ATOM    439   CA VAL    49       6.892 -75.028 -20.326  1.00  0.00      BSYN  
ATOM    440   CB VAL    49       5.982 -75.630 -21.504  1.00  0.00      BSYN  
ATOM    441  CG1 VAL    49       5.580 -76.998 -21.055  1.00  0.00      BSYN  
ATOM    442  CG2 VAL    49       4.662 -74.860 -21.658  1.00  0.00      BSYN  
ATOM    443    C VAL    49       7.728 -73.854 -20.959  1.00  0.00      BSYN  
ATOM    444    O VAL    49       7.129 -72.969 -21.481  1.00  0.00      BSYN  
ATOM    445    N GLN    50       9.103 -73.972 -20.793  1.00  0.00      BSYN  
ATOM    446    H GLN    50       9.549 -74.723 -20.348  1.00  0.00      BSYN  
ATOM    447   CA GLN    50      10.035 -72.912 -21.175  1.00  0.00      BSYN  
ATOM    448   CB GLN    50      11.186 -72.708 -20.222  1.00  0.00      BSYN  
ATOM    449   CG GLN    50      10.924 -72.709 -18.674  1.00  0.00      BSYN  
ATOM    450   CD GLN    50      12.154 -72.529 -17.879  1.00  0.00      BSYN  
ATOM    451  OE1 GLN    50      12.109 -72.067 -16.700  1.00  0.00      BSYN  
ATOM    452  NE2 GLN    50      13.296 -73.126 -18.314  1.00  0.00      BSYN  
ATOM    453 HE21 GLN    50      13.111 -73.820 -18.981  1.00  0.00      BSYN  
ATOM    454 HE22 GLN    50      14.166 -72.878 -17.937  1.00  0.00      BSYN  
ATOM    455    C GLN    50      10.613 -73.221 -22.581  1.00  0.00      BSYN  
ATOM    456    O GLN    50      10.460 -74.405 -23.025  1.00  0.00      BSYN  
ATOM    457    N GLY    51      11.015 -72.176 -23.257  1.00  0.00      BSYN  
ATOM    458    H GLY    51      11.060 -71.326 -22.772  1.00  0.00      BSYN  
ATOM    459   CA GLY    51      11.322 -72.192 -24.636  1.00  0.00      BSYN  
ATOM    460    C GLY    51      12.768 -72.508 -24.797  1.00  0.00      BSYN  
ATOM    461    O GLY    51      13.592 -71.592 -24.673  1.00  0.00      BSYN  
ATOM    462    N VAL    52      13.197 -73.732 -24.993  1.00  0.00      BSYN  
ATOM    463    H VAL    52      12.488 -74.344 -25.280  1.00  0.00      BSYN  
ATOM    464   CA VAL    52      14.508 -74.257 -24.525  1.00  0.00      BSYN  
ATOM    465   CB VAL    52      14.538 -75.783 -24.204  1.00  0.00      BSYN  
ATOM    466  CG1 VAL    52      13.287 -76.015 -23.372  1.00  0.00      BSYN  
ATOM    467  CG2 VAL    52      14.516 -76.527 -25.603  1.00  0.00      BSYN  
ATOM    468    C VAL    52      15.712 -73.931 -25.314  1.00  0.00      BSYN  
ATOM    469    O VAL    52      15.628 -73.459 -26.461  1.00  0.00      BSYN  
ATOM    470    N ALA    53      16.891 -74.181 -24.744  1.00  0.00      BSYN  
ATOM    471    H ALA    53      17.147 -74.885 -24.112  1.00  0.00      BSYN  
ATOM    472   CA ALA    53      18.114 -73.713 -25.371  1.00  0.00      BSYN  
ATOM    473   CB ALA    53      18.616 -72.443 -24.779  1.00  0.00      BSYN  
ATOM    474    C ALA    53      19.107 -74.925 -25.405  1.00  0.00      BSYN  
ATOM    475    O ALA    53      18.727 -75.948 -24.794  1.00  0.00      BSYN  
ATOM    476    N SER    54      20.292 -74.947 -26.079  1.00  0.00      BSYN  
ATOM    477    H SER    54      20.752 -75.789 -26.281  1.00  0.00      BSYN  
ATOM    478   CA SER    54      20.866 -73.820 -26.782  1.00  0.00      BSYN  
ATOM    479   CB SER    54      22.382 -73.889 -26.897  1.00  0.00      BSYN  
ATOM    480   OG SER    54      22.882 -75.151 -27.317  1.00  0.00      BSYN  
ATOM    481   HG SER    54      23.735 -75.150 -27.756  1.00  0.00      BSYN  
ATOM    482    C SER    54      20.256 -73.710 -28.205  1.00  0.00      BSYN  
ATOM    483    O SER    54      19.999 -72.560 -28.673  1.00  0.00      BSYN  
ATOM    484    N VAL    55      19.917 -74.838 -28.766  1.00  0.00      BSYN  
ATOM    485    H VAL    55      20.088 -75.757 -28.471  1.00  0.00      BSYN  
ATOM    486   CA VAL    55      19.325 -74.870 -30.110  1.00  0.00      BSYN  
ATOM    487   CB VAL    55      19.880 -76.059 -30.974  1.00  0.00      BSYN  
ATOM    488  CG1 VAL    55      19.101 -75.934 -32.339  1.00  0.00      BSYN  
ATOM    489  CG2 VAL    55      21.485 -76.222 -30.976  1.00  0.00      BSYN  
ATOM    490    C VAL    55      17.754 -74.808 -30.049  1.00  0.00      BSYN  
ATOM    491    O VAL    55      17.134 -75.840 -29.658  1.00  0.00      BSYN  
ATOM    492    N ALA    56      17.289 -73.606 -30.474  1.00  0.00      BSYN  
ATOM    493    H ALA    56      17.910 -72.910 -30.774  1.00  0.00      BSYN  
ATOM    494   CA ALA    56      15.887 -73.402 -30.741  1.00  0.00      BSYN  
ATOM    495   CB ALA    56      15.509 -71.934 -30.895  1.00  0.00      BSYN  
ATOM    496    C ALA    56      15.586 -74.007 -32.136  1.00  0.00      BSYN  
ATOM    497    O ALA    56      16.047 -73.623 -33.172  1.00  0.00      BSYN  
ATOM    498    N GLU    57      14.733 -75.065 -32.062  1.00  0.00      BSYN  
ATOM    499    H GLU    57      14.324 -75.286 -31.200  1.00  0.00      BSYN  
ATOM    500   CA GLU    57      14.305 -75.714 -33.313  1.00  0.00      BSYN  
ATOM    501   CB GLU    57      15.091 -77.106 -33.532  1.00  0.00      BSYN  
ATOM    502   CG GLU    57      15.095 -78.217 -32.450  1.00  0.00      BSYN  
ATOM    503   CD GLU    57      15.793 -79.526 -32.759  1.00  0.00      BSYN  
ATOM    504  OE1 GLU    57      15.147 -80.561 -32.740  1.00  0.00      BSYN  
ATOM    505  OE2 GLU    57      16.980 -79.420 -33.096  1.00  0.00      BSYN  
ATOM    506    C GLU    57      12.843 -75.924 -33.500  1.00  0.00      BSYN  
ATOM    507    O GLU    57      12.341 -75.171 -34.336  1.00  0.00      BSYN  
ATOM    508    N LYS    58      12.098 -76.873 -32.915  1.00  0.00      BSYN  
ATOM    509    H LYS    58      12.741 -77.396 -32.391  1.00  0.00      BSYN  
ATOM    510   CA LYS    58      10.657 -76.992 -33.051  1.00  0.00      BSYN  
ATOM    511   CB LYS    58      10.160 -77.932 -34.070  1.00  0.00      BSYN  
ATOM    512   CG LYS    58      10.730 -79.373 -33.899  1.00  0.00      BSYN  
ATOM    513   CD LYS    58      10.235 -80.066 -35.162  1.00  0.00      BSYN  
ATOM    514   CE LYS    58       8.929 -80.761 -35.064  1.00  0.00      BSYN  
ATOM    515   NZ LYS    58       8.515 -81.177 -36.407  1.00  0.00      BSYN  
ATOM    516  HZ1 LYS    58       9.205 -80.860 -37.116  1.00  0.00      BSYN  
ATOM    517  HZ2 LYS    58       8.505 -82.216 -36.444  1.00  0.00      BSYN  
ATOM    518  HZ3 LYS    58       7.668 -80.610 -36.617  1.00  0.00      BSYN  
ATOM    519    C LYS    58      10.053 -77.182 -31.739  1.00  0.00      BSYN  
ATOM    520    O LYS    58       9.266 -76.463 -31.213  1.00  0.00      BSYN  
ATOM    521    N THR    59      10.577 -78.240 -31.061  1.00  0.00      BSYN  
ATOM    522    H THR    59      11.384 -78.716 -31.348  1.00  0.00      BSYN  
ATOM    523   CA THR    59      10.253 -78.330 -29.676  1.00  0.00      BSYN  
ATOM    524   CB THR    59       9.420 -79.712 -29.365  1.00  0.00      BSYN  
ATOM    525  OG1 THR    59      10.330 -80.676 -29.762  1.00  0.00      BSYN  
ATOM    526  HG1 THR    59       9.923 -81.462 -30.134  1.00  0.00      BSYN  
ATOM    527  CG2 THR    59       8.185 -79.802 -30.176  1.00  0.00      BSYN  
ATOM    528    C THR    59      11.556 -78.028 -28.944  1.00  0.00      BSYN  
ATOM    529    O THR    59      12.596 -78.570 -29.225  1.00  0.00      BSYN  
ATOM    530    N LYS    60      11.544 -77.062 -28.047  1.00  0.00      BSYN  
ATOM    531    H LYS    60      12.388 -76.701 -27.703  1.00  0.00      BSYN  
ATOM    532   CA LYS    60      10.269 -76.487 -27.550  1.00  0.00      BSYN  
ATOM    533   CB LYS    60       9.756 -76.725 -26.103  1.00  0.00      BSYN  
ATOM    534   CG LYS    60       9.333 -78.106 -25.887  1.00  0.00      BSYN  
ATOM    535   CD LYS    60       8.559 -78.368 -24.584  1.00  0.00      BSYN  
ATOM    536   CE LYS    60       7.960 -79.791 -24.445  1.00  0.00      BSYN  
ATOM    537   NZ LYS    60       6.592 -79.686 -24.091  1.00  0.00      BSYN  
ATOM    538  HZ1 LYS    60       6.076 -79.080 -24.760  1.00  0.00      BSYN  
ATOM    539  HZ2 LYS    60       6.265 -80.670 -24.008  1.00  0.00      BSYN  
ATOM    540  HZ3 LYS    60       6.590 -79.334 -23.112  1.00  0.00      BSYN  
ATOM    541    C LYS    60      10.412 -75.027 -27.791  1.00  0.00      BSYN  
ATOM    542    O LYS    60      11.012 -74.222 -27.088  1.00  0.00      BSYN  
ATOM    543    N GLU    61       9.920 -74.590 -28.943  1.00  0.00      BSYN  
ATOM    544    H GLU    61       9.628 -75.342 -29.500  1.00  0.00      BSYN  
ATOM    545   CA GLU    61       9.706 -73.180 -29.318  1.00  0.00      BSYN  
ATOM    546   CB GLU    61      10.710 -72.878 -30.451  1.00  0.00      BSYN  
ATOM    547   CG GLU    61      10.757 -71.538 -31.126  1.00  0.00      BSYN  
ATOM    548   CD GLU    61      11.177 -70.349 -30.294  1.00  0.00      BSYN  
ATOM    549  OE1 GLU    61      10.514 -70.128 -29.202  1.00  0.00      BSYN  
ATOM    550  OE2 GLU    61      12.103 -69.665 -30.642  1.00  0.00      BSYN  
ATOM    551    C GLU    61       8.254 -72.866 -29.697  1.00  0.00      BSYN  
ATOM    552    O GLU    61       7.383 -73.667 -30.093  1.00  0.00      BSYN  
ATOM    553    N GLN    62       7.919 -71.644 -29.241  1.00  0.00      BSYN  
ATOM    554    H GLN    62       8.676 -71.167 -28.842  1.00  0.00      BSYN  
ATOM    555   CA GLN    62       6.733 -70.931 -29.628  1.00  0.00      BSYN  
ATOM    556   CB GLN    62       6.728 -69.605 -28.924  1.00  0.00      BSYN  
ATOM    557   CG GLN    62       6.352 -69.684 -27.468  1.00  0.00      BSYN  
ATOM    558   CD GLN    62       6.950 -68.537 -26.693  1.00  0.00      BSYN  
ATOM    559  OE1 GLN    62       6.595 -68.537 -25.464  1.00  0.00      BSYN  
ATOM    560  NE2 GLN    62       7.752 -67.568 -27.160  1.00  0.00      BSYN  
ATOM    561 HE21 GLN    62       7.971 -66.929 -26.450  1.00  0.00      BSYN  
ATOM    562 HE22 GLN    62       8.076 -67.428 -28.074  1.00  0.00      BSYN  
ATOM    563    C GLN    62       6.726 -70.553 -31.155  1.00  0.00      BSYN  
ATOM    564    O GLN    62       6.929 -69.443 -31.532  1.00  0.00      BSYN  
ATOM    565    N ALA    63       6.333 -71.638 -31.953  1.00  0.00      BSYN  
ATOM    566    H ALA    63       5.972 -72.376 -31.420  1.00  0.00      BSYN  
ATOM    567   CA ALA    63       6.393 -71.606 -33.432  1.00  0.00      BSYN  
ATOM    568   CB ALA    63       7.824 -71.752 -33.900  1.00  0.00      BSYN  
ATOM    569    C ALA    63       5.553 -72.717 -34.016  1.00  0.00      BSYN  
ATOM    570    O ALA    63       5.840 -73.858 -33.756  1.00  0.00      BSYN  
ATOM    571    N SER    64       4.642 -72.215 -34.871  1.00  0.00      BSYN  
ATOM    572    H SER    64       4.740 -71.396 -35.400  1.00  0.00      BSYN  
ATOM    573   CA SER    64       3.563 -73.147 -35.356  1.00  0.00      BSYN  
ATOM    574   CB SER    64       2.201 -72.510 -35.146  1.00  0.00      BSYN  
ATOM    575   OG SER    64       2.153 -71.986 -33.838  1.00  0.00      BSYN  
ATOM    576   HG SER    64       2.619 -72.603 -33.269  1.00  0.00      BSYN  
ATOM    577    C SER    64       3.779 -73.625 -36.760  1.00  0.00      BSYN  
ATOM    578    O SER    64       4.079 -72.909 -37.655  1.00  0.00      BSYN  
ATOM    579    N HIS    65       3.707 -74.994 -36.863  1.00  0.00      BSYN  
ATOM    580    H HIS    65       3.685 -75.490 -36.018  1.00  0.00      BSYN  
ATOM    581   CA HIS    65       3.690 -75.626 -38.171  1.00  0.00      BSYN  
ATOM    582   CB HIS    65       4.731 -76.867 -38.158  1.00  0.00      BSYN  
ATOM    583   CG HIS    65       4.480 -78.032 -37.181  1.00  0.00      BSYN  
ATOM    584  ND1 HIS    65       4.826 -78.018 -35.911  1.00  0.00      BSYN  
ATOM    585  HD1 HIS    65       4.700 -77.230 -35.342  1.00  0.00      BSYN  
ATOM    586  CD2 HIS    65       4.490 -79.389 -37.714  1.00  0.00      BSYN  
ATOM    587  NE2 HIS    65       4.859 -80.066 -36.615  1.00  0.00      BSYN  
ATOM    588  CE1 HIS    65       5.015 -79.283 -35.589  1.00  0.00      BSYN  
ATOM    589    C HIS    65       2.285 -76.238 -38.298  1.00  0.00      BSYN  
ATOM    590    O HIS    65       1.646 -76.461 -39.404  1.00  0.00      BSYN  
ATOM    591    N LEU    66       1.511 -76.254 -37.237  1.00  0.00      BSYN  
ATOM    592    H LEU    66       1.611 -75.640 -36.479  1.00  0.00      BSYN  
ATOM    593   CA LEU    66       0.439 -77.238 -36.994  1.00  0.00      BSYN  
ATOM    594   CB LEU    66       0.478 -77.419 -35.581  1.00  0.00      BSYN  
ATOM    595   CG LEU    66       0.731 -78.860 -35.106  1.00  0.00      BSYN  
ATOM    596  CD1 LEU    66       0.694 -78.632 -33.601  1.00  0.00      BSYN  
ATOM    597  CD2 LEU    66      -0.309 -79.831 -35.490  1.00  0.00      BSYN  
ATOM    598    C LEU    66      -0.829 -76.678 -37.446  1.00  0.00      BSYN  
ATOM    599    O LEU    66      -1.074 -75.454 -37.137  1.00  0.00      BSYN  
ATOM    600    N GLY    67      -1.678 -77.529 -38.083  1.00  0.00      BSYN  
ATOM    601    H GLY    67      -1.422 -78.473 -38.131  1.00  0.00      BSYN  
ATOM    602   CA GLY    67      -2.907 -76.973 -38.595  1.00  0.00      BSYN  
ATOM    603    C GLY    67      -3.957 -78.126 -38.432  1.00  0.00      BSYN  
ATOM    604    O GLY    67      -3.667 -79.304 -38.080  1.00  0.00      BSYN  
ATOM    605    N GLY    68      -5.273 -77.827 -38.669  1.00  0.00      BSYN  
ATOM    606    H GLY    68      -5.706 -76.987 -38.927  1.00  0.00      BSYN  
ATOM    607   CA GLY    68      -6.243 -78.912 -38.445  1.00  0.00      BSYN  
ATOM    608    C GLY    68      -6.535 -79.444 -37.097  1.00  0.00      BSYN  
ATOM    609    O GLY    68      -7.160 -78.668 -36.365  1.00  0.00      BSYN  
ATOM    610    N ALA    69      -5.989 -80.508 -36.664  1.00  0.00      BSYN  
ATOM    611    H ALA    69      -5.356 -80.988 -37.238  1.00  0.00      BSYN  
ATOM    612   CA ALA    69      -6.471 -81.237 -35.419  1.00  0.00      BSYN  
ATOM    613   CB ALA    69      -7.017 -82.709 -35.677  1.00  0.00      BSYN  
ATOM    614    C ALA    69      -5.243 -81.508 -34.505  1.00  0.00      BSYN  
ATOM    615    O ALA    69      -4.508 -82.451 -34.775  1.00  0.00      BSYN  
ATOM    616    N VAL    70      -5.122 -80.825 -33.409  1.00  0.00      BSYN  
ATOM    617    H VAL    70      -5.937 -80.355 -33.135  1.00  0.00      BSYN  
ATOM    618   CA VAL    70      -3.918 -80.927 -32.508  1.00  0.00      BSYN  
ATOM    619   CB VAL    70      -3.600 -79.491 -31.888  1.00  0.00      BSYN  
ATOM    620  CG1 VAL    70      -3.127 -78.527 -33.109  1.00  0.00      BSYN  
ATOM    621  CG2 VAL    70      -4.584 -78.706 -31.153  1.00  0.00      BSYN  
ATOM    622    C VAL    70      -4.039 -82.031 -31.403  1.00  0.00      BSYN  
ATOM    623    O VAL    70      -3.404 -81.948 -30.317  1.00  0.00      BSYN  
ATOM    624    N PHE    71      -4.980 -82.985 -31.583  1.00  0.00      BSYN  
ATOM    625    H PHE    71      -5.460 -83.163 -32.418  1.00  0.00      BSYN  
ATOM    626   CA PHE    71      -5.337 -83.997 -30.624  1.00  0.00      BSYN  
ATOM    627   CB PHE    71      -6.688 -83.842 -30.340  1.00  0.00      BSYN  
ATOM    628   CG PHE    71      -7.027 -82.672 -29.481  1.00  0.00      BSYN  
ATOM    629  CD1 PHE    71      -7.161 -81.394 -30.025  1.00  0.00      BSYN  
ATOM    630  CD2 PHE    71      -7.149 -82.890 -28.138  1.00  0.00      BSYN  
ATOM    631  CE1 PHE    71      -7.548 -80.363 -29.226  1.00  0.00      BSYN  
ATOM    632  CE2 PHE    71      -7.428 -81.794 -27.333  1.00  0.00      BSYN  
ATOM    633   CZ PHE    71      -7.656 -80.497 -27.881  1.00  0.00      BSYN  
ATOM    634    C PHE    71      -5.075 -85.394 -31.151  1.00  0.00      BSYN  
ATOM    635    O PHE    71      -5.210 -85.651 -32.341  1.00  0.00      BSYN  
ATOM    636    N SER    72      -4.674 -86.262 -30.158  1.00  0.00      BSYN  
ATOM    637    H SER    72      -4.352 -85.913 -29.301  1.00  0.00      BSYN  
ATOM    638   CA SER    72      -4.471 -87.659 -30.435  1.00  0.00      BSYN  
ATOM    639   CB SER    72      -3.315 -88.237 -29.550  1.00  0.00      BSYN  
ATOM    640   OG SER    72      -3.505 -88.223 -28.164  1.00  0.00      BSYN  
ATOM    641   HG SER    72      -4.087 -88.933 -27.882  1.00  0.00      BSYN  
ATOM    642    C SER    72      -5.731 -88.579 -30.166  1.00  0.00      BSYN  
ATOM    643    O SER    72      -5.631 -89.650 -29.586  1.00  0.00      BSYN  
ATOM    644    N GLY    73      -6.917 -88.155 -30.622  1.00  0.00      BSYN  
ATOM    645    H GLY    73      -7.011 -87.296 -31.085  1.00  0.00      BSYN  
ATOM    646   CA GLY    73      -8.031 -89.148 -30.858  1.00  0.00      BSYN  
ATOM    647    C GLY    73      -9.426 -88.550 -30.667  1.00  0.00      BSYN  
ATOM    648    O GLY    73     -10.513 -88.963 -31.102  1.00  0.00      BSYN  
ATOM    649    N ALA    74      -9.405 -87.534 -29.804  1.00  0.00      BSYN  
ATOM    650    H ALA    74      -8.587 -87.355 -29.295  1.00  0.00      BSYN  
ATOM    651   CA ALA    74     -10.604 -86.731 -29.657  1.00  0.00      BSYN  
ATOM    652   CB ALA    74     -10.618 -85.988 -28.292  1.00  0.00      BSYN  
ATOM    653    C ALA    74     -10.612 -85.691 -30.846  1.00  0.00      BSYN  
ATOM    654    O ALA    74      -9.853 -84.711 -30.943  1.00  0.00      BSYN  
ATOM    655    N GLY    75     -11.743 -85.988 -31.643  1.00  0.00      BSYN  
ATOM    656    H GLY    75     -12.144 -86.875 -31.523  1.00  0.00      BSYN  
ATOM    657   CA GLY    75     -12.016 -85.180 -32.767  1.00  0.00      BSYN  
ATOM    658    C GLY    75     -12.707 -83.858 -32.401  1.00  0.00      BSYN  
ATOM    659    O GLY    75     -13.509 -83.782 -31.494  1.00  0.00      BSYN  
ATOM    660    N ASN    76     -12.523 -82.865 -33.282  1.00  0.00      BSYN  
ATOM    661    H ASN    76     -12.293 -83.259 -34.150  1.00  0.00      BSYN  
ATOM    662   CA ASN    76     -12.860 -81.507 -33.105  1.00  0.00      BSYN  
ATOM    663   CB ASN    76     -11.864 -80.770 -32.191  1.00  0.00      BSYN  
ATOM    664   CG ASN    76     -12.259 -79.347 -31.763  1.00  0.00      BSYN  
ATOM    665  OD1 ASN    76     -12.678 -78.538 -32.546  1.00  0.00      BSYN  
ATOM    666  ND2 ASN    76     -11.990 -78.976 -30.474  1.00  0.00      BSYN  
ATOM    667 HD21 ASN    76     -11.550 -79.475 -29.755  1.00  0.00      BSYN  
ATOM    668 HD22 ASN    76     -12.356 -78.079 -30.326  1.00  0.00      BSYN  
ATOM    669    C ASN    76     -12.796 -80.875 -34.514  1.00  0.00      BSYN  
ATOM    670    O ASN    76     -13.850 -80.857 -35.202  1.00  0.00      BSYN  
ATOM    671    N ILE    77     -11.620 -80.222 -34.904  1.00  0.00      BSYN  
ATOM    672    H ILE    77     -10.831 -80.328 -34.332  1.00  0.00      BSYN  
ATOM    673   CA ILE    77     -11.675 -79.473 -36.112  1.00  0.00      BSYN  
ATOM    674   CB ILE    77     -11.342 -77.953 -35.964  1.00  0.00      BSYN  
ATOM    675  CG2 ILE    77     -11.204 -77.304 -37.307  1.00  0.00      BSYN  
ATOM    676  CG1 ILE    77     -12.515 -77.210 -35.323  1.00  0.00      BSYN  
ATOM    677   CD ILE    77     -13.652 -76.607 -36.232  1.00  0.00      BSYN  
ATOM    678    C ILE    77     -11.031 -80.243 -37.188  1.00  0.00      BSYN  
ATOM    679    O ILE    77      -9.820 -80.214 -37.501  1.00  0.00      BSYN  
ATOM    680    N ALA    78     -11.970 -80.904 -37.797  1.00  0.00      BSYN  
ATOM    681    H ALA    78     -12.916 -80.789 -37.569  1.00  0.00      BSYN  
ATOM    682   CA ALA    78     -11.689 -81.585 -39.093  1.00  0.00      BSYN  
ATOM    683   CB ALA    78     -12.798 -82.539 -39.449  1.00  0.00      BSYN  
ATOM    684    C ALA    78     -11.474 -80.582 -40.227  1.00  0.00      BSYN  
ATOM    685    O ALA    78     -12.352 -79.674 -40.355  1.00  0.00      BSYN  
ATOM    686    N ALA    79     -10.471 -80.642 -41.168  1.00  0.00      BSYN  
ATOM    687    H ALA    79     -10.038 -81.498 -41.367  1.00  0.00      BSYN  
ATOM    688   CA ALA    79     -10.158 -79.539 -42.001  1.00  0.00      BSYN  
ATOM    689   CB ALA    79      -8.940 -79.998 -42.870  1.00  0.00      BSYN  
ATOM    690    C ALA    79     -11.189 -79.015 -42.948  1.00  0.00      BSYN  
ATOM    691    O ALA    79     -11.413 -79.596 -44.029  1.00  0.00      BSYN  
ATOM    692    N ALA    80     -11.870 -77.924 -42.542  1.00  0.00      BSYN  
ATOM    693    H ALA    80     -11.431 -77.568 -41.741  1.00  0.00      BSYN  
ATOM    694   CA ALA    80     -12.932 -77.302 -43.320  1.00  0.00      BSYN  
ATOM    695   CB ALA    80     -14.320 -77.207 -42.612  1.00  0.00      BSYN  
ATOM    696    C ALA    80     -12.655 -75.883 -43.753  1.00  0.00      BSYN  
ATOM    697    O ALA    80     -11.669 -75.261 -43.302  1.00  0.00      BSYN  
ATOM    698    N THR    81     -13.534 -75.153 -44.540  1.00  0.00      BSYN  
ATOM    699    H THR    81     -14.057 -75.565 -45.259  1.00  0.00      BSYN  
ATOM    700   CA THR    81     -13.499 -73.670 -44.524  1.00  0.00      BSYN  
ATOM    701   CB THR    81     -14.375 -72.953 -45.623  1.00  0.00      BSYN  
ATOM    702  OG1 THR    81     -15.618 -73.529 -45.340  1.00  0.00      BSYN  
ATOM    703  HG1 THR    81     -16.074 -72.990 -44.690  1.00  0.00      BSYN  
ATOM    704  CG2 THR    81     -14.064 -73.118 -47.112  1.00  0.00      BSYN  
ATOM    705    C THR    81     -13.750 -73.161 -43.084  1.00  0.00      BSYN  
ATOM    706    O THR    81     -14.246 -73.876 -42.231  1.00  0.00      BSYN  
ATOM    707    N GLY    82     -13.462 -71.920 -42.858  1.00  0.00      BSYN  
ATOM    708    H GLY    82     -13.340 -71.259 -43.571  1.00  0.00      BSYN  
ATOM    709   CA GLY    82     -13.503 -71.335 -41.544  1.00  0.00      BSYN  
ATOM    710    C GLY    82     -14.425 -70.225 -41.520  1.00  0.00      BSYN  
ATOM    711    O GLY    82     -14.033 -69.113 -41.529  1.00  0.00      BSYN  
ATOM    712    N LEU    83     -15.727 -70.564 -41.565  1.00  0.00      BSYN  
ATOM    713    H LEU    83     -15.750 -71.542 -41.616  1.00  0.00      BSYN  
ATOM    714   CA LEU    83     -16.810 -69.626 -41.279  1.00  0.00      BSYN  
ATOM    715   CB LEU    83     -17.742 -69.522 -42.497  1.00  0.00      BSYN  
ATOM    716   CG LEU    83     -17.486 -68.399 -43.662  1.00  0.00      BSYN  
ATOM    717  CD1 LEU    83     -16.047 -68.191 -44.002  1.00  0.00      BSYN  
ATOM    718  CD2 LEU    83     -18.341 -68.654 -44.852  1.00  0.00      BSYN  
ATOM    719    C LEU    83     -17.490 -70.316 -40.111  1.00  0.00      BSYN  
ATOM    720    O LEU    83     -17.717 -71.531 -40.059  1.00  0.00      BSYN  
ATOM    721    N VAL    84     -17.833 -69.531 -39.052  1.00  0.00      BSYN  
ATOM    722    H VAL    84     -17.753 -68.572 -39.233  1.00  0.00      BSYN  
ATOM    723   CA VAL    84     -18.830 -69.993 -38.013  1.00  0.00      BSYN  
ATOM    724   CB VAL    84     -18.285 -71.345 -37.284  1.00  0.00      BSYN  
ATOM    725  CG1 VAL    84     -17.215 -70.973 -36.300  1.00  0.00      BSYN  
ATOM    726  CG2 VAL    84     -19.294 -72.277 -36.773  1.00  0.00      BSYN  
ATOM    727    C VAL    84     -19.262 -68.815 -37.130  1.00  0.00      BSYN  
ATOM    728    O VAL    84     -19.047 -67.675 -37.409  1.00  0.00      BSYN  
ATOM    729    N LYS    85     -19.845 -69.177 -35.976  1.00  0.00      BSYN  
ATOM    730    H LYS    85     -19.903 -70.149 -35.860  1.00  0.00      BSYN  
ATOM    731   CA LYS    85     -20.352 -68.251 -34.982  1.00  0.00      BSYN  
ATOM    732   CB LYS    85     -21.388 -68.830 -34.077  1.00  0.00      BSYN  
ATOM    733   CG LYS    85     -22.457 -69.759 -34.742  1.00  0.00      BSYN  
ATOM    734   CD LYS    85     -23.319 -70.440 -33.686  1.00  0.00      BSYN  
ATOM    735   CE LYS    85     -22.303 -71.248 -32.864  1.00  0.00      BSYN  
ATOM    736   NZ LYS    85     -22.808 -71.281 -31.523  1.00  0.00      BSYN  
ATOM    737  HZ1 LYS    85     -22.223 -71.911 -30.938  1.00  0.00      BSYN  
ATOM    738  HZ2 LYS    85     -22.814 -70.416 -30.947  1.00  0.00      BSYN  
ATOM    739  HZ3 LYS    85     -23.800 -71.582 -31.445  1.00  0.00      BSYN  
ATOM    740    C LYS    85     -19.258 -67.385 -34.288  1.00  0.00      BSYN  
ATOM    741    O LYS    85     -18.790 -67.886 -33.241  1.00  0.00      BSYN  
ATOM    742    N ARG    86     -18.881 -66.279 -34.927  1.00  0.00      BSYN  
ATOM    743    H ARG    86     -19.490 -66.077 -35.668  1.00  0.00      BSYN  
ATOM    744   CA ARG    86     -17.884 -65.308 -34.469  1.00  0.00      BSYN  
ATOM    745   CB ARG    86     -16.895 -64.953 -35.691  1.00  0.00      BSYN  
ATOM    746   CG ARG    86     -16.031 -66.227 -35.919  1.00  0.00      BSYN  
ATOM    747   CD ARG    86     -15.343 -66.419 -37.193  1.00  0.00      BSYN  
ATOM    748   NE ARG    86     -14.413 -67.544 -37.166  1.00  0.00      BSYN  
ATOM    749   HE ARG    86     -14.804 -68.295 -37.659  1.00  0.00      BSYN  
ATOM    750   CZ ARG    86     -13.123 -67.589 -36.701  1.00  0.00      BSYN  
ATOM    751  NH1 ARG    86     -12.337 -68.699 -36.721  1.00  0.00      BSYN  
ATOM    752 HH11 ARG    86     -11.456 -68.657 -36.251  1.00  0.00      BSYN  
ATOM    753 HH12 ARG    86     -12.618 -69.507 -37.240  1.00  0.00      BSYN  
ATOM    754  NH2 ARG    86     -12.549 -66.513 -36.015  1.00  0.00      BSYN  
ATOM    755 HH21 ARG    86     -11.766 -66.582 -35.398  1.00  0.00      BSYN  
ATOM    756 HH22 ARG    86     -13.114 -65.689 -35.969  1.00  0.00      BSYN  
ATOM    757    C ARG    86     -18.512 -64.045 -33.849  1.00  0.00      BSYN  
ATOM    758    O ARG    86     -18.725 -62.940 -34.508  1.00  0.00      BSYN  
ATOM    759    N GLU    87     -18.734 -64.280 -32.532  1.00  0.00      BSYN  
ATOM    760    H GLU    87     -18.410 -65.106 -32.114  1.00  0.00      BSYN  
ATOM    761   CA GLU    87     -19.491 -63.342 -31.653  1.00  0.00      BSYN  
ATOM    762   CB GLU    87     -20.372 -64.208 -30.651  1.00  0.00      BSYN  
ATOM    763   CG GLU    87     -21.616 -64.891 -31.161  1.00  0.00      BSYN  
ATOM    764   CD GLU    87     -22.879 -63.996 -31.280  1.00  0.00      BSYN  
ATOM    765  OE1 GLU    87     -22.967 -63.272 -32.315  1.00  0.00      BSYN  
ATOM    766  OE2 GLU    87     -23.669 -63.899 -30.318  1.00  0.00      BSYN  
ATOM    767    C GLU    87     -18.297 -62.640 -30.846  1.00  0.00      BSYN  
ATOM    768    O GLU    87     -17.278 -63.336 -30.602  1.00  0.00      BSYN  
ATOM    769    N GLU    88     -18.391 -61.360 -30.464  1.00  0.00      BSYN  
ATOM    770    H GLU    88     -19.340 -61.210 -30.273  1.00  0.00      BSYN  
ATOM    771   CA GLU    88     -17.228 -60.507 -30.139  1.00  0.00      BSYN  
ATOM    772   CB GLU    88     -17.234 -58.960 -30.464  1.00  0.00      BSYN  
ATOM    773   CG GLU    88     -17.858 -58.508 -31.703  1.00  0.00      BSYN  
ATOM    774   CD GLU    88     -16.947 -58.682 -32.989  1.00  0.00      BSYN  
ATOM    775  OE1 GLU    88     -15.863 -58.092 -33.099  1.00  0.00      BSYN  
ATOM    776  OE2 GLU    88     -17.276 -59.468 -33.861  1.00  0.00      BSYN  
ATOM    777    C GLU    88     -16.695 -60.679 -28.716  1.00  0.00      BSYN  
ATOM    778    O GLU    88     -15.583 -60.377 -28.400  1.00  0.00      BSYN  
ATOM    779    N PHE    89     -17.571 -61.223 -27.955  1.00  0.00      BSYN  
ATOM    780    H PHE    89     -18.371 -61.652 -28.324  1.00  0.00      BSYN  
ATOM    781   CA PHE    89     -17.190 -61.403 -26.550  1.00  0.00      BSYN  
ATOM    782   CB PHE    89     -18.357 -61.068 -25.565  1.00  0.00      BSYN  
ATOM    783   CG PHE    89     -18.265 -59.782 -24.834  1.00  0.00      BSYN  
ATOM    784  CD1 PHE    89     -18.896 -59.446 -23.612  1.00  0.00      BSYN  
ATOM    785  CD2 PHE    89     -17.477 -58.891 -25.457  1.00  0.00      BSYN  
ATOM    786  CE1 PHE    89     -18.658 -58.229 -23.086  1.00  0.00      BSYN  
ATOM    787  CE2 PHE    89     -17.505 -57.537 -25.078  1.00  0.00      BSYN  
ATOM    788   CZ PHE    89     -18.110 -57.220 -23.860  1.00  0.00      BSYN  
ATOM    789    C PHE    89     -17.096 -62.975 -26.490  1.00  0.00      BSYN  
ATOM    790    O PHE    89     -17.788 -63.734 -27.247  1.00  0.00      BSYN  
ATOM    791    N PRO    90     -16.255 -63.640 -25.629  1.00  0.00      BSYN  
ATOM    792   CD PRO    90     -15.660 -63.072 -24.424  1.00  0.00      BSYN  
ATOM    793   CA PRO    90     -15.883 -65.064 -25.759  1.00  0.00      BSYN  
ATOM    794   CB PRO    90     -14.655 -65.029 -24.862  1.00  0.00      BSYN  
ATOM    795   CG PRO    90     -14.788 -64.073 -23.734  1.00  0.00      BSYN  
ATOM    796    C PRO    90     -16.951 -66.073 -25.285  1.00  0.00      BSYN  
ATOM    797    O PRO    90     -17.271 -66.234 -24.037  1.00  0.00      BSYN  
ATOM    798    N THR    91     -17.736 -66.604 -26.265  1.00  0.00      BSYN  
ATOM    799    H THR    91     -17.870 -66.059 -27.069  1.00  0.00      BSYN  
ATOM    800   CA THR    91     -18.665 -67.725 -26.247  1.00  0.00      BSYN  
ATOM    801   CB THR    91     -17.927 -69.002 -26.765  1.00  0.00      BSYN  
ATOM    802  OG1 THR    91     -16.587 -68.978 -26.175  1.00  0.00      BSYN  
ATOM    803  HG1 THR    91     -16.705 -68.591 -25.304  1.00  0.00      BSYN  
ATOM    804  CG2 THR    91     -17.923 -69.025 -28.245  1.00  0.00      BSYN  
ATOM    805    C THR    91     -19.233 -68.105 -24.869  1.00  0.00      BSYN  
ATOM    806    O THR    91     -20.467 -67.830 -24.710  1.00  0.00      BSYN  
ATOM    807    N ASP    92     -18.478 -68.629 -23.874  1.00  0.00      BSYN  
ATOM    808    H ASP    92     -17.593 -69.046 -23.835  1.00  0.00      BSYN  
ATOM    809   CA ASP    92     -19.113 -68.721 -22.488  1.00  0.00      BSYN  
ATOM    810   CB ASP    92     -19.485 -70.232 -22.189  1.00  0.00      BSYN  
ATOM    811   CG ASP    92     -18.344 -71.222 -22.440  1.00  0.00      BSYN  
ATOM    812  OD1 ASP    92     -17.260 -70.956 -21.909  1.00  0.00      BSYN  
ATOM    813  OD2 ASP    92     -18.537 -72.170 -23.229  1.00  0.00      BSYN  
ATOM    814    C ASP    92     -18.407 -67.963 -21.381  1.00  0.00      BSYN  
ATOM    815    O ASP    92     -17.374 -68.306 -20.786  1.00  0.00      BSYN  
ATOM    816    N LEU    93     -19.195 -66.971 -20.972  1.00  0.00      BSYN  
ATOM    817    H LEU    93     -20.116 -66.918 -21.302  1.00  0.00      BSYN  
ATOM    818   CA LEU    93     -18.839 -65.883 -20.059  1.00  0.00      BSYN  
ATOM    819   CB LEU    93     -18.509 -64.645 -20.938  1.00  0.00      BSYN  
ATOM    820   CG LEU    93     -18.162 -63.288 -20.266  1.00  0.00      BSYN  
ATOM    821  CD1 LEU    93     -17.173 -62.417 -20.970  1.00  0.00      BSYN  
ATOM    822  CD2 LEU    93     -19.418 -62.436 -20.321  1.00  0.00      BSYN  
ATOM    823    C LEU    93     -19.995 -65.698 -19.069  1.00  0.00      BSYN  
ATOM    824    O LEU    93     -21.141 -66.003 -19.281  1.00  0.00      BSYN  
ATOM    825    N LYS    94     -19.563 -65.231 -17.850  1.00  0.00      BSYN  
ATOM    826    H LYS    94     -18.630 -64.931 -17.860  1.00  0.00      BSYN  
ATOM    827   CA LYS    94     -20.446 -65.288 -16.645  1.00  0.00      BSYN  
ATOM    828   CB LYS    94     -19.538 -65.016 -15.387  1.00  0.00      BSYN  
ATOM    829   CG LYS    94     -19.253 -66.224 -14.489  1.00  0.00      BSYN  
ATOM    830   CD LYS    94     -18.510 -65.927 -13.154  1.00  0.00      BSYN  
ATOM    831   CE LYS    94     -18.499 -67.260 -12.336  1.00  0.00      BSYN  
ATOM    832   NZ LYS    94     -17.802 -67.233 -11.101  1.00  0.00      BSYN  
ATOM    833  HZ1 LYS    94     -17.777 -68.222 -10.780  1.00  0.00      BSYN  
ATOM    834  HZ2 LYS    94     -16.807 -66.983 -11.275  1.00  0.00      BSYN  
ATOM    835  HZ3 LYS    94     -18.222 -66.626 -10.369  1.00  0.00      BSYN  
ATOM    836    C LYS    94     -21.638 -64.316 -16.632  1.00  0.00      BSYN  
ATOM    837    O LYS    94     -21.521 -63.260 -17.078  1.00  0.00      BSYN  
ATOM    838    N PRO    95     -22.788 -64.580 -16.068  1.00  0.00      BSYN  
ATOM    839   CD PRO    95     -23.227 -65.912 -15.720  1.00  0.00      BSYN  
ATOM    840   CA PRO    95     -23.907 -63.611 -15.942  1.00  0.00      BSYN  
ATOM    841   CB PRO    95     -24.981 -64.502 -15.548  1.00  0.00      BSYN  
ATOM    842   CG PRO    95     -24.629 -65.807 -16.210  1.00  0.00      BSYN  
ATOM    843    C PRO    95     -23.692 -62.688 -14.831  1.00  0.00      BSYN  
ATOM    844    O PRO    95     -24.041 -61.514 -14.960  1.00  0.00      BSYN  
ATOM    845    N GLU    96     -22.897 -63.029 -13.804  1.00  0.00      BSYN  
ATOM    846    H GLU    96     -22.694 -63.987 -13.767  1.00  0.00      BSYN  
ATOM    847   CA GLU    96     -22.488 -62.164 -12.651  1.00  0.00      BSYN  
ATOM    848   CB GLU    96     -22.262 -63.188 -11.487  1.00  0.00      BSYN  
ATOM    849   CG GLU    96     -23.503 -64.054 -11.151  1.00  0.00      BSYN  
ATOM    850   CD GLU    96     -23.341 -65.515 -11.370  1.00  0.00      BSYN  
ATOM    851  OE1 GLU    96     -23.117 -66.260 -10.416  1.00  0.00      BSYN  
ATOM    852  OE2 GLU    96     -23.341 -65.916 -12.517  1.00  0.00      BSYN  
ATOM    853    C GLU    96     -21.218 -61.353 -12.831  1.00  0.00      BSYN  
ATOM    854    O GLU    96     -20.149 -61.999 -12.922  1.00  0.00      BSYN  
ATOM    855    N GLU    97     -21.313 -60.006 -12.826  1.00  0.00      BSYN  
ATOM    856    H GLU    97     -20.582 -59.431 -13.136  1.00  0.00      BSYN  
ATOM    857   CA GLU    97     -22.448 -59.222 -12.453  1.00  0.00      BSYN  
ATOM    858   CB GLU    97     -22.348 -58.772 -11.087  1.00  0.00      BSYN  
ATOM    859   CG GLU    97     -23.430 -57.809 -10.719  1.00  0.00      BSYN  
ATOM    860   CD GLU    97     -23.606 -57.311  -9.261  1.00  0.00      BSYN  
ATOM    861  OE1 GLU    97     -23.150 -56.239  -8.928  1.00  0.00      BSYN  
ATOM    862  OE2 GLU    97     -24.206 -58.016  -8.443  1.00  0.00      BSYN  
ATOM    863    C GLU    97     -22.406 -58.234 -13.602  1.00  0.00      BSYN  
ATOM    864    O GLU    97     -21.948 -57.091 -13.577  1.00  0.00      BSYN  
ATOM    865    N VAL    98     -23.045 -58.693 -14.689  1.00  0.00      BSYN  
ATOM    866    H VAL    98     -23.231 -59.648 -14.806  1.00  0.00      BSYN  
ATOM    867   CA VAL    98     -23.489 -57.908 -15.857  1.00  0.00      BSYN  
ATOM    868   CB VAL    98     -23.162 -58.554 -17.213  1.00  0.00      BSYN  
ATOM    869  CG1 VAL    98     -23.364 -57.568 -18.311  1.00  0.00      BSYN  
ATOM    870  CG2 VAL    98     -21.744 -59.083 -17.454  1.00  0.00      BSYN  
ATOM    871    C VAL    98     -24.962 -58.022 -15.587  1.00  0.00      BSYN  
ATOM    872    O VAL    98     -25.629 -59.123 -15.735  1.00  0.00      BSYN  
ATOM    873    N ALA    99     -25.490 -56.940 -15.010  1.00  0.00      BSYN  
ATOM    874    H ALA    99     -25.039 -56.091 -15.202  1.00  0.00      BSYN  
ATOM    875   CA ALA    99     -26.785 -56.899 -14.402  1.00  0.00      BSYN  
ATOM    876   CB ALA    99     -26.806 -56.059 -13.047  1.00  0.00      BSYN  
ATOM    877    C ALA    99     -27.834 -56.358 -15.391  1.00  0.00      BSYN  
ATOM    878    O ALA    99     -27.547 -56.139 -16.605  1.00  0.00      BSYN  
ATOM    879    N GLN   100     -29.051 -56.267 -14.892  1.00  0.00      BSYN  
ATOM    880    H GLN   100     -29.242 -56.555 -13.975  1.00  0.00      BSYN  
ATOM    881   CA GLN   100     -30.048 -55.517 -15.590  1.00  0.00      BSYN  
ATOM    882   CB GLN   100     -31.367 -56.198 -15.663  1.00  0.00      BSYN  
ATOM    883   CG GLN   100     -31.342 -57.413 -16.583  1.00  0.00      BSYN  
ATOM    884   CD GLN   100     -32.390 -58.493 -16.455  1.00  0.00      BSYN  
ATOM    885  OE1 GLN   100     -32.685 -59.022 -15.354  1.00  0.00      BSYN  
ATOM    886  NE2 GLN   100     -33.074 -58.680 -17.581  1.00  0.00      BSYN  
ATOM    887 HE21 GLN   100     -32.905 -58.036 -18.301  1.00  0.00      BSYN  
ATOM    888 HE22 GLN   100     -33.685 -59.411 -17.354  1.00  0.00      BSYN  
ATOM    889    C GLN   100     -30.206 -54.275 -14.679  1.00  0.00      BSYN  
ATOM    890    O GLN   100     -29.991 -54.309 -13.464  1.00  0.00      BSYN  
ATOM    891    N GLU   101     -30.241 -53.202 -15.469  1.00  0.00      BSYN  
ATOM    892    H GLU   101     -30.374 -53.254 -16.438  1.00  0.00      BSYN  
ATOM    893   CA GLU   101     -30.043 -51.852 -14.979  1.00  0.00      BSYN  
ATOM    894   CB GLU   101     -29.521 -50.952 -16.079  1.00  0.00      BSYN  
ATOM    895   CG GLU   101     -28.070 -51.050 -16.476  1.00  0.00      BSYN  
ATOM    896   CD GLU   101     -27.595 -52.398 -17.056  1.00  0.00      BSYN  
ATOM    897  OE1 GLU   101     -28.389 -53.018 -17.843  1.00  0.00      BSYN  
ATOM    898  OE2 GLU   101     -26.491 -52.907 -16.730  1.00  0.00      BSYN  
ATOM    899    C GLU   101     -31.393 -51.365 -14.448  1.00  0.00      BSYN  
ATOM    900    O GLU   101     -32.216 -50.560 -15.081  1.00  0.00      BSYN  
ATOM    901    N ALA   102     -31.624 -51.824 -13.204  1.00  0.00      BSYN  
ATOM    902    H ALA   102     -30.975 -52.438 -12.802  1.00  0.00      BSYN  
ATOM    903   CA ALA   102     -32.998 -51.583 -12.626  1.00  0.00      BSYN  
ATOM    904   CB ALA   102     -33.708 -52.894 -12.591  1.00  0.00      BSYN  
ATOM    905    C ALA   102     -32.791 -50.929 -11.298  1.00  0.00      BSYN  
ATOM    906    O ALA   102     -31.972 -51.325 -10.461  1.00  0.00      BSYN  
ATOM    907    N ALA   103     -33.510 -49.783 -11.167  1.00  0.00      BSYN  
ATOM    908    H ALA   103     -34.199 -49.622 -11.845  1.00  0.00      BSYN  
ATOM    909   CA ALA   103     -33.378 -48.879 -10.038  1.00  0.00      BSYN  
ATOM    910   CB ALA   103     -33.597 -47.350 -10.283  1.00  0.00      BSYN  
ATOM    911    C ALA   103     -34.355 -49.262  -8.929  1.00  0.00      BSYN  
ATOM    912    O ALA   103     -34.002 -49.557  -7.782  1.00  0.00      BSYN  
ATOM    913    N GLU   104     -35.624 -49.477  -9.336  1.00  0.00      BSYN  
ATOM    914    H GLU   104     -35.894 -49.039 -10.170  1.00  0.00      BSYN  
ATOM    915   CA GLU   104     -36.684 -50.025  -8.554  1.00  0.00      BSYN  
ATOM    916   CB GLU   104     -37.974 -49.402  -8.973  1.00  0.00      BSYN  
ATOM    917   CG GLU   104     -38.017 -48.009  -8.720  1.00  0.00      BSYN  
ATOM    918   CD GLU   104     -39.025 -47.223  -9.517  1.00  0.00      BSYN  
ATOM    919  OE1 GLU   104     -40.252 -47.430  -9.359  1.00  0.00      BSYN  
ATOM    920  OE2 GLU   104     -38.574 -46.345 -10.261  1.00  0.00      BSYN  
ATOM    921    C GLU   104     -36.547 -51.538  -8.762  1.00  0.00      BSYN  
ATOM    922    O GLU   104     -37.172 -52.089  -9.598  1.00  0.00      BSYN  
ATOM    923    N GLU   105     -35.787 -52.168  -7.844  1.00  0.00      BSYN  
ATOM    924    H GLU   105     -35.055 -51.732  -7.360  1.00  0.00      BSYN  
ATOM    925   CA GLU   105     -35.855 -53.561  -7.585  1.00  0.00      BSYN  
ATOM    926   CB GLU   105     -34.997 -53.832  -6.376  1.00  0.00      BSYN  
ATOM    927   CG GLU   105     -35.538 -53.258  -5.017  1.00  0.00      BSYN  
ATOM    928   CD GLU   105     -34.602 -53.236  -3.819  1.00  0.00      BSYN  
ATOM    929  OE1 GLU   105     -34.563 -54.301  -3.100  1.00  0.00      BSYN  
ATOM    930  OE2 GLU   105     -33.995 -52.189  -3.689  1.00  0.00      BSYN  
ATOM    931    C GLU   105     -37.212 -54.122  -7.328  1.00  0.00      BSYN  
ATOM    932    O GLU   105     -38.025 -53.342  -6.914  1.00  0.00      BSYN  
ATOM    933    N PRO   106     -37.474 -55.406  -7.483  1.00  0.00      BSYN  
ATOM    934   CD PRO   106     -36.824 -56.201  -8.447  1.00  0.00      BSYN  
ATOM    935   CA PRO   106     -38.809 -56.000  -7.177  1.00  0.00      BSYN  
ATOM    936   CB PRO   106     -38.700 -57.452  -7.700  1.00  0.00      BSYN  
ATOM    937   CG PRO   106     -37.686 -57.412  -8.807  1.00  0.00      BSYN  
ATOM    938    C PRO   106     -38.976 -55.935  -5.576  1.00  0.00      BSYN  
ATOM    939    O PRO   106     -38.033 -56.193  -4.819  1.00  0.00      BSYN  
ATOM    940    N LEU   107     -40.179 -55.677  -5.052  1.00  0.00      BSYN  
ATOM    941    H LEU   107     -40.926 -55.955  -5.622  1.00  0.00      BSYN  
ATOM    942   CA LEU   107     -40.607 -55.187  -3.736  1.00  0.00      BSYN  
ATOM    943   CB LEU   107     -41.028 -53.729  -3.893  1.00  0.00      BSYN  
ATOM    944   CG LEU   107     -40.014 -52.616  -4.397  1.00  0.00      BSYN  
ATOM    945  CD1 LEU   107     -40.825 -51.420  -4.573  1.00  0.00      BSYN  
ATOM    946  CD2 LEU   107     -38.737 -52.472  -3.617  1.00  0.00      BSYN  
ATOM    947    C LEU   107     -41.609 -55.994  -2.862  1.00  0.00      BSYN  
ATOM    948    O LEU   107     -42.630 -56.314  -3.452  1.00  0.00      BSYN  
ATOM    949    N ILE   108     -41.410 -56.129  -1.534  1.00  0.00      BSYN  
ATOM    950    H ILE   108     -40.671 -55.700  -1.052  1.00  0.00      BSYN  
ATOM    951   CA ILE   108     -42.097 -57.148  -0.831  1.00  0.00      BSYN  
ATOM    952   CB ILE   108     -40.978 -58.141  -0.300  1.00  0.00      BSYN  
ATOM    953  CG2 ILE   108     -39.978 -57.635   0.626  1.00  0.00      BSYN  
ATOM    954  CG1 ILE   108     -41.542 -59.480   0.065  1.00  0.00      BSYN  
ATOM    955   CD ILE   108     -40.594 -60.654   0.289  1.00  0.00      BSYN  
ATOM    956    C ILE   108     -42.983 -56.571   0.283  1.00  0.00      BSYN  
ATOM    957    O ILE   108     -42.521 -56.183   1.441  1.00  0.00      BSYN  
ATOM    958    N GLU   109     -44.241 -56.771   0.025  1.00  0.00      BSYN  
ATOM    959    H GLU   109     -44.540 -57.109  -0.845  1.00  0.00      BSYN  
ATOM    960   CA GLU   109     -45.257 -56.450   0.981  1.00  0.00      BSYN  
ATOM    961   CB GLU   109     -46.551 -56.412   0.338  1.00  0.00      BSYN  
ATOM    962   CG GLU   109     -46.621 -55.388  -0.818  1.00  0.00      BSYN  
ATOM    963   CD GLU   109     -46.337 -53.970  -0.367  1.00  0.00      BSYN  
ATOM    964  OE1 GLU   109     -45.843 -53.151  -1.110  1.00  0.00      BSYN  
ATOM    965  OE2 GLU   109     -46.699 -53.521   0.701  1.00  0.00      BSYN  
ATOM    966    C GLU   109     -45.468 -57.365   2.188  1.00  0.00      BSYN  
ATOM    967    O GLU   109     -45.607 -58.586   2.039  1.00  0.00      BSYN  
ATOM    968    N PRO   110     -45.565 -56.829   3.359  1.00  0.00      BSYN  
ATOM    969   CD PRO   110     -45.372 -55.458   3.710  1.00  0.00      BSYN  
ATOM    970   CA PRO   110     -45.832 -57.589   4.607  1.00  0.00      BSYN  
ATOM    971   CB PRO   110     -45.761 -56.477   5.655  1.00  0.00      BSYN  
ATOM    972   CG PRO   110     -46.272 -55.375   4.816  1.00  0.00      BSYN  
ATOM    973    C PRO   110     -47.051 -58.546   4.698  1.00  0.00      BSYN  
ATOM    974    O PRO   110     -47.118 -59.057   5.815  1.00  0.00      BSYN  
ATOM    975    N LEU   111     -48.073 -58.642   3.764  1.00  0.00      BSYN  
ATOM    976    H LEU   111     -47.854 -58.138   2.952  1.00  0.00      BSYN  
ATOM    977   CA LEU   111     -49.265 -59.534   3.937  1.00  0.00      BSYN  
ATOM    978   CB LEU   111     -50.344 -59.251   2.990  1.00  0.00      BSYN  
ATOM    979   CG LEU   111     -51.180 -57.948   2.987  1.00  0.00      BSYN  
ATOM    980  CD1 LEU   111     -52.128 -57.990   1.800  1.00  0.00      BSYN  
ATOM    981  CD2 LEU   111     -51.889 -57.619   4.370  1.00  0.00      BSYN  
ATOM    982    C LEU   111     -48.729 -60.888   3.661  1.00  0.00      BSYN  
ATOM    983    O LEU   111     -49.163 -61.915   4.182  1.00  0.00      BSYN  
ATOM    984    N MET   112     -47.684 -60.987   2.827  1.00  0.00      BSYN  
ATOM    985    H MET   112     -47.661 -60.100   2.412  1.00  0.00      BSYN  
ATOM    986   CA MET   112     -47.107 -62.226   2.480  1.00  0.00      BSYN  
ATOM    987   CB MET   112     -46.928 -61.813   1.028  1.00  0.00      BSYN  
ATOM    988   CG MET   112     -46.579 -62.947   0.067  1.00  0.00      BSYN  
ATOM    989   SD MET   112     -44.805 -63.541   0.273  1.00  0.00      BSYN  
ATOM    990   CE MET   112     -45.165 -65.303   0.517  1.00  0.00      BSYN  
ATOM    991    C MET   112     -45.860 -62.457   3.313  1.00  0.00      BSYN  
ATOM    992    O MET   112     -44.795 -61.977   2.916  1.00  0.00      BSYN  
ATOM    993    N GLU   113     -46.154 -63.111   4.411  1.00  0.00      BSYN  
ATOM    994    H GLU   113     -47.057 -63.430   4.617  1.00  0.00      BSYN  
ATOM    995   CA GLU   113     -45.352 -63.159   5.592  1.00  0.00      BSYN  
ATOM    996   CB GLU   113     -46.104 -63.858   6.816  1.00  0.00      BSYN  
ATOM    997   CG GLU   113     -47.437 -63.272   7.410  1.00  0.00      BSYN  
ATOM    998   CD GLU   113     -47.255 -62.107   8.362  1.00  0.00      BSYN  
ATOM    999  OE1 GLU   113     -47.994 -61.113   8.320  1.00  0.00      BSYN  
ATOM   1000  OE2 GLU   113     -46.370 -62.084   9.209  1.00  0.00      BSYN  
ATOM   1001    C GLU   113     -44.110 -64.112   5.431  1.00  0.00      BSYN  
ATOM   1002    O GLU   113     -44.241 -65.257   4.964  1.00  0.00      BSYN  
ATOM   1003    N PRO   114     -42.814 -63.770   5.906  1.00  0.00      BSYN  
ATOM   1004   CD PRO   114     -42.497 -62.547   6.663  1.00  0.00      BSYN  
ATOM   1005   CA PRO   114     -41.653 -64.467   5.610  1.00  0.00      BSYN  
ATOM   1006   CB PRO   114     -40.660 -63.330   5.502  1.00  0.00      BSYN  
ATOM   1007   CG PRO   114     -41.016 -62.465   6.743  1.00  0.00      BSYN  
ATOM   1008    C PRO   114     -41.249 -65.632   6.473  1.00  0.00      BSYN  
ATOM   1009    O PRO   114     -40.089 -65.939   6.690  1.00  0.00      BSYN  
ATOM   1010    N GLU   115     -42.347 -65.883   7.232  1.00  0.00      BSYN  
ATOM   1011    H GLU   115     -43.253 -65.834   6.862  1.00  0.00      BSYN  
ATOM   1012   CA GLU   115     -42.266 -66.568   8.545  1.00  0.00      BSYN  
ATOM   1013   CB GLU   115     -43.117 -65.757   9.564  1.00  0.00      BSYN  
ATOM   1014   CG GLU   115     -42.943 -65.949  11.098  1.00  0.00      BSYN  
ATOM   1015   CD GLU   115     -43.842 -65.077  11.973  1.00  0.00      BSYN  
ATOM   1016  OE1 GLU   115     -43.514 -64.979  13.147  1.00  0.00      BSYN  
ATOM   1017  OE2 GLU   115     -44.778 -64.488  11.520  1.00  0.00      BSYN  
ATOM   1018    C GLU   115     -42.492 -68.074   8.580  1.00  0.00      BSYN  
ATOM   1019    O GLU   115     -42.807 -68.753   9.536  1.00  0.00      BSYN  
ATOM   1020    N GLY   116     -42.415 -68.654   7.387  1.00  0.00      BSYN  
ATOM   1021    H GLY   116     -42.382 -68.173   6.534  1.00  0.00      BSYN  
ATOM   1022   CA GLY   116     -42.407 -70.043   7.165  1.00  0.00      BSYN  
ATOM   1023    C GLY   116     -43.277 -70.565   5.970  1.00  0.00      BSYN  
ATOM   1024    O GLY   116     -43.311 -71.706   5.630  1.00  0.00      BSYN  
ATOM   1025    N GLU   117     -44.134 -69.794   5.290  1.00  0.00      BSYN  
ATOM   1026    H GLU   117     -44.000 -68.828   5.387  1.00  0.00      BSYN  
ATOM   1027   CA GLU   117     -45.042 -70.191   4.157  1.00  0.00      BSYN  
ATOM   1028   CB GLU   117     -45.863 -68.874   3.893  1.00  0.00      BSYN  
ATOM   1029   CG GLU   117     -46.835 -68.533   4.923  1.00  0.00      BSYN  
ATOM   1030   CD GLU   117     -48.123 -69.418   4.958  1.00  0.00      BSYN  
ATOM   1031  OE1 GLU   117     -48.554 -70.111   3.967  1.00  0.00      BSYN  
ATOM   1032  OE2 GLU   117     -48.788 -69.468   5.993  1.00  0.00      BSYN  
ATOM   1033    C GLU   117     -44.598 -70.674   2.771  1.00  0.00      BSYN  
ATOM   1034    O GLU   117     -43.510 -70.313   2.255  1.00  0.00      BSYN  
ATOM   1035    N SER   118     -45.484 -71.516   2.324  1.00  0.00      BSYN  
ATOM   1036    H SER   118     -46.209 -71.755   2.939  1.00  0.00      BSYN  
ATOM   1037   CA SER   118     -45.250 -72.325   1.118  1.00  0.00      BSYN  
ATOM   1038   CB SER   118     -44.991 -73.810   1.403  1.00  0.00      BSYN  
ATOM   1039   OG SER   118     -46.091 -74.322   2.294  1.00  0.00      BSYN  
ATOM   1040   HG SER   118     -46.420 -73.896   3.089  1.00  0.00      BSYN  
ATOM   1041    C SER   118     -46.319 -72.316  -0.031  1.00  0.00      BSYN  
ATOM   1042    O SER   118     -46.005 -72.616  -1.189  1.00  0.00      BSYN  
ATOM   1043    N TYR   119     -47.502 -71.876   0.340  1.00  0.00      BSYN  
ATOM   1044    H TYR   119     -47.588 -71.462   1.225  1.00  0.00      BSYN  
ATOM   1045   CA TYR   119     -48.520 -71.694  -0.629  1.00  0.00      BSYN  
ATOM   1046   CB TYR   119     -49.815 -72.480  -0.111  1.00  0.00      BSYN  
ATOM   1047   CG TYR   119     -49.742 -73.971  -0.422  1.00  0.00      BSYN  
ATOM   1048  CD1 TYR   119     -49.596 -75.023   0.508  1.00  0.00      BSYN  
ATOM   1049  CE1 TYR   119     -49.515 -76.363   0.055  1.00  0.00      BSYN  
ATOM   1050  CD2 TYR   119     -49.836 -74.214  -1.773  1.00  0.00      BSYN  
ATOM   1051  CE2 TYR   119     -49.796 -75.562  -2.178  1.00  0.00      BSYN  
ATOM   1052   CZ TYR   119     -49.667 -76.560  -1.326  1.00  0.00      BSYN  
ATOM   1053   OH TYR   119     -49.937 -77.871  -1.760  1.00  0.00      BSYN  
ATOM   1054   HH TYR   119     -50.184 -78.552  -1.130  1.00  0.00      BSYN  
ATOM   1055    C TYR   119     -48.750 -70.190  -0.590  1.00  0.00      BSYN  
ATOM   1056    O TYR   119     -48.930 -69.640   0.474  1.00  0.00      BSYN  
ATOM   1057    N GLU   120     -49.066 -69.375  -1.618  1.00  0.00      BSYN  
ATOM   1058    H GLU   120     -48.789 -68.438  -1.690  1.00  0.00      BSYN  
ATOM   1059   CA GLU   120     -49.572 -69.921  -2.886  1.00  0.00      BSYN  
ATOM   1060   CB GLU   120     -50.693 -69.079  -3.457  1.00  0.00      BSYN  
ATOM   1061   CG GLU   120     -51.949 -68.859  -2.644  1.00  0.00      BSYN  
ATOM   1062   CD GLU   120     -52.653 -67.497  -2.867  1.00  0.00      BSYN  
ATOM   1063  OE1 GLU   120     -52.477 -66.560  -2.040  1.00  0.00      BSYN  
ATOM   1064  OE2 GLU   120     -53.107 -67.332  -4.027  1.00  0.00      BSYN  
ATOM   1065    C GLU   120     -48.463 -69.918  -3.969  1.00  0.00      BSYN  
ATOM   1066    O GLU   120     -47.416 -69.302  -3.745  1.00  0.00      BSYN  
ATOM   1067    N ASP   121     -48.716 -70.539  -5.204  1.00  0.00      BSYN  
ATOM   1068    H ASP   121     -49.432 -71.209  -5.208  1.00  0.00      BSYN  
ATOM   1069   CA ASP   121     -47.855 -70.168  -6.343  1.00  0.00      BSYN  
ATOM   1070   CB ASP   121     -46.649 -71.159  -6.407  1.00  0.00      BSYN  
ATOM   1071   CG ASP   121     -45.635 -70.991  -7.474  1.00  0.00      BSYN  
ATOM   1072  OD1 ASP   121     -45.179 -69.783  -7.539  1.00  0.00      BSYN  
ATOM   1073  OD2 ASP   121     -45.242 -71.975  -8.189  1.00  0.00      BSYN  
ATOM   1074    C ASP   121     -48.586 -70.170  -7.666  1.00  0.00      BSYN  
ATOM   1075    O ASP   121     -49.235 -71.115  -7.953  1.00  0.00      BSYN  
ATOM   1076    N PRO   122     -48.707 -68.895  -8.304  1.00  0.00      BSYN  
ATOM   1077   CD PRO   122     -48.386 -67.626  -7.674  1.00  0.00      BSYN  
ATOM   1078   CA PRO   122     -49.447 -68.630  -9.571  1.00  0.00      BSYN  
ATOM   1079   CB PRO   122     -49.836 -67.100  -9.327  1.00  0.00      BSYN  
ATOM   1080   CG PRO   122     -49.606 -66.905  -7.861  1.00  0.00      BSYN  
ATOM   1081    C PRO   122     -48.438 -68.894 -10.718  1.00  0.00      BSYN  
ATOM   1082    O PRO   122     -47.452 -68.192 -10.921  1.00  0.00      BSYN  
ATOM   1083    N PRO   123     -48.817 -69.901 -11.518  1.00  0.00      BSYN  
ATOM   1084   CD PRO   123     -50.096 -70.610 -11.538  1.00  0.00      BSYN  
ATOM   1085   CA PRO   123     -47.908 -70.602 -12.424  1.00  0.00      BSYN  
ATOM   1086   CB PRO   123     -48.735 -71.767 -12.948  1.00  0.00      BSYN  
ATOM   1087   CG PRO   123     -49.633 -72.013 -11.692  1.00  0.00      BSYN  
ATOM   1088    C PRO   123     -47.568 -69.700 -13.638  1.00  0.00      BSYN  
ATOM   1089    O PRO   123     -48.411 -68.985 -14.223  1.00  0.00      BSYN  
ATOM   1090    N GLN   124     -46.210 -69.618 -13.912  1.00  0.00      BSYN  
ATOM   1091    H GLN   124     -45.624 -69.932 -13.192  1.00  0.00      BSYN  
ATOM   1092   CA GLN   124     -45.695 -69.042 -15.142  1.00  0.00      BSYN  
ATOM   1093   CB GLN   124     -45.206 -67.621 -14.722  1.00  0.00      BSYN  
ATOM   1094   CG GLN   124     -43.924 -67.615 -13.911  1.00  0.00      BSYN  
ATOM   1095   CD GLN   124     -42.513 -67.846 -14.465  1.00  0.00      BSYN  
ATOM   1096  OE1 GLN   124     -41.871 -68.803 -14.121  1.00  0.00      BSYN  
ATOM   1097  NE2 GLN   124     -41.895 -66.883 -15.185  1.00  0.00      BSYN  
ATOM   1098 HE21 GLN   124     -42.364 -66.105 -15.553  1.00  0.00      BSYN  
ATOM   1099 HE22 GLN   124     -41.058 -67.214 -15.573  1.00  0.00      BSYN  
ATOM   1100    C GLN   124     -44.622 -69.988 -15.804  1.00  0.00      BSYN  
ATOM   1101    O GLN   124     -44.035 -70.993 -15.300  1.00  0.00      BSYN  
ATOM   1102    N GLU   125     -44.276 -69.454 -16.972  1.00  0.00      BSYN  
ATOM   1103    H GLU   125     -44.527 -68.554 -17.266  1.00  0.00      BSYN  
ATOM   1104   CA GLU   125     -43.345 -70.036 -17.912  1.00  0.00      BSYN  
ATOM   1105   CB GLU   125     -44.062 -71.242 -18.601  1.00  0.00      BSYN  
ATOM   1106   CG GLU   125     -43.122 -72.369 -18.910  1.00  0.00      BSYN  
ATOM   1107   CD GLU   125     -43.765 -73.723 -19.061  1.00  0.00      BSYN  
ATOM   1108  OE1 GLU   125     -44.268 -74.038 -20.143  1.00  0.00      BSYN  
ATOM   1109  OE2 GLU   125     -43.707 -74.485 -18.048  1.00  0.00      BSYN  
ATOM   1110    C GLU   125     -42.964 -69.048 -18.996  1.00  0.00      BSYN  
ATOM   1111    O GLU   125     -43.430 -67.885 -19.124  1.00  0.00      BSYN  
ATOM   1112    N GLU   126     -41.880 -69.441 -19.737  1.00  0.00      BSYN  
ATOM   1113    H GLU   126     -41.637 -70.386 -19.651  1.00  0.00      BSYN  
ATOM   1114   CA GLU   126     -41.403 -68.760 -20.919  1.00  0.00      BSYN  
ATOM   1115   CB GLU   126     -39.975 -69.227 -21.017  1.00  0.00      BSYN  
ATOM   1116   CG GLU   126     -39.276 -68.640 -19.722  1.00  0.00      BSYN  
ATOM   1117   CD GLU   126     -37.784 -69.002 -19.553  1.00  0.00      BSYN  
ATOM   1118  OE1 GLU   126     -36.999 -68.807 -20.483  1.00  0.00      BSYN  
ATOM   1119  OE2 GLU   126     -37.441 -69.582 -18.496  1.00  0.00      BSYN  
ATOM   1120    C GLU   126     -42.337 -69.296 -22.062  1.00  0.00      BSYN  
ATOM   1121    O GLU   126     -42.100 -70.297 -22.706  1.00  0.00      BSYN  
ATOM   1122    N TYR   127     -43.411 -68.534 -22.331  1.00  0.00      BSYN  
ATOM   1123    H TYR   127     -43.725 -67.946 -21.612  1.00  0.00      BSYN  
ATOM   1124   CA TYR   127     -44.054 -68.613 -23.607  1.00  0.00      BSYN  
ATOM   1125   CB TYR   127     -45.559 -68.312 -23.475  1.00  0.00      BSYN  
ATOM   1126   CG TYR   127     -46.190 -69.380 -22.542  1.00  0.00      BSYN  
ATOM   1127  CD1 TYR   127     -46.229 -69.247 -21.131  1.00  0.00      BSYN  
ATOM   1128  CE1 TYR   127     -47.002 -70.103 -20.332  1.00  0.00      BSYN  
ATOM   1129  CD2 TYR   127     -46.797 -70.513 -23.116  1.00  0.00      BSYN  
ATOM   1130  CE2 TYR   127     -47.552 -71.337 -22.295  1.00  0.00      BSYN  
ATOM   1131   CZ TYR   127     -47.667 -71.113 -20.930  1.00  0.00      BSYN  
ATOM   1132   OH TYR   127     -48.418 -71.938 -20.124  1.00  0.00      BSYN  
ATOM   1133   HH TYR   127     -48.926 -71.519 -19.426  1.00  0.00      BSYN  
ATOM   1134    C TYR   127     -43.465 -67.687 -24.726  1.00  0.00      BSYN  
ATOM   1135    O TYR   127     -42.609 -66.905 -24.377  1.00  0.00      BSYN  
ATOM   1136    N GLN   128     -43.696 -67.798 -26.069  1.00  0.00      BSYN  
ATOM   1137    H GLN   128     -43.246 -67.167 -26.667  1.00  0.00      BSYN  
ATOM   1138   CA GLN   128     -44.206 -68.994 -26.660  1.00  0.00      BSYN  
ATOM   1139   CB GLN   128     -44.946 -68.452 -27.883  1.00  0.00      BSYN  
ATOM   1140   CG GLN   128     -46.010 -69.322 -28.736  1.00  0.00      BSYN  
ATOM   1141   CD GLN   128     -46.891 -70.133 -27.814  1.00  0.00      BSYN  
ATOM   1142  OE1 GLN   128     -47.666 -69.731 -26.966  1.00  0.00      BSYN  
ATOM   1143  NE2 GLN   128     -46.961 -71.448 -28.099  1.00  0.00      BSYN  
ATOM   1144 HE21 GLN   128     -47.257 -71.943 -27.307  1.00  0.00      BSYN  
ATOM   1145 HE22 GLN   128     -46.648 -71.920 -28.900  1.00  0.00      BSYN  
ATOM   1146    C GLN   128     -43.232 -70.052 -27.130  1.00  0.00      BSYN  
ATOM   1147    O GLN   128     -42.315 -69.968 -27.897  1.00  0.00      BSYN  
ATOM   1148    N GLU   129     -43.424 -71.217 -26.488  1.00  0.00      BSYN  
ATOM   1149    H GLU   129     -44.151 -71.123 -25.837  1.00  0.00      BSYN  
ATOM   1150   CA GLU   129     -42.788 -72.526 -26.753  1.00  0.00      BSYN  
ATOM   1151   CB GLU   129     -43.191 -73.455 -25.568  1.00  0.00      BSYN  
ATOM   1152   CG GLU   129     -41.884 -73.481 -24.623  1.00  0.00      BSYN  
ATOM   1153   CD GLU   129     -42.060 -74.285 -23.270  1.00  0.00      BSYN  
ATOM   1154  OE1 GLU   129     -42.074 -73.625 -22.196  1.00  0.00      BSYN  
ATOM   1155  OE2 GLU   129     -42.065 -75.575 -23.353  1.00  0.00      BSYN  
ATOM   1156    C GLU   129     -43.048 -72.998 -28.172  1.00  0.00      BSYN  
ATOM   1157    O GLU   129     -43.930 -73.751 -28.482  1.00  0.00      BSYN  
ATOM   1158    N TYR   130     -42.199 -72.608 -29.102  1.00  0.00      BSYN  
ATOM   1159    H TYR   130     -41.515 -71.977 -28.797  1.00  0.00      BSYN  
ATOM   1160   CA TYR   130     -42.293 -73.114 -30.446  1.00  0.00      BSYN  
ATOM   1161   CB TYR   130     -43.174 -72.015 -31.236  1.00  0.00      BSYN  
ATOM   1162   CG TYR   130     -43.560 -72.496 -32.612  1.00  0.00      BSYN  
ATOM   1163  CD1 TYR   130     -44.263 -73.683 -32.757  1.00  0.00      BSYN  
ATOM   1164  CE1 TYR   130     -44.371 -74.256 -33.962  1.00  0.00      BSYN  
ATOM   1165  CD2 TYR   130     -43.102 -71.799 -33.680  1.00  0.00      BSYN  
ATOM   1166  CE2 TYR   130     -43.113 -72.354 -34.940  1.00  0.00      BSYN  
ATOM   1167   CZ TYR   130     -43.727 -73.633 -35.055  1.00  0.00      BSYN  
ATOM   1168   OH TYR   130     -43.461 -74.397 -36.200  1.00  0.00      BSYN  
ATOM   1169   HH TYR   130     -44.160 -75.035 -36.043  1.00  0.00      BSYN  
ATOM   1170    C TYR   130     -40.939 -73.357 -31.092  1.00  0.00      BSYN  
ATOM   1171    O TYR   130     -40.672 -74.339 -31.883  1.00  0.00      BSYN  
ATOM   1172    N GLU   131     -40.040 -72.481 -30.582  1.00  0.00      BSYN  
ATOM   1173    H GLU   131     -40.325 -71.860 -29.880  1.00  0.00      BSYN  
ATOM   1174   CA GLU   131     -38.629 -72.455 -31.057  1.00  0.00      BSYN  
ATOM   1175   CB GLU   131     -37.847 -71.442 -30.092  1.00  0.00      BSYN  
ATOM   1176   CG GLU   131     -36.384 -71.240 -30.347  1.00  0.00      BSYN  
ATOM   1177   CD GLU   131     -35.947 -69.778 -29.812  1.00  0.00      BSYN  
ATOM   1178  OE1 GLU   131     -36.287 -69.407 -28.735  1.00  0.00      BSYN  
ATOM   1179  OE2 GLU   131     -35.349 -69.018 -30.570  1.00  0.00      BSYN  
ATOM   1180    C GLU   131     -37.829 -73.751 -31.293  1.00  0.00      BSYN  
ATOM   1181    O GLU   131     -37.708 -74.563 -30.397  1.00  0.00      BSYN  
ATOM   1182    N PRO   132     -37.308 -74.022 -32.467  1.00  0.00      BSYN  
ATOM   1183   CD PRO   132     -37.789 -73.541 -33.729  1.00  0.00      BSYN  
ATOM   1184   CA PRO   132     -36.243 -75.020 -32.739  1.00  0.00      BSYN  
ATOM   1185   CB PRO   132     -36.427 -75.429 -34.115  1.00  0.00      BSYN  
ATOM   1186   CG PRO   132     -37.833 -74.892 -34.364  1.00  0.00      BSYN  
ATOM   1187    C PRO   132     -34.759 -74.702 -32.599  1.00  0.00      BSYN  
ATOM   1188    O PRO   132     -34.329 -73.623 -32.383  1.00  0.00      BSYN  
ATOM   1189    N GLU   133     -33.915 -75.734 -32.427  1.00  0.00      BSYN  
ATOM   1190    H GLU   133     -34.338 -76.587 -32.660  1.00  0.00      BSYN  
ATOM   1191   CA GLU   133     -32.503 -75.675 -32.525  1.00  0.00      BSYN  
ATOM   1192   CB GLU   133     -31.864 -75.594 -31.126  1.00  0.00      BSYN  
ATOM   1193   CG GLU   133     -30.330 -75.692 -30.978  1.00  0.00      BSYN  
ATOM   1194   CD GLU   133     -29.516 -74.489 -31.422  1.00  0.00      BSYN  
ATOM   1195  OE1 GLU   133     -29.949 -73.378 -31.201  1.00  0.00      BSYN  
ATOM   1196  OE2 GLU   133     -28.310 -74.607 -31.780  1.00  0.00      BSYN  
ATOM   1197    C GLU   133     -31.956 -76.898 -33.404  1.00  0.00      BSYN  
ATOM   1198    O GLU   133     -32.741 -77.738 -33.696  1.00  0.00      BSYN  
ATOM   1199    N ALA   134     -30.733 -76.813 -33.789  1.00  0.00      BSYN  
ATOM   1200    H ALA   134     -30.265 -75.952 -33.765  1.00  0.00      BSYN  
ATOM   1201   CA ALA   134     -30.037 -77.942 -34.423  1.00  0.00      BSYN  
ATOM   1202   CB ALA   134     -28.871 -77.508 -35.198  1.00  0.00      BSYN  
ATOM   1203    C ALA   134     -29.709 -79.134 -33.490  1.00  0.00      BSYN  
ATOM   1204  OT1 ALA   134     -29.282 -78.898 -32.313  1.00  0.00      BSYN  
ATOM   1205  OT2 ALA   134     -29.858 -80.208 -34.017  1.00  0.00      BSYN  
END
