# Supplementary material for: Data set of intrinsically disordered proteins analysed at a local protein conformation level
Source: Data Brief. 2020 Mar 5;29:105383. doi: 10.1016/j.dib.2020.105383 (PMC7078294; doi:10.1016/j.dib.2020.105383)
Supplement: Supplementary file 1 [file mmc1.zip › the data/1-DATA/PED1AAD-pdb/1AAD-195.pdb]

CRYST1    1.000    1.000    1.000  90.00  90.00  90.00 P 1           1
ATOM      1  HT1 MET     1      13.355 -65.884 -39.649  1.00  0.00      BSYN  
ATOM      2  HT2 MET     1      13.473 -65.652 -41.427  1.00  0.00      BSYN  
ATOM      3    N MET     1      12.908 -65.633 -40.554  1.00  0.00      BSYN  
ATOM      4  HT3 MET     1      12.112 -66.296 -40.642  1.00  0.00      BSYN  
ATOM      5   CA MET     1      12.295 -64.329 -40.574  1.00  0.00      BSYN  
ATOM      6   CB MET     1      13.340 -63.211 -40.219  1.00  0.00      BSYN  
ATOM      7   CG MET     1      14.399 -62.969 -41.195  1.00  0.00      BSYN  
ATOM      8   SD MET     1      15.449 -64.344 -41.869  1.00  0.00      BSYN  
ATOM      9   CE MET     1      17.018 -64.067 -41.063  1.00  0.00      BSYN  
ATOM     10    C MET     1      11.435 -64.120 -41.804  1.00  0.00      BSYN  
ATOM     11    O MET     1      11.188 -65.206 -42.377  1.00  0.00      BSYN  
ATOM     12    N ASP     2      11.051 -62.903 -42.132  1.00  0.00      BSYN  
ATOM     13    H ASP     2      11.417 -62.095 -41.717  1.00  0.00      BSYN  
ATOM     14   CA ASP     2      10.082 -62.730 -43.158  1.00  0.00      BSYN  
ATOM     15   CB ASP     2       9.291 -61.342 -42.747  1.00  0.00      BSYN  
ATOM     16   CG ASP     2       7.794 -61.310 -43.058  1.00  0.00      BSYN  
ATOM     17  OD1 ASP     2       7.215 -60.278 -42.975  1.00  0.00      BSYN  
ATOM     18  OD2 ASP     2       7.140 -62.292 -43.296  1.00  0.00      BSYN  
ATOM     19    C ASP     2      10.550 -62.799 -44.661  1.00  0.00      BSYN  
ATOM     20    O ASP     2      10.849 -61.776 -45.188  1.00  0.00      BSYN  
ATOM     21    N VAL     3      10.720 -64.038 -45.192  1.00  0.00      BSYN  
ATOM     22    H VAL     3      10.233 -64.812 -44.840  1.00  0.00      BSYN  
ATOM     23   CA VAL     3      11.405 -64.184 -46.410  1.00  0.00      BSYN  
ATOM     24   CB VAL     3      12.724 -64.823 -46.110  1.00  0.00      BSYN  
ATOM     25  CG1 VAL     3      13.775 -64.008 -45.496  1.00  0.00      BSYN  
ATOM     26  CG2 VAL     3      12.460 -66.000 -45.239  1.00  0.00      BSYN  
ATOM     27    C VAL     3      10.552 -64.918 -47.444  1.00  0.00      BSYN  
ATOM     28    O VAL     3       9.709 -65.793 -47.191  1.00  0.00      BSYN  
ATOM     29    N PHE     4      10.724 -64.347 -48.741  1.00  0.00      BSYN  
ATOM     30    H PHE     4      11.301 -63.560 -48.835  1.00  0.00      BSYN  
ATOM     31   CA PHE     4      10.352 -64.907 -49.985  1.00  0.00      BSYN  
ATOM     32   CB PHE     4      10.462 -63.940 -51.185  1.00  0.00      BSYN  
ATOM     33   CG PHE     4       9.665 -62.647 -51.039  1.00  0.00      BSYN  
ATOM     34  CD1 PHE     4      10.355 -61.586 -50.549  1.00  0.00      BSYN  
ATOM     35  CD2 PHE     4       8.366 -62.609 -51.269  1.00  0.00      BSYN  
ATOM     36  CE1 PHE     4       9.607 -60.558 -50.104  1.00  0.00      BSYN  
ATOM     37  CE2 PHE     4       7.598 -61.520 -50.806  1.00  0.00      BSYN  
ATOM     38   CZ PHE     4       8.257 -60.582 -50.135  1.00  0.00      BSYN  
ATOM     39    C PHE     4      11.261 -66.118 -50.330  1.00  0.00      BSYN  
ATOM     40    O PHE     4      12.299 -66.041 -50.962  1.00  0.00      BSYN  
ATOM     41    N MET     5      10.959 -67.219 -49.654  1.00  0.00      BSYN  
ATOM     42    H MET     5      10.004 -67.209 -49.435  1.00  0.00      BSYN  
ATOM     43   CA MET     5      11.826 -68.372 -49.386  1.00  0.00      BSYN  
ATOM     44   CB MET     5      11.243 -69.283 -48.373  1.00  0.00      BSYN  
ATOM     45   CG MET     5      10.940 -68.731 -46.958  1.00  0.00      BSYN  
ATOM     46   SD MET     5      10.056 -69.782 -45.715  1.00  0.00      BSYN  
ATOM     47   CE MET     5       8.419 -69.165 -46.072  1.00  0.00      BSYN  
ATOM     48    C MET     5      12.133 -69.262 -50.639  1.00  0.00      BSYN  
ATOM     49    O MET     5      11.262 -69.151 -51.533  1.00  0.00      BSYN  
ATOM     50    N LYS     6      13.177 -70.100 -50.961  1.00  0.00      BSYN  
ATOM     51    H LYS     6      13.983 -70.315 -50.446  1.00  0.00      BSYN  
ATOM     52   CA LYS     6      13.380 -70.773 -52.317  1.00  0.00      BSYN  
ATOM     53   CB LYS     6      14.385 -70.033 -52.977  1.00  0.00      BSYN  
ATOM     54   CG LYS     6      14.371 -70.159 -54.436  1.00  0.00      BSYN  
ATOM     55   CD LYS     6      15.174 -69.180 -55.294  1.00  0.00      BSYN  
ATOM     56   CE LYS     6      16.234 -68.373 -54.671  1.00  0.00      BSYN  
ATOM     57   NZ LYS     6      16.880 -67.611 -55.755  1.00  0.00      BSYN  
ATOM     58  HZ1 LYS     6      17.567 -67.049 -55.214  1.00  0.00      BSYN  
ATOM     59  HZ2 LYS     6      17.303 -68.350 -56.352  1.00  0.00      BSYN  
ATOM     60  HZ3 LYS     6      16.316 -66.936 -56.311  1.00  0.00      BSYN  
ATOM     61    C LYS     6      13.764 -72.293 -52.131  1.00  0.00      BSYN  
ATOM     62    O LYS     6      14.751 -72.614 -51.441  1.00  0.00      BSYN  
ATOM     63    N GLY     7      13.119 -73.236 -52.885  1.00  0.00      BSYN  
ATOM     64    H GLY     7      12.335 -72.782 -53.258  1.00  0.00      BSYN  
ATOM     65   CA GLY     7      13.275 -74.728 -52.746  1.00  0.00      BSYN  
ATOM     66    C GLY     7      14.525 -75.412 -53.310  1.00  0.00      BSYN  
ATOM     67    O GLY     7      14.857 -75.041 -54.406  1.00  0.00      BSYN  
ATOM     68    N LEU     8      15.178 -76.433 -52.676  1.00  0.00      BSYN  
ATOM     69    H LEU     8      15.752 -77.108 -53.095  1.00  0.00      BSYN  
ATOM     70   CA LEU     8      15.224 -76.600 -51.262  1.00  0.00      BSYN  
ATOM     71   CB LEU     8      15.678 -78.023 -50.987  1.00  0.00      BSYN  
ATOM     72   CG LEU     8      16.758 -78.936 -51.573  1.00  0.00      BSYN  
ATOM     73  CD1 LEU     8      18.154 -78.443 -51.368  1.00  0.00      BSYN  
ATOM     74  CD2 LEU     8      16.687 -80.247 -50.981  1.00  0.00      BSYN  
ATOM     75    C LEU     8      16.025 -75.575 -50.444  1.00  0.00      BSYN  
ATOM     76    O LEU     8      17.263 -75.529 -50.548  1.00  0.00      BSYN  
ATOM     77    N SER     9      15.462 -74.813 -49.462  1.00  0.00      BSYN  
ATOM     78    H SER     9      14.528 -75.073 -49.321  1.00  0.00      BSYN  
ATOM     79   CA SER     9      16.111 -73.837 -48.585  1.00  0.00      BSYN  
ATOM     80   CB SER     9      14.995 -73.271 -47.729  1.00  0.00      BSYN  
ATOM     81   OG SER     9      13.910 -72.928 -48.492  1.00  0.00      BSYN  
ATOM     82   HG SER     9      14.291 -72.314 -49.124  1.00  0.00      BSYN  
ATOM     83    C SER     9      17.290 -74.214 -47.733  1.00  0.00      BSYN  
ATOM     84    O SER     9      17.053 -74.559 -46.515  1.00  0.00      BSYN  
ATOM     85    N MET    10      18.495 -74.039 -48.172  1.00  0.00      BSYN  
ATOM     86    H MET    10      18.442 -73.681 -49.082  1.00  0.00      BSYN  
ATOM     87   CA MET    10      19.696 -74.004 -47.263  1.00  0.00      BSYN  
ATOM     88   CB MET    10      21.068 -73.909 -47.854  1.00  0.00      BSYN  
ATOM     89   CG MET    10      21.407 -75.115 -48.784  1.00  0.00      BSYN  
ATOM     90   SD MET    10      20.137 -75.325 -50.097  1.00  0.00      BSYN  
ATOM     91   CE MET    10      21.016 -74.659 -51.531  1.00  0.00      BSYN  
ATOM     92    C MET    10      19.498 -72.876 -46.285  1.00  0.00      BSYN  
ATOM     93    O MET    10      19.244 -71.670 -46.643  1.00  0.00      BSYN  
ATOM     94    N ALA    11      19.687 -73.398 -45.076  1.00  0.00      BSYN  
ATOM     95    H ALA    11      20.332 -74.125 -44.947  1.00  0.00      BSYN  
ATOM     96   CA ALA    11      19.325 -72.783 -43.810  1.00  0.00      BSYN  
ATOM     97   CB ALA    11      17.909 -72.384 -43.774  1.00  0.00      BSYN  
ATOM     98    C ALA    11      19.442 -73.724 -42.733  1.00  0.00      BSYN  
ATOM     99    O ALA    11      20.058 -73.262 -41.812  1.00  0.00      BSYN  
ATOM    100    N LYS    12      18.801 -74.969 -42.848  1.00  0.00      BSYN  
ATOM    101    H LYS    12      18.319 -75.241 -43.656  1.00  0.00      BSYN  
ATOM    102   CA LYS    12      18.903 -75.978 -41.904  1.00  0.00      BSYN  
ATOM    103   CB LYS    12      20.385 -76.181 -41.470  1.00  0.00      BSYN  
ATOM    104   CG LYS    12      20.634 -77.310 -40.455  1.00  0.00      BSYN  
ATOM    105   CD LYS    12      21.991 -77.576 -39.795  1.00  0.00      BSYN  
ATOM    106   CE LYS    12      22.927 -77.924 -40.949  1.00  0.00      BSYN  
ATOM    107   NZ LYS    12      24.193 -77.640 -40.319  1.00  0.00      BSYN  
ATOM    108  HZ1 LYS    12      24.402 -78.339 -39.578  1.00  0.00      BSYN  
ATOM    109  HZ2 LYS    12      24.999 -77.798 -40.957  1.00  0.00      BSYN  
ATOM    110  HZ3 LYS    12      24.078 -76.765 -39.768  1.00  0.00      BSYN  
ATOM    111    C LYS    12      17.941 -75.787 -40.737  1.00  0.00      BSYN  
ATOM    112    O LYS    12      17.027 -76.655 -40.489  1.00  0.00      BSYN  
ATOM    113    N GLU    13      18.141 -74.758 -39.932  1.00  0.00      BSYN  
ATOM    114    H GLU    13      18.825 -74.173 -40.318  1.00  0.00      BSYN  
ATOM    115   CA GLU    13      17.487 -74.555 -38.714  1.00  0.00      BSYN  
ATOM    116   CB GLU    13      17.975 -73.228 -38.061  1.00  0.00      BSYN  
ATOM    117   CG GLU    13      19.217 -73.149 -37.226  1.00  0.00      BSYN  
ATOM    118   CD GLU    13      19.453 -71.966 -36.316  1.00  0.00      BSYN  
ATOM    119  OE1 GLU    13      18.818 -71.923 -35.250  1.00  0.00      BSYN  
ATOM    120  OE2 GLU    13      20.135 -70.980 -36.678  1.00  0.00      BSYN  
ATOM    121    C GLU    13      15.985 -74.718 -38.542  1.00  0.00      BSYN  
ATOM    122    O GLU    13      15.186 -73.774 -38.698  1.00  0.00      BSYN  
ATOM    123    N GLY    14      15.635 -75.995 -38.297  1.00  0.00      BSYN  
ATOM    124    H GLY    14      16.347 -76.640 -38.103  1.00  0.00      BSYN  
ATOM    125   CA GLY    14      14.236 -76.250 -38.079  1.00  0.00      BSYN  
ATOM    126    C GLY    14      13.388 -76.389 -39.312  1.00  0.00      BSYN  
ATOM    127    O GLY    14      12.205 -75.966 -39.388  1.00  0.00      BSYN  
ATOM    128    N VAL    15      14.017 -76.963 -40.325  1.00  0.00      BSYN  
ATOM    129    H VAL    15      14.968 -77.184 -40.238  1.00  0.00      BSYN  
ATOM    130   CA VAL    15      13.475 -77.236 -41.622  1.00  0.00      BSYN  
ATOM    131   CB VAL    15      13.992 -76.317 -42.889  1.00  0.00      BSYN  
ATOM    132  CG1 VAL    15      13.126 -76.522 -44.074  1.00  0.00      BSYN  
ATOM    133  CG2 VAL    15      14.218 -74.883 -42.784  1.00  0.00      BSYN  
ATOM    134    C VAL    15      13.946 -78.663 -42.002  1.00  0.00      BSYN  
ATOM    135    O VAL    15      13.132 -79.508 -42.375  1.00  0.00      BSYN  
ATOM    136    N VAL    16      15.225 -78.953 -41.799  1.00  0.00      BSYN  
ATOM    137    H VAL    16      15.844 -78.264 -41.479  1.00  0.00      BSYN  
ATOM    138   CA VAL    16      15.656 -80.393 -41.857  1.00  0.00      BSYN  
ATOM    139   CB VAL    16      17.080 -80.432 -42.577  1.00  0.00      BSYN  
ATOM    140  CG1 VAL    16      17.468 -81.992 -42.700  1.00  0.00      BSYN  
ATOM    141  CG2 VAL    16      17.035 -79.753 -43.873  1.00  0.00      BSYN  
ATOM    142    C VAL    16      15.775 -80.981 -40.502  1.00  0.00      BSYN  
ATOM    143    O VAL    16      14.968 -81.892 -40.288  1.00  0.00      BSYN  
ATOM    144    N ALA    17      16.825 -80.574 -39.795  1.00  0.00      BSYN  
ATOM    145    H ALA    17      17.463 -79.988 -40.253  1.00  0.00      BSYN  
ATOM    146   CA ALA    17      17.193 -80.896 -38.388  1.00  0.00      BSYN  
ATOM    147   CB ALA    17      18.694 -81.194 -38.346  1.00  0.00      BSYN  
ATOM    148    C ALA    17      16.668 -79.935 -37.256  1.00  0.00      BSYN  
ATOM    149    O ALA    17      17.184 -78.811 -36.950  1.00  0.00      BSYN  
ATOM    150    N ALA    18      15.595 -80.077 -36.533  1.00  0.00      BSYN  
ATOM    151    H ALA    18      15.421 -79.362 -35.885  1.00  0.00      BSYN  
ATOM    152   CA ALA    18      14.644 -81.213 -36.761  1.00  0.00      BSYN  
ATOM    153   CB ALA    18      14.730 -82.257 -35.629  1.00  0.00      BSYN  
ATOM    154    C ALA    18      13.256 -80.714 -37.091  1.00  0.00      BSYN  
ATOM    155    O ALA    18      12.895 -79.567 -36.698  1.00  0.00      BSYN  
ATOM    156    N ALA    19      12.563 -81.549 -37.790  1.00  0.00      BSYN  
ATOM    157    H ALA    19      12.967 -82.427 -37.630  1.00  0.00      BSYN  
ATOM    158   CA ALA    19      11.238 -81.416 -38.461  1.00  0.00      BSYN  
ATOM    159   CB ALA    19      10.626 -82.874 -38.724  1.00  0.00      BSYN  
ATOM    160    C ALA    19      10.320 -80.679 -37.509  1.00  0.00      BSYN  
ATOM    161    O ALA    19       9.811 -81.251 -36.563  1.00  0.00      BSYN  
ATOM    162    N GLU    20      10.326 -79.395 -37.817  1.00  0.00      BSYN  
ATOM    163    H GLU    20      10.820 -79.108 -38.612  1.00  0.00      BSYN  
ATOM    164   CA GLU    20       9.327 -78.438 -37.180  1.00  0.00      BSYN  
ATOM    165   CB GLU    20       7.936 -78.838 -37.471  1.00  0.00      BSYN  
ATOM    166   CG GLU    20       7.376 -77.887 -38.539  1.00  0.00      BSYN  
ATOM    167   CD GLU    20       5.982 -78.073 -39.157  1.00  0.00      BSYN  
ATOM    168  OE1 GLU    20       5.132 -78.849 -38.697  1.00  0.00      BSYN  
ATOM    169  OE2 GLU    20       5.754 -77.493 -40.219  1.00  0.00      BSYN  
ATOM    170    C GLU    20       9.530 -78.323 -35.604  1.00  0.00      BSYN  
ATOM    171    O GLU    20       8.663 -77.809 -34.898  1.00  0.00      BSYN  
ATOM    172    N LYS    21      10.562 -78.870 -35.073  1.00  0.00      BSYN  
ATOM    173    H LYS    21      11.362 -79.190 -35.540  1.00  0.00      BSYN  
ATOM    174   CA LYS    21      10.705 -79.059 -33.640  1.00  0.00      BSYN  
ATOM    175   CB LYS    21      10.988 -80.605 -33.193  1.00  0.00      BSYN  
ATOM    176   CG LYS    21       9.622 -81.425 -33.153  1.00  0.00      BSYN  
ATOM    177   CD LYS    21       9.760 -82.862 -32.625  1.00  0.00      BSYN  
ATOM    178   CE LYS    21      10.931 -83.632 -33.157  1.00  0.00      BSYN  
ATOM    179   NZ LYS    21      10.987 -83.645 -34.598  1.00  0.00      BSYN  
ATOM    180  HZ1 LYS    21      11.640 -84.348 -34.998  1.00  0.00      BSYN  
ATOM    181  HZ2 LYS    21      10.057 -83.697 -35.062  1.00  0.00      BSYN  
ATOM    182  HZ3 LYS    21      11.351 -82.698 -34.824  1.00  0.00      BSYN  
ATOM    183    C LYS    21      11.808 -78.178 -33.048  1.00  0.00      BSYN  
ATOM    184    O LYS    21      11.565 -77.756 -31.886  1.00  0.00      BSYN  
ATOM    185    N THR    22      12.772 -77.655 -33.844  1.00  0.00      BSYN  
ATOM    186    H THR    22      12.973 -77.771 -34.796  1.00  0.00      BSYN  
ATOM    187   CA THR    22      13.512 -76.559 -33.231  1.00  0.00      BSYN  
ATOM    188   CB THR    22      14.902 -76.757 -33.786  1.00  0.00      BSYN  
ATOM    189  OG1 THR    22      15.039 -77.507 -34.991  1.00  0.00      BSYN  
ATOM    190  HG1 THR    22      15.813 -77.521 -35.559  1.00  0.00      BSYN  
ATOM    191  CG2 THR    22      15.862 -77.251 -32.670  1.00  0.00      BSYN  
ATOM    192    C THR    22      12.992 -75.114 -33.224  1.00  0.00      BSYN  
ATOM    193    O THR    22      13.570 -74.306 -32.545  1.00  0.00      BSYN  
ATOM    194    N LYS    23      11.850 -74.990 -33.959  1.00  0.00      BSYN  
ATOM    195    H LYS    23      11.348 -75.779 -34.252  1.00  0.00      BSYN  
ATOM    196   CA LYS    23      11.263 -73.645 -33.836  1.00  0.00      BSYN  
ATOM    197   CB LYS    23      11.072 -73.085 -35.255  1.00  0.00      BSYN  
ATOM    198   CG LYS    23      10.106 -73.684 -36.227  1.00  0.00      BSYN  
ATOM    199   CD LYS    23      10.373 -72.973 -37.590  1.00  0.00      BSYN  
ATOM    200   CE LYS    23       9.446 -73.402 -38.631  1.00  0.00      BSYN  
ATOM    201   NZ LYS    23       9.672 -73.140 -40.068  1.00  0.00      BSYN  
ATOM    202  HZ1 LYS    23       9.612 -72.114 -40.232  1.00  0.00      BSYN  
ATOM    203  HZ2 LYS    23      10.686 -73.314 -40.218  1.00  0.00      BSYN  
ATOM    204  HZ3 LYS    23       9.049 -73.614 -40.752  1.00  0.00      BSYN  
ATOM    205    C LYS    23       9.932 -73.758 -32.976  1.00  0.00      BSYN  
ATOM    206    O LYS    23       9.560 -72.699 -32.376  1.00  0.00      BSYN  
ATOM    207    N GLN    24       9.210 -74.892 -32.886  1.00  0.00      BSYN  
ATOM    208    H GLN    24       9.614 -75.782 -32.960  1.00  0.00      BSYN  
ATOM    209   CA GLN    24       7.912 -74.862 -32.396  1.00  0.00      BSYN  
ATOM    210   CB GLN    24       6.996 -75.797 -33.305  1.00  0.00      BSYN  
ATOM    211   CG GLN    24       6.538 -75.186 -34.661  1.00  0.00      BSYN  
ATOM    212   CD GLN    24       5.197 -75.486 -35.128  1.00  0.00      BSYN  
ATOM    213  OE1 GLN    24       4.201 -74.867 -34.810  1.00  0.00      BSYN  
ATOM    214  NE2 GLN    24       5.000 -76.428 -35.987  1.00  0.00      BSYN  
ATOM    215 HE21 GLN    24       5.800 -76.767 -36.441  1.00  0.00      BSYN  
ATOM    216 HE22 GLN    24       4.082 -76.758 -36.081  1.00  0.00      BSYN  
ATOM    217    C GLN    24       7.955 -75.098 -30.943  1.00  0.00      BSYN  
ATOM    218    O GLN    24       8.641 -76.025 -30.587  1.00  0.00      BSYN  
ATOM    219    N GLY    25       7.312 -74.276 -30.098  1.00  0.00      BSYN  
ATOM    220    H GLY    25       6.944 -73.474 -30.523  1.00  0.00      BSYN  
ATOM    221   CA GLY    25       7.102 -74.722 -28.739  1.00  0.00      BSYN  
ATOM    222    C GLY    25       6.601 -73.562 -27.861  1.00  0.00      BSYN  
ATOM    223    O GLY    25       5.671 -72.924 -28.265  1.00  0.00      BSYN  
ATOM    224    N VAL    26       7.113 -73.213 -26.623  1.00  0.00      BSYN  
ATOM    225    H VAL    26       6.568 -72.566 -26.128  1.00  0.00      BSYN  
ATOM    226   CA VAL    26       8.377 -73.882 -26.234  1.00  0.00      BSYN  
ATOM    227   CB VAL    26       9.403 -72.838 -25.705  1.00  0.00      BSYN  
ATOM    228  CG1 VAL    26       8.873 -71.965 -24.625  1.00  0.00      BSYN  
ATOM    229  CG2 VAL    26      10.777 -73.479 -25.364  1.00  0.00      BSYN  
ATOM    230    C VAL    26       8.223 -74.969 -25.198  1.00  0.00      BSYN  
ATOM    231    O VAL    26       7.303 -74.824 -24.483  1.00  0.00      BSYN  
ATOM    232    N THR    27       9.078 -76.038 -25.300  1.00  0.00      BSYN  
ATOM    233    H THR    27       9.873 -76.006 -25.871  1.00  0.00      BSYN  
ATOM    234   CA THR    27       8.726 -77.276 -24.513  1.00  0.00      BSYN  
ATOM    235   CB THR    27       9.153 -78.556 -25.218  1.00  0.00      BSYN  
ATOM    236  OG1 THR    27      10.517 -78.250 -25.751  1.00  0.00      BSYN  
ATOM    237  HG1 THR    27      11.175 -78.946 -25.813  1.00  0.00      BSYN  
ATOM    238  CG2 THR    27       8.157 -79.078 -26.380  1.00  0.00      BSYN  
ATOM    239    C THR    27       9.164 -77.326 -23.058  1.00  0.00      BSYN  
ATOM    240    O THR    27       9.510 -78.371 -22.483  1.00  0.00      BSYN  
ATOM    241    N GLU    28       9.118 -76.179 -22.397  1.00  0.00      BSYN  
ATOM    242    H GLU    28       8.689 -75.425 -22.852  1.00  0.00      BSYN  
ATOM    243   CA GLU    28       9.531 -76.008 -21.054  1.00  0.00      BSYN  
ATOM    244   CB GLU    28      10.643 -75.023 -21.025  1.00  0.00      BSYN  
ATOM    245   CG GLU    28      11.919 -75.467 -21.667  1.00  0.00      BSYN  
ATOM    246   CD GLU    28      13.241 -74.715 -21.368  1.00  0.00      BSYN  
ATOM    247  OE1 GLU    28      13.457 -74.527 -20.147  1.00  0.00      BSYN  
ATOM    248  OE2 GLU    28      13.987 -74.402 -22.301  1.00  0.00      BSYN  
ATOM    249    C GLU    28       8.433 -75.783 -20.069  1.00  0.00      BSYN  
ATOM    250    O GLU    28       7.355 -75.283 -20.456  1.00  0.00      BSYN  
ATOM    251    N ALA    29       8.970 -76.118 -18.909  1.00  0.00      BSYN  
ATOM    252    H ALA    29       9.936 -76.239 -18.797  1.00  0.00      BSYN  
ATOM    253   CA ALA    29       8.114 -76.119 -17.645  1.00  0.00      BSYN  
ATOM    254   CB ALA    29       8.158 -77.370 -16.868  1.00  0.00      BSYN  
ATOM    255    C ALA    29       8.306 -75.029 -16.554  1.00  0.00      BSYN  
ATOM    256    O ALA    29       9.472 -74.774 -16.214  1.00  0.00      BSYN  
ATOM    257    N ALA    30       7.215 -74.336 -16.009  1.00  0.00      BSYN  
ATOM    258    H ALA    30       6.303 -74.604 -16.248  1.00  0.00      BSYN  
ATOM    259   CA ALA    30       7.447 -73.146 -15.235  1.00  0.00      BSYN  
ATOM    260   CB ALA    30       7.798 -72.037 -16.262  1.00  0.00      BSYN  
ATOM    261    C ALA    30       6.448 -72.659 -14.109  1.00  0.00      BSYN  
ATOM    262    O ALA    30       5.306 -72.326 -14.434  1.00  0.00      BSYN  
ATOM    263    N GLU    31       6.775 -72.763 -12.820  1.00  0.00      BSYN  
ATOM    264    H GLU    31       7.531 -73.327 -12.553  1.00  0.00      BSYN  
ATOM    265   CA GLU    31       5.810 -72.158 -11.844  1.00  0.00      BSYN  
ATOM    266   CB GLU    31       5.995 -72.670 -10.382  1.00  0.00      BSYN  
ATOM    267   CG GLU    31       5.602 -74.129 -10.104  1.00  0.00      BSYN  
ATOM    268   CD GLU    31       5.996 -74.710  -8.731  1.00  0.00      BSYN  
ATOM    269  OE1 GLU    31       5.319 -74.201  -7.838  1.00  0.00      BSYN  
ATOM    270  OE2 GLU    31       6.839 -75.600  -8.511  1.00  0.00      BSYN  
ATOM    271    C GLU    31       5.485 -70.682 -11.819  1.00  0.00      BSYN  
ATOM    272    O GLU    31       5.841 -70.028 -10.813  1.00  0.00      BSYN  
ATOM    273    N LYS    32       4.610 -70.457 -12.843  1.00  0.00      BSYN  
ATOM    274    H LYS    32       4.258 -71.173 -13.411  1.00  0.00      BSYN  
ATOM    275   CA LYS    32       4.257 -69.152 -13.224  1.00  0.00      BSYN  
ATOM    276   CB LYS    32       3.165 -68.551 -12.189  1.00  0.00      BSYN  
ATOM    277   CG LYS    32       1.815 -69.312 -12.031  1.00  0.00      BSYN  
ATOM    278   CD LYS    32       1.818 -70.477 -11.004  1.00  0.00      BSYN  
ATOM    279   CE LYS    32       1.925 -69.906  -9.585  1.00  0.00      BSYN  
ATOM    280   NZ LYS    32       3.190 -69.300  -9.183  1.00  0.00      BSYN  
ATOM    281  HZ1 LYS    32       3.032 -68.965  -8.212  1.00  0.00      BSYN  
ATOM    282  HZ2 LYS    32       3.953 -69.987  -9.355  1.00  0.00      BSYN  
ATOM    283  HZ3 LYS    32       3.399 -68.453  -9.750  1.00  0.00      BSYN  
ATOM    284    C LYS    32       5.372 -68.109 -13.331  1.00  0.00      BSYN  
ATOM    285    O LYS    32       5.316 -67.083 -12.762  1.00  0.00      BSYN  
ATOM    286    N THR    33       6.273 -68.423 -14.179  1.00  0.00      BSYN  
ATOM    287    H THR    33       6.236 -69.258 -14.691  1.00  0.00      BSYN  
ATOM    288   CA THR    33       7.165 -67.366 -14.737  1.00  0.00      BSYN  
ATOM    289   CB THR    33       8.681 -67.860 -14.718  1.00  0.00      BSYN  
ATOM    290  OG1 THR    33       8.769 -69.155 -15.391  1.00  0.00      BSYN  
ATOM    291  HG1 THR    33       8.397 -69.007 -16.264  1.00  0.00      BSYN  
ATOM    292  CG2 THR    33       9.239 -67.780 -13.426  1.00  0.00      BSYN  
ATOM    293    C THR    33       6.742 -66.762 -16.103  1.00  0.00      BSYN  
ATOM    294    O THR    33       6.399 -67.418 -17.057  1.00  0.00      BSYN  
ATOM    295    N LYS    34       6.587 -65.419 -16.041  1.00  0.00      BSYN  
ATOM    296    H LYS    34       6.867 -64.967 -15.218  1.00  0.00      BSYN  
ATOM    297   CA LYS    34       6.375 -64.776 -17.371  1.00  0.00      BSYN  
ATOM    298   CB LYS    34       5.703 -63.422 -17.275  1.00  0.00      BSYN  
ATOM    299   CG LYS    34       4.265 -63.375 -16.810  1.00  0.00      BSYN  
ATOM    300   CD LYS    34       4.265 -63.255 -15.280  1.00  0.00      BSYN  
ATOM    301   CE LYS    34       2.854 -62.885 -15.096  1.00  0.00      BSYN  
ATOM    302   NZ LYS    34       2.583 -62.893 -13.601  1.00  0.00      BSYN  
ATOM    303  HZ1 LYS    34       3.226 -62.215 -13.146  1.00  0.00      BSYN  
ATOM    304  HZ2 LYS    34       1.573 -62.739 -13.410  1.00  0.00      BSYN  
ATOM    305  HZ3 LYS    34       2.799 -63.883 -13.367  1.00  0.00      BSYN  
ATOM    306    C LYS    34       7.768 -64.597 -18.013  1.00  0.00      BSYN  
ATOM    307    O LYS    34       8.917 -64.634 -17.416  1.00  0.00      BSYN  
ATOM    308    N GLU    35       7.768 -64.428 -19.283  1.00  0.00      BSYN  
ATOM    309    H GLU    35       6.941 -64.147 -19.727  1.00  0.00      BSYN  
ATOM    310   CA GLU    35       8.928 -64.309 -20.161  1.00  0.00      BSYN  
ATOM    311   CB GLU    35       8.379 -64.610 -21.578  1.00  0.00      BSYN  
ATOM    312   CG GLU    35       8.293 -66.057 -21.890  1.00  0.00      BSYN  
ATOM    313   CD GLU    35       7.648 -66.436 -23.218  1.00  0.00      BSYN  
ATOM    314  OE1 GLU    35       6.712 -67.235 -23.195  1.00  0.00      BSYN  
ATOM    315  OE2 GLU    35       8.076 -66.050 -24.316  1.00  0.00      BSYN  
ATOM    316    C GLU    35       9.538 -62.924 -20.024  1.00  0.00      BSYN  
ATOM    317    O GLU    35       8.921 -62.013 -19.512  1.00  0.00      BSYN  
ATOM    318    N GLY    36      10.845 -63.032 -20.240  1.00  0.00      BSYN  
ATOM    319    H GLY    36      11.115 -63.924 -20.543  1.00  0.00      BSYN  
ATOM    320   CA GLY    36      11.902 -62.092 -20.252  1.00  0.00      BSYN  
ATOM    321    C GLY    36      11.468 -60.639 -20.728  1.00  0.00      BSYN  
ATOM    322    O GLY    36      11.031 -60.443 -21.776  1.00  0.00      BSYN  
ATOM    323    N VAL    37      11.455 -59.892 -19.637  1.00  0.00      BSYN  
ATOM    324    H VAL    37      11.536 -60.247 -18.727  1.00  0.00      BSYN  
ATOM    325   CA VAL    37      11.222 -58.413 -19.598  1.00  0.00      BSYN  
ATOM    326   CB VAL    37      11.129 -57.862 -18.087  1.00  0.00      BSYN  
ATOM    327  CG1 VAL    37      10.961 -56.367 -18.282  1.00  0.00      BSYN  
ATOM    328  CG2 VAL    37       9.996 -58.543 -17.316  1.00  0.00      BSYN  
ATOM    329    C VAL    37      12.284 -57.859 -20.509  1.00  0.00      BSYN  
ATOM    330    O VAL    37      13.434 -57.912 -20.145  1.00  0.00      BSYN  
ATOM    331    N LEU    38      11.839 -57.193 -21.612  1.00  0.00      BSYN  
ATOM    332    H LEU    38      11.004 -57.455 -22.054  1.00  0.00      BSYN  
ATOM    333   CA LEU    38      12.646 -56.428 -22.489  1.00  0.00      BSYN  
ATOM    334   CB LEU    38      12.385 -56.668 -23.967  1.00  0.00      BSYN  
ATOM    335   CG LEU    38      13.663 -56.645 -24.857  1.00  0.00      BSYN  
ATOM    336  CD1 LEU    38      14.353 -58.034 -24.853  1.00  0.00      BSYN  
ATOM    337  CD2 LEU    38      13.392 -56.195 -26.345  1.00  0.00      BSYN  
ATOM    338    C LEU    38      12.497 -54.983 -22.170  1.00  0.00      BSYN  
ATOM    339    O LEU    38      11.546 -54.439 -22.722  1.00  0.00      BSYN  
ATOM    340    N TYR    39      13.314 -54.284 -21.268  1.00  0.00      BSYN  
ATOM    341    H TYR    39      12.872 -53.493 -20.894  1.00  0.00      BSYN  
ATOM    342   CA TYR    39      14.514 -54.770 -20.606  1.00  0.00      BSYN  
ATOM    343   CB TYR    39      15.899 -54.087 -21.075  1.00  0.00      BSYN  
ATOM    344   CG TYR    39      16.039 -53.618 -22.503  1.00  0.00      BSYN  
ATOM    345  CD1 TYR    39      15.606 -52.443 -22.894  1.00  0.00      BSYN  
ATOM    346  CE1 TYR    39      15.727 -52.027 -24.227  1.00  0.00      BSYN  
ATOM    347  CD2 TYR    39      16.779 -54.448 -23.253  1.00  0.00      BSYN  
ATOM    348  CE2 TYR    39      17.017 -54.123 -24.614  1.00  0.00      BSYN  
ATOM    349   CZ TYR    39      16.407 -52.945 -25.121  1.00  0.00      BSYN  
ATOM    350   OH TYR    39      16.457 -52.563 -26.453  1.00  0.00      BSYN  
ATOM    351   HH TYR    39      15.616 -52.134 -26.624  1.00  0.00      BSYN  
ATOM    352    C TYR    39      14.543 -54.807 -19.087  1.00  0.00      BSYN  
ATOM    353    O TYR    39      13.601 -54.309 -18.503  1.00  0.00      BSYN  
ATOM    354    N VAL    40      15.465 -55.540 -18.588  1.00  0.00      BSYN  
ATOM    355    H VAL    40      16.346 -55.337 -18.967  1.00  0.00      BSYN  
ATOM    356   CA VAL    40      15.394 -56.238 -17.282  1.00  0.00      BSYN  
ATOM    357   CB VAL    40      16.172 -57.624 -17.270  1.00  0.00      BSYN  
ATOM    358  CG1 VAL    40      15.506 -58.757 -17.952  1.00  0.00      BSYN  
ATOM    359  CG2 VAL    40      17.554 -57.425 -17.984  1.00  0.00      BSYN  
ATOM    360    C VAL    40      15.741 -55.542 -15.924  1.00  0.00      BSYN  
ATOM    361    O VAL    40      15.933 -56.094 -14.826  1.00  0.00      BSYN  
ATOM    362    N GLY    41      15.721 -54.213 -16.133  1.00  0.00      BSYN  
ATOM    363    H GLY    41      15.790 -53.965 -17.079  1.00  0.00      BSYN  
ATOM    364   CA GLY    41      15.876 -53.328 -15.024  1.00  0.00      BSYN  
ATOM    365    C GLY    41      17.072 -52.496 -15.323  1.00  0.00      BSYN  
ATOM    366    O GLY    41      16.963 -51.270 -15.643  1.00  0.00      BSYN  
ATOM    367    N SER    42      18.341 -52.997 -15.309  1.00  0.00      BSYN  
ATOM    368    H SER    42      18.421 -53.902 -14.942  1.00  0.00      BSYN  
ATOM    369   CA SER    42      19.614 -52.291 -15.685  1.00  0.00      BSYN  
ATOM    370   CB SER    42      20.654 -53.027 -14.896  1.00  0.00      BSYN  
ATOM    371   OG SER    42      20.430 -52.792 -13.481  1.00  0.00      BSYN  
ATOM    372   HG SER    42      21.253 -52.492 -13.088  1.00  0.00      BSYN  
ATOM    373    C SER    42      19.930 -52.397 -17.225  1.00  0.00      BSYN  
ATOM    374    O SER    42      20.019 -53.457 -17.770  1.00  0.00      BSYN  
ATOM    375    N LYS    43      20.147 -51.327 -18.028  1.00  0.00      BSYN  
ATOM    376    H LYS    43      20.077 -50.429 -17.642  1.00  0.00      BSYN  
ATOM    377   CA LYS    43      20.450 -51.397 -19.471  1.00  0.00      BSYN  
ATOM    378   CB LYS    43      19.185 -50.990 -20.197  1.00  0.00      BSYN  
ATOM    379   CG LYS    43      18.833 -49.530 -19.971  1.00  0.00      BSYN  
ATOM    380   CD LYS    43      17.342 -49.642 -19.776  1.00  0.00      BSYN  
ATOM    381   CE LYS    43      16.902 -48.259 -20.226  1.00  0.00      BSYN  
ATOM    382   NZ LYS    43      17.242 -47.884 -21.518  1.00  0.00      BSYN  
ATOM    383  HZ1 LYS    43      17.054 -48.704 -22.130  1.00  0.00      BSYN  
ATOM    384  HZ2 LYS    43      16.648 -47.055 -21.722  1.00  0.00      BSYN  
ATOM    385  HZ3 LYS    43      18.248 -47.635 -21.613  1.00  0.00      BSYN  
ATOM    386    C LYS    43      21.680 -50.625 -20.001  1.00  0.00      BSYN  
ATOM    387    O LYS    43      22.030 -49.637 -19.352  1.00  0.00      BSYN  
ATOM    388    N THR    44      22.333 -50.833 -21.154  1.00  0.00      BSYN  
ATOM    389    H THR    44      23.083 -50.248 -21.388  1.00  0.00      BSYN  
ATOM    390   CA THR    44      21.983 -51.997 -22.031  1.00  0.00      BSYN  
ATOM    391   CB THR    44      21.998 -51.541 -23.483  1.00  0.00      BSYN  
ATOM    392  OG1 THR    44      21.541 -50.195 -23.598  1.00  0.00      BSYN  
ATOM    393  HG1 THR    44      22.246 -49.638 -23.935  1.00  0.00      BSYN  
ATOM    394  CG2 THR    44      21.269 -52.436 -24.404  1.00  0.00      BSYN  
ATOM    395    C THR    44      22.890 -53.226 -21.874  1.00  0.00      BSYN  
ATOM    396    O THR    44      22.536 -54.380 -22.174  1.00  0.00      BSYN  
ATOM    397    N ARG    45      24.148 -52.907 -21.418  1.00  0.00      BSYN  
ATOM    398    H ARG    45      24.461 -51.979 -21.441  1.00  0.00      BSYN  
ATOM    399   CA ARG    45      25.045 -53.948 -20.990  1.00  0.00      BSYN  
ATOM    400   CB ARG    45      26.458 -53.337 -21.157  1.00  0.00      BSYN  
ATOM    401   CG ARG    45      26.970 -52.273 -20.265  1.00  0.00      BSYN  
ATOM    402   CD ARG    45      28.481 -52.541 -20.044  1.00  0.00      BSYN  
ATOM    403   NE ARG    45      28.656 -53.759 -19.196  1.00  0.00      BSYN  
ATOM    404   HE ARG    45      27.911 -53.972 -18.597  1.00  0.00      BSYN  
ATOM    405   CZ ARG    45      29.753 -54.515 -19.195  1.00  0.00      BSYN  
ATOM    406  NH1 ARG    45      30.739 -54.322 -19.973  1.00  0.00      BSYN  
ATOM    407 HH11 ARG    45      31.579 -54.859 -19.901  1.00  0.00      BSYN  
ATOM    408 HH12 ARG    45      30.697 -53.568 -20.629  1.00  0.00      BSYN  
ATOM    409  NH2 ARG    45      29.908 -55.497 -18.250  1.00  0.00      BSYN  
ATOM    410 HH21 ARG    45      30.663 -56.152 -18.272  1.00  0.00      BSYN  
ATOM    411 HH22 ARG    45      29.207 -55.487 -17.537  1.00  0.00      BSYN  
ATOM    412    C ARG    45      24.671 -54.444 -19.570  1.00  0.00      BSYN  
ATOM    413    O ARG    45      24.979 -53.772 -18.569  1.00  0.00      BSYN  
ATOM    414    N GLU    46      23.863 -55.445 -19.250  1.00  0.00      BSYN  
ATOM    415    H GLU    46      23.390 -55.504 -18.393  1.00  0.00      BSYN  
ATOM    416   CA GLU    46      23.431 -56.510 -20.130  1.00  0.00      BSYN  
ATOM    417   CB GLU    46      24.238 -57.745 -19.894  1.00  0.00      BSYN  
ATOM    418   CG GLU    46      25.447 -58.056 -20.858  1.00  0.00      BSYN  
ATOM    419   CD GLU    46      26.102 -59.448 -20.475  1.00  0.00      BSYN  
ATOM    420  OE1 GLU    46      25.352 -60.432 -20.455  1.00  0.00      BSYN  
ATOM    421  OE2 GLU    46      27.311 -59.510 -20.175  1.00  0.00      BSYN  
ATOM    422    C GLU    46      21.971 -56.966 -20.285  1.00  0.00      BSYN  
ATOM    423    O GLU    46      21.263 -57.448 -19.436  1.00  0.00      BSYN  
ATOM    424    N GLY    47      21.634 -56.768 -21.520  1.00  0.00      BSYN  
ATOM    425    H GLY    47      22.308 -56.337 -22.087  1.00  0.00      BSYN  
ATOM    426   CA GLY    47      20.380 -57.222 -22.010  1.00  0.00      BSYN  
ATOM    427    C GLY    47      20.416 -58.792 -22.191  1.00  0.00      BSYN  
ATOM    428    O GLY    47      20.735 -59.219 -23.301  1.00  0.00      BSYN  
ATOM    429    N VAL    48      19.862 -59.455 -21.194  1.00  0.00      BSYN  
ATOM    430    H VAL    48      19.116 -59.001 -20.749  1.00  0.00      BSYN  
ATOM    431   CA VAL    48      19.823 -60.842 -21.156  1.00  0.00      BSYN  
ATOM    432   CB VAL    48      20.527 -61.236 -19.805  1.00  0.00      BSYN  
ATOM    433  CG1 VAL    48      20.162 -62.586 -19.442  1.00  0.00      BSYN  
ATOM    434  CG2 VAL    48      22.039 -61.221 -20.042  1.00  0.00      BSYN  
ATOM    435    C VAL    48      18.347 -61.147 -21.138  1.00  0.00      BSYN  
ATOM    436    O VAL    48      17.520 -60.386 -20.668  1.00  0.00      BSYN  
ATOM    437    N VAL    49      18.130 -62.168 -21.903  1.00  0.00      BSYN  
ATOM    438    H VAL    49      18.925 -62.484 -22.381  1.00  0.00      BSYN  
ATOM    439   CA VAL    49      16.837 -62.902 -21.783  1.00  0.00      BSYN  
ATOM    440   CB VAL    49      16.570 -63.769 -23.132  1.00  0.00      BSYN  
ATOM    441  CG1 VAL    49      16.299 -62.932 -24.400  1.00  0.00      BSYN  
ATOM    442  CG2 VAL    49      17.654 -64.774 -23.382  1.00  0.00      BSYN  
ATOM    443    C VAL    49      16.667 -63.719 -20.625  1.00  0.00      BSYN  
ATOM    444    O VAL    49      17.541 -64.472 -20.161  1.00  0.00      BSYN  
ATOM    445    N GLN    50      15.507 -63.597 -19.907  1.00  0.00      BSYN  
ATOM    446    H GLN    50      14.684 -63.071 -19.988  1.00  0.00      BSYN  
ATOM    447   CA GLN    50      15.296 -64.571 -18.841  1.00  0.00      BSYN  
ATOM    448   CB GLN    50      14.850 -63.689 -17.590  1.00  0.00      BSYN  
ATOM    449   CG GLN    50      14.508 -64.481 -16.359  1.00  0.00      BSYN  
ATOM    450   CD GLN    50      15.667 -65.241 -15.720  1.00  0.00      BSYN  
ATOM    451  OE1 GLN    50      15.509 -66.258 -15.134  1.00  0.00      BSYN  
ATOM    452  NE2 GLN    50      16.953 -64.927 -15.618  1.00  0.00      BSYN  
ATOM    453 HE21 GLN    50      17.190 -64.135 -16.144  1.00  0.00      BSYN  
ATOM    454 HE22 GLN    50      17.543 -65.471 -15.055  1.00  0.00      BSYN  
ATOM    455    C GLN    50      14.159 -65.653 -19.251  1.00  0.00      BSYN  
ATOM    456    O GLN    50      12.997 -65.315 -19.386  1.00  0.00      BSYN  
ATOM    457    N GLY    51      14.684 -66.893 -19.315  1.00  0.00      BSYN  
ATOM    458    H GLY    51      15.616 -66.995 -19.030  1.00  0.00      BSYN  
ATOM    459   CA GLY    51      13.907 -67.957 -19.885  1.00  0.00      BSYN  
ATOM    460    C GLY    51      14.222 -68.150 -21.438  1.00  0.00      BSYN  
ATOM    461    O GLY    51      15.401 -67.779 -21.663  1.00  0.00      BSYN  
ATOM    462    N VAL    52      13.425 -68.603 -22.364  1.00  0.00      BSYN  
ATOM    463    H VAL    52      12.541 -68.861 -22.027  1.00  0.00      BSYN  
ATOM    464   CA VAL    52      13.756 -68.881 -23.772  1.00  0.00      BSYN  
ATOM    465   CB VAL    52      13.874 -70.376 -24.184  1.00  0.00      BSYN  
ATOM    466  CG1 VAL    52      15.134 -71.049 -23.829  1.00  0.00      BSYN  
ATOM    467  CG2 VAL    52      12.758 -71.177 -23.558  1.00  0.00      BSYN  
ATOM    468    C VAL    52      12.684 -68.041 -24.490  1.00  0.00      BSYN  
ATOM    469    O VAL    52      11.607 -68.495 -24.902  1.00  0.00      BSYN  
ATOM    470    N ALA    53      12.935 -66.744 -24.562  1.00  0.00      BSYN  
ATOM    471    H ALA    53      13.826 -66.384 -24.752  1.00  0.00      BSYN  
ATOM    472   CA ALA    53      11.871 -65.670 -24.669  1.00  0.00      BSYN  
ATOM    473   CB ALA    53      11.802 -64.930 -23.328  1.00  0.00      BSYN  
ATOM    474    C ALA    53      12.112 -64.663 -25.824  1.00  0.00      BSYN  
ATOM    475    O ALA    53      13.231 -64.129 -25.833  1.00  0.00      BSYN  
ATOM    476    N SER    54      11.147 -64.378 -26.762  1.00  0.00      BSYN  
ATOM    477    H SER    54      11.444 -63.624 -27.314  1.00  0.00      BSYN  
ATOM    478   CA SER    54       9.897 -65.142 -26.818  1.00  0.00      BSYN  
ATOM    479   CB SER    54       8.750 -64.131 -27.081  1.00  0.00      BSYN  
ATOM    480   OG SER    54       8.804 -63.160 -26.071  1.00  0.00      BSYN  
ATOM    481   HG SER    54       7.959 -62.735 -25.905  1.00  0.00      BSYN  
ATOM    482    C SER    54      10.047 -66.223 -27.917  1.00  0.00      BSYN  
ATOM    483    O SER    54      10.776 -66.112 -28.893  1.00  0.00      BSYN  
ATOM    484    N VAL    55       9.184 -67.237 -27.737  1.00  0.00      BSYN  
ATOM    485    H VAL    55       8.691 -67.431 -26.913  1.00  0.00      BSYN  
ATOM    486   CA VAL    55       9.059 -68.195 -28.816  1.00  0.00      BSYN  
ATOM    487   CB VAL    55       9.135 -69.668 -28.239  1.00  0.00      BSYN  
ATOM    488  CG1 VAL    55       7.793 -70.060 -27.575  1.00  0.00      BSYN  
ATOM    489  CG2 VAL    55       9.511 -70.701 -29.237  1.00  0.00      BSYN  
ATOM    490    C VAL    55       7.803 -67.890 -29.664  1.00  0.00      BSYN  
ATOM    491    O VAL    55       6.790 -67.432 -29.114  1.00  0.00      BSYN  
ATOM    492    N ALA    56       7.836 -68.173 -31.001  1.00  0.00      BSYN  
ATOM    493    H ALA    56       8.653 -68.623 -31.299  1.00  0.00      BSYN  
ATOM    494   CA ALA    56       6.780 -67.724 -31.937  1.00  0.00      BSYN  
ATOM    495   CB ALA    56       5.685 -68.849 -32.249  1.00  0.00      BSYN  
ATOM    496    C ALA    56       5.970 -66.366 -31.731  1.00  0.00      BSYN  
ATOM    497    O ALA    56       6.177 -65.324 -32.362  1.00  0.00      BSYN  
ATOM    498    N GLU    57       5.032 -66.329 -30.696  1.00  0.00      BSYN  
ATOM    499    H GLU    57       5.187 -67.064 -30.067  1.00  0.00      BSYN  
ATOM    500   CA GLU    57       4.235 -65.178 -30.379  1.00  0.00      BSYN  
ATOM    501   CB GLU    57       2.875 -65.570 -29.676  1.00  0.00      BSYN  
ATOM    502   CG GLU    57       1.818 -65.641 -30.830  1.00  0.00      BSYN  
ATOM    503   CD GLU    57       1.463 -64.211 -31.465  1.00  0.00      BSYN  
ATOM    504  OE1 GLU    57       1.611 -63.977 -32.625  1.00  0.00      BSYN  
ATOM    505  OE2 GLU    57       1.019 -63.370 -30.672  1.00  0.00      BSYN  
ATOM    506    C GLU    57       4.876 -64.120 -29.527  1.00  0.00      BSYN  
ATOM    507    O GLU    57       6.093 -64.130 -29.315  1.00  0.00      BSYN  
ATOM    508    N LYS    58       4.135 -63.114 -29.190  1.00  0.00      BSYN  
ATOM    509    H LYS    58       3.155 -63.125 -29.169  1.00  0.00      BSYN  
ATOM    510   CA LYS    58       4.820 -62.044 -28.402  1.00  0.00      BSYN  
ATOM    511   CB LYS    58       4.716 -60.629 -29.198  1.00  0.00      BSYN  
ATOM    512   CG LYS    58       3.450 -60.070 -29.715  1.00  0.00      BSYN  
ATOM    513   CD LYS    58       2.977 -60.670 -31.094  1.00  0.00      BSYN  
ATOM    514   CE LYS    58       1.618 -60.124 -31.607  1.00  0.00      BSYN  
ATOM    515   NZ LYS    58       1.602 -58.712 -31.867  1.00  0.00      BSYN  
ATOM    516  HZ1 LYS    58       1.554 -58.182 -30.974  1.00  0.00      BSYN  
ATOM    517  HZ2 LYS    58       2.340 -58.354 -32.505  1.00  0.00      BSYN  
ATOM    518  HZ3 LYS    58       0.653 -58.494 -32.233  1.00  0.00      BSYN  
ATOM    519    C LYS    58       4.143 -61.930 -27.053  1.00  0.00      BSYN  
ATOM    520    O LYS    58       3.101 -61.468 -26.736  1.00  0.00      BSYN  
ATOM    521    N THR    59       4.841 -62.438 -26.024  1.00  0.00      BSYN  
ATOM    522    H THR    59       5.439 -63.213 -26.071  1.00  0.00      BSYN  
ATOM    523   CA THR    59       4.517 -62.050 -24.631  1.00  0.00      BSYN  
ATOM    524   CB THR    59       4.096 -63.355 -23.823  1.00  0.00      BSYN  
ATOM    525  OG1 THR    59       2.799 -63.641 -24.287  1.00  0.00      BSYN  
ATOM    526  HG1 THR    59       2.883 -64.550 -24.583  1.00  0.00      BSYN  
ATOM    527  CG2 THR    59       3.847 -62.984 -22.338  1.00  0.00      BSYN  
ATOM    528    C THR    59       5.768 -61.634 -23.978  1.00  0.00      BSYN  
ATOM    529    O THR    59       6.834 -62.313 -24.109  1.00  0.00      BSYN  
ATOM    530    N LYS    60       5.967 -60.514 -23.329  1.00  0.00      BSYN  
ATOM    531    H LYS    60       6.873 -60.199 -23.129  1.00  0.00      BSYN  
ATOM    532   CA LYS    60       4.975 -59.398 -23.221  1.00  0.00      BSYN  
ATOM    533   CB LYS    60       4.723 -58.848 -21.729  1.00  0.00      BSYN  
ATOM    534   CG LYS    60       5.918 -58.122 -21.132  1.00  0.00      BSYN  
ATOM    535   CD LYS    60       5.267 -56.964 -20.242  1.00  0.00      BSYN  
ATOM    536   CE LYS    60       4.908 -55.576 -20.872  1.00  0.00      BSYN  
ATOM    537   NZ LYS    60       4.088 -54.654 -20.006  1.00  0.00      BSYN  
ATOM    538  HZ1 LYS    60       3.761 -53.774 -20.453  1.00  0.00      BSYN  
ATOM    539  HZ2 LYS    60       3.229 -55.171 -19.732  1.00  0.00      BSYN  
ATOM    540  HZ3 LYS    60       4.655 -54.398 -19.173  1.00  0.00      BSYN  
ATOM    541    C LYS    60       5.219 -58.199 -24.030  1.00  0.00      BSYN  
ATOM    542    O LYS    60       6.350 -57.767 -24.232  1.00  0.00      BSYN  
ATOM    543    N GLU    61       4.082 -57.722 -24.404  1.00  0.00      BSYN  
ATOM    544    H GLU    61       3.276 -58.158 -24.056  1.00  0.00      BSYN  
ATOM    545   CA GLU    61       3.997 -56.389 -25.073  1.00  0.00      BSYN  
ATOM    546   CB GLU    61       4.626 -56.393 -26.481  1.00  0.00      BSYN  
ATOM    547   CG GLU    61       5.382 -55.114 -27.019  1.00  0.00      BSYN  
ATOM    548   CD GLU    61       6.046 -55.281 -28.384  1.00  0.00      BSYN  
ATOM    549  OE1 GLU    61       6.760 -56.297 -28.681  1.00  0.00      BSYN  
ATOM    550  OE2 GLU    61       5.863 -54.367 -29.166  1.00  0.00      BSYN  
ATOM    551    C GLU    61       2.806 -55.518 -24.846  1.00  0.00      BSYN  
ATOM    552    O GLU    61       2.348 -54.794 -25.810  1.00  0.00      BSYN  
ATOM    553    N GLN    62       2.283 -55.618 -23.643  1.00  0.00      BSYN  
ATOM    554    H GLN    62       2.449 -56.404 -23.081  1.00  0.00      BSYN  
ATOM    555   CA GLN    62       1.201 -54.674 -23.233  1.00  0.00      BSYN  
ATOM    556   CB GLN    62       0.462 -55.206 -21.894  1.00  0.00      BSYN  
ATOM    557   CG GLN    62      -0.232 -56.573 -22.006  1.00  0.00      BSYN  
ATOM    558   CD GLN    62      -1.569 -56.585 -22.651  1.00  0.00      BSYN  
ATOM    559  OE1 GLN    62      -2.549 -56.958 -22.040  1.00  0.00      BSYN  
ATOM    560  NE2 GLN    62      -1.796 -56.287 -23.912  1.00  0.00      BSYN  
ATOM    561 HE21 GLN    62      -2.712 -56.156 -24.233  1.00  0.00      BSYN  
ATOM    562 HE22 GLN    62      -0.985 -56.287 -24.462  1.00  0.00      BSYN  
ATOM    563    C GLN    62       1.524 -53.200 -23.139  1.00  0.00      BSYN  
ATOM    564    O GLN    62       2.401 -52.740 -22.337  1.00  0.00      BSYN  
ATOM    565    N ALA    63       0.797 -52.520 -24.047  1.00  0.00      BSYN  
ATOM    566    H ALA    63       0.673 -53.098 -24.829  1.00  0.00      BSYN  
ATOM    567   CA ALA    63       0.669 -51.008 -24.095  1.00  0.00      BSYN  
ATOM    568   CB ALA    63       1.737 -50.426 -24.951  1.00  0.00      BSYN  
ATOM    569    C ALA    63      -0.716 -50.781 -24.733  1.00  0.00      BSYN  
ATOM    570    O ALA    63      -1.773 -50.575 -24.143  1.00  0.00      BSYN  
ATOM    571    N SER    64      -0.741 -51.094 -26.054  1.00  0.00      BSYN  
ATOM    572    H SER    64       0.103 -51.270 -26.520  1.00  0.00      BSYN  
ATOM    573   CA SER    64      -1.949 -51.107 -26.943  1.00  0.00      BSYN  
ATOM    574   CB SER    64      -1.905 -49.707 -27.507  1.00  0.00      BSYN  
ATOM    575   OG SER    64      -2.326 -48.693 -26.672  1.00  0.00      BSYN  
ATOM    576   HG SER    64      -2.382 -49.094 -25.801  1.00  0.00      BSYN  
ATOM    577    C SER    64      -1.769 -52.110 -28.066  1.00  0.00      BSYN  
ATOM    578    O SER    64      -1.511 -51.977 -29.282  1.00  0.00      BSYN  
ATOM    579    N HIS    65      -1.960 -53.280 -27.462  1.00  0.00      BSYN  
ATOM    580    H HIS    65      -2.411 -53.468 -26.612  1.00  0.00      BSYN  
ATOM    581   CA HIS    65      -1.827 -54.473 -28.162  1.00  0.00      BSYN  
ATOM    582   CB HIS    65      -0.738 -55.257 -27.387  1.00  0.00      BSYN  
ATOM    583   CG HIS    65      -0.394 -56.559 -28.145  1.00  0.00      BSYN  
ATOM    584  ND1 HIS    65      -0.692 -57.894 -27.964  1.00  0.00      BSYN  
ATOM    585  HD1 HIS    65      -1.258 -58.208 -27.228  1.00  0.00      BSYN  
ATOM    586  CD2 HIS    65       0.449 -56.537 -29.189  1.00  0.00      BSYN  
ATOM    587  NE2 HIS    65       0.676 -57.771 -29.461  1.00  0.00      BSYN  
ATOM    588  CE1 HIS    65      -0.072 -58.591 -28.814  1.00  0.00      BSYN  
ATOM    589    C HIS    65      -3.158 -55.243 -28.223  1.00  0.00      BSYN  
ATOM    590    O HIS    65      -3.378 -56.225 -27.566  1.00  0.00      BSYN  
ATOM    591    N LEU    66      -4.077 -54.591 -29.023  1.00  0.00      BSYN  
ATOM    592    H LEU    66      -3.836 -53.689 -29.322  1.00  0.00      BSYN  
ATOM    593   CA LEU    66      -5.374 -55.241 -29.283  1.00  0.00      BSYN  
ATOM    594   CB LEU    66      -6.298 -54.039 -29.497  1.00  0.00      BSYN  
ATOM    595   CG LEU    66      -7.827 -54.086 -29.839  1.00  0.00      BSYN  
ATOM    596  CD1 LEU    66      -8.591 -55.011 -28.987  1.00  0.00      BSYN  
ATOM    597  CD2 LEU    66      -8.623 -52.702 -30.016  1.00  0.00      BSYN  
ATOM    598    C LEU    66      -5.420 -56.216 -30.387  1.00  0.00      BSYN  
ATOM    599    O LEU    66      -5.790 -57.334 -30.119  1.00  0.00      BSYN  
ATOM    600    N GLY    67      -5.132 -55.849 -31.628  1.00  0.00      BSYN  
ATOM    601    H GLY    67      -4.786 -54.963 -31.866  1.00  0.00      BSYN  
ATOM    602   CA GLY    67      -5.276 -56.695 -32.791  1.00  0.00      BSYN  
ATOM    603    C GLY    67      -3.841 -56.886 -33.466  1.00  0.00      BSYN  
ATOM    604    O GLY    67      -3.389 -55.964 -34.278  1.00  0.00      BSYN  
ATOM    605    N GLY    68      -3.219 -57.975 -33.142  1.00  0.00      BSYN  
ATOM    606    H GLY    68      -3.861 -58.584 -32.722  1.00  0.00      BSYN  
ATOM    607   CA GLY    68      -1.911 -58.403 -33.670  1.00  0.00      BSYN  
ATOM    608    C GLY    68      -2.078 -58.872 -35.220  1.00  0.00      BSYN  
ATOM    609    O GLY    68      -1.872 -58.167 -36.171  1.00  0.00      BSYN  
ATOM    610    N ALA    69      -2.477 -60.221 -35.264  1.00  0.00      BSYN  
ATOM    611    H ALA    69      -3.018 -60.563 -34.523  1.00  0.00      BSYN  
ATOM    612   CA ALA    69      -2.537 -60.775 -36.623  1.00  0.00      BSYN  
ATOM    613   CB ALA    69      -1.177 -61.354 -36.821  1.00  0.00      BSYN  
ATOM    614    C ALA    69      -3.599 -61.870 -36.796  1.00  0.00      BSYN  
ATOM    615    O ALA    69      -4.154 -62.448 -35.889  1.00  0.00      BSYN  
ATOM    616    N VAL    70      -3.867 -62.268 -38.064  1.00  0.00      BSYN  
ATOM    617    H VAL    70      -3.192 -62.023 -38.731  1.00  0.00      BSYN  
ATOM    618   CA VAL    70      -4.898 -63.338 -38.313  1.00  0.00      BSYN  
ATOM    619   CB VAL    70      -5.531 -63.078 -39.748  1.00  0.00      BSYN  
ATOM    620  CG1 VAL    70      -4.442 -62.484 -40.663  1.00  0.00      BSYN  
ATOM    621  CG2 VAL    70      -6.341 -64.154 -40.342  1.00  0.00      BSYN  
ATOM    622    C VAL    70      -4.197 -64.726 -38.249  1.00  0.00      BSYN  
ATOM    623    O VAL    70      -4.944 -65.743 -38.182  1.00  0.00      BSYN  
ATOM    624    N PHE    71      -2.914 -64.835 -38.397  1.00  0.00      BSYN  
ATOM    625    H PHE    71      -2.419 -64.126 -38.857  1.00  0.00      BSYN  
ATOM    626   CA PHE    71      -2.222 -65.947 -38.096  1.00  0.00      BSYN  
ATOM    627   CB PHE    71      -1.270 -66.461 -39.041  1.00  0.00      BSYN  
ATOM    628   CG PHE    71      -0.674 -65.477 -39.984  1.00  0.00      BSYN  
ATOM    629  CD1 PHE    71       0.598 -65.111 -39.742  1.00  0.00      BSYN  
ATOM    630  CD2 PHE    71      -1.365 -64.903 -41.013  1.00  0.00      BSYN  
ATOM    631  CE1 PHE    71       1.185 -64.134 -40.547  1.00  0.00      BSYN  
ATOM    632  CE2 PHE    71      -0.887 -63.843 -41.724  1.00  0.00      BSYN  
ATOM    633   CZ PHE    71       0.444 -63.506 -41.467  1.00  0.00      BSYN  
ATOM    634    C PHE    71      -1.504 -65.728 -36.785  1.00  0.00      BSYN  
ATOM    635    O PHE    71      -1.632 -64.742 -36.032  1.00  0.00      BSYN  
ATOM    636    N SER    72      -0.873 -66.702 -36.181  1.00  0.00      BSYN  
ATOM    637    H SER    72      -0.936 -67.530 -36.702  1.00  0.00      BSYN  
ATOM    638   CA SER    72      -0.217 -66.448 -34.837  1.00  0.00      BSYN  
ATOM    639   CB SER    72      -1.137 -66.865 -33.667  1.00  0.00      BSYN  
ATOM    640   OG SER    72      -2.458 -66.305 -33.772  1.00  0.00      BSYN  
ATOM    641   HG SER    72      -2.945 -66.313 -34.599  1.00  0.00      BSYN  
ATOM    642    C SER    72       1.186 -67.047 -34.827  1.00  0.00      BSYN  
ATOM    643    O SER    72       1.435 -68.249 -35.080  1.00  0.00      BSYN  
ATOM    644    N GLY    73       2.088 -66.024 -34.656  1.00  0.00      BSYN  
ATOM    645    H GLY    73       1.901 -65.212 -34.141  1.00  0.00      BSYN  
ATOM    646   CA GLY    73       3.420 -66.218 -35.017  1.00  0.00      BSYN  
ATOM    647    C GLY    73       3.835 -64.874 -35.547  1.00  0.00      BSYN  
ATOM    648    O GLY    73       3.868 -64.624 -36.751  1.00  0.00      BSYN  
ATOM    649    N ALA    74       4.399 -64.158 -34.588  1.00  0.00      BSYN  
ATOM    650    H ALA    74       4.221 -64.598 -33.731  1.00  0.00      BSYN  
ATOM    651   CA ALA    74       5.126 -62.961 -34.924  1.00  0.00      BSYN  
ATOM    652   CB ALA    74       5.120 -62.096 -33.685  1.00  0.00      BSYN  
ATOM    653    C ALA    74       6.517 -63.241 -35.365  1.00  0.00      BSYN  
ATOM    654    O ALA    74       7.254 -62.408 -35.818  1.00  0.00      BSYN  
ATOM    655    N GLY    75       6.934 -64.524 -35.348  1.00  0.00      BSYN  
ATOM    656    H GLY    75       6.406 -65.157 -34.818  1.00  0.00      BSYN  
ATOM    657   CA GLY    75       8.300 -64.912 -35.722  1.00  0.00      BSYN  
ATOM    658    C GLY    75       8.569 -66.304 -36.200  1.00  0.00      BSYN  
ATOM    659    O GLY    75       9.698 -66.610 -36.650  1.00  0.00      BSYN  
ATOM    660    N ASN    76       7.635 -67.161 -35.997  1.00  0.00      BSYN  
ATOM    661    H ASN    76       6.749 -66.844 -35.722  1.00  0.00      BSYN  
ATOM    662   CA ASN    76       7.477 -68.510 -36.618  1.00  0.00      BSYN  
ATOM    663   CB ASN    76       8.468 -69.634 -36.282  1.00  0.00      BSYN  
ATOM    664   CG ASN    76       8.509 -70.054 -34.822  1.00  0.00      BSYN  
ATOM    665  OD1 ASN    76       8.837 -69.268 -33.929  1.00  0.00      BSYN  
ATOM    666  ND2 ASN    76       8.337 -71.425 -34.743  1.00  0.00      BSYN  
ATOM    667 HD21 ASN    76       8.232 -71.967 -35.553  1.00  0.00      BSYN  
ATOM    668 HD22 ASN    76       8.100 -71.814 -33.876  1.00  0.00      BSYN  
ATOM    669    C ASN    76       6.063 -68.857 -36.339  1.00  0.00      BSYN  
ATOM    670    O ASN    76       5.476 -68.381 -35.346  1.00  0.00      BSYN  
ATOM    671    N ILE    77       5.519 -69.727 -37.155  1.00  0.00      BSYN  
ATOM    672    H ILE    77       6.069 -70.055 -37.897  1.00  0.00      BSYN  
ATOM    673   CA ILE    77       4.150 -70.263 -37.068  1.00  0.00      BSYN  
ATOM    674   CB ILE    77       3.739 -70.879 -38.470  1.00  0.00      BSYN  
ATOM    675  CG2 ILE    77       3.378 -69.627 -39.304  1.00  0.00      BSYN  
ATOM    676  CG1 ILE    77       4.742 -71.884 -39.130  1.00  0.00      BSYN  
ATOM    677   CD ILE    77       4.662 -73.325 -38.636  1.00  0.00      BSYN  
ATOM    678    C ILE    77       3.769 -71.278 -35.979  1.00  0.00      BSYN  
ATOM    679    O ILE    77       4.498 -72.256 -35.735  1.00  0.00      BSYN  
ATOM    680    N ALA    78       2.649 -70.952 -35.319  1.00  0.00      BSYN  
ATOM    681    H ALA    78       2.082 -70.313 -35.799  1.00  0.00      BSYN  
ATOM    682   CA ALA    78       2.206 -71.582 -34.082  1.00  0.00      BSYN  
ATOM    683   CB ALA    78       1.939 -70.551 -32.988  1.00  0.00      BSYN  
ATOM    684    C ALA    78       0.879 -72.326 -34.458  1.00  0.00      BSYN  
ATOM    685    O ALA    78      -0.196 -71.768 -34.473  1.00  0.00      BSYN  
ATOM    686    N ALA    79       1.034 -73.577 -34.859  1.00  0.00      BSYN  
ATOM    687    H ALA    79       1.934 -73.959 -34.792  1.00  0.00      BSYN  
ATOM    688   CA ALA    79       0.068 -74.659 -35.183  1.00  0.00      BSYN  
ATOM    689   CB ALA    79      -0.496 -75.358 -33.987  1.00  0.00      BSYN  
ATOM    690    C ALA    79      -0.998 -74.391 -36.283  1.00  0.00      BSYN  
ATOM    691    O ALA    79      -1.173 -75.319 -37.016  1.00  0.00      BSYN  
ATOM    692    N ALA    80      -1.611 -73.244 -36.474  1.00  0.00      BSYN  
ATOM    693    H ALA    80      -1.324 -72.484 -35.926  1.00  0.00      BSYN  
ATOM    694   CA ALA    80      -2.700 -73.055 -37.477  1.00  0.00      BSYN  
ATOM    695   CB ALA    80      -4.095 -73.620 -36.932  1.00  0.00      BSYN  
ATOM    696    C ALA    80      -3.004 -71.680 -37.942  1.00  0.00      BSYN  
ATOM    697    O ALA    80      -3.059 -70.708 -37.165  1.00  0.00      BSYN  
ATOM    698    N THR    81      -2.796 -71.459 -39.210  1.00  0.00      BSYN  
ATOM    699    H THR    81      -2.197 -72.142 -39.578  1.00  0.00      BSYN  
ATOM    700   CA THR    81      -3.180 -70.153 -39.885  1.00  0.00      BSYN  
ATOM    701   CB THR    81      -2.545 -70.308 -41.340  1.00  0.00      BSYN  
ATOM    702  OG1 THR    81      -1.143 -70.406 -41.154  1.00  0.00      BSYN  
ATOM    703  HG1 THR    81      -0.683 -70.422 -41.997  1.00  0.00      BSYN  
ATOM    704  CG2 THR    81      -3.077 -69.157 -42.447  1.00  0.00      BSYN  
ATOM    705    C THR    81      -4.724 -69.973 -39.757  1.00  0.00      BSYN  
ATOM    706    O THR    81      -5.491 -70.891 -40.102  1.00  0.00      BSYN  
ATOM    707    N GLY    82      -5.107 -68.724 -39.365  1.00  0.00      BSYN  
ATOM    708    H GLY    82      -4.483 -67.970 -39.312  1.00  0.00      BSYN  
ATOM    709   CA GLY    82      -6.512 -68.443 -39.053  1.00  0.00      BSYN  
ATOM    710    C GLY    82      -6.806 -68.232 -37.599  1.00  0.00      BSYN  
ATOM    711    O GLY    82      -6.089 -68.937 -36.836  1.00  0.00      BSYN  
ATOM    712    N LEU    83      -7.779 -67.356 -37.124  1.00  0.00      BSYN  
ATOM    713    H LEU    83      -8.390 -66.965 -37.783  1.00  0.00      BSYN  
ATOM    714   CA LEU    83      -8.114 -67.361 -35.714  1.00  0.00      BSYN  
ATOM    715   CB LEU    83      -8.774 -66.112 -35.297  1.00  0.00      BSYN  
ATOM    716   CG LEU    83      -7.836 -64.953 -35.261  1.00  0.00      BSYN  
ATOM    717  CD1 LEU    83      -8.288 -63.460 -35.253  1.00  0.00      BSYN  
ATOM    718  CD2 LEU    83      -6.876 -65.010 -34.086  1.00  0.00      BSYN  
ATOM    719    C LEU    83      -8.966 -68.598 -35.384  1.00  0.00      BSYN  
ATOM    720    O LEU    83     -10.198 -68.675 -35.518  1.00  0.00      BSYN  
ATOM    721    N VAL    84      -8.285 -69.631 -34.982  1.00  0.00      BSYN  
ATOM    722    H VAL    84      -7.339 -69.769 -35.195  1.00  0.00      BSYN  
ATOM    723   CA VAL    84      -8.901 -70.811 -34.517  1.00  0.00      BSYN  
ATOM    724   CB VAL    84      -7.851 -71.925 -34.551  1.00  0.00      BSYN  
ATOM    725  CG1 VAL    84      -8.158 -73.249 -33.687  1.00  0.00      BSYN  
ATOM    726  CG2 VAL    84      -7.674 -72.281 -36.090  1.00  0.00      BSYN  
ATOM    727    C VAL    84      -9.751 -70.659 -33.238  1.00  0.00      BSYN  
ATOM    728    O VAL    84      -9.392 -70.159 -32.188  1.00  0.00      BSYN  
ATOM    729    N LYS    85     -11.083 -70.878 -33.571  1.00  0.00      BSYN  
ATOM    730    H LYS    85     -11.382 -70.898 -34.504  1.00  0.00      BSYN  
ATOM    731   CA LYS    85     -12.140 -70.729 -32.566  1.00  0.00      BSYN  
ATOM    732   CB LYS    85     -12.509 -69.230 -32.584  1.00  0.00      BSYN  
ATOM    733   CG LYS    85     -13.378 -68.727 -31.457  1.00  0.00      BSYN  
ATOM    734   CD LYS    85     -13.680 -67.219 -31.385  1.00  0.00      BSYN  
ATOM    735   CE LYS    85     -14.705 -66.774 -30.444  1.00  0.00      BSYN  
ATOM    736   NZ LYS    85     -15.225 -65.417 -30.383  1.00  0.00      BSYN  
ATOM    737  HZ1 LYS    85     -16.209 -65.308 -30.703  1.00  0.00      BSYN  
ATOM    738  HZ2 LYS    85     -15.240 -64.918 -29.470  1.00  0.00      BSYN  
ATOM    739  HZ3 LYS    85     -14.678 -64.859 -31.069  1.00  0.00      BSYN  
ATOM    740    C LYS    85     -13.390 -71.714 -32.561  1.00  0.00      BSYN  
ATOM    741    O LYS    85     -14.406 -71.424 -33.168  1.00  0.00      BSYN  
ATOM    742    N ARG    86     -13.244 -72.875 -31.893  1.00  0.00      BSYN  
ATOM    743    H ARG    86     -12.430 -73.118 -31.404  1.00  0.00      BSYN  
ATOM    744   CA ARG    86     -14.351 -73.856 -31.886  1.00  0.00      BSYN  
ATOM    745   CB ARG    86     -13.846 -75.299 -31.702  1.00  0.00      BSYN  
ATOM    746   CG ARG    86     -13.315 -75.877 -33.056  1.00  0.00      BSYN  
ATOM    747   CD ARG    86     -12.431 -77.111 -32.769  1.00  0.00      BSYN  
ATOM    748   NE ARG    86     -11.605 -77.036 -31.634  1.00  0.00      BSYN  
ATOM    749   HE ARG    86     -11.095 -76.241 -31.372  1.00  0.00      BSYN  
ATOM    750   CZ ARG    86     -11.490 -77.894 -30.643  1.00  0.00      BSYN  
ATOM    751  NH1 ARG    86     -10.461 -77.577 -29.829  1.00  0.00      BSYN  
ATOM    752 HH11 ARG    86     -10.254 -78.155 -29.040  1.00  0.00      BSYN  
ATOM    753 HH12 ARG    86      -9.835 -76.886 -30.190  1.00  0.00      BSYN  
ATOM    754  NH2 ARG    86     -12.399 -78.814 -30.288  1.00  0.00      BSYN  
ATOM    755 HH21 ARG    86     -12.283 -79.182 -29.366  1.00  0.00      BSYN  
ATOM    756 HH22 ARG    86     -13.292 -78.907 -30.729  1.00  0.00      BSYN  
ATOM    757    C ARG    86     -15.223 -73.513 -30.671  1.00  0.00      BSYN  
ATOM    758    O ARG    86     -16.394 -73.861 -30.751  1.00  0.00      BSYN  
ATOM    759    N GLU    87     -14.794 -72.917 -29.552  1.00  0.00      BSYN  
ATOM    760    H GLU    87     -13.864 -72.609 -29.576  1.00  0.00      BSYN  
ATOM    761   CA GLU    87     -15.634 -72.790 -28.436  1.00  0.00      BSYN  
ATOM    762   CB GLU    87     -14.745 -73.256 -27.416  1.00  0.00      BSYN  
ATOM    763   CG GLU    87     -15.247 -74.541 -27.035  1.00  0.00      BSYN  
ATOM    764   CD GLU    87     -14.441 -75.125 -25.865  1.00  0.00      BSYN  
ATOM    765  OE1 GLU    87     -13.557 -75.925 -26.086  1.00  0.00      BSYN  
ATOM    766  OE2 GLU    87     -14.715 -74.777 -24.728  1.00  0.00      BSYN  
ATOM    767    C GLU    87     -15.999 -71.297 -28.314  1.00  0.00      BSYN  
ATOM    768    O GLU    87     -15.270 -70.465 -27.778  1.00  0.00      BSYN  
ATOM    769    N GLU    88     -16.994 -71.081 -29.139  1.00  0.00      BSYN  
ATOM    770    H GLU    88     -17.279 -71.721 -29.824  1.00  0.00      BSYN  
ATOM    771   CA GLU    88     -17.535 -69.767 -29.284  1.00  0.00      BSYN  
ATOM    772   CB GLU    88     -18.559 -69.885 -30.488  1.00  0.00      BSYN  
ATOM    773   CG GLU    88     -19.713 -70.948 -30.380  1.00  0.00      BSYN  
ATOM    774   CD GLU    88     -20.122 -71.610 -31.674  1.00  0.00      BSYN  
ATOM    775  OE1 GLU    88     -20.427 -71.040 -32.692  1.00  0.00      BSYN  
ATOM    776  OE2 GLU    88     -20.186 -72.896 -31.668  1.00  0.00      BSYN  
ATOM    777    C GLU    88     -18.195 -69.186 -28.058  1.00  0.00      BSYN  
ATOM    778    O GLU    88     -17.800 -68.029 -27.567  1.00  0.00      BSYN  
ATOM    779    N PHE    89     -19.161 -69.945 -27.472  1.00  0.00      BSYN  
ATOM    780    H PHE    89     -19.649 -70.703 -27.856  1.00  0.00      BSYN  
ATOM    781   CA PHE    89     -19.863 -69.454 -26.276  1.00  0.00      BSYN  
ATOM    782   CB PHE    89     -20.845 -68.305 -26.605  1.00  0.00      BSYN  
ATOM    783   CG PHE    89     -21.178 -67.538 -25.385  1.00  0.00      BSYN  
ATOM    784  CD1 PHE    89     -20.222 -67.116 -24.487  1.00  0.00      BSYN  
ATOM    785  CD2 PHE    89     -22.468 -67.396 -25.039  1.00  0.00      BSYN  
ATOM    786  CE1 PHE    89     -20.517 -66.546 -23.325  1.00  0.00      BSYN  
ATOM    787  CE2 PHE    89     -22.797 -66.746 -23.911  1.00  0.00      BSYN  
ATOM    788   CZ PHE    89     -21.816 -66.250 -23.018  1.00  0.00      BSYN  
ATOM    789    C PHE    89     -20.568 -70.647 -25.557  1.00  0.00      BSYN  
ATOM    790    O PHE    89     -21.562 -71.168 -25.972  1.00  0.00      BSYN  
ATOM    791    N PRO    90     -19.989 -71.030 -24.459  1.00  0.00      BSYN  
ATOM    792   CD PRO    90     -18.643 -70.790 -24.044  1.00  0.00      BSYN  
ATOM    793   CA PRO    90     -20.552 -71.967 -23.467  1.00  0.00      BSYN  
ATOM    794   CB PRO    90     -19.413 -72.518 -22.801  1.00  0.00      BSYN  
ATOM    795   CG PRO    90     -18.131 -72.185 -23.657  1.00  0.00      BSYN  
ATOM    796    C PRO    90     -21.644 -71.497 -22.525  1.00  0.00      BSYN  
ATOM    797    O PRO    90     -21.524 -70.706 -21.564  1.00  0.00      BSYN  
ATOM    798    N THR    91     -22.808 -72.079 -22.870  1.00  0.00      BSYN  
ATOM    799    H THR    91     -22.796 -72.897 -23.410  1.00  0.00      BSYN  
ATOM    800   CA THR    91     -24.118 -71.517 -22.472  1.00  0.00      BSYN  
ATOM    801   CB THR    91     -25.307 -72.357 -22.953  1.00  0.00      BSYN  
ATOM    802  OG1 THR    91     -25.141 -72.512 -24.388  1.00  0.00      BSYN  
ATOM    803  HG1 THR    91     -25.083 -71.597 -24.672  1.00  0.00      BSYN  
ATOM    804  CG2 THR    91     -26.652 -71.622 -22.868  1.00  0.00      BSYN  
ATOM    805    C THR    91     -24.370 -71.136 -21.080  1.00  0.00      BSYN  
ATOM    806    O THR    91     -24.444 -72.095 -20.278  1.00  0.00      BSYN  
ATOM    807    N ASP    92     -24.283 -69.860 -20.621  1.00  0.00      BSYN  
ATOM    808    H ASP    92     -24.140 -69.266 -21.387  1.00  0.00      BSYN  
ATOM    809   CA ASP    92     -24.307 -69.371 -19.253  1.00  0.00      BSYN  
ATOM    810   CB ASP    92     -23.488 -67.998 -19.366  1.00  0.00      BSYN  
ATOM    811   CG ASP    92     -23.314 -67.242 -18.117  1.00  0.00      BSYN  
ATOM    812  OD1 ASP    92     -24.015 -66.219 -17.936  1.00  0.00      BSYN  
ATOM    813  OD2 ASP    92     -22.449 -67.546 -17.321  1.00  0.00      BSYN  
ATOM    814    C ASP    92     -25.664 -68.917 -18.910  1.00  0.00      BSYN  
ATOM    815    O ASP    92     -25.924 -68.657 -17.738  1.00  0.00      BSYN  
ATOM    816    N LEU    93     -26.631 -68.761 -19.808  1.00  0.00      BSYN  
ATOM    817    H LEU    93     -26.749 -69.485 -20.458  1.00  0.00      BSYN  
ATOM    818   CA LEU    93     -27.628 -67.814 -19.544  1.00  0.00      BSYN  
ATOM    819   CB LEU    93     -27.989 -66.982 -20.627  1.00  0.00      BSYN  
ATOM    820   CG LEU    93     -27.046 -65.820 -21.024  1.00  0.00      BSYN  
ATOM    821  CD1 LEU    93     -25.760 -66.269 -21.770  1.00  0.00      BSYN  
ATOM    822  CD2 LEU    93     -27.826 -64.983 -21.980  1.00  0.00      BSYN  
ATOM    823    C LEU    93     -28.841 -68.262 -18.870  1.00  0.00      BSYN  
ATOM    824    O LEU    93     -29.737 -67.426 -18.588  1.00  0.00      BSYN  
ATOM    825    N LYS    94     -29.116 -69.574 -18.666  1.00  0.00      BSYN  
ATOM    826    H LYS    94     -28.443 -70.235 -18.932  1.00  0.00      BSYN  
ATOM    827   CA LYS    94     -30.369 -70.189 -18.193  1.00  0.00      BSYN  
ATOM    828   CB LYS    94     -30.543 -71.625 -18.742  1.00  0.00      BSYN  
ATOM    829   CG LYS    94     -31.032 -71.728 -20.265  1.00  0.00      BSYN  
ATOM    830   CD LYS    94     -30.743 -73.265 -20.654  1.00  0.00      BSYN  
ATOM    831   CE LYS    94     -29.467 -73.567 -21.317  1.00  0.00      BSYN  
ATOM    832   NZ LYS    94     -29.382 -75.002 -21.611  1.00  0.00      BSYN  
ATOM    833  HZ1 LYS    94     -30.155 -75.310 -20.987  1.00  0.00      BSYN  
ATOM    834  HZ2 LYS    94     -29.545 -74.965 -22.638  1.00  0.00      BSYN  
ATOM    835  HZ3 LYS    94     -28.482 -75.508 -21.486  1.00  0.00      BSYN  
ATOM    836    C LYS    94     -30.450 -70.207 -16.682  1.00  0.00      BSYN  
ATOM    837    O LYS    94     -29.712 -70.910 -15.944  1.00  0.00      BSYN  
ATOM    838    N PRO    95     -31.472 -69.472 -16.056  1.00  0.00      BSYN  
ATOM    839   CD PRO    95     -32.178 -68.377 -16.777  1.00  0.00      BSYN  
ATOM    840   CA PRO    95     -31.843 -69.410 -14.619  1.00  0.00      BSYN  
ATOM    841   CB PRO    95     -32.921 -68.354 -14.491  1.00  0.00      BSYN  
ATOM    842   CG PRO    95     -32.717 -67.408 -15.659  1.00  0.00      BSYN  
ATOM    843    C PRO    95     -32.430 -70.767 -14.059  1.00  0.00      BSYN  
ATOM    844    O PRO    95     -33.620 -70.952 -13.729  1.00  0.00      BSYN  
ATOM    845    N GLU    96     -31.484 -71.716 -13.721  1.00  0.00      BSYN  
ATOM    846    H GLU    96     -30.528 -71.534 -13.837  1.00  0.00      BSYN  
ATOM    847   CA GLU    96     -31.731 -73.090 -13.382  1.00  0.00      BSYN  
ATOM    848   CB GLU    96     -30.763 -74.073 -13.966  1.00  0.00      BSYN  
ATOM    849   CG GLU    96     -30.375 -74.120 -15.461  1.00  0.00      BSYN  
ATOM    850   CD GLU    96     -28.841 -74.016 -15.811  1.00  0.00      BSYN  
ATOM    851  OE1 GLU    96     -28.058 -73.648 -14.964  1.00  0.00      BSYN  
ATOM    852  OE2 GLU    96     -28.537 -74.583 -16.835  1.00  0.00      BSYN  
ATOM    853    C GLU    96     -31.893 -73.520 -11.911  1.00  0.00      BSYN  
ATOM    854    O GLU    96     -30.950 -73.409 -11.184  1.00  0.00      BSYN  
ATOM    855    N GLU    97     -33.063 -73.958 -11.448  1.00  0.00      BSYN  
ATOM    856    H GLU    97     -33.101 -74.263 -10.518  1.00  0.00      BSYN  
ATOM    857   CA GLU    97     -34.194 -74.097 -12.451  1.00  0.00      BSYN  
ATOM    858   CB GLU    97     -34.272 -75.549 -12.680  1.00  0.00      BSYN  
ATOM    859   CG GLU    97     -33.292 -76.453 -13.279  1.00  0.00      BSYN  
ATOM    860   CD GLU    97     -33.838 -77.862 -13.582  1.00  0.00      BSYN  
ATOM    861  OE1 GLU    97     -33.714 -78.827 -12.771  1.00  0.00      BSYN  
ATOM    862  OE2 GLU    97     -34.333 -77.965 -14.716  1.00  0.00      BSYN  
ATOM    863    C GLU    97     -35.496 -73.668 -12.008  1.00  0.00      BSYN  
ATOM    864    O GLU    97     -36.010 -74.045 -10.932  1.00  0.00      BSYN  
ATOM    865    N VAL    98     -36.010 -72.933 -12.953  1.00  0.00      BSYN  
ATOM    866    H VAL    98     -35.408 -72.613 -13.658  1.00  0.00      BSYN  
ATOM    867   CA VAL    98     -37.274 -72.130 -12.783  1.00  0.00      BSYN  
ATOM    868   CB VAL    98     -37.080 -70.712 -13.443  1.00  0.00      BSYN  
ATOM    869  CG1 VAL    98     -37.372 -70.729 -14.939  1.00  0.00      BSYN  
ATOM    870  CG2 VAL    98     -37.787 -69.644 -12.732  1.00  0.00      BSYN  
ATOM    871    C VAL    98     -38.591 -72.882 -13.074  1.00  0.00      BSYN  
ATOM    872    O VAL    98     -38.988 -73.395 -14.215  1.00  0.00      BSYN  
ATOM    873    N ALA    99     -39.455 -72.703 -12.066  1.00  0.00      BSYN  
ATOM    874    H ALA    99     -39.174 -72.174 -11.291  1.00  0.00      BSYN  
ATOM    875   CA ALA    99     -40.752 -73.166 -12.246  1.00  0.00      BSYN  
ATOM    876   CB ALA    99     -40.676 -74.760 -12.147  1.00  0.00      BSYN  
ATOM    877    C ALA    99     -41.859 -72.700 -11.251  1.00  0.00      BSYN  
ATOM    878    O ALA    99     -41.683 -72.342 -10.122  1.00  0.00      BSYN  
ATOM    879    N GLN   100     -43.045 -72.582 -11.842  1.00  0.00      BSYN  
ATOM    880    H GLN   100     -43.127 -72.484 -12.814  1.00  0.00      BSYN  
ATOM    881   CA GLN   100     -44.224 -72.307 -11.180  1.00  0.00      BSYN  
ATOM    882   CB GLN   100     -45.126 -71.162 -11.760  1.00  0.00      BSYN  
ATOM    883   CG GLN   100     -44.595 -69.706 -11.965  1.00  0.00      BSYN  
ATOM    884   CD GLN   100     -45.345 -69.031 -13.234  1.00  0.00      BSYN  
ATOM    885  OE1 GLN   100     -45.497 -69.615 -14.302  1.00  0.00      BSYN  
ATOM    886  NE2 GLN   100     -45.727 -67.801 -13.124  1.00  0.00      BSYN  
ATOM    887 HE21 GLN   100     -45.652 -67.282 -12.296  1.00  0.00      BSYN  
ATOM    888 HE22 GLN   100     -46.291 -67.510 -13.871  1.00  0.00      BSYN  
ATOM    889    C GLN   100     -44.999 -73.539 -10.958  1.00  0.00      BSYN  
ATOM    890    O GLN   100     -45.529 -74.209 -11.948  1.00  0.00      BSYN  
ATOM    891    N GLU   101     -45.167 -73.833  -9.672  1.00  0.00      BSYN  
ATOM    892    H GLU   101     -44.775 -73.343  -8.920  1.00  0.00      BSYN  
ATOM    893   CA GLU   101     -45.938 -75.019  -9.511  1.00  0.00      BSYN  
ATOM    894   CB GLU   101     -45.054 -76.140  -8.963  1.00  0.00      BSYN  
ATOM    895   CG GLU   101     -44.279 -76.911  -9.966  1.00  0.00      BSYN  
ATOM    896   CD GLU   101     -45.258 -77.796 -10.799  1.00  0.00      BSYN  
ATOM    897  OE1 GLU   101     -45.327 -77.646 -12.059  1.00  0.00      BSYN  
ATOM    898  OE2 GLU   101     -45.958 -78.542 -10.165  1.00  0.00      BSYN  
ATOM    899    C GLU   101     -47.054 -74.774  -8.558  1.00  0.00      BSYN  
ATOM    900    O GLU   101     -46.957 -74.035  -7.549  1.00  0.00      BSYN  
ATOM    901    N ALA   102     -48.202 -75.422  -8.915  1.00  0.00      BSYN  
ATOM    902    H ALA   102     -48.417 -75.594  -9.855  1.00  0.00      BSYN  
ATOM    903   CA ALA   102     -49.350 -75.621  -7.951  1.00  0.00      BSYN  
ATOM    904   CB ALA   102     -50.594 -75.899  -8.870  1.00  0.00      BSYN  
ATOM    905    C ALA   102     -49.103 -76.752  -6.979  1.00  0.00      BSYN  
ATOM    906    O ALA   102     -48.929 -76.549  -5.743  1.00  0.00      BSYN  
ATOM    907    N ALA   103     -48.851 -77.884  -7.567  1.00  0.00      BSYN  
ATOM    908    H ALA   103     -48.878 -77.839  -8.545  1.00  0.00      BSYN  
ATOM    909   CA ALA   103     -48.842 -79.170  -6.848  1.00  0.00      BSYN  
ATOM    910   CB ALA   103     -49.239 -80.030  -7.996  1.00  0.00      BSYN  
ATOM    911    C ALA   103     -47.539 -79.656  -6.279  1.00  0.00      BSYN  
ATOM    912    O ALA   103     -47.470 -80.512  -5.341  1.00  0.00      BSYN  
ATOM    913    N GLU   104     -46.448 -79.317  -6.905  1.00  0.00      BSYN  
ATOM    914    H GLU   104     -46.551 -79.059  -7.845  1.00  0.00      BSYN  
ATOM    915   CA GLU   104     -45.175 -79.734  -6.377  1.00  0.00      BSYN  
ATOM    916   CB GLU   104     -44.102 -79.577  -7.424  1.00  0.00      BSYN  
ATOM    917   CG GLU   104     -43.601 -80.971  -7.895  1.00  0.00      BSYN  
ATOM    918   CD GLU   104     -42.368 -81.071  -8.763  1.00  0.00      BSYN  
ATOM    919  OE1 GLU   104     -41.761 -82.089  -8.591  1.00  0.00      BSYN  
ATOM    920  OE2 GLU   104     -42.011 -80.135  -9.524  1.00  0.00      BSYN  
ATOM    921    C GLU   104     -44.667 -78.964  -5.196  1.00  0.00      BSYN  
ATOM    922    O GLU   104     -44.474 -77.766  -5.100  1.00  0.00      BSYN  
ATOM    923    N GLU   105     -44.310 -79.946  -4.300  1.00  0.00      BSYN  
ATOM    924    H GLU   105     -43.891 -80.765  -4.638  1.00  0.00      BSYN  
ATOM    925   CA GLU   105     -44.027 -79.554  -2.912  1.00  0.00      BSYN  
ATOM    926   CB GLU   105     -44.909 -80.292  -1.895  1.00  0.00      BSYN  
ATOM    927   CG GLU   105     -44.730 -81.863  -1.803  1.00  0.00      BSYN  
ATOM    928   CD GLU   105     -44.360 -82.519  -0.440  1.00  0.00      BSYN  
ATOM    929  OE1 GLU   105     -43.295 -83.063  -0.410  1.00  0.00      BSYN  
ATOM    930  OE2 GLU   105     -45.138 -82.349   0.473  1.00  0.00      BSYN  
ATOM    931    C GLU   105     -42.523 -79.680  -2.606  1.00  0.00      BSYN  
ATOM    932    O GLU   105     -42.195 -80.857  -2.367  1.00  0.00      BSYN  
ATOM    933    N PRO   106     -41.574 -78.688  -2.425  1.00  0.00      BSYN  
ATOM    934   CD PRO   106     -41.944 -77.213  -2.340  1.00  0.00      BSYN  
ATOM    935   CA PRO   106     -40.117 -78.912  -2.287  1.00  0.00      BSYN  
ATOM    936   CB PRO   106     -39.517 -77.475  -2.296  1.00  0.00      BSYN  
ATOM    937   CG PRO   106     -40.662 -76.681  -1.718  1.00  0.00      BSYN  
ATOM    938    C PRO   106     -39.633 -79.788  -1.092  1.00  0.00      BSYN  
ATOM    939    O PRO   106     -38.421 -79.833  -0.880  1.00  0.00      BSYN  
ATOM    940    N LEU   107     -40.563 -80.396  -0.268  1.00  0.00      BSYN  
ATOM    941    H LEU   107     -41.525 -80.385  -0.454  1.00  0.00      BSYN  
ATOM    942   CA LEU   107     -40.023 -81.148   0.886  1.00  0.00      BSYN  
ATOM    943   CB LEU   107     -41.144 -81.744   1.766  1.00  0.00      BSYN  
ATOM    944   CG LEU   107     -42.053 -80.836   2.590  1.00  0.00      BSYN  
ATOM    945  CD1 LEU   107     -42.815 -81.812   3.560  1.00  0.00      BSYN  
ATOM    946  CD2 LEU   107     -41.351 -79.754   3.424  1.00  0.00      BSYN  
ATOM    947    C LEU   107     -39.095 -82.339   0.718  1.00  0.00      BSYN  
ATOM    948    O LEU   107     -37.950 -82.379   1.212  1.00  0.00      BSYN  
ATOM    949    N ILE   108     -39.560 -83.365  -0.022  1.00  0.00      BSYN  
ATOM    950    H ILE   108     -40.430 -83.160  -0.423  1.00  0.00      BSYN  
ATOM    951   CA ILE   108     -38.667 -84.416  -0.488  1.00  0.00      BSYN  
ATOM    952   CB ILE   108     -39.442 -85.705  -0.788  1.00  0.00      BSYN  
ATOM    953  CG2 ILE   108     -40.079 -86.198   0.501  1.00  0.00      BSYN  
ATOM    954  CG1 ILE   108     -40.551 -85.580  -1.808  1.00  0.00      BSYN  
ATOM    955   CD ILE   108     -41.338 -86.874  -2.185  1.00  0.00      BSYN  
ATOM    956    C ILE   108     -37.531 -84.115  -1.516  1.00  0.00      BSYN  
ATOM    957    O ILE   108     -37.576 -83.506  -2.569  1.00  0.00      BSYN  
ATOM    958    N GLU   109     -36.371 -84.395  -0.853  1.00  0.00      BSYN  
ATOM    959    H GLU   109     -36.435 -84.826   0.025  1.00  0.00      BSYN  
ATOM    960   CA GLU   109     -35.018 -84.356  -1.326  1.00  0.00      BSYN  
ATOM    961   CB GLU   109     -34.261 -83.404  -0.456  1.00  0.00      BSYN  
ATOM    962   CG GLU   109     -33.911 -83.771   1.066  1.00  0.00      BSYN  
ATOM    963   CD GLU   109     -33.323 -82.672   2.033  1.00  0.00      BSYN  
ATOM    964  OE1 GLU   109     -32.255 -83.000   2.600  1.00  0.00      BSYN  
ATOM    965  OE2 GLU   109     -34.006 -81.673   2.220  1.00  0.00      BSYN  
ATOM    966    C GLU   109     -34.496 -85.761  -1.481  1.00  0.00      BSYN  
ATOM    967    O GLU   109     -34.719 -86.688  -0.689  1.00  0.00      BSYN  
ATOM    968    N PRO   110     -33.737 -85.919  -2.585  1.00  0.00      BSYN  
ATOM    969   CD PRO   110     -34.121 -85.386  -3.862  1.00  0.00      BSYN  
ATOM    970   CA PRO   110     -33.089 -87.172  -2.883  1.00  0.00      BSYN  
ATOM    971   CB PRO   110     -33.227 -87.251  -4.328  1.00  0.00      BSYN  
ATOM    972   CG PRO   110     -33.079 -85.843  -4.892  1.00  0.00      BSYN  
ATOM    973    C PRO   110     -31.687 -87.371  -2.351  1.00  0.00      BSYN  
ATOM    974    O PRO   110     -30.893 -86.475  -2.185  1.00  0.00      BSYN  
ATOM    975    N LEU   111     -31.588 -88.624  -1.930  1.00  0.00      BSYN  
ATOM    976    H LEU   111     -32.457 -89.077  -1.943  1.00  0.00      BSYN  
ATOM    977   CA LEU   111     -30.293 -89.226  -1.638  1.00  0.00      BSYN  
ATOM    978   CB LEU   111     -30.160 -89.568  -0.165  1.00  0.00      BSYN  
ATOM    979   CG LEU   111     -30.212 -88.395   0.872  1.00  0.00      BSYN  
ATOM    980  CD1 LEU   111     -30.361 -89.048   2.291  1.00  0.00      BSYN  
ATOM    981  CD2 LEU   111     -29.245 -87.313   0.658  1.00  0.00      BSYN  
ATOM    982    C LEU   111     -30.226 -90.427  -2.582  1.00  0.00      BSYN  
ATOM    983    O LEU   111     -30.956 -90.574  -3.492  1.00  0.00      BSYN  
ATOM    984    N MET   112     -29.440 -91.448  -2.242  1.00  0.00      BSYN  
ATOM    985    H MET   112     -28.966 -91.418  -1.385  1.00  0.00      BSYN  
ATOM    986   CA MET   112     -29.091 -92.461  -3.167  1.00  0.00      BSYN  
ATOM    987   CB MET   112     -27.676 -92.837  -2.842  1.00  0.00      BSYN  
ATOM    988   CG MET   112     -26.889 -93.514  -4.022  1.00  0.00      BSYN  
ATOM    989   SD MET   112     -27.453 -95.233  -4.418  1.00  0.00      BSYN  
ATOM    990   CE MET   112     -26.484 -96.188  -3.354  1.00  0.00      BSYN  
ATOM    991    C MET   112     -30.079 -93.694  -3.038  1.00  0.00      BSYN  
ATOM    992    O MET   112     -29.994 -94.401  -2.086  1.00  0.00      BSYN  
ATOM    993    N GLU   113     -31.085 -93.825  -3.868  1.00  0.00      BSYN  
ATOM    994    H GLU   113     -31.013 -93.092  -4.515  1.00  0.00      BSYN  
ATOM    995   CA GLU   113     -31.896 -95.030  -4.076  1.00  0.00      BSYN  
ATOM    996   CB GLU   113     -32.921 -94.747  -5.251  1.00  0.00      BSYN  
ATOM    997   CG GLU   113     -34.274 -94.065  -4.837  1.00  0.00      BSYN  
ATOM    998   CD GLU   113     -34.037 -92.668  -4.297  1.00  0.00      BSYN  
ATOM    999  OE1 GLU   113     -34.467 -92.412  -3.123  1.00  0.00      BSYN  
ATOM   1000  OE2 GLU   113     -33.355 -91.928  -5.003  1.00  0.00      BSYN  
ATOM   1001    C GLU   113     -31.224 -96.374  -4.389  1.00  0.00      BSYN  
ATOM   1002    O GLU   113     -30.529 -96.430  -5.364  1.00  0.00      BSYN  
ATOM   1003    N PRO   114     -31.266 -97.336  -3.506  1.00  0.00      BSYN  
ATOM   1004   CD PRO   114     -31.984 -97.362  -2.256  1.00  0.00      BSYN  
ATOM   1005   CA PRO   114     -30.669 -98.641  -3.764  1.00  0.00      BSYN  
ATOM   1006   CB PRO   114     -30.331 -99.132  -2.453  1.00  0.00      BSYN  
ATOM   1007   CG PRO   114     -31.643 -98.663  -1.718  1.00  0.00      BSYN  
ATOM   1008    C PRO   114     -31.451 -99.481  -4.775  1.00  0.00      BSYN  
ATOM   1009    O PRO   114     -32.461 -99.961  -4.408  1.00  0.00      BSYN  
ATOM   1010    N GLU   115     -30.999 -99.652  -6.021  1.00  0.00      BSYN  
ATOM   1011    H GLU   115     -30.180 -99.142  -6.190  1.00  0.00      BSYN  
ATOM   1012   CA GLU   115     -31.762-100.500  -7.016  1.00  0.00      BSYN  
ATOM   1013   CB GLU   115     -32.151 -99.610  -8.202  1.00  0.00      BSYN  
ATOM   1014   CG GLU   115     -33.152 -98.555  -7.898  1.00  0.00      BSYN  
ATOM   1015   CD GLU   115     -33.499 -97.654  -9.092  1.00  0.00      BSYN  
ATOM   1016  OE1 GLU   115     -33.138 -97.857 -10.256  1.00  0.00      BSYN  
ATOM   1017  OE2 GLU   115     -34.276 -96.721  -8.829  1.00  0.00      BSYN  
ATOM   1018    C GLU   115     -31.072-101.787  -7.454  1.00  0.00      BSYN  
ATOM   1019    O GLU   115     -29.951-102.159  -7.087  1.00  0.00      BSYN  
ATOM   1020    N GLY   116     -31.857-102.653  -8.061  1.00  0.00      BSYN  
ATOM   1021    H GLY   116     -32.815-102.447  -8.022  1.00  0.00      BSYN  
ATOM   1022   CA GLY   116     -31.481-103.822  -8.739  1.00  0.00      BSYN  
ATOM   1023    C GLY   116     -32.387-104.998  -8.490  1.00  0.00      BSYN  
ATOM   1024    O GLY   116     -33.530-104.893  -8.147  1.00  0.00      BSYN  
ATOM   1025    N GLU   117     -31.851-106.200  -8.863  1.00  0.00      BSYN  
ATOM   1026    H GLU   117     -30.891-106.176  -9.060  1.00  0.00      BSYN  
ATOM   1027   CA GLU   117     -32.647-107.418  -8.742  1.00  0.00      BSYN  
ATOM   1028   CB GLU   117     -31.961-108.675  -9.360  1.00  0.00      BSYN  
ATOM   1029   CG GLU   117     -31.891-108.558 -10.922  1.00  0.00      BSYN  
ATOM   1030   CD GLU   117     -33.253-108.580 -11.623  1.00  0.00      BSYN  
ATOM   1031  OE1 GLU   117     -33.716-107.502 -12.007  1.00  0.00      BSYN  
ATOM   1032  OE2 GLU   117     -33.764-109.709 -11.894  1.00  0.00      BSYN  
ATOM   1033    C GLU   117     -33.073-107.872  -7.351  1.00  0.00      BSYN  
ATOM   1034    O GLU   117     -32.161-108.299  -6.546  1.00  0.00      BSYN  
ATOM   1035    N SER   118     -34.381-107.806  -6.998  1.00  0.00      BSYN  
ATOM   1036    H SER   118     -34.990-107.250  -7.528  1.00  0.00      BSYN  
ATOM   1037   CA SER   118     -34.751-108.377  -5.729  1.00  0.00      BSYN  
ATOM   1038   CB SER   118     -35.123-107.349  -4.664  1.00  0.00      BSYN  
ATOM   1039   OG SER   118     -34.227-106.214  -4.457  1.00  0.00      BSYN  
ATOM   1040   HG SER   118     -33.373-106.608  -4.653  1.00  0.00      BSYN  
ATOM   1041    C SER   118     -36.050-109.254  -5.923  1.00  0.00      BSYN  
ATOM   1042    O SER   118     -36.947-108.860  -6.582  1.00  0.00      BSYN  
ATOM   1043    N TYR   119     -35.994-110.500  -5.338  1.00  0.00      BSYN  
ATOM   1044    H TYR   119     -35.091-110.775  -5.075  1.00  0.00      BSYN  
ATOM   1045   CA TYR   119     -37.152-111.430  -5.242  1.00  0.00      BSYN  
ATOM   1046   CB TYR   119     -37.123-112.453  -6.393  1.00  0.00      BSYN  
ATOM   1047   CG TYR   119     -37.232-111.924  -7.871  1.00  0.00      BSYN  
ATOM   1048  CD1 TYR   119     -38.408-111.538  -8.414  1.00  0.00      BSYN  
ATOM   1049  CE1 TYR   119     -38.436-111.153  -9.789  1.00  0.00      BSYN  
ATOM   1050  CD2 TYR   119     -36.145-112.033  -8.719  1.00  0.00      BSYN  
ATOM   1051  CE2 TYR   119     -36.161-111.775 -10.047  1.00  0.00      BSYN  
ATOM   1052   CZ TYR   119     -37.297-111.267 -10.521  1.00  0.00      BSYN  
ATOM   1053   OH TYR   119     -37.243-110.791 -11.875  1.00  0.00      BSYN  
ATOM   1054   HH TYR   119     -36.457-111.187 -12.258  1.00  0.00      BSYN  
ATOM   1055    C TYR   119     -37.234-112.284  -4.050  1.00  0.00      BSYN  
ATOM   1056    O TYR   119     -36.184-112.626  -3.450  1.00  0.00      BSYN  
ATOM   1057    N GLU   120     -38.326-112.778  -3.492  1.00  0.00      BSYN  
ATOM   1058    H GLU   120     -38.133-113.308  -2.690  1.00  0.00      BSYN  
ATOM   1059   CA GLU   120     -39.755-112.471  -3.894  1.00  0.00      BSYN  
ATOM   1060   CB GLU   120     -40.109-113.772  -4.693  1.00  0.00      BSYN  
ATOM   1061   CG GLU   120     -40.103-115.227  -3.993  1.00  0.00      BSYN  
ATOM   1062   CD GLU   120     -40.211-116.568  -4.806  1.00  0.00      BSYN  
ATOM   1063  OE1 GLU   120     -40.985-116.671  -5.787  1.00  0.00      BSYN  
ATOM   1064  OE2 GLU   120     -39.574-117.524  -4.313  1.00  0.00      BSYN  
ATOM   1065    C GLU   120     -40.809-112.055  -2.796  1.00  0.00      BSYN  
ATOM   1066    O GLU   120     -40.523-112.064  -1.568  1.00  0.00      BSYN  
ATOM   1067    N ASP   121     -41.890-111.594  -3.298  1.00  0.00      BSYN  
ATOM   1068    H ASP   121     -41.946-111.352  -4.246  1.00  0.00      BSYN  
ATOM   1069   CA ASP   121     -42.981-111.100  -2.398  1.00  0.00      BSYN  
ATOM   1070   CB ASP   121     -43.205-109.555  -2.640  1.00  0.00      BSYN  
ATOM   1071   CG ASP   121     -43.857-109.191  -3.914  1.00  0.00      BSYN  
ATOM   1072  OD1 ASP   121     -43.171-109.415  -4.874  1.00  0.00      BSYN  
ATOM   1073  OD2 ASP   121     -44.941-108.701  -3.765  1.00  0.00      BSYN  
ATOM   1074    C ASP   121     -44.246-111.877  -2.720  1.00  0.00      BSYN  
ATOM   1075    O ASP   121     -44.331-112.461  -3.867  1.00  0.00      BSYN  
ATOM   1076    N PRO   122     -45.272-112.216  -1.890  1.00  0.00      BSYN  
ATOM   1077   CD PRO   122     -45.211-112.287  -0.423  1.00  0.00      BSYN  
ATOM   1078   CA PRO   122     -46.566-112.733  -2.253  1.00  0.00      BSYN  
ATOM   1079   CB PRO   122     -47.365-112.581  -0.962  1.00  0.00      BSYN  
ATOM   1080   CG PRO   122     -46.402-113.150   0.009  1.00  0.00      BSYN  
ATOM   1081    C PRO   122     -47.291-112.237  -3.441  1.00  0.00      BSYN  
ATOM   1082    O PRO   122     -47.957-111.188  -3.437  1.00  0.00      BSYN  
ATOM   1083    N PRO   123     -47.342-113.124  -4.506  1.00  0.00      BSYN  
ATOM   1084   CD PRO   123     -46.802-114.463  -4.556  1.00  0.00      BSYN  
ATOM   1085   CA PRO   123     -48.224-112.969  -5.687  1.00  0.00      BSYN  
ATOM   1086   CB PRO   123     -47.941-114.261  -6.540  1.00  0.00      BSYN  
ATOM   1087   CG PRO   123     -47.550-115.305  -5.540  1.00  0.00      BSYN  
ATOM   1088    C PRO   123     -49.699-112.777  -5.710  1.00  0.00      BSYN  
ATOM   1089    O PRO   123     -50.356-111.957  -6.324  1.00  0.00      BSYN  
ATOM   1090    N GLN   124     -50.277-113.706  -4.965  1.00  0.00      BSYN  
ATOM   1091    H GLN   124     -49.740-114.508  -4.799  1.00  0.00      BSYN  
ATOM   1092   CA GLN   124     -51.679-113.670  -4.587  1.00  0.00      BSYN  
ATOM   1093   CB GLN   124     -52.614-114.687  -5.336  1.00  0.00      BSYN  
ATOM   1094   CG GLN   124     -53.513-113.945  -6.352  1.00  0.00      BSYN  
ATOM   1095   CD GLN   124     -54.660-113.018  -5.967  1.00  0.00      BSYN  
ATOM   1096  OE1 GLN   124     -55.496-113.346  -5.055  1.00  0.00      BSYN  
ATOM   1097  NE2 GLN   124     -54.829-111.899  -6.678  1.00  0.00      BSYN  
ATOM   1098 HE21 GLN   124     -54.182-111.622  -7.360  1.00  0.00      BSYN  
ATOM   1099 HE22 GLN   124     -55.717-111.487  -6.698  1.00  0.00      BSYN  
ATOM   1100    C GLN   124     -51.645-114.012  -3.069  1.00  0.00      BSYN  
ATOM   1101    O GLN   124     -50.884-114.964  -2.730  1.00  0.00      BSYN  
ATOM   1102    N GLU   125     -52.241-113.293  -2.096  1.00  0.00      BSYN  
ATOM   1103    H GLU   125     -52.641-112.419  -2.287  1.00  0.00      BSYN  
ATOM   1104   CA GLU   125     -51.993-113.595  -0.640  1.00  0.00      BSYN  
ATOM   1105   CB GLU   125     -51.250-112.425  -0.095  1.00  0.00      BSYN  
ATOM   1106   CG GLU   125     -50.466-112.525   1.209  1.00  0.00      BSYN  
ATOM   1107   CD GLU   125     -51.129-112.713   2.589  1.00  0.00      BSYN  
ATOM   1108  OE1 GLU   125     -51.223-111.677   3.276  1.00  0.00      BSYN  
ATOM   1109  OE2 GLU   125     -51.557-113.765   3.026  1.00  0.00      BSYN  
ATOM   1110    C GLU   125     -53.266-113.727   0.103  1.00  0.00      BSYN  
ATOM   1111    O GLU   125     -53.446-114.701   0.835  1.00  0.00      BSYN  
ATOM   1112    N GLU   126     -54.158-112.646  -0.086  1.00  0.00      BSYN  
ATOM   1113    H GLU   126     -53.999-111.944  -0.751  1.00  0.00      BSYN  
ATOM   1114   CA GLU   126     -55.507-112.612   0.345  1.00  0.00      BSYN  
ATOM   1115   CB GLU   126     -55.917-111.228   0.786  1.00  0.00      BSYN  
ATOM   1116   CG GLU   126     -54.885-110.744   1.802  1.00  0.00      BSYN  
ATOM   1117   CD GLU   126     -55.325-109.472   2.589  1.00  0.00      BSYN  
ATOM   1118  OE1 GLU   126     -55.983-108.550   2.085  1.00  0.00      BSYN  
ATOM   1119  OE2 GLU   126     -54.852-109.390   3.701  1.00  0.00      BSYN  
ATOM   1120    C GLU   126     -56.367-113.097  -0.827  1.00  0.00      BSYN  
ATOM   1121    O GLU   126     -56.174-112.635  -1.933  1.00  0.00      BSYN  
ATOM   1122    N TYR   127     -57.309-114.000  -0.571  1.00  0.00      BSYN  
ATOM   1123    H TYR   127     -57.656-114.056   0.344  1.00  0.00      BSYN  
ATOM   1124   CA TYR   127     -57.838-114.830  -1.567  1.00  0.00      BSYN  
ATOM   1125   CB TYR   127     -57.876-116.261  -1.097  1.00  0.00      BSYN  
ATOM   1126   CG TYR   127     -58.365-117.279  -2.112  1.00  0.00      BSYN  
ATOM   1127  CD1 TYR   127     -57.587-117.887  -3.071  1.00  0.00      BSYN  
ATOM   1128  CE1 TYR   127     -58.081-118.904  -3.812  1.00  0.00      BSYN  
ATOM   1129  CD2 TYR   127     -59.619-117.714  -1.901  1.00  0.00      BSYN  
ATOM   1130  CE2 TYR   127     -60.227-118.736  -2.584  1.00  0.00      BSYN  
ATOM   1131   CZ TYR   127     -59.451-119.332  -3.550  1.00  0.00      BSYN  
ATOM   1132   OH TYR   127     -60.158-120.341  -4.224  1.00  0.00      BSYN  
ATOM   1133   HH TYR   127     -59.579-120.689  -4.907  1.00  0.00      BSYN  
ATOM   1134    C TYR   127     -59.086-114.261  -1.982  1.00  0.00      BSYN  
ATOM   1135    O TYR   127     -60.094-114.461  -1.313  1.00  0.00      BSYN  
ATOM   1136    N GLN   128     -59.306-113.667  -3.152  1.00  0.00      BSYN  
ATOM   1137    H GLN   128     -60.216-113.324  -3.272  1.00  0.00      BSYN  
ATOM   1138   CA GLN   128     -58.385-113.642  -4.217  1.00  0.00      BSYN  
ATOM   1139   CB GLN   128     -58.652-114.758  -5.181  1.00  0.00      BSYN  
ATOM   1140   CG GLN   128     -60.029-114.825  -5.754  1.00  0.00      BSYN  
ATOM   1141   CD GLN   128     -60.043-115.521  -7.120  1.00  0.00      BSYN  
ATOM   1142  OE1 GLN   128     -60.215-116.681  -7.259  1.00  0.00      BSYN  
ATOM   1143  NE2 GLN   128     -59.819-114.669  -8.134  1.00  0.00      BSYN  
ATOM   1144 HE21 GLN   128     -59.748-115.017  -9.048  1.00  0.00      BSYN  
ATOM   1145 HE22 GLN   128     -59.839-113.697  -8.009  1.00  0.00      BSYN  
ATOM   1146    C GLN   128     -58.356-112.185  -4.805  1.00  0.00      BSYN  
ATOM   1147    O GLN   128     -58.822-111.894  -5.927  1.00  0.00      BSYN  
ATOM   1148    N GLU   129     -57.880-111.272  -3.970  1.00  0.00      BSYN  
ATOM   1149    H GLU   129     -57.377-111.627  -3.208  1.00  0.00      BSYN  
ATOM   1150   CA GLU   129     -58.214-109.719  -4.016  1.00  0.00      BSYN  
ATOM   1151   CB GLU   129     -58.797-109.341  -2.578  1.00  0.00      BSYN  
ATOM   1152   CG GLU   129     -59.986-110.252  -2.108  1.00  0.00      BSYN  
ATOM   1153   CD GLU   129     -59.882-110.721  -0.698  1.00  0.00      BSYN  
ATOM   1154  OE1 GLU   129     -60.939-110.724  -0.035  1.00  0.00      BSYN  
ATOM   1155  OE2 GLU   129     -58.780-111.061  -0.266  1.00  0.00      BSYN  
ATOM   1156    C GLU   129     -57.236-108.731  -4.525  1.00  0.00      BSYN  
ATOM   1157    O GLU   129     -56.199-108.563  -3.899  1.00  0.00      BSYN  
ATOM   1158    N TYR   130     -57.713-107.948  -5.468  1.00  0.00      BSYN  
ATOM   1159    H TYR   130     -58.611-108.042  -5.849  1.00  0.00      BSYN  
ATOM   1160   CA TYR   130     -57.067-106.806  -6.034  1.00  0.00      BSYN  
ATOM   1161   CB TYR   130     -56.935-106.859  -7.489  1.00  0.00      BSYN  
ATOM   1162   CG TYR   130     -58.089-107.468  -8.296  1.00  0.00      BSYN  
ATOM   1163  CD1 TYR   130     -57.955-108.833  -8.600  1.00  0.00      BSYN  
ATOM   1164  CE1 TYR   130     -58.874-109.447  -9.387  1.00  0.00      BSYN  
ATOM   1165  CD2 TYR   130     -59.147-106.797  -8.754  1.00  0.00      BSYN  
ATOM   1166  CE2 TYR   130     -60.142-107.325  -9.509  1.00  0.00      BSYN  
ATOM   1167   CZ TYR   130     -60.013-108.634  -9.836  1.00  0.00      BSYN  
ATOM   1168   OH TYR   130     -60.943-109.278 -10.672  1.00  0.00      BSYN  
ATOM   1169   HH TYR   130     -61.629-108.660 -10.935  1.00  0.00      BSYN  
ATOM   1170    C TYR   130     -57.239-105.384  -5.518  1.00  0.00      BSYN  
ATOM   1171    O TYR   130     -58.297-104.885  -5.716  1.00  0.00      BSYN  
ATOM   1172    N GLU   131     -56.121-104.725  -5.020  1.00  0.00      BSYN  
ATOM   1173    H GLU   131     -55.402-105.267  -4.635  1.00  0.00      BSYN  
ATOM   1174   CA GLU   131     -56.124-103.352  -4.576  1.00  0.00      BSYN  
ATOM   1175   CB GLU   131     -54.624-102.930  -4.288  1.00  0.00      BSYN  
ATOM   1176   CG GLU   131     -53.618-102.420  -5.347  1.00  0.00      BSYN  
ATOM   1177   CD GLU   131     -53.214-103.534  -6.306  1.00  0.00      BSYN  
ATOM   1178  OE1 GLU   131     -52.308-104.242  -6.044  1.00  0.00      BSYN  
ATOM   1179  OE2 GLU   131     -53.613-103.497  -7.501  1.00  0.00      BSYN  
ATOM   1180    C GLU   131     -56.808-102.110  -5.253  1.00  0.00      BSYN  
ATOM   1181    O GLU   131     -56.628-101.961  -6.473  1.00  0.00      BSYN  
ATOM   1182    N PRO   132     -57.612-101.254  -4.549  1.00  0.00      BSYN  
ATOM   1183   CD PRO   132     -58.345-101.608  -3.315  1.00  0.00      BSYN  
ATOM   1184   CA PRO   132     -58.118 -99.952  -5.124  1.00  0.00      BSYN  
ATOM   1185   CB PRO   132     -59.079 -99.621  -3.927  1.00  0.00      BSYN  
ATOM   1186   CG PRO   132     -59.612-100.915  -3.614  1.00  0.00      BSYN  
ATOM   1187    C PRO   132     -57.019 -98.807  -5.368  1.00  0.00      BSYN  
ATOM   1188    O PRO   132     -55.969 -98.613  -4.726  1.00  0.00      BSYN  
ATOM   1189    N GLU   133     -57.826 -97.973  -6.114  1.00  0.00      BSYN  
ATOM   1190    H GLU   133     -58.773 -98.212  -6.197  1.00  0.00      BSYN  
ATOM   1191   CA GLU   133     -57.310 -96.739  -6.807  1.00  0.00      BSYN  
ATOM   1192   CB GLU   133     -56.449 -96.893  -8.095  1.00  0.00      BSYN  
ATOM   1193   CG GLU   133     -57.119 -97.917  -8.998  1.00  0.00      BSYN  
ATOM   1194   CD GLU   133     -56.640 -98.416 -10.213  1.00  0.00      BSYN  
ATOM   1195  OE1 GLU   133     -55.601 -98.939 -10.317  1.00  0.00      BSYN  
ATOM   1196  OE2 GLU   133     -57.377 -98.224 -11.185  1.00  0.00      BSYN  
ATOM   1197    C GLU   133     -58.646 -96.104  -7.336  1.00  0.00      BSYN  
ATOM   1198    O GLU   133     -59.612 -96.731  -7.605  1.00  0.00      BSYN  
ATOM   1199    N ALA   134     -58.551 -94.764  -7.382  1.00  0.00      BSYN  
ATOM   1200    H ALA   134     -57.889 -94.527  -6.699  1.00  0.00      BSYN  
ATOM   1201   CA ALA   134     -59.419 -93.834  -8.160  1.00  0.00      BSYN  
ATOM   1202   CB ALA   134     -59.425 -92.522  -7.269  1.00  0.00      BSYN  
ATOM   1203    C ALA   134     -59.001 -93.585  -9.590  1.00  0.00      BSYN  
ATOM   1204  OT1 ALA   134     -59.716 -92.796 -10.267  1.00  0.00      BSYN  
ATOM   1205  OT2 ALA   134     -57.865 -94.084  -9.939  1.00  0.00      BSYN  
END
