# Supplementary material for: Data set of intrinsically disordered proteins analysed at a local protein conformation level
Source: Data Brief. 2020 Mar 5;29:105383. doi: 10.1016/j.dib.2020.105383 (PMC7078294; doi:10.1016/j.dib.2020.105383)
Supplement: Supplementary file 1 [file mmc1.zip › the data/1-DATA/PED1AAD-pdb/1AAD-196.pdb]

CRYST1    1.000    1.000    1.000  90.00  90.00  90.00 P 1           1
ATOM      1  HT1 MET     1      10.278 -71.258 -52.102  1.00  0.00      BSYN  
ATOM      2  HT2 MET     1      11.163 -71.788 -53.344  1.00  0.00      BSYN  
ATOM      3    N MET     1      10.809 -72.096 -52.416  1.00  0.00      BSYN  
ATOM      4  HT3 MET     1      11.649 -72.216 -51.815  1.00  0.00      BSYN  
ATOM      5   CA MET     1      10.144 -73.321 -52.606  1.00  0.00      BSYN  
ATOM      6   CB MET     1      11.301 -74.340 -52.671  1.00  0.00      BSYN  
ATOM      7   CG MET     1      10.824 -75.625 -53.410  1.00  0.00      BSYN  
ATOM      8   SD MET     1      12.183 -76.488 -54.211  1.00  0.00      BSYN  
ATOM      9   CE MET     1      11.754 -75.995 -55.856  1.00  0.00      BSYN  
ATOM     10    C MET     1       9.189 -73.574 -51.421  1.00  0.00      BSYN  
ATOM     11    O MET     1       7.964 -73.775 -51.636  1.00  0.00      BSYN  
ATOM     12    N ASP     2       9.743 -73.453 -50.179  1.00  0.00      BSYN  
ATOM     13    H ASP     2      10.723 -73.421 -50.172  1.00  0.00      BSYN  
ATOM     14   CA ASP     2       8.832 -73.312 -49.066  1.00  0.00      BSYN  
ATOM     15   CB ASP     2       9.653 -73.722 -47.826  1.00  0.00      BSYN  
ATOM     16   CG ASP     2       8.814 -74.326 -46.825  1.00  0.00      BSYN  
ATOM     17  OD1 ASP     2       8.935 -75.482 -46.686  1.00  0.00      BSYN  
ATOM     18  OD2 ASP     2       7.880 -73.741 -46.188  1.00  0.00      BSYN  
ATOM     19    C ASP     2       7.963 -71.971 -49.030  1.00  0.00      BSYN  
ATOM     20    O ASP     2       8.429 -70.871 -48.939  1.00  0.00      BSYN  
ATOM     21    N VAL     3       6.683 -72.381 -49.002  1.00  0.00      BSYN  
ATOM     22    H VAL     3       6.585 -73.354 -49.056  1.00  0.00      BSYN  
ATOM     23   CA VAL     3       5.515 -71.498 -49.169  1.00  0.00      BSYN  
ATOM     24   CB VAL     3       4.228 -72.199 -49.494  1.00  0.00      BSYN  
ATOM     25  CG1 VAL     3       4.184 -72.525 -50.983  1.00  0.00      BSYN  
ATOM     26  CG2 VAL     3       4.120 -73.523 -48.774  1.00  0.00      BSYN  
ATOM     27    C VAL     3       5.177 -70.626 -47.965  1.00  0.00      BSYN  
ATOM     28    O VAL     3       4.382 -69.677 -48.095  1.00  0.00      BSYN  
ATOM     29    N PHE     4       5.880 -70.979 -46.847  1.00  0.00      BSYN  
ATOM     30    H PHE     4       6.291 -71.858 -46.708  1.00  0.00      BSYN  
ATOM     31   CA PHE     4       5.755 -70.171 -45.642  1.00  0.00      BSYN  
ATOM     32   CB PHE     4       6.343 -70.985 -44.512  1.00  0.00      BSYN  
ATOM     33   CG PHE     4       5.453 -72.052 -43.881  1.00  0.00      BSYN  
ATOM     34  CD1 PHE     4       5.037 -73.262 -44.432  1.00  0.00      BSYN  
ATOM     35  CD2 PHE     4       4.955 -71.783 -42.606  1.00  0.00      BSYN  
ATOM     36  CE1 PHE     4       4.191 -74.090 -43.725  1.00  0.00      BSYN  
ATOM     37  CE2 PHE     4       4.130 -72.664 -41.887  1.00  0.00      BSYN  
ATOM     38   CZ PHE     4       3.762 -73.860 -42.450  1.00  0.00      BSYN  
ATOM     39    C PHE     4       6.483 -68.796 -45.652  1.00  0.00      BSYN  
ATOM     40    O PHE     4       6.224 -67.777 -44.971  1.00  0.00      BSYN  
ATOM     41    N MET     5       7.600 -68.751 -46.389  1.00  0.00      BSYN  
ATOM     42    H MET     5       7.631 -69.572 -46.924  1.00  0.00      BSYN  
ATOM     43   CA MET     5       8.594 -67.663 -46.461  1.00  0.00      BSYN  
ATOM     44   CB MET     5      10.007 -68.258 -46.592  1.00  0.00      BSYN  
ATOM     45   CG MET     5      11.220 -67.362 -46.521  1.00  0.00      BSYN  
ATOM     46   SD MET     5      12.755 -68.264 -46.815  1.00  0.00      BSYN  
ATOM     47   CE MET     5      12.758 -68.232 -48.574  1.00  0.00      BSYN  
ATOM     48    C MET     5       8.439 -66.789 -47.704  1.00  0.00      BSYN  
ATOM     49    O MET     5       8.538 -67.120 -48.858  1.00  0.00      BSYN  
ATOM     50    N LYS     6       8.481 -65.534 -47.323  1.00  0.00      BSYN  
ATOM     51    H LYS     6       8.835 -65.251 -46.454  1.00  0.00      BSYN  
ATOM     52   CA LYS     6       7.937 -64.428 -48.096  1.00  0.00      BSYN  
ATOM     53   CB LYS     6       6.436 -64.029 -47.850  1.00  0.00      BSYN  
ATOM     54   CG LYS     6       6.055 -63.671 -46.464  1.00  0.00      BSYN  
ATOM     55   CD LYS     6       4.643 -64.116 -46.267  1.00  0.00      BSYN  
ATOM     56   CE LYS     6       4.169 -63.454 -44.975  1.00  0.00      BSYN  
ATOM     57   NZ LYS     6       3.403 -64.382 -44.121  1.00  0.00      BSYN  
ATOM     58  HZ1 LYS     6       2.892 -63.948 -43.325  1.00  0.00      BSYN  
ATOM     59  HZ2 LYS     6       2.692 -64.832 -44.732  1.00  0.00      BSYN  
ATOM     60  HZ3 LYS     6       4.068 -65.135 -43.853  1.00  0.00      BSYN  
ATOM     61    C LYS     6       8.805 -63.210 -48.263  1.00  0.00      BSYN  
ATOM     62    O LYS     6       8.730 -62.593 -49.341  1.00  0.00      BSYN  
ATOM     63    N GLY     7       9.379 -62.868 -47.102  1.00  0.00      BSYN  
ATOM     64    H GLY     7       8.787 -62.821 -46.322  1.00  0.00      BSYN  
ATOM     65   CA GLY     7      10.535 -61.979 -47.222  1.00  0.00      BSYN  
ATOM     66    C GLY     7      11.514 -62.204 -46.030  1.00  0.00      BSYN  
ATOM     67    O GLY     7      11.028 -62.246 -44.945  1.00  0.00      BSYN  
ATOM     68    N LEU     8      12.782 -62.480 -46.117  1.00  0.00      BSYN  
ATOM     69    H LEU     8      13.167 -62.564 -45.220  1.00  0.00      BSYN  
ATOM     70   CA LEU     8      13.436 -62.917 -47.384  1.00  0.00      BSYN  
ATOM     71   CB LEU     8      14.011 -61.649 -47.978  1.00  0.00      BSYN  
ATOM     72   CG LEU     8      14.937 -61.909 -49.223  1.00  0.00      BSYN  
ATOM     73  CD1 LEU     8      14.161 -62.479 -50.302  1.00  0.00      BSYN  
ATOM     74  CD2 LEU     8      15.807 -60.688 -49.513  1.00  0.00      BSYN  
ATOM     75    C LEU     8      14.383 -64.107 -47.162  1.00  0.00      BSYN  
ATOM     76    O LEU     8      14.125 -65.178 -47.760  1.00  0.00      BSYN  
ATOM     77    N SER     9      15.321 -63.753 -46.345  1.00  0.00      BSYN  
ATOM     78    H SER     9      15.128 -62.897 -45.909  1.00  0.00      BSYN  
ATOM     79   CA SER     9      16.460 -64.657 -45.900  1.00  0.00      BSYN  
ATOM     80   CB SER     9      17.599 -64.536 -46.822  1.00  0.00      BSYN  
ATOM     81   OG SER     9      18.526 -65.474 -46.407  1.00  0.00      BSYN  
ATOM     82   HG SER     9      19.241 -65.486 -47.049  1.00  0.00      BSYN  
ATOM     83    C SER     9      16.917 -64.236 -44.507  1.00  0.00      BSYN  
ATOM     84    O SER     9      16.575 -63.106 -44.101  1.00  0.00      BSYN  
ATOM     85    N MET    10      17.512 -65.177 -43.785  1.00  0.00      BSYN  
ATOM     86    H MET    10      17.460 -66.096 -44.120  1.00  0.00      BSYN  
ATOM     87   CA MET    10      18.147 -64.961 -42.469  1.00  0.00      BSYN  
ATOM     88   CB MET    10      17.166 -65.530 -41.483  1.00  0.00      BSYN  
ATOM     89   CG MET    10      16.449 -66.870 -41.796  1.00  0.00      BSYN  
ATOM     90   SD MET    10      14.906 -67.173 -40.867  1.00  0.00      BSYN  
ATOM     91   CE MET    10      15.782 -67.447 -39.307  1.00  0.00      BSYN  
ATOM     92    C MET    10      19.453 -65.681 -42.226  1.00  0.00      BSYN  
ATOM     93    O MET    10      20.273 -65.540 -41.273  1.00  0.00      BSYN  
ATOM     94    N ALA    11      19.716 -66.478 -43.240  1.00  0.00      BSYN  
ATOM     95    H ALA    11      19.322 -66.356 -44.129  1.00  0.00      BSYN  
ATOM     96   CA ALA    11      20.917 -67.269 -43.165  1.00  0.00      BSYN  
ATOM     97   CB ALA    11      20.651 -68.587 -43.757  1.00  0.00      BSYN  
ATOM     98    C ALA    11      22.091 -66.746 -43.963  1.00  0.00      BSYN  
ATOM     99    O ALA    11      23.103 -67.426 -44.150  1.00  0.00      BSYN  
ATOM    100    N LYS    12      22.071 -65.430 -44.240  1.00  0.00      BSYN  
ATOM    101    H LYS    12      21.432 -64.933 -43.689  1.00  0.00      BSYN  
ATOM    102   CA LYS    12      23.148 -64.749 -44.984  1.00  0.00      BSYN  
ATOM    103   CB LYS    12      22.716 -63.464 -45.615  1.00  0.00      BSYN  
ATOM    104   CG LYS    12      21.843 -63.642 -46.906  1.00  0.00      BSYN  
ATOM    105   CD LYS    12      21.408 -62.375 -47.534  1.00  0.00      BSYN  
ATOM    106   CE LYS    12      20.637 -62.418 -48.853  1.00  0.00      BSYN  
ATOM    107   NZ LYS    12      21.376 -63.297 -49.743  1.00  0.00      BSYN  
ATOM    108  HZ1 LYS    12      21.305 -64.248 -49.329  1.00  0.00      BSYN  
ATOM    109  HZ2 LYS    12      20.952 -63.408 -50.686  1.00  0.00      BSYN  
ATOM    110  HZ3 LYS    12      22.344 -62.922 -49.691  1.00  0.00      BSYN  
ATOM    111    C LYS    12      24.343 -64.479 -44.072  1.00  0.00      BSYN  
ATOM    112    O LYS    12      25.434 -65.102 -44.284  1.00  0.00      BSYN  
ATOM    113    N GLU    13      24.287 -63.696 -43.084  1.00  0.00      BSYN  
ATOM    114    H GLU    13      23.416 -63.246 -43.110  1.00  0.00      BSYN  
ATOM    115   CA GLU    13      25.262 -63.439 -42.077  1.00  0.00      BSYN  
ATOM    116   CB GLU    13      25.047 -61.999 -41.585  1.00  0.00      BSYN  
ATOM    117   CG GLU    13      26.200 -61.378 -40.680  1.00  0.00      BSYN  
ATOM    118   CD GLU    13      25.911 -59.960 -40.083  1.00  0.00      BSYN  
ATOM    119  OE1 GLU    13      25.923 -59.770 -38.817  1.00  0.00      BSYN  
ATOM    120  OE2 GLU    13      25.592 -58.956 -40.846  1.00  0.00      BSYN  
ATOM    121    C GLU    13      25.318 -64.511 -41.001  1.00  0.00      BSYN  
ATOM    122    O GLU    13      26.328 -65.004 -40.556  1.00  0.00      BSYN  
ATOM    123    N GLY    14      23.974 -64.766 -40.584  1.00  0.00      BSYN  
ATOM    124    H GLY    14      23.233 -64.241 -40.952  1.00  0.00      BSYN  
ATOM    125   CA GLY    14      23.712 -65.912 -39.729  1.00  0.00      BSYN  
ATOM    126    C GLY    14      24.016 -67.235 -40.352  1.00  0.00      BSYN  
ATOM    127    O GLY    14      23.143 -67.976 -40.704  1.00  0.00      BSYN  
ATOM    128    N VAL    15      25.362 -67.571 -40.315  1.00  0.00      BSYN  
ATOM    129    H VAL    15      25.890 -66.745 -40.316  1.00  0.00      BSYN  
ATOM    130   CA VAL    15      25.830 -68.856 -40.545  1.00  0.00      BSYN  
ATOM    131   CB VAL    15      27.251 -68.848 -41.047  1.00  0.00      BSYN  
ATOM    132  CG1 VAL    15      28.018 -70.108 -41.114  1.00  0.00      BSYN  
ATOM    133  CG2 VAL    15      27.254 -68.056 -42.331  1.00  0.00      BSYN  
ATOM    134    C VAL    15      25.658 -69.808 -39.333  1.00  0.00      BSYN  
ATOM    135    O VAL    15      26.222 -69.677 -38.235  1.00  0.00      BSYN  
ATOM    136    N VAL    16      24.860 -70.800 -39.635  1.00  0.00      BSYN  
ATOM    137    H VAL    16      24.519 -70.869 -40.552  1.00  0.00      BSYN  
ATOM    138   CA VAL    16      24.688 -71.935 -38.692  1.00  0.00      BSYN  
ATOM    139   CB VAL    16      23.259 -72.422 -38.615  1.00  0.00      BSYN  
ATOM    140  CG1 VAL    16      22.949 -73.531 -37.638  1.00  0.00      BSYN  
ATOM    141  CG2 VAL    16      22.262 -71.336 -38.464  1.00  0.00      BSYN  
ATOM    142    C VAL    16      25.640 -73.091 -39.010  1.00  0.00      BSYN  
ATOM    143    O VAL    16      25.957 -73.973 -38.223  1.00  0.00      BSYN  
ATOM    144    N ALA    17      26.108 -73.165 -40.294  1.00  0.00      BSYN  
ATOM    145    H ALA    17      26.022 -72.530 -41.036  1.00  0.00      BSYN  
ATOM    146   CA ALA    17      26.983 -74.272 -40.796  1.00  0.00      BSYN  
ATOM    147   CB ALA    17      26.955 -74.354 -42.262  1.00  0.00      BSYN  
ATOM    148    C ALA    17      28.414 -74.158 -40.474  1.00  0.00      BSYN  
ATOM    149    O ALA    17      28.935 -73.039 -40.579  1.00  0.00      BSYN  
ATOM    150    N ALA    18      29.116 -75.184 -39.947  1.00  0.00      BSYN  
ATOM    151    H ALA    18      30.057 -75.031 -39.721  1.00  0.00      BSYN  
ATOM    152   CA ALA    18      28.555 -76.556 -39.748  1.00  0.00      BSYN  
ATOM    153   CB ALA    18      29.215 -77.447 -40.819  1.00  0.00      BSYN  
ATOM    154    C ALA    18      28.977 -77.169 -38.386  1.00  0.00      BSYN  
ATOM    155    O ALA    18      29.245 -78.354 -38.201  1.00  0.00      BSYN  
ATOM    156    N ALA    19      29.196 -76.218 -37.491  1.00  0.00      BSYN  
ATOM    157    H ALA    19      29.169 -75.280 -37.775  1.00  0.00      BSYN  
ATOM    158   CA ALA    19      29.695 -76.643 -36.223  1.00  0.00      BSYN  
ATOM    159   CB ALA    19      30.778 -75.607 -35.838  1.00  0.00      BSYN  
ATOM    160    C ALA    19      28.718 -76.884 -35.158  1.00  0.00      BSYN  
ATOM    161    O ALA    19      29.077 -77.090 -33.994  1.00  0.00      BSYN  
ATOM    162    N GLU    20      27.452 -76.987 -35.491  1.00  0.00      BSYN  
ATOM    163    H GLU    20      27.178 -77.067 -36.428  1.00  0.00      BSYN  
ATOM    164   CA GLU    20      26.537 -77.242 -34.416  1.00  0.00      BSYN  
ATOM    165   CB GLU    20      25.326 -76.207 -34.519  1.00  0.00      BSYN  
ATOM    166   CG GLU    20      25.530 -74.741 -34.292  1.00  0.00      BSYN  
ATOM    167   CD GLU    20      25.523 -74.235 -32.857  1.00  0.00      BSYN  
ATOM    168  OE1 GLU    20      24.835 -74.792 -32.065  1.00  0.00      BSYN  
ATOM    169  OE2 GLU    20      26.194 -73.250 -32.576  1.00  0.00      BSYN  
ATOM    170    C GLU    20      26.029 -78.715 -34.467  1.00  0.00      BSYN  
ATOM    171    O GLU    20      24.835 -78.927 -34.107  1.00  0.00      BSYN  
ATOM    172    N LYS    21      26.751 -79.788 -34.920  1.00  0.00      BSYN  
ATOM    173    H LYS    21      27.672 -79.618 -35.207  1.00  0.00      BSYN  
ATOM    174   CA LYS    21      25.994 -80.992 -35.174  1.00  0.00      BSYN  
ATOM    175   CB LYS    21      26.587 -81.755 -36.396  1.00  0.00      BSYN  
ATOM    176   CG LYS    21      26.370 -81.304 -37.881  1.00  0.00      BSYN  
ATOM    177   CD LYS    21      27.499 -81.957 -38.724  1.00  0.00      BSYN  
ATOM    178   CE LYS    21      26.970 -81.889 -40.231  1.00  0.00      BSYN  
ATOM    179   NZ LYS    21      27.550 -82.804 -41.265  1.00  0.00      BSYN  
ATOM    180  HZ1 LYS    21      27.291 -83.807 -41.165  1.00  0.00      BSYN  
ATOM    181  HZ2 LYS    21      27.260 -82.386 -42.172  1.00  0.00      BSYN  
ATOM    182  HZ3 LYS    21      28.588 -82.852 -41.310  1.00  0.00      BSYN  
ATOM    183    C LYS    21      25.736 -81.957 -34.007  1.00  0.00      BSYN  
ATOM    184    O LYS    21      25.845 -83.136 -34.269  1.00  0.00      BSYN  
ATOM    185    N THR    22      25.197 -81.535 -32.921  1.00  0.00      BSYN  
ATOM    186    H THR    22      25.165 -80.555 -32.912  1.00  0.00      BSYN  
ATOM    187   CA THR    22      24.753 -82.402 -31.798  1.00  0.00      BSYN  
ATOM    188   CB THR    22      24.781 -81.710 -30.355  1.00  0.00      BSYN  
ATOM    189  OG1 THR    22      24.522 -80.267 -30.449  1.00  0.00      BSYN  
ATOM    190  HG1 THR    22      23.914 -80.086 -31.170  1.00  0.00      BSYN  
ATOM    191  CG2 THR    22      26.187 -82.017 -29.874  1.00  0.00      BSYN  
ATOM    192    C THR    22      23.483 -83.269 -31.819  1.00  0.00      BSYN  
ATOM    193    O THR    22      22.350 -82.646 -31.899  1.00  0.00      BSYN  
ATOM    194    N LYS    23      23.734 -84.609 -31.951  1.00  0.00      BSYN  
ATOM    195    H LYS    23      24.595 -85.045 -31.782  1.00  0.00      BSYN  
ATOM    196   CA LYS    23      22.530 -85.516 -31.896  1.00  0.00      BSYN  
ATOM    197   CB LYS    23      22.936 -87.041 -32.424  1.00  0.00      BSYN  
ATOM    198   CG LYS    23      22.663 -87.361 -33.908  1.00  0.00      BSYN  
ATOM    199   CD LYS    23      22.966 -88.850 -34.242  1.00  0.00      BSYN  
ATOM    200   CE LYS    23      23.165 -89.110 -35.770  1.00  0.00      BSYN  
ATOM    201   NZ LYS    23      24.537 -88.981 -36.137  1.00  0.00      BSYN  
ATOM    202  HZ1 LYS    23      25.230 -89.547 -35.606  1.00  0.00      BSYN  
ATOM    203  HZ2 LYS    23      24.742 -89.170 -37.139  1.00  0.00      BSYN  
ATOM    204  HZ3 LYS    23      24.807 -87.980 -36.051  1.00  0.00      BSYN  
ATOM    205    C LYS    23      21.939 -85.643 -30.528  1.00  0.00      BSYN  
ATOM    206    O LYS    23      22.554 -85.731 -29.488  1.00  0.00      BSYN  
ATOM    207    N GLN    24      20.647 -85.993 -30.556  1.00  0.00      BSYN  
ATOM    208    H GLN    24      20.259 -86.359 -31.378  1.00  0.00      BSYN  
ATOM    209   CA GLN    24      19.828 -85.933 -29.371  1.00  0.00      BSYN  
ATOM    210   CB GLN    24      18.397 -85.132 -29.621  1.00  0.00      BSYN  
ATOM    211   CG GLN    24      18.716 -83.612 -29.831  1.00  0.00      BSYN  
ATOM    212   CD GLN    24      18.501 -82.986 -31.160  1.00  0.00      BSYN  
ATOM    213  OE1 GLN    24      17.256 -83.031 -31.553  1.00  0.00      BSYN  
ATOM    214  NE2 GLN    24      19.440 -82.304 -31.784  1.00  0.00      BSYN  
ATOM    215 HE21 GLN    24      20.216 -82.201 -31.195  1.00  0.00      BSYN  
ATOM    216 HE22 GLN    24      19.188 -81.912 -32.646  1.00  0.00      BSYN  
ATOM    217    C GLN    24      19.608 -87.394 -29.010  1.00  0.00      BSYN  
ATOM    218    O GLN    24      18.978 -88.181 -29.796  1.00  0.00      BSYN  
ATOM    219    N GLY    25      20.030 -87.714 -27.809  1.00  0.00      BSYN  
ATOM    220    H GLY    25      20.073 -87.018 -27.121  1.00  0.00      BSYN  
ATOM    221   CA GLY    25      20.142 -89.103 -27.435  1.00  0.00      BSYN  
ATOM    222    C GLY    25      19.329 -89.324 -26.218  1.00  0.00      BSYN  
ATOM    223    O GLY    25      18.812 -88.373 -25.493  1.00  0.00      BSYN  
ATOM    224    N VAL    26      18.982 -90.580 -25.847  1.00  0.00      BSYN  
ATOM    225    H VAL    26      18.356 -90.663 -25.097  1.00  0.00      BSYN  
ATOM    226   CA VAL    26      19.352 -91.808 -26.571  1.00  0.00      BSYN  
ATOM    227   CB VAL    26      20.749 -92.344 -26.015  1.00  0.00      BSYN  
ATOM    228  CG1 VAL    26      20.621 -92.833 -24.580  1.00  0.00      BSYN  
ATOM    229  CG2 VAL    26      21.172 -93.470 -26.878  1.00  0.00      BSYN  
ATOM    230    C VAL    26      18.201 -92.894 -26.315  1.00  0.00      BSYN  
ATOM    231    O VAL    26      17.536 -92.834 -25.267  1.00  0.00      BSYN  
ATOM    232    N THR    27      18.242 -93.801 -27.271  1.00  0.00      BSYN  
ATOM    233    H THR    27      19.013 -93.970 -27.853  1.00  0.00      BSYN  
ATOM    234   CA THR    27      17.144 -94.645 -27.291  1.00  0.00      BSYN  
ATOM    235   CB THR    27      16.523 -94.725 -28.675  1.00  0.00      BSYN  
ATOM    236  OG1 THR    27      16.130 -93.417 -28.985  1.00  0.00      BSYN  
ATOM    237  HG1 THR    27      15.722 -93.512 -29.849  1.00  0.00      BSYN  
ATOM    238  CG2 THR    27      15.237 -95.563 -28.657  1.00  0.00      BSYN  
ATOM    239    C THR    27      17.580 -96.044 -26.910  1.00  0.00      BSYN  
ATOM    240    O THR    27      18.126 -96.879 -27.636  1.00  0.00      BSYN  
ATOM    241    N GLU    28      17.473 -96.147 -25.572  1.00  0.00      BSYN  
ATOM    242    H GLU    28      17.520 -95.315 -25.056  1.00  0.00      BSYN  
ATOM    243   CA GLU    28      17.617 -97.396 -24.825  1.00  0.00      BSYN  
ATOM    244   CB GLU    28      17.889 -97.106 -23.364  1.00  0.00      BSYN  
ATOM    245   CG GLU    28      19.291 -96.722 -23.018  1.00  0.00      BSYN  
ATOM    246   CD GLU    28      19.609 -96.575 -21.556  1.00  0.00      BSYN  
ATOM    247  OE1 GLU    28      19.555 -95.464 -21.087  1.00  0.00      BSYN  
ATOM    248  OE2 GLU    28      19.878 -97.499 -20.838  1.00  0.00      BSYN  
ATOM    249    C GLU    28      16.434 -98.265 -24.980  1.00  0.00      BSYN  
ATOM    250    O GLU    28      16.595 -99.437 -25.311  1.00  0.00      BSYN  
ATOM    251    N ALA    29      15.234 -97.704 -24.549  1.00  0.00      BSYN  
ATOM    252    H ALA    29      15.018 -96.786 -24.283  1.00  0.00      BSYN  
ATOM    253   CA ALA    29      14.009 -98.560 -24.560  1.00  0.00      BSYN  
ATOM    254   CB ALA    29      13.604 -98.718 -23.130  1.00  0.00      BSYN  
ATOM    255    C ALA    29      12.891 -97.859 -25.277  1.00  0.00      BSYN  
ATOM    256    O ALA    29      12.831 -96.670 -25.555  1.00  0.00      BSYN  
ATOM    257    N ALA    30      11.822 -98.624 -25.542  1.00  0.00      BSYN  
ATOM    258    H ALA    30      11.623 -99.464 -25.077  1.00  0.00      BSYN  
ATOM    259   CA ALA    30      10.726 -98.156 -26.463  1.00  0.00      BSYN  
ATOM    260   CB ALA    30      10.920 -98.936 -27.862  1.00  0.00      BSYN  
ATOM    261    C ALA    30       9.324 -98.459 -25.954  1.00  0.00      BSYN  
ATOM    262    O ALA    30       8.839 -99.514 -25.468  1.00  0.00      BSYN  
ATOM    263    N GLU    31       8.554 -97.431 -26.209  1.00  0.00      BSYN  
ATOM    264    H GLU    31       8.859 -96.672 -26.749  1.00  0.00      BSYN  
ATOM    265   CA GLU    31       7.108 -97.511 -25.944  1.00  0.00      BSYN  
ATOM    266   CB GLU    31       6.416 -96.150 -25.438  1.00  0.00      BSYN  
ATOM    267   CG GLU    31       5.003 -96.458 -24.911  1.00  0.00      BSYN  
ATOM    268   CD GLU    31       4.169 -95.335 -24.310  1.00  0.00      BSYN  
ATOM    269  OE1 GLU    31       3.372 -94.775 -25.016  1.00  0.00      BSYN  
ATOM    270  OE2 GLU    31       4.298 -95.093 -23.078  1.00  0.00      BSYN  
ATOM    271    C GLU    31       6.246 -98.008 -27.151  1.00  0.00      BSYN  
ATOM    272    O GLU    31       5.416 -97.278 -27.712  1.00  0.00      BSYN  
ATOM    273    N LYS    32       6.434 -99.310 -27.522  1.00  0.00      BSYN  
ATOM    274    H LYS    32       7.142 -99.783 -27.036  1.00  0.00      BSYN  
ATOM    275   CA LYS    32       5.785-100.014 -28.691  1.00  0.00      BSYN  
ATOM    276   CB LYS    32       6.620-101.007 -29.468  1.00  0.00      BSYN  
ATOM    277   CG LYS    32       6.433-101.235 -30.914  1.00  0.00      BSYN  
ATOM    278   CD LYS    32       6.287-102.749 -31.229  1.00  0.00      BSYN  
ATOM    279   CE LYS    32       6.301-103.149 -32.693  1.00  0.00      BSYN  
ATOM    280   NZ LYS    32       4.997-102.970 -33.253  1.00  0.00      BSYN  
ATOM    281  HZ1 LYS    32       4.624-102.035 -32.990  1.00  0.00      BSYN  
ATOM    282  HZ2 LYS    32       5.008-102.912 -34.292  1.00  0.00      BSYN  
ATOM    283  HZ3 LYS    32       4.360-103.711 -32.898  1.00  0.00      BSYN  
ATOM    284    C LYS    32       4.608-100.769 -28.067  1.00  0.00      BSYN  
ATOM    285    O LYS    32       4.712-101.946 -27.643  1.00  0.00      BSYN  
ATOM    286    N THR    33       3.651 -99.881 -27.754  1.00  0.00      BSYN  
ATOM    287    H THR    33       3.729 -98.962 -28.087  1.00  0.00      BSYN  
ATOM    288   CA THR    33       2.336-100.267 -27.179  1.00  0.00      BSYN  
ATOM    289   CB THR    33       2.508 -99.725 -25.810  1.00  0.00      BSYN  
ATOM    290  OG1 THR    33       2.747-100.720 -24.897  1.00  0.00      BSYN  
ATOM    291  HG1 THR    33       3.644-100.940 -25.158  1.00  0.00      BSYN  
ATOM    292  CG2 THR    33       1.349 -98.788 -25.203  1.00  0.00      BSYN  
ATOM    293    C THR    33       1.251 -99.573 -27.947  1.00  0.00      BSYN  
ATOM    294    O THR    33       1.340 -98.657 -28.791  1.00  0.00      BSYN  
ATOM    295    N LYS    34       0.073-100.074 -27.774  1.00  0.00      BSYN  
ATOM    296    H LYS    34       0.057-100.949 -27.334  1.00  0.00      BSYN  
ATOM    297   CA LYS    34      -1.176 -99.456 -28.328  1.00  0.00      BSYN  
ATOM    298   CB LYS    34      -2.522-100.328 -28.488  1.00  0.00      BSYN  
ATOM    299   CG LYS    34      -2.994-100.556 -29.859  1.00  0.00      BSYN  
ATOM    300   CD LYS    34      -4.287-101.254 -29.932  1.00  0.00      BSYN  
ATOM    301   CE LYS    34      -4.891-101.427 -31.291  1.00  0.00      BSYN  
ATOM    302   NZ LYS    34      -6.197-101.893 -31.416  1.00  0.00      BSYN  
ATOM    303  HZ1 LYS    34      -6.675-101.241 -30.761  1.00  0.00      BSYN  
ATOM    304  HZ2 LYS    34      -6.602-101.906 -32.374  1.00  0.00      BSYN  
ATOM    305  HZ3 LYS    34      -6.076-102.848 -31.024  1.00  0.00      BSYN  
ATOM    306    C LYS    34      -1.771 -98.332 -27.496  1.00  0.00      BSYN  
ATOM    307    O LYS    34      -2.224 -98.606 -26.350  1.00  0.00      BSYN  
ATOM    308    N GLU    35      -1.654 -97.045 -27.859  1.00  0.00      BSYN  
ATOM    309    H GLU    35      -1.628 -96.988 -28.837  1.00  0.00      BSYN  
ATOM    310   CA GLU    35      -1.925 -95.922 -26.997  1.00  0.00      BSYN  
ATOM    311   CB GLU    35      -1.140 -94.835 -27.455  1.00  0.00      BSYN  
ATOM    312   CG GLU    35       0.331 -94.756 -26.817  1.00  0.00      BSYN  
ATOM    313   CD GLU    35       0.261 -93.936 -25.522  1.00  0.00      BSYN  
ATOM    314  OE1 GLU    35       0.218 -92.756 -25.737  1.00  0.00      BSYN  
ATOM    315  OE2 GLU    35       0.387 -94.616 -24.427  1.00  0.00      BSYN  
ATOM    316    C GLU    35      -3.441 -95.768 -27.214  1.00  0.00      BSYN  
ATOM    317    O GLU    35      -3.924 -95.485 -28.312  1.00  0.00      BSYN  
ATOM    318    N GLY    36      -4.269 -96.234 -26.229  1.00  0.00      BSYN  
ATOM    319    H GLY    36      -3.739 -96.493 -25.446  1.00  0.00      BSYN  
ATOM    320   CA GLY    36      -5.742 -96.200 -26.338  1.00  0.00      BSYN  
ATOM    321    C GLY    36      -6.348 -96.141 -24.984  1.00  0.00      BSYN  
ATOM    322    O GLY    36      -6.106 -97.035 -24.198  1.00  0.00      BSYN  
ATOM    323    N VAL    37      -7.087 -95.038 -24.859  1.00  0.00      BSYN  
ATOM    324    H VAL    37      -7.031 -94.399 -25.600  1.00  0.00      BSYN  
ATOM    325   CA VAL    37      -7.891 -94.786 -23.666  1.00  0.00      BSYN  
ATOM    326   CB VAL    37      -8.058 -93.406 -23.113  1.00  0.00      BSYN  
ATOM    327  CG1 VAL    37      -6.930 -92.938 -22.163  1.00  0.00      BSYN  
ATOM    328  CG2 VAL    37      -8.184 -92.545 -24.352  1.00  0.00      BSYN  
ATOM    329    C VAL    37      -9.277 -95.349 -23.842  1.00  0.00      BSYN  
ATOM    330    O VAL    37     -10.032 -95.245 -24.871  1.00  0.00      BSYN  
ATOM    331    N LEU    38      -9.720 -96.089 -22.785  1.00  0.00      BSYN  
ATOM    332    H LEU    38      -9.101 -96.398 -22.091  1.00  0.00      BSYN  
ATOM    333   CA LEU    38     -11.164 -96.256 -22.659  1.00  0.00      BSYN  
ATOM    334   CB LEU    38     -11.464 -97.762 -22.179  1.00  0.00      BSYN  
ATOM    335   CG LEU    38     -10.567 -98.246 -20.897  1.00  0.00      BSYN  
ATOM    336  CD1 LEU    38     -11.086 -99.599 -20.160  1.00  0.00      BSYN  
ATOM    337  CD2 LEU    38      -9.156 -98.609 -21.367  1.00  0.00      BSYN  
ATOM    338    C LEU    38     -11.975 -95.154 -21.891  1.00  0.00      BSYN  
ATOM    339    O LEU    38     -11.394 -94.469 -21.055  1.00  0.00      BSYN  
ATOM    340    N TYR    39     -13.303 -94.984 -22.182  1.00  0.00      BSYN  
ATOM    341    H TYR    39     -13.762 -94.409 -21.536  1.00  0.00      BSYN  
ATOM    342   CA TYR    39     -14.052 -95.523 -23.321  1.00  0.00      BSYN  
ATOM    343   CB TYR    39     -15.047 -96.636 -22.754  1.00  0.00      BSYN  
ATOM    344   CG TYR    39     -15.434 -97.831 -23.718  1.00  0.00      BSYN  
ATOM    345  CD1 TYR    39     -14.676 -99.011 -23.605  1.00  0.00      BSYN  
ATOM    346  CE1 TYR    39     -14.968 -99.888 -24.486  1.00  0.00      BSYN  
ATOM    347  CD2 TYR    39     -16.465 -97.673 -24.631  1.00  0.00      BSYN  
ATOM    348  CE2 TYR    39     -16.631 -98.683 -25.590  1.00  0.00      BSYN  
ATOM    349   CZ TYR    39     -15.908 -99.887 -25.491  1.00  0.00      BSYN  
ATOM    350   OH TYR    39     -16.100-100.830 -26.469  1.00  0.00      BSYN  
ATOM    351   HH TYR    39     -16.867-100.498 -26.942  1.00  0.00      BSYN  
ATOM    352    C TYR    39     -14.999 -94.455 -23.917  1.00  0.00      BSYN  
ATOM    353    O TYR    39     -15.795 -94.679 -24.763  1.00  0.00      BSYN  
ATOM    354    N VAL    40     -14.825 -93.237 -23.542  1.00  0.00      BSYN  
ATOM    355    H VAL    40     -13.986 -93.096 -23.055  1.00  0.00      BSYN  
ATOM    356   CA VAL    40     -15.748 -92.151 -23.856  1.00  0.00      BSYN  
ATOM    357   CB VAL    40     -16.692 -91.883 -22.493  1.00  0.00      BSYN  
ATOM    358  CG1 VAL    40     -17.744 -92.941 -22.444  1.00  0.00      BSYN  
ATOM    359  CG2 VAL    40     -15.798 -91.785 -21.121  1.00  0.00      BSYN  
ATOM    360    C VAL    40     -15.099 -90.900 -24.424  1.00  0.00      BSYN  
ATOM    361    O VAL    40     -14.319 -90.247 -23.785  1.00  0.00      BSYN  
ATOM    362    N GLY    41     -15.435 -90.649 -25.645  1.00  0.00      BSYN  
ATOM    363    H GLY    41     -16.093 -91.278 -26.009  1.00  0.00      BSYN  
ATOM    364   CA GLY    41     -15.147 -89.360 -26.265  1.00  0.00      BSYN  
ATOM    365    C GLY    41     -16.291 -88.414 -26.440  1.00  0.00      BSYN  
ATOM    366    O GLY    41     -16.909 -87.827 -25.570  1.00  0.00      BSYN  
ATOM    367    N SER    42     -16.710 -88.280 -27.733  1.00  0.00      BSYN  
ATOM    368    H SER    42     -16.151 -88.447 -28.520  1.00  0.00      BSYN  
ATOM    369   CA SER    42     -17.887 -87.530 -28.108  1.00  0.00      BSYN  
ATOM    370   CB SER    42     -17.967 -86.958 -29.481  1.00  0.00      BSYN  
ATOM    371   OG SER    42     -17.191 -85.818 -29.397  1.00  0.00      BSYN  
ATOM    372   HG SER    42     -17.120 -85.397 -30.257  1.00  0.00      BSYN  
ATOM    373    C SER    42     -19.137 -88.295 -27.831  1.00  0.00      BSYN  
ATOM    374    O SER    42     -19.081 -89.466 -28.164  1.00  0.00      BSYN  
ATOM    375    N LYS    43     -20.312 -87.852 -27.345  1.00  0.00      BSYN  
ATOM    376    H LYS    43     -20.429 -86.880 -27.297  1.00  0.00      BSYN  
ATOM    377   CA LYS    43     -21.452 -88.747 -27.017  1.00  0.00      BSYN  
ATOM    378   CB LYS    43     -21.819 -88.565 -25.641  1.00  0.00      BSYN  
ATOM    379   CG LYS    43     -20.854 -89.348 -24.808  1.00  0.00      BSYN  
ATOM    380   CD LYS    43     -21.187 -90.829 -24.478  1.00  0.00      BSYN  
ATOM    381   CE LYS    43     -22.143 -90.958 -23.332  1.00  0.00      BSYN  
ATOM    382   NZ LYS    43     -22.239 -92.390 -23.015  1.00  0.00      BSYN  
ATOM    383  HZ1 LYS    43     -22.991 -92.730 -23.647  1.00  0.00      BSYN  
ATOM    384  HZ2 LYS    43     -21.315 -92.841 -23.174  1.00  0.00      BSYN  
ATOM    385  HZ3 LYS    43     -22.614 -92.523 -22.054  1.00  0.00      BSYN  
ATOM    386    C LYS    43     -22.745 -88.626 -27.896  1.00  0.00      BSYN  
ATOM    387    O LYS    43     -23.290 -87.492 -27.819  1.00  0.00      BSYN  
ATOM    388    N THR    44     -23.446 -89.459 -28.631  1.00  0.00      BSYN  
ATOM    389    H THR    44     -24.359 -89.129 -28.501  1.00  0.00      BSYN  
ATOM    390   CA THR    44     -22.898 -90.760 -28.933  1.00  0.00      BSYN  
ATOM    391   CB THR    44     -23.611 -92.050 -28.419  1.00  0.00      BSYN  
ATOM    392  OG1 THR    44     -24.033 -91.874 -27.089  1.00  0.00      BSYN  
ATOM    393  HG1 THR    44     -24.323 -92.750 -26.825  1.00  0.00      BSYN  
ATOM    394  CG2 THR    44     -22.723 -93.176 -28.329  1.00  0.00      BSYN  
ATOM    395    C THR    44     -22.787 -90.619 -30.386  1.00  0.00      BSYN  
ATOM    396    O THR    44     -21.710 -90.705 -30.876  1.00  0.00      BSYN  
ATOM    397    N ARG    45     -23.801 -90.107 -31.077  1.00  0.00      BSYN  
ATOM    398    H ARG    45     -24.702 -89.965 -30.719  1.00  0.00      BSYN  
ATOM    399   CA ARG    45     -23.603 -89.837 -32.511  1.00  0.00      BSYN  
ATOM    400   CB ARG    45     -24.986 -90.073 -33.146  1.00  0.00      BSYN  
ATOM    401   CG ARG    45     -24.800 -90.671 -34.585  1.00  0.00      BSYN  
ATOM    402   CD ARG    45     -26.084 -91.344 -35.007  1.00  0.00      BSYN  
ATOM    403   NE ARG    45     -25.708 -92.209 -36.098  1.00  0.00      BSYN  
ATOM    404   HE ARG    45     -25.408 -93.099 -35.820  1.00  0.00      BSYN  
ATOM    405   CZ ARG    45     -25.782 -91.916 -37.360  1.00  0.00      BSYN  
ATOM    406  NH1 ARG    45     -26.500 -90.866 -37.814  1.00  0.00      BSYN  
ATOM    407 HH11 ARG    45     -26.691 -90.786 -38.793  1.00  0.00      BSYN  
ATOM    408 HH12 ARG    45     -27.093 -90.508 -37.092  1.00  0.00      BSYN  
ATOM    409  NH2 ARG    45     -25.077 -92.687 -38.232  1.00  0.00      BSYN  
ATOM    410 HH21 ARG    45     -25.000 -92.346 -39.169  1.00  0.00      BSYN  
ATOM    411 HH22 ARG    45     -24.410 -93.388 -37.982  1.00  0.00      BSYN  
ATOM    412    C ARG    45     -23.298 -88.357 -32.851  1.00  0.00      BSYN  
ATOM    413    O ARG    45     -23.902 -87.399 -32.310  1.00  0.00      BSYN  
ATOM    414    N GLU    46     -22.405 -88.103 -33.755  1.00  0.00      BSYN  
ATOM    415    H GLU    46     -22.242 -87.145 -33.880  1.00  0.00      BSYN  
ATOM    416   CA GLU    46     -21.668 -88.859 -34.839  1.00  0.00      BSYN  
ATOM    417   CB GLU    46     -21.520 -87.835 -35.974  1.00  0.00      BSYN  
ATOM    418   CG GLU    46     -22.788 -87.764 -36.773  1.00  0.00      BSYN  
ATOM    419   CD GLU    46     -23.883 -86.817 -36.262  1.00  0.00      BSYN  
ATOM    420  OE1 GLU    46     -23.680 -85.626 -36.025  1.00  0.00      BSYN  
ATOM    421  OE2 GLU    46     -25.003 -87.345 -36.125  1.00  0.00      BSYN  
ATOM    422    C GLU    46     -20.301 -89.375 -34.338  1.00  0.00      BSYN  
ATOM    423    O GLU    46     -19.335 -88.593 -33.975  1.00  0.00      BSYN  
ATOM    424    N GLY    47     -20.179 -90.698 -34.359  1.00  0.00      BSYN  
ATOM    425    H GLY    47     -20.817 -91.227 -34.882  1.00  0.00      BSYN  
ATOM    426   CA GLY    47     -19.017 -91.354 -33.700  1.00  0.00      BSYN  
ATOM    427    C GLY    47     -17.846 -91.494 -34.636  1.00  0.00      BSYN  
ATOM    428    O GLY    47     -17.275 -92.607 -34.810  1.00  0.00      BSYN  
ATOM    429    N VAL    48     -17.584 -90.432 -35.393  1.00  0.00      BSYN  
ATOM    430    H VAL    48     -18.103 -89.607 -35.288  1.00  0.00      BSYN  
ATOM    431   CA VAL    48     -16.472 -90.281 -36.339  1.00  0.00      BSYN  
ATOM    432   CB VAL    48     -17.098 -89.964 -37.835  1.00  0.00      BSYN  
ATOM    433  CG1 VAL    48     -16.220 -90.224 -39.089  1.00  0.00      BSYN  
ATOM    434  CG2 VAL    48     -18.446 -90.534 -37.930  1.00  0.00      BSYN  
ATOM    435    C VAL    48     -15.388 -89.285 -35.910  1.00  0.00      BSYN  
ATOM    436    O VAL    48     -14.153 -89.565 -36.176  1.00  0.00      BSYN  
ATOM    437    N VAL    49     -15.903 -88.213 -35.306  1.00  0.00      BSYN  
ATOM    438    H VAL    49     -16.732 -88.387 -34.813  1.00  0.00      BSYN  
ATOM    439   CA VAL    49     -15.372 -86.954 -35.061  1.00  0.00      BSYN  
ATOM    440   CB VAL    49     -15.737 -86.202 -33.748  1.00  0.00      BSYN  
ATOM    441  CG1 VAL    49     -17.239 -85.846 -33.691  1.00  0.00      BSYN  
ATOM    442  CG2 VAL    49     -15.510 -87.056 -32.499  1.00  0.00      BSYN  
ATOM    443    C VAL    49     -13.933 -86.725 -35.247  1.00  0.00      BSYN  
ATOM    444    O VAL    49     -13.061 -87.051 -34.411  1.00  0.00      BSYN  
ATOM    445    N GLN    50     -13.689 -85.849 -36.197  1.00  0.00      BSYN  
ATOM    446    H GLN    50     -14.391 -85.314 -36.622  1.00  0.00      BSYN  
ATOM    447   CA GLN    50     -12.423 -85.507 -36.782  1.00  0.00      BSYN  
ATOM    448   CB GLN    50     -12.609 -84.793 -38.167  1.00  0.00      BSYN  
ATOM    449   CG GLN    50     -13.038 -85.804 -39.302  1.00  0.00      BSYN  
ATOM    450   CD GLN    50     -12.909 -84.996 -40.594  1.00  0.00      BSYN  
ATOM    451  OE1 GLN    50     -13.871 -84.308 -41.074  1.00  0.00      BSYN  
ATOM    452  NE2 GLN    50     -11.809 -85.072 -41.261  1.00  0.00      BSYN  
ATOM    453 HE21 GLN    50     -11.025 -85.550 -40.919  1.00  0.00      BSYN  
ATOM    454 HE22 GLN    50     -11.758 -84.582 -42.108  1.00  0.00      BSYN  
ATOM    455    C GLN    50     -11.651 -84.579 -35.788  1.00  0.00      BSYN  
ATOM    456    O GLN    50     -12.026 -83.385 -35.703  1.00  0.00      BSYN  
ATOM    457    N GLY    51     -10.651 -85.117 -35.079  1.00  0.00      BSYN  
ATOM    458    H GLY    51     -10.361 -86.043 -35.217  1.00  0.00      BSYN  
ATOM    459   CA GLY    51     -10.220 -84.412 -33.896  1.00  0.00      BSYN  
ATOM    460    C GLY    51     -10.229 -85.259 -32.581  1.00  0.00      BSYN  
ATOM    461    O GLY    51     -11.262 -85.703 -32.079  1.00  0.00      BSYN  
ATOM    462    N VAL    52      -9.081 -85.621 -32.149  1.00  0.00      BSYN  
ATOM    463    H VAL    52      -8.305 -85.358 -32.686  1.00  0.00      BSYN  
ATOM    464   CA VAL    52      -8.811 -86.302 -30.958  1.00  0.00      BSYN  
ATOM    465   CB VAL    52      -7.685 -87.482 -31.229  1.00  0.00      BSYN  
ATOM    466  CG1 VAL    52      -6.305 -86.896 -31.351  1.00  0.00      BSYN  
ATOM    467  CG2 VAL    52      -7.654 -88.512 -30.172  1.00  0.00      BSYN  
ATOM    468    C VAL    52      -8.637 -85.277 -29.805  1.00  0.00      BSYN  
ATOM    469    O VAL    52      -8.516 -84.045 -30.038  1.00  0.00      BSYN  
ATOM    470    N ALA    53      -8.762 -85.760 -28.545  1.00  0.00      BSYN  
ATOM    471    H ALA    53      -8.881 -86.707 -28.319  1.00  0.00      BSYN  
ATOM    472   CA ALA    53      -8.623 -84.880 -27.382  1.00  0.00      BSYN  
ATOM    473   CB ALA    53      -9.665 -85.288 -26.282  1.00  0.00      BSYN  
ATOM    474    C ALA    53      -7.210 -85.143 -26.803  1.00  0.00      BSYN  
ATOM    475    O ALA    53      -6.943 -86.284 -26.593  1.00  0.00      BSYN  
ATOM    476    N SER    54      -6.357 -84.139 -26.569  1.00  0.00      BSYN  
ATOM    477    H SER    54      -5.413 -84.401 -26.596  1.00  0.00      BSYN  
ATOM    478   CA SER    54      -6.695 -82.773 -26.406  1.00  0.00      BSYN  
ATOM    479   CB SER    54      -5.938 -82.071 -25.339  1.00  0.00      BSYN  
ATOM    480   OG SER    54      -6.592 -82.302 -24.053  1.00  0.00      BSYN  
ATOM    481   HG SER    54      -7.327 -82.914 -23.971  1.00  0.00      BSYN  
ATOM    482    C SER    54      -6.473 -82.004 -27.737  1.00  0.00      BSYN  
ATOM    483    O SER    54      -5.792 -82.515 -28.625  1.00  0.00      BSYN  
ATOM    484    N VAL    55      -7.175 -80.857 -27.998  1.00  0.00      BSYN  
ATOM    485    H VAL    55      -7.815 -80.502 -27.346  1.00  0.00      BSYN  
ATOM    486   CA VAL    55      -6.993 -80.016 -29.229  1.00  0.00      BSYN  
ATOM    487   CB VAL    55      -8.079 -80.484 -30.238  1.00  0.00      BSYN  
ATOM    488  CG1 VAL    55      -9.496 -80.003 -29.927  1.00  0.00      BSYN  
ATOM    489  CG2 VAL    55      -7.947 -80.082 -31.622  1.00  0.00      BSYN  
ATOM    490    C VAL    55      -6.929 -78.548 -28.893  1.00  0.00      BSYN  
ATOM    491    O VAL    55      -6.851 -78.174 -27.794  1.00  0.00      BSYN  
ATOM    492    N ALA    56      -6.690 -77.556 -29.835  1.00  0.00      BSYN  
ATOM    493    H ALA    56      -6.417 -77.872 -30.721  1.00  0.00      BSYN  
ATOM    494   CA ALA    56      -6.765 -76.112 -29.588  1.00  0.00      BSYN  
ATOM    495   CB ALA    56      -5.415 -75.462 -29.570  1.00  0.00      BSYN  
ATOM    496    C ALA    56      -7.651 -75.343 -30.562  1.00  0.00      BSYN  
ATOM    497    O ALA    56      -8.199 -75.955 -31.497  1.00  0.00      BSYN  
ATOM    498    N GLU    57      -7.986 -74.039 -30.398  1.00  0.00      BSYN  
ATOM    499    H GLU    57      -7.649 -73.549 -29.619  1.00  0.00      BSYN  
ATOM    500   CA GLU    57      -8.790 -73.335 -31.426  1.00  0.00      BSYN  
ATOM    501   CB GLU    57      -9.645 -72.293 -30.839  1.00  0.00      BSYN  
ATOM    502   CG GLU    57     -11.107 -72.746 -30.646  1.00  0.00      BSYN  
ATOM    503   CD GLU    57     -11.471 -73.095 -29.236  1.00  0.00      BSYN  
ATOM    504  OE1 GLU    57     -11.479 -74.272 -28.941  1.00  0.00      BSYN  
ATOM    505  OE2 GLU    57     -11.673 -72.165 -28.471  1.00  0.00      BSYN  
ATOM    506    C GLU    57      -7.952 -72.765 -32.600  1.00  0.00      BSYN  
ATOM    507    O GLU    57      -8.341 -72.192 -33.587  1.00  0.00      BSYN  
ATOM    508    N LYS    58      -6.742 -72.646 -32.129  1.00  0.00      BSYN  
ATOM    509    H LYS    58      -6.566 -72.819 -31.180  1.00  0.00      BSYN  
ATOM    510   CA LYS    58      -5.679 -72.220 -33.006  1.00  0.00      BSYN  
ATOM    511   CB LYS    58      -4.736 -71.344 -32.298  1.00  0.00      BSYN  
ATOM    512   CG LYS    58      -4.899 -69.932 -32.901  1.00  0.00      BSYN  
ATOM    513   CD LYS    58      -6.283 -69.286 -32.672  1.00  0.00      BSYN  
ATOM    514   CE LYS    58      -6.662 -69.170 -31.157  1.00  0.00      BSYN  
ATOM    515   NZ LYS    58      -7.450 -67.958 -30.827  1.00  0.00      BSYN  
ATOM    516  HZ1 LYS    58      -7.514 -67.276 -31.610  1.00  0.00      BSYN  
ATOM    517  HZ2 LYS    58      -8.387 -68.206 -30.449  1.00  0.00      BSYN  
ATOM    518  HZ3 LYS    58      -6.903 -67.534 -30.051  1.00  0.00      BSYN  
ATOM    519    C LYS    58      -4.788 -73.445 -33.353  1.00  0.00      BSYN  
ATOM    520    O LYS    58      -4.048 -73.974 -32.513  1.00  0.00      BSYN  
ATOM    521    N THR    59      -4.932 -73.962 -34.580  1.00  0.00      BSYN  
ATOM    522    H THR    59      -5.388 -73.428 -35.264  1.00  0.00      BSYN  
ATOM    523   CA THR    59      -4.132 -75.051 -34.967  1.00  0.00      BSYN  
ATOM    524   CB THR    59      -4.877 -75.984 -35.713  1.00  0.00      BSYN  
ATOM    525  OG1 THR    59      -5.590 -75.313 -36.793  1.00  0.00      BSYN  
ATOM    526  HG1 THR    59      -5.173 -75.447 -37.648  1.00  0.00      BSYN  
ATOM    527  CG2 THR    59      -5.939 -76.629 -34.784  1.00  0.00      BSYN  
ATOM    528    C THR    59      -2.823 -74.846 -35.684  1.00  0.00      BSYN  
ATOM    529    O THR    59      -2.821 -74.347 -36.814  1.00  0.00      BSYN  
ATOM    530    N LYS    60      -1.632 -75.207 -35.265  1.00  0.00      BSYN  
ATOM    531    H LYS    60      -0.849 -75.210 -35.854  1.00  0.00      BSYN  
ATOM    532   CA LYS    60      -1.462 -75.651 -33.832  1.00  0.00      BSYN  
ATOM    533   CB LYS    60      -0.882 -76.981 -33.831  1.00  0.00      BSYN  
ATOM    534   CG LYS    60       0.259 -77.381 -34.787  1.00  0.00      BSYN  
ATOM    535   CD LYS    60       0.746 -78.824 -34.719  1.00  0.00      BSYN  
ATOM    536   CE LYS    60       2.029 -79.135 -33.872  1.00  0.00      BSYN  
ATOM    537   NZ LYS    60       2.308 -80.489 -34.130  1.00  0.00      BSYN  
ATOM    538  HZ1 LYS    60       2.035 -81.215 -33.439  1.00  0.00      BSYN  
ATOM    539  HZ2 LYS    60       1.743 -80.732 -34.969  1.00  0.00      BSYN  
ATOM    540  HZ3 LYS    60       3.339 -80.448 -34.261  1.00  0.00      BSYN  
ATOM    541    C LYS    60      -0.590 -74.807 -32.911  1.00  0.00      BSYN  
ATOM    542    O LYS    60       0.505 -74.434 -33.237  1.00  0.00      BSYN  
ATOM    543    N GLU    61      -1.190 -74.513 -31.705  1.00  0.00      BSYN  
ATOM    544    H GLU    61      -2.168 -74.563 -31.678  1.00  0.00      BSYN  
ATOM    545   CA GLU    61      -0.426 -73.835 -30.651  1.00  0.00      BSYN  
ATOM    546   CB GLU    61      -1.361 -73.378 -29.516  1.00  0.00      BSYN  
ATOM    547   CG GLU    61      -1.987 -72.002 -29.571  1.00  0.00      BSYN  
ATOM    548   CD GLU    61      -2.915 -71.861 -28.355  1.00  0.00      BSYN  
ATOM    549  OE1 GLU    61      -4.106 -72.127 -28.425  1.00  0.00      BSYN  
ATOM    550  OE2 GLU    61      -2.414 -71.542 -27.287  1.00  0.00      BSYN  
ATOM    551    C GLU    61       0.475 -74.948 -30.136  1.00  0.00      BSYN  
ATOM    552    O GLU    61       0.074 -75.843 -29.367  1.00  0.00      BSYN  
ATOM    553    N GLN    62       1.777 -74.776 -30.396  1.00  0.00      BSYN  
ATOM    554    H GLN    62       2.072 -74.059 -30.995  1.00  0.00      BSYN  
ATOM    555   CA GLN    62       2.771 -75.691 -29.787  1.00  0.00      BSYN  
ATOM    556   CB GLN    62       4.175 -75.307 -30.187  1.00  0.00      BSYN  
ATOM    557   CG GLN    62       4.686 -75.801 -31.507  1.00  0.00      BSYN  
ATOM    558   CD GLN    62       4.212 -74.789 -32.594  1.00  0.00      BSYN  
ATOM    559  OE1 GLN    62       3.468 -73.781 -32.417  1.00  0.00      BSYN  
ATOM    560  NE2 GLN    62       4.721 -74.946 -33.756  1.00  0.00      BSYN  
ATOM    561 HE21 GLN    62       4.375 -74.353 -34.456  1.00  0.00      BSYN  
ATOM    562 HE22 GLN    62       5.505 -75.528 -33.833  1.00  0.00      BSYN  
ATOM    563    C GLN    62       2.744 -76.010 -28.303  1.00  0.00      BSYN  
ATOM    564    O GLN    62       2.819 -75.142 -27.471  1.00  0.00      BSYN  
ATOM    565    N ALA    63       2.596 -77.338 -28.033  1.00  0.00      BSYN  
ATOM    566    H ALA    63       2.448 -77.852 -28.854  1.00  0.00      BSYN  
ATOM    567   CA ALA    63       2.624 -77.877 -26.675  1.00  0.00      BSYN  
ATOM    568   CB ALA    63       1.219 -77.870 -26.189  1.00  0.00      BSYN  
ATOM    569    C ALA    63       3.158 -79.226 -26.474  1.00  0.00      BSYN  
ATOM    570    O ALA    63       3.163 -80.021 -27.441  1.00  0.00      BSYN  
ATOM    571    N SER    64       3.776 -79.477 -25.331  1.00  0.00      BSYN  
ATOM    572    H SER    64       3.992 -78.664 -24.829  1.00  0.00      BSYN  
ATOM    573   CA SER    64       4.363 -80.805 -24.966  1.00  0.00      BSYN  
ATOM    574   CB SER    64       5.634 -80.503 -24.147  1.00  0.00      BSYN  
ATOM    575   OG SER    64       5.107 -79.885 -22.981  1.00  0.00      BSYN  
ATOM    576   HG SER    64       5.790 -79.414 -22.498  1.00  0.00      BSYN  
ATOM    577    C SER    64       3.478 -81.891 -24.336  1.00  0.00      BSYN  
ATOM    578    O SER    64       2.558 -81.639 -23.565  1.00  0.00      BSYN  
ATOM    579    N HIS    65       3.827 -83.093 -24.869  1.00  0.00      BSYN  
ATOM    580    H HIS    65       4.573 -83.139 -25.502  1.00  0.00      BSYN  
ATOM    581   CA HIS    65       3.014 -84.291 -24.752  1.00  0.00      BSYN  
ATOM    582   CB HIS    65       3.012 -84.818 -26.254  1.00  0.00      BSYN  
ATOM    583   CG HIS    65       2.086 -86.001 -26.461  1.00  0.00      BSYN  
ATOM    584  ND1 HIS    65       1.963 -87.266 -26.013  1.00  0.00      BSYN  
ATOM    585  HD1 HIS    65       2.546 -87.739 -25.384  1.00  0.00      BSYN  
ATOM    586  CD2 HIS    65       1.048 -85.816 -27.359  1.00  0.00      BSYN  
ATOM    587  NE2 HIS    65       0.413 -86.947 -27.441  1.00  0.00      BSYN  
ATOM    588  CE1 HIS    65       0.905 -87.803 -26.674  1.00  0.00      BSYN  
ATOM    589    C HIS    65       3.684 -85.302 -23.880  1.00  0.00      BSYN  
ATOM    590    O HIS    65       3.082 -86.293 -23.509  1.00  0.00      BSYN  
ATOM    591    N LEU    66       4.852 -84.999 -23.343  1.00  0.00      BSYN  
ATOM    592    H LEU    66       5.473 -84.303 -23.644  1.00  0.00      BSYN  
ATOM    593   CA LEU    66       5.520 -85.767 -22.284  1.00  0.00      BSYN  
ATOM    594   CB LEU    66       6.831 -86.339 -23.023  1.00  0.00      BSYN  
ATOM    595   CG LEU    66       6.804 -87.634 -23.739  1.00  0.00      BSYN  
ATOM    596  CD1 LEU    66       8.251 -87.925 -24.321  1.00  0.00      BSYN  
ATOM    597  CD2 LEU    66       6.256 -88.702 -22.810  1.00  0.00      BSYN  
ATOM    598    C LEU    66       5.795 -84.836 -21.069  1.00  0.00      BSYN  
ATOM    599    O LEU    66       6.979 -84.793 -20.682  1.00  0.00      BSYN  
ATOM    600    N GLY    67       4.762 -84.011 -20.669  1.00  0.00      BSYN  
ATOM    601    H GLY    67       3.881 -84.081 -21.093  1.00  0.00      BSYN  
ATOM    602   CA GLY    67       4.834 -83.133 -19.627  1.00  0.00      BSYN  
ATOM    603    C GLY    67       3.544 -82.424 -19.452  1.00  0.00      BSYN  
ATOM    604    O GLY    67       3.314 -81.593 -18.507  1.00  0.00      BSYN  
ATOM    605    N GLY    68       2.994 -82.183 -20.701  1.00  0.00      BSYN  
ATOM    606    H GLY    68       3.606 -82.268 -21.462  1.00  0.00      BSYN  
ATOM    607   CA GLY    68       1.739 -81.652 -20.809  1.00  0.00      BSYN  
ATOM    608    C GLY    68       0.706 -82.711 -21.219  1.00  0.00      BSYN  
ATOM    609    O GLY    68       0.209 -83.308 -20.322  1.00  0.00      BSYN  
ATOM    610    N ALA    69       0.407 -83.000 -22.501  1.00  0.00      BSYN  
ATOM    611    H ALA    69       0.753 -82.371 -23.168  1.00  0.00      BSYN  
ATOM    612   CA ALA    69      -0.668 -83.937 -22.810  1.00  0.00      BSYN  
ATOM    613   CB ALA    69      -2.007 -83.238 -22.540  1.00  0.00      BSYN  
ATOM    614    C ALA    69      -0.766 -84.462 -24.240  1.00  0.00      BSYN  
ATOM    615    O ALA    69      -0.051 -84.033 -25.104  1.00  0.00      BSYN  
ATOM    616    N VAL    70      -1.823 -85.133 -24.527  1.00  0.00      BSYN  
ATOM    617    H VAL    70      -2.496 -85.265 -23.827  1.00  0.00      BSYN  
ATOM    618   CA VAL    70      -2.339 -85.341 -25.946  1.00  0.00      BSYN  
ATOM    619   CB VAL    70      -3.490 -86.400 -26.014  1.00  0.00      BSYN  
ATOM    620  CG1 VAL    70      -3.965 -86.705 -27.520  1.00  0.00      BSYN  
ATOM    621  CG2 VAL    70      -3.122 -87.767 -25.513  1.00  0.00      BSYN  
ATOM    622    C VAL    70      -2.656 -84.134 -26.666  1.00  0.00      BSYN  
ATOM    623    O VAL    70      -3.404 -83.205 -26.136  1.00  0.00      BSYN  
ATOM    624    N PHE    71      -1.907 -83.937 -27.761  1.00  0.00      BSYN  
ATOM    625    H PHE    71      -1.275 -84.652 -27.985  1.00  0.00      BSYN  
ATOM    626   CA PHE    71      -2.124 -82.869 -28.705  1.00  0.00      BSYN  
ATOM    627   CB PHE    71      -1.329 -81.736 -28.162  1.00  0.00      BSYN  
ATOM    628   CG PHE    71      -1.757 -80.459 -28.825  1.00  0.00      BSYN  
ATOM    629  CD1 PHE    71      -2.775 -79.641 -28.243  1.00  0.00      BSYN  
ATOM    630  CD2 PHE    71      -1.076 -80.097 -29.982  1.00  0.00      BSYN  
ATOM    631  CE1 PHE    71      -3.097 -78.461 -28.873  1.00  0.00      BSYN  
ATOM    632  CE2 PHE    71      -1.374 -78.898 -30.571  1.00  0.00      BSYN  
ATOM    633   CZ PHE    71      -2.413 -78.100 -30.002  1.00  0.00      BSYN  
ATOM    634    C PHE    71      -1.747 -83.272 -30.187  1.00  0.00      BSYN  
ATOM    635    O PHE    71      -2.576 -83.159 -31.077  1.00  0.00      BSYN  
ATOM    636    N SER    72      -0.456 -83.536 -30.462  1.00  0.00      BSYN  
ATOM    637    H SER    72       0.215 -83.482 -29.750  1.00  0.00      BSYN  
ATOM    638   CA SER    72      -0.001 -83.957 -31.802  1.00  0.00      BSYN  
ATOM    639   CB SER    72       1.375 -83.622 -32.205  1.00  0.00      BSYN  
ATOM    640   OG SER    72       1.754 -82.185 -32.090  1.00  0.00      BSYN  
ATOM    641   HG SER    72       2.664 -82.138 -31.788  1.00  0.00      BSYN  
ATOM    642    C SER    72      -0.218 -85.404 -31.918  1.00  0.00      BSYN  
ATOM    643    O SER    72       0.638 -86.225 -31.860  1.00  0.00      BSYN  
ATOM    644    N GLY    73      -1.465 -85.688 -32.281  1.00  0.00      BSYN  
ATOM    645    H GLY    73      -1.950 -84.874 -32.529  1.00  0.00      BSYN  
ATOM    646   CA GLY    73      -2.127 -86.904 -32.146  1.00  0.00      BSYN  
ATOM    647    C GLY    73      -2.215 -87.623 -33.519  1.00  0.00      BSYN  
ATOM    648    O GLY    73      -1.638 -87.065 -34.463  1.00  0.00      BSYN  
ATOM    649    N ALA    74      -2.817 -88.803 -33.619  1.00  0.00      BSYN  
ATOM    650    H ALA    74      -3.243 -89.397 -32.966  1.00  0.00      BSYN  
ATOM    651   CA ALA    74      -2.971 -89.478 -34.889  1.00  0.00      BSYN  
ATOM    652   CB ALA    74      -3.123 -90.999 -34.601  1.00  0.00      BSYN  
ATOM    653    C ALA    74      -4.206 -89.036 -35.701  1.00  0.00      BSYN  
ATOM    654    O ALA    74      -4.914 -88.092 -35.332  1.00  0.00      BSYN  
ATOM    655    N GLY    75      -4.382 -89.621 -36.952  1.00  0.00      BSYN  
ATOM    656    H GLY    75      -3.776 -90.211 -37.447  1.00  0.00      BSYN  
ATOM    657   CA GLY    75      -5.598 -89.448 -37.694  1.00  0.00      BSYN  
ATOM    658    C GLY    75      -5.707 -88.147 -38.520  1.00  0.00      BSYN  
ATOM    659    O GLY    75      -5.137 -88.156 -39.646  1.00  0.00      BSYN  
ATOM    660    N ASN    76      -6.437 -87.123 -38.072  1.00  0.00      BSYN  
ATOM    661    H ASN    76      -6.893 -87.337 -37.231  1.00  0.00      BSYN  
ATOM    662   CA ASN    76      -6.573 -85.910 -38.789  1.00  0.00      BSYN  
ATOM    663   CB ASN    76      -7.388 -85.856 -40.072  1.00  0.00      BSYN  
ATOM    664   CG ASN    76      -6.647 -85.342 -41.277  1.00  0.00      BSYN  
ATOM    665  OD1 ASN    76      -7.052 -84.349 -41.836  1.00  0.00      BSYN  
ATOM    666  ND2 ASN    76      -5.582 -85.970 -41.716  1.00  0.00      BSYN  
ATOM    667 HD21 ASN    76      -5.259 -86.750 -41.216  1.00  0.00      BSYN  
ATOM    668 HD22 ASN    76      -5.197 -85.555 -42.515  1.00  0.00      BSYN  
ATOM    669    C ASN    76      -7.003 -84.962 -37.759  1.00  0.00      BSYN  
ATOM    670    O ASN    76      -8.087 -85.008 -37.114  1.00  0.00      BSYN  
ATOM    671    N ILE    77      -6.208 -83.870 -37.880  1.00  0.00      BSYN  
ATOM    672    H ILE    77      -5.397 -83.923 -38.428  1.00  0.00      BSYN  
ATOM    673   CA ILE    77      -6.498 -82.649 -37.134  1.00  0.00      BSYN  
ATOM    674   CB ILE    77      -5.239 -82.105 -36.363  1.00  0.00      BSYN  
ATOM    675  CG2 ILE    77      -5.270 -82.670 -34.950  1.00  0.00      BSYN  
ATOM    676  CG1 ILE    77      -3.904 -82.199 -37.252  1.00  0.00      BSYN  
ATOM    677   CD ILE    77      -2.735 -81.216 -36.719  1.00  0.00      BSYN  
ATOM    678    C ILE    77      -7.332 -81.551 -37.865  1.00  0.00      BSYN  
ATOM    679    O ILE    77      -6.917 -81.062 -38.912  1.00  0.00      BSYN  
ATOM    680    N ALA    78      -8.534 -81.400 -37.286  1.00  0.00      BSYN  
ATOM    681    H ALA    78      -8.726 -82.090 -36.617  1.00  0.00      BSYN  
ATOM    682   CA ALA    78      -9.532 -80.431 -37.712  1.00  0.00      BSYN  
ATOM    683   CB ALA    78     -10.262 -81.148 -38.841  1.00  0.00      BSYN  
ATOM    684    C ALA    78     -10.497 -79.994 -36.672  1.00  0.00      BSYN  
ATOM    685    O ALA    78     -11.024 -80.811 -35.982  1.00  0.00      BSYN  
ATOM    686    N ALA    79     -10.890 -78.678 -36.582  1.00  0.00      BSYN  
ATOM    687    H ALA    79     -10.583 -78.111 -37.320  1.00  0.00      BSYN  
ATOM    688   CA ALA    79     -11.666 -78.178 -35.392  1.00  0.00      BSYN  
ATOM    689   CB ALA    79     -10.703 -77.630 -34.268  1.00  0.00      BSYN  
ATOM    690    C ALA    79     -12.455 -76.945 -35.913  1.00  0.00      BSYN  
ATOM    691    O ALA    79     -13.524 -77.246 -36.485  1.00  0.00      BSYN  
ATOM    692    N ALA    80     -12.137 -75.681 -35.700  1.00  0.00      BSYN  
ATOM    693    H ALA    80     -11.337 -75.459 -35.180  1.00  0.00      BSYN  
ATOM    694   CA ALA    80     -12.951 -74.660 -36.340  1.00  0.00      BSYN  
ATOM    695   CB ALA    80     -12.627 -73.306 -35.663  1.00  0.00      BSYN  
ATOM    696    C ALA    80     -12.740 -74.692 -37.860  1.00  0.00      BSYN  
ATOM    697    O ALA    80     -12.063 -73.753 -38.368  1.00  0.00      BSYN  
ATOM    698    N THR    81     -12.936 -75.727 -38.610  1.00  0.00      BSYN  
ATOM    699    H THR    81     -13.256 -76.490 -38.085  1.00  0.00      BSYN  
ATOM    700   CA THR    81     -12.499 -75.831 -40.043  1.00  0.00      BSYN  
ATOM    701   CB THR    81     -11.855 -77.250 -40.355  1.00  0.00      BSYN  
ATOM    702  OG1 THR    81     -12.701 -78.295 -39.825  1.00  0.00      BSYN  
ATOM    703  HG1 THR    81     -13.531 -78.440 -40.285  1.00  0.00      BSYN  
ATOM    704  CG2 THR    81     -10.518 -77.048 -39.624  1.00  0.00      BSYN  
ATOM    705    C THR    81     -13.407 -75.526 -41.259  1.00  0.00      BSYN  
ATOM    706    O THR    81     -12.844 -74.834 -42.178  1.00  0.00      BSYN  
ATOM    707    N GLY    82     -14.747 -75.738 -41.079  1.00  0.00      BSYN  
ATOM    708    H GLY    82     -14.802 -76.383 -40.344  1.00  0.00      BSYN  
ATOM    709   CA GLY    82     -15.745 -75.473 -42.029  1.00  0.00      BSYN  
ATOM    710    C GLY    82     -16.601 -74.319 -41.541  1.00  0.00      BSYN  
ATOM    711    O GLY    82     -16.374 -73.230 -42.115  1.00  0.00      BSYN  
ATOM    712    N LEU    83     -17.497 -74.550 -40.591  1.00  0.00      BSYN  
ATOM    713    H LEU    83     -17.700 -75.440 -40.235  1.00  0.00      BSYN  
ATOM    714   CA LEU    83     -18.349 -73.424 -40.091  1.00  0.00      BSYN  
ATOM    715   CB LEU    83     -19.571 -73.962 -39.271  1.00  0.00      BSYN  
ATOM    716   CG LEU    83     -20.940 -73.614 -39.726  1.00  0.00      BSYN  
ATOM    717  CD1 LEU    83     -21.771 -73.775 -38.518  1.00  0.00      BSYN  
ATOM    718  CD2 LEU    83     -20.987 -72.174 -40.207  1.00  0.00      BSYN  
ATOM    719    C LEU    83     -17.470 -72.589 -39.169  1.00  0.00      BSYN  
ATOM    720    O LEU    83     -16.655 -73.198 -38.448  1.00  0.00      BSYN  
ATOM    721    N VAL    84     -17.571 -71.326 -39.336  1.00  0.00      BSYN  
ATOM    722    H VAL    84     -18.291 -71.005 -39.918  1.00  0.00      BSYN  
ATOM    723   CA VAL    84     -16.700 -70.318 -38.735  1.00  0.00      BSYN  
ATOM    724   CB VAL    84     -16.664 -68.984 -39.604  1.00  0.00      BSYN  
ATOM    725  CG1 VAL    84     -15.731 -69.146 -40.810  1.00  0.00      BSYN  
ATOM    726  CG2 VAL    84     -18.044 -68.541 -40.067  1.00  0.00      BSYN  
ATOM    727    C VAL    84     -17.099 -69.991 -37.321  1.00  0.00      BSYN  
ATOM    728    O VAL    84     -18.193 -69.417 -37.131  1.00  0.00      BSYN  
ATOM    729    N LYS    85     -16.187 -70.374 -36.404  1.00  0.00      BSYN  
ATOM    730    H LYS    85     -15.356 -70.805 -36.694  1.00  0.00      BSYN  
ATOM    731   CA LYS    85     -16.397 -70.512 -34.920  1.00  0.00      BSYN  
ATOM    732   CB LYS    85     -17.504 -71.547 -34.556  1.00  0.00      BSYN  
ATOM    733   CG LYS    85     -18.058 -71.687 -33.040  1.00  0.00      BSYN  
ATOM    734   CD LYS    85     -18.987 -70.601 -32.486  1.00  0.00      BSYN  
ATOM    735   CE LYS    85     -19.427 -70.831 -31.053  1.00  0.00      BSYN  
ATOM    736   NZ LYS    85     -20.645 -70.097 -30.851  1.00  0.00      BSYN  
ATOM    737  HZ1 LYS    85     -20.956 -70.025 -29.862  1.00  0.00      BSYN  
ATOM    738  HZ2 LYS    85     -20.476 -69.121 -31.166  1.00  0.00      BSYN  
ATOM    739  HZ3 LYS    85     -21.347 -70.552 -31.469  1.00  0.00      BSYN  
ATOM    740    C LYS    85     -15.293 -70.769 -34.020  1.00  0.00      BSYN  
ATOM    741    O LYS    85     -14.630 -71.762 -34.129  1.00  0.00      BSYN  
ATOM    742    N ARG    86     -14.825 -69.689 -33.447  1.00  0.00      BSYN  
ATOM    743    H ARG    86     -15.137 -68.819 -33.771  1.00  0.00      BSYN  
ATOM    744   CA ARG    86     -13.862 -69.659 -32.384  1.00  0.00      BSYN  
ATOM    745   CB ARG    86     -12.422 -68.930 -32.766  1.00  0.00      BSYN  
ATOM    746   CG ARG    86     -12.751 -67.677 -33.546  1.00  0.00      BSYN  
ATOM    747   CD ARG    86     -11.772 -66.617 -33.044  1.00  0.00      BSYN  
ATOM    748   NE ARG    86     -12.047 -66.191 -31.662  1.00  0.00      BSYN  
ATOM    749   HE ARG    86     -12.464 -66.800 -31.017  1.00  0.00      BSYN  
ATOM    750   CZ ARG    86     -11.622 -64.985 -31.206  1.00  0.00      BSYN  
ATOM    751  NH1 ARG    86     -11.939 -64.648 -29.950  1.00  0.00      BSYN  
ATOM    752 HH11 ARG    86     -11.594 -63.823 -29.503  1.00  0.00      BSYN  
ATOM    753 HH12 ARG    86     -12.606 -65.207 -29.458  1.00  0.00      BSYN  
ATOM    754  NH2 ARG    86     -10.983 -64.187 -32.003  1.00  0.00      BSYN  
ATOM    755 HH21 ARG    86     -10.818 -63.214 -31.839  1.00  0.00      BSYN  
ATOM    756 HH22 ARG    86     -10.785 -64.435 -32.951  1.00  0.00      BSYN  
ATOM    757    C ARG    86     -14.564 -69.069 -31.150  1.00  0.00      BSYN  
ATOM    758    O ARG    86     -15.761 -68.955 -31.203  1.00  0.00      BSYN  
ATOM    759    N GLU    87     -13.838 -68.780 -30.115  1.00  0.00      BSYN  
ATOM    760    H GLU    87     -12.882 -68.992 -30.075  1.00  0.00      BSYN  
ATOM    761   CA GLU    87     -14.487 -68.226 -28.916  1.00  0.00      BSYN  
ATOM    762   CB GLU    87     -13.813 -68.813 -27.623  1.00  0.00      BSYN  
ATOM    763   CG GLU    87     -14.413 -68.712 -26.165  1.00  0.00      BSYN  
ATOM    764   CD GLU    87     -13.395 -69.202 -25.151  1.00  0.00      BSYN  
ATOM    765  OE1 GLU    87     -13.354 -70.416 -24.896  1.00  0.00      BSYN  
ATOM    766  OE2 GLU    87     -12.593 -68.451 -24.661  1.00  0.00      BSYN  
ATOM    767    C GLU    87     -14.715 -66.727 -28.654  1.00  0.00      BSYN  
ATOM    768    O GLU    87     -13.861 -66.143 -27.982  1.00  0.00      BSYN  
ATOM    769    N GLU    88     -15.768 -66.084 -29.054  1.00  0.00      BSYN  
ATOM    770    H GLU    88     -16.400 -66.648 -29.547  1.00  0.00      BSYN  
ATOM    771   CA GLU    88     -16.179 -64.777 -28.779  1.00  0.00      BSYN  
ATOM    772   CB GLU    88     -17.147 -64.304 -29.850  1.00  0.00      BSYN  
ATOM    773   CG GLU    88     -16.446 -63.737 -31.023  1.00  0.00      BSYN  
ATOM    774   CD GLU    88     -17.355 -63.352 -32.175  1.00  0.00      BSYN  
ATOM    775  OE1 GLU    88     -18.237 -64.093 -32.471  1.00  0.00      BSYN  
ATOM    776  OE2 GLU    88     -17.132 -62.335 -32.776  1.00  0.00      BSYN  
ATOM    777    C GLU    88     -16.807 -64.462 -27.387  1.00  0.00      BSYN  
ATOM    778    O GLU    88     -16.981 -63.291 -27.026  1.00  0.00      BSYN  
ATOM    779    N PHE    89     -17.209 -65.651 -26.758  1.00  0.00      BSYN  
ATOM    780    H PHE    89     -17.024 -66.450 -27.294  1.00  0.00      BSYN  
ATOM    781   CA PHE    89     -17.864 -65.732 -25.396  1.00  0.00      BSYN  
ATOM    782   CB PHE    89     -19.134 -66.699 -25.540  1.00  0.00      BSYN  
ATOM    783   CG PHE    89     -19.895 -66.529 -26.859  1.00  0.00      BSYN  
ATOM    784  CD1 PHE    89     -20.999 -65.621 -26.974  1.00  0.00      BSYN  
ATOM    785  CD2 PHE    89     -19.474 -67.364 -27.845  1.00  0.00      BSYN  
ATOM    786  CE1 PHE    89     -21.708 -65.601 -28.165  1.00  0.00      BSYN  
ATOM    787  CE2 PHE    89     -20.311 -67.296 -28.971  1.00  0.00      BSYN  
ATOM    788   CZ PHE    89     -21.407 -66.473 -29.173  1.00  0.00      BSYN  
ATOM    789    C PHE    89     -16.766 -66.264 -24.452  1.00  0.00      BSYN  
ATOM    790    O PHE    89     -16.689 -67.503 -24.262  1.00  0.00      BSYN  
ATOM    791    N PRO    90     -15.971 -65.406 -23.822  1.00  0.00      BSYN  
ATOM    792   CD PRO    90     -16.029 -63.957 -23.589  1.00  0.00      BSYN  
ATOM    793   CA PRO    90     -14.747 -65.825 -23.063  1.00  0.00      BSYN  
ATOM    794   CB PRO    90     -13.819 -64.756 -23.444  1.00  0.00      BSYN  
ATOM    795   CG PRO    90     -14.655 -63.598 -23.122  1.00  0.00      BSYN  
ATOM    796    C PRO    90     -14.895 -66.072 -21.564  1.00  0.00      BSYN  
ATOM    797    O PRO    90     -15.874 -65.674 -20.892  1.00  0.00      BSYN  
ATOM    798    N THR    91     -14.041 -66.997 -21.131  1.00  0.00      BSYN  
ATOM    799    H THR    91     -13.474 -67.442 -21.795  1.00  0.00      BSYN  
ATOM    800   CA THR    91     -13.970 -67.319 -19.681  1.00  0.00      BSYN  
ATOM    801   CB THR    91     -13.906 -68.875 -19.402  1.00  0.00      BSYN  
ATOM    802  OG1 THR    91     -15.201 -69.277 -19.976  1.00  0.00      BSYN  
ATOM    803  HG1 THR    91     -15.894 -68.696 -19.654  1.00  0.00      BSYN  
ATOM    804  CG2 THR    91     -13.803 -69.346 -17.920  1.00  0.00      BSYN  
ATOM    805    C THR    91     -12.696 -66.731 -19.141  1.00  0.00      BSYN  
ATOM    806    O THR    91     -11.644 -67.249 -19.352  1.00  0.00      BSYN  
ATOM    807    N ASP    92     -12.953 -65.858 -18.185  1.00  0.00      BSYN  
ATOM    808    H ASP    92     -13.860 -65.828 -17.816  1.00  0.00      BSYN  
ATOM    809   CA ASP    92     -11.779 -65.227 -17.561  1.00  0.00      BSYN  
ATOM    810   CB ASP    92     -12.238 -64.243 -16.513  1.00  0.00      BSYN  
ATOM    811   CG ASP    92     -13.163 -64.757 -15.384  1.00  0.00      BSYN  
ATOM    812  OD1 ASP    92     -14.246 -65.236 -15.676  1.00  0.00      BSYN  
ATOM    813  OD2 ASP    92     -12.916 -64.467 -14.247  1.00  0.00      BSYN  
ATOM    814    C ASP    92     -10.860 -66.139 -16.698  1.00  0.00      BSYN  
ATOM    815    O ASP    92     -11.363 -67.122 -16.024  1.00  0.00      BSYN  
ATOM    816    N LEU    93      -9.584 -65.662 -16.578  1.00  0.00      BSYN  
ATOM    817    H LEU    93      -9.460 -64.755 -16.927  1.00  0.00      BSYN  
ATOM    818   CA LEU    93      -8.623 -66.412 -15.764  1.00  0.00      BSYN  
ATOM    819   CB LEU    93      -7.298 -66.944 -16.341  1.00  0.00      BSYN  
ATOM    820   CG LEU    93      -7.312 -67.840 -17.671  1.00  0.00      BSYN  
ATOM    821  CD1 LEU    93      -7.952 -69.179 -17.395  1.00  0.00      BSYN  
ATOM    822  CD2 LEU    93      -7.923 -67.090 -18.876  1.00  0.00      BSYN  
ATOM    823    C LEU    93      -8.446 -65.699 -14.405  1.00  0.00      BSYN  
ATOM    824    O LEU    93      -7.639 -64.811 -14.238  1.00  0.00      BSYN  
ATOM    825    N LYS    94      -9.447 -66.282 -13.703  1.00  0.00      BSYN  
ATOM    826    H LYS    94     -10.181 -66.729 -14.174  1.00  0.00      BSYN  
ATOM    827   CA LYS    94      -9.531 -66.023 -12.296  1.00  0.00      BSYN  
ATOM    828   CB LYS    94      -9.956 -64.538 -11.994  1.00  0.00      BSYN  
ATOM    829   CG LYS    94      -8.846 -63.938 -11.291  1.00  0.00      BSYN  
ATOM    830   CD LYS    94      -8.745 -62.498 -11.267  1.00  0.00      BSYN  
ATOM    831   CE LYS    94      -7.957 -61.910 -12.356  1.00  0.00      BSYN  
ATOM    832   NZ LYS    94      -7.109 -60.832 -11.821  1.00  0.00      BSYN  
ATOM    833  HZ1 LYS    94      -7.611 -59.999 -11.452  1.00  0.00      BSYN  
ATOM    834  HZ2 LYS    94      -6.385 -61.139 -11.140  1.00  0.00      BSYN  
ATOM    835  HZ3 LYS    94      -6.805 -60.450 -12.739  1.00  0.00      BSYN  
ATOM    836    C LYS    94     -10.334 -67.085 -11.460  1.00  0.00      BSYN  
ATOM    837    O LYS    94     -11.527 -66.940 -11.127  1.00  0.00      BSYN  
ATOM    838    N PRO    95      -9.746 -68.277 -11.199  1.00  0.00      BSYN  
ATOM    839   CD PRO    95      -8.684 -68.974 -11.946  1.00  0.00      BSYN  
ATOM    840   CA PRO    95     -10.466 -69.361 -10.471  1.00  0.00      BSYN  
ATOM    841   CB PRO    95      -9.717 -70.593 -10.731  1.00  0.00      BSYN  
ATOM    842   CG PRO    95      -9.145 -70.423 -12.102  1.00  0.00      BSYN  
ATOM    843    C PRO    95     -10.671 -69.135  -8.979  1.00  0.00      BSYN  
ATOM    844    O PRO    95      -9.730 -68.994  -8.247  1.00  0.00      BSYN  
ATOM    845    N GLU    96     -11.900 -68.875  -8.676  1.00  0.00      BSYN  
ATOM    846    H GLU    96     -12.595 -69.015  -9.352  1.00  0.00      BSYN  
ATOM    847   CA GLU    96     -12.234 -68.425  -7.333  1.00  0.00      BSYN  
ATOM    848   CB GLU    96     -13.006 -67.035  -7.434  1.00  0.00      BSYN  
ATOM    849   CG GLU    96     -14.104 -66.700  -8.585  1.00  0.00      BSYN  
ATOM    850   CD GLU    96     -15.330 -67.526  -8.860  1.00  0.00      BSYN  
ATOM    851  OE1 GLU    96     -15.534 -67.920  -9.957  1.00  0.00      BSYN  
ATOM    852  OE2 GLU    96     -16.202 -67.615  -8.042  1.00  0.00      BSYN  
ATOM    853    C GLU    96     -13.093 -69.346  -6.656  1.00  0.00      BSYN  
ATOM    854    O GLU    96     -13.665 -70.174  -7.372  1.00  0.00      BSYN  
ATOM    855    N GLU    97     -13.385 -69.404  -5.320  1.00  0.00      BSYN  
ATOM    856    H GLU    97     -14.246 -69.728  -4.982  1.00  0.00      BSYN  
ATOM    857   CA GLU    97     -12.597 -68.717  -4.204  1.00  0.00      BSYN  
ATOM    858   CB GLU    97     -13.627 -68.160  -3.247  1.00  0.00      BSYN  
ATOM    859   CG GLU    97     -12.934 -67.068  -2.408  1.00  0.00      BSYN  
ATOM    860   CD GLU    97     -13.698 -66.058  -1.640  1.00  0.00      BSYN  
ATOM    861  OE1 GLU    97     -13.579 -66.034  -0.420  1.00  0.00      BSYN  
ATOM    862  OE2 GLU    97     -14.438 -65.346  -2.256  1.00  0.00      BSYN  
ATOM    863    C GLU    97     -11.619 -69.723  -3.570  1.00  0.00      BSYN  
ATOM    864    O GLU    97     -11.652 -69.970  -2.332  1.00  0.00      BSYN  
ATOM    865    N VAL    98     -10.815 -70.360  -4.462  1.00  0.00      BSYN  
ATOM    866    H VAL    98     -11.136 -70.429  -5.386  1.00  0.00      BSYN  
ATOM    867   CA VAL    98      -9.820 -71.348  -4.021  1.00  0.00      BSYN  
ATOM    868   CB VAL    98      -9.252 -72.082  -5.208  1.00  0.00      BSYN  
ATOM    869  CG1 VAL    98     -10.217 -73.094  -5.654  1.00  0.00      BSYN  
ATOM    870  CG2 VAL    98      -8.821 -71.116  -6.341  1.00  0.00      BSYN  
ATOM    871    C VAL    98      -8.751 -70.780  -3.058  1.00  0.00      BSYN  
ATOM    872    O VAL    98      -7.691 -70.273  -3.435  1.00  0.00      BSYN  
ATOM    873    N ALA    99      -9.113 -70.924  -1.814  1.00  0.00      BSYN  
ATOM    874    H ALA    99      -9.956 -71.351  -1.553  1.00  0.00      BSYN  
ATOM    875   CA ALA    99      -8.282 -70.360  -0.665  1.00  0.00      BSYN  
ATOM    876   CB ALA    99      -8.742 -68.956  -0.300  1.00  0.00      BSYN  
ATOM    877    C ALA    99      -8.461 -71.324   0.597  1.00  0.00      BSYN  
ATOM    878    O ALA    99      -9.518 -71.867   0.831  1.00  0.00      BSYN  
ATOM    879    N GLN   100      -7.316 -71.494   1.254  1.00  0.00      BSYN  
ATOM    880    H GLN   100      -6.435 -71.242   0.905  1.00  0.00      BSYN  
ATOM    881   CA GLN   100      -7.282 -72.123   2.555  1.00  0.00      BSYN  
ATOM    882   CB GLN   100      -6.232 -73.210   2.387  1.00  0.00      BSYN  
ATOM    883   CG GLN   100      -6.233 -74.330   1.331  1.00  0.00      BSYN  
ATOM    884   CD GLN   100      -5.565 -73.906   0.042  1.00  0.00      BSYN  
ATOM    885  OE1 GLN   100      -5.900 -74.308  -1.094  1.00  0.00      BSYN  
ATOM    886  NE2 GLN   100      -4.486 -73.107  -0.019  1.00  0.00      BSYN  
ATOM    887 HE21 GLN   100      -4.027 -72.590   0.676  1.00  0.00      BSYN  
ATOM    888 HE22 GLN   100      -4.190 -73.159  -0.951  1.00  0.00      BSYN  
ATOM    889    C GLN   100      -6.940 -71.380   3.779  1.00  0.00      BSYN  
ATOM    890    O GLN   100      -5.780 -70.941   3.999  1.00  0.00      BSYN  
ATOM    891    N GLU   101      -7.858 -70.936   4.606  1.00  0.00      BSYN  
ATOM    892    H GLU   101      -8.807 -71.177   4.640  1.00  0.00      BSYN  
ATOM    893   CA GLU   101      -7.717 -69.914   5.601  1.00  0.00      BSYN  
ATOM    894   CB GLU   101      -8.546 -68.685   5.335  1.00  0.00      BSYN  
ATOM    895   CG GLU   101      -8.313 -68.076   4.020  1.00  0.00      BSYN  
ATOM    896   CD GLU   101      -9.492 -67.413   3.343  1.00  0.00      BSYN  
ATOM    897  OE1 GLU   101     -10.394 -68.221   2.938  1.00  0.00      BSYN  
ATOM    898  OE2 GLU   101      -9.507 -66.180   3.179  1.00  0.00      BSYN  
ATOM    899    C GLU   101      -8.057 -70.275   7.058  1.00  0.00      BSYN  
ATOM    900    O GLU   101      -9.077 -69.973   7.719  1.00  0.00      BSYN  
ATOM    901    N ALA   102      -7.159 -71.248   7.284  1.00  0.00      BSYN  
ATOM    902    H ALA   102      -6.958 -71.831   6.522  1.00  0.00      BSYN  
ATOM    903   CA ALA   102      -6.900 -71.861   8.578  1.00  0.00      BSYN  
ATOM    904   CB ALA   102      -7.137 -71.051   9.884  1.00  0.00      BSYN  
ATOM    905    C ALA   102      -7.708 -73.174   8.708  1.00  0.00      BSYN  
ATOM    906    O ALA   102      -7.064 -74.270   8.921  1.00  0.00      BSYN  
ATOM    907    N ALA   103      -8.946 -73.135   8.470  1.00  0.00      BSYN  
ATOM    908    H ALA   103      -9.507 -72.343   8.330  1.00  0.00      BSYN  
ATOM    909   CA ALA   103      -9.759 -74.351   8.659  1.00  0.00      BSYN  
ATOM    910   CB ALA   103     -10.703 -74.001   9.894  1.00  0.00      BSYN  
ATOM    911    C ALA   103     -10.742 -74.521   7.526  1.00  0.00      BSYN  
ATOM    912    O ALA   103     -11.544 -75.487   7.414  1.00  0.00      BSYN  
ATOM    913    N GLU   104     -10.675 -73.579   6.513  1.00  0.00      BSYN  
ATOM    914    H GLU   104      -9.954 -72.916   6.484  1.00  0.00      BSYN  
ATOM    915   CA GLU   104     -11.757 -73.318   5.621  1.00  0.00      BSYN  
ATOM    916   CB GLU   104     -12.842 -72.264   6.206  1.00  0.00      BSYN  
ATOM    917   CG GLU   104     -12.284 -70.867   6.293  1.00  0.00      BSYN  
ATOM    918   CD GLU   104     -13.146 -69.960   7.210  1.00  0.00      BSYN  
ATOM    919  OE1 GLU   104     -14.158 -69.422   6.694  1.00  0.00      BSYN  
ATOM    920  OE2 GLU   104     -12.774 -69.534   8.355  1.00  0.00      BSYN  
ATOM    921    C GLU   104     -11.443 -73.010   4.151  1.00  0.00      BSYN  
ATOM    922    O GLU   104     -10.352 -72.474   3.901  1.00  0.00      BSYN  
ATOM    923    N GLU   105     -12.387 -73.425   3.352  1.00  0.00      BSYN  
ATOM    924    H GLU   105     -12.784 -74.203   3.797  1.00  0.00      BSYN  
ATOM    925   CA GLU   105     -12.510 -73.163   1.896  1.00  0.00      BSYN  
ATOM    926   CB GLU   105     -11.952 -74.519   1.130  1.00  0.00      BSYN  
ATOM    927   CG GLU   105     -10.616 -74.896   1.598  1.00  0.00      BSYN  
ATOM    928   CD GLU   105      -9.938 -75.656   0.532  1.00  0.00      BSYN  
ATOM    929  OE1 GLU   105     -10.216 -76.853   0.484  1.00  0.00      BSYN  
ATOM    930  OE2 GLU   105      -9.205 -75.130  -0.317  1.00  0.00      BSYN  
ATOM    931    C GLU   105     -13.970 -72.840   1.513  1.00  0.00      BSYN  
ATOM    932    O GLU   105     -14.786 -73.798   1.800  1.00  0.00      BSYN  
ATOM    933    N PRO   106     -14.462 -71.596   1.187  1.00  0.00      BSYN  
ATOM    934   CD PRO   106     -13.716 -70.363   1.528  1.00  0.00      BSYN  
ATOM    935   CA PRO   106     -15.833 -71.353   0.797  1.00  0.00      BSYN  
ATOM    936   CB PRO   106     -15.757 -69.833   0.721  1.00  0.00      BSYN  
ATOM    937   CG PRO   106     -14.823 -69.375   1.830  1.00  0.00      BSYN  
ATOM    938    C PRO   106     -16.508 -72.039  -0.405  1.00  0.00      BSYN  
ATOM    939    O PRO   106     -15.941 -72.130  -1.537  1.00  0.00      BSYN  
ATOM    940    N LEU   107     -17.766 -72.510  -0.092  1.00  0.00      BSYN  
ATOM    941    H LEU   107     -18.172 -72.152   0.725  1.00  0.00      BSYN  
ATOM    942   CA LEU   107     -18.484 -73.427  -0.961  1.00  0.00      BSYN  
ATOM    943   CB LEU   107     -19.785 -73.922  -0.254  1.00  0.00      BSYN  
ATOM    944   CG LEU   107     -19.557 -74.754   1.095  1.00  0.00      BSYN  
ATOM    945  CD1 LEU   107     -20.625 -74.836   2.062  1.00  0.00      BSYN  
ATOM    946  CD2 LEU   107     -18.889 -75.999   0.551  1.00  0.00      BSYN  
ATOM    947    C LEU   107     -18.882 -72.749  -2.294  1.00  0.00      BSYN  
ATOM    948    O LEU   107     -19.904 -72.053  -2.280  1.00  0.00      BSYN  
ATOM    949    N ILE   108     -18.090 -72.954  -3.367  1.00  0.00      BSYN  
ATOM    950    H ILE   108     -17.151 -73.220  -3.278  1.00  0.00      BSYN  
ATOM    951   CA ILE   108     -18.594 -72.546  -4.734  1.00  0.00      BSYN  
ATOM    952   CB ILE   108     -17.401 -72.023  -5.621  1.00  0.00      BSYN  
ATOM    953  CG2 ILE   108     -16.291 -72.924  -5.903  1.00  0.00      BSYN  
ATOM    954  CG1 ILE   108     -17.992 -71.166  -6.728  1.00  0.00      BSYN  
ATOM    955   CD ILE   108     -18.561 -69.918  -6.019  1.00  0.00      BSYN  
ATOM    956    C ILE   108     -19.419 -73.638  -5.471  1.00  0.00      BSYN  
ATOM    957    O ILE   108     -18.883 -74.479  -6.205  1.00  0.00      BSYN  
ATOM    958    N GLU   109     -20.742 -73.426  -5.347  1.00  0.00      BSYN  
ATOM    959    H GLU   109     -21.121 -72.729  -4.772  1.00  0.00      BSYN  
ATOM    960   CA GLU   109     -21.780 -74.258  -5.914  1.00  0.00      BSYN  
ATOM    961   CB GLU   109     -23.157 -73.932  -5.119  1.00  0.00      BSYN  
ATOM    962   CG GLU   109     -23.061 -74.066  -3.614  1.00  0.00      BSYN  
ATOM    963   CD GLU   109     -24.545 -74.116  -3.182  1.00  0.00      BSYN  
ATOM    964  OE1 GLU   109     -24.992 -73.221  -2.446  1.00  0.00      BSYN  
ATOM    965  OE2 GLU   109     -25.181 -75.046  -3.562  1.00  0.00      BSYN  
ATOM    966    C GLU   109     -22.070 -74.040  -7.365  1.00  0.00      BSYN  
ATOM    967    O GLU   109     -21.970 -72.907  -7.832  1.00  0.00      BSYN  
ATOM    968    N PRO   110     -22.490 -75.059  -8.179  1.00  0.00      BSYN  
ATOM    969   CD PRO   110     -22.274 -76.486  -7.871  1.00  0.00      BSYN  
ATOM    970   CA PRO   110     -23.130 -74.872  -9.435  1.00  0.00      BSYN  
ATOM    971   CB PRO   110     -22.675 -76.057 -10.293  1.00  0.00      BSYN  
ATOM    972   CG PRO   110     -21.883 -76.903  -9.356  1.00  0.00      BSYN  
ATOM    973    C PRO   110     -24.647 -74.666  -9.367  1.00  0.00      BSYN  
ATOM    974    O PRO   110     -25.351 -75.451  -8.886  1.00  0.00      BSYN  
ATOM    975    N LEU   111     -25.069 -73.649 -10.150  1.00  0.00      BSYN  
ATOM    976    H LEU   111     -24.620 -73.423 -10.992  1.00  0.00      BSYN  
ATOM    977   CA LEU   111     -26.245 -73.018  -9.670  1.00  0.00      BSYN  
ATOM    978   CB LEU   111     -25.797 -71.785  -8.788  1.00  0.00      BSYN  
ATOM    979   CG LEU   111     -26.151 -71.550  -7.286  1.00  0.00      BSYN  
ATOM    980  CD1 LEU   111     -27.337 -70.551  -6.998  1.00  0.00      BSYN  
ATOM    981  CD2 LEU   111     -26.320 -72.860  -6.526  1.00  0.00      BSYN  
ATOM    982    C LEU   111     -27.256 -72.542 -10.722  1.00  0.00      BSYN  
ATOM    983    O LEU   111     -26.991 -72.082 -11.803  1.00  0.00      BSYN  
ATOM    984    N MET   112     -28.446 -72.700 -10.315  1.00  0.00      BSYN  
ATOM    985    H MET   112     -28.560 -72.946  -9.373  1.00  0.00      BSYN  
ATOM    986   CA MET   112     -29.586 -72.159 -11.091  1.00  0.00      BSYN  
ATOM    987   CB MET   112     -30.858 -72.456 -10.228  1.00  0.00      BSYN  
ATOM    988   CG MET   112     -31.487 -73.843 -10.088  1.00  0.00      BSYN  
ATOM    989   SD MET   112     -32.790 -74.326  -8.842  1.00  0.00      BSYN  
ATOM    990   CE MET   112     -31.684 -74.396  -7.397  1.00  0.00      BSYN  
ATOM    991    C MET   112     -29.433 -70.698 -11.296  1.00  0.00      BSYN  
ATOM    992    O MET   112     -29.700 -70.200 -12.400  1.00  0.00      BSYN  
ATOM    993    N GLU   113     -29.099 -69.852 -10.292  1.00  0.00      BSYN  
ATOM    994    H GLU   113     -28.885 -70.298  -9.447  1.00  0.00      BSYN  
ATOM    995   CA GLU   113     -28.899 -68.417 -10.505  1.00  0.00      BSYN  
ATOM    996   CB GLU   113     -29.923 -67.731  -9.613  1.00  0.00      BSYN  
ATOM    997   CG GLU   113     -29.844 -66.173  -9.715  1.00  0.00      BSYN  
ATOM    998   CD GLU   113     -30.920 -65.332  -9.061  1.00  0.00      BSYN  
ATOM    999  OE1 GLU   113     -32.004 -65.138  -9.641  1.00  0.00      BSYN  
ATOM   1000  OE2 GLU   113     -30.694 -64.933  -7.944  1.00  0.00      BSYN  
ATOM   1001    C GLU   113     -27.487 -67.990 -10.153  1.00  0.00      BSYN  
ATOM   1002    O GLU   113     -27.210 -68.012  -8.960  1.00  0.00      BSYN  
ATOM   1003    N PRO   114     -26.537 -67.524 -11.085  1.00  0.00      BSYN  
ATOM   1004   CD PRO   114     -26.507 -67.940 -12.479  1.00  0.00      BSYN  
ATOM   1005   CA PRO   114     -25.168 -67.042 -10.698  1.00  0.00      BSYN  
ATOM   1006   CB PRO   114     -24.286 -67.405 -11.872  1.00  0.00      BSYN  
ATOM   1007   CG PRO   114     -25.015 -68.449 -12.600  1.00  0.00      BSYN  
ATOM   1008    C PRO   114     -25.201 -65.562 -10.268  1.00  0.00      BSYN  
ATOM   1009    O PRO   114     -24.440 -64.689 -10.756  1.00  0.00      BSYN  
ATOM   1010    N GLU   115     -26.077 -65.233  -9.298  1.00  0.00      BSYN  
ATOM   1011    H GLU   115     -26.594 -65.956  -8.885  1.00  0.00      BSYN  
ATOM   1012   CA GLU   115     -26.303 -63.926  -8.787  1.00  0.00      BSYN  
ATOM   1013   CB GLU   115     -27.382 -63.083  -9.524  1.00  0.00      BSYN  
ATOM   1014   CG GLU   115     -26.845 -62.445 -10.708  1.00  0.00      BSYN  
ATOM   1015   CD GLU   115     -27.295 -61.085 -11.030  1.00  0.00      BSYN  
ATOM   1016  OE1 GLU   115     -27.662 -60.238 -10.148  1.00  0.00      BSYN  
ATOM   1017  OE2 GLU   115     -27.224 -60.778 -12.206  1.00  0.00      BSYN  
ATOM   1018    C GLU   115     -26.664 -63.968  -7.267  1.00  0.00      BSYN  
ATOM   1019    O GLU   115     -26.688 -65.048  -6.702  1.00  0.00      BSYN  
ATOM   1020    N GLY   116     -26.688 -62.797  -6.595  1.00  0.00      BSYN  
ATOM   1021    H GLY   116     -26.371 -62.004  -7.075  1.00  0.00      BSYN  
ATOM   1022   CA GLY   116     -27.101 -62.701  -5.214  1.00  0.00      BSYN  
ATOM   1023    C GLY   116     -28.685 -62.741  -5.100  1.00  0.00      BSYN  
ATOM   1024    O GLY   116     -29.351 -63.310  -4.228  1.00  0.00      BSYN  
ATOM   1025    N GLU   117     -29.159 -61.926  -6.051  1.00  0.00      BSYN  
ATOM   1026    H GLU   117     -28.748 -61.647  -6.896  1.00  0.00      BSYN  
ATOM   1027   CA GLU   117     -30.486 -61.228  -5.786  1.00  0.00      BSYN  
ATOM   1028   CB GLU   117     -30.568 -59.770  -6.430  1.00  0.00      BSYN  
ATOM   1029   CG GLU   117     -29.295 -58.858  -6.429  1.00  0.00      BSYN  
ATOM   1030   CD GLU   117     -28.817 -58.444  -4.990  1.00  0.00      BSYN  
ATOM   1031  OE1 GLU   117     -28.317 -59.322  -4.265  1.00  0.00      BSYN  
ATOM   1032  OE2 GLU   117     -28.916 -57.292  -4.673  1.00  0.00      BSYN  
ATOM   1033    C GLU   117     -31.661 -61.951  -6.281  1.00  0.00      BSYN  
ATOM   1034    O GLU   117     -31.802 -62.032  -7.511  1.00  0.00      BSYN  
ATOM   1035    N SER   118     -32.571 -62.245  -5.417  1.00  0.00      BSYN  
ATOM   1036    H SER   118     -32.626 -61.840  -4.527  1.00  0.00      BSYN  
ATOM   1037   CA SER   118     -33.775 -62.789  -6.015  1.00  0.00      BSYN  
ATOM   1038   CB SER   118     -34.243 -64.185  -5.495  1.00  0.00      BSYN  
ATOM   1039   OG SER   118     -33.253 -65.183  -5.827  1.00  0.00      BSYN  
ATOM   1040   HG SER   118     -33.435 -65.446  -6.733  1.00  0.00      BSYN  
ATOM   1041    C SER   118     -34.823 -61.687  -5.778  1.00  0.00      BSYN  
ATOM   1042    O SER   118     -35.346 -61.500  -4.694  1.00  0.00      BSYN  
ATOM   1043    N TYR   119     -35.125 -60.976  -6.871  1.00  0.00      BSYN  
ATOM   1044    H TYR   119     -34.709 -61.197  -7.731  1.00  0.00      BSYN  
ATOM   1045   CA TYR   119     -36.191 -59.963  -7.087  1.00  0.00      BSYN  
ATOM   1046   CB TYR   119     -35.550 -58.533  -6.706  1.00  0.00      BSYN  
ATOM   1047   CG TYR   119     -36.458 -57.361  -6.508  1.00  0.00      BSYN  
ATOM   1048  CD1 TYR   119     -36.863 -56.997  -5.250  1.00  0.00      BSYN  
ATOM   1049  CE1 TYR   119     -37.595 -55.937  -4.957  1.00  0.00      BSYN  
ATOM   1050  CD2 TYR   119     -36.741 -56.462  -7.562  1.00  0.00      BSYN  
ATOM   1051  CE2 TYR   119     -37.684 -55.431  -7.308  1.00  0.00      BSYN  
ATOM   1052   CZ TYR   119     -38.022 -55.094  -6.012  1.00  0.00      BSYN  
ATOM   1053   OH TYR   119     -38.684 -53.993  -5.582  1.00  0.00      BSYN  
ATOM   1054   HH TYR   119     -39.097 -54.159  -4.731  1.00  0.00      BSYN  
ATOM   1055    C TYR   119     -36.772 -60.076  -8.570  1.00  0.00      BSYN  
ATOM   1056    O TYR   119     -35.998 -60.410  -9.525  1.00  0.00      BSYN  
ATOM   1057    N GLU   120     -38.050 -59.939  -8.755  1.00  0.00      BSYN  
ATOM   1058    H GLU   120     -38.363 -59.933  -9.684  1.00  0.00      BSYN  
ATOM   1059   CA GLU   120     -39.039 -59.851  -7.662  1.00  0.00      BSYN  
ATOM   1060   CB GLU   120     -40.318 -58.953  -8.060  1.00  0.00      BSYN  
ATOM   1061   CG GLU   120     -41.239 -59.533  -9.196  1.00  0.00      BSYN  
ATOM   1062   CD GLU   120     -42.154 -58.446  -9.719  1.00  0.00      BSYN  
ATOM   1063  OE1 GLU   120     -43.023 -57.901  -8.940  1.00  0.00      BSYN  
ATOM   1064  OE2 GLU   120     -42.075 -58.175 -10.905  1.00  0.00      BSYN  
ATOM   1065    C GLU   120     -39.454 -61.115  -7.046  1.00  0.00      BSYN  
ATOM   1066    O GLU   120     -39.351 -62.225  -7.549  1.00  0.00      BSYN  
ATOM   1067    N ASP   121     -39.959 -60.869  -5.852  1.00  0.00      BSYN  
ATOM   1068    H ASP   121     -40.073 -59.954  -5.522  1.00  0.00      BSYN  
ATOM   1069   CA ASP   121     -40.244 -62.009  -5.004  1.00  0.00      BSYN  
ATOM   1070   CB ASP   121     -39.193 -61.957  -3.913  1.00  0.00      BSYN  
ATOM   1071   CG ASP   121     -39.399 -62.603  -2.502  1.00  0.00      BSYN  
ATOM   1072  OD1 ASP   121     -39.174 -61.903  -1.549  1.00  0.00      BSYN  
ATOM   1073  OD2 ASP   121     -39.918 -63.705  -2.483  1.00  0.00      BSYN  
ATOM   1074    C ASP   121     -41.655 -61.990  -4.491  1.00  0.00      BSYN  
ATOM   1075    O ASP   121     -42.167 -60.917  -4.115  1.00  0.00      BSYN  
ATOM   1076    N PRO   122     -42.396 -63.059  -4.444  1.00  0.00      BSYN  
ATOM   1077   CD PRO   122     -42.187 -64.242  -5.411  1.00  0.00      BSYN  
ATOM   1078   CA PRO   122     -43.853 -63.120  -3.940  1.00  0.00      BSYN  
ATOM   1079   CB PRO   122     -44.451 -64.199  -4.739  1.00  0.00      BSYN  
ATOM   1080   CG PRO   122     -43.295 -65.133  -4.834  1.00  0.00      BSYN  
ATOM   1081    C PRO   122     -44.071 -63.224  -2.462  1.00  0.00      BSYN  
ATOM   1082    O PRO   122     -43.617 -64.185  -1.717  1.00  0.00      BSYN  
ATOM   1083    N PRO   123     -44.719 -62.232  -1.902  1.00  0.00      BSYN  
ATOM   1084   CD PRO   123     -45.142 -60.884  -2.504  1.00  0.00      BSYN  
ATOM   1085   CA PRO   123     -45.115 -62.259  -0.513  1.00  0.00      BSYN  
ATOM   1086   CB PRO   123     -45.245 -60.705  -0.225  1.00  0.00      BSYN  
ATOM   1087   CG PRO   123     -46.006 -60.161  -1.374  1.00  0.00      BSYN  
ATOM   1088    C PRO   123     -46.234 -63.157  -0.143  1.00  0.00      BSYN  
ATOM   1089    O PRO   123     -46.952 -63.629  -0.977  1.00  0.00      BSYN  
ATOM   1090    N GLN   124     -46.525 -63.424   1.143  1.00  0.00      BSYN  
ATOM   1091    H GLN   124     -45.903 -63.093   1.823  1.00  0.00      BSYN  
ATOM   1092   CA GLN   124     -47.702 -64.241   1.518  1.00  0.00      BSYN  
ATOM   1093   CB GLN   124     -47.266 -65.052   2.719  1.00  0.00      BSYN  
ATOM   1094   CG GLN   124     -46.486 -66.333   2.606  1.00  0.00      BSYN  
ATOM   1095   CD GLN   124     -47.118 -67.682   2.256  1.00  0.00      BSYN  
ATOM   1096  OE1 GLN   124     -48.053 -67.937   1.523  1.00  0.00      BSYN  
ATOM   1097  NE2 GLN   124     -46.489 -68.668   2.899  1.00  0.00      BSYN  
ATOM   1098 HE21 GLN   124     -45.659 -68.496   3.390  1.00  0.00      BSYN  
ATOM   1099 HE22 GLN   124     -47.006 -69.497   2.818  1.00  0.00      BSYN  
ATOM   1100    C GLN   124     -48.918 -63.504   1.979  1.00  0.00      BSYN  
ATOM   1101    O GLN   124     -49.086 -63.215   3.179  1.00  0.00      BSYN  
ATOM   1102    N GLU   125     -49.862 -63.334   1.040  1.00  0.00      BSYN  
ATOM   1103    H GLU   125     -49.649 -63.443   0.089  1.00  0.00      BSYN  
ATOM   1104   CA GLU   125     -51.123 -62.740   1.332  1.00  0.00      BSYN  
ATOM   1105   CB GLU   125     -50.910 -61.165   1.042  1.00  0.00      BSYN  
ATOM   1106   CG GLU   125     -50.486 -60.210   2.185  1.00  0.00      BSYN  
ATOM   1107   CD GLU   125     -48.930 -59.948   2.263  1.00  0.00      BSYN  
ATOM   1108  OE1 GLU   125     -48.330 -59.915   1.197  1.00  0.00      BSYN  
ATOM   1109  OE2 GLU   125     -48.430 -60.020   3.442  1.00  0.00      BSYN  
ATOM   1110    C GLU   125     -52.150 -63.494   0.453  1.00  0.00      BSYN  
ATOM   1111    O GLU   125     -52.512 -62.942  -0.619  1.00  0.00      BSYN  
ATOM   1112    N GLU   126     -52.572 -64.706   0.865  1.00  0.00      BSYN  
ATOM   1113    H GLU   126     -52.141 -65.127   1.638  1.00  0.00      BSYN  
ATOM   1114   CA GLU   126     -53.651 -65.409   0.321  1.00  0.00      BSYN  
ATOM   1115   CB GLU   126     -53.088 -66.554  -0.587  1.00  0.00      BSYN  
ATOM   1116   CG GLU   126     -52.101 -66.431  -1.688  1.00  0.00      BSYN  
ATOM   1117   CD GLU   126     -51.345 -67.591  -2.291  1.00  0.00      BSYN  
ATOM   1118  OE1 GLU   126     -51.589 -68.667  -1.835  1.00  0.00      BSYN  
ATOM   1119  OE2 GLU   126     -50.576 -67.298  -3.133  1.00  0.00      BSYN  
ATOM   1120    C GLU   126     -54.720 -65.795   1.250  1.00  0.00      BSYN  
ATOM   1121    O GLU   126     -54.594 -66.643   2.131  1.00  0.00      BSYN  
ATOM   1122    N TYR   127     -55.703 -64.941   1.053  1.00  0.00      BSYN  
ATOM   1123    H TYR   127     -55.642 -64.294   0.319  1.00  0.00      BSYN  
ATOM   1124   CA TYR   127     -56.941 -64.855   1.842  1.00  0.00      BSYN  
ATOM   1125   CB TYR   127     -57.446 -63.396   1.879  1.00  0.00      BSYN  
ATOM   1126   CG TYR   127     -56.682 -62.471   2.700  1.00  0.00      BSYN  
ATOM   1127  CD1 TYR   127     -55.475 -61.800   2.259  1.00  0.00      BSYN  
ATOM   1128  CE1 TYR   127     -54.735 -61.172   3.182  1.00  0.00      BSYN  
ATOM   1129  CD2 TYR   127     -57.103 -62.193   4.010  1.00  0.00      BSYN  
ATOM   1130  CE2 TYR   127     -56.373 -61.465   4.863  1.00  0.00      BSYN  
ATOM   1131   CZ TYR   127     -55.129 -61.034   4.410  1.00  0.00      BSYN  
ATOM   1132   OH TYR   127     -54.346 -60.275   5.320  1.00  0.00      BSYN  
ATOM   1133   HH TYR   127     -53.835 -59.598   4.871  1.00  0.00      BSYN  
ATOM   1134    C TYR   127     -57.848 -65.910   1.321  1.00  0.00      BSYN  
ATOM   1135    O TYR   127     -58.349 -65.765   0.224  1.00  0.00      BSYN  
ATOM   1136    N GLN   128     -58.269 -66.889   2.091  1.00  0.00      BSYN  
ATOM   1137    H GLN   128     -58.582 -67.803   1.922  1.00  0.00      BSYN  
ATOM   1138   CA GLN   128     -58.025 -66.740   3.544  1.00  0.00      BSYN  
ATOM   1139   CB GLN   128     -59.345 -67.026   4.423  1.00  0.00      BSYN  
ATOM   1140   CG GLN   128     -59.909 -65.752   5.126  1.00  0.00      BSYN  
ATOM   1141   CD GLN   128     -59.072 -65.425   6.367  1.00  0.00      BSYN  
ATOM   1142  OE1 GLN   128     -58.047 -64.743   6.371  1.00  0.00      BSYN  
ATOM   1143  NE2 GLN   128     -59.665 -65.951   7.424  1.00  0.00      BSYN  
ATOM   1144 HE21 GLN   128     -59.203 -65.808   8.276  1.00  0.00      BSYN  
ATOM   1145 HE22 GLN   128     -60.546 -66.341   7.245  1.00  0.00      BSYN  
ATOM   1146    C GLN   128     -56.922 -67.526   4.257  1.00  0.00      BSYN  
ATOM   1147    O GLN   128     -56.813 -68.788   4.393  1.00  0.00      BSYN  
ATOM   1148    N GLU   129     -55.996 -66.699   4.902  1.00  0.00      BSYN  
ATOM   1149    H GLU   129     -56.374 -65.810   5.068  1.00  0.00      BSYN  
ATOM   1150   CA GLU   129     -54.887 -67.171   5.669  1.00  0.00      BSYN  
ATOM   1151   CB GLU   129     -54.038 -65.886   6.107  1.00  0.00      BSYN  
ATOM   1152   CG GLU   129     -53.197 -65.375   4.860  1.00  0.00      BSYN  
ATOM   1153   CD GLU   129     -52.199 -64.353   5.304  1.00  0.00      BSYN  
ATOM   1154  OE1 GLU   129     -52.127 -63.240   4.754  1.00  0.00      BSYN  
ATOM   1155  OE2 GLU   129     -51.469 -64.634   6.269  1.00  0.00      BSYN  
ATOM   1156    C GLU   129     -55.301 -67.984   6.846  1.00  0.00      BSYN  
ATOM   1157    O GLU   129     -56.266 -67.596   7.589  1.00  0.00      BSYN  
ATOM   1158    N TYR   130     -54.453 -68.986   7.112  1.00  0.00      BSYN  
ATOM   1159    H TYR   130     -53.615 -69.097   6.617  1.00  0.00      BSYN  
ATOM   1160   CA TYR   130     -54.750 -70.024   8.193  1.00  0.00      BSYN  
ATOM   1161   CB TYR   130     -55.861 -70.963   7.738  1.00  0.00      BSYN  
ATOM   1162   CG TYR   130     -57.379 -70.635   8.070  1.00  0.00      BSYN  
ATOM   1163  CD1 TYR   130     -57.745 -70.192   9.331  1.00  0.00      BSYN  
ATOM   1164  CE1 TYR   130     -58.991 -69.638   9.587  1.00  0.00      BSYN  
ATOM   1165  CD2 TYR   130     -58.281 -70.596   7.086  1.00  0.00      BSYN  
ATOM   1166  CE2 TYR   130     -59.585 -70.038   7.331  1.00  0.00      BSYN  
ATOM   1167   CZ TYR   130     -59.846 -69.538   8.528  1.00  0.00      BSYN  
ATOM   1168   OH TYR   130     -61.139 -69.026   8.641  1.00  0.00      BSYN  
ATOM   1169   HH TYR   130     -61.171 -68.259   9.217  1.00  0.00      BSYN  
ATOM   1170    C TYR   130     -53.450 -70.747   8.328  1.00  0.00      BSYN  
ATOM   1171    O TYR   130     -52.980 -71.448   7.375  1.00  0.00      BSYN  
ATOM   1172    N GLU   131     -52.843 -70.520   9.445  1.00  0.00      BSYN  
ATOM   1173    H GLU   131     -53.059 -69.647   9.834  1.00  0.00      BSYN  
ATOM   1174   CA GLU   131     -51.686 -71.392   9.790  1.00  0.00      BSYN  
ATOM   1175   CB GLU   131     -50.741 -70.719  10.791  1.00  0.00      BSYN  
ATOM   1176   CG GLU   131     -50.020 -69.545  10.166  1.00  0.00      BSYN  
ATOM   1177   CD GLU   131     -49.158 -68.760  11.097  1.00  0.00      BSYN  
ATOM   1178  OE1 GLU   131     -48.533 -67.775  10.677  1.00  0.00      BSYN  
ATOM   1179  OE2 GLU   131     -48.822 -69.195  12.243  1.00  0.00      BSYN  
ATOM   1180    C GLU   131     -52.152 -72.709  10.379  1.00  0.00      BSYN  
ATOM   1181    O GLU   131     -53.000 -72.793  11.323  1.00  0.00      BSYN  
ATOM   1182    N PRO   132     -51.677 -73.872   9.837  1.00  0.00      BSYN  
ATOM   1183   CD PRO   132     -51.252 -73.987   8.451  1.00  0.00      BSYN  
ATOM   1184   CA PRO   132     -51.613 -75.196  10.500  1.00  0.00      BSYN  
ATOM   1185   CB PRO   132     -51.346 -76.073   9.395  1.00  0.00      BSYN  
ATOM   1186   CG PRO   132     -51.646 -75.356   8.112  1.00  0.00      BSYN  
ATOM   1187    C PRO   132     -50.545 -75.450  11.589  1.00  0.00      BSYN  
ATOM   1188    O PRO   132     -49.441 -74.820  11.518  1.00  0.00      BSYN  
ATOM   1189    N GLU   133     -50.741 -76.202  12.718  1.00  0.00      BSYN  
ATOM   1190    H GLU   133     -51.666 -76.455  12.916  1.00  0.00      BSYN  
ATOM   1191   CA GLU   133     -49.728 -76.534  13.657  1.00  0.00      BSYN  
ATOM   1192   CB GLU   133     -49.805 -75.525  14.843  1.00  0.00      BSYN  
ATOM   1193   CG GLU   133     -48.686 -75.451  15.767  1.00  0.00      BSYN  
ATOM   1194   CD GLU   133     -48.546 -74.310  16.826  1.00  0.00      BSYN  
ATOM   1195  OE1 GLU   133     -47.991 -73.276  16.446  1.00  0.00      BSYN  
ATOM   1196  OE2 GLU   133     -48.910 -74.369  17.975  1.00  0.00      BSYN  
ATOM   1197    C GLU   133     -49.507 -78.013  14.206  1.00  0.00      BSYN  
ATOM   1198    O GLU   133     -50.354 -78.928  14.262  1.00  0.00      BSYN  
ATOM   1199    N ALA   134     -48.151 -78.312  14.386  1.00  0.00      BSYN  
ATOM   1200    H ALA   134     -47.508 -77.692  13.982  1.00  0.00      BSYN  
ATOM   1201   CA ALA   134     -47.744 -79.486  15.193  1.00  0.00      BSYN  
ATOM   1202   CB ALA   134     -48.382 -79.300  16.694  1.00  0.00      BSYN  
ATOM   1203    C ALA   134     -48.112 -80.811  14.543  1.00  0.00      BSYN  
ATOM   1204  OT1 ALA   134     -48.302 -81.796  15.301  1.00  0.00      BSYN  
ATOM   1205  OT2 ALA   134     -47.980 -80.930  13.333  1.00  0.00      BSYN  
END
