# Supplementary material for: Data set of intrinsically disordered proteins analysed at a local protein conformation level
Source: Data Brief. 2020 Mar 5;29:105383. doi: 10.1016/j.dib.2020.105383 (PMC7078294; doi:10.1016/j.dib.2020.105383)
Supplement: Supplementary file 1 [file mmc1.zip › the data/1-DATA/PED1AAD-pdb/1AAD-197.pdb]

CRYST1    1.000    1.000    1.000  90.00  90.00  90.00 P 1           1
ATOM      1  HT1 MET     1      -5.732 -49.243 -40.110  1.00  0.00      BSYN  
ATOM      2  HT2 MET     1      -7.238 -49.556 -40.692  1.00  0.00      BSYN  
ATOM      3    N MET     1      -6.331 -49.117 -40.951  1.00  0.00      BSYN  
ATOM      4  HT3 MET     1      -6.464 -48.103 -41.139  1.00  0.00      BSYN  
ATOM      5   CA MET     1      -5.836 -49.893 -42.063  1.00  0.00      BSYN  
ATOM      6   CB MET     1      -4.418 -49.598 -42.410  1.00  0.00      BSYN  
ATOM      7   CG MET     1      -3.900 -48.139 -42.681  1.00  0.00      BSYN  
ATOM      8   SD MET     1      -4.631 -47.746 -44.358  1.00  0.00      BSYN  
ATOM      9   CE MET     1      -5.884 -46.549 -43.990  1.00  0.00      BSYN  
ATOM     10    C MET     1      -6.099 -51.349 -42.010  1.00  0.00      BSYN  
ATOM     11    O MET     1      -6.204 -51.905 -40.949  1.00  0.00      BSYN  
ATOM     12    N ASP     2      -5.847 -51.860 -43.191  1.00  0.00      BSYN  
ATOM     13    H ASP     2      -5.349 -51.394 -43.895  1.00  0.00      BSYN  
ATOM     14   CA ASP     2      -6.127 -53.268 -43.375  1.00  0.00      BSYN  
ATOM     15   CB ASP     2      -7.532 -53.550 -43.997  1.00  0.00      BSYN  
ATOM     16   CG ASP     2      -8.023 -52.754 -45.143  1.00  0.00      BSYN  
ATOM     17  OD1 ASP     2      -8.328 -53.351 -46.151  1.00  0.00      BSYN  
ATOM     18  OD2 ASP     2      -8.078 -51.564 -45.005  1.00  0.00      BSYN  
ATOM     19    C ASP     2      -5.156 -53.855 -44.223  1.00  0.00      BSYN  
ATOM     20    O ASP     2      -4.609 -53.070 -45.040  1.00  0.00      BSYN  
ATOM     21    N VAL     3      -4.884 -55.179 -44.049  1.00  0.00      BSYN  
ATOM     22    H VAL     3      -5.372 -55.746 -43.416  1.00  0.00      BSYN  
ATOM     23   CA VAL     3      -3.974 -55.964 -44.953  1.00  0.00      BSYN  
ATOM     24   CB VAL     3      -3.579 -57.332 -44.478  1.00  0.00      BSYN  
ATOM     25  CG1 VAL     3      -2.592 -58.061 -45.266  1.00  0.00      BSYN  
ATOM     26  CG2 VAL     3      -3.038 -57.171 -43.081  1.00  0.00      BSYN  
ATOM     27    C VAL     3      -5.008 -56.115 -46.069  1.00  0.00      BSYN  
ATOM     28    O VAL     3      -6.080 -56.690 -45.903  1.00  0.00      BSYN  
ATOM     29    N PHE     4      -4.626 -55.515 -47.125  1.00  0.00      BSYN  
ATOM     30    H PHE     4      -3.804 -54.984 -47.064  1.00  0.00      BSYN  
ATOM     31   CA PHE     4      -5.461 -55.466 -48.340  1.00  0.00      BSYN  
ATOM     32   CB PHE     4      -5.506 -54.043 -48.884  1.00  0.00      BSYN  
ATOM     33   CG PHE     4      -4.112 -53.433 -49.268  1.00  0.00      BSYN  
ATOM     34  CD1 PHE     4      -3.304 -52.778 -48.360  1.00  0.00      BSYN  
ATOM     35  CD2 PHE     4      -3.693 -53.533 -50.570  1.00  0.00      BSYN  
ATOM     36  CE1 PHE     4      -2.128 -52.166 -48.827  1.00  0.00      BSYN  
ATOM     37  CE2 PHE     4      -2.486 -52.923 -50.999  1.00  0.00      BSYN  
ATOM     38   CZ PHE     4      -1.714 -52.293 -50.105  1.00  0.00      BSYN  
ATOM     39    C PHE     4      -5.015 -56.483 -49.470  1.00  0.00      BSYN  
ATOM     40    O PHE     4      -5.602 -56.515 -50.567  1.00  0.00      BSYN  
ATOM     41    N MET     5      -3.909 -57.168 -49.216  1.00  0.00      BSYN  
ATOM     42    H MET     5      -3.559 -57.002 -48.316  1.00  0.00      BSYN  
ATOM     43   CA MET     5      -3.344 -58.243 -50.095  1.00  0.00      BSYN  
ATOM     44   CB MET     5      -2.372 -57.623 -51.178  1.00  0.00      BSYN  
ATOM     45   CG MET     5      -2.714 -56.667 -52.426  1.00  0.00      BSYN  
ATOM     46   SD MET     5      -3.991 -57.495 -53.448  1.00  0.00      BSYN  
ATOM     47   CE MET     5      -2.929 -58.103 -54.756  1.00  0.00      BSYN  
ATOM     48    C MET     5      -2.639 -59.230 -49.183  1.00  0.00      BSYN  
ATOM     49    O MET     5      -1.783 -58.797 -48.464  1.00  0.00      BSYN  
ATOM     50    N LYS     6      -3.185 -60.430 -49.050  1.00  0.00      BSYN  
ATOM     51    H LYS     6      -4.107 -60.499 -49.374  1.00  0.00      BSYN  
ATOM     52   CA LYS     6      -2.623 -61.504 -48.211  1.00  0.00      BSYN  
ATOM     53   CB LYS     6      -3.377 -61.842 -46.933  1.00  0.00      BSYN  
ATOM     54   CG LYS     6      -4.947 -62.106 -47.146  1.00  0.00      BSYN  
ATOM     55   CD LYS     6      -5.750 -62.236 -45.914  1.00  0.00      BSYN  
ATOM     56   CE LYS     6      -7.075 -62.870 -46.301  1.00  0.00      BSYN  
ATOM     57   NZ LYS     6      -8.107 -62.621 -45.316  1.00  0.00      BSYN  
ATOM     58  HZ1 LYS     6      -8.419 -61.631 -45.260  1.00  0.00      BSYN  
ATOM     59  HZ2 LYS     6      -8.953 -63.222 -45.398  1.00  0.00      BSYN  
ATOM     60  HZ3 LYS     6      -7.680 -63.059 -44.475  1.00  0.00      BSYN  
ATOM     61    C LYS     6      -2.318 -62.631 -49.205  1.00  0.00      BSYN  
ATOM     62    O LYS     6      -2.800 -62.633 -50.346  1.00  0.00      BSYN  
ATOM     63    N GLY     7      -1.618 -63.503 -48.628  1.00  0.00      BSYN  
ATOM     64    H GLY     7      -1.193 -63.194 -47.801  1.00  0.00      BSYN  
ATOM     65   CA GLY     7      -1.326 -64.880 -49.203  1.00  0.00      BSYN  
ATOM     66    C GLY     7      -2.367 -65.877 -49.067  1.00  0.00      BSYN  
ATOM     67    O GLY     7      -2.369 -66.594 -48.087  1.00  0.00      BSYN  
ATOM     68    N LEU     8      -3.290 -66.210 -49.936  1.00  0.00      BSYN  
ATOM     69    H LEU     8      -4.046 -66.825 -49.827  1.00  0.00      BSYN  
ATOM     70   CA LEU     8      -3.244 -65.573 -51.226  1.00  0.00      BSYN  
ATOM     71   CB LEU     8      -2.666 -66.555 -52.371  1.00  0.00      BSYN  
ATOM     72   CG LEU     8      -2.786 -66.125 -53.779  1.00  0.00      BSYN  
ATOM     73  CD1 LEU     8      -1.833 -64.891 -54.004  1.00  0.00      BSYN  
ATOM     74  CD2 LEU     8      -2.127 -67.223 -54.592  1.00  0.00      BSYN  
ATOM     75    C LEU     8      -4.702 -65.113 -51.519  1.00  0.00      BSYN  
ATOM     76    O LEU     8      -5.636 -65.857 -51.244  1.00  0.00      BSYN  
ATOM     77    N SER     9      -4.834 -63.900 -52.055  1.00  0.00      BSYN  
ATOM     78    H SER     9      -4.106 -63.246 -52.097  1.00  0.00      BSYN  
ATOM     79   CA SER     9      -6.182 -63.422 -52.312  1.00  0.00      BSYN  
ATOM     80   CB SER     9      -6.081 -61.940 -51.952  1.00  0.00      BSYN  
ATOM     81   OG SER     9      -6.116 -61.609 -50.589  1.00  0.00      BSYN  
ATOM     82   HG SER     9      -6.744 -62.148 -50.103  1.00  0.00      BSYN  
ATOM     83    C SER     9      -6.406 -63.552 -53.863  1.00  0.00      BSYN  
ATOM     84    O SER     9      -7.381 -63.091 -54.412  1.00  0.00      BSYN  
ATOM     85    N MET    10      -5.502 -64.237 -54.615  1.00  0.00      BSYN  
ATOM     86    H MET    10      -4.792 -64.762 -54.191  1.00  0.00      BSYN  
ATOM     87   CA MET    10      -5.596 -64.320 -56.100  1.00  0.00      BSYN  
ATOM     88   CB MET    10      -4.836 -63.217 -56.800  1.00  0.00      BSYN  
ATOM     89   CG MET    10      -4.801 -63.286 -58.227  1.00  0.00      BSYN  
ATOM     90   SD MET    10      -3.763 -62.028 -58.885  1.00  0.00      BSYN  
ATOM     91   CE MET    10      -2.258 -62.255 -57.944  1.00  0.00      BSYN  
ATOM     92    C MET    10      -5.266 -65.770 -56.668  1.00  0.00      BSYN  
ATOM     93    O MET    10      -4.177 -66.396 -56.716  1.00  0.00      BSYN  
ATOM     94    N ALA    11      -6.432 -66.454 -56.883  1.00  0.00      BSYN  
ATOM     95    H ALA    11      -7.272 -66.076 -56.549  1.00  0.00      BSYN  
ATOM     96   CA ALA    11      -6.246 -67.831 -57.392  1.00  0.00      BSYN  
ATOM     97   CB ALA    11      -6.577 -68.800 -56.276  1.00  0.00      BSYN  
ATOM     98    C ALA    11      -7.316 -68.035 -58.511  1.00  0.00      BSYN  
ATOM     99    O ALA    11      -8.487 -67.686 -58.381  1.00  0.00      BSYN  
ATOM    100    N LYS    12      -6.807 -68.618 -59.588  1.00  0.00      BSYN  
ATOM    101    H LYS    12      -5.881 -68.521 -59.894  1.00  0.00      BSYN  
ATOM    102   CA LYS    12      -7.682 -69.105 -60.701  1.00  0.00      BSYN  
ATOM    103   CB LYS    12      -7.031 -69.234 -62.042  1.00  0.00      BSYN  
ATOM    104   CG LYS    12      -8.038 -69.348 -63.196  1.00  0.00      BSYN  
ATOM    105   CD LYS    12      -9.057 -68.138 -62.934  1.00  0.00      BSYN  
ATOM    106   CE LYS    12      -9.835 -67.610 -64.148  1.00  0.00      BSYN  
ATOM    107   NZ LYS    12     -10.050 -68.601 -65.231  1.00  0.00      BSYN  
ATOM    108  HZ1 LYS    12     -10.901 -68.241 -65.707  1.00  0.00      BSYN  
ATOM    109  HZ2 LYS    12      -9.223 -68.643 -65.860  1.00  0.00      BSYN  
ATOM    110  HZ3 LYS    12     -10.331 -69.537 -64.876  1.00  0.00      BSYN  
ATOM    111    C LYS    12      -8.167 -70.472 -60.390  1.00  0.00      BSYN  
ATOM    112    O LYS    12      -7.452 -71.422 -60.176  1.00  0.00      BSYN  
ATOM    113    N GLU    13      -9.536 -70.373 -60.595  1.00  0.00      BSYN  
ATOM    114    H GLU    13     -10.020 -69.527 -60.700  1.00  0.00      BSYN  
ATOM    115   CA GLU    13     -10.455 -71.434 -60.566  1.00  0.00      BSYN  
ATOM    116   CB GLU    13     -11.825 -71.006 -59.889  1.00  0.00      BSYN  
ATOM    117   CG GLU    13     -11.578 -70.845 -58.354  1.00  0.00      BSYN  
ATOM    118   CD GLU    13     -12.669 -70.040 -57.565  1.00  0.00      BSYN  
ATOM    119  OE1 GLU    13     -12.388 -69.081 -56.897  1.00  0.00      BSYN  
ATOM    120  OE2 GLU    13     -13.718 -70.657 -57.387  1.00  0.00      BSYN  
ATOM    121    C GLU    13     -10.813 -71.761 -61.989  1.00  0.00      BSYN  
ATOM    122    O GLU    13     -11.491 -71.068 -62.768  1.00  0.00      BSYN  
ATOM    123    N GLY    14     -10.172 -72.808 -62.428  1.00  0.00      BSYN  
ATOM    124    H GLY    14      -9.734 -73.413 -61.794  1.00  0.00      BSYN  
ATOM    125   CA GLY    14     -10.296 -73.409 -63.727  1.00  0.00      BSYN  
ATOM    126    C GLY    14     -10.051 -74.873 -63.640  1.00  0.00      BSYN  
ATOM    127    O GLY    14      -9.678 -75.477 -64.652  1.00  0.00      BSYN  
ATOM    128    N VAL    15     -10.507 -75.586 -62.552  1.00  0.00      BSYN  
ATOM    129    H VAL    15     -11.145 -75.087 -62.000  1.00  0.00      BSYN  
ATOM    130   CA VAL    15      -9.928 -76.922 -62.201  1.00  0.00      BSYN  
ATOM    131   CB VAL    15      -9.274 -76.921 -60.799  1.00  0.00      BSYN  
ATOM    132  CG1 VAL    15      -8.105 -76.045 -60.562  1.00  0.00      BSYN  
ATOM    133  CG2 VAL    15     -10.245 -76.348 -59.728  1.00  0.00      BSYN  
ATOM    134    C VAL    15     -10.983 -78.058 -62.531  1.00  0.00      BSYN  
ATOM    135    O VAL    15     -11.631 -78.609 -61.659  1.00  0.00      BSYN  
ATOM    136    N VAL    16     -11.079 -78.239 -63.882  1.00  0.00      BSYN  
ATOM    137    H VAL    16     -10.415 -77.817 -64.467  1.00  0.00      BSYN  
ATOM    138   CA VAL    16     -11.923 -79.255 -64.527  1.00  0.00      BSYN  
ATOM    139   CB VAL    16     -12.394 -78.719 -65.990  1.00  0.00      BSYN  
ATOM    140  CG1 VAL    16     -13.310 -79.649 -66.803  1.00  0.00      BSYN  
ATOM    141  CG2 VAL    16     -12.977 -77.286 -65.787  1.00  0.00      BSYN  
ATOM    142    C VAL    16     -11.230 -80.614 -64.561  1.00  0.00      BSYN  
ATOM    143    O VAL    16     -10.460 -80.986 -65.424  1.00  0.00      BSYN  
ATOM    144    N ALA    17     -11.755 -81.374 -63.509  1.00  0.00      BSYN  
ATOM    145    H ALA    17     -12.595 -81.143 -63.059  1.00  0.00      BSYN  
ATOM    146   CA ALA    17     -11.379 -82.808 -63.343  1.00  0.00      BSYN  
ATOM    147   CB ALA    17     -12.112 -83.495 -62.097  1.00  0.00      BSYN  
ATOM    148    C ALA    17     -11.632 -83.856 -64.529  1.00  0.00      BSYN  
ATOM    149    O ALA    17     -12.681 -83.915 -65.178  1.00  0.00      BSYN  
ATOM    150    N ALA    18     -10.775 -84.826 -64.901  1.00  0.00      BSYN  
ATOM    151    H ALA    18     -10.971 -85.502 -65.583  1.00  0.00      BSYN  
ATOM    152   CA ALA    18      -9.366 -84.785 -64.408  1.00  0.00      BSYN  
ATOM    153   CB ALA    18      -8.907 -86.155 -63.895  1.00  0.00      BSYN  
ATOM    154    C ALA    18      -8.382 -84.258 -65.384  1.00  0.00      BSYN  
ATOM    155    O ALA    18      -7.985 -84.960 -66.327  1.00  0.00      BSYN  
ATOM    156    N ALA    19      -8.408 -82.922 -65.386  1.00  0.00      BSYN  
ATOM    157    H ALA    19      -9.196 -82.459 -65.032  1.00  0.00      BSYN  
ATOM    158   CA ALA    19      -7.433 -82.118 -66.063  1.00  0.00      BSYN  
ATOM    159   CB ALA    19      -6.215 -81.974 -65.203  1.00  0.00      BSYN  
ATOM    160    C ALA    19      -6.965 -82.353 -67.480  1.00  0.00      BSYN  
ATOM    161    O ALA    19      -7.352 -81.650 -68.399  1.00  0.00      BSYN  
ATOM    162    N GLU    20      -6.169 -83.380 -67.609  1.00  0.00      BSYN  
ATOM    163    H GLU    20      -5.812 -83.756 -66.777  1.00  0.00      BSYN  
ATOM    164   CA GLU    20      -5.625 -83.787 -68.870  1.00  0.00      BSYN  
ATOM    165   CB GLU    20      -4.589 -84.833 -68.708  1.00  0.00      BSYN  
ATOM    166   CG GLU    20      -3.478 -84.693 -67.757  1.00  0.00      BSYN  
ATOM    167   CD GLU    20      -2.748 -85.970 -67.532  1.00  0.00      BSYN  
ATOM    168  OE1 GLU    20      -1.565 -86.137 -67.755  1.00  0.00      BSYN  
ATOM    169  OE2 GLU    20      -3.425 -86.823 -67.017  1.00  0.00      BSYN  
ATOM    170    C GLU    20      -6.720 -84.420 -69.690  1.00  0.00      BSYN  
ATOM    171    O GLU    20      -6.728 -84.272 -70.951  1.00  0.00      BSYN  
ATOM    172    N LYS    21      -7.501 -85.239 -69.118  1.00  0.00      BSYN  
ATOM    173    H LYS    21      -7.308 -85.319 -68.161  1.00  0.00      BSYN  
ATOM    174   CA LYS    21      -8.702 -85.838 -69.809  1.00  0.00      BSYN  
ATOM    175   CB LYS    21      -8.759 -87.232 -69.475  1.00  0.00      BSYN  
ATOM    176   CG LYS    21      -7.488 -88.161 -69.573  1.00  0.00      BSYN  
ATOM    177   CD LYS    21      -7.021 -88.289 -70.979  1.00  0.00      BSYN  
ATOM    178   CE LYS    21      -5.797 -89.238 -70.916  1.00  0.00      BSYN  
ATOM    179   NZ LYS    21      -5.356 -89.674 -72.273  1.00  0.00      BSYN  
ATOM    180  HZ1 LYS    21      -4.433 -90.153 -72.245  1.00  0.00      BSYN  
ATOM    181  HZ2 LYS    21      -6.162 -90.216 -72.644  1.00  0.00      BSYN  
ATOM    182  HZ3 LYS    21      -5.242 -88.841 -72.885  1.00  0.00      BSYN  
ATOM    183    C LYS    21      -9.932 -85.130 -69.124  1.00  0.00      BSYN  
ATOM    184    O LYS    21     -10.284 -85.365 -67.957  1.00  0.00      BSYN  
ATOM    185    N THR    22     -10.848 -84.613 -69.918  1.00  0.00      BSYN  
ATOM    186    H THR    22     -10.883 -84.909 -70.852  1.00  0.00      BSYN  
ATOM    187   CA THR    22     -11.932 -83.670 -69.409  1.00  0.00      BSYN  
ATOM    188   CB THR    22     -12.139 -82.345 -70.192  1.00  0.00      BSYN  
ATOM    189  OG1 THR    22     -12.027 -82.580 -71.569  1.00  0.00      BSYN  
ATOM    190  HG1 THR    22     -12.762 -82.987 -72.033  1.00  0.00      BSYN  
ATOM    191  CG2 THR    22     -11.269 -81.240 -69.628  1.00  0.00      BSYN  
ATOM    192    C THR    22     -13.241 -84.426 -69.196  1.00  0.00      BSYN  
ATOM    193    O THR    22     -14.049 -84.516 -70.191  1.00  0.00      BSYN  
ATOM    194    N LYS    23     -13.325 -85.120 -68.075  1.00  0.00      BSYN  
ATOM    195    H LYS    23     -12.777 -84.983 -67.275  1.00  0.00      BSYN  
ATOM    196   CA LYS    23     -14.465 -86.108 -67.930  1.00  0.00      BSYN  
ATOM    197   CB LYS    23     -13.887 -87.233 -67.119  1.00  0.00      BSYN  
ATOM    198   CG LYS    23     -13.304 -87.060 -65.747  1.00  0.00      BSYN  
ATOM    199   CD LYS    23     -12.857 -88.300 -65.066  1.00  0.00      BSYN  
ATOM    200   CE LYS    23     -12.722 -87.837 -63.668  1.00  0.00      BSYN  
ATOM    201   NZ LYS    23     -14.033 -88.085 -63.007  1.00  0.00      BSYN  
ATOM    202  HZ1 LYS    23     -14.068 -88.003 -61.970  1.00  0.00      BSYN  
ATOM    203  HZ2 LYS    23     -14.689 -87.442 -63.493  1.00  0.00      BSYN  
ATOM    204  HZ3 LYS    23     -14.183 -89.061 -63.333  1.00  0.00      BSYN  
ATOM    205    C LYS    23     -15.780 -85.456 -67.458  1.00  0.00      BSYN  
ATOM    206    O LYS    23     -16.811 -85.972 -67.757  1.00  0.00      BSYN  
ATOM    207    N GLN    24     -15.689 -84.165 -66.910  1.00  0.00      BSYN  
ATOM    208    H GLN    24     -14.780 -83.813 -67.010  1.00  0.00      BSYN  
ATOM    209   CA GLN    24     -16.829 -83.541 -66.247  1.00  0.00      BSYN  
ATOM    210   CB GLN    24     -16.580 -82.075 -65.912  1.00  0.00      BSYN  
ATOM    211   CG GLN    24     -16.370 -82.011 -64.396  1.00  0.00      BSYN  
ATOM    212   CD GLN    24     -16.727 -80.603 -63.941  1.00  0.00      BSYN  
ATOM    213  OE1 GLN    24     -17.634 -80.439 -63.031  1.00  0.00      BSYN  
ATOM    214  NE2 GLN    24     -16.104 -79.565 -64.491  1.00  0.00      BSYN  
ATOM    215 HE21 GLN    24     -15.427 -79.654 -65.194  1.00  0.00      BSYN  
ATOM    216 HE22 GLN    24     -16.440 -78.681 -64.236  1.00  0.00      BSYN  
ATOM    217    C GLN    24     -18.000 -83.517 -67.235  1.00  0.00      BSYN  
ATOM    218    O GLN    24     -19.132 -83.897 -66.862  1.00  0.00      BSYN  
ATOM    219    N GLY    25     -17.729 -82.826 -68.421  1.00  0.00      BSYN  
ATOM    220    H GLY    25     -16.922 -82.284 -68.543  1.00  0.00      BSYN  
ATOM    221   CA GLY    25     -18.669 -82.882 -69.492  1.00  0.00      BSYN  
ATOM    222    C GLY    25     -19.177 -81.489 -69.769  1.00  0.00      BSYN  
ATOM    223    O GLY    25     -20.100 -80.970 -69.119  1.00  0.00      BSYN  
ATOM    224    N VAL    26     -18.651 -80.859 -70.685  1.00  0.00      BSYN  
ATOM    225    H VAL    26     -19.160 -80.063 -70.945  1.00  0.00      BSYN  
ATOM    226   CA VAL    26     -17.234 -80.995 -71.097  1.00  0.00      BSYN  
ATOM    227   CB VAL    26     -17.059 -81.112 -72.619  1.00  0.00      BSYN  
ATOM    228  CG1 VAL    26     -15.746 -81.868 -72.711  1.00  0.00      BSYN  
ATOM    229  CG2 VAL    26     -17.955 -82.221 -73.123  1.00  0.00      BSYN  
ATOM    230    C VAL    26     -16.311 -79.954 -70.456  1.00  0.00      BSYN  
ATOM    231    O VAL    26     -15.704 -80.360 -69.461  1.00  0.00      BSYN  
ATOM    232    N THR    27     -16.097 -78.768 -70.972  1.00  0.00      BSYN  
ATOM    233    H THR    27     -16.649 -78.334 -71.656  1.00  0.00      BSYN  
ATOM    234   CA THR    27     -15.307 -77.829 -70.162  1.00  0.00      BSYN  
ATOM    235   CB THR    27     -14.421 -76.951 -71.012  1.00  0.00      BSYN  
ATOM    236  OG1 THR    27     -15.168 -76.336 -72.028  1.00  0.00      BSYN  
ATOM    237  HG1 THR    27     -14.569 -75.812 -72.565  1.00  0.00      BSYN  
ATOM    238  CG2 THR    27     -13.044 -77.585 -71.336  1.00  0.00      BSYN  
ATOM    239    C THR    27     -16.160 -77.040 -69.182  1.00  0.00      BSYN  
ATOM    240    O THR    27     -15.624 -76.766 -68.061  1.00  0.00      BSYN  
ATOM    241    N GLU    28     -17.439 -76.698 -69.456  1.00  0.00      BSYN  
ATOM    242    H GLU    28     -17.808 -77.108 -70.266  1.00  0.00      BSYN  
ATOM    243   CA GLU    28     -18.217 -75.936 -68.487  1.00  0.00      BSYN  
ATOM    244   CB GLU    28     -19.563 -75.341 -69.101  1.00  0.00      BSYN  
ATOM    245   CG GLU    28     -19.547 -73.834 -69.564  1.00  0.00      BSYN  
ATOM    246   CD GLU    28     -20.703 -73.397 -70.440  1.00  0.00      BSYN  
ATOM    247  OE1 GLU    28     -21.871 -73.194 -69.935  1.00  0.00      BSYN  
ATOM    248  OE2 GLU    28     -20.444 -73.361 -71.650  1.00  0.00      BSYN  
ATOM    249    C GLU    28     -18.503 -76.706 -67.206  1.00  0.00      BSYN  
ATOM    250    O GLU    28     -18.304 -77.895 -67.186  1.00  0.00      BSYN  
ATOM    251    N ALA    29     -18.853 -76.108 -65.987  1.00  0.00      BSYN  
ATOM    252    H ALA    29     -19.026 -75.154 -65.850  1.00  0.00      BSYN  
ATOM    253   CA ALA    29     -18.908 -76.945 -64.780  1.00  0.00      BSYN  
ATOM    254   CB ALA    29     -18.474 -76.148 -63.519  1.00  0.00      BSYN  
ATOM    255    C ALA    29     -20.472 -77.163 -64.618  1.00  0.00      BSYN  
ATOM    256    O ALA    29     -21.235 -76.246 -64.378  1.00  0.00      BSYN  
ATOM    257    N ALA    30     -20.897 -78.358 -65.099  1.00  0.00      BSYN  
ATOM    258    H ALA    30     -20.197 -78.849 -65.577  1.00  0.00      BSYN  
ATOM    259   CA ALA    30     -22.242 -78.766 -64.937  1.00  0.00      BSYN  
ATOM    260   CB ALA    30     -22.373 -79.582 -66.175  1.00  0.00      BSYN  
ATOM    261    C ALA    30     -22.686 -79.571 -63.714  1.00  0.00      BSYN  
ATOM    262    O ALA    30     -23.927 -79.923 -63.563  1.00  0.00      BSYN  
ATOM    263    N GLU    31     -21.705 -79.945 -62.900  1.00  0.00      BSYN  
ATOM    264    H GLU    31     -20.892 -79.426 -63.070  1.00  0.00      BSYN  
ATOM    265   CA GLU    31     -21.679 -80.693 -61.589  1.00  0.00      BSYN  
ATOM    266   CB GLU    31     -20.712 -81.733 -61.740  1.00  0.00      BSYN  
ATOM    267   CG GLU    31     -21.067 -82.800 -62.808  1.00  0.00      BSYN  
ATOM    268   CD GLU    31     -22.384 -83.518 -62.692  1.00  0.00      BSYN  
ATOM    269  OE1 GLU    31     -23.271 -83.306 -63.535  1.00  0.00      BSYN  
ATOM    270  OE2 GLU    31     -22.616 -84.251 -61.753  1.00  0.00      BSYN  
ATOM    271    C GLU    31     -21.233 -79.873 -60.461  1.00  0.00      BSYN  
ATOM    272    O GLU    31     -21.969 -80.000 -59.443  1.00  0.00      BSYN  
ATOM    273    N LYS    32     -20.127 -79.151 -60.321  1.00  0.00      BSYN  
ATOM    274    H LYS    32     -19.350 -79.253 -60.910  1.00  0.00      BSYN  
ATOM    275   CA LYS    32     -19.787 -78.425 -59.118  1.00  0.00      BSYN  
ATOM    276   CB LYS    32     -18.359 -77.829 -59.442  1.00  0.00      BSYN  
ATOM    277   CG LYS    32     -17.192 -78.641 -59.003  1.00  0.00      BSYN  
ATOM    278   CD LYS    32     -16.334 -77.853 -57.955  1.00  0.00      BSYN  
ATOM    279   CE LYS    32     -15.451 -76.828 -58.682  1.00  0.00      BSYN  
ATOM    280   NZ LYS    32     -14.116 -77.081 -58.367  1.00  0.00      BSYN  
ATOM    281  HZ1 LYS    32     -13.505 -76.845 -59.175  1.00  0.00      BSYN  
ATOM    282  HZ2 LYS    32     -13.686 -76.505 -57.615  1.00  0.00      BSYN  
ATOM    283  HZ3 LYS    32     -14.060 -78.097 -58.153  1.00  0.00      BSYN  
ATOM    284    C LYS    32     -20.901 -77.305 -58.888  1.00  0.00      BSYN  
ATOM    285    O LYS    32     -21.185 -76.487 -59.798  1.00  0.00      BSYN  
ATOM    286    N THR    33     -21.470 -77.053 -57.734  1.00  0.00      BSYN  
ATOM    287    H THR    33     -22.088 -76.294 -57.674  1.00  0.00      BSYN  
ATOM    288   CA THR    33     -21.048 -77.670 -56.545  1.00  0.00      BSYN  
ATOM    289   CB THR    33     -20.345 -76.824 -55.500  1.00  0.00      BSYN  
ATOM    290  OG1 THR    33     -19.350 -76.028 -56.149  1.00  0.00      BSYN  
ATOM    291  HG1 THR    33     -18.932 -75.341 -55.624  1.00  0.00      BSYN  
ATOM    292  CG2 THR    33     -19.747 -77.795 -54.624  1.00  0.00      BSYN  
ATOM    293    C THR    33     -22.250 -78.317 -55.903  1.00  0.00      BSYN  
ATOM    294    O THR    33     -23.209 -77.683 -55.423  1.00  0.00      BSYN  
ATOM    295    N LYS    34     -22.206 -79.609 -55.651  1.00  0.00      BSYN  
ATOM    296    H LYS    34     -21.341 -80.051 -55.783  1.00  0.00      BSYN  
ATOM    297   CA LYS    34     -23.321 -80.348 -55.133  1.00  0.00      BSYN  
ATOM    298   CB LYS    34     -23.375 -81.940 -55.410  1.00  0.00      BSYN  
ATOM    299   CG LYS    34     -24.652 -82.698 -55.078  1.00  0.00      BSYN  
ATOM    300   CD LYS    34     -24.291 -84.146 -54.620  1.00  0.00      BSYN  
ATOM    301   CE LYS    34     -23.829 -84.299 -53.161  1.00  0.00      BSYN  
ATOM    302   NZ LYS    34     -24.549 -83.609 -52.144  1.00  0.00      BSYN  
ATOM    303  HZ1 LYS    34     -24.084 -83.422 -51.233  1.00  0.00      BSYN  
ATOM    304  HZ2 LYS    34     -24.881 -82.810 -52.722  1.00  0.00      BSYN  
ATOM    305  HZ3 LYS    34     -25.362 -84.154 -51.792  1.00  0.00      BSYN  
ATOM    306    C LYS    34     -23.203 -80.141 -53.617  1.00  0.00      BSYN  
ATOM    307    O LYS    34     -24.028 -79.501 -53.024  1.00  0.00      BSYN  
ATOM    308    N GLU    35     -22.118 -80.635 -52.918  1.00  0.00      BSYN  
ATOM    309    H GLU    35     -21.359 -80.836 -53.504  1.00  0.00      BSYN  
ATOM    310   CA GLU    35     -22.007 -80.606 -51.415  1.00  0.00      BSYN  
ATOM    311   CB GLU    35     -20.955 -81.564 -50.970  1.00  0.00      BSYN  
ATOM    312   CG GLU    35     -21.010 -82.072 -49.528  1.00  0.00      BSYN  
ATOM    313   CD GLU    35     -22.099 -83.165 -49.242  1.00  0.00      BSYN  
ATOM    314  OE1 GLU    35     -23.201 -83.025 -49.675  1.00  0.00      BSYN  
ATOM    315  OE2 GLU    35     -21.817 -84.043 -48.474  1.00  0.00      BSYN  
ATOM    316    C GLU    35     -21.906 -79.248 -50.831  1.00  0.00      BSYN  
ATOM    317    O GLU    35     -20.917 -78.563 -51.076  1.00  0.00      BSYN  
ATOM    318    N GLY    36     -22.871 -79.016 -49.941  1.00  0.00      BSYN  
ATOM    319    H GLY    36     -23.435 -79.805 -49.795  1.00  0.00      BSYN  
ATOM    320   CA GLY    36     -22.959 -77.720 -49.249  1.00  0.00      BSYN  
ATOM    321    C GLY    36     -21.933 -77.598 -48.070  1.00  0.00      BSYN  
ATOM    322    O GLY    36     -22.268 -77.690 -46.947  1.00  0.00      BSYN  
ATOM    323    N VAL    37     -20.745 -77.173 -48.493  1.00  0.00      BSYN  
ATOM    324    H VAL    37     -20.591 -76.994 -49.444  1.00  0.00      BSYN  
ATOM    325   CA VAL    37     -19.596 -76.985 -47.597  1.00  0.00      BSYN  
ATOM    326   CB VAL    37     -18.287 -77.594 -48.026  1.00  0.00      BSYN  
ATOM    327  CG1 VAL    37     -18.288 -78.954 -47.609  1.00  0.00      BSYN  
ATOM    328  CG2 VAL    37     -18.080 -77.799 -49.510  1.00  0.00      BSYN  
ATOM    329    C VAL    37     -19.439 -75.486 -47.258  1.00  0.00      BSYN  
ATOM    330    O VAL    37     -18.892 -74.676 -47.972  1.00  0.00      BSYN  
ATOM    331    N LEU    38     -20.095 -75.097 -46.131  1.00  0.00      BSYN  
ATOM    332    H LEU    38     -20.517 -75.858 -45.678  1.00  0.00      BSYN  
ATOM    333   CA LEU    38     -20.174 -73.738 -45.800  1.00  0.00      BSYN  
ATOM    334   CB LEU    38     -21.628 -73.362 -45.458  1.00  0.00      BSYN  
ATOM    335   CG LEU    38     -22.145 -71.915 -45.424  1.00  0.00      BSYN  
ATOM    336  CD1 LEU    38     -21.804 -71.040 -46.592  1.00  0.00      BSYN  
ATOM    337  CD2 LEU    38     -23.630 -71.837 -45.177  1.00  0.00      BSYN  
ATOM    338    C LEU    38     -19.222 -73.487 -44.544  1.00  0.00      BSYN  
ATOM    339    O LEU    38     -19.206 -74.305 -43.619  1.00  0.00      BSYN  
ATOM    340    N TYR    39     -18.423 -72.510 -44.411  1.00  0.00      BSYN  
ATOM    341    H TYR    39     -17.934 -72.189 -43.625  1.00  0.00      BSYN  
ATOM    342   CA TYR    39     -18.173 -71.719 -45.610  1.00  0.00      BSYN  
ATOM    343   CB TYR    39     -17.864 -70.260 -45.178  1.00  0.00      BSYN  
ATOM    344   CG TYR    39     -16.866 -69.923 -44.182  1.00  0.00      BSYN  
ATOM    345  CD1 TYR    39     -15.527 -69.972 -44.468  1.00  0.00      BSYN  
ATOM    346  CE1 TYR    39     -14.619 -69.718 -43.421  1.00  0.00      BSYN  
ATOM    347  CD2 TYR    39     -17.230 -69.516 -42.908  1.00  0.00      BSYN  
ATOM    348  CE2 TYR    39     -16.410 -69.111 -41.879  1.00  0.00      BSYN  
ATOM    349   CZ TYR    39     -15.039 -69.269 -42.156  1.00  0.00      BSYN  
ATOM    350   OH TYR    39     -14.124 -68.913 -41.246  1.00  0.00      BSYN  
ATOM    351   HH TYR    39     -13.223 -69.121 -41.505  1.00  0.00      BSYN  
ATOM    352    C TYR    39     -16.950 -72.148 -46.504  1.00  0.00      BSYN  
ATOM    353    O TYR    39     -16.217 -73.050 -46.103  1.00  0.00      BSYN  
ATOM    354    N VAL    40     -16.819 -71.481 -47.699  1.00  0.00      BSYN  
ATOM    355    H VAL    40     -17.498 -70.879 -48.068  1.00  0.00      BSYN  
ATOM    356   CA VAL    40     -15.753 -71.933 -48.598  1.00  0.00      BSYN  
ATOM    357   CB VAL    40     -16.188 -71.957 -50.157  1.00  0.00      BSYN  
ATOM    358  CG1 VAL    40     -15.073 -72.324 -51.006  1.00  0.00      BSYN  
ATOM    359  CG2 VAL    40     -17.219 -72.945 -50.420  1.00  0.00      BSYN  
ATOM    360    C VAL    40     -14.368 -71.372 -48.182  1.00  0.00      BSYN  
ATOM    361    O VAL    40     -14.054 -70.210 -48.536  1.00  0.00      BSYN  
ATOM    362    N GLY    41     -13.508 -72.098 -47.448  1.00  0.00      BSYN  
ATOM    363    H GLY    41     -13.654 -73.021 -47.152  1.00  0.00      BSYN  
ATOM    364   CA GLY    41     -12.291 -71.620 -46.857  1.00  0.00      BSYN  
ATOM    365    C GLY    41     -12.197 -71.892 -45.371  1.00  0.00      BSYN  
ATOM    366    O GLY    41     -11.505 -71.066 -44.677  1.00  0.00      BSYN  
ATOM    367    N SER    42     -12.931 -73.040 -44.909  1.00  0.00      BSYN  
ATOM    368    H SER    42     -12.979 -73.804 -45.521  1.00  0.00      BSYN  
ATOM    369   CA SER    42     -13.191 -73.070 -43.402  1.00  0.00      BSYN  
ATOM    370   CB SER    42     -14.586 -73.631 -43.096  1.00  0.00      BSYN  
ATOM    371   OG SER    42     -15.078 -74.704 -43.966  1.00  0.00      BSYN  
ATOM    372   HG SER    42     -14.940 -74.228 -44.788  1.00  0.00      BSYN  
ATOM    373    C SER    42     -12.204 -73.838 -42.665  1.00  0.00      BSYN  
ATOM    374    O SER    42     -11.914 -73.552 -41.543  1.00  0.00      BSYN  
ATOM    375    N LYS    43     -11.549 -74.804 -43.327  1.00  0.00      BSYN  
ATOM    376    H LYS    43     -11.449 -74.849 -44.300  1.00  0.00      BSYN  
ATOM    377   CA LYS    43     -10.887 -75.914 -42.663  1.00  0.00      BSYN  
ATOM    378   CB LYS    43     -11.913 -76.939 -42.429  1.00  0.00      BSYN  
ATOM    379   CG LYS    43     -12.012 -77.370 -40.979  1.00  0.00      BSYN  
ATOM    380   CD LYS    43     -12.611 -76.365 -39.858  1.00  0.00      BSYN  
ATOM    381   CE LYS    43     -13.237 -77.120 -38.674  1.00  0.00      BSYN  
ATOM    382   NZ LYS    43     -14.193 -78.141 -39.171  1.00  0.00      BSYN  
ATOM    383  HZ1 LYS    43     -14.703 -77.561 -39.868  1.00  0.00      BSYN  
ATOM    384  HZ2 LYS    43     -13.771 -78.863 -39.789  1.00  0.00      BSYN  
ATOM    385  HZ3 LYS    43     -14.767 -78.577 -38.421  1.00  0.00      BSYN  
ATOM    386    C LYS    43      -9.793 -76.669 -43.476  1.00  0.00      BSYN  
ATOM    387    O LYS    43      -9.884 -76.653 -44.712  1.00  0.00      BSYN  
ATOM    388    N THR    44      -8.764 -77.297 -42.956  1.00  0.00      BSYN  
ATOM    389    H THR    44      -8.032 -77.723 -43.450  1.00  0.00      BSYN  
ATOM    390   CA THR    44      -8.543 -77.482 -41.479  1.00  0.00      BSYN  
ATOM    391   CB THR    44      -7.827 -78.825 -41.149  1.00  0.00      BSYN  
ATOM    392  OG1 THR    44      -8.532 -79.724 -41.950  1.00  0.00      BSYN  
ATOM    393  HG1 THR    44      -8.474 -79.242 -42.779  1.00  0.00      BSYN  
ATOM    394  CG2 THR    44      -7.855 -79.203 -39.675  1.00  0.00      BSYN  
ATOM    395    C THR    44      -7.759 -76.235 -40.919  1.00  0.00      BSYN  
ATOM    396    O THR    44      -6.666 -75.841 -41.360  1.00  0.00      BSYN  
ATOM    397    N ARG    45      -8.616 -75.581 -40.065  1.00  0.00      BSYN  
ATOM    398    H ARG    45      -9.559 -75.845 -40.028  1.00  0.00      BSYN  
ATOM    399   CA ARG    45      -8.037 -74.552 -39.266  1.00  0.00      BSYN  
ATOM    400   CB ARG    45      -8.739 -73.220 -39.292  1.00  0.00      BSYN  
ATOM    401   CG ARG    45      -8.718 -72.535 -40.645  1.00  0.00      BSYN  
ATOM    402   CD ARG    45      -9.503 -71.164 -40.552  1.00  0.00      BSYN  
ATOM    403   NE ARG    45      -9.782 -70.651 -41.872  1.00  0.00      BSYN  
ATOM    404   HE ARG    45     -10.199 -71.251 -42.525  1.00  0.00      BSYN  
ATOM    405   CZ ARG    45      -9.632 -69.405 -42.267  1.00  0.00      BSYN  
ATOM    406  NH1 ARG    45      -9.335 -68.456 -41.402  1.00  0.00      BSYN  
ATOM    407 HH11 ARG    45      -9.453 -67.504 -41.682  1.00  0.00      BSYN  
ATOM    408 HH12 ARG    45      -9.285 -68.641 -40.420  1.00  0.00      BSYN  
ATOM    409  NH2 ARG    45      -9.697 -69.164 -43.606  1.00  0.00      BSYN  
ATOM    410 HH21 ARG    45      -9.841 -68.211 -43.870  1.00  0.00      BSYN  
ATOM    411 HH22 ARG    45     -10.029 -69.870 -44.232  1.00  0.00      BSYN  
ATOM    412    C ARG    45      -7.667 -74.877 -37.820  1.00  0.00      BSYN  
ATOM    413    O ARG    45      -8.565 -75.422 -37.100  1.00  0.00      BSYN  
ATOM    414    N GLU    46      -6.526 -74.673 -37.168  1.00  0.00      BSYN  
ATOM    415    H GLU    46      -6.566 -74.978 -36.237  1.00  0.00      BSYN  
ATOM    416   CA GLU    46      -5.275 -74.111 -37.721  1.00  0.00      BSYN  
ATOM    417   CB GLU    46      -4.535 -73.578 -36.658  1.00  0.00      BSYN  
ATOM    418   CG GLU    46      -5.270 -72.526 -35.844  1.00  0.00      BSYN  
ATOM    419   CD GLU    46      -4.616 -72.016 -34.554  1.00  0.00      BSYN  
ATOM    420  OE1 GLU    46      -3.441 -72.286 -34.479  1.00  0.00      BSYN  
ATOM    421  OE2 GLU    46      -5.145 -71.503 -33.581  1.00  0.00      BSYN  
ATOM    422    C GLU    46      -4.419 -75.284 -38.344  1.00  0.00      BSYN  
ATOM    423    O GLU    46      -3.584 -75.060 -39.230  1.00  0.00      BSYN  
ATOM    424    N GLY    47      -4.609 -76.629 -38.040  1.00  0.00      BSYN  
ATOM    425    H GLY    47      -5.324 -77.054 -37.522  1.00  0.00      BSYN  
ATOM    426   CA GLY    47      -3.824 -77.749 -38.621  1.00  0.00      BSYN  
ATOM    427    C GLY    47      -3.766 -78.713 -37.420  1.00  0.00      BSYN  
ATOM    428    O GLY    47      -4.710 -79.288 -36.951  1.00  0.00      BSYN  
ATOM    429    N VAL    48      -2.461 -79.029 -37.229  1.00  0.00      BSYN  
ATOM    430    H VAL    48      -1.777 -78.504 -37.696  1.00  0.00      BSYN  
ATOM    431   CA VAL    48      -1.968 -79.932 -36.145  1.00  0.00      BSYN  
ATOM    432   CB VAL    48      -0.430 -79.727 -36.056  1.00  0.00      BSYN  
ATOM    433  CG1 VAL    48       0.300 -80.417 -37.242  1.00  0.00      BSYN  
ATOM    434  CG2 VAL    48       0.108 -78.248 -35.790  1.00  0.00      BSYN  
ATOM    435    C VAL    48      -2.642 -79.884 -34.721  1.00  0.00      BSYN  
ATOM    436    O VAL    48      -1.946 -79.994 -33.769  1.00  0.00      BSYN  
ATOM    437    N VAL    49      -3.919 -79.791 -34.553  1.00  0.00      BSYN  
ATOM    438    H VAL    49      -4.470 -80.170 -35.270  1.00  0.00      BSYN  
ATOM    439   CA VAL    49      -4.447 -79.323 -33.252  1.00  0.00      BSYN  
ATOM    440   CB VAL    49      -5.083 -77.861 -33.436  1.00  0.00      BSYN  
ATOM    441  CG1 VAL    49      -5.372 -77.384 -32.036  1.00  0.00      BSYN  
ATOM    442  CG2 VAL    49      -4.100 -76.886 -34.090  1.00  0.00      BSYN  
ATOM    443    C VAL    49      -5.393 -80.411 -32.687  1.00  0.00      BSYN  
ATOM    444    O VAL    49      -6.591 -80.520 -33.020  1.00  0.00      BSYN  
ATOM    445    N GLN    50      -4.736 -81.246 -31.822  1.00  0.00      BSYN  
ATOM    446    H GLN    50      -3.758 -81.190 -31.873  1.00  0.00      BSYN  
ATOM    447   CA GLN    50      -5.459 -82.316 -31.044  1.00  0.00      BSYN  
ATOM    448   CB GLN    50      -5.810 -83.505 -31.928  1.00  0.00      BSYN  
ATOM    449   CG GLN    50      -6.874 -83.506 -33.044  1.00  0.00      BSYN  
ATOM    450   CD GLN    50      -8.271 -83.396 -32.454  1.00  0.00      BSYN  
ATOM    451  OE1 GLN    50      -9.050 -84.382 -32.606  1.00  0.00      BSYN  
ATOM    452  NE2 GLN    50      -8.704 -82.320 -31.879  1.00  0.00      BSYN  
ATOM    453 HE21 GLN    50      -8.016 -81.632 -31.991  1.00  0.00      BSYN  
ATOM    454 HE22 GLN    50      -9.505 -82.212 -31.325  1.00  0.00      BSYN  
ATOM    455    C GLN    50      -4.750 -82.828 -29.810  1.00  0.00      BSYN  
ATOM    456    O GLN    50      -3.515 -82.873 -29.819  1.00  0.00      BSYN  
ATOM    457    N GLY    51      -5.368 -83.443 -28.817  1.00  0.00      BSYN  
ATOM    458    H GLY    51      -6.179 -83.967 -28.982  1.00  0.00      BSYN  
ATOM    459   CA GLY    51      -4.914 -83.595 -27.396  1.00  0.00      BSYN  
ATOM    460    C GLY    51      -4.027 -84.756 -27.008  1.00  0.00      BSYN  
ATOM    461    O GLY    51      -4.376 -85.840 -26.484  1.00  0.00      BSYN  
ATOM    462    N VAL    52      -2.790 -84.391 -27.154  1.00  0.00      BSYN  
ATOM    463    H VAL    52      -2.682 -83.485 -27.513  1.00  0.00      BSYN  
ATOM    464   CA VAL    52      -1.528 -85.052 -26.758  1.00  0.00      BSYN  
ATOM    465   CB VAL    52      -0.375 -84.898 -27.849  1.00  0.00      BSYN  
ATOM    466  CG1 VAL    52       0.619 -85.945 -27.557  1.00  0.00      BSYN  
ATOM    467  CG2 VAL    52      -1.030 -85.071 -29.187  1.00  0.00      BSYN  
ATOM    468    C VAL    52      -1.077 -84.659 -25.416  1.00  0.00      BSYN  
ATOM    469    O VAL    52      -0.092 -83.913 -25.247  1.00  0.00      BSYN  
ATOM    470    N ALA    53      -1.686 -85.279 -24.444  1.00  0.00      BSYN  
ATOM    471    H ALA    53      -2.195 -86.110 -24.542  1.00  0.00      BSYN  
ATOM    472   CA ALA    53      -1.644 -84.756 -23.053  1.00  0.00      BSYN  
ATOM    473   CB ALA    53      -2.166 -83.258 -22.843  1.00  0.00      BSYN  
ATOM    474    C ALA    53      -2.703 -85.715 -22.371  1.00  0.00      BSYN  
ATOM    475    O ALA    53      -3.615 -86.042 -23.106  1.00  0.00      BSYN  
ATOM    476    N SER    54      -2.713 -86.095 -21.135  1.00  0.00      BSYN  
ATOM    477    H SER    54      -3.403 -86.682 -20.763  1.00  0.00      BSYN  
ATOM    478   CA SER    54      -1.741 -85.590 -20.115  1.00  0.00      BSYN  
ATOM    479   CB SER    54      -2.050 -86.206 -18.761  1.00  0.00      BSYN  
ATOM    480   OG SER    54      -2.370 -87.556 -19.022  1.00  0.00      BSYN  
ATOM    481   HG SER    54      -2.620 -88.037 -18.230  1.00  0.00      BSYN  
ATOM    482    C SER    54      -0.253 -85.907 -20.284  1.00  0.00      BSYN  
ATOM    483    O SER    54       0.533 -85.513 -19.434  1.00  0.00      BSYN  
ATOM    484    N VAL    55       0.112 -86.812 -21.138  1.00  0.00      BSYN  
ATOM    485    H VAL    55      -0.576 -87.230 -21.697  1.00  0.00      BSYN  
ATOM    486   CA VAL    55       1.477 -87.211 -21.441  1.00  0.00      BSYN  
ATOM    487   CB VAL    55       1.582 -88.655 -22.120  1.00  0.00      BSYN  
ATOM    488  CG1 VAL    55       2.920 -89.211 -21.799  1.00  0.00      BSYN  
ATOM    489  CG2 VAL    55       0.446 -89.584 -21.937  1.00  0.00      BSYN  
ATOM    490    C VAL    55       1.982 -86.182 -22.463  1.00  0.00      BSYN  
ATOM    491    O VAL    55       1.669 -86.324 -23.625  1.00  0.00      BSYN  
ATOM    492    N ALA    56       2.790 -85.215 -22.047  1.00  0.00      BSYN  
ATOM    493    H ALA    56       3.036 -85.231 -21.099  1.00  0.00      BSYN  
ATOM    494   CA ALA    56       3.475 -84.159 -22.799  1.00  0.00      BSYN  
ATOM    495   CB ALA    56       2.537 -82.994 -22.923  1.00  0.00      BSYN  
ATOM    496    C ALA    56       4.677 -83.502 -22.135  1.00  0.00      BSYN  
ATOM    497    O ALA    56       5.196 -82.367 -22.451  1.00  0.00      BSYN  
ATOM    498    N GLU    57       5.198 -84.160 -21.140  1.00  0.00      BSYN  
ATOM    499    H GLU    57       4.725 -84.908 -20.720  1.00  0.00      BSYN  
ATOM    500   CA GLU    57       6.435 -83.572 -20.474  1.00  0.00      BSYN  
ATOM    501   CB GLU    57       6.725 -84.220 -19.041  1.00  0.00      BSYN  
ATOM    502   CG GLU    57       7.844 -83.684 -18.274  1.00  0.00      BSYN  
ATOM    503   CD GLU    57       7.826 -83.843 -16.771  1.00  0.00      BSYN  
ATOM    504  OE1 GLU    57       8.858 -83.720 -16.108  1.00  0.00      BSYN  
ATOM    505  OE2 GLU    57       6.699 -83.897 -16.231  1.00  0.00      BSYN  
ATOM    506    C GLU    57       7.616 -83.830 -21.248  1.00  0.00      BSYN  
ATOM    507    O GLU    57       7.617 -84.836 -21.925  1.00  0.00      BSYN  
ATOM    508    N LYS    58       8.619 -82.889 -21.292  1.00  0.00      BSYN  
ATOM    509    H LYS    58       8.561 -82.093 -20.722  1.00  0.00      BSYN  
ATOM    510   CA LYS    58       9.757 -83.022 -22.188  1.00  0.00      BSYN  
ATOM    511   CB LYS    58       9.937 -81.742 -23.051  1.00  0.00      BSYN  
ATOM    512   CG LYS    58       9.062 -81.581 -24.232  1.00  0.00      BSYN  
ATOM    513   CD LYS    58       9.465 -80.553 -25.230  1.00  0.00      BSYN  
ATOM    514   CE LYS    58       9.513 -79.098 -24.798  1.00  0.00      BSYN  
ATOM    515   NZ LYS    58       9.598 -78.213 -25.913  1.00  0.00      BSYN  
ATOM    516  HZ1 LYS    58      10.258 -78.706 -26.548  1.00  0.00      BSYN  
ATOM    517  HZ2 LYS    58       8.659 -78.013 -26.315  1.00  0.00      BSYN  
ATOM    518  HZ3 LYS    58      10.041 -77.298 -25.696  1.00  0.00      BSYN  
ATOM    519    C LYS    58      10.974 -83.521 -21.505  1.00  0.00      BSYN  
ATOM    520    O LYS    58      11.574 -82.893 -20.609  1.00  0.00      BSYN  
ATOM    521    N THR    59      11.359 -84.756 -21.793  1.00  0.00      BSYN  
ATOM    522    H THR    59      10.686 -85.278 -22.277  1.00  0.00      BSYN  
ATOM    523   CA THR    59      12.499 -85.554 -21.265  1.00  0.00      BSYN  
ATOM    524   CB THR    59      12.325 -87.061 -21.264  1.00  0.00      BSYN  
ATOM    525  OG1 THR    59      11.660 -87.328 -22.511  1.00  0.00      BSYN  
ATOM    526  HG1 THR    59      12.332 -87.189 -23.182  1.00  0.00      BSYN  
ATOM    527  CG2 THR    59      11.344 -87.379 -20.102  1.00  0.00      BSYN  
ATOM    528    C THR    59      13.844 -85.183 -21.984  1.00  0.00      BSYN  
ATOM    529    O THR    59      13.951 -85.027 -23.183  1.00  0.00      BSYN  
ATOM    530    N LYS    60      14.998 -85.110 -21.413  1.00  0.00      BSYN  
ATOM    531    H LYS    60      15.779 -84.943 -21.981  1.00  0.00      BSYN  
ATOM    532   CA LYS    60      15.298 -85.292 -19.975  1.00  0.00      BSYN  
ATOM    533   CB LYS    60      15.597 -86.743 -19.634  1.00  0.00      BSYN  
ATOM    534   CG LYS    60      14.854 -87.157 -18.350  1.00  0.00      BSYN  
ATOM    535   CD LYS    60      15.605 -88.160 -17.704  1.00  0.00      BSYN  
ATOM    536   CE LYS    60      14.785 -88.728 -16.683  1.00  0.00      BSYN  
ATOM    537   NZ LYS    60      15.532 -88.881 -15.422  1.00  0.00      BSYN  
ATOM    538  HZ1 LYS    60      15.778 -87.931 -15.077  1.00  0.00      BSYN  
ATOM    539  HZ2 LYS    60      15.100 -89.479 -14.689  1.00  0.00      BSYN  
ATOM    540  HZ3 LYS    60      16.336 -89.454 -15.747  1.00  0.00      BSYN  
ATOM    541    C LYS    60      16.479 -84.373 -19.496  1.00  0.00      BSYN  
ATOM    542    O LYS    60      17.598 -84.455 -20.009  1.00  0.00      BSYN  
ATOM    543    N GLU    61      16.151 -83.526 -18.587  1.00  0.00      BSYN  
ATOM    544    H GLU    61      15.248 -83.569 -18.208  1.00  0.00      BSYN  
ATOM    545   CA GLU    61      17.143 -82.552 -18.081  1.00  0.00      BSYN  
ATOM    546   CB GLU    61      16.778 -81.016 -18.100  1.00  0.00      BSYN  
ATOM    547   CG GLU    61      15.844 -80.337 -19.052  1.00  0.00      BSYN  
ATOM    548   CD GLU    61      15.361 -78.991 -18.703  1.00  0.00      BSYN  
ATOM    549  OE1 GLU    61      14.261 -78.734 -18.180  1.00  0.00      BSYN  
ATOM    550  OE2 GLU    61      16.009 -78.037 -19.068  1.00  0.00      BSYN  
ATOM    551    C GLU    61      17.271 -82.800 -16.570  1.00  0.00      BSYN  
ATOM    552    O GLU    61      16.250 -82.850 -15.758  1.00  0.00      BSYN  
ATOM    553    N GLN    62      18.516 -82.684 -16.249  1.00  0.00      BSYN  
ATOM    554    H GLN    62      19.209 -82.195 -16.739  1.00  0.00      BSYN  
ATOM    555   CA GLN    62      19.015 -83.295 -14.998  1.00  0.00      BSYN  
ATOM    556   CB GLN    62      20.050 -84.389 -15.440  1.00  0.00      BSYN  
ATOM    557   CG GLN    62      19.481 -85.752 -15.963  1.00  0.00      BSYN  
ATOM    558   CD GLN    62      20.287 -86.446 -17.091  1.00  0.00      BSYN  
ATOM    559  OE1 GLN    62      21.389 -86.970 -16.916  1.00  0.00      BSYN  
ATOM    560  NE2 GLN    62      19.682 -86.404 -18.310  1.00  0.00      BSYN  
ATOM    561 HE21 GLN    62      20.105 -86.718 -19.136  1.00  0.00      BSYN  
ATOM    562 HE22 GLN    62      18.741 -86.167 -18.169  1.00  0.00      BSYN  
ATOM    563    C GLN    62      19.671 -82.272 -14.147  1.00  0.00      BSYN  
ATOM    564    O GLN    62      20.289 -81.305 -14.614  1.00  0.00      BSYN  
ATOM    565    N ALA    63      19.794 -82.652 -12.842  1.00  0.00      BSYN  
ATOM    566    H ALA    63      19.351 -83.428 -12.441  1.00  0.00      BSYN  
ATOM    567   CA ALA    63      20.499 -81.889 -11.816  1.00  0.00      BSYN  
ATOM    568   CB ALA    63      19.563 -81.626 -10.724  1.00  0.00      BSYN  
ATOM    569    C ALA    63      21.762 -82.475 -11.197  1.00  0.00      BSYN  
ATOM    570    O ALA    63      22.197 -83.596 -11.559  1.00  0.00      BSYN  
ATOM    571    N SER    64      22.359 -81.790 -10.215  1.00  0.00      BSYN  
ATOM    572    H SER    64      21.838 -80.971 -10.080  1.00  0.00      BSYN  
ATOM    573   CA SER    64      23.408 -82.268  -9.347  1.00  0.00      BSYN  
ATOM    574   CB SER    64      24.235 -81.049  -9.170  1.00  0.00      BSYN  
ATOM    575   OG SER    64      24.690 -80.664 -10.540  1.00  0.00      BSYN  
ATOM    576   HG SER    64      25.344 -81.293 -10.851  1.00  0.00      BSYN  
ATOM    577    C SER    64      22.813 -83.034  -8.233  1.00  0.00      BSYN  
ATOM    578    O SER    64      22.069 -82.488  -7.459  1.00  0.00      BSYN  
ATOM    579    N HIS    65      23.266 -84.227  -8.064  1.00  0.00      BSYN  
ATOM    580    H HIS    65      24.000 -84.500  -8.653  1.00  0.00      BSYN  
ATOM    581   CA HIS    65      23.003 -85.140  -6.996  1.00  0.00      BSYN  
ATOM    582   CB HIS    65      23.253 -86.644  -7.300  1.00  0.00      BSYN  
ATOM    583   CG HIS    65      21.899 -87.312  -7.485  1.00  0.00      BSYN  
ATOM    584  ND1 HIS    65      20.809 -86.839  -7.829  1.00  0.00      BSYN  
ATOM    585  HD1 HIS    65      20.752 -86.277  -8.630  1.00  0.00      BSYN  
ATOM    586  CD2 HIS    65      21.792 -88.725  -7.155  1.00  0.00      BSYN  
ATOM    587  NE2 HIS    65      20.502 -88.865  -7.165  1.00  0.00      BSYN  
ATOM    588  CE1 HIS    65      19.897 -87.686  -7.500  1.00  0.00      BSYN  
ATOM    589    C HIS    65      24.019 -84.651  -5.950  1.00  0.00      BSYN  
ATOM    590    O HIS    65      23.898 -85.097  -4.793  1.00  0.00      BSYN  
ATOM    591    N LEU    66      25.113 -83.924  -6.335  1.00  0.00      BSYN  
ATOM    592    H LEU    66      25.510 -83.827  -7.226  1.00  0.00      BSYN  
ATOM    593   CA LEU    66      25.843 -83.217  -5.332  1.00  0.00      BSYN  
ATOM    594   CB LEU    66      27.345 -83.032  -5.758  1.00  0.00      BSYN  
ATOM    595   CG LEU    66      28.487 -83.878  -5.162  1.00  0.00      BSYN  
ATOM    596  CD1 LEU    66      28.796 -83.568  -3.782  1.00  0.00      BSYN  
ATOM    597  CD2 LEU    66      28.196 -85.343  -5.480  1.00  0.00      BSYN  
ATOM    598    C LEU    66      25.155 -81.978  -5.001  1.00  0.00      BSYN  
ATOM    599    O LEU    66      25.669 -80.878  -5.178  1.00  0.00      BSYN  
ATOM    600    N GLY    67      23.997 -82.028  -4.365  1.00  0.00      BSYN  
ATOM    601    H GLY    67      23.620 -82.930  -4.297  1.00  0.00      BSYN  
ATOM    602   CA GLY    67      23.429 -80.785  -3.754  1.00  0.00      BSYN  
ATOM    603    C GLY    67      22.376 -81.088  -2.768  1.00  0.00      BSYN  
ATOM    604    O GLY    67      22.253 -80.708  -1.584  1.00  0.00      BSYN  
ATOM    605    N GLY    68      21.628 -82.148  -3.150  1.00  0.00      BSYN  
ATOM    606    H GLY    68      21.911 -82.774  -3.850  1.00  0.00      BSYN  
ATOM    607   CA GLY    68      20.319 -82.430  -2.540  1.00  0.00      BSYN  
ATOM    608    C GLY    68      19.156 -81.984  -3.558  1.00  0.00      BSYN  
ATOM    609    O GLY    68      19.294 -82.288  -4.769  1.00  0.00      BSYN  
ATOM    610    N ALA    69      18.086 -81.245  -3.174  1.00  0.00      BSYN  
ATOM    611    H ALA    69      17.871 -80.960  -2.261  1.00  0.00      BSYN  
ATOM    612   CA ALA    69      17.029 -81.003  -4.136  1.00  0.00      BSYN  
ATOM    613   CB ALA    69      15.610 -80.774  -3.486  1.00  0.00      BSYN  
ATOM    614    C ALA    69      17.385 -79.675  -4.738  1.00  0.00      BSYN  
ATOM    615    O ALA    69      17.799 -78.852  -4.017  1.00  0.00      BSYN  
ATOM    616    N VAL    70      17.439 -79.614  -6.111  1.00  0.00      BSYN  
ATOM    617    H VAL    70      17.153 -80.371  -6.664  1.00  0.00      BSYN  
ATOM    618   CA VAL    70      17.627 -78.332  -6.793  1.00  0.00      BSYN  
ATOM    619   CB VAL    70      18.224 -78.347  -8.220  1.00  0.00      BSYN  
ATOM    620  CG1 VAL    70      18.278 -76.915  -8.956  1.00  0.00      BSYN  
ATOM    621  CG2 VAL    70      19.680 -78.740  -8.005  1.00  0.00      BSYN  
ATOM    622    C VAL    70      16.376 -77.378  -6.734  1.00  0.00      BSYN  
ATOM    623    O VAL    70      15.321 -77.654  -7.305  1.00  0.00      BSYN  
ATOM    624    N PHE    71      16.560 -76.200  -6.115  1.00  0.00      BSYN  
ATOM    625    H PHE    71      17.478 -75.975  -5.856  1.00  0.00      BSYN  
ATOM    626   CA PHE    71      15.409 -75.370  -5.877  1.00  0.00      BSYN  
ATOM    627   CB PHE    71      15.757 -74.368  -4.898  1.00  0.00      BSYN  
ATOM    628   CG PHE    71      15.787 -74.988  -3.471  1.00  0.00      BSYN  
ATOM    629  CD1 PHE    71      14.662 -74.927  -2.641  1.00  0.00      BSYN  
ATOM    630  CD2 PHE    71      16.931 -75.746  -3.047  1.00  0.00      BSYN  
ATOM    631  CE1 PHE    71      14.514 -75.828  -1.553  1.00  0.00      BSYN  
ATOM    632  CE2 PHE    71      16.769 -76.573  -2.009  1.00  0.00      BSYN  
ATOM    633   CZ PHE    71      15.591 -76.667  -1.262  1.00  0.00      BSYN  
ATOM    634    C PHE    71      14.963 -74.708  -7.168  1.00  0.00      BSYN  
ATOM    635    O PHE    71      15.735 -74.034  -7.775  1.00  0.00      BSYN  
ATOM    636    N SER    72      13.848 -75.292  -7.563  1.00  0.00      BSYN  
ATOM    637    H SER    72      13.637 -76.175  -7.194  1.00  0.00      BSYN  
ATOM    638   CA SER    72      13.143 -74.894  -8.725  1.00  0.00      BSYN  
ATOM    639   CB SER    72      12.742 -76.002  -9.685  1.00  0.00      BSYN  
ATOM    640   OG SER    72      13.866 -76.924  -9.629  1.00  0.00      BSYN  
ATOM    641   HG SER    72      13.822 -77.407  -8.801  1.00  0.00      BSYN  
ATOM    642    C SER    72      11.907 -74.096  -8.554  1.00  0.00      BSYN  
ATOM    643    O SER    72      10.817 -74.301  -9.104  1.00  0.00      BSYN  
ATOM    644    N GLY    73      11.996 -73.060  -7.761  1.00  0.00      BSYN  
ATOM    645    H GLY    73      12.758 -73.043  -7.144  1.00  0.00      BSYN  
ATOM    646   CA GLY    73      11.076 -71.896  -7.975  1.00  0.00      BSYN  
ATOM    647    C GLY    73      11.820 -70.701  -7.379  1.00  0.00      BSYN  
ATOM    648    O GLY    73      11.462 -70.228  -6.340  1.00  0.00      BSYN  
ATOM    649    N ALA    74      12.744 -70.299  -8.153  1.00  0.00      BSYN  
ATOM    650    H ALA    74      13.048 -70.849  -8.905  1.00  0.00      BSYN  
ATOM    651   CA ALA    74      13.720 -69.208  -7.880  1.00  0.00      BSYN  
ATOM    652   CB ALA    74      14.826 -69.092  -8.841  1.00  0.00      BSYN  
ATOM    653    C ALA    74      12.999 -67.832  -7.858  1.00  0.00      BSYN  
ATOM    654    O ALA    74      11.913 -67.630  -8.432  1.00  0.00      BSYN  
ATOM    655    N GLY    75      13.597 -66.843  -7.208  1.00  0.00      BSYN  
ATOM    656    H GLY    75      14.438 -67.047  -6.748  1.00  0.00      BSYN  
ATOM    657   CA GLY    75      13.025 -65.499  -6.945  1.00  0.00      BSYN  
ATOM    658    C GLY    75      13.909 -64.373  -7.544  1.00  0.00      BSYN  
ATOM    659    O GLY    75      13.302 -63.379  -7.732  1.00  0.00      BSYN  
ATOM    660    N ASN    76      15.241 -64.588  -7.692  1.00  0.00      BSYN  
ATOM    661    H ASN    76      15.686 -65.419  -7.425  1.00  0.00      BSYN  
ATOM    662   CA ASN    76      15.902 -63.516  -8.374  1.00  0.00      BSYN  
ATOM    663   CB ASN    76      17.130 -62.975  -7.584  1.00  0.00      BSYN  
ATOM    664   CG ASN    76      16.850 -62.550  -6.136  1.00  0.00      BSYN  
ATOM    665  OD1 ASN    76      15.933 -61.730  -5.874  1.00  0.00      BSYN  
ATOM    666  ND2 ASN    76      17.800 -62.687  -5.277  1.00  0.00      BSYN  
ATOM    667 HD21 ASN    76      18.711 -62.768  -5.629  1.00  0.00      BSYN  
ATOM    668 HD22 ASN    76      17.691 -62.625  -4.305  1.00  0.00      BSYN  
ATOM    669    C ASN    76      16.179 -63.665  -9.875  1.00  0.00      BSYN  
ATOM    670    O ASN    76      17.182 -64.381 -10.298  1.00  0.00      BSYN  
ATOM    671    N ILE    77      15.398 -62.853 -10.614  1.00  0.00      BSYN  
ATOM    672    H ILE    77      14.731 -62.341 -10.110  1.00  0.00      BSYN  
ATOM    673   CA ILE    77      15.396 -63.015 -12.018  1.00  0.00      BSYN  
ATOM    674   CB ILE    77      14.036 -63.550 -12.511  1.00  0.00      BSYN  
ATOM    675  CG2 ILE    77      13.711 -64.910 -12.104  1.00  0.00      BSYN  
ATOM    676  CG1 ILE    77      12.994 -62.431 -12.308  1.00  0.00      BSYN  
ATOM    677   CD ILE    77      11.776 -62.835 -11.331  1.00  0.00      BSYN  
ATOM    678    C ILE    77      15.820 -61.787 -12.755  1.00  0.00      BSYN  
ATOM    679    O ILE    77      15.626 -60.663 -12.298  1.00  0.00      BSYN  
ATOM    680    N ALA    78      16.621 -61.960 -13.826  1.00  0.00      BSYN  
ATOM    681    H ALA    78      17.167 -62.749 -14.026  1.00  0.00      BSYN  
ATOM    682   CA ALA    78      17.100 -60.851 -14.640  1.00  0.00      BSYN  
ATOM    683   CB ALA    78      18.530 -60.501 -14.190  1.00  0.00      BSYN  
ATOM    684    C ALA    78      17.223 -61.061 -16.148  1.00  0.00      BSYN  
ATOM    685    O ALA    78      17.493 -62.194 -16.600  1.00  0.00      BSYN  
ATOM    686    N ALA    79      17.108 -59.998 -16.908  1.00  0.00      BSYN  
ATOM    687    H ALA    79      16.632 -59.241 -16.507  1.00  0.00      BSYN  
ATOM    688   CA ALA    79      17.793 -59.982 -18.219  1.00  0.00      BSYN  
ATOM    689   CB ALA    79      16.938 -59.425 -19.353  1.00  0.00      BSYN  
ATOM    690    C ALA    79      19.265 -59.480 -18.171  1.00  0.00      BSYN  
ATOM    691    O ALA    79      20.253 -60.178 -18.471  1.00  0.00      BSYN  
ATOM    692    N ALA    80      19.558 -58.236 -17.669  1.00  0.00      BSYN  
ATOM    693    H ALA    80      18.880 -57.553 -17.852  1.00  0.00      BSYN  
ATOM    694   CA ALA    80      20.883 -57.800 -17.219  1.00  0.00      BSYN  
ATOM    695   CB ALA    80      21.325 -56.905 -18.428  1.00  0.00      BSYN  
ATOM    696    C ALA    80      20.921 -56.815 -16.011  1.00  0.00      BSYN  
ATOM    697    O ALA    80      20.008 -55.942 -15.789  1.00  0.00      BSYN  
ATOM    698    N THR    81      21.840 -56.851 -15.114  1.00  0.00      BSYN  
ATOM    699    H THR    81      22.395 -57.658 -15.094  1.00  0.00      BSYN  
ATOM    700   CA THR    81      21.921 -55.907 -14.010  1.00  0.00      BSYN  
ATOM    701   CB THR    81      23.084 -56.262 -13.009  1.00  0.00      BSYN  
ATOM    702  OG1 THR    81      23.898 -57.262 -13.622  1.00  0.00      BSYN  
ATOM    703  HG1 THR    81      24.721 -57.419 -13.154  1.00  0.00      BSYN  
ATOM    704  CG2 THR    81      22.587 -56.913 -11.756  1.00  0.00      BSYN  
ATOM    705    C THR    81      22.165 -54.382 -14.426  1.00  0.00      BSYN  
ATOM    706    O THR    81      21.945 -53.518 -13.572  1.00  0.00      BSYN  
ATOM    707    N GLY    82      22.631 -53.982 -15.590  1.00  0.00      BSYN  
ATOM    708    H GLY    82      22.874 -54.635 -16.280  1.00  0.00      BSYN  
ATOM    709   CA GLY    82      22.870 -52.555 -15.949  1.00  0.00      BSYN  
ATOM    710    C GLY    82      21.900 -52.039 -17.004  1.00  0.00      BSYN  
ATOM    711    O GLY    82      22.097 -51.020 -17.692  1.00  0.00      BSYN  
ATOM    712    N LEU    83      20.814 -52.795 -17.165  1.00  0.00      BSYN  
ATOM    713    H LEU    83      20.779 -53.683 -16.751  1.00  0.00      BSYN  
ATOM    714   CA LEU    83      19.758 -52.425 -18.089  1.00  0.00      BSYN  
ATOM    715   CB LEU    83      20.032 -52.841 -19.596  1.00  0.00      BSYN  
ATOM    716   CG LEU    83      19.218 -52.222 -20.606  1.00  0.00      BSYN  
ATOM    717  CD1 LEU    83      19.290 -50.722 -20.477  1.00  0.00      BSYN  
ATOM    718  CD2 LEU    83      19.778 -52.608 -21.991  1.00  0.00      BSYN  
ATOM    719    C LEU    83      18.421 -53.010 -17.537  1.00  0.00      BSYN  
ATOM    720    O LEU    83      17.716 -52.399 -16.803  1.00  0.00      BSYN  
ATOM    721    N VAL    84      18.001 -54.162 -18.029  1.00  0.00      BSYN  
ATOM    722    H VAL    84      18.614 -54.770 -18.491  1.00  0.00      BSYN  
ATOM    723   CA VAL    84      16.651 -54.727 -17.690  1.00  0.00      BSYN  
ATOM    724   CB VAL    84      15.706 -55.033 -18.849  1.00  0.00      BSYN  
ATOM    725  CG1 VAL    84      15.060 -53.772 -19.277  1.00  0.00      BSYN  
ATOM    726  CG2 VAL    84      16.452 -55.774 -19.967  1.00  0.00      BSYN  
ATOM    727    C VAL    84      16.730 -55.876 -16.721  1.00  0.00      BSYN  
ATOM    728    O VAL    84      17.483 -56.834 -16.764  1.00  0.00      BSYN  
ATOM    729    N LYS    85      16.029 -55.667 -15.618  1.00  0.00      BSYN  
ATOM    730    H LYS    85      15.716 -54.739 -15.570  1.00  0.00      BSYN  
ATOM    731   CA LYS    85      15.769 -56.664 -14.516  1.00  0.00      BSYN  
ATOM    732   CB LYS    85      16.059 -56.002 -13.052  1.00  0.00      BSYN  
ATOM    733   CG LYS    85      17.215 -54.876 -13.000  1.00  0.00      BSYN  
ATOM    734   CD LYS    85      16.711 -53.484 -13.310  1.00  0.00      BSYN  
ATOM    735   CE LYS    85      15.901 -52.880 -12.226  1.00  0.00      BSYN  
ATOM    736   NZ LYS    85      15.584 -51.560 -12.701  1.00  0.00      BSYN  
ATOM    737  HZ1 LYS    85      15.242 -50.988 -11.903  1.00  0.00      BSYN  
ATOM    738  HZ2 LYS    85      16.487 -51.115 -12.960  1.00  0.00      BSYN  
ATOM    739  HZ3 LYS    85      14.869 -51.487 -13.453  1.00  0.00      BSYN  
ATOM    740    C LYS    85      14.310 -57.259 -14.485  1.00  0.00      BSYN  
ATOM    741    O LYS    85      14.058 -58.433 -14.569  1.00  0.00      BSYN  
ATOM    742    N ARG    86      13.395 -56.235 -14.664  1.00  0.00      BSYN  
ATOM    743    H ARG    86      13.718 -55.380 -15.016  1.00  0.00      BSYN  
ATOM    744   CA ARG    86      11.986 -56.381 -14.434  1.00  0.00      BSYN  
ATOM    745   CB ARG    86      11.566 -55.014 -14.004  1.00  0.00      BSYN  
ATOM    746   CG ARG    86      12.311 -54.512 -12.597  1.00  0.00      BSYN  
ATOM    747   CD ARG    86      11.526 -55.243 -11.523  1.00  0.00      BSYN  
ATOM    748   NE ARG    86      11.787 -56.721 -11.432  1.00  0.00      BSYN  
ATOM    749   HE ARG    86      11.020 -57.255 -11.728  1.00  0.00      BSYN  
ATOM    750   CZ ARG    86      12.895 -57.374 -10.951  1.00  0.00      BSYN  
ATOM    751  NH1 ARG    86      12.859 -58.799 -11.051  1.00  0.00      BSYN  
ATOM    752 HH11 ARG    86      13.585 -59.321 -10.601  1.00  0.00      BSYN  
ATOM    753 HH12 ARG    86      12.000 -59.280 -11.224  1.00  0.00      BSYN  
ATOM    754  NH2 ARG    86      14.036 -56.748 -10.554  1.00  0.00      BSYN  
ATOM    755 HH21 ARG    86      14.743 -57.362 -10.204  1.00  0.00      BSYN  
ATOM    756 HH22 ARG    86      13.971 -55.750 -10.553  1.00  0.00      BSYN  
ATOM    757    C ARG    86      11.312 -57.117 -15.586  1.00  0.00      BSYN  
ATOM    758    O ARG    86      11.299 -56.485 -16.636  1.00  0.00      BSYN  
ATOM    759    N GLU    87      10.917 -58.303 -15.269  1.00  0.00      BSYN  
ATOM    760    H GLU    87      11.115 -58.580 -14.350  1.00  0.00      BSYN  
ATOM    761   CA GLU    87      10.061 -59.145 -16.086  1.00  0.00      BSYN  
ATOM    762   CB GLU    87      10.736 -60.560 -16.303  1.00  0.00      BSYN  
ATOM    763   CG GLU    87       9.764 -61.644 -16.992  1.00  0.00      BSYN  
ATOM    764   CD GLU    87       9.692 -63.053 -16.395  1.00  0.00      BSYN  
ATOM    765  OE1 GLU    87       9.415 -63.167 -15.214  1.00  0.00      BSYN  
ATOM    766  OE2 GLU    87       9.992 -63.958 -17.183  1.00  0.00      BSYN  
ATOM    767    C GLU    87       8.716 -59.213 -15.288  1.00  0.00      BSYN  
ATOM    768    O GLU    87       7.675 -58.970 -15.781  1.00  0.00      BSYN  
ATOM    769    N GLU    88       8.843 -59.774 -14.116  1.00  0.00      BSYN  
ATOM    770    H GLU    88       9.488 -60.510 -14.169  1.00  0.00      BSYN  
ATOM    771   CA GLU    88       7.736 -59.726 -13.190  1.00  0.00      BSYN  
ATOM    772   CB GLU    88       7.816 -61.173 -12.734  1.00  0.00      BSYN  
ATOM    773   CG GLU    88       6.558 -61.722 -11.996  1.00  0.00      BSYN  
ATOM    774   CD GLU    88       6.542 -63.206 -11.886  1.00  0.00      BSYN  
ATOM    775  OE1 GLU    88       5.828 -63.895 -12.646  1.00  0.00      BSYN  
ATOM    776  OE2 GLU    88       7.303 -63.702 -11.027  1.00  0.00      BSYN  
ATOM    777    C GLU    88       8.362 -58.766 -12.080  1.00  0.00      BSYN  
ATOM    778    O GLU    88       9.130 -59.144 -11.189  1.00  0.00      BSYN  
ATOM    779    N PHE    89       7.676 -57.591 -12.051  1.00  0.00      BSYN  
ATOM    780    H PHE    89       7.050 -57.582 -12.805  1.00  0.00      BSYN  
ATOM    781   CA PHE    89       7.725 -56.501 -11.112  1.00  0.00      BSYN  
ATOM    782   CB PHE    89       7.176 -55.128 -11.859  1.00  0.00      BSYN  
ATOM    783   CG PHE    89       7.307 -53.863 -11.130  1.00  0.00      BSYN  
ATOM    784  CD1 PHE    89       6.391 -53.343 -10.258  1.00  0.00      BSYN  
ATOM    785  CD2 PHE    89       8.623 -53.265 -11.157  1.00  0.00      BSYN  
ATOM    786  CE1 PHE    89       6.823 -52.589  -9.196  1.00  0.00      BSYN  
ATOM    787  CE2 PHE    89       9.010 -52.515 -10.076  1.00  0.00      BSYN  
ATOM    788   CZ PHE    89       8.088 -52.186  -9.118  1.00  0.00      BSYN  
ATOM    789    C PHE    89       7.149 -56.563  -9.710  1.00  0.00      BSYN  
ATOM    790    O PHE    89       5.954 -56.798  -9.540  1.00  0.00      BSYN  
ATOM    791    N PRO    90       7.928 -56.237  -8.650  1.00  0.00      BSYN  
ATOM    792   CD PRO    90       9.348 -55.867  -8.772  1.00  0.00      BSYN  
ATOM    793   CA PRO    90       7.573 -56.562  -7.245  1.00  0.00      BSYN  
ATOM    794   CB PRO    90       9.021 -56.504  -6.718  1.00  0.00      BSYN  
ATOM    795   CG PRO    90      10.061 -56.797  -7.780  1.00  0.00      BSYN  
ATOM    796    C PRO    90       6.585 -55.665  -6.612  1.00  0.00      BSYN  
ATOM    797    O PRO    90       6.884 -54.683  -5.964  1.00  0.00      BSYN  
ATOM    798    N THR    91       5.318 -56.170  -6.694  1.00  0.00      BSYN  
ATOM    799    H THR    91       5.225 -56.919  -7.319  1.00  0.00      BSYN  
ATOM    800   CA THR    91       4.181 -55.665  -6.009  1.00  0.00      BSYN  
ATOM    801   CB THR    91       3.018 -55.145  -7.015  1.00  0.00      BSYN  
ATOM    802  OG1 THR    91       2.836 -56.114  -8.050  1.00  0.00      BSYN  
ATOM    803  HG1 THR    91       3.628 -55.960  -8.570  1.00  0.00      BSYN  
ATOM    804  CG2 THR    91       3.295 -53.729  -7.433  1.00  0.00      BSYN  
ATOM    805    C THR    91       3.728 -56.867  -5.232  1.00  0.00      BSYN  
ATOM    806    O THR    91       3.751 -56.852  -3.987  1.00  0.00      BSYN  
ATOM    807    N ASP    92       3.149 -57.796  -5.938  1.00  0.00      BSYN  
ATOM    808    H ASP    92       3.191 -57.599  -6.897  1.00  0.00      BSYN  
ATOM    809   CA ASP    92       2.302 -58.901  -5.369  1.00  0.00      BSYN  
ATOM    810   CB ASP    92       1.017 -59.083  -6.071  1.00  0.00      BSYN  
ATOM    811   CG ASP    92      -0.128 -59.681  -5.249  1.00  0.00      BSYN  
ATOM    812  OD1 ASP    92      -1.219 -59.285  -5.625  1.00  0.00      BSYN  
ATOM    813  OD2 ASP    92       0.088 -60.353  -4.278  1.00  0.00      BSYN  
ATOM    814    C ASP    92       3.042 -60.224  -5.406  1.00  0.00      BSYN  
ATOM    815    O ASP    92       3.392 -60.881  -6.418  1.00  0.00      BSYN  
ATOM    816    N LEU    93       3.381 -60.540  -4.104  1.00  0.00      BSYN  
ATOM    817    H LEU    93       2.899 -60.240  -3.305  1.00  0.00      BSYN  
ATOM    818   CA LEU    93       4.416 -61.528  -3.802  1.00  0.00      BSYN  
ATOM    819   CB LEU    93       5.522 -61.014  -2.919  1.00  0.00      BSYN  
ATOM    820   CG LEU    93       6.353 -59.753  -3.164  1.00  0.00      BSYN  
ATOM    821  CD1 LEU    93       6.952 -59.437  -1.967  1.00  0.00      BSYN  
ATOM    822  CD2 LEU    93       7.343 -59.788  -4.279  1.00  0.00      BSYN  
ATOM    823    C LEU    93       3.512 -62.644  -3.181  1.00  0.00      BSYN  
ATOM    824    O LEU    93       3.086 -62.576  -1.987  1.00  0.00      BSYN  
ATOM    825    N LYS    94       3.255 -63.768  -3.982  1.00  0.00      BSYN  
ATOM    826    H LYS    94       3.659 -63.709  -4.873  1.00  0.00      BSYN  
ATOM    827   CA LYS    94       2.180 -64.764  -3.563  1.00  0.00      BSYN  
ATOM    828   CB LYS    94       0.895 -64.588  -4.464  1.00  0.00      BSYN  
ATOM    829   CG LYS    94      -0.599 -64.859  -4.084  1.00  0.00      BSYN  
ATOM    830   CD LYS    94      -0.713 -66.376  -3.742  1.00  0.00      BSYN  
ATOM    831   CE LYS    94      -1.457 -66.592  -2.406  1.00  0.00      BSYN  
ATOM    832   NZ LYS    94      -1.035 -67.988  -2.153  1.00  0.00      BSYN  
ATOM    833  HZ1 LYS    94      -0.033 -68.033  -1.881  1.00  0.00      BSYN  
ATOM    834  HZ2 LYS    94      -1.645 -68.440  -1.442  1.00  0.00      BSYN  
ATOM    835  HZ3 LYS    94      -1.179 -68.576  -2.998  1.00  0.00      BSYN  
ATOM    836    C LYS    94       2.768 -66.209  -3.587  1.00  0.00      BSYN  
ATOM    837    O LYS    94       3.001 -66.693  -4.700  1.00  0.00      BSYN  
ATOM    838    N PRO    95       2.863 -66.880  -2.410  1.00  0.00      BSYN  
ATOM    839   CD PRO    95       2.734 -66.301  -1.037  1.00  0.00      BSYN  
ATOM    840   CA PRO    95       3.193 -68.266  -2.297  1.00  0.00      BSYN  
ATOM    841   CB PRO    95       2.974 -68.612  -0.812  1.00  0.00      BSYN  
ATOM    842   CG PRO    95       3.378 -67.358  -0.288  1.00  0.00      BSYN  
ATOM    843    C PRO    95       2.628 -69.446  -3.078  1.00  0.00      BSYN  
ATOM    844    O PRO    95       1.389 -69.757  -3.109  1.00  0.00      BSYN  
ATOM    845    N GLU    96       3.606 -69.901  -3.854  1.00  0.00      BSYN  
ATOM    846    H GLU    96       4.547 -69.775  -3.610  1.00  0.00      BSYN  
ATOM    847   CA GLU    96       3.422 -70.926  -4.912  1.00  0.00      BSYN  
ATOM    848   CB GLU    96       4.421 -70.851  -6.015  1.00  0.00      BSYN  
ATOM    849   CG GLU    96       4.682 -69.429  -6.583  1.00  0.00      BSYN  
ATOM    850   CD GLU    96       4.025 -69.035  -7.921  1.00  0.00      BSYN  
ATOM    851  OE1 GLU    96       3.129 -68.229  -7.859  1.00  0.00      BSYN  
ATOM    852  OE2 GLU    96       4.361 -69.564  -9.005  1.00  0.00      BSYN  
ATOM    853    C GLU    96       3.599 -72.355  -4.332  1.00  0.00      BSYN  
ATOM    854    O GLU    96       4.633 -72.600  -3.669  1.00  0.00      BSYN  
ATOM    855    N GLU    97       2.709 -73.350  -4.375  1.00  0.00      BSYN  
ATOM    856    H GLU    97       3.066 -74.176  -3.989  1.00  0.00      BSYN  
ATOM    857   CA GLU    97       1.361 -73.226  -4.835  1.00  0.00      BSYN  
ATOM    858   CB GLU    97       1.265 -74.168  -6.025  1.00  0.00      BSYN  
ATOM    859   CG GLU    97       1.573 -75.641  -6.046  1.00  0.00      BSYN  
ATOM    860   CD GLU    97       0.370 -76.707  -5.918  1.00  0.00      BSYN  
ATOM    861  OE1 GLU    97       0.153 -77.123  -4.862  1.00  0.00      BSYN  
ATOM    862  OE2 GLU    97      -0.348 -77.033  -6.939  1.00  0.00      BSYN  
ATOM    863    C GLU    97       0.157 -73.508  -3.929  1.00  0.00      BSYN  
ATOM    864    O GLU    97      -0.439 -74.608  -3.798  1.00  0.00      BSYN  
ATOM    865    N VAL    98      -0.019 -72.445  -3.074  1.00  0.00      BSYN  
ATOM    866    H VAL    98       0.589 -71.677  -3.077  1.00  0.00      BSYN  
ATOM    867   CA VAL    98      -1.021 -72.379  -2.071  1.00  0.00      BSYN  
ATOM    868   CB VAL    98      -0.424 -71.943  -0.629  1.00  0.00      BSYN  
ATOM    869  CG1 VAL    98      -1.384 -72.150   0.456  1.00  0.00      BSYN  
ATOM    870  CG2 VAL    98       0.936 -72.722  -0.330  1.00  0.00      BSYN  
ATOM    871    C VAL    98      -2.279 -71.458  -2.466  1.00  0.00      BSYN  
ATOM    872    O VAL    98      -2.082 -70.246  -2.588  1.00  0.00      BSYN  
ATOM    873    N ALA    99      -3.466 -72.099  -2.571  1.00  0.00      BSYN  
ATOM    874    H ALA    99      -3.428 -73.076  -2.636  1.00  0.00      BSYN  
ATOM    875   CA ALA    99      -4.803 -71.532  -2.642  1.00  0.00      BSYN  
ATOM    876   CB ALA    99      -5.438 -71.445  -4.035  1.00  0.00      BSYN  
ATOM    877    C ALA    99      -5.775 -72.306  -1.793  1.00  0.00      BSYN  
ATOM    878    O ALA    99      -6.103 -73.497  -1.991  1.00  0.00      BSYN  
ATOM    879    N GLN   100      -6.120 -71.752  -0.645  1.00  0.00      BSYN  
ATOM    880    H GLN   100      -5.452 -71.218  -0.166  1.00  0.00      BSYN  
ATOM    881   CA GLN   100      -7.188 -72.334   0.165  1.00  0.00      BSYN  
ATOM    882   CB GLN   100      -6.955 -72.085   1.612  1.00  0.00      BSYN  
ATOM    883   CG GLN   100      -7.738 -73.183   2.351  1.00  0.00      BSYN  
ATOM    884   CD GLN   100      -7.411 -74.692   2.234  1.00  0.00      BSYN  
ATOM    885  OE1 GLN   100      -7.810 -75.525   3.045  1.00  0.00      BSYN  
ATOM    886  NE2 GLN   100      -6.549 -75.259   1.436  1.00  0.00      BSYN  
ATOM    887 HE21 GLN   100      -6.048 -74.842   0.705  1.00  0.00      BSYN  
ATOM    888 HE22 GLN   100      -6.566 -76.239   1.468  1.00  0.00      BSYN  
ATOM    889    C GLN   100      -8.425 -71.629  -0.210  1.00  0.00      BSYN  
ATOM    890    O GLN   100      -8.469 -70.383  -0.293  1.00  0.00      BSYN  
ATOM    891    N GLU   101      -9.472 -72.416  -0.485  1.00  0.00      BSYN  
ATOM    892    H GLU   101      -9.408 -73.385  -0.353  1.00  0.00      BSYN  
ATOM    893   CA GLU   101     -10.845 -71.987  -0.749  1.00  0.00      BSYN  
ATOM    894   CB GLU   101     -11.194 -72.372  -2.165  1.00  0.00      BSYN  
ATOM    895   CG GLU   101     -10.348 -71.622  -3.156  1.00  0.00      BSYN  
ATOM    896   CD GLU   101     -10.215 -72.306  -4.521  1.00  0.00      BSYN  
ATOM    897  OE1 GLU   101     -10.331 -71.457  -5.431  1.00  0.00      BSYN  
ATOM    898  OE2 GLU   101     -10.181 -73.555  -4.665  1.00  0.00      BSYN  
ATOM    899    C GLU   101     -11.757 -72.670   0.203  1.00  0.00      BSYN  
ATOM    900    O GLU   101     -11.306 -73.553   0.895  1.00  0.00      BSYN  
ATOM    901    N ALA   102     -12.999 -72.181   0.409  1.00  0.00      BSYN  
ATOM    902    H ALA   102     -13.147 -71.288   0.034  1.00  0.00      BSYN  
ATOM    903   CA ALA   102     -13.999 -72.853   1.194  1.00  0.00      BSYN  
ATOM    904   CB ALA   102     -14.586 -71.830   2.208  1.00  0.00      BSYN  
ATOM    905    C ALA   102     -15.227 -73.218   0.306  1.00  0.00      BSYN  
ATOM    906    O ALA   102     -15.645 -72.445  -0.669  1.00  0.00      BSYN  
ATOM    907    N ALA   103     -15.936 -74.343   0.608  1.00  0.00      BSYN  
ATOM    908    H ALA   103     -15.758 -74.682   1.510  1.00  0.00      BSYN  
ATOM    909   CA ALA   103     -17.180 -74.685  -0.049  1.00  0.00      BSYN  
ATOM    910   CB ALA   103     -17.997 -75.644   0.847  1.00  0.00      BSYN  
ATOM    911    C ALA   103     -18.053 -73.505  -0.265  1.00  0.00      BSYN  
ATOM    912    O ALA   103     -18.321 -72.820   0.667  1.00  0.00      BSYN  
ATOM    913    N GLU   104     -18.497 -73.192  -1.494  1.00  0.00      BSYN  
ATOM    914    H GLU   104     -18.106 -73.658  -2.262  1.00  0.00      BSYN  
ATOM    915   CA GLU   104     -19.500 -72.204  -1.675  1.00  0.00      BSYN  
ATOM    916   CB GLU   104     -19.669 -71.915  -3.208  1.00  0.00      BSYN  
ATOM    917   CG GLU   104     -18.323 -71.558  -3.812  1.00  0.00      BSYN  
ATOM    918   CD GLU   104     -18.192 -71.011  -5.247  1.00  0.00      BSYN  
ATOM    919  OE1 GLU   104     -18.186 -69.800  -5.418  1.00  0.00      BSYN  
ATOM    920  OE2 GLU   104     -18.115 -71.752  -6.222  1.00  0.00      BSYN  
ATOM    921    C GLU   104     -20.822 -72.737  -1.107  1.00  0.00      BSYN  
ATOM    922    O GLU   104     -21.378 -73.742  -1.562  1.00  0.00      BSYN  
ATOM    923    N GLU   105     -21.277 -72.107   0.002  1.00  0.00      BSYN  
ATOM    924    H GLU   105     -20.642 -71.465   0.383  1.00  0.00      BSYN  
ATOM    925   CA GLU   105     -22.488 -72.568   0.812  1.00  0.00      BSYN  
ATOM    926   CB GLU   105     -22.050 -72.718   2.405  1.00  0.00      BSYN  
ATOM    927   CG GLU   105     -20.928 -73.726   2.477  1.00  0.00      BSYN  
ATOM    928   CD GLU   105     -20.976 -74.433   3.839  1.00  0.00      BSYN  
ATOM    929  OE1 GLU   105     -21.669 -75.405   3.911  1.00  0.00      BSYN  
ATOM    930  OE2 GLU   105     -20.271 -73.822   4.686  1.00  0.00      BSYN  
ATOM    931    C GLU   105     -23.750 -71.834   0.445  1.00  0.00      BSYN  
ATOM    932    O GLU   105     -23.776 -70.668   0.698  1.00  0.00      BSYN  
ATOM    933    N PRO   106     -24.641 -72.540  -0.242  1.00  0.00      BSYN  
ATOM    934   CD PRO   106     -24.382 -73.853  -0.804  1.00  0.00      BSYN  
ATOM    935   CA PRO   106     -25.786 -71.919  -0.766  1.00  0.00      BSYN  
ATOM    936   CB PRO   106     -26.251 -72.885  -1.708  1.00  0.00      BSYN  
ATOM    937   CG PRO   106     -25.775 -74.136  -1.251  1.00  0.00      BSYN  
ATOM    938    C PRO   106     -27.091 -71.421  -0.025  1.00  0.00      BSYN  
ATOM    939    O PRO   106     -27.403 -71.972   1.059  1.00  0.00      BSYN  
ATOM    940    N LEU   107     -27.657 -70.262  -0.520  1.00  0.00      BSYN  
ATOM    941    H LEU   107     -27.146 -69.898  -1.273  1.00  0.00      BSYN  
ATOM    942   CA LEU   107     -28.864 -69.686  -0.033  1.00  0.00      BSYN  
ATOM    943   CB LEU   107     -29.130 -68.192  -0.311  1.00  0.00      BSYN  
ATOM    944   CG LEU   107     -28.402 -67.195   0.469  1.00  0.00      BSYN  
ATOM    945  CD1 LEU   107     -28.204 -66.001  -0.419  1.00  0.00      BSYN  
ATOM    946  CD2 LEU   107     -29.304 -67.077   1.636  1.00  0.00      BSYN  
ATOM    947    C LEU   107     -30.135 -70.576  -0.233  1.00  0.00      BSYN  
ATOM    948    O LEU   107     -30.852 -70.283  -1.220  1.00  0.00      BSYN  
ATOM    949    N ILE   108     -30.502 -71.553   0.653  1.00  0.00      BSYN  
ATOM    950    H ILE   108     -29.768 -71.582   1.302  1.00  0.00      BSYN  
ATOM    951   CA ILE   108     -31.520 -72.570   0.526  1.00  0.00      BSYN  
ATOM    952   CB ILE   108     -31.013 -74.057   0.760  1.00  0.00      BSYN  
ATOM    953  CG2 ILE   108     -30.115 -74.490  -0.420  1.00  0.00      BSYN  
ATOM    954  CG1 ILE   108     -30.221 -74.433   2.035  1.00  0.00      BSYN  
ATOM    955   CD ILE   108     -30.072 -75.907   2.343  1.00  0.00      BSYN  
ATOM    956    C ILE   108     -32.795 -72.254   1.246  1.00  0.00      BSYN  
ATOM    957    O ILE   108     -33.077 -72.560   2.418  1.00  0.00      BSYN  
ATOM    958    N GLU   109     -33.316 -71.178   0.432  1.00  0.00      BSYN  
ATOM    959    H GLU   109     -32.899 -70.872  -0.401  1.00  0.00      BSYN  
ATOM    960   CA GLU   109     -34.517 -70.436   0.894  1.00  0.00      BSYN  
ATOM    961   CB GLU   109     -34.424 -68.979   0.636  1.00  0.00      BSYN  
ATOM    962   CG GLU   109     -32.986 -68.354   0.678  1.00  0.00      BSYN  
ATOM    963   CD GLU   109     -33.034 -66.861   0.366  1.00  0.00      BSYN  
ATOM    964  OE1 GLU   109     -33.632 -66.156   1.190  1.00  0.00      BSYN  
ATOM    965  OE2 GLU   109     -32.611 -66.429  -0.698  1.00  0.00      BSYN  
ATOM    966    C GLU   109     -35.995 -70.831   0.468  1.00  0.00      BSYN  
ATOM    967    O GLU   109     -36.416 -70.630  -0.643  1.00  0.00      BSYN  
ATOM    968    N PRO   110     -36.819 -71.264   1.399  1.00  0.00      BSYN  
ATOM    969   CD PRO   110     -36.522 -71.370   2.863  1.00  0.00      BSYN  
ATOM    970   CA PRO   110     -38.205 -71.774   1.227  1.00  0.00      BSYN  
ATOM    971   CB PRO   110     -38.403 -72.409   2.675  1.00  0.00      BSYN  
ATOM    972   CG PRO   110     -37.012 -72.699   3.223  1.00  0.00      BSYN  
ATOM    973    C PRO   110     -39.294 -70.737   0.749  1.00  0.00      BSYN  
ATOM    974    O PRO   110     -39.859 -69.952   1.514  1.00  0.00      BSYN  
ATOM    975    N LEU   111     -39.222 -70.457  -0.593  1.00  0.00      BSYN  
ATOM    976    H LEU   111     -38.560 -70.979  -1.091  1.00  0.00      BSYN  
ATOM    977   CA LEU   111     -40.098 -69.573  -1.186  1.00  0.00      BSYN  
ATOM    978   CB LEU   111     -39.428 -69.178  -2.566  1.00  0.00      BSYN  
ATOM    979   CG LEU   111     -38.066 -68.462  -2.572  1.00  0.00      BSYN  
ATOM    980  CD1 LEU   111     -37.026 -68.807  -3.639  1.00  0.00      BSYN  
ATOM    981  CD2 LEU   111     -38.350 -66.978  -2.439  1.00  0.00      BSYN  
ATOM    982    C LEU   111     -41.519 -69.933  -1.382  1.00  0.00      BSYN  
ATOM    983    O LEU   111     -42.318 -69.008  -1.443  1.00  0.00      BSYN  
ATOM    984    N MET   112     -41.720 -71.255  -1.465  1.00  0.00      BSYN  
ATOM    985    H MET   112     -40.999 -71.912  -1.564  1.00  0.00      BSYN  
ATOM    986   CA MET   112     -42.960 -71.811  -1.320  1.00  0.00      BSYN  
ATOM    987   CB MET   112     -43.527 -72.405  -2.656  1.00  0.00      BSYN  
ATOM    988   CG MET   112     -44.554 -71.434  -3.194  1.00  0.00      BSYN  
ATOM    989   SD MET   112     -44.914 -71.949  -4.852  1.00  0.00      BSYN  
ATOM    990   CE MET   112     -44.310 -70.668  -5.924  1.00  0.00      BSYN  
ATOM    991    C MET   112     -42.939 -72.899  -0.310  1.00  0.00      BSYN  
ATOM    992    O MET   112     -41.854 -73.247   0.206  1.00  0.00      BSYN  
ATOM    993    N GLU   113     -44.130 -73.415   0.125  1.00  0.00      BSYN  
ATOM    994    H GLU   113     -44.918 -72.918  -0.180  1.00  0.00      BSYN  
ATOM    995   CA GLU   113     -44.280 -74.552   1.093  1.00  0.00      BSYN  
ATOM    996   CB GLU   113     -44.816 -73.977   2.366  1.00  0.00      BSYN  
ATOM    997   CG GLU   113     -45.701 -72.713   2.610  1.00  0.00      BSYN  
ATOM    998   CD GLU   113     -47.163 -72.769   2.032  1.00  0.00      BSYN  
ATOM    999  OE1 GLU   113     -48.087 -73.282   2.719  1.00  0.00      BSYN  
ATOM   1000  OE2 GLU   113     -47.368 -72.029   1.046  1.00  0.00      BSYN  
ATOM   1001    C GLU   113     -45.225 -75.695   0.649  1.00  0.00      BSYN  
ATOM   1002    O GLU   113     -46.462 -75.542   0.433  1.00  0.00      BSYN  
ATOM   1003    N PRO   114     -44.611 -76.877   0.344  1.00  0.00      BSYN  
ATOM   1004   CD PRO   114     -43.165 -77.039   0.422  1.00  0.00      BSYN  
ATOM   1005   CA PRO   114     -45.297 -77.859  -0.443  1.00  0.00      BSYN  
ATOM   1006   CB PRO   114     -44.102 -78.717  -0.922  1.00  0.00      BSYN  
ATOM   1007   CG PRO   114     -42.904 -77.866  -0.792  1.00  0.00      BSYN  
ATOM   1008    C PRO   114     -46.247 -78.782   0.248  1.00  0.00      BSYN  
ATOM   1009    O PRO   114     -47.236 -79.293  -0.369  1.00  0.00      BSYN  
ATOM   1010    N GLU   115     -46.032 -79.045   1.577  1.00  0.00      BSYN  
ATOM   1011    H GLU   115     -45.460 -78.428   2.079  1.00  0.00      BSYN  
ATOM   1012   CA GLU   115     -46.684 -80.219   2.146  1.00  0.00      BSYN  
ATOM   1013   CB GLU   115     -45.935 -81.455   2.198  1.00  0.00      BSYN  
ATOM   1014   CG GLU   115     -45.627 -82.057   0.836  1.00  0.00      BSYN  
ATOM   1015   CD GLU   115     -44.643 -83.158   0.959  1.00  0.00      BSYN  
ATOM   1016  OE1 GLU   115     -45.000 -84.174   1.628  1.00  0.00      BSYN  
ATOM   1017  OE2 GLU   115     -43.481 -83.125   0.490  1.00  0.00      BSYN  
ATOM   1018    C GLU   115     -47.391 -80.053   3.471  1.00  0.00      BSYN  
ATOM   1019    O GLU   115     -46.758 -79.794   4.507  1.00  0.00      BSYN  
ATOM   1020    N GLY   116     -48.660 -80.286   3.550  1.00  0.00      BSYN  
ATOM   1021    H GLY   116     -49.067 -80.787   2.811  1.00  0.00      BSYN  
ATOM   1022   CA GLY   116     -49.456 -80.153   4.753  1.00  0.00      BSYN  
ATOM   1023    C GLY   116     -49.799 -81.466   5.390  1.00  0.00      BSYN  
ATOM   1024    O GLY   116     -50.918 -81.976   5.603  1.00  0.00      BSYN  
ATOM   1025    N GLU   117     -48.676 -82.102   5.685  1.00  0.00      BSYN  
ATOM   1026    H GLU   117     -47.808 -81.700   5.471  1.00  0.00      BSYN  
ATOM   1027   CA GLU   117     -48.757 -83.367   6.316  1.00  0.00      BSYN  
ATOM   1028   CB GLU   117     -48.131 -84.498   5.552  1.00  0.00      BSYN  
ATOM   1029   CG GLU   117     -48.731 -85.198   4.480  1.00  0.00      BSYN  
ATOM   1030   CD GLU   117     -49.959 -85.911   4.685  1.00  0.00      BSYN  
ATOM   1031  OE1 GLU   117     -50.025 -86.706   5.607  1.00  0.00      BSYN  
ATOM   1032  OE2 GLU   117     -50.954 -85.607   3.981  1.00  0.00      BSYN  
ATOM   1033    C GLU   117     -48.128 -83.201   7.676  1.00  0.00      BSYN  
ATOM   1034    O GLU   117     -46.976 -82.777   7.878  1.00  0.00      BSYN  
ATOM   1035    N SER   118     -48.874 -83.536   8.715  1.00  0.00      BSYN  
ATOM   1036    H SER   118     -49.790 -83.886   8.727  1.00  0.00      BSYN  
ATOM   1037   CA SER   118     -48.425 -83.454  10.039  1.00  0.00      BSYN  
ATOM   1038   CB SER   118     -48.747 -81.987  10.447  1.00  0.00      BSYN  
ATOM   1039   OG SER   118     -50.165 -81.911  10.614  1.00  0.00      BSYN  
ATOM   1040   HG SER   118     -50.444 -81.511  11.441  1.00  0.00      BSYN  
ATOM   1041    C SER   118     -49.071 -84.519  11.029  1.00  0.00      BSYN  
ATOM   1042    O SER   118     -48.404 -85.114  11.893  1.00  0.00      BSYN  
ATOM   1043    N TYR   119     -50.338 -84.607  10.971  1.00  0.00      BSYN  
ATOM   1044    H TYR   119     -50.830 -84.006  10.373  1.00  0.00      BSYN  
ATOM   1045   CA TYR   119     -51.040 -85.514  11.888  1.00  0.00      BSYN  
ATOM   1046   CB TYR   119     -51.938 -84.915  12.916  1.00  0.00      BSYN  
ATOM   1047   CG TYR   119     -51.188 -83.966  13.898  1.00  0.00      BSYN  
ATOM   1048  CD1 TYR   119     -51.236 -82.613  13.571  1.00  0.00      BSYN  
ATOM   1049  CE1 TYR   119     -50.562 -81.721  14.344  1.00  0.00      BSYN  
ATOM   1050  CD2 TYR   119     -50.573 -84.453  14.975  1.00  0.00      BSYN  
ATOM   1051  CE2 TYR   119     -49.937 -83.595  15.875  1.00  0.00      BSYN  
ATOM   1052   CZ TYR   119     -49.959 -82.165  15.592  1.00  0.00      BSYN  
ATOM   1053   OH TYR   119     -49.469 -81.172  16.424  1.00  0.00      BSYN  
ATOM   1054   HH TYR   119     -49.567 -80.266  16.121  1.00  0.00      BSYN  
ATOM   1055    C TYR   119     -51.876 -86.605  11.071  1.00  0.00      BSYN  
ATOM   1056    O TYR   119     -52.594 -86.265  10.108  1.00  0.00      BSYN  
ATOM   1057    N GLU   120     -51.877 -87.897  11.324  1.00  0.00      BSYN  
ATOM   1058    H GLU   120     -52.576 -88.497  10.989  1.00  0.00      BSYN  
ATOM   1059   CA GLU   120     -51.045 -88.379  12.379  1.00  0.00      BSYN  
ATOM   1060   CB GLU   120     -51.929 -89.015  13.294  1.00  0.00      BSYN  
ATOM   1061   CG GLU   120     -51.455 -89.032  14.611  1.00  0.00      BSYN  
ATOM   1062   CD GLU   120     -51.447 -90.415  15.259  1.00  0.00      BSYN  
ATOM   1063  OE1 GLU   120     -52.054 -90.555  16.308  1.00  0.00      BSYN  
ATOM   1064  OE2 GLU   120     -50.902 -91.362  14.673  1.00  0.00      BSYN  
ATOM   1065    C GLU   120     -50.062 -89.456  11.892  1.00  0.00      BSYN  
ATOM   1066    O GLU   120     -50.474 -90.442  11.267  1.00  0.00      BSYN  
ATOM   1067    N ASP   121     -48.791 -89.184  12.235  1.00  0.00      BSYN  
ATOM   1068    H ASP   121     -48.582 -88.535  12.939  1.00  0.00      BSYN  
ATOM   1069   CA ASP   121     -47.765 -90.107  11.896  1.00  0.00      BSYN  
ATOM   1070   CB ASP   121     -46.621 -89.529  11.082  1.00  0.00      BSYN  
ATOM   1071   CG ASP   121     -45.838 -90.457  10.160  1.00  0.00      BSYN  
ATOM   1072  OD1 ASP   121     -44.862 -89.957   9.687  1.00  0.00      BSYN  
ATOM   1073  OD2 ASP   121     -46.201 -91.572   9.876  1.00  0.00      BSYN  
ATOM   1074    C ASP   121     -47.220 -90.942  13.046  1.00  0.00      BSYN  
ATOM   1075    O ASP   121     -46.436 -90.468  13.831  1.00  0.00      BSYN  
ATOM   1076    N PRO   122     -47.643 -92.168  13.321  1.00  0.00      BSYN  
ATOM   1077   CD PRO   122     -48.689 -92.994  12.680  1.00  0.00      BSYN  
ATOM   1078   CA PRO   122     -47.201 -92.851  14.533  1.00  0.00      BSYN  
ATOM   1079   CB PRO   122     -47.864 -94.241  14.366  1.00  0.00      BSYN  
ATOM   1080   CG PRO   122     -49.213 -93.901  13.743  1.00  0.00      BSYN  
ATOM   1081    C PRO   122     -45.735 -92.985  14.825  1.00  0.00      BSYN  
ATOM   1082    O PRO   122     -44.978 -93.424  13.944  1.00  0.00      BSYN  
ATOM   1083    N PRO   123     -45.289 -92.512  16.070  1.00  0.00      BSYN  
ATOM   1084   CD PRO   123     -45.751 -91.340  16.817  1.00  0.00      BSYN  
ATOM   1085   CA PRO   123     -43.885 -92.821  16.415  1.00  0.00      BSYN  
ATOM   1086   CB PRO   123     -43.593 -91.802  17.399  1.00  0.00      BSYN  
ATOM   1087   CG PRO   123     -44.852 -91.438  18.005  1.00  0.00      BSYN  
ATOM   1088    C PRO   123     -43.710 -94.199  16.944  1.00  0.00      BSYN  
ATOM   1089    O PRO   123     -44.577 -94.933  17.337  1.00  0.00      BSYN  
ATOM   1090    N GLN   124     -42.527 -94.622  16.513  1.00  0.00      BSYN  
ATOM   1091    H GLN   124     -42.041 -93.972  15.963  1.00  0.00      BSYN  
ATOM   1092   CA GLN   124     -41.957 -95.953  16.841  1.00  0.00      BSYN  
ATOM   1093   CB GLN   124     -41.567 -96.576  15.450  1.00  0.00      BSYN  
ATOM   1094   CG GLN   124     -40.658 -95.939  14.458  1.00  0.00      BSYN  
ATOM   1095   CD GLN   124     -40.553 -96.929  13.300  1.00  0.00      BSYN  
ATOM   1096  OE1 GLN   124     -41.139 -96.800  12.214  1.00  0.00      BSYN  
ATOM   1097  NE2 GLN   124     -40.006 -98.121  13.471  1.00  0.00      BSYN  
ATOM   1098 HE21 GLN   124     -39.825 -98.281  14.421  1.00  0.00      BSYN  
ATOM   1099 HE22 GLN   124     -39.858 -98.738  12.724  1.00  0.00      BSYN  
ATOM   1100    C GLN   124     -40.726 -95.630  17.649  1.00  0.00      BSYN  
ATOM   1101    O GLN   124     -40.360 -94.454  17.748  1.00  0.00      BSYN  
ATOM   1102    N GLU   125     -40.030 -96.696  17.976  1.00  0.00      BSYN  
ATOM   1103    H GLU   125     -40.442 -97.583  17.934  1.00  0.00      BSYN  
ATOM   1104   CA GLU   125     -38.613 -96.648  18.319  1.00  0.00      BSYN  
ATOM   1105   CB GLU   125     -38.219 -97.712  19.441  1.00  0.00      BSYN  
ATOM   1106   CG GLU   125     -38.539 -97.344  20.809  1.00  0.00      BSYN  
ATOM   1107   CD GLU   125     -38.018 -98.296  21.901  1.00  0.00      BSYN  
ATOM   1108  OE1 GLU   125     -36.844 -98.525  21.935  1.00  0.00      BSYN  
ATOM   1109  OE2 GLU   125     -38.709 -98.872  22.756  1.00  0.00      BSYN  
ATOM   1110    C GLU   125     -37.663 -96.882  17.086  1.00  0.00      BSYN  
ATOM   1111    O GLU   125     -38.058 -97.590  16.049  1.00  0.00      BSYN  
ATOM   1112    N GLU   126     -36.581 -96.119  16.953  1.00  0.00      BSYN  
ATOM   1113    H GLU   126     -36.499 -95.581  17.768  1.00  0.00      BSYN  
ATOM   1114   CA GLU   126     -35.633 -96.198  15.801  1.00  0.00      BSYN  
ATOM   1115   CB GLU   126     -34.463 -95.281  15.986  1.00  0.00      BSYN  
ATOM   1116   CG GLU   126     -34.893 -93.788  16.186  1.00  0.00      BSYN  
ATOM   1117   CD GLU   126     -33.729 -92.845  16.242  1.00  0.00      BSYN  
ATOM   1118  OE1 GLU   126     -33.052 -92.792  17.261  1.00  0.00      BSYN  
ATOM   1119  OE2 GLU   126     -33.525 -92.263  15.157  1.00  0.00      BSYN  
ATOM   1120    C GLU   126     -34.997 -97.647  15.771  1.00  0.00      BSYN  
ATOM   1121    O GLU   126     -34.816 -98.344  14.821  1.00  0.00      BSYN  
ATOM   1122    N TYR   127     -34.778 -98.110  17.000  1.00  0.00      BSYN  
ATOM   1123    H TYR   127     -35.078 -97.640  17.806  1.00  0.00      BSYN  
ATOM   1124   CA TYR   127     -34.129 -99.334  17.274  1.00  0.00      BSYN  
ATOM   1125   CB TYR   127     -33.424 -99.384  18.753  1.00  0.00      BSYN  
ATOM   1126   CG TYR   127     -32.169 -98.565  18.841  1.00  0.00      BSYN  
ATOM   1127  CD1 TYR   127     -31.004 -99.166  18.394  1.00  0.00      BSYN  
ATOM   1128  CE1 TYR   127     -29.844 -98.488  18.549  1.00  0.00      BSYN  
ATOM   1129  CD2 TYR   127     -32.215 -97.321  19.433  1.00  0.00      BSYN  
ATOM   1130  CE2 TYR   127     -30.974 -96.756  19.762  1.00  0.00      BSYN  
ATOM   1131   CZ TYR   127     -29.837 -97.309  19.297  1.00  0.00      BSYN  
ATOM   1132   OH TYR   127     -28.706 -96.715  19.808  1.00  0.00      BSYN  
ATOM   1133   HH TYR   127     -29.113 -96.181  20.495  1.00  0.00      BSYN  
ATOM   1134    C TYR   127     -34.882-100.589  16.984  1.00  0.00      BSYN  
ATOM   1135    O TYR   127     -35.809-100.879  17.780  1.00  0.00      BSYN  
ATOM   1136    N GLN   128     -34.566-101.416  15.936  1.00  0.00      BSYN  
ATOM   1137    H GLN   128     -35.132-102.189  15.733  1.00  0.00      BSYN  
ATOM   1138   CA GLN   128     -33.418-101.217  15.041  1.00  0.00      BSYN  
ATOM   1139   CB GLN   128     -32.432-102.461  15.018  1.00  0.00      BSYN  
ATOM   1140   CG GLN   128     -31.446-102.723  16.166  1.00  0.00      BSYN  
ATOM   1141   CD GLN   128     -30.229-101.893  15.995  1.00  0.00      BSYN  
ATOM   1142  OE1 GLN   128     -29.724-101.410  17.054  1.00  0.00      BSYN  
ATOM   1143  NE2 GLN   128     -29.604-101.499  14.834  1.00  0.00      BSYN  
ATOM   1144 HE21 GLN   128     -28.750-101.061  15.030  1.00  0.00      BSYN  
ATOM   1145 HE22 GLN   128     -30.034-101.594  13.959  1.00  0.00      BSYN  
ATOM   1146    C GLN   128     -33.976-101.040  13.637  1.00  0.00      BSYN  
ATOM   1147    O GLN   128     -35.128-101.524  13.444  1.00  0.00      BSYN  
ATOM   1148    N GLU   129     -33.144-100.469  12.664  1.00  0.00      BSYN  
ATOM   1149    H GLU   129     -32.254-100.288  13.033  1.00  0.00      BSYN  
ATOM   1150   CA GLU   129     -33.793-100.289  11.388  1.00  0.00      BSYN  
ATOM   1151   CB GLU   129     -33.814 -98.827  11.024  1.00  0.00      BSYN  
ATOM   1152   CG GLU   129     -34.819 -98.433   9.887  1.00  0.00      BSYN  
ATOM   1153   CD GLU   129     -35.535 -97.027   9.871  1.00  0.00      BSYN  
ATOM   1154  OE1 GLU   129     -36.231 -96.989   8.858  1.00  0.00      BSYN  
ATOM   1155  OE2 GLU   129     -35.519 -96.233  10.786  1.00  0.00      BSYN  
ATOM   1156    C GLU   129     -32.922-100.976  10.255  1.00  0.00      BSYN  
ATOM   1157    O GLU   129     -32.205-100.354   9.462  1.00  0.00      BSYN  
ATOM   1158    N TYR   130     -32.999-102.301  10.264  1.00  0.00      BSYN  
ATOM   1159    H TYR   130     -33.457-102.722  11.021  1.00  0.00      BSYN  
ATOM   1160   CA TYR   130     -32.416-103.116   9.189  1.00  0.00      BSYN  
ATOM   1161   CB TYR   130     -32.247-104.604   9.553  1.00  0.00      BSYN  
ATOM   1162   CG TYR   130     -30.948-104.907  10.221  1.00  0.00      BSYN  
ATOM   1163  CD1 TYR   130     -29.784-104.782   9.467  1.00  0.00      BSYN  
ATOM   1164  CE1 TYR   130     -28.513-105.179   9.976  1.00  0.00      BSYN  
ATOM   1165  CD2 TYR   130     -30.814-105.364  11.539  1.00  0.00      BSYN  
ATOM   1166  CE2 TYR   130     -29.576-105.639  12.168  1.00  0.00      BSYN  
ATOM   1167   CZ TYR   130     -28.512-105.467  11.384  1.00  0.00      BSYN  
ATOM   1168   OH TYR   130     -27.261-105.588  12.019  1.00  0.00      BSYN  
ATOM   1169   HH TYR   130     -27.305-106.011  12.880  1.00  0.00      BSYN  
ATOM   1170    C TYR   130     -33.105-103.012   7.858  1.00  0.00      BSYN  
ATOM   1171    O TYR   130     -33.914-103.828   7.495  1.00  0.00      BSYN  
ATOM   1172    N GLU   131     -32.879-101.962   7.159  1.00  0.00      BSYN  
ATOM   1173    H GLU   131     -32.354-101.234   7.551  1.00  0.00      BSYN  
ATOM   1174   CA GLU   131     -33.237-101.728   5.793  1.00  0.00      BSYN  
ATOM   1175   CB GLU   131     -32.290-100.575   5.277  1.00  0.00      BSYN  
ATOM   1176   CG GLU   131     -32.750 -99.143   5.530  1.00  0.00      BSYN  
ATOM   1177   CD GLU   131     -31.742 -98.104   5.243  1.00  0.00      BSYN  
ATOM   1178  OE1 GLU   131     -31.444 -97.385   6.229  1.00  0.00      BSYN  
ATOM   1179  OE2 GLU   131     -31.124 -97.899   4.115  1.00  0.00      BSYN  
ATOM   1180    C GLU   131     -33.286-102.941   4.841  1.00  0.00      BSYN  
ATOM   1181    O GLU   131     -32.217-103.393   4.390  1.00  0.00      BSYN  
ATOM   1182    N PRO   132     -34.481-103.549   4.426  1.00  0.00      BSYN  
ATOM   1183   CD PRO   132     -35.840-103.248   4.932  1.00  0.00      BSYN  
ATOM   1184   CA PRO   132     -34.433-104.842   3.650  1.00  0.00      BSYN  
ATOM   1185   CB PRO   132     -35.709-105.550   4.149  1.00  0.00      BSYN  
ATOM   1186   CG PRO   132     -36.429-104.637   5.086  1.00  0.00      BSYN  
ATOM   1187    C PRO   132     -34.494-104.649   2.132  1.00  0.00      BSYN  
ATOM   1188    O PRO   132     -34.409-103.470   1.572  1.00  0.00      BSYN  
ATOM   1189    N GLU   133     -34.610-105.808   1.475  1.00  0.00      BSYN  
ATOM   1190    H GLU   133     -34.851-106.597   2.004  1.00  0.00      BSYN  
ATOM   1191   CA GLU   133     -34.722-105.860   0.012  1.00  0.00      BSYN  
ATOM   1192   CB GLU   133     -33.313-106.052  -0.585  1.00  0.00      BSYN  
ATOM   1193   CG GLU   133     -32.613-107.474  -0.184  1.00  0.00      BSYN  
ATOM   1194   CD GLU   133     -31.306-107.841  -0.724  1.00  0.00      BSYN  
ATOM   1195  OE1 GLU   133     -31.069-107.607  -1.937  1.00  0.00      BSYN  
ATOM   1196  OE2 GLU   133     -30.501-108.454   0.015  1.00  0.00      BSYN  
ATOM   1197    C GLU   133     -35.659-106.819  -0.560  1.00  0.00      BSYN  
ATOM   1198    O GLU   133     -36.126-107.618   0.176  1.00  0.00      BSYN  
ATOM   1199    N ALA   134     -36.173-106.765  -1.868  1.00  0.00      BSYN  
ATOM   1200    H ALA   134     -36.315-105.852  -2.195  1.00  0.00      BSYN  
ATOM   1201   CA ALA   134     -36.522-107.944  -2.727  1.00  0.00      BSYN  
ATOM   1202   CB ALA   134     -37.710-107.602  -3.567  1.00  0.00      BSYN  
ATOM   1203    C ALA   134     -35.331-108.169  -3.846  1.00  0.00      BSYN  
ATOM   1204  OT1 ALA   134     -34.823-109.301  -3.959  1.00  0.00      BSYN  
ATOM   1205  OT2 ALA   134     -35.053-107.210  -4.541  1.00  0.00      BSYN  
END
