# Supplementary material for: Data set of intrinsically disordered proteins analysed at a local protein conformation level
Source: Data Brief. 2020 Mar 5;29:105383. doi: 10.1016/j.dib.2020.105383 (PMC7078294; doi:10.1016/j.dib.2020.105383)
Supplement: Supplementary file 1 [file mmc1.zip › the data/1-DATA/PED1AAD-pdb/1AAD-198.pdb]

CRYST1    1.000    1.000    1.000  90.00  90.00  90.00 P 1           1
ATOM      1  HT1 MET     1       9.148-103.300 -35.109  1.00  0.00      BSYN  
ATOM      2  HT2 MET     1      10.476-102.347 -35.751  1.00  0.00      BSYN  
ATOM      3    N MET     1       9.805-103.129 -35.896  1.00  0.00      BSYN  
ATOM      4  HT3 MET     1      10.197-104.047 -36.189  1.00  0.00      BSYN  
ATOM      5   CA MET     1       8.965-102.775 -36.941  1.00  0.00      BSYN  
ATOM      6   CB MET     1       8.077-101.571 -36.738  1.00  0.00      BSYN  
ATOM      7   CG MET     1       6.637-101.762 -36.371  1.00  0.00      BSYN  
ATOM      8   SD MET     1       5.967-100.151 -35.958  1.00  0.00      BSYN  
ATOM      9   CE MET     1       6.426-100.408 -34.237  1.00  0.00      BSYN  
ATOM     10    C MET     1       9.795-102.740 -38.279  1.00  0.00      BSYN  
ATOM     11    O MET     1      10.973-102.408 -38.271  1.00  0.00      BSYN  
ATOM     12    N ASP     2       9.164-103.000 -39.325  1.00  0.00      BSYN  
ATOM     13    H ASP     2       8.186-102.935 -39.321  1.00  0.00      BSYN  
ATOM     14   CA ASP     2       9.712-103.314 -40.572  1.00  0.00      BSYN  
ATOM     15   CB ASP     2       8.587-103.850 -41.486  1.00  0.00      BSYN  
ATOM     16   CG ASP     2       9.280-104.322 -42.817  1.00  0.00      BSYN  
ATOM     17  OD1 ASP     2      10.088-105.277 -42.818  1.00  0.00      BSYN  
ATOM     18  OD2 ASP     2       8.840-103.760 -43.794  1.00  0.00      BSYN  
ATOM     19    C ASP     2      10.465-102.189 -41.268  1.00  0.00      BSYN  
ATOM     20    O ASP     2       9.831-101.059 -41.344  1.00  0.00      BSYN  
ATOM     21    N VAL     3      11.768-102.413 -41.659  1.00  0.00      BSYN  
ATOM     22    H VAL     3      12.101-103.328 -41.552  1.00  0.00      BSYN  
ATOM     23   CA VAL     3      12.638-101.404 -42.285  1.00  0.00      BSYN  
ATOM     24   CB VAL     3      14.197-101.799 -42.146  1.00  0.00      BSYN  
ATOM     25  CG1 VAL     3      14.546-103.287 -42.349  1.00  0.00      BSYN  
ATOM     26  CG2 VAL     3      15.012-100.984 -43.138  1.00  0.00      BSYN  
ATOM     27    C VAL     3      12.165-100.853 -43.639  1.00  0.00      BSYN  
ATOM     28    O VAL     3      11.954-101.529 -44.637  1.00  0.00      BSYN  
ATOM     29    N PHE     4      12.159 -99.519 -43.693  1.00  0.00      BSYN  
ATOM     30    H PHE     4      12.712 -99.122 -42.988  1.00  0.00      BSYN  
ATOM     31   CA PHE     4      11.266 -98.859 -44.608  1.00  0.00      BSYN  
ATOM     32   CB PHE     4      11.171 -97.394 -44.277  1.00  0.00      BSYN  
ATOM     33   CG PHE     4      10.110 -97.216 -43.125  1.00  0.00      BSYN  
ATOM     34  CD1 PHE     4       8.697 -97.397 -43.319  1.00  0.00      BSYN  
ATOM     35  CD2 PHE     4      10.567 -97.086 -41.805  1.00  0.00      BSYN  
ATOM     36  CE1 PHE     4       7.805 -97.418 -42.203  1.00  0.00      BSYN  
ATOM     37  CE2 PHE     4       9.730 -97.106 -40.728  1.00  0.00      BSYN  
ATOM     38   CZ PHE     4       8.324 -97.268 -40.889  1.00  0.00      BSYN  
ATOM     39    C PHE     4      11.535 -98.877 -46.148  1.00  0.00      BSYN  
ATOM     40    O PHE     4      12.640 -98.877 -46.658  1.00  0.00      BSYN  
ATOM     41    N MET     5      10.381 -99.142 -46.871  1.00  0.00      BSYN  
ATOM     42    H MET     5       9.488 -99.174 -46.469  1.00  0.00      BSYN  
ATOM     43   CA MET     5      10.400 -99.069 -48.323  1.00  0.00      BSYN  
ATOM     44   CB MET     5       9.417 -99.814 -49.058  1.00  0.00      BSYN  
ATOM     45   CG MET     5       9.759-101.278 -49.258  1.00  0.00      BSYN  
ATOM     46   SD MET     5      10.056-102.096 -47.704  1.00  0.00      BSYN  
ATOM     47   CE MET     5      10.929-103.523 -48.292  1.00  0.00      BSYN  
ATOM     48    C MET     5      10.422 -97.593 -48.709  1.00  0.00      BSYN  
ATOM     49    O MET     5       9.402 -97.015 -48.888  1.00  0.00      BSYN  
ATOM     50    N LYS     6      11.598 -96.974 -48.678  1.00  0.00      BSYN  
ATOM     51    H LYS     6      12.409 -97.370 -48.297  1.00  0.00      BSYN  
ATOM     52   CA LYS     6      11.748 -95.639 -49.276  1.00  0.00      BSYN  
ATOM     53   CB LYS     6      13.180 -95.062 -49.128  1.00  0.00      BSYN  
ATOM     54   CG LYS     6      13.868 -94.996 -47.700  1.00  0.00      BSYN  
ATOM     55   CD LYS     6      14.782 -93.726 -47.637  1.00  0.00      BSYN  
ATOM     56   CE LYS     6      15.229 -93.195 -46.303  1.00  0.00      BSYN  
ATOM     57   NZ LYS     6      16.288 -92.285 -46.406  1.00  0.00      BSYN  
ATOM     58  HZ1 LYS     6      16.228 -91.520 -45.705  1.00  0.00      BSYN  
ATOM     59  HZ2 LYS     6      17.199 -92.784 -46.354  1.00  0.00      BSYN  
ATOM     60  HZ3 LYS     6      16.204 -92.048 -47.416  1.00  0.00      BSYN  
ATOM     61    C LYS     6      11.558 -95.816 -50.804  1.00  0.00      BSYN  
ATOM     62    O LYS     6      10.837 -95.115 -51.517  1.00  0.00      BSYN  
ATOM     63    N GLY     7      12.246 -96.812 -51.415  1.00  0.00      BSYN  
ATOM     64    H GLY     7      13.063 -97.240 -51.085  1.00  0.00      BSYN  
ATOM     65   CA GLY     7      11.887 -97.078 -52.784  1.00  0.00      BSYN  
ATOM     66    C GLY     7      11.187 -98.410 -53.043  1.00  0.00      BSYN  
ATOM     67    O GLY     7      11.626 -99.396 -52.528  1.00  0.00      BSYN  
ATOM     68    N LEU     8      10.201 -98.596 -53.919  1.00  0.00      BSYN  
ATOM     69    H LEU     8       9.974 -99.505 -54.207  1.00  0.00      BSYN  
ATOM     70   CA LEU     8       9.790 -97.550 -54.773  1.00  0.00      BSYN  
ATOM     71   CB LEU     8       9.742 -98.172 -56.116  1.00  0.00      BSYN  
ATOM     72   CG LEU     8      11.006 -98.242 -57.020  1.00  0.00      BSYN  
ATOM     73  CD1 LEU     8      10.542 -99.232 -58.154  1.00  0.00      BSYN  
ATOM     74  CD2 LEU     8      11.380 -96.947 -57.555  1.00  0.00      BSYN  
ATOM     75    C LEU     8       8.507 -96.887 -54.347  1.00  0.00      BSYN  
ATOM     76    O LEU     8       7.488 -97.496 -54.691  1.00  0.00      BSYN  
ATOM     77    N SER     9       8.472 -95.682 -53.694  1.00  0.00      BSYN  
ATOM     78    H SER     9       9.353 -95.373 -53.397  1.00  0.00      BSYN  
ATOM     79   CA SER     9       7.261 -94.959 -53.280  1.00  0.00      BSYN  
ATOM     80   CB SER     9       7.202 -94.541 -51.774  1.00  0.00      BSYN  
ATOM     81   OG SER     9       8.318 -93.749 -51.769  1.00  0.00      BSYN  
ATOM     82   HG SER     9       8.999 -94.377 -51.517  1.00  0.00      BSYN  
ATOM     83    C SER     9       6.743 -93.893 -54.251  1.00  0.00      BSYN  
ATOM     84    O SER     9       5.698 -94.039 -54.820  1.00  0.00      BSYN  
ATOM     85    N MET    10       7.529 -92.795 -54.596  1.00  0.00      BSYN  
ATOM     86    H MET    10       8.482 -92.902 -54.395  1.00  0.00      BSYN  
ATOM     87   CA MET    10       6.941 -91.799 -55.444  1.00  0.00      BSYN  
ATOM     88   CB MET    10       7.382 -90.378 -55.180  1.00  0.00      BSYN  
ATOM     89   CG MET    10       6.534 -89.541 -54.162  1.00  0.00      BSYN  
ATOM     90   SD MET    10       6.448 -87.683 -54.398  1.00  0.00      BSYN  
ATOM     91   CE MET    10       7.669 -87.091 -53.221  1.00  0.00      BSYN  
ATOM     92    C MET    10       7.425 -92.207 -56.805  1.00  0.00      BSYN  
ATOM     93    O MET    10       8.405 -91.698 -57.399  1.00  0.00      BSYN  
ATOM     94    N ALA    11       6.583 -93.134 -57.280  1.00  0.00      BSYN  
ATOM     95    H ALA    11       5.764 -93.424 -56.827  1.00  0.00      BSYN  
ATOM     96   CA ALA    11       6.880 -93.787 -58.486  1.00  0.00      BSYN  
ATOM     97   CB ALA    11       6.173 -95.123 -58.336  1.00  0.00      BSYN  
ATOM     98    C ALA    11       6.604 -93.057 -59.837  1.00  0.00      BSYN  
ATOM     99    O ALA    11       6.563 -91.883 -59.980  1.00  0.00      BSYN  
ATOM    100    N LYS    12       6.558 -93.842 -60.918  1.00  0.00      BSYN  
ATOM    101    H LYS    12       6.627 -94.804 -60.745  1.00  0.00      BSYN  
ATOM    102   CA LYS    12       6.386 -93.422 -62.231  1.00  0.00      BSYN  
ATOM    103   CB LYS    12       6.740 -94.578 -63.218  1.00  0.00      BSYN  
ATOM    104   CG LYS    12       8.196 -94.876 -62.959  1.00  0.00      BSYN  
ATOM    105   CD LYS    12       8.715 -95.880 -63.967  1.00  0.00      BSYN  
ATOM    106   CE LYS    12       7.897 -97.155 -63.972  1.00  0.00      BSYN  
ATOM    107   NZ LYS    12       8.666 -98.199 -64.619  1.00  0.00      BSYN  
ATOM    108  HZ1 LYS    12       8.539 -98.064 -65.643  1.00  0.00      BSYN  
ATOM    109  HZ2 LYS    12       9.634 -98.184 -64.241  1.00  0.00      BSYN  
ATOM    110  HZ3 LYS    12       8.286 -99.114 -64.304  1.00  0.00      BSYN  
ATOM    111    C LYS    12       4.899 -93.109 -62.277  1.00  0.00      BSYN  
ATOM    112    O LYS    12       4.051 -93.940 -62.126  1.00  0.00      BSYN  
ATOM    113    N GLU    13       4.625 -91.848 -62.739  1.00  0.00      BSYN  
ATOM    114    H GLU    13       5.281 -91.139 -62.903  1.00  0.00      BSYN  
ATOM    115   CA GLU    13       3.293 -91.318 -63.022  1.00  0.00      BSYN  
ATOM    116   CB GLU    13       3.376 -89.771 -63.262  1.00  0.00      BSYN  
ATOM    117   CG GLU    13       4.144 -88.900 -62.316  1.00  0.00      BSYN  
ATOM    118   CD GLU    13       4.838 -87.691 -62.829  1.00  0.00      BSYN  
ATOM    119  OE1 GLU    13       5.383 -87.704 -63.900  1.00  0.00      BSYN  
ATOM    120  OE2 GLU    13       4.926 -86.751 -61.986  1.00  0.00      BSYN  
ATOM    121    C GLU    13       2.387 -91.923 -64.084  1.00  0.00      BSYN  
ATOM    122    O GLU    13       1.562 -91.150 -64.647  1.00  0.00      BSYN  
ATOM    123    N GLY    14       2.483 -93.214 -64.446  1.00  0.00      BSYN  
ATOM    124    H GLY    14       3.069 -93.727 -63.851  1.00  0.00      BSYN  
ATOM    125   CA GLY    14       1.633 -93.914 -65.503  1.00  0.00      BSYN  
ATOM    126    C GLY    14       0.281 -94.374 -64.870  1.00  0.00      BSYN  
ATOM    127    O GLY    14      -0.007 -95.559 -64.732  1.00  0.00      BSYN  
ATOM    128    N VAL    15      -0.667 -93.481 -64.508  1.00  0.00      BSYN  
ATOM    129    H VAL    15      -0.294 -92.578 -64.433  1.00  0.00      BSYN  
ATOM    130   CA VAL    15      -1.887 -93.736 -63.857  1.00  0.00      BSYN  
ATOM    131   CB VAL    15      -2.050 -92.884 -62.584  1.00  0.00      BSYN  
ATOM    132  CG1 VAL    15      -1.389 -93.396 -61.375  1.00  0.00      BSYN  
ATOM    133  CG2 VAL    15      -1.673 -91.494 -62.657  1.00  0.00      BSYN  
ATOM    134    C VAL    15      -3.112 -93.960 -64.714  1.00  0.00      BSYN  
ATOM    135    O VAL    15      -3.361 -93.192 -65.634  1.00  0.00      BSYN  
ATOM    136    N VAL    16      -4.040 -94.896 -64.304  1.00  0.00      BSYN  
ATOM    137    H VAL    16      -3.848 -95.390 -63.480  1.00  0.00      BSYN  
ATOM    138   CA VAL    16      -5.452 -94.794 -64.724  1.00  0.00      BSYN  
ATOM    139   CB VAL    16      -6.380 -96.029 -64.826  1.00  0.00      BSYN  
ATOM    140  CG1 VAL    16      -7.751 -95.922 -65.334  1.00  0.00      BSYN  
ATOM    141  CG2 VAL    16      -5.697 -96.997 -65.734  1.00  0.00      BSYN  
ATOM    142    C VAL    16      -6.232 -93.723 -63.894  1.00  0.00      BSYN  
ATOM    143    O VAL    16      -6.394 -93.896 -62.658  1.00  0.00      BSYN  
ATOM    144    N ALA    17      -6.767 -92.712 -64.510  1.00  0.00      BSYN  
ATOM    145    H ALA    17      -7.202 -92.695 -65.388  1.00  0.00      BSYN  
ATOM    146   CA ALA    17      -7.364 -91.678 -63.704  1.00  0.00      BSYN  
ATOM    147   CB ALA    17      -7.144 -90.387 -64.530  1.00  0.00      BSYN  
ATOM    148    C ALA    17      -8.838 -91.913 -63.490  1.00  0.00      BSYN  
ATOM    149    O ALA    17      -9.549 -91.978 -64.489  1.00  0.00      BSYN  
ATOM    150    N ALA    18      -9.353 -92.008 -62.257  1.00  0.00      BSYN  
ATOM    151    H ALA    18     -10.257 -92.219 -61.943  1.00  0.00      BSYN  
ATOM    152   CA ALA    18      -8.519 -91.956 -61.045  1.00  0.00      BSYN  
ATOM    153   CB ALA    18      -9.201 -90.974 -59.984  1.00  0.00      BSYN  
ATOM    154    C ALA    18      -8.463 -93.281 -60.345  1.00  0.00      BSYN  
ATOM    155    O ALA    18      -9.473 -94.015 -60.308  1.00  0.00      BSYN  
ATOM    156    N ALA    19      -7.198 -93.606 -59.925  1.00  0.00      BSYN  
ATOM    157    H ALA    19      -6.445 -93.006 -60.108  1.00  0.00      BSYN  
ATOM    158   CA ALA    19      -6.982 -94.882 -59.172  1.00  0.00      BSYN  
ATOM    159   CB ALA    19      -6.053 -95.922 -59.756  1.00  0.00      BSYN  
ATOM    160    C ALA    19      -6.305 -94.304 -58.012  1.00  0.00      BSYN  
ATOM    161    O ALA    19      -5.183 -94.497 -57.737  1.00  0.00      BSYN  
ATOM    162    N GLU    20      -7.072 -93.626 -57.158  1.00  0.00      BSYN  
ATOM    163    H GLU    20      -8.041 -93.723 -57.268  1.00  0.00      BSYN  
ATOM    164   CA GLU    20      -6.581 -93.019 -55.949  1.00  0.00      BSYN  
ATOM    165   CB GLU    20      -6.290 -91.571 -55.917  1.00  0.00      BSYN  
ATOM    166   CG GLU    20      -5.382 -91.107 -57.062  1.00  0.00      BSYN  
ATOM    167   CD GLU    20      -4.852 -89.631 -57.242  1.00  0.00      BSYN  
ATOM    168  OE1 GLU    20      -5.463 -88.579 -57.391  1.00  0.00      BSYN  
ATOM    169  OE2 GLU    20      -3.674 -89.596 -57.350  1.00  0.00      BSYN  
ATOM    170    C GLU    20      -7.570 -93.294 -54.752  1.00  0.00      BSYN  
ATOM    171    O GLU    20      -8.816 -93.240 -55.049  1.00  0.00      BSYN  
ATOM    172    N LYS    21      -6.922 -93.762 -53.685  1.00  0.00      BSYN  
ATOM    173    H LYS    21      -5.949 -93.650 -53.636  1.00  0.00      BSYN  
ATOM    174   CA LYS    21      -7.479 -94.519 -52.575  1.00  0.00      BSYN  
ATOM    175   CB LYS    21      -6.639 -95.832 -52.397  1.00  0.00      BSYN  
ATOM    176   CG LYS    21      -7.653 -96.832 -51.877  1.00  0.00      BSYN  
ATOM    177   CD LYS    21      -6.769 -98.002 -51.521  1.00  0.00      BSYN  
ATOM    178   CE LYS    21      -7.529 -98.809 -50.534  1.00  0.00      BSYN  
ATOM    179   NZ LYS    21      -8.792 -99.416 -50.908  1.00  0.00      BSYN  
ATOM    180  HZ1 LYS    21      -8.536-100.144 -51.606  1.00  0.00      BSYN  
ATOM    181  HZ2 LYS    21      -9.170 -99.829 -50.032  1.00  0.00      BSYN  
ATOM    182  HZ3 LYS    21      -9.423 -98.666 -51.256  1.00  0.00      BSYN  
ATOM    183    C LYS    21      -7.466 -93.637 -51.288  1.00  0.00      BSYN  
ATOM    184    O LYS    21      -6.463 -93.065 -50.858  1.00  0.00      BSYN  
ATOM    185    N THR    22      -8.612 -93.411 -50.653  1.00  0.00      BSYN  
ATOM    186    H THR    22      -9.462 -93.650 -51.078  1.00  0.00      BSYN  
ATOM    187   CA THR    22      -8.880 -92.680 -49.408  1.00  0.00      BSYN  
ATOM    188   CB THR    22     -10.424 -92.762 -49.063  1.00  0.00      BSYN  
ATOM    189  OG1 THR    22     -11.064 -92.082 -50.205  1.00  0.00      BSYN  
ATOM    190  HG1 THR    22     -11.962 -92.410 -50.299  1.00  0.00      BSYN  
ATOM    191  CG2 THR    22     -10.728 -92.145 -47.655  1.00  0.00      BSYN  
ATOM    192    C THR    22      -7.945 -93.276 -48.234  1.00  0.00      BSYN  
ATOM    193    O THR    22      -7.429 -92.437 -47.375  1.00  0.00      BSYN  
ATOM    194    N LYS    23      -7.734 -94.593 -48.189  1.00  0.00      BSYN  
ATOM    195    H LYS    23      -7.614 -95.165 -48.976  1.00  0.00      BSYN  
ATOM    196   CA LYS    23      -7.858 -95.350 -47.000  1.00  0.00      BSYN  
ATOM    197   CB LYS    23      -8.718 -96.534 -46.970  1.00  0.00      BSYN  
ATOM    198   CG LYS    23     -10.211 -96.242 -47.058  1.00  0.00      BSYN  
ATOM    199   CD LYS    23     -11.004 -97.409 -47.407  1.00  0.00      BSYN  
ATOM    200   CE LYS    23     -12.380 -96.842 -47.945  1.00  0.00      BSYN  
ATOM    201   NZ LYS    23     -13.293 -96.322 -46.943  1.00  0.00      BSYN  
ATOM    202  HZ1 LYS    23     -13.541 -96.972 -46.170  1.00  0.00      BSYN  
ATOM    203  HZ2 LYS    23     -12.870 -95.483 -46.496  1.00  0.00      BSYN  
ATOM    204  HZ3 LYS    23     -14.098 -96.040 -47.537  1.00  0.00      BSYN  
ATOM    205    C LYS    23      -6.512 -95.816 -46.359  1.00  0.00      BSYN  
ATOM    206    O LYS    23      -6.243 -97.017 -46.212  1.00  0.00      BSYN  
ATOM    207    N GLN    24      -5.732 -94.816 -45.905  1.00  0.00      BSYN  
ATOM    208    H GLN    24      -5.977 -93.871 -45.992  1.00  0.00      BSYN  
ATOM    209   CA GLN    24      -4.419 -95.089 -45.343  1.00  0.00      BSYN  
ATOM    210   CB GLN    24      -3.571 -94.016 -46.019  1.00  0.00      BSYN  
ATOM    211   CG GLN    24      -2.232 -93.876 -45.477  1.00  0.00      BSYN  
ATOM    212   CD GLN    24      -1.565 -92.866 -46.363  1.00  0.00      BSYN  
ATOM    213  OE1 GLN    24      -1.626 -91.702 -45.970  1.00  0.00      BSYN  
ATOM    214  NE2 GLN    24      -0.965 -93.109 -47.535  1.00  0.00      BSYN  
ATOM    215 HE21 GLN    24      -1.123 -93.961 -47.992  1.00  0.00      BSYN  
ATOM    216 HE22 GLN    24      -0.478 -92.309 -47.825  1.00  0.00      BSYN  
ATOM    217    C GLN    24      -4.390 -94.929 -43.835  1.00  0.00      BSYN  
ATOM    218    O GLN    24      -4.534 -93.848 -43.241  1.00  0.00      BSYN  
ATOM    219    N GLY    25      -4.071 -96.080 -43.176  1.00  0.00      BSYN  
ATOM    220    H GLY    25      -4.030 -96.923 -43.673  1.00  0.00      BSYN  
ATOM    221   CA GLY    25      -3.982 -96.076 -41.770  1.00  0.00      BSYN  
ATOM    222    C GLY    25      -2.685 -96.639 -41.252  1.00  0.00      BSYN  
ATOM    223    O GLY    25      -1.950 -97.183 -42.041  1.00  0.00      BSYN  
ATOM    224    N VAL    26      -2.305 -96.427 -39.991  1.00  0.00      BSYN  
ATOM    225    H VAL    26      -1.397 -96.698 -39.742  1.00  0.00      BSYN  
ATOM    226   CA VAL    26      -3.255 -95.850 -39.033  1.00  0.00      BSYN  
ATOM    227   CB VAL    26      -3.407 -96.556 -37.770  1.00  0.00      BSYN  
ATOM    228  CG1 VAL    26      -4.865 -96.815 -37.578  1.00  0.00      BSYN  
ATOM    229  CG2 VAL    26      -2.609 -97.895 -37.708  1.00  0.00      BSYN  
ATOM    230    C VAL    26      -3.058 -94.401 -38.773  1.00  0.00      BSYN  
ATOM    231    O VAL    26      -2.124 -94.066 -38.040  1.00  0.00      BSYN  
ATOM    232    N THR    27      -3.944 -93.617 -39.338  1.00  0.00      BSYN  
ATOM    233    H THR    27      -4.681 -94.038 -39.828  1.00  0.00      BSYN  
ATOM    234   CA THR    27      -3.917 -92.190 -39.043  1.00  0.00      BSYN  
ATOM    235   CB THR    27      -4.230 -91.421 -40.408  1.00  0.00      BSYN  
ATOM    236  OG1 THR    27      -3.239 -91.700 -41.339  1.00  0.00      BSYN  
ATOM    237  HG1 THR    27      -3.332 -92.580 -41.710  1.00  0.00      BSYN  
ATOM    238  CG2 THR    27      -4.756 -89.971 -40.326  1.00  0.00      BSYN  
ATOM    239    C THR    27      -4.902 -91.743 -37.875  1.00  0.00      BSYN  
ATOM    240    O THR    27      -6.162 -91.986 -37.981  1.00  0.00      BSYN  
ATOM    241    N GLU    28      -4.374 -91.040 -36.875  1.00  0.00      BSYN  
ATOM    242    H GLU    28      -3.427 -91.160 -36.653  1.00  0.00      BSYN  
ATOM    243   CA GLU    28      -5.143 -90.156 -36.013  1.00  0.00      BSYN  
ATOM    244   CB GLU    28      -5.371 -90.792 -34.577  1.00  0.00      BSYN  
ATOM    245   CG GLU    28      -4.246 -91.619 -34.093  1.00  0.00      BSYN  
ATOM    246   CD GLU    28      -4.521 -92.436 -32.814  1.00  0.00      BSYN  
ATOM    247  OE1 GLU    28      -3.890 -92.022 -31.864  1.00  0.00      BSYN  
ATOM    248  OE2 GLU    28      -5.308 -93.412 -32.721  1.00  0.00      BSYN  
ATOM    249    C GLU    28      -4.797 -88.703 -36.126  1.00  0.00      BSYN  
ATOM    250    O GLU    28      -3.760 -88.336 -35.625  1.00  0.00      BSYN  
ATOM    251    N ALA    29      -5.596 -87.931 -36.810  1.00  0.00      BSYN  
ATOM    252    H ALA    29      -6.394 -88.295 -37.245  1.00  0.00      BSYN  
ATOM    253   CA ALA    29      -5.251 -86.556 -37.071  1.00  0.00      BSYN  
ATOM    254   CB ALA    29      -5.781 -86.252 -38.354  1.00  0.00      BSYN  
ATOM    255    C ALA    29      -5.755 -85.600 -35.985  1.00  0.00      BSYN  
ATOM    256    O ALA    29      -5.452 -84.387 -35.919  1.00  0.00      BSYN  
ATOM    257    N ALA    30      -6.546 -86.226 -35.047  1.00  0.00      BSYN  
ATOM    258    H ALA    30      -6.927 -87.104 -35.260  1.00  0.00      BSYN  
ATOM    259   CA ALA    30      -7.111 -85.500 -33.979  1.00  0.00      BSYN  
ATOM    260   CB ALA    30      -8.529 -85.941 -33.491  1.00  0.00      BSYN  
ATOM    261    C ALA    30      -6.183 -85.273 -32.747  1.00  0.00      BSYN  
ATOM    262    O ALA    30      -6.031 -86.148 -31.835  1.00  0.00      BSYN  
ATOM    263    N GLU    31      -5.517 -84.102 -32.911  1.00  0.00      BSYN  
ATOM    264    H GLU    31      -5.530 -83.512 -33.694  1.00  0.00      BSYN  
ATOM    265   CA GLU    31      -4.512 -83.780 -31.846  1.00  0.00      BSYN  
ATOM    266   CB GLU    31      -3.270 -83.172 -32.352  1.00  0.00      BSYN  
ATOM    267   CG GLU    31      -2.401 -84.059 -33.219  1.00  0.00      BSYN  
ATOM    268   CD GLU    31      -0.970 -83.599 -33.333  1.00  0.00      BSYN  
ATOM    269  OE1 GLU    31      -0.130 -84.354 -32.870  1.00  0.00      BSYN  
ATOM    270  OE2 GLU    31      -0.554 -82.564 -33.777  1.00  0.00      BSYN  
ATOM    271    C GLU    31      -5.151 -83.023 -30.726  1.00  0.00      BSYN  
ATOM    272    O GLU    31      -4.983 -81.781 -30.741  1.00  0.00      BSYN  
ATOM    273    N LYS    32      -5.833 -83.567 -29.817  1.00  0.00      BSYN  
ATOM    274    H LYS    32      -6.031 -84.525 -29.769  1.00  0.00      BSYN  
ATOM    275   CA LYS    32      -6.355 -82.721 -28.694  1.00  0.00      BSYN  
ATOM    276   CB LYS    32      -7.809 -82.948 -28.395  1.00  0.00      BSYN  
ATOM    277   CG LYS    32      -8.554 -83.121 -29.702  1.00  0.00      BSYN  
ATOM    278   CD LYS    32     -10.113 -82.921 -29.297  1.00  0.00      BSYN  
ATOM    279   CE LYS    32     -11.196 -83.262 -30.228  1.00  0.00      BSYN  
ATOM    280   NZ LYS    32     -12.449 -82.707 -29.820  1.00  0.00      BSYN  
ATOM    281  HZ1 LYS    32     -12.740 -83.148 -28.925  1.00  0.00      BSYN  
ATOM    282  HZ2 LYS    32     -12.279 -81.693 -29.664  1.00  0.00      BSYN  
ATOM    283  HZ3 LYS    32     -13.102 -82.810 -30.623  1.00  0.00      BSYN  
ATOM    284    C LYS    32      -5.592 -83.127 -27.459  1.00  0.00      BSYN  
ATOM    285    O LYS    32      -5.040 -84.257 -27.434  1.00  0.00      BSYN  
ATOM    286    N THR    33      -5.356 -82.357 -26.341  1.00  0.00      BSYN  
ATOM    287    H THR    33      -4.878 -82.726 -25.569  1.00  0.00      BSYN  
ATOM    288   CA THR    33      -5.891 -80.919 -26.049  1.00  0.00      BSYN  
ATOM    289   CB THR    33      -6.889 -80.767 -25.012  1.00  0.00      BSYN  
ATOM    290  OG1 THR    33      -7.947 -81.724 -25.387  1.00  0.00      BSYN  
ATOM    291  HG1 THR    33      -8.744 -81.448 -24.927  1.00  0.00      BSYN  
ATOM    292  CG2 THR    33      -7.579 -79.406 -24.835  1.00  0.00      BSYN  
ATOM    293    C THR    33      -4.713 -79.986 -25.670  1.00  0.00      BSYN  
ATOM    294    O THR    33      -3.850 -80.340 -24.820  1.00  0.00      BSYN  
ATOM    295    N LYS    34      -4.637 -78.961 -26.462  1.00  0.00      BSYN  
ATOM    296    H LYS    34      -4.937 -79.072 -27.388  1.00  0.00      BSYN  
ATOM    297   CA LYS    34      -3.686 -77.857 -26.045  1.00  0.00      BSYN  
ATOM    298   CB LYS    34      -3.698 -76.710 -27.110  1.00  0.00      BSYN  
ATOM    299   CG LYS    34      -2.533 -75.774 -27.322  1.00  0.00      BSYN  
ATOM    300   CD LYS    34      -1.272 -76.487 -27.618  1.00  0.00      BSYN  
ATOM    301   CE LYS    34      -0.161 -75.452 -27.344  1.00  0.00      BSYN  
ATOM    302   NZ LYS    34       1.182 -75.941 -27.364  1.00  0.00      BSYN  
ATOM    303  HZ1 LYS    34       1.582 -75.849 -28.320  1.00  0.00      BSYN  
ATOM    304  HZ2 LYS    34       1.756 -75.435 -26.660  1.00  0.00      BSYN  
ATOM    305  HZ3 LYS    34       1.064 -76.969 -27.253  1.00  0.00      BSYN  
ATOM    306    C LYS    34      -3.840 -77.139 -24.735  1.00  0.00      BSYN  
ATOM    307    O LYS    34      -4.938 -76.555 -24.509  1.00  0.00      BSYN  
ATOM    308    N GLU    35      -3.014 -77.442 -23.818  1.00  0.00      BSYN  
ATOM    309    H GLU    35      -2.320 -78.125 -23.931  1.00  0.00      BSYN  
ATOM    310   CA GLU    35      -3.028 -76.827 -22.481  1.00  0.00      BSYN  
ATOM    311   CB GLU    35      -2.663 -77.783 -21.352  1.00  0.00      BSYN  
ATOM    312   CG GLU    35      -3.856 -78.784 -21.096  1.00  0.00      BSYN  
ATOM    313   CD GLU    35      -3.789 -79.750 -19.931  1.00  0.00      BSYN  
ATOM    314  OE1 GLU    35      -4.353 -80.817 -19.944  1.00  0.00      BSYN  
ATOM    315  OE2 GLU    35      -3.321 -79.435 -18.883  1.00  0.00      BSYN  
ATOM    316    C GLU    35      -2.493 -75.463 -22.240  1.00  0.00      BSYN  
ATOM    317    O GLU    35      -1.354 -75.273 -21.756  1.00  0.00      BSYN  
ATOM    318    N GLY    36      -3.368 -74.522 -22.673  1.00  0.00      BSYN  
ATOM    319    H GLY    36      -4.188 -74.779 -23.144  1.00  0.00      BSYN  
ATOM    320   CA GLY    36      -3.263 -73.058 -22.186  1.00  0.00      BSYN  
ATOM    321    C GLY    36      -3.972 -72.058 -23.133  1.00  0.00      BSYN  
ATOM    322    O GLY    36      -4.382 -72.365 -24.207  1.00  0.00      BSYN  
ATOM    323    N VAL    37      -3.866 -70.722 -22.648  1.00  0.00      BSYN  
ATOM    324    H VAL    37      -3.366 -70.479 -21.841  1.00  0.00      BSYN  
ATOM    325   CA VAL    37      -4.505 -69.655 -23.301  1.00  0.00      BSYN  
ATOM    326   CB VAL    37      -4.653 -68.419 -22.349  1.00  0.00      BSYN  
ATOM    327  CG1 VAL    37      -5.307 -67.226 -22.954  1.00  0.00      BSYN  
ATOM    328  CG2 VAL    37      -5.502 -68.836 -21.259  1.00  0.00      BSYN  
ATOM    329    C VAL    37      -3.954 -69.094 -24.612  1.00  0.00      BSYN  
ATOM    330    O VAL    37      -2.983 -68.427 -24.651  1.00  0.00      BSYN  
ATOM    331    N LEU    38      -4.581 -69.442 -25.748  1.00  0.00      BSYN  
ATOM    332    H LEU    38      -5.456 -69.870 -25.639  1.00  0.00      BSYN  
ATOM    333   CA LEU    38      -4.186 -69.206 -27.179  1.00  0.00      BSYN  
ATOM    334   CB LEU    38      -4.491 -70.442 -27.930  1.00  0.00      BSYN  
ATOM    335   CG LEU    38      -3.625 -70.736 -29.198  1.00  0.00      BSYN  
ATOM    336  CD1 LEU    38      -3.771 -72.197 -29.908  1.00  0.00      BSYN  
ATOM    337  CD2 LEU    38      -3.776 -69.688 -30.205  1.00  0.00      BSYN  
ATOM    338    C LEU    38      -4.925 -67.952 -27.804  1.00  0.00      BSYN  
ATOM    339    O LEU    38      -6.105 -67.979 -28.098  1.00  0.00      BSYN  
ATOM    340    N TYR    39      -4.101 -66.871 -27.892  1.00  0.00      BSYN  
ATOM    341    H TYR    39      -4.531 -66.032 -28.161  1.00  0.00      BSYN  
ATOM    342   CA TYR    39      -2.668 -66.860 -27.613  1.00  0.00      BSYN  
ATOM    343   CB TYR    39      -1.892 -66.913 -28.930  1.00  0.00      BSYN  
ATOM    344   CG TYR    39      -0.640 -67.759 -28.696  1.00  0.00      BSYN  
ATOM    345  CD1 TYR    39      -0.531 -69.012 -28.115  1.00  0.00      BSYN  
ATOM    346  CE1 TYR    39       0.626 -69.818 -28.170  1.00  0.00      BSYN  
ATOM    347  CD2 TYR    39       0.535 -67.271 -29.123  1.00  0.00      BSYN  
ATOM    348  CE2 TYR    39       1.717 -68.006 -29.093  1.00  0.00      BSYN  
ATOM    349   CZ TYR    39       1.737 -69.214 -28.643  1.00  0.00      BSYN  
ATOM    350   OH TYR    39       2.915 -69.972 -28.731  1.00  0.00      BSYN  
ATOM    351   HH TYR    39       3.691 -69.407 -28.748  1.00  0.00      BSYN  
ATOM    352    C TYR    39      -2.015 -65.749 -26.849  1.00  0.00      BSYN  
ATOM    353    O TYR    39      -2.275 -64.599 -27.094  1.00  0.00      BSYN  
ATOM    354    N VAL    40      -1.335 -66.003 -25.702  1.00  0.00      BSYN  
ATOM    355    H VAL    40      -1.133 -66.909 -25.388  1.00  0.00      BSYN  
ATOM    356   CA VAL    40      -0.760 -65.013 -24.838  1.00  0.00      BSYN  
ATOM    357   CB VAL    40      -1.560 -64.904 -23.442  1.00  0.00      BSYN  
ATOM    358  CG1 VAL    40      -1.389 -66.144 -22.609  1.00  0.00      BSYN  
ATOM    359  CG2 VAL    40      -1.163 -63.743 -22.619  1.00  0.00      BSYN  
ATOM    360    C VAL    40       0.677 -65.463 -24.657  1.00  0.00      BSYN  
ATOM    361    O VAL    40       1.125 -66.578 -24.760  1.00  0.00      BSYN  
ATOM    362    N GLY    41       1.493 -64.518 -24.053  1.00  0.00      BSYN  
ATOM    363    H GLY    41       1.218 -63.646 -23.700  1.00  0.00      BSYN  
ATOM    364   CA GLY    41       2.915 -64.747 -23.970  1.00  0.00      BSYN  
ATOM    365    C GLY    41       3.276 -64.950 -22.453  1.00  0.00      BSYN  
ATOM    366    O GLY    41       2.583 -65.659 -21.776  1.00  0.00      BSYN  
ATOM    367    N SER    42       4.361 -64.248 -22.026  1.00  0.00      BSYN  
ATOM    368    H SER    42       4.823 -63.539 -22.521  1.00  0.00      BSYN  
ATOM    369   CA SER    42       4.803 -64.496 -20.647  1.00  0.00      BSYN  
ATOM    370   CB SER    42       5.925 -65.444 -20.668  1.00  0.00      BSYN  
ATOM    371   OG SER    42       5.410 -66.661 -21.133  1.00  0.00      BSYN  
ATOM    372   HG SER    42       5.094 -66.497 -22.024  1.00  0.00      BSYN  
ATOM    373    C SER    42       5.256 -63.269 -19.965  1.00  0.00      BSYN  
ATOM    374    O SER    42       5.937 -62.457 -20.495  1.00  0.00      BSYN  
ATOM    375    N LYS    43       4.929 -63.030 -18.639  1.00  0.00      BSYN  
ATOM    376    H LYS    43       4.386 -63.760 -18.275  1.00  0.00      BSYN  
ATOM    377   CA LYS    43       5.022 -61.814 -17.925  1.00  0.00      BSYN  
ATOM    378   CB LYS    43       3.738 -61.624 -17.186  1.00  0.00      BSYN  
ATOM    379   CG LYS    43       2.575 -61.382 -18.170  1.00  0.00      BSYN  
ATOM    380   CD LYS    43       1.279 -60.995 -17.523  1.00  0.00      BSYN  
ATOM    381   CE LYS    43       0.027 -61.394 -18.368  1.00  0.00      BSYN  
ATOM    382   NZ LYS    43       0.071 -62.849 -18.491  1.00  0.00      BSYN  
ATOM    383  HZ1 LYS    43      -0.743 -63.326 -18.929  1.00  0.00      BSYN  
ATOM    384  HZ2 LYS    43       0.809 -63.227 -19.118  1.00  0.00      BSYN  
ATOM    385  HZ3 LYS    43       0.371 -63.194 -17.557  1.00  0.00      BSYN  
ATOM    386    C LYS    43       6.177 -61.398 -17.007  1.00  0.00      BSYN  
ATOM    387    O LYS    43       7.066 -62.207 -16.593  1.00  0.00      BSYN  
ATOM    388    N THR    44       6.386 -60.073 -16.541  1.00  0.00      BSYN  
ATOM    389    H THR    44       6.993 -60.014 -15.775  1.00  0.00      BSYN  
ATOM    390   CA THR    44       5.696 -58.801 -16.881  1.00  0.00      BSYN  
ATOM    391   CB THR    44       5.467 -57.835 -15.666  1.00  0.00      BSYN  
ATOM    392  OG1 THR    44       6.711 -57.321 -15.364  1.00  0.00      BSYN  
ATOM    393  HG1 THR    44       7.035 -57.749 -14.569  1.00  0.00      BSYN  
ATOM    394  CG2 THR    44       4.958 -58.524 -14.518  1.00  0.00      BSYN  
ATOM    395    C THR    44       6.281 -58.088 -18.068  1.00  0.00      BSYN  
ATOM    396    O THR    44       5.546 -57.478 -18.776  1.00  0.00      BSYN  
ATOM    397    N ARG    45       7.579 -58.167 -18.233  1.00  0.00      BSYN  
ATOM    398    H ARG    45       8.109 -58.329 -17.425  1.00  0.00      BSYN  
ATOM    399   CA ARG    45       8.238 -57.756 -19.481  1.00  0.00      BSYN  
ATOM    400   CB ARG    45       9.472 -57.012 -19.227  1.00  0.00      BSYN  
ATOM    401   CG ARG    45       9.401 -55.705 -18.402  1.00  0.00      BSYN  
ATOM    402   CD ARG    45      10.577 -54.783 -18.773  1.00  0.00      BSYN  
ATOM    403   NE ARG    45      10.636 -53.627 -17.901  1.00  0.00      BSYN  
ATOM    404   HE ARG    45       9.729 -53.270 -17.803  1.00  0.00      BSYN  
ATOM    405   CZ ARG    45      11.630 -53.335 -17.071  1.00  0.00      BSYN  
ATOM    406  NH1 ARG    45      12.575 -54.252 -16.851  1.00  0.00      BSYN  
ATOM    407 HH11 ARG    45      13.178 -54.197 -16.055  1.00  0.00      BSYN  
ATOM    408 HH12 ARG    45      12.600 -55.177 -17.229  1.00  0.00      BSYN  
ATOM    409  NH2 ARG    45      11.672 -52.187 -16.415  1.00  0.00      BSYN  
ATOM    410 HH21 ARG    45      12.421 -51.943 -15.799  1.00  0.00      BSYN  
ATOM    411 HH22 ARG    45      11.079 -51.411 -16.631  1.00  0.00      BSYN  
ATOM    412    C ARG    45       8.556 -58.722 -20.657  1.00  0.00      BSYN  
ATOM    413    O ARG    45       9.176 -59.746 -20.453  1.00  0.00      BSYN  
ATOM    414    N GLU    46       8.014 -58.548 -21.897  1.00  0.00      BSYN  
ATOM    415    H GLU    46       8.518 -58.869 -22.674  1.00  0.00      BSYN  
ATOM    416   CA GLU    46       6.884 -57.744 -22.269  1.00  0.00      BSYN  
ATOM    417   CB GLU    46       7.297 -56.944 -23.563  1.00  0.00      BSYN  
ATOM    418   CG GLU    46       7.913 -55.676 -23.363  1.00  0.00      BSYN  
ATOM    419   CD GLU    46       7.377 -54.766 -24.449  1.00  0.00      BSYN  
ATOM    420  OE1 GLU    46       8.156 -54.210 -25.195  1.00  0.00      BSYN  
ATOM    421  OE2 GLU    46       6.211 -54.482 -24.581  1.00  0.00      BSYN  
ATOM    422    C GLU    46       5.631 -58.651 -22.419  1.00  0.00      BSYN  
ATOM    423    O GLU    46       5.638 -59.439 -23.392  1.00  0.00      BSYN  
ATOM    424    N GLY    47       4.633 -58.773 -21.539  1.00  0.00      BSYN  
ATOM    425    H GLY    47       4.534 -58.234 -20.726  1.00  0.00      BSYN  
ATOM    426   CA GLY    47       3.591 -59.779 -21.654  1.00  0.00      BSYN  
ATOM    427    C GLY    47       2.268 -59.541 -22.303  1.00  0.00      BSYN  
ATOM    428    O GLY    47       1.582 -60.496 -22.713  1.00  0.00      BSYN  
ATOM    429    N VAL    48       1.933 -58.253 -22.311  1.00  0.00      BSYN  
ATOM    430    H VAL    48       2.683 -57.624 -22.361  1.00  0.00      BSYN  
ATOM    431   CA VAL    48       0.632 -57.616 -22.471  1.00  0.00      BSYN  
ATOM    432   CB VAL    48       0.389 -56.204 -21.905  1.00  0.00      BSYN  
ATOM    433  CG1 VAL    48      -1.059 -55.895 -21.654  1.00  0.00      BSYN  
ATOM    434  CG2 VAL    48       0.952 -56.237 -20.440  1.00  0.00      BSYN  
ATOM    435    C VAL    48       0.270 -57.380 -23.951  1.00  0.00      BSYN  
ATOM    436    O VAL    48      -0.788 -57.704 -24.423  1.00  0.00      BSYN  
ATOM    437    N VAL    49       1.333 -56.971 -24.644  1.00  0.00      BSYN  
ATOM    438    H VAL    49       2.112 -56.732 -24.100  1.00  0.00      BSYN  
ATOM    439   CA VAL    49       1.110 -56.531 -26.100  1.00  0.00      BSYN  
ATOM    440   CB VAL    49       2.331 -55.636 -26.744  1.00  0.00      BSYN  
ATOM    441  CG1 VAL    49       3.065 -56.333 -27.944  1.00  0.00      BSYN  
ATOM    442  CG2 VAL    49       1.746 -54.287 -27.220  1.00  0.00      BSYN  
ATOM    443    C VAL    49       0.598 -57.787 -26.916  1.00  0.00      BSYN  
ATOM    444    O VAL    49       1.315 -58.760 -26.834  1.00  0.00      BSYN  
ATOM    445    N GLN    50      -0.546 -57.967 -27.656  1.00  0.00      BSYN  
ATOM    446    H GLN    50      -1.066 -57.208 -27.995  1.00  0.00      BSYN  
ATOM    447   CA GLN    50      -0.959 -59.283 -28.150  1.00  0.00      BSYN  
ATOM    448   CB GLN    50      -2.124 -59.954 -27.253  1.00  0.00      BSYN  
ATOM    449   CG GLN    50      -1.599 -60.868 -26.176  1.00  0.00      BSYN  
ATOM    450   CD GLN    50      -2.472 -61.309 -24.968  1.00  0.00      BSYN  
ATOM    451  OE1 GLN    50      -3.067 -62.365 -24.999  1.00  0.00      BSYN  
ATOM    452  NE2 GLN    50      -2.600 -60.493 -23.894  1.00  0.00      BSYN  
ATOM    453 HE21 GLN    50      -1.881 -59.842 -23.756  1.00  0.00      BSYN  
ATOM    454 HE22 GLN    50      -3.376 -60.559 -23.300  1.00  0.00      BSYN  
ATOM    455    C GLN    50      -1.377 -58.918 -29.535  1.00  0.00      BSYN  
ATOM    456    O GLN    50      -0.670 -59.173 -30.450  1.00  0.00      BSYN  
ATOM    457    N GLY    51      -2.508 -58.208 -29.745  1.00  0.00      BSYN  
ATOM    458    H GLY    51      -3.059 -57.894 -28.999  1.00  0.00      BSYN  
ATOM    459   CA GLY    51      -3.166 -57.882 -31.016  1.00  0.00      BSYN  
ATOM    460    C GLY    51      -4.283 -58.908 -31.254  1.00  0.00      BSYN  
ATOM    461    O GLY    51      -4.975 -59.292 -30.275  1.00  0.00      BSYN  
ATOM    462    N VAL    52      -4.373 -59.397 -32.418  1.00  0.00      BSYN  
ATOM    463    H VAL    52      -3.552 -59.450 -32.950  1.00  0.00      BSYN  
ATOM    464   CA VAL    52      -5.644 -60.064 -32.915  1.00  0.00      BSYN  
ATOM    465   CB VAL    52      -6.527 -59.217 -33.913  1.00  0.00      BSYN  
ATOM    466  CG1 VAL    52      -7.752 -60.014 -34.147  1.00  0.00      BSYN  
ATOM    467  CG2 VAL    52      -6.852 -57.773 -33.419  1.00  0.00      BSYN  
ATOM    468    C VAL    52      -5.265 -61.434 -33.541  1.00  0.00      BSYN  
ATOM    469    O VAL    52      -5.103 -61.493 -34.758  1.00  0.00      BSYN  
ATOM    470    N ALA    53      -5.151 -62.465 -32.646  1.00  0.00      BSYN  
ATOM    471    H ALA    53      -5.280 -62.312 -31.686  1.00  0.00      BSYN  
ATOM    472   CA ALA    53      -4.557 -63.759 -33.023  1.00  0.00      BSYN  
ATOM    473   CB ALA    53      -3.389 -63.964 -32.117  1.00  0.00      BSYN  
ATOM    474    C ALA    53      -5.567 -64.895 -32.893  1.00  0.00      BSYN  
ATOM    475    O ALA    53      -5.972 -65.359 -31.782  1.00  0.00      BSYN  
ATOM    476    N SER    54      -6.252 -65.404 -33.846  1.00  0.00      BSYN  
ATOM    477    H SER    54      -6.935 -66.026 -33.519  1.00  0.00      BSYN  
ATOM    478   CA SER    54      -6.022 -65.148 -35.326  1.00  0.00      BSYN  
ATOM    479   CB SER    54      -4.846 -65.758 -36.036  1.00  0.00      BSYN  
ATOM    480   OG SER    54      -3.609 -65.114 -35.956  1.00  0.00      BSYN  
ATOM    481   HG SER    54      -2.920 -65.748 -36.167  1.00  0.00      BSYN  
ATOM    482    C SER    54      -7.364 -65.503 -36.169  1.00  0.00      BSYN  
ATOM    483    O SER    54      -8.129 -66.415 -35.867  1.00  0.00      BSYN  
ATOM    484    N VAL    55      -7.450 -64.686 -37.200  1.00  0.00      BSYN  
ATOM    485    H VAL    55      -6.579 -64.295 -37.418  1.00  0.00      BSYN  
ATOM    486   CA VAL    55      -8.650 -64.364 -38.000  1.00  0.00      BSYN  
ATOM    487   CB VAL    55      -9.200 -62.869 -37.914  1.00  0.00      BSYN  
ATOM    488  CG1 VAL    55     -10.035 -62.719 -36.659  1.00  0.00      BSYN  
ATOM    489  CG2 VAL    55      -8.132 -61.954 -37.700  1.00  0.00      BSYN  
ATOM    490    C VAL    55      -8.505 -64.696 -39.459  1.00  0.00      BSYN  
ATOM    491    O VAL    55      -7.550 -64.232 -40.029  1.00  0.00      BSYN  
ATOM    492    N ALA    56      -9.432 -65.457 -39.965  1.00  0.00      BSYN  
ATOM    493    H ALA    56      -9.959 -66.010 -39.351  1.00  0.00      BSYN  
ATOM    494   CA ALA    56      -9.708 -65.555 -41.329  1.00  0.00      BSYN  
ATOM    495   CB ALA    56     -10.442 -66.865 -41.572  1.00  0.00      BSYN  
ATOM    496    C ALA    56     -10.863 -64.510 -41.619  1.00  0.00      BSYN  
ATOM    497    O ALA    56     -12.008 -64.683 -41.232  1.00  0.00      BSYN  
ATOM    498    N GLU    57     -10.567 -63.400 -42.277  1.00  0.00      BSYN  
ATOM    499    H GLU    57      -9.605 -63.398 -42.466  1.00  0.00      BSYN  
ATOM    500   CA GLU    57     -11.443 -62.357 -42.749  1.00  0.00      BSYN  
ATOM    501   CB GLU    57     -10.706 -61.061 -42.939  1.00  0.00      BSYN  
ATOM    502   CG GLU    57     -10.629 -60.187 -41.670  1.00  0.00      BSYN  
ATOM    503   CD GLU    57      -9.338 -59.388 -41.433  1.00  0.00      BSYN  
ATOM    504  OE1 GLU    57      -8.989 -58.950 -40.304  1.00  0.00      BSYN  
ATOM    505  OE2 GLU    57      -8.607 -59.173 -42.437  1.00  0.00      BSYN  
ATOM    506    C GLU    57     -12.230 -62.675 -43.995  1.00  0.00      BSYN  
ATOM    507    O GLU    57     -11.787 -63.492 -44.860  1.00  0.00      BSYN  
ATOM    508    N LYS    58     -13.286 -61.935 -44.200  1.00  0.00      BSYN  
ATOM    509    H LYS    58     -13.384 -61.003 -43.915  1.00  0.00      BSYN  
ATOM    510   CA LYS    58     -14.224 -62.388 -45.209  1.00  0.00      BSYN  
ATOM    511   CB LYS    58     -15.694 -62.450 -44.779  1.00  0.00      BSYN  
ATOM    512   CG LYS    58     -16.285 -61.244 -44.293  1.00  0.00      BSYN  
ATOM    513   CD LYS    58     -15.792 -61.229 -42.926  1.00  0.00      BSYN  
ATOM    514   CE LYS    58     -16.100 -59.893 -42.284  1.00  0.00      BSYN  
ATOM    515   NZ LYS    58     -15.358 -59.994 -41.001  1.00  0.00      BSYN  
ATOM    516  HZ1 LYS    58     -14.323 -60.072 -41.067  1.00  0.00      BSYN  
ATOM    517  HZ2 LYS    58     -15.681 -59.154 -40.480  1.00  0.00      BSYN  
ATOM    518  HZ3 LYS    58     -15.714 -60.814 -40.468  1.00  0.00      BSYN  
ATOM    519    C LYS    58     -14.217 -61.678 -46.519  1.00  0.00      BSYN  
ATOM    520    O LYS    58     -15.080 -61.904 -47.372  1.00  0.00      BSYN  
ATOM    521    N THR    59     -13.108 -60.917 -46.764  1.00  0.00      BSYN  
ATOM    522    H THR    59     -12.332 -61.230 -46.253  1.00  0.00      BSYN  
ATOM    523   CA THR    59     -13.129 -59.830 -47.794  1.00  0.00      BSYN  
ATOM    524   CB THR    59     -13.531 -58.476 -47.215  1.00  0.00      BSYN  
ATOM    525  OG1 THR    59     -12.558 -58.240 -46.173  1.00  0.00      BSYN  
ATOM    526  HG1 THR    59     -12.686 -57.457 -45.633  1.00  0.00      BSYN  
ATOM    527  CG2 THR    59     -14.851 -58.446 -46.681  1.00  0.00      BSYN  
ATOM    528    C THR    59     -11.762 -59.750 -48.520  1.00  0.00      BSYN  
ATOM    529    O THR    59     -10.647 -59.684 -47.970  1.00  0.00      BSYN  
ATOM    530    N LYS    60     -11.729 -59.865 -49.810  1.00  0.00      BSYN  
ATOM    531    H LYS    60     -10.857 -59.569 -50.143  1.00  0.00      BSYN  
ATOM    532   CA LYS    60     -12.933 -60.284 -50.680  1.00  0.00      BSYN  
ATOM    533   CB LYS    60     -12.628 -59.640 -52.079  1.00  0.00      BSYN  
ATOM    534   CG LYS    60     -13.914 -59.579 -52.872  1.00  0.00      BSYN  
ATOM    535   CD LYS    60     -13.861 -58.960 -54.263  1.00  0.00      BSYN  
ATOM    536   CE LYS    60     -15.071 -59.199 -55.142  1.00  0.00      BSYN  
ATOM    537   NZ LYS    60     -15.076 -60.593 -55.523  1.00  0.00      BSYN  
ATOM    538  HZ1 LYS    60     -15.849 -60.665 -56.216  1.00  0.00      BSYN  
ATOM    539  HZ2 LYS    60     -14.200 -60.913 -55.984  1.00  0.00      BSYN  
ATOM    540  HZ3 LYS    60     -15.345 -61.226 -54.743  1.00  0.00      BSYN  
ATOM    541    C LYS    60     -12.874 -61.807 -50.679  1.00  0.00      BSYN  
ATOM    542    O LYS    60     -12.247 -62.215 -51.656  1.00  0.00      BSYN  
ATOM    543    N GLU    61     -13.549 -62.716 -49.861  1.00  0.00      BSYN  
ATOM    544    H GLU    61     -14.182 -62.522 -49.138  1.00  0.00      BSYN  
ATOM    545   CA GLU    61     -13.488 -64.156 -50.294  1.00  0.00      BSYN  
ATOM    546   CB GLU    61     -12.866 -64.887 -49.095  1.00  0.00      BSYN  
ATOM    547   CG GLU    61     -12.374 -66.317 -49.325  1.00  0.00      BSYN  
ATOM    548   CD GLU    61     -11.196 -66.834 -48.509  1.00  0.00      BSYN  
ATOM    549  OE1 GLU    61     -10.112 -66.246 -48.463  1.00  0.00      BSYN  
ATOM    550  OE2 GLU    61     -11.276 -67.936 -48.006  1.00  0.00      BSYN  
ATOM    551    C GLU    61     -14.996 -64.507 -50.562  1.00  0.00      BSYN  
ATOM    552    O GLU    61     -15.296 -65.033 -51.641  1.00  0.00      BSYN  
ATOM    553    N GLN    62     -15.876 -64.285 -49.600  1.00  0.00      BSYN  
ATOM    554    H GLN    62     -15.542 -64.008 -48.721  1.00  0.00      BSYN  
ATOM    555   CA GLN    62     -17.289 -64.381 -49.772  1.00  0.00      BSYN  
ATOM    556   CB GLN    62     -17.895 -63.099 -50.412  1.00  0.00      BSYN  
ATOM    557   CG GLN    62     -18.138 -62.108 -49.261  1.00  0.00      BSYN  
ATOM    558   CD GLN    62     -18.968 -60.993 -49.797  1.00  0.00      BSYN  
ATOM    559  OE1 GLN    62     -20.187 -61.141 -49.744  1.00  0.00      BSYN  
ATOM    560  NE2 GLN    62     -18.461 -59.843 -50.227  1.00  0.00      BSYN  
ATOM    561 HE21 GLN    62     -19.066 -59.276 -50.749  1.00  0.00      BSYN  
ATOM    562 HE22 GLN    62     -17.566 -59.602 -49.908  1.00  0.00      BSYN  
ATOM    563    C GLN    62     -17.775 -65.650 -50.510  1.00  0.00      BSYN  
ATOM    564    O GLN    62     -17.943 -66.655 -49.742  1.00  0.00      BSYN  
ATOM    565    N ALA    63     -17.882 -65.763 -51.833  1.00  0.00      BSYN  
ATOM    566    H ALA    63     -17.736 -64.961 -52.376  1.00  0.00      BSYN  
ATOM    567   CA ALA    63     -18.468 -67.018 -52.570  1.00  0.00      BSYN  
ATOM    568   CB ALA    63     -18.431 -66.780 -54.105  1.00  0.00      BSYN  
ATOM    569    C ALA    63     -17.823 -68.349 -52.193  1.00  0.00      BSYN  
ATOM    570    O ALA    63     -18.546 -69.193 -51.658  1.00  0.00      BSYN  
ATOM    571    N SER    64     -16.497 -68.636 -52.398  1.00  0.00      BSYN  
ATOM    572    H SER    64     -15.923 -67.882 -52.649  1.00  0.00      BSYN  
ATOM    573   CA SER    64     -16.088 -70.010 -52.296  1.00  0.00      BSYN  
ATOM    574   CB SER    64     -15.134 -70.450 -53.398  1.00  0.00      BSYN  
ATOM    575   OG SER    64     -15.831 -70.509 -54.723  1.00  0.00      BSYN  
ATOM    576   HG SER    64     -15.447 -71.256 -55.188  1.00  0.00      BSYN  
ATOM    577    C SER    64     -15.523 -70.509 -50.878  1.00  0.00      BSYN  
ATOM    578    O SER    64     -14.303 -70.545 -50.622  1.00  0.00      BSYN  
ATOM    579    N HIS    65     -16.529 -70.532 -49.942  1.00  0.00      BSYN  
ATOM    580    H HIS    65     -17.455 -70.264 -50.119  1.00  0.00      BSYN  
ATOM    581   CA HIS    65     -16.268 -71.086 -48.652  1.00  0.00      BSYN  
ATOM    582   CB HIS    65     -17.364 -70.391 -47.638  1.00  0.00      BSYN  
ATOM    583   CG HIS    65     -16.925 -70.732 -46.197  1.00  0.00      BSYN  
ATOM    584  ND1 HIS    65     -17.308 -71.634 -45.246  1.00  0.00      BSYN  
ATOM    585  HD1 HIS    65     -17.989 -72.323 -45.392  1.00  0.00      BSYN  
ATOM    586  CD2 HIS    65     -16.118 -69.851 -45.532  1.00  0.00      BSYN  
ATOM    587  NE2 HIS    65     -15.963 -70.272 -44.312  1.00  0.00      BSYN  
ATOM    588  CE1 HIS    65     -16.689 -71.363 -44.092  1.00  0.00      BSYN  
ATOM    589    C HIS    65     -16.500 -72.568 -48.773  1.00  0.00      BSYN  
ATOM    590    O HIS    65     -17.597 -73.121 -48.769  1.00  0.00      BSYN  
ATOM    591    N LEU    66     -15.328 -73.215 -48.857  1.00  0.00      BSYN  
ATOM    592    H LEU    66     -14.495 -72.703 -48.791  1.00  0.00      BSYN  
ATOM    593   CA LEU    66     -15.207 -74.693 -48.746  1.00  0.00      BSYN  
ATOM    594   CB LEU    66     -14.564 -75.210 -50.012  1.00  0.00      BSYN  
ATOM    595   CG LEU    66     -15.314 -75.014 -51.312  1.00  0.00      BSYN  
ATOM    596  CD1 LEU    66     -14.410 -74.931 -52.549  1.00  0.00      BSYN  
ATOM    597  CD2 LEU    66     -16.564 -75.833 -51.395  1.00  0.00      BSYN  
ATOM    598    C LEU    66     -14.376 -75.227 -47.545  1.00  0.00      BSYN  
ATOM    599    O LEU    66     -13.552 -74.515 -46.905  1.00  0.00      BSYN  
ATOM    600    N GLY    67     -14.695 -76.461 -47.217  1.00  0.00      BSYN  
ATOM    601    H GLY    67     -15.425 -76.906 -47.696  1.00  0.00      BSYN  
ATOM    602   CA GLY    67     -14.101 -77.270 -46.216  1.00  0.00      BSYN  
ATOM    603    C GLY    67     -15.126 -78.191 -45.788  1.00  0.00      BSYN  
ATOM    604    O GLY    67     -15.455 -79.101 -46.561  1.00  0.00      BSYN  
ATOM    605    N GLY    68     -15.661 -77.907 -44.669  1.00  0.00      BSYN  
ATOM    606    H GLY    68     -15.850 -77.000 -44.349  1.00  0.00      BSYN  
ATOM    607   CA GLY    68     -16.362 -78.963 -43.879  1.00  0.00      BSYN  
ATOM    608    C GLY    68     -17.854 -78.782 -43.813  1.00  0.00      BSYN  
ATOM    609    O GLY    68     -18.520 -78.125 -44.642  1.00  0.00      BSYN  
ATOM    610    N ALA    69     -18.475 -79.335 -42.786  1.00  0.00      BSYN  
ATOM    611    H ALA    69     -17.947 -79.856 -42.145  1.00  0.00      BSYN  
ATOM    612   CA ALA    69     -19.894 -78.892 -42.531  1.00  0.00      BSYN  
ATOM    613   CB ALA    69     -20.582 -79.978 -41.751  1.00  0.00      BSYN  
ATOM    614    C ALA    69     -20.082 -77.464 -41.995  1.00  0.00      BSYN  
ATOM    615    O ALA    69     -19.425 -76.994 -41.108  1.00  0.00      BSYN  
ATOM    616    N VAL    70     -21.063 -76.788 -42.668  1.00  0.00      BSYN  
ATOM    617    H VAL    70     -21.503 -77.313 -43.370  1.00  0.00      BSYN  
ATOM    618   CA VAL    70     -21.464 -75.393 -42.271  1.00  0.00      BSYN  
ATOM    619   CB VAL    70     -21.486 -74.625 -43.555  1.00  0.00      BSYN  
ATOM    620  CG1 VAL    70     -20.115 -74.126 -43.804  1.00  0.00      BSYN  
ATOM    621  CG2 VAL    70     -22.154 -75.181 -44.718  1.00  0.00      BSYN  
ATOM    622    C VAL    70     -22.716 -75.187 -41.452  1.00  0.00      BSYN  
ATOM    623    O VAL    70     -23.604 -75.984 -41.642  1.00  0.00      BSYN  
ATOM    624    N PHE    71     -22.963 -74.175 -40.567  1.00  0.00      BSYN  
ATOM    625    H PHE    71     -22.452 -73.369 -40.788  1.00  0.00      BSYN  
ATOM    626   CA PHE    71     -24.038 -74.302 -39.607  1.00  0.00      BSYN  
ATOM    627   CB PHE    71     -23.583 -74.222 -38.156  1.00  0.00      BSYN  
ATOM    628   CG PHE    71     -22.331 -75.024 -37.623  1.00  0.00      BSYN  
ATOM    629  CD1 PHE    71     -21.174 -74.296 -37.690  1.00  0.00      BSYN  
ATOM    630  CD2 PHE    71     -22.300 -76.241 -37.030  1.00  0.00      BSYN  
ATOM    631  CE1 PHE    71     -19.986 -74.739 -37.174  1.00  0.00      BSYN  
ATOM    632  CE2 PHE    71     -21.058 -76.784 -36.757  1.00  0.00      BSYN  
ATOM    633   CZ PHE    71     -19.875 -76.087 -36.829  1.00  0.00      BSYN  
ATOM    634    C PHE    71     -25.138 -73.248 -39.896  1.00  0.00      BSYN  
ATOM    635    O PHE    71     -25.180 -72.806 -41.069  1.00  0.00      BSYN  
ATOM    636    N SER    72     -26.105 -72.923 -38.976  1.00  0.00      BSYN  
ATOM    637    H SER    72     -26.012 -73.316 -38.083  1.00  0.00      BSYN  
ATOM    638   CA SER    72     -27.018 -71.848 -39.199  1.00  0.00      BSYN  
ATOM    639   CB SER    72     -28.149 -72.053 -38.229  1.00  0.00      BSYN  
ATOM    640   OG SER    72     -27.685 -72.389 -36.870  1.00  0.00      BSYN  
ATOM    641   HG SER    72     -27.838 -73.247 -36.468  1.00  0.00      BSYN  
ATOM    642    C SER    72     -26.498 -70.491 -38.980  1.00  0.00      BSYN  
ATOM    643    O SER    72     -26.939 -69.497 -39.580  1.00  0.00      BSYN  
ATOM    644    N GLY    73     -25.759 -70.442 -37.918  1.00  0.00      BSYN  
ATOM    645    H GLY    73     -25.913 -71.129 -37.237  1.00  0.00      BSYN  
ATOM    646   CA GLY    73     -25.089 -69.224 -37.600  1.00  0.00      BSYN  
ATOM    647    C GLY    73     -24.395 -69.281 -36.262  1.00  0.00      BSYN  
ATOM    648    O GLY    73     -24.766 -68.458 -35.391  1.00  0.00      BSYN  
ATOM    649    N ALA    74     -23.542 -70.288 -36.027  1.00  0.00      BSYN  
ATOM    650    H ALA    74     -23.638 -71.126 -36.526  1.00  0.00      BSYN  
ATOM    651   CA ALA    74     -22.439 -70.105 -35.077  1.00  0.00      BSYN  
ATOM    652   CB ALA    74     -22.428 -71.336 -34.250  1.00  0.00      BSYN  
ATOM    653    C ALA    74     -21.104 -70.015 -35.901  1.00  0.00      BSYN  
ATOM    654    O ALA    74     -20.440 -70.938 -36.342  1.00  0.00      BSYN  
ATOM    655    N GLY    75     -20.780 -68.704 -36.104  1.00  0.00      BSYN  
ATOM    656    H GLY    75     -21.243 -67.992 -35.615  1.00  0.00      BSYN  
ATOM    657   CA GLY    75     -19.693 -68.357 -36.959  1.00  0.00      BSYN  
ATOM    658    C GLY    75     -18.352 -68.259 -36.217  1.00  0.00      BSYN  
ATOM    659    O GLY    75     -18.117 -67.358 -35.416  1.00  0.00      BSYN  
ATOM    660    N ASN    76     -17.613 -69.194 -36.708  1.00  0.00      BSYN  
ATOM    661    H ASN    76     -17.981 -69.725 -37.445  1.00  0.00      BSYN  
ATOM    662   CA ASN    76     -16.396 -69.642 -36.194  1.00  0.00      BSYN  
ATOM    663   CB ASN    76     -16.771 -71.022 -35.800  1.00  0.00      BSYN  
ATOM    664   CG ASN    76     -15.681 -71.621 -34.878  1.00  0.00      BSYN  
ATOM    665  OD1 ASN    76     -15.974 -71.993 -33.760  1.00  0.00      BSYN  
ATOM    666  ND2 ASN    76     -14.437 -71.836 -35.164  1.00  0.00      BSYN  
ATOM    667 HD21 ASN    76     -14.122 -71.560 -36.050  1.00  0.00      BSYN  
ATOM    668 HD22 ASN    76     -13.842 -72.118 -34.438  1.00  0.00      BSYN  
ATOM    669    C ASN    76     -15.391 -69.463 -37.320  1.00  0.00      BSYN  
ATOM    670    O ASN    76     -14.466 -70.170 -37.349  1.00  0.00      BSYN  
ATOM    671    N ILE    77     -15.467 -68.413 -38.160  1.00  0.00      BSYN  
ATOM    672    H ILE    77     -16.370 -68.059 -38.017  1.00  0.00      BSYN  
ATOM    673   CA ILE    77     -14.478 -68.118 -39.198  1.00  0.00      BSYN  
ATOM    674   CB ILE    77     -15.235 -68.017 -40.486  1.00  0.00      BSYN  
ATOM    675  CG2 ILE    77     -14.226 -67.770 -41.635  1.00  0.00      BSYN  
ATOM    676  CG1 ILE    77     -16.042 -69.182 -40.940  1.00  0.00      BSYN  
ATOM    677   CD ILE    77     -17.527 -69.214 -40.633  1.00  0.00      BSYN  
ATOM    678    C ILE    77     -13.795 -66.655 -38.921  1.00  0.00      BSYN  
ATOM    679    O ILE    77     -12.598 -66.683 -38.799  1.00  0.00      BSYN  
ATOM    680    N ALA    78     -14.591 -65.658 -38.611  1.00  0.00      BSYN  
ATOM    681    H ALA    78     -15.541 -65.891 -38.664  1.00  0.00      BSYN  
ATOM    682   CA ALA    78     -14.243 -64.288 -38.219  1.00  0.00      BSYN  
ATOM    683   CB ALA    78     -14.294 -63.334 -39.344  1.00  0.00      BSYN  
ATOM    684    C ALA    78     -15.296 -63.961 -37.139  1.00  0.00      BSYN  
ATOM    685    O ALA    78     -16.285 -64.656 -36.920  1.00  0.00      BSYN  
ATOM    686    N ALA    79     -14.923 -62.941 -36.417  1.00  0.00      BSYN  
ATOM    687    H ALA    79     -14.274 -62.322 -36.812  1.00  0.00      BSYN  
ATOM    688   CA ALA    79     -15.710 -62.281 -35.449  1.00  0.00      BSYN  
ATOM    689   CB ALA    79     -15.104 -62.716 -34.129  1.00  0.00      BSYN  
ATOM    690    C ALA    79     -15.274 -60.812 -35.488  1.00  0.00      BSYN  
ATOM    691    O ALA    79     -14.510 -60.402 -36.374  1.00  0.00      BSYN  
ATOM    692    N ALA    80     -15.873 -60.083 -34.508  1.00  0.00      BSYN  
ATOM    693    H ALA    80     -16.216 -60.694 -33.823  1.00  0.00      BSYN  
ATOM    694   CA ALA    80     -15.599 -58.677 -34.176  1.00  0.00      BSYN  
ATOM    695   CB ALA    80     -16.284 -58.152 -32.903  1.00  0.00      BSYN  
ATOM    696    C ALA    80     -14.073 -58.394 -34.144  1.00  0.00      BSYN  
ATOM    697    O ALA    80     -13.383 -58.607 -33.138  1.00  0.00      BSYN  
ATOM    698    N THR    81     -13.521 -58.020 -35.320  1.00  0.00      BSYN  
ATOM    699    H THR    81     -14.055 -57.744 -36.094  1.00  0.00      BSYN  
ATOM    700   CA THR    81     -12.009 -58.020 -35.424  1.00  0.00      BSYN  
ATOM    701   CB THR    81     -11.537 -57.944 -37.002  1.00  0.00      BSYN  
ATOM    702  OG1 THR    81     -12.083 -59.233 -37.464  1.00  0.00      BSYN  
ATOM    703  HG1 THR    81     -12.108 -59.787 -36.680  1.00  0.00      BSYN  
ATOM    704  CG2 THR    81     -10.077 -57.897 -37.279  1.00  0.00      BSYN  
ATOM    705    C THR    81     -11.414 -56.780 -34.674  1.00  0.00      BSYN  
ATOM    706    O THR    81     -11.820 -55.622 -34.953  1.00  0.00      BSYN  
ATOM    707    N GLY    82     -10.504 -56.900 -33.676  1.00  0.00      BSYN  
ATOM    708    H GLY    82     -10.129 -57.794 -33.537  1.00  0.00      BSYN  
ATOM    709   CA GLY    82     -10.038 -55.818 -32.793  1.00  0.00      BSYN  
ATOM    710    C GLY    82     -11.033 -55.121 -31.910  1.00  0.00      BSYN  
ATOM    711    O GLY    82     -10.575 -54.199 -31.169  1.00  0.00      BSYN  
ATOM    712    N LEU    83     -12.245 -55.694 -31.719  1.00  0.00      BSYN  
ATOM    713    H LEU    83     -12.358 -56.473 -32.303  1.00  0.00      BSYN  
ATOM    714   CA LEU    83     -13.271 -55.099 -30.868  1.00  0.00      BSYN  
ATOM    715   CB LEU    83     -14.443 -54.510 -31.718  1.00  0.00      BSYN  
ATOM    716   CG LEU    83     -15.671 -53.747 -31.206  1.00  0.00      BSYN  
ATOM    717  CD1 LEU    83     -15.574 -52.353 -31.686  1.00  0.00      BSYN  
ATOM    718  CD2 LEU    83     -17.032 -54.474 -31.642  1.00  0.00      BSYN  
ATOM    719    C LEU    83     -13.841 -56.080 -29.849  1.00  0.00      BSYN  
ATOM    720    O LEU    83     -14.339 -57.209 -30.038  1.00  0.00      BSYN  
ATOM    721    N VAL    84     -13.691 -55.512 -28.635  1.00  0.00      BSYN  
ATOM    722    H VAL    84     -13.724 -54.532 -28.633  1.00  0.00      BSYN  
ATOM    723   CA VAL    84     -13.792 -56.286 -27.398  1.00  0.00      BSYN  
ATOM    724   CB VAL    84     -13.162 -55.428 -26.202  1.00  0.00      BSYN  
ATOM    725  CG1 VAL    84     -11.673 -55.338 -26.533  1.00  0.00      BSYN  
ATOM    726  CG2 VAL    84     -13.744 -53.879 -25.961  1.00  0.00      BSYN  
ATOM    727    C VAL    84     -15.210 -56.599 -26.969  1.00  0.00      BSYN  
ATOM    728    O VAL    84     -15.482 -57.584 -26.268  1.00  0.00      BSYN  
ATOM    729    N LYS    85     -16.148 -55.881 -27.569  1.00  0.00      BSYN  
ATOM    730    H LYS    85     -15.821 -55.203 -28.197  1.00  0.00      BSYN  
ATOM    731   CA LYS    85     -17.603 -55.946 -27.305  1.00  0.00      BSYN  
ATOM    732   CB LYS    85     -18.350 -57.246 -27.558  1.00  0.00      BSYN  
ATOM    733   CG LYS    85     -19.818 -57.195 -27.776  1.00  0.00      BSYN  
ATOM    734   CD LYS    85     -20.243 -58.413 -28.451  1.00  0.00      BSYN  
ATOM    735   CE LYS    85     -20.425 -58.132 -30.001  1.00  0.00      BSYN  
ATOM    736   NZ LYS    85     -19.218 -57.914 -30.703  1.00  0.00      BSYN  
ATOM    737  HZ1 LYS    85     -19.009 -56.961 -30.344  1.00  0.00      BSYN  
ATOM    738  HZ2 LYS    85     -18.453 -58.619 -30.712  1.00  0.00      BSYN  
ATOM    739  HZ3 LYS    85     -19.576 -57.763 -31.668  1.00  0.00      BSYN  
ATOM    740    C LYS    85     -17.941 -55.414 -25.964  1.00  0.00      BSYN  
ATOM    741    O LYS    85     -18.129 -54.165 -25.925  1.00  0.00      BSYN  
ATOM    742    N ARG    86     -17.950 -56.181 -24.881  1.00  0.00      BSYN  
ATOM    743    H ARG    86     -17.482 -57.042 -24.871  1.00  0.00      BSYN  
ATOM    744   CA ARG    86     -18.594 -55.797 -23.662  1.00  0.00      BSYN  
ATOM    745   CB ARG    86     -20.030 -56.313 -23.682  1.00  0.00      BSYN  
ATOM    746   CG ARG    86     -20.928 -55.093 -23.587  1.00  0.00      BSYN  
ATOM    747   CD ARG    86     -22.378 -55.694 -23.313  1.00  0.00      BSYN  
ATOM    748   NE ARG    86     -23.036 -55.310 -22.120  1.00  0.00      BSYN  
ATOM    749   HE ARG    86     -22.631 -54.591 -21.590  1.00  0.00      BSYN  
ATOM    750   CZ ARG    86     -24.194 -55.818 -21.846  1.00  0.00      BSYN  
ATOM    751  NH1 ARG    86     -24.744 -55.354 -20.754  1.00  0.00      BSYN  
ATOM    752 HH11 ARG    86     -25.522 -55.762 -20.276  1.00  0.00      BSYN  
ATOM    753 HH12 ARG    86     -24.282 -54.831 -20.038  1.00  0.00      BSYN  
ATOM    754  NH2 ARG    86     -24.909 -56.596 -22.715  1.00  0.00      BSYN  
ATOM    755 HH21 ARG    86     -25.681 -57.186 -22.479  1.00  0.00      BSYN  
ATOM    756 HH22 ARG    86     -24.404 -56.693 -23.573  1.00  0.00      BSYN  
ATOM    757    C ARG    86     -17.836 -56.597 -22.576  1.00  0.00      BSYN  
ATOM    758    O ARG    86     -17.521 -57.810 -22.745  1.00  0.00      BSYN  
ATOM    759    N GLU    87     -17.721 -55.808 -21.424  1.00  0.00      BSYN  
ATOM    760    H GLU    87     -17.970 -54.860 -21.417  1.00  0.00      BSYN  
ATOM    761   CA GLU    87     -17.350 -56.361 -20.049  1.00  0.00      BSYN  
ATOM    762   CB GLU    87     -17.793 -55.501 -18.805  1.00  0.00      BSYN  
ATOM    763   CG GLU    87     -17.031 -54.163 -18.783  1.00  0.00      BSYN  
ATOM    764   CD GLU    87     -17.544 -53.040 -17.873  1.00  0.00      BSYN  
ATOM    765  OE1 GLU    87     -16.856 -52.886 -16.872  1.00  0.00      BSYN  
ATOM    766  OE2 GLU    87     -18.518 -52.314 -18.232  1.00  0.00      BSYN  
ATOM    767    C GLU    87     -18.041 -57.743 -19.924  1.00  0.00      BSYN  
ATOM    768    O GLU    87     -19.241 -57.781 -19.993  1.00  0.00      BSYN  
ATOM    769    N GLU    88     -17.353 -58.858 -19.739  1.00  0.00      BSYN  
ATOM    770    H GLU    88     -16.375 -58.799 -19.721  1.00  0.00      BSYN  
ATOM    771   CA GLU    88     -17.947 -60.139 -19.473  1.00  0.00      BSYN  
ATOM    772   CB GLU    88     -17.617 -61.016 -20.737  1.00  0.00      BSYN  
ATOM    773   CG GLU    88     -18.579 -62.125 -20.529  1.00  0.00      BSYN  
ATOM    774   CD GLU    88     -18.379 -63.206 -21.603  1.00  0.00      BSYN  
ATOM    775  OE1 GLU    88     -18.732 -63.122 -22.801  1.00  0.00      BSYN  
ATOM    776  OE2 GLU    88     -17.715 -64.180 -21.217  1.00  0.00      BSYN  
ATOM    777    C GLU    88     -17.366 -60.715 -18.184  1.00  0.00      BSYN  
ATOM    778    O GLU    88     -16.174 -60.860 -18.078  1.00  0.00      BSYN  
ATOM    779    N PHE    89     -18.215 -61.013 -17.244  1.00  0.00      BSYN  
ATOM    780    H PHE    89     -19.168 -61.124 -17.445  1.00  0.00      BSYN  
ATOM    781   CA PHE    89     -17.708 -61.547 -15.978  1.00  0.00      BSYN  
ATOM    782   CB PHE    89     -18.458 -61.048 -14.763  1.00  0.00      BSYN  
ATOM    783   CG PHE    89     -18.008 -59.632 -14.254  1.00  0.00      BSYN  
ATOM    784  CD1 PHE    89     -18.663 -58.426 -14.579  1.00  0.00      BSYN  
ATOM    785  CD2 PHE    89     -16.755 -59.531 -13.650  1.00  0.00      BSYN  
ATOM    786  CE1 PHE    89     -18.080 -57.270 -14.213  1.00  0.00      BSYN  
ATOM    787  CE2 PHE    89     -16.190 -58.323 -13.325  1.00  0.00      BSYN  
ATOM    788   CZ PHE    89     -16.884 -57.178 -13.674  1.00  0.00      BSYN  
ATOM    789    C PHE    89     -17.871 -63.058 -16.076  1.00  0.00      BSYN  
ATOM    790    O PHE    89     -18.793 -63.705 -16.624  1.00  0.00      BSYN  
ATOM    791    N PRO    90     -16.907 -63.789 -15.410  1.00  0.00      BSYN  
ATOM    792   CD PRO    90     -15.519 -63.423 -15.475  1.00  0.00      BSYN  
ATOM    793   CA PRO    90     -16.951 -65.230 -15.403  1.00  0.00      BSYN  
ATOM    794   CB PRO    90     -15.568 -65.604 -15.092  1.00  0.00      BSYN  
ATOM    795   CG PRO    90     -14.783 -64.645 -15.947  1.00  0.00      BSYN  
ATOM    796    C PRO    90     -18.073 -65.816 -14.627  1.00  0.00      BSYN  
ATOM    797    O PRO    90     -18.624 -65.279 -13.648  1.00  0.00      BSYN  
ATOM    798    N THR    91     -18.431 -67.080 -15.103  1.00  0.00      BSYN  
ATOM    799    H THR    91     -17.844 -67.604 -15.687  1.00  0.00      BSYN  
ATOM    800   CA THR    91     -19.397 -68.030 -14.627  1.00  0.00      BSYN  
ATOM    801   CB THR    91     -19.701 -69.045 -15.813  1.00  0.00      BSYN  
ATOM    802  OG1 THR    91     -18.635 -69.890 -15.984  1.00  0.00      BSYN  
ATOM    803  HG1 THR    91     -18.637 -70.584 -16.648  1.00  0.00      BSYN  
ATOM    804  CG2 THR    91     -20.027 -68.320 -17.133  1.00  0.00      BSYN  
ATOM    805    C THR    91     -19.312 -68.824 -13.330  1.00  0.00      BSYN  
ATOM    806    O THR    91     -19.404 -70.064 -13.240  1.00  0.00      BSYN  
ATOM    807    N ASP    92     -19.018 -68.008 -12.284  1.00  0.00      BSYN  
ATOM    808    H ASP    92     -18.723 -67.095 -12.484  1.00  0.00      BSYN  
ATOM    809   CA ASP    92     -18.985 -68.481 -10.932  1.00  0.00      BSYN  
ATOM    810   CB ASP    92     -18.753 -67.267 -10.182  1.00  0.00      BSYN  
ATOM    811   CG ASP    92     -18.240 -67.586  -8.772  1.00  0.00      BSYN  
ATOM    812  OD1 ASP    92     -17.394 -68.525  -8.492  1.00  0.00      BSYN  
ATOM    813  OD2 ASP    92     -18.811 -66.898  -7.906  1.00  0.00      BSYN  
ATOM    814    C ASP    92     -20.030 -69.378 -10.335  1.00  0.00      BSYN  
ATOM    815    O ASP    92     -21.225 -69.152 -10.442  1.00  0.00      BSYN  
ATOM    816    N LEU    93     -19.581 -70.521  -9.769  1.00  0.00      BSYN  
ATOM    817    H LEU    93     -18.644 -70.653  -9.511  1.00  0.00      BSYN  
ATOM    818   CA LEU    93     -20.544 -71.589  -9.306  1.00  0.00      BSYN  
ATOM    819   CB LEU    93     -19.813 -72.936  -9.065  1.00  0.00      BSYN  
ATOM    820   CG LEU    93     -19.786 -73.716 -10.340  1.00  0.00      BSYN  
ATOM    821  CD1 LEU    93     -18.823 -74.943 -10.267  1.00  0.00      BSYN  
ATOM    822  CD2 LEU    93     -21.127 -74.119 -10.902  1.00  0.00      BSYN  
ATOM    823    C LEU    93     -21.487 -71.204  -8.187  1.00  0.00      BSYN  
ATOM    824    O LEU    93     -21.087 -70.756  -7.049  1.00  0.00      BSYN  
ATOM    825    N LYS    94     -22.743 -71.326  -8.464  1.00  0.00      BSYN  
ATOM    826    H LYS    94     -22.956 -71.633  -9.369  1.00  0.00      BSYN  
ATOM    827   CA LYS    94     -23.958 -70.916  -7.689  1.00  0.00      BSYN  
ATOM    828   CB LYS    94     -24.838 -70.156  -8.569  1.00  0.00      BSYN  
ATOM    829   CG LYS    94     -25.991 -69.416  -7.726  1.00  0.00      BSYN  
ATOM    830   CD LYS    94     -26.645 -68.412  -8.783  1.00  0.00      BSYN  
ATOM    831   CE LYS    94     -25.702 -67.217  -9.179  1.00  0.00      BSYN  
ATOM    832   NZ LYS    94     -25.724 -66.072  -8.254  1.00  0.00      BSYN  
ATOM    833  HZ1 LYS    94     -26.664 -65.668  -8.070  1.00  0.00      BSYN  
ATOM    834  HZ2 LYS    94     -25.195 -66.509  -7.472  1.00  0.00      BSYN  
ATOM    835  HZ3 LYS    94     -25.202 -65.270  -8.662  1.00  0.00      BSYN  
ATOM    836    C LYS    94     -24.741 -71.993  -7.037  1.00  0.00      BSYN  
ATOM    837    O LYS    94     -25.310 -72.809  -7.719  1.00  0.00      BSYN  
ATOM    838    N PRO    95     -24.728 -72.071  -5.670  1.00  0.00      BSYN  
ATOM    839   CD PRO    95     -24.209 -70.994  -4.788  1.00  0.00      BSYN  
ATOM    840   CA PRO    95     -25.258 -73.236  -4.847  1.00  0.00      BSYN  
ATOM    841   CB PRO    95     -24.756 -72.867  -3.484  1.00  0.00      BSYN  
ATOM    842   CG PRO    95     -24.667 -71.412  -3.405  1.00  0.00      BSYN  
ATOM    843    C PRO    95     -26.839 -73.442  -4.843  1.00  0.00      BSYN  
ATOM    844    O PRO    95     -27.360 -74.068  -3.932  1.00  0.00      BSYN  
ATOM    845    N GLU    96     -27.521 -73.069  -5.877  1.00  0.00      BSYN  
ATOM    846    H GLU    96     -27.113 -72.447  -6.515  1.00  0.00      BSYN  
ATOM    847   CA GLU    96     -28.956 -73.260  -6.007  1.00  0.00      BSYN  
ATOM    848   CB GLU    96     -29.843 -71.967  -6.151  1.00  0.00      BSYN  
ATOM    849   CG GLU    96     -29.613 -70.784  -5.131  1.00  0.00      BSYN  
ATOM    850   CD GLU    96     -30.558 -69.538  -5.269  1.00  0.00      BSYN  
ATOM    851  OE1 GLU    96     -31.595 -69.528  -4.611  1.00  0.00      BSYN  
ATOM    852  OE2 GLU    96     -30.196 -68.602  -5.890  1.00  0.00      BSYN  
ATOM    853    C GLU    96     -29.118 -74.170  -7.201  1.00  0.00      BSYN  
ATOM    854    O GLU    96     -29.097 -73.765  -8.361  1.00  0.00      BSYN  
ATOM    855    N GLU    97     -29.165 -75.497  -7.121  1.00  0.00      BSYN  
ATOM    856    H GLU    97     -29.032 -75.985  -7.960  1.00  0.00      BSYN  
ATOM    857   CA GLU    97     -29.165 -76.252  -5.874  1.00  0.00      BSYN  
ATOM    858   CB GLU    97     -30.478 -77.061  -5.845  1.00  0.00      BSYN  
ATOM    859   CG GLU    97     -31.643 -76.096  -5.775  1.00  0.00      BSYN  
ATOM    860   CD GLU    97     -32.917 -76.841  -6.083  1.00  0.00      BSYN  
ATOM    861  OE1 GLU    97     -32.965 -77.560  -7.118  1.00  0.00      BSYN  
ATOM    862  OE2 GLU    97     -33.843 -76.740  -5.282  1.00  0.00      BSYN  
ATOM    863    C GLU    97     -28.038 -77.219  -5.927  1.00  0.00      BSYN  
ATOM    864    O GLU    97     -27.883 -77.876  -6.896  1.00  0.00      BSYN  
ATOM    865    N VAL    98     -27.437 -77.179  -4.759  1.00  0.00      BSYN  
ATOM    866    H VAL    98     -27.409 -76.357  -4.227  1.00  0.00      BSYN  
ATOM    867   CA VAL    98     -26.818 -78.421  -4.304  1.00  0.00      BSYN  
ATOM    868   CB VAL    98     -26.092 -78.211  -2.867  1.00  0.00      BSYN  
ATOM    869  CG1 VAL    98     -24.755 -77.373  -3.090  1.00  0.00      BSYN  
ATOM    870  CG2 VAL    98     -27.031 -77.681  -1.890  1.00  0.00      BSYN  
ATOM    871    C VAL    98     -27.552 -79.788  -4.286  1.00  0.00      BSYN  
ATOM    872    O VAL    98     -27.078 -80.797  -4.684  1.00  0.00      BSYN  
ATOM    873    N ALA    99     -28.735 -79.666  -3.668  1.00  0.00      BSYN  
ATOM    874    H ALA    99     -29.146 -78.813  -3.417  1.00  0.00      BSYN  
ATOM    875   CA ALA    99     -29.523 -80.808  -3.509  1.00  0.00      BSYN  
ATOM    876   CB ALA    99     -29.634 -81.285  -2.102  1.00  0.00      BSYN  
ATOM    877    C ALA    99     -30.949 -80.786  -3.966  1.00  0.00      BSYN  
ATOM    878    O ALA    99     -31.624 -79.767  -3.936  1.00  0.00      BSYN  
ATOM    879    N GLN   100     -31.495 -81.988  -4.215  1.00  0.00      BSYN  
ATOM    880    H GLN   100     -31.168 -82.785  -3.748  1.00  0.00      BSYN  
ATOM    881   CA GLN   100     -32.709 -82.234  -5.057  1.00  0.00      BSYN  
ATOM    882   CB GLN   100     -32.156 -82.755  -6.479  1.00  0.00      BSYN  
ATOM    883   CG GLN   100     -31.622 -81.776  -7.505  1.00  0.00      BSYN  
ATOM    884   CD GLN   100     -30.150 -81.588  -7.446  1.00  0.00      BSYN  
ATOM    885  OE1 GLN   100     -29.339 -82.438  -7.629  1.00  0.00      BSYN  
ATOM    886  NE2 GLN   100     -29.818 -80.328  -7.144  1.00  0.00      BSYN  
ATOM    887 HE21 GLN   100     -30.581 -79.763  -6.902  1.00  0.00      BSYN  
ATOM    888 HE22 GLN   100     -28.950 -79.911  -6.964  1.00  0.00      BSYN  
ATOM    889    C GLN   100     -33.749 -83.281  -4.473  1.00  0.00      BSYN  
ATOM    890    O GLN   100     -33.453 -84.417  -4.151  1.00  0.00      BSYN  
ATOM    891    N GLU   101     -34.944 -82.808  -4.329  1.00  0.00      BSYN  
ATOM    892    H GLU   101     -35.122 -81.860  -4.501  1.00  0.00      BSYN  
ATOM    893   CA GLU   101     -35.994 -83.410  -3.476  1.00  0.00      BSYN  
ATOM    894   CB GLU   101     -36.631 -82.444  -2.580  1.00  0.00      BSYN  
ATOM    895   CG GLU   101     -35.606 -81.723  -1.607  1.00  0.00      BSYN  
ATOM    896   CD GLU   101     -35.977 -80.699  -0.588  1.00  0.00      BSYN  
ATOM    897  OE1 GLU   101     -35.266 -80.612   0.345  1.00  0.00      BSYN  
ATOM    898  OE2 GLU   101     -37.002 -79.961  -0.714  1.00  0.00      BSYN  
ATOM    899    C GLU   101     -37.073 -83.769  -4.535  1.00  0.00      BSYN  
ATOM    900    O GLU   101     -37.524 -83.013  -5.421  1.00  0.00      BSYN  
ATOM    901    N ALA   102     -37.191 -85.068  -4.494  1.00  0.00      BSYN  
ATOM    902    H ALA   102     -36.437 -85.555  -4.101  1.00  0.00      BSYN  
ATOM    903   CA ALA   102     -38.431 -85.686  -4.904  1.00  0.00      BSYN  
ATOM    904   CB ALA   102     -38.298 -86.198  -6.341  1.00  0.00      BSYN  
ATOM    905    C ALA   102     -38.554 -86.788  -3.842  1.00  0.00      BSYN  
ATOM    906    O ALA   102     -38.666 -86.350  -2.696  1.00  0.00      BSYN  
ATOM    907    N ALA   103     -38.577 -88.125  -4.110  1.00  0.00      BSYN  
ATOM    908    H ALA   103     -38.447 -88.459  -5.022  1.00  0.00      BSYN  
ATOM    909   CA ALA   103     -38.808 -89.140  -3.053  1.00  0.00      BSYN  
ATOM    910   CB ALA   103     -39.853 -90.237  -3.347  1.00  0.00      BSYN  
ATOM    911    C ALA   103     -37.449 -89.854  -3.013  1.00  0.00      BSYN  
ATOM    912    O ALA   103     -37.324 -91.019  -2.602  1.00  0.00      BSYN  
ATOM    913    N GLU   104     -36.365 -89.133  -3.244  1.00  0.00      BSYN  
ATOM    914    H GLU   104     -36.411 -88.217  -3.587  1.00  0.00      BSYN  
ATOM    915   CA GLU   104     -35.045 -89.562  -3.167  1.00  0.00      BSYN  
ATOM    916   CB GLU   104     -34.276 -89.060  -4.335  1.00  0.00      BSYN  
ATOM    917   CG GLU   104     -34.166 -89.845  -5.655  1.00  0.00      BSYN  
ATOM    918   CD GLU   104     -35.389 -89.857  -6.608  1.00  0.00      BSYN  
ATOM    919  OE1 GLU   104     -36.432 -90.378  -6.226  1.00  0.00      BSYN  
ATOM    920  OE2 GLU   104     -35.358 -89.110  -7.595  1.00  0.00      BSYN  
ATOM    921    C GLU   104     -34.514 -89.030  -1.829  1.00  0.00      BSYN  
ATOM    922    O GLU   104     -35.074 -88.163  -1.106  1.00  0.00      BSYN  
ATOM    923    N GLU   105     -33.415 -89.661  -1.467  1.00  0.00      BSYN  
ATOM    924    H GLU   105     -33.193 -90.581  -1.722  1.00  0.00      BSYN  
ATOM    925   CA GLU   105     -32.444 -89.136  -0.583  1.00  0.00      BSYN  
ATOM    926   CB GLU   105     -31.311 -90.131  -0.270  1.00  0.00      BSYN  
ATOM    927   CG GLU   105     -30.193 -89.544   0.594  1.00  0.00      BSYN  
ATOM    928   CD GLU   105     -29.135 -90.569   0.910  1.00  0.00      BSYN  
ATOM    929  OE1 GLU   105     -29.102 -91.721   0.414  1.00  0.00      BSYN  
ATOM    930  OE2 GLU   105     -28.306 -90.230   1.732  1.00  0.00      BSYN  
ATOM    931    C GLU   105     -32.033 -87.797  -1.083  1.00  0.00      BSYN  
ATOM    932    O GLU   105     -31.600 -87.807  -2.228  1.00  0.00      BSYN  
ATOM    933    N PRO   106     -32.224 -86.650  -0.348  1.00  0.00      BSYN  
ATOM    934   CD PRO   106     -32.817 -86.472   0.966  1.00  0.00      BSYN  
ATOM    935   CA PRO   106     -31.929 -85.365  -1.067  1.00  0.00      BSYN  
ATOM    936   CB PRO   106     -32.272 -84.334   0.054  1.00  0.00      BSYN  
ATOM    937   CG PRO   106     -32.423 -85.044   1.393  1.00  0.00      BSYN  
ATOM    938    C PRO   106     -30.612 -84.996  -1.631  1.00  0.00      BSYN  
ATOM    939    O PRO   106     -30.513 -84.475  -2.744  1.00  0.00      BSYN  
ATOM    940    N LEU   107     -29.497 -85.419  -1.052  1.00  0.00      BSYN  
ATOM    941    H LEU   107     -29.536 -85.922  -0.212  1.00  0.00      BSYN  
ATOM    942   CA LEU   107     -28.247 -84.928  -1.460  1.00  0.00      BSYN  
ATOM    943   CB LEU   107     -27.404 -84.777  -0.247  1.00  0.00      BSYN  
ATOM    944   CG LEU   107     -27.696 -83.627   0.763  1.00  0.00      BSYN  
ATOM    945  CD1 LEU   107     -28.798 -83.926   1.843  1.00  0.00      BSYN  
ATOM    946  CD2 LEU   107     -26.291 -83.296   1.390  1.00  0.00      BSYN  
ATOM    947    C LEU   107     -27.536 -85.686  -2.549  1.00  0.00      BSYN  
ATOM    948    O LEU   107     -26.873 -86.635  -2.210  1.00  0.00      BSYN  
ATOM    949    N ILE   108     -27.811 -85.317  -3.816  1.00  0.00      BSYN  
ATOM    950    H ILE   108     -28.590 -84.757  -4.018  1.00  0.00      BSYN  
ATOM    951   CA ILE   108     -27.165 -85.900  -4.971  1.00  0.00      BSYN  
ATOM    952   CB ILE   108     -28.207 -86.399  -6.068  1.00  0.00      BSYN  
ATOM    953  CG2 ILE   108     -27.447 -87.019  -7.161  1.00  0.00      BSYN  
ATOM    954  CG1 ILE   108     -29.158 -87.435  -5.489  1.00  0.00      BSYN  
ATOM    955   CD ILE   108     -28.718 -88.815  -4.958  1.00  0.00      BSYN  
ATOM    956    C ILE   108     -25.888 -85.228  -5.387  1.00  0.00      BSYN  
ATOM    957    O ILE   108     -24.814 -85.701  -4.994  1.00  0.00      BSYN  
ATOM    958    N GLU   109     -25.965 -84.142  -6.160  1.00  0.00      BSYN  
ATOM    959    H GLU   109     -26.773 -83.600  -6.275  1.00  0.00      BSYN  
ATOM    960   CA GLU   109     -24.745 -83.555  -6.752  1.00  0.00      BSYN  
ATOM    961   CB GLU   109     -24.727 -83.605  -8.362  1.00  0.00      BSYN  
ATOM    962   CG GLU   109     -23.533 -83.067  -9.144  1.00  0.00      BSYN  
ATOM    963   CD GLU   109     -23.549 -83.209 -10.681  1.00  0.00      BSYN  
ATOM    964  OE1 GLU   109     -23.776 -84.303 -11.251  1.00  0.00      BSYN  
ATOM    965  OE2 GLU   109     -23.224 -82.127 -11.391  1.00  0.00      BSYN  
ATOM    966    C GLU   109     -24.503 -82.060  -6.330  1.00  0.00      BSYN  
ATOM    967    O GLU   109     -25.081 -81.079  -6.814  1.00  0.00      BSYN  
ATOM    968    N PRO   110     -23.398 -82.041  -5.442  1.00  0.00      BSYN  
ATOM    969   CD PRO   110     -22.632 -83.148  -4.885  1.00  0.00      BSYN  
ATOM    970   CA PRO   110     -22.873 -80.846  -4.932  1.00  0.00      BSYN  
ATOM    971   CB PRO   110     -21.904 -81.137  -3.838  1.00  0.00      BSYN  
ATOM    972   CG PRO   110     -22.053 -82.610  -3.499  1.00  0.00      BSYN  
ATOM    973    C PRO   110     -22.163 -79.974  -5.941  1.00  0.00      BSYN  
ATOM    974    O PRO   110     -21.298 -80.401  -6.611  1.00  0.00      BSYN  
ATOM    975    N LEU   111     -22.779 -78.747  -6.143  1.00  0.00      BSYN  
ATOM    976    H LEU   111     -23.413 -78.302  -5.542  1.00  0.00      BSYN  
ATOM    977   CA LEU   111     -22.401 -78.024  -7.372  1.00  0.00      BSYN  
ATOM    978   CB LEU   111     -23.506 -78.013  -8.556  1.00  0.00      BSYN  
ATOM    979   CG LEU   111     -23.153 -77.726 -10.017  1.00  0.00      BSYN  
ATOM    980  CD1 LEU   111     -21.954 -78.689 -10.461  1.00  0.00      BSYN  
ATOM    981  CD2 LEU   111     -24.362 -77.782 -10.929  1.00  0.00      BSYN  
ATOM    982    C LEU   111     -22.108 -76.592  -6.807  1.00  0.00      BSYN  
ATOM    983    O LEU   111     -22.722 -75.520  -7.032  1.00  0.00      BSYN  
ATOM    984    N MET   112     -20.968 -76.566  -6.106  1.00  0.00      BSYN  
ATOM    985    H MET   112     -20.385 -77.354  -6.123  1.00  0.00      BSYN  
ATOM    986   CA MET   112     -20.403 -75.334  -5.553  1.00  0.00      BSYN  
ATOM    987   CB MET   112     -21.143 -74.924  -4.305  1.00  0.00      BSYN  
ATOM    988   CG MET   112     -20.478 -73.625  -3.657  1.00  0.00      BSYN  
ATOM    989   SD MET   112     -20.853 -73.568  -1.889  1.00  0.00      BSYN  
ATOM    990   CE MET   112     -19.360 -73.809  -0.949  1.00  0.00      BSYN  
ATOM    991    C MET   112     -18.876 -75.472  -5.343  1.00  0.00      BSYN  
ATOM    992    O MET   112     -18.465 -76.494  -4.831  1.00  0.00      BSYN  
ATOM    993    N GLU   113     -18.121 -74.427  -5.711  1.00  0.00      BSYN  
ATOM    994    H GLU   113     -18.552 -73.729  -6.247  1.00  0.00      BSYN  
ATOM    995   CA GLU   113     -16.781 -74.431  -5.676  1.00  0.00      BSYN  
ATOM    996   CB GLU   113     -16.334 -74.090  -7.056  1.00  0.00      BSYN  
ATOM    997   CG GLU   113     -16.794 -72.805  -7.719  1.00  0.00      BSYN  
ATOM    998   CD GLU   113     -15.801 -71.943  -8.589  1.00  0.00      BSYN  
ATOM    999  OE1 GLU   113     -14.610 -71.990  -8.387  1.00  0.00      BSYN  
ATOM   1000  OE2 GLU   113     -16.294 -71.103  -9.337  1.00  0.00      BSYN  
ATOM   1001    C GLU   113     -16.463 -73.514  -4.450  1.00  0.00      BSYN  
ATOM   1002    O GLU   113     -17.035 -72.442  -4.370  1.00  0.00      BSYN  
ATOM   1003    N PRO   114     -15.682 -73.933  -3.566  1.00  0.00      BSYN  
ATOM   1004   CD PRO   114     -15.485 -75.309  -3.232  1.00  0.00      BSYN  
ATOM   1005   CA PRO   114     -15.014 -73.101  -2.567  1.00  0.00      BSYN  
ATOM   1006   CB PRO   114     -14.359 -74.155  -1.662  1.00  0.00      BSYN  
ATOM   1007   CG PRO   114     -14.176 -75.385  -2.390  1.00  0.00      BSYN  
ATOM   1008    C PRO   114     -13.931 -72.196  -3.264  1.00  0.00      BSYN  
ATOM   1009    O PRO   114     -13.221 -72.645  -4.129  1.00  0.00      BSYN  
ATOM   1010    N GLU   115     -13.936 -70.943  -2.829  1.00  0.00      BSYN  
ATOM   1011    H GLU   115     -14.703 -70.662  -2.289  1.00  0.00      BSYN  
ATOM   1012   CA GLU   115     -12.950 -69.991  -3.172  1.00  0.00      BSYN  
ATOM   1013   CB GLU   115     -13.493 -68.489  -3.185  1.00  0.00      BSYN  
ATOM   1014   CG GLU   115     -14.413 -68.110  -4.376  1.00  0.00      BSYN  
ATOM   1015   CD GLU   115     -15.685 -68.805  -4.703  1.00  0.00      BSYN  
ATOM   1016  OE1 GLU   115     -15.746 -69.932  -5.256  1.00  0.00      BSYN  
ATOM   1017  OE2 GLU   115     -16.668 -68.127  -4.435  1.00  0.00      BSYN  
ATOM   1018    C GLU   115     -11.768 -70.020  -2.229  1.00  0.00      BSYN  
ATOM   1019    O GLU   115     -10.606 -70.032  -2.659  1.00  0.00      BSYN  
ATOM   1020    N GLY   116     -12.043 -69.898  -0.920  1.00  0.00      BSYN  
ATOM   1021    H GLY   116     -12.923 -69.552  -0.663  1.00  0.00      BSYN  
ATOM   1022   CA GLY   116     -11.031 -69.921   0.106  1.00  0.00      BSYN  
ATOM   1023    C GLY   116     -11.611 -69.536   1.510  1.00  0.00      BSYN  
ATOM   1024    O GLY   116     -12.719 -69.018   1.661  1.00  0.00      BSYN  
ATOM   1025    N GLU   117     -10.815 -69.611   2.526  1.00  0.00      BSYN  
ATOM   1026    H GLU   117      -9.869 -69.698   2.286  1.00  0.00      BSYN  
ATOM   1027   CA GLU   117     -11.292 -69.734   3.898  1.00  0.00      BSYN  
ATOM   1028   CB GLU   117     -11.502 -71.213   4.104  1.00  0.00      BSYN  
ATOM   1029   CG GLU   117     -12.249 -71.817   5.320  1.00  0.00      BSYN  
ATOM   1030   CD GLU   117     -11.938 -73.289   5.418  1.00  0.00      BSYN  
ATOM   1031  OE1 GLU   117     -10.811 -73.681   5.305  1.00  0.00      BSYN  
ATOM   1032  OE2 GLU   117     -12.801 -74.194   5.446  1.00  0.00      BSYN  
ATOM   1033    C GLU   117     -10.453 -68.909   4.856  1.00  0.00      BSYN  
ATOM   1034    O GLU   117      -9.640 -68.176   4.239  1.00  0.00      BSYN  
ATOM   1035    N SER   118     -10.468 -69.070   6.145  1.00  0.00      BSYN  
ATOM   1036    H SER   118     -11.240 -69.498   6.570  1.00  0.00      BSYN  
ATOM   1037   CA SER   118      -9.362 -68.674   7.021  1.00  0.00      BSYN  
ATOM   1038   CB SER   118      -9.948 -67.735   8.021  1.00  0.00      BSYN  
ATOM   1039   OG SER   118     -10.841 -68.230   9.059  1.00  0.00      BSYN  
ATOM   1040   HG SER   118     -11.028 -67.607   9.765  1.00  0.00      BSYN  
ATOM   1041    C SER   118      -8.433 -69.722   7.538  1.00  0.00      BSYN  
ATOM   1042    O SER   118      -8.783 -70.946   7.653  1.00  0.00      BSYN  
ATOM   1043    N TYR   119      -7.171 -69.308   7.892  1.00  0.00      BSYN  
ATOM   1044    H TYR   119      -7.046 -68.362   7.668  1.00  0.00      BSYN  
ATOM   1045   CA TYR   119      -6.144 -70.319   8.217  1.00  0.00      BSYN  
ATOM   1046   CB TYR   119      -5.085 -70.537   7.146  1.00  0.00      BSYN  
ATOM   1047   CG TYR   119      -5.569 -71.230   5.787  1.00  0.00      BSYN  
ATOM   1048  CD1 TYR   119      -5.202 -72.486   5.541  1.00  0.00      BSYN  
ATOM   1049  CE1 TYR   119      -5.423 -73.076   4.306  1.00  0.00      BSYN  
ATOM   1050  CD2 TYR   119      -6.219 -70.495   4.812  1.00  0.00      BSYN  
ATOM   1051  CE2 TYR   119      -6.329 -70.996   3.530  1.00  0.00      BSYN  
ATOM   1052   CZ TYR   119      -6.028 -72.341   3.296  1.00  0.00      BSYN  
ATOM   1053   OH TYR   119      -6.232 -73.023   1.991  1.00  0.00      BSYN  
ATOM   1054   HH TYR   119      -6.015 -73.952   2.096  1.00  0.00      BSYN  
ATOM   1055    C TYR   119      -5.445 -69.705   9.407  1.00  0.00      BSYN  
ATOM   1056    O TYR   119      -4.792 -68.606   9.309  1.00  0.00      BSYN  
ATOM   1057    N GLU   120      -5.401 -70.168  10.672  1.00  0.00      BSYN  
ATOM   1058    H GLU   120      -4.787 -69.907  11.389  1.00  0.00      BSYN  
ATOM   1059   CA GLU   120      -6.166 -71.387  10.984  1.00  0.00      BSYN  
ATOM   1060   CB GLU   120      -5.223 -72.675  10.965  1.00  0.00      BSYN  
ATOM   1061   CG GLU   120      -3.976 -72.854  11.854  1.00  0.00      BSYN  
ATOM   1062   CD GLU   120      -3.975 -73.002  13.388  1.00  0.00      BSYN  
ATOM   1063  OE1 GLU   120      -4.176 -71.978  13.969  1.00  0.00      BSYN  
ATOM   1064  OE2 GLU   120      -3.774 -74.114  13.828  1.00  0.00      BSYN  
ATOM   1065    C GLU   120      -6.972 -71.275  12.306  1.00  0.00      BSYN  
ATOM   1066    O GLU   120      -7.332 -70.202  12.798  1.00  0.00      BSYN  
ATOM   1067    N ASP   121      -7.205 -72.391  13.004  1.00  0.00      BSYN  
ATOM   1068    H ASP   121      -7.023 -73.240  12.550  1.00  0.00      BSYN  
ATOM   1069   CA ASP   121      -8.036 -72.341  14.175  1.00  0.00      BSYN  
ATOM   1070   CB ASP   121      -9.380 -72.761  13.996  1.00  0.00      BSYN  
ATOM   1071   CG ASP   121     -10.369 -72.447  15.128  1.00  0.00      BSYN  
ATOM   1072  OD1 ASP   121     -10.819 -71.291  15.134  1.00  0.00      BSYN  
ATOM   1073  OD2 ASP   121     -10.661 -73.347  15.912  1.00  0.00      BSYN  
ATOM   1074    C ASP   121      -7.377 -72.963  15.475  1.00  0.00      BSYN  
ATOM   1075    O ASP   121      -7.295 -74.217  15.455  1.00  0.00      BSYN  
ATOM   1076    N PRO   122      -6.756 -72.209  16.388  1.00  0.00      BSYN  
ATOM   1077   CD PRO   122      -6.743 -70.691  16.374  1.00  0.00      BSYN  
ATOM   1078   CA PRO   122      -5.875 -72.659  17.508  1.00  0.00      BSYN  
ATOM   1079   CB PRO   122      -5.132 -71.363  18.026  1.00  0.00      BSYN  
ATOM   1080   CG PRO   122      -5.289 -70.507  16.748  1.00  0.00      BSYN  
ATOM   1081    C PRO   122      -6.464 -73.348  18.693  1.00  0.00      BSYN  
ATOM   1082    O PRO   122      -7.685 -73.171  18.813  1.00  0.00      BSYN  
ATOM   1083    N PRO   123      -5.710 -74.077  19.437  1.00  0.00      BSYN  
ATOM   1084   CD PRO   123      -4.256 -74.379  19.355  1.00  0.00      BSYN  
ATOM   1085   CA PRO   123      -6.443 -74.892  20.375  1.00  0.00      BSYN  
ATOM   1086   CB PRO   123      -5.556 -76.156  20.384  1.00  0.00      BSYN  
ATOM   1087   CG PRO   123      -4.148 -75.842  19.822  1.00  0.00      BSYN  
ATOM   1088    C PRO   123      -6.650 -74.180  21.625  1.00  0.00      BSYN  
ATOM   1089    O PRO   123      -5.893 -74.370  22.546  1.00  0.00      BSYN  
ATOM   1090    N GLN   124      -7.714 -73.442  21.651  1.00  0.00      BSYN  
ATOM   1091    H GLN   124      -8.138 -73.322  20.776  1.00  0.00      BSYN  
ATOM   1092   CA GLN   124      -8.058 -72.756  22.867  1.00  0.00      BSYN  
ATOM   1093   CB GLN   124      -8.979 -71.560  22.519  1.00  0.00      BSYN  
ATOM   1094   CG GLN   124      -8.260 -70.547  21.495  1.00  0.00      BSYN  
ATOM   1095   CD GLN   124      -7.010 -69.856  22.131  1.00  0.00      BSYN  
ATOM   1096  OE1 GLN   124      -7.094 -69.372  23.264  1.00  0.00      BSYN  
ATOM   1097  NE2 GLN   124      -5.830 -69.606  21.555  1.00  0.00      BSYN  
ATOM   1098 HE21 GLN   124      -5.783 -69.729  20.584  1.00  0.00      BSYN  
ATOM   1099 HE22 GLN   124      -5.133 -69.194  22.107  1.00  0.00      BSYN  
ATOM   1100    C GLN   124      -8.718 -73.595  23.902  1.00  0.00      BSYN  
ATOM   1101    O GLN   124      -9.911 -73.691  24.108  1.00  0.00      BSYN  
ATOM   1102    N GLU   125      -7.709 -74.299  24.570  1.00  0.00      BSYN  
ATOM   1103    H GLU   125      -6.770 -74.227  24.298  1.00  0.00      BSYN  
ATOM   1104   CA GLU   125      -8.069 -75.096  25.766  1.00  0.00      BSYN  
ATOM   1105   CB GLU   125      -7.353 -76.400  25.812  1.00  0.00      BSYN  
ATOM   1106   CG GLU   125      -7.601 -77.292  24.536  1.00  0.00      BSYN  
ATOM   1107   CD GLU   125      -6.801 -78.580  24.299  1.00  0.00      BSYN  
ATOM   1108  OE1 GLU   125      -7.124 -79.418  23.369  1.00  0.00      BSYN  
ATOM   1109  OE2 GLU   125      -5.865 -78.760  25.151  1.00  0.00      BSYN  
ATOM   1110    C GLU   125      -8.029 -74.386  27.095  1.00  0.00      BSYN  
ATOM   1111    O GLU   125      -7.353 -73.413  27.296  1.00  0.00      BSYN  
ATOM   1112    N GLU   126      -8.976 -74.741  27.987  1.00  0.00      BSYN  
ATOM   1113    H GLU   126      -9.486 -75.526  27.698  1.00  0.00      BSYN  
ATOM   1114   CA GLU   126      -9.041 -74.169  29.350  1.00  0.00      BSYN  
ATOM   1115   CB GLU   126     -10.486 -74.235  29.952  1.00  0.00      BSYN  
ATOM   1116   CG GLU   126     -10.676 -73.915  31.461  1.00  0.00      BSYN  
ATOM   1117   CD GLU   126     -12.096 -74.019  31.945  1.00  0.00      BSYN  
ATOM   1118  OE1 GLU   126     -12.593 -74.858  32.679  1.00  0.00      BSYN  
ATOM   1119  OE2 GLU   126     -12.699 -73.011  31.733  1.00  0.00      BSYN  
ATOM   1120    C GLU   126      -7.892 -74.742  30.249  1.00  0.00      BSYN  
ATOM   1121    O GLU   126      -7.338 -75.843  30.009  1.00  0.00      BSYN  
ATOM   1122    N TYR   127      -7.503 -73.685  31.074  1.00  0.00      BSYN  
ATOM   1123    H TYR   127      -7.876 -72.779  31.080  1.00  0.00      BSYN  
ATOM   1124   CA TYR   127      -6.378 -73.930  31.994  1.00  0.00      BSYN  
ATOM   1125   CB TYR   127      -5.258 -72.910  31.674  1.00  0.00      BSYN  
ATOM   1126   CG TYR   127      -3.811 -73.153  32.071  1.00  0.00      BSYN  
ATOM   1127  CD1 TYR   127      -3.069 -73.868  31.132  1.00  0.00      BSYN  
ATOM   1128  CE1 TYR   127      -1.731 -74.123  31.331  1.00  0.00      BSYN  
ATOM   1129  CD2 TYR   127      -3.255 -72.843  33.279  1.00  0.00      BSYN  
ATOM   1130  CE2 TYR   127      -1.928 -73.211  33.552  1.00  0.00      BSYN  
ATOM   1131   CZ TYR   127      -1.188 -73.731  32.568  1.00  0.00      BSYN  
ATOM   1132   OH TYR   127       0.164 -73.873  32.734  1.00  0.00      BSYN  
ATOM   1133   HH TYR   127       0.458 -73.958  31.824  1.00  0.00      BSYN  
ATOM   1134    C TYR   127      -6.781 -73.992  33.523  1.00  0.00      BSYN  
ATOM   1135    O TYR   127      -6.917 -72.936  34.278  1.00  0.00      BSYN  
ATOM   1136    N GLN   128      -7.087 -75.225  34.052  1.00  0.00      BSYN  
ATOM   1137    H GLN   128      -7.592 -75.416  34.870  1.00  0.00      BSYN  
ATOM   1138   CA GLN   128      -6.597 -76.498  33.485  1.00  0.00      BSYN  
ATOM   1139   CB GLN   128      -5.667 -77.222  34.409  1.00  0.00      BSYN  
ATOM   1140   CG GLN   128      -4.774 -77.927  33.475  1.00  0.00      BSYN  
ATOM   1141   CD GLN   128      -4.019 -79.096  34.179  1.00  0.00      BSYN  
ATOM   1142  OE1 GLN   128      -2.811 -79.197  33.949  1.00  0.00      BSYN  
ATOM   1143  NE2 GLN   128      -4.770 -79.881  34.957  1.00  0.00      BSYN  
ATOM   1144 HE21 GLN   128      -4.371 -80.768  35.079  1.00  0.00      BSYN  
ATOM   1145 HE22 GLN   128      -5.661 -79.587  35.240  1.00  0.00      BSYN  
ATOM   1146    C GLN   128      -7.805 -77.421  33.195  1.00  0.00      BSYN  
ATOM   1147    O GLN   128      -8.737 -77.366  33.968  1.00  0.00      BSYN  
ATOM   1148    N GLU   129      -7.872 -78.221  32.073  1.00  0.00      BSYN  
ATOM   1149    H GLU   129      -7.304 -78.072  31.289  1.00  0.00      BSYN  
ATOM   1150   CA GLU   129      -9.085 -78.975  31.792  1.00  0.00      BSYN  
ATOM   1151   CB GLU   129     -10.270 -78.067  31.393  1.00  0.00      BSYN  
ATOM   1152   CG GLU   129     -11.486 -78.865  31.036  1.00  0.00      BSYN  
ATOM   1153   CD GLU   129     -12.752 -78.273  31.523  1.00  0.00      BSYN  
ATOM   1154  OE1 GLU   129     -13.696 -77.891  30.853  1.00  0.00      BSYN  
ATOM   1155  OE2 GLU   129     -12.659 -78.131  32.828  1.00  0.00      BSYN  
ATOM   1156    C GLU   129      -8.823 -79.915  30.714  1.00  0.00      BSYN  
ATOM   1157    O GLU   129      -8.397 -79.538  29.633  1.00  0.00      BSYN  
ATOM   1158    N TYR   130      -9.115 -81.190  30.939  1.00  0.00      BSYN  
ATOM   1159    H TYR   130      -9.363 -81.521  31.828  1.00  0.00      BSYN  
ATOM   1160   CA TYR   130      -8.705 -82.254  29.985  1.00  0.00      BSYN  
ATOM   1161   CB TYR   130      -7.621 -83.054  30.647  1.00  0.00      BSYN  
ATOM   1162   CG TYR   130      -6.313 -82.350  30.360  1.00  0.00      BSYN  
ATOM   1163  CD1 TYR   130      -5.722 -81.608  31.292  1.00  0.00      BSYN  
ATOM   1164  CE1 TYR   130      -4.546 -80.953  30.934  1.00  0.00      BSYN  
ATOM   1165  CD2 TYR   130      -5.725 -82.537  29.118  1.00  0.00      BSYN  
ATOM   1166  CE2 TYR   130      -4.534 -81.978  28.790  1.00  0.00      BSYN  
ATOM   1167   CZ TYR   130      -3.974 -81.187  29.678  1.00  0.00      BSYN  
ATOM   1168   OH TYR   130      -2.793 -80.540  29.338  1.00  0.00      BSYN  
ATOM   1169   HH TYR   130      -2.657 -80.539  28.387  1.00  0.00      BSYN  
ATOM   1170    C TYR   130      -9.667 -83.327  29.631  1.00  0.00      BSYN  
ATOM   1171    O TYR   130     -10.796 -83.432  30.280  1.00  0.00      BSYN  
ATOM   1172    N GLU   131      -9.412 -84.280  28.683  1.00  0.00      BSYN  
ATOM   1173    H GLU   131      -8.479 -84.532  28.518  1.00  0.00      BSYN  
ATOM   1174   CA GLU   131     -10.456 -84.801  27.757  1.00  0.00      BSYN  
ATOM   1175   CB GLU   131      -9.842 -85.180  26.440  1.00  0.00      BSYN  
ATOM   1176   CG GLU   131      -9.304 -83.884  25.847  1.00  0.00      BSYN  
ATOM   1177   CD GLU   131     -10.263 -83.270  24.832  1.00  0.00      BSYN  
ATOM   1178  OE1 GLU   131     -10.573 -83.833  23.753  1.00  0.00      BSYN  
ATOM   1179  OE2 GLU   131     -10.852 -82.236  25.084  1.00  0.00      BSYN  
ATOM   1180    C GLU   131     -11.207 -85.859  28.443  1.00  0.00      BSYN  
ATOM   1181    O GLU   131     -10.621 -86.829  28.954  1.00  0.00      BSYN  
ATOM   1182    N PRO   132     -12.595 -85.665  28.469  1.00  0.00      BSYN  
ATOM   1183   CD PRO   132     -13.224 -84.314  28.663  1.00  0.00      BSYN  
ATOM   1184   CA PRO   132     -13.424 -86.670  29.161  1.00  0.00      BSYN  
ATOM   1185   CB PRO   132     -14.553 -85.831  29.660  1.00  0.00      BSYN  
ATOM   1186   CG PRO   132     -14.012 -84.472  29.931  1.00  0.00      BSYN  
ATOM   1187    C PRO   132     -13.928 -87.780  28.212  1.00  0.00      BSYN  
ATOM   1188    O PRO   132     -13.315 -88.016  27.167  1.00  0.00      BSYN  
ATOM   1189    N GLU   133     -14.965 -88.543  28.697  1.00  0.00      BSYN  
ATOM   1190    H GLU   133     -15.452 -88.292  29.509  1.00  0.00      BSYN  
ATOM   1191   CA GLU   133     -15.568 -89.696  28.047  1.00  0.00      BSYN  
ATOM   1192   CB GLU   133     -14.749 -90.919  28.463  1.00  0.00      BSYN  
ATOM   1193   CG GLU   133     -13.903 -91.437  27.373  1.00  0.00      BSYN  
ATOM   1194   CD GLU   133     -12.639 -92.202  27.796  1.00  0.00      BSYN  
ATOM   1195  OE1 GLU   133     -12.054 -91.829  28.827  1.00  0.00      BSYN  
ATOM   1196  OE2 GLU   133     -12.095 -93.004  27.163  1.00  0.00      BSYN  
ATOM   1197    C GLU   133     -17.073 -89.849  28.220  1.00  0.00      BSYN  
ATOM   1198    O GLU   133     -17.631 -89.067  28.982  1.00  0.00      BSYN  
ATOM   1199    N ALA   134     -17.732 -90.747  27.523  1.00  0.00      BSYN  
ATOM   1200    H ALA   134     -17.303 -91.346  26.877  1.00  0.00      BSYN  
ATOM   1201   CA ALA   134     -19.160 -90.944  27.549  1.00  0.00      BSYN  
ATOM   1202   CB ALA   134     -19.703 -90.931  26.124  1.00  0.00      BSYN  
ATOM   1203    C ALA   134     -19.510 -92.245  28.168  1.00  0.00      BSYN  
ATOM   1204  OT1 ALA   134     -20.382 -92.288  29.027  1.00  0.00      BSYN  
ATOM   1205  OT2 ALA   134     -18.962 -93.279  27.737  1.00  0.00      BSYN  
END
