# Supplementary material for: Data set of intrinsically disordered proteins analysed at a local protein conformation level
Source: Data Brief. 2020 Mar 5;29:105383. doi: 10.1016/j.dib.2020.105383 (PMC7078294; doi:10.1016/j.dib.2020.105383)
Supplement: Supplementary file 1 [file mmc1.zip › the data/1-DATA/PED1AAD-pdb/1AAD-199.pdb]

CRYST1    1.000    1.000    1.000  90.00  90.00  90.00 P 1           1
ATOM      1  HT1 MET     1     -47.530 -77.982 -49.892  1.00  0.00      BSYN  
ATOM      2  HT2 MET     1     -47.071 -76.916 -48.680  1.00  0.00      BSYN  
ATOM      3    N MET     1     -46.875 -77.849 -49.095  1.00  0.00      BSYN  
ATOM      4  HT3 MET     1     -47.035 -78.664 -48.470  1.00  0.00      BSYN  
ATOM      5   CA MET     1     -45.614 -77.839 -49.570  1.00  0.00      BSYN  
ATOM      6   CB MET     1     -45.614 -76.884 -50.728  1.00  0.00      BSYN  
ATOM      7   CG MET     1     -46.420 -77.090 -52.055  1.00  0.00      BSYN  
ATOM      8   SD MET     1     -45.459 -78.116 -53.206  1.00  0.00      BSYN  
ATOM      9   CE MET     1     -44.915 -76.687 -54.052  1.00  0.00      BSYN  
ATOM     10    C MET     1     -44.527 -77.684 -48.543  1.00  0.00      BSYN  
ATOM     11    O MET     1     -43.908 -78.620 -48.082  1.00  0.00      BSYN  
ATOM     12    N ASP     2     -44.278 -76.446 -48.117  1.00  0.00      BSYN  
ATOM     13    H ASP     2     -44.864 -75.820 -48.591  1.00  0.00      BSYN  
ATOM     14   CA ASP     2     -42.987 -76.112 -47.365  1.00  0.00      BSYN  
ATOM     15   CB ASP     2     -42.406 -74.682 -47.799  1.00  0.00      BSYN  
ATOM     16   CG ASP     2     -40.995 -74.584 -47.463  1.00  0.00      BSYN  
ATOM     17  OD1 ASP     2     -40.501 -73.652 -46.822  1.00  0.00      BSYN  
ATOM     18  OD2 ASP     2     -40.224 -75.382 -48.025  1.00  0.00      BSYN  
ATOM     19    C ASP     2     -43.094 -76.199 -45.865  1.00  0.00      BSYN  
ATOM     20    O ASP     2     -43.773 -75.361 -45.194  1.00  0.00      BSYN  
ATOM     21    N VAL     3     -42.619 -77.355 -45.323  1.00  0.00      BSYN  
ATOM     22    H VAL     3     -42.392 -77.995 -46.030  1.00  0.00      BSYN  
ATOM     23   CA VAL     3     -42.182 -77.490 -43.928  1.00  0.00      BSYN  
ATOM     24   CB VAL     3     -42.193 -78.946 -43.617  1.00  0.00      BSYN  
ATOM     25  CG1 VAL     3     -42.724 -78.932 -42.171  1.00  0.00      BSYN  
ATOM     26  CG2 VAL     3     -42.873 -80.031 -44.389  1.00  0.00      BSYN  
ATOM     27    C VAL     3     -40.706 -77.066 -43.683  1.00  0.00      BSYN  
ATOM     28    O VAL     3     -39.964 -76.990 -44.745  1.00  0.00      BSYN  
ATOM     29    N PHE     4     -40.135 -76.597 -42.581  1.00  0.00      BSYN  
ATOM     30    H PHE     4     -40.590 -76.803 -41.738  1.00  0.00      BSYN  
ATOM     31   CA PHE     4     -38.744 -76.205 -42.583  1.00  0.00      BSYN  
ATOM     32   CB PHE     4     -38.569 -74.636 -42.537  1.00  0.00      BSYN  
ATOM     33   CG PHE     4     -39.159 -73.854 -41.385  1.00  0.00      BSYN  
ATOM     34  CD1 PHE     4     -38.305 -72.904 -40.773  1.00  0.00      BSYN  
ATOM     35  CD2 PHE     4     -40.338 -74.029 -40.752  1.00  0.00      BSYN  
ATOM     36  CE1 PHE     4     -38.436 -72.339 -39.519  1.00  0.00      BSYN  
ATOM     37  CE2 PHE     4     -40.527 -73.298 -39.509  1.00  0.00      BSYN  
ATOM     38   CZ PHE     4     -39.622 -72.543 -38.863  1.00  0.00      BSYN  
ATOM     39    C PHE     4     -37.780 -76.823 -41.570  1.00  0.00      BSYN  
ATOM     40    O PHE     4     -38.167 -77.319 -40.443  1.00  0.00      BSYN  
ATOM     41    N MET     5     -36.508 -76.773 -41.794  1.00  0.00      BSYN  
ATOM     42    H MET     5     -36.312 -76.583 -42.735  1.00  0.00      BSYN  
ATOM     43   CA MET     5     -35.455 -77.025 -40.868  1.00  0.00      BSYN  
ATOM     44   CB MET     5     -34.691 -78.271 -41.311  1.00  0.00      BSYN  
ATOM     45   CG MET     5     -33.866 -78.906 -40.233  1.00  0.00      BSYN  
ATOM     46   SD MET     5     -32.946 -80.340 -40.744  1.00  0.00      BSYN  
ATOM     47   CE MET     5     -33.367 -81.713 -39.752  1.00  0.00      BSYN  
ATOM     48    C MET     5     -34.572 -75.764 -41.004  1.00  0.00      BSYN  
ATOM     49    O MET     5     -34.311 -75.179 -42.084  1.00  0.00      BSYN  
ATOM     50    N LYS     6     -33.801 -75.494 -39.918  1.00  0.00      BSYN  
ATOM     51    H LYS     6     -34.093 -76.075 -39.184  1.00  0.00      BSYN  
ATOM     52   CA LYS     6     -32.782 -74.427 -39.876  1.00  0.00      BSYN  
ATOM     53   CB LYS     6     -32.939 -73.866 -38.479  1.00  0.00      BSYN  
ATOM     54   CG LYS     6     -33.960 -72.723 -38.325  1.00  0.00      BSYN  
ATOM     55   CD LYS     6     -33.816 -72.107 -37.048  1.00  0.00      BSYN  
ATOM     56   CE LYS     6     -34.076 -70.545 -36.879  1.00  0.00      BSYN  
ATOM     57   NZ LYS     6     -33.070 -69.695 -37.293  1.00  0.00      BSYN  
ATOM     58  HZ1 LYS     6     -32.179 -69.778 -36.763  1.00  0.00      BSYN  
ATOM     59  HZ2 LYS     6     -32.984 -69.771 -38.327  1.00  0.00      BSYN  
ATOM     60  HZ3 LYS     6     -33.528 -68.768 -37.186  1.00  0.00      BSYN  
ATOM     61    C LYS     6     -31.487 -75.175 -40.284  1.00  0.00      BSYN  
ATOM     62    O LYS     6     -30.964 -76.139 -39.782  1.00  0.00      BSYN  
ATOM     63    N GLY     7     -30.919 -74.701 -41.375  1.00  0.00      BSYN  
ATOM     64    H GLY     7     -31.439 -74.009 -41.836  1.00  0.00      BSYN  
ATOM     65   CA GLY     7     -29.675 -75.251 -41.884  1.00  0.00      BSYN  
ATOM     66    C GLY     7     -28.348 -74.721 -41.272  1.00  0.00      BSYN  
ATOM     67    O GLY     7     -27.998 -73.520 -41.340  1.00  0.00      BSYN  
ATOM     68    N LEU     8     -27.710 -75.733 -40.768  1.00  0.00      BSYN  
ATOM     69    H LEU     8     -28.252 -76.529 -40.585  1.00  0.00      BSYN  
ATOM     70   CA LEU     8     -26.387 -75.593 -40.120  1.00  0.00      BSYN  
ATOM     71   CB LEU     8     -26.352 -76.686 -38.991  1.00  0.00      BSYN  
ATOM     72   CG LEU     8     -25.090 -77.163 -38.246  1.00  0.00      BSYN  
ATOM     73  CD1 LEU     8     -24.391 -75.842 -37.701  1.00  0.00      BSYN  
ATOM     74  CD2 LEU     8     -25.169 -78.104 -37.065  1.00  0.00      BSYN  
ATOM     75    C LEU     8     -25.207 -75.666 -41.063  1.00  0.00      BSYN  
ATOM     76    O LEU     8     -24.837 -76.722 -41.641  1.00  0.00      BSYN  
ATOM     77    N SER     9     -24.570 -74.493 -41.284  1.00  0.00      BSYN  
ATOM     78    H SER     9     -24.685 -73.724 -40.688  1.00  0.00      BSYN  
ATOM     79   CA SER     9     -23.355 -74.523 -41.960  1.00  0.00      BSYN  
ATOM     80   CB SER     9     -23.338 -73.224 -42.820  1.00  0.00      BSYN  
ATOM     81   OG SER     9     -22.852 -72.019 -42.199  1.00  0.00      BSYN  
ATOM     82   HG SER     9     -22.863 -71.994 -41.240  1.00  0.00      BSYN  
ATOM     83    C SER     9     -22.100 -74.786 -41.060  1.00  0.00      BSYN  
ATOM     84    O SER     9     -21.495 -73.816 -40.406  1.00  0.00      BSYN  
ATOM     85    N MET    10     -21.827 -76.110 -40.690  1.00  0.00      BSYN  
ATOM     86    H MET    10     -22.296 -76.785 -41.222  1.00  0.00      BSYN  
ATOM     87   CA MET    10     -20.557 -76.485 -40.079  1.00  0.00      BSYN  
ATOM     88   CB MET    10     -20.812 -77.619 -39.134  1.00  0.00      BSYN  
ATOM     89   CG MET    10     -19.657 -77.858 -38.171  1.00  0.00      BSYN  
ATOM     90   SD MET    10     -19.716 -79.424 -37.296  1.00  0.00      BSYN  
ATOM     91   CE MET    10     -21.059 -78.986 -36.170  1.00  0.00      BSYN  
ATOM     92    C MET    10     -19.609 -77.068 -41.133  1.00  0.00      BSYN  
ATOM     93    O MET    10     -20.069 -77.967 -41.749  1.00  0.00      BSYN  
ATOM     94    N ALA    11     -18.417 -76.596 -41.386  1.00  0.00      BSYN  
ATOM     95    H ALA    11     -18.063 -75.850 -40.858  1.00  0.00      BSYN  
ATOM     96   CA ALA    11     -17.641 -77.338 -42.429  1.00  0.00      BSYN  
ATOM     97   CB ALA    11     -16.625 -76.480 -43.106  1.00  0.00      BSYN  
ATOM     98    C ALA    11     -16.949 -78.565 -42.070  1.00  0.00      BSYN  
ATOM     99    O ALA    11     -16.859 -79.469 -42.856  1.00  0.00      BSYN  
ATOM    100    N LYS    12     -16.377 -78.546 -40.819  1.00  0.00      BSYN  
ATOM    101    H LYS    12     -16.822 -77.922 -40.208  1.00  0.00      BSYN  
ATOM    102   CA LYS    12     -15.494 -79.595 -40.324  1.00  0.00      BSYN  
ATOM    103   CB LYS    12     -14.878 -79.100 -38.956  1.00  0.00      BSYN  
ATOM    104   CG LYS    12     -14.042 -77.807 -39.096  1.00  0.00      BSYN  
ATOM    105   CD LYS    12     -12.670 -78.347 -39.650  1.00  0.00      BSYN  
ATOM    106   CE LYS    12     -11.752 -77.285 -40.213  1.00  0.00      BSYN  
ATOM    107   NZ LYS    12     -11.235 -76.509 -39.140  1.00  0.00      BSYN  
ATOM    108  HZ1 LYS    12     -10.731 -75.727 -39.606  1.00  0.00      BSYN  
ATOM    109  HZ2 LYS    12     -12.088 -76.018 -38.804  1.00  0.00      BSYN  
ATOM    110  HZ3 LYS    12     -10.690 -77.046 -38.435  1.00  0.00      BSYN  
ATOM    111    C LYS    12     -16.302 -80.917 -40.100  1.00  0.00      BSYN  
ATOM    112    O LYS    12     -17.169 -81.120 -39.266  1.00  0.00      BSYN  
ATOM    113    N GLU    13     -15.635 -81.882 -40.650  1.00  0.00      BSYN  
ATOM    114    H GLU    13     -14.744 -81.626 -40.968  1.00  0.00      BSYN  
ATOM    115   CA GLU    13     -16.250 -83.177 -41.035  1.00  0.00      BSYN  
ATOM    116   CB GLU    13     -16.343 -83.372 -42.661  1.00  0.00      BSYN  
ATOM    117   CG GLU    13     -17.735 -83.071 -43.223  1.00  0.00      BSYN  
ATOM    118   CD GLU    13     -17.462 -82.836 -44.725  1.00  0.00      BSYN  
ATOM    119  OE1 GLU    13     -17.120 -81.743 -45.223  1.00  0.00      BSYN  
ATOM    120  OE2 GLU    13     -17.469 -83.781 -45.555  1.00  0.00      BSYN  
ATOM    121    C GLU    13     -15.654 -84.361 -40.386  1.00  0.00      BSYN  
ATOM    122    O GLU    13     -14.507 -84.645 -40.614  1.00  0.00      BSYN  
ATOM    123    N GLY    14     -16.418 -84.894 -39.436  1.00  0.00      BSYN  
ATOM    124    H GLY    14     -17.237 -84.574 -39.004  1.00  0.00      BSYN  
ATOM    125   CA GLY    14     -15.855 -86.165 -38.804  1.00  0.00      BSYN  
ATOM    126    C GLY    14     -17.011 -87.154 -38.673  1.00  0.00      BSYN  
ATOM    127    O GLY    14     -17.852 -87.403 -39.506  1.00  0.00      BSYN  
ATOM    128    N VAL    15     -16.931 -87.834 -37.508  1.00  0.00      BSYN  
ATOM    129    H VAL    15     -16.158 -87.822 -36.906  1.00  0.00      BSYN  
ATOM    130   CA VAL    15     -18.005 -88.759 -36.943  1.00  0.00      BSYN  
ATOM    131   CB VAL    15     -17.640 -90.303 -37.104  1.00  0.00      BSYN  
ATOM    132  CG1 VAL    15     -18.065 -90.816 -38.435  1.00  0.00      BSYN  
ATOM    133  CG2 VAL    15     -16.267 -90.540 -36.536  1.00  0.00      BSYN  
ATOM    134    C VAL    15     -18.313 -88.299 -35.482  1.00  0.00      BSYN  
ATOM    135    O VAL    15     -17.563 -87.576 -34.863  1.00  0.00      BSYN  
ATOM    136    N VAL    16     -19.400 -88.814 -35.061  1.00  0.00      BSYN  
ATOM    137    H VAL    16     -19.718 -89.538 -35.640  1.00  0.00      BSYN  
ATOM    138   CA VAL    16     -20.154 -88.366 -33.947  1.00  0.00      BSYN  
ATOM    139   CB VAL    16     -19.434 -88.644 -32.617  1.00  0.00      BSYN  
ATOM    140  CG1 VAL    16     -20.184 -88.202 -31.392  1.00  0.00      BSYN  
ATOM    141  CG2 VAL    16     -19.204 -90.086 -32.277  1.00  0.00      BSYN  
ATOM    142    C VAL    16     -20.614 -86.927 -34.196  1.00  0.00      BSYN  
ATOM    143    O VAL    16     -21.778 -86.790 -34.609  1.00  0.00      BSYN  
ATOM    144    N ALA    17     -19.846 -85.815 -34.073  1.00  0.00      BSYN  
ATOM    145    H ALA    17     -18.882 -85.895 -33.918  1.00  0.00      BSYN  
ATOM    146   CA ALA    17     -20.446 -84.479 -34.503  1.00  0.00      BSYN  
ATOM    147   CB ALA    17     -20.758 -83.707 -33.171  1.00  0.00      BSYN  
ATOM    148    C ALA    17     -19.507 -83.698 -35.421  1.00  0.00      BSYN  
ATOM    149    O ALA    17     -19.466 -84.080 -36.543  1.00  0.00      BSYN  
ATOM    150    N ALA    18     -18.792 -82.698 -34.965  1.00  0.00      BSYN  
ATOM    151    H ALA    18     -19.205 -82.120 -34.290  1.00  0.00      BSYN  
ATOM    152   CA ALA    18     -17.620 -82.213 -35.617  1.00  0.00      BSYN  
ATOM    153   CB ALA    18     -17.483 -80.743 -35.347  1.00  0.00      BSYN  
ATOM    154    C ALA    18     -16.413 -82.844 -35.037  1.00  0.00      BSYN  
ATOM    155    O ALA    18     -15.459 -83.023 -35.796  1.00  0.00      BSYN  
ATOM    156    N ALA    19     -16.457 -83.264 -33.860  1.00  0.00      BSYN  
ATOM    157    H ALA    19     -17.311 -83.498 -33.440  1.00  0.00      BSYN  
ATOM    158   CA ALA    19     -15.286 -83.688 -33.153  1.00  0.00      BSYN  
ATOM    159   CB ALA    19     -15.053 -83.034 -31.808  1.00  0.00      BSYN  
ATOM    160    C ALA    19     -15.417 -85.190 -32.852  1.00  0.00      BSYN  
ATOM    161    O ALA    19     -16.430 -85.611 -32.432  1.00  0.00      BSYN  
ATOM    162    N GLU    20     -14.446 -85.934 -33.328  1.00  0.00      BSYN  
ATOM    163    H GLU    20     -13.645 -85.714 -33.848  1.00  0.00      BSYN  
ATOM    164   CA GLU    20     -14.220 -87.303 -32.808  1.00  0.00      BSYN  
ATOM    165   CB GLU    20     -13.169 -88.108 -33.626  1.00  0.00      BSYN  
ATOM    166   CG GLU    20     -13.600 -88.284 -35.013  1.00  0.00      BSYN  
ATOM    167   CD GLU    20     -12.820 -88.991 -36.012  1.00  0.00      BSYN  
ATOM    168  OE1 GLU    20     -12.478 -90.165 -35.747  1.00  0.00      BSYN  
ATOM    169  OE2 GLU    20     -12.483 -88.531 -37.061  1.00  0.00      BSYN  
ATOM    170    C GLU    20     -13.872 -87.286 -31.300  1.00  0.00      BSYN  
ATOM    171    O GLU    20     -12.822 -86.807 -30.849  1.00  0.00      BSYN  
ATOM    172    N LYS    21     -14.797 -87.715 -30.487  1.00  0.00      BSYN  
ATOM    173    H LYS    21     -15.552 -88.124 -30.959  1.00  0.00      BSYN  
ATOM    174   CA LYS    21     -14.785 -87.637 -29.049  1.00  0.00      BSYN  
ATOM    175   CB LYS    21     -16.229 -87.472 -28.570  1.00  0.00      BSYN  
ATOM    176   CG LYS    21     -16.467 -87.469 -27.029  1.00  0.00      BSYN  
ATOM    177   CD LYS    21     -15.800 -86.209 -26.337  1.00  0.00      BSYN  
ATOM    178   CE LYS    21     -16.555 -84.897 -26.631  1.00  0.00      BSYN  
ATOM    179   NZ LYS    21     -17.984 -85.005 -26.032  1.00  0.00      BSYN  
ATOM    180  HZ1 LYS    21     -17.933 -85.750 -25.308  1.00  0.00      BSYN  
ATOM    181  HZ2 LYS    21     -18.416 -84.150 -25.626  1.00  0.00      BSYN  
ATOM    182  HZ3 LYS    21     -18.692 -85.409 -26.678  1.00  0.00      BSYN  
ATOM    183    C LYS    21     -13.984 -88.847 -28.650  1.00  0.00      BSYN  
ATOM    184    O LYS    21     -12.892 -88.649 -28.081  1.00  0.00      BSYN  
ATOM    185    N THR    22     -14.453 -90.038 -29.094  1.00  0.00      BSYN  
ATOM    186    H THR    22     -15.358 -89.806 -29.388  1.00  0.00      BSYN  
ATOM    187   CA THR    22     -13.884 -91.360 -28.909  1.00  0.00      BSYN  
ATOM    188   CB THR    22     -14.764 -92.244 -28.042  1.00  0.00      BSYN  
ATOM    189  OG1 THR    22     -14.794 -91.670 -26.815  1.00  0.00      BSYN  
ATOM    190  HG1 THR    22     -14.890 -92.375 -26.170  1.00  0.00      BSYN  
ATOM    191  CG2 THR    22     -14.019 -93.597 -27.850  1.00  0.00      BSYN  
ATOM    192    C THR    22     -14.128 -91.893 -30.360  1.00  0.00      BSYN  
ATOM    193    O THR    22     -15.193 -91.948 -30.909  1.00  0.00      BSYN  
ATOM    194    N LYS    23     -13.061 -91.979 -31.144  1.00  0.00      BSYN  
ATOM    195    H LYS    23     -12.232 -91.578 -30.808  1.00  0.00      BSYN  
ATOM    196   CA LYS    23     -13.089 -92.825 -32.337  1.00  0.00      BSYN  
ATOM    197   CB LYS    23     -11.694 -92.838 -33.006  1.00  0.00      BSYN  
ATOM    198   CG LYS    23     -11.884 -93.844 -34.206  1.00  0.00      BSYN  
ATOM    199   CD LYS    23     -10.904 -93.486 -35.370  1.00  0.00      BSYN  
ATOM    200   CE LYS    23     -10.932 -94.502 -36.511  1.00  0.00      BSYN  
ATOM    201   NZ LYS    23     -11.368 -95.877 -36.113  1.00  0.00      BSYN  
ATOM    202  HZ1 LYS    23     -11.280 -96.634 -36.821  1.00  0.00      BSYN  
ATOM    203  HZ2 LYS    23     -10.809 -96.207 -35.300  1.00  0.00      BSYN  
ATOM    204  HZ3 LYS    23     -12.339 -95.754 -35.762  1.00  0.00      BSYN  
ATOM    205    C LYS    23     -13.286 -94.199 -31.725  1.00  0.00      BSYN  
ATOM    206    O LYS    23     -12.545 -94.471 -30.853  1.00  0.00      BSYN  
ATOM    207    N GLN    24     -14.258 -95.010 -32.264  1.00  0.00      BSYN  
ATOM    208    H GLN    24     -14.909 -94.535 -32.822  1.00  0.00      BSYN  
ATOM    209   CA GLN    24     -14.506 -96.447 -32.138  1.00  0.00      BSYN  
ATOM    210   CB GLN    24     -15.942 -96.726 -32.662  1.00  0.00      BSYN  
ATOM    211   CG GLN    24     -16.961 -96.373 -31.547  1.00  0.00      BSYN  
ATOM    212   CD GLN    24     -18.418 -96.882 -31.698  1.00  0.00      BSYN  
ATOM    213  OE1 GLN    24     -19.133 -96.341 -32.559  1.00  0.00      BSYN  
ATOM    214  NE2 GLN    24     -18.923 -97.940 -31.061  1.00  0.00      BSYN  
ATOM    215 HE21 GLN    24     -19.890 -98.022 -31.193  1.00  0.00      BSYN  
ATOM    216 HE22 GLN    24     -18.458 -98.300 -30.277  1.00  0.00      BSYN  
ATOM    217    C GLN    24     -13.444 -97.356 -32.726  1.00  0.00      BSYN  
ATOM    218    O GLN    24     -12.852 -96.996 -33.744  1.00  0.00      BSYN  
ATOM    219    N GLY    25     -12.966 -98.371 -31.962  1.00  0.00      BSYN  
ATOM    220    H GLY    25     -13.164 -98.525 -31.015  1.00  0.00      BSYN  
ATOM    221   CA GLY    25     -12.384 -99.520 -32.599  1.00  0.00      BSYN  
ATOM    222    C GLY    25     -10.913 -99.354 -33.064  1.00  0.00      BSYN  
ATOM    223    O GLY    25     -10.613 -99.993 -34.045  1.00  0.00      BSYN  
ATOM    224    N VAL    26     -10.049 -98.697 -32.316  1.00  0.00      BSYN  
ATOM    225    H VAL    26     -10.531 -98.224 -31.607  1.00  0.00      BSYN  
ATOM    226   CA VAL    26      -8.641 -98.682 -32.564  1.00  0.00      BSYN  
ATOM    227   CB VAL    26      -7.970 -97.598 -33.390  1.00  0.00      BSYN  
ATOM    228  CG1 VAL    26      -8.436 -97.936 -34.839  1.00  0.00      BSYN  
ATOM    229  CG2 VAL    26      -8.273 -96.113 -33.082  1.00  0.00      BSYN  
ATOM    230    C VAL    26      -7.920 -98.785 -31.254  1.00  0.00      BSYN  
ATOM    231    O VAL    26      -6.936 -99.477 -31.049  1.00  0.00      BSYN  
ATOM    232    N THR    27      -8.505 -98.018 -30.341  1.00  0.00      BSYN  
ATOM    233    H THR    27      -9.304 -97.481 -30.522  1.00  0.00      BSYN  
ATOM    234   CA THR    27      -8.147 -97.937 -28.913  1.00  0.00      BSYN  
ATOM    235   CB THR    27      -9.547 -97.316 -28.296  1.00  0.00      BSYN  
ATOM    236  OG1 THR    27     -10.661 -98.212 -28.646  1.00  0.00      BSYN  
ATOM    237  HG1 THR    27     -11.387 -98.303 -28.025  1.00  0.00      BSYN  
ATOM    238  CG2 THR    27      -9.705 -95.934 -28.596  1.00  0.00      BSYN  
ATOM    239    C THR    27      -7.424 -98.946 -28.126  1.00  0.00      BSYN  
ATOM    240    O THR    27      -6.525 -98.536 -27.394  1.00  0.00      BSYN  
ATOM    241    N GLU    28      -7.714-100.191 -28.308  1.00  0.00      BSYN  
ATOM    242    H GLU    28      -8.316-100.545 -28.995  1.00  0.00      BSYN  
ATOM    243   CA GLU    28      -7.005-101.199 -27.550  1.00  0.00      BSYN  
ATOM    244   CB GLU    28      -7.968-102.419 -27.156  1.00  0.00      BSYN  
ATOM    245   CG GLU    28      -8.894-101.789 -26.001  1.00  0.00      BSYN  
ATOM    246   CD GLU    28     -10.401-102.180 -25.874  1.00  0.00      BSYN  
ATOM    247  OE1 GLU    28     -10.682-103.242 -26.420  1.00  0.00      BSYN  
ATOM    248  OE2 GLU    28     -11.153-101.392 -25.321  1.00  0.00      BSYN  
ATOM    249    C GLU    28      -5.761-101.778 -28.235  1.00  0.00      BSYN  
ATOM    250    O GLU    28      -4.669-102.090 -27.592  1.00  0.00      BSYN  
ATOM    251    N ALA    29      -5.959-102.039 -29.575  1.00  0.00      BSYN  
ATOM    252    H ALA    29      -6.721-101.556 -29.958  1.00  0.00      BSYN  
ATOM    253   CA ALA    29      -5.023-102.655 -30.487  1.00  0.00      BSYN  
ATOM    254   CB ALA    29      -5.705-103.107 -31.743  1.00  0.00      BSYN  
ATOM    255    C ALA    29      -3.747-101.850 -30.880  1.00  0.00      BSYN  
ATOM    256    O ALA    29      -2.788-102.398 -31.463  1.00  0.00      BSYN  
ATOM    257    N ALA    30      -3.742-100.565 -30.719  1.00  0.00      BSYN  
ATOM    258    H ALA    30      -4.379 -99.985 -30.252  1.00  0.00      BSYN  
ATOM    259   CA ALA    30      -2.689 -99.661 -31.201  1.00  0.00      BSYN  
ATOM    260   CB ALA    30      -3.232 -98.981 -32.546  1.00  0.00      BSYN  
ATOM    261    C ALA    30      -2.237 -98.638 -30.273  1.00  0.00      BSYN  
ATOM    262    O ALA    30      -1.057 -98.389 -30.055  1.00  0.00      BSYN  
ATOM    263    N GLU    31      -3.235 -98.008 -29.615  1.00  0.00      BSYN  
ATOM    264    H GLU    31      -4.134 -98.398 -29.588  1.00  0.00      BSYN  
ATOM    265   CA GLU    31      -3.074 -96.825 -28.705  1.00  0.00      BSYN  
ATOM    266   CB GLU    31      -4.344 -96.020 -28.498  1.00  0.00      BSYN  
ATOM    267   CG GLU    31      -5.135 -95.809 -29.846  1.00  0.00      BSYN  
ATOM    268   CD GLU    31      -4.404 -95.108 -31.000  1.00  0.00      BSYN  
ATOM    269  OE1 GLU    31      -4.418 -95.597 -32.171  1.00  0.00      BSYN  
ATOM    270  OE2 GLU    31      -3.871 -93.950 -30.764  1.00  0.00      BSYN  
ATOM    271    C GLU    31      -2.523 -97.289 -27.348  1.00  0.00      BSYN  
ATOM    272    O GLU    31      -1.419 -97.001 -26.839  1.00  0.00      BSYN  
ATOM    273    N LYS    32      -3.314 -98.319 -26.870  1.00  0.00      BSYN  
ATOM    274    H LYS    32      -4.052 -98.689 -27.399  1.00  0.00      BSYN  
ATOM    275   CA LYS    32      -3.135 -98.812 -25.467  1.00  0.00      BSYN  
ATOM    276   CB LYS    32      -4.260 -99.752 -25.045  1.00  0.00      BSYN  
ATOM    277   CG LYS    32      -5.235 -98.953 -24.120  1.00  0.00      BSYN  
ATOM    278   CD LYS    32      -6.440 -99.842 -23.714  1.00  0.00      BSYN  
ATOM    279   CE LYS    32      -7.129 -99.445 -22.377  1.00  0.00      BSYN  
ATOM    280   NZ LYS    32      -6.164 -99.840 -21.349  1.00  0.00      BSYN  
ATOM    281  HZ1 LYS    32      -5.289 -99.290 -21.461  1.00  0.00      BSYN  
ATOM    282  HZ2 LYS    32      -6.628 -99.593 -20.451  1.00  0.00      BSYN  
ATOM    283  HZ3 LYS    32      -5.890-100.843 -21.345  1.00  0.00      BSYN  
ATOM    284    C LYS    32      -1.883 -99.577 -25.159  1.00  0.00      BSYN  
ATOM    285    O LYS    32      -1.473 -99.366 -24.050  1.00  0.00      BSYN  
ATOM    286    N THR    33      -1.408-100.549 -26.015  1.00  0.00      BSYN  
ATOM    287    H THR    33      -1.477-100.707 -26.980  1.00  0.00      BSYN  
ATOM    288   CA THR    33      -0.380-101.332 -25.505  1.00  0.00      BSYN  
ATOM    289   CB THR    33      -0.288-102.665 -26.331  1.00  0.00      BSYN  
ATOM    290  OG1 THR    33      -0.298-102.385 -27.696  1.00  0.00      BSYN  
ATOM    291  HG1 THR    33      -1.172-102.713 -27.918  1.00  0.00      BSYN  
ATOM    292  CG2 THR    33      -1.424-103.728 -26.059  1.00  0.00      BSYN  
ATOM    293    C THR    33       1.032-100.641 -25.305  1.00  0.00      BSYN  
ATOM    294    O THR    33       2.184-101.113 -25.621  1.00  0.00      BSYN  
ATOM    295    N LYS    34       0.975 -99.409 -24.943  1.00  0.00      BSYN  
ATOM    296    H LYS    34       0.272 -98.729 -24.875  1.00  0.00      BSYN  
ATOM    297   CA LYS    34       2.175 -98.660 -24.379  1.00  0.00      BSYN  
ATOM    298   CB LYS    34       1.822 -97.244 -24.224  1.00  0.00      BSYN  
ATOM    299   CG LYS    34       1.916 -96.315 -25.422  1.00  0.00      BSYN  
ATOM    300   CD LYS    34       1.355 -94.890 -24.923  1.00  0.00      BSYN  
ATOM    301   CE LYS    34       0.740 -94.230 -26.137  1.00  0.00      BSYN  
ATOM    302   NZ LYS    34       1.854 -94.084 -27.167  1.00  0.00      BSYN  
ATOM    303  HZ1 LYS    34       1.592 -93.257 -27.741  1.00  0.00      BSYN  
ATOM    304  HZ2 LYS    34       2.850 -93.956 -26.898  1.00  0.00      BSYN  
ATOM    305  HZ3 LYS    34       1.824 -94.941 -27.755  1.00  0.00      BSYN  
ATOM    306    C LYS    34       2.906 -99.161 -23.212  1.00  0.00      BSYN  
ATOM    307    O LYS    34       2.349 -99.807 -22.308  1.00  0.00      BSYN  
ATOM    308    N GLU    35       4.247 -98.978 -23.128  1.00  0.00      BSYN  
ATOM    309    H GLU    35       4.815 -98.706 -23.879  1.00  0.00      BSYN  
ATOM    310   CA GLU    35       4.919 -99.447 -21.879  1.00  0.00      BSYN  
ATOM    311   CB GLU    35       6.043-100.290 -22.284  1.00  0.00      BSYN  
ATOM    312   CG GLU    35       5.734-101.353 -23.330  1.00  0.00      BSYN  
ATOM    313   CD GLU    35       6.691-102.454 -23.550  1.00  0.00      BSYN  
ATOM    314  OE1 GLU    35       7.329-102.873 -22.686  1.00  0.00      BSYN  
ATOM    315  OE2 GLU    35       6.806-102.870 -24.724  1.00  0.00      BSYN  
ATOM    316    C GLU    35       5.250 -98.566 -20.696  1.00  0.00      BSYN  
ATOM    317    O GLU    35       6.394 -98.141 -20.587  1.00  0.00      BSYN  
ATOM    318    N GLY    36       4.138 -98.383 -20.014  1.00  0.00      BSYN  
ATOM    319    H GLY    36       3.266 -98.678 -20.349  1.00  0.00      BSYN  
ATOM    320   CA GLY    36       4.093 -97.963 -18.603  1.00  0.00      BSYN  
ATOM    321    C GLY    36       4.835 -96.697 -18.254  1.00  0.00      BSYN  
ATOM    322    O GLY    36       4.329 -95.743 -18.779  1.00  0.00      BSYN  
ATOM    323    N VAL    37       5.923 -96.630 -17.492  1.00  0.00      BSYN  
ATOM    324    H VAL    37       6.183 -97.423 -16.979  1.00  0.00      BSYN  
ATOM    325   CA VAL    37       6.607 -95.329 -17.327  1.00  0.00      BSYN  
ATOM    326   CB VAL    37       7.423 -95.207 -16.043  1.00  0.00      BSYN  
ATOM    327  CG1 VAL    37       8.546 -94.292 -15.964  1.00  0.00      BSYN  
ATOM    328  CG2 VAL    37       6.496 -94.980 -14.903  1.00  0.00      BSYN  
ATOM    329    C VAL    37       7.504 -95.099 -18.536  1.00  0.00      BSYN  
ATOM    330    O VAL    37       8.551 -95.694 -18.753  1.00  0.00      BSYN  
ATOM    331    N LEU    38       6.825 -94.414 -19.474  1.00  0.00      BSYN  
ATOM    332    H LEU    38       5.872 -94.216 -19.356  1.00  0.00      BSYN  
ATOM    333   CA LEU    38       7.593 -93.937 -20.643  1.00  0.00      BSYN  
ATOM    334   CB LEU    38       6.722 -93.323 -21.755  1.00  0.00      BSYN  
ATOM    335   CG LEU    38       6.193 -91.918 -21.962  1.00  0.00      BSYN  
ATOM    336  CD1 LEU    38       5.415 -91.822 -23.205  1.00  0.00      BSYN  
ATOM    337  CD2 LEU    38       5.277 -91.402 -20.857  1.00  0.00      BSYN  
ATOM    338    C LEU    38       8.605 -92.758 -20.277  1.00  0.00      BSYN  
ATOM    339    O LEU    38       8.422 -91.905 -19.397  1.00  0.00      BSYN  
ATOM    340    N TYR    39       9.846 -92.777 -20.642  1.00  0.00      BSYN  
ATOM    341    H TYR    39      10.415 -92.036 -20.347  1.00  0.00      BSYN  
ATOM    342   CA TYR    39      10.457 -93.731 -21.526  1.00  0.00      BSYN  
ATOM    343   CB TYR    39      11.261 -92.987 -22.623  1.00  0.00      BSYN  
ATOM    344   CG TYR    39      10.532 -92.194 -23.697  1.00  0.00      BSYN  
ATOM    345  CD1 TYR    39      10.456 -92.720 -24.924  1.00  0.00      BSYN  
ATOM    346  CE1 TYR    39       9.989 -91.991 -26.001  1.00  0.00      BSYN  
ATOM    347  CD2 TYR    39      10.184 -90.920 -23.511  1.00  0.00      BSYN  
ATOM    348  CE2 TYR    39       9.561 -90.129 -24.586  1.00  0.00      BSYN  
ATOM    349   CZ TYR    39       9.503 -90.674 -25.890  1.00  0.00      BSYN  
ATOM    350   OH TYR    39       9.109 -90.030 -27.087  1.00  0.00      BSYN  
ATOM    351   HH TYR    39       9.594 -90.283 -27.876  1.00  0.00      BSYN  
ATOM    352    C TYR    39      11.434 -94.833 -20.828  1.00  0.00      BSYN  
ATOM    353    O TYR    39      11.865 -95.820 -21.467  1.00  0.00      BSYN  
ATOM    354    N VAL    40      11.954 -94.474 -19.652  1.00  0.00      BSYN  
ATOM    355    H VAL    40      11.626 -93.603 -19.347  1.00  0.00      BSYN  
ATOM    356   CA VAL    40      12.629 -95.391 -18.728  1.00  0.00      BSYN  
ATOM    357   CB VAL    40      13.227 -94.654 -17.572  1.00  0.00      BSYN  
ATOM    358  CG1 VAL    40      13.803 -95.619 -16.518  1.00  0.00      BSYN  
ATOM    359  CG2 VAL    40      14.165 -93.563 -18.154  1.00  0.00      BSYN  
ATOM    360    C VAL    40      11.981 -96.799 -18.365  1.00  0.00      BSYN  
ATOM    361    O VAL    40      11.086 -96.801 -17.483  1.00  0.00      BSYN  
ATOM    362    N GLY    41      12.455 -97.893 -18.984  1.00  0.00      BSYN  
ATOM    363    H GLY    41      12.961 -97.816 -19.820  1.00  0.00      BSYN  
ATOM    364   CA GLY    41      12.132 -99.270 -18.615  1.00  0.00      BSYN  
ATOM    365    C GLY    41      12.913 -99.890 -17.334  1.00  0.00      BSYN  
ATOM    366    O GLY    41      13.737-100.835 -17.443  1.00  0.00      BSYN  
ATOM    367    N SER    42      12.372 -99.270 -16.212  1.00  0.00      BSYN  
ATOM    368    H SER    42      11.838 -98.449 -16.234  1.00  0.00      BSYN  
ATOM    369   CA SER    42      13.206 -99.504 -15.000  1.00  0.00      BSYN  
ATOM    370   CB SER    42      13.242 -98.283 -14.023  1.00  0.00      BSYN  
ATOM    371   OG SER    42      11.899 -97.722 -13.725  1.00  0.00      BSYN  
ATOM    372   HG SER    42      11.952 -96.772 -13.853  1.00  0.00      BSYN  
ATOM    373    C SER    42      13.105-100.838 -14.261  1.00  0.00      BSYN  
ATOM    374    O SER    42      12.976-100.759 -13.061  1.00  0.00      BSYN  
ATOM    375    N LYS    43      13.287-101.962 -14.883  1.00  0.00      BSYN  
ATOM    376    H LYS    43      13.560-101.963 -15.824  1.00  0.00      BSYN  
ATOM    377   CA LYS    43      12.734-103.202 -14.342  1.00  0.00      BSYN  
ATOM    378   CB LYS    43      11.331-103.416 -14.986  1.00  0.00      BSYN  
ATOM    379   CG LYS    43      11.188-103.530 -16.569  1.00  0.00      BSYN  
ATOM    380   CD LYS    43       9.969-104.129 -17.036  1.00  0.00      BSYN  
ATOM    381   CE LYS    43       9.817-105.463 -16.482  1.00  0.00      BSYN  
ATOM    382   NZ LYS    43       8.478-105.843 -16.899  1.00  0.00      BSYN  
ATOM    383  HZ1 LYS    43       8.367-106.864 -16.738  1.00  0.00      BSYN  
ATOM    384  HZ2 LYS    43       7.781-105.318 -16.333  1.00  0.00      BSYN  
ATOM    385  HZ3 LYS    43       8.374-105.693 -17.923  1.00  0.00      BSYN  
ATOM    386    C LYS    43      13.665-104.451 -14.692  1.00  0.00      BSYN  
ATOM    387    O LYS    43      14.278-104.420 -15.831  1.00  0.00      BSYN  
ATOM    388    N THR    44      13.919-105.441 -13.929  1.00  0.00      BSYN  
ATOM    389    H THR    44      14.550-106.071 -14.334  1.00  0.00      BSYN  
ATOM    390   CA THR    44      13.239-105.889 -12.669  1.00  0.00      BSYN  
ATOM    391   CB THR    44      12.416-107.321 -12.996  1.00  0.00      BSYN  
ATOM    392  OG1 THR    44      12.412-108.241 -11.937  1.00  0.00      BSYN  
ATOM    393  HG1 THR    44      13.322-108.539 -11.864  1.00  0.00      BSYN  
ATOM    394  CG2 THR    44      12.776-107.856 -14.392  1.00  0.00      BSYN  
ATOM    395    C THR    44      14.257-106.028 -11.583  1.00  0.00      BSYN  
ATOM    396    O THR    44      15.454-106.243 -11.733  1.00  0.00      BSYN  
ATOM    397    N ARG    45      13.692-105.949 -10.381  1.00  0.00      BSYN  
ATOM    398    H ARG    45      12.745-106.198 -10.360  1.00  0.00      BSYN  
ATOM    399   CA ARG    45      14.321-105.568  -9.138  1.00  0.00      BSYN  
ATOM    400   CB ARG    45      14.821-106.809  -8.322  1.00  0.00      BSYN  
ATOM    401   CG ARG    45      16.224-107.339  -8.509  1.00  0.00      BSYN  
ATOM    402   CD ARG    45      16.616-108.520  -7.706  1.00  0.00      BSYN  
ATOM    403   NE ARG    45      15.849-109.646  -8.125  1.00  0.00      BSYN  
ATOM    404   HE ARG    45      15.502-109.619  -9.042  1.00  0.00      BSYN  
ATOM    405   CZ ARG    45      15.290-110.650  -7.328  1.00  0.00      BSYN  
ATOM    406  NH1 ARG    45      15.337-110.456  -5.985  1.00  0.00      BSYN  
ATOM    407 HH11 ARG    45      14.807-111.003  -5.337  1.00  0.00      BSYN  
ATOM    408 HH12 ARG    45      15.867-109.665  -5.680  1.00  0.00      BSYN  
ATOM    409  NH2 ARG    45      14.730-111.752  -7.856  1.00  0.00      BSYN  
ATOM    410 HH21 ARG    45      14.150-112.243  -7.205  1.00  0.00      BSYN  
ATOM    411 HH22 ARG    45      14.635-111.745  -8.852  1.00  0.00      BSYN  
ATOM    412    C ARG    45      15.235-104.383  -8.956  1.00  0.00      BSYN  
ATOM    413    O ARG    45      15.084-103.561  -8.017  1.00  0.00      BSYN  
ATOM    414    N GLU    46      16.186-104.171  -9.838  1.00  0.00      BSYN  
ATOM    415    H GLU    46      16.247-104.363 -10.797  1.00  0.00      BSYN  
ATOM    416   CA GLU    46      17.252-103.096  -9.675  1.00  0.00      BSYN  
ATOM    417   CB GLU    46      18.591-103.610  -9.916  1.00  0.00      BSYN  
ATOM    418   CG GLU    46      19.460-103.139  -8.737  1.00  0.00      BSYN  
ATOM    419   CD GLU    46      20.954-103.059  -9.009  1.00  0.00      BSYN  
ATOM    420  OE1 GLU    46      21.536-102.186  -9.684  1.00  0.00      BSYN  
ATOM    421  OE2 GLU    46      21.522-103.948  -8.395  1.00  0.00      BSYN  
ATOM    422    C GLU    46      17.053-101.755 -10.388  1.00  0.00      BSYN  
ATOM    423    O GLU    46      17.719-101.420 -11.371  1.00  0.00      BSYN  
ATOM    424    N GLY    47      16.221-100.892  -9.829  1.00  0.00      BSYN  
ATOM    425    H GLY    47      16.148-100.913  -8.852  1.00  0.00      BSYN  
ATOM    426   CA GLY    47      15.675 -99.720 -10.573  1.00  0.00      BSYN  
ATOM    427    C GLY    47      15.254 -98.672  -9.607  1.00  0.00      BSYN  
ATOM    428    O GLY    47      15.903 -97.704  -9.327  1.00  0.00      BSYN  
ATOM    429    N VAL    48      13.938 -98.792  -9.332  1.00  0.00      BSYN  
ATOM    430    H VAL    48      13.325 -99.424  -9.761  1.00  0.00      BSYN  
ATOM    431   CA VAL    48      13.278 -97.844  -8.407  1.00  0.00      BSYN  
ATOM    432   CB VAL    48      12.161 -96.985  -9.002  1.00  0.00      BSYN  
ATOM    433  CG1 VAL    48      12.879 -96.108 -10.057  1.00  0.00      BSYN  
ATOM    434  CG2 VAL    48      10.866 -97.609  -9.392  1.00  0.00      BSYN  
ATOM    435    C VAL    48      12.716 -98.442  -7.174  1.00  0.00      BSYN  
ATOM    436    O VAL    48      12.673 -97.807  -6.139  1.00  0.00      BSYN  
ATOM    437    N VAL    49      12.261 -99.742  -7.195  1.00  0.00      BSYN  
ATOM    438    H VAL    49      11.974-100.131  -8.048  1.00  0.00      BSYN  
ATOM    439   CA VAL    49      11.702-100.379  -6.054  1.00  0.00      BSYN  
ATOM    440   CB VAL    49      11.060-101.619  -6.630  1.00  0.00      BSYN  
ATOM    441  CG1 VAL    49      10.986-102.865  -5.692  1.00  0.00      BSYN  
ATOM    442  CG2 VAL    49       9.555-101.152  -6.787  1.00  0.00      BSYN  
ATOM    443    C VAL    49      12.580-100.714  -4.859  1.00  0.00      BSYN  
ATOM    444    O VAL    49      12.155-100.628  -3.709  1.00  0.00      BSYN  
ATOM    445    N GLN    50      13.863-100.988  -5.116  1.00  0.00      BSYN  
ATOM    446    H GLN    50      14.362-100.725  -5.917  1.00  0.00      BSYN  
ATOM    447   CA GLN    50      14.705-101.494  -4.013  1.00  0.00      BSYN  
ATOM    448   CB GLN    50      15.373-102.662  -4.450  1.00  0.00      BSYN  
ATOM    449   CG GLN    50      14.876-104.161  -4.460  1.00  0.00      BSYN  
ATOM    450   CD GLN    50      14.234-104.620  -3.179  1.00  0.00      BSYN  
ATOM    451  OE1 GLN    50      14.814-105.488  -2.563  1.00  0.00      BSYN  
ATOM    452  NE2 GLN    50      13.121-104.207  -2.669  1.00  0.00      BSYN  
ATOM    453 HE21 GLN    50      12.599-103.549  -3.173  1.00  0.00      BSYN  
ATOM    454 HE22 GLN    50      12.765-104.685  -1.891  1.00  0.00      BSYN  
ATOM    455    C GLN    50      15.704-100.389  -3.535  1.00  0.00      BSYN  
ATOM    456    O GLN    50      16.505 -99.757  -4.233  1.00  0.00      BSYN  
ATOM    457    N GLY    51      15.827 -99.883  -2.328  1.00  0.00      BSYN  
ATOM    458    H GLY    51      16.389 -99.108  -2.118  1.00  0.00      BSYN  
ATOM    459   CA GLY    51      15.034-100.437  -1.323  1.00  0.00      BSYN  
ATOM    460    C GLY    51      14.263 -99.402  -0.559  1.00  0.00      BSYN  
ATOM    461    O GLY    51      13.552 -99.718   0.305  1.00  0.00      BSYN  
ATOM    462    N VAL    52      14.349 -98.113  -0.986  1.00  0.00      BSYN  
ATOM    463    H VAL    52      14.656 -97.947  -1.902  1.00  0.00      BSYN  
ATOM    464   CA VAL    52      13.989 -97.070   0.007  1.00  0.00      BSYN  
ATOM    465   CB VAL    52      15.257 -96.187   0.393  1.00  0.00      BSYN  
ATOM    466  CG1 VAL    52      16.218 -97.063   1.261  1.00  0.00      BSYN  
ATOM    467  CG2 VAL    52      15.804 -95.661  -0.925  1.00  0.00      BSYN  
ATOM    468    C VAL    52      12.785 -96.235  -0.513  1.00  0.00      BSYN  
ATOM    469    O VAL    52      12.701 -95.873  -1.712  1.00  0.00      BSYN  
ATOM    470    N ALA    53      12.032 -95.807   0.490  1.00  0.00      BSYN  
ATOM    471    H ALA    53      12.259 -96.138   1.385  1.00  0.00      BSYN  
ATOM    472   CA ALA    53      10.863 -94.980   0.304  1.00  0.00      BSYN  
ATOM    473   CB ALA    53      10.004 -95.312   1.527  1.00  0.00      BSYN  
ATOM    474    C ALA    53      11.357 -93.484   0.478  1.00  0.00      BSYN  
ATOM    475    O ALA    53      11.688 -93.132   1.628  1.00  0.00      BSYN  
ATOM    476    N SER    54      11.433 -92.712  -0.537  1.00  0.00      BSYN  
ATOM    477    H SER    54      11.195 -93.013  -1.439  1.00  0.00      BSYN  
ATOM    478   CA SER    54      12.193 -91.449  -0.391  1.00  0.00      BSYN  
ATOM    479   CB SER    54      12.650 -90.774  -1.769  1.00  0.00      BSYN  
ATOM    480   OG SER    54      11.614 -90.767  -2.747  1.00  0.00      BSYN  
ATOM    481   HG SER    54      12.034 -90.799  -3.609  1.00  0.00      BSYN  
ATOM    482    C SER    54      11.587 -90.320   0.415  1.00  0.00      BSYN  
ATOM    483    O SER    54      12.035 -89.235   0.770  1.00  0.00      BSYN  
ATOM    484    N VAL    55      10.329 -90.673   0.814  1.00  0.00      BSYN  
ATOM    485    H VAL    55      10.042 -91.576   0.562  1.00  0.00      BSYN  
ATOM    486   CA VAL    55       9.442 -89.773   1.611  1.00  0.00      BSYN  
ATOM    487   CB VAL    55       7.963 -89.985   0.990  1.00  0.00      BSYN  
ATOM    488  CG1 VAL    55       7.825 -89.656  -0.517  1.00  0.00      BSYN  
ATOM    489  CG2 VAL    55       7.510 -91.451   1.139  1.00  0.00      BSYN  
ATOM    490    C VAL    55       9.397 -90.074   3.115  1.00  0.00      BSYN  
ATOM    491    O VAL    55       8.970 -89.211   3.815  1.00  0.00      BSYN  
ATOM    492    N ALA    56      10.105 -91.105   3.548  1.00  0.00      BSYN  
ATOM    493    H ALA    56      10.462 -91.833   2.997  1.00  0.00      BSYN  
ATOM    494   CA ALA    56      10.382 -91.306   4.951  1.00  0.00      BSYN  
ATOM    495   CB ALA    56      10.134 -92.882   5.110  1.00  0.00      BSYN  
ATOM    496    C ALA    56      11.897 -91.097   5.305  1.00  0.00      BSYN  
ATOM    497    O ALA    56      12.628 -91.793   6.007  1.00  0.00      BSYN  
ATOM    498    N GLU    57      12.362 -89.986   4.776  1.00  0.00      BSYN  
ATOM    499    H GLU    57      11.852 -89.697   3.991  1.00  0.00      BSYN  
ATOM    500   CA GLU    57      13.688 -89.481   5.195  1.00  0.00      BSYN  
ATOM    501   CB GLU    57      14.253 -88.767   4.058  1.00  0.00      BSYN  
ATOM    502   CG GLU    57      14.745 -89.770   2.956  1.00  0.00      BSYN  
ATOM    503   CD GLU    57      15.629 -89.099   1.853  1.00  0.00      BSYN  
ATOM    504  OE1 GLU    57      15.207 -88.931   0.768  1.00  0.00      BSYN  
ATOM    505  OE2 GLU    57      16.847 -88.908   2.203  1.00  0.00      BSYN  
ATOM    506    C GLU    57      13.580 -88.353   6.293  1.00  0.00      BSYN  
ATOM    507    O GLU    57      13.142 -87.225   6.094  1.00  0.00      BSYN  
ATOM    508    N LYS    58      14.294 -88.801   7.356  1.00  0.00      BSYN  
ATOM    509    H LYS    58      14.824 -89.625   7.349  1.00  0.00      BSYN  
ATOM    510   CA LYS    58      14.514 -87.857   8.492  1.00  0.00      BSYN  
ATOM    511   CB LYS    58      15.590 -86.879   8.106  1.00  0.00      BSYN  
ATOM    512   CG LYS    58      16.995 -87.508   8.116  1.00  0.00      BSYN  
ATOM    513   CD LYS    58      17.403 -88.340   6.849  1.00  0.00      BSYN  
ATOM    514   CE LYS    58      17.670 -87.644   5.467  1.00  0.00      BSYN  
ATOM    515   NZ LYS    58      18.302 -88.387   4.461  1.00  0.00      BSYN  
ATOM    516  HZ1 LYS    58      19.004 -88.937   4.995  1.00  0.00      BSYN  
ATOM    517  HZ2 LYS    58      17.626 -89.058   4.044  1.00  0.00      BSYN  
ATOM    518  HZ3 LYS    58      18.715 -87.737   3.762  1.00  0.00      BSYN  
ATOM    519    C LYS    58      13.308 -86.929   9.027  1.00  0.00      BSYN  
ATOM    520    O LYS    58      12.134 -87.183   8.721  1.00  0.00      BSYN  
ATOM    521    N THR    59      13.657 -85.917   9.920  1.00  0.00      BSYN  
ATOM    522    H THR    59      14.562 -85.584  10.096  1.00  0.00      BSYN  
ATOM    523   CA THR    59      12.609 -85.217  10.685  1.00  0.00      BSYN  
ATOM    524   CB THR    59      12.962 -84.960  12.140  1.00  0.00      BSYN  
ATOM    525  OG1 THR    59      14.118 -85.765  12.451  1.00  0.00      BSYN  
ATOM    526  HG1 THR    59      13.920 -86.624  12.833  1.00  0.00      BSYN  
ATOM    527  CG2 THR    59      11.665 -84.908  12.922  1.00  0.00      BSYN  
ATOM    528    C THR    59      12.120 -83.923   9.977  1.00  0.00      BSYN  
ATOM    529    O THR    59      12.040 -82.815  10.573  1.00  0.00      BSYN  
ATOM    530    N LYS    60      11.755 -84.038   8.748  1.00  0.00      BSYN  
ATOM    531    H LYS    60      11.858 -84.920   8.335  1.00  0.00      BSYN  
ATOM    532   CA LYS    60      10.905 -83.101   8.022  1.00  0.00      BSYN  
ATOM    533   CB LYS    60      11.648 -82.155   7.045  1.00  0.00      BSYN  
ATOM    534   CG LYS    60      10.771 -81.177   6.175  1.00  0.00      BSYN  
ATOM    535   CD LYS    60      11.476 -79.846   6.016  1.00  0.00      BSYN  
ATOM    536   CE LYS    60      10.737 -78.891   5.051  1.00  0.00      BSYN  
ATOM    537   NZ LYS    60       9.811 -78.105   5.737  1.00  0.00      BSYN  
ATOM    538  HZ1 LYS    60      10.403 -77.441   6.275  1.00  0.00      BSYN  
ATOM    539  HZ2 LYS    60       9.127 -77.728   5.049  1.00  0.00      BSYN  
ATOM    540  HZ3 LYS    60       9.159 -78.688   6.299  1.00  0.00      BSYN  
ATOM    541    C LYS    60       9.762 -83.795   7.345  1.00  0.00      BSYN  
ATOM    542    O LYS    60       9.771 -84.251   6.262  1.00  0.00      BSYN  
ATOM    543    N GLU    61       8.636 -83.899   7.950  1.00  0.00      BSYN  
ATOM    544    H GLU    61       8.454 -83.438   8.796  1.00  0.00      BSYN  
ATOM    545   CA GLU    61       7.427 -84.581   7.493  1.00  0.00      BSYN  
ATOM    546   CB GLU    61       6.835 -85.542   8.535  1.00  0.00      BSYN  
ATOM    547   CG GLU    61       6.978 -85.181  10.012  1.00  0.00      BSYN  
ATOM    548   CD GLU    61       6.000 -84.115  10.503  1.00  0.00      BSYN  
ATOM    549  OE1 GLU    61       4.956 -84.419  10.914  1.00  0.00      BSYN  
ATOM    550  OE2 GLU    61       6.358 -82.962  10.517  1.00  0.00      BSYN  
ATOM    551    C GLU    61       6.517 -83.733   6.618  1.00  0.00      BSYN  
ATOM    552    O GLU    61       6.180 -82.620   6.957  1.00  0.00      BSYN  
ATOM    553    N GLN    62       5.846 -84.539   5.763  1.00  0.00      BSYN  
ATOM    554    H GLN    62       6.236 -85.431   5.653  1.00  0.00      BSYN  
ATOM    555   CA GLN    62       4.715 -84.243   4.895  1.00  0.00      BSYN  
ATOM    556   CB GLN    62       5.339 -83.623   3.635  1.00  0.00      BSYN  
ATOM    557   CG GLN    62       4.470 -82.895   2.558  1.00  0.00      BSYN  
ATOM    558   CD GLN    62       3.614 -81.772   2.989  1.00  0.00      BSYN  
ATOM    559  OE1 GLN    62       2.447 -81.597   2.570  1.00  0.00      BSYN  
ATOM    560  NE2 GLN    62       4.087 -80.969   3.976  1.00  0.00      BSYN  
ATOM    561 HE21 GLN    62       4.885 -81.159   4.513  1.00  0.00      BSYN  
ATOM    562 HE22 GLN    62       3.530 -80.201   4.217  1.00  0.00      BSYN  
ATOM    563    C GLN    62       3.869 -85.438   4.407  1.00  0.00      BSYN  
ATOM    564    O GLN    62       4.447 -86.490   4.231  1.00  0.00      BSYN  
ATOM    565    N ALA    63       2.651 -85.329   3.918  1.00  0.00      BSYN  
ATOM    566    H ALA    63       2.183 -84.524   3.613  1.00  0.00      BSYN  
ATOM    567   CA ALA    63       1.800 -86.514   3.637  1.00  0.00      BSYN  
ATOM    568   CB ALA    63       0.467 -86.446   4.361  1.00  0.00      BSYN  
ATOM    569    C ALA    63       1.484 -86.138   2.233  1.00  0.00      BSYN  
ATOM    570    O ALA    63       0.647 -85.211   1.891  1.00  0.00      BSYN  
ATOM    571    N SER    64       2.032 -87.010   1.362  1.00  0.00      BSYN  
ATOM    572    H SER    64       2.755 -87.588   1.682  1.00  0.00      BSYN  
ATOM    573   CA SER    64       1.646 -87.297   0.028  1.00  0.00      BSYN  
ATOM    574   CB SER    64       2.876 -87.829  -0.751  1.00  0.00      BSYN  
ATOM    575   OG SER    64       4.025 -87.077  -0.313  1.00  0.00      BSYN  
ATOM    576   HG SER    64       4.833 -87.434  -0.690  1.00  0.00      BSYN  
ATOM    577    C SER    64       0.564 -88.364   0.035  1.00  0.00      BSYN  
ATOM    578    O SER    64      -0.446 -88.200  -0.600  1.00  0.00      BSYN  
ATOM    579    N HIS    65       0.682 -89.616   0.523  1.00  0.00      BSYN  
ATOM    580    H HIS    65       1.527 -89.750   1.001  1.00  0.00      BSYN  
ATOM    581   CA HIS    65      -0.321 -90.675   0.669  1.00  0.00      BSYN  
ATOM    582   CB HIS    65       0.277 -91.975   1.152  1.00  0.00      BSYN  
ATOM    583   CG HIS    65      -0.444 -93.324   0.963  1.00  0.00      BSYN  
ATOM    584  ND1 HIS    65      -1.465 -93.722   1.704  1.00  0.00      BSYN  
ATOM    585  HD1 HIS    65      -1.876 -93.369   2.521  1.00  0.00      BSYN  
ATOM    586  CD2 HIS    65      -0.301 -94.151  -0.198  1.00  0.00      BSYN  
ATOM    587  NE2 HIS    65      -1.353 -94.956  -0.051  1.00  0.00      BSYN  
ATOM    588  CE1 HIS    65      -2.004 -94.655   1.025  1.00  0.00      BSYN  
ATOM    589    C HIS    65      -1.477 -90.325   1.591  1.00  0.00      BSYN  
ATOM    590    O HIS    65      -1.295 -89.825   2.721  1.00  0.00      BSYN  
ATOM    591    N LEU    66      -2.699 -90.511   1.107  1.00  0.00      BSYN  
ATOM    592    H LEU    66      -2.824 -90.587   0.138  1.00  0.00      BSYN  
ATOM    593   CA LEU    66      -3.847 -90.272   1.922  1.00  0.00      BSYN  
ATOM    594   CB LEU    66      -5.104 -89.965   1.151  1.00  0.00      BSYN  
ATOM    595   CG LEU    66      -5.151 -88.660   0.482  1.00  0.00      BSYN  
ATOM    596  CD1 LEU    66      -4.089 -88.186  -0.473  1.00  0.00      BSYN  
ATOM    597  CD2 LEU    66      -6.430 -88.529  -0.260  1.00  0.00      BSYN  
ATOM    598    C LEU    66      -4.178 -91.407   2.815  1.00  0.00      BSYN  
ATOM    599    O LEU    66      -4.213 -92.579   2.414  1.00  0.00      BSYN  
ATOM    600    N GLY    67      -4.415 -91.020   4.061  1.00  0.00      BSYN  
ATOM    601    H GLY    67      -3.979 -90.234   4.452  1.00  0.00      BSYN  
ATOM    602   CA GLY    67      -4.879 -91.855   5.062  1.00  0.00      BSYN  
ATOM    603    C GLY    67      -3.837 -92.655   5.989  1.00  0.00      BSYN  
ATOM    604    O GLY    67      -3.515 -93.779   5.667  1.00  0.00      BSYN  
ATOM    605    N GLY    68      -3.126 -91.975   6.896  1.00  0.00      BSYN  
ATOM    606    H GLY    68      -3.419 -91.044   6.985  1.00  0.00      BSYN  
ATOM    607   CA GLY    68      -2.162 -92.606   7.763  1.00  0.00      BSYN  
ATOM    608    C GLY    68      -0.680 -92.359   7.316  1.00  0.00      BSYN  
ATOM    609    O GLY    68      -0.096 -91.239   7.547  1.00  0.00      BSYN  
ATOM    610    N ALA    69      -0.039 -93.309   6.527  1.00  0.00      BSYN  
ATOM    611    H ALA    69      -0.549 -94.124   6.338  1.00  0.00      BSYN  
ATOM    612   CA ALA    69       1.294 -93.130   5.968  1.00  0.00      BSYN  
ATOM    613   CB ALA    69       2.304 -93.593   6.975  1.00  0.00      BSYN  
ATOM    614    C ALA    69       1.370 -93.995   4.726  1.00  0.00      BSYN  
ATOM    615    O ALA    69       0.454 -94.508   4.153  1.00  0.00      BSYN  
ATOM    616    N VAL    70       2.645 -94.218   4.228  1.00  0.00      BSYN  
ATOM    617    H VAL    70       3.328 -93.640   4.626  1.00  0.00      BSYN  
ATOM    618   CA VAL    70       2.856 -95.077   3.027  1.00  0.00      BSYN  
ATOM    619   CB VAL    70       4.030 -94.441   2.124  1.00  0.00      BSYN  
ATOM    620  CG1 VAL    70       4.257 -95.062   0.843  1.00  0.00      BSYN  
ATOM    621  CG2 VAL    70       3.979 -92.896   2.128  1.00  0.00      BSYN  
ATOM    622    C VAL    70       2.964 -96.534   3.387  1.00  0.00      BSYN  
ATOM    623    O VAL    70       4.007 -97.045   3.653  1.00  0.00      BSYN  
ATOM    624    N PHE    71       1.830 -97.165   3.413  1.00  0.00      BSYN  
ATOM    625    H PHE    71       0.957 -96.724   3.472  1.00  0.00      BSYN  
ATOM    626   CA PHE    71       1.865 -98.617   3.748  1.00  0.00      BSYN  
ATOM    627   CB PHE    71       0.605 -98.859   4.683  1.00  0.00      BSYN  
ATOM    628   CG PHE    71       0.788 -98.364   6.110  1.00  0.00      BSYN  
ATOM    629  CD1 PHE    71       1.754 -98.792   7.002  1.00  0.00      BSYN  
ATOM    630  CD2 PHE    71      -0.126 -97.381   6.450  1.00  0.00      BSYN  
ATOM    631  CE1 PHE    71       1.850 -98.223   8.227  1.00  0.00      BSYN  
ATOM    632  CE2 PHE    71       0.039 -96.782   7.695  1.00  0.00      BSYN  
ATOM    633   CZ PHE    71       0.963 -97.187   8.567  1.00  0.00      BSYN  
ATOM    634    C PHE    71       1.791 -99.558   2.514  1.00  0.00      BSYN  
ATOM    635    O PHE    71       0.811 -99.812   1.879  1.00  0.00      BSYN  
ATOM    636    N SER    72       2.968-100.136   2.193  1.00  0.00      BSYN  
ATOM    637    H SER    72       3.752 -99.779   2.660  1.00  0.00      BSYN  
ATOM    638   CA SER    72       3.132-101.144   1.197  1.00  0.00      BSYN  
ATOM    639   CB SER    72       4.629-101.030   0.738  1.00  0.00      BSYN  
ATOM    640   OG SER    72       5.104 -99.678   0.539  1.00  0.00      BSYN  
ATOM    641   HG SER    72       4.665 -99.179   1.231  1.00  0.00      BSYN  
ATOM    642    C SER    72       2.823-102.509   1.739  1.00  0.00      BSYN  
ATOM    643    O SER    72       3.536-102.932   2.640  1.00  0.00      BSYN  
ATOM    644    N GLY    73       1.737-103.139   1.391  1.00  0.00      BSYN  
ATOM    645    H GLY    73       1.111-102.566   0.901  1.00  0.00      BSYN  
ATOM    646   CA GLY    73       1.604-104.566   1.606  1.00  0.00      BSYN  
ATOM    647    C GLY    73       1.592-105.238   0.290  1.00  0.00      BSYN  
ATOM    648    O GLY    73       2.662-105.313  -0.350  1.00  0.00      BSYN  
ATOM    649    N ALA    74       0.441-105.827  -0.082  1.00  0.00      BSYN  
ATOM    650    H ALA    74      -0.376-105.590   0.404  1.00  0.00      BSYN  
ATOM    651   CA ALA    74       0.164-106.418  -1.436  1.00  0.00      BSYN  
ATOM    652   CB ALA    74      -1.163-107.448  -1.195  1.00  0.00      BSYN  
ATOM    653    C ALA    74      -0.110-105.407  -2.508  1.00  0.00      BSYN  
ATOM    654    O ALA    74      -1.136-105.480  -3.212  1.00  0.00      BSYN  
ATOM    655    N GLY    75       0.598-104.273  -2.605  1.00  0.00      BSYN  
ATOM    656    H GLY    75       1.283-104.125  -1.920  1.00  0.00      BSYN  
ATOM    657   CA GLY    75       0.251-103.236  -3.589  1.00  0.00      BSYN  
ATOM    658    C GLY    75       0.659-101.893  -3.079  1.00  0.00      BSYN  
ATOM    659    O GLY    75       1.906-101.573  -3.094  1.00  0.00      BSYN  
ATOM    660    N ASN    76      -0.309-101.075  -2.759  1.00  0.00      BSYN  
ATOM    661    H ASN    76      -1.203-101.462  -2.870  1.00  0.00      BSYN  
ATOM    662   CA ASN    76      -0.144 -99.711  -2.127  1.00  0.00      BSYN  
ATOM    663   CB ASN    76       0.256 -98.747  -3.304  1.00  0.00      BSYN  
ATOM    664   CG ASN    76       0.198 -97.227  -3.017  1.00  0.00      BSYN  
ATOM    665  OD1 ASN    76      -0.611 -96.426  -3.529  1.00  0.00      BSYN  
ATOM    666  ND2 ASN    76       1.071 -96.623  -2.175  1.00  0.00      BSYN  
ATOM    667 HD21 ASN    76       1.702 -97.128  -1.621  1.00  0.00      BSYN  
ATOM    668 HD22 ASN    76       0.823 -95.698  -1.968  1.00  0.00      BSYN  
ATOM    669    C ASN    76      -1.590 -99.316  -1.824  1.00  0.00      BSYN  
ATOM    670    O ASN    76      -2.428 -99.418  -2.665  1.00  0.00      BSYN  
ATOM    671    N ILE    77      -1.834 -98.842  -0.599  1.00  0.00      BSYN  
ATOM    672    H ILE    77      -1.129 -98.524   0.003  1.00  0.00      BSYN  
ATOM    673   CA ILE    77      -3.116 -98.655  -0.059  1.00  0.00      BSYN  
ATOM    674   CB ILE    77      -2.899 -98.958   1.517  1.00  0.00      BSYN  
ATOM    675  CG2 ILE    77      -2.389 -97.814   2.388  1.00  0.00      BSYN  
ATOM    676  CG1 ILE    77      -4.203 -99.462   2.123  1.00  0.00      BSYN  
ATOM    677   CD ILE    77      -4.801-100.767   1.641  1.00  0.00      BSYN  
ATOM    678    C ILE    77      -4.009 -97.524  -0.616  1.00  0.00      BSYN  
ATOM    679    O ILE    77      -4.989 -97.253   0.033  1.00  0.00      BSYN  
ATOM    680    N ALA    78      -3.635 -96.943  -1.775  1.00  0.00      BSYN  
ATOM    681    H ALA    78      -2.748 -97.097  -2.162  1.00  0.00      BSYN  
ATOM    682   CA ALA    78      -4.476 -95.941  -2.349  1.00  0.00      BSYN  
ATOM    683   CB ALA    78      -3.446 -94.820  -2.567  1.00  0.00      BSYN  
ATOM    684    C ALA    78      -5.103 -96.182  -3.612  1.00  0.00      BSYN  
ATOM    685    O ALA    78      -6.287 -96.119  -3.726  1.00  0.00      BSYN  
ATOM    686    N ALA    79      -4.181 -96.493  -4.523  1.00  0.00      BSYN  
ATOM    687    H ALA    79      -3.266 -96.660  -4.214  1.00  0.00      BSYN  
ATOM    688   CA ALA    79      -4.417 -96.573  -5.962  1.00  0.00      BSYN  
ATOM    689   CB ALA    79      -3.261 -95.809  -6.587  1.00  0.00      BSYN  
ATOM    690    C ALA    79      -4.402 -98.057  -6.436  1.00  0.00      BSYN  
ATOM    691    O ALA    79      -4.926 -98.327  -7.493  1.00  0.00      BSYN  
ATOM    692    N ALA    80      -3.661 -98.924  -5.734  1.00  0.00      BSYN  
ATOM    693    H ALA    80      -3.293 -98.619  -4.879  1.00  0.00      BSYN  
ATOM    694   CA ALA    80      -3.330-100.255  -6.375  1.00  0.00      BSYN  
ATOM    695   CB ALA    80      -1.986-100.103  -7.204  1.00  0.00      BSYN  
ATOM    696    C ALA    80      -3.129-101.309  -5.344  1.00  0.00      BSYN  
ATOM    697    O ALA    80      -1.998-101.622  -5.061  1.00  0.00      BSYN  
ATOM    698    N THR    81      -4.059-102.008  -4.712  1.00  0.00      BSYN  
ATOM    699    H THR    81      -3.676-102.877  -4.469  1.00  0.00      BSYN  
ATOM    700   CA THR    81      -5.534-101.716  -4.718  1.00  0.00      BSYN  
ATOM    701   CB THR    81      -6.415-102.944  -5.001  1.00  0.00      BSYN  
ATOM    702  OG1 THR    81      -6.074-103.910  -4.034  1.00  0.00      BSYN  
ATOM    703  HG1 THR    81      -6.046-103.552  -3.143  1.00  0.00      BSYN  
ATOM    704  CG2 THR    81      -6.109-103.598  -6.357  1.00  0.00      BSYN  
ATOM    705    C THR    81      -5.907-101.037  -3.322  1.00  0.00      BSYN  
ATOM    706    O THR    81      -5.448-101.541  -2.307  1.00  0.00      BSYN  
ATOM    707    N GLY    82      -6.683 -99.836  -3.322  1.00  0.00      BSYN  
ATOM    708    H GLY    82      -6.850 -99.582  -4.254  1.00  0.00      BSYN  
ATOM    709   CA GLY    82      -6.981 -99.093  -2.167  1.00  0.00      BSYN  
ATOM    710    C GLY    82      -8.252 -98.362  -2.411  1.00  0.00      BSYN  
ATOM    711    O GLY    82      -9.191 -98.889  -3.077  1.00  0.00      BSYN  
ATOM    712    N LEU    83      -8.308 -97.122  -1.897  1.00  0.00      BSYN  
ATOM    713    H LEU    83      -7.442 -96.664  -1.871  1.00  0.00      BSYN  
ATOM    714   CA LEU    83      -9.600 -96.574  -1.817  1.00  0.00      BSYN  
ATOM    715   CB LEU    83      -9.916 -96.299  -0.348  1.00  0.00      BSYN  
ATOM    716   CG LEU    83     -11.088 -95.614   0.341  1.00  0.00      BSYN  
ATOM    717  CD1 LEU    83     -11.473 -96.210   1.637  1.00  0.00      BSYN  
ATOM    718  CD2 LEU    83     -10.644 -94.233   0.707  1.00  0.00      BSYN  
ATOM    719    C LEU    83      -9.980 -95.313  -2.555  1.00  0.00      BSYN  
ATOM    720    O LEU    83     -11.170 -94.996  -2.557  1.00  0.00      BSYN  
ATOM    721    N VAL    84      -9.039 -94.719  -3.268  1.00  0.00      BSYN  
ATOM    722    H VAL    84      -8.100 -94.974  -3.154  1.00  0.00      BSYN  
ATOM    723   CA VAL    84      -9.312 -93.424  -3.891  1.00  0.00      BSYN  
ATOM    724   CB VAL    84      -8.175 -92.310  -3.646  1.00  0.00      BSYN  
ATOM    725  CG1 VAL    84      -8.481 -91.599  -2.174  1.00  0.00      BSYN  
ATOM    726  CG2 VAL    84      -6.705 -92.509  -4.118  1.00  0.00      BSYN  
ATOM    727    C VAL    84      -9.391 -93.739  -5.367  1.00  0.00      BSYN  
ATOM    728    O VAL    84      -9.230 -94.851  -5.864  1.00  0.00      BSYN  
ATOM    729    N LYS    85      -9.719 -92.721  -6.176  1.00  0.00      BSYN  
ATOM    730    H LYS    85      -9.762 -91.891  -5.656  1.00  0.00      BSYN  
ATOM    731   CA LYS    85     -10.015 -92.810  -7.612  1.00  0.00      BSYN  
ATOM    732   CB LYS    85     -11.086 -91.672  -7.991  1.00  0.00      BSYN  
ATOM    733   CG LYS    85     -10.516 -90.300  -8.151  1.00  0.00      BSYN  
ATOM    734   CD LYS    85     -11.514 -89.119  -8.279  1.00  0.00      BSYN  
ATOM    735   CE LYS    85     -12.087 -88.910  -9.640  1.00  0.00      BSYN  
ATOM    736   NZ LYS    85     -11.049 -88.769 -10.716  1.00  0.00      BSYN  
ATOM    737  HZ1 LYS    85     -10.737 -87.777 -10.748  1.00  0.00      BSYN  
ATOM    738  HZ2 LYS    85     -10.233 -89.412 -10.756  1.00  0.00      BSYN  
ATOM    739  HZ3 LYS    85     -11.506 -89.053 -11.606  1.00  0.00      BSYN  
ATOM    740    C LYS    85      -8.723 -92.603  -8.421  1.00  0.00      BSYN  
ATOM    741    O LYS    85      -7.702 -92.148  -7.887  1.00  0.00      BSYN  
ATOM    742    N ARG    86      -8.755 -92.954  -9.641  1.00  0.00      BSYN  
ATOM    743    H ARG    86      -9.388 -93.643  -9.934  1.00  0.00      BSYN  
ATOM    744   CA ARG    86      -7.725 -92.366 -10.512  1.00  0.00      BSYN  
ATOM    745   CB ARG    86      -7.254 -93.566 -11.354  1.00  0.00      BSYN  
ATOM    746   CG ARG    86      -6.417 -94.659 -10.508  1.00  0.00      BSYN  
ATOM    747   CD ARG    86      -6.099 -96.048 -11.156  1.00  0.00      BSYN  
ATOM    748   NE ARG    86      -4.822 -96.101 -11.857  1.00  0.00      BSYN  
ATOM    749   HE ARG    86      -4.122 -95.476 -11.574  1.00  0.00      BSYN  
ATOM    750   CZ ARG    86      -4.439 -96.998 -12.790  1.00  0.00      BSYN  
ATOM    751  NH1 ARG    86      -5.135 -98.072 -12.907  1.00  0.00      BSYN  
ATOM    752 HH11 ARG    86      -4.866 -98.711 -13.628  1.00  0.00      BSYN  
ATOM    753 HH12 ARG    86      -6.020 -98.310 -12.507  1.00  0.00      BSYN  
ATOM    754  NH2 ARG    86      -3.476 -96.690 -13.551  1.00  0.00      BSYN  
ATOM    755 HH21 ARG    86      -3.062 -97.244 -14.272  1.00  0.00      BSYN  
ATOM    756 HH22 ARG    86      -2.896 -95.884 -13.434  1.00  0.00      BSYN  
ATOM    757    C ARG    86      -8.246 -91.217 -11.343  1.00  0.00      BSYN  
ATOM    758    O ARG    86      -9.370 -91.290 -11.878  1.00  0.00      BSYN  
ATOM    759    N GLU    87      -7.404 -90.206 -11.498  1.00  0.00      BSYN  
ATOM    760    H GLU    87      -6.433 -90.214 -11.371  1.00  0.00      BSYN  
ATOM    761   CA GLU    87      -7.862 -89.025 -12.344  1.00  0.00      BSYN  
ATOM    762   CB GLU    87      -7.023 -87.662 -12.101  1.00  0.00      BSYN  
ATOM    763   CG GLU    87      -7.064 -86.995 -10.776  1.00  0.00      BSYN  
ATOM    764   CD GLU    87      -6.386 -85.651 -10.861  1.00  0.00      BSYN  
ATOM    765  OE1 GLU    87      -5.324 -85.499 -11.483  1.00  0.00      BSYN  
ATOM    766  OE2 GLU    87      -6.803 -84.707 -10.236  1.00  0.00      BSYN  
ATOM    767    C GLU    87      -8.061 -89.124 -13.829  1.00  0.00      BSYN  
ATOM    768    O GLU    87      -8.653 -88.323 -14.454  1.00  0.00      BSYN  
ATOM    769    N GLU    88      -7.461 -90.171 -14.412  1.00  0.00      BSYN  
ATOM    770    H GLU    88      -7.099 -90.901 -13.868  1.00  0.00      BSYN  
ATOM    771   CA GLU    88      -7.474 -90.428 -15.847  1.00  0.00      BSYN  
ATOM    772   CB GLU    88      -6.122 -90.804 -16.331  1.00  0.00      BSYN  
ATOM    773   CG GLU    88      -5.945 -90.761 -17.909  1.00  0.00      BSYN  
ATOM    774   CD GLU    88      -4.905 -89.901 -18.521  1.00  0.00      BSYN  
ATOM    775  OE1 GLU    88      -4.854 -88.658 -18.292  1.00  0.00      BSYN  
ATOM    776  OE2 GLU    88      -4.128 -90.355 -19.317  1.00  0.00      BSYN  
ATOM    777    C GLU    88      -8.642 -91.326 -16.279  1.00  0.00      BSYN  
ATOM    778    O GLU    88      -8.765 -92.567 -16.058  1.00  0.00      BSYN  
ATOM    779    N PHE    89      -9.512 -90.650 -17.128  1.00  0.00      BSYN  
ATOM    780    H PHE    89      -9.293 -89.700 -17.222  1.00  0.00      BSYN  
ATOM    781   CA PHE    89     -10.734 -91.180 -17.742  1.00  0.00      BSYN  
ATOM    782   CB PHE    89     -11.941 -90.243 -17.767  1.00  0.00      BSYN  
ATOM    783   CG PHE    89     -12.131 -89.572 -16.400  1.00  0.00      BSYN  
ATOM    784  CD1 PHE    89     -13.060 -90.081 -15.585  1.00  0.00      BSYN  
ATOM    785  CD2 PHE    89     -11.420 -88.447 -16.058  1.00  0.00      BSYN  
ATOM    786  CE1 PHE    89     -13.265 -89.606 -14.306  1.00  0.00      BSYN  
ATOM    787  CE2 PHE    89     -11.624 -87.876 -14.827  1.00  0.00      BSYN  
ATOM    788   CZ PHE    89     -12.527 -88.447 -13.999  1.00  0.00      BSYN  
ATOM    789    C PHE    89     -10.610 -91.796 -19.202  1.00  0.00      BSYN  
ATOM    790    O PHE    89      -9.919 -91.431 -20.116  1.00  0.00      BSYN  
ATOM    791    N PRO    90     -11.294 -92.955 -19.401  1.00  0.00      BSYN  
ATOM    792   CD PRO    90     -11.700 -93.957 -18.341  1.00  0.00      BSYN  
ATOM    793   CA PRO    90     -11.364 -93.633 -20.701  1.00  0.00      BSYN  
ATOM    794   CB PRO    90     -11.560 -95.105 -20.397  1.00  0.00      BSYN  
ATOM    795   CG PRO    90     -12.520 -94.889 -19.218  1.00  0.00      BSYN  
ATOM    796    C PRO    90     -12.391 -92.992 -21.642  1.00  0.00      BSYN  
ATOM    797    O PRO    90     -13.546 -93.464 -21.858  1.00  0.00      BSYN  
ATOM    798    N THR    91     -11.848 -91.987 -22.293  1.00  0.00      BSYN  
ATOM    799    H THR    91     -10.972 -91.687 -21.972  1.00  0.00      BSYN  
ATOM    800   CA THR    91     -12.371 -91.147 -23.390  1.00  0.00      BSYN  
ATOM    801   CB THR    91     -13.388 -90.153 -22.950  1.00  0.00      BSYN  
ATOM    802  OG1 THR    91     -14.261 -90.611 -21.900  1.00  0.00      BSYN  
ATOM    803  HG1 THR    91     -13.764 -90.676 -21.081  1.00  0.00      BSYN  
ATOM    804  CG2 THR    91     -14.087 -89.494 -24.189  1.00  0.00      BSYN  
ATOM    805    C THR    91     -11.176 -90.397 -24.004  1.00  0.00      BSYN  
ATOM    806    O THR    91     -10.376 -89.913 -23.273  1.00  0.00      BSYN  
ATOM    807    N ASP    92     -11.153 -90.321 -25.378  1.00  0.00      BSYN  
ATOM    808    H ASP    92     -11.923 -90.679 -25.868  1.00  0.00      BSYN  
ATOM    809   CA ASP    92     -10.018 -89.661 -25.889  1.00  0.00      BSYN  
ATOM    810   CB ASP    92      -9.955 -89.911 -27.512  1.00  0.00      BSYN  
ATOM    811   CG ASP    92      -9.727 -91.368 -27.804  1.00  0.00      BSYN  
ATOM    812  OD1 ASP    92      -8.844 -91.659 -28.567  1.00  0.00      BSYN  
ATOM    813  OD2 ASP    92     -10.418 -92.267 -27.357  1.00  0.00      BSYN  
ATOM    814    C ASP    92      -9.696 -88.200 -25.707  1.00  0.00      BSYN  
ATOM    815    O ASP    92      -8.611 -87.782 -25.221  1.00  0.00      BSYN  
ATOM    816    N LEU    93     -10.719 -87.394 -26.034  1.00  0.00      BSYN  
ATOM    817    H LEU    93     -11.398 -87.670 -26.685  1.00  0.00      BSYN  
ATOM    818   CA LEU    93     -10.821 -86.030 -25.547  1.00  0.00      BSYN  
ATOM    819   CB LEU    93     -11.505 -85.155 -26.698  1.00  0.00      BSYN  
ATOM    820   CG LEU    93     -12.157 -83.737 -26.696  1.00  0.00      BSYN  
ATOM    821  CD1 LEU    93     -11.146 -82.643 -26.157  1.00  0.00      BSYN  
ATOM    822  CD2 LEU    93     -12.678 -83.081 -27.986  1.00  0.00      BSYN  
ATOM    823    C LEU    93     -11.417 -85.901 -24.215  1.00  0.00      BSYN  
ATOM    824    O LEU    93     -11.678 -86.935 -23.559  1.00  0.00      BSYN  
ATOM    825    N LYS    94     -11.532 -84.759 -23.520  1.00  0.00      BSYN  
ATOM    826    H LYS    94     -10.961 -84.034 -23.852  1.00  0.00      BSYN  
ATOM    827   CA LYS    94     -12.329 -84.426 -22.347  1.00  0.00      BSYN  
ATOM    828   CB LYS    94     -11.466 -83.567 -21.388  1.00  0.00      BSYN  
ATOM    829   CG LYS    94     -10.216 -84.066 -20.819  1.00  0.00      BSYN  
ATOM    830   CD LYS    94      -9.702 -83.387 -19.647  1.00  0.00      BSYN  
ATOM    831   CE LYS    94      -8.314 -83.769 -18.971  1.00  0.00      BSYN  
ATOM    832   NZ LYS    94      -7.868 -82.858 -17.914  1.00  0.00      BSYN  
ATOM    833  HZ1 LYS    94      -8.667 -82.652 -17.280  1.00  0.00      BSYN  
ATOM    834  HZ2 LYS    94      -7.094 -83.241 -17.334  1.00  0.00      BSYN  
ATOM    835  HZ3 LYS    94      -7.626 -81.940 -18.339  1.00  0.00      BSYN  
ATOM    836    C LYS    94     -13.571 -83.687 -22.907  1.00  0.00      BSYN  
ATOM    837    O LYS    94     -13.498 -82.790 -23.726  1.00  0.00      BSYN  
ATOM    838    N PRO    95     -14.814 -84.010 -22.571  1.00  0.00      BSYN  
ATOM    839   CD PRO    95     -15.120 -85.252 -21.908  1.00  0.00      BSYN  
ATOM    840   CA PRO    95     -16.076 -83.378 -22.974  1.00  0.00      BSYN  
ATOM    841   CB PRO    95     -17.206 -84.149 -22.262  1.00  0.00      BSYN  
ATOM    842   CG PRO    95     -16.506 -84.931 -21.264  1.00  0.00      BSYN  
ATOM    843    C PRO    95     -16.149 -81.884 -22.583  1.00  0.00      BSYN  
ATOM    844    O PRO    95     -16.351 -81.471 -21.439  1.00  0.00      BSYN  
ATOM    845    N GLU    96     -15.795 -81.027 -23.520  1.00  0.00      BSYN  
ATOM    846    H GLU    96     -15.659 -81.397 -24.417  1.00  0.00      BSYN  
ATOM    847   CA GLU    96     -15.682 -79.554 -23.276  1.00  0.00      BSYN  
ATOM    848   CB GLU    96     -14.473 -78.997 -24.023  1.00  0.00      BSYN  
ATOM    849   CG GLU    96     -13.145 -79.292 -23.291  1.00  0.00      BSYN  
ATOM    850   CD GLU    96     -11.935 -79.194 -24.082  1.00  0.00      BSYN  
ATOM    851  OE1 GLU    96     -11.917 -78.338 -24.977  1.00  0.00      BSYN  
ATOM    852  OE2 GLU    96     -10.883 -79.848 -23.797  1.00  0.00      BSYN  
ATOM    853    C GLU    96     -16.890 -78.786 -23.694  1.00  0.00      BSYN  
ATOM    854    O GLU    96     -16.862 -77.759 -24.398  1.00  0.00      BSYN  
ATOM    855    N GLU    97     -18.084 -79.226 -23.309  1.00  0.00      BSYN  
ATOM    856    H GLU    97     -18.153 -80.112 -22.894  1.00  0.00      BSYN  
ATOM    857   CA GLU    97     -19.407 -78.719 -23.615  1.00  0.00      BSYN  
ATOM    858   CB GLU    97     -20.440 -79.747 -23.190  1.00  0.00      BSYN  
ATOM    859   CG GLU    97     -21.118 -80.451 -24.326  1.00  0.00      BSYN  
ATOM    860   CD GLU    97     -20.318 -81.508 -25.143  1.00  0.00      BSYN  
ATOM    861  OE1 GLU    97     -19.238 -82.006 -24.806  1.00  0.00      BSYN  
ATOM    862  OE2 GLU    97     -20.810 -81.956 -26.165  1.00  0.00      BSYN  
ATOM    863    C GLU    97     -19.699 -77.249 -23.168  1.00  0.00      BSYN  
ATOM    864    O GLU    97     -20.487 -76.925 -22.241  1.00  0.00      BSYN  
ATOM    865    N VAL    98     -19.104 -76.193 -23.688  1.00  0.00      BSYN  
ATOM    866    H VAL    98     -18.384 -76.460 -24.296  1.00  0.00      BSYN  
ATOM    867   CA VAL    98     -19.434 -74.797 -23.614  1.00  0.00      BSYN  
ATOM    868   CB VAL    98     -18.231 -73.873 -24.098  1.00  0.00      BSYN  
ATOM    869  CG1 VAL    98     -18.437 -72.382 -23.975  1.00  0.00      BSYN  
ATOM    870  CG2 VAL    98     -16.958 -74.104 -23.256  1.00  0.00      BSYN  
ATOM    871    C VAL    98     -20.786 -74.352 -24.218  1.00  0.00      BSYN  
ATOM    872    O VAL    98     -21.118 -73.991 -25.370  1.00  0.00      BSYN  
ATOM    873    N ALA    99     -21.620 -74.356 -23.223  1.00  0.00      BSYN  
ATOM    874    H ALA    99     -21.241 -74.564 -22.344  1.00  0.00      BSYN  
ATOM    875   CA ALA    99     -23.034 -74.059 -23.358  1.00  0.00      BSYN  
ATOM    876   CB ALA    99     -23.992 -75.245 -22.905  1.00  0.00      BSYN  
ATOM    877    C ALA    99     -23.463 -72.926 -22.429  1.00  0.00      BSYN  
ATOM    878    O ALA    99     -23.295 -72.821 -21.190  1.00  0.00      BSYN  
ATOM    879    N GLN   100     -24.078 -71.925 -23.097  1.00  0.00      BSYN  
ATOM    880    H GLN   100     -24.219 -71.965 -24.066  1.00  0.00      BSYN  
ATOM    881   CA GLN   100     -24.547 -70.670 -22.400  1.00  0.00      BSYN  
ATOM    882   CB GLN   100     -25.015 -69.613 -23.464  1.00  0.00      BSYN  
ATOM    883   CG GLN   100     -23.894 -69.205 -24.382  1.00  0.00      BSYN  
ATOM    884   CD GLN   100     -22.721 -68.452 -23.750  1.00  0.00      BSYN  
ATOM    885  OE1 GLN   100     -22.863 -67.846 -22.693  1.00  0.00      BSYN  
ATOM    886  NE2 GLN   100     -21.574 -68.565 -24.270  1.00  0.00      BSYN  
ATOM    887 HE21 GLN   100     -20.891 -68.311 -23.614  1.00  0.00      BSYN  
ATOM    888 HE22 GLN   100     -21.398 -68.984 -25.138  1.00  0.00      BSYN  
ATOM    889    C GLN   100     -25.650 -70.849 -21.439  1.00  0.00      BSYN  
ATOM    890    O GLN   100     -26.453 -71.842 -21.525  1.00  0.00      BSYN  
ATOM    891    N GLU   101     -25.826 -69.900 -20.506  1.00  0.00      BSYN  
ATOM    892    H GLU   101     -25.534 -68.997 -20.750  1.00  0.00      BSYN  
ATOM    893   CA GLU   101     -26.670 -70.119 -19.338  1.00  0.00      BSYN  
ATOM    894   CB GLU   101     -26.128 -69.720 -18.045  1.00  0.00      BSYN  
ATOM    895   CG GLU   101     -25.156 -70.658 -17.470  1.00  0.00      BSYN  
ATOM    896   CD GLU   101     -25.479 -72.160 -17.402  1.00  0.00      BSYN  
ATOM    897  OE1 GLU   101     -24.793 -72.831 -18.127  1.00  0.00      BSYN  
ATOM    898  OE2 GLU   101     -26.320 -72.641 -16.646  1.00  0.00      BSYN  
ATOM    899    C GLU   101     -27.892 -69.137 -19.631  1.00  0.00      BSYN  
ATOM    900    O GLU   101     -27.795 -67.963 -19.877  1.00  0.00      BSYN  
ATOM    901    N ALA   102     -29.053 -69.862 -19.646  1.00  0.00      BSYN  
ATOM    902    H ALA   102     -28.983 -70.773 -19.291  1.00  0.00      BSYN  
ATOM    903   CA ALA   102     -30.389 -69.212 -19.911  1.00  0.00      BSYN  
ATOM    904   CB ALA   102     -31.197 -70.313 -20.494  1.00  0.00      BSYN  
ATOM    905    C ALA   102     -31.007 -68.616 -18.655  1.00  0.00      BSYN  
ATOM    906    O ALA   102     -32.153 -68.264 -18.517  1.00  0.00      BSYN  
ATOM    907    N ALA   103     -30.229 -68.599 -17.621  1.00  0.00      BSYN  
ATOM    908    H ALA   103     -29.286 -68.831 -17.751  1.00  0.00      BSYN  
ATOM    909   CA ALA   103     -30.502 -68.229 -16.251  1.00  0.00      BSYN  
ATOM    910   CB ALA   103     -29.829 -69.264 -15.402  1.00  0.00      BSYN  
ATOM    911    C ALA   103     -30.123 -66.775 -15.774  1.00  0.00      BSYN  
ATOM    912    O ALA   103     -29.490 -66.594 -14.691  1.00  0.00      BSYN  
ATOM    913    N GLU   104     -30.412 -65.663 -16.482  1.00  0.00      BSYN  
ATOM    914    H GLU   104     -30.852 -65.729 -17.355  1.00  0.00      BSYN  
ATOM    915   CA GLU   104     -30.108 -64.228 -16.043  1.00  0.00      BSYN  
ATOM    916   CB GLU   104     -28.870 -63.606 -16.728  1.00  0.00      BSYN  
ATOM    917   CG GLU   104     -27.592 -64.008 -15.996  1.00  0.00      BSYN  
ATOM    918   CD GLU   104     -26.326 -63.635 -16.820  1.00  0.00      BSYN  
ATOM    919  OE1 GLU   104     -25.939 -64.366 -17.691  1.00  0.00      BSYN  
ATOM    920  OE2 GLU   104     -25.838 -62.517 -16.605  1.00  0.00      BSYN  
ATOM    921    C GLU   104     -31.310 -63.314 -16.310  1.00  0.00      BSYN  
ATOM    922    O GLU   104     -31.989 -63.430 -17.302  1.00  0.00      BSYN  
ATOM    923    N GLU   105     -31.324 -62.519 -15.227  1.00  0.00      BSYN  
ATOM    924    H GLU   105     -30.544 -62.227 -14.710  1.00  0.00      BSYN  
ATOM    925   CA GLU   105     -32.362 -61.646 -14.847  1.00  0.00      BSYN  
ATOM    926   CB GLU   105     -32.417 -61.688 -13.380  1.00  0.00      BSYN  
ATOM    927   CG GLU   105     -33.630 -61.114 -12.647  1.00  0.00      BSYN  
ATOM    928   CD GLU   105     -34.811 -62.180 -12.680  1.00  0.00      BSYN  
ATOM    929  OE1 GLU   105     -35.880 -61.933 -13.189  1.00  0.00      BSYN  
ATOM    930  OE2 GLU   105     -34.498 -63.216 -12.174  1.00  0.00      BSYN  
ATOM    931    C GLU   105     -32.107 -60.215 -15.380  1.00  0.00      BSYN  
ATOM    932    O GLU   105     -31.029 -59.567 -15.229  1.00  0.00      BSYN  
ATOM    933    N PRO   106     -33.033 -59.730 -16.217  1.00  0.00      BSYN  
ATOM    934   CD PRO   106     -34.197 -60.486 -16.504  1.00  0.00      BSYN  
ATOM    935   CA PRO   106     -32.961 -58.484 -16.977  1.00  0.00      BSYN  
ATOM    936   CB PRO   106     -34.268 -58.546 -17.868  1.00  0.00      BSYN  
ATOM    937   CG PRO   106     -34.333 -60.112 -17.916  1.00  0.00      BSYN  
ATOM    938    C PRO   106     -32.934 -57.275 -15.969  1.00  0.00      BSYN  
ATOM    939    O PRO   106     -33.611 -57.408 -14.909  1.00  0.00      BSYN  
ATOM    940    N LEU   107     -32.204 -56.252 -16.404  1.00  0.00      BSYN  
ATOM    941    H LEU   107     -31.629 -56.265 -17.197  1.00  0.00      BSYN  
ATOM    942   CA LEU   107     -32.321 -54.968 -15.647  1.00  0.00      BSYN  
ATOM    943   CB LEU   107     -30.898 -54.513 -15.193  1.00  0.00      BSYN  
ATOM    944   CG LEU   107     -30.012 -55.284 -14.321  1.00  0.00      BSYN  
ATOM    945  CD1 LEU   107     -28.988 -54.200 -13.823  1.00  0.00      BSYN  
ATOM    946  CD2 LEU   107     -30.651 -56.091 -13.190  1.00  0.00      BSYN  
ATOM    947    C LEU   107     -32.921 -53.837 -16.461  1.00  0.00      BSYN  
ATOM    948    O LEU   107     -33.274 -54.213 -17.578  1.00  0.00      BSYN  
ATOM    949    N ILE   108     -33.038 -52.668 -15.823  1.00  0.00      BSYN  
ATOM    950    H ILE   108     -32.602 -52.591 -14.949  1.00  0.00      BSYN  
ATOM    951   CA ILE   108     -33.762 -51.546 -16.399  1.00  0.00      BSYN  
ATOM    952   CB ILE   108     -34.538 -50.984 -15.065  1.00  0.00      BSYN  
ATOM    953  CG2 ILE   108     -35.504 -49.865 -15.388  1.00  0.00      BSYN  
ATOM    954  CG1 ILE   108     -35.310 -52.088 -14.302  1.00  0.00      BSYN  
ATOM    955   CD ILE   108     -36.488 -52.644 -14.966  1.00  0.00      BSYN  
ATOM    956    C ILE   108     -32.691 -50.714 -17.047  1.00  0.00      BSYN  
ATOM    957    O ILE   108     -31.612 -50.615 -16.477  1.00  0.00      BSYN  
ATOM    958    N GLU   109     -32.889 -50.250 -18.265  1.00  0.00      BSYN  
ATOM    959    H GLU   109     -33.611 -50.691 -18.760  1.00  0.00      BSYN  
ATOM    960   CA GLU   109     -32.005 -49.262 -18.857  1.00  0.00      BSYN  
ATOM    961   CB GLU   109     -31.694 -49.589 -20.278  1.00  0.00      BSYN  
ATOM    962   CG GLU   109     -31.036 -50.947 -20.785  1.00  0.00      BSYN  
ATOM    963   CD GLU   109     -31.677 -52.234 -20.314  1.00  0.00      BSYN  
ATOM    964  OE1 GLU   109     -31.046 -53.041 -19.708  1.00  0.00      BSYN  
ATOM    965  OE2 GLU   109     -32.859 -52.318 -20.498  1.00  0.00      BSYN  
ATOM    966    C GLU   109     -32.343 -47.698 -18.601  1.00  0.00      BSYN  
ATOM    967    O GLU   109     -33.395 -47.154 -19.087  1.00  0.00      BSYN  
ATOM    968    N PRO   110     -31.427 -47.048 -17.917  1.00  0.00      BSYN  
ATOM    969   CD PRO   110     -30.686 -47.681 -16.782  1.00  0.00      BSYN  
ATOM    970   CA PRO   110     -31.283 -45.623 -17.838  1.00  0.00      BSYN  
ATOM    971   CB PRO   110     -29.934 -45.564 -17.111  1.00  0.00      BSYN  
ATOM    972   CG PRO   110     -30.156 -46.556 -16.011  1.00  0.00      BSYN  
ATOM    973    C PRO   110     -31.288 -44.905 -19.150  1.00  0.00      BSYN  
ATOM    974    O PRO   110     -31.063 -45.482 -20.190  1.00  0.00      BSYN  
ATOM    975    N LEU   111     -31.542 -43.574 -18.995  1.00  0.00      BSYN  
ATOM    976    H LEU   111     -31.477 -43.203 -18.090  1.00  0.00      BSYN  
ATOM    977   CA LEU   111     -31.755 -42.710 -20.137  1.00  0.00      BSYN  
ATOM    978   CB LEU   111     -32.144 -41.313 -19.679  1.00  0.00      BSYN  
ATOM    979   CG LEU   111     -33.482 -40.909 -18.871  1.00  0.00      BSYN  
ATOM    980  CD1 LEU   111     -33.313 -41.307 -17.342  1.00  0.00      BSYN  
ATOM    981  CD2 LEU   111     -33.851 -39.481 -18.939  1.00  0.00      BSYN  
ATOM    982    C LEU   111     -30.649 -42.600 -21.216  1.00  0.00      BSYN  
ATOM    983    O LEU   111     -29.627 -41.928 -21.055  1.00  0.00      BSYN  
ATOM    984    N MET   112     -30.888 -43.270 -22.312  1.00  0.00      BSYN  
ATOM    985    H MET   112     -31.658 -43.867 -22.411  1.00  0.00      BSYN  
ATOM    986   CA MET   112     -29.796 -43.208 -23.372  1.00  0.00      BSYN  
ATOM    987   CB MET   112     -29.764 -44.365 -24.408  1.00  0.00      BSYN  
ATOM    988   CG MET   112     -29.656 -45.633 -23.539  1.00  0.00      BSYN  
ATOM    989   SD MET   112     -31.198 -46.422 -23.001  1.00  0.00      BSYN  
ATOM    990   CE MET   112     -30.825 -48.055 -23.753  1.00  0.00      BSYN  
ATOM    991    C MET   112     -29.664 -41.926 -23.983  1.00  0.00      BSYN  
ATOM    992    O MET   112     -30.599 -41.607 -24.622  1.00  0.00      BSYN  
ATOM    993    N GLU   113     -28.549 -41.155 -23.861  1.00  0.00      BSYN  
ATOM    994    H GLU   113     -27.850 -41.271 -23.183  1.00  0.00      BSYN  
ATOM    995   CA GLU   113     -28.276 -39.969 -24.633  1.00  0.00      BSYN  
ATOM    996   CB GLU   113     -28.110 -38.696 -23.741  1.00  0.00      BSYN  
ATOM    997   CG GLU   113     -29.353 -38.176 -23.135  1.00  0.00      BSYN  
ATOM    998   CD GLU   113     -29.009 -37.435 -21.737  1.00  0.00      BSYN  
ATOM    999  OE1 GLU   113     -28.391 -36.365 -21.849  1.00  0.00      BSYN  
ATOM   1000  OE2 GLU   113     -29.287 -37.897 -20.606  1.00  0.00      BSYN  
ATOM   1001    C GLU   113     -27.009 -40.265 -25.368  1.00  0.00      BSYN  
ATOM   1002    O GLU   113     -26.020 -40.751 -24.714  1.00  0.00      BSYN  
ATOM   1003    N PRO   114     -26.883 -40.209 -26.686  1.00  0.00      BSYN  
ATOM   1004   CD PRO   114     -25.589 -39.925 -27.285  1.00  0.00      BSYN  
ATOM   1005   CA PRO   114     -27.948 -40.082 -27.606  1.00  0.00      BSYN  
ATOM   1006   CB PRO   114     -27.215 -39.870 -28.957  1.00  0.00      BSYN  
ATOM   1007   CG PRO   114     -26.051 -39.026 -28.436  1.00  0.00      BSYN  
ATOM   1008    C PRO   114     -28.644 -41.468 -27.754  1.00  0.00      BSYN  
ATOM   1009    O PRO   114     -28.358 -42.321 -26.847  1.00  0.00      BSYN  
ATOM   1010    N GLU   115     -29.510 -41.673 -28.743  1.00  0.00      BSYN  
ATOM   1011    H GLU   115     -29.445 -40.956 -29.408  1.00  0.00      BSYN  
ATOM   1012   CA GLU   115     -30.158 -42.954 -29.077  1.00  0.00      BSYN  
ATOM   1013   CB GLU   115     -31.765 -43.034 -29.187  1.00  0.00      BSYN  
ATOM   1014   CG GLU   115     -32.246 -44.413 -28.483  1.00  0.00      BSYN  
ATOM   1015   CD GLU   115     -33.669 -44.374 -28.771  1.00  0.00      BSYN  
ATOM   1016  OE1 GLU   115     -34.147 -45.123 -29.662  1.00  0.00      BSYN  
ATOM   1017  OE2 GLU   115     -34.379 -43.591 -28.087  1.00  0.00      BSYN  
ATOM   1018    C GLU   115     -29.660 -43.610 -30.369  1.00  0.00      BSYN  
ATOM   1019    O GLU   115     -29.297 -44.812 -30.376  1.00  0.00      BSYN  
ATOM   1020    N GLY   116     -29.509 -42.833 -31.445  1.00  0.00      BSYN  
ATOM   1021    H GLY   116     -29.942 -41.975 -31.250  1.00  0.00      BSYN  
ATOM   1022   CA GLY   116     -28.855 -43.206 -32.706  1.00  0.00      BSYN  
ATOM   1023    C GLY   116     -29.232 -42.134 -33.711  1.00  0.00      BSYN  
ATOM   1024    O GLY   116     -29.481 -40.978 -33.389  1.00  0.00      BSYN  
ATOM   1025    N GLU   117     -29.384 -42.471 -35.020  1.00  0.00      BSYN  
ATOM   1026    H GLU   117     -29.250 -41.731 -35.648  1.00  0.00      BSYN  
ATOM   1027   CA GLU   117     -29.514 -43.850 -35.499  1.00  0.00      BSYN  
ATOM   1028   CB GLU   117     -30.803 -44.178 -36.016  1.00  0.00      BSYN  
ATOM   1029   CG GLU   117     -32.155 -43.863 -35.264  1.00  0.00      BSYN  
ATOM   1030   CD GLU   117     -33.326 -44.609 -35.807  1.00  0.00      BSYN  
ATOM   1031  OE1 GLU   117     -34.157 -43.937 -36.441  1.00  0.00      BSYN  
ATOM   1032  OE2 GLU   117     -33.435 -45.757 -35.623  1.00  0.00      BSYN  
ATOM   1033    C GLU   117     -28.481 -44.230 -36.571  1.00  0.00      BSYN  
ATOM   1034    O GLU   117     -28.419 -45.406 -37.097  1.00  0.00      BSYN  
ATOM   1035    N SER   118     -27.655 -43.210 -36.900  1.00  0.00      BSYN  
ATOM   1036    H SER   118     -27.781 -42.296 -36.570  1.00  0.00      BSYN  
ATOM   1037   CA SER   118     -26.501 -43.560 -37.716  1.00  0.00      BSYN  
ATOM   1038   CB SER   118     -26.841 -43.304 -39.163  1.00  0.00      BSYN  
ATOM   1039   OG SER   118     -27.681 -42.149 -39.430  1.00  0.00      BSYN  
ATOM   1040   HG SER   118     -27.425 -41.466 -38.806  1.00  0.00      BSYN  
ATOM   1041    C SER   118     -25.352 -42.724 -37.228  1.00  0.00      BSYN  
ATOM   1042    O SER   118     -25.454 -41.690 -36.611  1.00  0.00      BSYN  
ATOM   1043    N TYR   119     -24.214 -43.215 -37.636  1.00  0.00      BSYN  
ATOM   1044    H TYR   119     -24.162 -43.991 -38.233  1.00  0.00      BSYN  
ATOM   1045   CA TYR   119     -23.024 -42.604 -37.317  1.00  0.00      BSYN  
ATOM   1046   CB TYR   119     -21.879 -43.648 -37.125  1.00  0.00      BSYN  
ATOM   1047   CG TYR   119     -20.538 -43.012 -36.523  1.00  0.00      BSYN  
ATOM   1048  CD1 TYR   119     -20.274 -42.794 -35.200  1.00  0.00      BSYN  
ATOM   1049  CE1 TYR   119     -19.071 -42.207 -34.825  1.00  0.00      BSYN  
ATOM   1050  CD2 TYR   119     -19.682 -42.578 -37.498  1.00  0.00      BSYN  
ATOM   1051  CE2 TYR   119     -18.420 -42.060 -37.085  1.00  0.00      BSYN  
ATOM   1052   CZ TYR   119     -18.095 -41.891 -35.718  1.00  0.00      BSYN  
ATOM   1053   OH TYR   119     -16.810 -41.600 -35.333  1.00  0.00      BSYN  
ATOM   1054   HH TYR   119     -16.690 -41.864 -34.418  1.00  0.00      BSYN  
ATOM   1055    C TYR   119     -22.709 -41.431 -38.147  1.00  0.00      BSYN  
ATOM   1056    O TYR   119     -22.875 -41.550 -39.346  1.00  0.00      BSYN  
ATOM   1057    N GLU   120     -22.224 -40.365 -37.505  1.00  0.00      BSYN  
ATOM   1058    H GLU   120     -21.555 -40.458 -36.794  1.00  0.00      BSYN  
ATOM   1059   CA GLU   120     -22.202 -39.017 -38.038  1.00  0.00      BSYN  
ATOM   1060   CB GLU   120     -22.408 -37.998 -36.877  1.00  0.00      BSYN  
ATOM   1061   CG GLU   120     -21.082 -37.623 -36.091  1.00  0.00      BSYN  
ATOM   1062   CD GLU   120     -20.945 -37.912 -34.633  1.00  0.00      BSYN  
ATOM   1063  OE1 GLU   120     -20.842 -36.956 -33.876  1.00  0.00      BSYN  
ATOM   1064  OE2 GLU   120     -20.791 -39.082 -34.198  1.00  0.00      BSYN  
ATOM   1065    C GLU   120     -21.093 -38.727 -39.031  1.00  0.00      BSYN  
ATOM   1066    O GLU   120     -20.011 -39.289 -38.907  1.00  0.00      BSYN  
ATOM   1067    N ASP   121     -21.456 -37.752 -39.950  1.00  0.00      BSYN  
ATOM   1068    H ASP   121     -22.422 -37.589 -39.932  1.00  0.00      BSYN  
ATOM   1069   CA ASP   121     -20.579 -37.082 -40.932  1.00  0.00      BSYN  
ATOM   1070   CB ASP   121     -21.262 -37.299 -42.172  1.00  0.00      BSYN  
ATOM   1071   CG ASP   121     -20.451 -36.988 -43.389  1.00  0.00      BSYN  
ATOM   1072  OD1 ASP   121     -20.540 -35.911 -43.861  1.00  0.00      BSYN  
ATOM   1073  OD2 ASP   121     -19.640 -37.882 -43.681  1.00  0.00      BSYN  
ATOM   1074    C ASP   121     -20.235 -35.738 -40.455  1.00  0.00      BSYN  
ATOM   1075    O ASP   121     -21.025 -34.777 -40.462  1.00  0.00      BSYN  
ATOM   1076    N PRO   122     -18.914 -35.741 -39.968  1.00  0.00      BSYN  
ATOM   1077   CD PRO   122     -17.981 -36.867 -40.161  1.00  0.00      BSYN  
ATOM   1078   CA PRO   122     -18.150 -34.507 -39.639  1.00  0.00      BSYN  
ATOM   1079   CB PRO   122     -16.840 -35.161 -39.328  1.00  0.00      BSYN  
ATOM   1080   CG PRO   122     -16.937 -36.606 -39.156  1.00  0.00      BSYN  
ATOM   1081    C PRO   122     -18.256 -33.324 -40.559  1.00  0.00      BSYN  
ATOM   1082    O PRO   122     -17.697 -33.456 -41.707  1.00  0.00      BSYN  
ATOM   1083    N PRO   123     -18.935 -32.155 -40.310  1.00  0.00      BSYN  
ATOM   1084   CD PRO   123     -20.077 -32.134 -39.486  1.00  0.00      BSYN  
ATOM   1085   CA PRO   123     -18.793 -30.946 -41.095  1.00  0.00      BSYN  
ATOM   1086   CB PRO   123     -20.079 -30.190 -41.044  1.00  0.00      BSYN  
ATOM   1087   CG PRO   123     -20.586 -30.695 -39.694  1.00  0.00      BSYN  
ATOM   1088    C PRO   123     -17.534 -30.096 -40.667  1.00  0.00      BSYN  
ATOM   1089    O PRO   123     -17.434 -29.482 -39.613  1.00  0.00      BSYN  
ATOM   1090    N GLN   124     -16.534 -30.048 -41.532  1.00  0.00      BSYN  
ATOM   1091    H GLN   124     -16.751 -29.895 -42.475  1.00  0.00      BSYN  
ATOM   1092   CA GLN   124     -15.120 -29.756 -41.161  1.00  0.00      BSYN  
ATOM   1093   CB GLN   124     -14.226 -30.950 -41.281  1.00  0.00      BSYN  
ATOM   1094   CG GLN   124     -13.916 -31.063 -42.810  1.00  0.00      BSYN  
ATOM   1095   CD GLN   124     -14.850 -31.464 -43.720  1.00  0.00      BSYN  
ATOM   1096  OE1 GLN   124     -14.972 -30.773 -44.652  1.00  0.00      BSYN  
ATOM   1097  NE2 GLN   124     -15.516 -32.638 -43.458  1.00  0.00      BSYN  
ATOM   1098 HE21 GLN   124     -15.440 -33.053 -42.574  1.00  0.00      BSYN  
ATOM   1099 HE22 GLN   124     -16.188 -32.966 -44.091  1.00  0.00      BSYN  
ATOM   1100    C GLN   124     -14.518 -28.398 -41.612  1.00  0.00      BSYN  
ATOM   1101    O GLN   124     -13.779 -27.859 -40.715  1.00  0.00      BSYN  
ATOM   1102    N GLU   125     -14.713 -27.889 -42.773  1.00  0.00      BSYN  
ATOM   1103    H GLU   125     -15.082 -28.424 -43.507  1.00  0.00      BSYN  
ATOM   1104   CA GLU   125     -14.226 -26.616 -43.132  1.00  0.00      BSYN  
ATOM   1105   CB GLU   125     -13.545 -26.436 -44.526  1.00  0.00      BSYN  
ATOM   1106   CG GLU   125     -14.396 -26.882 -45.776  1.00  0.00      BSYN  
ATOM   1107   CD GLU   125     -14.042 -26.083 -47.081  1.00  0.00      BSYN  
ATOM   1108  OE1 GLU   125     -14.830 -25.169 -47.331  1.00  0.00      BSYN  
ATOM   1109  OE2 GLU   125     -13.041 -26.371 -47.770  1.00  0.00      BSYN  
ATOM   1110    C GLU   125     -15.092 -25.388 -42.837  1.00  0.00      BSYN  
ATOM   1111    O GLU   125     -16.342 -25.560 -43.020  1.00  0.00      BSYN  
ATOM   1112    N GLU   126     -14.601 -24.247 -42.273  1.00  0.00      BSYN  
ATOM   1113    H GLU   126     -13.733 -24.288 -41.821  1.00  0.00      BSYN  
ATOM   1114   CA GLU   126     -15.278 -22.961 -42.264  1.00  0.00      BSYN  
ATOM   1115   CB GLU   126     -14.476 -21.880 -41.570  1.00  0.00      BSYN  
ATOM   1116   CG GLU   126     -14.463 -21.997 -40.014  1.00  0.00      BSYN  
ATOM   1117   CD GLU   126     -13.911 -20.853 -39.199  1.00  0.00      BSYN  
ATOM   1118  OE1 GLU   126     -14.733 -20.117 -38.589  1.00  0.00      BSYN  
ATOM   1119  OE2 GLU   126     -12.708 -20.560 -39.208  1.00  0.00      BSYN  
ATOM   1120    C GLU   126     -15.612 -22.590 -43.666  1.00  0.00      BSYN  
ATOM   1121    O GLU   126     -14.747 -22.433 -44.541  1.00  0.00      BSYN  
ATOM   1122    N TYR   127     -16.927 -22.429 -43.860  1.00  0.00      BSYN  
ATOM   1123    H TYR   127     -17.417 -22.571 -43.023  1.00  0.00      BSYN  
ATOM   1124   CA TYR   127     -17.544 -22.016 -45.132  1.00  0.00      BSYN  
ATOM   1125   CB TYR   127     -18.736 -22.987 -45.322  1.00  0.00      BSYN  
ATOM   1126   CG TYR   127     -19.536 -22.958 -46.581  1.00  0.00      BSYN  
ATOM   1127  CD1 TYR   127     -19.059 -23.460 -47.706  1.00  0.00      BSYN  
ATOM   1128  CE1 TYR   127     -19.850 -23.617 -48.810  1.00  0.00      BSYN  
ATOM   1129  CD2 TYR   127     -20.794 -22.392 -46.518  1.00  0.00      BSYN  
ATOM   1130  CE2 TYR   127     -21.653 -22.554 -47.551  1.00  0.00      BSYN  
ATOM   1131   CZ TYR   127     -21.210 -23.192 -48.634  1.00  0.00      BSYN  
ATOM   1132   OH TYR   127     -22.036 -23.441 -49.712  1.00  0.00      BSYN  
ATOM   1133   HH TYR   127     -21.607 -24.163 -50.179  1.00  0.00      BSYN  
ATOM   1134    C TYR   127     -17.840 -20.569 -45.048  1.00  0.00      BSYN  
ATOM   1135    O TYR   127     -18.505 -20.171 -44.115  1.00  0.00      BSYN  
ATOM   1136    N GLN   128     -17.430 -19.665 -45.924  1.00  0.00      BSYN  
ATOM   1137    H GLN   128     -17.397 -18.699 -45.761  1.00  0.00      BSYN  
ATOM   1138   CA GLN   128     -16.711 -20.050 -47.139  1.00  0.00      BSYN  
ATOM   1139   CB GLN   128     -17.293 -19.234 -48.250  1.00  0.00      BSYN  
ATOM   1140   CG GLN   128     -16.986 -17.697 -48.069  1.00  0.00      BSYN  
ATOM   1141   CD GLN   128     -17.078 -16.971 -49.411  1.00  0.00      BSYN  
ATOM   1142  OE1 GLN   128     -17.432 -17.630 -50.395  1.00  0.00      BSYN  
ATOM   1143  NE2 GLN   128     -16.607 -15.719 -49.514  1.00  0.00      BSYN  
ATOM   1144 HE21 GLN   128     -16.358 -15.118 -48.780  1.00  0.00      BSYN  
ATOM   1145 HE22 GLN   128     -16.783 -15.297 -50.381  1.00  0.00      BSYN  
ATOM   1146    C GLN   128     -15.220 -19.944 -47.083  1.00  0.00      BSYN  
ATOM   1147    O GLN   128     -14.643 -19.298 -46.226  1.00  0.00      BSYN  
ATOM   1148    N GLU   129     -14.674 -20.682 -48.091  1.00  0.00      BSYN  
ATOM   1149    H GLU   129     -15.193 -21.390 -48.525  1.00  0.00      BSYN  
ATOM   1150   CA GLU   129     -13.225 -20.590 -48.445  1.00  0.00      BSYN  
ATOM   1151   CB GLU   129     -13.008 -21.753 -49.338  1.00  0.00      BSYN  
ATOM   1152   CG GLU   129     -11.471 -22.237 -49.476  1.00  0.00      BSYN  
ATOM   1153   CD GLU   129     -11.025 -22.686 -48.088  1.00  0.00      BSYN  
ATOM   1154  OE1 GLU   129     -10.026 -22.182 -47.613  1.00  0.00      BSYN  
ATOM   1155  OE2 GLU   129     -11.664 -23.643 -47.546  1.00  0.00      BSYN  
ATOM   1156    C GLU   129     -12.910 -19.181 -48.923  1.00  0.00      BSYN  
ATOM   1157    O GLU   129     -13.793 -18.415 -49.432  1.00  0.00      BSYN  
ATOM   1158    N TYR   130     -11.673 -18.853 -48.916  1.00  0.00      BSYN  
ATOM   1159    H TYR   130     -11.020 -19.584 -48.929  1.00  0.00      BSYN  
ATOM   1160   CA TYR   130     -11.180 -17.516 -49.374  1.00  0.00      BSYN  
ATOM   1161   CB TYR   130     -10.062 -17.184 -48.503  1.00  0.00      BSYN  
ATOM   1162   CG TYR   130      -9.435 -15.803 -48.783  1.00  0.00      BSYN  
ATOM   1163  CD1 TYR   130      -8.186 -15.778 -49.327  1.00  0.00      BSYN  
ATOM   1164  CE1 TYR   130      -7.541 -14.501 -49.534  1.00  0.00      BSYN  
ATOM   1165  CD2 TYR   130     -10.130 -14.621 -48.680  1.00  0.00      BSYN  
ATOM   1166  CE2 TYR   130      -9.528 -13.365 -48.957  1.00  0.00      BSYN  
ATOM   1167   CZ TYR   130      -8.220 -13.416 -49.429  1.00  0.00      BSYN  
ATOM   1168   OH TYR   130      -7.553 -12.309 -49.957  1.00  0.00      BSYN  
ATOM   1169   HH TYR   130      -7.899 -11.454 -49.691  1.00  0.00      BSYN  
ATOM   1170    C TYR   130     -10.723 -17.631 -50.761  1.00  0.00      BSYN  
ATOM   1171    O TYR   130      -9.870 -18.496 -51.010  1.00  0.00      BSYN  
ATOM   1172    N GLU   131     -11.388 -16.991 -51.683  1.00  0.00      BSYN  
ATOM   1173    H GLU   131     -12.314 -16.890 -51.378  1.00  0.00      BSYN  
ATOM   1174   CA GLU   131     -10.985 -16.745 -53.048  1.00  0.00      BSYN  
ATOM   1175   CB GLU   131     -12.277 -16.224 -53.830  1.00  0.00      BSYN  
ATOM   1176   CG GLU   131     -13.553 -16.973 -53.905  1.00  0.00      BSYN  
ATOM   1177   CD GLU   131     -14.689 -16.341 -54.771  1.00  0.00      BSYN  
ATOM   1178  OE1 GLU   131     -15.371 -15.456 -54.220  1.00  0.00      BSYN  
ATOM   1179  OE2 GLU   131     -14.972 -16.670 -55.946  1.00  0.00      BSYN  
ATOM   1180    C GLU   131      -9.786 -15.839 -53.266  1.00  0.00      BSYN  
ATOM   1181    O GLU   131      -9.665 -14.774 -52.635  1.00  0.00      BSYN  
ATOM   1182    N PRO   132      -8.899 -16.278 -54.308  1.00  0.00      BSYN  
ATOM   1183   CD PRO   132      -8.674 -17.608 -54.756  1.00  0.00      BSYN  
ATOM   1184   CA PRO   132      -7.667 -15.538 -54.775  1.00  0.00      BSYN  
ATOM   1185   CB PRO   132      -6.775 -16.667 -55.366  1.00  0.00      BSYN  
ATOM   1186   CG PRO   132      -7.726 -17.601 -55.890  1.00  0.00      BSYN  
ATOM   1187    C PRO   132      -7.642 -14.222 -55.515  1.00  0.00      BSYN  
ATOM   1188    O PRO   132      -8.607 -13.766 -55.950  1.00  0.00      BSYN  
ATOM   1189    N GLU   133      -6.413 -13.732 -55.805  1.00  0.00      BSYN  
ATOM   1190    H GLU   133      -5.651 -14.051 -55.278  1.00  0.00      BSYN  
ATOM   1191   CA GLU   133      -6.161 -12.567 -56.579  1.00  0.00      BSYN  
ATOM   1192   CB GLU   133      -6.018 -11.356 -55.607  1.00  0.00      BSYN  
ATOM   1193   CG GLU   133      -7.132 -10.975 -54.684  1.00  0.00      BSYN  
ATOM   1194   CD GLU   133      -7.099 -11.603 -53.267  1.00  0.00      BSYN  
ATOM   1195  OE1 GLU   133      -8.090 -11.376 -52.616  1.00  0.00      BSYN  
ATOM   1196  OE2 GLU   133      -6.053 -12.312 -52.973  1.00  0.00      BSYN  
ATOM   1197    C GLU   133      -5.006 -12.756 -57.514  1.00  0.00      BSYN  
ATOM   1198    O GLU   133      -5.087 -13.742 -58.195  1.00  0.00      BSYN  
ATOM   1199    N ALA   134      -4.045 -11.872 -57.544  1.00  0.00      BSYN  
ATOM   1200    H ALA   134      -4.051 -11.179 -56.852  1.00  0.00      BSYN  
ATOM   1201   CA ALA   134      -3.011 -12.011 -58.568  1.00  0.00      BSYN  
ATOM   1202   CB ALA   134      -2.720 -10.692 -59.263  1.00  0.00      BSYN  
ATOM   1203    C ALA   134      -1.735 -12.457 -57.822  1.00  0.00      BSYN  
ATOM   1204  OT1 ALA   134      -1.303 -11.857 -56.790  1.00  0.00      BSYN  
ATOM   1205  OT2 ALA   134      -1.099 -13.359 -58.268  1.00  0.00      BSYN  
END
