# Supplementary material for: Data set of intrinsically disordered proteins analysed at a local protein conformation level
Source: Data Brief. 2020 Mar 5;29:105383. doi: 10.1016/j.dib.2020.105383 (PMC7078294; doi:10.1016/j.dib.2020.105383)
Supplement: Supplementary file 1 [file mmc1.zip › the data/1-DATA/PED1AAD-pdb/1AAD-2.pdb]

CRYST1    1.000    1.000    1.000  90.00  90.00  90.00 P 1           1
ATOM      1  HT1 MET     1       0.235 -84.986 -39.891  1.00  0.00      BSYN  
ATOM      2  HT2 MET     1       1.270 -84.979 -41.301  1.00  0.00      BSYN  
ATOM      3    N MET     1       0.317 -84.824 -40.915  1.00  0.00      BSYN  
ATOM      4  HT3 MET     1      -0.417 -85.323 -41.457  1.00  0.00      BSYN  
ATOM      5   CA MET     1       0.084 -83.380 -41.034  1.00  0.00      BSYN  
ATOM      6   CB MET     1       0.112 -82.920 -42.507  1.00  0.00      BSYN  
ATOM      7   CG MET     1       0.548 -81.420 -42.729  1.00  0.00      BSYN  
ATOM      8   SD MET     1       1.980 -80.855 -41.722  1.00  0.00      BSYN  
ATOM      9   CE MET     1       1.559 -79.089 -41.481  1.00  0.00      BSYN  
ATOM     10    C MET     1      -1.222 -83.045 -40.329  1.00  0.00      BSYN  
ATOM     11    O MET     1      -1.624 -83.867 -39.461  1.00  0.00      BSYN  
ATOM     12    N ASP     2      -2.080 -82.182 -40.854  1.00  0.00      BSYN  
ATOM     13    H ASP     2      -2.253 -82.162 -41.818  1.00  0.00      BSYN  
ATOM     14   CA ASP     2      -3.027 -81.388 -40.034  1.00  0.00      BSYN  
ATOM     15   CB ASP     2      -3.492 -80.017 -40.733  1.00  0.00      BSYN  
ATOM     16   CG ASP     2      -4.494 -79.353 -39.769  1.00  0.00      BSYN  
ATOM     17  OD1 ASP     2      -5.690 -79.467 -39.979  1.00  0.00      BSYN  
ATOM     18  OD2 ASP     2      -4.087 -78.747 -38.781  1.00  0.00      BSYN  
ATOM     19    C ASP     2      -4.319 -82.269 -39.954  1.00  0.00      BSYN  
ATOM     20    O ASP     2      -4.719 -82.696 -40.988  1.00  0.00      BSYN  
ATOM     21    N VAL     3      -5.049 -82.285 -38.797  1.00  0.00      BSYN  
ATOM     22    H VAL     3      -4.727 -81.745 -38.045  1.00  0.00      BSYN  
ATOM     23   CA VAL     3      -6.319 -82.941 -38.438  1.00  0.00      BSYN  
ATOM     24   CB VAL     3      -6.112 -83.991 -37.370  1.00  0.00      BSYN  
ATOM     25  CG1 VAL     3      -7.384 -84.895 -37.188  1.00  0.00      BSYN  
ATOM     26  CG2 VAL     3      -4.906 -84.917 -37.620  1.00  0.00      BSYN  
ATOM     27    C VAL     3      -7.325 -81.841 -38.014  1.00  0.00      BSYN  
ATOM     28    O VAL     3      -6.970 -80.730 -37.628  1.00  0.00      BSYN  
ATOM     29    N PHE     4      -8.683 -82.075 -37.981  1.00  0.00      BSYN  
ATOM     30    H PHE     4      -8.970 -82.895 -38.432  1.00  0.00      BSYN  
ATOM     31   CA PHE     4      -9.691 -81.222 -37.616  1.00  0.00      BSYN  
ATOM     32   CB PHE     4     -10.532 -80.830 -38.813  1.00  0.00      BSYN  
ATOM     33   CG PHE     4      -9.896 -79.716 -39.585  1.00  0.00      BSYN  
ATOM     34  CD1 PHE     4      -9.817 -78.446 -38.980  1.00  0.00      BSYN  
ATOM     35  CD2 PHE     4      -9.395 -79.900 -40.866  1.00  0.00      BSYN  
ATOM     36  CE1 PHE     4      -9.216 -77.364 -39.652  1.00  0.00      BSYN  
ATOM     37  CE2 PHE     4      -8.841 -78.830 -41.547  1.00  0.00      BSYN  
ATOM     38   CZ PHE     4      -8.768 -77.575 -40.948  1.00  0.00      BSYN  
ATOM     39    C PHE     4     -10.617 -81.784 -36.535  1.00  0.00      BSYN  
ATOM     40    O PHE     4     -11.109 -82.887 -36.741  1.00  0.00      BSYN  
ATOM     41    N MET     5     -10.728 -81.254 -35.312  1.00  0.00      BSYN  
ATOM     42    H MET     5     -11.585 -81.514 -34.915  1.00  0.00      BSYN  
ATOM     43   CA MET     5      -9.763 -80.427 -34.726  1.00  0.00      BSYN  
ATOM     44   CB MET     5     -10.394 -79.394 -33.779  1.00  0.00      BSYN  
ATOM     45   CG MET     5     -11.172 -78.310 -34.519  1.00  0.00      BSYN  
ATOM     46   SD MET     5     -12.652 -79.036 -35.159  1.00  0.00      BSYN  
ATOM     47   CE MET     5     -13.897 -78.575 -34.092  1.00  0.00      BSYN  
ATOM     48    C MET     5      -8.592 -81.105 -34.113  1.00  0.00      BSYN  
ATOM     49    O MET     5      -8.596 -82.144 -33.456  1.00  0.00      BSYN  
ATOM     50    N LYS     6      -7.430 -80.518 -34.369  1.00  0.00      BSYN  
ATOM     51    H LYS     6      -7.259 -79.960 -35.157  1.00  0.00      BSYN  
ATOM     52   CA LYS     6      -6.220 -80.839 -33.586  1.00  0.00      BSYN  
ATOM     53   CB LYS     6      -5.171 -80.008 -34.143  1.00  0.00      BSYN  
ATOM     54   CG LYS     6      -5.238 -78.448 -34.004  1.00  0.00      BSYN  
ATOM     55   CD LYS     6      -6.251 -77.874 -34.837  1.00  0.00      BSYN  
ATOM     56   CE LYS     6      -5.886 -76.344 -34.691  1.00  0.00      BSYN  
ATOM     57   NZ LYS     6      -6.948 -75.626 -33.971  1.00  0.00      BSYN  
ATOM     58  HZ1 LYS     6      -6.553 -74.664 -33.986  1.00  0.00      BSYN  
ATOM     59  HZ2 LYS     6      -7.782 -75.480 -34.574  1.00  0.00      BSYN  
ATOM     60  HZ3 LYS     6      -7.053 -76.119 -33.061  1.00  0.00      BSYN  
ATOM     61    C LYS     6      -6.429 -80.884 -32.060  1.00  0.00      BSYN  
ATOM     62    O LYS     6      -5.798 -81.708 -31.388  1.00  0.00      BSYN  
ATOM     63    N GLY     7      -7.021 -79.801 -31.561  1.00  0.00      BSYN  
ATOM     64    H GLY     7      -7.301 -79.055 -32.132  1.00  0.00      BSYN  
ATOM     65   CA GLY     7      -7.296 -79.884 -30.186  1.00  0.00      BSYN  
ATOM     66    C GLY     7      -6.540 -78.851 -29.272  1.00  0.00      BSYN  
ATOM     67    O GLY     7      -6.858 -77.621 -29.214  1.00  0.00      BSYN  
ATOM     68    N LEU     8      -5.620 -79.441 -28.524  1.00  0.00      BSYN  
ATOM     69    H LEU     8      -5.402 -80.355 -28.803  1.00  0.00      BSYN  
ATOM     70   CA LEU     8      -4.815 -78.844 -27.449  1.00  0.00      BSYN  
ATOM     71   CB LEU     8      -5.131 -79.449 -26.090  1.00  0.00      BSYN  
ATOM     72   CG LEU     8      -6.407 -79.287 -25.267  1.00  0.00      BSYN  
ATOM     73  CD1 LEU     8      -7.665 -79.565 -26.138  1.00  0.00      BSYN  
ATOM     74  CD2 LEU     8      -6.247 -80.205 -24.016  1.00  0.00      BSYN  
ATOM     75    C LEU     8      -3.367 -78.943 -27.834  1.00  0.00      BSYN  
ATOM     76    O LEU     8      -2.454 -78.950 -26.962  1.00  0.00      BSYN  
ATOM     77    N SER     9      -3.065 -79.034 -29.192  1.00  0.00      BSYN  
ATOM     78    H SER     9      -3.754 -79.020 -29.889  1.00  0.00      BSYN  
ATOM     79   CA SER     9      -1.705 -79.261 -29.713  1.00  0.00      BSYN  
ATOM     80   CB SER     9      -1.545 -80.541 -30.540  1.00  0.00      BSYN  
ATOM     81   OG SER     9      -1.912 -81.615 -29.733  1.00  0.00      BSYN  
ATOM     82   HG SER     9      -1.174 -82.219 -29.625  1.00  0.00      BSYN  
ATOM     83    C SER     9      -1.413 -78.161 -30.699  1.00  0.00      BSYN  
ATOM     84    O SER     9      -2.068 -78.080 -31.757  1.00  0.00      BSYN  
ATOM     85    N MET    10      -0.511 -77.208 -30.528  1.00  0.00      BSYN  
ATOM     86    H MET    10      -0.115 -77.048 -29.646  1.00  0.00      BSYN  
ATOM     87   CA MET    10      -0.174 -76.216 -31.492  1.00  0.00      BSYN  
ATOM     88   CB MET    10      -0.297 -74.813 -30.702  1.00  0.00      BSYN  
ATOM     89   CG MET    10      -1.692 -74.336 -30.766  1.00  0.00      BSYN  
ATOM     90   SD MET    10      -2.839 -75.017 -29.542  1.00  0.00      BSYN  
ATOM     91   CE MET    10      -2.851 -73.555 -28.612  1.00  0.00      BSYN  
ATOM     92    C MET    10       1.198 -76.190 -32.078  1.00  0.00      BSYN  
ATOM     93    O MET    10       2.123 -75.772 -31.369  1.00  0.00      BSYN  
ATOM     94    N ALA    11       1.304 -76.705 -33.303  1.00  0.00      BSYN  
ATOM     95    H ALA    11       0.556 -77.246 -33.633  1.00  0.00      BSYN  
ATOM     96   CA ALA    11       2.587 -76.727 -33.971  1.00  0.00      BSYN  
ATOM     97   CB ALA    11       2.664 -77.759 -35.022  1.00  0.00      BSYN  
ATOM     98    C ALA    11       2.844 -75.409 -34.554  1.00  0.00      BSYN  
ATOM     99    O ALA    11       2.322 -74.896 -35.581  1.00  0.00      BSYN  
ATOM    100    N LYS    12       3.598 -74.723 -33.771  1.00  0.00      BSYN  
ATOM    101    H LYS    12       3.593 -75.042 -32.845  1.00  0.00      BSYN  
ATOM    102   CA LYS    12       4.068 -73.378 -34.161  1.00  0.00      BSYN  
ATOM    103   CB LYS    12       4.751 -72.638 -32.949  1.00  0.00      BSYN  
ATOM    104   CG LYS    12       4.495 -71.153 -33.369  1.00  0.00      BSYN  
ATOM    105   CD LYS    12       5.070 -70.323 -32.298  1.00  0.00      BSYN  
ATOM    106   CE LYS    12       4.310 -70.369 -30.987  1.00  0.00      BSYN  
ATOM    107   NZ LYS    12       5.124 -69.671 -29.902  1.00  0.00      BSYN  
ATOM    108  HZ1 LYS    12       6.063 -70.115 -29.948  1.00  0.00      BSYN  
ATOM    109  HZ2 LYS    12       5.358 -68.671 -30.070  1.00  0.00      BSYN  
ATOM    110  HZ3 LYS    12       4.609 -69.883 -29.024  1.00  0.00      BSYN  
ATOM    111    C LYS    12       5.095 -73.422 -35.315  1.00  0.00      BSYN  
ATOM    112    O LYS    12       6.323 -73.321 -35.117  1.00  0.00      BSYN  
ATOM    113    N GLU    13       4.685 -73.617 -36.604  1.00  0.00      BSYN  
ATOM    114    H GLU    13       3.744 -73.891 -36.637  1.00  0.00      BSYN  
ATOM    115   CA GLU    13       5.435 -73.464 -37.842  1.00  0.00      BSYN  
ATOM    116   CB GLU    13       5.532 -74.900 -38.433  1.00  0.00      BSYN  
ATOM    117   CG GLU    13       6.403 -75.824 -37.518  1.00  0.00      BSYN  
ATOM    118   CD GLU    13       7.957 -75.894 -37.773  1.00  0.00      BSYN  
ATOM    119  OE1 GLU    13       8.373 -76.716 -38.554  1.00  0.00      BSYN  
ATOM    120  OE2 GLU    13       8.659 -74.945 -37.384  1.00  0.00      BSYN  
ATOM    121    C GLU    13       4.765 -72.528 -38.754  1.00  0.00      BSYN  
ATOM    122    O GLU    13       3.578 -72.746 -39.000  1.00  0.00      BSYN  
ATOM    123    N GLY    14       5.470 -71.598 -39.438  1.00  0.00      BSYN  
ATOM    124    H GLY    14       6.413 -71.607 -39.172  1.00  0.00      BSYN  
ATOM    125   CA GLY    14       5.079 -70.642 -40.445  1.00  0.00      BSYN  
ATOM    126    C GLY    14       6.088 -69.486 -40.670  1.00  0.00      BSYN  
ATOM    127    O GLY    14       5.874 -68.262 -40.649  1.00  0.00      BSYN  
ATOM    128    N VAL    15       7.351 -69.962 -40.785  1.00  0.00      BSYN  
ATOM    129    H VAL    15       7.543 -70.920 -40.714  1.00  0.00      BSYN  
ATOM    130   CA VAL    15       8.501 -69.020 -40.880  1.00  0.00      BSYN  
ATOM    131   CB VAL    15       9.860 -69.649 -40.280  1.00  0.00      BSYN  
ATOM    132  CG1 VAL    15      10.237 -70.947 -41.043  1.00  0.00      BSYN  
ATOM    133  CG2 VAL    15      11.040 -68.780 -40.097  1.00  0.00      BSYN  
ATOM    134    C VAL    15       8.608 -68.387 -42.260  1.00  0.00      BSYN  
ATOM    135    O VAL    15       8.978 -69.029 -43.263  1.00  0.00      BSYN  
ATOM    136    N VAL    16       8.497 -67.032 -42.314  1.00  0.00      BSYN  
ATOM    137    H VAL    16       8.166 -66.658 -41.471  1.00  0.00      BSYN  
ATOM    138   CA VAL    16       8.721 -66.139 -43.463  1.00  0.00      BSYN  
ATOM    139   CB VAL    16       7.458 -65.321 -43.847  1.00  0.00      BSYN  
ATOM    140  CG1 VAL    16       7.764 -63.905 -44.520  1.00  0.00      BSYN  
ATOM    141  CG2 VAL    16       6.450 -66.270 -44.495  1.00  0.00      BSYN  
ATOM    142    C VAL    16       9.847 -65.164 -42.977  1.00  0.00      BSYN  
ATOM    143    O VAL    16       9.628 -64.348 -42.060  1.00  0.00      BSYN  
ATOM    144    N ALA    17      11.107 -65.081 -43.481  1.00  0.00      BSYN  
ATOM    145    H ALA    17      11.483 -64.183 -43.368  1.00  0.00      BSYN  
ATOM    146   CA ALA    17      11.705 -66.115 -44.271  1.00  0.00      BSYN  
ATOM    147   CB ALA    17      12.621 -65.364 -45.290  1.00  0.00      BSYN  
ATOM    148    C ALA    17      12.458 -67.169 -43.503  1.00  0.00      BSYN  
ATOM    149    O ALA    17      13.157 -67.018 -42.526  1.00  0.00      BSYN  
ATOM    150    N ALA    18      12.310 -68.297 -44.236  1.00  0.00      BSYN  
ATOM    151    H ALA    18      11.550 -68.434 -44.839  1.00  0.00      BSYN  
ATOM    152   CA ALA    18      12.993 -69.558 -43.925  1.00  0.00      BSYN  
ATOM    153   CB ALA    18      12.373 -70.775 -44.751  1.00  0.00      BSYN  
ATOM    154    C ALA    18      14.567 -69.704 -44.018  1.00  0.00      BSYN  
ATOM    155    O ALA    18      15.092 -70.562 -44.711  1.00  0.00      BSYN  
ATOM    156    N ALA    19      15.192 -68.775 -43.236  1.00  0.00      BSYN  
ATOM    157    H ALA    19      14.644 -68.139 -42.731  1.00  0.00      BSYN  
ATOM    158   CA ALA    19      16.637 -68.918 -43.103  1.00  0.00      BSYN  
ATOM    159   CB ALA    19      17.409 -67.761 -43.423  1.00  0.00      BSYN  
ATOM    160    C ALA    19      16.817 -69.284 -41.626  1.00  0.00      BSYN  
ATOM    161    O ALA    19      16.895 -68.439 -40.670  1.00  0.00      BSYN  
ATOM    162    N GLU    20      16.827 -70.657 -41.587  1.00  0.00      BSYN  
ATOM    163    H GLU    20      16.871 -71.212 -42.394  1.00  0.00      BSYN  
ATOM    164   CA GLU    20      16.810 -71.485 -40.340  1.00  0.00      BSYN  
ATOM    165   CB GLU    20      15.515 -72.402 -40.162  1.00  0.00      BSYN  
ATOM    166   CG GLU    20      14.187 -71.757 -39.810  1.00  0.00      BSYN  
ATOM    167   CD GLU    20      13.987 -71.202 -38.410  1.00  0.00      BSYN  
ATOM    168  OE1 GLU    20      14.327 -71.815 -37.427  1.00  0.00      BSYN  
ATOM    169  OE2 GLU    20      13.380 -70.049 -38.351  1.00  0.00      BSYN  
ATOM    170    C GLU    20      18.184 -72.123 -40.185  1.00  0.00      BSYN  
ATOM    171    O GLU    20      18.606 -73.142 -40.737  1.00  0.00      BSYN  
ATOM    172    N LYS    21      18.883 -71.366 -39.355  1.00  0.00      BSYN  
ATOM    173    H LYS    21      18.264 -70.649 -39.101  1.00  0.00      BSYN  
ATOM    174   CA LYS    21      20.226 -71.587 -38.968  1.00  0.00      BSYN  
ATOM    175   CB LYS    21      21.401 -71.048 -39.809  1.00  0.00      BSYN  
ATOM    176   CG LYS    21      20.998 -69.611 -40.119  1.00  0.00      BSYN  
ATOM    177   CD LYS    21      22.196 -68.694 -40.175  1.00  0.00      BSYN  
ATOM    178   CE LYS    21      21.673 -67.304 -40.190  1.00  0.00      BSYN  
ATOM    179   NZ LYS    21      21.556 -66.754 -38.828  1.00  0.00      BSYN  
ATOM    180  HZ1 LYS    21      21.539 -65.761 -39.138  1.00  0.00      BSYN  
ATOM    181  HZ2 LYS    21      20.555 -66.826 -38.557  1.00  0.00      BSYN  
ATOM    182  HZ3 LYS    21      22.336 -66.798 -38.142  1.00  0.00      BSYN  
ATOM    183    C LYS    21      20.257 -71.019 -37.530  1.00  0.00      BSYN  
ATOM    184    O LYS    21      21.298 -71.132 -36.856  1.00  0.00      BSYN  
ATOM    185    N THR    22      19.229 -70.374 -37.041  1.00  0.00      BSYN  
ATOM    186    H THR    22      18.324 -70.417 -37.413  1.00  0.00      BSYN  
ATOM    187   CA THR    22      19.438 -69.653 -35.830  1.00  0.00      BSYN  
ATOM    188   CB THR    22      18.636 -68.280 -35.782  1.00  0.00      BSYN  
ATOM    189  OG1 THR    22      18.676 -67.721 -37.120  1.00  0.00      BSYN  
ATOM    190  HG1 THR    22      17.894 -67.173 -37.027  1.00  0.00      BSYN  
ATOM    191  CG2 THR    22      19.108 -67.244 -34.818  1.00  0.00      BSYN  
ATOM    192    C THR    22      19.111 -70.504 -34.628  1.00  0.00      BSYN  
ATOM    193    O THR    22      17.890 -70.734 -34.415  1.00  0.00      BSYN  
ATOM    194    N LYS    23      20.132 -71.091 -34.082  1.00  0.00      BSYN  
ATOM    195    H LYS    23      20.924 -71.178 -34.652  1.00  0.00      BSYN  
ATOM    196   CA LYS    23      19.953 -71.937 -32.964  1.00  0.00      BSYN  
ATOM    197   CB LYS    23      21.041 -73.065 -33.115  1.00  0.00      BSYN  
ATOM    198   CG LYS    23      20.494 -74.395 -33.015  1.00  0.00      BSYN  
ATOM    199   CD LYS    23      21.388 -75.429 -32.268  1.00  0.00      BSYN  
ATOM    200   CE LYS    23      20.777 -76.270 -31.106  1.00  0.00      BSYN  
ATOM    201   NZ LYS    23      19.688 -77.052 -31.625  1.00  0.00      BSYN  
ATOM    202  HZ1 LYS    23      19.255 -77.783 -31.024  1.00  0.00      BSYN  
ATOM    203  HZ2 LYS    23      19.041 -76.296 -31.928  1.00  0.00      BSYN  
ATOM    204  HZ3 LYS    23      19.973 -77.477 -32.530  1.00  0.00      BSYN  
ATOM    205    C LYS    23      19.963 -71.190 -31.696  1.00  0.00      BSYN  
ATOM    206    O LYS    23      21.052 -71.107 -31.092  1.00  0.00      BSYN  
ATOM    207    N GLN    24      18.821 -70.760 -31.150  1.00  0.00      BSYN  
ATOM    208    H GLN    24      17.958 -70.853 -31.604  1.00  0.00      BSYN  
ATOM    209   CA GLN    24      18.786 -70.355 -29.714  1.00  0.00      BSYN  
ATOM    210   CB GLN    24      17.743 -69.387 -29.365  1.00  0.00      BSYN  
ATOM    211   CG GLN    24      16.268 -69.561 -29.487  1.00  0.00      BSYN  
ATOM    212   CD GLN    24      15.331 -68.467 -28.914  1.00  0.00      BSYN  
ATOM    213  OE1 GLN    24      14.584 -68.680 -27.940  1.00  0.00      BSYN  
ATOM    214  NE2 GLN    24      15.446 -67.189 -29.349  1.00  0.00      BSYN  
ATOM    215 HE21 GLN    24      16.189 -66.856 -29.894  1.00  0.00      BSYN  
ATOM    216 HE22 GLN    24      14.641 -66.729 -29.033  1.00  0.00      BSYN  
ATOM    217    C GLN    24      18.614 -71.554 -28.773  1.00  0.00      BSYN  
ATOM    218    O GLN    24      18.238 -72.651 -29.254  1.00  0.00      BSYN  
ATOM    219    N GLY    25      18.995 -71.498 -27.513  1.00  0.00      BSYN  
ATOM    220    H GLY    25      18.944 -70.571 -27.198  1.00  0.00      BSYN  
ATOM    221   CA GLY    25      19.301 -72.608 -26.543  1.00  0.00      BSYN  
ATOM    222    C GLY    25      18.071 -73.510 -26.173  1.00  0.00      BSYN  
ATOM    223    O GLY    25      18.248 -74.077 -25.122  1.00  0.00      BSYN  
ATOM    224    N VAL    26      16.954 -73.697 -26.983  1.00  0.00      BSYN  
ATOM    225    H VAL    26      16.810 -73.013 -27.670  1.00  0.00      BSYN  
ATOM    226   CA VAL    26      15.990 -74.750 -26.711  1.00  0.00      BSYN  
ATOM    227   CB VAL    26      14.606 -74.454 -27.320  1.00  0.00      BSYN  
ATOM    228  CG1 VAL    26      13.779 -75.744 -27.165  1.00  0.00      BSYN  
ATOM    229  CG2 VAL    26      13.956 -73.214 -26.834  1.00  0.00      BSYN  
ATOM    230    C VAL    26      16.576 -76.092 -27.095  1.00  0.00      BSYN  
ATOM    231    O VAL    26      16.356 -76.393 -28.333  1.00  0.00      BSYN  
ATOM    232    N THR    27      17.027 -76.863 -26.143  1.00  0.00      BSYN  
ATOM    233    H THR    27      16.936 -76.660 -25.189  1.00  0.00      BSYN  
ATOM    234   CA THR    27      17.768 -78.066 -26.507  1.00  0.00      BSYN  
ATOM    235   CB THR    27      18.686 -78.582 -25.431  1.00  0.00      BSYN  
ATOM    236  OG1 THR    27      17.907 -78.590 -24.253  1.00  0.00      BSYN  
ATOM    237  HG1 THR    27      17.523 -79.437 -24.015  1.00  0.00      BSYN  
ATOM    238  CG2 THR    27      20.029 -77.851 -25.298  1.00  0.00      BSYN  
ATOM    239    C THR    27      17.000 -79.251 -27.013  1.00  0.00      BSYN  
ATOM    240    O THR    27      17.656 -80.306 -27.325  1.00  0.00      BSYN  
ATOM    241    N GLU    28      15.696 -79.147 -27.149  1.00  0.00      BSYN  
ATOM    242    H GLU    28      15.170 -78.331 -27.020  1.00  0.00      BSYN  
ATOM    243   CA GLU    28      14.858 -80.233 -27.618  1.00  0.00      BSYN  
ATOM    244   CB GLU    28      13.403 -79.820 -27.217  1.00  0.00      BSYN  
ATOM    245   CG GLU    28      12.520 -81.112 -27.073  1.00  0.00      BSYN  
ATOM    246   CD GLU    28      11.075 -80.867 -26.944  1.00  0.00      BSYN  
ATOM    247  OE1 GLU    28      10.522 -80.279 -27.837  1.00  0.00      BSYN  
ATOM    248  OE2 GLU    28      10.620 -81.185 -25.920  1.00  0.00      BSYN  
ATOM    249    C GLU    28      14.977 -80.696 -29.128  1.00  0.00      BSYN  
ATOM    250    O GLU    28      14.776 -81.920 -29.377  1.00  0.00      BSYN  
ATOM    251    N ALA    29      15.311 -79.718 -29.963  1.00  0.00      BSYN  
ATOM    252    H ALA    29      15.728 -78.927 -29.562  1.00  0.00      BSYN  
ATOM    253   CA ALA    29      15.177 -79.792 -31.418  1.00  0.00      BSYN  
ATOM    254   CB ALA    29      15.005 -78.356 -31.913  1.00  0.00      BSYN  
ATOM    255    C ALA    29      16.341 -80.484 -32.132  1.00  0.00      BSYN  
ATOM    256    O ALA    29      17.533 -80.082 -32.271  1.00  0.00      BSYN  
ATOM    257    N ALA    30      15.921 -81.691 -32.564  1.00  0.00      BSYN  
ATOM    258    H ALA    30      14.980 -81.933 -32.433  1.00  0.00      BSYN  
ATOM    259   CA ALA    30      16.913 -82.645 -33.045  1.00  0.00      BSYN  
ATOM    260   CB ALA    30      17.726 -83.317 -31.950  1.00  0.00      BSYN  
ATOM    261    C ALA    30      16.408 -83.834 -33.899  1.00  0.00      BSYN  
ATOM    262    O ALA    30      17.152 -84.740 -34.127  1.00  0.00      BSYN  
ATOM    263    N GLU    31      15.074 -83.839 -34.295  1.00  0.00      BSYN  
ATOM    264    H GLU    31      14.546 -83.021 -34.180  1.00  0.00      BSYN  
ATOM    265   CA GLU    31      14.484 -84.933 -35.084  1.00  0.00      BSYN  
ATOM    266   CB GLU    31      12.985 -85.134 -34.594  1.00  0.00      BSYN  
ATOM    267   CG GLU    31      12.209 -83.826 -34.391  1.00  0.00      BSYN  
ATOM    268   CD GLU    31      10.789 -84.117 -34.075  1.00  0.00      BSYN  
ATOM    269  OE1 GLU    31       9.962 -84.169 -35.038  1.00  0.00      BSYN  
ATOM    270  OE2 GLU    31      10.571 -84.386 -32.916  1.00  0.00      BSYN  
ATOM    271    C GLU    31      14.625 -85.070 -36.600  1.00  0.00      BSYN  
ATOM    272    O GLU    31      13.920 -84.424 -37.418  1.00  0.00      BSYN  
ATOM    273    N LYS    32      15.716 -85.799 -36.901  1.00  0.00      BSYN  
ATOM    274    H LYS    32      16.052 -86.263 -36.106  1.00  0.00      BSYN  
ATOM    275   CA LYS    32      16.156 -86.014 -38.330  1.00  0.00      BSYN  
ATOM    276   CB LYS    32      17.636 -85.888 -38.711  1.00  0.00      BSYN  
ATOM    277   CG LYS    32      18.452 -84.714 -38.417  1.00  0.00      BSYN  
ATOM    278   CD LYS    32      19.939 -84.981 -38.762  1.00  0.00      BSYN  
ATOM    279   CE LYS    32      21.029 -83.818 -38.470  1.00  0.00      BSYN  
ATOM    280   NZ LYS    32      20.523 -83.089 -37.333  1.00  0.00      BSYN  
ATOM    281  HZ1 LYS    32      20.105 -83.787 -36.685  1.00  0.00      BSYN  
ATOM    282  HZ2 LYS    32      21.142 -82.353 -36.938  1.00  0.00      BSYN  
ATOM    283  HZ3 LYS    32      19.668 -82.629 -37.707  1.00  0.00      BSYN  
ATOM    284    C LYS    32      15.856 -87.432 -38.850  1.00  0.00      BSYN  
ATOM    285    O LYS    32      15.977 -88.341 -38.048  1.00  0.00      BSYN  
ATOM    286    N THR    33      15.745 -87.720 -40.163  1.00  0.00      BSYN  
ATOM    287    H THR    33      16.014 -86.942 -40.695  1.00  0.00      BSYN  
ATOM    288   CA THR    33      15.361 -89.040 -40.744  1.00  0.00      BSYN  
ATOM    289   CB THR    33      14.426 -88.901 -41.937  1.00  0.00      BSYN  
ATOM    290  OG1 THR    33      13.368 -88.051 -41.446  1.00  0.00      BSYN  
ATOM    291  HG1 THR    33      12.793 -88.593 -40.900  1.00  0.00      BSYN  
ATOM    292  CG2 THR    33      14.022 -90.259 -42.350  1.00  0.00      BSYN  
ATOM    293    C THR    33      16.699 -89.624 -41.149  1.00  0.00      BSYN  
ATOM    294    O THR    33      17.370 -89.095 -42.083  1.00  0.00      BSYN  
ATOM    295    N LYS    34      17.226 -90.693 -40.425  1.00  0.00      BSYN  
ATOM    296    H LYS    34      16.597 -91.076 -39.779  1.00  0.00      BSYN  
ATOM    297   CA LYS    34      18.498 -91.439 -40.593  1.00  0.00      BSYN  
ATOM    298   CB LYS    34      19.224 -91.719 -39.229  1.00  0.00      BSYN  
ATOM    299   CG LYS    34      19.976 -90.624 -38.351  1.00  0.00      BSYN  
ATOM    300   CD LYS    34      19.322 -89.565 -37.351  1.00  0.00      BSYN  
ATOM    301   CE LYS    34      18.372 -90.376 -36.363  1.00  0.00      BSYN  
ATOM    302   NZ LYS    34      17.366 -89.411 -35.793  1.00  0.00      BSYN  
ATOM    303  HZ1 LYS    34      16.716 -89.789 -35.075  1.00  0.00      BSYN  
ATOM    304  HZ2 LYS    34      17.770 -88.535 -35.405  1.00  0.00      BSYN  
ATOM    305  HZ3 LYS    34      16.788 -89.031 -36.569  1.00  0.00      BSYN  
ATOM    306    C LYS    34      18.354 -92.765 -41.466  1.00  0.00      BSYN  
ATOM    307    O LYS    34      17.747 -93.760 -41.029  1.00  0.00      BSYN  
ATOM    308    N GLU    35      18.800 -92.674 -42.654  1.00  0.00      BSYN  
ATOM    309    H GLU    35      19.025 -91.739 -42.844  1.00  0.00      BSYN  
ATOM    310   CA GLU    35      19.135 -93.765 -43.564  1.00  0.00      BSYN  
ATOM    311   CB GLU    35      18.753 -93.548 -45.012  1.00  0.00      BSYN  
ATOM    312   CG GLU    35      17.575 -94.454 -45.346  1.00  0.00      BSYN  
ATOM    313   CD GLU    35      16.278 -93.889 -44.874  1.00  0.00      BSYN  
ATOM    314  OE1 GLU    35      15.509 -94.620 -44.206  1.00  0.00      BSYN  
ATOM    315  OE2 GLU    35      15.969 -92.747 -45.214  1.00  0.00      BSYN  
ATOM    316    C GLU    35      20.685 -93.920 -43.543  1.00  0.00      BSYN  
ATOM    317    O GLU    35      21.389 -92.908 -43.917  1.00  0.00      BSYN  
ATOM    318    N GLY    36      21.128 -95.116 -43.415  1.00  0.00      BSYN  
ATOM    319    H GLY    36      20.510 -95.870 -43.315  1.00  0.00      BSYN  
ATOM    320   CA GLY    36      22.500 -95.520 -43.453  1.00  0.00      BSYN  
ATOM    321    C GLY    36      22.728 -96.827 -42.671  1.00  0.00      BSYN  
ATOM    322    O GLY    36      23.227 -97.779 -43.263  1.00  0.00      BSYN  
ATOM    323    N VAL    37      22.247 -97.004 -41.405  1.00  0.00      BSYN  
ATOM    324    H VAL    37      21.852 -96.252 -40.917  1.00  0.00      BSYN  
ATOM    325   CA VAL    37      22.127 -98.350 -40.837  1.00  0.00      BSYN  
ATOM    326   CB VAL    37      22.706 -98.332 -39.366  1.00  0.00      BSYN  
ATOM    327  CG1 VAL    37      21.847 -97.433 -38.466  1.00  0.00      BSYN  
ATOM    328  CG2 VAL    37      22.536 -99.690 -38.649  1.00  0.00      BSYN  
ATOM    329    C VAL    37      20.748 -98.737 -41.157  1.00  0.00      BSYN  
ATOM    330    O VAL    37      19.836 -98.017 -41.081  1.00  0.00      BSYN  
ATOM    331    N LEU    38      20.611 -99.955 -41.750  1.00  0.00      BSYN  
ATOM    332    H LEU    38      21.321-100.627 -41.810  1.00  0.00      BSYN  
ATOM    333   CA LEU    38      19.338-100.449 -42.273  1.00  0.00      BSYN  
ATOM    334   CB LEU    38      19.450-101.416 -43.399  1.00  0.00      BSYN  
ATOM    335   CG LEU    38      20.222-101.245 -44.692  1.00  0.00      BSYN  
ATOM    336  CD1 LEU    38      21.685-100.972 -44.506  1.00  0.00      BSYN  
ATOM    337  CD2 LEU    38      20.054-102.251 -45.741  1.00  0.00      BSYN  
ATOM    338    C LEU    38      18.519-101.120 -41.107  1.00  0.00      BSYN  
ATOM    339    O LEU    38      18.878-102.068 -40.410  1.00  0.00      BSYN  
ATOM    340    N TYR    39      17.290-100.650 -41.095  1.00  0.00      BSYN  
ATOM    341    H TYR    39      17.410 -99.914 -41.731  1.00  0.00      BSYN  
ATOM    342   CA TYR    39      16.340-101.124 -40.087  1.00  0.00      BSYN  
ATOM    343   CB TYR    39      15.744 -99.968 -39.146  1.00  0.00      BSYN  
ATOM    344   CG TYR    39      16.718 -99.077 -38.304  1.00  0.00      BSYN  
ATOM    345  CD1 TYR    39      16.830 -97.715 -38.676  1.00  0.00      BSYN  
ATOM    346  CE1 TYR    39      17.538 -96.923 -37.861  1.00  0.00      BSYN  
ATOM    347  CD2 TYR    39      17.291 -99.532 -37.137  1.00  0.00      BSYN  
ATOM    348  CE2 TYR    39      18.003 -98.714 -36.359  1.00  0.00      BSYN  
ATOM    349   CZ TYR    39      18.146 -97.369 -36.725  1.00  0.00      BSYN  
ATOM    350   OH TYR    39      18.940 -96.588 -35.964  1.00  0.00      BSYN  
ATOM    351   HH TYR    39      18.614 -95.692 -36.079  1.00  0.00      BSYN  
ATOM    352    C TYR    39      15.209-101.852 -40.849  1.00  0.00      BSYN  
ATOM    353    O TYR    39      14.540-101.197 -41.590  1.00  0.00      BSYN  
ATOM    354    N VAL    40      14.780-103.121 -40.781  1.00  0.00      BSYN  
ATOM    355    H VAL    40      14.184-103.429 -41.495  1.00  0.00      BSYN  
ATOM    356   CA VAL    40      15.231-103.986 -39.643  1.00  0.00      BSYN  
ATOM    357   CB VAL    40      14.028-104.658 -38.859  1.00  0.00      BSYN  
ATOM    358  CG1 VAL    40      12.751-103.895 -38.785  1.00  0.00      BSYN  
ATOM    359  CG2 VAL    40      13.900-106.253 -38.922  1.00  0.00      BSYN  
ATOM    360    C VAL    40      16.546-104.833 -39.935  1.00  0.00      BSYN  
ATOM    361    O VAL    40      17.316-105.173 -39.107  1.00  0.00      BSYN  
ATOM    362    N GLY    41      16.609-105.135 -41.243  1.00  0.00      BSYN  
ATOM    363    H GLY    41      15.984-104.583 -41.758  1.00  0.00      BSYN  
ATOM    364   CA GLY    41      17.577-106.028 -41.934  1.00  0.00      BSYN  
ATOM    365    C GLY    41      17.810-105.351 -43.311  1.00  0.00      BSYN  
ATOM    366    O GLY    41      18.821-104.820 -43.727  1.00  0.00      BSYN  
ATOM    367    N SER    42      16.736-105.703 -44.070  1.00  0.00      BSYN  
ATOM    368    H SER    42      15.859-106.091 -43.869  1.00  0.00      BSYN  
ATOM    369   CA SER    42      16.672-105.085 -45.441  1.00  0.00      BSYN  
ATOM    370   CB SER    42      15.969-106.083 -46.334  1.00  0.00      BSYN  
ATOM    371   OG SER    42      17.021-106.903 -46.811  1.00  0.00      BSYN  
ATOM    372   HG SER    42      16.854-107.592 -47.459  1.00  0.00      BSYN  
ATOM    373    C SER    42      15.931-103.798 -45.362  1.00  0.00      BSYN  
ATOM    374    O SER    42      15.248-103.590 -44.338  1.00  0.00      BSYN  
ATOM    375    N LYS    43      15.872-102.970 -46.401  1.00  0.00      BSYN  
ATOM    376    H LYS    43      16.169-103.295 -47.277  1.00  0.00      BSYN  
ATOM    377   CA LYS    43      15.181-101.718 -46.206  1.00  0.00      BSYN  
ATOM    378   CB LYS    43      16.194-100.606 -45.889  1.00  0.00      BSYN  
ATOM    379   CG LYS    43      15.699 -99.360 -45.139  1.00  0.00      BSYN  
ATOM    380   CD LYS    43      16.031 -99.483 -43.782  1.00  0.00      BSYN  
ATOM    381   CE LYS    43      15.663 -98.142 -43.304  1.00  0.00      BSYN  
ATOM    382   NZ LYS    43      16.276 -97.894 -42.044  1.00  0.00      BSYN  
ATOM    383  HZ1 LYS    43      15.848 -97.229 -41.369  1.00  0.00      BSYN  
ATOM    384  HZ2 LYS    43      16.194 -98.781 -41.506  1.00  0.00      BSYN  
ATOM    385  HZ3 LYS    43      17.264 -97.592 -42.167  1.00  0.00      BSYN  
ATOM    386    C LYS    43      14.065-101.406 -47.342  1.00  0.00      BSYN  
ATOM    387    O LYS    43      14.323-101.976 -48.382  1.00  0.00      BSYN  
ATOM    388    N THR    44      12.974-100.698 -47.283  1.00  0.00      BSYN  
ATOM    389    H THR    44      12.691-100.219 -48.090  1.00  0.00      BSYN  
ATOM    390   CA THR    44      12.297-100.601 -45.939  1.00  0.00      BSYN  
ATOM    391   CB THR    44      11.204 -99.522 -45.859  1.00  0.00      BSYN  
ATOM    392  OG1 THR    44      10.417 -99.675 -47.036  1.00  0.00      BSYN  
ATOM    393  HG1 THR    44      10.767-100.247 -47.723  1.00  0.00      BSYN  
ATOM    394  CG2 THR    44      11.677 -98.022 -45.623  1.00  0.00      BSYN  
ATOM    395    C THR    44      11.644-101.772 -45.229  1.00  0.00      BSYN  
ATOM    396    O THR    44      11.269-102.687 -45.900  1.00  0.00      BSYN  
ATOM    397    N ARG    45      11.619-101.902 -43.879  1.00  0.00      BSYN  
ATOM    398    H ARG    45      12.202-101.332 -43.335  1.00  0.00      BSYN  
ATOM    399   CA ARG    45      10.703-102.907 -43.240  1.00  0.00      BSYN  
ATOM    400   CB ARG    45      11.548-103.967 -42.516  1.00  0.00      BSYN  
ATOM    401   CG ARG    45      12.199-104.916 -43.414  1.00  0.00      BSYN  
ATOM    402   CD ARG    45      12.957-105.996 -42.694  1.00  0.00      BSYN  
ATOM    403   NE ARG    45      13.038-107.264 -43.476  1.00  0.00      BSYN  
ATOM    404   HE ARG    45      12.629-107.306 -44.365  1.00  0.00      BSYN  
ATOM    405   CZ ARG    45      13.665-108.360 -43.070  1.00  0.00      BSYN  
ATOM    406  NH1 ARG    45      14.034-109.296 -43.907  1.00  0.00      BSYN  
ATOM    407 HH11 ARG    45      14.481-110.117 -43.553  1.00  0.00      BSYN  
ATOM    408 HH12 ARG    45      13.808-109.239 -44.880  1.00  0.00      BSYN  
ATOM    409  NH2 ARG    45      13.957-108.540 -41.751  1.00  0.00      BSYN  
ATOM    410 HH21 ARG    45      14.516-109.313 -41.451  1.00  0.00      BSYN  
ATOM    411 HH22 ARG    45      13.702-107.883 -41.042  1.00  0.00      BSYN  
ATOM    412    C ARG    45       9.698-102.484 -42.184  1.00  0.00      BSYN  
ATOM    413    O ARG    45       8.756-103.232 -41.833  1.00  0.00      BSYN  
ATOM    414    N GLU    46       9.794-101.235 -41.827  1.00  0.00      BSYN  
ATOM    415    H GLU    46      10.292-100.564 -42.338  1.00  0.00      BSYN  
ATOM    416   CA GLU    46       8.937-100.616 -40.839  1.00  0.00      BSYN  
ATOM    417   CB GLU    46       9.462 -99.275 -40.336  1.00  0.00      BSYN  
ATOM    418   CG GLU    46      10.866 -99.263 -39.725  1.00  0.00      BSYN  
ATOM    419   CD GLU    46      12.102 -98.991 -40.628  1.00  0.00      BSYN  
ATOM    420  OE1 GLU    46      12.224 -99.292 -41.800  1.00  0.00      BSYN  
ATOM    421  OE2 GLU    46      13.005 -98.404 -39.986  1.00  0.00      BSYN  
ATOM    422    C GLU    46       7.668-100.293 -41.619  1.00  0.00      BSYN  
ATOM    423    O GLU    46       7.540 -99.303 -42.292  1.00  0.00      BSYN  
ATOM    424    N GLY    47       6.764-101.284 -41.554  1.00  0.00      BSYN  
ATOM    425    H GLY    47       6.904-102.205 -41.250  1.00  0.00      BSYN  
ATOM    426   CA GLY    47       5.433-101.136 -42.097  1.00  0.00      BSYN  
ATOM    427    C GLY    47       5.159-102.093 -43.196  1.00  0.00      BSYN  
ATOM    428    O GLY    47       4.060-102.035 -43.728  1.00  0.00      BSYN  
ATOM    429    N VAL    48       6.093-103.053 -43.578  1.00  0.00      BSYN  
ATOM    430    H VAL    48       6.879-103.145 -43.000  1.00  0.00      BSYN  
ATOM    431   CA VAL    48       5.849-103.947 -44.716  1.00  0.00      BSYN  
ATOM    432   CB VAL    48       7.199-104.425 -45.259  1.00  0.00      BSYN  
ATOM    433  CG1 VAL    48       7.940-103.205 -45.843  1.00  0.00      BSYN  
ATOM    434  CG2 VAL    48       8.076-105.276 -44.373  1.00  0.00      BSYN  
ATOM    435    C VAL    48       4.937-105.181 -44.353  1.00  0.00      BSYN  
ATOM    436    O VAL    48       4.002-105.500 -45.130  1.00  0.00      BSYN  
ATOM    437    N VAL    49       5.000-105.723 -43.168  1.00  0.00      BSYN  
ATOM    438    H VAL    49       5.255-105.121 -42.438  1.00  0.00      BSYN  
ATOM    439   CA VAL    49       4.151-106.859 -42.846  1.00  0.00      BSYN  
ATOM    440   CB VAL    49       5.139-107.961 -42.295  1.00  0.00      BSYN  
ATOM    441  CG1 VAL    49       6.049-107.440 -41.227  1.00  0.00      BSYN  
ATOM    442  CG2 VAL    49       4.625-109.456 -42.185  1.00  0.00      BSYN  
ATOM    443    C VAL    49       3.179-106.337 -41.712  1.00  0.00      BSYN  
ATOM    444    O VAL    49       3.492-105.605 -40.780  1.00  0.00      BSYN  
ATOM    445    N GLN    50       1.866-106.737 -41.847  1.00  0.00      BSYN  
ATOM    446    H GLN    50       1.751-107.546 -42.388  1.00  0.00      BSYN  
ATOM    447   CA GLN    50       0.772-106.290 -40.986  1.00  0.00      BSYN  
ATOM    448   CB GLN    50      -0.461-106.383 -41.855  1.00  0.00      BSYN  
ATOM    449   CG GLN    50      -0.791-105.080 -42.513  1.00  0.00      BSYN  
ATOM    450   CD GLN    50      -1.631-105.141 -43.738  1.00  0.00      BSYN  
ATOM    451  OE1 GLN    50      -2.684-105.775 -43.887  1.00  0.00      BSYN  
ATOM    452  NE2 GLN    50      -1.246-104.556 -44.868  1.00  0.00      BSYN  
ATOM    453 HE21 GLN    50      -0.334-104.199 -44.897  1.00  0.00      BSYN  
ATOM    454 HE22 GLN    50      -1.876-104.444 -45.611  1.00  0.00      BSYN  
ATOM    455    C GLN    50       0.751-107.083 -39.671  1.00  0.00      BSYN  
ATOM    456    O GLN    50       0.961-108.333 -39.649  1.00  0.00      BSYN  
ATOM    457    N GLY    51       0.610-106.441 -38.479  1.00  0.00      BSYN  
ATOM    458    H GLY    51       0.597-107.016 -37.686  1.00  0.00      BSYN  
ATOM    459   CA GLY    51       0.495-104.986 -38.434  1.00  0.00      BSYN  
ATOM    460    C GLY    51      -0.339-104.675 -37.242  1.00  0.00      BSYN  
ATOM    461    O GLY    51      -0.197-105.396 -36.255  1.00  0.00      BSYN  
ATOM    462    N VAL    52      -1.162-103.645 -37.122  1.00  0.00      BSYN  
ATOM    463    H VAL    52      -1.338-103.073 -37.898  1.00  0.00      BSYN  
ATOM    464   CA VAL    52      -1.714-103.124 -35.913  1.00  0.00      BSYN  
ATOM    465   CB VAL    52      -0.659-102.210 -35.145  1.00  0.00      BSYN  
ATOM    466  CG1 VAL    52      -0.463-100.778 -35.682  1.00  0.00      BSYN  
ATOM    467  CG2 VAL    52      -0.960-102.174 -33.696  1.00  0.00      BSYN  
ATOM    468    C VAL    52      -2.972-102.319 -36.239  1.00  0.00      BSYN  
ATOM    469    O VAL    52      -2.909-101.470 -37.149  1.00  0.00      BSYN  
ATOM    470    N ALA    53      -4.159-102.581 -35.681  1.00  0.00      BSYN  
ATOM    471    H ALA    53      -4.315-103.317 -35.053  1.00  0.00      BSYN  
ATOM    472   CA ALA    53      -5.319-101.869 -36.089  1.00  0.00      BSYN  
ATOM    473   CB ALA    53      -6.409-102.813 -36.205  1.00  0.00      BSYN  
ATOM    474    C ALA    53      -5.850-100.614 -35.358  1.00  0.00      BSYN  
ATOM    475    O ALA    53      -5.589-100.450 -34.166  1.00  0.00      BSYN  
ATOM    476    N SER    54      -6.701 -99.707 -35.849  1.00  0.00      BSYN  
ATOM    477    H SER    54      -6.956 -99.907 -36.774  1.00  0.00      BSYN  
ATOM    478   CA SER    54      -7.067 -98.452 -35.219  1.00  0.00      BSYN  
ATOM    479   CB SER    54      -6.850 -97.251 -36.181  1.00  0.00      BSYN  
ATOM    480   OG SER    54      -5.488 -97.045 -36.542  1.00  0.00      BSYN  
ATOM    481   HG SER    54      -4.883 -97.611 -36.058  1.00  0.00      BSYN  
ATOM    482    C SER    54      -8.454 -98.513 -34.651  1.00  0.00      BSYN  
ATOM    483    O SER    54      -9.494 -98.528 -35.325  1.00  0.00      BSYN  
ATOM    484    N VAL    55      -8.440 -98.436 -33.362  1.00  0.00      BSYN  
ATOM    485    H VAL    55      -7.565 -98.547 -32.933  1.00  0.00      BSYN  
ATOM    486   CA VAL    55      -9.552 -98.088 -32.613  1.00  0.00      BSYN  
ATOM    487   CB VAL    55      -9.659 -98.533 -31.122  1.00  0.00      BSYN  
ATOM    488  CG1 VAL    55     -10.073 -99.977 -30.918  1.00  0.00      BSYN  
ATOM    489  CG2 VAL    55      -8.463 -98.209 -30.235  1.00  0.00      BSYN  
ATOM    490    C VAL    55      -9.823 -96.627 -32.752  1.00  0.00      BSYN  
ATOM    491    O VAL    55      -9.165 -95.820 -32.053  1.00  0.00      BSYN  
ATOM    492    N ALA    56     -10.909 -96.263 -33.423  1.00  0.00      BSYN  
ATOM    493    H ALA    56     -11.438 -96.969 -33.849  1.00  0.00      BSYN  
ATOM    494   CA ALA    56     -11.127 -94.861 -33.772  1.00  0.00      BSYN  
ATOM    495   CB ALA    56     -11.613 -94.806 -35.209  1.00  0.00      BSYN  
ATOM    496    C ALA    56     -12.281 -94.331 -32.892  1.00  0.00      BSYN  
ATOM    497    O ALA    56     -13.331 -93.741 -33.182  1.00  0.00      BSYN  
ATOM    498    N GLU    57     -11.921 -94.540 -31.619  1.00  0.00      BSYN  
ATOM    499    H GLU    57     -11.182 -95.113 -31.325  1.00  0.00      BSYN  
ATOM    500   CA GLU    57     -12.859 -94.520 -30.526  1.00  0.00      BSYN  
ATOM    501   CB GLU    57     -12.635 -95.893 -29.848  1.00  0.00      BSYN  
ATOM    502   CG GLU    57     -13.362 -96.158 -28.472  1.00  0.00      BSYN  
ATOM    503   CD GLU    57     -12.733 -97.412 -27.779  1.00  0.00      BSYN  
ATOM    504  OE1 GLU    57     -12.104 -98.155 -28.544  1.00  0.00      BSYN  
ATOM    505  OE2 GLU    57     -12.762 -97.505 -26.516  1.00  0.00      BSYN  
ATOM    506    C GLU    57     -12.507 -93.322 -29.639  1.00  0.00      BSYN  
ATOM    507    O GLU    57     -11.576 -93.587 -28.899  1.00  0.00      BSYN  
ATOM    508    N LYS    58     -13.018 -92.126 -29.525  1.00  0.00      BSYN  
ATOM    509    H LYS    58     -13.771 -91.975 -30.133  1.00  0.00      BSYN  
ATOM    510   CA LYS    58     -12.421 -90.948 -28.737  1.00  0.00      BSYN  
ATOM    511   CB LYS    58     -12.585 -89.519 -29.337  1.00  0.00      BSYN  
ATOM    512   CG LYS    58     -13.957 -89.214 -29.901  1.00  0.00      BSYN  
ATOM    513   CD LYS    58     -13.949 -87.825 -30.258  1.00  0.00      BSYN  
ATOM    514   CE LYS    58     -13.984 -86.934 -29.040  1.00  0.00      BSYN  
ATOM    515   NZ LYS    58     -14.490 -85.632 -29.263  1.00  0.00      BSYN  
ATOM    516  HZ1 LYS    58     -14.640 -84.999 -28.451  1.00  0.00      BSYN  
ATOM    517  HZ2 LYS    58     -13.941 -85.316 -30.088  1.00  0.00      BSYN  
ATOM    518  HZ3 LYS    58     -15.477 -85.664 -29.589  1.00  0.00      BSYN  
ATOM    519    C LYS    58     -12.868 -90.892 -27.261  1.00  0.00      BSYN  
ATOM    520    O LYS    58     -13.906 -91.476 -26.773  1.00  0.00      BSYN  
ATOM    521    N THR    59     -12.082 -90.139 -26.491  1.00  0.00      BSYN  
ATOM    522    H THR    59     -11.454 -89.515 -26.909  1.00  0.00      BSYN  
ATOM    523   CA THR    59     -12.174 -90.282 -25.118  1.00  0.00      BSYN  
ATOM    524   CB THR    59     -10.752 -90.633 -24.612  1.00  0.00      BSYN  
ATOM    525  OG1 THR    59      -9.925 -89.505 -24.860  1.00  0.00      BSYN  
ATOM    526  HG1 THR    59      -9.727 -89.044 -24.041  1.00  0.00      BSYN  
ATOM    527  CG2 THR    59     -10.292 -92.080 -25.043  1.00  0.00      BSYN  
ATOM    528    C THR    59     -12.881 -89.134 -24.338  1.00  0.00      BSYN  
ATOM    529    O THR    59     -13.262 -88.197 -24.958  1.00  0.00      BSYN  
ATOM    530    N LYS    60     -12.921 -89.244 -23.035  1.00  0.00      BSYN  
ATOM    531    H LYS    60     -12.383 -89.966 -22.649  1.00  0.00      BSYN  
ATOM    532   CA LYS    60     -13.807 -88.578 -22.168  1.00  0.00      BSYN  
ATOM    533   CB LYS    60     -13.862 -89.506 -20.897  1.00  0.00      BSYN  
ATOM    534   CG LYS    60     -14.827 -90.635 -20.922  1.00  0.00      BSYN  
ATOM    535   CD LYS    60     -15.008 -91.049 -19.371  1.00  0.00      BSYN  
ATOM    536   CE LYS    60     -16.097 -92.081 -19.212  1.00  0.00      BSYN  
ATOM    537   NZ LYS    60     -17.190 -91.539 -18.454  1.00  0.00      BSYN  
ATOM    538  HZ1 LYS    60     -17.465 -90.675 -18.964  1.00  0.00      BSYN  
ATOM    539  HZ2 LYS    60     -17.963 -92.234 -18.423  1.00  0.00      BSYN  
ATOM    540  HZ3 LYS    60     -16.721 -91.259 -17.569  1.00  0.00      BSYN  
ATOM    541    C LYS    60     -13.371 -87.159 -21.840  1.00  0.00      BSYN  
ATOM    542    O LYS    60     -12.452 -86.923 -21.028  1.00  0.00      BSYN  
ATOM    543    N GLU    61     -14.178 -86.273 -22.335  1.00  0.00      BSYN  
ATOM    544    H GLU    61     -14.986 -86.643 -22.748  1.00  0.00      BSYN  
ATOM    545   CA GLU    61     -13.955 -84.821 -22.001  1.00  0.00      BSYN  
ATOM    546   CB GLU    61     -14.222 -83.941 -23.362  1.00  0.00      BSYN  
ATOM    547   CG GLU    61     -14.512 -82.424 -23.255  1.00  0.00      BSYN  
ATOM    548   CD GLU    61     -13.383 -81.414 -22.816  1.00  0.00      BSYN  
ATOM    549  OE1 GLU    61     -12.792 -81.480 -21.777  1.00  0.00      BSYN  
ATOM    550  OE2 GLU    61     -12.990 -80.670 -23.670  1.00  0.00      BSYN  
ATOM    551    C GLU    61     -14.842 -84.422 -20.789  1.00  0.00      BSYN  
ATOM    552    O GLU    61     -15.979 -84.873 -20.703  1.00  0.00      BSYN  
ATOM    553    N GLN    62     -14.248 -83.560 -19.874  1.00  0.00      BSYN  
ATOM    554    H GLN    62     -13.351 -83.205 -20.044  1.00  0.00      BSYN  
ATOM    555   CA GLN    62     -14.924 -83.241 -18.619  1.00  0.00      BSYN  
ATOM    556   CB GLN    62     -14.203 -84.058 -17.533  1.00  0.00      BSYN  
ATOM    557   CG GLN    62     -15.101 -84.616 -16.504  1.00  0.00      BSYN  
ATOM    558   CD GLN    62     -15.911 -85.866 -16.967  1.00  0.00      BSYN  
ATOM    559  OE1 GLN    62     -15.410 -86.982 -16.928  1.00  0.00      BSYN  
ATOM    560  NE2 GLN    62     -17.204 -85.778 -17.266  1.00  0.00      BSYN  
ATOM    561 HE21 GLN    62     -17.659 -84.938 -17.049  1.00  0.00      BSYN  
ATOM    562 HE22 GLN    62     -17.611 -86.563 -17.689  1.00  0.00      BSYN  
ATOM    563    C GLN    62     -14.997 -81.697 -18.327  1.00  0.00      BSYN  
ATOM    564    O GLN    62     -13.956 -81.054 -18.332  1.00  0.00      BSYN  
ATOM    565    N ALA    63     -16.237 -81.209 -18.131  1.00  0.00      BSYN  
ATOM    566    H ALA    63     -17.051 -81.692 -18.385  1.00  0.00      BSYN  
ATOM    567   CA ALA    63     -16.466 -79.896 -17.760  1.00  0.00      BSYN  
ATOM    568   CB ALA    63     -17.676 -79.361 -18.643  1.00  0.00      BSYN  
ATOM    569    C ALA    63     -16.648 -79.603 -16.316  1.00  0.00      BSYN  
ATOM    570    O ALA    63     -17.619 -78.957 -15.812  1.00  0.00      BSYN  
ATOM    571    N SER    64     -15.707 -80.090 -15.555  1.00  0.00      BSYN  
ATOM    572    H SER    64     -14.810 -80.083 -15.949  1.00  0.00      BSYN  
ATOM    573   CA SER    64     -15.830 -80.116 -14.137  1.00  0.00      BSYN  
ATOM    574   CB SER    64     -15.092 -81.356 -13.672  1.00  0.00      BSYN  
ATOM    575   OG SER    64     -15.853 -82.471 -14.005  1.00  0.00      BSYN  
ATOM    576   HG SER    64     -15.420 -83.267 -13.691  1.00  0.00      BSYN  
ATOM    577    C SER    64     -15.568 -78.818 -13.441  1.00  0.00      BSYN  
ATOM    578    O SER    64     -14.443 -78.626 -13.012  1.00  0.00      BSYN  
ATOM    579    N HIS    65     -16.512 -77.879 -13.293  1.00  0.00      BSYN  
ATOM    580    H HIS    65     -17.391 -78.187 -13.598  1.00  0.00      BSYN  
ATOM    581   CA HIS    65     -16.146 -76.605 -12.733  1.00  0.00      BSYN  
ATOM    582   CB HIS    65     -16.514 -75.468 -13.615  1.00  0.00      BSYN  
ATOM    583   CG HIS    65     -15.334 -75.174 -14.476  1.00  0.00      BSYN  
ATOM    584  ND1 HIS    65     -15.428 -74.946 -15.763  1.00  0.00      BSYN  
ATOM    585  HD1 HIS    65     -16.101 -74.475 -16.298  1.00  0.00      BSYN  
ATOM    586  CD2 HIS    65     -14.030 -75.121 -14.053  1.00  0.00      BSYN  
ATOM    587  NE2 HIS    65     -13.335 -75.069 -15.137  1.00  0.00      BSYN  
ATOM    588  CE1 HIS    65     -14.214 -75.078 -16.194  1.00  0.00      BSYN  
ATOM    589    C HIS    65     -16.652 -76.777 -11.339  1.00  0.00      BSYN  
ATOM    590    O HIS    65     -17.855 -76.934 -11.063  1.00  0.00      BSYN  
ATOM    591    N LEU    66     -15.632 -76.956 -10.427  1.00  0.00      BSYN  
ATOM    592    H LEU    66     -14.718 -77.069 -10.761  1.00  0.00      BSYN  
ATOM    593   CA LEU    66     -15.913 -76.983  -8.977  1.00  0.00      BSYN  
ATOM    594   CB LEU    66     -14.545 -77.337  -8.324  1.00  0.00      BSYN  
ATOM    595   CG LEU    66     -13.525 -78.435  -8.511  1.00  0.00      BSYN  
ATOM    596  CD1 LEU    66     -12.410 -78.701  -7.448  1.00  0.00      BSYN  
ATOM    597  CD2 LEU    66     -14.283 -79.771  -8.502  1.00  0.00      BSYN  
ATOM    598    C LEU    66     -16.669 -75.757  -8.431  1.00  0.00      BSYN  
ATOM    599    O LEU    66     -17.438 -75.873  -7.575  1.00  0.00      BSYN  
ATOM    600    N GLY    67     -16.278 -74.567  -8.939  1.00  0.00      BSYN  
ATOM    601    H GLY    67     -15.561 -74.512  -9.604  1.00  0.00      BSYN  
ATOM    602   CA GLY    67     -16.790 -73.240  -8.613  1.00  0.00      BSYN  
ATOM    603    C GLY    67     -18.260 -72.977  -8.681  1.00  0.00      BSYN  
ATOM    604    O GLY    67     -18.684 -72.486  -7.586  1.00  0.00      BSYN  
ATOM    605    N GLY    68     -18.879 -73.140  -9.843  1.00  0.00      BSYN  
ATOM    606    H GLY    68     -18.313 -73.483 -10.566  1.00  0.00      BSYN  
ATOM    607   CA GLY    68     -20.319 -73.137 -10.018  1.00  0.00      BSYN  
ATOM    608    C GLY    68     -21.072 -71.738  -9.865  1.00  0.00      BSYN  
ATOM    609    O GLY    68     -21.223 -70.963 -10.837  1.00  0.00      BSYN  
ATOM    610    N ALA    69     -21.450 -71.565  -8.637  1.00  0.00      BSYN  
ATOM    611    H ALA    69     -21.047 -72.241  -8.054  1.00  0.00      BSYN  
ATOM    612   CA ALA    69     -22.126 -70.385  -8.272  1.00  0.00      BSYN  
ATOM    613   CB ALA    69     -23.536 -70.782  -8.195  1.00  0.00      BSYN  
ATOM    614    C ALA    69     -21.447 -69.724  -7.003  1.00  0.00      BSYN  
ATOM    615    O ALA    69     -21.919 -68.660  -6.548  1.00  0.00      BSYN  
ATOM    616    N VAL    70     -20.504 -70.349  -6.297  1.00  0.00      BSYN  
ATOM    617    H VAL    70     -19.949 -71.080  -6.641  1.00  0.00      BSYN  
ATOM    618   CA VAL    70     -19.943 -69.734  -5.152  1.00  0.00      BSYN  
ATOM    619   CB VAL    70     -19.903 -70.853  -3.956  1.00  0.00      BSYN  
ATOM    620  CG1 VAL    70     -19.368 -70.230  -2.660  1.00  0.00      BSYN  
ATOM    621  CG2 VAL    70     -21.138 -71.576  -3.663  1.00  0.00      BSYN  
ATOM    622    C VAL    70     -18.619 -68.962  -5.444  1.00  0.00      BSYN  
ATOM    623    O VAL    70     -18.269 -68.050  -4.699  1.00  0.00      BSYN  
ATOM    624    N PHE    71     -17.928 -69.249  -6.489  1.00  0.00      BSYN  
ATOM    625    H PHE    71     -18.027 -69.890  -7.224  1.00  0.00      BSYN  
ATOM    626   CA PHE    71     -16.786 -68.515  -6.825  1.00  0.00      BSYN  
ATOM    627   CB PHE    71     -15.624 -69.475  -7.173  1.00  0.00      BSYN  
ATOM    628   CG PHE    71     -15.048 -70.371  -6.025  1.00  0.00      BSYN  
ATOM    629  CD1 PHE    71     -14.173 -69.921  -5.026  1.00  0.00      BSYN  
ATOM    630  CD2 PHE    71     -15.363 -71.713  -6.050  1.00  0.00      BSYN  
ATOM    631  CE1 PHE    71     -13.473 -70.852  -4.401  1.00  0.00      BSYN  
ATOM    632  CE2 PHE    71     -14.577 -72.651  -5.358  1.00  0.00      BSYN  
ATOM    633   CZ PHE    71     -13.631 -72.204  -4.610  1.00  0.00      BSYN  
ATOM    634    C PHE    71     -17.055 -67.631  -8.045  1.00  0.00      BSYN  
ATOM    635    O PHE    71     -18.090 -67.859  -8.759  1.00  0.00      BSYN  
ATOM    636    N SER    72     -16.115 -66.638  -8.323  1.00  0.00      BSYN  
ATOM    637    H SER    72     -15.244 -66.678  -7.876  1.00  0.00      BSYN  
ATOM    638   CA SER    72     -16.332 -65.625  -9.364  1.00  0.00      BSYN  
ATOM    639   CB SER    72     -16.510 -64.195  -8.792  1.00  0.00      BSYN  
ATOM    640   OG SER    72     -17.555 -64.346  -7.886  1.00  0.00      BSYN  
ATOM    641   HG SER    72     -18.381 -64.249  -8.366  1.00  0.00      BSYN  
ATOM    642    C SER    72     -15.297 -65.475 -10.395  1.00  0.00      BSYN  
ATOM    643    O SER    72     -14.235 -66.031 -10.347  1.00  0.00      BSYN  
ATOM    644    N GLY    73     -15.481 -64.807 -11.551  1.00  0.00      BSYN  
ATOM    645    H GLY    73     -16.424 -64.590 -11.710  1.00  0.00      BSYN  
ATOM    646   CA GLY    73     -14.381 -64.525 -12.535  1.00  0.00      BSYN  
ATOM    647    C GLY    73     -13.821 -63.143 -12.232  1.00  0.00      BSYN  
ATOM    648    O GLY    73     -13.557 -62.353 -13.124  1.00  0.00      BSYN  
ATOM    649    N ALA    74     -13.772 -62.859 -10.967  1.00  0.00      BSYN  
ATOM    650    H ALA    74     -14.257 -63.468 -10.372  1.00  0.00      BSYN  
ATOM    651   CA ALA    74     -13.254 -61.546 -10.425  1.00  0.00      BSYN  
ATOM    652   CB ALA    74     -14.509 -61.022  -9.737  1.00  0.00      BSYN  
ATOM    653    C ALA    74     -12.207 -62.033  -9.374  1.00  0.00      BSYN  
ATOM    654    O ALA    74     -12.406 -63.069  -8.703  1.00  0.00      BSYN  
ATOM    655    N GLY    75     -11.180 -61.233  -9.454  1.00  0.00      BSYN  
ATOM    656    H GLY    75     -11.102 -60.632 -10.225  1.00  0.00      BSYN  
ATOM    657   CA GLY    75     -10.023 -61.246  -8.612  1.00  0.00      BSYN  
ATOM    658    C GLY    75      -9.853 -60.129  -7.621  1.00  0.00      BSYN  
ATOM    659    O GLY    75      -8.912 -59.358  -7.559  1.00  0.00      BSYN  
ATOM    660    N ASN    76     -10.864 -59.889  -6.785  1.00  0.00      BSYN  
ATOM    661    H ASN    76     -11.562 -60.575  -6.735  1.00  0.00      BSYN  
ATOM    662   CA ASN    76     -10.783 -58.910  -5.739  1.00  0.00      BSYN  
ATOM    663   CB ASN    76     -12.225 -58.566  -5.190  1.00  0.00      BSYN  
ATOM    664   CG ASN    76     -13.313 -58.061  -6.086  1.00  0.00      BSYN  
ATOM    665  OD1 ASN    76     -14.158 -58.868  -6.610  1.00  0.00      BSYN  
ATOM    666  ND2 ASN    76     -13.409 -56.835  -6.170  1.00  0.00      BSYN  
ATOM    667 HD21 ASN    76     -12.653 -56.245  -5.968  1.00  0.00      BSYN  
ATOM    668 HD22 ASN    76     -14.322 -56.559  -6.395  1.00  0.00      BSYN  
ATOM    669    C ASN    76     -10.020 -59.617  -4.643  1.00  0.00      BSYN  
ATOM    670    O ASN    76      -9.707 -60.824  -4.690  1.00  0.00      BSYN  
ATOM    671    N ILE    77      -9.662 -58.824  -3.567  1.00  0.00      BSYN  
ATOM    672    H ILE    77      -9.990 -57.900  -3.567  1.00  0.00      BSYN  
ATOM    673   CA ILE    77      -9.346 -59.512  -2.293  1.00  0.00      BSYN  
ATOM    674   CB ILE    77      -8.288 -58.548  -1.597  1.00  0.00      BSYN  
ATOM    675  CG2 ILE    77      -7.048 -58.476  -2.500  1.00  0.00      BSYN  
ATOM    676  CG1 ILE    77      -8.769 -57.043  -1.349  1.00  0.00      BSYN  
ATOM    677   CD ILE    77      -7.922 -56.467  -0.251  1.00  0.00      BSYN  
ATOM    678    C ILE    77     -10.607 -59.805  -1.431  1.00  0.00      BSYN  
ATOM    679    O ILE    77     -11.242 -58.919  -0.785  1.00  0.00      BSYN  
ATOM    680    N ALA    78     -10.932 -61.089  -1.289  1.00  0.00      BSYN  
ATOM    681    H ALA    78     -10.601 -61.809  -1.865  1.00  0.00      BSYN  
ATOM    682   CA ALA    78     -12.091 -61.391  -0.422  1.00  0.00      BSYN  
ATOM    683   CB ALA    78     -12.854 -62.633  -0.983  1.00  0.00      BSYN  
ATOM    684    C ALA    78     -12.087 -61.504   1.178  1.00  0.00      BSYN  
ATOM    685    O ALA    78     -12.446 -62.479   1.848  1.00  0.00      BSYN  
ATOM    686    N ALA    79     -11.950 -60.280   1.753  1.00  0.00      BSYN  
ATOM    687    H ALA    79     -12.334 -59.480   1.336  1.00  0.00      BSYN  
ATOM    688   CA ALA    79     -11.633 -59.892   3.147  1.00  0.00      BSYN  
ATOM    689   CB ALA    79     -12.471 -60.697   4.102  1.00  0.00      BSYN  
ATOM    690    C ALA    79     -10.211 -59.887   3.748  1.00  0.00      BSYN  
ATOM    691    O ALA    79     -10.014 -59.106   4.635  1.00  0.00      BSYN  
ATOM    692    N ALA    80      -9.247 -60.669   3.200  1.00  0.00      BSYN  
ATOM    693    H ALA    80      -9.563 -61.398   2.626  1.00  0.00      BSYN  
ATOM    694   CA ALA    80      -7.864 -60.681   3.686  1.00  0.00      BSYN  
ATOM    695   CB ALA    80      -7.577 -61.858   4.611  1.00  0.00      BSYN  
ATOM    696    C ALA    80      -7.025 -60.741   2.394  1.00  0.00      BSYN  
ATOM    697    O ALA    80      -7.231 -59.727   1.695  1.00  0.00      BSYN  
ATOM    698    N THR    81      -6.259 -61.804   2.117  1.00  0.00      BSYN  
ATOM    699    H THR    81      -5.621 -62.078   2.809  1.00  0.00      BSYN  
ATOM    700   CA THR    81      -6.047 -62.224   0.744  1.00  0.00      BSYN  
ATOM    701   CB THR    81      -4.844 -63.114   0.425  1.00  0.00      BSYN  
ATOM    702  OG1 THR    81      -4.459 -63.879   1.562  1.00  0.00      BSYN  
ATOM    703  HG1 THR    81      -3.967 -64.691   1.424  1.00  0.00      BSYN  
ATOM    704  CG2 THR    81      -3.790 -62.181  -0.042  1.00  0.00      BSYN  
ATOM    705    C THR    81      -7.428 -62.872   0.314  1.00  0.00      BSYN  
ATOM    706    O THR    81      -8.480 -62.805   0.962  1.00  0.00      BSYN  
ATOM    707    N GLY    82      -7.475 -63.618  -0.800  1.00  0.00      BSYN  
ATOM    708    H GLY    82      -6.703 -63.735  -1.392  1.00  0.00      BSYN  
ATOM    709   CA GLY    82      -8.578 -64.369  -1.304  1.00  0.00      BSYN  
ATOM    710    C GLY    82      -8.485 -65.925  -1.186  1.00  0.00      BSYN  
ATOM    711    O GLY    82      -8.310 -66.693  -2.173  1.00  0.00      BSYN  
ATOM    712    N LEU    83      -8.799 -66.282   0.034  1.00  0.00      BSYN  
ATOM    713    H LEU    83      -9.330 -65.726   0.641  1.00  0.00      BSYN  
ATOM    714   CA LEU    83      -8.458 -67.611   0.643  1.00  0.00      BSYN  
ATOM    715   CB LEU    83      -8.296 -67.568   2.145  1.00  0.00      BSYN  
ATOM    716   CG LEU    83      -7.249 -66.585   2.824  1.00  0.00      BSYN  
ATOM    717  CD1 LEU    83      -7.180 -66.652   4.371  1.00  0.00      BSYN  
ATOM    718  CD2 LEU    83      -5.730 -66.789   2.322  1.00  0.00      BSYN  
ATOM    719    C LEU    83      -9.483 -68.687   0.360  1.00  0.00      BSYN  
ATOM    720    O LEU    83     -10.673 -68.453   0.337  1.00  0.00      BSYN  
ATOM    721    N VAL    84      -8.970 -69.873   0.018  1.00  0.00      BSYN  
ATOM    722    H VAL    84      -8.015 -69.827   0.231  1.00  0.00      BSYN  
ATOM    723   CA VAL    84      -9.639 -71.157  -0.208  1.00  0.00      BSYN  
ATOM    724   CB VAL    84      -8.887 -72.283  -0.968  1.00  0.00      BSYN  
ATOM    725  CG1 VAL    84      -9.374 -72.298  -2.496  1.00  0.00      BSYN  
ATOM    726  CG2 VAL    84      -7.362 -72.038  -0.887  1.00  0.00      BSYN  
ATOM    727    C VAL    84     -10.290 -71.665   1.069  1.00  0.00      BSYN  
ATOM    728    O VAL    84      -9.710 -72.186   2.000  1.00  0.00      BSYN  
ATOM    729    N LYS    85     -11.566 -71.673   0.883  1.00  0.00      BSYN  
ATOM    730    H LYS    85     -12.029 -71.456   0.047  1.00  0.00      BSYN  
ATOM    731   CA LYS    85     -12.390 -72.241   1.926  1.00  0.00      BSYN  
ATOM    732   CB LYS    85     -13.681 -71.344   2.052  1.00  0.00      BSYN  
ATOM    733   CG LYS    85     -13.765 -69.923   1.563  1.00  0.00      BSYN  
ATOM    734   CD LYS    85     -15.284 -69.678   1.699  1.00  0.00      BSYN  
ATOM    735   CE LYS    85     -15.727 -68.536   0.843  1.00  0.00      BSYN  
ATOM    736   NZ LYS    85     -15.022 -67.234   0.928  1.00  0.00      BSYN  
ATOM    737  HZ1 LYS    85     -15.011 -67.071   1.955  1.00  0.00      BSYN  
ATOM    738  HZ2 LYS    85     -14.019 -67.277   0.656  1.00  0.00      BSYN  
ATOM    739  HZ3 LYS    85     -15.464 -66.356   0.589  1.00  0.00      BSYN  
ATOM    740    C LYS    85     -12.698 -73.762   1.922  1.00  0.00      BSYN  
ATOM    741    O LYS    85     -13.052 -74.344   0.901  1.00  0.00      BSYN  
ATOM    742    N ARG    86     -12.672 -74.233   3.148  1.00  0.00      BSYN  
ATOM    743    H ARG    86     -12.426 -73.748   3.964  1.00  0.00      BSYN  
ATOM    744   CA ARG    86     -13.133 -75.574   3.495  1.00  0.00      BSYN  
ATOM    745   CB ARG    86     -11.872 -76.437   3.752  1.00  0.00      BSYN  
ATOM    746   CG ARG    86     -10.863 -75.847   4.656  1.00  0.00      BSYN  
ATOM    747   CD ARG    86     -10.013 -77.166   4.992  1.00  0.00      BSYN  
ATOM    748   NE ARG    86     -10.150 -77.347   6.371  1.00  0.00      BSYN  
ATOM    749   HE ARG    86     -11.025 -77.556   6.760  1.00  0.00      BSYN  
ATOM    750   CZ ARG    86      -9.077 -77.465   7.142  1.00  0.00      BSYN  
ATOM    751  NH1 ARG    86      -7.837 -77.532   6.615  1.00  0.00      BSYN  
ATOM    752 HH11 ARG    86      -7.118 -77.583   7.309  1.00  0.00      BSYN  
ATOM    753 HH12 ARG    86      -7.823 -77.562   5.616  1.00  0.00      BSYN  
ATOM    754  NH2 ARG    86      -9.274 -77.504   8.412  1.00  0.00      BSYN  
ATOM    755 HH21 ARG    86      -8.512 -77.611   9.052  1.00  0.00      BSYN  
ATOM    756 HH22 ARG    86     -10.143 -77.146   8.753  1.00  0.00      BSYN  
ATOM    757    C ARG    86     -14.185 -75.671   4.624  1.00  0.00      BSYN  
ATOM    758    O ARG    86     -14.094 -76.521   5.488  1.00  0.00      BSYN  
ATOM    759    N GLU    87     -14.905 -74.567   4.635  1.00  0.00      BSYN  
ATOM    760    H GLU    87     -14.666 -73.871   3.988  1.00  0.00      BSYN  
ATOM    761   CA GLU    87     -15.940 -74.325   5.550  1.00  0.00      BSYN  
ATOM    762   CB GLU    87     -16.527 -72.931   5.220  1.00  0.00      BSYN  
ATOM    763   CG GLU    87     -16.692 -72.572   3.751  1.00  0.00      BSYN  
ATOM    764   CD GLU    87     -17.980 -72.874   3.120  1.00  0.00      BSYN  
ATOM    765  OE1 GLU    87     -18.669 -71.867   2.726  1.00  0.00      BSYN  
ATOM    766  OE2 GLU    87     -18.220 -74.009   2.915  1.00  0.00      BSYN  
ATOM    767    C GLU    87     -17.096 -75.387   5.908  1.00  0.00      BSYN  
ATOM    768    O GLU    87     -18.135 -75.309   5.346  1.00  0.00      BSYN  
ATOM    769    N GLU    88     -16.598 -76.315   6.755  1.00  0.00      BSYN  
ATOM    770    H GLU    88     -15.630 -76.204   6.862  1.00  0.00      BSYN  
ATOM    771   CA GLU    88     -17.388 -77.491   7.165  1.00  0.00      BSYN  
ATOM    772   CB GLU    88     -17.314 -78.664   6.210  1.00  0.00      BSYN  
ATOM    773   CG GLU    88     -18.292 -79.742   6.429  1.00  0.00      BSYN  
ATOM    774   CD GLU    88     -18.559 -80.728   5.314  1.00  0.00      BSYN  
ATOM    775  OE1 GLU    88     -19.716 -80.882   4.901  1.00  0.00      BSYN  
ATOM    776  OE2 GLU    88     -17.627 -81.389   4.945  1.00  0.00      BSYN  
ATOM    777    C GLU    88     -17.020 -78.067   8.555  1.00  0.00      BSYN  
ATOM    778    O GLU    88     -17.822 -78.397   9.414  1.00  0.00      BSYN  
ATOM    779    N PHE    89     -15.649 -78.337   8.831  1.00  0.00      BSYN  
ATOM    780    H PHE    89     -15.241 -78.768   8.051  1.00  0.00      BSYN  
ATOM    781   CA PHE    89     -15.026 -78.123  10.157  1.00  0.00      BSYN  
ATOM    782   CB PHE    89     -14.142 -79.321  10.468  1.00  0.00      BSYN  
ATOM    783   CG PHE    89     -13.641 -79.310  11.911  1.00  0.00      BSYN  
ATOM    784  CD1 PHE    89     -12.433 -78.814  12.267  1.00  0.00      BSYN  
ATOM    785  CD2 PHE    89     -14.411 -79.930  12.923  1.00  0.00      BSYN  
ATOM    786  CE1 PHE    89     -11.953 -78.776  13.556  1.00  0.00      BSYN  
ATOM    787  CE2 PHE    89     -13.897 -79.892  14.193  1.00  0.00      BSYN  
ATOM    788   CZ PHE    89     -12.726 -79.307  14.538  1.00  0.00      BSYN  
ATOM    789    C PHE    89     -14.326 -76.789   9.998  1.00  0.00      BSYN  
ATOM    790    O PHE    89     -13.374 -76.640   9.289  1.00  0.00      BSYN  
ATOM    791    N PRO    90     -14.691 -75.809  10.845  1.00  0.00      BSYN  
ATOM    792   CD PRO    90     -15.936 -75.941  11.639  1.00  0.00      BSYN  
ATOM    793   CA PRO    90     -14.189 -74.426  11.083  1.00  0.00      BSYN  
ATOM    794   CB PRO    90     -15.388 -73.688  11.736  1.00  0.00      BSYN  
ATOM    795   CG PRO    90     -15.867 -74.770  12.596  1.00  0.00      BSYN  
ATOM    796    C PRO    90     -12.850 -74.115  11.775  1.00  0.00      BSYN  
ATOM    797    O PRO    90     -12.676 -73.364  12.733  1.00  0.00      BSYN  
ATOM    798    N THR    91     -11.733 -74.710  11.171  1.00  0.00      BSYN  
ATOM    799    H THR    91     -11.890 -75.468  10.570  1.00  0.00      BSYN  
ATOM    800   CA THR    91     -10.353 -74.257  11.632  1.00  0.00      BSYN  
ATOM    801   CB THR    91      -9.561 -75.343  12.324  1.00  0.00      BSYN  
ATOM    802  OG1 THR    91      -9.791 -76.495  11.532  1.00  0.00      BSYN  
ATOM    803  HG1 THR    91      -9.818 -76.132  10.644  1.00  0.00      BSYN  
ATOM    804  CG2 THR    91     -10.173 -75.553  13.688  1.00  0.00      BSYN  
ATOM    805    C THR    91      -9.618 -73.642  10.464  1.00  0.00      BSYN  
ATOM    806    O THR    91      -9.533 -74.372   9.462  1.00  0.00      BSYN  
ATOM    807    N ASP    92      -9.230 -72.388  10.450  1.00  0.00      BSYN  
ATOM    808    H ASP    92      -8.692 -72.246   9.643  1.00  0.00      BSYN  
ATOM    809   CA ASP    92      -9.611 -71.520  11.582  1.00  0.00      BSYN  
ATOM    810   CB ASP    92      -8.530 -70.513  11.937  1.00  0.00      BSYN  
ATOM    811   CG ASP    92      -8.042 -69.380  10.959  1.00  0.00      BSYN  
ATOM    812  OD1 ASP    92      -7.451 -69.669   9.920  1.00  0.00      BSYN  
ATOM    813  OD2 ASP    92      -8.290 -68.207  11.293  1.00  0.00      BSYN  
ATOM    814    C ASP    92     -10.844 -70.724  11.088  1.00  0.00      BSYN  
ATOM    815    O ASP    92     -11.561 -71.230  10.241  1.00  0.00      BSYN  
ATOM    816    N LEU    93     -11.209 -69.457  11.505  1.00  0.00      BSYN  
ATOM    817    H LEU    93     -10.531 -68.825  11.821  1.00  0.00      BSYN  
ATOM    818   CA LEU    93     -12.472 -68.877  11.118  1.00  0.00      BSYN  
ATOM    819   CB LEU    93     -12.811 -67.833  12.132  1.00  0.00      BSYN  
ATOM    820   CG LEU    93     -12.552 -68.063  13.548  1.00  0.00      BSYN  
ATOM    821  CD1 LEU    93     -12.811 -66.751  14.327  1.00  0.00      BSYN  
ATOM    822  CD2 LEU    93     -13.178 -69.373  14.197  1.00  0.00      BSYN  
ATOM    823    C LEU    93     -12.463 -68.236   9.712  1.00  0.00      BSYN  
ATOM    824    O LEU    93     -11.959 -67.171   9.465  1.00  0.00      BSYN  
ATOM    825    N LYS    94     -13.200 -68.935   8.870  1.00  0.00      BSYN  
ATOM    826    H LYS    94     -13.433 -69.818   9.225  1.00  0.00      BSYN  
ATOM    827   CA LYS    94     -13.391 -68.542   7.514  1.00  0.00      BSYN  
ATOM    828   CB LYS    94     -13.602 -69.790   6.651  1.00  0.00      BSYN  
ATOM    829   CG LYS    94     -12.468 -70.795   6.521  1.00  0.00      BSYN  
ATOM    830   CD LYS    94     -12.892 -72.045   7.215  1.00  0.00      BSYN  
ATOM    831   CE LYS    94     -11.727 -72.965   7.226  1.00  0.00      BSYN  
ATOM    832   NZ LYS    94     -12.136 -74.183   8.019  1.00  0.00      BSYN  
ATOM    833  HZ1 LYS    94     -11.320 -74.772   8.278  1.00  0.00      BSYN  
ATOM    834  HZ2 LYS    94     -12.686 -73.906   8.857  1.00  0.00      BSYN  
ATOM    835  HZ3 LYS    94     -12.773 -74.710   7.388  1.00  0.00      BSYN  
ATOM    836    C LYS    94     -14.392 -67.505   7.211  1.00  0.00      BSYN  
ATOM    837    O LYS    94     -15.500 -67.282   7.756  1.00  0.00      BSYN  
ATOM    838    N PRO    95     -13.985 -66.595   6.187  1.00  0.00      BSYN  
ATOM    839   CD PRO    95     -12.559 -66.622   5.580  1.00  0.00      BSYN  
ATOM    840   CA PRO    95     -14.942 -65.647   5.576  1.00  0.00      BSYN  
ATOM    841   CB PRO    95     -13.894 -65.023   4.670  1.00  0.00      BSYN  
ATOM    842   CG PRO    95     -13.001 -66.198   4.224  1.00  0.00      BSYN  
ATOM    843    C PRO    95     -16.073 -66.228   4.757  1.00  0.00      BSYN  
ATOM    844    O PRO    95     -16.068 -66.161   3.492  1.00  0.00      BSYN  
ATOM    845    N GLU    96     -17.132 -66.576   5.435  1.00  0.00      BSYN  
ATOM    846    H GLU    96     -17.056 -66.449   6.404  1.00  0.00      BSYN  
ATOM    847   CA GLU    96     -18.259 -67.270   4.888  1.00  0.00      BSYN  
ATOM    848   CB GLU    96     -18.785 -68.242   5.909  1.00  0.00      BSYN  
ATOM    849   CG GLU    96     -19.090 -67.666   7.143  1.00  0.00      BSYN  
ATOM    850   CD GLU    96     -19.961 -68.516   8.140  1.00  0.00      BSYN  
ATOM    851  OE1 GLU    96     -20.370 -69.629   7.843  1.00  0.00      BSYN  
ATOM    852  OE2 GLU    96     -20.199 -67.910   9.229  1.00  0.00      BSYN  
ATOM    853    C GLU    96     -19.442 -66.460   4.304  1.00  0.00      BSYN  
ATOM    854    O GLU    96     -20.620 -66.927   4.169  1.00  0.00      BSYN  
ATOM    855    N GLU    97     -19.177 -65.159   4.002  1.00  0.00      BSYN  
ATOM    856    H GLU    97     -18.221 -64.954   3.939  1.00  0.00      BSYN  
ATOM    857   CA GLU    97     -20.342 -64.249   3.932  1.00  0.00      BSYN  
ATOM    858   CB GLU    97     -20.108 -63.265   4.988  1.00  0.00      BSYN  
ATOM    859   CG GLU    97     -21.548 -62.567   5.423  1.00  0.00      BSYN  
ATOM    860   CD GLU    97     -21.260 -61.397   6.302  1.00  0.00      BSYN  
ATOM    861  OE1 GLU    97     -21.378 -60.282   5.819  1.00  0.00      BSYN  
ATOM    862  OE2 GLU    97     -20.921 -61.527   7.460  1.00  0.00      BSYN  
ATOM    863    C GLU    97     -20.343 -63.610   2.539  1.00  0.00      BSYN  
ATOM    864    O GLU    97     -19.758 -62.573   2.233  1.00  0.00      BSYN  
ATOM    865    N VAL    98     -20.950 -64.456   1.608  1.00  0.00      BSYN  
ATOM    866    H VAL    98     -21.088 -65.405   1.810  1.00  0.00      BSYN  
ATOM    867   CA VAL    98     -20.963 -64.167   0.146  1.00  0.00      BSYN  
ATOM    868   CB VAL    98     -20.904 -65.581  -0.562  1.00  0.00      BSYN  
ATOM    869  CG1 VAL    98     -22.137 -66.428  -0.386  1.00  0.00      BSYN  
ATOM    870  CG2 VAL    98     -20.630 -65.519  -2.049  1.00  0.00      BSYN  
ATOM    871    C VAL    98     -22.157 -63.375  -0.274  1.00  0.00      BSYN  
ATOM    872    O VAL    98     -23.171 -63.295   0.328  1.00  0.00      BSYN  
ATOM    873    N ALA    99     -22.012 -62.731  -1.474  1.00  0.00      BSYN  
ATOM    874    H ALA    99     -21.134 -62.645  -1.901  1.00  0.00      BSYN  
ATOM    875   CA ALA    99     -22.958 -61.885  -2.140  1.00  0.00      BSYN  
ATOM    876   CB ALA    99     -22.626 -60.488  -1.857  1.00  0.00      BSYN  
ATOM    877    C ALA    99     -22.877 -61.966  -3.610  1.00  0.00      BSYN  
ATOM    878    O ALA    99     -21.837 -61.957  -4.202  1.00  0.00      BSYN  
ATOM    879    N GLN   100     -24.064 -61.809  -4.214  1.00  0.00      BSYN  
ATOM    880    H GLN   100     -24.814 -61.659  -3.601  1.00  0.00      BSYN  
ATOM    881   CA GLN   100     -24.481 -61.723  -5.639  1.00  0.00      BSYN  
ATOM    882   CB GLN   100     -25.938 -62.301  -5.902  1.00  0.00      BSYN  
ATOM    883   CG GLN   100     -26.241 -63.716  -5.337  1.00  0.00      BSYN  
ATOM    884   CD GLN   100     -25.969 -64.956  -6.193  1.00  0.00      BSYN  
ATOM    885  OE1 GLN   100     -25.468 -65.961  -5.738  1.00  0.00      BSYN  
ATOM    886  NE2 GLN   100     -26.401 -64.951  -7.425  1.00  0.00      BSYN  
ATOM    887 HE21 GLN   100     -26.006 -65.538  -8.103  1.00  0.00      BSYN  
ATOM    888 HE22 GLN   100     -27.184 -64.364  -7.477  1.00  0.00      BSYN  
ATOM    889    C GLN   100     -24.290 -60.316  -6.088  1.00  0.00      BSYN  
ATOM    890    O GLN   100     -25.020 -59.437  -5.766  1.00  0.00      BSYN  
ATOM    891    N GLU   101     -23.290 -60.167  -6.969  1.00  0.00      BSYN  
ATOM    892    H GLU   101     -22.755 -60.910  -7.319  1.00  0.00      BSYN  
ATOM    893   CA GLU   101     -23.078 -58.785  -7.470  1.00  0.00      BSYN  
ATOM    894   CB GLU   101     -21.621 -58.756  -7.925  1.00  0.00      BSYN  
ATOM    895   CG GLU   101     -20.940 -58.496  -6.595  1.00  0.00      BSYN  
ATOM    896   CD GLU   101     -20.774 -57.111  -5.994  1.00  0.00      BSYN  
ATOM    897  OE1 GLU   101     -21.751 -56.440  -5.678  1.00  0.00      BSYN  
ATOM    898  OE2 GLU   101     -19.620 -56.683  -5.804  1.00  0.00      BSYN  
ATOM    899    C GLU   101     -23.867 -58.713  -8.700  1.00  0.00      BSYN  
ATOM    900    O GLU   101     -23.791 -59.530  -9.618  1.00  0.00      BSYN  
ATOM    901    N ALA   102     -24.821 -57.840  -8.707  1.00  0.00      BSYN  
ATOM    902    H ALA   102     -25.056 -57.352  -7.890  1.00  0.00      BSYN  
ATOM    903   CA ALA   102     -25.559 -57.627  -9.890  1.00  0.00      BSYN  
ATOM    904   CB ALA   102     -26.943 -58.050  -9.685  1.00  0.00      BSYN  
ATOM    905    C ALA   102     -25.701 -56.174 -10.251  1.00  0.00      BSYN  
ATOM    906    O ALA   102     -25.487 -55.236  -9.513  1.00  0.00      BSYN  
ATOM    907    N ALA   103     -26.320 -56.127 -11.461  1.00  0.00      BSYN  
ATOM    908    H ALA   103     -26.621 -56.950 -11.899  1.00  0.00      BSYN  
ATOM    909   CA ALA   103     -26.681 -54.870 -12.050  1.00  0.00      BSYN  
ATOM    910   CB ALA   103     -26.173 -54.768 -13.471  1.00  0.00      BSYN  
ATOM    911    C ALA   103     -28.034 -54.291 -11.850  1.00  0.00      BSYN  
ATOM    912    O ALA   103     -28.083 -53.112 -11.557  1.00  0.00      BSYN  
ATOM    913    N GLU   104     -29.085 -55.188 -11.932  1.00  0.00      BSYN  
ATOM    914    H GLU   104     -28.735 -56.102 -11.882  1.00  0.00      BSYN  
ATOM    915   CA GLU   104     -30.454 -54.779 -11.757  1.00  0.00      BSYN  
ATOM    916   CB GLU   104     -31.041 -53.921 -13.037  1.00  0.00      BSYN  
ATOM    917   CG GLU   104     -30.687 -54.182 -14.441  1.00  0.00      BSYN  
ATOM    918   CD GLU   104     -31.227 -55.469 -14.919  1.00  0.00      BSYN  
ATOM    919  OE1 GLU   104     -32.401 -55.516 -15.399  1.00  0.00      BSYN  
ATOM    920  OE2 GLU   104     -30.452 -56.457 -14.952  1.00  0.00      BSYN  
ATOM    921    C GLU   104     -31.356 -56.011 -11.535  1.00  0.00      BSYN  
ATOM    922    O GLU   104     -30.878 -57.166 -11.488  1.00  0.00      BSYN  
ATOM    923    N GLU   105     -32.670 -55.882 -11.286  1.00  0.00      BSYN  
ATOM    924    H GLU   105     -32.970 -55.056 -10.851  1.00  0.00      BSYN  
ATOM    925   CA GLU   105     -33.535 -56.959 -11.344  1.00  0.00      BSYN  
ATOM    926   CB GLU   105     -33.864 -57.168  -9.876  1.00  0.00      BSYN  
ATOM    927   CG GLU   105     -34.371 -58.586  -9.756  1.00  0.00      BSYN  
ATOM    928   CD GLU   105     -34.277 -59.192  -8.332  1.00  0.00      BSYN  
ATOM    929  OE1 GLU   105     -33.116 -59.416  -7.889  1.00  0.00      BSYN  
ATOM    930  OE2 GLU   105     -35.296 -59.503  -7.779  1.00  0.00      BSYN  
ATOM    931    C GLU   105     -34.855 -56.783 -12.246  1.00  0.00      BSYN  
ATOM    932    O GLU   105     -35.549 -55.819 -11.896  1.00  0.00      BSYN  
ATOM    933    N PRO   106     -35.004 -57.603 -13.342  1.00  0.00      BSYN  
ATOM    934   CD PRO   106     -33.909 -58.328 -13.917  1.00  0.00      BSYN  
ATOM    935   CA PRO   106     -36.241 -57.493 -14.081  1.00  0.00      BSYN  
ATOM    936   CB PRO   106     -35.847 -58.239 -15.442  1.00  0.00      BSYN  
ATOM    937   CG PRO   106     -34.369 -58.323 -15.346  1.00  0.00      BSYN  
ATOM    938    C PRO   106     -37.565 -57.996 -13.473  1.00  0.00      BSYN  
ATOM    939    O PRO   106     -38.285 -58.680 -14.175  1.00  0.00      BSYN  
ATOM    940    N LEU   107     -37.939 -57.895 -12.210  1.00  0.00      BSYN  
ATOM    941    H LEU   107     -37.383 -57.337 -11.626  1.00  0.00      BSYN  
ATOM    942   CA LEU   107     -39.155 -58.523 -11.600  1.00  0.00      BSYN  
ATOM    943   CB LEU   107     -38.809 -58.678 -10.133  1.00  0.00      BSYN  
ATOM    944   CG LEU   107     -39.590 -59.481  -9.099  1.00  0.00      BSYN  
ATOM    945  CD1 LEU   107     -39.470 -61.074  -9.226  1.00  0.00      BSYN  
ATOM    946  CD2 LEU   107     -39.159 -59.422  -7.756  1.00  0.00      BSYN  
ATOM    947    C LEU   107     -40.445 -57.799 -11.895  1.00  0.00      BSYN  
ATOM    948    O LEU   107     -40.571 -56.564 -11.886  1.00  0.00      BSYN  
ATOM    949    N ILE   108     -41.514 -58.670 -11.809  1.00  0.00      BSYN  
ATOM    950    H ILE   108     -41.527 -59.473 -11.247  1.00  0.00      BSYN  
ATOM    951   CA ILE   108     -42.719 -58.277 -12.291  1.00  0.00      BSYN  
ATOM    952   CB ILE   108     -43.368 -59.097 -13.392  1.00  0.00      BSYN  
ATOM    953  CG2 ILE   108     -43.298 -58.386 -14.690  1.00  0.00      BSYN  
ATOM    954  CG1 ILE   108     -42.783 -60.530 -13.565  1.00  0.00      BSYN  
ATOM    955   CD ILE   108     -41.348 -60.808 -14.046  1.00  0.00      BSYN  
ATOM    956    C ILE   108     -43.647 -58.425 -11.089  1.00  0.00      BSYN  
ATOM    957    O ILE   108     -43.396 -59.233 -10.173  1.00  0.00      BSYN  
ATOM    958    N GLU   109     -44.667 -57.555 -11.076  1.00  0.00      BSYN  
ATOM    959    H GLU   109     -44.671 -56.804 -11.706  1.00  0.00      BSYN  
ATOM    960   CA GLU   109     -45.731 -57.636 -10.034  1.00  0.00      BSYN  
ATOM    961   CB GLU   109     -46.608 -56.398 -10.015  1.00  0.00      BSYN  
ATOM    962   CG GLU   109     -46.010 -55.362  -9.153  1.00  0.00      BSYN  
ATOM    963   CD GLU   109     -46.607 -53.962  -8.910  1.00  0.00      BSYN  
ATOM    964  OE1 GLU   109     -47.645 -53.559  -9.396  1.00  0.00      BSYN  
ATOM    965  OE2 GLU   109     -46.132 -53.157  -8.074  1.00  0.00      BSYN  
ATOM    966    C GLU   109     -46.638 -58.734 -10.553  1.00  0.00      BSYN  
ATOM    967    O GLU   109     -46.943 -58.725 -11.711  1.00  0.00      BSYN  
ATOM    968    N PRO   110     -47.091 -59.683  -9.690  1.00  0.00      BSYN  
ATOM    969   CD PRO   110     -46.355 -60.032  -8.526  1.00  0.00      BSYN  
ATOM    970   CA PRO   110     -48.243 -60.468  -9.950  1.00  0.00      BSYN  
ATOM    971   CB PRO   110     -48.561 -61.040  -8.667  1.00  0.00      BSYN  
ATOM    972   CG PRO   110     -47.059 -61.325  -8.135  1.00  0.00      BSYN  
ATOM    973    C PRO   110     -49.476 -59.847 -10.483  1.00  0.00      BSYN  
ATOM    974    O PRO   110     -49.772 -58.748 -10.021  1.00  0.00      BSYN  
ATOM    975    N LEU   111     -50.313 -60.417 -11.371  1.00  0.00      BSYN  
ATOM    976    H LEU   111     -51.092 -59.922 -11.701  1.00  0.00      BSYN  
ATOM    977   CA LEU   111     -50.008 -61.671 -12.030  1.00  0.00      BSYN  
ATOM    978   CB LEU   111     -51.126 -62.594 -11.995  1.00  0.00      BSYN  
ATOM    979   CG LEU   111     -50.931 -64.016 -12.646  1.00  0.00      BSYN  
ATOM    980  CD1 LEU   111     -49.601 -64.681 -12.404  1.00  0.00      BSYN  
ATOM    981  CD2 LEU   111     -51.940 -64.952 -11.985  1.00  0.00      BSYN  
ATOM    982    C LEU   111     -49.561 -61.235 -13.433  1.00  0.00      BSYN  
ATOM    983    O LEU   111     -50.389 -60.822 -14.265  1.00  0.00      BSYN  
ATOM    984    N MET   112     -48.256 -61.389 -13.665  1.00  0.00      BSYN  
ATOM    985    H MET   112     -47.665 -61.431 -12.885  1.00  0.00      BSYN  
ATOM    986   CA MET   112     -47.693 -61.121 -15.002  1.00  0.00      BSYN  
ATOM    987   CB MET   112     -46.901 -59.840 -14.888  1.00  0.00      BSYN  
ATOM    988   CG MET   112     -46.915 -59.157 -16.412  1.00  0.00      BSYN  
ATOM    989   SD MET   112     -48.482 -58.344 -16.853  1.00  0.00      BSYN  
ATOM    990   CE MET   112     -48.305 -58.586 -18.549  1.00  0.00      BSYN  
ATOM    991    C MET   112     -46.976 -62.199 -15.610  1.00  0.00      BSYN  
ATOM    992    O MET   112     -46.117 -62.813 -14.955  1.00  0.00      BSYN  
ATOM    993    N GLU   113     -47.120 -62.417 -16.916  1.00  0.00      BSYN  
ATOM    994    H GLU   113     -47.977 -62.226 -17.350  1.00  0.00      BSYN  
ATOM    995   CA GLU   113     -46.185 -63.122 -17.715  1.00  0.00      BSYN  
ATOM    996   CB GLU   113     -46.415 -64.670 -17.773  1.00  0.00      BSYN  
ATOM    997   CG GLU   113     -45.170 -65.489 -17.844  1.00  0.00      BSYN  
ATOM    998   CD GLU   113     -45.273 -66.872 -18.342  1.00  0.00      BSYN  
ATOM    999  OE1 GLU   113     -45.571 -67.771 -17.536  1.00  0.00      BSYN  
ATOM   1000  OE2 GLU   113     -45.022 -67.086 -19.536  1.00  0.00      BSYN  
ATOM   1001    C GLU   113     -46.286 -62.681 -19.175  1.00  0.00      BSYN  
ATOM   1002    O GLU   113     -47.437 -62.435 -19.698  1.00  0.00      BSYN  
ATOM   1003    N PRO   114     -45.266 -62.500 -19.968  1.00  0.00      BSYN  
ATOM   1004   CD PRO   114     -43.948 -62.884 -19.566  1.00  0.00      BSYN  
ATOM   1005   CA PRO   114     -45.409 -61.939 -21.322  1.00  0.00      BSYN  
ATOM   1006   CB PRO   114     -43.875 -62.039 -21.728  1.00  0.00      BSYN  
ATOM   1007   CG PRO   114     -43.101 -62.004 -20.388  1.00  0.00      BSYN  
ATOM   1008    C PRO   114     -46.265 -62.929 -22.154  1.00  0.00      BSYN  
ATOM   1009    O PRO   114     -45.846 -64.051 -22.524  1.00  0.00      BSYN  
ATOM   1010    N GLU   115     -47.526 -62.571 -22.534  1.00  0.00      BSYN  
ATOM   1011    H GLU   115     -47.733 -61.732 -22.072  1.00  0.00      BSYN  
ATOM   1012   CA GLU   115     -48.363 -63.317 -23.466  1.00  0.00      BSYN  
ATOM   1013   CB GLU   115     -49.721 -63.375 -22.887  1.00  0.00      BSYN  
ATOM   1014   CG GLU   115     -49.701 -64.080 -21.552  1.00  0.00      BSYN  
ATOM   1015   CD GLU   115     -49.255 -65.488 -21.441  1.00  0.00      BSYN  
ATOM   1016  OE1 GLU   115     -49.378 -66.219 -22.363  1.00  0.00      BSYN  
ATOM   1017  OE2 GLU   115     -48.691 -65.865 -20.393  1.00  0.00      BSYN  
ATOM   1018    C GLU   115     -48.461 -62.724 -24.830  1.00  0.00      BSYN  
ATOM   1019    O GLU   115     -48.617 -61.539 -25.013  1.00  0.00      BSYN  
ATOM   1020    N GLY   116     -48.556 -63.598 -25.816  1.00  0.00      BSYN  
ATOM   1021    H GLY   116     -48.508 -64.569 -25.696  1.00  0.00      BSYN  
ATOM   1022   CA GLY   116     -48.593 -63.195 -27.105  1.00  0.00      BSYN  
ATOM   1023    C GLY   116     -47.236 -63.100 -27.883  1.00  0.00      BSYN  
ATOM   1024    O GLY   116     -47.195 -63.475 -29.067  1.00  0.00      BSYN  
ATOM   1025    N GLU   117     -46.316 -62.400 -27.291  1.00  0.00      BSYN  
ATOM   1026    H GLU   117     -46.664 -62.018 -26.458  1.00  0.00      BSYN  
ATOM   1027   CA GLU   117     -45.088 -62.088 -27.874  1.00  0.00      BSYN  
ATOM   1028   CB GLU   117     -44.921 -60.563 -27.740  1.00  0.00      BSYN  
ATOM   1029   CG GLU   117     -45.983 -59.773 -28.475  1.00  0.00      BSYN  
ATOM   1030   CD GLU   117     -45.990 -59.989 -29.960  1.00  0.00      BSYN  
ATOM   1031  OE1 GLU   117     -47.100 -59.977 -30.545  1.00  0.00      BSYN  
ATOM   1032  OE2 GLU   117     -44.975 -60.119 -30.676  1.00  0.00      BSYN  
ATOM   1033    C GLU   117     -43.985 -62.736 -27.096  1.00  0.00      BSYN  
ATOM   1034    O GLU   117     -43.901 -62.845 -25.902  1.00  0.00      BSYN  
ATOM   1035    N SER   118     -43.090 -63.453 -27.947  1.00  0.00      BSYN  
ATOM   1036    H SER   118     -43.109 -63.385 -28.924  1.00  0.00      BSYN  
ATOM   1037   CA SER   118     -42.060 -64.328 -27.407  1.00  0.00      BSYN  
ATOM   1038   CB SER   118     -41.832 -65.600 -28.238  1.00  0.00      BSYN  
ATOM   1039   OG SER   118     -41.799 -65.469 -29.650  1.00  0.00      BSYN  
ATOM   1040   HG SER   118     -42.559 -66.027 -29.829  1.00  0.00      BSYN  
ATOM   1041    C SER   118     -40.638 -63.783 -27.202  1.00  0.00      BSYN  
ATOM   1042    O SER   118     -39.919 -63.454 -28.223  1.00  0.00      BSYN  
ATOM   1043    N TYR   119     -40.274 -63.565 -25.951  1.00  0.00      BSYN  
ATOM   1044    H TYR   119     -40.998 -63.589 -25.291  1.00  0.00      BSYN  
ATOM   1045   CA TYR   119     -39.023 -62.912 -25.621  1.00  0.00      BSYN  
ATOM   1046   CB TYR   119     -39.292 -61.823 -24.572  1.00  0.00      BSYN  
ATOM   1047   CG TYR   119     -39.617 -60.474 -25.124  1.00  0.00      BSYN  
ATOM   1048  CD1 TYR   119     -38.822 -59.359 -24.764  1.00  0.00      BSYN  
ATOM   1049  CE1 TYR   119     -39.278 -58.058 -25.021  1.00  0.00      BSYN  
ATOM   1050  CD2 TYR   119     -40.811 -60.280 -25.845  1.00  0.00      BSYN  
ATOM   1051  CE2 TYR   119     -41.261 -58.955 -26.012  1.00  0.00      BSYN  
ATOM   1052   CZ TYR   119     -40.501 -57.886 -25.589  1.00  0.00      BSYN  
ATOM   1053   OH TYR   119     -41.163 -56.666 -25.718  1.00  0.00      BSYN  
ATOM   1054   HH TYR   119     -40.660 -55.954 -26.120  1.00  0.00      BSYN  
ATOM   1055    C TYR   119     -37.729 -63.693 -25.360  1.00  0.00      BSYN  
ATOM   1056    O TYR   119     -37.494 -64.215 -24.251  1.00  0.00      BSYN  
ATOM   1057    N GLU   120     -36.937 -63.755 -26.447  1.00  0.00      BSYN  
ATOM   1058    H GLU   120     -37.261 -63.444 -27.318  1.00  0.00      BSYN  
ATOM   1059   CA GLU   120     -35.484 -64.168 -26.369  1.00  0.00      BSYN  
ATOM   1060   CB GLU   120     -34.983 -64.922 -27.641  1.00  0.00      BSYN  
ATOM   1061   CG GLU   120     -34.004 -66.038 -27.237  1.00  0.00      BSYN  
ATOM   1062   CD GLU   120     -33.568 -66.517 -28.609  1.00  0.00      BSYN  
ATOM   1063  OE1 GLU   120     -34.206 -67.415 -29.088  1.00  0.00      BSYN  
ATOM   1064  OE2 GLU   120     -32.517 -66.051 -29.124  1.00  0.00      BSYN  
ATOM   1065    C GLU   120     -34.564 -63.102 -25.913  1.00  0.00      BSYN  
ATOM   1066    O GLU   120     -34.400 -62.113 -26.676  1.00  0.00      BSYN  
ATOM   1067    N ASP   121     -33.958 -63.465 -24.764  1.00  0.00      BSYN  
ATOM   1068    H ASP   121     -34.358 -64.081 -24.116  1.00  0.00      BSYN  
ATOM   1069   CA ASP   121     -32.794 -62.668 -24.454  1.00  0.00      BSYN  
ATOM   1070   CB ASP   121     -32.831 -62.344 -22.950  1.00  0.00      BSYN  
ATOM   1071   CG ASP   121     -32.302 -60.951 -22.714  1.00  0.00      BSYN  
ATOM   1072  OD1 ASP   121     -31.102 -60.719 -22.894  1.00  0.00      BSYN  
ATOM   1073  OD2 ASP   121     -33.046 -60.118 -22.113  1.00  0.00      BSYN  
ATOM   1074    C ASP   121     -31.563 -63.423 -24.913  1.00  0.00      BSYN  
ATOM   1075    O ASP   121     -31.461 -64.687 -24.720  1.00  0.00      BSYN  
ATOM   1076    N PRO   122     -30.670 -62.874 -25.735  1.00  0.00      BSYN  
ATOM   1077   CD PRO   122     -30.874 -61.647 -26.450  1.00  0.00      BSYN  
ATOM   1078   CA PRO   122     -29.618 -63.772 -26.409  1.00  0.00      BSYN  
ATOM   1079   CB PRO   122     -28.920 -62.848 -27.413  1.00  0.00      BSYN  
ATOM   1080   CG PRO   122     -30.063 -61.930 -27.702  1.00  0.00      BSYN  
ATOM   1081    C PRO   122     -28.528 -64.480 -25.524  1.00  0.00      BSYN  
ATOM   1082    O PRO   122     -27.937 -63.857 -24.754  1.00  0.00      BSYN  
ATOM   1083    N PRO   123     -28.321 -65.830 -25.628  1.00  0.00      BSYN  
ATOM   1084   CD PRO   123     -29.173 -66.780 -26.363  1.00  0.00      BSYN  
ATOM   1085   CA PRO   123     -27.226 -66.499 -24.947  1.00  0.00      BSYN  
ATOM   1086   CB PRO   123     -27.531 -67.980 -25.245  1.00  0.00      BSYN  
ATOM   1087   CG PRO   123     -28.297 -67.926 -26.594  1.00  0.00      BSYN  
ATOM   1088    C PRO   123     -25.757 -66.194 -25.323  1.00  0.00      BSYN  
ATOM   1089    O PRO   123     -25.420 -66.311 -26.587  1.00  0.00      BSYN  
ATOM   1090    N GLN   124     -24.886 -65.848 -24.399  1.00  0.00      BSYN  
ATOM   1091    H GLN   124     -25.158 -65.877 -23.458  1.00  0.00      BSYN  
ATOM   1092   CA GLN   124     -23.542 -65.490 -24.827  1.00  0.00      BSYN  
ATOM   1093   CB GLN   124     -23.362 -64.089 -24.410  1.00  0.00      BSYN  
ATOM   1094   CG GLN   124     -23.768 -63.598 -23.065  1.00  0.00      BSYN  
ATOM   1095   CD GLN   124     -23.482 -62.109 -22.838  1.00  0.00      BSYN  
ATOM   1096  OE1 GLN   124     -23.633 -61.265 -23.648  1.00  0.00      BSYN  
ATOM   1097  NE2 GLN   124     -22.907 -61.652 -21.745  1.00  0.00      BSYN  
ATOM   1098 HE21 GLN   124     -22.841 -60.679 -21.655  1.00  0.00      BSYN  
ATOM   1099 HE22 GLN   124     -22.438 -62.266 -21.142  1.00  0.00      BSYN  
ATOM   1100    C GLN   124     -22.602 -66.547 -24.116  1.00  0.00      BSYN  
ATOM   1101    O GLN   124     -23.003 -67.655 -23.807  1.00  0.00      BSYN  
ATOM   1102    N GLU   125     -21.278 -66.319 -24.101  1.00  0.00      BSYN  
ATOM   1103    H GLU   125     -20.757 -65.615 -24.542  1.00  0.00      BSYN  
ATOM   1104   CA GLU   125     -20.200 -67.212 -23.619  1.00  0.00      BSYN  
ATOM   1105   CB GLU   125     -18.937 -67.078 -24.384  1.00  0.00      BSYN  
ATOM   1106   CG GLU   125     -18.964 -67.806 -25.691  1.00  0.00      BSYN  
ATOM   1107   CD GLU   125     -19.085 -66.774 -26.766  1.00  0.00      BSYN  
ATOM   1108  OE1 GLU   125     -18.158 -66.664 -27.537  1.00  0.00      BSYN  
ATOM   1109  OE2 GLU   125     -20.172 -66.145 -26.904  1.00  0.00      BSYN  
ATOM   1110    C GLU   125     -20.137 -67.554 -22.178  1.00  0.00      BSYN  
ATOM   1111    O GLU   125     -19.155 -67.542 -21.541  1.00  0.00      BSYN  
ATOM   1112    N GLU   126     -21.275 -67.853 -21.591  1.00  0.00      BSYN  
ATOM   1113    H GLU   126     -22.160 -67.709 -21.987  1.00  0.00      BSYN  
ATOM   1114   CA GLU   126     -21.341 -68.277 -20.207  1.00  0.00      BSYN  
ATOM   1115   CB GLU   126     -21.969 -67.288 -19.372  1.00  0.00      BSYN  
ATOM   1116   CG GLU   126     -20.985 -66.028 -19.248  1.00  0.00      BSYN  
ATOM   1117   CD GLU   126     -21.507 -64.992 -18.308  1.00  0.00      BSYN  
ATOM   1118  OE1 GLU   126     -21.261 -65.150 -17.144  1.00  0.00      BSYN  
ATOM   1119  OE2 GLU   126     -22.345 -64.101 -18.619  1.00  0.00      BSYN  
ATOM   1120    C GLU   126     -22.123 -69.605 -20.081  1.00  0.00      BSYN  
ATOM   1121    O GLU   126     -22.430 -70.173 -19.047  1.00  0.00      BSYN  
ATOM   1122    N TYR   127     -22.490 -70.229 -21.200  1.00  0.00      BSYN  
ATOM   1123    H TYR   127     -22.037 -69.879 -21.995  1.00  0.00      BSYN  
ATOM   1124   CA TYR   127     -23.444 -71.373 -21.275  1.00  0.00      BSYN  
ATOM   1125   CB TYR   127     -24.143 -71.208 -22.607  1.00  0.00      BSYN  
ATOM   1126   CG TYR   127     -25.574 -71.676 -22.639  1.00  0.00      BSYN  
ATOM   1127  CD1 TYR   127     -26.512 -71.061 -21.791  1.00  0.00      BSYN  
ATOM   1128  CE1 TYR   127     -27.807 -71.617 -21.754  1.00  0.00      BSYN  
ATOM   1129  CD2 TYR   127     -25.955 -72.695 -23.503  1.00  0.00      BSYN  
ATOM   1130  CE2 TYR   127     -27.218 -73.268 -23.515  1.00  0.00      BSYN  
ATOM   1131   CZ TYR   127     -28.102 -72.729 -22.586  1.00  0.00      BSYN  
ATOM   1132   OH TYR   127     -29.335 -73.394 -22.441  1.00  0.00      BSYN  
ATOM   1133   HH TYR   127     -29.765 -73.209 -21.603  1.00  0.00      BSYN  
ATOM   1134    C TYR   127     -22.536 -72.630 -21.471  1.00  0.00      BSYN  
ATOM   1135    O TYR   127     -21.337 -72.432 -21.878  1.00  0.00      BSYN  
ATOM   1136    N GLN   128     -23.044 -73.833 -21.383  1.00  0.00      BSYN  
ATOM   1137    H GLN   128     -24.024 -73.812 -21.391  1.00  0.00      BSYN  
ATOM   1138   CA GLN   128     -22.458 -75.163 -21.410  1.00  0.00      BSYN  
ATOM   1139   CB GLN   128     -23.028 -76.136 -20.467  1.00  0.00      BSYN  
ATOM   1140   CG GLN   128     -23.059 -75.790 -19.024  1.00  0.00      BSYN  
ATOM   1141   CD GLN   128     -23.600 -76.943 -18.230  1.00  0.00      BSYN  
ATOM   1142  OE1 GLN   128     -24.787 -77.154 -18.056  1.00  0.00      BSYN  
ATOM   1143  NE2 GLN   128     -22.584 -77.687 -17.762  1.00  0.00      BSYN  
ATOM   1144 HE21 GLN   128     -22.761 -78.509 -17.259  1.00  0.00      BSYN  
ATOM   1145 HE22 GLN   128     -21.729 -77.208 -17.730  1.00  0.00      BSYN  
ATOM   1146    C GLN   128     -22.744 -75.554 -22.844  1.00  0.00      BSYN  
ATOM   1147    O GLN   128     -23.694 -76.202 -23.190  1.00  0.00      BSYN  
ATOM   1148    N GLU   129     -21.782 -75.115 -23.686  1.00  0.00      BSYN  
ATOM   1149    H GLU   129     -21.006 -74.606 -23.372  1.00  0.00      BSYN  
ATOM   1150   CA GLU   129     -21.652 -75.428 -25.179  1.00  0.00      BSYN  
ATOM   1151   CB GLU   129     -20.545 -74.630 -25.780  1.00  0.00      BSYN  
ATOM   1152   CG GLU   129     -20.282 -74.666 -27.239  1.00  0.00      BSYN  
ATOM   1153   CD GLU   129     -19.015 -74.038 -27.862  1.00  0.00      BSYN  
ATOM   1154  OE1 GLU   129     -17.925 -74.470 -27.630  1.00  0.00      BSYN  
ATOM   1155  OE2 GLU   129     -19.135 -72.999 -28.552  1.00  0.00      BSYN  
ATOM   1156    C GLU   129     -21.746 -76.807 -25.725  1.00  0.00      BSYN  
ATOM   1157    O GLU   129     -20.956 -77.685 -25.557  1.00  0.00      BSYN  
ATOM   1158    N TYR   130     -22.728 -76.908 -26.579  1.00  0.00      BSYN  
ATOM   1159    H TYR   130     -23.181 -76.042 -26.658  1.00  0.00      BSYN  
ATOM   1160   CA TYR   130     -23.147 -78.126 -27.213  1.00  0.00      BSYN  
ATOM   1161   CB TYR   130     -24.346 -78.697 -26.509  1.00  0.00      BSYN  
ATOM   1162   CG TYR   130     -24.070 -79.447 -25.205  1.00  0.00      BSYN  
ATOM   1163  CD1 TYR   130     -24.815 -79.260 -24.035  1.00  0.00      BSYN  
ATOM   1164  CE1 TYR   130     -24.569 -80.108 -22.938  1.00  0.00      BSYN  
ATOM   1165  CD2 TYR   130     -23.150 -80.522 -25.160  1.00  0.00      BSYN  
ATOM   1166  CE2 TYR   130     -22.911 -81.338 -24.060  1.00  0.00      BSYN  
ATOM   1167   CZ TYR   130     -23.594 -81.068 -22.939  1.00  0.00      BSYN  
ATOM   1168   OH TYR   130     -23.423 -81.957 -21.824  1.00  0.00      BSYN  
ATOM   1169   HH TYR   130     -23.608 -81.567 -20.966  1.00  0.00      BSYN  
ATOM   1170    C TYR   130     -23.439 -77.899 -28.749  1.00  0.00      BSYN  
ATOM   1171    O TYR   130     -24.579 -77.782 -29.284  1.00  0.00      BSYN  
ATOM   1172    N GLU   131     -22.326 -77.784 -29.502  1.00  0.00      BSYN  
ATOM   1173    H GLU   131     -21.521 -77.535 -29.002  1.00  0.00      BSYN  
ATOM   1174   CA GLU   131     -22.481 -77.804 -30.995  1.00  0.00      BSYN  
ATOM   1175   CB GLU   131     -21.176 -77.070 -31.535  1.00  0.00      BSYN  
ATOM   1176   CG GLU   131     -19.989 -77.864 -31.495  1.00  0.00      BSYN  
ATOM   1177   CD GLU   131     -18.608 -77.173 -31.865  1.00  0.00      BSYN  
ATOM   1178  OE1 GLU   131     -17.757 -76.721 -31.069  1.00  0.00      BSYN  
ATOM   1179  OE2 GLU   131     -18.355 -77.161 -33.074  1.00  0.00      BSYN  
ATOM   1180    C GLU   131     -23.043 -78.999 -31.836  1.00  0.00      BSYN  
ATOM   1181    O GLU   131     -22.458 -80.044 -31.795  1.00  0.00      BSYN  
ATOM   1182    N PRO   132     -24.163 -78.896 -32.583  1.00  0.00      BSYN  
ATOM   1183   CD PRO   132     -24.744 -77.732 -33.249  1.00  0.00      BSYN  
ATOM   1184   CA PRO   132     -24.839 -80.066 -33.192  1.00  0.00      BSYN  
ATOM   1185   CB PRO   132     -26.300 -79.553 -33.296  1.00  0.00      BSYN  
ATOM   1186   CG PRO   132     -26.122 -78.085 -33.665  1.00  0.00      BSYN  
ATOM   1187    C PRO   132     -24.341 -80.689 -34.511  1.00  0.00      BSYN  
ATOM   1188    O PRO   132     -23.377 -80.284 -35.167  1.00  0.00      BSYN  
ATOM   1189    N GLU   133     -25.210 -81.568 -35.119  1.00  0.00      BSYN  
ATOM   1190    H GLU   133     -26.087 -81.869 -34.801  1.00  0.00      BSYN  
ATOM   1191   CA GLU   133     -25.012 -82.329 -36.370  1.00  0.00      BSYN  
ATOM   1192   CB GLU   133     -24.658 -83.772 -35.885  1.00  0.00      BSYN  
ATOM   1193   CG GLU   133     -23.279 -83.961 -34.965  1.00  0.00      BSYN  
ATOM   1194   CD GLU   133     -23.133 -85.376 -34.425  1.00  0.00      BSYN  
ATOM   1195  OE1 GLU   133     -22.212 -86.017 -34.914  1.00  0.00      BSYN  
ATOM   1196  OE2 GLU   133     -23.836 -85.787 -33.528  1.00  0.00      BSYN  
ATOM   1197    C GLU   133     -26.219 -82.293 -37.368  1.00  0.00      BSYN  
ATOM   1198    O GLU   133     -27.395 -82.306 -36.961  1.00  0.00      BSYN  
ATOM   1199    N ALA   134     -25.978 -82.223 -38.688  1.00  0.00      BSYN  
ATOM   1200    H ALA   134     -25.072 -81.990 -38.980  1.00  0.00      BSYN  
ATOM   1201   CA ALA   134     -27.011 -82.671 -39.696  1.00  0.00      BSYN  
ATOM   1202   CB ALA   134     -26.586 -82.140 -41.109  1.00  0.00      BSYN  
ATOM   1203    C ALA   134     -27.305 -84.132 -39.657  1.00  0.00      BSYN  
ATOM   1204  OT1 ALA   134     -26.532 -84.944 -40.213  1.00  0.00      BSYN  
ATOM   1205  OT2 ALA   134     -28.151 -84.552 -38.937  1.00  0.00      BSYN  
END
