# Supplementary material for: Data set of intrinsically disordered proteins analysed at a local protein conformation level
Source: Data Brief. 2020 Mar 5;29:105383. doi: 10.1016/j.dib.2020.105383 (PMC7078294; doi:10.1016/j.dib.2020.105383)
Supplement: Supplementary file 1 [file mmc1.zip › the data/1-DATA/PED1AAD-pdb/1AAD-20.pdb]

CRYST1    1.000    1.000    1.000  90.00  90.00  90.00 P 1           1
ATOM      1  HT1 MET     1     -55.846 -74.637 -54.383  1.00  0.00      BSYN  
ATOM      2  HT2 MET     1     -55.010 -75.119 -53.053  1.00  0.00      BSYN  
ATOM      3    N MET     1     -55.300 -74.269 -53.577  1.00  0.00      BSYN  
ATOM      4  HT3 MET     1     -54.442 -73.771 -53.890  1.00  0.00      BSYN  
ATOM      5   CA MET     1     -56.058 -73.635 -52.597  1.00  0.00      BSYN  
ATOM      6   CB MET     1     -57.395 -74.415 -52.545  1.00  0.00      BSYN  
ATOM      7   CG MET     1     -58.232 -74.689 -53.724  1.00  0.00      BSYN  
ATOM      8   SD MET     1     -58.371 -73.210 -54.831  1.00  0.00      BSYN  
ATOM      9   CE MET     1     -59.775 -72.371 -54.155  1.00  0.00      BSYN  
ATOM     10    C MET     1     -55.523 -73.464 -51.210  1.00  0.00      BSYN  
ATOM     11    O MET     1     -56.142 -72.849 -50.350  1.00  0.00      BSYN  
ATOM     12    N ASP     2     -54.390 -74.142 -50.981  1.00  0.00      BSYN  
ATOM     13    H ASP     2     -53.759 -74.162 -51.730  1.00  0.00      BSYN  
ATOM     14   CA ASP     2     -54.042 -74.498 -49.637  1.00  0.00      BSYN  
ATOM     15   CB ASP     2     -54.313 -76.029 -49.415  1.00  0.00      BSYN  
ATOM     16   CG ASP     2     -53.737 -76.590 -48.096  1.00  0.00      BSYN  
ATOM     17  OD1 ASP     2     -53.976 -76.040 -47.011  1.00  0.00      BSYN  
ATOM     18  OD2 ASP     2     -52.880 -77.509 -48.114  1.00  0.00      BSYN  
ATOM     19    C ASP     2     -52.607 -74.059 -49.159  1.00  0.00      BSYN  
ATOM     20    O ASP     2     -51.608 -74.643 -49.548  1.00  0.00      BSYN  
ATOM     21    N VAL     3     -52.601 -73.182 -48.138  1.00  0.00      BSYN  
ATOM     22    H VAL     3     -53.407 -72.816 -47.718  1.00  0.00      BSYN  
ATOM     23   CA VAL     3     -51.309 -72.732 -47.526  1.00  0.00      BSYN  
ATOM     24   CB VAL     3     -50.508 -71.907 -48.651  1.00  0.00      BSYN  
ATOM     25  CG1 VAL     3     -51.239 -70.677 -49.204  1.00  0.00      BSYN  
ATOM     26  CG2 VAL     3     -49.061 -71.489 -48.053  1.00  0.00      BSYN  
ATOM     27    C VAL     3     -51.805 -71.779 -46.384  1.00  0.00      BSYN  
ATOM     28    O VAL     3     -52.920 -71.348 -46.330  1.00  0.00      BSYN  
ATOM     29    N PHE     4     -50.834 -71.593 -45.482  1.00  0.00      BSYN  
ATOM     30    H PHE     4     -50.088 -72.228 -45.505  1.00  0.00      BSYN  
ATOM     31   CA PHE     4     -50.887 -70.502 -44.473  1.00  0.00      BSYN  
ATOM     32   CB PHE     4     -51.259 -71.049 -43.006  1.00  0.00      BSYN  
ATOM     33   CG PHE     4     -51.967 -69.971 -42.162  1.00  0.00      BSYN  
ATOM     34  CD1 PHE     4     -53.177 -69.418 -42.494  1.00  0.00      BSYN  
ATOM     35  CD2 PHE     4     -51.372 -69.727 -40.899  1.00  0.00      BSYN  
ATOM     36  CE1 PHE     4     -53.848 -68.578 -41.549  1.00  0.00      BSYN  
ATOM     37  CE2 PHE     4     -52.095 -68.933 -40.060  1.00  0.00      BSYN  
ATOM     38   CZ PHE     4     -53.238 -68.281 -40.343  1.00  0.00      BSYN  
ATOM     39    C PHE     4     -49.475 -70.000 -44.489  1.00  0.00      BSYN  
ATOM     40    O PHE     4     -48.508 -70.695 -44.342  1.00  0.00      BSYN  
ATOM     41    N MET     5     -49.235 -68.694 -44.643  1.00  0.00      BSYN  
ATOM     42    H MET     5     -48.350 -68.443 -44.979  1.00  0.00      BSYN  
ATOM     43   CA MET     5     -50.156 -67.641 -44.518  1.00  0.00      BSYN  
ATOM     44   CB MET     5     -49.425 -66.204 -44.252  1.00  0.00      BSYN  
ATOM     45   CG MET     5     -48.742 -66.486 -42.925  1.00  0.00      BSYN  
ATOM     46   SD MET     5     -50.101 -66.706 -41.735  1.00  0.00      BSYN  
ATOM     47   CE MET     5     -49.499 -65.428 -40.545  1.00  0.00      BSYN  
ATOM     48    C MET     5     -51.146 -67.516 -45.610  1.00  0.00      BSYN  
ATOM     49    O MET     5     -50.710 -67.516 -46.786  1.00  0.00      BSYN  
ATOM     50    N LYS     6     -52.436 -67.510 -45.309  1.00  0.00      BSYN  
ATOM     51    H LYS     6     -52.758 -67.770 -44.421  1.00  0.00      BSYN  
ATOM     52   CA LYS     6     -53.404 -67.039 -46.269  1.00  0.00      BSYN  
ATOM     53   CB LYS     6     -54.184 -68.221 -46.812  1.00  0.00      BSYN  
ATOM     54   CG LYS     6     -54.820 -67.896 -48.045  1.00  0.00      BSYN  
ATOM     55   CD LYS     6     -54.013 -67.626 -49.282  1.00  0.00      BSYN  
ATOM     56   CE LYS     6     -54.852 -68.154 -50.498  1.00  0.00      BSYN  
ATOM     57   NZ LYS     6     -54.129 -67.644 -51.711  1.00  0.00      BSYN  
ATOM     58  HZ1 LYS     6     -53.128 -67.920 -51.658  1.00  0.00      BSYN  
ATOM     59  HZ2 LYS     6     -54.545 -68.085 -52.556  1.00  0.00      BSYN  
ATOM     60  HZ3 LYS     6     -54.263 -66.615 -51.786  1.00  0.00      BSYN  
ATOM     61    C LYS     6     -54.159 -65.863 -45.868  1.00  0.00      BSYN  
ATOM     62    O LYS     6     -54.943 -65.962 -44.923  1.00  0.00      BSYN  
ATOM     63    N GLY     7     -53.966 -64.719 -46.435  1.00  0.00      BSYN  
ATOM     64    H GLY     7     -53.239 -64.638 -47.087  1.00  0.00      BSYN  
ATOM     65   CA GLY     7     -54.725 -63.537 -46.156  1.00  0.00      BSYN  
ATOM     66    C GLY     7     -54.104 -62.413 -46.956  1.00  0.00      BSYN  
ATOM     67    O GLY     7     -54.793 -61.650 -47.665  1.00  0.00      BSYN  
ATOM     68    N LEU     8     -52.793 -62.189 -46.915  1.00  0.00      BSYN  
ATOM     69    H LEU     8     -52.216 -62.920 -46.610  1.00  0.00      BSYN  
ATOM     70   CA LEU     8     -52.048 -61.047 -47.573  1.00  0.00      BSYN  
ATOM     71   CB LEU     8     -50.908 -60.504 -46.641  1.00  0.00      BSYN  
ATOM     72   CG LEU     8     -51.367 -59.593 -45.522  1.00  0.00      BSYN  
ATOM     73  CD1 LEU     8     -50.574 -59.989 -44.318  1.00  0.00      BSYN  
ATOM     74  CD2 LEU     8     -51.381 -58.097 -45.842  1.00  0.00      BSYN  
ATOM     75    C LEU     8     -51.394 -61.557 -48.819  1.00  0.00      BSYN  
ATOM     76    O LEU     8     -50.983 -62.711 -48.847  1.00  0.00      BSYN  
ATOM     77    N SER     9     -51.423 -60.799 -49.900  1.00  0.00      BSYN  
ATOM     78    H SER     9     -52.075 -60.068 -49.865  1.00  0.00      BSYN  
ATOM     79   CA SER     9     -50.556 -60.956 -50.983  1.00  0.00      BSYN  
ATOM     80   CB SER     9     -50.863 -59.865 -51.988  1.00  0.00      BSYN  
ATOM     81   OG SER     9     -50.400 -60.097 -53.345  1.00  0.00      BSYN  
ATOM     82   HG SER     9     -49.513 -59.785 -53.536  1.00  0.00      BSYN  
ATOM     83    C SER     9     -49.222 -60.593 -50.484  1.00  0.00      BSYN  
ATOM     84    O SER     9     -48.832 -59.393 -50.434  1.00  0.00      BSYN  
ATOM     85    N MET    10     -48.535 -61.605 -49.913  1.00  0.00      BSYN  
ATOM     86    H MET    10     -49.003 -62.452 -49.759  1.00  0.00      BSYN  
ATOM     87   CA MET    10     -47.139 -61.488 -49.515  1.00  0.00      BSYN  
ATOM     88   CB MET    10     -46.710 -62.221 -48.358  1.00  0.00      BSYN  
ATOM     89   CG MET    10     -47.113 -63.681 -48.086  1.00  0.00      BSYN  
ATOM     90   SD MET    10     -46.271 -64.176 -46.600  1.00  0.00      BSYN  
ATOM     91   CE MET    10     -45.680 -65.766 -47.178  1.00  0.00      BSYN  
ATOM     92    C MET    10     -46.084 -61.700 -50.561  1.00  0.00      BSYN  
ATOM     93    O MET    10     -45.529 -62.835 -50.690  1.00  0.00      BSYN  
ATOM     94    N ALA    11     -45.635 -60.572 -51.158  1.00  0.00      BSYN  
ATOM     95    H ALA    11     -46.094 -59.723 -50.984  1.00  0.00      BSYN  
ATOM     96   CA ALA    11     -44.481 -60.556 -52.083  1.00  0.00      BSYN  
ATOM     97   CB ALA    11     -44.728 -61.080 -53.502  1.00  0.00      BSYN  
ATOM     98    C ALA    11     -43.790 -59.232 -52.173  1.00  0.00      BSYN  
ATOM     99    O ALA    11     -43.325 -58.788 -53.181  1.00  0.00      BSYN  
ATOM    100    N LYS    12     -43.961 -58.504 -51.016  1.00  0.00      BSYN  
ATOM    101    H LYS    12     -44.329 -58.920 -50.209  1.00  0.00      BSYN  
ATOM    102   CA LYS    12     -43.435 -57.145 -50.771  1.00  0.00      BSYN  
ATOM    103   CB LYS    12     -43.257 -56.054 -51.864  1.00  0.00      BSYN  
ATOM    104   CG LYS    12     -42.170 -55.042 -51.553  1.00  0.00      BSYN  
ATOM    105   CD LYS    12     -40.914 -55.866 -51.934  1.00  0.00      BSYN  
ATOM    106   CE LYS    12     -39.848 -54.865 -51.793  1.00  0.00      BSYN  
ATOM    107   NZ LYS    12     -38.721 -55.593 -51.261  1.00  0.00      BSYN  
ATOM    108  HZ1 LYS    12     -38.732 -56.538 -51.694  1.00  0.00      BSYN  
ATOM    109  HZ2 LYS    12     -37.927 -55.008 -51.594  1.00  0.00      BSYN  
ATOM    110  HZ3 LYS    12     -38.497 -55.747 -50.258  1.00  0.00      BSYN  
ATOM    111    C LYS    12     -44.250 -56.636 -49.542  1.00  0.00      BSYN  
ATOM    112    O LYS    12     -43.931 -56.827 -48.352  1.00  0.00      BSYN  
ATOM    113    N GLU    13     -45.338 -55.985 -49.739  1.00  0.00      BSYN  
ATOM    114    H GLU    13     -45.671 -56.199 -50.635  1.00  0.00      BSYN  
ATOM    115   CA GLU    13     -46.077 -55.147 -48.732  1.00  0.00      BSYN  
ATOM    116   CB GLU    13     -47.029 -54.234 -49.477  1.00  0.00      BSYN  
ATOM    117   CG GLU    13     -46.304 -53.337 -50.385  1.00  0.00      BSYN  
ATOM    118   CD GLU    13     -46.111 -51.913 -49.880  1.00  0.00      BSYN  
ATOM    119  OE1 GLU    13     -46.795 -51.049 -50.452  1.00  0.00      BSYN  
ATOM    120  OE2 GLU    13     -45.484 -51.749 -48.867  1.00  0.00      BSYN  
ATOM    121    C GLU    13     -46.855 -55.930 -47.581  1.00  0.00      BSYN  
ATOM    122    O GLU    13     -47.720 -56.839 -47.800  1.00  0.00      BSYN  
ATOM    123    N GLY    14     -46.468 -55.549 -46.321  1.00  0.00      BSYN  
ATOM    124    H GLY    14     -46.188 -54.634 -46.108  1.00  0.00      BSYN  
ATOM    125   CA GLY    14     -46.817 -56.347 -45.152  1.00  0.00      BSYN  
ATOM    126    C GLY    14     -45.641 -56.493 -44.245  1.00  0.00      BSYN  
ATOM    127    O GLY    14     -45.200 -55.531 -43.633  1.00  0.00      BSYN  
ATOM    128    N VAL    15     -45.046 -57.679 -44.332  1.00  0.00      BSYN  
ATOM    129    H VAL    15     -45.089 -58.206 -45.157  1.00  0.00      BSYN  
ATOM    130   CA VAL    15     -43.961 -58.058 -43.374  1.00  0.00      BSYN  
ATOM    131   CB VAL    15     -44.359 -59.307 -42.523  1.00  0.00      BSYN  
ATOM    132  CG1 VAL    15     -45.513 -58.930 -41.592  1.00  0.00      BSYN  
ATOM    133  CG2 VAL    15     -44.847 -60.461 -43.365  1.00  0.00      BSYN  
ATOM    134    C VAL    15     -42.734 -58.350 -44.248  1.00  0.00      BSYN  
ATOM    135    O VAL    15     -41.711 -57.859 -43.894  1.00  0.00      BSYN  
ATOM    136    N VAL    16     -42.786 -59.218 -45.289  1.00  0.00      BSYN  
ATOM    137    H VAL    16     -43.645 -59.678 -45.392  1.00  0.00      BSYN  
ATOM    138   CA VAL    16     -41.653 -59.569 -46.101  1.00  0.00      BSYN  
ATOM    139   CB VAL    16     -41.482 -61.176 -46.197  1.00  0.00      BSYN  
ATOM    140  CG1 VAL    16     -41.326 -61.842 -44.826  1.00  0.00      BSYN  
ATOM    141  CG2 VAL    16     -42.840 -61.767 -46.522  1.00  0.00      BSYN  
ATOM    142    C VAL    16     -41.645 -58.935 -47.465  1.00  0.00      BSYN  
ATOM    143    O VAL    16     -42.581 -59.252 -48.236  1.00  0.00      BSYN  
ATOM    144    N ALA    17     -40.856 -58.031 -48.006  1.00  0.00      BSYN  
ATOM    145    H ALA    17     -41.049 -57.647 -48.886  1.00  0.00      BSYN  
ATOM    146   CA ALA    17     -39.848 -57.287 -47.169  1.00  0.00      BSYN  
ATOM    147   CB ALA    17     -38.465 -57.113 -48.032  1.00  0.00      BSYN  
ATOM    148    C ALA    17     -40.296 -55.895 -46.743  1.00  0.00      BSYN  
ATOM    149    O ALA    17     -40.678 -54.868 -47.346  1.00  0.00      BSYN  
ATOM    150    N ALA    18     -40.170 -55.951 -45.397  1.00  0.00      BSYN  
ATOM    151    H ALA    18     -40.412 -56.771 -44.919  1.00  0.00      BSYN  
ATOM    152   CA ALA    18     -40.068 -54.735 -44.588  1.00  0.00      BSYN  
ATOM    153   CB ALA    18     -41.388 -54.194 -44.089  1.00  0.00      BSYN  
ATOM    154    C ALA    18     -39.127 -54.972 -43.438  1.00  0.00      BSYN  
ATOM    155    O ALA    18     -38.140 -54.349 -43.180  1.00  0.00      BSYN  
ATOM    156    N ALA    19     -39.707 -55.729 -42.571  1.00  0.00      BSYN  
ATOM    157    H ALA    19     -40.631 -55.982 -42.778  1.00  0.00      BSYN  
ATOM    158   CA ALA    19     -39.152 -56.269 -41.370  1.00  0.00      BSYN  
ATOM    159   CB ALA    19     -40.301 -56.831 -40.501  1.00  0.00      BSYN  
ATOM    160    C ALA    19     -38.188 -57.469 -41.634  1.00  0.00      BSYN  
ATOM    161    O ALA    19     -38.477 -58.603 -41.231  1.00  0.00      BSYN  
ATOM    162    N GLU    20     -37.040 -57.113 -42.144  1.00  0.00      BSYN  
ATOM    163    H GLU    20     -36.968 -56.160 -42.361  1.00  0.00      BSYN  
ATOM    164   CA GLU    20     -35.759 -58.039 -42.304  1.00  0.00      BSYN  
ATOM    165   CB GLU    20     -35.228 -57.890 -43.766  1.00  0.00      BSYN  
ATOM    166   CG GLU    20     -36.266 -58.120 -44.877  1.00  0.00      BSYN  
ATOM    167   CD GLU    20     -36.431 -59.573 -45.283  1.00  0.00      BSYN  
ATOM    168  OE1 GLU    20     -35.608 -60.150 -45.978  1.00  0.00      BSYN  
ATOM    169  OE2 GLU    20     -37.502 -60.152 -45.091  1.00  0.00      BSYN  
ATOM    170    C GLU    20     -34.599 -57.832 -41.286  1.00  0.00      BSYN  
ATOM    171    O GLU    20     -33.691 -57.073 -41.496  1.00  0.00      BSYN  
ATOM    172    N LYS    21     -34.867 -58.341 -40.039  1.00  0.00      BSYN  
ATOM    173    H LYS    21     -35.768 -58.642 -39.797  1.00  0.00      BSYN  
ATOM    174   CA LYS    21     -33.840 -58.264 -38.972  1.00  0.00      BSYN  
ATOM    175   CB LYS    21     -34.453 -58.448 -37.583  1.00  0.00      BSYN  
ATOM    176   CG LYS    21     -33.739 -57.478 -36.607  1.00  0.00      BSYN  
ATOM    177   CD LYS    21     -34.528 -57.754 -35.250  1.00  0.00      BSYN  
ATOM    178   CE LYS    21     -34.513 -56.924 -34.152  1.00  0.00      BSYN  
ATOM    179   NZ LYS    21     -35.266 -57.613 -33.103  1.00  0.00      BSYN  
ATOM    180  HZ1 LYS    21     -36.185 -57.888 -33.504  1.00  0.00      BSYN  
ATOM    181  HZ2 LYS    21     -34.818 -58.545 -32.993  1.00  0.00      BSYN  
ATOM    182  HZ3 LYS    21     -35.351 -57.102 -32.202  1.00  0.00      BSYN  
ATOM    183    C LYS    21     -32.614 -59.144 -38.997  1.00  0.00      BSYN  
ATOM    184    O LYS    21     -31.546 -58.597 -38.722  1.00  0.00      BSYN  
ATOM    185    N THR    22     -32.938 -60.405 -39.364  1.00  0.00      BSYN  
ATOM    186    H THR    22     -33.755 -60.910 -39.558  1.00  0.00      BSYN  
ATOM    187   CA THR    22     -31.911 -61.365 -39.670  1.00  0.00      BSYN  
ATOM    188   CB THR    22     -32.508 -62.750 -39.451  1.00  0.00      BSYN  
ATOM    189  OG1 THR    22     -32.960 -62.560 -38.167  1.00  0.00      BSYN  
ATOM    190  HG1 THR    22     -33.041 -63.446 -37.808  1.00  0.00      BSYN  
ATOM    191  CG2 THR    22     -31.600 -63.959 -39.507  1.00  0.00      BSYN  
ATOM    192    C THR    22     -31.169 -61.379 -41.022  1.00  0.00      BSYN  
ATOM    193    O THR    22     -29.964 -61.699 -41.075  1.00  0.00      BSYN  
ATOM    194    N LYS    23     -31.879 -60.926 -42.071  1.00  0.00      BSYN  
ATOM    195    H LYS    23     -32.766 -60.581 -41.836  1.00  0.00      BSYN  
ATOM    196   CA LYS    23     -31.314 -61.112 -43.387  1.00  0.00      BSYN  
ATOM    197   CB LYS    23     -32.313 -61.990 -44.208  1.00  0.00      BSYN  
ATOM    198   CG LYS    23     -32.081 -63.417 -43.728  1.00  0.00      BSYN  
ATOM    199   CD LYS    23     -33.281 -64.351 -43.458  1.00  0.00      BSYN  
ATOM    200   CE LYS    23     -32.707 -65.665 -43.222  1.00  0.00      BSYN  
ATOM    201   NZ LYS    23     -33.755 -66.514 -42.713  1.00  0.00      BSYN  
ATOM    202  HZ1 LYS    23     -33.492 -67.510 -42.566  1.00  0.00      BSYN  
ATOM    203  HZ2 LYS    23     -33.997 -66.043 -41.818  1.00  0.00      BSYN  
ATOM    204  HZ3 LYS    23     -34.618 -66.532 -43.292  1.00  0.00      BSYN  
ATOM    205    C LYS    23     -31.434 -59.702 -43.896  1.00  0.00      BSYN  
ATOM    206    O LYS    23     -32.461 -59.213 -44.341  1.00  0.00      BSYN  
ATOM    207    N GLN    24     -30.348 -59.045 -43.621  1.00  0.00      BSYN  
ATOM    208    H GLN    24     -29.680 -59.444 -43.025  1.00  0.00      BSYN  
ATOM    209   CA GLN    24     -30.259 -57.657 -44.087  1.00  0.00      BSYN  
ATOM    210   CB GLN    24     -29.960 -56.737 -42.856  1.00  0.00      BSYN  
ATOM    211   CG GLN    24     -28.783 -57.385 -42.020  1.00  0.00      BSYN  
ATOM    212   CD GLN    24     -28.717 -56.723 -40.703  1.00  0.00      BSYN  
ATOM    213  OE1 GLN    24     -29.207 -55.602 -40.464  1.00  0.00      BSYN  
ATOM    214  NE2 GLN    24     -27.960 -57.376 -39.768  1.00  0.00      BSYN  
ATOM    215 HE21 GLN    24     -27.496 -58.209 -39.993  1.00  0.00      BSYN  
ATOM    216 HE22 GLN    24     -27.786 -57.033 -38.867  1.00  0.00      BSYN  
ATOM    217    C GLN    24     -29.376 -57.258 -45.285  1.00  0.00      BSYN  
ATOM    218    O GLN    24     -29.111 -56.127 -45.704  1.00  0.00      BSYN  
ATOM    219    N GLY    25     -28.943 -58.374 -45.839  1.00  0.00      BSYN  
ATOM    220    H GLY    25     -29.182 -59.262 -45.502  1.00  0.00      BSYN  
ATOM    221   CA GLY    25     -28.204 -58.336 -47.057  1.00  0.00      BSYN  
ATOM    222    C GLY    25     -28.788 -59.363 -48.043  1.00  0.00      BSYN  
ATOM    223    O GLY    25     -28.805 -60.599 -47.919  1.00  0.00      BSYN  
ATOM    224    N VAL    26     -29.628 -59.022 -48.980  1.00  0.00      BSYN  
ATOM    225    H VAL    26     -30.137 -58.195 -48.848  1.00  0.00      BSYN  
ATOM    226   CA VAL    26     -29.900 -59.641 -50.278  1.00  0.00      BSYN  
ATOM    227   CB VAL    26     -31.363 -59.518 -50.682  1.00  0.00      BSYN  
ATOM    228  CG1 VAL    26     -31.738 -60.344 -51.892  1.00  0.00      BSYN  
ATOM    229  CG2 VAL    26     -32.333 -59.702 -49.464  1.00  0.00      BSYN  
ATOM    230    C VAL    26     -28.965 -58.799 -51.245  1.00  0.00      BSYN  
ATOM    231    O VAL    26     -29.041 -57.569 -51.126  1.00  0.00      BSYN  
ATOM    232    N THR    27     -28.434 -59.538 -52.197  1.00  0.00      BSYN  
ATOM    233    H THR    27     -28.807 -60.417 -52.417  1.00  0.00      BSYN  
ATOM    234   CA THR    27     -27.335 -59.017 -52.917  1.00  0.00      BSYN  
ATOM    235   CB THR    27     -26.509 -60.257 -53.399  1.00  0.00      BSYN  
ATOM    236  OG1 THR    27     -26.737 -61.545 -52.724  1.00  0.00      BSYN  
ATOM    237  HG1 THR    27     -25.842 -61.677 -52.405  1.00  0.00      BSYN  
ATOM    238  CG2 THR    27     -25.012 -59.899 -53.243  1.00  0.00      BSYN  
ATOM    239    C THR    27     -27.791 -58.107 -54.063  1.00  0.00      BSYN  
ATOM    240    O THR    27     -27.763 -58.416 -55.243  1.00  0.00      BSYN  
ATOM    241    N GLU    28     -28.203 -56.917 -53.686  1.00  0.00      BSYN  
ATOM    242    H GLU    28     -28.502 -56.867 -52.754  1.00  0.00      BSYN  
ATOM    243   CA GLU    28     -28.266 -55.850 -54.605  1.00  0.00      BSYN  
ATOM    244   CB GLU    28     -29.372 -54.991 -53.983  1.00  0.00      BSYN  
ATOM    245   CG GLU    28     -30.643 -55.277 -54.857  1.00  0.00      BSYN  
ATOM    246   CD GLU    28     -31.577 -56.420 -54.585  1.00  0.00      BSYN  
ATOM    247  OE1 GLU    28     -31.804 -57.144 -55.549  1.00  0.00      BSYN  
ATOM    248  OE2 GLU    28     -32.056 -56.684 -53.528  1.00  0.00      BSYN  
ATOM    249    C GLU    28     -27.001 -55.090 -55.157  1.00  0.00      BSYN  
ATOM    250    O GLU    28     -25.897 -55.194 -54.707  1.00  0.00      BSYN  
ATOM    251    N ALA    29     -27.342 -54.359 -56.191  1.00  0.00      BSYN  
ATOM    252    H ALA    29     -28.083 -54.640 -56.767  1.00  0.00      BSYN  
ATOM    253   CA ALA    29     -26.368 -53.487 -56.655  1.00  0.00      BSYN  
ATOM    254   CB ALA    29     -26.845 -52.589 -57.833  1.00  0.00      BSYN  
ATOM    255    C ALA    29     -25.980 -52.437 -55.735  1.00  0.00      BSYN  
ATOM    256    O ALA    29     -26.826 -52.044 -54.930  1.00  0.00      BSYN  
ATOM    257    N ALA    30     -24.704 -52.167 -55.452  1.00  0.00      BSYN  
ATOM    258    H ALA    30     -24.107 -52.860 -55.803  1.00  0.00      BSYN  
ATOM    259   CA ALA    30     -24.150 -51.084 -54.713  1.00  0.00      BSYN  
ATOM    260   CB ALA    30     -24.012 -51.498 -53.279  1.00  0.00      BSYN  
ATOM    261    C ALA    30     -22.648 -50.677 -55.106  1.00  0.00      BSYN  
ATOM    262    O ALA    30     -21.857 -51.420 -55.717  1.00  0.00      BSYN  
ATOM    263    N GLU    31     -22.360 -49.358 -54.840  1.00  0.00      BSYN  
ATOM    264    H GLU    31     -23.054 -48.690 -54.661  1.00  0.00      BSYN  
ATOM    265   CA GLU    31     -20.993 -48.838 -54.789  1.00  0.00      BSYN  
ATOM    266   CB GLU    31     -20.830 -47.456 -54.204  1.00  0.00      BSYN  
ATOM    267   CG GLU    31     -20.824 -46.218 -55.041  1.00  0.00      BSYN  
ATOM    268   CD GLU    31     -20.977 -44.914 -54.286  1.00  0.00      BSYN  
ATOM    269  OE1 GLU    31     -20.363 -44.742 -53.218  1.00  0.00      BSYN  
ATOM    270  OE2 GLU    31     -21.706 -44.124 -54.733  1.00  0.00      BSYN  
ATOM    271    C GLU    31     -19.938 -49.710 -54.023  1.00  0.00      BSYN  
ATOM    272    O GLU    31     -19.033 -50.426 -54.567  1.00  0.00      BSYN  
ATOM    273    N LYS    32     -20.137 -49.757 -52.709  1.00  0.00      BSYN  
ATOM    274    H LYS    32     -21.021 -49.493 -52.378  1.00  0.00      BSYN  
ATOM    275   CA LYS    32     -19.233 -50.449 -51.704  1.00  0.00      BSYN  
ATOM    276   CB LYS    32     -19.244 -49.833 -50.228  1.00  0.00      BSYN  
ATOM    277   CG LYS    32     -18.726 -48.259 -50.018  1.00  0.00      BSYN  
ATOM    278   CD LYS    32     -19.003 -47.374 -48.752  1.00  0.00      BSYN  
ATOM    279   CE LYS    32     -18.430 -47.720 -47.511  1.00  0.00      BSYN  
ATOM    280   NZ LYS    32     -18.979 -48.936 -46.913  1.00  0.00      BSYN  
ATOM    281  HZ1 LYS    32     -18.608 -49.732 -47.470  1.00  0.00      BSYN  
ATOM    282  HZ2 LYS    32     -18.725 -49.019 -45.907  1.00  0.00      BSYN  
ATOM    283  HZ3 LYS    32     -20.008 -48.890 -47.051  1.00  0.00      BSYN  
ATOM    284    C LYS    32     -19.411 -51.951 -51.665  1.00  0.00      BSYN  
ATOM    285    O LYS    32     -20.254 -52.449 -50.936  1.00  0.00      BSYN  
ATOM    286    N THR    33     -18.635 -52.547 -52.550  1.00  0.00      BSYN  
ATOM    287    H THR    33     -18.065 -51.977 -53.107  1.00  0.00      BSYN  
ATOM    288   CA THR    33     -18.492 -53.986 -52.638  1.00  0.00      BSYN  
ATOM    289   CB THR    33     -18.602 -54.183 -54.177  1.00  0.00      BSYN  
ATOM    290  OG1 THR    33     -17.740 -53.413 -54.915  1.00  0.00      BSYN  
ATOM    291  HG1 THR    33     -17.566 -53.919 -55.712  1.00  0.00      BSYN  
ATOM    292  CG2 THR    33     -20.122 -54.088 -54.826  1.00  0.00      BSYN  
ATOM    293    C THR    33     -17.105 -54.407 -52.083  1.00  0.00      BSYN  
ATOM    294    O THR    33     -16.970 -55.231 -51.219  1.00  0.00      BSYN  
ATOM    295    N LYS    34     -15.944 -53.856 -52.653  1.00  0.00      BSYN  
ATOM    296    H LYS    34     -16.021 -53.034 -53.182  1.00  0.00      BSYN  
ATOM    297   CA LYS    34     -14.562 -54.287 -52.231  1.00  0.00      BSYN  
ATOM    298   CB LYS    34     -13.628 -53.812 -53.244  1.00  0.00      BSYN  
ATOM    299   CG LYS    34     -14.040 -54.480 -54.636  1.00  0.00      BSYN  
ATOM    300   CD LYS    34     -13.275 -55.838 -54.910  1.00  0.00      BSYN  
ATOM    301   CE LYS    34     -11.842 -55.851 -55.481  1.00  0.00      BSYN  
ATOM    302   NZ LYS    34     -10.781 -55.520 -54.469  1.00  0.00      BSYN  
ATOM    303  HZ1 LYS    34     -10.800 -56.136 -53.631  1.00  0.00      BSYN  
ATOM    304  HZ2 LYS    34      -9.881 -55.755 -54.934  1.00  0.00      BSYN  
ATOM    305  HZ3 LYS    34     -10.682 -54.566 -54.067  1.00  0.00      BSYN  
ATOM    306    C LYS    34     -14.299 -53.721 -50.824  1.00  0.00      BSYN  
ATOM    307    O LYS    34     -14.747 -52.640 -50.421  1.00  0.00      BSYN  
ATOM    308    N GLU    35     -13.626 -54.504 -50.006  1.00  0.00      BSYN  
ATOM    309    H GLU    35     -13.119 -55.208 -50.463  1.00  0.00      BSYN  
ATOM    310   CA GLU    35     -13.341 -54.386 -48.581  1.00  0.00      BSYN  
ATOM    311   CB GLU    35     -14.486 -54.615 -47.675  1.00  0.00      BSYN  
ATOM    312   CG GLU    35     -15.800 -53.819 -47.619  1.00  0.00      BSYN  
ATOM    313   CD GLU    35     -15.744 -52.327 -47.228  1.00  0.00      BSYN  
ATOM    314  OE1 GLU    35     -14.906 -51.932 -46.409  1.00  0.00      BSYN  
ATOM    315  OE2 GLU    35     -16.643 -51.591 -47.647  1.00  0.00      BSYN  
ATOM    316    C GLU    35     -12.228 -55.231 -48.234  1.00  0.00      BSYN  
ATOM    317    O GLU    35     -11.991 -56.225 -48.964  1.00  0.00      BSYN  
ATOM    318    N GLY    36     -11.545 -55.080 -47.064  1.00  0.00      BSYN  
ATOM    319    H GLY    36     -11.700 -54.298 -46.493  1.00  0.00      BSYN  
ATOM    320   CA GLY    36     -10.433 -55.989 -46.694  1.00  0.00      BSYN  
ATOM    321    C GLY    36     -10.668 -56.735 -45.423  1.00  0.00      BSYN  
ATOM    322    O GLY    36     -10.929 -56.142 -44.423  1.00  0.00      BSYN  
ATOM    323    N VAL    37     -10.476 -58.104 -45.518  1.00  0.00      BSYN  
ATOM    324    H VAL    37     -10.106 -58.529 -46.320  1.00  0.00      BSYN  
ATOM    325   CA VAL    37     -10.824 -58.884 -44.297  1.00  0.00      BSYN  
ATOM    326   CB VAL    37     -11.238 -60.324 -44.560  1.00  0.00      BSYN  
ATOM    327  CG1 VAL    37     -12.290 -60.760 -43.582  1.00  0.00      BSYN  
ATOM    328  CG2 VAL    37     -11.778 -60.681 -45.852  1.00  0.00      BSYN  
ATOM    329    C VAL    37      -9.558 -58.977 -43.393  1.00  0.00      BSYN  
ATOM    330    O VAL    37      -8.486 -59.261 -43.911  1.00  0.00      BSYN  
ATOM    331    N LEU    38      -9.893 -58.731 -42.166  1.00  0.00      BSYN  
ATOM    332    H LEU    38     -10.822 -58.504 -41.952  1.00  0.00      BSYN  
ATOM    333   CA LEU    38      -8.974 -58.814 -41.014  1.00  0.00      BSYN  
ATOM    334   CB LEU    38      -9.085 -57.493 -40.441  1.00  0.00      BSYN  
ATOM    335   CG LEU    38      -8.031 -56.474 -40.288  1.00  0.00      BSYN  
ATOM    336  CD1 LEU    38      -6.755 -56.845 -41.111  1.00  0.00      BSYN  
ATOM    337  CD2 LEU    38      -8.368 -54.899 -40.652  1.00  0.00      BSYN  
ATOM    338    C LEU    38      -9.520 -59.990 -40.222  1.00  0.00      BSYN  
ATOM    339    O LEU    38     -10.616 -60.127 -39.738  1.00  0.00      BSYN  
ATOM    340    N TYR    39      -8.641 -60.952 -40.028  1.00  0.00      BSYN  
ATOM    341    H TYR    39      -7.766 -60.931 -40.468  1.00  0.00      BSYN  
ATOM    342   CA TYR    39      -8.898 -62.051 -39.059  1.00  0.00      BSYN  
ATOM    343   CB TYR    39      -9.239 -63.299 -39.828  1.00  0.00      BSYN  
ATOM    344   CG TYR    39      -8.426 -63.652 -41.124  1.00  0.00      BSYN  
ATOM    345  CD1 TYR    39      -8.447 -62.785 -42.239  1.00  0.00      BSYN  
ATOM    346  CE1 TYR    39      -7.719 -63.065 -43.390  1.00  0.00      BSYN  
ATOM    347  CD2 TYR    39      -7.764 -64.873 -41.318  1.00  0.00      BSYN  
ATOM    348  CE2 TYR    39      -6.999 -65.157 -42.416  1.00  0.00      BSYN  
ATOM    349   CZ TYR    39      -7.033 -64.266 -43.483  1.00  0.00      BSYN  
ATOM    350   OH TYR    39      -6.328 -64.598 -44.635  1.00  0.00      BSYN  
ATOM    351   HH TYR    39      -6.188 -65.548 -44.651  1.00  0.00      BSYN  
ATOM    352    C TYR    39      -7.588 -62.056 -38.148  1.00  0.00      BSYN  
ATOM    353    O TYR    39      -6.520 -61.848 -38.645  1.00  0.00      BSYN  
ATOM    354    N VAL    40      -7.803 -62.113 -36.800  1.00  0.00      BSYN  
ATOM    355    H VAL    40      -6.925 -62.115 -36.366  1.00  0.00      BSYN  
ATOM    356   CA VAL    40      -9.034 -62.159 -36.047  1.00  0.00      BSYN  
ATOM    357   CB VAL    40      -9.037 -62.926 -34.681  1.00  0.00      BSYN  
ATOM    358  CG1 VAL    40      -8.793 -64.442 -34.718  1.00  0.00      BSYN  
ATOM    359  CG2 VAL    40      -7.741 -62.695 -33.744  1.00  0.00      BSYN  
ATOM    360    C VAL    40      -9.564 -60.779 -35.829  1.00  0.00      BSYN  
ATOM    361    O VAL    40     -10.666 -60.709 -35.279  1.00  0.00      BSYN  
ATOM    362    N GLY    41      -8.825 -59.662 -35.984  1.00  0.00      BSYN  
ATOM    363    H GLY    41      -7.979 -59.618 -36.478  1.00  0.00      BSYN  
ATOM    364   CA GLY    41      -9.384 -58.317 -35.670  1.00  0.00      BSYN  
ATOM    365    C GLY    41      -8.972 -57.777 -34.330  1.00  0.00      BSYN  
ATOM    366    O GLY    41      -7.890 -57.134 -34.264  1.00  0.00      BSYN  
ATOM    367    N SER    42      -9.779 -57.966 -33.289  1.00  0.00      BSYN  
ATOM    368    H SER    42     -10.520 -58.607 -33.329  1.00  0.00      BSYN  
ATOM    369   CA SER    42      -9.462 -57.515 -31.883  1.00  0.00      BSYN  
ATOM    370   CB SER    42     -10.775 -57.440 -31.074  1.00  0.00      BSYN  
ATOM    371   OG SER    42     -11.511 -56.232 -30.986  1.00  0.00      BSYN  
ATOM    372   HG SER    42     -11.148 -55.662 -30.304  1.00  0.00      BSYN  
ATOM    373    C SER    42      -8.351 -58.058 -30.941  1.00  0.00      BSYN  
ATOM    374    O SER    42      -7.938 -59.243 -31.105  1.00  0.00      BSYN  
ATOM    375    N LYS    43      -7.685 -57.358 -29.968  1.00  0.00      BSYN  
ATOM    376    H LYS    43      -8.077 -56.463 -29.893  1.00  0.00      BSYN  
ATOM    377   CA LYS    43      -6.494 -57.804 -29.242  1.00  0.00      BSYN  
ATOM    378   CB LYS    43      -5.396 -57.576 -30.293  1.00  0.00      BSYN  
ATOM    379   CG LYS    43      -5.019 -56.203 -30.617  1.00  0.00      BSYN  
ATOM    380   CD LYS    43      -3.764 -55.973 -31.476  1.00  0.00      BSYN  
ATOM    381   CE LYS    43      -2.283 -56.016 -30.886  1.00  0.00      BSYN  
ATOM    382   NZ LYS    43      -1.312 -55.998 -31.981  1.00  0.00      BSYN  
ATOM    383  HZ1 LYS    43      -1.698 -55.238 -32.575  1.00  0.00      BSYN  
ATOM    384  HZ2 LYS    43      -0.306 -55.837 -31.769  1.00  0.00      BSYN  
ATOM    385  HZ3 LYS    43      -1.480 -56.923 -32.426  1.00  0.00      BSYN  
ATOM    386    C LYS    43      -6.295 -57.084 -27.880  1.00  0.00      BSYN  
ATOM    387    O LYS    43      -6.872 -56.067 -27.557  1.00  0.00      BSYN  
ATOM    388    N THR    44      -5.464 -57.697 -26.984  1.00  0.00      BSYN  
ATOM    389    H THR    44      -5.289 -57.236 -26.137  1.00  0.00      BSYN  
ATOM    390   CA THR    44      -4.875 -59.034 -27.052  1.00  0.00      BSYN  
ATOM    391   CB THR    44      -3.486 -59.122 -26.389  1.00  0.00      BSYN  
ATOM    392  OG1 THR    44      -3.590 -58.308 -25.221  1.00  0.00      BSYN  
ATOM    393  HG1 THR    44      -3.163 -58.585 -24.407  1.00  0.00      BSYN  
ATOM    394  CG2 THR    44      -2.264 -58.972 -27.208  1.00  0.00      BSYN  
ATOM    395    C THR    44      -5.790 -60.088 -26.479  1.00  0.00      BSYN  
ATOM    396    O THR    44      -6.961 -59.854 -26.200  1.00  0.00      BSYN  
ATOM    397    N ARG    45      -5.409 -61.354 -26.607  1.00  0.00      BSYN  
ATOM    398    H ARG    45      -4.712 -61.474 -27.286  1.00  0.00      BSYN  
ATOM    399   CA ARG    45      -6.221 -62.360 -25.949  1.00  0.00      BSYN  
ATOM    400   CB ARG    45      -6.363 -63.496 -26.970  1.00  0.00      BSYN  
ATOM    401   CG ARG    45      -6.789 -63.165 -28.302  1.00  0.00      BSYN  
ATOM    402   CD ARG    45      -8.233 -62.397 -28.438  1.00  0.00      BSYN  
ATOM    403   NE ARG    45      -8.509 -61.700 -29.668  1.00  0.00      BSYN  
ATOM    404   HE ARG    45      -7.782 -61.344 -30.220  1.00  0.00      BSYN  
ATOM    405   CZ ARG    45      -9.557 -62.009 -30.402  1.00  0.00      BSYN  
ATOM    406  NH1 ARG    45      -9.674 -61.296 -31.519  1.00  0.00      BSYN  
ATOM    407 HH11 ARG    45     -10.514 -61.396 -32.053  1.00  0.00      BSYN  
ATOM    408 HH12 ARG    45      -8.995 -60.617 -31.798  1.00  0.00      BSYN  
ATOM    409  NH2 ARG    45     -10.357 -63.084 -30.346  1.00  0.00      BSYN  
ATOM    410 HH21 ARG    45     -11.022 -63.056 -31.091  1.00  0.00      BSYN  
ATOM    411 HH22 ARG    45     -10.170 -63.935 -29.856  1.00  0.00      BSYN  
ATOM    412    C ARG    45      -5.643 -62.863 -24.617  1.00  0.00      BSYN  
ATOM    413    O ARG    45      -4.355 -62.687 -24.343  1.00  0.00      BSYN  
ATOM    414    N GLU    46      -6.374 -63.542 -23.806  1.00  0.00      BSYN  
ATOM    415    H GLU    46      -7.347 -63.528 -23.687  1.00  0.00      BSYN  
ATOM    416   CA GLU    46      -5.808 -64.160 -22.638  1.00  0.00      BSYN  
ATOM    417   CB GLU    46      -6.848 -64.365 -21.542  1.00  0.00      BSYN  
ATOM    418   CG GLU    46      -6.549 -64.460 -20.007  1.00  0.00      BSYN  
ATOM    419   CD GLU    46      -6.800 -63.226 -19.318  1.00  0.00      BSYN  
ATOM    420  OE1 GLU    46      -7.666 -63.224 -18.463  1.00  0.00      BSYN  
ATOM    421  OE2 GLU    46      -6.140 -62.206 -19.555  1.00  0.00      BSYN  
ATOM    422    C GLU    46      -5.237 -65.599 -22.927  1.00  0.00      BSYN  
ATOM    423    O GLU    46      -4.258 -66.085 -22.370  1.00  0.00      BSYN  
ATOM    424    N GLY    47      -5.986 -66.216 -23.823  1.00  0.00      BSYN  
ATOM    425    H GLY    47      -6.791 -65.765 -24.153  1.00  0.00      BSYN  
ATOM    426   CA GLY    47      -5.696 -67.536 -24.330  1.00  0.00      BSYN  
ATOM    427    C GLY    47      -6.413 -68.682 -23.651  1.00  0.00      BSYN  
ATOM    428    O GLY    47      -6.149 -69.821 -23.730  1.00  0.00      BSYN  
ATOM    429    N VAL    48      -7.468 -68.202 -22.948  1.00  0.00      BSYN  
ATOM    430    H VAL    48      -7.542 -67.269 -22.659  1.00  0.00      BSYN  
ATOM    431   CA VAL    48      -8.673 -69.063 -22.536  1.00  0.00      BSYN  
ATOM    432   CB VAL    48      -9.484 -68.545 -21.428  1.00  0.00      BSYN  
ATOM    433  CG1 VAL    48     -10.438 -69.792 -21.104  1.00  0.00      BSYN  
ATOM    434  CG2 VAL    48      -8.744 -68.019 -20.095  1.00  0.00      BSYN  
ATOM    435    C VAL    48      -9.613 -69.301 -23.753  1.00  0.00      BSYN  
ATOM    436    O VAL    48     -10.448 -68.438 -23.977  1.00  0.00      BSYN  
ATOM    437    N VAL    49      -9.465 -70.355 -24.584  1.00  0.00      BSYN  
ATOM    438    H VAL    49      -8.767 -71.041 -24.644  1.00  0.00      BSYN  
ATOM    439   CA VAL    49     -10.441 -70.582 -25.594  1.00  0.00      BSYN  
ATOM    440   CB VAL    49      -9.794 -70.968 -26.883  1.00  0.00      BSYN  
ATOM    441  CG1 VAL    49      -9.061 -69.833 -27.487  1.00  0.00      BSYN  
ATOM    442  CG2 VAL    49      -9.144 -72.384 -27.020  1.00  0.00      BSYN  
ATOM    443    C VAL    49     -11.474 -71.625 -25.196  1.00  0.00      BSYN  
ATOM    444    O VAL    49     -10.976 -72.736 -24.819  1.00  0.00      BSYN  
ATOM    445    N GLN    50     -12.831 -71.396 -25.375  1.00  0.00      BSYN  
ATOM    446    H GLN    50     -13.029 -70.539 -25.807  1.00  0.00      BSYN  
ATOM    447   CA GLN    50     -13.853 -72.372 -24.872  1.00  0.00      BSYN  
ATOM    448   CB GLN    50     -15.250 -71.759 -24.651  1.00  0.00      BSYN  
ATOM    449   CG GLN    50     -15.862 -70.706 -25.582  1.00  0.00      BSYN  
ATOM    450   CD GLN    50     -17.245 -70.552 -25.093  1.00  0.00      BSYN  
ATOM    451  OE1 GLN    50     -17.613 -69.710 -24.313  1.00  0.00      BSYN  
ATOM    452  NE2 GLN    50     -18.204 -71.298 -25.679  1.00  0.00      BSYN  
ATOM    453 HE21 GLN    50     -17.692 -71.835 -26.319  1.00  0.00      BSYN  
ATOM    454 HE22 GLN    50     -19.116 -71.469 -25.363  1.00  0.00      BSYN  
ATOM    455    C GLN    50     -14.268 -73.538 -25.854  1.00  0.00      BSYN  
ATOM    456    O GLN    50     -14.377 -73.213 -27.089  1.00  0.00      BSYN  
ATOM    457    N GLY    51     -14.617 -74.767 -25.475  1.00  0.00      BSYN  
ATOM    458    H GLY    51     -15.090 -75.479 -25.953  1.00  0.00      BSYN  
ATOM    459   CA GLY    51     -14.372 -75.255 -24.091  1.00  0.00      BSYN  
ATOM    460    C GLY    51     -15.242 -76.453 -23.608  1.00  0.00      BSYN  
ATOM    461    O GLY    51     -15.338 -77.601 -24.072  1.00  0.00      BSYN  
ATOM    462    N VAL    52     -15.474 -76.270 -22.293  1.00  0.00      BSYN  
ATOM    463    H VAL    52     -14.905 -75.708 -21.726  1.00  0.00      BSYN  
ATOM    464   CA VAL    52     -16.698 -76.972 -21.750  1.00  0.00      BSYN  
ATOM    465   CB VAL    52     -16.871 -77.169 -20.224  1.00  0.00      BSYN  
ATOM    466  CG1 VAL    52     -17.960 -77.983 -19.748  1.00  0.00      BSYN  
ATOM    467  CG2 VAL    52     -15.539 -77.873 -19.606  1.00  0.00      BSYN  
ATOM    468    C VAL    52     -17.968 -76.572 -22.461  1.00  0.00      BSYN  
ATOM    469    O VAL    52     -18.180 -75.361 -22.620  1.00  0.00      BSYN  
ATOM    470    N ALA    53     -18.841 -77.534 -22.847  1.00  0.00      BSYN  
ATOM    471    H ALA    53     -18.987 -78.271 -22.218  1.00  0.00      BSYN  
ATOM    472   CA ALA    53     -19.824 -77.386 -23.940  1.00  0.00      BSYN  
ATOM    473   CB ALA    53     -20.022 -78.627 -24.785  1.00  0.00      BSYN  
ATOM    474    C ALA    53     -21.136 -76.920 -23.341  1.00  0.00      BSYN  
ATOM    475    O ALA    53     -22.096 -77.566 -22.927  1.00  0.00      BSYN  
ATOM    476    N SER    54     -21.148 -75.561 -23.429  1.00  0.00      BSYN  
ATOM    477    H SER    54     -20.554 -75.081 -24.045  1.00  0.00      BSYN  
ATOM    478   CA SER    54     -22.092 -74.697 -22.679  1.00  0.00      BSYN  
ATOM    479   CB SER    54     -21.445 -73.256 -22.558  1.00  0.00      BSYN  
ATOM    480   OG SER    54     -20.176 -73.315 -21.906  1.00  0.00      BSYN  
ATOM    481   HG SER    54     -19.663 -73.929 -22.437  1.00  0.00      BSYN  
ATOM    482    C SER    54     -23.434 -74.703 -23.344  1.00  0.00      BSYN  
ATOM    483    O SER    54     -23.628 -74.032 -24.333  1.00  0.00      BSYN  
ATOM    484    N VAL    55     -24.318 -75.560 -22.933  1.00  0.00      BSYN  
ATOM    485    H VAL    55     -24.084 -76.450 -22.596  1.00  0.00      BSYN  
ATOM    486   CA VAL    55     -25.773 -75.527 -23.125  1.00  0.00      BSYN  
ATOM    487   CB VAL    55     -26.499 -76.929 -23.408  1.00  0.00      BSYN  
ATOM    488  CG1 VAL    55     -27.241 -76.545 -24.743  1.00  0.00      BSYN  
ATOM    489  CG2 VAL    55     -25.548 -78.129 -23.332  1.00  0.00      BSYN  
ATOM    490    C VAL    55     -26.137 -75.043 -21.711  1.00  0.00      BSYN  
ATOM    491    O VAL    55     -25.769 -73.933 -21.345  1.00  0.00      BSYN  
ATOM    492    N ALA    56     -27.013 -75.794 -20.894  1.00  0.00      BSYN  
ATOM    493    H ALA    56     -27.297 -76.719 -21.050  1.00  0.00      BSYN  
ATOM    494   CA ALA    56     -27.416 -75.155 -19.652  1.00  0.00      BSYN  
ATOM    495   CB ALA    56     -28.970 -75.327 -19.724  1.00  0.00      BSYN  
ATOM    496    C ALA    56     -26.733 -76.082 -18.682  1.00  0.00      BSYN  
ATOM    497    O ALA    56     -26.778 -77.297 -18.709  1.00  0.00      BSYN  
ATOM    498    N GLU    57     -25.962 -75.372 -17.870  1.00  0.00      BSYN  
ATOM    499    H GLU    57     -26.179 -74.417 -17.910  1.00  0.00      BSYN  
ATOM    500   CA GLU    57     -25.146 -76.008 -16.826  1.00  0.00      BSYN  
ATOM    501   CB GLU    57     -23.646 -75.682 -17.046  1.00  0.00      BSYN  
ATOM    502   CG GLU    57     -23.453 -74.443 -17.916  1.00  0.00      BSYN  
ATOM    503   CD GLU    57     -22.001 -73.880 -17.898  1.00  0.00      BSYN  
ATOM    504  OE1 GLU    57     -21.889 -72.742 -17.462  1.00  0.00      BSYN  
ATOM    505  OE2 GLU    57     -21.018 -74.669 -18.148  1.00  0.00      BSYN  
ATOM    506    C GLU    57     -25.594 -75.997 -15.377  1.00  0.00      BSYN  
ATOM    507    O GLU    57     -25.506 -76.981 -14.663  1.00  0.00      BSYN  
ATOM    508    N LYS    58     -26.171 -74.877 -15.075  1.00  0.00      BSYN  
ATOM    509    H LYS    58     -26.374 -74.337 -15.867  1.00  0.00      BSYN  
ATOM    510   CA LYS    58     -26.718 -74.628 -13.694  1.00  0.00      BSYN  
ATOM    511   CB LYS    58     -25.646 -73.507 -13.213  1.00  0.00      BSYN  
ATOM    512   CG LYS    58     -25.932 -72.792 -11.838  1.00  0.00      BSYN  
ATOM    513   CD LYS    58     -24.944 -71.826 -11.146  1.00  0.00      BSYN  
ATOM    514   CE LYS    58     -23.404 -72.250 -11.329  1.00  0.00      BSYN  
ATOM    515   NZ LYS    58     -23.119 -73.601 -11.152  1.00  0.00      BSYN  
ATOM    516  HZ1 LYS    58     -22.136 -73.834 -10.906  1.00  0.00      BSYN  
ATOM    517  HZ2 LYS    58     -23.611 -73.877 -10.278  1.00  0.00      BSYN  
ATOM    518  HZ3 LYS    58     -23.500 -74.107 -11.977  1.00  0.00      BSYN  
ATOM    519    C LYS    58     -28.055 -73.962 -13.745  1.00  0.00      BSYN  
ATOM    520    O LYS    58     -28.505 -73.572 -14.782  1.00  0.00      BSYN  
ATOM    521    N THR    59     -28.744 -73.791 -12.650  1.00  0.00      BSYN  
ATOM    522    H THR    59     -28.447 -73.819 -11.717  1.00  0.00      BSYN  
ATOM    523   CA THR    59     -30.030 -73.192 -12.763  1.00  0.00      BSYN  
ATOM    524   CB THR    59     -30.879 -73.688 -11.647  1.00  0.00      BSYN  
ATOM    525  OG1 THR    59     -30.142 -74.001 -10.481  1.00  0.00      BSYN  
ATOM    526  HG1 THR    59     -29.620 -74.801 -10.581  1.00  0.00      BSYN  
ATOM    527  CG2 THR    59     -31.581 -75.038 -11.994  1.00  0.00      BSYN  
ATOM    528    C THR    59     -29.990 -71.675 -12.984  1.00  0.00      BSYN  
ATOM    529    O THR    59     -30.179 -70.924 -12.079  1.00  0.00      BSYN  
ATOM    530    N LYS    60     -29.844 -71.304 -14.227  1.00  0.00      BSYN  
ATOM    531    H LYS    60     -30.146 -71.854 -14.980  1.00  0.00      BSYN  
ATOM    532   CA LYS    60     -29.578 -69.926 -14.554  1.00  0.00      BSYN  
ATOM    533   CB LYS    60     -28.430 -69.860 -15.574  1.00  0.00      BSYN  
ATOM    534   CG LYS    60     -27.122 -70.300 -15.238  1.00  0.00      BSYN  
ATOM    535   CD LYS    60     -26.063 -70.226 -16.428  1.00  0.00      BSYN  
ATOM    536   CE LYS    60     -24.825 -70.125 -15.808  1.00  0.00      BSYN  
ATOM    537   NZ LYS    60     -23.835 -69.601 -16.807  1.00  0.00      BSYN  
ATOM    538  HZ1 LYS    60     -23.768 -70.202 -17.653  1.00  0.00      BSYN  
ATOM    539  HZ2 LYS    60     -24.030 -68.694 -17.277  1.00  0.00      BSYN  
ATOM    540  HZ3 LYS    60     -22.846 -69.576 -16.486  1.00  0.00      BSYN  
ATOM    541    C LYS    60     -30.880 -69.282 -14.955  1.00  0.00      BSYN  
ATOM    542    O LYS    60     -31.382 -69.456 -16.008  1.00  0.00      BSYN  
ATOM    543    N GLU    61     -31.503 -68.466 -14.032  1.00  0.00      BSYN  
ATOM    544    H GLU    61     -31.059 -68.284 -13.178  1.00  0.00      BSYN  
ATOM    545   CA GLU    61     -32.726 -67.742 -14.306  1.00  0.00      BSYN  
ATOM    546   CB GLU    61     -33.872 -68.162 -13.255  1.00  0.00      BSYN  
ATOM    547   CG GLU    61     -33.958 -69.665 -13.291  1.00  0.00      BSYN  
ATOM    548   CD GLU    61     -35.267 -70.226 -12.897  1.00  0.00      BSYN  
ATOM    549  OE1 GLU    61     -36.308 -69.818 -13.425  1.00  0.00      BSYN  
ATOM    550  OE2 GLU    61     -35.253 -71.107 -12.015  1.00  0.00      BSYN  
ATOM    551    C GLU    61     -32.537 -66.240 -14.237  1.00  0.00      BSYN  
ATOM    552    O GLU    61     -31.878 -65.681 -13.381  1.00  0.00      BSYN  
ATOM    553    N GLN    62     -33.073 -65.406 -15.141  1.00  0.00      BSYN  
ATOM    554    H GLN    62     -33.458 -65.781 -15.961  1.00  0.00      BSYN  
ATOM    555   CA GLN    62     -32.894 -63.972 -15.125  1.00  0.00      BSYN  
ATOM    556   CB GLN    62     -31.692 -63.469 -15.947  1.00  0.00      BSYN  
ATOM    557   CG GLN    62     -31.357 -64.396 -17.049  1.00  0.00      BSYN  
ATOM    558   CD GLN    62     -30.244 -65.443 -16.729  1.00  0.00      BSYN  
ATOM    559  OE1 GLN    62     -29.499 -65.957 -17.581  1.00  0.00      BSYN  
ATOM    560  NE2 GLN    62     -29.892 -65.855 -15.526  1.00  0.00      BSYN  
ATOM    561 HE21 GLN    62     -30.384 -65.394 -14.814  1.00  0.00      BSYN  
ATOM    562 HE22 GLN    62     -29.143 -66.474 -15.395  1.00  0.00      BSYN  
ATOM    563    C GLN    62     -34.126 -63.034 -15.317  1.00  0.00      BSYN  
ATOM    564    O GLN    62     -35.293 -63.422 -15.314  1.00  0.00      BSYN  
ATOM    565    N ALA    63     -33.917 -61.727 -15.380  1.00  0.00      BSYN  
ATOM    566    H ALA    63     -33.001 -61.386 -15.307  1.00  0.00      BSYN  
ATOM    567   CA ALA    63     -35.060 -60.781 -15.578  1.00  0.00      BSYN  
ATOM    568   CB ALA    63     -34.980 -59.583 -14.630  1.00  0.00      BSYN  
ATOM    569    C ALA    63     -35.035 -60.105 -16.970  1.00  0.00      BSYN  
ATOM    570    O ALA    63     -33.981 -59.677 -17.447  1.00  0.00      BSYN  
ATOM    571    N SER    64     -36.230 -60.030 -17.563  1.00  0.00      BSYN  
ATOM    572    H SER    64     -36.997 -60.563 -17.265  1.00  0.00      BSYN  
ATOM    573   CA SER    64     -36.419 -59.437 -18.890  1.00  0.00      BSYN  
ATOM    574   CB SER    64     -35.721 -60.146 -20.089  1.00  0.00      BSYN  
ATOM    575   OG SER    64     -34.287 -60.447 -20.173  1.00  0.00      BSYN  
ATOM    576   HG SER    64     -33.940 -59.562 -20.036  1.00  0.00      BSYN  
ATOM    577    C SER    64     -37.916 -59.217 -19.183  1.00  0.00      BSYN  
ATOM    578    O SER    64     -38.703 -60.113 -19.498  1.00  0.00      BSYN  
ATOM    579    N HIS    65     -38.389 -57.988 -19.060  1.00  0.00      BSYN  
ATOM    580    H HIS    65     -37.756 -57.255 -18.909  1.00  0.00      BSYN  
ATOM    581   CA HIS    65     -39.789 -57.794 -19.013  1.00  0.00      BSYN  
ATOM    582   CB HIS    65     -40.010 -56.639 -17.986  1.00  0.00      BSYN  
ATOM    583   CG HIS    65     -41.434 -56.404 -17.450  1.00  0.00      BSYN  
ATOM    584  ND1 HIS    65     -42.184 -55.335 -17.740  1.00  0.00      BSYN  
ATOM    585  HD1 HIS    65     -41.909 -54.540 -18.243  1.00  0.00      BSYN  
ATOM    586  CD2 HIS    65     -42.103 -57.222 -16.602  1.00  0.00      BSYN  
ATOM    587  NE2 HIS    65     -43.281 -56.646 -16.387  1.00  0.00      BSYN  
ATOM    588  CE1 HIS    65     -43.294 -55.497 -17.087  1.00  0.00      BSYN  
ATOM    589    C HIS    65     -40.248 -57.341 -20.372  1.00  0.00      BSYN  
ATOM    590    O HIS    65     -39.505 -56.846 -21.183  1.00  0.00      BSYN  
ATOM    591    N LEU    66     -41.566 -57.537 -20.670  1.00  0.00      BSYN  
ATOM    592    H LEU    66     -42.178 -57.656 -19.913  1.00  0.00      BSYN  
ATOM    593   CA LEU    66     -42.044 -57.329 -22.067  1.00  0.00      BSYN  
ATOM    594   CB LEU    66     -42.965 -58.541 -22.424  1.00  0.00      BSYN  
ATOM    595   CG LEU    66     -42.378 -59.923 -22.565  1.00  0.00      BSYN  
ATOM    596  CD1 LEU    66     -43.108 -60.771 -23.650  1.00  0.00      BSYN  
ATOM    597  CD2 LEU    66     -40.912 -59.857 -23.100  1.00  0.00      BSYN  
ATOM    598    C LEU    66     -42.718 -56.011 -21.976  1.00  0.00      BSYN  
ATOM    599    O LEU    66     -43.924 -55.856 -21.904  1.00  0.00      BSYN  
ATOM    600    N GLY    67     -41.858 -55.068 -22.178  1.00  0.00      BSYN  
ATOM    601    H GLY    67     -41.024 -55.075 -22.692  1.00  0.00      BSYN  
ATOM    602   CA GLY    67     -41.940 -53.648 -21.761  1.00  0.00      BSYN  
ATOM    603    C GLY    67     -40.561 -53.245 -21.249  1.00  0.00      BSYN  
ATOM    604    O GLY    67     -40.230 -53.821 -20.213  1.00  0.00      BSYN  
ATOM    605    N GLY    68     -39.820 -52.304 -21.872  1.00  0.00      BSYN  
ATOM    606    H GLY    68     -39.978 -52.175 -22.830  1.00  0.00      BSYN  
ATOM    607   CA GLY    68     -38.667 -51.804 -21.174  1.00  0.00      BSYN  
ATOM    608    C GLY    68     -37.723 -51.151 -22.219  1.00  0.00      BSYN  
ATOM    609    O GLY    68     -38.005 -51.074 -23.388  1.00  0.00      BSYN  
ATOM    610    N ALA    69     -36.626 -50.601 -21.571  1.00  0.00      BSYN  
ATOM    611    H ALA    69     -36.734 -50.576 -20.597  1.00  0.00      BSYN  
ATOM    612   CA ALA    69     -35.723 -49.680 -22.227  1.00  0.00      BSYN  
ATOM    613   CB ALA    69     -36.412 -48.324 -22.153  1.00  0.00      BSYN  
ATOM    614    C ALA    69     -34.350 -49.512 -21.584  1.00  0.00      BSYN  
ATOM    615    O ALA    69     -33.884 -50.042 -20.571  1.00  0.00      BSYN  
ATOM    616    N VAL    70     -33.502 -48.740 -22.208  1.00  0.00      BSYN  
ATOM    617    H VAL    70     -33.727 -48.245 -23.023  1.00  0.00      BSYN  
ATOM    618   CA VAL    70     -32.218 -48.407 -21.681  1.00  0.00      BSYN  
ATOM    619   CB VAL    70     -31.183 -48.883 -22.753  1.00  0.00      BSYN  
ATOM    620  CG1 VAL    70     -29.824 -49.062 -22.246  1.00  0.00      BSYN  
ATOM    621  CG2 VAL    70     -31.366 -50.408 -23.225  1.00  0.00      BSYN  
ATOM    622    C VAL    70     -32.167 -46.977 -21.053  1.00  0.00      BSYN  
ATOM    623    O VAL    70     -33.146 -46.269 -20.981  1.00  0.00      BSYN  
ATOM    624    N PHE    71     -31.030 -46.472 -20.598  1.00  0.00      BSYN  
ATOM    625    H PHE    71     -30.279 -46.945 -21.015  1.00  0.00      BSYN  
ATOM    626   CA PHE    71     -30.999 -45.251 -19.871  1.00  0.00      BSYN  
ATOM    627   CB PHE    71     -30.321 -45.355 -18.642  1.00  0.00      BSYN  
ATOM    628   CG PHE    71     -30.279 -44.060 -17.714  1.00  0.00      BSYN  
ATOM    629  CD1 PHE    71     -31.444 -43.364 -17.382  1.00  0.00      BSYN  
ATOM    630  CD2 PHE    71     -29.011 -43.604 -17.314  1.00  0.00      BSYN  
ATOM    631  CE1 PHE    71     -31.366 -42.156 -16.576  1.00  0.00      BSYN  
ATOM    632  CE2 PHE    71     -29.009 -42.574 -16.462  1.00  0.00      BSYN  
ATOM    633   CZ PHE    71     -30.104 -41.765 -16.108  1.00  0.00      BSYN  
ATOM    634    C PHE    71     -30.366 -44.076 -20.732  1.00  0.00      BSYN  
ATOM    635    O PHE    71     -29.265 -44.281 -21.184  1.00  0.00      BSYN  
ATOM    636    N SER    72     -30.937 -42.927 -20.817  1.00  0.00      BSYN  
ATOM    637    H SER    72     -31.755 -42.706 -20.324  1.00  0.00      BSYN  
ATOM    638   CA SER    72     -30.211 -41.820 -21.417  1.00  0.00      BSYN  
ATOM    639   CB SER    72     -31.245 -40.887 -22.146  1.00  0.00      BSYN  
ATOM    640   OG SER    72     -31.522 -41.400 -23.456  1.00  0.00      BSYN  
ATOM    641   HG SER    72     -30.694 -41.542 -23.920  1.00  0.00      BSYN  
ATOM    642    C SER    72     -29.417 -41.134 -20.341  1.00  0.00      BSYN  
ATOM    643    O SER    72     -29.881 -40.772 -19.291  1.00  0.00      BSYN  
ATOM    644    N GLY    73     -28.166 -40.830 -20.672  1.00  0.00      BSYN  
ATOM    645    H GLY    73     -27.705 -41.169 -21.467  1.00  0.00      BSYN  
ATOM    646   CA GLY    73     -27.239 -40.174 -19.746  1.00  0.00      BSYN  
ATOM    647    C GLY    73     -26.103 -39.500 -20.550  1.00  0.00      BSYN  
ATOM    648    O GLY    73     -26.253 -38.563 -21.342  1.00  0.00      BSYN  
ATOM    649    N ALA    74     -24.889 -40.016 -20.299  1.00  0.00      BSYN  
ATOM    650    H ALA    74     -24.786 -40.602 -19.520  1.00  0.00      BSYN  
ATOM    651   CA ALA    74     -23.769 -39.606 -21.049  1.00  0.00      BSYN  
ATOM    652   CB ALA    74     -22.588 -39.778 -20.134  1.00  0.00      BSYN  
ATOM    653    C ALA    74     -23.632 -40.397 -22.388  1.00  0.00      BSYN  
ATOM    654    O ALA    74     -23.024 -41.400 -22.302  1.00  0.00      BSYN  
ATOM    655    N GLY    75     -24.199 -39.887 -23.478  1.00  0.00      BSYN  
ATOM    656    H GLY    75     -24.729 -39.090 -23.269  1.00  0.00      BSYN  
ATOM    657   CA GLY    75     -24.188 -40.563 -24.743  1.00  0.00      BSYN  
ATOM    658    C GLY    75     -22.985 -40.118 -25.529  1.00  0.00      BSYN  
ATOM    659    O GLY    75     -23.161 -39.277 -26.444  1.00  0.00      BSYN  
ATOM    660    N ASN    76     -21.776 -40.642 -25.174  1.00  0.00      BSYN  
ATOM    661    H ASN    76     -21.717 -41.420 -24.582  1.00  0.00      BSYN  
ATOM    662   CA ASN    76     -20.607 -40.467 -25.934  1.00  0.00      BSYN  
ATOM    663   CB ASN    76     -19.400 -40.606 -25.060  1.00  0.00      BSYN  
ATOM    664   CG ASN    76     -18.975 -39.474 -24.189  1.00  0.00      BSYN  
ATOM    665  OD1 ASN    76     -19.706 -38.663 -23.753  1.00  0.00      BSYN  
ATOM    666  ND2 ASN    76     -17.701 -39.492 -23.916  1.00  0.00      BSYN  
ATOM    667 HD21 ASN    76     -17.079 -40.109 -24.356  1.00  0.00      BSYN  
ATOM    668 HD22 ASN    76     -17.511 -38.913 -23.149  1.00  0.00      BSYN  
ATOM    669    C ASN    76     -20.531 -41.482 -27.078  1.00  0.00      BSYN  
ATOM    670    O ASN    76     -21.408 -42.331 -27.346  1.00  0.00      BSYN  
ATOM    671    N ILE    77     -19.346 -41.523 -27.640  1.00  0.00      BSYN  
ATOM    672    H ILE    77     -18.655 -40.939 -27.264  1.00  0.00      BSYN  
ATOM    673   CA ILE    77     -19.024 -42.522 -28.776  1.00  0.00      BSYN  
ATOM    674   CB ILE    77     -18.374 -41.933 -30.144  1.00  0.00      BSYN  
ATOM    675  CG2 ILE    77     -17.908 -42.939 -31.191  1.00  0.00      BSYN  
ATOM    676  CG1 ILE    77     -19.106 -40.726 -30.657  1.00  0.00      BSYN  
ATOM    677   CD ILE    77     -20.579 -41.092 -31.057  1.00  0.00      BSYN  
ATOM    678    C ILE    77     -18.048 -43.520 -28.220  1.00  0.00      BSYN  
ATOM    679    O ILE    77     -17.074 -43.072 -27.599  1.00  0.00      BSYN  
ATOM    680    N ALA    78     -18.275 -44.820 -28.341  1.00  0.00      BSYN  
ATOM    681    H ALA    78     -19.185 -45.084 -28.590  1.00  0.00      BSYN  
ATOM    682   CA ALA    78     -17.230 -45.745 -27.955  1.00  0.00      BSYN  
ATOM    683   CB ALA    78     -17.435 -45.846 -26.423  1.00  0.00      BSYN  
ATOM    684    C ALA    78     -17.377 -47.165 -28.525  1.00  0.00      BSYN  
ATOM    685    O ALA    78     -18.194 -47.387 -29.465  1.00  0.00      BSYN  
ATOM    686    N ALA    79     -16.573 -48.131 -28.007  1.00  0.00      BSYN  
ATOM    687    H ALA    79     -16.183 -47.905 -27.137  1.00  0.00      BSYN  
ATOM    688   CA ALA    79     -16.478 -49.467 -28.622  1.00  0.00      BSYN  
ATOM    689   CB ALA    79     -15.015 -49.679 -28.973  1.00  0.00      BSYN  
ATOM    690    C ALA    79     -17.044 -50.608 -27.756  1.00  0.00      BSYN  
ATOM    691    O ALA    79     -17.973 -51.349 -28.151  1.00  0.00      BSYN  
ATOM    692    N ALA    80     -16.539 -50.738 -26.541  1.00  0.00      BSYN  
ATOM    693    H ALA    80     -16.355 -49.894 -26.078  1.00  0.00      BSYN  
ATOM    694   CA ALA    80     -16.893 -51.914 -25.784  1.00  0.00      BSYN  
ATOM    695   CB ALA    80     -15.603 -51.898 -24.874  1.00  0.00      BSYN  
ATOM    696    C ALA    80     -18.212 -51.664 -25.031  1.00  0.00      BSYN  
ATOM    697    O ALA    80     -18.332 -52.053 -23.881  1.00  0.00      BSYN  
ATOM    698    N THR    81     -19.244 -51.254 -25.719  1.00  0.00      BSYN  
ATOM    699    H THR    81     -19.275 -51.344 -26.695  1.00  0.00      BSYN  
ATOM    700   CA THR    81     -20.528 -51.013 -24.979  1.00  0.00      BSYN  
ATOM    701   CB THR    81     -21.065 -49.736 -25.502  1.00  0.00      BSYN  
ATOM    702  OG1 THR    81     -19.991 -48.842 -25.720  1.00  0.00      BSYN  
ATOM    703  HG1 THR    81     -19.157 -49.241 -25.981  1.00  0.00      BSYN  
ATOM    704  CG2 THR    81     -21.969 -49.194 -24.445  1.00  0.00      BSYN  
ATOM    705    C THR    81     -21.336 -52.311 -25.162  1.00  0.00      BSYN  
ATOM    706    O THR    81     -21.619 -52.788 -26.272  1.00  0.00      BSYN  
ATOM    707    N GLY    82     -21.696 -52.950 -24.053  1.00  0.00      BSYN  
ATOM    708    H GLY    82     -21.431 -52.687 -23.147  1.00  0.00      BSYN  
ATOM    709   CA GLY    82     -22.448 -54.206 -24.006  1.00  0.00      BSYN  
ATOM    710    C GLY    82     -22.604 -54.560 -22.583  1.00  0.00      BSYN  
ATOM    711    O GLY    82     -23.236 -53.911 -21.816  1.00  0.00      BSYN  
ATOM    712    N LEU    83     -21.953 -55.647 -22.240  1.00  0.00      BSYN  
ATOM    713    H LEU    83     -21.538 -56.210 -22.927  1.00  0.00      BSYN  
ATOM    714   CA LEU    83     -21.945 -56.129 -20.820  1.00  0.00      BSYN  
ATOM    715   CB LEU    83     -21.891 -57.705 -20.766  1.00  0.00      BSYN  
ATOM    716   CG LEU    83     -21.233 -58.680 -21.671  1.00  0.00      BSYN  
ATOM    717  CD1 LEU    83     -19.710 -58.619 -21.702  1.00  0.00      BSYN  
ATOM    718  CD2 LEU    83     -21.476 -60.145 -21.376  1.00  0.00      BSYN  
ATOM    719    C LEU    83     -20.969 -55.448 -19.870  1.00  0.00      BSYN  
ATOM    720    O LEU    83     -19.800 -55.255 -20.070  1.00  0.00      BSYN  
ATOM    721    N VAL    84     -21.630 -55.155 -18.662  1.00  0.00      BSYN  
ATOM    722    H VAL    84     -22.472 -55.610 -18.453  1.00  0.00      BSYN  
ATOM    723   CA VAL    84     -21.080 -54.223 -17.696  1.00  0.00      BSYN  
ATOM    724   CB VAL    84     -22.146 -53.111 -17.332  1.00  0.00      BSYN  
ATOM    725  CG1 VAL    84     -22.635 -52.494 -18.671  1.00  0.00      BSYN  
ATOM    726  CG2 VAL    84     -23.387 -53.491 -16.510  1.00  0.00      BSYN  
ATOM    727    C VAL    84     -20.251 -54.788 -16.595  1.00  0.00      BSYN  
ATOM    728    O VAL    84     -19.326 -54.125 -16.242  1.00  0.00      BSYN  
ATOM    729    N LYS    85     -20.289 -56.092 -16.239  1.00  0.00      BSYN  
ATOM    730    H LYS    85     -21.136 -56.547 -16.427  1.00  0.00      BSYN  
ATOM    731   CA LYS    85     -19.310 -56.768 -15.386  1.00  0.00      BSYN  
ATOM    732   CB LYS    85     -19.790 -57.890 -14.523  1.00  0.00      BSYN  
ATOM    733   CG LYS    85     -21.099 -57.407 -13.950  1.00  0.00      BSYN  
ATOM    734   CD LYS    85     -21.931 -58.629 -13.321  1.00  0.00      BSYN  
ATOM    735   CE LYS    85     -23.328 -58.343 -12.744  1.00  0.00      BSYN  
ATOM    736   NZ LYS    85     -23.035 -58.291 -11.256  1.00  0.00      BSYN  
ATOM    737  HZ1 LYS    85     -22.572 -59.221 -11.199  1.00  0.00      BSYN  
ATOM    738  HZ2 LYS    85     -22.238 -57.638 -11.111  1.00  0.00      BSYN  
ATOM    739  HZ3 LYS    85     -23.839 -58.131 -10.617  1.00  0.00      BSYN  
ATOM    740    C LYS    85     -18.108 -57.439 -16.156  1.00  0.00      BSYN  
ATOM    741    O LYS    85     -18.206 -58.413 -16.971  1.00  0.00      BSYN  
ATOM    742    N ARG    86     -16.914 -56.889 -15.867  1.00  0.00      BSYN  
ATOM    743    H ARG    86     -16.845 -56.249 -15.128  1.00  0.00      BSYN  
ATOM    744   CA ARG    86     -15.635 -57.339 -16.505  1.00  0.00      BSYN  
ATOM    745   CB ARG    86     -15.129 -56.134 -17.210  1.00  0.00      BSYN  
ATOM    746   CG ARG    86     -15.496 -56.498 -18.639  1.00  0.00      BSYN  
ATOM    747   CD ARG    86     -14.813 -55.516 -19.603  1.00  0.00      BSYN  
ATOM    748   NE ARG    86     -15.601 -54.471 -20.148  1.00  0.00      BSYN  
ATOM    749   HE ARG    86     -16.577 -54.510 -20.223  1.00  0.00      BSYN  
ATOM    750   CZ ARG    86     -15.148 -53.296 -20.477  1.00  0.00      BSYN  
ATOM    751  NH1 ARG    86     -13.835 -53.079 -20.485  1.00  0.00      BSYN  
ATOM    752 HH11 ARG    86     -13.599 -52.289 -21.050  1.00  0.00      BSYN  
ATOM    753 HH12 ARG    86     -13.101 -53.691 -20.189  1.00  0.00      BSYN  
ATOM    754  NH2 ARG    86     -16.028 -52.322 -20.753  1.00  0.00      BSYN  
ATOM    755 HH21 ARG    86     -15.878 -51.350 -20.937  1.00  0.00      BSYN  
ATOM    756 HH22 ARG    86     -16.969 -52.653 -20.828  1.00  0.00      BSYN  
ATOM    757    C ARG    86     -14.642 -57.882 -15.437  1.00  0.00      BSYN  
ATOM    758    O ARG    86     -14.433 -57.255 -14.388  1.00  0.00      BSYN  
ATOM    759    N GLU    87     -14.208 -59.056 -15.688  1.00  0.00      BSYN  
ATOM    760    H GLU    87     -14.135 -59.270 -16.641  1.00  0.00      BSYN  
ATOM    761   CA GLU    87     -13.711 -59.986 -14.733  1.00  0.00      BSYN  
ATOM    762   CB GLU    87     -13.432 -61.264 -15.435  1.00  0.00      BSYN  
ATOM    763   CG GLU    87     -14.678 -62.102 -15.621  1.00  0.00      BSYN  
ATOM    764   CD GLU    87     -16.051 -61.553 -16.155  1.00  0.00      BSYN  
ATOM    765  OE1 GLU    87     -16.054 -60.888 -17.167  1.00  0.00      BSYN  
ATOM    766  OE2 GLU    87     -17.126 -61.899 -15.685  1.00  0.00      BSYN  
ATOM    767    C GLU    87     -12.407 -59.614 -14.073  1.00  0.00      BSYN  
ATOM    768    O GLU    87     -11.331 -59.599 -14.643  1.00  0.00      BSYN  
ATOM    769    N GLU    88     -12.423 -59.504 -12.734  1.00  0.00      BSYN  
ATOM    770    H GLU    88     -13.267 -59.592 -12.245  1.00  0.00      BSYN  
ATOM    771   CA GLU    88     -11.195 -59.393 -11.965  1.00  0.00      BSYN  
ATOM    772   CB GLU    88     -11.474 -58.596 -10.715  1.00  0.00      BSYN  
ATOM    773   CG GLU    88     -10.306 -58.508  -9.732  1.00  0.00      BSYN  
ATOM    774   CD GLU    88     -10.653 -57.864  -8.486  1.00  0.00      BSYN  
ATOM    775  OE1 GLU    88     -10.339 -56.675  -8.371  1.00  0.00      BSYN  
ATOM    776  OE2 GLU    88     -11.297 -58.546  -7.678  1.00  0.00      BSYN  
ATOM    777    C GLU    88     -10.682 -60.869 -11.650  1.00  0.00      BSYN  
ATOM    778    O GLU    88     -11.516 -61.762 -11.418  1.00  0.00      BSYN  
ATOM    779    N PHE    89      -9.363 -61.099 -11.764  1.00  0.00      BSYN  
ATOM    780    H PHE    89      -8.754 -60.522 -12.271  1.00  0.00      BSYN  
ATOM    781   CA PHE    89      -8.859 -62.258 -11.083  1.00  0.00      BSYN  
ATOM    782   CB PHE    89      -7.294 -62.471 -11.570  1.00  0.00      BSYN  
ATOM    783   CG PHE    89      -6.893 -63.884 -11.983  1.00  0.00      BSYN  
ATOM    784  CD1 PHE    89      -6.654 -64.261 -13.286  1.00  0.00      BSYN  
ATOM    785  CD2 PHE    89      -6.748 -64.906 -11.069  1.00  0.00      BSYN  
ATOM    786  CE1 PHE    89      -6.466 -65.525 -13.707  1.00  0.00      BSYN  
ATOM    787  CE2 PHE    89      -6.611 -66.167 -11.478  1.00  0.00      BSYN  
ATOM    788   CZ PHE    89      -6.362 -66.504 -12.807  1.00  0.00      BSYN  
ATOM    789    C PHE    89      -9.026 -62.404  -9.584  1.00  0.00      BSYN  
ATOM    790    O PHE    89      -8.801 -61.380  -8.850  1.00  0.00      BSYN  
ATOM    791    N PRO    90      -9.518 -63.479  -8.926  1.00  0.00      BSYN  
ATOM    792   CD PRO    90     -10.471 -64.285  -9.622  1.00  0.00      BSYN  
ATOM    793   CA PRO    90      -9.658 -63.613  -7.532  1.00  0.00      BSYN  
ATOM    794   CB PRO    90     -10.662 -64.747  -7.276  1.00  0.00      BSYN  
ATOM    795   CG PRO    90     -10.633 -65.423  -8.658  1.00  0.00      BSYN  
ATOM    796    C PRO    90      -8.446 -63.718  -6.685  1.00  0.00      BSYN  
ATOM    797    O PRO    90      -7.905 -64.845  -6.468  1.00  0.00      BSYN  
ATOM    798    N THR    91      -8.123 -62.609  -5.960  1.00  0.00      BSYN  
ATOM    799    H THR    91      -8.748 -61.875  -6.137  1.00  0.00      BSYN  
ATOM    800   CA THR    91      -7.022 -62.580  -5.010  1.00  0.00      BSYN  
ATOM    801   CB THR    91      -6.639 -61.206  -4.441  1.00  0.00      BSYN  
ATOM    802  OG1 THR    91      -6.349 -60.306  -5.536  1.00  0.00      BSYN  
ATOM    803  HG1 THR    91      -5.685 -60.594  -6.168  1.00  0.00      BSYN  
ATOM    804  CG2 THR    91      -5.323 -61.320  -3.527  1.00  0.00      BSYN  
ATOM    805    C THR    91      -7.333 -63.479  -3.801  1.00  0.00      BSYN  
ATOM    806    O THR    91      -8.419 -63.350  -3.251  1.00  0.00      BSYN  
ATOM    807    N ASP    92      -6.479 -64.320  -3.327  1.00  0.00      BSYN  
ATOM    808    H ASP    92      -6.753 -64.781  -2.507  1.00  0.00      BSYN  
ATOM    809   CA ASP    92      -5.186 -64.774  -3.947  1.00  0.00      BSYN  
ATOM    810   CB ASP    92      -3.863 -64.471  -3.153  1.00  0.00      BSYN  
ATOM    811   CG ASP    92      -2.554 -65.124  -3.583  1.00  0.00      BSYN  
ATOM    812  OD1 ASP    92      -2.038 -65.935  -2.871  1.00  0.00      BSYN  
ATOM    813  OD2 ASP    92      -1.937 -64.614  -4.507  1.00  0.00      BSYN  
ATOM    814    C ASP    92      -5.226 -66.224  -4.309  1.00  0.00      BSYN  
ATOM    815    O ASP    92      -5.339 -67.101  -3.359  1.00  0.00      BSYN  
ATOM    816    N LEU    93      -5.311 -66.562  -5.649  1.00  0.00      BSYN  
ATOM    817    H LEU    93      -5.786 -65.958  -6.258  1.00  0.00      BSYN  
ATOM    818   CA LEU    93      -5.248 -68.014  -6.009  1.00  0.00      BSYN  
ATOM    819   CB LEU    93      -5.121 -68.132  -7.436  1.00  0.00      BSYN  
ATOM    820   CG LEU    93      -5.204 -69.579  -8.025  1.00  0.00      BSYN  
ATOM    821  CD1 LEU    93      -6.554 -70.233  -7.760  1.00  0.00      BSYN  
ATOM    822  CD2 LEU    93      -4.660 -69.421  -9.477  1.00  0.00      BSYN  
ATOM    823    C LEU    93      -3.992 -68.667  -5.401  1.00  0.00      BSYN  
ATOM    824    O LEU    93      -2.976 -68.023  -5.423  1.00  0.00      BSYN  
ATOM    825    N LYS    94      -4.162 -69.809  -4.761  1.00  0.00      BSYN  
ATOM    826    H LYS    94      -4.971 -70.362  -4.732  1.00  0.00      BSYN  
ATOM    827   CA LYS    94      -2.982 -70.428  -4.247  1.00  0.00      BSYN  
ATOM    828   CB LYS    94      -3.330 -71.072  -3.015  1.00  0.00      BSYN  
ATOM    829   CG LYS    94      -2.052 -71.091  -2.188  1.00  0.00      BSYN  
ATOM    830   CD LYS    94      -2.234 -71.602  -0.703  1.00  0.00      BSYN  
ATOM    831   CE LYS    94      -3.337 -70.630  -0.087  1.00  0.00      BSYN  
ATOM    832   NZ LYS    94      -2.546 -69.546   0.366  1.00  0.00      BSYN  
ATOM    833  HZ1 LYS    94      -3.188 -68.921   0.894  1.00  0.00      BSYN  
ATOM    834  HZ2 LYS    94      -1.742 -69.907   0.919  1.00  0.00      BSYN  
ATOM    835  HZ3 LYS    94      -2.353 -69.156  -0.579  1.00  0.00      BSYN  
ATOM    836    C LYS    94      -2.516 -71.498  -5.252  1.00  0.00      BSYN  
ATOM    837    O LYS    94      -3.220 -72.478  -5.512  1.00  0.00      BSYN  
ATOM    838    N PRO    95      -1.370 -71.340  -5.848  1.00  0.00      BSYN  
ATOM    839   CD PRO    95      -0.746 -70.094  -6.186  1.00  0.00      BSYN  
ATOM    840   CA PRO    95      -0.686 -72.445  -6.499  1.00  0.00      BSYN  
ATOM    841   CB PRO    95      -0.302 -71.710  -7.817  1.00  0.00      BSYN  
ATOM    842   CG PRO    95      -0.638 -70.178  -7.707  1.00  0.00      BSYN  
ATOM    843    C PRO    95       0.388 -73.308  -5.872  1.00  0.00      BSYN  
ATOM    844    O PRO    95       0.890 -72.902  -4.817  1.00  0.00      BSYN  
ATOM    845    N GLU    96       0.871 -74.461  -6.343  1.00  0.00      BSYN  
ATOM    846    H GLU    96       0.294 -74.870  -7.021  1.00  0.00      BSYN  
ATOM    847   CA GLU    96       2.065 -75.100  -5.873  1.00  0.00      BSYN  
ATOM    848   CB GLU    96       1.942 -76.554  -6.117  1.00  0.00      BSYN  
ATOM    849   CG GLU    96       0.760 -77.453  -5.737  1.00  0.00      BSYN  
ATOM    850   CD GLU    96       1.036 -78.918  -5.910  1.00  0.00      BSYN  
ATOM    851  OE1 GLU    96       1.139 -79.570  -4.845  1.00  0.00      BSYN  
ATOM    852  OE2 GLU    96       1.075 -79.473  -6.984  1.00  0.00      BSYN  
ATOM    853    C GLU    96       3.169 -74.647  -6.842  1.00  0.00      BSYN  
ATOM    854    O GLU    96       2.941 -74.174  -7.945  1.00  0.00      BSYN  
ATOM    855    N GLU    97       4.382 -74.677  -6.312  1.00  0.00      BSYN  
ATOM    856    H GLU    97       4.565 -75.277  -5.559  1.00  0.00      BSYN  
ATOM    857   CA GLU    97       5.549 -74.303  -7.056  1.00  0.00      BSYN  
ATOM    858   CB GLU    97       6.734 -74.159  -6.205  1.00  0.00      BSYN  
ATOM    859   CG GLU    97       6.725 -73.045  -5.137  1.00  0.00      BSYN  
ATOM    860   CD GLU    97       8.151 -72.649  -4.852  1.00  0.00      BSYN  
ATOM    861  OE1 GLU    97       9.082 -73.433  -4.677  1.00  0.00      BSYN  
ATOM    862  OE2 GLU    97       8.451 -71.446  -4.813  1.00  0.00      BSYN  
ATOM    863    C GLU    97       5.809 -75.440  -8.071  1.00  0.00      BSYN  
ATOM    864    O GLU    97       5.468 -76.606  -7.736  1.00  0.00      BSYN  
ATOM    865    N VAL    98       6.336 -75.071  -9.190  1.00  0.00      BSYN  
ATOM    866    H VAL    98       6.510 -74.110  -9.274  1.00  0.00      BSYN  
ATOM    867   CA VAL    98       6.790 -76.109 -10.112  1.00  0.00      BSYN  
ATOM    868   CB VAL    98       6.623 -75.245 -11.459  1.00  0.00      BSYN  
ATOM    869  CG1 VAL    98       8.065 -74.923 -12.155  1.00  0.00      BSYN  
ATOM    870  CG2 VAL    98       5.680 -76.108 -12.410  1.00  0.00      BSYN  
ATOM    871    C VAL    98       8.115 -76.837  -9.880  1.00  0.00      BSYN  
ATOM    872    O VAL    98       9.004 -76.318  -9.212  1.00  0.00      BSYN  
ATOM    873    N ALA    99       8.328 -78.050 -10.406  1.00  0.00      BSYN  
ATOM    874    H ALA    99       7.959 -78.238 -11.294  1.00  0.00      BSYN  
ATOM    875   CA ALA    99       9.311 -78.906  -9.797  1.00  0.00      BSYN  
ATOM    876   CB ALA    99       8.735 -80.091  -8.979  1.00  0.00      BSYN  
ATOM    877    C ALA    99      10.049 -79.638 -10.859  1.00  0.00      BSYN  
ATOM    878    O ALA    99       9.486 -79.798 -11.981  1.00  0.00      BSYN  
ATOM    879    N GLN   100      11.239 -80.300 -10.656  1.00  0.00      BSYN  
ATOM    880    H GLN   100      11.462 -80.318  -9.702  1.00  0.00      BSYN  
ATOM    881   CA GLN   100      11.972 -81.041 -11.656  1.00  0.00      BSYN  
ATOM    882   CB GLN   100      13.446 -81.088 -11.392  1.00  0.00      BSYN  
ATOM    883   CG GLN   100      14.220 -79.820 -11.221  1.00  0.00      BSYN  
ATOM    884   CD GLN   100      15.459 -79.828 -12.086  1.00  0.00      BSYN  
ATOM    885  OE1 GLN   100      15.715 -78.862 -12.808  1.00  0.00      BSYN  
ATOM    886  NE2 GLN   100      16.194 -80.921 -12.023  1.00  0.00      BSYN  
ATOM    887 HE21 GLN   100      17.093 -80.941 -12.412  1.00  0.00      BSYN  
ATOM    888 HE22 GLN   100      15.770 -81.770 -11.779  1.00  0.00      BSYN  
ATOM    889    C GLN   100      11.409 -82.469 -11.914  1.00  0.00      BSYN  
ATOM    890    O GLN   100      10.979 -83.124 -10.986  1.00  0.00      BSYN  
ATOM    891    N GLU   101      11.580 -83.004 -13.115  1.00  0.00      BSYN  
ATOM    892    H GLU   101      12.084 -82.673 -13.888  1.00  0.00      BSYN  
ATOM    893   CA GLU   101      10.901 -84.240 -13.387  1.00  0.00      BSYN  
ATOM    894   CB GLU   101       9.700 -83.942 -14.328  1.00  0.00      BSYN  
ATOM    895   CG GLU   101       8.959 -85.140 -14.679  1.00  0.00      BSYN  
ATOM    896   CD GLU   101       7.882 -84.917 -15.764  1.00  0.00      BSYN  
ATOM    897  OE1 GLU   101       6.710 -85.102 -15.480  1.00  0.00      BSYN  
ATOM    898  OE2 GLU   101       8.152 -84.421 -16.859  1.00  0.00      BSYN  
ATOM    899    C GLU   101      11.868 -85.349 -13.967  1.00  0.00      BSYN  
ATOM    900    O GLU   101      12.426 -85.104 -15.000  1.00  0.00      BSYN  
ATOM    901    N ALA   102      11.928 -86.486 -13.245  1.00  0.00      BSYN  
ATOM    902    H ALA   102      11.409 -86.574 -12.419  1.00  0.00      BSYN  
ATOM    903   CA ALA   102      12.832 -87.538 -13.689  1.00  0.00      BSYN  
ATOM    904   CB ALA   102      14.282 -87.050 -13.834  1.00  0.00      BSYN  
ATOM    905    C ALA   102      12.692 -88.834 -12.964  1.00  0.00      BSYN  
ATOM    906    O ALA   102      11.990 -88.946 -12.051  1.00  0.00      BSYN  
ATOM    907    N ALA   103      13.317 -89.931 -13.571  1.00  0.00      BSYN  
ATOM    908    H ALA   103      13.608 -89.813 -14.499  1.00  0.00      BSYN  
ATOM    909   CA ALA   103      13.533 -91.222 -12.915  1.00  0.00      BSYN  
ATOM    910   CB ALA   103      12.472 -92.253 -13.421  1.00  0.00      BSYN  
ATOM    911    C ALA   103      14.833 -91.929 -13.367  1.00  0.00      BSYN  
ATOM    912    O ALA   103      15.341 -91.853 -14.453  1.00  0.00      BSYN  
ATOM    913    N GLU   104      15.210 -92.667 -12.405  1.00  0.00      BSYN  
ATOM    914    H GLU   104      14.795 -92.536 -11.527  1.00  0.00      BSYN  
ATOM    915   CA GLU   104      16.420 -93.459 -12.551  1.00  0.00      BSYN  
ATOM    916   CB GLU   104      17.532 -93.009 -11.505  1.00  0.00      BSYN  
ATOM    917   CG GLU   104      17.984 -91.585 -11.591  1.00  0.00      BSYN  
ATOM    918   CD GLU   104      18.793 -91.244 -12.705  1.00  0.00      BSYN  
ATOM    919  OE1 GLU   104      19.886 -91.846 -12.826  1.00  0.00      BSYN  
ATOM    920  OE2 GLU   104      18.490 -90.364 -13.462  1.00  0.00      BSYN  
ATOM    921    C GLU   104      16.266 -94.987 -12.468  1.00  0.00      BSYN  
ATOM    922    O GLU   104      15.209 -95.522 -11.991  1.00  0.00      BSYN  
ATOM    923    N GLU   105      17.255 -95.640 -13.023  1.00  0.00      BSYN  
ATOM    924    H GLU   105      17.939 -95.172 -13.546  1.00  0.00      BSYN  
ATOM    925   CA GLU   105      17.366 -97.003 -12.635  1.00  0.00      BSYN  
ATOM    926   CB GLU   105      17.455 -97.953 -13.947  1.00  0.00      BSYN  
ATOM    927   CG GLU   105      16.111 -98.326 -14.563  1.00  0.00      BSYN  
ATOM    928   CD GLU   105      15.042 -99.019 -13.695  1.00  0.00      BSYN  
ATOM    929  OE1 GLU   105      14.182 -98.346 -13.088  1.00  0.00      BSYN  
ATOM    930  OE2 GLU   105      15.095-100.255 -13.516  1.00  0.00      BSYN  
ATOM    931    C GLU   105      18.658 -97.203 -11.813  1.00  0.00      BSYN  
ATOM    932    O GLU   105      19.735 -97.103 -12.358  1.00  0.00      BSYN  
ATOM    933    N PRO   106      18.657 -97.443 -10.443  1.00  0.00      BSYN  
ATOM    934   CD PRO   106      17.473 -97.506  -9.648  1.00  0.00      BSYN  
ATOM    935   CA PRO   106      19.785 -97.633  -9.604  1.00  0.00      BSYN  
ATOM    936   CB PRO   106      19.131 -97.926  -8.232  1.00  0.00      BSYN  
ATOM    937   CG PRO   106      17.687 -98.501  -8.513  1.00  0.00      BSYN  
ATOM    938    C PRO   106      20.601 -98.848 -10.051  1.00  0.00      BSYN  
ATOM    939    O PRO   106      20.413-100.068  -9.788  1.00  0.00      BSYN  
ATOM    940    N LEU   107      21.671 -98.529 -10.882  1.00  0.00      BSYN  
ATOM    941    H LEU   107      21.858 -97.568 -10.924  1.00  0.00      BSYN  
ATOM    942   CA LEU   107      22.636 -99.414 -11.520  1.00  0.00      BSYN  
ATOM    943   CB LEU   107      23.453 -98.488 -12.338  1.00  0.00      BSYN  
ATOM    944   CG LEU   107      22.746 -98.088 -13.566  1.00  0.00      BSYN  
ATOM    945  CD1 LEU   107      23.476 -96.866 -14.136  1.00  0.00      BSYN  
ATOM    946  CD2 LEU   107      22.958 -99.219 -14.491  1.00  0.00      BSYN  
ATOM    947    C LEU   107      23.410-100.156 -10.444  1.00  0.00      BSYN  
ATOM    948    O LEU   107      23.608-101.337 -10.525  1.00  0.00      BSYN  
ATOM    949    N ILE   108      23.567 -99.581  -9.259  1.00  0.00      BSYN  
ATOM    950    H ILE   108      23.314 -98.640  -9.368  1.00  0.00      BSYN  
ATOM    951   CA ILE   108      24.311-100.065  -8.130  1.00  0.00      BSYN  
ATOM    952   CB ILE   108      24.268 -98.914  -7.009  1.00  0.00      BSYN  
ATOM    953  CG2 ILE   108      24.658 -97.536  -7.458  1.00  0.00      BSYN  
ATOM    954  CG1 ILE   108      22.862 -98.763  -6.285  1.00  0.00      BSYN  
ATOM    955   CD ILE   108      22.274 -97.292  -5.893  1.00  0.00      BSYN  
ATOM    956    C ILE   108      24.087-101.377  -7.481  1.00  0.00      BSYN  
ATOM    957    O ILE   108      25.088-102.106  -7.152  1.00  0.00      BSYN  
ATOM    958    N GLU   109      22.811-101.864  -7.238  1.00  0.00      BSYN  
ATOM    959    H GLU   109      22.000-101.580  -7.708  1.00  0.00      BSYN  
ATOM    960   CA GLU   109      22.709-103.032  -6.456  1.00  0.00      BSYN  
ATOM    961   CB GLU   109      22.079-102.621  -5.052  1.00  0.00      BSYN  
ATOM    962   CG GLU   109      22.903-101.704  -4.149  1.00  0.00      BSYN  
ATOM    963   CD GLU   109      22.186-101.502  -2.835  1.00  0.00      BSYN  
ATOM    964  OE1 GLU   109      22.179-102.336  -1.999  1.00  0.00      BSYN  
ATOM    965  OE2 GLU   109      21.528-100.499  -2.682  1.00  0.00      BSYN  
ATOM    966    C GLU   109      22.208-104.366  -7.049  1.00  0.00      BSYN  
ATOM    967    O GLU   109      23.118-105.194  -7.148  1.00  0.00      BSYN  
ATOM    968    N PRO   110      21.024-104.555  -7.605  1.00  0.00      BSYN  
ATOM    969   CD PRO   110      20.022-103.438  -7.899  1.00  0.00      BSYN  
ATOM    970   CA PRO   110      20.481-105.844  -8.158  1.00  0.00      BSYN  
ATOM    971   CB PRO   110      19.103-105.534  -8.674  1.00  0.00      BSYN  
ATOM    972   CG PRO   110      18.736-104.307  -7.863  1.00  0.00      BSYN  
ATOM    973    C PRO   110      21.402-106.516  -9.196  1.00  0.00      BSYN  
ATOM    974    O PRO   110      21.777-105.890 -10.155  1.00  0.00      BSYN  
ATOM    975    N LEU   111      21.801-107.759  -9.174  1.00  0.00      BSYN  
ATOM    976    H LEU   111      22.173-108.161  -9.986  1.00  0.00      BSYN  
ATOM    977   CA LEU   111      21.894-108.479  -7.910  1.00  0.00      BSYN  
ATOM    978   CB LEU   111      20.547-109.345  -7.813  1.00  0.00      BSYN  
ATOM    979   CG LEU   111      20.134-109.931  -6.415  1.00  0.00      BSYN  
ATOM    980  CD1 LEU   111      19.489-108.966  -5.405  1.00  0.00      BSYN  
ATOM    981  CD2 LEU   111      19.168-111.088  -6.739  1.00  0.00      BSYN  
ATOM    982    C LEU   111      23.125-109.413  -8.081  1.00  0.00      BSYN  
ATOM    983    O LEU   111      23.086-110.676  -7.996  1.00  0.00      BSYN  
ATOM    984    N MET   112      24.216-108.756  -8.306  1.00  0.00      BSYN  
ATOM    985    H MET   112      24.255-107.777  -8.330  1.00  0.00      BSYN  
ATOM    986   CA MET   112      25.467-109.403  -8.656  1.00  0.00      BSYN  
ATOM    987   CB MET   112      25.920-109.546 -10.182  1.00  0.00      BSYN  
ATOM    988   CG MET   112      25.093-110.687 -10.807  1.00  0.00      BSYN  
ATOM    989   SD MET   112      25.615-111.093 -12.506  1.00  0.00      BSYN  
ATOM    990   CE MET   112      24.290-110.153 -13.217  1.00  0.00      BSYN  
ATOM    991    C MET   112      26.634-108.615  -8.098  1.00  0.00      BSYN  
ATOM    992    O MET   112      26.586-107.409  -7.825  1.00  0.00      BSYN  
ATOM    993    N GLU   113      27.769-109.329  -7.739  1.00  0.00      BSYN  
ATOM    994    H GLU   113      27.812-110.280  -7.972  1.00  0.00      BSYN  
ATOM    995   CA GLU   113      29.013-108.634  -7.224  1.00  0.00      BSYN  
ATOM    996   CB GLU   113      29.865-109.489  -6.215  1.00  0.00      BSYN  
ATOM    997   CG GLU   113      29.215-109.304  -4.877  1.00  0.00      BSYN  
ATOM    998   CD GLU   113      29.522-107.964  -4.089  1.00  0.00      BSYN  
ATOM    999  OE1 GLU   113      30.676-107.824  -3.717  1.00  0.00      BSYN  
ATOM   1000  OE2 GLU   113      28.620-107.128  -3.914  1.00  0.00      BSYN  
ATOM   1001    C GLU   113      29.892-108.096  -8.327  1.00  0.00      BSYN  
ATOM   1002    O GLU   113      29.763-108.687  -9.422  1.00  0.00      BSYN  
ATOM   1003    N PRO   114      30.859-107.192  -8.172  1.00  0.00      BSYN  
ATOM   1004   CD PRO   114      30.775-106.070  -7.291  1.00  0.00      BSYN  
ATOM   1005   CA PRO   114      31.870-106.803  -9.238  1.00  0.00      BSYN  
ATOM   1006   CB PRO   114      32.427-105.402  -8.910  1.00  0.00      BSYN  
ATOM   1007   CG PRO   114      32.102-105.414  -7.437  1.00  0.00      BSYN  
ATOM   1008    C PRO   114      33.006-107.791  -9.542  1.00  0.00      BSYN  
ATOM   1009    O PRO   114      33.684-107.806 -10.617  1.00  0.00      BSYN  
ATOM   1010    N GLU   115      33.226-108.594  -8.474  1.00  0.00      BSYN  
ATOM   1011    H GLU   115      32.591-108.739  -7.741  1.00  0.00      BSYN  
ATOM   1012   CA GLU   115      34.297-109.531  -8.361  1.00  0.00      BSYN  
ATOM   1013   CB GLU   115      35.052-109.350  -7.051  1.00  0.00      BSYN  
ATOM   1014   CG GLU   115      36.152-108.292  -7.331  1.00  0.00      BSYN  
ATOM   1015   CD GLU   115      36.899-108.018  -6.044  1.00  0.00      BSYN  
ATOM   1016  OE1 GLU   115      36.482-107.235  -5.138  1.00  0.00      BSYN  
ATOM   1017  OE2 GLU   115      37.849-108.600  -5.843  1.00  0.00      BSYN  
ATOM   1018    C GLU   115      33.615-110.943  -8.328  1.00  0.00      BSYN  
ATOM   1019    O GLU   115      32.483-111.281  -7.961  1.00  0.00      BSYN  
ATOM   1020    N GLY   116      34.433-111.903  -8.755  1.00  0.00      BSYN  
ATOM   1021    H GLY   116      35.365-111.664  -8.568  1.00  0.00      BSYN  
ATOM   1022   CA GLY   116      34.059-113.197  -9.451  1.00  0.00      BSYN  
ATOM   1023    C GLY   116      35.244-113.801 -10.271  1.00  0.00      BSYN  
ATOM   1024    O GLY   116      35.827-114.965 -10.204  1.00  0.00      BSYN  
ATOM   1025    N GLU   117      35.550-113.032 -11.381  1.00  0.00      BSYN  
ATOM   1026    H GLU   117      34.765-112.483 -11.589  1.00  0.00      BSYN  
ATOM   1027   CA GLU   117      36.606-113.309 -12.381  1.00  0.00      BSYN  
ATOM   1028   CB GLU   117      36.529-112.714 -13.848  1.00  0.00      BSYN  
ATOM   1029   CG GLU   117      35.673-113.575 -14.801  1.00  0.00      BSYN  
ATOM   1030   CD GLU   117      34.225-113.676 -14.484  1.00  0.00      BSYN  
ATOM   1031  OE1 GLU   117      33.662-114.758 -14.690  1.00  0.00      BSYN  
ATOM   1032  OE2 GLU   117      33.596-112.672 -14.178  1.00  0.00      BSYN  
ATOM   1033    C GLU   117      37.993-113.201 -11.765  1.00  0.00      BSYN  
ATOM   1034    O GLU   117      38.864-113.993 -11.897  1.00  0.00      BSYN  
ATOM   1035    N SER   118      38.163-112.172 -10.982  1.00  0.00      BSYN  
ATOM   1036    H SER   118      37.553-111.437 -11.199  1.00  0.00      BSYN  
ATOM   1037   CA SER   118      39.195-111.922 -10.085  1.00  0.00      BSYN  
ATOM   1038   CB SER   118      39.330-110.411 -10.149  1.00  0.00      BSYN  
ATOM   1039   OG SER   118      38.268-109.673  -9.508  1.00  0.00      BSYN  
ATOM   1040   HG SER   118      38.691-108.901  -9.124  1.00  0.00      BSYN  
ATOM   1041    C SER   118      38.926-112.666  -8.857  1.00  0.00      BSYN  
ATOM   1042    O SER   118      39.690-113.451  -8.422  1.00  0.00      BSYN  
ATOM   1043    N TYR   119      37.817-112.303  -8.111  1.00  0.00      BSYN  
ATOM   1044    H TYR   119      37.251-111.596  -8.486  1.00  0.00      BSYN  
ATOM   1045   CA TYR   119      37.699-112.841  -6.812  1.00  0.00      BSYN  
ATOM   1046   CB TYR   119      36.786-111.945  -5.801  1.00  0.00      BSYN  
ATOM   1047   CG TYR   119      37.122-112.248  -4.277  1.00  0.00      BSYN  
ATOM   1048  CD1 TYR   119      36.231-112.821  -3.417  1.00  0.00      BSYN  
ATOM   1049  CE1 TYR   119      36.505-113.099  -2.088  1.00  0.00      BSYN  
ATOM   1050  CD2 TYR   119      38.374-111.982  -3.805  1.00  0.00      BSYN  
ATOM   1051  CE2 TYR   119      38.737-112.257  -2.537  1.00  0.00      BSYN  
ATOM   1052   CZ TYR   119      37.766-112.866  -1.682  1.00  0.00      BSYN  
ATOM   1053   OH TYR   119      38.148-113.276  -0.458  1.00  0.00      BSYN  
ATOM   1054   HH TYR   119      37.390-113.442   0.107  1.00  0.00      BSYN  
ATOM   1055    C TYR   119      37.140-114.269  -6.839  1.00  0.00      BSYN  
ATOM   1056    O TYR   119      36.076-114.506  -7.427  1.00  0.00      BSYN  
ATOM   1057    N GLU   120      38.066-114.975  -6.193  1.00  0.00      BSYN  
ATOM   1058    H GLU   120      39.013-114.731  -6.143  1.00  0.00      BSYN  
ATOM   1059   CA GLU   120      37.890-116.409  -5.754  1.00  0.00      BSYN  
ATOM   1060   CB GLU   120      39.011-117.033  -4.892  1.00  0.00      BSYN  
ATOM   1061   CG GLU   120      40.312-116.411  -5.272  1.00  0.00      BSYN  
ATOM   1062   CD GLU   120      41.342-117.095  -4.536  1.00  0.00      BSYN  
ATOM   1063  OE1 GLU   120      41.790-118.158  -5.090  1.00  0.00      BSYN  
ATOM   1064  OE2 GLU   120      41.907-116.600  -3.592  1.00  0.00      BSYN  
ATOM   1065    C GLU   120      36.626-116.574  -5.034  1.00  0.00      BSYN  
ATOM   1066    O GLU   120      36.553-116.517  -3.803  1.00  0.00      BSYN  
ATOM   1067    N ASP   121      35.578-116.821  -5.807  1.00  0.00      BSYN  
ATOM   1068    H ASP   121      35.725-116.969  -6.765  1.00  0.00      BSYN  
ATOM   1069   CA ASP   121      34.211-116.814  -5.099  1.00  0.00      BSYN  
ATOM   1070   CB ASP   121      33.264-116.547  -6.310  1.00  0.00      BSYN  
ATOM   1071   CG ASP   121      31.892-116.466  -5.798  1.00  0.00      BSYN  
ATOM   1072  OD1 ASP   121      31.012-117.233  -5.974  1.00  0.00      BSYN  
ATOM   1073  OD2 ASP   121      31.700-115.434  -5.055  1.00  0.00      BSYN  
ATOM   1074    C ASP   121      33.853-118.095  -4.267  1.00  0.00      BSYN  
ATOM   1075    O ASP   121      33.839-119.130  -4.935  1.00  0.00      BSYN  
ATOM   1076    N PRO   122      33.563-117.979  -2.929  1.00  0.00      BSYN  
ATOM   1077   CD PRO   122      33.557-116.665  -2.273  1.00  0.00      BSYN  
ATOM   1078   CA PRO   122      33.435-119.072  -1.959  1.00  0.00      BSYN  
ATOM   1079   CB PRO   122      33.728-118.461  -0.624  1.00  0.00      BSYN  
ATOM   1080   CG PRO   122      33.281-116.948  -0.782  1.00  0.00      BSYN  
ATOM   1081    C PRO   122      32.124-119.945  -1.770  1.00  0.00      BSYN  
ATOM   1082    O PRO   122      31.060-119.378  -1.609  1.00  0.00      BSYN  
ATOM   1083    N PRO   123      32.320-121.278  -1.657  1.00  0.00      BSYN  
ATOM   1084   CD PRO   123      33.620-121.938  -1.751  1.00  0.00      BSYN  
ATOM   1085   CA PRO   123      31.118-122.122  -1.633  1.00  0.00      BSYN  
ATOM   1086   CB PRO   123      31.751-123.434  -2.140  1.00  0.00      BSYN  
ATOM   1087   CG PRO   123      33.247-123.421  -1.969  1.00  0.00      BSYN  
ATOM   1088    C PRO   123      30.676-122.326  -0.228  1.00  0.00      BSYN  
ATOM   1089    O PRO   123      30.944-121.659   0.753  1.00  0.00      BSYN  
ATOM   1090    N GLN   124      29.668-123.180  -0.098  1.00  0.00      BSYN  
ATOM   1091    H GLN   124      29.408-123.701  -0.887  1.00  0.00      BSYN  
ATOM   1092   CA GLN   124      29.034-123.378   1.167  1.00  0.00      BSYN  
ATOM   1093   CB GLN   124      28.255-122.100   1.700  1.00  0.00      BSYN  
ATOM   1094   CG GLN   124      27.925-121.635   3.048  1.00  0.00      BSYN  
ATOM   1095   CD GLN   124      29.151-121.634   4.059  1.00  0.00      BSYN  
ATOM   1096  OE1 GLN   124      29.012-122.255   5.079  1.00  0.00      BSYN  
ATOM   1097  NE2 GLN   124      30.246-120.963   3.687  1.00  0.00      BSYN  
ATOM   1098 HE21 GLN   124      31.165-121.044   4.016  1.00  0.00      BSYN  
ATOM   1099 HE22 GLN   124      29.988-120.238   3.079  1.00  0.00      BSYN  
ATOM   1100    C GLN   124      28.375-124.686   1.430  1.00  0.00      BSYN  
ATOM   1101    O GLN   124      27.661-125.210   0.507  1.00  0.00      BSYN  
ATOM   1102    N GLU   125      28.459-125.283   2.649  1.00  0.00      BSYN  
ATOM   1103    H GLU   125      28.917-124.782   3.355  1.00  0.00      BSYN  
ATOM   1104   CA GLU   125      28.040-126.691   2.917  1.00  0.00      BSYN  
ATOM   1105   CB GLU   125      28.867-127.318   4.053  1.00  0.00      BSYN  
ATOM   1106   CG GLU   125      30.440-127.398   3.805  1.00  0.00      BSYN  
ATOM   1107   CD GLU   125      31.361-126.145   3.800  1.00  0.00      BSYN  
ATOM   1108  OE1 GLU   125      32.384-126.242   3.148  1.00  0.00      BSYN  
ATOM   1109  OE2 GLU   125      30.908-125.090   4.254  1.00  0.00      BSYN  
ATOM   1110    C GLU   125      26.529-126.655   3.261  1.00  0.00      BSYN  
ATOM   1111    O GLU   125      26.115-125.889   4.071  1.00  0.00      BSYN  
ATOM   1112    N GLU   126      25.784-127.686   2.779  1.00  0.00      BSYN  
ATOM   1113    H GLU   126      26.169-128.308   2.127  1.00  0.00      BSYN  
ATOM   1114   CA GLU   126      24.395-127.830   3.149  1.00  0.00      BSYN  
ATOM   1115   CB GLU   126      23.625-128.613   1.979  1.00  0.00      BSYN  
ATOM   1116   CG GLU   126      23.982-128.243   0.479  1.00  0.00      BSYN  
ATOM   1117   CD GLU   126      23.427-126.884   0.216  1.00  0.00      BSYN  
ATOM   1118  OE1 GLU   126      22.199-126.849   0.103  1.00  0.00      BSYN  
ATOM   1119  OE2 GLU   126      24.260-125.908   0.069  1.00  0.00      BSYN  
ATOM   1120    C GLU   126      24.318-128.561   4.493  1.00  0.00      BSYN  
ATOM   1121    O GLU   126      24.521-129.819   4.606  1.00  0.00      BSYN  
ATOM   1122    N TYR   127      24.053-127.836   5.627  1.00  0.00      BSYN  
ATOM   1123    H TYR   127      24.098-126.871   5.457  1.00  0.00      BSYN  
ATOM   1124   CA TYR   127      23.571-128.175   6.906  1.00  0.00      BSYN  
ATOM   1125   CB TYR   127      23.475-126.998   7.793  1.00  0.00      BSYN  
ATOM   1126   CG TYR   127      24.829-126.357   7.998  1.00  0.00      BSYN  
ATOM   1127  CD1 TYR   127      25.443-126.504   9.240  1.00  0.00      BSYN  
ATOM   1128  CE1 TYR   127      26.676-125.776   9.481  1.00  0.00      BSYN  
ATOM   1129  CD2 TYR   127      25.315-125.486   6.995  1.00  0.00      BSYN  
ATOM   1130  CE2 TYR   127      26.567-124.867   7.203  1.00  0.00      BSYN  
ATOM   1131   CZ TYR   127      27.185-124.966   8.435  1.00  0.00      BSYN  
ATOM   1132   OH TYR   127      28.407-124.281   8.557  1.00  0.00      BSYN  
ATOM   1133   HH TYR   127      28.566-123.694   7.814  1.00  0.00      BSYN  
ATOM   1134    C TYR   127      22.259-128.929   6.888  1.00  0.00      BSYN  
ATOM   1135    O TYR   127      21.116-128.416   6.923  1.00  0.00      BSYN  
ATOM   1136    N GLN   128      22.435-130.210   6.550  1.00  0.00      BSYN  
ATOM   1137    H GLN   128      23.309-130.502   6.215  1.00  0.00      BSYN  
ATOM   1138   CA GLN   128      21.447-131.293   6.821  1.00  0.00      BSYN  
ATOM   1139   CB GLN   128      21.698-132.487   5.939  1.00  0.00      BSYN  
ATOM   1140   CG GLN   128      21.498-131.958   4.495  1.00  0.00      BSYN  
ATOM   1141   CD GLN   128      20.608-132.776   3.430  1.00  0.00      BSYN  
ATOM   1142  OE1 GLN   128      20.027-132.080   2.595  1.00  0.00      BSYN  
ATOM   1143  NE2 GLN   128      20.581-134.102   3.331  1.00  0.00      BSYN  
ATOM   1144 HE21 GLN   128      20.165-134.374   2.487  1.00  0.00      BSYN  
ATOM   1145 HE22 GLN   128      20.823-134.689   4.078  1.00  0.00      BSYN  
ATOM   1146    C GLN   128      21.117-131.697   8.290  1.00  0.00      BSYN  
ATOM   1147    O GLN   128      21.191-132.917   8.628  1.00  0.00      BSYN  
ATOM   1148    N GLU   129      20.608-130.744   9.141  1.00  0.00      BSYN  
ATOM   1149    H GLU   129      20.295-129.865   8.841  1.00  0.00      BSYN  
ATOM   1150   CA GLU   129      20.270-131.016  10.600  1.00  0.00      BSYN  
ATOM   1151   CB GLU   129      20.375-129.716  11.330  1.00  0.00      BSYN  
ATOM   1152   CG GLU   129      21.563-129.569  12.276  1.00  0.00      BSYN  
ATOM   1153   CD GLU   129      21.681-128.321  13.162  1.00  0.00      BSYN  
ATOM   1154  OE1 GLU   129      21.381-127.194  12.818  1.00  0.00      BSYN  
ATOM   1155  OE2 GLU   129      22.120-128.430  14.304  1.00  0.00      BSYN  
ATOM   1156    C GLU   129      18.987-131.680  10.911  1.00  0.00      BSYN  
ATOM   1157    O GLU   129      17.886-131.019  11.127  1.00  0.00      BSYN  
ATOM   1158    N TYR   130      19.161-133.008  10.964  1.00  0.00      BSYN  
ATOM   1159    H TYR   130      20.011-133.477  11.097  1.00  0.00      BSYN  
ATOM   1160   CA TYR   130      17.988-133.834  11.261  1.00  0.00      BSYN  
ATOM   1161   CB TYR   130      17.919-135.294  10.542  1.00  0.00      BSYN  
ATOM   1162   CG TYR   130      17.601-135.292   9.078  1.00  0.00      BSYN  
ATOM   1163  CD1 TYR   130      18.663-135.104   8.160  1.00  0.00      BSYN  
ATOM   1164  CE1 TYR   130      18.485-135.172   6.808  1.00  0.00      BSYN  
ATOM   1165  CD2 TYR   130      16.360-135.483   8.585  1.00  0.00      BSYN  
ATOM   1166  CE2 TYR   130      16.193-135.445   7.220  1.00  0.00      BSYN  
ATOM   1167   CZ TYR   130      17.217-135.394   6.298  1.00  0.00      BSYN  
ATOM   1168   OH TYR   130      16.936-135.746   5.001  1.00  0.00      BSYN  
ATOM   1169   HH TYR   130      17.789-136.036   4.670  1.00  0.00      BSYN  
ATOM   1170    C TYR   130      18.180-134.359  12.652  1.00  0.00      BSYN  
ATOM   1171    O TYR   130      19.136-135.089  12.901  1.00  0.00      BSYN  
ATOM   1172    N GLU   131      17.187-134.010  13.444  1.00  0.00      BSYN  
ATOM   1173    H GLU   131      16.618-133.349  12.996  1.00  0.00      BSYN  
ATOM   1174   CA GLU   131      16.905-134.485  14.837  1.00  0.00      BSYN  
ATOM   1175   CB GLU   131      16.268-133.245  15.515  1.00  0.00      BSYN  
ATOM   1176   CG GLU   131      16.940-131.807  15.342  1.00  0.00      BSYN  
ATOM   1177   CD GLU   131      16.222-130.652  16.034  1.00  0.00      BSYN  
ATOM   1178  OE1 GLU   131      16.541-129.511  15.642  1.00  0.00      BSYN  
ATOM   1179  OE2 GLU   131      15.503-130.810  17.032  1.00  0.00      BSYN  
ATOM   1180    C GLU   131      16.355-135.840  15.116  1.00  0.00      BSYN  
ATOM   1181    O GLU   131      15.442-136.413  14.441  1.00  0.00      BSYN  
ATOM   1182    N PRO   132      16.832-136.572  16.167  1.00  0.00      BSYN  
ATOM   1183   CD PRO   132      18.118-136.193  16.627  1.00  0.00      BSYN  
ATOM   1184   CA PRO   132      16.348-137.856  16.724  1.00  0.00      BSYN  
ATOM   1185   CB PRO   132      17.607-138.349  17.396  1.00  0.00      BSYN  
ATOM   1186   CG PRO   132      18.446-137.113  17.857  1.00  0.00      BSYN  
ATOM   1187    C PRO   132      15.303-137.662  17.783  1.00  0.00      BSYN  
ATOM   1188    O PRO   132      15.123-136.580  18.209  1.00  0.00      BSYN  
ATOM   1189    N GLU   133      14.808-138.930  18.083  1.00  0.00      BSYN  
ATOM   1190    H GLU   133      15.308-139.734  17.831  1.00  0.00      BSYN  
ATOM   1191   CA GLU   133      13.892-139.089  19.198  1.00  0.00      BSYN  
ATOM   1192   CB GLU   133      12.509-139.180  18.617  1.00  0.00      BSYN  
ATOM   1193   CG GLU   133      12.450-140.343  17.662  1.00  0.00      BSYN  
ATOM   1194   CD GLU   133      11.200-140.216  16.688  1.00  0.00      BSYN  
ATOM   1195  OE1 GLU   133      10.087-140.673  16.966  1.00  0.00      BSYN  
ATOM   1196  OE2 GLU   133      11.398-139.566  15.709  1.00  0.00      BSYN  
ATOM   1197    C GLU   133      14.278-140.239  20.136  1.00  0.00      BSYN  
ATOM   1198    O GLU   133      15.167-140.963  19.706  1.00  0.00      BSYN  
ATOM   1199    N ALA   134      13.611-140.632  21.200  1.00  0.00      BSYN  
ATOM   1200    H ALA   134      13.163-139.838  21.562  1.00  0.00      BSYN  
ATOM   1201   CA ALA   134      13.805-141.928  21.828  1.00  0.00      BSYN  
ATOM   1202   CB ALA   134      13.572-141.881  23.268  1.00  0.00      BSYN  
ATOM   1203    C ALA   134      12.758-142.852  21.228  1.00  0.00      BSYN  
ATOM   1204  OT1 ALA   134      12.983-144.062  21.025  1.00  0.00      BSYN  
ATOM   1205  OT2 ALA   134      11.546-142.429  21.050  1.00  0.00      BSYN  
END
