# Supplementary material for: Data set of intrinsically disordered proteins analysed at a local protein conformation level
Source: Data Brief. 2020 Mar 5;29:105383. doi: 10.1016/j.dib.2020.105383 (PMC7078294; doi:10.1016/j.dib.2020.105383)
Supplement: Supplementary file 1 [file mmc1.zip › the data/1-DATA/PED1AAD-pdb/1AAD-200.pdb]

CRYST1    1.000    1.000    1.000  90.00  90.00  90.00 P 1           1
ATOM      1  HT1 MET     1       3.447 -78.653 -14.472  1.00  0.00      BSYN  
ATOM      2  HT2 MET     1       2.703 -78.791 -12.889  1.00  0.00      BSYN  
ATOM      3    N MET     1       2.865 -79.220 -13.822  1.00  0.00      BSYN  
ATOM      4  HT3 MET     1       1.921 -79.384 -14.227  1.00  0.00      BSYN  
ATOM      5   CA MET     1       3.440 -80.554 -13.787  1.00  0.00      BSYN  
ATOM      6   CB MET     1       4.816 -80.422 -13.145  1.00  0.00      BSYN  
ATOM      7   CG MET     1       5.876 -79.742 -13.981  1.00  0.00      BSYN  
ATOM      8   SD MET     1       7.374 -79.396 -12.938  1.00  0.00      BSYN  
ATOM      9   CE MET     1       8.366 -80.901 -12.636  1.00  0.00      BSYN  
ATOM     10    C MET     1       2.583 -81.713 -13.252  1.00  0.00      BSYN  
ATOM     11    O MET     1       2.309 -82.717 -13.890  1.00  0.00      BSYN  
ATOM     12    N ASP     2       2.208 -81.477 -12.033  1.00  0.00      BSYN  
ATOM     13    H ASP     2       2.386 -80.646 -11.545  1.00  0.00      BSYN  
ATOM     14   CA ASP     2       1.691 -82.500 -11.102  1.00  0.00      BSYN  
ATOM     15   CB ASP     2       1.922 -81.999  -9.650  1.00  0.00      BSYN  
ATOM     16   CG ASP     2       3.358 -82.027  -9.005  1.00  0.00      BSYN  
ATOM     17  OD1 ASP     2       3.552 -82.709  -7.969  1.00  0.00      BSYN  
ATOM     18  OD2 ASP     2       4.235 -81.419  -9.547  1.00  0.00      BSYN  
ATOM     19    C ASP     2       0.285 -83.087 -11.167  1.00  0.00      BSYN  
ATOM     20    O ASP     2       0.106 -84.297 -11.019  1.00  0.00      BSYN  
ATOM     21    N VAL     3      -0.659 -82.255 -11.412  1.00  0.00      BSYN  
ATOM     22    H VAL     3      -0.245 -81.448 -11.784  1.00  0.00      BSYN  
ATOM     23   CA VAL     3      -2.049 -82.520 -11.374  1.00  0.00      BSYN  
ATOM     24   CB VAL     3      -2.689 -81.188 -11.415  1.00  0.00      BSYN  
ATOM     25  CG1 VAL     3      -2.374 -80.389 -10.191  1.00  0.00      BSYN  
ATOM     26  CG2 VAL     3      -2.454 -80.340 -12.638  1.00  0.00      BSYN  
ATOM     27    C VAL     3      -2.638 -83.439 -12.435  1.00  0.00      BSYN  
ATOM     28    O VAL     3      -3.819 -83.836 -12.434  1.00  0.00      BSYN  
ATOM     29    N PHE     4      -1.804 -83.994 -13.273  1.00  0.00      BSYN  
ATOM     30    H PHE     4      -0.956 -84.206 -12.829  1.00  0.00      BSYN  
ATOM     31   CA PHE     4      -2.091 -84.290 -14.634  1.00  0.00      BSYN  
ATOM     32   CB PHE     4      -0.978 -83.787 -15.535  1.00  0.00      BSYN  
ATOM     33   CG PHE     4      -1.431 -82.896 -16.710  1.00  0.00      BSYN  
ATOM     34  CD1 PHE     4      -2.178 -83.519 -17.714  1.00  0.00      BSYN  
ATOM     35  CD2 PHE     4      -1.185 -81.547 -16.600  1.00  0.00      BSYN  
ATOM     36  CE1 PHE     4      -2.513 -82.684 -18.766  1.00  0.00      BSYN  
ATOM     37  CE2 PHE     4      -1.676 -80.804 -17.610  1.00  0.00      BSYN  
ATOM     38   CZ PHE     4      -2.296 -81.370 -18.725  1.00  0.00      BSYN  
ATOM     39    C PHE     4      -2.398 -85.789 -14.873  1.00  0.00      BSYN  
ATOM     40    O PHE     4      -1.692 -86.673 -14.357  1.00  0.00      BSYN  
ATOM     41    N MET     5      -3.504 -86.104 -15.644  1.00  0.00      BSYN  
ATOM     42    H MET     5      -3.875 -85.352 -16.151  1.00  0.00      BSYN  
ATOM     43   CA MET     5      -4.076 -87.390 -16.071  1.00  0.00      BSYN  
ATOM     44   CB MET     5      -5.569 -87.241 -16.332  1.00  0.00      BSYN  
ATOM     45   CG MET     5      -6.342 -88.336 -15.422  1.00  0.00      BSYN  
ATOM     46   SD MET     5      -6.534 -87.661 -13.705  1.00  0.00      BSYN  
ATOM     47   CE MET     5      -7.184 -89.036 -12.792  1.00  0.00      BSYN  
ATOM     48    C MET     5      -3.371 -88.254 -17.112  1.00  0.00      BSYN  
ATOM     49    O MET     5      -3.414 -89.484 -17.008  1.00  0.00      BSYN  
ATOM     50    N LYS     6      -2.497 -87.486 -17.829  1.00  0.00      BSYN  
ATOM     51    H LYS     6      -2.384 -86.552 -17.555  1.00  0.00      BSYN  
ATOM     52   CA LYS     6      -1.735 -88.081 -18.939  1.00  0.00      BSYN  
ATOM     53   CB LYS     6      -2.612 -87.947 -20.152  1.00  0.00      BSYN  
ATOM     54   CG LYS     6      -2.176 -88.481 -21.606  1.00  0.00      BSYN  
ATOM     55   CD LYS     6      -3.286 -88.395 -22.588  1.00  0.00      BSYN  
ATOM     56   CE LYS     6      -3.634 -86.912 -23.001  1.00  0.00      BSYN  
ATOM     57   NZ LYS     6      -5.000 -86.593 -23.317  1.00  0.00      BSYN  
ATOM     58  HZ1 LYS     6      -5.616 -86.753 -22.495  1.00  0.00      BSYN  
ATOM     59  HZ2 LYS     6      -5.123 -85.658 -23.757  1.00  0.00      BSYN  
ATOM     60  HZ3 LYS     6      -5.376 -87.379 -23.884  1.00  0.00      BSYN  
ATOM     61    C LYS     6      -0.348 -87.640 -19.357  1.00  0.00      BSYN  
ATOM     62    O LYS     6       0.554 -88.448 -19.772  1.00  0.00      BSYN  
ATOM     63    N GLY     7      -0.106 -86.287 -19.087  1.00  0.00      BSYN  
ATOM     64    H GLY     7      -0.905 -85.758 -18.883  1.00  0.00      BSYN  
ATOM     65   CA GLY     7       1.245 -85.814 -19.191  1.00  0.00      BSYN  
ATOM     66    C GLY     7       1.278 -84.409 -19.559  1.00  0.00      BSYN  
ATOM     67    O GLY     7       0.283 -83.709 -19.802  1.00  0.00      BSYN  
ATOM     68    N LEU     8       2.462 -83.731 -19.567  1.00  0.00      BSYN  
ATOM     69    H LEU     8       2.470 -82.752 -19.623  1.00  0.00      BSYN  
ATOM     70   CA LEU     8       3.737 -84.420 -19.334  1.00  0.00      BSYN  
ATOM     71   CB LEU     8       4.771 -84.331 -20.572  1.00  0.00      BSYN  
ATOM     72   CG LEU     8       4.570 -84.404 -22.100  1.00  0.00      BSYN  
ATOM     73  CD1 LEU     8       5.857 -84.723 -22.921  1.00  0.00      BSYN  
ATOM     74  CD2 LEU     8       3.642 -85.673 -22.598  1.00  0.00      BSYN  
ATOM     75    C LEU     8       4.390 -83.462 -18.465  1.00  0.00      BSYN  
ATOM     76    O LEU     8       4.736 -82.307 -18.810  1.00  0.00      BSYN  
ATOM     77    N SER     9       4.636 -83.937 -17.238  1.00  0.00      BSYN  
ATOM     78    H SER     9       4.326 -84.845 -17.037  1.00  0.00      BSYN  
ATOM     79   CA SER     9       5.424 -83.250 -16.184  1.00  0.00      BSYN  
ATOM     80   CB SER     9       5.129 -83.991 -14.921  1.00  0.00      BSYN  
ATOM     81   OG SER     9       4.946 -85.321 -15.118  1.00  0.00      BSYN  
ATOM     82   HG SER     9       4.713 -85.576 -14.223  1.00  0.00      BSYN  
ATOM     83    C SER     9       6.930 -83.126 -16.556  1.00  0.00      BSYN  
ATOM     84    O SER     9       7.691 -82.135 -16.389  1.00  0.00      BSYN  
ATOM     85    N MET    10       7.499 -84.203 -17.166  1.00  0.00      BSYN  
ATOM     86    H MET    10       6.870 -84.950 -17.247  1.00  0.00      BSYN  
ATOM     87   CA MET    10       8.934 -84.083 -17.750  1.00  0.00      BSYN  
ATOM     88   CB MET    10       9.813 -84.880 -16.912  1.00  0.00      BSYN  
ATOM     89   CG MET    10      10.146 -84.256 -15.602  1.00  0.00      BSYN  
ATOM     90   SD MET    10      11.251 -82.913 -15.397  1.00  0.00      BSYN  
ATOM     91   CE MET    10      12.872 -83.714 -15.271  1.00  0.00      BSYN  
ATOM     92    C MET    10       8.719 -84.532 -19.167  1.00  0.00      BSYN  
ATOM     93    O MET    10       7.751 -85.119 -19.526  1.00  0.00      BSYN  
ATOM     94    N ALA    11       9.687 -84.365 -20.012  1.00  0.00      BSYN  
ATOM     95    H ALA    11      10.471 -83.985 -19.564  1.00  0.00      BSYN  
ATOM     96   CA ALA    11       9.614 -84.865 -21.353  1.00  0.00      BSYN  
ATOM     97   CB ALA    11      10.567 -84.082 -22.186  1.00  0.00      BSYN  
ATOM     98    C ALA    11       9.872 -86.367 -21.405  1.00  0.00      BSYN  
ATOM     99    O ALA    11      11.078 -86.711 -21.719  1.00  0.00      BSYN  
ATOM    100    N LYS    12       8.781 -87.151 -21.184  1.00  0.00      BSYN  
ATOM    101    H LYS    12       7.926 -86.753 -20.920  1.00  0.00      BSYN  
ATOM    102   CA LYS    12       8.771 -88.600 -21.340  1.00  0.00      BSYN  
ATOM    103   CB LYS    12       7.397 -89.205 -21.009  1.00  0.00      BSYN  
ATOM    104   CG LYS    12       7.248 -89.074 -19.373  1.00  0.00      BSYN  
ATOM    105   CD LYS    12       5.953 -88.261 -19.180  1.00  0.00      BSYN  
ATOM    106   CE LYS    12       4.863 -88.741 -20.028  1.00  0.00      BSYN  
ATOM    107   NZ LYS    12       3.568 -88.465 -19.449  1.00  0.00      BSYN  
ATOM    108  HZ1 LYS    12       3.157 -89.406 -19.283  1.00  0.00      BSYN  
ATOM    109  HZ2 LYS    12       3.661 -87.964 -18.543  1.00  0.00      BSYN  
ATOM    110  HZ3 LYS    12       2.910 -87.988 -20.098  1.00  0.00      BSYN  
ATOM    111    C LYS    12       9.096 -89.093 -22.841  1.00  0.00      BSYN  
ATOM    112    O LYS    12      10.055 -89.868 -23.203  1.00  0.00      BSYN  
ATOM    113    N GLU    13       8.218 -88.562 -23.727  1.00  0.00      BSYN  
ATOM    114    H GLU    13       7.536 -87.911 -23.461  1.00  0.00      BSYN  
ATOM    115   CA GLU    13       8.192 -88.832 -25.147  1.00  0.00      BSYN  
ATOM    116   CB GLU    13       6.943 -88.441 -25.656  1.00  0.00      BSYN  
ATOM    117   CG GLU    13       5.715 -89.548 -25.521  1.00  0.00      BSYN  
ATOM    118   CD GLU    13       4.989 -89.637 -26.835  1.00  0.00      BSYN  
ATOM    119  OE1 GLU    13       4.917 -90.725 -27.360  1.00  0.00      BSYN  
ATOM    120  OE2 GLU    13       4.480 -88.570 -27.350  1.00  0.00      BSYN  
ATOM    121    C GLU    13       9.258 -87.959 -25.843  1.00  0.00      BSYN  
ATOM    122    O GLU    13      10.091 -88.453 -26.654  1.00  0.00      BSYN  
ATOM    123    N GLY    14       9.297 -86.675 -25.604  1.00  0.00      BSYN  
ATOM    124    H GLY    14       8.902 -86.375 -24.759  1.00  0.00      BSYN  
ATOM    125   CA GLY    14      10.308 -85.770 -26.102  1.00  0.00      BSYN  
ATOM    126    C GLY    14       9.991 -85.133 -27.464  1.00  0.00      BSYN  
ATOM    127    O GLY    14      10.868 -85.186 -28.309  1.00  0.00      BSYN  
ATOM    128    N VAL    15       8.809 -84.448 -27.562  1.00  0.00      BSYN  
ATOM    129    H VAL    15       8.275 -84.208 -26.776  1.00  0.00      BSYN  
ATOM    130   CA VAL    15       8.477 -83.809 -28.803  1.00  0.00      BSYN  
ATOM    131   CB VAL    15       7.156 -84.399 -29.353  1.00  0.00      BSYN  
ATOM    132  CG1 VAL    15       7.527 -85.765 -29.949  1.00  0.00      BSYN  
ATOM    133  CG2 VAL    15       6.025 -84.556 -28.264  1.00  0.00      BSYN  
ATOM    134    C VAL    15       8.488 -82.277 -28.988  1.00  0.00      BSYN  
ATOM    135    O VAL    15       8.248 -81.648 -27.951  1.00  0.00      BSYN  
ATOM    136    N VAL    16       8.679 -81.647 -30.183  1.00  0.00      BSYN  
ATOM    137    H VAL    16       8.836 -82.203 -30.974  1.00  0.00      BSYN  
ATOM    138   CA VAL    16       8.669 -80.199 -30.398  1.00  0.00      BSYN  
ATOM    139   CB VAL    16       9.918 -79.883 -31.236  1.00  0.00      BSYN  
ATOM    140  CG1 VAL    16       9.900 -78.390 -31.691  1.00  0.00      BSYN  
ATOM    141  CG2 VAL    16      11.133 -80.094 -30.411  1.00  0.00      BSYN  
ATOM    142    C VAL    16       7.413 -79.606 -30.922  1.00  0.00      BSYN  
ATOM    143    O VAL    16       7.170 -79.434 -32.081  1.00  0.00      BSYN  
ATOM    144    N ALA    17       6.630 -79.284 -29.931  1.00  0.00      BSYN  
ATOM    145    H ALA    17       6.778 -79.702 -29.056  1.00  0.00      BSYN  
ATOM    146   CA ALA    17       5.278 -78.709 -30.060  1.00  0.00      BSYN  
ATOM    147   CB ALA    17       4.274 -79.930 -29.764  1.00  0.00      BSYN  
ATOM    148    C ALA    17       5.013 -77.719 -28.965  1.00  0.00      BSYN  
ATOM    149    O ALA    17       4.870 -78.151 -27.814  1.00  0.00      BSYN  
ATOM    150    N ALA    18       4.793 -76.401 -29.250  1.00  0.00      BSYN  
ATOM    151    H ALA    18       4.699 -75.882 -28.424  1.00  0.00      BSYN  
ATOM    152   CA ALA    18       4.791 -75.890 -30.683  1.00  0.00      BSYN  
ATOM    153   CB ALA    18       4.291 -74.548 -30.639  1.00  0.00      BSYN  
ATOM    154    C ALA    18       6.137 -75.851 -31.452  1.00  0.00      BSYN  
ATOM    155    O ALA    18       7.189 -75.773 -30.849  1.00  0.00      BSYN  
ATOM    156    N ALA    19       6.023 -75.908 -32.736  1.00  0.00      BSYN  
ATOM    157    H ALA    19       5.218 -76.307 -33.128  1.00  0.00      BSYN  
ATOM    158   CA ALA    19       7.265 -75.603 -33.550  1.00  0.00      BSYN  
ATOM    159   CB ALA    19       6.958 -76.196 -34.903  1.00  0.00      BSYN  
ATOM    160    C ALA    19       7.488 -74.063 -33.553  1.00  0.00      BSYN  
ATOM    161    O ALA    19       6.579 -73.307 -33.877  1.00  0.00      BSYN  
ATOM    162    N GLU    20       8.693 -73.500 -33.147  1.00  0.00      BSYN  
ATOM    163    H GLU    20       9.513 -73.973 -32.893  1.00  0.00      BSYN  
ATOM    164   CA GLU    20       8.818 -72.059 -33.342  1.00  0.00      BSYN  
ATOM    165   CB GLU    20       9.330 -71.419 -32.128  1.00  0.00      BSYN  
ATOM    166   CG GLU    20      10.466 -72.109 -31.245  1.00  0.00      BSYN  
ATOM    167   CD GLU    20      10.825 -71.281 -29.986  1.00  0.00      BSYN  
ATOM    168  OE1 GLU    20       9.960 -70.981 -29.186  1.00  0.00      BSYN  
ATOM    169  OE2 GLU    20      12.041 -71.137 -29.845  1.00  0.00      BSYN  
ATOM    170    C GLU    20       9.833 -71.853 -34.493  1.00  0.00      BSYN  
ATOM    171    O GLU    20      10.211 -70.726 -34.757  1.00  0.00      BSYN  
ATOM    172    N LYS    21      10.387 -72.936 -35.017  1.00  0.00      BSYN  
ATOM    173    H LYS    21      10.091 -73.842 -34.790  1.00  0.00      BSYN  
ATOM    174   CA LYS    21      11.140 -72.870 -36.247  1.00  0.00      BSYN  
ATOM    175   CB LYS    21      12.072 -74.102 -36.178  1.00  0.00      BSYN  
ATOM    176   CG LYS    21      13.568 -74.158 -35.605  1.00  0.00      BSYN  
ATOM    177   CD LYS    21      14.476 -73.362 -36.537  1.00  0.00      BSYN  
ATOM    178   CE LYS    21      14.605 -73.891 -38.027  1.00  0.00      BSYN  
ATOM    179   NZ LYS    21      15.963 -73.754 -38.423  1.00  0.00      BSYN  
ATOM    180  HZ1 LYS    21      16.355 -72.795 -38.341  1.00  0.00      BSYN  
ATOM    181  HZ2 LYS    21      16.557 -74.443 -37.920  1.00  0.00      BSYN  
ATOM    182  HZ3 LYS    21      15.772 -74.080 -39.393  1.00  0.00      BSYN  
ATOM    183    C LYS    21      10.189 -72.927 -37.497  1.00  0.00      BSYN  
ATOM    184    O LYS    21       9.518 -73.901 -37.876  1.00  0.00      BSYN  
ATOM    185    N THR    22       9.962 -71.698 -37.929  1.00  0.00      BSYN  
ATOM    186    H THR    22      10.415 -71.006 -37.403  1.00  0.00      BSYN  
ATOM    187   CA THR    22       9.035 -71.352 -39.010  1.00  0.00      BSYN  
ATOM    188   CB THR    22       8.543 -69.943 -38.692  1.00  0.00      BSYN  
ATOM    189  OG1 THR    22       8.067 -69.984 -37.408  1.00  0.00      BSYN  
ATOM    190  HG1 THR    22       8.440 -70.796 -37.056  1.00  0.00      BSYN  
ATOM    191  CG2 THR    22       7.700 -69.288 -39.680  1.00  0.00      BSYN  
ATOM    192    C THR    22       9.568 -71.370 -40.412  1.00  0.00      BSYN  
ATOM    193    O THR    22      10.556 -70.704 -40.834  1.00  0.00      BSYN  
ATOM    194    N LYS    23       8.953 -72.219 -41.238  1.00  0.00      BSYN  
ATOM    195    H LYS    23       8.057 -72.531 -40.991  1.00  0.00      BSYN  
ATOM    196   CA LYS    23       9.294 -72.256 -42.670  1.00  0.00      BSYN  
ATOM    197   CB LYS    23       9.899 -73.504 -43.081  1.00  0.00      BSYN  
ATOM    198   CG LYS    23      11.463 -73.578 -42.853  1.00  0.00      BSYN  
ATOM    199   CD LYS    23      11.996 -74.949 -43.256  1.00  0.00      BSYN  
ATOM    200   CE LYS    23      13.547 -74.938 -43.053  1.00  0.00      BSYN  
ATOM    201   NZ LYS    23      14.171 -76.244 -43.296  1.00  0.00      BSYN  
ATOM    202  HZ1 LYS    23      13.952 -76.973 -42.587  1.00  0.00      BSYN  
ATOM    203  HZ2 LYS    23      14.028 -76.488 -44.297  1.00  0.00      BSYN  
ATOM    204  HZ3 LYS    23      15.189 -76.044 -43.231  1.00  0.00      BSYN  
ATOM    205    C LYS    23       8.024 -71.922 -43.415  1.00  0.00      BSYN  
ATOM    206    O LYS    23       6.902 -72.310 -43.015  1.00  0.00      BSYN  
ATOM    207    N GLN    24       8.187 -70.978 -44.280  1.00  0.00      BSYN  
ATOM    208    H GLN    24       9.142 -70.758 -44.307  1.00  0.00      BSYN  
ATOM    209   CA GLN    24       7.201 -70.474 -45.268  1.00  0.00      BSYN  
ATOM    210   CB GLN    24       7.374 -68.904 -45.588  1.00  0.00      BSYN  
ATOM    211   CG GLN    24       6.537 -67.963 -44.804  1.00  0.00      BSYN  
ATOM    212   CD GLN    24       6.292 -66.727 -45.643  1.00  0.00      BSYN  
ATOM    213  OE1 GLN    24       6.502 -66.659 -46.812  1.00  0.00      BSYN  
ATOM    214  NE2 GLN    24       5.713 -65.763 -44.974  1.00  0.00      BSYN  
ATOM    215 HE21 GLN    24       5.298 -65.898 -44.097  1.00  0.00      BSYN  
ATOM    216 HE22 GLN    24       5.658 -64.835 -45.284  1.00  0.00      BSYN  
ATOM    217    C GLN    24       7.353 -71.167 -46.535  1.00  0.00      BSYN  
ATOM    218    O GLN    24       8.392 -71.650 -46.891  1.00  0.00      BSYN  
ATOM    219    N GLY    25       6.234 -71.267 -47.168  1.00  0.00      BSYN  
ATOM    220    H GLY    25       5.398 -70.982 -46.742  1.00  0.00      BSYN  
ATOM    221   CA GLY    25       6.073 -71.904 -48.509  1.00  0.00      BSYN  
ATOM    222    C GLY    25       4.600 -72.084 -48.940  1.00  0.00      BSYN  
ATOM    223    O GLY    25       3.670 -71.803 -48.098  1.00  0.00      BSYN  
ATOM    224    N VAL    26       4.146 -72.469 -50.113  1.00  0.00      BSYN  
ATOM    225    H VAL    26       3.216 -72.780 -50.102  1.00  0.00      BSYN  
ATOM    226   CA VAL    26       4.927 -72.466 -51.338  1.00  0.00      BSYN  
ATOM    227   CB VAL    26       4.815 -73.864 -52.122  1.00  0.00      BSYN  
ATOM    228  CG1 VAL    26       5.534 -74.945 -51.389  1.00  0.00      BSYN  
ATOM    229  CG2 VAL    26       3.388 -74.158 -52.627  1.00  0.00      BSYN  
ATOM    230    C VAL    26       4.605 -71.220 -52.124  1.00  0.00      BSYN  
ATOM    231    O VAL    26       3.488 -70.813 -52.291  1.00  0.00      BSYN  
ATOM    232    N THR    27       5.698 -70.565 -52.531  1.00  0.00      BSYN  
ATOM    233    H THR    27       6.570 -70.937 -52.281  1.00  0.00      BSYN  
ATOM    234   CA THR    27       5.756 -69.484 -53.461  1.00  0.00      BSYN  
ATOM    235   CB THR    27       6.258 -68.277 -52.632  1.00  0.00      BSYN  
ATOM    236  OG1 THR    27       7.313 -68.601 -51.759  1.00  0.00      BSYN  
ATOM    237  HG1 THR    27       7.334 -68.300 -50.848  1.00  0.00      BSYN  
ATOM    238  CG2 THR    27       5.147 -67.603 -51.863  1.00  0.00      BSYN  
ATOM    239    C THR    27       6.571 -69.737 -54.704  1.00  0.00      BSYN  
ATOM    240    O THR    27       6.338 -69.025 -55.768  1.00  0.00      BSYN  
ATOM    241    N GLU    28       7.305 -70.851 -54.658  1.00  0.00      BSYN  
ATOM    242    H GLU    28       7.234 -71.337 -53.810  1.00  0.00      BSYN  
ATOM    243   CA GLU    28       8.365 -71.066 -55.664  1.00  0.00      BSYN  
ATOM    244   CB GLU    28       9.521 -71.847 -55.034  1.00  0.00      BSYN  
ATOM    245   CG GLU    28      10.223 -71.282 -53.753  1.00  0.00      BSYN  
ATOM    246   CD GLU    28      11.533 -71.895 -53.223  1.00  0.00      BSYN  
ATOM    247  OE1 GLU    28      12.522 -71.149 -53.162  1.00  0.00      BSYN  
ATOM    248  OE2 GLU    28      11.650 -73.077 -52.809  1.00  0.00      BSYN  
ATOM    249    C GLU    28       7.896 -71.787 -56.926  1.00  0.00      BSYN  
ATOM    250    O GLU    28       6.640 -71.775 -57.126  1.00  0.00      BSYN  
ATOM    251    N ALA    29       8.753 -72.294 -57.718  1.00  0.00      BSYN  
ATOM    252    H ALA    29       9.677 -72.033 -57.523  1.00  0.00      BSYN  
ATOM    253   CA ALA    29       8.516 -72.974 -59.033  1.00  0.00      BSYN  
ATOM    254   CB ALA    29       9.354 -72.496 -60.236  1.00  0.00      BSYN  
ATOM    255    C ALA    29       8.796 -74.471 -58.845  1.00  0.00      BSYN  
ATOM    256    O ALA    29       9.873 -75.073 -59.045  1.00  0.00      BSYN  
ATOM    257    N ALA    30       7.700 -75.143 -58.371  1.00  0.00      BSYN  
ATOM    258    H ALA    30       7.004 -74.658 -57.880  1.00  0.00      BSYN  
ATOM    259   CA ALA    30       7.689 -76.493 -58.062  1.00  0.00      BSYN  
ATOM    260   CB ALA    30       6.429 -76.675 -57.015  1.00  0.00      BSYN  
ATOM    261    C ALA    30       7.568 -77.611 -59.165  1.00  0.00      BSYN  
ATOM    262    O ALA    30       7.991 -78.777 -58.881  1.00  0.00      BSYN  
ATOM    263    N GLU    31       7.085 -77.162 -60.340  1.00  0.00      BSYN  
ATOM    264    H GLU    31       7.093 -76.186 -60.433  1.00  0.00      BSYN  
ATOM    265   CA GLU    31       6.875 -77.980 -61.478  1.00  0.00      BSYN  
ATOM    266   CB GLU    31       8.162 -78.585 -61.949  1.00  0.00      BSYN  
ATOM    267   CG GLU    31       9.399 -77.597 -61.964  1.00  0.00      BSYN  
ATOM    268   CD GLU    31      10.409 -78.051 -63.030  1.00  0.00      BSYN  
ATOM    269  OE1 GLU    31      10.502 -77.330 -64.067  1.00  0.00      BSYN  
ATOM    270  OE2 GLU    31      11.222 -78.976 -62.812  1.00  0.00      BSYN  
ATOM    271    C GLU    31       5.768 -79.021 -61.322  1.00  0.00      BSYN  
ATOM    272    O GLU    31       5.454 -79.646 -62.412  1.00  0.00      BSYN  
ATOM    273    N LYS    32       5.382 -79.356 -60.103  1.00  0.00      BSYN  
ATOM    274    H LYS    32       5.854 -78.989 -59.326  1.00  0.00      BSYN  
ATOM    275   CA LYS    32       4.229 -80.237 -59.943  1.00  0.00      BSYN  
ATOM    276   CB LYS    32       4.784 -81.596 -59.761  1.00  0.00      BSYN  
ATOM    277   CG LYS    32       3.828 -82.770 -59.652  1.00  0.00      BSYN  
ATOM    278   CD LYS    32       3.482 -83.284 -61.093  1.00  0.00      BSYN  
ATOM    279   CE LYS    32       4.535 -84.097 -61.774  1.00  0.00      BSYN  
ATOM    280   NZ LYS    32       4.242 -84.390 -63.192  1.00  0.00      BSYN  
ATOM    281  HZ1 LYS    32       3.307 -84.845 -63.186  1.00  0.00      BSYN  
ATOM    282  HZ2 LYS    32       4.211 -83.593 -63.859  1.00  0.00      BSYN  
ATOM    283  HZ3 LYS    32       4.903 -85.074 -63.613  1.00  0.00      BSYN  
ATOM    284    C LYS    32       3.391 -79.856 -58.712  1.00  0.00      BSYN  
ATOM    285    O LYS    32       3.972 -79.942 -57.616  1.00  0.00      BSYN  
ATOM    286    N THR    33       2.140 -79.531 -58.682  1.00  0.00      BSYN  
ATOM    287    H THR    33       1.777 -79.283 -57.806  1.00  0.00      BSYN  
ATOM    288   CA THR    33       1.212 -79.724 -59.836  1.00  0.00      BSYN  
ATOM    289   CB THR    33      -0.053 -80.195 -59.134  1.00  0.00      BSYN  
ATOM    290  OG1 THR    33       0.389 -81.480 -58.602  1.00  0.00      BSYN  
ATOM    291  HG1 THR    33      -0.440 -81.915 -58.811  1.00  0.00      BSYN  
ATOM    292  CG2 THR    33      -1.161 -80.377 -60.007  1.00  0.00      BSYN  
ATOM    293    C THR    33       1.088 -78.413 -60.574  1.00  0.00      BSYN  
ATOM    294    O THR    33       0.847 -77.349 -60.065  1.00  0.00      BSYN  
ATOM    295    N LYS    34       1.679 -78.630 -61.801  1.00  0.00      BSYN  
ATOM    296    H LYS    34       2.167 -79.476 -61.879  1.00  0.00      BSYN  
ATOM    297   CA LYS    34       1.836 -77.514 -62.738  1.00  0.00      BSYN  
ATOM    298   CB LYS    34       2.961 -77.832 -63.771  1.00  0.00      BSYN  
ATOM    299   CG LYS    34       2.597 -79.061 -64.675  1.00  0.00      BSYN  
ATOM    300   CD LYS    34       3.633 -79.364 -65.634  1.00  0.00      BSYN  
ATOM    301   CE LYS    34       3.564 -78.601 -66.885  1.00  0.00      BSYN  
ATOM    302   NZ LYS    34       3.934 -79.366 -67.991  1.00  0.00      BSYN  
ATOM    303  HZ1 LYS    34       3.879 -78.719 -68.804  1.00  0.00      BSYN  
ATOM    304  HZ2 LYS    34       4.957 -79.544 -67.926  1.00  0.00      BSYN  
ATOM    305  HZ3 LYS    34       3.430 -80.261 -68.153  1.00  0.00      BSYN  
ATOM    306    C LYS    34       0.533 -77.205 -63.375  1.00  0.00      BSYN  
ATOM    307    O LYS    34       0.133 -77.663 -64.420  1.00  0.00      BSYN  
ATOM    308    N GLU    35      -0.197 -76.454 -62.644  1.00  0.00      BSYN  
ATOM    309    H GLU    35       0.190 -76.070 -61.829  1.00  0.00      BSYN  
ATOM    310   CA GLU    35      -1.603 -76.131 -63.026  1.00  0.00      BSYN  
ATOM    311   CB GLU    35      -2.559 -77.317 -62.680  1.00  0.00      BSYN  
ATOM    312   CG GLU    35      -4.010 -77.073 -62.769  1.00  0.00      BSYN  
ATOM    313   CD GLU    35      -5.020 -78.054 -62.114  1.00  0.00      BSYN  
ATOM    314  OE1 GLU    35      -6.027 -78.438 -62.683  1.00  0.00      BSYN  
ATOM    315  OE2 GLU    35      -4.775 -78.467 -60.936  1.00  0.00      BSYN  
ATOM    316    C GLU    35      -1.987 -74.930 -62.163  1.00  0.00      BSYN  
ATOM    317    O GLU    35      -1.421 -74.740 -61.128  1.00  0.00      BSYN  
ATOM    318    N GLY    36      -2.817 -74.029 -62.666  1.00  0.00      BSYN  
ATOM    319    H GLY    36      -3.179 -74.092 -63.575  1.00  0.00      BSYN  
ATOM    320   CA GLY    36      -3.150 -72.767 -62.012  1.00  0.00      BSYN  
ATOM    321    C GLY    36      -4.620 -72.476 -62.191  1.00  0.00      BSYN  
ATOM    322    O GLY    36      -5.072 -72.067 -63.265  1.00  0.00      BSYN  
ATOM    323    N VAL    37      -5.249 -72.806 -61.056  1.00  0.00      BSYN  
ATOM    324    H VAL    37      -4.690 -73.274 -60.402  1.00  0.00      BSYN  
ATOM    325   CA VAL    37      -6.618 -72.611 -60.849  1.00  0.00      BSYN  
ATOM    326   CB VAL    37      -7.356 -74.062 -60.608  1.00  0.00      BSYN  
ATOM    327  CG1 VAL    37      -7.627 -74.643 -62.008  1.00  0.00      BSYN  
ATOM    328  CG2 VAL    37      -6.594 -74.954 -59.808  1.00  0.00      BSYN  
ATOM    329    C VAL    37      -6.864 -71.588 -59.745  1.00  0.00      BSYN  
ATOM    330    O VAL    37      -7.677 -71.915 -58.840  1.00  0.00      BSYN  
ATOM    331    N LEU    38      -6.351 -70.355 -59.794  1.00  0.00      BSYN  
ATOM    332    H LEU    38      -5.443 -70.163 -60.109  1.00  0.00      BSYN  
ATOM    333   CA LEU    38      -6.742 -69.246 -58.878  1.00  0.00      BSYN  
ATOM    334   CB LEU    38      -5.603 -68.682 -57.992  1.00  0.00      BSYN  
ATOM    335   CG LEU    38      -5.203 -69.526 -56.804  1.00  0.00      BSYN  
ATOM    336  CD1 LEU    38      -3.840 -69.103 -56.220  1.00  0.00      BSYN  
ATOM    337  CD2 LEU    38      -6.217 -69.541 -55.693  1.00  0.00      BSYN  
ATOM    338    C LEU    38      -7.497 -68.037 -59.602  1.00  0.00      BSYN  
ATOM    339    O LEU    38      -6.921 -67.210 -60.342  1.00  0.00      BSYN  
ATOM    340    N TYR    39      -8.856 -67.852 -59.545  1.00  0.00      BSYN  
ATOM    341    H TYR    39      -9.227 -67.146 -60.115  1.00  0.00      BSYN  
ATOM    342   CA TYR    39      -9.780 -68.544 -58.548  1.00  0.00      BSYN  
ATOM    343   CB TYR    39     -10.100 -67.596 -57.357  1.00  0.00      BSYN  
ATOM    344   CG TYR    39     -10.802 -66.223 -57.664  1.00  0.00      BSYN  
ATOM    345  CD1 TYR    39     -10.063 -65.274 -58.264  1.00  0.00      BSYN  
ATOM    346  CE1 TYR    39     -10.743 -64.079 -58.615  1.00  0.00      BSYN  
ATOM    347  CD2 TYR    39     -12.099 -65.979 -57.331  1.00  0.00      BSYN  
ATOM    348  CE2 TYR    39     -12.708 -64.722 -57.548  1.00  0.00      BSYN  
ATOM    349   CZ TYR    39     -12.036 -63.848 -58.368  1.00  0.00      BSYN  
ATOM    350   OH TYR    39     -12.693 -62.803 -59.031  1.00  0.00      BSYN  
ATOM    351   HH TYR    39     -12.094 -62.388 -59.656  1.00  0.00      BSYN  
ATOM    352    C TYR    39     -10.967 -68.894 -59.360  1.00  0.00      BSYN  
ATOM    353    O TYR    39     -11.425 -68.295 -60.343  1.00  0.00      BSYN  
ATOM    354    N VAL    40     -11.320 -70.142 -59.018  1.00  0.00      BSYN  
ATOM    355    H VAL    40     -10.646 -70.725 -58.611  1.00  0.00      BSYN  
ATOM    356   CA VAL    40     -12.557 -70.701 -59.419  1.00  0.00      BSYN  
ATOM    357   CB VAL    40     -12.210 -71.918 -60.310  1.00  0.00      BSYN  
ATOM    358  CG1 VAL    40     -11.599 -71.480 -61.575  1.00  0.00      BSYN  
ATOM    359  CG2 VAL    40     -11.303 -72.981 -59.732  1.00  0.00      BSYN  
ATOM    360    C VAL    40     -13.354 -71.122 -58.115  1.00  0.00      BSYN  
ATOM    361    O VAL    40     -14.316 -71.827 -58.136  1.00  0.00      BSYN  
ATOM    362    N GLY    41     -12.944 -70.457 -57.023  1.00  0.00      BSYN  
ATOM    363    H GLY    41     -12.137 -69.905 -56.954  1.00  0.00      BSYN  
ATOM    364   CA GLY    41     -13.650 -70.559 -55.713  1.00  0.00      BSYN  
ATOM    365    C GLY    41     -13.604 -69.288 -54.930  1.00  0.00      BSYN  
ATOM    366    O GLY    41     -12.854 -68.353 -55.359  1.00  0.00      BSYN  
ATOM    367    N SER    42     -14.363 -69.290 -53.802  1.00  0.00      BSYN  
ATOM    368    H SER    42     -15.039 -69.999 -53.764  1.00  0.00      BSYN  
ATOM    369   CA SER    42     -14.201 -68.329 -52.709  1.00  0.00      BSYN  
ATOM    370   CB SER    42     -15.445 -67.872 -52.054  1.00  0.00      BSYN  
ATOM    371   OG SER    42     -16.337 -67.567 -53.170  1.00  0.00      BSYN  
ATOM    372   HG SER    42     -16.762 -68.362 -53.499  1.00  0.00      BSYN  
ATOM    373    C SER    42     -13.220 -68.815 -51.601  1.00  0.00      BSYN  
ATOM    374    O SER    42     -13.085 -70.062 -51.390  1.00  0.00      BSYN  
ATOM    375    N LYS    43     -12.508 -67.948 -50.934  1.00  0.00      BSYN  
ATOM    376    H LYS    43     -12.851 -67.038 -50.813  1.00  0.00      BSYN  
ATOM    377   CA LYS    43     -11.312 -68.304 -50.147  1.00  0.00      BSYN  
ATOM    378   CB LYS    43     -10.191 -68.154 -51.111  1.00  0.00      BSYN  
ATOM    379   CG LYS    43      -9.857 -66.757 -51.576  1.00  0.00      BSYN  
ATOM    380   CD LYS    43      -8.452 -66.575 -52.299  1.00  0.00      BSYN  
ATOM    381   CE LYS    43      -7.223 -67.059 -51.536  1.00  0.00      BSYN  
ATOM    382   NZ LYS    43      -5.974 -66.691 -52.161  1.00  0.00      BSYN  
ATOM    383  HZ1 LYS    43      -5.353 -66.331 -51.408  1.00  0.00      BSYN  
ATOM    384  HZ2 LYS    43      -5.484 -67.486 -52.620  1.00  0.00      BSYN  
ATOM    385  HZ3 LYS    43      -6.354 -65.879 -52.689  1.00  0.00      BSYN  
ATOM    386    C LYS    43     -10.904 -67.641 -48.856  1.00  0.00      BSYN  
ATOM    387    O LYS    43     -11.138 -66.388 -48.641  1.00  0.00      BSYN  
ATOM    388    N THR    44     -10.307 -68.306 -47.862  1.00  0.00      BSYN  
ATOM    389    H THR    44      -9.842 -67.925 -47.088  1.00  0.00      BSYN  
ATOM    390   CA THR    44     -10.130 -69.759 -47.924  1.00  0.00      BSYN  
ATOM    391   CB THR    44      -8.681 -70.085 -47.313  1.00  0.00      BSYN  
ATOM    392  OG1 THR    44      -8.342 -69.067 -46.350  1.00  0.00      BSYN  
ATOM    393  HG1 THR    44      -7.681 -69.455 -45.772  1.00  0.00      BSYN  
ATOM    394  CG2 THR    44      -7.826 -70.262 -48.481  1.00  0.00      BSYN  
ATOM    395    C THR    44     -11.216 -70.538 -47.256  1.00  0.00      BSYN  
ATOM    396    O THR    44     -11.465 -71.694 -47.618  1.00  0.00      BSYN  
ATOM    397    N ARG    45     -12.020 -69.933 -46.330  1.00  0.00      BSYN  
ATOM    398    H ARG    45     -12.010 -68.954 -46.270  1.00  0.00      BSYN  
ATOM    399   CA ARG    45     -12.907 -70.587 -45.480  1.00  0.00      BSYN  
ATOM    400   CB ARG    45     -12.718 -69.972 -44.204  1.00  0.00      BSYN  
ATOM    401   CG ARG    45     -11.692 -70.799 -43.511  1.00  0.00      BSYN  
ATOM    402   CD ARG    45     -11.166 -70.014 -42.364  1.00  0.00      BSYN  
ATOM    403   NE ARG    45     -10.275 -70.755 -41.467  1.00  0.00      BSYN  
ATOM    404   HE ARG    45     -10.231 -71.718 -41.640  1.00  0.00      BSYN  
ATOM    405   CZ ARG    45      -9.809 -70.054 -40.400  1.00  0.00      BSYN  
ATOM    406  NH1 ARG    45     -10.514 -69.077 -39.824  1.00  0.00      BSYN  
ATOM    407 HH11 ARG    45     -10.080 -68.694 -39.009  1.00  0.00      BSYN  
ATOM    408 HH12 ARG    45     -11.483 -68.898 -39.996  1.00  0.00      BSYN  
ATOM    409  NH2 ARG    45      -8.474 -70.051 -40.035  1.00  0.00      BSYN  
ATOM    410 HH21 ARG    45      -8.221 -69.548 -39.208  1.00  0.00      BSYN  
ATOM    411 HH22 ARG    45      -7.724 -70.514 -40.507  1.00  0.00      BSYN  
ATOM    412    C ARG    45     -14.411 -70.472 -45.923  1.00  0.00      BSYN  
ATOM    413    O ARG    45     -15.046 -69.564 -45.420  1.00  0.00      BSYN  
ATOM    414    N GLU    46     -15.159 -71.197 -46.779  1.00  0.00      BSYN  
ATOM    415    H GLU    46     -16.085 -70.885 -46.859  1.00  0.00      BSYN  
ATOM    416   CA GLU    46     -14.686 -72.487 -47.280  1.00  0.00      BSYN  
ATOM    417   CB GLU    46     -14.884 -73.398 -46.098  1.00  0.00      BSYN  
ATOM    418   CG GLU    46     -14.326 -74.810 -46.331  1.00  0.00      BSYN  
ATOM    419   CD GLU    46     -13.890 -75.657 -45.130  1.00  0.00      BSYN  
ATOM    420  OE1 GLU    46     -12.795 -75.345 -44.620  1.00  0.00      BSYN  
ATOM    421  OE2 GLU    46     -14.539 -76.674 -44.745  1.00  0.00      BSYN  
ATOM    422    C GLU    46     -15.051 -73.023 -48.588  1.00  0.00      BSYN  
ATOM    423    O GLU    46     -16.257 -73.302 -48.869  1.00  0.00      BSYN  
ATOM    424    N GLY    47     -13.947 -73.381 -49.268  1.00  0.00      BSYN  
ATOM    425    H GLY    47     -13.177 -73.680 -48.741  1.00  0.00      BSYN  
ATOM    426   CA GLY    47     -14.094 -73.889 -50.653  1.00  0.00      BSYN  
ATOM    427    C GLY    47     -12.642 -74.333 -50.998  1.00  0.00      BSYN  
ATOM    428    O GLY    47     -12.296 -75.505 -50.859  1.00  0.00      BSYN  
ATOM    429    N VAL    48     -11.902 -73.368 -51.684  1.00  0.00      BSYN  
ATOM    430    H VAL    48     -12.342 -72.533 -51.946  1.00  0.00      BSYN  
ATOM    431   CA VAL    48     -10.524 -73.527 -52.010  1.00  0.00      BSYN  
ATOM    432   CB VAL    48     -10.095 -72.786 -53.316  1.00  0.00      BSYN  
ATOM    433  CG1 VAL    48     -11.059 -73.384 -54.370  1.00  0.00      BSYN  
ATOM    434  CG2 VAL    48     -10.682 -71.370 -53.491  1.00  0.00      BSYN  
ATOM    435    C VAL    48      -9.765 -72.948 -50.770  1.00  0.00      BSYN  
ATOM    436    O VAL    48      -9.657 -71.748 -50.555  1.00  0.00      BSYN  
ATOM    437    N VAL    49      -9.147 -74.031 -50.183  1.00  0.00      BSYN  
ATOM    438    H VAL    49      -8.983 -74.881 -50.643  1.00  0.00      BSYN  
ATOM    439   CA VAL    49      -8.455 -73.982 -48.924  1.00  0.00      BSYN  
ATOM    440   CB VAL    49      -9.063 -75.138 -47.902  1.00  0.00      BSYN  
ATOM    441  CG1 VAL    49      -8.363 -75.256 -46.520  1.00  0.00      BSYN  
ATOM    442  CG2 VAL    49     -10.611 -75.054 -47.674  1.00  0.00      BSYN  
ATOM    443    C VAL    49      -7.018 -74.289 -49.216  1.00  0.00      BSYN  
ATOM    444    O VAL    49      -6.753 -75.196 -50.063  1.00  0.00      BSYN  
ATOM    445    N GLN    50      -6.136 -73.515 -48.485  1.00  0.00      BSYN  
ATOM    446    H GLN    50      -6.433 -72.883 -47.798  1.00  0.00      BSYN  
ATOM    447   CA GLN    50      -4.753 -73.759 -48.496  1.00  0.00      BSYN  
ATOM    448   CB GLN    50      -3.821 -72.672 -49.336  1.00  0.00      BSYN  
ATOM    449   CG GLN    50      -2.410 -73.286 -49.652  1.00  0.00      BSYN  
ATOM    450   CD GLN    50      -2.183 -74.087 -51.004  1.00  0.00      BSYN  
ATOM    451  OE1 GLN    50      -1.961 -75.292 -51.117  1.00  0.00      BSYN  
ATOM    452  NE2 GLN    50      -2.095 -73.456 -52.161  1.00  0.00      BSYN  
ATOM    453 HE21 GLN    50      -2.197 -72.482 -52.212  1.00  0.00      BSYN  
ATOM    454 HE22 GLN    50      -2.012 -74.018 -52.959  1.00  0.00      BSYN  
ATOM    455    C GLN    50      -4.274 -73.902 -47.108  1.00  0.00      BSYN  
ATOM    456    O GLN    50      -4.105 -72.987 -46.282  1.00  0.00      BSYN  
ATOM    457    N GLY    51      -3.864 -75.157 -46.855  1.00  0.00      BSYN  
ATOM    458    H GLY    51      -3.684 -75.807 -47.566  1.00  0.00      BSYN  
ATOM    459   CA GLY    51      -3.460 -75.617 -45.496  1.00  0.00      BSYN  
ATOM    460    C GLY    51      -2.844 -76.935 -45.723  1.00  0.00      BSYN  
ATOM    461    O GLY    51      -1.884 -77.099 -46.482  1.00  0.00      BSYN  
ATOM    462    N VAL    52      -3.350 -77.910 -44.975  1.00  0.00      BSYN  
ATOM    463    H VAL    52      -4.015 -77.594 -44.328  1.00  0.00      BSYN  
ATOM    464   CA VAL    52      -2.869 -79.298 -44.998  1.00  0.00      BSYN  
ATOM    465   CB VAL    52      -2.826 -79.830 -43.551  1.00  0.00      BSYN  
ATOM    466  CG1 VAL    52      -2.175 -81.313 -43.582  1.00  0.00      BSYN  
ATOM    467  CG2 VAL    52      -2.267 -78.783 -42.559  1.00  0.00      BSYN  
ATOM    468    C VAL    52      -3.539 -80.120 -46.116  1.00  0.00      BSYN  
ATOM    469    O VAL    52      -4.714 -80.435 -46.109  1.00  0.00      BSYN  
ATOM    470    N ALA    53      -2.739 -80.387 -47.128  1.00  0.00      BSYN  
ATOM    471    H ALA    53      -1.784 -80.515 -46.948  1.00  0.00      BSYN  
ATOM    472   CA ALA    53      -3.136 -80.981 -48.355  1.00  0.00      BSYN  
ATOM    473   CB ALA    53      -3.011 -80.050 -49.560  1.00  0.00      BSYN  
ATOM    474    C ALA    53      -2.011 -81.940 -48.623  1.00  0.00      BSYN  
ATOM    475    O ALA    53      -0.844 -81.518 -48.735  1.00  0.00      BSYN  
ATOM    476    N SER    54      -2.307 -83.250 -48.810  1.00  0.00      BSYN  
ATOM    477    H SER    54      -1.545 -83.865 -48.798  1.00  0.00      BSYN  
ATOM    478   CA SER    54      -3.649 -83.776 -48.845  1.00  0.00      BSYN  
ATOM    479   CB SER    54      -3.860 -84.440 -50.305  1.00  0.00      BSYN  
ATOM    480   OG SER    54      -3.739 -83.494 -51.369  1.00  0.00      BSYN  
ATOM    481   HG SER    54      -3.030 -83.951 -51.826  1.00  0.00      BSYN  
ATOM    482    C SER    54      -4.106 -84.682 -47.727  1.00  0.00      BSYN  
ATOM    483    O SER    54      -5.303 -84.587 -47.418  1.00  0.00      BSYN  
ATOM    484    N VAL    55      -3.144 -85.515 -47.246  1.00  0.00      BSYN  
ATOM    485    H VAL    55      -2.218 -85.393 -47.542  1.00  0.00      BSYN  
ATOM    486   CA VAL    55      -3.382 -86.525 -46.231  1.00  0.00      BSYN  
ATOM    487   CB VAL    55      -2.449 -87.693 -46.395  1.00  0.00      BSYN  
ATOM    488  CG1 VAL    55      -3.331 -88.841 -46.840  1.00  0.00      BSYN  
ATOM    489  CG2 VAL    55      -1.056 -87.787 -47.114  1.00  0.00      BSYN  
ATOM    490    C VAL    55      -3.108 -85.900 -44.898  1.00  0.00      BSYN  
ATOM    491    O VAL    55      -2.041 -85.326 -44.699  1.00  0.00      BSYN  
ATOM    492    N ALA    56      -4.041 -86.216 -43.952  1.00  0.00      BSYN  
ATOM    493    H ALA    56      -4.721 -86.878 -44.194  1.00  0.00      BSYN  
ATOM    494   CA ALA    56      -4.104 -85.614 -42.610  1.00  0.00      BSYN  
ATOM    495   CB ALA    56      -5.416 -85.950 -41.893  1.00  0.00      BSYN  
ATOM    496    C ALA    56      -2.870 -85.924 -41.799  1.00  0.00      BSYN  
ATOM    497    O ALA    56      -2.887 -86.875 -41.062  1.00  0.00      BSYN  
ATOM    498    N GLU    57      -1.843 -85.157 -41.945  1.00  0.00      BSYN  
ATOM    499    H GLU    57      -1.875 -84.750 -42.836  1.00  0.00      BSYN  
ATOM    500   CA GLU    57      -0.649 -85.381 -41.191  1.00  0.00      BSYN  
ATOM    501   CB GLU    57       0.438 -85.896 -42.114  1.00  0.00      BSYN  
ATOM    502   CG GLU    57       0.245 -87.159 -43.095  1.00  0.00      BSYN  
ATOM    503   CD GLU    57       1.475 -87.596 -43.885  1.00  0.00      BSYN  
ATOM    504  OE1 GLU    57       2.015 -86.869 -44.694  1.00  0.00      BSYN  
ATOM    505  OE2 GLU    57       1.904 -88.728 -43.741  1.00  0.00      BSYN  
ATOM    506    C GLU    57      -0.338 -84.019 -40.666  1.00  0.00      BSYN  
ATOM    507    O GLU    57      -0.406 -82.945 -41.329  1.00  0.00      BSYN  
ATOM    508    N LYS    58       0.396 -84.062 -39.552  1.00  0.00      BSYN  
ATOM    509    H LYS    58       0.858 -84.869 -39.244  1.00  0.00      BSYN  
ATOM    510   CA LYS    58       0.404 -82.922 -38.632  1.00  0.00      BSYN  
ATOM    511   CB LYS    58      -0.717 -82.948 -37.628  1.00  0.00      BSYN  
ATOM    512   CG LYS    58      -0.846 -84.271 -36.893  1.00  0.00      BSYN  
ATOM    513   CD LYS    58      -2.105 -84.410 -36.119  1.00  0.00      BSYN  
ATOM    514   CE LYS    58      -2.438 -85.787 -35.806  1.00  0.00      BSYN  
ATOM    515   NZ LYS    58      -3.744 -85.778 -35.204  1.00  0.00      BSYN  
ATOM    516  HZ1 LYS    58      -3.864 -85.491 -34.212  1.00  0.00      BSYN  
ATOM    517  HZ2 LYS    58      -4.343 -85.047 -35.638  1.00  0.00      BSYN  
ATOM    518  HZ3 LYS    58      -4.248 -86.685 -35.281  1.00  0.00      BSYN  
ATOM    519    C LYS    58       1.633 -82.886 -37.812  1.00  0.00      BSYN  
ATOM    520    O LYS    58       2.228 -83.951 -37.673  1.00  0.00      BSYN  
ATOM    521    N THR    59       2.081 -81.812 -37.127  1.00  0.00      BSYN  
ATOM    522    H THR    59       1.370 -81.143 -37.043  1.00  0.00      BSYN  
ATOM    523   CA THR    59       3.310 -81.951 -36.310  1.00  0.00      BSYN  
ATOM    524   CB THR    59       4.540 -81.073 -36.708  1.00  0.00      BSYN  
ATOM    525  OG1 THR    59       3.974 -79.765 -36.949  1.00  0.00      BSYN  
ATOM    526  HG1 THR    59       3.549 -79.589 -36.107  1.00  0.00      BSYN  
ATOM    527  CG2 THR    59       5.390 -81.683 -37.718  1.00  0.00      BSYN  
ATOM    528    C THR    59       3.001 -81.913 -34.728  1.00  0.00      BSYN  
ATOM    529    O THR    59       2.935 -80.849 -34.208  1.00  0.00      BSYN  
ATOM    530    N LYS    60       2.819 -83.022 -34.008  1.00  0.00      BSYN  
ATOM    531    H LYS    60       2.072 -82.931 -33.380  1.00  0.00      BSYN  
ATOM    532   CA LYS    60       3.312 -84.293 -34.366  1.00  0.00      BSYN  
ATOM    533   CB LYS    60       4.791 -84.487 -33.780  1.00  0.00      BSYN  
ATOM    534   CG LYS    60       5.689 -85.374 -34.651  1.00  0.00      BSYN  
ATOM    535   CD LYS    60       7.257 -85.230 -34.496  1.00  0.00      BSYN  
ATOM    536   CE LYS    60       7.737 -86.379 -35.361  1.00  0.00      BSYN  
ATOM    537   NZ LYS    60       7.322 -86.109 -36.721  1.00  0.00      BSYN  
ATOM    538  HZ1 LYS    60       6.298 -86.171 -36.893  1.00  0.00      BSYN  
ATOM    539  HZ2 LYS    60       7.648 -85.160 -36.995  1.00  0.00      BSYN  
ATOM    540  HZ3 LYS    60       7.700 -86.853 -37.341  1.00  0.00      BSYN  
ATOM    541    C LYS    60       2.343 -85.379 -33.711  1.00  0.00      BSYN  
ATOM    542    O LYS    60       1.556 -85.896 -34.270  1.00  0.00      BSYN  
ATOM    543    N GLU    61       2.510 -85.432 -32.330  1.00  0.00      BSYN  
ATOM    544    H GLU    61       3.149 -84.785 -31.965  1.00  0.00      BSYN  
ATOM    545   CA GLU    61       1.509 -86.132 -31.507  1.00  0.00      BSYN  
ATOM    546   CB GLU    61       2.032 -87.130 -30.386  1.00  0.00      BSYN  
ATOM    547   CG GLU    61       2.819 -88.428 -30.883  1.00  0.00      BSYN  
ATOM    548   CD GLU    61       1.893 -89.493 -31.384  1.00  0.00      BSYN  
ATOM    549  OE1 GLU    61       2.274 -90.062 -32.411  1.00  0.00      BSYN  
ATOM    550  OE2 GLU    61       0.768 -89.778 -30.834  1.00  0.00      BSYN  
ATOM    551    C GLU    61       0.594 -85.174 -30.812  1.00  0.00      BSYN  
ATOM    552    O GLU    61       1.059 -84.343 -30.003  1.00  0.00      BSYN  
ATOM    553    N GLN    62      -0.712 -85.265 -31.181  1.00  0.00      BSYN  
ATOM    554    H GLN    62      -1.129 -85.860 -31.839  1.00  0.00      BSYN  
ATOM    555   CA GLN    62      -1.674 -84.341 -30.458  1.00  0.00      BSYN  
ATOM    556   CB GLN    62      -2.485 -83.651 -31.467  1.00  0.00      BSYN  
ATOM    557   CG GLN    62      -2.474 -82.064 -31.729  1.00  0.00      BSYN  
ATOM    558   CD GLN    62      -3.251 -81.563 -32.895  1.00  0.00      BSYN  
ATOM    559  OE1 GLN    62      -2.733 -81.283 -33.957  1.00  0.00      BSYN  
ATOM    560  NE2 GLN    62      -4.590 -81.487 -32.983  1.00  0.00      BSYN  
ATOM    561 HE21 GLN    62      -4.828 -81.201 -33.890  1.00  0.00      BSYN  
ATOM    562 HE22 GLN    62      -5.213 -81.767 -32.281  1.00  0.00      BSYN  
ATOM    563    C GLN    62      -2.506 -85.179 -29.613  1.00  0.00      BSYN  
ATOM    564    O GLN    62      -2.664 -86.396 -29.600  1.00  0.00      BSYN  
ATOM    565    N ALA    63      -3.240 -84.458 -28.735  1.00  0.00      BSYN  
ATOM    566    H ALA    63      -3.386 -83.524 -28.992  1.00  0.00      BSYN  
ATOM    567   CA ALA    63      -3.890 -84.979 -27.545  1.00  0.00      BSYN  
ATOM    568   CB ALA    63      -3.407 -84.313 -26.205  1.00  0.00      BSYN  
ATOM    569    C ALA    63      -5.392 -85.271 -27.532  1.00  0.00      BSYN  
ATOM    570    O ALA    63      -6.306 -84.494 -27.241  1.00  0.00      BSYN  
ATOM    571    N SER    64      -5.748 -86.429 -28.264  1.00  0.00      BSYN  
ATOM    572    H SER    64      -5.141 -86.736 -28.969  1.00  0.00      BSYN  
ATOM    573   CA SER    64      -7.109 -86.900 -28.364  1.00  0.00      BSYN  
ATOM    574   CB SER    64      -7.413 -87.786 -29.613  1.00  0.00      BSYN  
ATOM    575   OG SER    64      -7.134 -87.093 -30.825  1.00  0.00      BSYN  
ATOM    576   HG SER    64      -7.189 -87.621 -31.625  1.00  0.00      BSYN  
ATOM    577    C SER    64      -7.512 -87.580 -27.029  1.00  0.00      BSYN  
ATOM    578    O SER    64      -6.717 -88.336 -26.560  1.00  0.00      BSYN  
ATOM    579    N HIS    65      -8.669 -87.152 -26.495  1.00  0.00      BSYN  
ATOM    580    H HIS    65      -8.981 -86.288 -26.836  1.00  0.00      BSYN  
ATOM    581   CA HIS    65      -9.296 -87.962 -25.407  1.00  0.00      BSYN  
ATOM    582   CB HIS    65     -10.278 -87.104 -24.743  1.00  0.00      BSYN  
ATOM    583   CG HIS    65     -11.013 -87.818 -23.570  1.00  0.00      BSYN  
ATOM    584  ND1 HIS    65     -12.328 -87.913 -23.390  1.00  0.00      BSYN  
ATOM    585  HD1 HIS    65     -13.078 -87.442 -23.811  1.00  0.00      BSYN  
ATOM    586  CD2 HIS    65     -10.345 -88.314 -22.449  1.00  0.00      BSYN  
ATOM    587  NE2 HIS    65     -11.332 -88.539 -21.641  1.00  0.00      BSYN  
ATOM    588  CE1 HIS    65     -12.491 -88.496 -22.191  1.00  0.00      BSYN  
ATOM    589    C HIS    65      -9.916 -89.296 -25.750  1.00  0.00      BSYN  
ATOM    590    O HIS    65     -10.972 -89.320 -26.456  1.00  0.00      BSYN  
ATOM    591    N LEU    66      -9.383 -90.451 -25.141  1.00  0.00      BSYN  
ATOM    592    H LEU    66      -8.651 -90.194 -24.543  1.00  0.00      BSYN  
ATOM    593   CA LEU    66      -9.608 -91.853 -25.620  1.00  0.00      BSYN  
ATOM    594   CB LEU    66      -9.004 -93.066 -24.687  1.00  0.00      BSYN  
ATOM    595   CG LEU    66      -7.401 -93.151 -24.544  1.00  0.00      BSYN  
ATOM    596  CD1 LEU    66      -7.029 -93.777 -23.199  1.00  0.00      BSYN  
ATOM    597  CD2 LEU    66      -6.809 -94.280 -25.457  1.00  0.00      BSYN  
ATOM    598    C LEU    66     -10.953 -92.122 -26.141  1.00  0.00      BSYN  
ATOM    599    O LEU    66     -11.161 -92.692 -27.183  1.00  0.00      BSYN  
ATOM    600    N GLY    67     -11.813 -91.790 -25.212  1.00  0.00      BSYN  
ATOM    601    H GLY    67     -11.451 -91.466 -24.361  1.00  0.00      BSYN  
ATOM    602   CA GLY    67     -13.247 -92.197 -25.383  1.00  0.00      BSYN  
ATOM    603    C GLY    67     -14.070 -91.079 -25.920  1.00  0.00      BSYN  
ATOM    604    O GLY    67     -14.663 -91.117 -26.994  1.00  0.00      BSYN  
ATOM    605    N GLY    68     -14.142 -90.019 -25.125  1.00  0.00      BSYN  
ATOM    606    H GLY    68     -13.689 -89.969 -24.257  1.00  0.00      BSYN  
ATOM    607   CA GLY    68     -14.993 -88.899 -25.432  1.00  0.00      BSYN  
ATOM    608    C GLY    68     -14.217 -87.958 -26.217  1.00  0.00      BSYN  
ATOM    609    O GLY    68     -13.496 -87.110 -25.750  1.00  0.00      BSYN  
ATOM    610    N ALA    69     -14.697 -88.163 -27.489  1.00  0.00      BSYN  
ATOM    611    H ALA    69     -15.479 -88.696 -27.745  1.00  0.00      BSYN  
ATOM    612   CA ALA    69     -13.629 -87.867 -28.524  1.00  0.00      BSYN  
ATOM    613   CB ALA    69     -13.959 -88.603 -29.797  1.00  0.00      BSYN  
ATOM    614    C ALA    69     -13.293 -86.439 -28.882  1.00  0.00      BSYN  
ATOM    615    O ALA    69     -13.871 -85.754 -29.717  1.00  0.00      BSYN  
ATOM    616    N VAL    70     -12.314 -85.832 -28.132  1.00  0.00      BSYN  
ATOM    617    H VAL    70     -11.765 -86.320 -27.482  1.00  0.00      BSYN  
ATOM    618   CA VAL    70     -12.139 -84.400 -28.050  1.00  0.00      BSYN  
ATOM    619   CB VAL    70     -12.903 -84.081 -26.759  1.00  0.00      BSYN  
ATOM    620  CG1 VAL    70     -12.081 -84.303 -25.435  1.00  0.00      BSYN  
ATOM    621  CG2 VAL    70     -13.537 -82.633 -27.012  1.00  0.00      BSYN  
ATOM    622    C VAL    70     -10.568 -84.073 -28.096  1.00  0.00      BSYN  
ATOM    623    O VAL    70      -9.624 -84.605 -27.506  1.00  0.00      BSYN  
ATOM    624    N PHE    71     -10.448 -83.040 -28.976  1.00  0.00      BSYN  
ATOM    625    H PHE    71     -11.122 -82.966 -29.683  1.00  0.00      BSYN  
ATOM    626   CA PHE    71      -9.174 -82.489 -29.261  1.00  0.00      BSYN  
ATOM    627   CB PHE    71      -9.183 -82.364 -30.738  1.00  0.00      BSYN  
ATOM    628   CG PHE    71      -8.249 -83.254 -31.601  1.00  0.00      BSYN  
ATOM    629  CD1 PHE    71      -8.672 -84.027 -32.699  1.00  0.00      BSYN  
ATOM    630  CD2 PHE    71      -6.895 -83.279 -31.210  1.00  0.00      BSYN  
ATOM    631  CE1 PHE    71      -7.790 -84.748 -33.507  1.00  0.00      BSYN  
ATOM    632  CE2 PHE    71      -6.069 -84.090 -31.988  1.00  0.00      BSYN  
ATOM    633   CZ PHE    71      -6.473 -84.832 -33.078  1.00  0.00      BSYN  
ATOM    634    C PHE    71      -8.992 -81.287 -28.391  1.00  0.00      BSYN  
ATOM    635    O PHE    71      -9.211 -80.116 -28.730  1.00  0.00      BSYN  
ATOM    636    N SER    72      -8.518 -81.637 -27.165  1.00  0.00      BSYN  
ATOM    637    H SER    72      -8.308 -82.577 -26.983  1.00  0.00      BSYN  
ATOM    638   CA SER    72      -8.372 -80.647 -26.123  1.00  0.00      BSYN  
ATOM    639   CB SER    72      -8.249 -81.488 -24.816  1.00  0.00      BSYN  
ATOM    640   OG SER    72      -7.563 -82.724 -25.151  1.00  0.00      BSYN  
ATOM    641   HG SER    72      -6.686 -82.684 -24.763  1.00  0.00      BSYN  
ATOM    642    C SER    72      -7.215 -79.596 -26.292  1.00  0.00      BSYN  
ATOM    643    O SER    72      -7.268 -78.595 -25.501  1.00  0.00      BSYN  
ATOM    644    N GLY    73      -6.217 -79.888 -27.074  1.00  0.00      BSYN  
ATOM    645    H GLY    73      -6.116 -80.700 -27.613  1.00  0.00      BSYN  
ATOM    646   CA GLY    73      -4.995 -79.134 -27.172  1.00  0.00      BSYN  
ATOM    647    C GLY    73      -4.345 -78.733 -25.909  1.00  0.00      BSYN  
ATOM    648    O GLY    73      -3.961 -79.543 -25.092  1.00  0.00      BSYN  
ATOM    649    N ALA    74      -4.271 -77.384 -25.705  1.00  0.00      BSYN  
ATOM    650    H ALA    74      -4.925 -76.766 -26.093  1.00  0.00      BSYN  
ATOM    651   CA ALA    74      -3.455 -76.865 -24.626  1.00  0.00      BSYN  
ATOM    652   CB ALA    74      -2.669 -75.598 -24.994  1.00  0.00      BSYN  
ATOM    653    C ALA    74      -3.899 -76.622 -23.233  1.00  0.00      BSYN  
ATOM    654    O ALA    74      -3.108 -76.090 -22.491  1.00  0.00      BSYN  
ATOM    655    N GLY    75      -5.126 -77.244 -22.950  1.00  0.00      BSYN  
ATOM    656    H GLY    75      -5.554 -77.877 -23.564  1.00  0.00      BSYN  
ATOM    657   CA GLY    75      -5.937 -76.945 -21.799  1.00  0.00      BSYN  
ATOM    658    C GLY    75      -6.564 -75.589 -22.005  1.00  0.00      BSYN  
ATOM    659    O GLY    75      -6.079 -74.596 -21.501  1.00  0.00      BSYN  
ATOM    660    N ASN    76      -7.749 -75.647 -22.571  1.00  0.00      BSYN  
ATOM    661    H ASN    76      -8.129 -76.522 -22.796  1.00  0.00      BSYN  
ATOM    662   CA ASN    76      -8.478 -74.397 -22.857  1.00  0.00      BSYN  
ATOM    663   CB ASN    76      -9.415 -74.641 -23.943  1.00  0.00      BSYN  
ATOM    664   CG ASN    76      -8.775 -75.014 -25.199  1.00  0.00      BSYN  
ATOM    665  OD1 ASN    76      -8.839 -74.251 -26.160  1.00  0.00      BSYN  
ATOM    666  ND2 ASN    76      -8.305 -76.215 -25.471  1.00  0.00      BSYN  
ATOM    667 HD21 ASN    76      -8.336 -76.919 -24.790  1.00  0.00      BSYN  
ATOM    668 HD22 ASN    76      -7.904 -76.331 -26.357  1.00  0.00      BSYN  
ATOM    669    C ASN    76      -9.288 -73.731 -21.641  1.00  0.00      BSYN  
ATOM    670    O ASN    76     -10.483 -73.925 -21.384  1.00  0.00      BSYN  
ATOM    671    N ILE    77      -8.540 -72.932 -20.868  1.00  0.00      BSYN  
ATOM    672    H ILE    77      -7.669 -72.610 -21.180  1.00  0.00      BSYN  
ATOM    673   CA ILE    77      -8.978 -72.578 -19.496  1.00  0.00      BSYN  
ATOM    674   CB ILE    77      -8.022 -72.862 -18.476  1.00  0.00      BSYN  
ATOM    675  CG2 ILE    77      -6.967 -71.794 -18.235  1.00  0.00      BSYN  
ATOM    676  CG1 ILE    77      -8.780 -73.122 -17.199  1.00  0.00      BSYN  
ATOM    677   CD ILE    77      -9.150 -74.596 -16.887  1.00  0.00      BSYN  
ATOM    678    C ILE    77      -9.336 -71.097 -19.593  1.00  0.00      BSYN  
ATOM    679    O ILE    77      -8.627 -70.416 -20.318  1.00  0.00      BSYN  
ATOM    680    N ALA    78     -10.528 -70.788 -18.999  1.00  0.00      BSYN  
ATOM    681    H ALA    78     -11.062 -71.583 -18.792  1.00  0.00      BSYN  
ATOM    682   CA ALA    78     -11.057 -69.490 -18.852  1.00  0.00      BSYN  
ATOM    683   CB ALA    78     -12.528 -69.471 -19.334  1.00  0.00      BSYN  
ATOM    684    C ALA    78     -11.012 -68.965 -17.389  1.00  0.00      BSYN  
ATOM    685    O ALA    78     -11.975 -69.037 -16.556  1.00  0.00      BSYN  
ATOM    686    N ALA    79      -9.717 -68.841 -17.045  1.00  0.00      BSYN  
ATOM    687    H ALA    79      -9.067 -69.053 -17.747  1.00  0.00      BSYN  
ATOM    688   CA ALA    79      -9.343 -68.315 -15.750  1.00  0.00      BSYN  
ATOM    689   CB ALA    79      -8.317 -69.317 -15.183  1.00  0.00      BSYN  
ATOM    690    C ALA    79      -8.626 -67.016 -16.024  1.00  0.00      BSYN  
ATOM    691    O ALA    79      -7.656 -66.839 -16.741  1.00  0.00      BSYN  
ATOM    692    N ALA    80      -9.152 -65.988 -15.373  1.00  0.00      BSYN  
ATOM    693    H ALA    80      -9.841 -66.187 -14.705  1.00  0.00      BSYN  
ATOM    694   CA ALA    80      -8.677 -64.611 -15.634  1.00  0.00      BSYN  
ATOM    695   CB ALA    80      -9.835 -63.677 -15.743  1.00  0.00      BSYN  
ATOM    696    C ALA    80      -7.889 -64.027 -14.496  1.00  0.00      BSYN  
ATOM    697    O ALA    80      -7.708 -64.494 -13.394  1.00  0.00      BSYN  
ATOM    698    N THR    81      -7.320 -62.931 -14.940  1.00  0.00      BSYN  
ATOM    699    H THR    81      -7.013 -62.978 -15.869  1.00  0.00      BSYN  
ATOM    700   CA THR    81      -6.747 -61.935 -14.047  1.00  0.00      BSYN  
ATOM    701   CB THR    81      -5.333 -61.498 -14.535  1.00  0.00      BSYN  
ATOM    702  OG1 THR    81      -5.464 -61.233 -15.966  1.00  0.00      BSYN  
ATOM    703  HG1 THR    81      -4.850 -60.529 -16.188  1.00  0.00      BSYN  
ATOM    704  CG2 THR    81      -4.243 -62.541 -14.025  1.00  0.00      BSYN  
ATOM    705    C THR    81      -7.643 -60.766 -13.535  1.00  0.00      BSYN  
ATOM    706    O THR    81      -7.710 -60.507 -12.339  1.00  0.00      BSYN  
ATOM    707    N GLY    82      -8.258 -60.114 -14.458  1.00  0.00      BSYN  
ATOM    708    H GLY    82      -8.179 -60.166 -15.433  1.00  0.00      BSYN  
ATOM    709   CA GLY    82      -9.530 -59.374 -14.105  1.00  0.00      BSYN  
ATOM    710    C GLY    82     -10.299 -58.901 -15.327  1.00  0.00      BSYN  
ATOM    711    O GLY    82     -10.111 -57.726 -15.689  1.00  0.00      BSYN  
ATOM    712    N LEU    83     -10.902 -59.891 -16.059  1.00  0.00      BSYN  
ATOM    713    H LEU    83     -10.763 -60.789 -15.692  1.00  0.00      BSYN  
ATOM    714   CA LEU    83     -11.650 -59.658 -17.293  1.00  0.00      BSYN  
ATOM    715   CB LEU    83     -10.786 -60.274 -18.400  1.00  0.00      BSYN  
ATOM    716   CG LEU    83      -9.382 -59.836 -18.881  1.00  0.00      BSYN  
ATOM    717  CD1 LEU    83      -8.240 -60.697 -18.286  1.00  0.00      BSYN  
ATOM    718  CD2 LEU    83      -9.123 -59.884 -20.407  1.00  0.00      BSYN  
ATOM    719    C LEU    83     -13.096 -60.272 -17.253  1.00  0.00      BSYN  
ATOM    720    O LEU    83     -13.331 -61.516 -17.244  1.00  0.00      BSYN  
ATOM    721    N VAL    84     -14.109 -59.360 -17.337  1.00  0.00      BSYN  
ATOM    722    H VAL    84     -13.861 -58.413 -17.286  1.00  0.00      BSYN  
ATOM    723   CA VAL    84     -15.509 -59.729 -17.427  1.00  0.00      BSYN  
ATOM    724   CB VAL    84     -16.520 -58.534 -16.997  1.00  0.00      BSYN  
ATOM    725  CG1 VAL    84     -17.908 -59.120 -17.332  1.00  0.00      BSYN  
ATOM    726  CG2 VAL    84     -16.345 -58.423 -15.400  1.00  0.00      BSYN  
ATOM    727    C VAL    84     -15.592 -60.105 -18.891  1.00  0.00      BSYN  
ATOM    728    O VAL    84     -15.797 -59.186 -19.735  1.00  0.00      BSYN  
ATOM    729    N LYS    85     -15.632 -61.425 -19.166  1.00  0.00      BSYN  
ATOM    730    H LYS    85     -15.140 -61.982 -18.528  1.00  0.00      BSYN  
ATOM    731   CA LYS    85     -15.919 -61.858 -20.522  1.00  0.00      BSYN  
ATOM    732   CB LYS    85     -14.637 -62.397 -21.238  1.00  0.00      BSYN  
ATOM    733   CG LYS    85     -13.179 -61.868 -21.099  1.00  0.00      BSYN  
ATOM    734   CD LYS    85     -12.780 -60.745 -22.066  1.00  0.00      BSYN  
ATOM    735   CE LYS    85     -12.285 -61.387 -23.429  1.00  0.00      BSYN  
ATOM    736   NZ LYS    85     -12.203 -60.425 -24.503  1.00  0.00      BSYN  
ATOM    737  HZ1 LYS    85     -13.159 -60.097 -24.748  1.00  0.00      BSYN  
ATOM    738  HZ2 LYS    85     -11.687 -59.583 -24.177  1.00  0.00      BSYN  
ATOM    739  HZ3 LYS    85     -11.782 -60.930 -25.309  1.00  0.00      BSYN  
ATOM    740    C LYS    85     -17.207 -62.675 -20.698  1.00  0.00      BSYN  
ATOM    741    O LYS    85     -17.207 -63.721 -21.351  1.00  0.00      BSYN  
ATOM    742    N ARG    86     -18.238 -62.153 -20.079  1.00  0.00      BSYN  
ATOM    743    H ARG    86     -18.222 -61.190 -19.902  1.00  0.00      BSYN  
ATOM    744   CA ARG    86     -19.563 -62.890 -19.996  1.00  0.00      BSYN  
ATOM    745   CB ARG    86     -20.408 -62.347 -18.781  1.00  0.00      BSYN  
ATOM    746   CG ARG    86     -21.911 -62.573 -18.912  1.00  0.00      BSYN  
ATOM    747   CD ARG    86     -22.638 -62.092 -17.690  1.00  0.00      BSYN  
ATOM    748   NE ARG    86     -22.872 -60.609 -17.645  1.00  0.00      BSYN  
ATOM    749   HE ARG    86     -22.216 -60.082 -17.142  1.00  0.00      BSYN  
ATOM    750   CZ ARG    86     -24.017 -60.150 -18.061  1.00  0.00      BSYN  
ATOM    751  NH1 ARG    86     -24.222 -58.943 -18.409  1.00  0.00      BSYN  
ATOM    752 HH11 ARG    86     -25.075 -58.647 -18.839  1.00  0.00      BSYN  
ATOM    753 HH12 ARG    86     -23.456 -58.301 -18.440  1.00  0.00      BSYN  
ATOM    754  NH2 ARG    86     -25.160 -60.861 -17.992  1.00  0.00      BSYN  
ATOM    755 HH21 ARG    86     -26.084 -60.518 -18.160  1.00  0.00      BSYN  
ATOM    756 HH22 ARG    86     -25.330 -61.781 -17.638  1.00  0.00      BSYN  
ATOM    757    C ARG    86     -20.233 -62.825 -21.377  1.00  0.00      BSYN  
ATOM    758    O ARG    86     -20.634 -61.696 -21.836  1.00  0.00      BSYN  
ATOM    759    N GLU    87     -20.345 -63.919 -22.139  1.00  0.00      BSYN  
ATOM    760    H GLU    87     -19.880 -64.747 -21.894  1.00  0.00      BSYN  
ATOM    761   CA GLU    87     -21.293 -64.048 -23.265  1.00  0.00      BSYN  
ATOM    762   CB GLU    87     -21.293 -65.475 -23.885  1.00  0.00      BSYN  
ATOM    763   CG GLU    87     -20.153 -66.023 -24.771  1.00  0.00      BSYN  
ATOM    764   CD GLU    87     -19.416 -67.206 -24.000  1.00  0.00      BSYN  
ATOM    765  OE1 GLU    87     -19.001 -68.083 -24.737  1.00  0.00      BSYN  
ATOM    766  OE2 GLU    87     -19.294 -67.153 -22.779  1.00  0.00      BSYN  
ATOM    767    C GLU    87     -22.753 -63.989 -22.781  1.00  0.00      BSYN  
ATOM    768    O GLU    87     -23.079 -64.881 -21.949  1.00  0.00      BSYN  
ATOM    769    N GLU    88     -23.612 -62.996 -23.221  1.00  0.00      BSYN  
ATOM    770    H GLU    88     -23.336 -62.155 -23.642  1.00  0.00      BSYN  
ATOM    771   CA GLU    88     -25.097 -63.050 -22.779  1.00  0.00      BSYN  
ATOM    772   CB GLU    88     -25.699 -61.667 -22.671  1.00  0.00      BSYN  
ATOM    773   CG GLU    88     -27.123 -61.508 -22.381  1.00  0.00      BSYN  
ATOM    774   CD GLU    88     -27.583 -60.108 -22.591  1.00  0.00      BSYN  
ATOM    775  OE1 GLU    88     -27.845 -59.588 -23.701  1.00  0.00      BSYN  
ATOM    776  OE2 GLU    88     -27.318 -59.238 -21.716  1.00  0.00      BSYN  
ATOM    777    C GLU    88     -25.814 -63.905 -23.860  1.00  0.00      BSYN  
ATOM    778    O GLU    88     -25.782 -63.566 -24.986  1.00  0.00      BSYN  
ATOM    779    N PHE    89     -26.436 -64.933 -23.394  1.00  0.00      BSYN  
ATOM    780    H PHE    89     -26.209 -65.314 -22.520  1.00  0.00      BSYN  
ATOM    781   CA PHE    89     -27.493 -65.583 -24.104  1.00  0.00      BSYN  
ATOM    782   CB PHE    89     -27.207 -67.083 -24.319  1.00  0.00      BSYN  
ATOM    783   CG PHE    89     -25.861 -67.337 -25.088  1.00  0.00      BSYN  
ATOM    784  CD1 PHE    89     -24.645 -67.823 -24.657  1.00  0.00      BSYN  
ATOM    785  CD2 PHE    89     -25.942 -66.897 -26.384  1.00  0.00      BSYN  
ATOM    786  CE1 PHE    89     -23.660 -67.984 -25.558  1.00  0.00      BSYN  
ATOM    787  CE2 PHE    89     -25.028 -67.066 -27.308  1.00  0.00      BSYN  
ATOM    788   CZ PHE    89     -23.872 -67.697 -26.848  1.00  0.00      BSYN  
ATOM    789    C PHE    89     -28.728 -65.394 -23.279  1.00  0.00      BSYN  
ATOM    790    O PHE    89     -29.029 -66.144 -22.345  1.00  0.00      BSYN  
ATOM    791    N PRO    90     -29.664 -64.484 -23.698  1.00  0.00      BSYN  
ATOM    792   CD PRO    90     -29.793 -64.040 -25.121  1.00  0.00      BSYN  
ATOM    793   CA PRO    90     -30.753 -63.921 -22.920  1.00  0.00      BSYN  
ATOM    794   CB PRO    90     -31.512 -63.097 -23.801  1.00  0.00      BSYN  
ATOM    795   CG PRO    90     -30.582 -62.670 -24.875  1.00  0.00      BSYN  
ATOM    796    C PRO    90     -31.641 -64.668 -21.960  1.00  0.00      BSYN  
ATOM    797    O PRO    90     -31.631 -64.343 -20.786  1.00  0.00      BSYN  
ATOM    798    N THR    91     -32.413 -65.708 -22.432  1.00  0.00      BSYN  
ATOM    799    H THR    91     -32.212 -66.109 -23.303  1.00  0.00      BSYN  
ATOM    800   CA THR    91     -33.314 -66.436 -21.501  1.00  0.00      BSYN  
ATOM    801   CB THR    91     -34.717 -66.468 -22.009  1.00  0.00      BSYN  
ATOM    802  OG1 THR    91     -34.657 -67.120 -23.261  1.00  0.00      BSYN  
ATOM    803  HG1 THR    91     -35.270 -67.859 -23.260  1.00  0.00      BSYN  
ATOM    804  CG2 THR    91     -35.361 -65.115 -21.988  1.00  0.00      BSYN  
ATOM    805    C THR    91     -32.617 -67.773 -21.183  1.00  0.00      BSYN  
ATOM    806    O THR    91     -32.506 -68.200 -20.041  1.00  0.00      BSYN  
ATOM    807    N ASP    92     -32.014 -68.402 -22.212  1.00  0.00      BSYN  
ATOM    808    H ASP    92     -31.968 -67.940 -23.075  1.00  0.00      BSYN  
ATOM    809   CA ASP    92     -31.345 -69.734 -22.007  1.00  0.00      BSYN  
ATOM    810   CB ASP    92     -31.555 -70.575 -23.245  1.00  0.00      BSYN  
ATOM    811   CG ASP    92     -31.635 -72.065 -22.748  1.00  0.00      BSYN  
ATOM    812  OD1 ASP    92     -32.597 -72.799 -23.127  1.00  0.00      BSYN  
ATOM    813  OD2 ASP    92     -30.674 -72.504 -22.014  1.00  0.00      BSYN  
ATOM    814    C ASP    92     -29.856 -69.512 -21.576  1.00  0.00      BSYN  
ATOM    815    O ASP    92     -28.902 -69.998 -22.181  1.00  0.00      BSYN  
ATOM    816    N LEU    93     -29.659 -68.945 -20.453  1.00  0.00      BSYN  
ATOM    817    H LEU    93     -30.347 -69.077 -19.768  1.00  0.00      BSYN  
ATOM    818   CA LEU    93     -28.337 -68.456 -19.984  1.00  0.00      BSYN  
ATOM    819   CB LEU    93     -28.443 -67.688 -18.646  1.00  0.00      BSYN  
ATOM    820   CG LEU    93     -29.000 -66.279 -18.798  1.00  0.00      BSYN  
ATOM    821  CD1 LEU    93     -30.377 -66.283 -18.098  1.00  0.00      BSYN  
ATOM    822  CD2 LEU    93     -28.186 -65.265 -18.027  1.00  0.00      BSYN  
ATOM    823    C LEU    93     -27.278 -69.513 -19.667  1.00  0.00      BSYN  
ATOM    824    O LEU    93     -26.159 -69.079 -19.879  1.00  0.00      BSYN  
ATOM    825    N LYS    94     -27.613 -70.786 -19.264  1.00  0.00      BSYN  
ATOM    826    H LYS    94     -28.522 -71.146 -19.338  1.00  0.00      BSYN  
ATOM    827   CA LYS    94     -26.677 -71.681 -18.801  1.00  0.00      BSYN  
ATOM    828   CB LYS    94     -27.200 -72.189 -17.379  1.00  0.00      BSYN  
ATOM    829   CG LYS    94     -26.328 -71.710 -16.173  1.00  0.00      BSYN  
ATOM    830   CD LYS    94     -26.654 -72.618 -14.990  1.00  0.00      BSYN  
ATOM    831   CE LYS    94     -27.741 -72.077 -14.154  1.00  0.00      BSYN  
ATOM    832   NZ LYS    94     -28.029 -72.767 -12.897  1.00  0.00      BSYN  
ATOM    833  HZ1 LYS    94     -27.164 -73.026 -12.381  1.00  0.00      BSYN  
ATOM    834  HZ2 LYS    94     -28.743 -72.289 -12.310  1.00  0.00      BSYN  
ATOM    835  HZ3 LYS    94     -28.589 -73.602 -13.167  1.00  0.00      BSYN  
ATOM    836    C LYS    94     -26.831 -72.732 -19.852  1.00  0.00      BSYN  
ATOM    837    O LYS    94     -27.653 -73.677 -19.804  1.00  0.00      BSYN  
ATOM    838    N PRO    95     -26.034 -72.571 -20.943  1.00  0.00      BSYN  
ATOM    839   CD PRO    95     -24.967 -71.580 -21.125  1.00  0.00      BSYN  
ATOM    840   CA PRO    95     -26.104 -73.496 -22.043  1.00  0.00      BSYN  
ATOM    841   CB PRO    95     -25.007 -72.930 -22.981  1.00  0.00      BSYN  
ATOM    842   CG PRO    95     -23.988 -72.306 -22.091  1.00  0.00      BSYN  
ATOM    843    C PRO    95     -25.621 -74.925 -21.647  1.00  0.00      BSYN  
ATOM    844    O PRO    95     -25.063 -75.280 -20.569  1.00  0.00      BSYN  
ATOM    845    N GLU    96     -26.038 -75.885 -22.572  1.00  0.00      BSYN  
ATOM    846    H GLU    96     -26.869 -75.720 -23.064  1.00  0.00      BSYN  
ATOM    847   CA GLU    96     -25.573 -77.210 -22.672  1.00  0.00      BSYN  
ATOM    848   CB GLU    96     -26.661 -78.029 -23.486  1.00  0.00      BSYN  
ATOM    849   CG GLU    96     -27.929 -78.178 -22.763  1.00  0.00      BSYN  
ATOM    850   CD GLU    96     -29.089 -78.206 -23.843  1.00  0.00      BSYN  
ATOM    851  OE1 GLU    96     -29.398 -77.163 -24.458  1.00  0.00      BSYN  
ATOM    852  OE2 GLU    96     -29.662 -79.281 -24.044  1.00  0.00      BSYN  
ATOM    853    C GLU    96     -24.200 -77.306 -23.378  1.00  0.00      BSYN  
ATOM    854    O GLU    96     -24.079 -77.093 -24.620  1.00  0.00      BSYN  
ATOM    855    N GLU    97     -22.990 -77.574 -22.796  1.00  0.00      BSYN  
ATOM    856    H GLU    97     -22.170 -77.291 -23.252  1.00  0.00      BSYN  
ATOM    857   CA GLU    97     -22.899 -78.047 -21.474  1.00  0.00      BSYN  
ATOM    858   CB GLU    97     -22.014 -79.273 -21.186  1.00  0.00      BSYN  
ATOM    859   CG GLU    97     -21.985 -80.200 -22.351  1.00  0.00      BSYN  
ATOM    860   CD GLU    97     -20.965 -81.344 -22.207  1.00  0.00      BSYN  
ATOM    861  OE1 GLU    97     -21.019 -82.109 -21.276  1.00  0.00      BSYN  
ATOM    862  OE2 GLU    97     -20.094 -81.547 -23.130  1.00  0.00      BSYN  
ATOM    863    C GLU    97     -22.371 -76.978 -20.521  1.00  0.00      BSYN  
ATOM    864    O GLU    97     -21.657 -76.039 -20.909  1.00  0.00      BSYN  
ATOM    865    N VAL    98     -22.666 -77.278 -19.134  1.00  0.00      BSYN  
ATOM    866    H VAL    98     -23.428 -77.836 -18.873  1.00  0.00      BSYN  
ATOM    867   CA VAL    98     -22.178 -76.449 -18.064  1.00  0.00      BSYN  
ATOM    868   CB VAL    98     -23.230 -76.272 -16.947  1.00  0.00      BSYN  
ATOM    869  CG1 VAL    98     -22.764 -75.130 -16.255  1.00  0.00      BSYN  
ATOM    870  CG2 VAL    98     -24.784 -76.199 -17.259  1.00  0.00      BSYN  
ATOM    871    C VAL    98     -20.880 -77.108 -17.542  1.00  0.00      BSYN  
ATOM    872    O VAL    98     -20.735 -78.304 -17.245  1.00  0.00      BSYN  
ATOM    873    N ALA    99     -19.761 -76.392 -17.330  1.00  0.00      BSYN  
ATOM    874    H ALA    99     -20.120 -75.503 -17.537  1.00  0.00      BSYN  
ATOM    875   CA ALA    99     -18.387 -76.809 -16.905  1.00  0.00      BSYN  
ATOM    876   CB ALA    99     -17.419 -76.158 -17.861  1.00  0.00      BSYN  
ATOM    877    C ALA    99     -18.098 -76.242 -15.479  1.00  0.00      BSYN  
ATOM    878    O ALA    99     -18.947 -75.462 -15.025  1.00  0.00      BSYN  
ATOM    879    N GLN   100     -17.144 -76.858 -14.769  1.00  0.00      BSYN  
ATOM    880    H GLN   100     -16.538 -77.436 -15.278  1.00  0.00      BSYN  
ATOM    881   CA GLN   100     -17.082 -76.635 -13.304  1.00  0.00      BSYN  
ATOM    882   CB GLN   100     -17.483 -77.814 -12.564  1.00  0.00      BSYN  
ATOM    883   CG GLN   100     -18.980 -78.082 -12.605  1.00  0.00      BSYN  
ATOM    884   CD GLN   100     -19.434 -79.163 -11.595  1.00  0.00      BSYN  
ATOM    885  OE1 GLN   100     -19.351 -79.000 -10.408  1.00  0.00      BSYN  
ATOM    886  NE2 GLN   100     -19.716 -80.319 -12.263  1.00  0.00      BSYN  
ATOM    887 HE21 GLN   100     -19.665 -80.328 -13.242  1.00  0.00      BSYN  
ATOM    888 HE22 GLN   100     -19.999 -81.076 -11.708  1.00  0.00      BSYN  
ATOM    889    C GLN   100     -15.622 -76.297 -12.973  1.00  0.00      BSYN  
ATOM    890    O GLN   100     -14.660 -76.856 -13.500  1.00  0.00      BSYN  
ATOM    891    N GLU   101     -15.406 -75.390 -12.061  1.00  0.00      BSYN  
ATOM    892    H GLU   101     -16.194 -74.822 -11.934  1.00  0.00      BSYN  
ATOM    893   CA GLU   101     -14.063 -75.116 -11.428  1.00  0.00      BSYN  
ATOM    894   CB GLU   101     -14.263 -73.934 -10.571  1.00  0.00      BSYN  
ATOM    895   CG GLU   101     -14.516 -72.496 -10.918  1.00  0.00      BSYN  
ATOM    896   CD GLU   101     -13.321 -71.611 -11.123  1.00  0.00      BSYN  
ATOM    897  OE1 GLU   101     -13.434 -70.408 -10.882  1.00  0.00      BSYN  
ATOM    898  OE2 GLU   101     -12.235 -72.106 -11.431  1.00  0.00      BSYN  
ATOM    899    C GLU   101     -13.553 -76.323 -10.642  1.00  0.00      BSYN  
ATOM    900    O GLU   101     -14.302 -77.314 -10.391  1.00  0.00      BSYN  
ATOM    901    N ALA   102     -12.257 -76.148 -10.377  1.00  0.00      BSYN  
ATOM    902    H ALA   102     -11.793 -75.321 -10.624  1.00  0.00      BSYN  
ATOM    903   CA ALA   102     -11.468 -77.213  -9.784  1.00  0.00      BSYN  
ATOM    904   CB ALA   102     -10.336 -77.802 -10.503  1.00  0.00      BSYN  
ATOM    905    C ALA   102     -10.865 -76.836  -8.467  1.00  0.00      BSYN  
ATOM    906    O ALA   102     -10.495 -77.625  -7.573  1.00  0.00      BSYN  
ATOM    907    N ALA   103     -10.470 -75.541  -8.362  1.00  0.00      BSYN  
ATOM    908    H ALA   103     -10.394 -75.065  -9.216  1.00  0.00      BSYN  
ATOM    909   CA ALA   103     -10.036 -74.698  -7.186  1.00  0.00      BSYN  
ATOM    910   CB ALA   103      -9.016 -73.722  -7.742  1.00  0.00      BSYN  
ATOM    911    C ALA   103     -11.264 -73.899  -6.728  1.00  0.00      BSYN  
ATOM    912    O ALA   103     -11.889 -73.269  -7.577  1.00  0.00      BSYN  
ATOM    913    N GLU   104     -11.619 -74.061  -5.435  1.00  0.00      BSYN  
ATOM    914    H GLU   104     -11.171 -74.862  -5.093  1.00  0.00      BSYN  
ATOM    915   CA GLU   104     -12.685 -73.457  -4.624  1.00  0.00      BSYN  
ATOM    916   CB GLU   104     -13.133 -74.382  -3.515  1.00  0.00      BSYN  
ATOM    917   CG GLU   104     -13.911 -75.645  -3.948  1.00  0.00      BSYN  
ATOM    918   CD GLU   104     -14.235 -76.692  -2.792  1.00  0.00      BSYN  
ATOM    919  OE1 GLU   104     -15.384 -77.128  -2.534  1.00  0.00      BSYN  
ATOM    920  OE2 GLU   104     -13.253 -76.905  -2.009  1.00  0.00      BSYN  
ATOM    921    C GLU   104     -12.333 -72.092  -4.181  1.00  0.00      BSYN  
ATOM    922    O GLU   104     -12.136 -71.845  -2.960  1.00  0.00      BSYN  
ATOM    923    N GLU   105     -12.212 -71.087  -5.059  1.00  0.00      BSYN  
ATOM    924    H GLU   105     -12.089 -71.332  -6.000  1.00  0.00      BSYN  
ATOM    925   CA GLU   105     -11.895 -69.676  -4.787  1.00  0.00      BSYN  
ATOM    926   CB GLU   105     -11.165 -69.145  -5.920  1.00  0.00      BSYN  
ATOM    927   CG GLU   105      -9.806 -68.422  -5.707  1.00  0.00      BSYN  
ATOM    928   CD GLU   105      -9.569 -67.786  -7.051  1.00  0.00      BSYN  
ATOM    929  OE1 GLU   105     -10.078 -66.772  -7.441  1.00  0.00      BSYN  
ATOM    930  OE2 GLU   105      -8.595 -68.265  -7.707  1.00  0.00      BSYN  
ATOM    931    C GLU   105     -13.194 -68.948  -4.565  1.00  0.00      BSYN  
ATOM    932    O GLU   105     -14.102 -69.211  -5.371  1.00  0.00      BSYN  
ATOM    933    N PRO   106     -13.379 -68.113  -3.553  1.00  0.00      BSYN  
ATOM    934   CD PRO   106     -12.490 -67.959  -2.351  1.00  0.00      BSYN  
ATOM    935   CA PRO   106     -14.519 -67.147  -3.552  1.00  0.00      BSYN  
ATOM    936   CB PRO   106     -14.094 -66.111  -2.449  1.00  0.00      BSYN  
ATOM    937   CG PRO   106     -13.094 -66.923  -1.528  1.00  0.00      BSYN  
ATOM    938    C PRO   106     -14.813 -66.279  -4.781  1.00  0.00      BSYN  
ATOM    939    O PRO   106     -14.106 -65.286  -5.029  1.00  0.00      BSYN  
ATOM    940    N LEU   107     -15.792 -66.680  -5.647  1.00  0.00      BSYN  
ATOM    941    H LEU   107     -16.136 -67.591  -5.533  1.00  0.00      BSYN  
ATOM    942   CA LEU   107     -15.931 -65.942  -6.922  1.00  0.00      BSYN  
ATOM    943   CB LEU   107     -15.667 -66.833  -8.126  1.00  0.00      BSYN  
ATOM    944   CG LEU   107     -16.701 -67.871  -8.685  1.00  0.00      BSYN  
ATOM    945  CD1 LEU   107     -16.261 -68.327 -10.020  1.00  0.00      BSYN  
ATOM    946  CD2 LEU   107     -16.783 -69.112  -7.787  1.00  0.00      BSYN  
ATOM    947    C LEU   107     -17.162 -65.027  -7.157  1.00  0.00      BSYN  
ATOM    948    O LEU   107     -16.717 -63.902  -7.211  1.00  0.00      BSYN  
ATOM    949    N ILE   108     -18.428 -65.499  -7.482  1.00  0.00      BSYN  
ATOM    950    H ILE   108     -18.361 -66.387  -7.893  1.00  0.00      BSYN  
ATOM    951   CA ILE   108     -19.596 -64.671  -7.419  1.00  0.00      BSYN  
ATOM    952   CB ILE   108     -20.943 -65.456  -7.660  1.00  0.00      BSYN  
ATOM    953  CG2 ILE   108     -20.970 -66.503  -6.548  1.00  0.00      BSYN  
ATOM    954  CG1 ILE   108     -22.132 -64.598  -7.782  1.00  0.00      BSYN  
ATOM    955   CD ILE   108     -23.361 -65.291  -8.175  1.00  0.00      BSYN  
ATOM    956    C ILE   108     -19.694 -63.839  -6.134  1.00  0.00      BSYN  
ATOM    957    O ILE   108     -18.958 -63.990  -5.184  1.00  0.00      BSYN  
ATOM    958    N GLU   109     -20.548 -62.767  -5.996  1.00  0.00      BSYN  
ATOM    959    H GLU   109     -21.058 -62.506  -6.791  1.00  0.00      BSYN  
ATOM    960   CA GLU   109     -20.747 -62.155  -4.619  1.00  0.00      BSYN  
ATOM    961   CB GLU   109     -21.452 -60.825  -4.753  1.00  0.00      BSYN  
ATOM    962   CG GLU   109     -20.612 -59.583  -4.890  1.00  0.00      BSYN  
ATOM    963   CD GLU   109     -21.252 -58.218  -5.096  1.00  0.00      BSYN  
ATOM    964  OE1 GLU   109     -21.005 -57.333  -4.227  1.00  0.00      BSYN  
ATOM    965  OE2 GLU   109     -21.858 -57.929  -6.090  1.00  0.00      BSYN  
ATOM    966    C GLU   109     -21.542 -62.922  -3.535  1.00  0.00      BSYN  
ATOM    967    O GLU   109     -22.711 -63.039  -3.867  1.00  0.00      BSYN  
ATOM    968    N PRO   110     -20.930 -63.286  -2.331  1.00  0.00      BSYN  
ATOM    969   CD PRO   110     -19.717 -62.667  -1.869  1.00  0.00      BSYN  
ATOM    970   CA PRO   110     -21.775 -64.022  -1.392  1.00  0.00      BSYN  
ATOM    971   CB PRO   110     -20.835 -64.277  -0.286  1.00  0.00      BSYN  
ATOM    972   CG PRO   110     -19.744 -63.169  -0.476  1.00  0.00      BSYN  
ATOM    973    C PRO   110     -23.110 -63.435  -0.896  1.00  0.00      BSYN  
ATOM    974    O PRO   110     -23.917 -64.233  -0.438  1.00  0.00      BSYN  
ATOM    975    N LEU   111     -23.274 -62.115  -1.095  1.00  0.00      BSYN  
ATOM    976    H LEU   111     -22.495 -61.579  -1.352  1.00  0.00      BSYN  
ATOM    977   CA LEU   111     -24.471 -61.399  -0.619  1.00  0.00      BSYN  
ATOM    978   CB LEU   111     -24.142 -59.961  -0.686  1.00  0.00      BSYN  
ATOM    979   CG LEU   111     -25.036 -58.808  -0.006  1.00  0.00      BSYN  
ATOM    980  CD1 LEU   111     -25.092 -58.989   1.469  1.00  0.00      BSYN  
ATOM    981  CD2 LEU   111     -24.218 -57.570  -0.111  1.00  0.00      BSYN  
ATOM    982    C LEU   111     -25.637 -61.705  -1.478  1.00  0.00      BSYN  
ATOM    983    O LEU   111     -26.766 -61.906  -1.043  1.00  0.00      BSYN  
ATOM    984    N MET   112     -25.334 -61.856  -2.755  1.00  0.00      BSYN  
ATOM    985    H MET   112     -24.465 -61.678  -3.172  1.00  0.00      BSYN  
ATOM    986   CA MET   112     -26.319 -62.281  -3.683  1.00  0.00      BSYN  
ATOM    987   CB MET   112     -26.014 -61.538  -4.975  1.00  0.00      BSYN  
ATOM    988   CG MET   112     -26.199 -60.106  -4.954  1.00  0.00      BSYN  
ATOM    989   SD MET   112     -24.758 -59.121  -4.458  1.00  0.00      BSYN  
ATOM    990   CE MET   112     -25.819 -57.820  -3.997  1.00  0.00      BSYN  
ATOM    991    C MET   112     -26.425 -63.804  -3.913  1.00  0.00      BSYN  
ATOM    992    O MET   112     -26.410 -64.151  -5.018  1.00  0.00      BSYN  
ATOM    993    N GLU   113     -26.621 -64.571  -2.839  1.00  0.00      BSYN  
ATOM    994    H GLU   113     -26.784 -64.266  -1.922  1.00  0.00      BSYN  
ATOM    995   CA GLU   113     -27.082 -65.947  -3.142  1.00  0.00      BSYN  
ATOM    996   CB GLU   113     -26.768 -66.997  -2.027  1.00  0.00      BSYN  
ATOM    997   CG GLU   113     -25.211 -67.503  -2.023  1.00  0.00      BSYN  
ATOM    998   CD GLU   113     -24.709 -68.366  -3.194  1.00  0.00      BSYN  
ATOM    999  OE1 GLU   113     -23.526 -68.672  -3.288  1.00  0.00      BSYN  
ATOM   1000  OE2 GLU   113     -25.575 -68.692  -4.055  1.00  0.00      BSYN  
ATOM   1001    C GLU   113     -28.607 -65.913  -3.336  1.00  0.00      BSYN  
ATOM   1002    O GLU   113     -29.284 -65.458  -2.408  1.00  0.00      BSYN  
ATOM   1003    N PRO   114     -29.182 -66.286  -4.495  1.00  0.00      BSYN  
ATOM   1004   CD PRO   114     -28.401 -66.197  -5.725  1.00  0.00      BSYN  
ATOM   1005   CA PRO   114     -30.483 -66.724  -4.776  1.00  0.00      BSYN  
ATOM   1006   CB PRO   114     -30.911 -66.551  -6.206  1.00  0.00      BSYN  
ATOM   1007   CG PRO   114     -29.557 -65.878  -6.758  1.00  0.00      BSYN  
ATOM   1008    C PRO   114     -30.919 -68.201  -4.310  1.00  0.00      BSYN  
ATOM   1009    O PRO   114     -32.077 -68.508  -4.180  1.00  0.00      BSYN  
ATOM   1010    N GLU   115     -29.835 -68.960  -4.237  1.00  0.00      BSYN  
ATOM   1011    H GLU   115     -28.894 -68.695  -4.302  1.00  0.00      BSYN  
ATOM   1012   CA GLU   115     -29.916 -70.416  -3.892  1.00  0.00      BSYN  
ATOM   1013   CB GLU   115     -28.785 -71.320  -4.437  1.00  0.00      BSYN  
ATOM   1014   CG GLU   115     -28.949 -71.125  -5.878  1.00  0.00      BSYN  
ATOM   1015   CD GLU   115     -27.733 -71.505  -6.837  1.00  0.00      BSYN  
ATOM   1016  OE1 GLU   115     -27.311 -72.642  -6.735  1.00  0.00      BSYN  
ATOM   1017  OE2 GLU   115     -27.324 -70.716  -7.711  1.00  0.00      BSYN  
ATOM   1018    C GLU   115     -30.194 -70.716  -2.416  1.00  0.00      BSYN  
ATOM   1019    O GLU   115     -29.583 -70.273  -1.479  1.00  0.00      BSYN  
ATOM   1020    N GLY   116     -31.129 -71.697  -2.342  1.00  0.00      BSYN  
ATOM   1021    H GLY   116     -31.759 -71.842  -3.078  1.00  0.00      BSYN  
ATOM   1022   CA GLY   116     -31.325 -72.224  -1.034  1.00  0.00      BSYN  
ATOM   1023    C GLY   116     -30.330 -73.357  -0.702  1.00  0.00      BSYN  
ATOM   1024    O GLY   116     -30.307 -74.453  -1.374  1.00  0.00      BSYN  
ATOM   1025    N GLU   117     -29.587 -73.048   0.317  1.00  0.00      BSYN  
ATOM   1026    H GLU   117     -29.412 -72.125   0.596  1.00  0.00      BSYN  
ATOM   1027   CA GLU   117     -28.801 -74.096   0.959  1.00  0.00      BSYN  
ATOM   1028   CB GLU   117     -27.302 -73.640   0.968  1.00  0.00      BSYN  
ATOM   1029   CG GLU   117     -26.761 -73.196  -0.387  1.00  0.00      BSYN  
ATOM   1030   CD GLU   117     -25.426 -72.512  -0.416  1.00  0.00      BSYN  
ATOM   1031  OE1 GLU   117     -24.445 -73.197  -0.205  1.00  0.00      BSYN  
ATOM   1032  OE2 GLU   117     -25.396 -71.373  -0.749  1.00  0.00      BSYN  
ATOM   1033    C GLU   117     -29.328 -74.631   2.280  1.00  0.00      BSYN  
ATOM   1034    O GLU   117     -29.518 -73.940   3.302  1.00  0.00      BSYN  
ATOM   1035    N SER   118     -29.673 -75.909   2.368  1.00  0.00      BSYN  
ATOM   1036    H SER   118     -29.492 -76.490   1.600  1.00  0.00      BSYN  
ATOM   1037   CA SER   118     -30.103 -76.550   3.629  1.00  0.00      BSYN  
ATOM   1038   CB SER   118     -30.464 -78.116   3.545  1.00  0.00      BSYN  
ATOM   1039   OG SER   118     -31.373 -78.288   2.526  1.00  0.00      BSYN  
ATOM   1040   HG SER   118     -32.307 -78.086   2.623  1.00  0.00      BSYN  
ATOM   1041    C SER   118     -29.018 -76.387   4.704  1.00  0.00      BSYN  
ATOM   1042    O SER   118     -28.035 -77.138   4.653  1.00  0.00      BSYN  
ATOM   1043    N TYR   119     -29.035 -75.327   5.610  1.00  0.00      BSYN  
ATOM   1044    H TYR   119     -29.699 -74.607   5.565  1.00  0.00      BSYN  
ATOM   1045   CA TYR   119     -28.110 -75.333   6.758  1.00  0.00      BSYN  
ATOM   1046   CB TYR   119     -27.669 -73.979   7.067  1.00  0.00      BSYN  
ATOM   1047   CG TYR   119     -26.218 -73.694   6.578  1.00  0.00      BSYN  
ATOM   1048  CD1 TYR   119     -25.082 -73.954   7.369  1.00  0.00      BSYN  
ATOM   1049  CE1 TYR   119     -23.803 -73.792   6.953  1.00  0.00      BSYN  
ATOM   1050  CD2 TYR   119     -25.976 -73.279   5.300  1.00  0.00      BSYN  
ATOM   1051  CE2 TYR   119     -24.685 -73.153   4.788  1.00  0.00      BSYN  
ATOM   1052   CZ TYR   119     -23.600 -73.481   5.671  1.00  0.00      BSYN  
ATOM   1053   OH TYR   119     -22.311 -73.295   5.203  1.00  0.00      BSYN  
ATOM   1054   HH TYR   119     -21.775 -74.025   5.524  1.00  0.00      BSYN  
ATOM   1055    C TYR   119     -28.842 -75.876   8.024  1.00  0.00      BSYN  
ATOM   1056    O TYR   119     -29.749 -75.121   8.529  1.00  0.00      BSYN  
ATOM   1057    N GLU   120     -28.661 -77.027   8.708  1.00  0.00      BSYN  
ATOM   1058    H GLU   120     -29.296 -77.203   9.433  1.00  0.00      BSYN  
ATOM   1059   CA GLU   120     -27.559 -77.955   8.457  1.00  0.00      BSYN  
ATOM   1060   CB GLU   120     -26.519 -77.555   9.488  1.00  0.00      BSYN  
ATOM   1061   CG GLU   120     -26.476 -78.018  10.894  1.00  0.00      BSYN  
ATOM   1062   CD GLU   120     -27.339 -77.448  12.060  1.00  0.00      BSYN  
ATOM   1063  OE1 GLU   120     -27.717 -78.123  13.023  1.00  0.00      BSYN  
ATOM   1064  OE2 GLU   120     -27.703 -76.315  11.915  1.00  0.00      BSYN  
ATOM   1065    C GLU   120     -28.033 -79.395   8.368  1.00  0.00      BSYN  
ATOM   1066    O GLU   120     -29.153 -79.692   8.807  1.00  0.00      BSYN  
ATOM   1067    N ASP   121     -27.241 -80.282   7.762  1.00  0.00      BSYN  
ATOM   1068    H ASP   121     -26.315 -79.992   7.628  1.00  0.00      BSYN  
ATOM   1069   CA ASP   121     -27.467 -81.665   7.775  1.00  0.00      BSYN  
ATOM   1070   CB ASP   121     -26.881 -82.275   6.524  1.00  0.00      BSYN  
ATOM   1071   CG ASP   121     -26.955 -83.769   6.269  1.00  0.00      BSYN  
ATOM   1072  OD1 ASP   121     -28.052 -84.226   6.049  1.00  0.00      BSYN  
ATOM   1073  OD2 ASP   121     -25.935 -84.410   6.299  1.00  0.00      BSYN  
ATOM   1074    C ASP   121     -26.932 -82.512   8.924  1.00  0.00      BSYN  
ATOM   1075    O ASP   121     -25.670 -82.513   9.056  1.00  0.00      BSYN  
ATOM   1076    N PRO   122     -27.683 -82.979   9.957  1.00  0.00      BSYN  
ATOM   1077   CD PRO   122     -29.062 -82.936   9.919  1.00  0.00      BSYN  
ATOM   1078   CA PRO   122     -27.300 -83.815  11.107  1.00  0.00      BSYN  
ATOM   1079   CB PRO   122     -28.574 -84.135  11.666  1.00  0.00      BSYN  
ATOM   1080   CG PRO   122     -29.619 -83.124  11.301  1.00  0.00      BSYN  
ATOM   1081    C PRO   122     -26.487 -85.138  10.909  1.00  0.00      BSYN  
ATOM   1082    O PRO   122     -26.378 -85.565   9.768  1.00  0.00      BSYN  
ATOM   1083    N PRO   123     -25.784 -85.599  11.949  1.00  0.00      BSYN  
ATOM   1084   CD PRO   123     -25.311 -84.738  13.024  1.00  0.00      BSYN  
ATOM   1085   CA PRO   123     -25.050 -86.875  11.823  1.00  0.00      BSYN  
ATOM   1086   CB PRO   123     -23.688 -86.411  12.521  1.00  0.00      BSYN  
ATOM   1087   CG PRO   123     -24.077 -85.491  13.658  1.00  0.00      BSYN  
ATOM   1088    C PRO   123     -25.591 -88.240  12.492  1.00  0.00      BSYN  
ATOM   1089    O PRO   123     -26.779 -88.406  12.642  1.00  0.00      BSYN  
ATOM   1090    N GLN   124     -24.613 -88.902  12.977  1.00  0.00      BSYN  
ATOM   1091    H GLN   124     -23.702 -88.610  12.768  1.00  0.00      BSYN  
ATOM   1092   CA GLN   124     -24.777 -89.971  13.948  1.00  0.00      BSYN  
ATOM   1093   CB GLN   124     -23.788 -91.059  13.803  1.00  0.00      BSYN  
ATOM   1094   CG GLN   124     -23.637 -91.851  12.520  1.00  0.00      BSYN  
ATOM   1095   CD GLN   124     -22.750 -91.151  11.509  1.00  0.00      BSYN  
ATOM   1096  OE1 GLN   124     -22.135 -90.067  11.770  1.00  0.00      BSYN  
ATOM   1097  NE2 GLN   124     -22.478 -91.752  10.391  1.00  0.00      BSYN  
ATOM   1098 HE21 GLN   124     -23.079 -92.525  10.363  1.00  0.00      BSYN  
ATOM   1099 HE22 GLN   124     -21.742 -91.536   9.781  1.00  0.00      BSYN  
ATOM   1100    C GLN   124     -24.599 -89.344  15.338  1.00  0.00      BSYN  
ATOM   1101    O GLN   124     -23.572 -89.409  15.990  1.00  0.00      BSYN  
ATOM   1102    N GLU   125     -25.749 -89.017  15.960  1.00  0.00      BSYN  
ATOM   1103    H GLU   125     -26.538 -89.593  15.888  1.00  0.00      BSYN  
ATOM   1104   CA GLU   125     -25.785 -88.033  17.109  1.00  0.00      BSYN  
ATOM   1105   CB GLU   125     -27.133 -87.232  17.009  1.00  0.00      BSYN  
ATOM   1106   CG GLU   125     -27.561 -86.658  15.688  1.00  0.00      BSYN  
ATOM   1107   CD GLU   125     -29.085 -86.593  15.572  1.00  0.00      BSYN  
ATOM   1108  OE1 GLU   125     -29.688 -87.462  14.957  1.00  0.00      BSYN  
ATOM   1109  OE2 GLU   125     -29.738 -85.814  16.191  1.00  0.00      BSYN  
ATOM   1110    C GLU   125     -25.878 -88.852  18.372  1.00  0.00      BSYN  
ATOM   1111    O GLU   125     -26.937 -89.294  18.674  1.00  0.00      BSYN  
ATOM   1112    N GLU   126     -24.823 -88.985  19.211  1.00  0.00      BSYN  
ATOM   1113    H GLU   126     -24.006 -88.472  19.036  1.00  0.00      BSYN  
ATOM   1114   CA GLU   126     -24.819 -89.914  20.257  1.00  0.00      BSYN  
ATOM   1115   CB GLU   126     -23.585 -90.742  20.389  1.00  0.00      BSYN  
ATOM   1116   CG GLU   126     -22.954 -91.279  19.074  1.00  0.00      BSYN  
ATOM   1117   CD GLU   126     -23.681 -92.491  18.466  1.00  0.00      BSYN  
ATOM   1118  OE1 GLU   126     -24.227 -92.254  17.346  1.00  0.00      BSYN  
ATOM   1119  OE2 GLU   126     -23.747 -93.624  18.994  1.00  0.00      BSYN  
ATOM   1120    C GLU   126     -25.173 -89.235  21.527  1.00  0.00      BSYN  
ATOM   1121    O GLU   126     -24.382 -88.585  22.198  1.00  0.00      BSYN  
ATOM   1122    N TYR   127     -26.528 -89.273  21.679  1.00  0.00      BSYN  
ATOM   1123    H TYR   127     -26.971 -89.619  20.877  1.00  0.00      BSYN  
ATOM   1124   CA TYR   127     -27.118 -88.548  22.845  1.00  0.00      BSYN  
ATOM   1125   CB TYR   127     -28.612 -88.212  22.756  1.00  0.00      BSYN  
ATOM   1126   CG TYR   127     -29.457 -89.493  22.586  1.00  0.00      BSYN  
ATOM   1127  CD1 TYR   127     -29.510 -90.058  21.372  1.00  0.00      BSYN  
ATOM   1128  CE1 TYR   127     -30.408 -91.093  21.092  1.00  0.00      BSYN  
ATOM   1129  CD2 TYR   127     -30.238 -89.944  23.672  1.00  0.00      BSYN  
ATOM   1130  CE2 TYR   127     -31.181 -90.878  23.321  1.00  0.00      BSYN  
ATOM   1131   CZ TYR   127     -31.276 -91.499  22.096  1.00  0.00      BSYN  
ATOM   1132   OH TYR   127     -32.087 -92.613  21.887  1.00  0.00      BSYN  
ATOM   1133   HH TYR   127     -32.636 -92.670  22.673  1.00  0.00      BSYN  
ATOM   1134    C TYR   127     -26.738 -89.035  24.175  1.00  0.00      BSYN  
ATOM   1135    O TYR   127     -26.668 -90.222  24.431  1.00  0.00      BSYN  
ATOM   1136    N GLN   128     -26.300 -88.116  24.991  1.00  0.00      BSYN  
ATOM   1137    H GLN   128     -25.966 -88.600  25.775  1.00  0.00      BSYN  
ATOM   1138   CA GLN   128     -26.194 -86.656  24.823  1.00  0.00      BSYN  
ATOM   1139   CB GLN   128     -26.595 -86.069  26.047  1.00  0.00      BSYN  
ATOM   1140   CG GLN   128     -27.947 -85.314  26.006  1.00  0.00      BSYN  
ATOM   1141   CD GLN   128     -27.770 -84.025  25.239  1.00  0.00      BSYN  
ATOM   1142  OE1 GLN   128     -28.103 -83.809  24.061  1.00  0.00      BSYN  
ATOM   1143  NE2 GLN   128     -27.238 -83.007  25.963  1.00  0.00      BSYN  
ATOM   1144 HE21 GLN   128     -27.036 -82.107  25.631  1.00  0.00      BSYN  
ATOM   1145 HE22 GLN   128     -27.083 -83.231  26.905  1.00  0.00      BSYN  
ATOM   1146    C GLN   128     -24.881 -85.947  24.538  1.00  0.00      BSYN  
ATOM   1147    O GLN   128     -23.907 -86.138  25.212  1.00  0.00      BSYN  
ATOM   1148    N GLU   129     -24.891 -84.925  23.720  1.00  0.00      BSYN  
ATOM   1149    H GLU   129     -25.779 -84.602  23.463  1.00  0.00      BSYN  
ATOM   1150   CA GLU   129     -23.694 -84.304  23.272  1.00  0.00      BSYN  
ATOM   1151   CB GLU   129     -23.804 -83.880  21.750  1.00  0.00      BSYN  
ATOM   1152   CG GLU   129     -24.170 -84.931  20.686  1.00  0.00      BSYN  
ATOM   1153   CD GLU   129     -22.967 -85.485  19.843  1.00  0.00      BSYN  
ATOM   1154  OE1 GLU   129     -21.859 -84.921  19.800  1.00  0.00      BSYN  
ATOM   1155  OE2 GLU   129     -23.080 -86.432  19.087  1.00  0.00      BSYN  
ATOM   1156    C GLU   129     -23.502 -83.022  24.166  1.00  0.00      BSYN  
ATOM   1157    O GLU   129     -24.358 -82.265  24.519  1.00  0.00      BSYN  
ATOM   1158    N TYR   130     -22.253 -82.712  24.604  1.00  0.00      BSYN  
ATOM   1159    H TYR   130     -21.502 -83.331  24.491  1.00  0.00      BSYN  
ATOM   1160   CA TYR   130     -21.904 -81.397  25.176  1.00  0.00      BSYN  
ATOM   1161   CB TYR   130     -21.771 -81.151  26.730  1.00  0.00      BSYN  
ATOM   1162   CG TYR   130     -22.108 -79.802  27.295  1.00  0.00      BSYN  
ATOM   1163  CD1 TYR   130     -21.061 -78.913  27.454  1.00  0.00      BSYN  
ATOM   1164  CE1 TYR   130     -21.206 -77.647  28.048  1.00  0.00      BSYN  
ATOM   1165  CD2 TYR   130     -23.332 -79.351  27.654  1.00  0.00      BSYN  
ATOM   1166  CE2 TYR   130     -23.492 -78.038  28.109  1.00  0.00      BSYN  
ATOM   1167   CZ TYR   130     -22.415 -77.199  28.402  1.00  0.00      BSYN  
ATOM   1168   OH TYR   130     -22.613 -75.962  28.882  1.00  0.00      BSYN  
ATOM   1169   HH TYR   130     -23.478 -75.545  28.867  1.00  0.00      BSYN  
ATOM   1170    C TYR   130     -20.649 -80.885  24.568  1.00  0.00      BSYN  
ATOM   1171    O TYR   130     -19.561 -81.397  24.856  1.00  0.00      BSYN  
ATOM   1172    N GLU   131     -20.798 -79.942  23.607  1.00  0.00      BSYN  
ATOM   1173    H GLU   131     -21.565 -79.873  23.002  1.00  0.00      BSYN  
ATOM   1174   CA GLU   131     -19.569 -79.154  23.267  1.00  0.00      BSYN  
ATOM   1175   CB GLU   131     -20.084 -78.123  22.210  1.00  0.00      BSYN  
ATOM   1176   CG GLU   131     -20.305 -78.633  20.824  1.00  0.00      BSYN  
ATOM   1177   CD GLU   131     -19.274 -79.494  20.114  1.00  0.00      BSYN  
ATOM   1178  OE1 GLU   131     -18.213 -79.017  19.812  1.00  0.00      BSYN  
ATOM   1179  OE2 GLU   131     -19.560 -80.654  19.978  1.00  0.00      BSYN  
ATOM   1180    C GLU   131     -18.550 -78.620  24.217  1.00  0.00      BSYN  
ATOM   1181    O GLU   131     -18.907 -77.975  25.149  1.00  0.00      BSYN  
ATOM   1182    N PRO   132     -17.286 -78.986  24.014  1.00  0.00      BSYN  
ATOM   1183   CD PRO   132     -16.825 -80.050  23.100  1.00  0.00      BSYN  
ATOM   1184   CA PRO   132     -16.215 -78.270  24.679  1.00  0.00      BSYN  
ATOM   1185   CB PRO   132     -15.271 -79.502  24.866  1.00  0.00      BSYN  
ATOM   1186   CG PRO   132     -15.282 -80.168  23.495  1.00  0.00      BSYN  
ATOM   1187    C PRO   132     -15.543 -76.932  24.246  1.00  0.00      BSYN  
ATOM   1188    O PRO   132     -15.581 -76.436  23.157  1.00  0.00      BSYN  
ATOM   1189    N GLU   133     -14.776 -76.485  25.232  1.00  0.00      BSYN  
ATOM   1190    H GLU   133     -14.488 -77.134  25.907  1.00  0.00      BSYN  
ATOM   1191   CA GLU   133     -13.932 -75.268  25.070  1.00  0.00      BSYN  
ATOM   1192   CB GLU   133     -14.627 -74.056  25.506  1.00  0.00      BSYN  
ATOM   1193   CG GLU   133     -14.015 -72.783  24.803  1.00  0.00      BSYN  
ATOM   1194   CD GLU   133     -14.706 -71.469  25.046  1.00  0.00      BSYN  
ATOM   1195  OE1 GLU   133     -14.742 -71.174  26.257  1.00  0.00      BSYN  
ATOM   1196  OE2 GLU   133     -15.153 -70.721  24.217  1.00  0.00      BSYN  
ATOM   1197    C GLU   133     -12.635 -75.376  25.832  1.00  0.00      BSYN  
ATOM   1198    O GLU   133     -12.530 -75.834  26.928  1.00  0.00      BSYN  
ATOM   1199    N ALA   134     -11.599 -74.854  25.078  1.00  0.00      BSYN  
ATOM   1200    H ALA   134     -11.854 -74.266  24.337  1.00  0.00      BSYN  
ATOM   1201   CA ALA   134     -10.124 -74.754  25.613  1.00  0.00      BSYN  
ATOM   1202   CB ALA   134      -8.932 -74.977  24.609  1.00  0.00      BSYN  
ATOM   1203    C ALA   134      -9.925 -73.407  26.212  1.00  0.00      BSYN  
ATOM   1204  OT1 ALA   134      -8.959 -73.352  26.998  1.00  0.00      BSYN  
ATOM   1205  OT2 ALA   134     -10.423 -72.328  25.733  1.00  0.00      BSYN  
END
