# Supplementary material for: Data set of intrinsically disordered proteins analysed at a local protein conformation level
Source: Data Brief. 2020 Mar 5;29:105383. doi: 10.1016/j.dib.2020.105383 (PMC7078294; doi:10.1016/j.dib.2020.105383)
Supplement: Supplementary file 1 [file mmc1.zip › the data/1-DATA/PED1AAD-pdb/1AAD-201.pdb]

CRYST1    1.000    1.000    1.000  90.00  90.00  90.00 P 1           1
ATOM      1  HT1 MET     1     -21.865-110.347 -23.626  1.00  0.00      BSYN  
ATOM      2  HT2 MET     1     -23.607-110.260 -23.661  1.00  0.00      BSYN  
ATOM      3    N MET     1     -22.729-109.973 -23.184  1.00  0.00      BSYN  
ATOM      4  HT3 MET     1     -22.639-110.240 -22.183  1.00  0.00      BSYN  
ATOM      5   CA MET     1     -22.495-108.574 -23.175  1.00  0.00      BSYN  
ATOM      6   CB MET     1     -22.157-107.866 -24.537  1.00  0.00      BSYN  
ATOM      7   CG MET     1     -21.415-106.481 -24.406  1.00  0.00      BSYN  
ATOM      8   SD MET     1     -20.906-105.611 -25.900  1.00  0.00      BSYN  
ATOM      9   CE MET     1     -22.072-104.230 -25.955  1.00  0.00      BSYN  
ATOM     10    C MET     1     -23.800-108.158 -22.411  1.00  0.00      BSYN  
ATOM     11    O MET     1     -24.871-107.892 -23.035  1.00  0.00      BSYN  
ATOM     12    N ASP     2     -23.645-107.793 -21.137  1.00  0.00      BSYN  
ATOM     13    H ASP     2     -22.809-107.961 -20.655  1.00  0.00      BSYN  
ATOM     14   CA ASP     2     -24.836-107.412 -20.370  1.00  0.00      BSYN  
ATOM     15   CB ASP     2     -24.780-108.020 -18.929  1.00  0.00      BSYN  
ATOM     16   CG ASP     2     -26.221-108.146 -18.423  1.00  0.00      BSYN  
ATOM     17  OD1 ASP     2     -27.180-108.618 -19.161  1.00  0.00      BSYN  
ATOM     18  OD2 ASP     2     -26.396-107.776 -17.217  1.00  0.00      BSYN  
ATOM     19    C ASP     2     -25.343-105.962 -20.494  1.00  0.00      BSYN  
ATOM     20    O ASP     2     -26.511-105.711 -20.115  1.00  0.00      BSYN  
ATOM     21    N VAL     3     -24.458-105.044 -21.027  1.00  0.00      BSYN  
ATOM     22    H VAL     3     -23.569-105.340 -21.315  1.00  0.00      BSYN  
ATOM     23   CA VAL     3     -24.596-103.645 -21.257  1.00  0.00      BSYN  
ATOM     24   CB VAL     3     -23.280-102.870 -21.261  1.00  0.00      BSYN  
ATOM     25  CG1 VAL     3     -23.624-101.467 -21.439  1.00  0.00      BSYN  
ATOM     26  CG2 VAL     3     -22.410-103.025 -19.998  1.00  0.00      BSYN  
ATOM     27    C VAL     3     -25.457-103.448 -22.569  1.00  0.00      BSYN  
ATOM     28    O VAL     3     -25.055-103.934 -23.619  1.00  0.00      BSYN  
ATOM     29    N PHE     4     -26.566-102.809 -22.553  1.00  0.00      BSYN  
ATOM     30    H PHE     4     -26.747-102.325 -21.720  1.00  0.00      BSYN  
ATOM     31   CA PHE     4     -27.470-102.575 -23.664  1.00  0.00      BSYN  
ATOM     32   CB PHE     4     -29.027-102.679 -23.189  1.00  0.00      BSYN  
ATOM     33   CG PHE     4     -29.956-102.465 -24.393  1.00  0.00      BSYN  
ATOM     34  CD1 PHE     4     -30.870-101.479 -24.406  1.00  0.00      BSYN  
ATOM     35  CD2 PHE     4     -29.898-103.449 -25.454  1.00  0.00      BSYN  
ATOM     36  CE1 PHE     4     -31.775-101.311 -25.494  1.00  0.00      BSYN  
ATOM     37  CE2 PHE     4     -30.743-103.250 -26.567  1.00  0.00      BSYN  
ATOM     38   CZ PHE     4     -31.642-102.140 -26.576  1.00  0.00      BSYN  
ATOM     39    C PHE     4     -27.177-101.256 -24.327  1.00  0.00      BSYN  
ATOM     40    O PHE     4     -27.064-100.196 -23.715  1.00  0.00      BSYN  
ATOM     41    N MET     5     -26.859-101.374 -25.591  1.00  0.00      BSYN  
ATOM     42    H MET     5     -26.977-102.219 -26.072  1.00  0.00      BSYN  
ATOM     43   CA MET     5     -26.491-100.060 -26.289  1.00  0.00      BSYN  
ATOM     44   CB MET     5     -25.899-100.412 -27.646  1.00  0.00      BSYN  
ATOM     45   CG MET     5     -24.385-100.784 -27.692  1.00  0.00      BSYN  
ATOM     46   SD MET     5     -23.994-101.348 -29.351  1.00  0.00      BSYN  
ATOM     47   CE MET     5     -23.895 -99.830 -30.265  1.00  0.00      BSYN  
ATOM     48    C MET     5     -27.748 -99.114 -26.409  1.00  0.00      BSYN  
ATOM     49    O MET     5     -28.778 -99.395 -27.057  1.00  0.00      BSYN  
ATOM     50    N LYS     6     -27.638 -98.005 -25.631  1.00  0.00      BSYN  
ATOM     51    H LYS     6     -27.076 -98.000 -24.828  1.00  0.00      BSYN  
ATOM     52   CA LYS     6     -28.653 -97.015 -25.774  1.00  0.00      BSYN  
ATOM     53   CB LYS     6     -29.748 -97.194 -24.721  1.00  0.00      BSYN  
ATOM     54   CG LYS     6     -29.577 -97.885 -23.404  1.00  0.00      BSYN  
ATOM     55   CD LYS     6     -30.200 -96.947 -22.354  1.00  0.00      BSYN  
ATOM     56   CE LYS     6     -31.601 -97.393 -21.984  1.00  0.00      BSYN  
ATOM     57   NZ LYS     6     -31.934 -98.820 -21.720  1.00  0.00      BSYN  
ATOM     58  HZ1 LYS     6     -32.872 -99.001 -21.307  1.00  0.00      BSYN  
ATOM     59  HZ2 LYS     6     -31.888 -99.350 -22.614  1.00  0.00      BSYN  
ATOM     60  HZ3 LYS     6     -31.168 -99.046 -21.055  1.00  0.00      BSYN  
ATOM     61    C LYS     6     -27.764 -95.646 -25.591  1.00  0.00      BSYN  
ATOM     62    O LYS     6     -27.660 -95.040 -24.500  1.00  0.00      BSYN  
ATOM     63    N GLY     7     -27.228 -95.151 -26.751  1.00  0.00      BSYN  
ATOM     64    H GLY     7     -27.333 -95.518 -27.653  1.00  0.00      BSYN  
ATOM     65   CA GLY     7     -26.189 -94.147 -26.662  1.00  0.00      BSYN  
ATOM     66    C GLY     7     -26.587 -92.913 -27.283  1.00  0.00      BSYN  
ATOM     67    O GLY     7     -27.425 -93.081 -28.190  1.00  0.00      BSYN  
ATOM     68    N LEU     8     -26.271 -91.699 -26.781  1.00  0.00      BSYN  
ATOM     69    H LEU     8     -26.765 -90.965 -27.203  1.00  0.00      BSYN  
ATOM     70   CA LEU     8     -25.575 -91.535 -25.498  1.00  0.00      BSYN  
ATOM     71   CB LEU     8     -24.412 -90.748 -25.655  1.00  0.00      BSYN  
ATOM     72   CG LEU     8     -23.183 -91.248 -26.493  1.00  0.00      BSYN  
ATOM     73  CD1 LEU     8     -23.091 -90.497 -27.815  1.00  0.00      BSYN  
ATOM     74  CD2 LEU     8     -21.862 -90.952 -25.705  1.00  0.00      BSYN  
ATOM     75    C LEU     8     -26.413 -90.799 -24.448  1.00  0.00      BSYN  
ATOM     76    O LEU     8     -26.844 -91.474 -23.432  1.00  0.00      BSYN  
ATOM     77    N SER     9     -26.498 -89.492 -24.418  1.00  0.00      BSYN  
ATOM     78    H SER     9     -25.967 -89.002 -25.080  1.00  0.00      BSYN  
ATOM     79   CA SER     9     -27.157 -88.799 -23.373  1.00  0.00      BSYN  
ATOM     80   CB SER     9     -26.429 -87.400 -23.287  1.00  0.00      BSYN  
ATOM     81   OG SER     9     -25.295 -87.535 -22.425  1.00  0.00      BSYN  
ATOM     82   HG SER     9     -25.548 -87.260 -21.541  1.00  0.00      BSYN  
ATOM     83    C SER     9     -28.671 -88.757 -23.526  1.00  0.00      BSYN  
ATOM     84    O SER     9     -29.222 -87.660 -23.406  1.00  0.00      BSYN  
ATOM     85    N MET    10     -29.391 -89.800 -23.773  1.00  0.00      BSYN  
ATOM     86    H MET    10     -28.987 -90.627 -24.109  1.00  0.00      BSYN  
ATOM     87   CA MET    10     -30.796 -89.815 -23.572  1.00  0.00      BSYN  
ATOM     88   CB MET    10     -31.461 -90.538 -24.736  1.00  0.00      BSYN  
ATOM     89   CG MET    10     -31.165 -91.958 -25.118  1.00  0.00      BSYN  
ATOM     90   SD MET    10     -32.040 -92.360 -26.641  1.00  0.00      BSYN  
ATOM     91   CE MET    10     -30.648 -92.850 -27.618  1.00  0.00      BSYN  
ATOM     92    C MET    10     -31.466 -90.330 -22.249  1.00  0.00      BSYN  
ATOM     93    O MET    10     -31.844 -89.454 -21.511  1.00  0.00      BSYN  
ATOM     94    N ALA    11     -31.661 -91.651 -21.852  1.00  0.00      BSYN  
ATOM     95    H ALA    11     -31.547 -92.440 -22.421  1.00  0.00      BSYN  
ATOM     96   CA ALA    11     -32.416 -91.982 -20.674  1.00  0.00      BSYN  
ATOM     97   CB ALA    11     -33.584 -92.885 -21.024  1.00  0.00      BSYN  
ATOM     98    C ALA    11     -31.786 -92.410 -19.384  1.00  0.00      BSYN  
ATOM     99    O ALA    11     -32.525 -92.834 -18.461  1.00  0.00      BSYN  
ATOM    100    N LYS    12     -30.523 -91.946 -19.354  1.00  0.00      BSYN  
ATOM    101    H LYS    12     -30.341 -91.133 -19.871  1.00  0.00      BSYN  
ATOM    102   CA LYS    12     -29.716 -92.397 -18.279  1.00  0.00      BSYN  
ATOM    103   CB LYS    12     -28.289 -92.424 -18.702  1.00  0.00      BSYN  
ATOM    104   CG LYS    12     -27.380 -93.125 -17.766  1.00  0.00      BSYN  
ATOM    105   CD LYS    12     -25.940 -93.327 -18.328  1.00  0.00      BSYN  
ATOM    106   CE LYS    12     -25.655 -94.703 -18.805  1.00  0.00      BSYN  
ATOM    107   NZ LYS    12     -26.380 -95.097 -19.975  1.00  0.00      BSYN  
ATOM    108  HZ1 LYS    12     -27.327 -94.672 -19.916  1.00  0.00      BSYN  
ATOM    109  HZ2 LYS    12     -26.034 -94.580 -20.808  1.00  0.00      BSYN  
ATOM    110  HZ3 LYS    12     -26.292 -96.111 -20.187  1.00  0.00      BSYN  
ATOM    111    C LYS    12     -29.874 -91.420 -17.151  1.00  0.00      BSYN  
ATOM    112    O LYS    12     -30.086 -90.235 -17.348  1.00  0.00      BSYN  
ATOM    113    N GLU    13     -29.556 -91.942 -15.958  1.00  0.00      BSYN  
ATOM    114    H GLU    13     -29.199 -92.854 -16.010  1.00  0.00      BSYN  
ATOM    115   CA GLU    13     -29.634 -91.280 -14.636  1.00  0.00      BSYN  
ATOM    116   CB GLU    13     -29.916 -92.316 -13.604  1.00  0.00      BSYN  
ATOM    117   CG GLU    13     -28.945 -93.497 -13.509  1.00  0.00      BSYN  
ATOM    118   CD GLU    13     -29.276 -94.378 -12.199  1.00  0.00      BSYN  
ATOM    119  OE1 GLU    13     -29.678 -93.962 -11.170  1.00  0.00      BSYN  
ATOM    120  OE2 GLU    13     -29.189 -95.598 -12.278  1.00  0.00      BSYN  
ATOM    121    C GLU    13     -28.573 -90.257 -14.243  1.00  0.00      BSYN  
ATOM    122    O GLU    13     -28.501 -90.049 -12.983  1.00  0.00      BSYN  
ATOM    123    N GLY    14     -27.828 -89.708 -15.235  1.00  0.00      BSYN  
ATOM    124    H GLY    14     -27.834 -90.224 -16.069  1.00  0.00      BSYN  
ATOM    125   CA GLY    14     -26.725 -88.734 -15.142  1.00  0.00      BSYN  
ATOM    126    C GLY    14     -25.354 -89.334 -15.301  1.00  0.00      BSYN  
ATOM    127    O GLY    14     -24.934 -89.953 -16.356  1.00  0.00      BSYN  
ATOM    128    N VAL    15     -24.547 -89.156 -14.230  1.00  0.00      BSYN  
ATOM    129    H VAL    15     -25.034 -88.696 -13.516  1.00  0.00      BSYN  
ATOM    130   CA VAL    15     -23.185 -89.669 -14.108  1.00  0.00      BSYN  
ATOM    131   CB VAL    15     -22.283 -88.495 -13.886  1.00  0.00      BSYN  
ATOM    132  CG1 VAL    15     -21.934 -87.936 -15.236  1.00  0.00      BSYN  
ATOM    133  CG2 VAL    15     -22.927 -87.559 -12.892  1.00  0.00      BSYN  
ATOM    134    C VAL    15     -23.055 -90.722 -13.070  1.00  0.00      BSYN  
ATOM    135    O VAL    15     -23.147 -90.575 -11.840  1.00  0.00      BSYN  
ATOM    136    N VAL    16     -23.084 -91.950 -13.608  1.00  0.00      BSYN  
ATOM    137    H VAL    16     -22.980 -92.068 -14.575  1.00  0.00      BSYN  
ATOM    138   CA VAL    16     -23.115 -93.149 -12.824  1.00  0.00      BSYN  
ATOM    139   CB VAL    16     -23.467 -94.378 -13.638  1.00  0.00      BSYN  
ATOM    140  CG1 VAL    16     -24.255 -95.423 -12.802  1.00  0.00      BSYN  
ATOM    141  CG2 VAL    16     -24.408 -94.040 -14.830  1.00  0.00      BSYN  
ATOM    142    C VAL    16     -21.615 -93.220 -12.355  1.00  0.00      BSYN  
ATOM    143    O VAL    16     -20.664 -93.445 -13.117  1.00  0.00      BSYN  
ATOM    144    N ALA    17     -21.631 -92.940 -11.052  1.00  0.00      BSYN  
ATOM    145    H ALA    17     -22.510 -92.589 -10.797  1.00  0.00      BSYN  
ATOM    146   CA ALA    17     -20.474 -92.815 -10.137  1.00  0.00      BSYN  
ATOM    147   CB ALA    17     -21.031 -93.118  -8.765  1.00  0.00      BSYN  
ATOM    148    C ALA    17     -19.103 -93.519 -10.280  1.00  0.00      BSYN  
ATOM    149    O ALA    17     -19.026 -94.744 -10.032  1.00  0.00      BSYN  
ATOM    150    N ALA    18     -18.072 -92.836 -10.692  1.00  0.00      BSYN  
ATOM    151    H ALA    18     -17.209 -93.235 -10.931  1.00  0.00      BSYN  
ATOM    152   CA ALA    18     -18.025 -91.367 -10.923  1.00  0.00      BSYN  
ATOM    153   CB ALA    18     -17.349 -90.805  -9.555  1.00  0.00      BSYN  
ATOM    154    C ALA    18     -17.423 -91.093 -12.302  1.00  0.00      BSYN  
ATOM    155    O ALA    18     -16.240 -90.940 -12.449  1.00  0.00      BSYN  
ATOM    156    N ALA    19     -18.252 -90.904 -13.345  1.00  0.00      BSYN  
ATOM    157    H ALA    19     -19.187 -90.965 -13.057  1.00  0.00      BSYN  
ATOM    158   CA ALA    19     -17.790 -90.791 -14.753  1.00  0.00      BSYN  
ATOM    159   CB ALA    19     -18.721 -91.451 -15.780  1.00  0.00      BSYN  
ATOM    160    C ALA    19     -17.523 -89.375 -15.079  1.00  0.00      BSYN  
ATOM    161    O ALA    19     -17.710 -89.022 -16.200  1.00  0.00      BSYN  
ATOM    162    N GLU    20     -16.878 -88.585 -14.229  1.00  0.00      BSYN  
ATOM    163    H GLU    20     -16.429 -89.012 -13.470  1.00  0.00      BSYN  
ATOM    164   CA GLU    20     -16.796 -87.211 -14.410  1.00  0.00      BSYN  
ATOM    165   CB GLU    20     -16.912 -86.302 -13.105  1.00  0.00      BSYN  
ATOM    166   CG GLU    20     -18.086 -85.269 -12.849  1.00  0.00      BSYN  
ATOM    167   CD GLU    20     -18.147 -84.391 -11.578  1.00  0.00      BSYN  
ATOM    168  OE1 GLU    20     -17.373 -83.374 -11.488  1.00  0.00      BSYN  
ATOM    169  OE2 GLU    20     -18.909 -84.661 -10.611  1.00  0.00      BSYN  
ATOM    170    C GLU    20     -15.546 -86.827 -15.211  1.00  0.00      BSYN  
ATOM    171    O GLU    20     -15.698 -86.549 -16.377  1.00  0.00      BSYN  
ATOM    172    N LYS    21     -14.387 -86.673 -14.574  1.00  0.00      BSYN  
ATOM    173    H LYS    21     -14.318 -87.040 -13.668  1.00  0.00      BSYN  
ATOM    174   CA LYS    21     -13.380 -85.803 -15.095  1.00  0.00      BSYN  
ATOM    175   CB LYS    21     -12.882 -85.019 -13.942  1.00  0.00      BSYN  
ATOM    176   CG LYS    21     -13.854 -84.106 -13.095  1.00  0.00      BSYN  
ATOM    177   CD LYS    21     -12.879 -83.619 -12.082  1.00  0.00      BSYN  
ATOM    178   CE LYS    21     -13.548 -82.544 -11.124  1.00  0.00      BSYN  
ATOM    179   NZ LYS    21     -12.556 -82.291 -10.026  1.00  0.00      BSYN  
ATOM    180  HZ1 LYS    21     -12.421 -83.185  -9.512  1.00  0.00      BSYN  
ATOM    181  HZ2 LYS    21     -11.667 -82.033 -10.500  1.00  0.00      BSYN  
ATOM    182  HZ3 LYS    21     -12.974 -81.573  -9.400  1.00  0.00      BSYN  
ATOM    183    C LYS    21     -12.236 -86.668 -15.577  1.00  0.00      BSYN  
ATOM    184    O LYS    21     -11.688 -87.437 -14.821  1.00  0.00      BSYN  
ATOM    185    N THR    22     -11.995 -86.444 -16.866  1.00  0.00      BSYN  
ATOM    186    H THR    22     -12.740 -85.986 -17.307  1.00  0.00      BSYN  
ATOM    187   CA THR    22     -10.970 -87.144 -17.561  1.00  0.00      BSYN  
ATOM    188   CB THR    22     -11.004 -87.017 -19.035  1.00  0.00      BSYN  
ATOM    189  OG1 THR    22     -11.321 -85.626 -19.439  1.00  0.00      BSYN  
ATOM    190  HG1 THR    22     -11.420 -85.586 -20.393  1.00  0.00      BSYN  
ATOM    191  CG2 THR    22     -12.240 -87.683 -19.554  1.00  0.00      BSYN  
ATOM    192    C THR    22      -9.558 -86.694 -17.169  1.00  0.00      BSYN  
ATOM    193    O THR    22      -9.295 -85.476 -16.918  1.00  0.00      BSYN  
ATOM    194    N LYS    23      -8.536 -87.595 -17.090  1.00  0.00      BSYN  
ATOM    195    H LYS    23      -8.662 -88.326 -17.730  1.00  0.00      BSYN  
ATOM    196   CA LYS    23      -7.252 -87.333 -16.404  1.00  0.00      BSYN  
ATOM    197   CB LYS    23      -6.987 -88.636 -15.564  1.00  0.00      BSYN  
ATOM    198   CG LYS    23      -8.202 -89.367 -15.152  1.00  0.00      BSYN  
ATOM    199   CD LYS    23      -7.901 -90.142 -13.788  1.00  0.00      BSYN  
ATOM    200   CE LYS    23      -9.175 -90.636 -13.099  1.00  0.00      BSYN  
ATOM    201   NZ LYS    23     -10.211 -89.689 -12.801  1.00  0.00      BSYN  
ATOM    202  HZ1 LYS    23      -9.649 -89.068 -12.184  1.00  0.00      BSYN  
ATOM    203  HZ2 LYS    23     -10.590 -89.223 -13.650  1.00  0.00      BSYN  
ATOM    204  HZ3 LYS    23     -11.035 -90.133 -12.347  1.00  0.00      BSYN  
ATOM    205    C LYS    23      -6.087 -86.936 -17.352  1.00  0.00      BSYN  
ATOM    206    O LYS    23      -5.640 -87.523 -18.324  1.00  0.00      BSYN  
ATOM    207    N GLN    24      -5.607 -85.785 -17.042  1.00  0.00      BSYN  
ATOM    208    H GLN    24      -5.908 -85.513 -16.150  1.00  0.00      BSYN  
ATOM    209   CA GLN    24      -4.530 -85.281 -17.951  1.00  0.00      BSYN  
ATOM    210   CB GLN    24      -4.566 -83.741 -18.008  1.00  0.00      BSYN  
ATOM    211   CG GLN    24      -4.004 -82.912 -16.933  1.00  0.00      BSYN  
ATOM    212   CD GLN    24      -3.782 -81.467 -17.347  1.00  0.00      BSYN  
ATOM    213  OE1 GLN    24      -4.307 -80.514 -16.702  1.00  0.00      BSYN  
ATOM    214  NE2 GLN    24      -3.079 -81.061 -18.424  1.00  0.00      BSYN  
ATOM    215 HE21 GLN    24      -2.791 -81.713 -19.097  1.00  0.00      BSYN  
ATOM    216 HE22 GLN    24      -2.966 -80.094 -18.541  1.00  0.00      BSYN  
ATOM    217    C GLN    24      -3.066 -85.759 -17.625  1.00  0.00      BSYN  
ATOM    218    O GLN    24      -2.161 -85.450 -18.358  1.00  0.00      BSYN  
ATOM    219    N GLY    25      -2.782 -86.496 -16.594  1.00  0.00      BSYN  
ATOM    220    H GLY    25      -3.525 -86.957 -16.151  1.00  0.00      BSYN  
ATOM    221   CA GLY    25      -1.394 -86.842 -16.204  1.00  0.00      BSYN  
ATOM    222    C GLY    25      -1.141 -88.339 -16.654  1.00  0.00      BSYN  
ATOM    223    O GLY    25      -0.564 -88.645 -17.717  1.00  0.00      BSYN  
ATOM    224    N VAL    26      -1.423 -89.401 -15.984  1.00  0.00      BSYN  
ATOM    225    H VAL    26      -1.255 -90.270 -16.405  1.00  0.00      BSYN  
ATOM    226   CA VAL    26      -2.000 -89.404 -14.683  1.00  0.00      BSYN  
ATOM    227   CB VAL    26      -3.259 -90.301 -14.558  1.00  0.00      BSYN  
ATOM    228  CG1 VAL    26      -3.028 -91.746 -14.149  1.00  0.00      BSYN  
ATOM    229  CG2 VAL    26      -4.229 -89.749 -13.532  1.00  0.00      BSYN  
ATOM    230    C VAL    26      -1.027 -89.326 -13.497  1.00  0.00      BSYN  
ATOM    231    O VAL    26      -1.513 -88.835 -12.489  1.00  0.00      BSYN  
ATOM    232    N THR    27       0.169 -89.812 -13.710  1.00  0.00      BSYN  
ATOM    233    H THR    27       0.500 -90.464 -14.362  1.00  0.00      BSYN  
ATOM    234   CA THR    27       1.144 -89.575 -12.638  1.00  0.00      BSYN  
ATOM    235   CB THR    27       2.042 -90.793 -12.771  1.00  0.00      BSYN  
ATOM    236  OG1 THR    27       2.315 -90.847 -14.191  1.00  0.00      BSYN  
ATOM    237  HG1 THR    27       2.962 -90.242 -14.562  1.00  0.00      BSYN  
ATOM    238  CG2 THR    27       1.653 -92.138 -12.103  1.00  0.00      BSYN  
ATOM    239    C THR    27       2.051 -88.348 -12.683  1.00  0.00      BSYN  
ATOM    240    O THR    27       2.585 -88.089 -13.731  1.00  0.00      BSYN  
ATOM    241    N GLU    28       2.122 -87.499 -11.675  1.00  0.00      BSYN  
ATOM    242    H GLU    28       1.481 -87.533 -10.935  1.00  0.00      BSYN  
ATOM    243   CA GLU    28       3.106 -86.403 -11.504  1.00  0.00      BSYN  
ATOM    244   CB GLU    28       2.866 -85.580 -10.160  1.00  0.00      BSYN  
ATOM    245   CG GLU    28       1.560 -84.696 -10.104  1.00  0.00      BSYN  
ATOM    246   CD GLU    28       1.400 -83.811 -11.290  1.00  0.00      BSYN  
ATOM    247  OE1 GLU    28       1.397 -82.627 -11.209  1.00  0.00      BSYN  
ATOM    248  OE2 GLU    28       1.125 -84.268 -12.400  1.00  0.00      BSYN  
ATOM    249    C GLU    28       4.648 -86.727 -11.569  1.00  0.00      BSYN  
ATOM    250    O GLU    28       5.356 -85.767 -11.923  1.00  0.00      BSYN  
ATOM    251    N ALA    29       4.951 -88.067 -11.347  1.00  0.00      BSYN  
ATOM    252    H ALA    29       4.406 -88.733 -10.877  1.00  0.00      BSYN  
ATOM    253   CA ALA    29       6.340 -88.388 -11.284  1.00  0.00      BSYN  
ATOM    254   CB ALA    29       6.527 -89.836 -10.854  1.00  0.00      BSYN  
ATOM    255    C ALA    29       7.263 -88.291 -12.437  1.00  0.00      BSYN  
ATOM    256    O ALA    29       8.501 -88.363 -12.296  1.00  0.00      BSYN  
ATOM    257    N ALA    30       6.760 -87.924 -13.602  1.00  0.00      BSYN  
ATOM    258    H ALA    30       5.785 -87.842 -13.548  1.00  0.00      BSYN  
ATOM    259   CA ALA    30       7.434 -87.884 -14.835  1.00  0.00      BSYN  
ATOM    260   CB ALA    30       6.966 -89.190 -15.331  1.00  0.00      BSYN  
ATOM    261    C ALA    30       6.859 -86.661 -15.602  1.00  0.00      BSYN  
ATOM    262    O ALA    30       7.459 -86.083 -16.574  1.00  0.00      BSYN  
ATOM    263    N GLU    31       5.787 -85.924 -15.281  1.00  0.00      BSYN  
ATOM    264    H GLU    31       5.291 -86.120 -14.458  1.00  0.00      BSYN  
ATOM    265   CA GLU    31       5.374 -84.685 -15.980  1.00  0.00      BSYN  
ATOM    266   CB GLU    31       3.894 -84.512 -15.866  1.00  0.00      BSYN  
ATOM    267   CG GLU    31       3.071 -85.158 -16.931  1.00  0.00      BSYN  
ATOM    268   CD GLU    31       2.904 -84.322 -18.130  1.00  0.00      BSYN  
ATOM    269  OE1 GLU    31       3.210 -84.770 -19.212  1.00  0.00      BSYN  
ATOM    270  OE2 GLU    31       2.331 -83.236 -17.989  1.00  0.00      BSYN  
ATOM    271    C GLU    31       6.063 -83.420 -15.510  1.00  0.00      BSYN  
ATOM    272    O GLU    31       5.513 -82.357 -15.147  1.00  0.00      BSYN  
ATOM    273    N LYS    32       7.412 -83.566 -15.568  1.00  0.00      BSYN  
ATOM    274    H LYS    32       7.803 -84.329 -16.042  1.00  0.00      BSYN  
ATOM    275   CA LYS    32       8.247 -82.541 -15.047  1.00  0.00      BSYN  
ATOM    276   CB LYS    32       9.483 -83.180 -14.457  1.00  0.00      BSYN  
ATOM    277   CG LYS    32       9.097 -84.210 -13.310  1.00  0.00      BSYN  
ATOM    278   CD LYS    32      10.297 -85.088 -12.846  1.00  0.00      BSYN  
ATOM    279   CE LYS    32       9.889 -85.506 -11.450  1.00  0.00      BSYN  
ATOM    280   NZ LYS    32      10.341 -86.913 -11.197  1.00  0.00      BSYN  
ATOM    281  HZ1 LYS    32       9.984 -87.322 -10.310  1.00  0.00      BSYN  
ATOM    282  HZ2 LYS    32       9.983 -87.500 -11.978  1.00  0.00      BSYN  
ATOM    283  HZ3 LYS    32      11.375 -87.005 -11.131  1.00  0.00      BSYN  
ATOM    284    C LYS    32       8.526 -81.559 -16.119  1.00  0.00      BSYN  
ATOM    285    O LYS    32       9.277 -81.789 -16.998  1.00  0.00      BSYN  
ATOM    286    N THR    33       8.036 -80.280 -16.277  1.00  0.00      BSYN  
ATOM    287    H THR    33       8.110 -79.985 -17.208  1.00  0.00      BSYN  
ATOM    288   CA THR    33       7.128 -79.586 -15.367  1.00  0.00      BSYN  
ATOM    289   CB THR    33       7.784 -78.305 -14.865  1.00  0.00      BSYN  
ATOM    290  OG1 THR    33       8.811 -78.851 -14.127  1.00  0.00      BSYN  
ATOM    291  HG1 THR    33       9.287 -78.218 -13.585  1.00  0.00      BSYN  
ATOM    292  CG2 THR    33       7.058 -77.599 -13.739  1.00  0.00      BSYN  
ATOM    293    C THR    33       5.979 -79.190 -16.208  1.00  0.00      BSYN  
ATOM    294    O THR    33       6.137 -78.492 -17.211  1.00  0.00      BSYN  
ATOM    295    N LYS    34       4.751 -79.599 -15.873  1.00  0.00      BSYN  
ATOM    296    H LYS    34       4.713 -80.378 -15.280  1.00  0.00      BSYN  
ATOM    297   CA LYS    34       3.522 -79.039 -16.372  1.00  0.00      BSYN  
ATOM    298   CB LYS    34       2.392 -80.049 -16.380  1.00  0.00      BSYN  
ATOM    299   CG LYS    34       1.051 -79.520 -16.694  1.00  0.00      BSYN  
ATOM    300   CD LYS    34      -0.099 -80.572 -16.522  1.00  0.00      BSYN  
ATOM    301   CE LYS    34      -0.231 -80.790 -15.077  1.00  0.00      BSYN  
ATOM    302   NZ LYS    34      -1.459 -81.449 -14.824  1.00  0.00      BSYN  
ATOM    303  HZ1 LYS    34      -2.288 -80.903 -15.132  1.00  0.00      BSYN  
ATOM    304  HZ2 LYS    34      -1.435 -82.358 -15.329  1.00  0.00      BSYN  
ATOM    305  HZ3 LYS    34      -1.586 -81.761 -13.840  1.00  0.00      BSYN  
ATOM    306    C LYS    34       3.233 -77.652 -15.842  1.00  0.00      BSYN  
ATOM    307    O LYS    34       3.052 -77.475 -14.662  1.00  0.00      BSYN  
ATOM    308    N GLU    35       3.394 -76.662 -16.735  1.00  0.00      BSYN  
ATOM    309    H GLU    35       3.678 -77.090 -17.570  1.00  0.00      BSYN  
ATOM    310   CA GLU    35       3.170 -75.230 -16.322  1.00  0.00      BSYN  
ATOM    311   CB GLU    35       4.313 -74.362 -16.770  1.00  0.00      BSYN  
ATOM    312   CG GLU    35       5.637 -74.580 -16.010  1.00  0.00      BSYN  
ATOM    313   CD GLU    35       6.734 -73.549 -16.460  1.00  0.00      BSYN  
ATOM    314  OE1 GLU    35       6.396 -72.332 -16.598  1.00  0.00      BSYN  
ATOM    315  OE2 GLU    35       7.846 -74.030 -16.544  1.00  0.00      BSYN  
ATOM    316    C GLU    35       1.826 -74.716 -16.902  1.00  0.00      BSYN  
ATOM    317    O GLU    35       1.472 -74.932 -18.047  1.00  0.00      BSYN  
ATOM    318    N GLY    36       1.155 -73.906 -16.055  1.00  0.00      BSYN  
ATOM    319    H GLY    36       1.253 -73.968 -15.082  1.00  0.00      BSYN  
ATOM    320   CA GLY    36      -0.120 -73.270 -16.426  1.00  0.00      BSYN  
ATOM    321    C GLY    36      -1.136 -73.340 -15.347  1.00  0.00      BSYN  
ATOM    322    O GLY    36      -1.721 -74.394 -15.117  1.00  0.00      BSYN  
ATOM    323    N VAL    37      -1.235 -72.204 -14.613  1.00  0.00      BSYN  
ATOM    324    H VAL    37      -0.705 -71.385 -14.707  1.00  0.00      BSYN  
ATOM    325   CA VAL    37      -2.190 -72.138 -13.506  1.00  0.00      BSYN  
ATOM    326   CB VAL    37      -1.417 -72.053 -12.187  1.00  0.00      BSYN  
ATOM    327  CG1 VAL    37      -2.475 -72.162 -11.130  1.00  0.00      BSYN  
ATOM    328  CG2 VAL    37      -0.669 -73.223 -11.840  1.00  0.00      BSYN  
ATOM    329    C VAL    37      -3.004 -70.901 -13.769  1.00  0.00      BSYN  
ATOM    330    O VAL    37      -2.567 -69.791 -13.557  1.00  0.00      BSYN  
ATOM    331    N LEU    38      -4.232 -71.140 -14.133  1.00  0.00      BSYN  
ATOM    332    H LEU    38      -4.518 -72.077 -14.159  1.00  0.00      BSYN  
ATOM    333   CA LEU    38      -5.142 -70.133 -14.594  1.00  0.00      BSYN  
ATOM    334   CB LEU    38      -4.968 -69.470 -16.077  1.00  0.00      BSYN  
ATOM    335   CG LEU    38      -4.916 -70.146 -17.479  1.00  0.00      BSYN  
ATOM    336  CD1 LEU    38      -4.678 -69.265 -18.677  1.00  0.00      BSYN  
ATOM    337  CD2 LEU    38      -3.862 -71.160 -17.561  1.00  0.00      BSYN  
ATOM    338    C LEU    38      -6.589 -70.706 -14.575  1.00  0.00      BSYN  
ATOM    339    O LEU    38      -6.585 -71.897 -14.815  1.00  0.00      BSYN  
ATOM    340    N TYR    39      -7.741 -70.078 -14.420  1.00  0.00      BSYN  
ATOM    341    H TYR    39      -8.489 -70.554 -14.838  1.00  0.00      BSYN  
ATOM    342   CA TYR    39      -7.750 -68.687 -14.032  1.00  0.00      BSYN  
ATOM    343   CB TYR    39      -8.851 -67.830 -14.598  1.00  0.00      BSYN  
ATOM    344   CG TYR    39      -8.791 -67.781 -16.194  1.00  0.00      BSYN  
ATOM    345  CD1 TYR    39      -7.779 -67.240 -16.880  1.00  0.00      BSYN  
ATOM    346  CE1 TYR    39      -7.644 -67.363 -18.248  1.00  0.00      BSYN  
ATOM    347  CD2 TYR    39      -9.743 -68.505 -16.895  1.00  0.00      BSYN  
ATOM    348  CE2 TYR    39      -9.613 -68.659 -18.258  1.00  0.00      BSYN  
ATOM    349   CZ TYR    39      -8.580 -68.093 -18.962  1.00  0.00      BSYN  
ATOM    350   OH TYR    39      -8.561 -68.213 -20.388  1.00  0.00      BSYN  
ATOM    351   HH TYR    39      -9.291 -68.771 -20.667  1.00  0.00      BSYN  
ATOM    352    C TYR    39      -7.598 -68.596 -12.466  1.00  0.00      BSYN  
ATOM    353    O TYR    39      -8.059 -69.393 -11.705  1.00  0.00      BSYN  
ATOM    354    N VAL    40      -6.931 -67.473 -12.140  1.00  0.00      BSYN  
ATOM    355    H VAL    40      -6.769 -66.832 -12.863  1.00  0.00      BSYN  
ATOM    356   CA VAL    40      -6.696 -66.949 -10.815  1.00  0.00      BSYN  
ATOM    357   CB VAL    40      -5.448 -66.020 -10.716  1.00  0.00      BSYN  
ATOM    358  CG1 VAL    40      -5.773 -64.950 -11.652  1.00  0.00      BSYN  
ATOM    359  CG2 VAL    40      -5.328 -65.235  -9.398  1.00  0.00      BSYN  
ATOM    360    C VAL    40      -7.987 -66.518  -9.968  1.00  0.00      BSYN  
ATOM    361    O VAL    40      -8.755 -65.600 -10.159  1.00  0.00      BSYN  
ATOM    362    N GLY    41      -8.133 -67.437  -9.022  1.00  0.00      BSYN  
ATOM    363    H GLY    41      -7.373 -68.056  -9.035  1.00  0.00      BSYN  
ATOM    364   CA GLY    41      -9.123 -67.264  -8.022  1.00  0.00      BSYN  
ATOM    365    C GLY    41      -8.793 -68.266  -6.971  1.00  0.00      BSYN  
ATOM    366    O GLY    41      -7.583 -68.582  -6.580  1.00  0.00      BSYN  
ATOM    367    N SER    42      -9.847 -69.101  -6.652  1.00  0.00      BSYN  
ATOM    368    H SER    42     -10.472 -69.324  -7.372  1.00  0.00      BSYN  
ATOM    369   CA SER    42      -9.904 -69.955  -5.447  1.00  0.00      BSYN  
ATOM    370   CB SER    42     -11.326 -70.294  -5.159  1.00  0.00      BSYN  
ATOM    371   OG SER    42     -11.893 -68.981  -5.057  1.00  0.00      BSYN  
ATOM    372   HG SER    42     -11.615 -68.700  -5.932  1.00  0.00      BSYN  
ATOM    373    C SER    42      -9.159 -71.339  -5.737  1.00  0.00      BSYN  
ATOM    374    O SER    42      -9.460 -72.084  -6.611  1.00  0.00      BSYN  
ATOM    375    N LYS    43      -8.242 -71.835  -4.897  1.00  0.00      BSYN  
ATOM    376    H LYS    43      -7.997 -71.314  -4.104  1.00  0.00      BSYN  
ATOM    377   CA LYS    43      -7.439 -73.065  -5.236  1.00  0.00      BSYN  
ATOM    378   CB LYS    43      -5.883 -72.700  -5.430  1.00  0.00      BSYN  
ATOM    379   CG LYS    43      -5.848 -72.052  -6.831  1.00  0.00      BSYN  
ATOM    380   CD LYS    43      -6.544 -72.733  -8.003  1.00  0.00      BSYN  
ATOM    381   CE LYS    43      -6.528 -71.733  -9.211  1.00  0.00      BSYN  
ATOM    382   NZ LYS    43      -7.765 -71.910  -9.890  1.00  0.00      BSYN  
ATOM    383  HZ1 LYS    43      -7.716 -71.211 -10.660  1.00  0.00      BSYN  
ATOM    384  HZ2 LYS    43      -7.831 -72.814 -10.399  1.00  0.00      BSYN  
ATOM    385  HZ3 LYS    43      -8.563 -71.708  -9.255  1.00  0.00      BSYN  
ATOM    386    C LYS    43      -7.579 -74.311  -4.324  1.00  0.00      BSYN  
ATOM    387    O LYS    43      -7.978 -74.152  -3.223  1.00  0.00      BSYN  
ATOM    388    N THR    44      -7.506 -75.557  -4.892  1.00  0.00      BSYN  
ATOM    389    H THR    44      -7.479 -76.332  -4.293  1.00  0.00      BSYN  
ATOM    390   CA THR    44      -7.569 -75.822  -6.318  1.00  0.00      BSYN  
ATOM    391   CB THR    44      -6.599 -77.047  -6.439  1.00  0.00      BSYN  
ATOM    392  OG1 THR    44      -5.274 -76.434  -6.228  1.00  0.00      BSYN  
ATOM    393  HG1 THR    44      -4.966 -76.243  -5.339  1.00  0.00      BSYN  
ATOM    394  CG2 THR    44      -6.368 -77.894  -7.707  1.00  0.00      BSYN  
ATOM    395    C THR    44      -8.974 -76.216  -6.819  1.00  0.00      BSYN  
ATOM    396    O THR    44      -9.516 -77.281  -6.408  1.00  0.00      BSYN  
ATOM    397    N ARG    45      -9.509 -75.380  -7.664  1.00  0.00      BSYN  
ATOM    398    H ARG    45      -9.044 -74.529  -7.805  1.00  0.00      BSYN  
ATOM    399   CA ARG    45     -10.869 -75.612  -8.205  1.00  0.00      BSYN  
ATOM    400   CB ARG    45     -11.517 -74.268  -8.607  1.00  0.00      BSYN  
ATOM    401   CG ARG    45     -13.014 -73.978  -8.487  1.00  0.00      BSYN  
ATOM    402   CD ARG    45     -13.934 -74.675  -9.514  1.00  0.00      BSYN  
ATOM    403   NE ARG    45     -13.837 -74.119 -10.821  1.00  0.00      BSYN  
ATOM    404   HE ARG    45     -12.990 -74.195 -11.307  1.00  0.00      BSYN  
ATOM    405   CZ ARG    45     -14.784 -73.595 -11.517  1.00  0.00      BSYN  
ATOM    406  NH1 ARG    45     -16.017 -73.488 -11.013  1.00  0.00      BSYN  
ATOM    407 HH11 ARG    45     -16.736 -73.119 -11.601  1.00  0.00      BSYN  
ATOM    408 HH12 ARG    45     -16.188 -73.789 -10.074  1.00  0.00      BSYN  
ATOM    409  NH2 ARG    45     -14.531 -73.102 -12.739  1.00  0.00      BSYN  
ATOM    410 HH21 ARG    45     -15.278 -72.733 -13.292  1.00  0.00      BSYN  
ATOM    411 HH22 ARG    45     -13.574 -73.180 -13.020  1.00  0.00      BSYN  
ATOM    412    C ARG    45     -10.825 -76.581  -9.332  1.00  0.00      BSYN  
ATOM    413    O ARG    45     -10.447 -76.229 -10.409  1.00  0.00      BSYN  
ATOM    414    N GLU    46     -11.364 -77.781  -9.179  1.00  0.00      BSYN  
ATOM    415    H GLU    46     -11.232 -78.368  -9.952  1.00  0.00      BSYN  
ATOM    416   CA GLU    46     -12.101 -78.303  -7.984  1.00  0.00      BSYN  
ATOM    417   CB GLU    46     -13.648 -78.412  -8.532  1.00  0.00      BSYN  
ATOM    418   CG GLU    46     -14.836 -78.734  -7.557  1.00  0.00      BSYN  
ATOM    419   CD GLU    46     -14.975 -77.847  -6.299  1.00  0.00      BSYN  
ATOM    420  OE1 GLU    46     -15.327 -76.708  -6.386  1.00  0.00      BSYN  
ATOM    421  OE2 GLU    46     -14.742 -78.389  -5.277  1.00  0.00      BSYN  
ATOM    422    C GLU    46     -11.512 -79.642  -7.684  1.00  0.00      BSYN  
ATOM    423    O GLU    46     -11.638 -80.636  -8.491  1.00  0.00      BSYN  
ATOM    424    N GLY    47     -10.828 -79.988  -6.611  1.00  0.00      BSYN  
ATOM    425    H GLY    47     -10.576 -79.286  -5.976  1.00  0.00      BSYN  
ATOM    426   CA GLY    47     -10.237 -81.293  -6.259  1.00  0.00      BSYN  
ATOM    427    C GLY    47      -9.297 -81.951  -7.216  1.00  0.00      BSYN  
ATOM    428    O GLY    47      -8.062 -81.791  -7.057  1.00  0.00      BSYN  
ATOM    429    N VAL    48      -9.483 -82.681  -8.263  1.00  0.00      BSYN  
ATOM    430    H VAL    48     -10.348 -83.141  -8.222  1.00  0.00      BSYN  
ATOM    431   CA VAL    48      -8.568 -82.990  -9.352  1.00  0.00      BSYN  
ATOM    432   CB VAL    48      -8.267 -84.482  -9.411  1.00  0.00      BSYN  
ATOM    433  CG1 VAL    48      -6.906 -84.642 -10.037  1.00  0.00      BSYN  
ATOM    434  CG2 VAL    48      -8.318 -85.327  -8.161  1.00  0.00      BSYN  
ATOM    435    C VAL    48      -8.957 -82.359 -10.665  1.00  0.00      BSYN  
ATOM    436    O VAL    48     -10.110 -82.242 -11.017  1.00  0.00      BSYN  
ATOM    437    N VAL    49      -7.978 -81.876 -11.381  1.00  0.00      BSYN  
ATOM    438    H VAL    49      -7.116 -82.082 -10.963  1.00  0.00      BSYN  
ATOM    439   CA VAL    49      -8.160 -81.069 -12.641  1.00  0.00      BSYN  
ATOM    440   CB VAL    49      -6.716 -80.373 -12.877  1.00  0.00      BSYN  
ATOM    441  CG1 VAL    49      -6.615 -79.700 -14.257  1.00  0.00      BSYN  
ATOM    442  CG2 VAL    49      -6.448 -79.314 -11.704  1.00  0.00      BSYN  
ATOM    443    C VAL    49      -8.650 -81.988 -13.709  1.00  0.00      BSYN  
ATOM    444    O VAL    49      -8.465 -83.199 -13.686  1.00  0.00      BSYN  
ATOM    445    N GLN    50      -9.311 -81.356 -14.612  1.00  0.00      BSYN  
ATOM    446    H GLN    50      -9.870 -80.561 -14.480  1.00  0.00      BSYN  
ATOM    447   CA GLN    50      -9.780 -82.047 -15.772  1.00  0.00      BSYN  
ATOM    448   CB GLN    50     -11.333 -81.646 -15.844  1.00  0.00      BSYN  
ATOM    449   CG GLN    50     -11.998 -81.683 -17.208  1.00  0.00      BSYN  
ATOM    450   CD GLN    50     -13.401 -81.168 -17.237  1.00  0.00      BSYN  
ATOM    451  OE1 GLN    50     -13.633 -80.034 -16.815  1.00  0.00      BSYN  
ATOM    452  NE2 GLN    50     -14.400 -81.949 -17.629  1.00  0.00      BSYN  
ATOM    453 HE21 GLN    50     -14.274 -82.883 -17.896  1.00  0.00      BSYN  
ATOM    454 HE22 GLN    50     -15.215 -81.406 -17.584  1.00  0.00      BSYN  
ATOM    455    C GLN    50      -8.894 -81.502 -16.917  1.00  0.00      BSYN  
ATOM    456    O GLN    50      -8.149 -82.245 -17.495  1.00  0.00      BSYN  
ATOM    457    N GLY    51      -9.061 -80.237 -17.153  1.00  0.00      BSYN  
ATOM    458    H GLY    51      -9.614 -79.676 -16.570  1.00  0.00      BSYN  
ATOM    459   CA GLY    51      -8.565 -79.662 -18.394  1.00  0.00      BSYN  
ATOM    460    C GLY    51      -8.461 -78.140 -18.193  1.00  0.00      BSYN  
ATOM    461    O GLY    51      -9.502 -77.511 -18.034  1.00  0.00      BSYN  
ATOM    462    N VAL    52      -7.279 -77.600 -18.160  1.00  0.00      BSYN  
ATOM    463    H VAL    52      -6.522 -78.102 -18.528  1.00  0.00      BSYN  
ATOM    464   CA VAL    52      -7.088 -76.235 -17.843  1.00  0.00      BSYN  
ATOM    465   CB VAL    52      -5.813 -76.115 -16.913  1.00  0.00      BSYN  
ATOM    466  CG1 VAL    52      -4.631 -76.719 -17.690  1.00  0.00      BSYN  
ATOM    467  CG2 VAL    52      -5.540 -74.581 -16.704  1.00  0.00      BSYN  
ATOM    468    C VAL    52      -7.144 -75.327 -19.014  1.00  0.00      BSYN  
ATOM    469    O VAL    52      -6.201 -75.160 -19.728  1.00  0.00      BSYN  
ATOM    470    N ALA    53      -8.356 -74.687 -19.055  1.00  0.00      BSYN  
ATOM    471    H ALA    53      -9.145 -75.079 -18.626  1.00  0.00      BSYN  
ATOM    472   CA ALA    53      -8.556 -73.574 -19.884  1.00  0.00      BSYN  
ATOM    473   CB ALA    53     -10.043 -73.230 -19.864  1.00  0.00      BSYN  
ATOM    474    C ALA    53      -7.906 -72.193 -19.642  1.00  0.00      BSYN  
ATOM    475    O ALA    53      -8.005 -71.611 -18.507  1.00  0.00      BSYN  
ATOM    476    N SER    54      -7.336 -71.570 -20.720  1.00  0.00      BSYN  
ATOM    477    H SER    54      -6.998 -70.650 -20.699  1.00  0.00      BSYN  
ATOM    478   CA SER    54      -7.592 -72.003 -22.062  1.00  0.00      BSYN  
ATOM    479   CB SER    54      -8.262 -70.873 -22.910  1.00  0.00      BSYN  
ATOM    480   OG SER    54      -9.629 -70.635 -22.767  1.00  0.00      BSYN  
ATOM    481   HG SER    54     -10.130 -71.425 -22.550  1.00  0.00      BSYN  
ATOM    482    C SER    54      -6.341 -72.610 -22.749  1.00  0.00      BSYN  
ATOM    483    O SER    54      -6.415 -72.992 -23.902  1.00  0.00      BSYN  
ATOM    484    N VAL    55      -5.377 -72.923 -21.879  1.00  0.00      BSYN  
ATOM    485    H VAL    55      -5.691 -72.959 -20.952  1.00  0.00      BSYN  
ATOM    486   CA VAL    55      -4.096 -73.446 -22.292  1.00  0.00      BSYN  
ATOM    487   CB VAL    55      -2.951 -73.005 -21.292  1.00  0.00      BSYN  
ATOM    488  CG1 VAL    55      -1.700 -73.794 -21.691  1.00  0.00      BSYN  
ATOM    489  CG2 VAL    55      -2.608 -71.503 -21.374  1.00  0.00      BSYN  
ATOM    490    C VAL    55      -4.114 -74.907 -22.765  1.00  0.00      BSYN  
ATOM    491    O VAL    55      -3.340 -75.233 -23.578  1.00  0.00      BSYN  
ATOM    492    N ALA    56      -5.007 -75.782 -22.298  1.00  0.00      BSYN  
ATOM    493    H ALA    56      -5.539 -75.679 -21.481  1.00  0.00      BSYN  
ATOM    494   CA ALA    56      -5.054 -77.159 -22.711  1.00  0.00      BSYN  
ATOM    495   CB ALA    56      -5.274 -78.058 -21.399  1.00  0.00      BSYN  
ATOM    496    C ALA    56      -6.293 -77.488 -23.692  1.00  0.00      BSYN  
ATOM    497    O ALA    56      -6.277 -78.435 -24.467  1.00  0.00      BSYN  
ATOM    498    N GLU    57      -7.265 -76.493 -23.838  1.00  0.00      BSYN  
ATOM    499    H GLU    57      -7.083 -75.639 -23.393  1.00  0.00      BSYN  
ATOM    500   CA GLU    57      -8.337 -76.689 -24.792  1.00  0.00      BSYN  
ATOM    501   CB GLU    57      -9.686 -76.493 -23.998  1.00  0.00      BSYN  
ATOM    502   CG GLU    57      -9.733 -77.325 -22.691  1.00  0.00      BSYN  
ATOM    503   CD GLU    57     -11.140 -77.318 -21.888  1.00  0.00      BSYN  
ATOM    504  OE1 GLU    57     -11.994 -78.157 -21.965  1.00  0.00      BSYN  
ATOM    505  OE2 GLU    57     -11.294 -76.430 -20.991  1.00  0.00      BSYN  
ATOM    506    C GLU    57      -8.333 -75.867 -26.141  1.00  0.00      BSYN  
ATOM    507    O GLU    57      -8.399 -76.522 -27.194  1.00  0.00      BSYN  
ATOM    508    N LYS    58      -8.250 -74.630 -25.984  1.00  0.00      BSYN  
ATOM    509    H LYS    58      -7.995 -74.217 -25.133  1.00  0.00      BSYN  
ATOM    510   CA LYS    58      -8.653 -73.724 -27.047  1.00  0.00      BSYN  
ATOM    511   CB LYS    58      -9.266 -72.378 -26.657  1.00  0.00      BSYN  
ATOM    512   CG LYS    58     -10.657 -72.412 -25.944  1.00  0.00      BSYN  
ATOM    513   CD LYS    58     -11.829 -72.698 -26.838  1.00  0.00      BSYN  
ATOM    514   CE LYS    58     -12.573 -71.536 -27.503  1.00  0.00      BSYN  
ATOM    515   NZ LYS    58     -13.191 -72.096 -28.598  1.00  0.00      BSYN  
ATOM    516  HZ1 LYS    58     -13.469 -71.526 -29.423  1.00  0.00      BSYN  
ATOM    517  HZ2 LYS    58     -12.422 -72.711 -28.931  1.00  0.00      BSYN  
ATOM    518  HZ3 LYS    58     -14.022 -72.690 -28.403  1.00  0.00      BSYN  
ATOM    519    C LYS    58      -7.552 -73.327 -28.005  1.00  0.00      BSYN  
ATOM    520    O LYS    58      -7.769 -73.085 -29.161  1.00  0.00      BSYN  
ATOM    521    N THR    59      -6.323 -73.632 -27.456  1.00  0.00      BSYN  
ATOM    522    H THR    59      -6.230 -73.939 -26.530  1.00  0.00      BSYN  
ATOM    523   CA THR    59      -5.055 -73.640 -28.200  1.00  0.00      BSYN  
ATOM    524   CB THR    59      -3.746 -73.569 -27.292  1.00  0.00      BSYN  
ATOM    525  OG1 THR    59      -3.791 -74.563 -26.327  1.00  0.00      BSYN  
ATOM    526  HG1 THR    59      -2.877 -74.813 -26.171  1.00  0.00      BSYN  
ATOM    527  CG2 THR    59      -3.981 -72.340 -26.416  1.00  0.00      BSYN  
ATOM    528    C THR    59      -4.914 -74.659 -29.329  1.00  0.00      BSYN  
ATOM    529    O THR    59      -5.299 -75.804 -28.958  1.00  0.00      BSYN  
ATOM    530    N LYS    60      -4.232 -74.512 -30.447  1.00  0.00      BSYN  
ATOM    531    H LYS    60      -4.303 -75.368 -30.919  1.00  0.00      BSYN  
ATOM    532   CA LYS    60      -3.608 -73.249 -30.944  1.00  0.00      BSYN  
ATOM    533   CB LYS    60      -2.218 -73.616 -31.484  1.00  0.00      BSYN  
ATOM    534   CG LYS    60      -1.102 -73.091 -30.563  1.00  0.00      BSYN  
ATOM    535   CD LYS    60      -0.180 -74.150 -29.948  1.00  0.00      BSYN  
ATOM    536   CE LYS    60       0.510 -73.816 -28.586  1.00  0.00      BSYN  
ATOM    537   NZ LYS    60       1.152 -74.901 -27.887  1.00  0.00      BSYN  
ATOM    538  HZ1 LYS    60       1.822 -74.814 -27.096  1.00  0.00      BSYN  
ATOM    539  HZ2 LYS    60       0.309 -75.279 -27.409  1.00  0.00      BSYN  
ATOM    540  HZ3 LYS    60       1.647 -75.578 -28.502  1.00  0.00      BSYN  
ATOM    541    C LYS    60      -4.444 -72.634 -32.150  1.00  0.00      BSYN  
ATOM    542    O LYS    60      -4.051 -71.570 -32.707  1.00  0.00      BSYN  
ATOM    543    N GLU    61      -5.578 -73.137 -32.665  1.00  0.00      BSYN  
ATOM    544    H GLU    61      -5.952 -73.908 -32.190  1.00  0.00      BSYN  
ATOM    545   CA GLU    61      -6.319 -72.523 -33.800  1.00  0.00      BSYN  
ATOM    546   CB GLU    61      -6.088 -73.305 -35.086  1.00  0.00      BSYN  
ATOM    547   CG GLU    61      -4.764 -73.724 -35.495  1.00  0.00      BSYN  
ATOM    548   CD GLU    61      -4.759 -74.614 -36.616  1.00  0.00      BSYN  
ATOM    549  OE1 GLU    61      -5.048 -74.290 -37.745  1.00  0.00      BSYN  
ATOM    550  OE2 GLU    61      -4.564 -75.836 -36.464  1.00  0.00      BSYN  
ATOM    551    C GLU    61      -7.784 -72.464 -33.431  1.00  0.00      BSYN  
ATOM    552    O GLU    61      -8.460 -73.465 -33.312  1.00  0.00      BSYN  
ATOM    553    N GLN    62      -8.384 -71.310 -33.214  1.00  0.00      BSYN  
ATOM    554    H GLN    62      -7.803 -70.522 -33.263  1.00  0.00      BSYN  
ATOM    555   CA GLN    62      -9.700 -71.178 -32.880  1.00  0.00      BSYN  
ATOM    556   CB GLN    62     -10.038 -69.911 -32.116  1.00  0.00      BSYN  
ATOM    557   CG GLN    62      -9.385 -70.074 -30.743  1.00  0.00      BSYN  
ATOM    558   CD GLN    62      -8.024 -69.488 -30.627  1.00  0.00      BSYN  
ATOM    559  OE1 GLN    62      -7.012 -69.875 -31.178  1.00  0.00      BSYN  
ATOM    560  NE2 GLN    62      -8.047 -68.442 -29.864  1.00  0.00      BSYN  
ATOM    561 HE21 GLN    62      -7.296 -67.813 -29.871  1.00  0.00      BSYN  
ATOM    562 HE22 GLN    62      -8.807 -68.290 -29.264  1.00  0.00      BSYN  
ATOM    563    C GLN    62     -10.653 -71.324 -34.063  1.00  0.00      BSYN  
ATOM    564    O GLN    62     -10.654 -70.619 -35.097  1.00  0.00      BSYN  
ATOM    565    N ALA    63     -11.546 -72.373 -33.947  1.00  0.00      BSYN  
ATOM    566    H ALA    63     -11.701 -72.646 -33.018  1.00  0.00      BSYN  
ATOM    567   CA ALA    63     -12.362 -72.939 -35.109  1.00  0.00      BSYN  
ATOM    568   CB ALA    63     -11.409 -73.960 -35.798  1.00  0.00      BSYN  
ATOM    569    C ALA    63     -13.660 -73.518 -34.720  1.00  0.00      BSYN  
ATOM    570    O ALA    63     -13.917 -73.672 -33.439  1.00  0.00      BSYN  
ATOM    571    N SER    64     -14.466 -73.759 -35.734  1.00  0.00      BSYN  
ATOM    572    H SER    64     -14.056 -73.724 -36.623  1.00  0.00      BSYN  
ATOM    573   CA SER    64     -15.900 -73.967 -35.440  1.00  0.00      BSYN  
ATOM    574   CB SER    64     -16.842 -73.915 -36.601  1.00  0.00      BSYN  
ATOM    575   OG SER    64     -16.361 -72.714 -37.320  1.00  0.00      BSYN  
ATOM    576   HG SER    64     -16.633 -72.771 -38.239  1.00  0.00      BSYN  
ATOM    577    C SER    64     -16.063 -75.345 -34.953  1.00  0.00      BSYN  
ATOM    578    O SER    64     -16.888 -75.717 -34.154  1.00  0.00      BSYN  
ATOM    579    N HIS    65     -15.166 -76.244 -35.411  1.00  0.00      BSYN  
ATOM    580    H HIS    65     -14.371 -75.902 -35.871  1.00  0.00      BSYN  
ATOM    581   CA HIS    65     -15.225 -77.698 -35.165  1.00  0.00      BSYN  
ATOM    582   CB HIS    65     -15.171 -78.646 -36.379  1.00  0.00      BSYN  
ATOM    583   CG HIS    65     -13.881 -78.477 -37.150  1.00  0.00      BSYN  
ATOM    584  ND1 HIS    65     -13.363 -77.425 -37.656  1.00  0.00      BSYN  
ATOM    585  HD1 HIS    65     -13.778 -76.564 -37.872  1.00  0.00      BSYN  
ATOM    586  CD2 HIS    65     -13.096 -79.606 -37.411  1.00  0.00      BSYN  
ATOM    587  NE2 HIS    65     -12.252 -79.085 -38.266  1.00  0.00      BSYN  
ATOM    588  CE1 HIS    65     -12.288 -77.763 -38.275  1.00  0.00      BSYN  
ATOM    589    C HIS    65     -14.087 -78.168 -34.244  1.00  0.00      BSYN  
ATOM    590    O HIS    65     -14.016 -79.295 -33.762  1.00  0.00      BSYN  
ATOM    591    N LEU    66     -13.206 -77.179 -33.937  1.00  0.00      BSYN  
ATOM    592    H LEU    66     -13.360 -76.233 -34.141  1.00  0.00      BSYN  
ATOM    593   CA LEU    66     -12.132 -77.362 -33.048  1.00  0.00      BSYN  
ATOM    594   CB LEU    66     -10.844 -76.827 -33.713  1.00  0.00      BSYN  
ATOM    595   CG LEU    66     -10.089 -77.287 -35.033  1.00  0.00      BSYN  
ATOM    596  CD1 LEU    66      -8.714 -76.666 -35.022  1.00  0.00      BSYN  
ATOM    597  CD2 LEU    66      -9.764 -78.860 -34.833  1.00  0.00      BSYN  
ATOM    598    C LEU    66     -12.455 -76.650 -31.732  1.00  0.00      BSYN  
ATOM    599    O LEU    66     -12.187 -75.488 -31.494  1.00  0.00      BSYN  
ATOM    600    N GLY    67     -13.107 -77.381 -30.838  1.00  0.00      BSYN  
ATOM    601    H GLY    67     -13.318 -78.337 -30.806  1.00  0.00      BSYN  
ATOM    602   CA GLY    67     -13.616 -76.639 -29.669  1.00  0.00      BSYN  
ATOM    603    C GLY    67     -13.640 -77.521 -28.407  1.00  0.00      BSYN  
ATOM    604    O GLY    67     -14.704 -77.820 -27.864  1.00  0.00      BSYN  
ATOM    605    N GLY    68     -12.395 -77.979 -28.152  1.00  0.00      BSYN  
ATOM    606    H GLY    68     -11.577 -77.513 -28.425  1.00  0.00      BSYN  
ATOM    607   CA GLY    68     -12.261 -78.893 -27.062  1.00  0.00      BSYN  
ATOM    608    C GLY    68     -12.443 -80.302 -27.617  1.00  0.00      BSYN  
ATOM    609    O GLY    68     -11.487 -80.760 -28.301  1.00  0.00      BSYN  
ATOM    610    N ALA    69     -13.570 -80.957 -27.400  1.00  0.00      BSYN  
ATOM    611    H ALA    69     -14.342 -80.525 -26.978  1.00  0.00      BSYN  
ATOM    612   CA ALA    69     -13.693 -82.385 -27.663  1.00  0.00      BSYN  
ATOM    613   CB ALA    69     -14.979 -82.699 -26.848  1.00  0.00      BSYN  
ATOM    614    C ALA    69     -13.832 -82.638 -29.169  1.00  0.00      BSYN  
ATOM    615    O ALA    69     -14.919 -82.865 -29.719  1.00  0.00      BSYN  
ATOM    616    N VAL    70     -12.621 -82.981 -29.714  1.00  0.00      BSYN  
ATOM    617    H VAL    70     -11.938 -83.238 -29.060  1.00  0.00      BSYN  
ATOM    618   CA VAL    70     -12.225 -83.184 -31.100  1.00  0.00      BSYN  
ATOM    619   CB VAL    70     -11.099 -82.193 -31.580  1.00  0.00      BSYN  
ATOM    620  CG1 VAL    70     -10.419 -82.531 -32.828  1.00  0.00      BSYN  
ATOM    621  CG2 VAL    70     -11.705 -80.861 -31.886  1.00  0.00      BSYN  
ATOM    622    C VAL    70     -11.794 -84.679 -31.175  1.00  0.00      BSYN  
ATOM    623    O VAL    70     -11.007 -85.186 -30.393  1.00  0.00      BSYN  
ATOM    624    N PHE    71     -12.474 -85.211 -32.144  1.00  0.00      BSYN  
ATOM    625    H PHE    71     -13.112 -84.685 -32.671  1.00  0.00      BSYN  
ATOM    626   CA PHE    71     -12.334 -86.690 -32.401  1.00  0.00      BSYN  
ATOM    627   CB PHE    71     -13.733 -87.335 -32.445  1.00  0.00      BSYN  
ATOM    628   CG PHE    71     -13.841 -88.399 -31.308  1.00  0.00      BSYN  
ATOM    629  CD1 PHE    71     -15.096 -88.600 -30.684  1.00  0.00      BSYN  
ATOM    630  CD2 PHE    71     -12.733 -89.006 -30.852  1.00  0.00      BSYN  
ATOM    631  CE1 PHE    71     -15.173 -89.370 -29.581  1.00  0.00      BSYN  
ATOM    632  CE2 PHE    71     -12.887 -89.835 -29.720  1.00  0.00      BSYN  
ATOM    633   CZ PHE    71     -14.088 -89.943 -29.123  1.00  0.00      BSYN  
ATOM    634    C PHE    71     -11.535 -87.020 -33.660  1.00  0.00      BSYN  
ATOM    635    O PHE    71     -11.625 -86.534 -34.755  1.00  0.00      BSYN  
ATOM    636    N SER    72     -10.663 -88.068 -33.441  1.00  0.00      BSYN  
ATOM    637    H SER    72     -10.486 -88.253 -32.495  1.00  0.00      BSYN  
ATOM    638   CA SER    72     -10.026 -88.897 -34.511  1.00  0.00      BSYN  
ATOM    639   CB SER    72      -8.919 -89.821 -33.955  1.00  0.00      BSYN  
ATOM    640   OG SER    72      -8.242 -90.487 -35.075  1.00  0.00      BSYN  
ATOM    641   HG SER    72      -8.733 -91.299 -35.222  1.00  0.00      BSYN  
ATOM    642    C SER    72     -10.879 -89.621 -35.631  1.00  0.00      BSYN  
ATOM    643    O SER    72     -10.976 -90.850 -35.575  1.00  0.00      BSYN  
ATOM    644    N GLY    73     -11.497 -88.964 -36.682  1.00  0.00      BSYN  
ATOM    645    H GLY    73     -11.151 -88.070 -36.885  1.00  0.00      BSYN  
ATOM    646   CA GLY    73     -12.660 -89.449 -37.418  1.00  0.00      BSYN  
ATOM    647    C GLY    73     -13.736 -90.054 -36.636  1.00  0.00      BSYN  
ATOM    648    O GLY    73     -14.455 -89.408 -35.835  1.00  0.00      BSYN  
ATOM    649    N ALA    74     -14.123 -91.254 -36.980  1.00  0.00      BSYN  
ATOM    650    H ALA    74     -13.665 -91.604 -37.773  1.00  0.00      BSYN  
ATOM    651   CA ALA    74     -15.101 -91.955 -36.208  1.00  0.00      BSYN  
ATOM    652   CB ALA    74     -15.548 -93.009 -37.135  1.00  0.00      BSYN  
ATOM    653    C ALA    74     -14.743 -92.411 -34.782  1.00  0.00      BSYN  
ATOM    654    O ALA    74     -13.608 -92.878 -34.675  1.00  0.00      BSYN  
ATOM    655    N GLY    75     -15.591 -92.411 -33.721  1.00  0.00      BSYN  
ATOM    656    H GLY    75     -16.462 -91.980 -33.845  1.00  0.00      BSYN  
ATOM    657   CA GLY    75     -15.206 -92.966 -32.425  1.00  0.00      BSYN  
ATOM    658    C GLY    75     -15.530 -94.485 -32.638  1.00  0.00      BSYN  
ATOM    659    O GLY    75     -16.155 -94.907 -33.615  1.00  0.00      BSYN  
ATOM    660    N ASN    76     -14.714 -95.224 -31.818  1.00  0.00      BSYN  
ATOM    661    H ASN    76     -13.978 -94.841 -31.296  1.00  0.00      BSYN  
ATOM    662   CA ASN    76     -14.940 -96.649 -31.659  1.00  0.00      BSYN  
ATOM    663   CB ASN    76     -13.910 -97.450 -32.474  1.00  0.00      BSYN  
ATOM    664   CG ASN    76     -14.189 -98.841 -32.785  1.00  0.00      BSYN  
ATOM    665  OD1 ASN    76     -15.185 -99.237 -33.322  1.00  0.00      BSYN  
ATOM    666  ND2 ASN    76     -13.172 -99.660 -32.363  1.00  0.00      BSYN  
ATOM    667 HD21 ASN    76     -12.328 -99.318 -31.999  1.00  0.00      BSYN  
ATOM    668 HD22 ASN    76     -13.368-100.620 -32.399  1.00  0.00      BSYN  
ATOM    669    C ASN    76     -14.578 -96.980 -30.274  1.00  0.00      BSYN  
ATOM    670    O ASN    76     -13.591 -96.544 -29.695  1.00  0.00      BSYN  
ATOM    671    N ILE    77     -15.327 -97.920 -29.694  1.00  0.00      BSYN  
ATOM    672    H ILE    77     -16.087 -98.341 -30.149  1.00  0.00      BSYN  
ATOM    673   CA ILE    77     -15.042 -98.247 -28.295  1.00  0.00      BSYN  
ATOM    674   CB ILE    77     -16.542 -98.344 -27.597  1.00  0.00      BSYN  
ATOM    675  CG2 ILE    77     -17.401 -99.532 -28.000  1.00  0.00      BSYN  
ATOM    676  CG1 ILE    77     -16.272 -98.299 -26.015  1.00  0.00      BSYN  
ATOM    677   CD ILE    77     -15.554 -97.062 -25.493  1.00  0.00      BSYN  
ATOM    678    C ILE    77     -14.146 -99.433 -27.911  1.00  0.00      BSYN  
ATOM    679    O ILE    77     -14.294-100.524 -28.431  1.00  0.00      BSYN  
ATOM    680    N ALA    78     -13.035 -99.249 -27.183  1.00  0.00      BSYN  
ATOM    681    H ALA    78     -12.879 -98.365 -26.789  1.00  0.00      BSYN  
ATOM    682   CA ALA    78     -12.170-100.331 -26.683  1.00  0.00      BSYN  
ATOM    683   CB ALA    78     -10.830-100.064 -27.278  1.00  0.00      BSYN  
ATOM    684    C ALA    78     -12.192-100.242 -25.156  1.00  0.00      BSYN  
ATOM    685    O ALA    78     -11.291-100.800 -24.500  1.00  0.00      BSYN  
ATOM    686    N ALA    79     -13.140 -99.614 -24.507  1.00  0.00      BSYN  
ATOM    687    H ALA    79     -13.977 -99.436 -24.984  1.00  0.00      BSYN  
ATOM    688   CA ALA    79     -13.159 -99.406 -23.062  1.00  0.00      BSYN  
ATOM    689   CB ALA    79     -12.697 -97.983 -22.798  1.00  0.00      BSYN  
ATOM    690    C ALA    79     -14.513 -99.492 -22.388  1.00  0.00      BSYN  
ATOM    691    O ALA    79     -15.596 -98.930 -22.739  1.00  0.00      BSYN  
ATOM    692    N ALA    80     -14.458-100.477 -21.504  1.00  0.00      BSYN  
ATOM    693    H ALA    80     -13.665-101.052 -21.481  1.00  0.00      BSYN  
ATOM    694   CA ALA    80     -15.579-100.798 -20.553  1.00  0.00      BSYN  
ATOM    695   CB ALA    80     -16.691-101.562 -21.242  1.00  0.00      BSYN  
ATOM    696    C ALA    80     -14.994-101.595 -19.394  1.00  0.00      BSYN  
ATOM    697    O ALA    80     -15.415-101.360 -18.220  1.00  0.00      BSYN  
ATOM    698    N THR    81     -14.298-102.657 -19.688  1.00  0.00      BSYN  
ATOM    699    H THR    81     -14.194-102.856 -20.642  1.00  0.00      BSYN  
ATOM    700   CA THR    81     -13.640-103.503 -18.792  1.00  0.00      BSYN  
ATOM    701   CB THR    81     -13.847-104.868 -19.033  1.00  0.00      BSYN  
ATOM    702  OG1 THR    81     -13.525-105.181 -20.434  1.00  0.00      BSYN  
ATOM    703  HG1 THR    81     -12.655-104.843 -20.659  1.00  0.00      BSYN  
ATOM    704  CG2 THR    81     -15.370-105.078 -18.805  1.00  0.00      BSYN  
ATOM    705    C THR    81     -12.191-103.365 -18.493  1.00  0.00      BSYN  
ATOM    706    O THR    81     -11.240-103.417 -19.325  1.00  0.00      BSYN  
ATOM    707    N GLY    82     -11.903-103.080 -17.219  1.00  0.00      BSYN  
ATOM    708    H GLY    82     -12.451-103.326 -16.445  1.00  0.00      BSYN  
ATOM    709   CA GLY    82     -10.546-102.970 -16.806  1.00  0.00      BSYN  
ATOM    710    C GLY    82     -10.512-101.716 -15.933  1.00  0.00      BSYN  
ATOM    711    O GLY    82     -10.665-101.794 -14.693  1.00  0.00      BSYN  
ATOM    712    N LEU    83     -10.289-100.530 -16.484  1.00  0.00      BSYN  
ATOM    713    H LEU    83     -10.227-100.442 -17.458  1.00  0.00      BSYN  
ATOM    714   CA LEU    83     -10.033 -99.329 -15.665  1.00  0.00      BSYN  
ATOM    715   CB LEU    83      -9.284 -98.239 -16.367  1.00  0.00      BSYN  
ATOM    716   CG LEU    83      -7.793 -97.758 -15.988  1.00  0.00      BSYN  
ATOM    717  CD1 LEU    83      -7.646 -97.617 -14.407  1.00  0.00      BSYN  
ATOM    718  CD2 LEU    83      -6.838 -98.918 -16.491  1.00  0.00      BSYN  
ATOM    719    C LEU    83     -11.234 -98.658 -15.169  1.00  0.00      BSYN  
ATOM    720    O LEU    83     -11.975 -97.954 -15.927  1.00  0.00      BSYN  
ATOM    721    N VAL    84     -11.253 -98.991 -13.893  1.00  0.00      BSYN  
ATOM    722    H VAL    84     -10.442 -99.414 -13.541  1.00  0.00      BSYN  
ATOM    723   CA VAL    84     -12.282 -98.420 -13.054  1.00  0.00      BSYN  
ATOM    724   CB VAL    84     -13.011 -99.604 -12.357  1.00  0.00      BSYN  
ATOM    725  CG1 VAL    84     -12.377-100.481 -11.403  1.00  0.00      BSYN  
ATOM    726  CG2 VAL    84     -14.305 -99.200 -11.733  1.00  0.00      BSYN  
ATOM    727    C VAL    84     -11.958 -97.224 -12.103  1.00  0.00      BSYN  
ATOM    728    O VAL    84     -11.091 -97.395 -11.290  1.00  0.00      BSYN  
ATOM    729    N LYS    85     -12.753 -96.143 -12.111  1.00  0.00      BSYN  
ATOM    730    H LYS    85     -13.629 -96.265 -12.532  1.00  0.00      BSYN  
ATOM    731   CA LYS    85     -12.309 -94.837 -11.589  1.00  0.00      BSYN  
ATOM    732   CB LYS    85     -11.930 -93.773 -12.672  1.00  0.00      BSYN  
ATOM    733   CG LYS    85     -12.945 -93.571 -13.827  1.00  0.00      BSYN  
ATOM    734   CD LYS    85     -12.815 -94.600 -14.900  1.00  0.00      BSYN  
ATOM    735   CE LYS    85     -13.968 -94.525 -15.877  1.00  0.00      BSYN  
ATOM    736   NZ LYS    85     -13.994 -95.921 -16.360  1.00  0.00      BSYN  
ATOM    737  HZ1 LYS    85     -12.987 -96.179 -16.392  1.00  0.00      BSYN  
ATOM    738  HZ2 LYS    85     -14.440 -96.538 -15.652  1.00  0.00      BSYN  
ATOM    739  HZ3 LYS    85     -14.524 -95.937 -17.255  1.00  0.00      BSYN  
ATOM    740    C LYS    85     -13.428 -94.318 -10.664  1.00  0.00      BSYN  
ATOM    741    O LYS    85     -14.635 -94.156 -10.944  1.00  0.00      BSYN  
ATOM    742    N ARG    86     -12.877 -94.017  -9.502  1.00  0.00      BSYN  
ATOM    743    H ARG    86     -11.918 -94.055  -9.302  1.00  0.00      BSYN  
ATOM    744   CA ARG    86     -13.813 -93.373  -8.570  1.00  0.00      BSYN  
ATOM    745   CB ARG    86     -14.025 -94.203  -7.260  1.00  0.00      BSYN  
ATOM    746   CG ARG    86     -14.969 -93.752  -6.198  1.00  0.00      BSYN  
ATOM    747   CD ARG    86     -16.398 -94.015  -6.584  1.00  0.00      BSYN  
ATOM    748   NE ARG    86     -17.262 -93.465  -5.573  1.00  0.00      BSYN  
ATOM    749   HE ARG    86     -17.531 -94.070  -4.850  1.00  0.00      BSYN  
ATOM    750   CZ ARG    86     -17.629 -92.193  -5.447  1.00  0.00      BSYN  
ATOM    751  NH1 ARG    86     -18.506 -91.835  -4.529  1.00  0.00      BSYN  
ATOM    752 HH11 ARG    86     -18.682 -90.862  -4.379  1.00  0.00      BSYN  
ATOM    753 HH12 ARG    86     -18.940 -92.430  -3.853  1.00  0.00      BSYN  
ATOM    754  NH2 ARG    86     -17.255 -91.248  -6.302  1.00  0.00      BSYN  
ATOM    755 HH21 ARG    86     -17.758 -90.399  -6.141  1.00  0.00      BSYN  
ATOM    756 HH22 ARG    86     -16.985 -91.646  -7.179  1.00  0.00      BSYN  
ATOM    757    C ARG    86     -13.280 -92.018  -8.069  1.00  0.00      BSYN  
ATOM    758    O ARG    86     -12.041 -91.830  -7.860  1.00  0.00      BSYN  
ATOM    759    N GLU    87     -14.078 -90.975  -7.803  1.00  0.00      BSYN  
ATOM    760    H GLU    87     -15.014 -91.092  -8.069  1.00  0.00      BSYN  
ATOM    761   CA GLU    87     -13.510 -89.645  -7.678  1.00  0.00      BSYN  
ATOM    762   CB GLU    87     -14.211 -88.587  -8.605  1.00  0.00      BSYN  
ATOM    763   CG GLU    87     -13.604 -87.983  -9.829  1.00  0.00      BSYN  
ATOM    764   CD GLU    87     -13.321 -88.896 -10.919  1.00  0.00      BSYN  
ATOM    765  OE1 GLU    87     -12.411 -89.783 -10.800  1.00  0.00      BSYN  
ATOM    766  OE2 GLU    87     -13.889 -88.784 -11.984  1.00  0.00      BSYN  
ATOM    767    C GLU    87     -13.514 -89.096  -6.256  1.00  0.00      BSYN  
ATOM    768    O GLU    87     -13.253 -87.925  -6.122  1.00  0.00      BSYN  
ATOM    769    N GLU    88     -13.691 -89.961  -5.270  1.00  0.00      BSYN  
ATOM    770    H GLU    88     -13.751 -90.919  -5.468  1.00  0.00      BSYN  
ATOM    771   CA GLU    88     -13.635 -89.451  -3.894  1.00  0.00      BSYN  
ATOM    772   CB GLU    88     -14.861 -89.874  -3.181  1.00  0.00      BSYN  
ATOM    773   CG GLU    88     -15.880 -88.920  -3.889  1.00  0.00      BSYN  
ATOM    774   CD GLU    88     -16.949 -88.464  -2.956  1.00  0.00      BSYN  
ATOM    775  OE1 GLU    88     -16.689 -87.741  -2.021  1.00  0.00      BSYN  
ATOM    776  OE2 GLU    88     -18.117 -88.801  -3.208  1.00  0.00      BSYN  
ATOM    777    C GLU    88     -12.404 -90.079  -3.286  1.00  0.00      BSYN  
ATOM    778    O GLU    88     -12.192 -91.253  -3.117  1.00  0.00      BSYN  
ATOM    779    N PHE    89     -11.641 -89.008  -2.950  1.00  0.00      BSYN  
ATOM    780    H PHE    89     -11.538 -88.265  -3.581  1.00  0.00      BSYN  
ATOM    781   CA PHE    89     -10.704 -88.957  -1.848  1.00  0.00      BSYN  
ATOM    782   CB PHE    89     -11.158 -87.720  -0.967  1.00  0.00      BSYN  
ATOM    783   CG PHE    89     -10.809 -86.301  -1.348  1.00  0.00      BSYN  
ATOM    784  CD1 PHE    89      -9.701 -85.831  -2.104  1.00  0.00      BSYN  
ATOM    785  CD2 PHE    89     -11.714 -85.302  -1.096  1.00  0.00      BSYN  
ATOM    786  CE1 PHE    89      -9.423 -84.515  -2.381  1.00  0.00      BSYN  
ATOM    787  CE2 PHE    89     -11.457 -83.943  -1.396  1.00  0.00      BSYN  
ATOM    788   CZ PHE    89     -10.350 -83.567  -2.068  1.00  0.00      BSYN  
ATOM    789    C PHE    89     -10.199 -90.075  -0.854  1.00  0.00      BSYN  
ATOM    790    O PHE    89     -10.703 -90.491   0.156  1.00  0.00      BSYN  
ATOM    791    N PRO    90      -8.977 -90.557  -1.218  1.00  0.00      BSYN  
ATOM    792   CD PRO    90      -8.619 -90.863  -2.589  1.00  0.00      BSYN  
ATOM    793   CA PRO    90      -8.074 -91.360  -0.369  1.00  0.00      BSYN  
ATOM    794   CB PRO    90      -7.085 -91.953  -1.330  1.00  0.00      BSYN  
ATOM    795   CG PRO    90      -7.829 -92.167  -2.553  1.00  0.00      BSYN  
ATOM    796    C PRO    90      -7.398 -90.298   0.549  1.00  0.00      BSYN  
ATOM    797    O PRO    90      -7.465 -90.469   1.840  1.00  0.00      BSYN  
ATOM    798    N THR    91      -6.746 -89.183   0.242  1.00  0.00      BSYN  
ATOM    799    H THR    91      -6.394 -89.009  -0.656  1.00  0.00      BSYN  
ATOM    800   CA THR    91      -6.280 -88.141   1.112  1.00  0.00      BSYN  
ATOM    801   CB THR    91      -4.780 -87.788   1.245  1.00  0.00      BSYN  
ATOM    802  OG1 THR    91      -4.020 -88.987   0.836  1.00  0.00      BSYN  
ATOM    803  HG1 THR    91      -3.177 -89.041   1.291  1.00  0.00      BSYN  
ATOM    804  CG2 THR    91      -4.415 -87.185   2.618  1.00  0.00      BSYN  
ATOM    805    C THR    91      -7.070 -86.951   0.773  1.00  0.00      BSYN  
ATOM    806    O THR    91      -7.218 -86.532  -0.381  1.00  0.00      BSYN  
ATOM    807    N ASP    92      -7.696 -86.443   1.852  1.00  0.00      BSYN  
ATOM    808    H ASP    92      -7.372 -86.778   2.715  1.00  0.00      BSYN  
ATOM    809   CA ASP    92      -8.760 -85.404   1.770  1.00  0.00      BSYN  
ATOM    810   CB ASP    92      -9.626 -85.554   3.008  1.00  0.00      BSYN  
ATOM    811   CG ASP    92      -9.035 -85.381   4.413  1.00  0.00      BSYN  
ATOM    812  OD1 ASP    92      -9.763 -85.037   5.311  1.00  0.00      BSYN  
ATOM    813  OD2 ASP    92      -7.838 -85.518   4.535  1.00  0.00      BSYN  
ATOM    814    C ASP    92      -8.480 -83.979   1.354  1.00  0.00      BSYN  
ATOM    815    O ASP    92      -9.427 -83.193   1.221  1.00  0.00      BSYN  
ATOM    816    N LEU    93      -7.124 -83.807   1.265  1.00  0.00      BSYN  
ATOM    817    H LEU    93      -6.596 -84.598   1.499  1.00  0.00      BSYN  
ATOM    818   CA LEU    93      -6.544 -82.431   1.095  1.00  0.00      BSYN  
ATOM    819   CB LEU    93      -5.375 -82.241   2.135  1.00  0.00      BSYN  
ATOM    820   CG LEU    93      -4.560 -80.874   2.346  1.00  0.00      BSYN  
ATOM    821  CD1 LEU    93      -5.508 -79.621   2.774  1.00  0.00      BSYN  
ATOM    822  CD2 LEU    93      -3.748 -80.988   3.588  1.00  0.00      BSYN  
ATOM    823    C LEU    93      -5.994 -82.132  -0.268  1.00  0.00      BSYN  
ATOM    824    O LEU    93      -4.846 -82.439  -0.632  1.00  0.00      BSYN  
ATOM    825    N LYS    94      -6.792 -81.412  -1.059  1.00  0.00      BSYN  
ATOM    826    H LYS    94      -7.772 -81.398  -1.030  1.00  0.00      BSYN  
ATOM    827   CA LYS    94      -6.408 -80.492  -2.128  1.00  0.00      BSYN  
ATOM    828   CB LYS    94      -7.454 -79.623  -2.723  1.00  0.00      BSYN  
ATOM    829   CG LYS    94      -8.301 -78.939  -1.524  1.00  0.00      BSYN  
ATOM    830   CD LYS    94      -8.935 -77.748  -2.183  1.00  0.00      BSYN  
ATOM    831   CE LYS    94      -9.619 -76.788  -1.306  1.00  0.00      BSYN  
ATOM    832   NZ LYS    94      -8.811 -75.646  -0.997  1.00  0.00      BSYN  
ATOM    833  HZ1 LYS    94      -8.836 -74.771  -1.558  1.00  0.00      BSYN  
ATOM    834  HZ2 LYS    94      -9.001 -75.457   0.008  1.00  0.00      BSYN  
ATOM    835  HZ3 LYS    94      -7.778 -75.750  -0.942  1.00  0.00      BSYN  
ATOM    836    C LYS    94      -5.183 -79.714  -1.805  1.00  0.00      BSYN  
ATOM    837    O LYS    94      -5.003 -78.964  -0.799  1.00  0.00      BSYN  
ATOM    838    N PRO    95      -4.197 -79.904  -2.645  1.00  0.00      BSYN  
ATOM    839   CD PRO    95      -4.087 -80.885  -3.713  1.00  0.00      BSYN  
ATOM    840   CA PRO    95      -2.895 -79.182  -2.537  1.00  0.00      BSYN  
ATOM    841   CB PRO    95      -2.021 -80.048  -3.522  1.00  0.00      BSYN  
ATOM    842   CG PRO    95      -2.695 -81.401  -3.428  1.00  0.00      BSYN  
ATOM    843    C PRO    95      -2.675 -77.683  -2.869  1.00  0.00      BSYN  
ATOM    844    O PRO    95      -2.804 -77.214  -3.975  1.00  0.00      BSYN  
ATOM    845    N GLU    96      -2.598 -76.869  -1.888  1.00  0.00      BSYN  
ATOM    846    H GLU    96      -2.715 -77.261  -0.998  1.00  0.00      BSYN  
ATOM    847   CA GLU    96      -2.083 -75.456  -2.041  1.00  0.00      BSYN  
ATOM    848   CB GLU    96      -3.029 -74.646  -1.130  1.00  0.00      BSYN  
ATOM    849   CG GLU    96      -4.431 -74.436  -1.738  1.00  0.00      BSYN  
ATOM    850   CD GLU    96      -5.414 -75.549  -1.563  1.00  0.00      BSYN  
ATOM    851  OE1 GLU    96      -6.018 -75.731  -0.445  1.00  0.00      BSYN  
ATOM    852  OE2 GLU    96      -5.574 -76.239  -2.542  1.00  0.00      BSYN  
ATOM    853    C GLU    96      -0.669 -75.334  -1.399  1.00  0.00      BSYN  
ATOM    854    O GLU    96      -0.418 -75.409  -0.223  1.00  0.00      BSYN  
ATOM    855    N GLU    97       0.322 -75.149  -2.235  1.00  0.00      BSYN  
ATOM    856    H GLU    97       1.077 -74.721  -1.782  1.00  0.00      BSYN  
ATOM    857   CA GLU    97       0.177 -75.077  -3.704  1.00  0.00      BSYN  
ATOM    858   CB GLU    97       0.338 -73.661  -4.279  1.00  0.00      BSYN  
ATOM    859   CG GLU    97      -0.273 -73.273  -5.734  1.00  0.00      BSYN  
ATOM    860   CD GLU    97      -1.777 -73.479  -5.763  1.00  0.00      BSYN  
ATOM    861  OE1 GLU    97      -2.320 -74.561  -5.995  1.00  0.00      BSYN  
ATOM    862  OE2 GLU    97      -2.503 -72.517  -5.693  1.00  0.00      BSYN  
ATOM    863    C GLU    97       1.232 -75.936  -4.408  1.00  0.00      BSYN  
ATOM    864    O GLU    97       2.340 -76.030  -3.940  1.00  0.00      BSYN  
ATOM    865    N VAL    98       1.075 -76.602  -5.520  1.00  0.00      BSYN  
ATOM    866    H VAL    98       0.177 -76.680  -5.905  1.00  0.00      BSYN  
ATOM    867   CA VAL    98       1.967 -77.307  -6.422  1.00  0.00      BSYN  
ATOM    868   CB VAL    98       1.254 -78.419  -7.284  1.00  0.00      BSYN  
ATOM    869  CG1 VAL    98       1.015 -79.656  -6.444  1.00  0.00      BSYN  
ATOM    870  CG2 VAL    98      -0.035 -77.868  -7.892  1.00  0.00      BSYN  
ATOM    871    C VAL    98       2.830 -76.408  -7.308  1.00  0.00      BSYN  
ATOM    872    O VAL    98       4.107 -76.379  -7.162  1.00  0.00      BSYN  
ATOM    873    N ALA    99       2.213 -75.539  -8.072  1.00  0.00      BSYN  
ATOM    874    H ALA    99       1.233 -75.552  -8.070  1.00  0.00      BSYN  
ATOM    875   CA ALA    99       2.849 -74.758  -9.116  1.00  0.00      BSYN  
ATOM    876   CB ALA    99       2.392 -75.345 -10.552  1.00  0.00      BSYN  
ATOM    877    C ALA    99       2.705 -73.260  -8.857  1.00  0.00      BSYN  
ATOM    878    O ALA    99       1.585 -72.798  -8.606  1.00  0.00      BSYN  
ATOM    879    N GLN   100       3.725 -72.530  -9.154  1.00  0.00      BSYN  
ATOM    880    H GLN   100       4.601 -72.887  -9.409  1.00  0.00      BSYN  
ATOM    881   CA GLN   100       3.676 -71.071  -9.340  1.00  0.00      BSYN  
ATOM    882   CB GLN   100       4.195 -70.305  -8.171  1.00  0.00      BSYN  
ATOM    883   CG GLN   100       3.079 -70.068  -7.158  1.00  0.00      BSYN  
ATOM    884   CD GLN   100       3.779 -69.424  -5.942  1.00  0.00      BSYN  
ATOM    885  OE1 GLN   100       4.789 -69.955  -5.526  1.00  0.00      BSYN  
ATOM    886  NE2 GLN   100       3.349 -68.388  -5.183  1.00  0.00      BSYN  
ATOM    887 HE21 GLN   100       2.492 -67.937  -5.329  1.00  0.00      BSYN  
ATOM    888 HE22 GLN   100       3.953 -68.068  -4.480  1.00  0.00      BSYN  
ATOM    889    C GLN   100       4.451 -70.812 -10.621  1.00  0.00      BSYN  
ATOM    890    O GLN   100       4.984 -71.732 -11.272  1.00  0.00      BSYN  
ATOM    891    N GLU   101       4.666 -69.535 -10.864  1.00  0.00      BSYN  
ATOM    892    H GLU   101       4.467 -68.903 -10.142  1.00  0.00      BSYN  
ATOM    893   CA GLU   101       5.266 -68.994 -12.035  1.00  0.00      BSYN  
ATOM    894   CB GLU   101       4.356 -69.177 -13.333  1.00  0.00      BSYN  
ATOM    895   CG GLU   101       4.638 -70.420 -14.131  1.00  0.00      BSYN  
ATOM    896   CD GLU   101       3.378 -71.238 -14.346  1.00  0.00      BSYN  
ATOM    897  OE1 GLU   101       2.878 -71.877 -13.381  1.00  0.00      BSYN  
ATOM    898  OE2 GLU   101       2.954 -71.367 -15.455  1.00  0.00      BSYN  
ATOM    899    C GLU   101       5.657 -67.619 -11.841  1.00  0.00      BSYN  
ATOM    900    O GLU   101       4.849 -66.663 -11.815  1.00  0.00      BSYN  
ATOM    901    N ALA   102       6.985 -67.414 -11.777  1.00  0.00      BSYN  
ATOM    902    H ALA   102       7.577 -68.193 -11.730  1.00  0.00      BSYN  
ATOM    903   CA ALA   102       7.627 -66.098 -11.863  1.00  0.00      BSYN  
ATOM    904   CB ALA   102       9.018 -66.109 -11.220  1.00  0.00      BSYN  
ATOM    905    C ALA   102       7.623 -65.489 -13.214  1.00  0.00      BSYN  
ATOM    906    O ALA   102       8.224 -64.371 -13.394  1.00  0.00      BSYN  
ATOM    907    N ALA   103       7.000 -66.100 -14.247  1.00  0.00      BSYN  
ATOM    908    H ALA   103       6.661 -67.018 -14.188  1.00  0.00      BSYN  
ATOM    909   CA ALA   103       7.078 -65.411 -15.522  1.00  0.00      BSYN  
ATOM    910   CB ALA   103       7.909 -66.288 -16.384  1.00  0.00      BSYN  
ATOM    911    C ALA   103       5.674 -65.185 -16.188  1.00  0.00      BSYN  
ATOM    912    O ALA   103       5.547 -64.239 -16.927  1.00  0.00      BSYN  
ATOM    913    N GLU   104       4.747 -66.136 -15.993  1.00  0.00      BSYN  
ATOM    914    H GLU   104       4.899 -66.677 -15.190  1.00  0.00      BSYN  
ATOM    915   CA GLU   104       3.478 -66.084 -16.783  1.00  0.00      BSYN  
ATOM    916   CB GLU   104       3.061 -67.396 -17.373  1.00  0.00      BSYN  
ATOM    917   CG GLU   104       3.670 -67.486 -18.769  1.00  0.00      BSYN  
ATOM    918   CD GLU   104       3.279 -68.731 -19.651  1.00  0.00      BSYN  
ATOM    919  OE1 GLU   104       4.084 -69.652 -19.735  1.00  0.00      BSYN  
ATOM    920  OE2 GLU   104       2.225 -68.729 -20.368  1.00  0.00      BSYN  
ATOM    921    C GLU   104       2.328 -65.585 -16.033  1.00  0.00      BSYN  
ATOM    922    O GLU   104       2.172 -65.828 -14.835  1.00  0.00      BSYN  
ATOM    923    N GLU   105       1.861 -64.506 -16.578  1.00  0.00      BSYN  
ATOM    924    H GLU   105       2.483 -64.019 -17.159  1.00  0.00      BSYN  
ATOM    925   CA GLU   105       0.733 -63.916 -15.799  1.00  0.00      BSYN  
ATOM    926   CB GLU   105       0.638 -62.404 -16.095  1.00  0.00      BSYN  
ATOM    927   CG GLU   105       1.630 -61.425 -15.605  1.00  0.00      BSYN  
ATOM    928   CD GLU   105       1.632 -60.004 -16.116  1.00  0.00      BSYN  
ATOM    929  OE1 GLU   105       1.147 -59.150 -15.433  1.00  0.00      BSYN  
ATOM    930  OE2 GLU   105       2.103 -59.708 -17.290  1.00  0.00      BSYN  
ATOM    931    C GLU   105      -0.544 -64.693 -16.087  1.00  0.00      BSYN  
ATOM    932    O GLU   105      -1.006 -64.687 -17.274  1.00  0.00      BSYN  
ATOM    933    N PRO   106      -1.236 -65.316 -15.179  1.00  0.00      BSYN  
ATOM    934   CD PRO   106      -1.057 -64.984 -13.748  1.00  0.00      BSYN  
ATOM    935   CA PRO   106      -2.474 -66.015 -15.405  1.00  0.00      BSYN  
ATOM    936   CB PRO   106      -2.538 -66.563 -14.022  1.00  0.00      BSYN  
ATOM    937   CG PRO   106      -1.167 -66.342 -13.285  1.00  0.00      BSYN  
ATOM    938    C PRO   106      -3.779 -65.385 -15.783  1.00  0.00      BSYN  
ATOM    939    O PRO   106      -4.765 -66.124 -16.131  1.00  0.00      BSYN  
ATOM    940    N LEU   107      -3.709 -64.062 -15.972  1.00  0.00      BSYN  
ATOM    941    H LEU   107      -2.838 -63.613 -15.968  1.00  0.00      BSYN  
ATOM    942   CA LEU   107      -4.782 -63.237 -16.387  1.00  0.00      BSYN  
ATOM    943   CB LEU   107      -4.582 -61.852 -15.895  1.00  0.00      BSYN  
ATOM    944   CG LEU   107      -5.446 -61.712 -14.603  1.00  0.00      BSYN  
ATOM    945  CD1 LEU   107      -4.765 -60.766 -13.477  1.00  0.00      BSYN  
ATOM    946  CD2 LEU   107      -6.826 -61.209 -15.067  1.00  0.00      BSYN  
ATOM    947    C LEU   107      -5.038 -63.236 -17.941  1.00  0.00      BSYN  
ATOM    948    O LEU   107      -6.155 -63.056 -18.382  1.00  0.00      BSYN  
ATOM    949    N ILE   108      -4.019 -63.381 -18.718  1.00  0.00      BSYN  
ATOM    950    H ILE   108      -3.144 -63.737 -18.456  1.00  0.00      BSYN  
ATOM    951   CA ILE   108      -4.068 -63.390 -20.186  1.00  0.00      BSYN  
ATOM    952   CB ILE   108      -2.557 -63.596 -20.670  1.00  0.00      BSYN  
ATOM    953  CG2 ILE   108      -2.377 -63.339 -22.192  1.00  0.00      BSYN  
ATOM    954  CG1 ILE   108      -1.424 -62.658 -19.978  1.00  0.00      BSYN  
ATOM    955   CD ILE   108      -1.796 -61.112 -19.920  1.00  0.00      BSYN  
ATOM    956    C ILE   108      -5.008 -64.338 -20.956  1.00  0.00      BSYN  
ATOM    957    O ILE   108      -4.801 -65.512 -21.280  1.00  0.00      BSYN  
ATOM    958    N GLU   109      -6.187 -63.763 -21.214  1.00  0.00      BSYN  
ATOM    959    H GLU   109      -6.342 -62.990 -20.633  1.00  0.00      BSYN  
ATOM    960   CA GLU   109      -7.132 -64.435 -22.169  1.00  0.00      BSYN  
ATOM    961   CB GLU   109      -8.571 -63.919 -21.743  1.00  0.00      BSYN  
ATOM    962   CG GLU   109      -8.795 -64.391 -20.259  1.00  0.00      BSYN  
ATOM    963   CD GLU   109     -10.090 -64.149 -19.602  1.00  0.00      BSYN  
ATOM    964  OE1 GLU   109     -10.099 -63.810 -18.401  1.00  0.00      BSYN  
ATOM    965  OE2 GLU   109     -11.109 -64.330 -20.319  1.00  0.00      BSYN  
ATOM    966    C GLU   109      -6.894 -64.203 -23.649  1.00  0.00      BSYN  
ATOM    967    O GLU   109      -6.980 -63.044 -24.153  1.00  0.00      BSYN  
ATOM    968    N PRO   110      -6.670 -65.267 -24.435  1.00  0.00      BSYN  
ATOM    969   CD PRO   110      -6.480 -66.598 -23.935  1.00  0.00      BSYN  
ATOM    970   CA PRO   110      -6.447 -65.199 -25.840  1.00  0.00      BSYN  
ATOM    971   CB PRO   110      -5.419 -66.296 -26.104  1.00  0.00      BSYN  
ATOM    972   CG PRO   110      -6.019 -67.392 -25.166  1.00  0.00      BSYN  
ATOM    973    C PRO   110      -7.515 -65.207 -26.986  1.00  0.00      BSYN  
ATOM    974    O PRO   110      -7.732 -66.186 -27.671  1.00  0.00      BSYN  
ATOM    975    N LEU   111      -8.325 -64.134 -27.011  1.00  0.00      BSYN  
ATOM    976    H LEU   111      -8.007 -63.320 -26.568  1.00  0.00      BSYN  
ATOM    977   CA LEU   111      -9.673 -64.188 -27.500  1.00  0.00      BSYN  
ATOM    978   CB LEU   111     -10.731 -64.390 -26.430  1.00  0.00      BSYN  
ATOM    979   CG LEU   111     -10.989 -65.933 -26.191  1.00  0.00      BSYN  
ATOM    980  CD1 LEU   111     -10.413 -66.432 -24.916  1.00  0.00      BSYN  
ATOM    981  CD2 LEU   111     -12.364 -66.425 -26.464  1.00  0.00      BSYN  
ATOM    982    C LEU   111      -9.847 -62.918 -28.245  1.00  0.00      BSYN  
ATOM    983    O LEU   111     -10.065 -63.018 -29.404  1.00  0.00      BSYN  
ATOM    984    N MET   112      -9.671 -61.792 -27.586  1.00  0.00      BSYN  
ATOM    985    H MET   112      -9.478 -61.743 -26.626  1.00  0.00      BSYN  
ATOM    986   CA MET   112      -9.848 -60.516 -28.312  1.00  0.00      BSYN  
ATOM    987   CB MET   112     -11.074 -59.872 -27.834  1.00  0.00      BSYN  
ATOM    988   CG MET   112     -12.423 -60.286 -28.421  1.00  0.00      BSYN  
ATOM    989   SD MET   112     -13.100 -61.915 -27.951  1.00  0.00      BSYN  
ATOM    990   CE MET   112     -13.236 -62.735 -29.498  1.00  0.00      BSYN  
ATOM    991    C MET   112      -8.668 -59.639 -28.130  1.00  0.00      BSYN  
ATOM    992    O MET   112      -8.832 -58.462 -27.814  1.00  0.00      BSYN  
ATOM    993    N GLU   113      -7.486 -60.186 -28.321  1.00  0.00      BSYN  
ATOM    994    H GLU   113      -7.618 -61.090 -28.676  1.00  0.00      BSYN  
ATOM    995   CA GLU   113      -6.154 -59.804 -27.962  1.00  0.00      BSYN  
ATOM    996   CB GLU   113      -5.651 -60.645 -26.966  1.00  0.00      BSYN  
ATOM    997   CG GLU   113      -4.236 -60.257 -26.423  1.00  0.00      BSYN  
ATOM    998   CD GLU   113      -3.725 -60.871 -25.126  1.00  0.00      BSYN  
ATOM    999  OE1 GLU   113      -3.261 -61.981 -25.202  1.00  0.00      BSYN  
ATOM   1000  OE2 GLU   113      -3.904 -60.206 -24.097  1.00  0.00      BSYN  
ATOM   1001    C GLU   113      -5.565 -60.100 -29.337  1.00  0.00      BSYN  
ATOM   1002    O GLU   113      -5.020 -61.166 -29.646  1.00  0.00      BSYN  
ATOM   1003    N PRO   114      -5.552 -59.021 -30.192  1.00  0.00      BSYN  
ATOM   1004   CD PRO   114      -5.902 -57.636 -29.774  1.00  0.00      BSYN  
ATOM   1005   CA PRO   114      -5.206 -59.085 -31.573  1.00  0.00      BSYN  
ATOM   1006   CB PRO   114      -6.098 -57.795 -32.036  1.00  0.00      BSYN  
ATOM   1007   CG PRO   114      -5.844 -56.708 -31.052  1.00  0.00      BSYN  
ATOM   1008    C PRO   114      -3.679 -58.919 -31.769  1.00  0.00      BSYN  
ATOM   1009    O PRO   114      -3.135 -57.880 -31.367  1.00  0.00      BSYN  
ATOM   1010    N GLU   115      -3.140 -60.088 -32.150  1.00  0.00      BSYN  
ATOM   1011    H GLU   115      -3.610 -60.884 -31.824  1.00  0.00      BSYN  
ATOM   1012   CA GLU   115      -1.841 -60.007 -32.727  1.00  0.00      BSYN  
ATOM   1013   CB GLU   115      -1.195 -61.382 -32.900  1.00  0.00      BSYN  
ATOM   1014   CG GLU   115      -1.359 -62.495 -31.820  1.00  0.00      BSYN  
ATOM   1015   CD GLU   115      -0.707 -62.267 -30.425  1.00  0.00      BSYN  
ATOM   1016  OE1 GLU   115       0.285 -63.029 -30.231  1.00  0.00      BSYN  
ATOM   1017  OE2 GLU   115      -1.144 -61.534 -29.581  1.00  0.00      BSYN  
ATOM   1018    C GLU   115      -1.667 -59.217 -34.057  1.00  0.00      BSYN  
ATOM   1019    O GLU   115      -0.559 -58.660 -34.208  1.00  0.00      BSYN  
ATOM   1020    N GLY   116      -2.765 -59.108 -34.816  1.00  0.00      BSYN  
ATOM   1021    H GLY   116      -3.641 -59.481 -34.585  1.00  0.00      BSYN  
ATOM   1022   CA GLY   116      -2.752 -58.439 -36.083  1.00  0.00      BSYN  
ATOM   1023    C GLY   116      -4.043 -58.243 -36.845  1.00  0.00      BSYN  
ATOM   1024    O GLY   116      -4.577 -59.259 -37.274  1.00  0.00      BSYN  
ATOM   1025    N GLU   117      -4.618 -57.003 -36.976  1.00  0.00      BSYN  
ATOM   1026    H GLU   117      -3.959 -56.290 -36.845  1.00  0.00      BSYN  
ATOM   1027   CA GLU   117      -6.001 -56.676 -37.394  1.00  0.00      BSYN  
ATOM   1028   CB GLU   117      -6.208 -55.065 -37.273  1.00  0.00      BSYN  
ATOM   1029   CG GLU   117      -7.402 -54.342 -36.572  1.00  0.00      BSYN  
ATOM   1030   CD GLU   117      -7.282 -54.084 -35.088  1.00  0.00      BSYN  
ATOM   1031  OE1 GLU   117      -8.020 -54.649 -34.282  1.00  0.00      BSYN  
ATOM   1032  OE2 GLU   117      -6.675 -53.136 -34.662  1.00  0.00      BSYN  
ATOM   1033    C GLU   117      -6.206 -57.147 -38.819  1.00  0.00      BSYN  
ATOM   1034    O GLU   117      -5.929 -56.541 -39.793  1.00  0.00      BSYN  
ATOM   1035    N SER   118      -6.883 -58.315 -38.762  1.00  0.00      BSYN  
ATOM   1036    H SER   118      -7.105 -58.714 -37.895  1.00  0.00      BSYN  
ATOM   1037   CA SER   118      -7.323 -58.936 -40.045  1.00  0.00      BSYN  
ATOM   1038   CB SER   118      -6.554 -60.270 -40.106  1.00  0.00      BSYN  
ATOM   1039   OG SER   118      -6.958 -61.055 -38.973  1.00  0.00      BSYN  
ATOM   1040   HG SER   118      -7.098 -61.961 -39.257  1.00  0.00      BSYN  
ATOM   1041    C SER   118      -8.851 -58.903 -40.007  1.00  0.00      BSYN  
ATOM   1042    O SER   118      -9.562 -59.395 -40.916  1.00  0.00      BSYN  
ATOM   1043    N TYR   119      -9.430 -58.150 -39.095  1.00  0.00      BSYN  
ATOM   1044    H TYR   119      -8.890 -57.496 -38.605  1.00  0.00      BSYN  
ATOM   1045   CA TYR   119     -10.842 -58.410 -38.882  1.00  0.00      BSYN  
ATOM   1046   CB TYR   119     -11.062 -58.716 -37.287  1.00  0.00      BSYN  
ATOM   1047   CG TYR   119     -10.908 -60.171 -37.089  1.00  0.00      BSYN  
ATOM   1048  CD1 TYR   119      -9.693 -60.789 -36.753  1.00  0.00      BSYN  
ATOM   1049  CE1 TYR   119      -9.550 -62.164 -36.720  1.00  0.00      BSYN  
ATOM   1050  CD2 TYR   119     -12.060 -61.005 -37.108  1.00  0.00      BSYN  
ATOM   1051  CE2 TYR   119     -11.942 -62.373 -37.036  1.00  0.00      BSYN  
ATOM   1052   CZ TYR   119     -10.651 -62.964 -36.873  1.00  0.00      BSYN  
ATOM   1053   OH TYR   119     -10.607 -64.352 -36.753  1.00  0.00      BSYN  
ATOM   1054   HH TYR   119     -10.626 -64.670 -37.659  1.00  0.00      BSYN  
ATOM   1055    C TYR   119     -11.710 -57.275 -39.272  1.00  0.00      BSYN  
ATOM   1056    O TYR   119     -11.533 -56.151 -38.807  1.00  0.00      BSYN  
ATOM   1057    N GLU   120     -12.721 -57.388 -40.154  1.00  0.00      BSYN  
ATOM   1058    H GLU   120     -13.199 -56.565 -40.387  1.00  0.00      BSYN  
ATOM   1059   CA GLU   120     -12.876 -58.526 -41.140  1.00  0.00      BSYN  
ATOM   1060   CB GLU   120     -13.690 -59.594 -40.415  1.00  0.00      BSYN  
ATOM   1061   CG GLU   120     -13.959 -61.046 -40.861  1.00  0.00      BSYN  
ATOM   1062   CD GLU   120     -14.881 -61.761 -39.874  1.00  0.00      BSYN  
ATOM   1063  OE1 GLU   120     -16.015 -61.270 -39.623  1.00  0.00      BSYN  
ATOM   1064  OE2 GLU   120     -14.545 -62.864 -39.444  1.00  0.00      BSYN  
ATOM   1065    C GLU   120     -13.482 -58.224 -42.542  1.00  0.00      BSYN  
ATOM   1066    O GLU   120     -12.908 -58.596 -43.567  1.00  0.00      BSYN  
ATOM   1067    N ASP   121     -14.708 -57.732 -42.577  1.00  0.00      BSYN  
ATOM   1068    H ASP   121     -14.956 -57.521 -41.652  1.00  0.00      BSYN  
ATOM   1069   CA ASP   121     -15.600 -57.504 -43.775  1.00  0.00      BSYN  
ATOM   1070   CB ASP   121     -17.132 -57.487 -43.290  1.00  0.00      BSYN  
ATOM   1071   CG ASP   121     -18.159 -56.791 -44.306  1.00  0.00      BSYN  
ATOM   1072  OD1 ASP   121     -18.966 -55.946 -43.894  1.00  0.00      BSYN  
ATOM   1073  OD2 ASP   121     -18.283 -57.120 -45.496  1.00  0.00      BSYN  
ATOM   1074    C ASP   121     -15.200 -56.180 -44.392  1.00  0.00      BSYN  
ATOM   1075    O ASP   121     -15.222 -55.254 -43.599  1.00  0.00      BSYN  
ATOM   1076    N PRO   122     -14.912 -56.138 -45.725  1.00  0.00      BSYN  
ATOM   1077   CD PRO   122     -14.573 -57.378 -46.396  1.00  0.00      BSYN  
ATOM   1078   CA PRO   122     -14.438 -54.966 -46.416  1.00  0.00      BSYN  
ATOM   1079   CB PRO   122     -13.975 -55.598 -47.703  1.00  0.00      BSYN  
ATOM   1080   CG PRO   122     -13.453 -56.916 -47.323  1.00  0.00      BSYN  
ATOM   1081    C PRO   122     -15.487 -53.863 -46.663  1.00  0.00      BSYN  
ATOM   1082    O PRO   122     -16.585 -54.122 -47.207  1.00  0.00      BSYN  
ATOM   1083    N PRO   123     -15.120 -52.612 -46.322  1.00  0.00      BSYN  
ATOM   1084   CD PRO   123     -13.939 -52.158 -45.642  1.00  0.00      BSYN  
ATOM   1085   CA PRO   123     -16.054 -51.450 -46.542  1.00  0.00      BSYN  
ATOM   1086   CB PRO   123     -15.692 -50.598 -45.332  1.00  0.00      BSYN  
ATOM   1087   CG PRO   123     -14.200 -50.699 -45.612  1.00  0.00      BSYN  
ATOM   1088    C PRO   123     -15.833 -50.767 -47.951  1.00  0.00      BSYN  
ATOM   1089    O PRO   123     -15.362 -51.349 -48.906  1.00  0.00      BSYN  
ATOM   1090    N GLN   124     -16.283 -49.484 -48.123  1.00  0.00      BSYN  
ATOM   1091    H GLN   124     -16.450 -48.829 -47.414  1.00  0.00      BSYN  
ATOM   1092   CA GLN   124     -16.361 -48.878 -49.456  1.00  0.00      BSYN  
ATOM   1093   CB GLN   124     -17.472 -47.964 -49.506  1.00  0.00      BSYN  
ATOM   1094   CG GLN   124     -18.828 -48.465 -49.139  1.00  0.00      BSYN  
ATOM   1095   CD GLN   124     -19.141 -48.648 -47.709  1.00  0.00      BSYN  
ATOM   1096  OE1 GLN   124     -18.863 -47.707 -46.902  1.00  0.00      BSYN  
ATOM   1097  NE2 GLN   124     -19.732 -49.758 -47.300  1.00  0.00      BSYN  
ATOM   1098 HE21 GLN   124     -20.002 -50.305 -48.067  1.00  0.00      BSYN  
ATOM   1099 HE22 GLN   124     -19.852 -49.997 -46.358  1.00  0.00      BSYN  
ATOM   1100    C GLN   124     -15.128 -48.026 -50.018  1.00  0.00      BSYN  
ATOM   1101    O GLN   124     -14.609 -47.246 -49.221  1.00  0.00      BSYN  
ATOM   1102    N GLU   125     -14.714 -48.225 -51.305  1.00  0.00      BSYN  
ATOM   1103    H GLU   125     -15.287 -48.810 -51.844  1.00  0.00      BSYN  
ATOM   1104   CA GLU   125     -13.620 -47.531 -51.905  1.00  0.00      BSYN  
ATOM   1105   CB GLU   125     -12.532 -48.576 -52.177  1.00  0.00      BSYN  
ATOM   1106   CG GLU   125     -11.688 -49.034 -50.987  1.00  0.00      BSYN  
ATOM   1107   CD GLU   125     -10.332 -49.410 -51.291  1.00  0.00      BSYN  
ATOM   1108  OE1 GLU   125      -9.473 -48.589 -51.443  1.00  0.00      BSYN  
ATOM   1109  OE2 GLU   125     -10.093 -50.613 -51.264  1.00  0.00      BSYN  
ATOM   1110    C GLU   125     -14.058 -46.773 -53.075  1.00  0.00      BSYN  
ATOM   1111    O GLU   125     -14.777 -47.185 -53.931  1.00  0.00      BSYN  
ATOM   1112    N GLU   126     -13.467 -45.513 -53.169  1.00  0.00      BSYN  
ATOM   1113    H GLU   126     -12.933 -45.152 -52.430  1.00  0.00      BSYN  
ATOM   1114   CA GLU   126     -13.583 -44.541 -54.300  1.00  0.00      BSYN  
ATOM   1115   CB GLU   126     -12.966 -44.885 -55.657  1.00  0.00      BSYN  
ATOM   1116   CG GLU   126     -11.471 -45.362 -55.793  1.00  0.00      BSYN  
ATOM   1117   CD GLU   126     -10.562 -44.319 -56.304  1.00  0.00      BSYN  
ATOM   1118  OE1 GLU   126      -9.720 -43.713 -55.608  1.00  0.00      BSYN  
ATOM   1119  OE2 GLU   126     -10.790 -44.265 -57.535  1.00  0.00      BSYN  
ATOM   1120    C GLU   126     -14.993 -43.858 -54.418  1.00  0.00      BSYN  
ATOM   1121    O GLU   126     -14.971 -42.726 -53.918  1.00  0.00      BSYN  
ATOM   1122    N TYR   127     -16.112 -44.460 -54.930  1.00  0.00      BSYN  
ATOM   1123    H TYR   127     -16.111 -45.417 -55.142  1.00  0.00      BSYN  
ATOM   1124   CA TYR   127     -17.451 -43.998 -54.907  1.00  0.00      BSYN  
ATOM   1125   CB TYR   127     -18.096 -43.974 -56.297  1.00  0.00      BSYN  
ATOM   1126   CG TYR   127     -18.974 -42.815 -56.730  1.00  0.00      BSYN  
ATOM   1127  CD1 TYR   127     -18.423 -41.575 -56.454  1.00  0.00      BSYN  
ATOM   1128  CE1 TYR   127     -19.183 -40.491 -56.805  1.00  0.00      BSYN  
ATOM   1129  CD2 TYR   127     -20.154 -42.979 -57.460  1.00  0.00      BSYN  
ATOM   1130  CE2 TYR   127     -20.859 -41.931 -57.772  1.00  0.00      BSYN  
ATOM   1131   CZ TYR   127     -20.380 -40.673 -57.425  1.00  0.00      BSYN  
ATOM   1132   OH TYR   127     -21.194 -39.591 -57.665  1.00  0.00      BSYN  
ATOM   1133   HH TYR   127     -22.140 -39.731 -57.747  1.00  0.00      BSYN  
ATOM   1134    C TYR   127     -18.326 -44.700 -53.920  1.00  0.00      BSYN  
ATOM   1135    O TYR   127     -18.584 -45.848 -54.062  1.00  0.00      BSYN  
ATOM   1136    N GLN   128     -18.738 -43.935 -52.906  1.00  0.00      BSYN  
ATOM   1137    H GLN   128     -19.432 -44.364 -52.364  1.00  0.00      BSYN  
ATOM   1138   CA GLN   128     -18.546 -42.559 -52.560  1.00  0.00      BSYN  
ATOM   1139   CB GLN   128     -19.840 -41.974 -52.087  1.00  0.00      BSYN  
ATOM   1140   CG GLN   128     -20.099 -40.536 -52.396  1.00  0.00      BSYN  
ATOM   1141   CD GLN   128     -21.325 -39.929 -51.595  1.00  0.00      BSYN  
ATOM   1142  OE1 GLN   128     -21.182 -39.626 -50.381  1.00  0.00      BSYN  
ATOM   1143  NE2 GLN   128     -22.350 -39.582 -52.249  1.00  0.00      BSYN  
ATOM   1144 HE21 GLN   128     -23.097 -39.271 -51.697  1.00  0.00      BSYN  
ATOM   1145 HE22 GLN   128     -22.294 -39.443 -53.218  1.00  0.00      BSYN  
ATOM   1146    C GLN   128     -17.540 -42.176 -51.418  1.00  0.00      BSYN  
ATOM   1147    O GLN   128     -17.582 -42.814 -50.284  1.00  0.00      BSYN  
ATOM   1148    N GLU   129     -16.527 -41.309 -51.676  1.00  0.00      BSYN  
ATOM   1149    H GLU   129     -16.323 -41.075 -52.605  1.00  0.00      BSYN  
ATOM   1150   CA GLU   129     -15.793 -40.660 -50.636  1.00  0.00      BSYN  
ATOM   1151   CB GLU   129     -14.321 -40.744 -50.864  1.00  0.00      BSYN  
ATOM   1152   CG GLU   129     -13.939 -40.266 -52.326  1.00  0.00      BSYN  
ATOM   1153   CD GLU   129     -13.325 -38.903 -52.360  1.00  0.00      BSYN  
ATOM   1154  OE1 GLU   129     -12.286 -38.628 -51.678  1.00  0.00      BSYN  
ATOM   1155  OE2 GLU   129     -13.863 -38.144 -53.184  1.00  0.00      BSYN  
ATOM   1156    C GLU   129     -16.323 -39.224 -50.265  1.00  0.00      BSYN  
ATOM   1157    O GLU   129     -17.035 -38.370 -50.922  1.00  0.00      BSYN  
ATOM   1158    N TYR   130     -15.866 -39.007 -49.055  1.00  0.00      BSYN  
ATOM   1159    H TYR   130     -14.974 -39.246 -48.726  1.00  0.00      BSYN  
ATOM   1160   CA TYR   130     -16.162 -37.768 -48.341  1.00  0.00      BSYN  
ATOM   1161   CB TYR   130     -17.300 -38.184 -47.425  1.00  0.00      BSYN  
ATOM   1162   CG TYR   130     -17.059 -39.006 -46.179  1.00  0.00      BSYN  
ATOM   1163  CD1 TYR   130     -17.597 -38.540 -44.965  1.00  0.00      BSYN  
ATOM   1164  CE1 TYR   130     -17.460 -39.132 -43.758  1.00  0.00      BSYN  
ATOM   1165  CD2 TYR   130     -16.374 -40.168 -46.043  1.00  0.00      BSYN  
ATOM   1166  CE2 TYR   130     -16.162 -40.835 -44.858  1.00  0.00      BSYN  
ATOM   1167   CZ TYR   130     -16.755 -40.309 -43.704  1.00  0.00      BSYN  
ATOM   1168   OH TYR   130     -16.612 -41.009 -42.566  1.00  0.00      BSYN  
ATOM   1169   HH TYR   130     -15.667 -41.177 -42.546  1.00  0.00      BSYN  
ATOM   1170    C TYR   130     -15.016 -37.143 -47.451  1.00  0.00      BSYN  
ATOM   1171    O TYR   130     -14.333 -37.763 -46.631  1.00  0.00      BSYN  
ATOM   1172    N GLU   131     -14.949 -35.873 -47.756  1.00  0.00      BSYN  
ATOM   1173    H GLU   131     -15.240 -35.565 -48.639  1.00  0.00      BSYN  
ATOM   1174   CA GLU   131     -14.362 -34.845 -46.814  1.00  0.00      BSYN  
ATOM   1175   CB GLU   131     -14.086 -33.401 -47.532  1.00  0.00      BSYN  
ATOM   1176   CG GLU   131     -13.552 -32.336 -46.681  1.00  0.00      BSYN  
ATOM   1177   CD GLU   131     -13.914 -30.830 -46.975  1.00  0.00      BSYN  
ATOM   1178  OE1 GLU   131     -13.382 -30.027 -46.275  1.00  0.00      BSYN  
ATOM   1179  OE2 GLU   131     -14.594 -30.547 -47.934  1.00  0.00      BSYN  
ATOM   1180    C GLU   131     -15.102 -34.514 -45.572  1.00  0.00      BSYN  
ATOM   1181    O GLU   131     -16.297 -34.118 -45.814  1.00  0.00      BSYN  
ATOM   1182    N PRO   132     -14.656 -34.693 -44.311  1.00  0.00      BSYN  
ATOM   1183   CD PRO   132     -13.775 -35.863 -44.079  1.00  0.00      BSYN  
ATOM   1184   CA PRO   132     -15.338 -34.360 -43.039  1.00  0.00      BSYN  
ATOM   1185   CB PRO   132     -14.807 -35.494 -42.194  1.00  0.00      BSYN  
ATOM   1186   CG PRO   132     -14.515 -36.645 -43.132  1.00  0.00      BSYN  
ATOM   1187    C PRO   132     -15.067 -33.021 -42.343  1.00  0.00      BSYN  
ATOM   1188    O PRO   132     -14.129 -32.313 -42.695  1.00  0.00      BSYN  
ATOM   1189    N GLU   133     -15.963 -32.547 -41.454  1.00  0.00      BSYN  
ATOM   1190    H GLU   133     -16.754 -33.123 -41.402  1.00  0.00      BSYN  
ATOM   1191   CA GLU   133     -15.731 -31.337 -40.723  1.00  0.00      BSYN  
ATOM   1192   CB GLU   133     -16.715 -30.216 -41.067  1.00  0.00      BSYN  
ATOM   1193   CG GLU   133     -18.202 -30.441 -40.553  1.00  0.00      BSYN  
ATOM   1194   CD GLU   133     -18.902 -29.243 -39.982  1.00  0.00      BSYN  
ATOM   1195  OE1 GLU   133     -19.448 -28.485 -40.761  1.00  0.00      BSYN  
ATOM   1196  OE2 GLU   133     -18.859 -29.089 -38.799  1.00  0.00      BSYN  
ATOM   1197    C GLU   133     -15.527 -31.462 -39.257  1.00  0.00      BSYN  
ATOM   1198    O GLU   133     -15.152 -32.557 -38.888  1.00  0.00      BSYN  
ATOM   1199    N ALA   134     -15.661 -30.312 -38.492  1.00  0.00      BSYN  
ATOM   1200    H ALA   134     -15.798 -29.445 -38.928  1.00  0.00      BSYN  
ATOM   1201   CA ALA   134     -15.300 -30.269 -37.118  1.00  0.00      BSYN  
ATOM   1202   CB ALA   134     -14.602 -28.902 -37.005  1.00  0.00      BSYN  
ATOM   1203    C ALA   134     -16.527 -30.422 -36.082  1.00  0.00      BSYN  
ATOM   1204  OT1 ALA   134     -16.284 -30.877 -34.962  1.00  0.00      BSYN  
ATOM   1205  OT2 ALA   134     -17.625 -30.200 -36.472  1.00  0.00      BSYN  
END
