# Supplementary material for: Data set of intrinsically disordered proteins analysed at a local protein conformation level
Source: Data Brief. 2020 Mar 5;29:105383. doi: 10.1016/j.dib.2020.105383 (PMC7078294; doi:10.1016/j.dib.2020.105383)
Supplement: Supplementary file 1 [file mmc1.zip › the data/1-DATA/PED1AAD-pdb/1AAD-202.pdb]

CRYST1    1.000    1.000    1.000  90.00  90.00  90.00 P 1           1
ATOM      1  HT1 MET     1     -14.931-112.748 -41.529  1.00  0.00      BSYN  
ATOM      2  HT2 MET     1     -16.611-112.994 -41.493  1.00  0.00      BSYN  
ATOM      3    N MET     1     -15.771-112.782 -40.918  1.00  0.00      BSYN  
ATOM      4  HT3 MET     1     -15.708-113.486 -40.155  1.00  0.00      BSYN  
ATOM      5   CA MET     1     -16.052-111.503 -40.345  1.00  0.00      BSYN  
ATOM      6   CB MET     1     -17.311-111.448 -39.520  1.00  0.00      BSYN  
ATOM      7   CG MET     1     -17.406-112.296 -38.266  1.00  0.00      BSYN  
ATOM      8   SD MET     1     -18.441-111.529 -36.951  1.00  0.00      BSYN  
ATOM      9   CE MET     1     -20.086-111.627 -37.595  1.00  0.00      BSYN  
ATOM     10    C MET     1     -14.918-111.070 -39.464  1.00  0.00      BSYN  
ATOM     11    O MET     1     -14.229-111.814 -38.726  1.00  0.00      BSYN  
ATOM     12    N ASP     2     -14.682-109.750 -39.412  1.00  0.00      BSYN  
ATOM     13    H ASP     2     -15.264-109.256 -40.027  1.00  0.00      BSYN  
ATOM     14   CA ASP     2     -13.674-109.200 -38.519  1.00  0.00      BSYN  
ATOM     15   CB ASP     2     -12.348-109.306 -39.182  1.00  0.00      BSYN  
ATOM     16   CG ASP     2     -11.287-110.474 -38.750  1.00  0.00      BSYN  
ATOM     17  OD1 ASP     2     -10.970-110.434 -37.627  1.00  0.00      BSYN  
ATOM     18  OD2 ASP     2     -10.872-111.235 -39.561  1.00  0.00      BSYN  
ATOM     19    C ASP     2     -13.938-107.770 -38.249  1.00  0.00      BSYN  
ATOM     20    O ASP     2     -14.042-107.352 -37.120  1.00  0.00      BSYN  
ATOM     21    N VAL     3     -14.173-107.039 -39.363  1.00  0.00      BSYN  
ATOM     22    H VAL     3     -14.221-107.549 -40.198  1.00  0.00      BSYN  
ATOM     23   CA VAL     3     -14.593-105.658 -39.413  1.00  0.00      BSYN  
ATOM     24   CB VAL     3     -14.484-105.027 -40.776  1.00  0.00      BSYN  
ATOM     25  CG1 VAL     3     -14.749-103.508 -40.809  1.00  0.00      BSYN  
ATOM     26  CG2 VAL     3     -13.083-105.290 -41.392  1.00  0.00      BSYN  
ATOM     27    C VAL     3     -16.065-105.537 -38.949  1.00  0.00      BSYN  
ATOM     28    O VAL     3     -16.892-106.200 -39.497  1.00  0.00      BSYN  
ATOM     29    N PHE     4     -16.415-104.721 -37.949  1.00  0.00      BSYN  
ATOM     30    H PHE     4     -15.651-104.437 -37.404  1.00  0.00      BSYN  
ATOM     31   CA PHE     4     -17.766-104.412 -37.596  1.00  0.00      BSYN  
ATOM     32   CB PHE     4     -18.118-103.787 -36.200  1.00  0.00      BSYN  
ATOM     33   CG PHE     4     -18.074-104.930 -35.137  1.00  0.00      BSYN  
ATOM     34  CD1 PHE     4     -19.270-105.165 -34.456  1.00  0.00      BSYN  
ATOM     35  CD2 PHE     4     -16.918-105.586 -34.756  1.00  0.00      BSYN  
ATOM     36  CE1 PHE     4     -19.378-105.975 -33.386  1.00  0.00      BSYN  
ATOM     37  CE2 PHE     4     -17.031-106.351 -33.676  1.00  0.00      BSYN  
ATOM     38   CZ PHE     4     -18.202-106.556 -33.075  1.00  0.00      BSYN  
ATOM     39    C PHE     4     -18.586-103.786 -38.768  1.00  0.00      BSYN  
ATOM     40    O PHE     4     -18.078-102.967 -39.502  1.00  0.00      BSYN  
ATOM     41    N MET     5     -19.816-104.076 -39.007  1.00  0.00      BSYN  
ATOM     42    H MET     5     -20.246-104.337 -38.165  1.00  0.00      BSYN  
ATOM     43   CA MET     5     -20.505-103.748 -40.235  1.00  0.00      BSYN  
ATOM     44   CB MET     5     -21.702-104.711 -40.611  1.00  0.00      BSYN  
ATOM     45   CG MET     5     -21.358-105.925 -41.414  1.00  0.00      BSYN  
ATOM     46   SD MET     5     -20.396-107.277 -40.692  1.00  0.00      BSYN  
ATOM     47   CE MET     5     -20.759-107.461 -38.946  1.00  0.00      BSYN  
ATOM     48    C MET     5     -21.096-102.365 -40.323  1.00  0.00      BSYN  
ATOM     49    O MET     5     -21.767-102.062 -41.338  1.00  0.00      BSYN  
ATOM     50    N LYS     6     -20.925-101.522 -39.306  1.00  0.00      BSYN  
ATOM     51    H LYS     6     -20.477-101.826 -38.489  1.00  0.00      BSYN  
ATOM     52   CA LYS     6     -21.188-100.095 -39.321  1.00  0.00      BSYN  
ATOM     53   CB LYS     6     -21.941 -99.636 -38.074  1.00  0.00      BSYN  
ATOM     54   CG LYS     6     -22.138 -98.148 -37.895  1.00  0.00      BSYN  
ATOM     55   CD LYS     6     -22.776 -97.918 -36.523  1.00  0.00      BSYN  
ATOM     56   CE LYS     6     -21.668 -97.892 -35.344  1.00  0.00      BSYN  
ATOM     57   NZ LYS     6     -22.179 -98.105 -33.993  1.00  0.00      BSYN  
ATOM     58  HZ1 LYS     6     -22.689 -97.264 -33.655  1.00  0.00      BSYN  
ATOM     59  HZ2 LYS     6     -22.788 -98.947 -33.963  1.00  0.00      BSYN  
ATOM     60  HZ3 LYS     6     -21.290 -98.231 -33.468  1.00  0.00      BSYN  
ATOM     61    C LYS     6     -19.814 -99.390 -39.497  1.00  0.00      BSYN  
ATOM     62    O LYS     6     -19.143 -98.827 -38.613  1.00  0.00      BSYN  
ATOM     63    N GLY     7     -19.350 -99.523 -40.674  1.00  0.00      BSYN  
ATOM     64    H GLY     7     -19.833-100.037 -41.354  1.00  0.00      BSYN  
ATOM     65   CA GLY     7     -18.020 -99.024 -40.882  1.00  0.00      BSYN  
ATOM     66    C GLY     7     -17.074 -99.696 -41.894  1.00  0.00      BSYN  
ATOM     67    O GLY     7     -17.479-100.489 -42.738  1.00  0.00      BSYN  
ATOM     68    N LEU     8     -15.743 -99.502 -41.740  1.00  0.00      BSYN  
ATOM     69    H LEU     8     -15.153 -99.863 -42.434  1.00  0.00      BSYN  
ATOM     70   CA LEU     8     -15.061 -98.578 -40.826  1.00  0.00      BSYN  
ATOM     71   CB LEU     8     -13.803 -99.297 -40.458  1.00  0.00      BSYN  
ATOM     72   CG LEU     8     -13.333 -99.022 -38.949  1.00  0.00      BSYN  
ATOM     73  CD1 LEU     8     -14.425 -99.154 -37.869  1.00  0.00      BSYN  
ATOM     74  CD2 LEU     8     -12.305-100.058 -38.688  1.00  0.00      BSYN  
ATOM     75    C LEU     8     -14.854 -97.171 -41.528  1.00  0.00      BSYN  
ATOM     76    O LEU     8     -15.653 -96.605 -42.209  1.00  0.00      BSYN  
ATOM     77    N SER     9     -13.632 -96.725 -41.229  1.00  0.00      BSYN  
ATOM     78    H SER     9     -13.331 -97.004 -40.339  1.00  0.00      BSYN  
ATOM     79   CA SER     9     -12.989 -95.596 -41.881  1.00  0.00      BSYN  
ATOM     80   CB SER     9     -13.122 -94.334 -40.981  1.00  0.00      BSYN  
ATOM     81   OG SER     9     -14.346 -93.670 -40.777  1.00  0.00      BSYN  
ATOM     82   HG SER     9     -14.557 -93.943 -39.881  1.00  0.00      BSYN  
ATOM     83    C SER     9     -11.506 -95.709 -42.295  1.00  0.00      BSYN  
ATOM     84    O SER     9     -10.628 -95.999 -41.471  1.00  0.00      BSYN  
ATOM     85    N MET    10     -11.256 -95.721 -43.591  1.00  0.00      BSYN  
ATOM     86    H MET    10     -12.078 -95.763 -44.123  1.00  0.00      BSYN  
ATOM     87   CA MET    10      -9.964 -95.966 -44.362  1.00  0.00      BSYN  
ATOM     88   CB MET    10     -10.137 -96.181 -45.882  1.00  0.00      BSYN  
ATOM     89   CG MET    10     -10.549 -97.670 -46.325  1.00  0.00      BSYN  
ATOM     90   SD MET    10      -9.636 -98.369 -47.711  1.00  0.00      BSYN  
ATOM     91   CE MET    10     -10.716 -99.175 -48.765  1.00  0.00      BSYN  
ATOM     92    C MET    10      -8.852 -94.982 -44.132  1.00  0.00      BSYN  
ATOM     93    O MET    10      -8.992 -93.866 -43.642  1.00  0.00      BSYN  
ATOM     94    N ALA    11      -7.683 -95.528 -44.511  1.00  0.00      BSYN  
ATOM     95    H ALA    11      -7.442 -96.478 -44.528  1.00  0.00      BSYN  
ATOM     96   CA ALA    11      -6.539 -94.593 -44.652  1.00  0.00      BSYN  
ATOM     97   CB ALA    11      -5.304 -95.393 -44.571  1.00  0.00      BSYN  
ATOM     98    C ALA    11      -6.485 -93.433 -45.643  1.00  0.00      BSYN  
ATOM     99    O ALA    11      -6.632 -93.557 -46.849  1.00  0.00      BSYN  
ATOM    100    N LYS    12      -6.119 -92.313 -44.985  1.00  0.00      BSYN  
ATOM    101    H LYS    12      -6.177 -92.309 -44.006  1.00  0.00      BSYN  
ATOM    102   CA LYS    12      -5.680 -91.046 -45.609  1.00  0.00      BSYN  
ATOM    103   CB LYS    12      -6.826 -90.064 -45.459  1.00  0.00      BSYN  
ATOM    104   CG LYS    12      -8.029 -90.299 -46.534  1.00  0.00      BSYN  
ATOM    105   CD LYS    12      -7.445 -90.015 -47.896  1.00  0.00      BSYN  
ATOM    106   CE LYS    12      -8.565 -90.085 -48.951  1.00  0.00      BSYN  
ATOM    107   NZ LYS    12      -8.046 -89.930 -50.349  1.00  0.00      BSYN  
ATOM    108  HZ1 LYS    12      -8.776 -89.454 -50.916  1.00  0.00      BSYN  
ATOM    109  HZ2 LYS    12      -7.272 -89.246 -50.225  1.00  0.00      BSYN  
ATOM    110  HZ3 LYS    12      -7.607 -90.777 -50.764  1.00  0.00      BSYN  
ATOM    111    C LYS    12      -4.390 -90.458 -45.025  1.00  0.00      BSYN  
ATOM    112    O LYS    12      -4.122 -90.517 -43.819  1.00  0.00      BSYN  
ATOM    113    N GLU    13      -3.592 -90.072 -46.056  1.00  0.00      BSYN  
ATOM    114    H GLU    13      -3.839 -90.216 -46.993  1.00  0.00      BSYN  
ATOM    115   CA GLU    13      -2.183 -89.530 -45.989  1.00  0.00      BSYN  
ATOM    116   CB GLU    13      -1.496 -89.546 -47.364  1.00  0.00      BSYN  
ATOM    117   CG GLU    13      -1.003 -90.883 -47.741  1.00  0.00      BSYN  
ATOM    118   CD GLU    13      -1.800 -91.446 -48.790  1.00  0.00      BSYN  
ATOM    119  OE1 GLU    13      -2.864 -92.046 -48.519  1.00  0.00      BSYN  
ATOM    120  OE2 GLU    13      -1.552 -91.243 -49.956  1.00  0.00      BSYN  
ATOM    121    C GLU    13      -2.081 -88.143 -45.412  1.00  0.00      BSYN  
ATOM    122    O GLU    13      -3.009 -87.383 -45.445  1.00  0.00      BSYN  
ATOM    123    N GLY    14      -0.838 -87.992 -45.010  1.00  0.00      BSYN  
ATOM    124    H GLY    14      -0.195 -88.731 -45.013  1.00  0.00      BSYN  
ATOM    125   CA GLY    14      -0.456 -86.560 -44.577  1.00  0.00      BSYN  
ATOM    126    C GLY    14       0.856 -86.755 -43.760  1.00  0.00      BSYN  
ATOM    127    O GLY    14       1.024 -86.671 -42.527  1.00  0.00      BSYN  
ATOM    128    N VAL    15       1.854 -87.193 -44.579  1.00  0.00      BSYN  
ATOM    129    H VAL    15       1.607 -87.207 -45.527  1.00  0.00      BSYN  
ATOM    130   CA VAL    15       3.146 -87.580 -44.102  1.00  0.00      BSYN  
ATOM    131   CB VAL    15       3.580 -88.798 -44.842  1.00  0.00      BSYN  
ATOM    132  CG1 VAL    15       4.319 -88.390 -46.176  1.00  0.00      BSYN  
ATOM    133  CG2 VAL    15       4.565 -89.499 -43.925  1.00  0.00      BSYN  
ATOM    134    C VAL    15       4.001 -86.338 -44.195  1.00  0.00      BSYN  
ATOM    135    O VAL    15       4.101 -85.645 -45.220  1.00  0.00      BSYN  
ATOM    136    N VAL    16       4.763 -86.174 -43.096  1.00  0.00      BSYN  
ATOM    137    H VAL    16       4.650 -86.808 -42.357  1.00  0.00      BSYN  
ATOM    138   CA VAL    16       5.739 -85.110 -42.939  1.00  0.00      BSYN  
ATOM    139   CB VAL    16       5.316 -84.156 -41.974  1.00  0.00      BSYN  
ATOM    140  CG1 VAL    16       6.257 -83.061 -41.812  1.00  0.00      BSYN  
ATOM    141  CG2 VAL    16       4.127 -83.313 -42.272  1.00  0.00      BSYN  
ATOM    142    C VAL    16       7.107 -85.664 -42.696  1.00  0.00      BSYN  
ATOM    143    O VAL    16       7.321 -86.457 -41.784  1.00  0.00      BSYN  
ATOM    144    N ALA    17       8.089 -85.096 -43.352  1.00  0.00      BSYN  
ATOM    145    H ALA    17       7.911 -84.226 -43.767  1.00  0.00      BSYN  
ATOM    146   CA ALA    17       9.457 -85.412 -43.138  1.00  0.00      BSYN  
ATOM    147   CB ALA    17       9.877 -86.419 -44.231  1.00  0.00      BSYN  
ATOM    148    C ALA    17      10.285 -84.165 -43.362  1.00  0.00      BSYN  
ATOM    149    O ALA    17      10.146 -83.685 -44.515  1.00  0.00      BSYN  
ATOM    150    N ALA    18      11.031 -83.638 -42.397  1.00  0.00      BSYN  
ATOM    151    H ALA    18      11.447 -82.759 -42.515  1.00  0.00      BSYN  
ATOM    152   CA ALA    18      11.413 -84.384 -41.178  1.00  0.00      BSYN  
ATOM    153   CB ALA    18      12.882 -84.862 -41.336  1.00  0.00      BSYN  
ATOM    154    C ALA    18      11.415 -83.244 -40.176  1.00  0.00      BSYN  
ATOM    155    O ALA    18      12.354 -82.478 -40.053  1.00  0.00      BSYN  
ATOM    156    N ALA    19      10.252 -83.158 -39.523  1.00  0.00      BSYN  
ATOM    157    H ALA    19       9.557 -83.780 -39.822  1.00  0.00      BSYN  
ATOM    158   CA ALA    19       9.958 -82.156 -38.465  1.00  0.00      BSYN  
ATOM    159   CB ALA    19       8.631 -81.327 -38.695  1.00  0.00      BSYN  
ATOM    160    C ALA    19       9.827 -82.862 -37.135  1.00  0.00      BSYN  
ATOM    161    O ALA    19       9.827 -84.058 -37.088  1.00  0.00      BSYN  
ATOM    162    N GLU    20      10.197 -82.080 -36.060  1.00  0.00      BSYN  
ATOM    163    H GLU    20      10.266 -81.139 -36.325  1.00  0.00      BSYN  
ATOM    164   CA GLU    20      10.533 -82.553 -34.678  1.00  0.00      BSYN  
ATOM    165   CB GLU    20      10.961 -81.369 -33.738  1.00  0.00      BSYN  
ATOM    166   CG GLU    20      10.292 -79.982 -33.664  1.00  0.00      BSYN  
ATOM    167   CD GLU    20      10.386 -79.032 -34.881  1.00  0.00      BSYN  
ATOM    168  OE1 GLU    20       9.482 -78.858 -35.749  1.00  0.00      BSYN  
ATOM    169  OE2 GLU    20      11.358 -78.357 -34.908  1.00  0.00      BSYN  
ATOM    170    C GLU    20       9.224 -83.268 -34.137  1.00  0.00      BSYN  
ATOM    171    O GLU    20       8.068 -82.823 -34.431  1.00  0.00      BSYN  
ATOM    172    N LYS    21       9.431 -84.325 -33.322  1.00  0.00      BSYN  
ATOM    173    H LYS    21      10.351 -84.648 -33.219  1.00  0.00      BSYN  
ATOM    174   CA LYS    21       8.405 -85.067 -32.637  1.00  0.00      BSYN  
ATOM    175   CB LYS    21       8.606 -86.605 -32.536  1.00  0.00      BSYN  
ATOM    176   CG LYS    21      10.003 -87.064 -32.134  1.00  0.00      BSYN  
ATOM    177   CD LYS    21      10.045 -87.398 -30.589  1.00  0.00      BSYN  
ATOM    178   CE LYS    21      11.299 -88.075 -30.115  1.00  0.00      BSYN  
ATOM    179   NZ LYS    21      11.237 -88.136 -28.697  1.00  0.00      BSYN  
ATOM    180  HZ1 LYS    21      12.069 -88.564 -28.244  1.00  0.00      BSYN  
ATOM    181  HZ2 LYS    21      11.087 -87.158 -28.378  1.00  0.00      BSYN  
ATOM    182  HZ3 LYS    21      10.338 -88.645 -28.576  1.00  0.00      BSYN  
ATOM    183    C LYS    21       7.934 -84.564 -31.315  1.00  0.00      BSYN  
ATOM    184    O LYS    21       7.405 -85.266 -30.525  1.00  0.00      BSYN  
ATOM    185    N THR    22       7.949 -83.275 -30.991  1.00  0.00      BSYN  
ATOM    186    H THR    22       8.072 -82.570 -31.662  1.00  0.00      BSYN  
ATOM    187   CA THR    22       7.713 -82.755 -29.639  1.00  0.00      BSYN  
ATOM    188   CB THR    22       8.994 -82.922 -28.669  1.00  0.00      BSYN  
ATOM    189  OG1 THR    22      10.175 -83.520 -29.302  1.00  0.00      BSYN  
ATOM    190  HG1 THR    22      10.009 -84.454 -29.448  1.00  0.00      BSYN  
ATOM    191  CG2 THR    22       8.566 -83.590 -27.452  1.00  0.00      BSYN  
ATOM    192    C THR    22       7.234 -81.346 -29.557  1.00  0.00      BSYN  
ATOM    193    O THR    22       6.922 -80.971 -28.447  1.00  0.00      BSYN  
ATOM    194    N LYS    23       7.141 -80.481 -30.614  1.00  0.00      BSYN  
ATOM    195    H LYS    23       7.501 -80.653 -31.509  1.00  0.00      BSYN  
ATOM    196   CA LYS    23       6.528 -79.124 -30.438  1.00  0.00      BSYN  
ATOM    197   CB LYS    23       6.559 -78.420 -31.788  1.00  0.00      BSYN  
ATOM    198   CG LYS    23       7.403 -77.201 -31.948  1.00  0.00      BSYN  
ATOM    199   CD LYS    23       6.749 -76.142 -31.172  1.00  0.00      BSYN  
ATOM    200   CE LYS    23       6.899 -74.620 -31.216  1.00  0.00      BSYN  
ATOM    201   NZ LYS    23       6.021 -74.172 -30.117  1.00  0.00      BSYN  
ATOM    202  HZ1 LYS    23       5.140 -74.695 -29.937  1.00  0.00      BSYN  
ATOM    203  HZ2 LYS    23       6.441 -74.340 -29.181  1.00  0.00      BSYN  
ATOM    204  HZ3 LYS    23       5.773 -73.170 -30.248  1.00  0.00      BSYN  
ATOM    205    C LYS    23       5.097 -79.236 -29.930  1.00  0.00      BSYN  
ATOM    206    O LYS    23       4.315 -80.147 -30.316  1.00  0.00      BSYN  
ATOM    207    N GLN    24       4.735 -78.387 -29.013  1.00  0.00      BSYN  
ATOM    208    H GLN    24       5.530 -77.923 -28.677  1.00  0.00      BSYN  
ATOM    209   CA GLN    24       3.427 -78.288 -28.400  1.00  0.00      BSYN  
ATOM    210   CB GLN    24       3.444 -77.634 -27.062  1.00  0.00      BSYN  
ATOM    211   CG GLN    24       4.084 -78.495 -25.928  1.00  0.00      BSYN  
ATOM    212   CD GLN    24       3.630 -78.315 -24.418  1.00  0.00      BSYN  
ATOM    213  OE1 GLN    24       4.301 -78.861 -23.525  1.00  0.00      BSYN  
ATOM    214  NE2 GLN    24       2.646 -77.491 -23.884  1.00  0.00      BSYN  
ATOM    215 HE21 GLN    24       2.027 -77.155 -24.566  1.00  0.00      BSYN  
ATOM    216 HE22 GLN    24       2.580 -77.208 -22.948  1.00  0.00      BSYN  
ATOM    217    C GLN    24       2.467 -77.465 -29.186  1.00  0.00      BSYN  
ATOM    218    O GLN    24       1.252 -77.607 -29.074  1.00  0.00      BSYN  
ATOM    219    N GLY    25       3.083 -76.571 -29.997  1.00  0.00      BSYN  
ATOM    220    H GLY    25       4.001 -76.229 -30.033  1.00  0.00      BSYN  
ATOM    221   CA GLY    25       2.199 -75.997 -30.989  1.00  0.00      BSYN  
ATOM    222    C GLY    25       2.405 -76.511 -32.415  1.00  0.00      BSYN  
ATOM    223    O GLY    25       3.234 -77.398 -32.358  1.00  0.00      BSYN  
ATOM    224    N VAL    26       1.862 -76.104 -33.498  1.00  0.00      BSYN  
ATOM    225    H VAL    26       2.198 -76.477 -34.340  1.00  0.00      BSYN  
ATOM    226   CA VAL    26       1.168 -74.903 -33.550  1.00  0.00      BSYN  
ATOM    227   CB VAL    26       2.127 -73.886 -34.363  1.00  0.00      BSYN  
ATOM    228  CG1 VAL    26       2.315 -74.200 -35.840  1.00  0.00      BSYN  
ATOM    229  CG2 VAL    26       1.719 -72.426 -34.169  1.00  0.00      BSYN  
ATOM    230    C VAL    26      -0.158 -75.008 -34.195  1.00  0.00      BSYN  
ATOM    231    O VAL    26      -0.441 -75.726 -35.165  1.00  0.00      BSYN  
ATOM    232    N THR    27      -1.124 -74.212 -33.740  1.00  0.00      BSYN  
ATOM    233    H THR    27      -0.924 -73.563 -33.034  1.00  0.00      BSYN  
ATOM    234   CA THR    27      -2.498 -74.264 -34.214  1.00  0.00      BSYN  
ATOM    235   CB THR    27      -3.676 -74.034 -33.178  1.00  0.00      BSYN  
ATOM    236  OG1 THR    27      -3.217 -72.980 -32.306  1.00  0.00      BSYN  
ATOM    237  HG1 THR    27      -3.594 -72.973 -31.423  1.00  0.00      BSYN  
ATOM    238  CG2 THR    27      -3.980 -75.331 -32.436  1.00  0.00      BSYN  
ATOM    239    C THR    27      -2.709 -73.391 -35.474  1.00  0.00      BSYN  
ATOM    240    O THR    27      -3.063 -72.174 -35.324  1.00  0.00      BSYN  
ATOM    241    N GLU    28      -2.495 -74.049 -36.668  1.00  0.00      BSYN  
ATOM    242    H GLU    28      -2.146 -74.964 -36.647  1.00  0.00      BSYN  
ATOM    243   CA GLU    28      -2.587 -73.361 -38.015  1.00  0.00      BSYN  
ATOM    244   CB GLU    28      -1.319 -73.628 -38.817  1.00  0.00      BSYN  
ATOM    245   CG GLU    28      -1.389 -73.002 -40.251  1.00  0.00      BSYN  
ATOM    246   CD GLU    28      -0.111 -72.651 -40.982  1.00  0.00      BSYN  
ATOM    247  OE1 GLU    28       0.240 -73.443 -41.860  1.00  0.00      BSYN  
ATOM    248  OE2 GLU    28       0.371 -71.541 -40.772  1.00  0.00      BSYN  
ATOM    249    C GLU    28      -3.772 -73.864 -38.862  1.00  0.00      BSYN  
ATOM    250    O GLU    28      -4.679 -73.138 -39.088  1.00  0.00      BSYN  
ATOM    251    N ALA    29      -3.727 -75.014 -39.397  1.00  0.00      BSYN  
ATOM    252    H ALA    29      -2.953 -75.592 -39.233  1.00  0.00      BSYN  
ATOM    253   CA ALA    29      -4.783 -75.579 -40.270  1.00  0.00      BSYN  
ATOM    254   CB ALA    29      -4.204 -76.373 -41.425  1.00  0.00      BSYN  
ATOM    255    C ALA    29      -5.778 -76.527 -39.499  1.00  0.00      BSYN  
ATOM    256    O ALA    29      -6.319 -77.471 -40.103  1.00  0.00      BSYN  
ATOM    257    N ALA    30      -6.098 -76.433 -38.187  1.00  0.00      BSYN  
ATOM    258    H ALA    30      -5.802 -75.653 -37.673  1.00  0.00      BSYN  
ATOM    259   CA ALA    30      -7.342 -77.150 -37.703  1.00  0.00      BSYN  
ATOM    260   CB ALA    30      -6.933 -78.475 -36.889  1.00  0.00      BSYN  
ATOM    261    C ALA    30      -8.310 -76.334 -36.783  1.00  0.00      BSYN  
ATOM    262    O ALA    30      -7.935 -75.680 -35.822  1.00  0.00      BSYN  
ATOM    263    N GLU    31      -9.579 -76.372 -37.206  1.00  0.00      BSYN  
ATOM    264    H GLU    31      -9.734 -76.624 -38.140  1.00  0.00      BSYN  
ATOM    265   CA GLU    31     -10.688 -75.567 -36.625  1.00  0.00      BSYN  
ATOM    266   CB GLU    31     -11.520 -74.787 -37.652  1.00  0.00      BSYN  
ATOM    267   CG GLU    31     -10.803 -73.610 -38.258  1.00  0.00      BSYN  
ATOM    268   CD GLU    31     -10.855 -72.453 -37.242  1.00  0.00      BSYN  
ATOM    269  OE1 GLU    31     -11.923 -71.860 -37.181  1.00  0.00      BSYN  
ATOM    270  OE2 GLU    31      -9.833 -72.213 -36.572  1.00  0.00      BSYN  
ATOM    271    C GLU    31     -11.497 -76.321 -35.626  1.00  0.00      BSYN  
ATOM    272    O GLU    31     -12.378 -75.795 -34.990  1.00  0.00      BSYN  
ATOM    273    N LYS    32     -11.101 -77.595 -35.256  1.00  0.00      BSYN  
ATOM    274    H LYS    32     -10.569 -78.097 -35.907  1.00  0.00      BSYN  
ATOM    275   CA LYS    32     -11.625 -78.322 -34.117  1.00  0.00      BSYN  
ATOM    276   CB LYS    32     -12.791 -79.186 -34.615  1.00  0.00      BSYN  
ATOM    277   CG LYS    32     -13.290 -80.112 -33.563  1.00  0.00      BSYN  
ATOM    278   CD LYS    32     -14.500 -80.801 -34.220  1.00  0.00      BSYN  
ATOM    279   CE LYS    32     -15.333 -81.434 -33.091  1.00  0.00      BSYN  
ATOM    280   NZ LYS    32     -16.708 -81.466 -33.344  1.00  0.00      BSYN  
ATOM    281  HZ1 LYS    32     -17.193 -81.790 -32.483  1.00  0.00      BSYN  
ATOM    282  HZ2 LYS    32     -16.957 -80.498 -33.633  1.00  0.00      BSYN  
ATOM    283  HZ3 LYS    32     -16.868 -82.168 -34.094  1.00  0.00      BSYN  
ATOM    284    C LYS    32     -10.577 -79.263 -33.492  1.00  0.00      BSYN  
ATOM    285    O LYS    32     -10.171 -80.149 -34.278  1.00  0.00      BSYN  
ATOM    286    N THR    33     -10.063 -78.964 -32.285  1.00  0.00      BSYN  
ATOM    287    H THR    33      -9.496 -79.635 -31.851  1.00  0.00      BSYN  
ATOM    288   CA THR    33     -10.326 -77.736 -31.554  1.00  0.00      BSYN  
ATOM    289   CB THR    33     -10.079 -77.738 -30.077  1.00  0.00      BSYN  
ATOM    290  OG1 THR    33      -8.663 -78.151 -29.961  1.00  0.00      BSYN  
ATOM    291  HG1 THR    33      -8.490 -79.093 -29.906  1.00  0.00      BSYN  
ATOM    292  CG2 THR    33     -10.852 -78.795 -29.398  1.00  0.00      BSYN  
ATOM    293    C THR    33      -9.550 -76.498 -31.990  1.00  0.00      BSYN  
ATOM    294    O THR    33      -8.672 -76.657 -32.820  1.00  0.00      BSYN  
ATOM    295    N LYS    34      -9.904 -75.315 -31.560  1.00  0.00      BSYN  
ATOM    296    H LYS    34     -10.805 -75.270 -31.178  1.00  0.00      BSYN  
ATOM    297   CA LYS    34      -9.115 -74.025 -31.830  1.00  0.00      BSYN  
ATOM    298   CB LYS    34      -9.827 -73.093 -32.744  1.00  0.00      BSYN  
ATOM    299   CG LYS    34     -11.191 -72.506 -32.525  1.00  0.00      BSYN  
ATOM    300   CD LYS    34     -12.343 -73.532 -32.923  1.00  0.00      BSYN  
ATOM    301   CE LYS    34     -13.716 -72.962 -32.977  1.00  0.00      BSYN  
ATOM    302   NZ LYS    34     -13.998 -72.251 -31.713  1.00  0.00      BSYN  
ATOM    303  HZ1 LYS    34     -13.996 -73.003 -30.994  1.00  0.00      BSYN  
ATOM    304  HZ2 LYS    34     -13.363 -71.434 -31.606  1.00  0.00      BSYN  
ATOM    305  HZ3 LYS    34     -14.938 -71.847 -31.895  1.00  0.00      BSYN  
ATOM    306    C LYS    34      -8.749 -73.421 -30.478  1.00  0.00      BSYN  
ATOM    307    O LYS    34      -9.040 -73.994 -29.384  1.00  0.00      BSYN  
ATOM    308    N GLU    35      -8.075 -72.270 -30.500  1.00  0.00      BSYN  
ATOM    309    H GLU    35      -8.076 -71.783 -31.351  1.00  0.00      BSYN  
ATOM    310   CA GLU    35      -7.732 -71.513 -29.266  1.00  0.00      BSYN  
ATOM    311   CB GLU    35      -6.213 -71.121 -29.486  1.00  0.00      BSYN  
ATOM    312   CG GLU    35      -5.526 -70.565 -28.173  1.00  0.00      BSYN  
ATOM    313   CD GLU    35      -4.153 -71.116 -27.957  1.00  0.00      BSYN  
ATOM    314  OE1 GLU    35      -3.479 -70.616 -27.075  1.00  0.00      BSYN  
ATOM    315  OE2 GLU    35      -3.647 -71.998 -28.699  1.00  0.00      BSYN  
ATOM    316    C GLU    35      -8.612 -70.385 -29.181  1.00  0.00      BSYN  
ATOM    317    O GLU    35      -9.253 -69.784 -30.102  1.00  0.00      BSYN  
ATOM    318    N GLY    36      -8.829 -70.060 -27.844  1.00  0.00      BSYN  
ATOM    319    H GLY    36      -8.565 -70.790 -27.245  1.00  0.00      BSYN  
ATOM    320   CA GLY    36      -9.614 -68.949 -27.376  1.00  0.00      BSYN  
ATOM    321    C GLY    36      -9.242 -68.630 -25.953  1.00  0.00      BSYN  
ATOM    322    O GLY    36      -8.736 -69.539 -25.272  1.00  0.00      BSYN  
ATOM    323    N VAL    37      -9.285 -67.348 -25.658  1.00  0.00      BSYN  
ATOM    324    H VAL    37      -9.165 -66.640 -26.324  1.00  0.00      BSYN  
ATOM    325   CA VAL    37      -9.052 -66.986 -24.277  1.00  0.00      BSYN  
ATOM    326   CB VAL    37      -7.737 -66.155 -24.144  1.00  0.00      BSYN  
ATOM    327  CG1 VAL    37      -7.970 -64.599 -24.342  1.00  0.00      BSYN  
ATOM    328  CG2 VAL    37      -7.073 -66.252 -22.769  1.00  0.00      BSYN  
ATOM    329    C VAL    37     -10.304 -66.188 -23.936  1.00  0.00      BSYN  
ATOM    330    O VAL    37     -10.875 -65.436 -24.799  1.00  0.00      BSYN  
ATOM    331    N LEU    38     -10.625 -66.350 -22.671  1.00  0.00      BSYN  
ATOM    332    H LEU    38      -9.802 -66.562 -22.182  1.00  0.00      BSYN  
ATOM    333   CA LEU    38     -11.897 -66.061 -21.965  1.00  0.00      BSYN  
ATOM    334   CB LEU    38     -11.834 -66.346 -20.362  1.00  0.00      BSYN  
ATOM    335   CG LEU    38     -11.884 -67.796 -19.976  1.00  0.00      BSYN  
ATOM    336  CD1 LEU    38     -12.180 -67.939 -18.460  1.00  0.00      BSYN  
ATOM    337  CD2 LEU    38     -12.953 -68.474 -20.748  1.00  0.00      BSYN  
ATOM    338    C LEU    38     -12.565 -64.659 -22.281  1.00  0.00      BSYN  
ATOM    339    O LEU    38     -11.953 -63.664 -22.051  1.00  0.00      BSYN  
ATOM    340    N TYR    39     -13.766 -64.532 -22.822  1.00  0.00      BSYN  
ATOM    341    H TYR    39     -14.123 -63.689 -23.173  1.00  0.00      BSYN  
ATOM    342   CA TYR    39     -14.559 -65.745 -23.042  1.00  0.00      BSYN  
ATOM    343   CB TYR    39     -16.050 -65.508 -22.766  1.00  0.00      BSYN  
ATOM    344   CG TYR    39     -16.436 -65.379 -21.331  1.00  0.00      BSYN  
ATOM    345  CD1 TYR    39     -16.827 -64.110 -20.962  1.00  0.00      BSYN  
ATOM    346  CE1 TYR    39     -17.095 -63.709 -19.696  1.00  0.00      BSYN  
ATOM    347  CD2 TYR    39     -16.261 -66.367 -20.315  1.00  0.00      BSYN  
ATOM    348  CE2 TYR    39     -16.609 -65.983 -19.036  1.00  0.00      BSYN  
ATOM    349   CZ TYR    39     -16.967 -64.672 -18.709  1.00  0.00      BSYN  
ATOM    350   OH TYR    39     -16.971 -64.244 -17.404  1.00  0.00      BSYN  
ATOM    351   HH TYR    39     -17.568 -64.782 -16.878  1.00  0.00      BSYN  
ATOM    352    C TYR    39     -14.323 -66.394 -24.402  1.00  0.00      BSYN  
ATOM    353    O TYR    39     -14.110 -67.566 -24.582  1.00  0.00      BSYN  
ATOM    354    N VAL    40     -14.255 -65.484 -25.328  1.00  0.00      BSYN  
ATOM    355    H VAL    40     -14.507 -64.548 -25.183  1.00  0.00      BSYN  
ATOM    356   CA VAL    40     -13.936 -65.927 -26.694  1.00  0.00      BSYN  
ATOM    357   CB VAL    40     -15.137 -65.776 -27.707  1.00  0.00      BSYN  
ATOM    358  CG1 VAL    40     -15.601 -67.178 -28.150  1.00  0.00      BSYN  
ATOM    359  CG2 VAL    40     -16.248 -64.800 -27.256  1.00  0.00      BSYN  
ATOM    360    C VAL    40     -12.838 -65.060 -27.186  1.00  0.00      BSYN  
ATOM    361    O VAL    40     -12.569 -63.946 -26.749  1.00  0.00      BSYN  
ATOM    362    N GLY    41     -12.067 -65.500 -28.269  1.00  0.00      BSYN  
ATOM    363    H GLY    41     -12.272 -66.415 -28.556  1.00  0.00      BSYN  
ATOM    364   CA GLY    41     -10.891 -64.724 -28.671  1.00  0.00      BSYN  
ATOM    365    C GLY    41     -10.929 -64.256 -30.087  1.00  0.00      BSYN  
ATOM    366    O GLY    41     -10.242 -64.565 -31.070  1.00  0.00      BSYN  
ATOM    367    N SER    42     -12.073 -63.522 -30.056  1.00  0.00      BSYN  
ATOM    368    H SER    42     -12.743 -63.853 -29.422  1.00  0.00      BSYN  
ATOM    369   CA SER    42     -12.425 -62.599 -31.087  1.00  0.00      BSYN  
ATOM    370   CB SER    42     -13.715 -63.093 -31.735  1.00  0.00      BSYN  
ATOM    371   OG SER    42     -13.697 -64.438 -32.267  1.00  0.00      BSYN  
ATOM    372   HG SER    42     -14.596 -64.607 -32.560  1.00  0.00      BSYN  
ATOM    373    C SER    42     -12.758 -61.238 -30.468  1.00  0.00      BSYN  
ATOM    374    O SER    42     -13.874 -60.991 -29.969  1.00  0.00      BSYN  
ATOM    375    N LYS    43     -11.799 -60.370 -30.454  1.00  0.00      BSYN  
ATOM    376    H LYS    43     -11.149 -60.360 -31.188  1.00  0.00      BSYN  
ATOM    377   CA LYS    43     -11.788 -59.177 -29.603  1.00  0.00      BSYN  
ATOM    378   CB LYS    43     -10.597 -59.191 -28.589  1.00  0.00      BSYN  
ATOM    379   CG LYS    43     -10.602 -60.535 -27.799  1.00  0.00      BSYN  
ATOM    380   CD LYS    43      -9.502 -60.365 -26.704  1.00  0.00      BSYN  
ATOM    381   CE LYS    43      -8.996 -61.810 -26.314  1.00  0.00      BSYN  
ATOM    382   NZ LYS    43     -10.121 -62.422 -25.637  1.00  0.00      BSYN  
ATOM    383  HZ1 LYS    43      -9.788 -63.278 -25.150  1.00  0.00      BSYN  
ATOM    384  HZ2 LYS    43     -10.426 -61.643 -25.019  1.00  0.00      BSYN  
ATOM    385  HZ3 LYS    43     -10.959 -62.676 -26.199  1.00  0.00      BSYN  
ATOM    386    C LYS    43     -12.064 -57.805 -30.181  1.00  0.00      BSYN  
ATOM    387    O LYS    43     -12.374 -57.819 -31.330  1.00  0.00      BSYN  
ATOM    388    N THR    44     -12.022 -56.612 -29.555  1.00  0.00      BSYN  
ATOM    389    H THR    44     -11.985 -55.784 -30.077  1.00  0.00      BSYN  
ATOM    390   CA THR    44     -12.028 -56.278 -28.058  1.00  0.00      BSYN  
ATOM    391   CB THR    44     -11.703 -54.792 -27.825  1.00  0.00      BSYN  
ATOM    392  OG1 THR    44     -12.304 -53.866 -28.743  1.00  0.00      BSYN  
ATOM    393  HG1 THR    44     -12.525 -53.145 -28.148  1.00  0.00      BSYN  
ATOM    394  CG2 THR    44     -10.205 -54.718 -27.649  1.00  0.00      BSYN  
ATOM    395    C THR    44     -13.288 -56.638 -27.268  1.00  0.00      BSYN  
ATOM    396    O THR    44     -14.273 -56.014 -27.316  1.00  0.00      BSYN  
ATOM    397    N ARG    45     -13.013 -57.585 -26.314  1.00  0.00      BSYN  
ATOM    398    H ARG    45     -12.134 -57.693 -25.893  1.00  0.00      BSYN  
ATOM    399   CA ARG    45     -14.065 -58.309 -25.617  1.00  0.00      BSYN  
ATOM    400   CB ARG    45     -14.021 -59.719 -26.161  1.00  0.00      BSYN  
ATOM    401   CG ARG    45     -14.767 -60.704 -25.374  1.00  0.00      BSYN  
ATOM    402   CD ARG    45     -16.265 -60.903 -25.819  1.00  0.00      BSYN  
ATOM    403   NE ARG    45     -17.097 -59.762 -25.546  1.00  0.00      BSYN  
ATOM    404   HE ARG    45     -16.632 -58.906 -25.436  1.00  0.00      BSYN  
ATOM    405   CZ ARG    45     -18.470 -59.727 -25.487  1.00  0.00      BSYN  
ATOM    406  NH1 ARG    45     -19.304 -60.741 -25.233  1.00  0.00      BSYN  
ATOM    407 HH11 ARG    45     -20.298 -60.688 -25.331  1.00  0.00      BSYN  
ATOM    408 HH12 ARG    45     -19.005 -61.677 -25.049  1.00  0.00      BSYN  
ATOM    409  NH2 ARG    45     -19.099 -58.554 -25.580  1.00  0.00      BSYN  
ATOM    410 HH21 ARG    45     -20.078 -58.616 -25.774  1.00  0.00      BSYN  
ATOM    411 HH22 ARG    45     -18.604 -57.685 -25.572  1.00  0.00      BSYN  
ATOM    412    C ARG    45     -13.852 -58.259 -24.126  1.00  0.00      BSYN  
ATOM    413    O ARG    45     -12.841 -58.888 -23.744  1.00  0.00      BSYN  
ATOM    414    N GLU    46     -14.568 -57.587 -23.202  1.00  0.00      BSYN  
ATOM    415    H GLU    46     -14.299 -57.624 -22.260  1.00  0.00      BSYN  
ATOM    416   CA GLU    46     -15.776 -56.860 -23.552  1.00  0.00      BSYN  
ATOM    417   CB GLU    46     -17.005 -57.513 -23.041  1.00  0.00      BSYN  
ATOM    418   CG GLU    46     -17.522 -57.486 -21.623  1.00  0.00      BSYN  
ATOM    419   CD GLU    46     -16.807 -58.000 -20.460  1.00  0.00      BSYN  
ATOM    420  OE1 GLU    46     -15.825 -57.406 -20.098  1.00  0.00      BSYN  
ATOM    421  OE2 GLU    46     -17.140 -59.004 -19.806  1.00  0.00      BSYN  
ATOM    422    C GLU    46     -15.683 -55.424 -23.086  1.00  0.00      BSYN  
ATOM    423    O GLU    46     -15.647 -55.092 -21.915  1.00  0.00      BSYN  
ATOM    424    N GLY    47     -15.772 -54.553 -24.049  1.00  0.00      BSYN  
ATOM    425    H GLY    47     -15.763 -54.795 -24.999  1.00  0.00      BSYN  
ATOM    426   CA GLY    47     -16.054 -53.189 -23.793  1.00  0.00      BSYN  
ATOM    427    C GLY    47     -17.573 -52.935 -23.957  1.00  0.00      BSYN  
ATOM    428    O GLY    47     -18.438 -53.302 -23.175  1.00  0.00      BSYN  
ATOM    429    N VAL    48     -17.846 -52.447 -25.155  1.00  0.00      BSYN  
ATOM    430    H VAL    48     -17.065 -52.544 -25.739  1.00  0.00      BSYN  
ATOM    431   CA VAL    48     -19.232 -51.999 -25.497  1.00  0.00      BSYN  
ATOM    432   CB VAL    48     -19.471 -50.473 -25.530  1.00  0.00      BSYN  
ATOM    433  CG1 VAL    48     -19.702 -49.839 -24.137  1.00  0.00      BSYN  
ATOM    434  CG2 VAL    48     -18.408 -49.774 -26.220  1.00  0.00      BSYN  
ATOM    435    C VAL    48     -19.762 -52.659 -26.802  1.00  0.00      BSYN  
ATOM    436    O VAL    48     -20.318 -52.022 -27.676  1.00  0.00      BSYN  
ATOM    437    N VAL    49     -19.517 -53.936 -26.963  1.00  0.00      BSYN  
ATOM    438    H VAL    49     -19.090 -54.282 -26.152  1.00  0.00      BSYN  
ATOM    439   CA VAL    49     -19.996 -54.800 -28.060  1.00  0.00      BSYN  
ATOM    440   CB VAL    49     -18.841 -55.644 -28.474  1.00  0.00      BSYN  
ATOM    441  CG1 VAL    49     -19.187 -56.497 -29.731  1.00  0.00      BSYN  
ATOM    442  CG2 VAL    49     -17.881 -54.659 -29.094  1.00  0.00      BSYN  
ATOM    443    C VAL    49     -21.280 -55.632 -27.693  1.00  0.00      BSYN  
ATOM    444    O VAL    49     -21.263 -56.211 -26.615  1.00  0.00      BSYN  
ATOM    445    N GLN    50     -22.176 -55.711 -28.586  1.00  0.00      BSYN  
ATOM    446    H GLN    50     -22.088 -55.259 -29.451  1.00  0.00      BSYN  
ATOM    447   CA GLN    50     -23.442 -56.382 -28.406  1.00  0.00      BSYN  
ATOM    448   CB GLN    50     -24.640 -55.549 -28.051  1.00  0.00      BSYN  
ATOM    449   CG GLN    50     -26.055 -56.172 -27.738  1.00  0.00      BSYN  
ATOM    450   CD GLN    50     -26.413 -56.271 -26.237  1.00  0.00      BSYN  
ATOM    451  OE1 GLN    50     -26.466 -57.404 -25.614  1.00  0.00      BSYN  
ATOM    452  NE2 GLN    50     -26.795 -55.159 -25.515  1.00  0.00      BSYN  
ATOM    453 HE21 GLN    50     -26.678 -54.367 -26.080  1.00  0.00      BSYN  
ATOM    454 HE22 GLN    50     -27.215 -55.318 -24.644  1.00  0.00      BSYN  
ATOM    455    C GLN    50     -23.697 -56.685 -29.823  1.00  0.00      BSYN  
ATOM    456    O GLN    50     -23.867 -55.789 -30.635  1.00  0.00      BSYN  
ATOM    457    N GLY    51     -23.583 -57.938 -30.278  1.00  0.00      BSYN  
ATOM    458    H GLY    51     -23.463 -58.621 -29.586  1.00  0.00      BSYN  
ATOM    459   CA GLY    51     -23.620 -58.518 -31.657  1.00  0.00      BSYN  
ATOM    460    C GLY    51     -24.998 -58.364 -32.332  1.00  0.00      BSYN  
ATOM    461    O GLY    51     -25.755 -57.372 -32.508  1.00  0.00      BSYN  
ATOM    462    N VAL    52     -25.293 -59.524 -32.923  1.00  0.00      BSYN  
ATOM    463    H VAL    52     -24.827 -60.355 -32.694  1.00  0.00      BSYN  
ATOM    464   CA VAL    52     -26.557 -59.668 -33.707  1.00  0.00      BSYN  
ATOM    465   CB VAL    52     -26.362 -60.750 -34.879  1.00  0.00      BSYN  
ATOM    466  CG1 VAL    52     -27.635 -61.125 -35.730  1.00  0.00      BSYN  
ATOM    467  CG2 VAL    52     -25.212 -60.518 -35.944  1.00  0.00      BSYN  
ATOM    468    C VAL    52     -27.619 -60.049 -32.717  1.00  0.00      BSYN  
ATOM    469    O VAL    52     -28.159 -61.148 -32.705  1.00  0.00      BSYN  
ATOM    470    N ALA    53     -28.252 -59.010 -32.105  1.00  0.00      BSYN  
ATOM    471    H ALA    53     -27.971 -58.117 -32.395  1.00  0.00      BSYN  
ATOM    472   CA ALA    53     -29.200 -59.242 -31.026  1.00  0.00      BSYN  
ATOM    473   CB ALA    53     -29.002 -58.371 -29.785  1.00  0.00      BSYN  
ATOM    474    C ALA    53     -30.627 -58.966 -31.570  1.00  0.00      BSYN  
ATOM    475    O ALA    53     -30.869 -57.937 -32.124  1.00  0.00      BSYN  
ATOM    476    N SER    54     -31.594 -59.892 -31.499  1.00  0.00      BSYN  
ATOM    477    H SER    54     -32.435 -59.473 -31.781  1.00  0.00      BSYN  
ATOM    478   CA SER    54     -31.361 -61.301 -30.996  1.00  0.00      BSYN  
ATOM    479   CB SER    54     -31.752 -61.481 -29.497  1.00  0.00      BSYN  
ATOM    480   OG SER    54     -33.102 -61.193 -29.372  1.00  0.00      BSYN  
ATOM    481   HG SER    54     -33.505 -61.813 -28.760  1.00  0.00      BSYN  
ATOM    482    C SER    54     -32.067 -62.400 -31.772  1.00  0.00      BSYN  
ATOM    483    O SER    54     -33.203 -62.170 -32.089  1.00  0.00      BSYN  
ATOM    484    N VAL    55     -31.457 -63.536 -32.259  1.00  0.00      BSYN  
ATOM    485    H VAL    55     -30.505 -63.461 -32.480  1.00  0.00      BSYN  
ATOM    486   CA VAL    55     -32.262 -64.730 -32.595  1.00  0.00      BSYN  
ATOM    487   CB VAL    55     -31.675 -65.177 -34.043  1.00  0.00      BSYN  
ATOM    488  CG1 VAL    55     -32.306 -66.423 -34.731  1.00  0.00      BSYN  
ATOM    489  CG2 VAL    55     -31.578 -64.193 -35.183  1.00  0.00      BSYN  
ATOM    490    C VAL    55     -32.116 -65.796 -31.494  1.00  0.00      BSYN  
ATOM    491    O VAL    55     -32.733 -65.845 -30.402  1.00  0.00      BSYN  
ATOM    492    N ALA    56     -30.980 -66.604 -31.659  1.00  0.00      BSYN  
ATOM    493    H ALA    56     -30.177 -66.472 -32.206  1.00  0.00      BSYN  
ATOM    494   CA ALA    56     -30.878 -67.839 -30.941  1.00  0.00      BSYN  
ATOM    495   CB ALA    56     -29.690 -68.597 -31.642  1.00  0.00      BSYN  
ATOM    496    C ALA    56     -30.665 -67.673 -29.459  1.00  0.00      BSYN  
ATOM    497    O ALA    56     -29.592 -67.222 -29.045  1.00  0.00      BSYN  
ATOM    498    N GLU    57     -31.740 -67.860 -28.726  1.00  0.00      BSYN  
ATOM    499    H GLU    57     -32.625 -67.854 -29.148  1.00  0.00      BSYN  
ATOM    500   CA GLU    57     -31.862 -68.081 -27.323  1.00  0.00      BSYN  
ATOM    501   CB GLU    57     -33.071 -67.315 -26.774  1.00  0.00      BSYN  
ATOM    502   CG GLU    57     -32.984 -65.790 -26.588  1.00  0.00      BSYN  
ATOM    503   CD GLU    57     -34.316 -65.176 -26.225  1.00  0.00      BSYN  
ATOM    504  OE1 GLU    57     -34.753 -64.255 -26.935  1.00  0.00      BSYN  
ATOM    505  OE2 GLU    57     -34.925 -65.548 -25.121  1.00  0.00      BSYN  
ATOM    506    C GLU    57     -31.767 -69.480 -26.828  1.00  0.00      BSYN  
ATOM    507    O GLU    57     -32.699 -70.247 -26.517  1.00  0.00      BSYN  
ATOM    508    N LYS    58     -30.583 -70.130 -26.783  1.00  0.00      BSYN  
ATOM    509    H LYS    58     -29.769 -69.599 -26.912  1.00  0.00      BSYN  
ATOM    510   CA LYS    58     -30.393 -71.439 -26.156  1.00  0.00      BSYN  
ATOM    511   CB LYS    58     -29.164 -72.002 -26.743  1.00  0.00      BSYN  
ATOM    512   CG LYS    58     -29.458 -72.458 -28.297  1.00  0.00      BSYN  
ATOM    513   CD LYS    58     -28.284 -73.294 -28.963  1.00  0.00      BSYN  
ATOM    514   CE LYS    58     -28.108 -74.643 -28.154  1.00  0.00      BSYN  
ATOM    515   NZ LYS    58     -26.919 -75.435 -28.476  1.00  0.00      BSYN  
ATOM    516  HZ1 LYS    58     -26.098 -74.820 -28.649  1.00  0.00      BSYN  
ATOM    517  HZ2 LYS    58     -26.586 -76.070 -27.722  1.00  0.00      BSYN  
ATOM    518  HZ3 LYS    58     -26.994 -75.943 -29.380  1.00  0.00      BSYN  
ATOM    519    C LYS    58     -30.524 -71.484 -24.684  1.00  0.00      BSYN  
ATOM    520    O LYS    58     -29.660 -71.493 -23.857  1.00  0.00      BSYN  
ATOM    521    N THR    59     -31.734 -71.565 -24.156  1.00  0.00      BSYN  
ATOM    522    H THR    59     -32.575 -71.510 -24.657  1.00  0.00      BSYN  
ATOM    523   CA THR    59     -31.981 -71.703 -22.679  1.00  0.00      BSYN  
ATOM    524   CB THR    59     -32.743 -70.449 -22.107  1.00  0.00      BSYN  
ATOM    525  OG1 THR    59     -34.016 -70.259 -22.734  1.00  0.00      BSYN  
ATOM    526  HG1 THR    59     -34.494 -71.076 -22.573  1.00  0.00      BSYN  
ATOM    527  CG2 THR    59     -31.957 -69.169 -22.128  1.00  0.00      BSYN  
ATOM    528    C THR    59     -32.731 -72.966 -22.276  1.00  0.00      BSYN  
ATOM    529    O THR    59     -33.840 -73.316 -22.727  1.00  0.00      BSYN  
ATOM    530    N LYS    60     -32.198 -73.746 -21.359  1.00  0.00      BSYN  
ATOM    531    H LYS    60     -32.691 -74.538 -21.060  1.00  0.00      BSYN  
ATOM    532   CA LYS    60     -30.965 -73.485 -20.610  1.00  0.00      BSYN  
ATOM    533   CB LYS    60     -31.459 -73.466 -19.116  1.00  0.00      BSYN  
ATOM    534   CG LYS    60     -32.319 -72.244 -18.809  1.00  0.00      BSYN  
ATOM    535   CD LYS    60     -32.763 -72.627 -17.500  1.00  0.00      BSYN  
ATOM    536   CE LYS    60     -34.023 -71.776 -17.248  1.00  0.00      BSYN  
ATOM    537   NZ LYS    60     -33.692 -70.525 -16.654  1.00  0.00      BSYN  
ATOM    538  HZ1 LYS    60     -34.497 -69.872 -16.739  1.00  0.00      BSYN  
ATOM    539  HZ2 LYS    60     -33.255 -70.514 -15.710  1.00  0.00      BSYN  
ATOM    540  HZ3 LYS    60     -33.137 -70.113 -17.431  1.00  0.00      BSYN  
ATOM    541    C LYS    60     -29.646 -74.227 -20.843  1.00  0.00      BSYN  
ATOM    542    O LYS    60     -29.602 -75.463 -20.686  1.00  0.00      BSYN  
ATOM    543    N GLU    61     -28.547 -73.519 -21.277  1.00  0.00      BSYN  
ATOM    544    H GLU    61     -28.606 -72.651 -21.726  1.00  0.00      BSYN  
ATOM    545   CA GLU    61     -27.248 -74.201 -21.484  1.00  0.00      BSYN  
ATOM    546   CB GLU    61     -26.976 -73.946 -22.946  1.00  0.00      BSYN  
ATOM    547   CG GLU    61     -28.111 -74.661 -23.815  1.00  0.00      BSYN  
ATOM    548   CD GLU    61     -27.896 -76.138 -24.256  1.00  0.00      BSYN  
ATOM    549  OE1 GLU    61     -28.765 -76.944 -23.976  1.00  0.00      BSYN  
ATOM    550  OE2 GLU    61     -26.844 -76.385 -24.972  1.00  0.00      BSYN  
ATOM    551    C GLU    61     -25.969 -73.710 -20.722  1.00  0.00      BSYN  
ATOM    552    O GLU    61     -25.031 -73.147 -21.286  1.00  0.00      BSYN  
ATOM    553    N GLN    62     -25.949 -74.258 -19.498  1.00  0.00      BSYN  
ATOM    554    H GLN    62     -26.468 -75.089 -19.485  1.00  0.00      BSYN  
ATOM    555   CA GLN    62     -25.092 -73.697 -18.441  1.00  0.00      BSYN  
ATOM    556   CB GLN    62     -25.697 -74.134 -17.110  1.00  0.00      BSYN  
ATOM    557   CG GLN    62     -27.077 -73.437 -16.972  1.00  0.00      BSYN  
ATOM    558   CD GLN    62     -27.013 -71.993 -16.894  1.00  0.00      BSYN  
ATOM    559  OE1 GLN    62     -26.247 -71.491 -16.119  1.00  0.00      BSYN  
ATOM    560  NE2 GLN    62     -27.774 -71.216 -17.666  1.00  0.00      BSYN  
ATOM    561 HE21 GLN    62     -27.701 -70.249 -17.520  1.00  0.00      BSYN  
ATOM    562 HE22 GLN    62     -28.356 -71.594 -18.358  1.00  0.00      BSYN  
ATOM    563    C GLN    62     -23.550 -73.893 -18.620  1.00  0.00      BSYN  
ATOM    564    O GLN    62     -23.081 -74.973 -18.923  1.00  0.00      BSYN  
ATOM    565    N ALA    63     -22.696 -72.881 -18.352  1.00  0.00      BSYN  
ATOM    566    H ALA    63     -23.027 -72.262 -17.669  1.00  0.00      BSYN  
ATOM    567   CA ALA    63     -21.265 -72.818 -18.808  1.00  0.00      BSYN  
ATOM    568   CB ALA    63     -21.274 -71.724 -19.875  1.00  0.00      BSYN  
ATOM    569    C ALA    63     -20.181 -72.757 -17.695  1.00  0.00      BSYN  
ATOM    570    O ALA    63     -20.170 -71.931 -16.753  1.00  0.00      BSYN  
ATOM    571    N SER    64     -19.097 -73.551 -17.943  1.00  0.00      BSYN  
ATOM    572    H SER    64     -19.169 -74.030 -18.795  1.00  0.00      BSYN  
ATOM    573   CA SER    64     -17.974 -73.723 -17.116  1.00  0.00      BSYN  
ATOM    574   CB SER    64     -17.204 -75.210 -17.193  1.00  0.00      BSYN  
ATOM    575   OG SER    64     -17.630 -76.164 -16.239  1.00  0.00      BSYN  
ATOM    576   HG SER    64     -17.886 -76.998 -16.641  1.00  0.00      BSYN  
ATOM    577    C SER    64     -16.999 -72.578 -17.428  1.00  0.00      BSYN  
ATOM    578    O SER    64     -16.296 -72.537 -18.511  1.00  0.00      BSYN  
ATOM    579    N HIS    65     -17.012 -71.692 -16.449  1.00  0.00      BSYN  
ATOM    580    H HIS    65     -17.862 -71.779 -15.968  1.00  0.00      BSYN  
ATOM    581   CA HIS    65     -15.958 -70.693 -16.105  1.00  0.00      BSYN  
ATOM    582   CB HIS    65     -16.404 -69.604 -15.256  1.00  0.00      BSYN  
ATOM    583   CG HIS    65     -17.491 -68.706 -15.879  1.00  0.00      BSYN  
ATOM    584  ND1 HIS    65     -18.630 -69.131 -16.465  1.00  0.00      BSYN  
ATOM    585  HD1 HIS    65     -19.023 -70.028 -16.424  1.00  0.00      BSYN  
ATOM    586  CD2 HIS    65     -17.464 -67.382 -15.856  1.00  0.00      BSYN  
ATOM    587  NE2 HIS    65     -18.600 -67.026 -16.297  1.00  0.00      BSYN  
ATOM    588  CE1 HIS    65     -19.345 -68.045 -16.629  1.00  0.00      BSYN  
ATOM    589    C HIS    65     -15.113 -71.548 -15.250  1.00  0.00      BSYN  
ATOM    590    O HIS    65     -15.524 -72.400 -14.462  1.00  0.00      BSYN  
ATOM    591    N LEU    66     -13.798 -71.189 -15.292  1.00  0.00      BSYN  
ATOM    592    H LEU    66     -13.549 -70.319 -15.667  1.00  0.00      BSYN  
ATOM    593   CA LEU    66     -12.802 -72.004 -14.666  1.00  0.00      BSYN  
ATOM    594   CB LEU    66     -11.769 -72.512 -15.570  1.00  0.00      BSYN  
ATOM    595   CG LEU    66     -12.065 -73.742 -16.659  1.00  0.00      BSYN  
ATOM    596  CD1 LEU    66     -12.205 -75.095 -15.902  1.00  0.00      BSYN  
ATOM    597  CD2 LEU    66     -12.996 -73.434 -17.839  1.00  0.00      BSYN  
ATOM    598    C LEU    66     -12.053 -71.137 -13.609  1.00  0.00      BSYN  
ATOM    599    O LEU    66     -11.985 -69.911 -13.703  1.00  0.00      BSYN  
ATOM    600    N GLY    67     -11.469 -71.797 -12.598  1.00  0.00      BSYN  
ATOM    601    H GLY    67     -11.664 -72.757 -12.570  1.00  0.00      BSYN  
ATOM    602   CA GLY    67     -10.722 -71.117 -11.580  1.00  0.00      BSYN  
ATOM    603    C GLY    67      -9.238 -71.039 -11.804  1.00  0.00      BSYN  
ATOM    604    O GLY    67      -8.723 -70.016 -12.197  1.00  0.00      BSYN  
ATOM    605    N GLY    68      -8.571 -72.258 -11.550  1.00  0.00      BSYN  
ATOM    606    H GLY    68      -9.128 -72.987 -11.206  1.00  0.00      BSYN  
ATOM    607   CA GLY    68      -7.180 -72.416 -11.873  1.00  0.00      BSYN  
ATOM    608    C GLY    68      -6.979 -73.927 -12.044  1.00  0.00      BSYN  
ATOM    609    O GLY    68      -6.081 -74.675 -11.512  1.00  0.00      BSYN  
ATOM    610    N ALA    69      -7.835 -74.625 -12.832  1.00  0.00      BSYN  
ATOM    611    H ALA    69      -8.307 -73.982 -13.401  1.00  0.00      BSYN  
ATOM    612   CA ALA    69      -7.979 -76.050 -13.181  1.00  0.00      BSYN  
ATOM    613   CB ALA    69      -9.459 -76.185 -13.573  1.00  0.00      BSYN  
ATOM    614    C ALA    69      -7.045 -76.541 -14.384  1.00  0.00      BSYN  
ATOM    615    O ALA    69      -6.067 -75.907 -14.795  1.00  0.00      BSYN  
ATOM    616    N VAL    70      -7.396 -77.816 -14.805  1.00  0.00      BSYN  
ATOM    617    H VAL    70      -7.918 -78.479 -14.306  1.00  0.00      BSYN  
ATOM    618   CA VAL    70      -6.927 -78.401 -16.103  1.00  0.00      BSYN  
ATOM    619   CB VAL    70      -5.353 -78.467 -16.133  1.00  0.00      BSYN  
ATOM    620  CG1 VAL    70      -4.709 -79.378 -15.073  1.00  0.00      BSYN  
ATOM    621  CG2 VAL    70      -4.821 -78.613 -17.564  1.00  0.00      BSYN  
ATOM    622    C VAL    70      -7.478 -79.795 -16.398  1.00  0.00      BSYN  
ATOM    623    O VAL    70      -7.344 -80.813 -15.681  1.00  0.00      BSYN  
ATOM    624    N PHE    71      -8.089 -79.908 -17.578  1.00  0.00      BSYN  
ATOM    625    H PHE    71      -8.408 -79.085 -18.003  1.00  0.00      BSYN  
ATOM    626   CA PHE    71      -8.422 -81.230 -18.114  1.00  0.00      BSYN  
ATOM    627   CB PHE    71      -9.887 -81.259 -18.485  1.00  0.00      BSYN  
ATOM    628   CG PHE    71     -10.786 -81.255 -17.301  1.00  0.00      BSYN  
ATOM    629  CD1 PHE    71     -10.887 -82.345 -16.504  1.00  0.00      BSYN  
ATOM    630  CD2 PHE    71     -11.416 -80.081 -16.829  1.00  0.00      BSYN  
ATOM    631  CE1 PHE    71     -11.478 -82.289 -15.281  1.00  0.00      BSYN  
ATOM    632  CE2 PHE    71     -12.056 -79.983 -15.648  1.00  0.00      BSYN  
ATOM    633   CZ PHE    71     -11.983 -81.112 -14.834  1.00  0.00      BSYN  
ATOM    634    C PHE    71      -7.591 -81.594 -19.339  1.00  0.00      BSYN  
ATOM    635    O PHE    71      -6.905 -80.702 -19.949  1.00  0.00      BSYN  
ATOM    636    N SER    72      -7.581 -82.908 -19.760  1.00  0.00      BSYN  
ATOM    637    H SER    72      -8.155 -83.485 -19.216  1.00  0.00      BSYN  
ATOM    638   CA SER    72      -6.821 -83.202 -21.001  1.00  0.00      BSYN  
ATOM    639   CB SER    72      -6.670 -84.665 -21.351  1.00  0.00      BSYN  
ATOM    640   OG SER    72      -7.686 -85.514 -20.769  1.00  0.00      BSYN  
ATOM    641   HG SER    72      -8.520 -85.039 -20.783  1.00  0.00      BSYN  
ATOM    642    C SER    72      -7.254 -82.294 -22.251  1.00  0.00      BSYN  
ATOM    643    O SER    72      -8.380 -82.416 -22.722  1.00  0.00      BSYN  
ATOM    644    N GLY    73      -6.418 -81.326 -22.705  1.00  0.00      BSYN  
ATOM    645    H GLY    73      -5.697 -81.140 -22.068  1.00  0.00      BSYN  
ATOM    646   CA GLY    73      -6.707 -80.335 -23.714  1.00  0.00      BSYN  
ATOM    647    C GLY    73      -7.541 -79.106 -23.265  1.00  0.00      BSYN  
ATOM    648    O GLY    73      -7.534 -78.138 -24.030  1.00  0.00      BSYN  
ATOM    649    N ALA    74      -8.326 -79.317 -22.232  1.00  0.00      BSYN  
ATOM    650    H ALA    74      -8.436 -80.208 -21.840  1.00  0.00      BSYN  
ATOM    651   CA ALA    74      -9.181 -78.188 -21.778  1.00  0.00      BSYN  
ATOM    652   CB ALA    74     -10.516 -78.807 -21.583  1.00  0.00      BSYN  
ATOM    653    C ALA    74      -8.448 -77.755 -20.491  1.00  0.00      BSYN  
ATOM    654    O ALA    74      -8.922 -77.881 -19.384  1.00  0.00      BSYN  
ATOM    655    N GLY    75      -7.201 -77.172 -20.896  1.00  0.00      BSYN  
ATOM    656    H GLY    75      -6.921 -77.252 -21.831  1.00  0.00      BSYN  
ATOM    657   CA GLY    75      -6.435 -76.258 -20.024  1.00  0.00      BSYN  
ATOM    658    C GLY    75      -5.317 -75.890 -20.857  1.00  0.00      BSYN  
ATOM    659    O GLY    75      -5.329 -76.124 -22.034  1.00  0.00      BSYN  
ATOM    660    N ASN    76      -4.259 -75.339 -20.245  1.00  0.00      BSYN  
ATOM    661    H ASN    76      -4.184 -75.637 -19.314  1.00  0.00      BSYN  
ATOM    662   CA ASN    76      -3.198 -74.670 -20.948  1.00  0.00      BSYN  
ATOM    663   CB ASN    76      -2.310 -73.863 -19.981  1.00  0.00      BSYN  
ATOM    664   CG ASN    76      -1.559 -72.770 -20.748  1.00  0.00      BSYN  
ATOM    665  OD1 ASN    76      -0.632 -72.270 -20.207  1.00  0.00      BSYN  
ATOM    666  ND2 ASN    76      -1.896 -72.386 -21.993  1.00  0.00      BSYN  
ATOM    667 HD21 ASN    76      -2.604 -72.864 -22.473  1.00  0.00      BSYN  
ATOM    668 HD22 ASN    76      -1.376 -71.612 -22.295  1.00  0.00      BSYN  
ATOM    669    C ASN    76      -2.259 -75.686 -21.647  1.00  0.00      BSYN  
ATOM    670    O ASN    76      -1.508 -76.384 -20.956  1.00  0.00      BSYN  
ATOM    671    N ILE    77      -2.370 -75.851 -22.942  1.00  0.00      BSYN  
ATOM    672    H ILE    77      -3.048 -75.425 -23.507  1.00  0.00      BSYN  
ATOM    673   CA ILE    77      -1.635 -76.998 -23.556  1.00  0.00      BSYN  
ATOM    674   CB ILE    77      -2.659 -78.123 -23.827  1.00  0.00      BSYN  
ATOM    675  CG2 ILE    77      -3.501 -77.799 -24.955  1.00  0.00      BSYN  
ATOM    676  CG1 ILE    77      -1.925 -79.408 -24.086  1.00  0.00      BSYN  
ATOM    677   CD ILE    77      -2.635 -80.420 -24.919  1.00  0.00      BSYN  
ATOM    678    C ILE    77      -0.837 -76.630 -24.808  1.00  0.00      BSYN  
ATOM    679    O ILE    77       0.087 -77.378 -25.148  1.00  0.00      BSYN  
ATOM    680    N ALA    78      -1.286 -75.614 -25.634  1.00  0.00      BSYN  
ATOM    681    H ALA    78      -2.011 -75.035 -25.319  1.00  0.00      BSYN  
ATOM    682   CA ALA    78      -0.672 -75.470 -26.959  1.00  0.00      BSYN  
ATOM    683   CB ALA    78      -1.661 -75.402 -28.157  1.00  0.00      BSYN  
ATOM    684    C ALA    78       0.161 -74.174 -27.041  1.00  0.00      BSYN  
ATOM    685    O ALA    78      -0.381 -73.064 -26.972  1.00  0.00      BSYN  
ATOM    686    N ALA    79       1.500 -74.328 -27.075  1.00  0.00      BSYN  
ATOM    687    H ALA    79       1.912 -75.208 -26.950  1.00  0.00      BSYN  
ATOM    688   CA ALA    79       2.392 -73.154 -27.016  1.00  0.00      BSYN  
ATOM    689   CB ALA    79       3.814 -73.553 -26.647  1.00  0.00      BSYN  
ATOM    690    C ALA    79       2.399 -72.615 -28.434  1.00  0.00      BSYN  
ATOM    691    O ALA    79       3.188 -73.069 -29.259  1.00  0.00      BSYN  
ATOM    692    N ALA    80       1.460 -71.650 -28.633  1.00  0.00      BSYN  
ATOM    693    H ALA    80       0.949 -71.358 -27.850  1.00  0.00      BSYN  
ATOM    694   CA ALA    80       1.044 -71.063 -29.922  1.00  0.00      BSYN  
ATOM    695   CB ALA    80      -0.221 -71.824 -30.318  1.00  0.00      BSYN  
ATOM    696    C ALA    80       0.552 -69.713 -30.046  1.00  0.00      BSYN  
ATOM    697    O ALA    80       1.120 -68.965 -30.882  1.00  0.00      BSYN  
ATOM    698    N THR    81      -0.488 -69.373 -29.311  1.00  0.00      BSYN  
ATOM    699    H THR    81      -1.184 -70.047 -29.161  1.00  0.00      BSYN  
ATOM    700   CA THR    81      -0.913 -67.996 -29.243  1.00  0.00      BSYN  
ATOM    701   CB THR    81      -2.459 -67.834 -29.379  1.00  0.00      BSYN  
ATOM    702  OG1 THR    81      -2.884 -68.201 -30.754  1.00  0.00      BSYN  
ATOM    703  HG1 THR    81      -2.312 -67.971 -31.490  1.00  0.00      BSYN  
ATOM    704  CG2 THR    81      -2.996 -66.521 -29.008  1.00  0.00      BSYN  
ATOM    705    C THR    81      -0.525 -67.584 -27.871  1.00  0.00      BSYN  
ATOM    706    O THR    81      -0.661 -68.307 -26.875  1.00  0.00      BSYN  
ATOM    707    N GLY    82      -0.064 -66.334 -27.814  1.00  0.00      BSYN  
ATOM    708    H GLY    82       0.317 -65.943 -28.627  1.00  0.00      BSYN  
ATOM    709   CA GLY    82       0.132 -65.582 -26.592  1.00  0.00      BSYN  
ATOM    710    C GLY    82       1.741 -65.533 -26.304  1.00  0.00      BSYN  
ATOM    711    O GLY    82       2.330 -64.473 -26.314  1.00  0.00      BSYN  
ATOM    712    N LEU    83       2.346 -66.717 -26.194  1.00  0.00      BSYN  
ATOM    713    H LEU    83       1.774 -67.496 -26.030  1.00  0.00      BSYN  
ATOM    714   CA LEU    83       3.752 -66.977 -26.235  1.00  0.00      BSYN  
ATOM    715   CB LEU    83       4.189 -68.132 -25.313  1.00  0.00      BSYN  
ATOM    716   CG LEU    83       5.732 -68.328 -24.881  1.00  0.00      BSYN  
ATOM    717  CD1 LEU    83       6.694 -68.730 -26.022  1.00  0.00      BSYN  
ATOM    718  CD2 LEU    83       6.354 -67.112 -24.218  1.00  0.00      BSYN  
ATOM    719    C LEU    83       4.016 -67.395 -27.677  1.00  0.00      BSYN  
ATOM    720    O LEU    83       3.451 -68.381 -28.179  1.00  0.00      BSYN  
ATOM    721    N VAL    84       4.843 -66.585 -28.339  1.00  0.00      BSYN  
ATOM    722    H VAL    84       5.140 -65.909 -27.695  1.00  0.00      BSYN  
ATOM    723   CA VAL    84       5.287 -66.878 -29.731  1.00  0.00      BSYN  
ATOM    724   CB VAL    84       4.161 -66.350 -30.821  1.00  0.00      BSYN  
ATOM    725  CG1 VAL    84       4.108 -64.833 -30.789  1.00  0.00      BSYN  
ATOM    726  CG2 VAL    84       4.341 -66.823 -32.164  1.00  0.00      BSYN  
ATOM    727    C VAL    84       6.655 -66.388 -30.003  1.00  0.00      BSYN  
ATOM    728    O VAL    84       7.477 -66.551 -29.117  1.00  0.00      BSYN  
ATOM    729    N LYS    85       6.970 -65.736 -31.089  1.00  0.00      BSYN  
ATOM    730    H LYS    85       6.263 -65.440 -31.699  1.00  0.00      BSYN  
ATOM    731   CA LYS    85       8.328 -65.320 -31.400  1.00  0.00      BSYN  
ATOM    732   CB LYS    85       8.857 -65.812 -32.742  1.00  0.00      BSYN  
ATOM    733   CG LYS    85       8.526 -67.338 -32.973  1.00  0.00      BSYN  
ATOM    734   CD LYS    85       8.169 -67.548 -34.396  1.00  0.00      BSYN  
ATOM    735   CE LYS    85       7.920 -69.021 -34.629  1.00  0.00      BSYN  
ATOM    736   NZ LYS    85       7.083 -69.284 -35.897  1.00  0.00      BSYN  
ATOM    737  HZ1 LYS    85       7.401 -68.757 -36.736  1.00  0.00      BSYN  
ATOM    738  HZ2 LYS    85       6.994 -70.299 -36.107  1.00  0.00      BSYN  
ATOM    739  HZ3 LYS    85       6.128 -68.875 -35.859  1.00  0.00      BSYN  
ATOM    740    C LYS    85       8.563 -63.823 -31.270  1.00  0.00      BSYN  
ATOM    741    O LYS    85       7.670 -62.973 -31.618  1.00  0.00      BSYN  
ATOM    742    N ARG    86       9.813 -63.312 -30.832  1.00  0.00      BSYN  
ATOM    743    H ARG    86      10.505 -63.844 -30.387  1.00  0.00      BSYN  
ATOM    744   CA ARG    86       9.989 -61.881 -30.848  1.00  0.00      BSYN  
ATOM    745   CB ARG    86       9.462 -61.181 -29.653  1.00  0.00      BSYN  
ATOM    746   CG ARG    86       9.351 -59.649 -29.747  1.00  0.00      BSYN  
ATOM    747   CD ARG    86       8.466 -59.311 -28.565  1.00  0.00      BSYN  
ATOM    748   NE ARG    86       7.796 -58.047 -28.686  1.00  0.00      BSYN  
ATOM    749   HE ARG    86       8.210 -57.371 -29.261  1.00  0.00      BSYN  
ATOM    750   CZ ARG    86       6.497 -57.923 -28.475  1.00  0.00      BSYN  
ATOM    751  NH1 ARG    86       5.928 -56.695 -28.339  1.00  0.00      BSYN  
ATOM    752 HH11 ARG    86       4.940 -56.590 -28.229  1.00  0.00      BSYN  
ATOM    753 HH12 ARG    86       6.615 -55.969 -28.345  1.00  0.00      BSYN  
ATOM    754  NH2 ARG    86       5.743 -59.021 -28.236  1.00  0.00      BSYN  
ATOM    755 HH21 ARG    86       4.832 -58.794 -27.892  1.00  0.00      BSYN  
ATOM    756 HH22 ARG    86       6.197 -59.895 -28.061  1.00  0.00      BSYN  
ATOM    757    C ARG    86      11.488 -61.576 -30.990  1.00  0.00      BSYN  
ATOM    758    O ARG    86      12.234 -61.934 -30.042  1.00  0.00      BSYN  
ATOM    759    N GLU    87      11.968 -60.988 -32.133  1.00  0.00      BSYN  
ATOM    760    H GLU    87      11.270 -60.802 -32.795  1.00  0.00      BSYN  
ATOM    761   CA GLU    87      13.343 -60.462 -32.348  1.00  0.00      BSYN  
ATOM    762   CB GLU    87      13.708 -60.361 -33.790  1.00  0.00      BSYN  
ATOM    763   CG GLU    87      13.476 -61.686 -34.525  1.00  0.00      BSYN  
ATOM    764   CD GLU    87      14.694 -62.578 -34.411  1.00  0.00      BSYN  
ATOM    765  OE1 GLU    87      15.743 -62.254 -35.044  1.00  0.00      BSYN  
ATOM    766  OE2 GLU    87      14.680 -63.577 -33.755  1.00  0.00      BSYN  
ATOM    767    C GLU    87      13.434 -59.096 -31.765  1.00  0.00      BSYN  
ATOM    768    O GLU    87      13.050 -57.983 -32.287  1.00  0.00      BSYN  
ATOM    769    N GLU    88      13.982 -59.057 -30.555  1.00  0.00      BSYN  
ATOM    770    H GLU    88      14.517 -59.814 -30.235  1.00  0.00      BSYN  
ATOM    771   CA GLU    88      13.985 -57.780 -29.713  1.00  0.00      BSYN  
ATOM    772   CB GLU    88      13.886 -58.234 -28.295  1.00  0.00      BSYN  
ATOM    773   CG GLU    88      12.900 -59.402 -27.942  1.00  0.00      BSYN  
ATOM    774   CD GLU    88      13.213 -60.190 -26.663  1.00  0.00      BSYN  
ATOM    775  OE1 GLU    88      13.997 -61.096 -26.836  1.00  0.00      BSYN  
ATOM    776  OE2 GLU    88      12.688 -59.931 -25.628  1.00  0.00      BSYN  
ATOM    777    C GLU    88      15.154 -56.760 -29.974  1.00  0.00      BSYN  
ATOM    778    O GLU    88      16.371 -56.841 -29.651  1.00  0.00      BSYN  
ATOM    779    N PHE    89      14.694 -55.509 -30.265  1.00  0.00      BSYN  
ATOM    780    H PHE    89      13.822 -55.427 -30.704  1.00  0.00      BSYN  
ATOM    781   CA PHE    89      15.560 -54.322 -30.232  1.00  0.00      BSYN  
ATOM    782   CB PHE    89      15.709 -53.413 -31.448  1.00  0.00      BSYN  
ATOM    783   CG PHE    89      14.316 -53.428 -32.129  1.00  0.00      BSYN  
ATOM    784  CD1 PHE    89      13.404 -52.335 -31.962  1.00  0.00      BSYN  
ATOM    785  CD2 PHE    89      13.917 -54.434 -33.014  1.00  0.00      BSYN  
ATOM    786  CE1 PHE    89      12.111 -52.348 -32.477  1.00  0.00      BSYN  
ATOM    787  CE2 PHE    89      12.606 -54.420 -33.568  1.00  0.00      BSYN  
ATOM    788   CZ PHE    89      11.730 -53.391 -33.341  1.00  0.00      BSYN  
ATOM    789    C PHE    89      15.394 -53.328 -29.094  1.00  0.00      BSYN  
ATOM    790    O PHE    89      14.220 -52.931 -28.853  1.00  0.00      BSYN  
ATOM    791    N PRO    90      16.441 -52.804 -28.454  1.00  0.00      BSYN  
ATOM    792   CD PRO    90      17.765 -53.312 -28.644  1.00  0.00      BSYN  
ATOM    793   CA PRO    90      16.440 -51.975 -27.269  1.00  0.00      BSYN  
ATOM    794   CB PRO    90      17.649 -52.201 -26.425  1.00  0.00      BSYN  
ATOM    795   CG PRO    90      18.615 -52.489 -27.677  1.00  0.00      BSYN  
ATOM    796    C PRO    90      16.327 -50.452 -27.643  1.00  0.00      BSYN  
ATOM    797    O PRO    90      17.208 -49.577 -27.407  1.00  0.00      BSYN  
ATOM    798    N THR    91      15.218 -50.156 -28.343  1.00  0.00      BSYN  
ATOM    799    H THR    91      14.631 -50.866 -28.677  1.00  0.00      BSYN  
ATOM    800   CA THR    91      14.788 -48.797 -28.661  1.00  0.00      BSYN  
ATOM    801   CB THR    91      15.192 -48.532 -30.192  1.00  0.00      BSYN  
ATOM    802  OG1 THR    91      16.475 -49.015 -30.314  1.00  0.00      BSYN  
ATOM    803  HG1 THR    91      16.917 -48.789 -29.492  1.00  0.00      BSYN  
ATOM    804  CG2 THR    91      15.388 -46.994 -30.299  1.00  0.00      BSYN  
ATOM    805    C THR    91      13.252 -48.621 -28.548  1.00  0.00      BSYN  
ATOM    806    O THR    91      12.733 -48.270 -27.485  1.00  0.00      BSYN  
ATOM    807    N ASP    92      12.572 -49.239 -29.506  1.00  0.00      BSYN  
ATOM    808    H ASP    92      12.983 -49.794 -30.201  1.00  0.00      BSYN  
ATOM    809   CA ASP    92      11.107 -49.041 -29.686  1.00  0.00      BSYN  
ATOM    810   CB ASP    92      10.797 -49.359 -31.190  1.00  0.00      BSYN  
ATOM    811   CG ASP    92       9.308 -49.512 -31.574  1.00  0.00      BSYN  
ATOM    812  OD1 ASP    92       8.728 -50.620 -31.698  1.00  0.00      BSYN  
ATOM    813  OD2 ASP    92       8.600 -48.437 -31.845  1.00  0.00      BSYN  
ATOM    814    C ASP    92      10.196 -49.816 -28.780  1.00  0.00      BSYN  
ATOM    815    O ASP    92       9.187 -49.266 -28.314  1.00  0.00      BSYN  
ATOM    816    N LEU    93      10.619 -51.014 -28.402  1.00  0.00      BSYN  
ATOM    817    H LEU    93      11.519 -51.394 -28.481  1.00  0.00      BSYN  
ATOM    818   CA LEU    93       9.760 -51.927 -27.756  1.00  0.00      BSYN  
ATOM    819   CB LEU    93      10.152 -53.300 -28.217  1.00  0.00      BSYN  
ATOM    820   CG LEU    93       9.852 -53.879 -29.612  1.00  0.00      BSYN  
ATOM    821  CD1 LEU    93      10.206 -55.374 -29.918  1.00  0.00      BSYN  
ATOM    822  CD2 LEU    93       8.448 -53.646 -29.984  1.00  0.00      BSYN  
ATOM    823    C LEU    93       9.915 -51.825 -26.221  1.00  0.00      BSYN  
ATOM    824    O LEU    93       9.546 -52.763 -25.514  1.00  0.00      BSYN  
ATOM    825    N LYS    94      10.386 -50.695 -25.681  1.00  0.00      BSYN  
ATOM    826    H LYS    94      10.980 -49.996 -26.028  1.00  0.00      BSYN  
ATOM    827   CA LYS    94      10.325 -50.432 -24.255  1.00  0.00      BSYN  
ATOM    828   CB LYS    94      11.612 -50.125 -23.545  1.00  0.00      BSYN  
ATOM    829   CG LYS    94      12.634 -51.305 -23.526  1.00  0.00      BSYN  
ATOM    830   CD LYS    94      13.904 -50.905 -22.921  1.00  0.00      BSYN  
ATOM    831   CE LYS    94      13.773 -50.962 -21.402  1.00  0.00      BSYN  
ATOM    832   NZ LYS    94      15.107 -50.630 -20.781  1.00  0.00      BSYN  
ATOM    833  HZ1 LYS    94      14.866 -50.662 -19.770  1.00  0.00      BSYN  
ATOM    834  HZ2 LYS    94      15.877 -51.312 -20.937  1.00  0.00      BSYN  
ATOM    835  HZ3 LYS    94      15.382 -49.627 -20.778  1.00  0.00      BSYN  
ATOM    836    C LYS    94       9.442 -49.218 -23.921  1.00  0.00      BSYN  
ATOM    837    O LYS    94       9.619 -48.118 -24.567  1.00  0.00      BSYN  
ATOM    838    N PRO    95       8.476 -49.297 -22.973  1.00  0.00      BSYN  
ATOM    839   CD PRO    95       8.046 -50.583 -22.493  1.00  0.00      BSYN  
ATOM    840   CA PRO    95       7.871 -48.154 -22.217  1.00  0.00      BSYN  
ATOM    841   CB PRO    95       6.390 -48.663 -22.042  1.00  0.00      BSYN  
ATOM    842   CG PRO    95       6.653 -50.195 -21.887  1.00  0.00      BSYN  
ATOM    843    C PRO    95       8.556 -47.781 -20.917  1.00  0.00      BSYN  
ATOM    844    O PRO    95       9.362 -48.497 -20.325  1.00  0.00      BSYN  
ATOM    845    N GLU    96       8.127 -46.579 -20.468  1.00  0.00      BSYN  
ATOM    846    H GLU    96       7.340 -46.301 -20.981  1.00  0.00      BSYN  
ATOM    847   CA GLU    96       8.518 -46.141 -19.118  1.00  0.00      BSYN  
ATOM    848   CB GLU    96       9.382 -44.857 -19.285  1.00  0.00      BSYN  
ATOM    849   CG GLU    96      10.850 -45.025 -19.417  1.00  0.00      BSYN  
ATOM    850   CD GLU    96      11.755 -43.840 -18.945  1.00  0.00      BSYN  
ATOM    851  OE1 GLU    96      12.263 -42.992 -19.745  1.00  0.00      BSYN  
ATOM    852  OE2 GLU    96      11.978 -43.591 -17.746  1.00  0.00      BSYN  
ATOM    853    C GLU    96       7.312 -45.903 -18.261  1.00  0.00      BSYN  
ATOM    854    O GLU    96       6.670 -44.884 -18.524  1.00  0.00      BSYN  
ATOM    855    N GLU    97       6.902 -46.758 -17.359  1.00  0.00      BSYN  
ATOM    856    H GLU    97       6.328 -46.510 -16.605  1.00  0.00      BSYN  
ATOM    857   CA GLU    97       7.283 -48.212 -17.490  1.00  0.00      BSYN  
ATOM    858   CB GLU    97       7.946 -48.764 -16.155  1.00  0.00      BSYN  
ATOM    859   CG GLU    97       9.252 -47.926 -15.827  1.00  0.00      BSYN  
ATOM    860   CD GLU    97       9.296 -47.500 -14.347  1.00  0.00      BSYN  
ATOM    861  OE1 GLU    97      10.171 -48.060 -13.577  1.00  0.00      BSYN  
ATOM    862  OE2 GLU    97       8.476 -46.677 -13.885  1.00  0.00      BSYN  
ATOM    863    C GLU    97       5.997 -48.961 -17.743  1.00  0.00      BSYN  
ATOM    864    O GLU    97       5.084 -48.264 -18.224  1.00  0.00      BSYN  
ATOM    865    N VAL    98       5.759 -50.162 -17.205  1.00  0.00      BSYN  
ATOM    866    H VAL    98       6.527 -50.604 -16.785  1.00  0.00      BSYN  
ATOM    867   CA VAL    98       4.467 -50.874 -17.315  1.00  0.00      BSYN  
ATOM    868   CB VAL    98       4.657 -52.293 -16.846  1.00  0.00      BSYN  
ATOM    869  CG1 VAL    98       5.644 -52.936 -17.930  1.00  0.00      BSYN  
ATOM    870  CG2 VAL    98       4.995 -52.607 -15.468  1.00  0.00      BSYN  
ATOM    871    C VAL    98       3.250 -50.174 -16.644  1.00  0.00      BSYN  
ATOM    872    O VAL    98       3.285 -49.494 -15.620  1.00  0.00      BSYN  
ATOM    873    N ALA    99       2.223 -50.351 -17.480  1.00  0.00      BSYN  
ATOM    874    H ALA    99       2.290 -50.966 -18.240  1.00  0.00      BSYN  
ATOM    875   CA ALA    99       0.827 -49.989 -17.169  1.00  0.00      BSYN  
ATOM    876   CB ALA    99       0.453 -49.610 -18.578  1.00  0.00      BSYN  
ATOM    877    C ALA    99       0.091 -51.241 -16.634  1.00  0.00      BSYN  
ATOM    878    O ALA    99       0.772 -52.263 -16.642  1.00  0.00      BSYN  
ATOM    879    N GLN   100      -1.157 -51.422 -16.189  1.00  0.00      BSYN  
ATOM    880    H GLN   100      -1.713 -50.632 -16.354  1.00  0.00      BSYN  
ATOM    881   CA GLN   100      -1.515 -52.623 -15.487  1.00  0.00      BSYN  
ATOM    882   CB GLN   100      -1.282 -52.426 -14.068  1.00  0.00      BSYN  
ATOM    883   CG GLN   100      -1.265 -53.488 -12.956  1.00  0.00      BSYN  
ATOM    884   CD GLN   100      -1.622 -52.946 -11.666  1.00  0.00      BSYN  
ATOM    885  OE1 GLN   100      -2.754 -53.005 -11.229  1.00  0.00      BSYN  
ATOM    886  NE2 GLN   100      -0.708 -52.375 -10.903  1.00  0.00      BSYN  
ATOM    887 HE21 GLN   100       0.182 -52.197 -11.272  1.00  0.00      BSYN  
ATOM    888 HE22 GLN   100      -1.004 -52.085 -10.015  1.00  0.00      BSYN  
ATOM    889    C GLN   100      -2.972 -53.118 -15.782  1.00  0.00      BSYN  
ATOM    890    O GLN   100      -3.677 -52.412 -16.538  1.00  0.00      BSYN  
ATOM    891    N GLU   101      -3.453 -54.262 -15.236  1.00  0.00      BSYN  
ATOM    892    H GLU   101      -2.951 -54.737 -14.542  1.00  0.00      BSYN  
ATOM    893   CA GLU   101      -4.869 -54.708 -15.270  1.00  0.00      BSYN  
ATOM    894   CB GLU   101      -5.071 -55.548 -16.505  1.00  0.00      BSYN  
ATOM    895   CG GLU   101      -6.409 -55.333 -17.130  1.00  0.00      BSYN  
ATOM    896   CD GLU   101      -6.940 -56.433 -18.026  1.00  0.00      BSYN  
ATOM    897  OE1 GLU   101      -7.232 -57.494 -17.535  1.00  0.00      BSYN  
ATOM    898  OE2 GLU   101      -7.225 -56.222 -19.179  1.00  0.00      BSYN  
ATOM    899    C GLU   101      -5.254 -55.496 -14.038  1.00  0.00      BSYN  
ATOM    900    O GLU   101      -4.674 -56.485 -13.617  1.00  0.00      BSYN  
ATOM    901    N ALA   102      -6.499 -55.061 -13.644  1.00  0.00      BSYN  
ATOM    902    H ALA   102      -6.885 -54.449 -14.305  1.00  0.00      BSYN  
ATOM    903   CA ALA   102      -7.186 -55.536 -12.447  1.00  0.00      BSYN  
ATOM    904   CB ALA   102      -6.637 -54.681 -11.313  1.00  0.00      BSYN  
ATOM    905    C ALA   102      -8.727 -55.448 -12.492  1.00  0.00      BSYN  
ATOM    906    O ALA   102      -9.388 -55.983 -11.610  1.00  0.00      BSYN  
ATOM    907    N ALA   103      -9.403 -54.909 -13.520  1.00  0.00      BSYN  
ATOM    908    H ALA   103      -8.839 -54.366 -14.109  1.00  0.00      BSYN  
ATOM    909   CA ALA   103     -10.805 -54.958 -13.693  1.00  0.00      BSYN  
ATOM    910   CB ALA   103     -11.233 -53.459 -14.191  1.00  0.00      BSYN  
ATOM    911    C ALA   103     -11.434 -55.998 -14.591  1.00  0.00      BSYN  
ATOM    912    O ALA   103     -11.403 -55.920 -15.841  1.00  0.00      BSYN  
ATOM    913    N GLU   104     -11.715 -57.229 -14.142  1.00  0.00      BSYN  
ATOM    914    H GLU   104     -11.451 -57.518 -13.243  1.00  0.00      BSYN  
ATOM    915   CA GLU   104     -12.440 -58.302 -14.854  1.00  0.00      BSYN  
ATOM    916   CB GLU   104     -11.358 -59.393 -15.175  1.00  0.00      BSYN  
ATOM    917   CG GLU   104     -10.407 -58.910 -16.367  1.00  0.00      BSYN  
ATOM    918   CD GLU   104      -9.460 -59.917 -16.989  1.00  0.00      BSYN  
ATOM    919  OE1 GLU   104      -9.619 -60.064 -18.157  1.00  0.00      BSYN  
ATOM    920  OE2 GLU   104      -8.557 -60.449 -16.358  1.00  0.00      BSYN  
ATOM    921    C GLU   104     -13.661 -58.865 -14.080  1.00  0.00      BSYN  
ATOM    922    O GLU   104     -14.138 -58.160 -13.158  1.00  0.00      BSYN  
ATOM    923    N GLU   105     -14.304 -59.986 -14.500  1.00  0.00      BSYN  
ATOM    924    H GLU   105     -13.812 -60.552 -15.131  1.00  0.00      BSYN  
ATOM    925   CA GLU   105     -15.443 -60.548 -13.760  1.00  0.00      BSYN  
ATOM    926   CB GLU   105     -16.365 -61.274 -14.768  1.00  0.00      BSYN  
ATOM    927   CG GLU   105     -17.541 -62.003 -14.068  1.00  0.00      BSYN  
ATOM    928   CD GLU   105     -18.790 -61.992 -14.944  1.00  0.00      BSYN  
ATOM    929  OE1 GLU   105     -19.351 -63.147 -15.211  1.00  0.00      BSYN  
ATOM    930  OE2 GLU   105     -19.134 -61.039 -15.574  1.00  0.00      BSYN  
ATOM    931    C GLU   105     -14.853 -61.484 -12.751  1.00  0.00      BSYN  
ATOM    932    O GLU   105     -14.316 -62.473 -13.168  1.00  0.00      BSYN  
ATOM    933    N PRO   106     -15.086 -61.321 -11.474  1.00  0.00      BSYN  
ATOM    934   CD PRO   106     -15.401 -60.016 -10.888  1.00  0.00      BSYN  
ATOM    935   CA PRO   106     -14.863 -62.307 -10.468  1.00  0.00      BSYN  
ATOM    936   CB PRO   106     -14.677 -61.576  -9.133  1.00  0.00      BSYN  
ATOM    937   CG PRO   106     -14.419 -60.131  -9.637  1.00  0.00      BSYN  
ATOM    938    C PRO   106     -16.037 -63.218 -10.340  1.00  0.00      BSYN  
ATOM    939    O PRO   106     -17.123 -62.836 -10.673  1.00  0.00      BSYN  
ATOM    940    N LEU   107     -15.771 -64.414  -9.715  1.00  0.00      BSYN  
ATOM    941    H LEU   107     -14.822 -64.584  -9.539  1.00  0.00      BSYN  
ATOM    942   CA LEU   107     -16.844 -65.327  -9.211  1.00  0.00      BSYN  
ATOM    943   CB LEU   107     -17.154 -66.496 -10.215  1.00  0.00      BSYN  
ATOM    944   CG LEU   107     -17.655 -66.402 -11.754  1.00  0.00      BSYN  
ATOM    945  CD1 LEU   107     -17.843 -67.728 -12.393  1.00  0.00      BSYN  
ATOM    946  CD2 LEU   107     -19.049 -65.555 -12.127  1.00  0.00      BSYN  
ATOM    947    C LEU   107     -16.357 -65.751  -7.796  1.00  0.00      BSYN  
ATOM    948    O LEU   107     -15.242 -65.891  -7.444  1.00  0.00      BSYN  
ATOM    949    N ILE   108     -17.408 -65.988  -6.998  1.00  0.00      BSYN  
ATOM    950    H ILE   108     -18.197 -65.993  -7.579  1.00  0.00      BSYN  
ATOM    951   CA ILE   108     -17.226 -66.253  -5.550  1.00  0.00      BSYN  
ATOM    952   CB ILE   108     -18.629 -66.110  -4.857  1.00  0.00      BSYN  
ATOM    953  CG2 ILE   108     -18.407 -66.034  -3.295  1.00  0.00      BSYN  
ATOM    954  CG1 ILE   108     -19.325 -64.735  -5.088  1.00  0.00      BSYN  
ATOM    955   CD ILE   108     -20.795 -64.955  -5.100  1.00  0.00      BSYN  
ATOM    956    C ILE   108     -16.628 -67.625  -5.296  1.00  0.00      BSYN  
ATOM    957    O ILE   108     -17.252 -68.622  -5.263  1.00  0.00      BSYN  
ATOM    958    N GLU   109     -15.247 -67.659  -5.145  1.00  0.00      BSYN  
ATOM    959    H GLU   109     -14.927 -66.809  -4.777  1.00  0.00      BSYN  
ATOM    960   CA GLU   109     -14.388 -68.922  -5.038  1.00  0.00      BSYN  
ATOM    961   CB GLU   109     -13.620 -69.260  -6.268  1.00  0.00      BSYN  
ATOM    962   CG GLU   109     -14.452 -69.285  -7.530  1.00  0.00      BSYN  
ATOM    963   CD GLU   109     -13.690 -69.660  -8.808  1.00  0.00      BSYN  
ATOM    964  OE1 GLU   109     -13.786 -68.910  -9.764  1.00  0.00      BSYN  
ATOM    965  OE2 GLU   109     -12.996 -70.661  -8.908  1.00  0.00      BSYN  
ATOM    966    C GLU   109     -13.585 -69.067  -3.830  1.00  0.00      BSYN  
ATOM    967    O GLU   109     -12.580 -68.388  -3.659  1.00  0.00      BSYN  
ATOM    968    N PRO   110     -14.104 -69.953  -2.881  1.00  0.00      BSYN  
ATOM    969   CD PRO   110     -15.397 -70.542  -2.992  1.00  0.00      BSYN  
ATOM    970   CA PRO   110     -13.465 -70.310  -1.587  1.00  0.00      BSYN  
ATOM    971   CB PRO   110     -14.463 -71.034  -0.744  1.00  0.00      BSYN  
ATOM    972   CG PRO   110     -15.655 -70.536  -1.438  1.00  0.00      BSYN  
ATOM    973    C PRO   110     -12.128 -71.047  -1.925  1.00  0.00      BSYN  
ATOM    974    O PRO   110     -12.090 -72.154  -2.419  1.00  0.00      BSYN  
ATOM    975    N LEU   111     -11.023 -70.426  -1.407  1.00  0.00      BSYN  
ATOM    976    H LEU   111     -11.017 -69.458  -1.252  1.00  0.00      BSYN  
ATOM    977   CA LEU   111      -9.684 -71.126  -1.210  1.00  0.00      BSYN  
ATOM    978   CB LEU   111      -8.578 -69.997  -1.080  1.00  0.00      BSYN  
ATOM    979   CG LEU   111      -8.421 -69.132  -2.311  1.00  0.00      BSYN  
ATOM    980  CD1 LEU   111      -8.150 -67.682  -1.782  1.00  0.00      BSYN  
ATOM    981  CD2 LEU   111      -7.398 -69.578  -3.423  1.00  0.00      BSYN  
ATOM    982    C LEU   111      -9.704 -72.155  -0.063  1.00  0.00      BSYN  
ATOM    983    O LEU   111      -9.163 -72.009   1.021  1.00  0.00      BSYN  
ATOM    984    N MET   112     -10.542 -73.235  -0.245  1.00  0.00      BSYN  
ATOM    985    H MET   112     -11.191 -73.327  -0.973  1.00  0.00      BSYN  
ATOM    986   CA MET   112     -10.557 -74.484   0.542  1.00  0.00      BSYN  
ATOM    987   CB MET   112     -11.830 -74.774   1.228  1.00  0.00      BSYN  
ATOM    988   CG MET   112     -11.346 -75.254   2.557  1.00  0.00      BSYN  
ATOM    989   SD MET   112     -12.503 -76.439   3.284  1.00  0.00      BSYN  
ATOM    990   CE MET   112     -13.807 -75.226   3.423  1.00  0.00      BSYN  
ATOM    991    C MET   112     -10.244 -75.642  -0.428  1.00  0.00      BSYN  
ATOM    992    O MET   112     -10.694 -75.506  -1.575  1.00  0.00      BSYN  
ATOM    993    N GLU   113      -9.452 -76.642   0.015  1.00  0.00      BSYN  
ATOM    994    H GLU   113      -8.908 -76.606   0.829  1.00  0.00      BSYN  
ATOM    995   CA GLU   113      -9.411 -77.940  -0.542  1.00  0.00      BSYN  
ATOM    996   CB GLU   113      -8.022 -78.517  -0.029  1.00  0.00      BSYN  
ATOM    997   CG GLU   113      -6.688 -77.744   0.417  1.00  0.00      BSYN  
ATOM    998   CD GLU   113      -6.022 -77.023  -0.795  1.00  0.00      BSYN  
ATOM    999  OE1 GLU   113      -5.737 -75.852  -0.738  1.00  0.00      BSYN  
ATOM   1000  OE2 GLU   113      -5.733 -77.624  -1.843  1.00  0.00      BSYN  
ATOM   1001    C GLU   113     -10.433 -78.818   0.107  1.00  0.00      BSYN  
ATOM   1002    O GLU   113     -10.619 -78.853   1.352  1.00  0.00      BSYN  
ATOM   1003    N PRO   114     -11.234 -79.561  -0.700  1.00  0.00      BSYN  
ATOM   1004   CD PRO   114     -11.792 -79.104  -1.922  1.00  0.00      BSYN  
ATOM   1005   CA PRO   114     -12.053 -80.670  -0.268  1.00  0.00      BSYN  
ATOM   1006   CB PRO   114     -13.448 -80.368  -0.702  1.00  0.00      BSYN  
ATOM   1007   CG PRO   114     -13.137 -79.887  -2.145  1.00  0.00      BSYN  
ATOM   1008    C PRO   114     -11.566 -82.081  -0.388  1.00  0.00      BSYN  
ATOM   1009    O PRO   114     -11.245 -82.495  -1.518  1.00  0.00      BSYN  
ATOM   1010    N GLU   115     -11.222 -82.689   0.713  1.00  0.00      BSYN  
ATOM   1011    H GLU   115     -11.165 -82.023   1.429  1.00  0.00      BSYN  
ATOM   1012   CA GLU   115     -11.065 -84.179   0.733  1.00  0.00      BSYN  
ATOM   1013   CB GLU   115      -9.705 -84.449   1.152  1.00  0.00      BSYN  
ATOM   1014   CG GLU   115      -8.730 -84.610   0.057  1.00  0.00      BSYN  
ATOM   1015   CD GLU   115      -9.000 -85.965  -0.600  1.00  0.00      BSYN  
ATOM   1016  OE1 GLU   115      -9.738 -85.959  -1.492  1.00  0.00      BSYN  
ATOM   1017  OE2 GLU   115      -8.404 -86.954  -0.143  1.00  0.00      BSYN  
ATOM   1018    C GLU   115     -12.123 -84.693   1.725  1.00  0.00      BSYN  
ATOM   1019    O GLU   115     -12.277 -84.621   2.948  1.00  0.00      BSYN  
ATOM   1020    N GLY   116     -13.176 -85.120   0.873  1.00  0.00      BSYN  
ATOM   1021    H GLY   116     -13.180 -84.968  -0.095  1.00  0.00      BSYN  
ATOM   1022   CA GLY   116     -14.430 -85.645   1.470  1.00  0.00      BSYN  
ATOM   1023    C GLY   116     -15.486 -84.604   1.711  1.00  0.00      BSYN  
ATOM   1024    O GLY   116     -15.160 -83.421   1.812  1.00  0.00      BSYN  
ATOM   1025    N GLU   117     -16.802 -84.947   1.989  1.00  0.00      BSYN  
ATOM   1026    H GLU   117     -17.015 -85.847   2.314  1.00  0.00      BSYN  
ATOM   1027   CA GLU   117     -17.941 -84.023   1.864  1.00  0.00      BSYN  
ATOM   1028   CB GLU   117     -18.915 -84.704   0.809  1.00  0.00      BSYN  
ATOM   1029   CG GLU   117     -20.027 -83.945   0.157  1.00  0.00      BSYN  
ATOM   1030   CD GLU   117     -20.540 -84.628  -1.105  1.00  0.00      BSYN  
ATOM   1031  OE1 GLU   117     -21.671 -84.938  -1.211  1.00  0.00      BSYN  
ATOM   1032  OE2 GLU   117     -19.705 -84.956  -1.999  1.00  0.00      BSYN  
ATOM   1033    C GLU   117     -18.669 -83.797   3.214  1.00  0.00      BSYN  
ATOM   1034    O GLU   117     -18.265 -84.455   4.182  1.00  0.00      BSYN  
ATOM   1035    N SER   118     -19.763 -83.054   3.321  1.00  0.00      BSYN  
ATOM   1036    H SER   118     -20.245 -82.638   2.576  1.00  0.00      BSYN  
ATOM   1037   CA SER   118     -20.550 -82.919   4.509  1.00  0.00      BSYN  
ATOM   1038   CB SER   118     -21.449 -81.645   4.518  1.00  0.00      BSYN  
ATOM   1039   OG SER   118     -21.777 -81.251   5.851  1.00  0.00      BSYN  
ATOM   1040   HG SER   118     -20.974 -80.900   6.243  1.00  0.00      BSYN  
ATOM   1041    C SER   118     -21.365 -84.207   4.778  1.00  0.00      BSYN  
ATOM   1042    O SER   118     -22.026 -84.856   3.975  1.00  0.00      BSYN  
ATOM   1043    N TYR   119     -21.175 -84.626   6.074  1.00  0.00      BSYN  
ATOM   1044    H TYR   119     -20.417 -84.321   6.616  1.00  0.00      BSYN  
ATOM   1045   CA TYR   119     -22.090 -85.604   6.649  1.00  0.00      BSYN  
ATOM   1046   CB TYR   119     -21.420 -86.460   7.804  1.00  0.00      BSYN  
ATOM   1047   CG TYR   119     -20.237 -87.272   7.313  1.00  0.00      BSYN  
ATOM   1048  CD1 TYR   119     -20.493 -88.582   6.928  1.00  0.00      BSYN  
ATOM   1049  CE1 TYR   119     -19.593 -89.179   6.107  1.00  0.00      BSYN  
ATOM   1050  CD2 TYR   119     -19.054 -86.736   6.973  1.00  0.00      BSYN  
ATOM   1051  CE2 TYR   119     -18.078 -87.416   6.263  1.00  0.00      BSYN  
ATOM   1052   CZ TYR   119     -18.394 -88.618   5.774  1.00  0.00      BSYN  
ATOM   1053   OH TYR   119     -17.444 -89.133   4.935  1.00  0.00      BSYN  
ATOM   1054   HH TYR   119     -16.630 -88.624   4.941  1.00  0.00      BSYN  
ATOM   1055    C TYR   119     -23.614 -85.083   6.940  1.00  0.00      BSYN  
ATOM   1056    O TYR   119     -23.713 -83.964   7.438  1.00  0.00      BSYN  
ATOM   1057    N GLU   120     -24.652 -85.782   6.448  1.00  0.00      BSYN  
ATOM   1058    H GLU   120     -25.467 -85.242   6.380  1.00  0.00      BSYN  
ATOM   1059   CA GLU   120     -24.553 -87.123   5.898  1.00  0.00      BSYN  
ATOM   1060   CB GLU   120     -25.227 -88.238   6.715  1.00  0.00      BSYN  
ATOM   1061   CG GLU   120     -24.869 -88.817   8.018  1.00  0.00      BSYN  
ATOM   1062   CD GLU   120     -25.675 -90.068   8.333  1.00  0.00      BSYN  
ATOM   1063  OE1 GLU   120     -26.762 -90.321   7.764  1.00  0.00      BSYN  
ATOM   1064  OE2 GLU   120     -25.366 -90.896   9.226  1.00  0.00      BSYN  
ATOM   1065    C GLU   120     -25.013 -87.177   4.380  1.00  0.00      BSYN  
ATOM   1066    O GLU   120     -26.014 -86.536   4.001  1.00  0.00      BSYN  
ATOM   1067    N ASP   121     -24.333 -87.994   3.489  1.00  0.00      BSYN  
ATOM   1068    H ASP   121     -23.640 -88.615   3.797  1.00  0.00      BSYN  
ATOM   1069   CA ASP   121     -24.711 -88.172   2.150  1.00  0.00      BSYN  
ATOM   1070   CB ASP   121     -23.714 -87.665   1.231  1.00  0.00      BSYN  
ATOM   1071   CG ASP   121     -23.925 -87.385  -0.193  1.00  0.00      BSYN  
ATOM   1072  OD1 ASP   121     -25.051 -87.040  -0.598  1.00  0.00      BSYN  
ATOM   1073  OD2 ASP   121     -22.984 -87.768  -0.939  1.00  0.00      BSYN  
ATOM   1074    C ASP   121     -25.121 -89.545   1.691  1.00  0.00      BSYN  
ATOM   1075    O ASP   121     -24.256 -90.458   1.441  1.00  0.00      BSYN  
ATOM   1076    N PRO   122     -26.418 -89.793   1.808  1.00  0.00      BSYN  
ATOM   1077   CD PRO   122     -27.454 -88.726   1.655  1.00  0.00      BSYN  
ATOM   1078   CA PRO   122     -27.138 -91.061   1.736  1.00  0.00      BSYN  
ATOM   1079   CB PRO   122     -28.184 -90.798   0.694  1.00  0.00      BSYN  
ATOM   1080   CG PRO   122     -28.741 -89.417   1.099  1.00  0.00      BSYN  
ATOM   1081    C PRO   122     -26.435 -92.415   1.672  1.00  0.00      BSYN  
ATOM   1082    O PRO   122     -26.056 -93.005   0.622  1.00  0.00      BSYN  
ATOM   1083    N PRO   123     -26.108 -92.840   2.848  1.00  0.00      BSYN  
ATOM   1084   CD PRO   123     -26.235 -92.198   4.083  1.00  0.00      BSYN  
ATOM   1085   CA PRO   123     -25.568 -94.257   3.085  1.00  0.00      BSYN  
ATOM   1086   CB PRO   123     -25.274 -94.269   4.582  1.00  0.00      BSYN  
ATOM   1087   CG PRO   123     -26.176 -93.315   5.184  1.00  0.00      BSYN  
ATOM   1088    C PRO   123     -26.556 -95.405   2.627  1.00  0.00      BSYN  
ATOM   1089    O PRO   123     -27.699 -95.549   3.168  1.00  0.00      BSYN  
ATOM   1090    N GLN   124     -26.069 -96.210   1.744  1.00  0.00      BSYN  
ATOM   1091    H GLN   124     -25.166 -96.462   1.460  1.00  0.00      BSYN  
ATOM   1092   CA GLN   124     -27.052 -97.028   1.022  1.00  0.00      BSYN  
ATOM   1093   CB GLN   124     -27.748 -96.395  -0.242  1.00  0.00      BSYN  
ATOM   1094   CG GLN   124     -26.803 -96.275  -1.389  1.00  0.00      BSYN  
ATOM   1095   CD GLN   124     -27.345 -95.406  -2.621  1.00  0.00      BSYN  
ATOM   1096  OE1 GLN   124     -28.390 -95.662  -3.112  1.00  0.00      BSYN  
ATOM   1097  NE2 GLN   124     -26.665 -94.519  -3.328  1.00  0.00      BSYN  
ATOM   1098 HE21 GLN   124     -25.774 -94.159  -3.136  1.00  0.00      BSYN  
ATOM   1099 HE22 GLN   124     -27.221 -94.059  -3.992  1.00  0.00      BSYN  
ATOM   1100    C GLN   124     -26.716 -98.475   0.919  1.00  0.00      BSYN  
ATOM   1101    O GLN   124     -25.612 -98.689   0.371  1.00  0.00      BSYN  
ATOM   1102    N GLU   125     -27.558 -99.432   1.370  1.00  0.00      BSYN  
ATOM   1103    H GLU   125     -28.237 -99.176   2.029  1.00  0.00      BSYN  
ATOM   1104   CA GLU   125     -27.244-100.844   1.056  1.00  0.00      BSYN  
ATOM   1105   CB GLU   125     -27.782-101.885   2.069  1.00  0.00      BSYN  
ATOM   1106   CG GLU   125     -27.453-101.389   3.474  1.00  0.00      BSYN  
ATOM   1107   CD GLU   125     -27.700-102.337   4.655  1.00  0.00      BSYN  
ATOM   1108  OE1 GLU   125     -28.776-102.397   5.261  1.00  0.00      BSYN  
ATOM   1109  OE2 GLU   125     -26.652-102.987   5.107  1.00  0.00      BSYN  
ATOM   1110    C GLU   125     -28.090-101.103  -0.175  1.00  0.00      BSYN  
ATOM   1111    O GLU   125     -29.228-100.731  -0.426  1.00  0.00      BSYN  
ATOM   1112    N GLU   126     -27.275-101.836  -0.935  1.00  0.00      BSYN  
ATOM   1113    H GLU   126     -26.594-102.346  -0.449  1.00  0.00      BSYN  
ATOM   1114   CA GLU   126     -27.539-102.168  -2.328  1.00  0.00      BSYN  
ATOM   1115   CB GLU   126     -26.489-101.620  -3.336  1.00  0.00      BSYN  
ATOM   1116   CG GLU   126     -26.198-100.165  -3.281  1.00  0.00      BSYN  
ATOM   1117   CD GLU   126     -27.427 -99.422  -3.717  1.00  0.00      BSYN  
ATOM   1118  OE1 GLU   126     -27.664 -99.398  -4.913  1.00  0.00      BSYN  
ATOM   1119  OE2 GLU   126     -28.166 -98.790  -2.933  1.00  0.00      BSYN  
ATOM   1120    C GLU   126     -27.635-103.636  -2.567  1.00  0.00      BSYN  
ATOM   1121    O GLU   126     -26.707-104.378  -2.489  1.00  0.00      BSYN  
ATOM   1122    N TYR   127     -28.753-104.038  -3.035  1.00  0.00      BSYN  
ATOM   1123    H TYR   127     -29.523-103.458  -3.211  1.00  0.00      BSYN  
ATOM   1124   CA TYR   127     -29.103-105.419  -3.117  1.00  0.00      BSYN  
ATOM   1125   CB TYR   127     -30.193-105.681  -2.000  1.00  0.00      BSYN  
ATOM   1126   CG TYR   127     -29.581-106.231  -0.765  1.00  0.00      BSYN  
ATOM   1127  CD1 TYR   127     -29.168-105.389   0.262  1.00  0.00      BSYN  
ATOM   1128  CE1 TYR   127     -28.571-105.874   1.427  1.00  0.00      BSYN  
ATOM   1129  CD2 TYR   127     -29.263-107.617  -0.694  1.00  0.00      BSYN  
ATOM   1130  CE2 TYR   127     -28.563-108.062   0.480  1.00  0.00      BSYN  
ATOM   1131   CZ TYR   127     -28.260-107.178   1.520  1.00  0.00      BSYN  
ATOM   1132   OH TYR   127     -27.676-107.661   2.594  1.00  0.00      BSYN  
ATOM   1133   HH TYR   127     -27.805-107.122   3.378  1.00  0.00      BSYN  
ATOM   1134    C TYR   127     -29.763-105.876  -4.354  1.00  0.00      BSYN  
ATOM   1135    O TYR   127     -30.711-105.282  -4.721  1.00  0.00      BSYN  
ATOM   1136    N GLN   128     -29.304-106.893  -5.028  1.00  0.00      BSYN  
ATOM   1137    H GLN   128     -29.655-107.034  -5.932  1.00  0.00      BSYN  
ATOM   1138   CA GLN   128     -28.272-107.744  -4.447  1.00  0.00      BSYN  
ATOM   1139   CB GLN   128     -28.349-109.128  -5.064  1.00  0.00      BSYN  
ATOM   1140   CG GLN   128     -29.595-110.068  -4.860  1.00  0.00      BSYN  
ATOM   1141   CD GLN   128     -29.909-109.966  -3.361  1.00  0.00      BSYN  
ATOM   1142  OE1 GLN   128     -29.221-110.565  -2.416  1.00  0.00      BSYN  
ATOM   1143  NE2 GLN   128     -31.058-109.295  -3.183  1.00  0.00      BSYN  
ATOM   1144 HE21 GLN   128     -31.119-109.194  -2.210  1.00  0.00      BSYN  
ATOM   1145 HE22 GLN   128     -31.727-108.934  -3.802  1.00  0.00      BSYN  
ATOM   1146    C GLN   128     -26.876-107.347  -5.029  1.00  0.00      BSYN  
ATOM   1147    O GLN   128     -26.617-106.748  -6.064  1.00  0.00      BSYN  
ATOM   1148    N GLU   129     -25.897-107.687  -4.220  1.00  0.00      BSYN  
ATOM   1149    H GLU   129     -26.158-107.981  -3.322  1.00  0.00      BSYN  
ATOM   1150   CA GLU   129     -24.466-107.422  -4.406  1.00  0.00      BSYN  
ATOM   1151   CB GLU   129     -23.873-107.620  -3.071  1.00  0.00      BSYN  
ATOM   1152   CG GLU   129     -22.558-106.992  -2.760  1.00  0.00      BSYN  
ATOM   1153   CD GLU   129     -22.007-107.029  -1.315  1.00  0.00      BSYN  
ATOM   1154  OE1 GLU   129     -22.680-106.558  -0.423  1.00  0.00      BSYN  
ATOM   1155  OE2 GLU   129     -20.870-107.275  -1.117  1.00  0.00      BSYN  
ATOM   1156    C GLU   129     -23.907-108.311  -5.510  1.00  0.00      BSYN  
ATOM   1157    O GLU   129     -22.927-108.007  -6.248  1.00  0.00      BSYN  
ATOM   1158    N TYR   130     -24.492-109.538  -5.653  1.00  0.00      BSYN  
ATOM   1159    H TYR   130     -25.397-109.831  -5.415  1.00  0.00      BSYN  
ATOM   1160   CA TYR   130     -23.773-110.435  -6.524  1.00  0.00      BSYN  
ATOM   1161   CB TYR   130     -23.735-111.813  -6.021  1.00  0.00      BSYN  
ATOM   1162   CG TYR   130     -23.505-112.024  -4.557  1.00  0.00      BSYN  
ATOM   1163  CD1 TYR   130     -24.623-112.130  -3.700  1.00  0.00      BSYN  
ATOM   1164  CE1 TYR   130     -24.395-112.499  -2.345  1.00  0.00      BSYN  
ATOM   1165  CD2 TYR   130     -22.210-112.024  -4.034  1.00  0.00      BSYN  
ATOM   1166  CE2 TYR   130     -21.983-112.526  -2.714  1.00  0.00      BSYN  
ATOM   1167   CZ TYR   130     -23.097-112.722  -1.914  1.00  0.00      BSYN  
ATOM   1168   OH TYR   130     -22.911-113.093  -0.571  1.00  0.00      BSYN  
ATOM   1169   HH TYR   130     -23.693-113.515  -0.209  1.00  0.00      BSYN  
ATOM   1170    C TYR   130     -23.930-110.467  -8.053  1.00  0.00      BSYN  
ATOM   1171    O TYR   130     -24.965-110.869  -8.541  1.00  0.00      BSYN  
ATOM   1172    N GLU   131     -22.943-109.906  -8.861  1.00  0.00      BSYN  
ATOM   1173    H GLU   131     -22.335-109.394  -8.286  1.00  0.00      BSYN  
ATOM   1174   CA GLU   131     -22.985-109.962 -10.352  1.00  0.00      BSYN  
ATOM   1175   CB GLU   131     -21.621-109.603 -10.806  1.00  0.00      BSYN  
ATOM   1176   CG GLU   131     -20.524-110.524 -10.279  1.00  0.00      BSYN  
ATOM   1177   CD GLU   131     -19.095-110.202 -10.795  1.00  0.00      BSYN  
ATOM   1178  OE1 GLU   131     -18.386-109.522 -10.028  1.00  0.00      BSYN  
ATOM   1179  OE2 GLU   131     -18.829-110.484 -11.923  1.00  0.00      BSYN  
ATOM   1180    C GLU   131     -23.468-111.240 -11.082  1.00  0.00      BSYN  
ATOM   1181    O GLU   131     -22.942-112.290 -10.595  1.00  0.00      BSYN  
ATOM   1182    N PRO   132     -24.357-111.296 -12.085  1.00  0.00      BSYN  
ATOM   1183   CD PRO   132     -25.590-110.551 -12.099  1.00  0.00      BSYN  
ATOM   1184   CA PRO   132     -24.554-112.492 -12.843  1.00  0.00      BSYN  
ATOM   1185   CB PRO   132     -25.991-112.953 -12.543  1.00  0.00      BSYN  
ATOM   1186   CG PRO   132     -26.550-111.749 -11.762  1.00  0.00      BSYN  
ATOM   1187    C PRO   132     -24.260-112.619 -14.308  1.00  0.00      BSYN  
ATOM   1188    O PRO   132     -24.493-111.677 -14.979  1.00  0.00      BSYN  
ATOM   1189    N GLU   133     -23.744-113.711 -14.910  1.00  0.00      BSYN  
ATOM   1190    H GLU   133     -23.534-114.490 -14.354  1.00  0.00      BSYN  
ATOM   1191   CA GLU   133     -23.724-113.857 -16.357  1.00  0.00      BSYN  
ATOM   1192   CB GLU   133     -22.239-114.000 -16.807  1.00  0.00      BSYN  
ATOM   1193   CG GLU   133     -21.433-112.654 -16.899  1.00  0.00      BSYN  
ATOM   1194   CD GLU   133     -21.934-111.763 -18.089  1.00  0.00      BSYN  
ATOM   1195  OE1 GLU   133     -22.571-110.758 -17.806  1.00  0.00      BSYN  
ATOM   1196  OE2 GLU   133     -21.641-112.045 -19.267  1.00  0.00      BSYN  
ATOM   1197    C GLU   133     -24.636-114.916 -17.022  1.00  0.00      BSYN  
ATOM   1198    O GLU   133     -25.296-115.766 -16.280  1.00  0.00      BSYN  
ATOM   1199    N ALA   134     -24.798-115.051 -18.372  1.00  0.00      BSYN  
ATOM   1200    H ALA   134     -24.825-114.278 -18.973  1.00  0.00      BSYN  
ATOM   1201   CA ALA   134     -25.278-116.247 -19.147  1.00  0.00      BSYN  
ATOM   1202   CB ALA   134     -26.570-115.998 -19.729  1.00  0.00      BSYN  
ATOM   1203    C ALA   134     -24.325-116.816 -20.243  1.00  0.00      BSYN  
ATOM   1204  OT1 ALA   134     -24.624-117.853 -20.875  1.00  0.00      BSYN  
ATOM   1205  OT2 ALA   134     -23.207-116.323 -20.389  1.00  0.00      BSYN  
END
