# Supplementary material for: Data set of intrinsically disordered proteins analysed at a local protein conformation level
Source: Data Brief. 2020 Mar 5;29:105383. doi: 10.1016/j.dib.2020.105383 (PMC7078294; doi:10.1016/j.dib.2020.105383)
Supplement: Supplementary file 1 [file mmc1.zip › the data/1-DATA/PED1AAD-pdb/1AAD-203.pdb]

CRYST1    1.000    1.000    1.000  90.00  90.00  90.00 P 1           1
ATOM      1  HT1 MET     1     -45.550 -90.794 -52.203  1.00  0.00      BSYN  
ATOM      2  HT2 MET     1     -44.425 -92.077 -51.971  1.00  0.00      BSYN  
ATOM      3    N MET     1     -44.972 -91.319 -51.515  1.00  0.00      BSYN  
ATOM      4  HT3 MET     1     -44.276 -90.627 -51.172  1.00  0.00      BSYN  
ATOM      5   CA MET     1     -45.733 -91.677 -50.338  1.00  0.00      BSYN  
ATOM      6   CB MET     1     -45.086 -92.960 -49.776  1.00  0.00      BSYN  
ATOM      7   CG MET     1     -45.295 -94.183 -50.627  1.00  0.00      BSYN  
ATOM      8   SD MET     1     -47.041 -94.700 -50.834  1.00  0.00      BSYN  
ATOM      9   CE MET     1     -47.156 -94.469 -52.639  1.00  0.00      BSYN  
ATOM     10    C MET     1     -45.920 -90.497 -49.443  1.00  0.00      BSYN  
ATOM     11    O MET     1     -44.968 -89.796 -49.295  1.00  0.00      BSYN  
ATOM     12    N ASP     2     -47.152 -90.097 -49.084  1.00  0.00      BSYN  
ATOM     13    H ASP     2     -47.788 -90.820 -49.268  1.00  0.00      BSYN  
ATOM     14   CA ASP     2     -47.395 -88.955 -48.315  1.00  0.00      BSYN  
ATOM     15   CB ASP     2     -48.796 -88.158 -48.757  1.00  0.00      BSYN  
ATOM     16   CG ASP     2     -49.087 -86.860 -48.128  1.00  0.00      BSYN  
ATOM     17  OD1 ASP     2     -50.220 -86.560 -47.657  1.00  0.00      BSYN  
ATOM     18  OD2 ASP     2     -48.110 -86.082 -47.913  1.00  0.00      BSYN  
ATOM     19    C ASP     2     -47.447 -89.426 -46.902  1.00  0.00      BSYN  
ATOM     20    O ASP     2     -48.383 -89.987 -46.427  1.00  0.00      BSYN  
ATOM     21    N VAL     3     -46.251 -89.505 -46.348  1.00  0.00      BSYN  
ATOM     22    H VAL     3     -45.483 -89.257 -46.903  1.00  0.00      BSYN  
ATOM     23   CA VAL     3     -45.950 -90.018 -44.979  1.00  0.00      BSYN  
ATOM     24   CB VAL     3     -44.516 -90.082 -44.649  1.00  0.00      BSYN  
ATOM     25  CG1 VAL     3     -43.905 -91.435 -45.152  1.00  0.00      BSYN  
ATOM     26  CG2 VAL     3     -43.704 -88.791 -44.863  1.00  0.00      BSYN  
ATOM     27    C VAL     3     -46.718 -89.637 -43.664  1.00  0.00      BSYN  
ATOM     28    O VAL     3     -46.868 -90.436 -42.713  1.00  0.00      BSYN  
ATOM     29    N PHE     4     -47.208 -88.356 -43.519  1.00  0.00      BSYN  
ATOM     30    H PHE     4     -46.745 -87.709 -44.091  1.00  0.00      BSYN  
ATOM     31   CA PHE     4     -48.203 -87.894 -42.512  1.00  0.00      BSYN  
ATOM     32   CB PHE     4     -47.801 -86.613 -41.920  1.00  0.00      BSYN  
ATOM     33   CG PHE     4     -46.520 -86.675 -41.044  1.00  0.00      BSYN  
ATOM     34  CD1 PHE     4     -46.523 -87.346 -39.794  1.00  0.00      BSYN  
ATOM     35  CD2 PHE     4     -45.291 -86.167 -41.514  1.00  0.00      BSYN  
ATOM     36  CE1 PHE     4     -45.384 -87.447 -39.063  1.00  0.00      BSYN  
ATOM     37  CE2 PHE     4     -44.178 -86.231 -40.667  1.00  0.00      BSYN  
ATOM     38   CZ PHE     4     -44.228 -86.937 -39.450  1.00  0.00      BSYN  
ATOM     39    C PHE     4     -49.614 -87.854 -42.926  1.00  0.00      BSYN  
ATOM     40    O PHE     4     -50.212 -86.756 -43.074  1.00  0.00      BSYN  
ATOM     41    N MET     5     -50.083 -89.049 -42.984  1.00  0.00      BSYN  
ATOM     42    H MET     5     -49.458 -89.765 -42.746  1.00  0.00      BSYN  
ATOM     43   CA MET     5     -51.469 -89.377 -43.249  1.00  0.00      BSYN  
ATOM     44   CB MET     5     -51.453 -90.669 -44.116  1.00  0.00      BSYN  
ATOM     45   CG MET     5     -52.658 -91.512 -44.453  1.00  0.00      BSYN  
ATOM     46   SD MET     5     -54.025 -90.430 -44.820  1.00  0.00      BSYN  
ATOM     47   CE MET     5     -54.118 -90.507 -46.604  1.00  0.00      BSYN  
ATOM     48    C MET     5     -52.202 -89.492 -41.930  1.00  0.00      BSYN  
ATOM     49    O MET     5     -51.620 -89.975 -40.963  1.00  0.00      BSYN  
ATOM     50    N LYS     6     -53.406 -88.945 -41.935  1.00  0.00      BSYN  
ATOM     51    H LYS     6     -53.924 -89.043 -42.761  1.00  0.00      BSYN  
ATOM     52   CA LYS     6     -53.907 -88.343 -40.711  1.00  0.00      BSYN  
ATOM     53   CB LYS     6     -54.298 -86.852 -40.853  1.00  0.00      BSYN  
ATOM     54   CG LYS     6     -53.125 -85.972 -41.450  1.00  0.00      BSYN  
ATOM     55   CD LYS     6     -52.268 -85.210 -40.468  1.00  0.00      BSYN  
ATOM     56   CE LYS     6     -50.907 -85.668 -40.039  1.00  0.00      BSYN  
ATOM     57   NZ LYS     6     -51.104 -86.757 -39.037  1.00  0.00      BSYN  
ATOM     58  HZ1 LYS     6     -50.169 -87.101 -38.740  1.00  0.00      BSYN  
ATOM     59  HZ2 LYS     6     -51.669 -86.298 -38.294  1.00  0.00      BSYN  
ATOM     60  HZ3 LYS     6     -51.580 -87.616 -39.380  1.00  0.00      BSYN  
ATOM     61    C LYS     6     -55.288 -89.039 -40.376  1.00  0.00      BSYN  
ATOM     62    O LYS     6     -55.835 -89.659 -41.261  1.00  0.00      BSYN  
ATOM     63    N GLY     7     -55.885 -89.011 -39.144  1.00  0.00      BSYN  
ATOM     64    H GLY     7     -55.992 -88.133 -38.723  1.00  0.00      BSYN  
ATOM     65   CA GLY     7     -56.894 -90.114 -38.892  1.00  0.00      BSYN  
ATOM     66    C GLY     7     -56.756 -90.747 -37.476  1.00  0.00      BSYN  
ATOM     67    O GLY     7     -56.963 -89.993 -36.473  1.00  0.00      BSYN  
ATOM     68    N LEU     8     -56.324 -92.035 -37.338  1.00  0.00      BSYN  
ATOM     69    H LEU     8     -56.113 -92.490 -36.496  1.00  0.00      BSYN  
ATOM     70   CA LEU     8     -55.882 -92.898 -38.392  1.00  0.00      BSYN  
ATOM     71   CB LEU     8     -54.316 -92.669 -38.648  1.00  0.00      BSYN  
ATOM     72   CG LEU     8     -53.432 -93.449 -39.722  1.00  0.00      BSYN  
ATOM     73  CD1 LEU     8     -54.107 -93.085 -41.033  1.00  0.00      BSYN  
ATOM     74  CD2 LEU     8     -51.932 -93.112 -39.558  1.00  0.00      BSYN  
ATOM     75    C LEU     8     -56.244 -94.333 -37.974  1.00  0.00      BSYN  
ATOM     76    O LEU     8     -55.341 -95.027 -37.488  1.00  0.00      BSYN  
ATOM     77    N SER     9     -57.513 -94.819 -38.145  1.00  0.00      BSYN  
ATOM     78    H SER     9     -58.199 -94.277 -38.588  1.00  0.00      BSYN  
ATOM     79   CA SER     9     -57.983 -96.152 -37.923  1.00  0.00      BSYN  
ATOM     80   CB SER     9     -57.499 -97.195 -38.915  1.00  0.00      BSYN  
ATOM     81   OG SER     9     -56.078 -97.427 -38.801  1.00  0.00      BSYN  
ATOM     82   HG SER     9     -55.563 -96.631 -38.953  1.00  0.00      BSYN  
ATOM     83    C SER     9     -57.819 -96.634 -36.412  1.00  0.00      BSYN  
ATOM     84    O SER     9     -58.805 -96.818 -35.676  1.00  0.00      BSYN  
ATOM     85    N MET    10     -56.575 -96.948 -35.987  1.00  0.00      BSYN  
ATOM     86    H MET    10     -55.904 -96.881 -36.699  1.00  0.00      BSYN  
ATOM     87   CA MET    10     -56.244 -97.452 -34.708  1.00  0.00      BSYN  
ATOM     88   CB MET    10     -55.700 -98.844 -34.705  1.00  0.00      BSYN  
ATOM     89   CG MET    10     -54.225 -98.828 -35.160  1.00  0.00      BSYN  
ATOM     90   SD MET    10     -54.201 -98.724 -36.954  1.00  0.00      BSYN  
ATOM     91   CE MET    10     -52.465 -98.486 -37.309  1.00  0.00      BSYN  
ATOM     92    C MET    10     -55.337 -96.550 -33.888  1.00  0.00      BSYN  
ATOM     93    O MET    10     -55.496 -96.550 -32.709  1.00  0.00      BSYN  
ATOM     94    N ALA    11     -54.459 -95.802 -34.497  1.00  0.00      BSYN  
ATOM     95    H ALA    11     -54.363 -95.879 -35.469  1.00  0.00      BSYN  
ATOM     96   CA ALA    11     -53.699 -94.841 -33.704  1.00  0.00      BSYN  
ATOM     97   CB ALA    11     -52.407 -94.457 -34.477  1.00  0.00      BSYN  
ATOM     98    C ALA    11     -54.494 -93.646 -33.250  1.00  0.00      BSYN  
ATOM     99    O ALA    11     -54.769 -92.671 -34.062  1.00  0.00      BSYN  
ATOM    100    N LYS    12     -54.932 -93.671 -31.992  1.00  0.00      BSYN  
ATOM    101    H LYS    12     -54.363 -94.303 -31.506  1.00  0.00      BSYN  
ATOM    102   CA LYS    12     -55.893 -92.748 -31.383  1.00  0.00      BSYN  
ATOM    103   CB LYS    12     -57.004 -93.757 -30.911  1.00  0.00      BSYN  
ATOM    104   CG LYS    12     -56.727 -94.990 -30.072  1.00  0.00      BSYN  
ATOM    105   CD LYS    12     -57.901 -95.946 -30.128  1.00  0.00      BSYN  
ATOM    106   CE LYS    12     -57.622 -97.286 -29.432  1.00  0.00      BSYN  
ATOM    107   NZ LYS    12     -58.704 -98.132 -29.099  1.00  0.00      BSYN  
ATOM    108  HZ1 LYS    12     -59.460 -97.526 -28.720  1.00  0.00      BSYN  
ATOM    109  HZ2 LYS    12     -58.988 -98.676 -29.938  1.00  0.00      BSYN  
ATOM    110  HZ3 LYS    12     -58.255 -98.742 -28.386  1.00  0.00      BSYN  
ATOM    111    C LYS    12     -55.340 -91.981 -30.224  1.00  0.00      BSYN  
ATOM    112    O LYS    12     -55.645 -90.757 -30.227  1.00  0.00      BSYN  
ATOM    113    N GLU    13     -54.534 -92.548 -29.384  1.00  0.00      BSYN  
ATOM    114    H GLU    13     -54.119 -93.378 -29.698  1.00  0.00      BSYN  
ATOM    115   CA GLU    13     -54.021 -92.026 -28.106  1.00  0.00      BSYN  
ATOM    116   CB GLU    13     -54.413 -93.155 -27.106  1.00  0.00      BSYN  
ATOM    117   CG GLU    13     -54.661 -92.714 -25.664  1.00  0.00      BSYN  
ATOM    118   CD GLU    13     -54.841 -93.786 -24.562  1.00  0.00      BSYN  
ATOM    119  OE1 GLU    13     -55.735 -94.588 -24.816  1.00  0.00      BSYN  
ATOM    120  OE2 GLU    13     -54.295 -93.739 -23.456  1.00  0.00      BSYN  
ATOM    121    C GLU    13     -52.566 -91.757 -27.884  1.00  0.00      BSYN  
ATOM    122    O GLU    13     -51.539 -92.541 -28.152  1.00  0.00      BSYN  
ATOM    123    N GLY    14     -52.438 -90.533 -27.265  1.00  0.00      BSYN  
ATOM    124    H GLY    14     -53.221 -89.946 -27.319  1.00  0.00      BSYN  
ATOM    125   CA GLY    14     -51.252 -90.150 -26.457  1.00  0.00      BSYN  
ATOM    126    C GLY    14     -51.598 -89.426 -25.227  1.00  0.00      BSYN  
ATOM    127    O GLY    14     -52.762 -89.196 -24.963  1.00  0.00      BSYN  
ATOM    128    N VAL    15     -50.601 -88.745 -24.642  1.00  0.00      BSYN  
ATOM    129    H VAL    15     -49.678 -88.863 -24.950  1.00  0.00      BSYN  
ATOM    130   CA VAL    15     -50.881 -87.767 -23.671  1.00  0.00      BSYN  
ATOM    131   CB VAL    15     -49.787 -87.549 -22.567  1.00  0.00      BSYN  
ATOM    132  CG1 VAL    15     -49.586 -88.956 -21.999  1.00  0.00      BSYN  
ATOM    133  CG2 VAL    15     -48.478 -86.851 -22.971  1.00  0.00      BSYN  
ATOM    134    C VAL    15     -51.205 -86.416 -24.266  1.00  0.00      BSYN  
ATOM    135    O VAL    15     -52.187 -85.715 -23.887  1.00  0.00      BSYN  
ATOM    136    N VAL    16     -50.456 -86.172 -25.339  1.00  0.00      BSYN  
ATOM    137    H VAL    16     -49.599 -86.545 -25.634  1.00  0.00      BSYN  
ATOM    138   CA VAL    16     -50.999 -85.341 -26.369  1.00  0.00      BSYN  
ATOM    139   CB VAL    16     -50.129 -84.154 -26.750  1.00  0.00      BSYN  
ATOM    140  CG1 VAL    16     -51.027 -83.049 -27.429  1.00  0.00      BSYN  
ATOM    141  CG2 VAL    16     -49.408 -83.463 -25.591  1.00  0.00      BSYN  
ATOM    142    C VAL    16     -51.127 -86.179 -27.590  1.00  0.00      BSYN  
ATOM    143    O VAL    16     -50.127 -86.888 -28.058  1.00  0.00      BSYN  
ATOM    144    N ALA    17     -52.399 -86.231 -28.101  1.00  0.00      BSYN  
ATOM    145    H ALA    17     -53.152 -85.888 -27.576  1.00  0.00      BSYN  
ATOM    146   CA ALA    17     -52.772 -86.695 -29.391  1.00  0.00      BSYN  
ATOM    147   CB ALA    17     -52.982 -88.247 -29.607  1.00  0.00      BSYN  
ATOM    148    C ALA    17     -53.744 -85.782 -30.138  1.00  0.00      BSYN  
ATOM    149    O ALA    17     -54.946 -85.855 -29.965  1.00  0.00      BSYN  
ATOM    150    N ALA    18     -53.233 -84.933 -31.151  1.00  0.00      BSYN  
ATOM    151    H ALA    18     -53.874 -84.210 -31.314  1.00  0.00      BSYN  
ATOM    152   CA ALA    18     -51.919 -84.886 -31.695  1.00  0.00      BSYN  
ATOM    153   CB ALA    18     -51.996 -84.733 -33.170  1.00  0.00      BSYN  
ATOM    154    C ALA    18     -51.067 -83.739 -31.198  1.00  0.00      BSYN  
ATOM    155    O ALA    18     -51.656 -82.731 -30.722  1.00  0.00      BSYN  
ATOM    156    N ALA    19     -49.715 -83.907 -31.315  1.00  0.00      BSYN  
ATOM    157    H ALA    19     -49.421 -84.809 -31.561  1.00  0.00      BSYN  
ATOM    158   CA ALA    19     -48.743 -82.811 -30.973  1.00  0.00      BSYN  
ATOM    159   CB ALA    19     -47.338 -83.333 -30.692  1.00  0.00      BSYN  
ATOM    160    C ALA    19     -48.557 -81.622 -31.850  1.00  0.00      BSYN  
ATOM    161    O ALA    19     -48.779 -81.787 -33.114  1.00  0.00      BSYN  
ATOM    162    N GLU    20     -48.103 -80.448 -31.427  1.00  0.00      BSYN  
ATOM    163    H GLU    20     -47.612 -80.463 -30.579  1.00  0.00      BSYN  
ATOM    164   CA GLU    20     -48.117 -79.331 -32.353  1.00  0.00      BSYN  
ATOM    165   CB GLU    20     -48.617 -77.968 -31.599  1.00  0.00      BSYN  
ATOM    166   CG GLU    20     -50.098 -77.681 -31.417  1.00  0.00      BSYN  
ATOM    167   CD GLU    20     -50.402 -76.349 -30.732  1.00  0.00      BSYN  
ATOM    168  OE1 GLU    20     -50.658 -75.363 -31.471  1.00  0.00      BSYN  
ATOM    169  OE2 GLU    20     -50.646 -76.307 -29.508  1.00  0.00      BSYN  
ATOM    170    C GLU    20     -46.853 -78.948 -33.083  1.00  0.00      BSYN  
ATOM    171    O GLU    20     -46.579 -79.138 -34.255  1.00  0.00      BSYN  
ATOM    172    N LYS    21     -45.836 -78.679 -32.238  1.00  0.00      BSYN  
ATOM    173    H LYS    21     -46.031 -78.988 -31.329  1.00  0.00      BSYN  
ATOM    174   CA LYS    21     -44.560 -77.999 -32.572  1.00  0.00      BSYN  
ATOM    175   CB LYS    21     -44.018 -77.456 -31.313  1.00  0.00      BSYN  
ATOM    176   CG LYS    21     -44.911 -76.550 -30.484  1.00  0.00      BSYN  
ATOM    177   CD LYS    21     -44.188 -76.119 -29.279  1.00  0.00      BSYN  
ATOM    178   CE LYS    21     -45.034 -75.112 -28.466  1.00  0.00      BSYN  
ATOM    179   NZ LYS    21     -44.508 -74.804 -27.163  1.00  0.00      BSYN  
ATOM    180  HZ1 LYS    21     -44.902 -73.904 -26.823  1.00  0.00      BSYN  
ATOM    181  HZ2 LYS    21     -44.795 -75.580 -26.533  1.00  0.00      BSYN  
ATOM    182  HZ3 LYS    21     -43.486 -74.942 -27.299  1.00  0.00      BSYN  
ATOM    183    C LYS    21     -43.761 -78.842 -33.433  1.00  0.00      BSYN  
ATOM    184    O LYS    21     -43.986 -79.982 -33.515  1.00  0.00      BSYN  
ATOM    185    N THR    22     -42.841 -78.226 -34.220  1.00  0.00      BSYN  
ATOM    186    H THR    22     -42.707 -77.263 -34.101  1.00  0.00      BSYN  
ATOM    187   CA THR    22     -42.080 -78.950 -35.207  1.00  0.00      BSYN  
ATOM    188   CB THR    22     -42.504 -78.380 -36.629  1.00  0.00      BSYN  
ATOM    189  OG1 THR    22     -42.169 -77.048 -36.607  1.00  0.00      BSYN  
ATOM    190  HG1 THR    22     -41.253 -76.844 -36.810  1.00  0.00      BSYN  
ATOM    191  CG2 THR    22     -43.997 -78.528 -37.024  1.00  0.00      BSYN  
ATOM    192    C THR    22     -40.576 -79.050 -35.007  1.00  0.00      BSYN  
ATOM    193    O THR    22     -39.926 -78.111 -34.554  1.00  0.00      BSYN  
ATOM    194    N LYS    23     -40.110 -80.260 -35.151  1.00  0.00      BSYN  
ATOM    195    H LYS    23     -40.667 -81.056 -35.021  1.00  0.00      BSYN  
ATOM    196   CA LYS    23     -38.657 -80.432 -35.295  1.00  0.00      BSYN  
ATOM    197   CB LYS    23     -38.220 -81.802 -34.765  1.00  0.00      BSYN  
ATOM    198   CG LYS    23     -36.724 -81.737 -34.296  1.00  0.00      BSYN  
ATOM    199   CD LYS    23     -36.447 -81.149 -32.892  1.00  0.00      BSYN  
ATOM    200   CE LYS    23     -34.978 -81.039 -32.661  1.00  0.00      BSYN  
ATOM    201   NZ LYS    23     -34.793 -80.317 -31.334  1.00  0.00      BSYN  
ATOM    202  HZ1 LYS    23     -35.151 -79.341 -31.367  1.00  0.00      BSYN  
ATOM    203  HZ2 LYS    23     -35.397 -80.851 -30.677  1.00  0.00      BSYN  
ATOM    204  HZ3 LYS    23     -33.931 -80.388 -30.756  1.00  0.00      BSYN  
ATOM    205    C LYS    23     -38.310 -80.212 -36.774  1.00  0.00      BSYN  
ATOM    206    O LYS    23     -38.153 -81.177 -37.475  1.00  0.00      BSYN  
ATOM    207    N GLN    24     -38.206 -78.906 -37.240  1.00  0.00      BSYN  
ATOM    208    H GLN    24     -38.568 -78.201 -36.663  1.00  0.00      BSYN  
ATOM    209   CA GLN    24     -37.754 -78.539 -38.557  1.00  0.00      BSYN  
ATOM    210   CB GLN    24     -38.675 -77.468 -39.185  1.00  0.00      BSYN  
ATOM    211   CG GLN    24     -38.594 -77.459 -40.716  1.00  0.00      BSYN  
ATOM    212   CD GLN    24     -39.523 -76.548 -41.458  1.00  0.00      BSYN  
ATOM    213  OE1 GLN    24     -39.087 -75.429 -41.827  1.00  0.00      BSYN  
ATOM    214  NE2 GLN    24     -40.779 -76.875 -41.598  1.00  0.00      BSYN  
ATOM    215 HE21 GLN    24     -41.274 -77.601 -41.163  1.00  0.00      BSYN  
ATOM    216 HE22 GLN    24     -41.335 -76.436 -42.275  1.00  0.00      BSYN  
ATOM    217    C GLN    24     -36.363 -77.815 -38.506  1.00  0.00      BSYN  
ATOM    218    O GLN    24     -35.859 -77.150 -39.402  1.00  0.00      BSYN  
ATOM    219    N GLY    25     -35.610 -77.811 -37.412  1.00  0.00      BSYN  
ATOM    220    H GLY    25     -35.915 -78.231 -36.581  1.00  0.00      BSYN  
ATOM    221   CA GLY    25     -34.372 -77.045 -37.303  1.00  0.00      BSYN  
ATOM    222    C GLY    25     -34.623 -76.100 -36.125  1.00  0.00      BSYN  
ATOM    223    O GLY    25     -34.640 -76.515 -34.978  1.00  0.00      BSYN  
ATOM    224    N VAL    26     -34.718 -74.759 -36.316  1.00  0.00      BSYN  
ATOM    225    H VAL    26     -35.034 -74.177 -35.594  1.00  0.00      BSYN  
ATOM    226   CA VAL    26     -34.610 -74.174 -37.708  1.00  0.00      BSYN  
ATOM    227   CB VAL    26     -36.031 -73.630 -38.067  1.00  0.00      BSYN  
ATOM    228  CG1 VAL    26     -36.714 -72.884 -37.021  1.00  0.00      BSYN  
ATOM    229  CG2 VAL    26     -36.045 -72.519 -39.057  1.00  0.00      BSYN  
ATOM    230    C VAL    26     -33.486 -73.065 -37.698  1.00  0.00      BSYN  
ATOM    231    O VAL    26     -32.748 -72.891 -38.603  1.00  0.00      BSYN  
ATOM    232    N THR    27     -33.335 -72.526 -36.491  1.00  0.00      BSYN  
ATOM    233    H THR    27     -34.108 -72.559 -35.890  1.00  0.00      BSYN  
ATOM    234   CA THR    27     -32.353 -71.501 -36.131  1.00  0.00      BSYN  
ATOM    235   CB THR    27     -32.715 -70.835 -34.744  1.00  0.00      BSYN  
ATOM    236  OG1 THR    27     -32.917 -71.861 -33.773  1.00  0.00      BSYN  
ATOM    237  HG1 THR    27     -32.113 -72.375 -33.671  1.00  0.00      BSYN  
ATOM    238  CG2 THR    27     -33.886 -69.809 -34.872  1.00  0.00      BSYN  
ATOM    239    C THR    27     -31.058 -72.223 -36.027  1.00  0.00      BSYN  
ATOM    240    O THR    27     -30.805 -73.181 -35.265  1.00  0.00      BSYN  
ATOM    241    N GLU    28     -30.260 -71.869 -36.969  1.00  0.00      BSYN  
ATOM    242    H GLU    28     -30.740 -71.503 -37.740  1.00  0.00      BSYN  
ATOM    243   CA GLU    28     -28.807 -72.038 -36.895  1.00  0.00      BSYN  
ATOM    244   CB GLU    28     -28.199 -72.304 -38.278  1.00  0.00      BSYN  
ATOM    245   CG GLU    28     -27.027 -73.191 -38.357  1.00  0.00      BSYN  
ATOM    246   CD GLU    28     -26.001 -72.988 -39.464  1.00  0.00      BSYN  
ATOM    247  OE1 GLU    28     -26.030 -73.750 -40.355  1.00  0.00      BSYN  
ATOM    248  OE2 GLU    28     -25.282 -71.893 -39.332  1.00  0.00      BSYN  
ATOM    249    C GLU    28     -27.999 -71.003 -36.136  1.00  0.00      BSYN  
ATOM    250    O GLU    28     -26.994 -71.360 -35.460  1.00  0.00      BSYN  
ATOM    251    N ALA    29     -28.562 -69.761 -36.105  1.00  0.00      BSYN  
ATOM    252    H ALA    29     -29.380 -69.795 -36.644  1.00  0.00      BSYN  
ATOM    253   CA ALA    29     -27.855 -68.544 -35.719  1.00  0.00      BSYN  
ATOM    254   CB ALA    29     -28.355 -67.268 -36.266  1.00  0.00      BSYN  
ATOM    255    C ALA    29     -27.841 -68.424 -34.209  1.00  0.00      BSYN  
ATOM    256    O ALA    29     -26.953 -67.858 -33.674  1.00  0.00      BSYN  
ATOM    257    N ALA    30     -28.675 -69.068 -33.443  1.00  0.00      BSYN  
ATOM    258    H ALA    30     -29.521 -69.401 -33.808  1.00  0.00      BSYN  
ATOM    259   CA ALA    30     -28.504 -69.216 -31.968  1.00  0.00      BSYN  
ATOM    260   CB ALA    30     -29.785 -69.732 -31.353  1.00  0.00      BSYN  
ATOM    261    C ALA    30     -27.427 -70.215 -31.647  1.00  0.00      BSYN  
ATOM    262    O ALA    30     -26.668 -70.009 -30.639  1.00  0.00      BSYN  
ATOM    263    N GLU    31     -27.126 -71.235 -32.465  1.00  0.00      BSYN  
ATOM    264    H GLU    31     -27.372 -71.271 -33.413  1.00  0.00      BSYN  
ATOM    265   CA GLU    31     -26.189 -72.231 -31.944  1.00  0.00      BSYN  
ATOM    266   CB GLU    31     -26.700 -73.615 -32.227  1.00  0.00      BSYN  
ATOM    267   CG GLU    31     -28.161 -73.790 -31.842  1.00  0.00      BSYN  
ATOM    268   CD GLU    31     -28.494 -74.196 -30.398  1.00  0.00      BSYN  
ATOM    269  OE1 GLU    31     -29.273 -73.586 -29.659  1.00  0.00      BSYN  
ATOM    270  OE2 GLU    31     -27.843 -75.179 -29.956  1.00  0.00      BSYN  
ATOM    271    C GLU    31     -24.749 -72.195 -32.463  1.00  0.00      BSYN  
ATOM    272    O GLU    31     -23.943 -73.075 -32.208  1.00  0.00      BSYN  
ATOM    273    N LYS    32     -24.484 -71.166 -33.253  1.00  0.00      BSYN  
ATOM    274    H LYS    32     -25.148 -70.454 -33.366  1.00  0.00      BSYN  
ATOM    275   CA LYS    32     -23.130 -70.945 -33.780  1.00  0.00      BSYN  
ATOM    276   CB LYS    32     -23.098 -71.063 -35.329  1.00  0.00      BSYN  
ATOM    277   CG LYS    32     -21.959 -70.705 -36.165  1.00  0.00      BSYN  
ATOM    278   CD LYS    32     -20.945 -71.760 -35.987  1.00  0.00      BSYN  
ATOM    279   CE LYS    32     -20.011 -71.926 -37.120  1.00  0.00      BSYN  
ATOM    280   NZ LYS    32     -20.559 -72.883 -38.159  1.00  0.00      BSYN  
ATOM    281  HZ1 LYS    32     -19.896 -72.861 -38.960  1.00  0.00      BSYN  
ATOM    282  HZ2 LYS    32     -20.474 -73.789 -37.654  1.00  0.00      BSYN  
ATOM    283  HZ3 LYS    32     -21.469 -72.621 -38.589  1.00  0.00      BSYN  
ATOM    284    C LYS    32     -22.480 -69.724 -33.345  1.00  0.00      BSYN  
ATOM    285    O LYS    32     -22.918 -68.668 -33.626  1.00  0.00      BSYN  
ATOM    286    N THR    33     -21.356 -69.658 -32.612  1.00  0.00      BSYN  
ATOM    287    H THR    33     -20.841 -68.843 -32.788  1.00  0.00      BSYN  
ATOM    288   CA THR    33     -20.752 -70.862 -31.971  1.00  0.00      BSYN  
ATOM    289   CB THR    33     -19.160 -70.659 -32.021  1.00  0.00      BSYN  
ATOM    290  OG1 THR    33     -18.826 -70.120 -33.292  1.00  0.00      BSYN  
ATOM    291  HG1 THR    33     -18.693 -70.807 -33.949  1.00  0.00      BSYN  
ATOM    292  CG2 THR    33     -18.574 -72.082 -31.787  1.00  0.00      BSYN  
ATOM    293    C THR    33     -21.284 -70.967 -30.540  1.00  0.00      BSYN  
ATOM    294    O THR    33     -20.864 -70.110 -29.733  1.00  0.00      BSYN  
ATOM    295    N LYS    34     -22.057 -71.947 -30.137  1.00  0.00      BSYN  
ATOM    296    H LYS    34     -22.334 -72.593 -30.819  1.00  0.00      BSYN  
ATOM    297   CA LYS    34     -22.472 -72.145 -28.819  1.00  0.00      BSYN  
ATOM    298   CB LYS    34     -23.955 -72.193 -28.563  1.00  0.00      BSYN  
ATOM    299   CG LYS    34     -24.427 -70.887 -27.836  1.00  0.00      BSYN  
ATOM    300   CD LYS    34     -25.954 -71.125 -27.674  1.00  0.00      BSYN  
ATOM    301   CE LYS    34     -26.694 -70.308 -26.663  1.00  0.00      BSYN  
ATOM    302   NZ LYS    34     -26.518 -68.968 -27.061  1.00  0.00      BSYN  
ATOM    303  HZ1 LYS    34     -25.521 -68.671 -27.058  1.00  0.00      BSYN  
ATOM    304  HZ2 LYS    34     -26.670 -68.691 -28.052  1.00  0.00      BSYN  
ATOM    305  HZ3 LYS    34     -27.087 -68.262 -26.551  1.00  0.00      BSYN  
ATOM    306    C LYS    34     -21.946 -73.461 -28.259  1.00  0.00      BSYN  
ATOM    307    O LYS    34     -21.199 -73.515 -27.347  1.00  0.00      BSYN  
ATOM    308    N GLU    35     -22.323 -74.554 -28.914  1.00  0.00      BSYN  
ATOM    309    H GLU    35     -23.008 -74.484 -29.612  1.00  0.00      BSYN  
ATOM    310   CA GLU    35     -21.815 -75.799 -28.497  1.00  0.00      BSYN  
ATOM    311   CB GLU    35     -22.894 -76.889 -28.871  1.00  0.00      BSYN  
ATOM    312   CG GLU    35     -24.095 -77.222 -27.889  1.00  0.00      BSYN  
ATOM    313   CD GLU    35     -24.897 -78.508 -28.170  1.00  0.00      BSYN  
ATOM    314  OE1 GLU    35     -25.554 -78.630 -29.201  1.00  0.00      BSYN  
ATOM    315  OE2 GLU    35     -24.785 -79.443 -27.342  1.00  0.00      BSYN  
ATOM    316    C GLU    35     -20.518 -76.417 -28.884  1.00  0.00      BSYN  
ATOM    317    O GLU    35     -20.133 -76.415 -30.055  1.00  0.00      BSYN  
ATOM    318    N GLY    36     -19.840 -77.121 -27.962  1.00  0.00      BSYN  
ATOM    319    H GLY    36     -20.285 -77.423 -27.142  1.00  0.00      BSYN  
ATOM    320   CA GLY    36     -18.422 -77.445 -28.287  1.00  0.00      BSYN  
ATOM    321    C GLY    36     -18.037 -78.853 -28.560  1.00  0.00      BSYN  
ATOM    322    O GLY    36     -17.887 -79.586 -27.617  1.00  0.00      BSYN  
ATOM    323    N VAL    37     -17.879 -79.330 -29.812  1.00  0.00      BSYN  
ATOM    324    H VAL    37     -18.096 -78.677 -30.510  1.00  0.00      BSYN  
ATOM    325   CA VAL    37     -17.392 -80.689 -30.095  1.00  0.00      BSYN  
ATOM    326   CB VAL    37     -18.320 -81.375 -31.075  1.00  0.00      BSYN  
ATOM    327  CG1 VAL    37     -19.764 -81.465 -30.483  1.00  0.00      BSYN  
ATOM    328  CG2 VAL    37     -18.377 -80.694 -32.471  1.00  0.00      BSYN  
ATOM    329    C VAL    37     -15.965 -80.951 -30.523  1.00  0.00      BSYN  
ATOM    330    O VAL    37     -15.598 -82.111 -30.830  1.00  0.00      BSYN  
ATOM    331    N LEU    38     -15.250 -79.852 -30.660  1.00  0.00      BSYN  
ATOM    332    H LEU    38     -15.731 -79.061 -30.338  1.00  0.00      BSYN  
ATOM    333   CA LEU    38     -13.866 -79.778 -31.150  1.00  0.00      BSYN  
ATOM    334   CB LEU    38     -13.721 -78.451 -31.982  1.00  0.00      BSYN  
ATOM    335   CG LEU    38     -14.371 -78.214 -33.330  1.00  0.00      BSYN  
ATOM    336  CD1 LEU    38     -14.049 -79.443 -34.095  1.00  0.00      BSYN  
ATOM    337  CD2 LEU    38     -15.869 -78.068 -33.251  1.00  0.00      BSYN  
ATOM    338    C LEU    38     -12.928 -79.709 -29.991  1.00  0.00      BSYN  
ATOM    339    O LEU    38     -13.192 -78.871 -29.094  1.00  0.00      BSYN  
ATOM    340    N TYR    39     -12.025 -80.601 -29.819  1.00  0.00      BSYN  
ATOM    341    H TYR    39     -11.180 -80.423 -29.357  1.00  0.00      BSYN  
ATOM    342   CA TYR    39     -12.075 -81.897 -30.489  1.00  0.00      BSYN  
ATOM    343   CB TYR    39     -10.801 -82.320 -31.146  1.00  0.00      BSYN  
ATOM    344   CG TYR    39     -10.487 -81.385 -32.303  1.00  0.00      BSYN  
ATOM    345  CD1 TYR    39      -9.874 -80.112 -32.206  1.00  0.00      BSYN  
ATOM    346  CE1 TYR    39      -9.706 -79.298 -33.276  1.00  0.00      BSYN  
ATOM    347  CD2 TYR    39     -10.888 -81.795 -33.585  1.00  0.00      BSYN  
ATOM    348  CE2 TYR    39     -10.674 -80.950 -34.638  1.00  0.00      BSYN  
ATOM    349   CZ TYR    39     -10.148 -79.710 -34.476  1.00  0.00      BSYN  
ATOM    350   OH TYR    39     -10.107 -78.735 -35.441  1.00  0.00      BSYN  
ATOM    351   HH TYR    39     -10.303 -79.062 -36.322  1.00  0.00      BSYN  
ATOM    352    C TYR    39     -12.380 -83.023 -29.444  1.00  0.00      BSYN  
ATOM    353    O TYR    39     -11.658 -83.071 -28.421  1.00  0.00      BSYN  
ATOM    354    N VAL    40     -13.350 -83.846 -29.571  1.00  0.00      BSYN  
ATOM    355    H VAL    40     -14.164 -83.417 -29.906  1.00  0.00      BSYN  
ATOM    356   CA VAL    40     -13.348 -84.960 -28.765  1.00  0.00      BSYN  
ATOM    357   CB VAL    40     -14.760 -85.359 -28.354  1.00  0.00      BSYN  
ATOM    358  CG1 VAL    40     -14.728 -86.456 -27.333  1.00  0.00      BSYN  
ATOM    359  CG2 VAL    40     -15.733 -84.233 -28.071  1.00  0.00      BSYN  
ATOM    360    C VAL    40     -12.589 -85.992 -29.630  1.00  0.00      BSYN  
ATOM    361    O VAL    40     -12.841 -85.981 -30.839  1.00  0.00      BSYN  
ATOM    362    N GLY    41     -11.650 -86.747 -29.020  1.00  0.00      BSYN  
ATOM    363    H GLY    41     -11.048 -86.351 -28.355  1.00  0.00      BSYN  
ATOM    364   CA GLY    41     -11.273 -87.914 -29.760  1.00  0.00      BSYN  
ATOM    365    C GLY    41     -10.229 -88.566 -28.979  1.00  0.00      BSYN  
ATOM    366    O GLY    41     -10.457 -88.884 -27.835  1.00  0.00      BSYN  
ATOM    367    N SER    42      -9.335 -89.003 -29.714  1.00  0.00      BSYN  
ATOM    368    H SER    42      -9.466 -89.087 -30.681  1.00  0.00      BSYN  
ATOM    369   CA SER    42      -8.161 -89.549 -28.997  1.00  0.00      BSYN  
ATOM    370   CB SER    42      -7.872 -90.935 -29.536  1.00  0.00      BSYN  
ATOM    371   OG SER    42      -6.914 -91.561 -28.738  1.00  0.00      BSYN  
ATOM    372   HG SER    42      -6.156 -91.366 -29.293  1.00  0.00      BSYN  
ATOM    373    C SER    42      -6.840 -88.674 -29.125  1.00  0.00      BSYN  
ATOM    374    O SER    42      -6.420 -88.351 -30.233  1.00  0.00      BSYN  
ATOM    375    N LYS    43      -6.546 -88.043 -27.987  1.00  0.00      BSYN  
ATOM    376    H LYS    43      -6.970 -88.168 -27.113  1.00  0.00      BSYN  
ATOM    377   CA LYS    43      -5.795 -86.785 -28.098  1.00  0.00      BSYN  
ATOM    378   CB LYS    43      -6.667 -85.584 -27.908  1.00  0.00      BSYN  
ATOM    379   CG LYS    43      -7.493 -85.520 -26.662  1.00  0.00      BSYN  
ATOM    380   CD LYS    43      -8.698 -84.697 -26.880  1.00  0.00      BSYN  
ATOM    381   CE LYS    43      -9.460 -84.343 -25.629  1.00  0.00      BSYN  
ATOM    382   NZ LYS    43     -10.620 -83.520 -25.860  1.00  0.00      BSYN  
ATOM    383  HZ1 LYS    43     -10.866 -82.808 -25.144  1.00  0.00      BSYN  
ATOM    384  HZ2 LYS    43     -10.375 -82.915 -26.670  1.00  0.00      BSYN  
ATOM    385  HZ3 LYS    43     -11.494 -84.028 -26.105  1.00  0.00      BSYN  
ATOM    386    C LYS    43      -4.612 -86.585 -27.180  1.00  0.00      BSYN  
ATOM    387    O LYS    43      -4.694 -87.138 -26.096  1.00  0.00      BSYN  
ATOM    388    N THR    44      -3.440 -85.963 -27.520  1.00  0.00      BSYN  
ATOM    389    H THR    44      -2.916 -85.510 -26.827  1.00  0.00      BSYN  
ATOM    390   CA THR    44      -3.087 -85.634 -28.894  1.00  0.00      BSYN  
ATOM    391   CB THR    44      -2.420 -84.205 -28.975  1.00  0.00      BSYN  
ATOM    392  OG1 THR    44      -1.596 -84.105 -27.836  1.00  0.00      BSYN  
ATOM    393  HG1 THR    44      -1.680 -83.221 -27.472  1.00  0.00      BSYN  
ATOM    394  CG2 THR    44      -3.572 -83.230 -29.089  1.00  0.00      BSYN  
ATOM    395    C THR    44      -2.191 -86.678 -29.659  1.00  0.00      BSYN  
ATOM    396    O THR    44      -2.023 -86.651 -30.890  1.00  0.00      BSYN  
ATOM    397    N ARG    45      -1.497 -87.502 -28.777  1.00  0.00      BSYN  
ATOM    398    H ARG    45      -1.788 -87.516 -27.842  1.00  0.00      BSYN  
ATOM    399   CA ARG    45      -0.505 -88.517 -29.173  1.00  0.00      BSYN  
ATOM    400   CB ARG    45       0.686 -88.442 -28.235  1.00  0.00      BSYN  
ATOM    401   CG ARG    45       0.381 -88.727 -26.903  1.00  0.00      BSYN  
ATOM    402   CD ARG    45       0.924 -87.751 -25.871  1.00  0.00      BSYN  
ATOM    403   NE ARG    45       0.211 -87.922 -24.596  1.00  0.00      BSYN  
ATOM    404   HE ARG    45       0.567 -88.462 -23.859  1.00  0.00      BSYN  
ATOM    405   CZ ARG    45      -0.907 -87.254 -24.159  1.00  0.00      BSYN  
ATOM    406  NH1 ARG    45      -1.682 -86.635 -25.028  1.00  0.00      BSYN  
ATOM    407 HH11 ARG    45      -2.514 -86.185 -24.705  1.00  0.00      BSYN  
ATOM    408 HH12 ARG    45      -1.391 -86.623 -25.985  1.00  0.00      BSYN  
ATOM    409  NH2 ARG    45      -1.196 -87.035 -22.856  1.00  0.00      BSYN  
ATOM    410 HH21 ARG    45      -1.883 -86.377 -22.548  1.00  0.00      BSYN  
ATOM    411 HH22 ARG    45      -0.445 -87.209 -22.220  1.00  0.00      BSYN  
ATOM    412    C ARG    45      -0.955 -89.936 -29.411  1.00  0.00      BSYN  
ATOM    413    O ARG    45      -1.945 -90.344 -28.919  1.00  0.00      BSYN  
ATOM    414    N GLU    46      -0.237 -90.729 -30.301  1.00  0.00      BSYN  
ATOM    415    H GLU    46      -0.477 -91.679 -30.293  1.00  0.00      BSYN  
ATOM    416   CA GLU    46       0.921 -90.291 -31.208  1.00  0.00      BSYN  
ATOM    417   CB GLU    46       1.506 -91.540 -31.843  1.00  0.00      BSYN  
ATOM    418   CG GLU    46       3.019 -91.669 -31.846  1.00  0.00      BSYN  
ATOM    419   CD GLU    46       3.750 -92.978 -32.330  1.00  0.00      BSYN  
ATOM    420  OE1 GLU    46       4.566 -92.839 -33.171  1.00  0.00      BSYN  
ATOM    421  OE2 GLU    46       3.435 -94.103 -31.883  1.00  0.00      BSYN  
ATOM    422    C GLU    46       0.534 -89.377 -32.359  1.00  0.00      BSYN  
ATOM    423    O GLU    46      -0.061 -89.739 -33.418  1.00  0.00      BSYN  
ATOM    424    N GLY    47       1.188 -88.203 -32.185  1.00  0.00      BSYN  
ATOM    425    H GLY    47       1.593 -88.057 -31.304  1.00  0.00      BSYN  
ATOM    426   CA GLY    47       1.423 -87.225 -33.244  1.00  0.00      BSYN  
ATOM    427    C GLY    47       1.335 -85.873 -32.597  1.00  0.00      BSYN  
ATOM    428    O GLY    47       0.957 -85.599 -31.378  1.00  0.00      BSYN  
ATOM    429    N VAL    48       1.844 -84.812 -33.261  1.00  0.00      BSYN  
ATOM    430    H VAL    48       2.317 -84.959 -34.107  1.00  0.00      BSYN  
ATOM    431   CA VAL    48       1.428 -83.466 -32.788  1.00  0.00      BSYN  
ATOM    432   CB VAL    48       2.557 -82.713 -32.100  1.00  0.00      BSYN  
ATOM    433  CG1 VAL    48       2.624 -82.943 -30.671  1.00  0.00      BSYN  
ATOM    434  CG2 VAL    48       3.875 -82.531 -32.955  1.00  0.00      BSYN  
ATOM    435    C VAL    48       0.925 -82.591 -33.949  1.00  0.00      BSYN  
ATOM    436    O VAL    48       1.425 -82.966 -35.055  1.00  0.00      BSYN  
ATOM    437    N VAL    49       0.113 -81.571 -33.764  1.00  0.00      BSYN  
ATOM    438    H VAL    49      -0.343 -81.469 -32.902  1.00  0.00      BSYN  
ATOM    439   CA VAL    49      -0.027 -80.366 -34.546  1.00  0.00      BSYN  
ATOM    440   CB VAL    49      -1.167 -79.525 -33.900  1.00  0.00      BSYN  
ATOM    441  CG1 VAL    49      -0.952 -78.052 -34.261  1.00  0.00      BSYN  
ATOM    442  CG2 VAL    49      -2.482 -80.145 -34.394  1.00  0.00      BSYN  
ATOM    443    C VAL    49       1.182 -79.558 -34.673  1.00  0.00      BSYN  
ATOM    444    O VAL    49       1.762 -79.346 -33.693  1.00  0.00      BSYN  
ATOM    445    N GLN    50       1.513 -79.169 -35.938  1.00  0.00      BSYN  
ATOM    446    H GLN    50       1.007 -79.610 -36.652  1.00  0.00      BSYN  
ATOM    447   CA GLN    50       2.771 -78.525 -36.364  1.00  0.00      BSYN  
ATOM    448   CB GLN    50       3.150 -78.777 -37.818  1.00  0.00      BSYN  
ATOM    449   CG GLN    50       3.620 -80.198 -38.043  1.00  0.00      BSYN  
ATOM    450   CD GLN    50       2.480 -81.164 -38.510  1.00  0.00      BSYN  
ATOM    451  OE1 GLN    50       1.296 -80.749 -38.374  1.00  0.00      BSYN  
ATOM    452  NE2 GLN    50       2.934 -82.304 -39.107  1.00  0.00      BSYN  
ATOM    453 HE21 GLN    50       3.900 -82.459 -39.170  1.00  0.00      BSYN  
ATOM    454 HE22 GLN    50       2.310 -82.961 -39.480  1.00  0.00      BSYN  
ATOM    455    C GLN    50       2.932 -77.055 -35.907  1.00  0.00      BSYN  
ATOM    456    O GLN    50       3.839 -76.769 -35.125  1.00  0.00      BSYN  
ATOM    457    N GLY    51       2.265 -76.125 -36.566  1.00  0.00      BSYN  
ATOM    458    H GLY    51       1.375 -76.337 -36.917  1.00  0.00      BSYN  
ATOM    459   CA GLY    51       2.913 -74.821 -36.650  1.00  0.00      BSYN  
ATOM    460    C GLY    51       3.469 -74.651 -38.053  1.00  0.00      BSYN  
ATOM    461    O GLY    51       4.712 -74.656 -38.222  1.00  0.00      BSYN  
ATOM    462    N VAL    52       2.465 -74.278 -38.882  1.00  0.00      BSYN  
ATOM    463    H VAL    52       1.585 -73.958 -38.594  1.00  0.00      BSYN  
ATOM    464   CA VAL    52       2.725 -74.039 -40.321  1.00  0.00      BSYN  
ATOM    465   CB VAL    52       1.405 -73.897 -41.093  1.00  0.00      BSYN  
ATOM    466  CG1 VAL    52       1.743 -74.117 -42.535  1.00  0.00      BSYN  
ATOM    467  CG2 VAL    52       0.251 -74.826 -40.727  1.00  0.00      BSYN  
ATOM    468    C VAL    52       3.516 -72.728 -40.398  1.00  0.00      BSYN  
ATOM    469    O VAL    52       3.005 -71.700 -39.816  1.00  0.00      BSYN  
ATOM    470    N ALA    53       4.632 -72.790 -41.001  1.00  0.00      BSYN  
ATOM    471    H ALA    53       4.826 -73.712 -41.271  1.00  0.00      BSYN  
ATOM    472   CA ALA    53       5.569 -71.626 -41.170  1.00  0.00      BSYN  
ATOM    473   CB ALA    53       6.896 -72.105 -41.704  1.00  0.00      BSYN  
ATOM    474    C ALA    53       5.144 -70.629 -42.154  1.00  0.00      BSYN  
ATOM    475    O ALA    53       5.024 -70.933 -43.347  1.00  0.00      BSYN  
ATOM    476    N SER    54       4.826 -69.388 -41.853  1.00  0.00      BSYN  
ATOM    477    H SER    54       4.851 -68.655 -42.502  1.00  0.00      BSYN  
ATOM    478   CA SER    54       4.526 -68.936 -40.523  1.00  0.00      BSYN  
ATOM    479   CB SER    54       5.762 -68.242 -39.897  1.00  0.00      BSYN  
ATOM    480   OG SER    54       6.167 -67.114 -40.724  1.00  0.00      BSYN  
ATOM    481   HG SER    54       5.463 -66.462 -40.686  1.00  0.00      BSYN  
ATOM    482    C SER    54       3.191 -68.137 -40.255  1.00  0.00      BSYN  
ATOM    483    O SER    54       3.135 -66.996 -40.531  1.00  0.00      BSYN  
ATOM    484    N VAL    55       2.155 -68.847 -39.872  1.00  0.00      BSYN  
ATOM    485    H VAL    55       2.246 -69.737 -39.471  1.00  0.00      BSYN  
ATOM    486   CA VAL    55       0.813 -68.345 -39.884  1.00  0.00      BSYN  
ATOM    487   CB VAL    55      -0.165 -69.478 -40.177  1.00  0.00      BSYN  
ATOM    488  CG1 VAL    55      -0.104 -69.798 -41.674  1.00  0.00      BSYN  
ATOM    489  CG2 VAL    55      -0.055 -70.723 -39.220  1.00  0.00      BSYN  
ATOM    490    C VAL    55       0.562 -67.513 -38.650  1.00  0.00      BSYN  
ATOM    491    O VAL    55       0.433 -66.308 -38.620  1.00  0.00      BSYN  
ATOM    492    N ALA    56       0.502 -68.261 -37.480  1.00  0.00      BSYN  
ATOM    493    H ALA    56       0.927 -69.142 -37.426  1.00  0.00      BSYN  
ATOM    494   CA ALA    56       0.073 -67.720 -36.158  1.00  0.00      BSYN  
ATOM    495   CB ALA    56      -1.023 -68.618 -35.741  1.00  0.00      BSYN  
ATOM    496    C ALA    56       1.237 -67.763 -35.148  1.00  0.00      BSYN  
ATOM    497    O ALA    56       1.351 -68.750 -34.343  1.00  0.00      BSYN  
ATOM    498    N GLU    57       2.301 -66.875 -35.282  1.00  0.00      BSYN  
ATOM    499    H GLU    57       2.126 -66.053 -35.786  1.00  0.00      BSYN  
ATOM    500   CA GLU    57       3.360 -66.964 -34.327  1.00  0.00      BSYN  
ATOM    501   CB GLU    57       4.587 -66.544 -35.158  1.00  0.00      BSYN  
ATOM    502   CG GLU    57       5.131 -67.652 -36.089  1.00  0.00      BSYN  
ATOM    503   CD GLU    57       5.943 -68.810 -35.558  1.00  0.00      BSYN  
ATOM    504  OE1 GLU    57       7.159 -68.707 -35.445  1.00  0.00      BSYN  
ATOM    505  OE2 GLU    57       5.247 -69.856 -35.357  1.00  0.00      BSYN  
ATOM    506    C GLU    57       3.221 -65.805 -33.265  1.00  0.00      BSYN  
ATOM    507    O GLU    57       4.174 -65.008 -33.103  1.00  0.00      BSYN  
ATOM    508    N LYS    58       2.118 -65.668 -32.514  1.00  0.00      BSYN  
ATOM    509    H LYS    58       1.392 -66.306 -32.678  1.00  0.00      BSYN  
ATOM    510   CA LYS    58       2.038 -64.526 -31.659  1.00  0.00      BSYN  
ATOM    511   CB LYS    58       0.657 -64.551 -30.962  1.00  0.00      BSYN  
ATOM    512   CG LYS    58      -0.457 -64.829 -31.863  1.00  0.00      BSYN  
ATOM    513   CD LYS    58      -1.681 -64.262 -31.113  1.00  0.00      BSYN  
ATOM    514   CE LYS    58      -2.850 -64.626 -31.889  1.00  0.00      BSYN  
ATOM    515   NZ LYS    58      -2.871 -64.071 -33.202  1.00  0.00      BSYN  
ATOM    516  HZ1 LYS    58      -3.585 -64.409 -33.879  1.00  0.00      BSYN  
ATOM    517  HZ2 LYS    58      -2.984 -63.062 -32.977  1.00  0.00      BSYN  
ATOM    518  HZ3 LYS    58      -1.959 -64.253 -33.669  1.00  0.00      BSYN  
ATOM    519    C LYS    58       2.984 -64.482 -30.550  1.00  0.00      BSYN  
ATOM    520    O LYS    58       3.513 -65.471 -30.085  1.00  0.00      BSYN  
ATOM    521    N THR    59       3.149 -63.209 -30.231  1.00  0.00      BSYN  
ATOM    522    H THR    59       2.918 -62.450 -30.806  1.00  0.00      BSYN  
ATOM    523   CA THR    59       4.080 -62.829 -29.196  1.00  0.00      BSYN  
ATOM    524   CB THR    59       5.415 -62.360 -29.852  1.00  0.00      BSYN  
ATOM    525  OG1 THR    59       5.013 -61.438 -30.895  1.00  0.00      BSYN  
ATOM    526  HG1 THR    59       5.786 -61.018 -31.280  1.00  0.00      BSYN  
ATOM    527  CG2 THR    59       6.225 -63.461 -30.349  1.00  0.00      BSYN  
ATOM    528    C THR    59       3.370 -61.731 -28.374  1.00  0.00      BSYN  
ATOM    529    O THR    59       2.816 -60.739 -28.915  1.00  0.00      BSYN  
ATOM    530    N LYS    60       3.177 -61.824 -27.053  1.00  0.00      BSYN  
ATOM    531    H LYS    60       2.636 -61.174 -26.558  1.00  0.00      BSYN  
ATOM    532   CA LYS    60       3.425 -63.019 -26.337  1.00  0.00      BSYN  
ATOM    533   CB LYS    60       4.816 -63.047 -25.771  1.00  0.00      BSYN  
ATOM    534   CG LYS    60       5.238 -61.823 -25.009  1.00  0.00      BSYN  
ATOM    535   CD LYS    60       6.645 -61.714 -24.528  1.00  0.00      BSYN  
ATOM    536   CE LYS    60       6.984 -60.367 -23.979  1.00  0.00      BSYN  
ATOM    537   NZ LYS    60       8.426 -60.146 -23.731  1.00  0.00      BSYN  
ATOM    538  HZ1 LYS    60       8.749 -60.866 -23.054  1.00  0.00      BSYN  
ATOM    539  HZ2 LYS    60       8.976 -60.167 -24.614  1.00  0.00      BSYN  
ATOM    540  HZ3 LYS    60       8.542 -59.160 -23.421  1.00  0.00      BSYN  
ATOM    541    C LYS    60       2.275 -63.304 -25.338  1.00  0.00      BSYN  
ATOM    542    O LYS    60       1.590 -62.389 -24.861  1.00  0.00      BSYN  
ATOM    543    N GLU    61       2.012 -64.601 -25.221  1.00  0.00      BSYN  
ATOM    544    H GLU    61       2.397 -65.240 -25.856  1.00  0.00      BSYN  
ATOM    545   CA GLU    61       1.323 -65.136 -24.043  1.00  0.00      BSYN  
ATOM    546   CB GLU    61       0.033 -65.863 -24.461  1.00  0.00      BSYN  
ATOM    547   CG GLU    61       0.241 -66.744 -25.695  1.00  0.00      BSYN  
ATOM    548   CD GLU    61      -0.266 -65.884 -26.891  1.00  0.00      BSYN  
ATOM    549  OE1 GLU    61       0.592 -65.408 -27.737  1.00  0.00      BSYN  
ATOM    550  OE2 GLU    61      -1.485 -65.830 -27.131  1.00  0.00      BSYN  
ATOM    551    C GLU    61       2.374 -66.075 -23.443  1.00  0.00      BSYN  
ATOM    552    O GLU    61       3.466 -66.060 -23.925  1.00  0.00      BSYN  
ATOM    553    N GLN    62       2.095 -66.846 -22.356  1.00  0.00      BSYN  
ATOM    554    H GLN    62       1.172 -66.700 -22.061  1.00  0.00      BSYN  
ATOM    555   CA GLN    62       2.987 -67.844 -21.644  1.00  0.00      BSYN  
ATOM    556   CB GLN    62       4.076 -67.084 -20.897  1.00  0.00      BSYN  
ATOM    557   CG GLN    62       4.923 -68.129 -19.967  1.00  0.00      BSYN  
ATOM    558   CD GLN    62       5.610 -67.495 -18.709  1.00  0.00      BSYN  
ATOM    559  OE1 GLN    62       6.604 -66.830 -18.949  1.00  0.00      BSYN  
ATOM    560  NE2 GLN    62       5.128 -67.598 -17.456  1.00  0.00      BSYN  
ATOM    561 HE21 GLN    62       5.568 -67.144 -16.708  1.00  0.00      BSYN  
ATOM    562 HE22 GLN    62       4.216 -67.931 -17.321  1.00  0.00      BSYN  
ATOM    563    C GLN    62       2.054 -68.610 -20.729  1.00  0.00      BSYN  
ATOM    564    O GLN    62       1.303 -68.036 -19.950  1.00  0.00      BSYN  
ATOM    565    N ALA    63       2.134 -69.963 -20.857  1.00  0.00      BSYN  
ATOM    566    H ALA    63       2.740 -70.213 -21.585  1.00  0.00      BSYN  
ATOM    567   CA ALA    63       1.482 -71.007 -20.095  1.00  0.00      BSYN  
ATOM    568   CB ALA    63       1.887 -72.455 -20.523  1.00  0.00      BSYN  
ATOM    569    C ALA    63       1.418 -71.109 -18.506  1.00  0.00      BSYN  
ATOM    570    O ALA    63       2.354 -71.260 -17.740  1.00  0.00      BSYN  
ATOM    571    N SER    64       0.137 -71.161 -18.234  1.00  0.00      BSYN  
ATOM    572    H SER    64      -0.507 -71.079 -18.969  1.00  0.00      BSYN  
ATOM    573   CA SER    64      -0.060 -70.919 -16.798  1.00  0.00      BSYN  
ATOM    574   CB SER    64      -0.525 -69.417 -16.561  1.00  0.00      BSYN  
ATOM    575   OG SER    64      -1.794 -69.291 -17.160  1.00  0.00      BSYN  
ATOM    576   HG SER    64      -1.856 -69.661 -18.044  1.00  0.00      BSYN  
ATOM    577    C SER    64      -1.120 -71.833 -16.231  1.00  0.00      BSYN  
ATOM    578    O SER    64      -0.828 -72.326 -15.165  1.00  0.00      BSYN  
ATOM    579    N HIS    65      -2.245 -72.135 -16.890  1.00  0.00      BSYN  
ATOM    580    H HIS    65      -2.540 -71.787 -17.757  1.00  0.00      BSYN  
ATOM    581   CA HIS    65      -3.061 -73.228 -16.426  1.00  0.00      BSYN  
ATOM    582   CB HIS    65      -4.587 -72.902 -16.657  1.00  0.00      BSYN  
ATOM    583   CG HIS    65      -5.098 -71.816 -15.755  1.00  0.00      BSYN  
ATOM    584  ND1 HIS    65      -4.883 -71.686 -14.458  1.00  0.00      BSYN  
ATOM    585  HD1 HIS    65      -4.263 -72.365 -14.119  1.00  0.00      BSYN  
ATOM    586  CD2 HIS    65      -5.978 -70.759 -16.029  1.00  0.00      BSYN  
ATOM    587  NE2 HIS    65      -6.126 -70.027 -14.902  1.00  0.00      BSYN  
ATOM    588  CE1 HIS    65      -5.460 -70.625 -13.990  1.00  0.00      BSYN  
ATOM    589    C HIS    65      -2.648 -74.523 -17.053  1.00  0.00      BSYN  
ATOM    590    O HIS    65      -2.595 -74.611 -18.270  1.00  0.00      BSYN  
ATOM    591    N LEU    66      -2.548 -75.591 -16.264  1.00  0.00      BSYN  
ATOM    592    H LEU    66      -2.715 -75.593 -15.298  1.00  0.00      BSYN  
ATOM    593   CA LEU    66      -2.043 -76.874 -16.794  1.00  0.00      BSYN  
ATOM    594   CB LEU    66      -0.739 -77.169 -16.010  1.00  0.00      BSYN  
ATOM    595   CG LEU    66      -0.062 -78.588 -15.993  1.00  0.00      BSYN  
ATOM    596  CD1 LEU    66       0.216 -79.012 -17.416  1.00  0.00      BSYN  
ATOM    597  CD2 LEU    66       1.108 -78.496 -15.098  1.00  0.00      BSYN  
ATOM    598    C LEU    66      -3.006 -77.968 -16.300  1.00  0.00      BSYN  
ATOM    599    O LEU    66      -3.789 -77.694 -15.425  1.00  0.00      BSYN  
ATOM    600    N GLY    67      -3.157 -79.055 -17.117  1.00  0.00      BSYN  
ATOM    601    H GLY    67      -2.571 -79.200 -17.890  1.00  0.00      BSYN  
ATOM    602   CA GLY    67      -4.181 -80.046 -16.696  1.00  0.00      BSYN  
ATOM    603    C GLY    67      -5.254 -80.296 -17.717  1.00  0.00      BSYN  
ATOM    604    O GLY    67      -5.101 -81.206 -18.555  1.00  0.00      BSYN  
ATOM    605    N GLY    68      -6.321 -79.445 -17.452  1.00  0.00      BSYN  
ATOM    606    H GLY    68      -6.311 -78.955 -16.603  1.00  0.00      BSYN  
ATOM    607   CA GLY    68      -7.546 -79.446 -18.280  1.00  0.00      BSYN  
ATOM    608    C GLY    68      -8.660 -79.111 -17.225  1.00  0.00      BSYN  
ATOM    609    O GLY    68      -8.907 -79.763 -16.243  1.00  0.00      BSYN  
ATOM    610    N ALA    69      -9.355 -78.077 -17.640  1.00  0.00      BSYN  
ATOM    611    H ALA    69      -9.199 -77.924 -18.595  1.00  0.00      BSYN  
ATOM    612   CA ALA    69     -10.235 -77.288 -16.844  1.00  0.00      BSYN  
ATOM    613   CB ALA    69      -9.817 -75.818 -16.708  1.00  0.00      BSYN  
ATOM    614    C ALA    69     -11.720 -77.205 -17.004  1.00  0.00      BSYN  
ATOM    615    O ALA    69     -12.576 -77.293 -16.083  1.00  0.00      BSYN  
ATOM    616    N VAL    70     -12.109 -76.949 -18.282  1.00  0.00      BSYN  
ATOM    617    H VAL    70     -11.396 -76.934 -18.954  1.00  0.00      BSYN  
ATOM    618   CA VAL    70     -13.503 -76.692 -18.615  1.00  0.00      BSYN  
ATOM    619   CB VAL    70     -13.520 -75.800 -19.899  1.00  0.00      BSYN  
ATOM    620  CG1 VAL    70     -14.666 -74.814 -19.920  1.00  0.00      BSYN  
ATOM    621  CG2 VAL    70     -12.421 -74.829 -19.949  1.00  0.00      BSYN  
ATOM    622    C VAL    70     -14.148 -78.096 -18.942  1.00  0.00      BSYN  
ATOM    623    O VAL    70     -13.344 -78.965 -19.172  1.00  0.00      BSYN  
ATOM    624    N PHE    71     -15.467 -78.172 -19.119  1.00  0.00      BSYN  
ATOM    625    H PHE    71     -16.002 -77.355 -19.036  1.00  0.00      BSYN  
ATOM    626   CA PHE    71     -16.034 -79.552 -19.458  1.00  0.00      BSYN  
ATOM    627   CB PHE    71     -17.111 -80.078 -18.527  1.00  0.00      BSYN  
ATOM    628   CG PHE    71     -16.819 -80.105 -17.040  1.00  0.00      BSYN  
ATOM    629  CD1 PHE    71     -17.624 -79.239 -16.265  1.00  0.00      BSYN  
ATOM    630  CD2 PHE    71     -15.752 -80.787 -16.439  1.00  0.00      BSYN  
ATOM    631  CE1 PHE    71     -17.373 -79.098 -14.883  1.00  0.00      BSYN  
ATOM    632  CE2 PHE    71     -15.480 -80.528 -15.118  1.00  0.00      BSYN  
ATOM    633   CZ PHE    71     -16.252 -79.760 -14.354  1.00  0.00      BSYN  
ATOM    634    C PHE    71     -16.512 -79.736 -20.898  1.00  0.00      BSYN  
ATOM    635    O PHE    71     -17.562 -79.071 -21.142  1.00  0.00      BSYN  
ATOM    636    N SER    72     -15.885 -80.463 -21.814  1.00  0.00      BSYN  
ATOM    637    H SER    72     -14.968 -80.666 -21.534  1.00  0.00      BSYN  
ATOM    638   CA SER    72     -16.240 -80.619 -23.237  1.00  0.00      BSYN  
ATOM    639   CB SER    72     -15.405 -81.666 -23.940  1.00  0.00      BSYN  
ATOM    640   OG SER    72     -15.132 -82.613 -22.990  1.00  0.00      BSYN  
ATOM    641   HG SER    72     -15.228 -83.511 -23.315  1.00  0.00      BSYN  
ATOM    642    C SER    72     -17.765 -81.002 -23.412  1.00  0.00      BSYN  
ATOM    643    O SER    72     -18.442 -80.402 -24.320  1.00  0.00      BSYN  
ATOM    644    N GLY    73     -18.388 -81.978 -22.677  1.00  0.00      BSYN  
ATOM    645    H GLY    73     -17.853 -82.509 -22.051  1.00  0.00      BSYN  
ATOM    646   CA GLY    73     -19.796 -82.350 -22.967  1.00  0.00      BSYN  
ATOM    647    C GLY    73     -19.842 -83.845 -23.463  1.00  0.00      BSYN  
ATOM    648    O GLY    73     -19.800 -84.692 -22.597  1.00  0.00      BSYN  
ATOM    649    N ALA    74     -19.990 -83.940 -24.796  1.00  0.00      BSYN  
ATOM    650    H ALA    74     -19.998 -83.184 -25.421  1.00  0.00      BSYN  
ATOM    651   CA ALA    74     -19.855 -85.214 -25.538  1.00  0.00      BSYN  
ATOM    652   CB ALA    74     -19.663 -84.965 -26.881  1.00  0.00      BSYN  
ATOM    653    C ALA    74     -18.794 -86.152 -24.988  1.00  0.00      BSYN  
ATOM    654    O ALA    74     -17.642 -86.225 -25.438  1.00  0.00      BSYN  
ATOM    655    N GLY    75     -19.263 -86.948 -23.983  1.00  0.00      BSYN  
ATOM    656    H GLY    75     -20.123 -86.795 -23.539  1.00  0.00      BSYN  
ATOM    657   CA GLY    75     -18.425 -88.090 -23.479  1.00  0.00      BSYN  
ATOM    658    C GLY    75     -19.207 -89.336 -23.338  1.00  0.00      BSYN  
ATOM    659    O GLY    75     -19.882 -89.640 -22.301  1.00  0.00      BSYN  
ATOM    660    N ASN    76     -19.152 -90.064 -24.460  1.00  0.00      BSYN  
ATOM    661    H ASN    76     -18.613 -89.762 -25.220  1.00  0.00      BSYN  
ATOM    662   CA ASN    76     -19.861 -91.314 -24.570  1.00  0.00      BSYN  
ATOM    663   CB ASN    76     -20.731 -91.355 -25.941  1.00  0.00      BSYN  
ATOM    664   CG ASN    76     -21.704 -92.480 -26.252  1.00  0.00      BSYN  
ATOM    665  OD1 ASN    76     -21.820 -93.409 -25.442  1.00  0.00      BSYN  
ATOM    666  ND2 ASN    76     -22.377 -92.212 -27.394  1.00  0.00      BSYN  
ATOM    667 HD21 ASN    76     -22.159 -91.371 -27.846  1.00  0.00      BSYN  
ATOM    668 HD22 ASN    76     -22.919 -92.955 -27.732  1.00  0.00      BSYN  
ATOM    669    C ASN    76     -18.980 -92.538 -24.338  1.00  0.00      BSYN  
ATOM    670    O ASN    76     -18.560 -93.282 -25.243  1.00  0.00      BSYN  
ATOM    671    N ILE    77     -18.714 -92.517 -23.038  1.00  0.00      BSYN  
ATOM    672    H ILE    77     -19.004 -91.719 -22.548  1.00  0.00      BSYN  
ATOM    673   CA ILE    77     -17.963 -93.543 -22.402  1.00  0.00      BSYN  
ATOM    674   CB ILE    77     -16.960 -92.964 -21.358  1.00  0.00      BSYN  
ATOM    675  CG2 ILE    77     -15.908 -92.133 -22.092  1.00  0.00      BSYN  
ATOM    676  CG1 ILE    77     -17.641 -92.192 -20.161  1.00  0.00      BSYN  
ATOM    677   CD ILE    77     -16.662 -91.798 -18.992  1.00  0.00      BSYN  
ATOM    678    C ILE    77     -18.876 -94.638 -21.911  1.00  0.00      BSYN  
ATOM    679    O ILE    77     -19.738 -94.353 -21.031  1.00  0.00      BSYN  
ATOM    680    N ALA    78     -18.807 -95.867 -22.432  1.00  0.00      BSYN  
ATOM    681    H ALA    78     -18.121 -96.006 -23.118  1.00  0.00      BSYN  
ATOM    682   CA ALA    78     -19.725 -96.861 -21.912  1.00  0.00      BSYN  
ATOM    683   CB ALA    78     -19.954 -97.829 -23.033  1.00  0.00      BSYN  
ATOM    684    C ALA    78     -19.341 -97.579 -20.634  1.00  0.00      BSYN  
ATOM    685    O ALA    78     -18.430 -98.332 -20.656  1.00  0.00      BSYN  
ATOM    686    N ALA    79     -20.190 -97.556 -19.630  1.00  0.00      BSYN  
ATOM    687    H ALA    79     -21.109 -97.319 -19.873  1.00  0.00      BSYN  
ATOM    688   CA ALA    79     -19.993 -98.278 -18.340  1.00  0.00      BSYN  
ATOM    689   CB ALA    79     -20.868 -97.692 -17.254  1.00  0.00      BSYN  
ATOM    690    C ALA    79     -20.090 -99.833 -18.366  1.00  0.00      BSYN  
ATOM    691    O ALA    79     -21.039-100.400 -18.932  1.00  0.00      BSYN  
ATOM    692    N ALA    80     -19.216-100.384 -17.525  1.00  0.00      BSYN  
ATOM    693    H ALA    80     -18.683 -99.711 -17.051  1.00  0.00      BSYN  
ATOM    694   CA ALA    80     -19.314-101.797 -17.253  1.00  0.00      BSYN  
ATOM    695   CB ALA    80     -17.912-102.441 -17.360  1.00  0.00      BSYN  
ATOM    696    C ALA    80     -19.564-101.875 -15.711  1.00  0.00      BSYN  
ATOM    697    O ALA    80     -19.372-100.988 -14.851  1.00  0.00      BSYN  
ATOM    698    N THR    81     -19.842-103.162 -15.487  1.00  0.00      BSYN  
ATOM    699    H THR    81     -19.960-103.884 -16.140  1.00  0.00      BSYN  
ATOM    700   CA THR    81     -20.454-103.408 -14.198  1.00  0.00      BSYN  
ATOM    701   CB THR    81     -21.920-103.572 -14.259  1.00  0.00      BSYN  
ATOM    702  OG1 THR    81     -22.517-102.959 -15.491  1.00  0.00      BSYN  
ATOM    703  HG1 THR    81     -22.620-102.006 -15.446  1.00  0.00      BSYN  
ATOM    704  CG2 THR    81     -22.565-102.977 -13.018  1.00  0.00      BSYN  
ATOM    705    C THR    81     -19.935-104.710 -13.562  1.00  0.00      BSYN  
ATOM    706    O THR    81     -19.692-105.576 -14.417  1.00  0.00      BSYN  
ATOM    707    N GLY    82     -19.648-104.952 -12.214  1.00  0.00      BSYN  
ATOM    708    H GLY    82     -19.790-104.268 -11.527  1.00  0.00      BSYN  
ATOM    709   CA GLY    82     -18.967-106.223 -11.752  1.00  0.00      BSYN  
ATOM    710    C GLY    82     -17.559-105.863 -11.357  1.00  0.00      BSYN  
ATOM    711    O GLY    82     -17.344-105.243 -10.373  1.00  0.00      BSYN  
ATOM    712    N LEU    83     -16.561-106.097 -12.234  1.00  0.00      BSYN  
ATOM    713    H LEU    83     -16.786-106.602 -13.044  1.00  0.00      BSYN  
ATOM    714   CA LEU    83     -15.105-105.809 -11.920  1.00  0.00      BSYN  
ATOM    715   CB LEU    83     -14.194-106.939 -11.764  1.00  0.00      BSYN  
ATOM    716   CG LEU    83     -14.599-108.054 -10.784  1.00  0.00      BSYN  
ATOM    717  CD1 LEU    83     -13.347-108.763 -10.618  1.00  0.00      BSYN  
ATOM    718  CD2 LEU    83     -15.119-107.605  -9.406  1.00  0.00      BSYN  
ATOM    719    C LEU    83     -14.468-105.092 -13.088  1.00  0.00      BSYN  
ATOM    720    O LEU    83     -14.516-105.604 -14.195  1.00  0.00      BSYN  
ATOM    721    N VAL    84     -13.892-104.001 -12.669  1.00  0.00      BSYN  
ATOM    722    H VAL    84     -13.882-103.702 -11.736  1.00  0.00      BSYN  
ATOM    723   CA VAL    84     -13.100-103.280 -13.617  1.00  0.00      BSYN  
ATOM    724   CB VAL    84     -13.613-101.780 -13.462  1.00  0.00      BSYN  
ATOM    725  CG1 VAL    84     -12.726-100.494 -13.556  1.00  0.00      BSYN  
ATOM    726  CG2 VAL    84     -14.753-101.704 -14.504  1.00  0.00      BSYN  
ATOM    727    C VAL    84     -11.651-103.479 -13.236  1.00  0.00      BSYN  
ATOM    728    O VAL    84     -11.182-103.776 -12.118  1.00  0.00      BSYN  
ATOM    729    N LYS    85     -10.883-103.364 -14.339  1.00  0.00      BSYN  
ATOM    730    H LYS    85     -11.201-102.710 -14.995  1.00  0.00      BSYN  
ATOM    731   CA LYS    85      -9.552-103.705 -14.474  1.00  0.00      BSYN  
ATOM    732   CB LYS    85      -9.447-104.201 -15.948  1.00  0.00      BSYN  
ATOM    733   CG LYS    85     -10.438-104.937 -16.753  1.00  0.00      BSYN  
ATOM    734   CD LYS    85      -9.808-105.047 -18.118  1.00  0.00      BSYN  
ATOM    735   CE LYS    85      -8.518-105.923 -17.963  1.00  0.00      BSYN  
ATOM    736   NZ LYS    85      -7.808-105.942 -19.235  1.00  0.00      BSYN  
ATOM    737  HZ1 LYS    85      -8.454-106.422 -19.894  1.00  0.00      BSYN  
ATOM    738  HZ2 LYS    85      -7.520-104.994 -19.550  1.00  0.00      BSYN  
ATOM    739  HZ3 LYS    85      -6.981-106.522 -18.990  1.00  0.00      BSYN  
ATOM    740    C LYS    85      -8.716-102.452 -14.064  1.00  0.00      BSYN  
ATOM    741    O LYS    85      -9.016-101.338 -14.622  1.00  0.00      BSYN  
ATOM    742    N ARG    86      -7.789-102.470 -13.078  1.00  0.00      BSYN  
ATOM    743    H ARG    86      -7.395-103.304 -12.748  1.00  0.00      BSYN  
ATOM    744   CA ARG    86      -7.283-101.198 -12.415  1.00  0.00      BSYN  
ATOM    745   CB ARG    86      -7.415-101.389 -10.954  1.00  0.00      BSYN  
ATOM    746   CG ARG    86      -7.095-100.095 -10.063  1.00  0.00      BSYN  
ATOM    747   CD ARG    86      -8.037 -98.928 -10.139  1.00  0.00      BSYN  
ATOM    748   NE ARG    86      -7.545 -97.781  -9.434  1.00  0.00      BSYN  
ATOM    749   HE ARG    86      -7.525 -97.788  -8.454  1.00  0.00      BSYN  
ATOM    750   CZ ARG    86      -7.078 -96.744 -10.041  1.00  0.00      BSYN  
ATOM    751  NH1 ARG    86      -6.683 -95.683  -9.252  1.00  0.00      BSYN  
ATOM    752 HH11 ARG    86      -6.252 -94.917  -9.728  1.00  0.00      BSYN  
ATOM    753 HH12 ARG    86      -6.453 -95.797  -8.286  1.00  0.00      BSYN  
ATOM    754  NH2 ARG    86      -7.093 -96.654 -11.379  1.00  0.00      BSYN  
ATOM    755 HH21 ARG    86      -6.961 -95.820 -11.915  1.00  0.00      BSYN  
ATOM    756 HH22 ARG    86      -7.233 -97.486 -11.915  1.00  0.00      BSYN  
ATOM    757    C ARG    86      -5.856-101.129 -12.984  1.00  0.00      BSYN  
ATOM    758    O ARG    86      -5.355-102.029 -13.609  1.00  0.00      BSYN  
ATOM    759    N GLU    87      -5.189 -99.962 -12.754  1.00  0.00      BSYN  
ATOM    760    H GLU    87      -5.473 -99.440 -11.975  1.00  0.00      BSYN  
ATOM    761   CA GLU    87      -3.930 -99.755 -13.422  1.00  0.00      BSYN  
ATOM    762   CB GLU    87      -3.651 -98.350 -13.970  1.00  0.00      BSYN  
ATOM    763   CG GLU    87      -2.281 -97.947 -14.274  1.00  0.00      BSYN  
ATOM    764   CD GLU    87      -2.192 -96.582 -14.930  1.00  0.00      BSYN  
ATOM    765  OE1 GLU    87      -2.144 -96.536 -16.139  1.00  0.00      BSYN  
ATOM    766  OE2 GLU    87      -2.021 -95.698 -14.108  1.00  0.00      BSYN  
ATOM    767    C GLU    87      -2.864-100.081 -12.382  1.00  0.00      BSYN  
ATOM    768    O GLU    87      -2.944 -99.415 -11.270  1.00  0.00      BSYN  
ATOM    769    N GLU    88      -2.029-101.093 -12.581  1.00  0.00      BSYN  
ATOM    770    H GLU    88      -1.890-101.451 -13.483  1.00  0.00      BSYN  
ATOM    771   CA GLU    88      -1.163-101.512 -11.372  1.00  0.00      BSYN  
ATOM    772   CB GLU    88      -1.587-102.805 -10.811  1.00  0.00      BSYN  
ATOM    773   CG GLU    88      -2.047-103.980 -11.809  1.00  0.00      BSYN  
ATOM    774   CD GLU    88      -2.458-105.408 -11.266  1.00  0.00      BSYN  
ATOM    775  OE1 GLU    88      -1.980-105.951 -10.288  1.00  0.00      BSYN  
ATOM    776  OE2 GLU    88      -3.381-105.888 -11.952  1.00  0.00      BSYN  
ATOM    777    C GLU    88       0.287-101.770 -11.990  1.00  0.00      BSYN  
ATOM    778    O GLU    88       1.225-101.885 -11.163  1.00  0.00      BSYN  
ATOM    779    N PHE    89       0.535-101.703 -13.327  1.00  0.00      BSYN  
ATOM    780    H PHE    89       0.036-101.146 -13.961  1.00  0.00      BSYN  
ATOM    781   CA PHE    89       1.649-102.278 -13.981  1.00  0.00      BSYN  
ATOM    782   CB PHE    89       1.246-103.339 -15.135  1.00  0.00      BSYN  
ATOM    783   CG PHE    89       0.090-103.052 -16.134  1.00  0.00      BSYN  
ATOM    784  CD1 PHE    89      -1.077-103.584 -16.040  1.00  0.00      BSYN  
ATOM    785  CD2 PHE    89       0.389-102.020 -17.032  1.00  0.00      BSYN  
ATOM    786  CE1 PHE    89      -2.090-103.105 -16.866  1.00  0.00      BSYN  
ATOM    787  CE2 PHE    89      -0.601-101.575 -17.850  1.00  0.00      BSYN  
ATOM    788   CZ PHE    89      -1.866-102.080 -17.732  1.00  0.00      BSYN  
ATOM    789    C PHE    89       2.670-101.380 -14.582  1.00  0.00      BSYN  
ATOM    790    O PHE    89       2.251-100.373 -15.192  1.00  0.00      BSYN  
ATOM    791    N PRO    90       3.970-101.721 -14.562  1.00  0.00      BSYN  
ATOM    792   CD PRO    90       4.527-102.730 -13.713  1.00  0.00      BSYN  
ATOM    793   CA PRO    90       5.013-100.720 -14.923  1.00  0.00      BSYN  
ATOM    794   CB PRO    90       6.159-101.259 -14.159  1.00  0.00      BSYN  
ATOM    795   CG PRO    90       5.932-102.653 -14.340  1.00  0.00      BSYN  
ATOM    796    C PRO    90       5.151-100.654 -16.440  1.00  0.00      BSYN  
ATOM    797    O PRO    90       5.777 -99.814 -17.140  1.00  0.00      BSYN  
ATOM    798    N THR    91       4.558-101.615 -17.215  1.00  0.00      BSYN  
ATOM    799    H THR    91       4.211-102.454 -16.847  1.00  0.00      BSYN  
ATOM    800   CA THR    91       4.197-101.632 -18.662  1.00  0.00      BSYN  
ATOM    801   CB THR    91       3.767-103.169 -18.948  1.00  0.00      BSYN  
ATOM    802  OG1 THR    91       4.735-103.934 -18.216  1.00  0.00      BSYN  
ATOM    803  HG1 THR    91       4.643-104.876 -18.056  1.00  0.00      BSYN  
ATOM    804  CG2 THR    91       3.705-103.448 -20.528  1.00  0.00      BSYN  
ATOM    805    C THR    91       3.125-100.617 -19.143  1.00  0.00      BSYN  
ATOM    806    O THR    91       2.109-100.857 -19.729  1.00  0.00      BSYN  
ATOM    807    N ASP    92       3.749 -99.384 -18.981  1.00  0.00      BSYN  
ATOM    808    H ASP    92       4.658 -99.290 -18.627  1.00  0.00      BSYN  
ATOM    809   CA ASP    92       3.036 -98.093 -19.159  1.00  0.00      BSYN  
ATOM    810   CB ASP    92       2.013 -97.890 -17.981  1.00  0.00      BSYN  
ATOM    811   CG ASP    92       1.188 -96.549 -17.979  1.00  0.00      BSYN  
ATOM    812  OD1 ASP    92       0.984 -95.976 -16.983  1.00  0.00      BSYN  
ATOM    813  OD2 ASP    92       0.737 -96.024 -19.025  1.00  0.00      BSYN  
ATOM    814    C ASP    92       4.072 -96.970 -19.163  1.00  0.00      BSYN  
ATOM    815    O ASP    92       4.094 -96.263 -20.173  1.00  0.00      BSYN  
ATOM    816    N LEU    93       4.835 -96.661 -18.065  1.00  0.00      BSYN  
ATOM    817    H LEU    93       4.631 -97.033 -17.182  1.00  0.00      BSYN  
ATOM    818   CA LEU    93       6.078 -95.854 -18.147  1.00  0.00      BSYN  
ATOM    819   CB LEU    93       5.484 -94.400 -18.151  1.00  0.00      BSYN  
ATOM    820   CG LEU    93       6.250 -93.479 -19.201  1.00  0.00      BSYN  
ATOM    821  CD1 LEU    93       5.561 -92.124 -19.170  1.00  0.00      BSYN  
ATOM    822  CD2 LEU    93       7.711 -93.177 -18.667  1.00  0.00      BSYN  
ATOM    823    C LEU    93       6.921 -96.055 -16.843  1.00  0.00      BSYN  
ATOM    824    O LEU    93       6.689 -95.519 -15.772  1.00  0.00      BSYN  
ATOM    825    N LYS    94       7.949 -96.839 -16.980  1.00  0.00      BSYN  
ATOM    826    H LYS    94       8.047 -97.292 -17.844  1.00  0.00      BSYN  
ATOM    827   CA LYS    94       8.913 -97.013 -15.937  1.00  0.00      BSYN  
ATOM    828   CB LYS    94       9.110 -98.512 -15.681  1.00  0.00      BSYN  
ATOM    829   CG LYS    94       9.130 -99.053 -14.291  1.00  0.00      BSYN  
ATOM    830   CD LYS    94      10.277 -98.546 -13.319  1.00  0.00      BSYN  
ATOM    831   CE LYS    94      10.401 -99.256 -11.956  1.00  0.00      BSYN  
ATOM    832   NZ LYS    94      11.612 -98.868 -11.268  1.00  0.00      BSYN  
ATOM    833  HZ1 LYS    94      12.356 -99.235 -11.895  1.00  0.00      BSYN  
ATOM    834  HZ2 LYS    94      11.505 -97.835 -11.329  1.00  0.00      BSYN  
ATOM    835  HZ3 LYS    94      11.664 -99.124 -10.262  1.00  0.00      BSYN  
ATOM    836    C LYS    94      10.169 -96.250 -16.215  1.00  0.00      BSYN  
ATOM    837    O LYS    94      10.781 -96.520 -17.198  1.00  0.00      BSYN  
ATOM    838    N PRO    95      10.504 -95.148 -15.480  1.00  0.00      BSYN  
ATOM    839   CD PRO    95       9.713 -94.627 -14.371  1.00  0.00      BSYN  
ATOM    840   CA PRO    95      11.677 -94.391 -15.546  1.00  0.00      BSYN  
ATOM    841   CB PRO    95      11.539 -93.266 -14.535  1.00  0.00      BSYN  
ATOM    842   CG PRO    95      10.102 -93.154 -14.506  1.00  0.00      BSYN  
ATOM    843    C PRO    95      12.853 -95.375 -15.305  1.00  0.00      BSYN  
ATOM    844    O PRO    95      13.283 -95.783 -14.249  1.00  0.00      BSYN  
ATOM    845    N GLU    96      13.417 -95.587 -16.459  1.00  0.00      BSYN  
ATOM    846    H GLU    96      13.053 -95.228 -17.295  1.00  0.00      BSYN  
ATOM    847   CA GLU    96      14.587 -96.458 -16.493  1.00  0.00      BSYN  
ATOM    848   CB GLU    96      14.338 -97.933 -16.709  1.00  0.00      BSYN  
ATOM    849   CG GLU    96      15.270 -98.907 -15.978  1.00  0.00      BSYN  
ATOM    850   CD GLU    96      15.174 -99.042 -14.455  1.00  0.00      BSYN  
ATOM    851  OE1 GLU    96      16.096 -98.690 -13.762  1.00  0.00      BSYN  
ATOM    852  OE2 GLU    96      14.097 -99.302 -13.947  1.00  0.00      BSYN  
ATOM    853    C GLU    96      15.809 -96.114 -17.320  1.00  0.00      BSYN  
ATOM    854    O GLU    96      15.872 -96.532 -18.500  1.00  0.00      BSYN  
ATOM    855    N GLU    97      16.818 -95.333 -16.915  1.00  0.00      BSYN  
ATOM    856    H GLU    97      17.619 -95.455 -17.467  1.00  0.00      BSYN  
ATOM    857   CA GLU    97      16.751 -94.532 -15.738  1.00  0.00      BSYN  
ATOM    858   CB GLU    97      17.700 -94.882 -14.535  1.00  0.00      BSYN  
ATOM    859   CG GLU    97      18.536 -96.196 -14.426  1.00  0.00      BSYN  
ATOM    860   CD GLU    97      19.672 -96.289 -15.419  1.00  0.00      BSYN  
ATOM    861  OE1 GLU    97      20.684 -95.591 -15.154  1.00  0.00      BSYN  
ATOM    862  OE2 GLU    97      19.597 -96.957 -16.436  1.00  0.00      BSYN  
ATOM    863    C GLU    97      16.723 -93.088 -16.239  1.00  0.00      BSYN  
ATOM    864    O GLU    97      17.727 -92.521 -16.513  1.00  0.00      BSYN  
ATOM    865    N VAL    98      15.457 -92.627 -16.279  1.00  0.00      BSYN  
ATOM    866    H VAL    98      14.802 -93.286 -15.968  1.00  0.00      BSYN  
ATOM    867   CA VAL    98      15.154 -91.322 -16.891  1.00  0.00      BSYN  
ATOM    868   CB VAL    98      14.272 -91.459 -18.179  1.00  0.00      BSYN  
ATOM    869  CG1 VAL    98      13.651 -90.112 -18.694  1.00  0.00      BSYN  
ATOM    870  CG2 VAL    98      15.085 -92.231 -19.338  1.00  0.00      BSYN  
ATOM    871    C VAL    98      14.644 -90.316 -15.929  1.00  0.00      BSYN  
ATOM    872    O VAL    98      13.551 -90.471 -15.343  1.00  0.00      BSYN  
ATOM    873    N ALA    99      15.516 -89.371 -15.764  1.00  0.00      BSYN  
ATOM    874    H ALA    99      16.421 -89.401 -16.139  1.00  0.00      BSYN  
ATOM    875   CA ALA    99      15.144 -88.269 -14.894  1.00  0.00      BSYN  
ATOM    876   CB ALA    99      15.557 -88.527 -13.463  1.00  0.00      BSYN  
ATOM    877    C ALA    99      15.902 -87.059 -15.388  1.00  0.00      BSYN  
ATOM    878    O ALA    99      17.114 -86.810 -15.170  1.00  0.00      BSYN  
ATOM    879    N GLN   100      15.092 -86.098 -15.944  1.00  0.00      BSYN  
ATOM    880    H GLN   100      14.173 -86.299 -16.218  1.00  0.00      BSYN  
ATOM    881   CA GLN   100      15.696 -85.014 -16.673  1.00  0.00      BSYN  
ATOM    882   CB GLN   100      14.705 -84.627 -17.744  1.00  0.00      BSYN  
ATOM    883   CG GLN   100      14.951 -84.866 -19.191  1.00  0.00      BSYN  
ATOM    884   CD GLN   100      15.251 -86.346 -19.610  1.00  0.00      BSYN  
ATOM    885  OE1 GLN   100      14.893 -87.314 -18.931  1.00  0.00      BSYN  
ATOM    886  NE2 GLN   100      15.981 -86.535 -20.653  1.00  0.00      BSYN  
ATOM    887 HE21 GLN   100      16.272 -85.731 -21.132  1.00  0.00      BSYN  
ATOM    888 HE22 GLN   100      15.873 -87.199 -21.367  1.00  0.00      BSYN  
ATOM    889    C GLN   100      16.055 -83.799 -15.756  1.00  0.00      BSYN  
ATOM    890    O GLN   100      15.711 -83.773 -14.559  1.00  0.00      BSYN  
ATOM    891    N GLU   101      16.835 -82.923 -16.319  1.00  0.00      BSYN  
ATOM    892    H GLU   101      17.011 -83.077 -17.271  1.00  0.00      BSYN  
ATOM    893   CA GLU   101      17.448 -81.757 -15.825  1.00  0.00      BSYN  
ATOM    894   CB GLU   101      18.317 -81.974 -14.583  1.00  0.00      BSYN  
ATOM    895   CG GLU   101      19.697 -82.646 -14.772  1.00  0.00      BSYN  
ATOM    896   CD GLU   101      20.438 -83.132 -13.561  1.00  0.00      BSYN  
ATOM    897  OE1 GLU   101      20.761 -82.256 -12.768  1.00  0.00      BSYN  
ATOM    898  OE2 GLU   101      20.525 -84.309 -13.223  1.00  0.00      BSYN  
ATOM    899    C GLU   101      18.318 -80.982 -16.826  1.00  0.00      BSYN  
ATOM    900    O GLU   101      18.546 -81.586 -17.923  1.00  0.00      BSYN  
ATOM    901    N ALA   102      18.658 -79.687 -16.468  1.00  0.00      BSYN  
ATOM    902    H ALA   102      18.462 -79.374 -15.560  1.00  0.00      BSYN  
ATOM    903   CA ALA   102      19.363 -78.701 -17.245  1.00  0.00      BSYN  
ATOM    904   CB ALA   102      18.501 -78.248 -18.385  1.00  0.00      BSYN  
ATOM    905    C ALA   102      19.682 -77.504 -16.411  1.00  0.00      BSYN  
ATOM    906    O ALA   102      19.497 -77.738 -15.226  1.00  0.00      BSYN  
ATOM    907    N ALA   103      20.159 -76.345 -16.848  1.00  0.00      BSYN  
ATOM    908    H ALA   103      20.344 -76.080 -17.774  1.00  0.00      BSYN  
ATOM    909   CA ALA   103      20.396 -75.199 -16.023  1.00  0.00      BSYN  
ATOM    910   CB ALA   103      21.686 -74.376 -16.418  1.00  0.00      BSYN  
ATOM    911    C ALA   103      19.308 -74.182 -15.774  1.00  0.00      BSYN  
ATOM    912    O ALA   103      19.389 -73.519 -14.681  1.00  0.00      BSYN  
ATOM    913    N GLU   104      18.373 -73.985 -16.646  1.00  0.00      BSYN  
ATOM    914    H GLU   104      18.391 -74.509 -17.474  1.00  0.00      BSYN  
ATOM    915   CA GLU   104      17.164 -73.210 -16.438  1.00  0.00      BSYN  
ATOM    916   CB GLU   104      16.292 -73.051 -17.755  1.00  0.00      BSYN  
ATOM    917   CG GLU   104      15.627 -74.230 -18.328  1.00  0.00      BSYN  
ATOM    918   CD GLU   104      14.575 -73.760 -19.366  1.00  0.00      BSYN  
ATOM    919  OE1 GLU   104      13.608 -73.149 -18.957  1.00  0.00      BSYN  
ATOM    920  OE2 GLU   104      14.541 -74.067 -20.552  1.00  0.00      BSYN  
ATOM    921    C GLU   104      16.463 -73.908 -15.296  1.00  0.00      BSYN  
ATOM    922    O GLU   104      16.085 -75.069 -15.344  1.00  0.00      BSYN  
ATOM    923    N GLU   105      16.114 -73.111 -14.298  1.00  0.00      BSYN  
ATOM    924    H GLU   105      16.174 -72.134 -14.337  1.00  0.00      BSYN  
ATOM    925   CA GLU   105      15.577 -73.614 -13.062  1.00  0.00      BSYN  
ATOM    926   CB GLU   105      15.884 -72.690 -11.857  1.00  0.00      BSYN  
ATOM    927   CG GLU   105      17.064 -73.267 -11.057  1.00  0.00      BSYN  
ATOM    928   CD GLU   105      17.460 -72.492  -9.784  1.00  0.00      BSYN  
ATOM    929  OE1 GLU   105      16.751 -72.446  -8.795  1.00  0.00      BSYN  
ATOM    930  OE2 GLU   105      18.547 -71.988  -9.806  1.00  0.00      BSYN  
ATOM    931    C GLU   105      14.132 -73.563 -13.263  1.00  0.00      BSYN  
ATOM    932    O GLU   105      13.537 -72.487 -13.315  1.00  0.00      BSYN  
ATOM    933    N PRO   106      13.461 -74.681 -13.300  1.00  0.00      BSYN  
ATOM    934   CD PRO   106      14.095 -76.011 -13.112  1.00  0.00      BSYN  
ATOM    935   CA PRO   106      11.964 -74.877 -13.536  1.00  0.00      BSYN  
ATOM    936   CB PRO   106      11.776 -76.429 -13.311  1.00  0.00      BSYN  
ATOM    937   CG PRO   106      12.973 -76.784 -12.593  1.00  0.00      BSYN  
ATOM    938    C PRO   106      10.909 -74.020 -12.689  1.00  0.00      BSYN  
ATOM    939    O PRO   106      10.048 -73.289 -13.233  1.00  0.00      BSYN  
ATOM    940    N LEU   107      10.955 -74.229 -11.372  1.00  0.00      BSYN  
ATOM    941    H LEU   107      11.811 -74.627 -11.109  1.00  0.00      BSYN  
ATOM    942   CA LEU   107       9.975 -73.645 -10.509  1.00  0.00      BSYN  
ATOM    943   CB LEU   107       9.330 -74.652  -9.481  1.00  0.00      BSYN  
ATOM    944   CG LEU   107       8.438 -75.771  -9.980  1.00  0.00      BSYN  
ATOM    945  CD1 LEU   107       8.949 -76.900 -10.941  1.00  0.00      BSYN  
ATOM    946  CD2 LEU   107       7.688 -76.301  -8.810  1.00  0.00      BSYN  
ATOM    947    C LEU   107      10.698 -72.548  -9.713  1.00  0.00      BSYN  
ATOM    948    O LEU   107      11.632 -72.766  -8.902  1.00  0.00      BSYN  
ATOM    949    N ILE   108      10.084 -71.409  -9.857  1.00  0.00      BSYN  
ATOM    950    H ILE   108       9.370 -71.435 -10.528  1.00  0.00      BSYN  
ATOM    951   CA ILE   108      10.585 -70.104  -9.369  1.00  0.00      BSYN  
ATOM    952   CB ILE   108      10.510 -68.968 -10.390  1.00  0.00      BSYN  
ATOM    953  CG2 ILE   108      11.385 -69.350 -11.551  1.00  0.00      BSYN  
ATOM    954  CG1 ILE   108       9.138 -68.638 -10.971  1.00  0.00      BSYN  
ATOM    955   CD ILE   108       8.772 -67.181 -10.855  1.00  0.00      BSYN  
ATOM    956    C ILE   108      10.146 -69.572  -8.110  1.00  0.00      BSYN  
ATOM    957    O ILE   108       9.138 -70.148  -7.562  1.00  0.00      BSYN  
ATOM    958    N GLU   109      10.743 -68.482  -7.600  1.00  0.00      BSYN  
ATOM    959    H GLU   109      11.476 -67.988  -8.024  1.00  0.00      BSYN  
ATOM    960   CA GLU   109      10.200 -67.785  -6.429  1.00  0.00      BSYN  
ATOM    961   CB GLU   109      11.182 -67.560  -5.336  1.00  0.00      BSYN  
ATOM    962   CG GLU   109      11.450 -68.647  -4.516  1.00  0.00      BSYN  
ATOM    963   CD GLU   109      11.418 -68.166  -3.044  1.00  0.00      BSYN  
ATOM    964  OE1 GLU   109      10.423 -68.241  -2.357  1.00  0.00      BSYN  
ATOM    965  OE2 GLU   109      12.484 -67.749  -2.566  1.00  0.00      BSYN  
ATOM    966    C GLU   109       9.514 -66.440  -6.879  1.00  0.00      BSYN  
ATOM    967    O GLU   109      10.280 -65.579  -7.288  1.00  0.00      BSYN  
ATOM    968    N PRO   110       8.157 -66.250  -6.730  1.00  0.00      BSYN  
ATOM    969   CD PRO   110       7.204 -67.412  -6.660  1.00  0.00      BSYN  
ATOM    970   CA PRO   110       7.581 -64.959  -6.994  1.00  0.00      BSYN  
ATOM    971   CB PRO   110       6.089 -65.289  -6.790  1.00  0.00      BSYN  
ATOM    972   CG PRO   110       5.916 -66.753  -7.211  1.00  0.00      BSYN  
ATOM    973    C PRO   110       7.964 -63.990  -5.879  1.00  0.00      BSYN  
ATOM    974    O PRO   110       7.437 -64.128  -4.740  1.00  0.00      BSYN  
ATOM    975    N LEU   111       8.849 -63.124  -6.215  1.00  0.00      BSYN  
ATOM    976    H LEU   111       9.380 -63.302  -7.020  1.00  0.00      BSYN  
ATOM    977   CA LEU   111       9.095 -61.963  -5.349  1.00  0.00      BSYN  
ATOM    978   CB LEU   111      10.365 -61.412  -5.714  1.00  0.00      BSYN  
ATOM    979   CG LEU   111      11.635 -61.587  -4.729  1.00  0.00      BSYN  
ATOM    980  CD1 LEU   111      12.792 -60.717  -5.221  1.00  0.00      BSYN  
ATOM    981  CD2 LEU   111      11.184 -60.837  -3.454  1.00  0.00      BSYN  
ATOM    982    C LEU   111       7.927 -60.976  -5.304  1.00  0.00      BSYN  
ATOM    983    O LEU   111       8.174 -59.967  -5.853  1.00  0.00      BSYN  
ATOM    984    N MET   112       6.707 -61.318  -4.785  1.00  0.00      BSYN  
ATOM    985    H MET   112       6.655 -62.199  -4.357  1.00  0.00      BSYN  
ATOM    986   CA MET   112       5.715 -60.273  -4.347  1.00  0.00      BSYN  
ATOM    987   CB MET   112       4.373 -60.939  -4.075  1.00  0.00      BSYN  
ATOM    988   CG MET   112       3.540 -61.315  -5.404  1.00  0.00      BSYN  
ATOM    989   SD MET   112       3.148 -63.007  -5.535  1.00  0.00      BSYN  
ATOM    990   CE MET   112       1.647 -62.585  -6.433  1.00  0.00      BSYN  
ATOM    991    C MET   112       6.293 -59.429  -3.121  1.00  0.00      BSYN  
ATOM    992    O MET   112       7.329 -59.693  -2.537  1.00  0.00      BSYN  
ATOM    993    N GLU   113       5.531 -58.378  -2.787  1.00  0.00      BSYN  
ATOM    994    H GLU   113       4.858 -58.079  -3.432  1.00  0.00      BSYN  
ATOM    995   CA GLU   113       5.725 -57.721  -1.578  1.00  0.00      BSYN  
ATOM    996   CB GLU   113       5.353 -56.263  -1.721  1.00  0.00      BSYN  
ATOM    997   CG GLU   113       6.018 -55.442  -2.897  1.00  0.00      BSYN  
ATOM    998   CD GLU   113       5.859 -54.013  -2.567  1.00  0.00      BSYN  
ATOM    999  OE1 GLU   113       5.076 -53.524  -1.794  1.00  0.00      BSYN  
ATOM   1000  OE2 GLU   113       6.806 -53.337  -2.941  1.00  0.00      BSYN  
ATOM   1001    C GLU   113       4.956 -58.303  -0.473  1.00  0.00      BSYN  
ATOM   1002    O GLU   113       3.762 -58.278  -0.531  1.00  0.00      BSYN  
ATOM   1003    N PRO   114       5.587 -58.809   0.640  1.00  0.00      BSYN  
ATOM   1004   CD PRO   114       6.737 -59.706   0.504  1.00  0.00      BSYN  
ATOM   1005   CA PRO   114       4.770 -59.053   1.892  1.00  0.00      BSYN  
ATOM   1006   CB PRO   114       5.676 -60.226   2.465  1.00  0.00      BSYN  
ATOM   1007   CG PRO   114       6.310 -60.884   1.372  1.00  0.00      BSYN  
ATOM   1008    C PRO   114       4.915 -57.937   2.910  1.00  0.00      BSYN  
ATOM   1009    O PRO   114       5.988 -57.405   3.213  1.00  0.00      BSYN  
ATOM   1010    N GLU   115       3.727 -57.518   3.481  1.00  0.00      BSYN  
ATOM   1011    H GLU   115       2.947 -57.925   3.050  1.00  0.00      BSYN  
ATOM   1012   CA GLU   115       3.540 -56.618   4.611  1.00  0.00      BSYN  
ATOM   1013   CB GLU   115       2.106 -56.387   4.724  1.00  0.00      BSYN  
ATOM   1014   CG GLU   115       2.032 -55.095   5.599  1.00  0.00      BSYN  
ATOM   1015   CD GLU   115       0.647 -54.637   5.955  1.00  0.00      BSYN  
ATOM   1016  OE1 GLU   115       0.601 -53.436   6.238  1.00  0.00      BSYN  
ATOM   1017  OE2 GLU   115      -0.293 -55.354   6.074  1.00  0.00      BSYN  
ATOM   1018    C GLU   115       4.218 -57.157   5.854  1.00  0.00      BSYN  
ATOM   1019    O GLU   115       3.987 -58.242   6.412  1.00  0.00      BSYN  
ATOM   1020    N GLY   116       5.233 -56.408   6.023  1.00  0.00      BSYN  
ATOM   1021    H GLY   116       5.458 -55.945   5.189  1.00  0.00      BSYN  
ATOM   1022   CA GLY   116       6.023 -56.630   7.177  1.00  0.00      BSYN  
ATOM   1023    C GLY   116       7.432 -57.061   6.947  1.00  0.00      BSYN  
ATOM   1024    O GLY   116       8.349 -56.974   7.787  1.00  0.00      BSYN  
ATOM   1025    N GLU   117       7.691 -57.483   5.689  1.00  0.00      BSYN  
ATOM   1026    H GLU   117       6.936 -57.624   5.080  1.00  0.00      BSYN  
ATOM   1027   CA GLU   117       9.051 -57.694   5.290  1.00  0.00      BSYN  
ATOM   1028   CB GLU   117       9.188 -59.098   4.582  1.00  0.00      BSYN  
ATOM   1029   CG GLU   117       8.602 -60.417   5.057  1.00  0.00      BSYN  
ATOM   1030   CD GLU   117       9.020 -60.870   6.446  1.00  0.00      BSYN  
ATOM   1031  OE1 GLU   117      10.096 -61.503   6.583  1.00  0.00      BSYN  
ATOM   1032  OE2 GLU   117       8.183 -60.664   7.338  1.00  0.00      BSYN  
ATOM   1033    C GLU   117       9.265 -56.561   4.192  1.00  0.00      BSYN  
ATOM   1034    O GLU   117       8.974 -56.839   2.969  1.00  0.00      BSYN  
ATOM   1035    N SER   118       9.568 -55.423   4.793  1.00  0.00      BSYN  
ATOM   1036    H SER   118      10.112 -55.527   5.602  1.00  0.00      BSYN  
ATOM   1037   CA SER   118       9.397 -54.083   4.054  1.00  0.00      BSYN  
ATOM   1038   CB SER   118       9.743 -52.951   4.901  1.00  0.00      BSYN  
ATOM   1039   OG SER   118       9.045 -52.879   6.085  1.00  0.00      BSYN  
ATOM   1040   HG SER   118       9.745 -52.973   6.736  1.00  0.00      BSYN  
ATOM   1041    C SER   118      10.224 -54.011   2.791  1.00  0.00      BSYN  
ATOM   1042    O SER   118      11.438 -53.761   2.719  1.00  0.00      BSYN  
ATOM   1043    N TYR   119       9.628 -54.289   1.631  1.00  0.00      BSYN  
ATOM   1044    H TYR   119       8.664 -54.159   1.747  1.00  0.00      BSYN  
ATOM   1045   CA TYR   119      10.410 -54.542   0.419  1.00  0.00      BSYN  
ATOM   1046   CB TYR   119      10.710 -56.029   0.292  1.00  0.00      BSYN  
ATOM   1047   CG TYR   119      12.221 -56.159   0.503  1.00  0.00      BSYN  
ATOM   1048  CD1 TYR   119      12.638 -56.754   1.661  1.00  0.00      BSYN  
ATOM   1049  CE1 TYR   119      13.931 -56.859   1.984  1.00  0.00      BSYN  
ATOM   1050  CD2 TYR   119      13.194 -55.642  -0.355  1.00  0.00      BSYN  
ATOM   1051  CE2 TYR   119      14.533 -55.879  -0.140  1.00  0.00      BSYN  
ATOM   1052   CZ TYR   119      14.883 -56.499   1.039  1.00  0.00      BSYN  
ATOM   1053   OH TYR   119      16.191 -56.674   1.254  1.00  0.00      BSYN  
ATOM   1054   HH TYR   119      16.087 -57.253   2.012  1.00  0.00      BSYN  
ATOM   1055    C TYR   119       9.375 -54.167  -0.685  1.00  0.00      BSYN  
ATOM   1056    O TYR   119       8.448 -54.966  -0.819  1.00  0.00      BSYN  
ATOM   1057    N GLU   120       9.421 -53.150  -1.539  1.00  0.00      BSYN  
ATOM   1058    H GLU   120       8.935 -53.362  -2.363  1.00  0.00      BSYN  
ATOM   1059   CA GLU   120      10.115 -51.935  -1.382  1.00  0.00      BSYN  
ATOM   1060   CB GLU   120      11.448 -52.018  -2.128  1.00  0.00      BSYN  
ATOM   1061   CG GLU   120      11.343 -52.174  -3.656  1.00  0.00      BSYN  
ATOM   1062   CD GLU   120      10.981 -53.520  -4.126  1.00  0.00      BSYN  
ATOM   1063  OE1 GLU   120       9.942 -53.778  -4.763  1.00  0.00      BSYN  
ATOM   1064  OE2 GLU   120      11.829 -54.383  -3.891  1.00  0.00      BSYN  
ATOM   1065    C GLU   120       9.146 -50.724  -1.731  1.00  0.00      BSYN  
ATOM   1066    O GLU   120       8.888 -49.841  -0.862  1.00  0.00      BSYN  
ATOM   1067    N ASP   121       8.522 -50.668  -2.946  1.00  0.00      BSYN  
ATOM   1068    H ASP   121       8.532 -51.451  -3.536  1.00  0.00      BSYN  
ATOM   1069   CA ASP   121       7.777 -49.534  -3.353  1.00  0.00      BSYN  
ATOM   1070   CB ASP   121       8.529 -48.916  -4.586  1.00  0.00      BSYN  
ATOM   1071   CG ASP   121       7.980 -47.549  -4.849  1.00  0.00      BSYN  
ATOM   1072  OD1 ASP   121       7.356 -47.408  -5.925  1.00  0.00      BSYN  
ATOM   1073  OD2 ASP   121       8.089 -46.682  -3.976  1.00  0.00      BSYN  
ATOM   1074    C ASP   121       6.310 -49.809  -3.575  1.00  0.00      BSYN  
ATOM   1075    O ASP   121       5.881 -50.713  -4.327  1.00  0.00      BSYN  
ATOM   1076    N PRO   122       5.451 -48.870  -2.998  1.00  0.00      BSYN  
ATOM   1077   CD PRO   122       5.700 -48.015  -1.877  1.00  0.00      BSYN  
ATOM   1078   CA PRO   122       3.971 -48.829  -3.199  1.00  0.00      BSYN  
ATOM   1079   CB PRO   122       3.429 -47.764  -2.282  1.00  0.00      BSYN  
ATOM   1080   CG PRO   122       4.380 -47.956  -1.130  1.00  0.00      BSYN  
ATOM   1081    C PRO   122       3.563 -48.523  -4.722  1.00  0.00      BSYN  
ATOM   1082    O PRO   122       4.319 -47.639  -5.259  1.00  0.00      BSYN  
ATOM   1083    N PRO   123       2.536 -49.083  -5.423  1.00  0.00      BSYN  
ATOM   1084   CD PRO   123       1.629 -50.102  -4.949  1.00  0.00      BSYN  
ATOM   1085   CA PRO   123       2.173 -48.757  -6.814  1.00  0.00      BSYN  
ATOM   1086   CB PRO   123       1.183 -49.891  -7.147  1.00  0.00      BSYN  
ATOM   1087   CG PRO   123       1.457 -50.901  -6.108  1.00  0.00      BSYN  
ATOM   1088    C PRO   123       1.629 -47.339  -7.006  1.00  0.00      BSYN  
ATOM   1089    O PRO   123       0.578 -46.977  -6.464  1.00  0.00      BSYN  
ATOM   1090    N GLN   124       2.181 -46.655  -8.013  1.00  0.00      BSYN  
ATOM   1091    H GLN   124       2.897 -47.092  -8.519  1.00  0.00      BSYN  
ATOM   1092   CA GLN   124       1.921 -45.307  -8.162  1.00  0.00      BSYN  
ATOM   1093   CB GLN   124       2.874 -44.431  -7.340  1.00  0.00      BSYN  
ATOM   1094   CG GLN   124       2.854 -42.941  -7.579  1.00  0.00      BSYN  
ATOM   1095   CD GLN   124       3.166 -42.209  -6.308  1.00  0.00      BSYN  
ATOM   1096  OE1 GLN   124       2.322 -41.465  -5.730  1.00  0.00      BSYN  
ATOM   1097  NE2 GLN   124       4.284 -42.504  -5.700  1.00  0.00      BSYN  
ATOM   1098 HE21 GLN   124       4.762 -43.320  -5.958  1.00  0.00      BSYN  
ATOM   1099 HE22 GLN   124       4.561 -41.977  -4.921  1.00  0.00      BSYN  
ATOM   1100    C GLN   124       2.025 -45.108  -9.624  1.00  0.00      BSYN  
ATOM   1101    O GLN   124       3.011 -45.476 -10.261  1.00  0.00      BSYN  
ATOM   1102    N GLU   125       0.827 -44.715 -10.077  1.00  0.00      BSYN  
ATOM   1103    H GLU   125       0.121 -44.609  -9.406  1.00  0.00      BSYN  
ATOM   1104   CA GLU   125       0.565 -44.759 -11.534  1.00  0.00      BSYN  
ATOM   1105   CB GLU   125      -0.849 -45.295 -11.845  1.00  0.00      BSYN  
ATOM   1106   CG GLU   125      -2.077 -44.575 -11.318  1.00  0.00      BSYN  
ATOM   1107   CD GLU   125      -3.362 -45.160 -11.819  1.00  0.00      BSYN  
ATOM   1108  OE1 GLU   125      -3.952 -46.130 -11.296  1.00  0.00      BSYN  
ATOM   1109  OE2 GLU   125      -3.740 -44.733 -12.877  1.00  0.00      BSYN  
ATOM   1110    C GLU   125       0.966 -43.511 -12.343  1.00  0.00      BSYN  
ATOM   1111    O GLU   125       0.988 -43.625 -13.515  1.00  0.00      BSYN  
ATOM   1112    N GLU   126       1.007 -42.339 -11.687  1.00  0.00      BSYN  
ATOM   1113    H GLU   126       0.583 -42.212 -10.813  1.00  0.00      BSYN  
ATOM   1114   CA GLU   126       1.760 -41.256 -12.196  1.00  0.00      BSYN  
ATOM   1115   CB GLU   126       1.165 -39.843 -11.774  1.00  0.00      BSYN  
ATOM   1116   CG GLU   126      -0.213 -39.688 -12.196  1.00  0.00      BSYN  
ATOM   1117   CD GLU   126      -0.848 -38.395 -12.151  1.00  0.00      BSYN  
ATOM   1118  OE1 GLU   126      -0.870 -37.729 -11.162  1.00  0.00      BSYN  
ATOM   1119  OE2 GLU   126      -1.458 -37.999 -13.164  1.00  0.00      BSYN  
ATOM   1120    C GLU   126       3.237 -41.406 -11.807  1.00  0.00      BSYN  
ATOM   1121    O GLU   126       3.433 -41.409 -10.631  1.00  0.00      BSYN  
ATOM   1122    N TYR   127       4.115 -41.389 -12.751  1.00  0.00      BSYN  
ATOM   1123    H TYR   127       3.932 -40.933 -13.599  1.00  0.00      BSYN  
ATOM   1124   CA TYR   127       5.485 -42.024 -12.666  1.00  0.00      BSYN  
ATOM   1125   CB TYR   127       5.382 -43.493 -12.670  1.00  0.00      BSYN  
ATOM   1126   CG TYR   127       6.590 -44.220 -12.141  1.00  0.00      BSYN  
ATOM   1127  CD1 TYR   127       7.248 -43.762 -10.973  1.00  0.00      BSYN  
ATOM   1128  CE1 TYR   127       8.193 -44.581 -10.317  1.00  0.00      BSYN  
ATOM   1129  CD2 TYR   127       6.956 -45.416 -12.708  1.00  0.00      BSYN  
ATOM   1130  CE2 TYR   127       7.762 -46.312 -12.098  1.00  0.00      BSYN  
ATOM   1131   CZ TYR   127       8.414 -45.879 -10.927  1.00  0.00      BSYN  
ATOM   1132   OH TYR   127       9.125 -46.809 -10.232  1.00  0.00      BSYN  
ATOM   1133   HH TYR   127       8.941 -47.686 -10.576  1.00  0.00      BSYN  
ATOM   1134    C TYR   127       6.299 -41.640 -13.877  1.00  0.00      BSYN  
ATOM   1135    O TYR   127       6.019 -41.973 -15.070  1.00  0.00      BSYN  
ATOM   1136    N GLN   128       7.310 -40.767 -13.746  1.00  0.00      BSYN  
ATOM   1137    H GLN   128       7.897 -40.573 -14.506  1.00  0.00      BSYN  
ATOM   1138   CA GLN   128       7.527 -40.075 -12.439  1.00  0.00      BSYN  
ATOM   1139   CB GLN   128       8.975 -40.044 -12.123  1.00  0.00      BSYN  
ATOM   1140   CG GLN   128       9.351 -39.524 -10.739  1.00  0.00      BSYN  
ATOM   1141   CD GLN   128      10.775 -39.882 -10.366  1.00  0.00      BSYN  
ATOM   1142  OE1 GLN   128      11.531 -38.995  -9.990  1.00  0.00      BSYN  
ATOM   1143  NE2 GLN   128      11.003 -41.168 -10.157  1.00  0.00      BSYN  
ATOM   1144 HE21 GLN   128      11.873 -41.517  -9.871  1.00  0.00      BSYN  
ATOM   1145 HE22 GLN   128      10.218 -41.741 -10.027  1.00  0.00      BSYN  
ATOM   1146    C GLN   128       6.901 -38.630 -12.549  1.00  0.00      BSYN  
ATOM   1147    O GLN   128       6.348 -37.993 -11.662  1.00  0.00      BSYN  
ATOM   1148    N GLU   129       6.851 -38.144 -13.793  1.00  0.00      BSYN  
ATOM   1149    H GLU   129       7.112 -38.732 -14.532  1.00  0.00      BSYN  
ATOM   1150   CA GLU   129       6.423 -36.816 -14.068  1.00  0.00      BSYN  
ATOM   1151   CB GLU   129       7.129 -35.993 -15.120  1.00  0.00      BSYN  
ATOM   1152   CG GLU   129       8.576 -36.067 -14.639  1.00  0.00      BSYN  
ATOM   1153   CD GLU   129       9.531 -34.890 -14.967  1.00  0.00      BSYN  
ATOM   1154  OE1 GLU   129       9.464 -33.967 -14.196  1.00  0.00      BSYN  
ATOM   1155  OE2 GLU   129      10.334 -34.979 -15.917  1.00  0.00      BSYN  
ATOM   1156    C GLU   129       4.907 -36.861 -14.373  1.00  0.00      BSYN  
ATOM   1157    O GLU   129       4.300 -37.885 -14.655  1.00  0.00      BSYN  
ATOM   1158    N TYR   130       4.390 -35.597 -14.331  1.00  0.00      BSYN  
ATOM   1159    H TYR   130       4.961 -34.838 -14.090  1.00  0.00      BSYN  
ATOM   1160   CA TYR   130       3.019 -35.391 -14.662  1.00  0.00      BSYN  
ATOM   1161   CB TYR   130       2.018 -35.244 -13.526  1.00  0.00      BSYN  
ATOM   1162   CG TYR   130       2.305 -34.320 -12.416  1.00  0.00      BSYN  
ATOM   1163  CD1 TYR   130       1.448 -33.292 -12.255  1.00  0.00      BSYN  
ATOM   1164  CE1 TYR   130       1.497 -32.497 -11.136  1.00  0.00      BSYN  
ATOM   1165  CD2 TYR   130       3.327 -34.509 -11.507  1.00  0.00      BSYN  
ATOM   1166  CE2 TYR   130       3.443 -33.765 -10.427  1.00  0.00      BSYN  
ATOM   1167   CZ TYR   130       2.462 -32.771 -10.203  1.00  0.00      BSYN  
ATOM   1168   OH TYR   130       2.356 -32.248  -8.888  1.00  0.00      BSYN  
ATOM   1169   HH TYR   130       1.526 -31.791  -8.733  1.00  0.00      BSYN  
ATOM   1170    C TYR   130       2.805 -34.445 -15.807  1.00  0.00      BSYN  
ATOM   1171    O TYR   130       3.440 -33.412 -15.832  1.00  0.00      BSYN  
ATOM   1172    N GLU   131       2.049 -35.052 -16.734  1.00  0.00      BSYN  
ATOM   1173    H GLU   131       1.754 -35.948 -16.468  1.00  0.00      BSYN  
ATOM   1174   CA GLU   131       1.679 -34.435 -18.045  1.00  0.00      BSYN  
ATOM   1175   CB GLU   131       0.815 -35.490 -18.785  1.00  0.00      BSYN  
ATOM   1176   CG GLU   131       1.487 -36.839 -18.897  1.00  0.00      BSYN  
ATOM   1177   CD GLU   131       0.543 -37.822 -19.524  1.00  0.00      BSYN  
ATOM   1178  OE1 GLU   131      -0.429 -37.383 -20.308  1.00  0.00      BSYN  
ATOM   1179  OE2 GLU   131       0.634 -39.011 -19.378  1.00  0.00      BSYN  
ATOM   1180    C GLU   131       0.846 -33.181 -18.008  1.00  0.00      BSYN  
ATOM   1181    O GLU   131      -0.038 -32.982 -17.177  1.00  0.00      BSYN  
ATOM   1182    N PRO   132       1.222 -32.245 -18.953  1.00  0.00      BSYN  
ATOM   1183   CD PRO   132       2.635 -31.981 -19.418  1.00  0.00      BSYN  
ATOM   1184   CA PRO   132       0.394 -31.075 -19.182  1.00  0.00      BSYN  
ATOM   1185   CB PRO   132       1.397 -30.016 -18.927  1.00  0.00      BSYN  
ATOM   1186   CG PRO   132       2.603 -30.369 -19.791  1.00  0.00      BSYN  
ATOM   1187    C PRO   132      -0.276 -31.185 -20.547  1.00  0.00      BSYN  
ATOM   1188    O PRO   132      -0.040 -32.124 -21.284  1.00  0.00      BSYN  
ATOM   1189    N GLU   133      -0.983 -30.159 -20.808  1.00  0.00      BSYN  
ATOM   1190    H GLU   133      -0.896 -29.418 -20.172  1.00  0.00      BSYN  
ATOM   1191   CA GLU   133      -1.780 -29.995 -22.078  1.00  0.00      BSYN  
ATOM   1192   CB GLU   133      -3.062 -30.824 -22.039  1.00  0.00      BSYN  
ATOM   1193   CG GLU   133      -4.036 -30.272 -21.102  1.00  0.00      BSYN  
ATOM   1194   CD GLU   133      -5.375 -30.903 -21.198  1.00  0.00      BSYN  
ATOM   1195  OE1 GLU   133      -5.839 -31.484 -20.235  1.00  0.00      BSYN  
ATOM   1196  OE2 GLU   133      -6.028 -30.644 -22.124  1.00  0.00      BSYN  
ATOM   1197    C GLU   133      -1.897 -28.563 -22.597  1.00  0.00      BSYN  
ATOM   1198    O GLU   133      -1.254 -27.616 -22.023  1.00  0.00      BSYN  
ATOM   1199    N ALA   134      -2.665 -28.120 -23.659  1.00  0.00      BSYN  
ATOM   1200    H ALA   134      -3.287 -28.777 -24.035  1.00  0.00      BSYN  
ATOM   1201   CA ALA   134      -2.741 -26.747 -24.253  1.00  0.00      BSYN  
ATOM   1202   CB ALA   134      -3.662 -26.786 -25.489  1.00  0.00      BSYN  
ATOM   1203    C ALA   134      -3.403 -25.853 -23.178  1.00  0.00      BSYN  
ATOM   1204  OT1 ALA   134      -3.036 -24.674 -23.109  1.00  0.00      BSYN  
ATOM   1205  OT2 ALA   134      -4.133 -26.278 -22.332  1.00  0.00      BSYN  
END
