# Supplementary material for: Data set of intrinsically disordered proteins analysed at a local protein conformation level
Source: Data Brief. 2020 Mar 5;29:105383. doi: 10.1016/j.dib.2020.105383 (PMC7078294; doi:10.1016/j.dib.2020.105383)
Supplement: Supplementary file 1 [file mmc1.zip › the data/1-DATA/PED1AAD-pdb/1AAD-204.pdb]

CRYST1    1.000    1.000    1.000  90.00  90.00  90.00 P 1           1
ATOM      1  HT1 MET     1     -18.952-102.780 -29.038  1.00  0.00      BSYN  
ATOM      2  HT2 MET     1     -17.943-104.258 -28.963  1.00  0.00      BSYN  
ATOM      3    N MET     1     -18.830-103.767 -28.732  1.00  0.00      BSYN  
ATOM      4  HT3 MET     1     -19.155-103.759 -27.744  1.00  0.00      BSYN  
ATOM      5   CA MET     1     -19.739-104.542 -29.531  1.00  0.00      BSYN  
ATOM      6   CB MET     1     -21.211-104.136 -29.405  1.00  0.00      BSYN  
ATOM      7   CG MET     1     -21.893-104.172 -27.969  1.00  0.00      BSYN  
ATOM      8   SD MET     1     -23.651-104.693 -27.878  1.00  0.00      BSYN  
ATOM      9   CE MET     1     -23.961-103.535 -26.609  1.00  0.00      BSYN  
ATOM     10    C MET     1     -19.237-104.739 -30.951  1.00  0.00      BSYN  
ATOM     11    O MET     1     -18.513-103.896 -31.437  1.00  0.00      BSYN  
ATOM     12    N ASP     2     -19.641-105.859 -31.592  1.00  0.00      BSYN  
ATOM     13    H ASP     2     -20.061-106.482 -30.962  1.00  0.00      BSYN  
ATOM     14   CA ASP     2     -19.171-106.099 -32.954  1.00  0.00      BSYN  
ATOM     15   CB ASP     2     -18.569-107.480 -33.000  1.00  0.00      BSYN  
ATOM     16   CG ASP     2     -17.035-107.413 -33.102  1.00  0.00      BSYN  
ATOM     17  OD1 ASP     2     -16.593-106.712 -33.939  1.00  0.00      BSYN  
ATOM     18  OD2 ASP     2     -16.368-108.042 -32.280  1.00  0.00      BSYN  
ATOM     19    C ASP     2     -20.288-105.841 -33.940  1.00  0.00      BSYN  
ATOM     20    O ASP     2     -20.416-106.445 -34.951  1.00  0.00      BSYN  
ATOM     21    N VAL     3     -21.032-104.713 -33.717  1.00  0.00      BSYN  
ATOM     22    H VAL     3     -20.737-103.972 -33.146  1.00  0.00      BSYN  
ATOM     23   CA VAL     3     -22.405-104.833 -34.195  1.00  0.00      BSYN  
ATOM     24   CB VAL     3     -23.423-104.389 -33.036  1.00  0.00      BSYN  
ATOM     25  CG1 VAL     3     -23.330-105.515 -31.972  1.00  0.00      BSYN  
ATOM     26  CG2 VAL     3     -22.976-102.968 -32.600  1.00  0.00      BSYN  
ATOM     27    C VAL     3     -22.676-103.940 -35.443  1.00  0.00      BSYN  
ATOM     28    O VAL     3     -23.761-103.939 -35.989  1.00  0.00      BSYN  
ATOM     29    N PHE     4     -21.595-103.310 -35.873  1.00  0.00      BSYN  
ATOM     30    H PHE     4     -20.776-103.622 -35.435  1.00  0.00      BSYN  
ATOM     31   CA PHE     4     -21.510-102.505 -37.013  1.00  0.00      BSYN  
ATOM     32   CB PHE     4     -20.678-101.303 -37.070  1.00  0.00      BSYN  
ATOM     33   CG PHE     4     -20.205-100.694 -35.701  1.00  0.00      BSYN  
ATOM     34  CD1 PHE     4     -20.971 -99.703 -35.100  1.00  0.00      BSYN  
ATOM     35  CD2 PHE     4     -19.104-101.091 -35.043  1.00  0.00      BSYN  
ATOM     36  CE1 PHE     4     -20.611 -99.282 -33.818  1.00  0.00      BSYN  
ATOM     37  CE2 PHE     4     -18.649-100.636 -33.790  1.00  0.00      BSYN  
ATOM     38   CZ PHE     4     -19.520 -99.789 -33.085  1.00  0.00      BSYN  
ATOM     39    C PHE     4     -21.111-103.418 -38.206  1.00  0.00      BSYN  
ATOM     40    O PHE     4     -21.652-103.413 -39.347  1.00  0.00      BSYN  
ATOM     41    N MET     5     -20.142-104.352 -38.064  1.00  0.00      BSYN  
ATOM     42    H MET     5     -19.775-104.485 -37.165  1.00  0.00      BSYN  
ATOM     43   CA MET     5     -19.600-105.296 -38.997  1.00  0.00      BSYN  
ATOM     44   CB MET     5     -18.328-105.797 -38.554  1.00  0.00      BSYN  
ATOM     45   CG MET     5     -18.013-106.418 -37.126  1.00  0.00      BSYN  
ATOM     46   SD MET     5     -18.811-107.874 -36.490  1.00  0.00      BSYN  
ATOM     47   CE MET     5     -17.758-108.961 -37.279  1.00  0.00      BSYN  
ATOM     48    C MET     5     -20.456-106.434 -39.367  1.00  0.00      BSYN  
ATOM     49    O MET     5     -20.087-107.149 -40.328  1.00  0.00      BSYN  
ATOM     50    N LYS     6     -21.499-106.689 -38.483  1.00  0.00      BSYN  
ATOM     51    H LYS     6     -21.397-106.265 -37.606  1.00  0.00      BSYN  
ATOM     52   CA LYS     6     -22.529-107.680 -38.756  1.00  0.00      BSYN  
ATOM     53   CB LYS     6     -22.503-108.918 -37.725  1.00  0.00      BSYN  
ATOM     54   CG LYS     6     -23.148-110.130 -38.382  1.00  0.00      BSYN  
ATOM     55   CD LYS     6     -22.422-111.414 -38.296  1.00  0.00      BSYN  
ATOM     56   CE LYS     6     -23.151-112.572 -39.075  1.00  0.00      BSYN  
ATOM     57   NZ LYS     6     -22.860-112.572 -40.459  1.00  0.00      BSYN  
ATOM     58  HZ1 LYS     6     -22.212-111.945 -40.977  1.00  0.00      BSYN  
ATOM     59  HZ2 LYS     6     -22.463-113.499 -40.713  1.00  0.00      BSYN  
ATOM     60  HZ3 LYS     6     -23.805-112.566 -40.893  1.00  0.00      BSYN  
ATOM     61    C LYS     6     -23.939-107.074 -38.673  1.00  0.00      BSYN  
ATOM     62    O LYS     6     -24.629-107.014 -39.682  1.00  0.00      BSYN  
ATOM     63    N GLY     7     -24.364-106.535 -37.502  1.00  0.00      BSYN  
ATOM     64    H GLY     7     -23.723-106.528 -36.761  1.00  0.00      BSYN  
ATOM     65   CA GLY     7     -25.705-105.990 -37.392  1.00  0.00      BSYN  
ATOM     66    C GLY     7     -26.212-105.927 -35.932  1.00  0.00      BSYN  
ATOM     67    O GLY     7     -25.493-106.249 -34.999  1.00  0.00      BSYN  
ATOM     68    N LEU     8     -27.449-105.414 -35.554  1.00  0.00      BSYN  
ATOM     69    H LEU     8     -27.888-105.872 -34.807  1.00  0.00      BSYN  
ATOM     70   CA LEU     8     -28.349-104.718 -36.498  1.00  0.00      BSYN  
ATOM     71   CB LEU     8     -29.713-105.392 -36.684  1.00  0.00      BSYN  
ATOM     72   CG LEU     8     -30.063-106.715 -37.311  1.00  0.00      BSYN  
ATOM     73  CD1 LEU     8     -31.502-106.887 -37.537  1.00  0.00      BSYN  
ATOM     74  CD2 LEU     8     -29.349-106.889 -38.605  1.00  0.00      BSYN  
ATOM     75    C LEU     8     -28.392-103.173 -36.488  1.00  0.00      BSYN  
ATOM     76    O LEU     8     -29.183-102.421 -35.905  1.00  0.00      BSYN  
ATOM     77    N SER     9     -27.532-102.656 -37.255  1.00  0.00      BSYN  
ATOM     78    H SER     9     -27.072-103.185 -37.940  1.00  0.00      BSYN  
ATOM     79   CA SER     9     -27.213-101.232 -37.182  1.00  0.00      BSYN  
ATOM     80   CB SER     9     -26.521-100.894 -35.901  1.00  0.00      BSYN  
ATOM     81   OG SER     9     -25.323-101.544 -35.889  1.00  0.00      BSYN  
ATOM     82   HG SER     9     -25.301-102.359 -36.397  1.00  0.00      BSYN  
ATOM     83    C SER     9     -26.269-100.861 -38.347  1.00  0.00      BSYN  
ATOM     84    O SER     9     -25.605-101.764 -38.930  1.00  0.00      BSYN  
ATOM     85    N MET    10     -26.169 -99.528 -38.594  1.00  0.00      BSYN  
ATOM     86    H MET    10     -26.833 -98.977 -38.129  1.00  0.00      BSYN  
ATOM     87   CA MET    10     -25.090 -98.934 -39.362  1.00  0.00      BSYN  
ATOM     88   CB MET    10     -25.574 -97.795 -40.264  1.00  0.00      BSYN  
ATOM     89   CG MET    10     -26.816 -97.830 -41.146  1.00  0.00      BSYN  
ATOM     90   SD MET    10     -26.906 -98.252 -42.978  1.00  0.00      BSYN  
ATOM     91   CE MET    10     -27.606 -96.637 -43.357  1.00  0.00      BSYN  
ATOM     92    C MET    10     -23.827 -98.401 -38.675  1.00  0.00      BSYN  
ATOM     93    O MET    10     -23.797 -97.994 -37.510  1.00  0.00      BSYN  
ATOM     94    N ALA    11     -22.802 -98.416 -39.443  1.00  0.00      BSYN  
ATOM     95    H ALA    11     -22.776 -98.652 -40.394  1.00  0.00      BSYN  
ATOM     96   CA ALA    11     -21.498 -97.973 -38.999  1.00  0.00      BSYN  
ATOM     97   CB ALA    11     -20.574 -98.401 -40.082  1.00  0.00      BSYN  
ATOM     98    C ALA    11     -21.437 -96.459 -38.638  1.00  0.00      BSYN  
ATOM     99    O ALA    11     -21.375 -95.723 -39.584  1.00  0.00      BSYN  
ATOM    100    N LYS    12     -21.493 -96.123 -37.328  1.00  0.00      BSYN  
ATOM    101    H LYS    12     -21.446 -96.949 -36.801  1.00  0.00      BSYN  
ATOM    102   CA LYS    12     -21.421 -94.681 -36.954  1.00  0.00      BSYN  
ATOM    103   CB LYS    12     -22.616 -94.414 -35.948  1.00  0.00      BSYN  
ATOM    104   CG LYS    12     -22.727 -95.122 -34.644  1.00  0.00      BSYN  
ATOM    105   CD LYS    12     -24.162 -95.050 -34.029  1.00  0.00      BSYN  
ATOM    106   CE LYS    12     -25.153 -95.729 -35.018  1.00  0.00      BSYN  
ATOM    107   NZ LYS    12     -24.921 -97.135 -35.122  1.00  0.00      BSYN  
ATOM    108  HZ1 LYS    12     -25.703 -97.675 -35.545  1.00  0.00      BSYN  
ATOM    109  HZ2 LYS    12     -24.193 -97.219 -35.861  1.00  0.00      BSYN  
ATOM    110  HZ3 LYS    12     -24.642 -97.541 -34.206  1.00  0.00      BSYN  
ATOM    111    C LYS    12     -20.034 -94.298 -36.407  1.00  0.00      BSYN  
ATOM    112    O LYS    12     -19.091 -94.191 -37.299  1.00  0.00      BSYN  
ATOM    113    N GLU    13     -19.832 -94.154 -35.142  1.00  0.00      BSYN  
ATOM    114    H GLU    13     -20.412 -94.629 -34.511  1.00  0.00      BSYN  
ATOM    115   CA GLU    13     -18.686 -93.352 -34.618  1.00  0.00      BSYN  
ATOM    116   CB GLU    13     -19.144 -91.999 -34.087  1.00  0.00      BSYN  
ATOM    117   CG GLU    13     -19.927 -91.157 -35.003  1.00  0.00      BSYN  
ATOM    118   CD GLU    13     -19.268 -90.517 -36.280  1.00  0.00      BSYN  
ATOM    119  OE1 GLU    13     -18.247 -89.895 -36.219  1.00  0.00      BSYN  
ATOM    120  OE2 GLU    13     -19.920 -90.534 -37.312  1.00  0.00      BSYN  
ATOM    121    C GLU    13     -17.721 -94.077 -33.704  1.00  0.00      BSYN  
ATOM    122    O GLU    13     -18.102 -94.549 -32.651  1.00  0.00      BSYN  
ATOM    123    N GLY    14     -16.658 -94.530 -34.386  1.00  0.00      BSYN  
ATOM    124    H GLY    14     -16.553 -94.282 -35.328  1.00  0.00      BSYN  
ATOM    125   CA GLY    14     -15.729 -95.397 -33.764  1.00  0.00      BSYN  
ATOM    126    C GLY    14     -14.960 -94.444 -32.969  1.00  0.00      BSYN  
ATOM    127    O GLY    14     -14.729 -93.303 -33.443  1.00  0.00      BSYN  
ATOM    128    N VAL    15     -14.811 -94.795 -31.722  1.00  0.00      BSYN  
ATOM    129    H VAL    15     -15.156 -95.657 -31.410  1.00  0.00      BSYN  
ATOM    130   CA VAL    15     -13.991 -93.907 -30.848  1.00  0.00      BSYN  
ATOM    131   CB VAL    15     -14.741 -94.001 -29.403  1.00  0.00      BSYN  
ATOM    132  CG1 VAL    15     -14.625 -95.351 -28.692  1.00  0.00      BSYN  
ATOM    133  CG2 VAL    15     -14.424 -92.796 -28.618  1.00  0.00      BSYN  
ATOM    134    C VAL    15     -12.475 -94.228 -30.857  1.00  0.00      BSYN  
ATOM    135    O VAL    15     -12.190 -95.409 -31.054  1.00  0.00      BSYN  
ATOM    136    N VAL    16     -11.616 -93.278 -30.625  1.00  0.00      BSYN  
ATOM    137    H VAL    16     -12.031 -92.425 -30.380  1.00  0.00      BSYN  
ATOM    138   CA VAL    16     -10.184 -93.463 -30.471  1.00  0.00      BSYN  
ATOM    139   CB VAL    16      -9.599 -92.069 -30.756  1.00  0.00      BSYN  
ATOM    140  CG1 VAL    16      -8.175 -92.331 -30.968  1.00  0.00      BSYN  
ATOM    141  CG2 VAL    16     -10.210 -91.384 -31.975  1.00  0.00      BSYN  
ATOM    142    C VAL    16      -9.690 -94.157 -29.186  1.00  0.00      BSYN  
ATOM    143    O VAL    16      -8.973 -93.475 -28.434  1.00  0.00      BSYN  
ATOM    144    N ALA    17     -10.164 -95.371 -29.065  1.00  0.00      BSYN  
ATOM    145    H ALA    17     -10.744 -95.777 -29.743  1.00  0.00      BSYN  
ATOM    146   CA ALA    17      -9.759 -95.854 -27.746  1.00  0.00      BSYN  
ATOM    147   CB ALA    17     -10.987 -95.979 -26.786  1.00  0.00      BSYN  
ATOM    148    C ALA    17      -9.204 -97.311 -27.983  1.00  0.00      BSYN  
ATOM    149    O ALA    17      -9.998 -98.231 -28.177  1.00  0.00      BSYN  
ATOM    150    N ALA    18      -7.920 -97.638 -27.839  1.00  0.00      BSYN  
ATOM    151    H ALA    18      -7.628 -98.523 -27.535  1.00  0.00      BSYN  
ATOM    152   CA ALA    18      -6.920 -96.532 -27.944  1.00  0.00      BSYN  
ATOM    153   CB ALA    18      -5.823 -96.833 -26.966  1.00  0.00      BSYN  
ATOM    154    C ALA    18      -6.298 -96.573 -29.357  1.00  0.00      BSYN  
ATOM    155    O ALA    18      -5.560 -97.485 -29.756  1.00  0.00      BSYN  
ATOM    156    N ALA    19      -6.608 -95.602 -30.276  1.00  0.00      BSYN  
ATOM    157    H ALA    19      -7.112 -94.788 -30.067  1.00  0.00      BSYN  
ATOM    158   CA ALA    19      -6.287 -95.820 -31.703  1.00  0.00      BSYN  
ATOM    159   CB ALA    19      -7.416 -95.691 -32.482  1.00  0.00      BSYN  
ATOM    160    C ALA    19      -5.256 -94.815 -32.260  1.00  0.00      BSYN  
ATOM    161    O ALA    19      -4.950 -93.745 -31.739  1.00  0.00      BSYN  
ATOM    162    N GLU    20      -4.443 -95.405 -33.120  1.00  0.00      BSYN  
ATOM    163    H GLU    20      -4.493 -96.378 -33.221  1.00  0.00      BSYN  
ATOM    164   CA GLU    20      -3.325 -94.780 -33.805  1.00  0.00      BSYN  
ATOM    165   CB GLU    20      -3.896 -93.996 -35.026  1.00  0.00      BSYN  
ATOM    166   CG GLU    20      -4.408 -94.837 -36.274  1.00  0.00      BSYN  
ATOM    167   CD GLU    20      -5.312 -94.180 -37.291  1.00  0.00      BSYN  
ATOM    168  OE1 GLU    20      -6.384 -93.642 -36.890  1.00  0.00      BSYN  
ATOM    169  OE2 GLU    20      -4.912 -94.092 -38.405  1.00  0.00      BSYN  
ATOM    170    C GLU    20      -2.280 -93.894 -33.021  1.00  0.00      BSYN  
ATOM    171    O GLU    20      -1.527 -94.343 -32.139  1.00  0.00      BSYN  
ATOM    172    N LYS    21      -1.997 -92.616 -33.421  1.00  0.00      BSYN  
ATOM    173    H LYS    21      -2.596 -92.171 -34.056  1.00  0.00      BSYN  
ATOM    174   CA LYS    21      -0.921 -91.795 -32.805  1.00  0.00      BSYN  
ATOM    175   CB LYS    21      -0.846 -90.543 -33.682  1.00  0.00      BSYN  
ATOM    176   CG LYS    21      -1.898 -89.337 -33.430  1.00  0.00      BSYN  
ATOM    177   CD LYS    21      -3.366 -89.652 -33.831  1.00  0.00      BSYN  
ATOM    178   CE LYS    21      -3.831 -88.899 -35.026  1.00  0.00      BSYN  
ATOM    179   NZ LYS    21      -2.817 -88.951 -36.147  1.00  0.00      BSYN  
ATOM    180  HZ1 LYS    21      -2.692 -89.875 -36.609  1.00  0.00      BSYN  
ATOM    181  HZ2 LYS    21      -3.218 -88.340 -36.887  1.00  0.00      BSYN  
ATOM    182  HZ3 LYS    21      -1.914 -88.579 -35.791  1.00  0.00      BSYN  
ATOM    183    C LYS    21      -0.956 -91.440 -31.261  1.00  0.00      BSYN  
ATOM    184    O LYS    21      -1.933 -90.986 -30.688  1.00  0.00      BSYN  
ATOM    185    N THR    22       0.277 -91.531 -30.714  1.00  0.00      BSYN  
ATOM    186    H THR    22       1.029 -91.405 -31.328  1.00  0.00      BSYN  
ATOM    187   CA THR    22       0.424 -91.752 -29.319  1.00  0.00      BSYN  
ATOM    188   CB THR    22       1.143 -93.028 -28.897  1.00  0.00      BSYN  
ATOM    189  OG1 THR    22       0.773 -94.092 -29.781  1.00  0.00      BSYN  
ATOM    190  HG1 THR    22       0.934 -93.784 -30.676  1.00  0.00      BSYN  
ATOM    191  CG2 THR    22       0.773 -93.345 -27.438  1.00  0.00      BSYN  
ATOM    192    C THR    22       1.293 -90.623 -28.822  1.00  0.00      BSYN  
ATOM    193    O THR    22       2.567 -90.498 -28.924  1.00  0.00      BSYN  
ATOM    194    N LYS    23       0.420 -89.836 -28.088  1.00  0.00      BSYN  
ATOM    195    H LYS    23      -0.519 -90.113 -28.063  1.00  0.00      BSYN  
ATOM    196   CA LYS    23       1.009 -88.806 -27.216  1.00  0.00      BSYN  
ATOM    197   CB LYS    23       0.319 -87.425 -27.681  1.00  0.00      BSYN  
ATOM    198   CG LYS    23       0.564 -87.006 -29.151  1.00  0.00      BSYN  
ATOM    199   CD LYS    23      -0.286 -85.831 -29.658  1.00  0.00      BSYN  
ATOM    200   CE LYS    23       0.246 -85.325 -31.016  1.00  0.00      BSYN  
ATOM    201   NZ LYS    23      -0.022 -83.820 -31.317  1.00  0.00      BSYN  
ATOM    202  HZ1 LYS    23       0.168 -83.638 -32.323  1.00  0.00      BSYN  
ATOM    203  HZ2 LYS    23      -0.985 -83.468 -31.143  1.00  0.00      BSYN  
ATOM    204  HZ3 LYS    23       0.604 -83.218 -30.745  1.00  0.00      BSYN  
ATOM    205    C LYS    23       1.093 -88.897 -25.698  1.00  0.00      BSYN  
ATOM    206    O LYS    23       2.127 -88.543 -25.171  1.00  0.00      BSYN  
ATOM    207    N GLN    24       0.029 -89.577 -25.208  1.00  0.00      BSYN  
ATOM    208    H GLN    24      -0.789 -89.688 -25.736  1.00  0.00      BSYN  
ATOM    209   CA GLN    24      -0.086 -89.833 -23.756  1.00  0.00      BSYN  
ATOM    210   CB GLN    24      -1.176 -90.810 -23.541  1.00  0.00      BSYN  
ATOM    211   CG GLN    24      -2.568 -90.248 -23.663  1.00  0.00      BSYN  
ATOM    212   CD GLN    24      -2.861 -89.001 -22.917  1.00  0.00      BSYN  
ATOM    213  OE1 GLN    24      -2.281 -88.848 -21.871  1.00  0.00      BSYN  
ATOM    214  NE2 GLN    24      -3.613 -87.922 -23.357  1.00  0.00      BSYN  
ATOM    215 HE21 GLN    24      -4.027 -87.949 -24.245  1.00  0.00      BSYN  
ATOM    216 HE22 GLN    24      -3.754 -87.211 -22.698  1.00  0.00      BSYN  
ATOM    217    C GLN    24       1.161 -90.269 -22.973  1.00  0.00      BSYN  
ATOM    218    O GLN    24       1.677 -91.416 -23.108  1.00  0.00      BSYN  
ATOM    219    N GLY    25       1.699 -89.310 -22.268  1.00  0.00      BSYN  
ATOM    220    H GLY    25       1.214 -88.459 -22.308  1.00  0.00      BSYN  
ATOM    221   CA GLY    25       2.895 -89.544 -21.503  1.00  0.00      BSYN  
ATOM    222    C GLY    25       3.605 -88.236 -20.929  1.00  0.00      BSYN  
ATOM    223    O GLY    25       4.063 -87.456 -21.672  1.00  0.00      BSYN  
ATOM    224    N VAL    26       3.688 -87.949 -19.593  1.00  0.00      BSYN  
ATOM    225    H VAL    26       4.081 -87.116 -19.258  1.00  0.00      BSYN  
ATOM    226   CA VAL    26       3.529 -89.034 -18.617  1.00  0.00      BSYN  
ATOM    227   CB VAL    26       4.896 -88.960 -17.775  1.00  0.00      BSYN  
ATOM    228  CG1 VAL    26       4.775 -87.628 -17.041  1.00  0.00      BSYN  
ATOM    229  CG2 VAL    26       5.243 -90.158 -16.944  1.00  0.00      BSYN  
ATOM    230    C VAL    26       2.194 -88.917 -17.845  1.00  0.00      BSYN  
ATOM    231    O VAL    26       2.051 -89.411 -16.685  1.00  0.00      BSYN  
ATOM    232    N THR    27       1.319 -88.172 -18.486  1.00  0.00      BSYN  
ATOM    233    H THR    27       1.530 -87.715 -19.327  1.00  0.00      BSYN  
ATOM    234   CA THR    27       0.075 -87.810 -17.861  1.00  0.00      BSYN  
ATOM    235   CB THR    27      -0.689 -86.812 -18.812  1.00  0.00      BSYN  
ATOM    236  OG1 THR    27      -0.908 -87.500 -20.050  1.00  0.00      BSYN  
ATOM    237  HG1 THR    27      -1.550 -88.206 -19.948  1.00  0.00      BSYN  
ATOM    238  CG2 THR    27       0.226 -85.576 -18.838  1.00  0.00      BSYN  
ATOM    239    C THR    27      -0.901 -88.751 -17.196  1.00  0.00      BSYN  
ATOM    240    O THR    27      -1.399 -89.522 -17.940  1.00  0.00      BSYN  
ATOM    241    N GLU    28      -1.140 -88.746 -15.857  1.00  0.00      BSYN  
ATOM    242    H GLU    28      -0.813 -88.042 -15.259  1.00  0.00      BSYN  
ATOM    243   CA GLU    28      -1.833 -89.841 -15.221  1.00  0.00      BSYN  
ATOM    244   CB GLU    28      -1.744 -89.802 -13.646  1.00  0.00      BSYN  
ATOM    245   CG GLU    28      -2.220 -88.466 -12.937  1.00  0.00      BSYN  
ATOM    246   CD GLU    28      -3.697 -88.485 -12.682  1.00  0.00      BSYN  
ATOM    247  OE1 GLU    28      -4.494 -88.032 -13.461  1.00  0.00      BSYN  
ATOM    248  OE2 GLU    28      -4.183 -88.835 -11.593  1.00  0.00      BSYN  
ATOM    249    C GLU    28      -3.249 -90.070 -15.705  1.00  0.00      BSYN  
ATOM    250    O GLU    28      -3.682 -91.217 -15.676  1.00  0.00      BSYN  
ATOM    251    N ALA    29      -3.968 -89.009 -16.176  1.00  0.00      BSYN  
ATOM    252    H ALA    29      -3.494 -88.174 -16.369  1.00  0.00      BSYN  
ATOM    253   CA ALA    29      -5.343 -89.014 -16.662  1.00  0.00      BSYN  
ATOM    254   CB ALA    29      -6.388 -89.248 -15.663  1.00  0.00      BSYN  
ATOM    255    C ALA    29      -5.723 -87.703 -17.352  1.00  0.00      BSYN  
ATOM    256    O ALA    29      -5.764 -86.583 -16.753  1.00  0.00      BSYN  
ATOM    257    N ALA    30      -5.914 -87.879 -18.641  1.00  0.00      BSYN  
ATOM    258    H ALA    30      -5.786 -88.774 -19.019  1.00  0.00      BSYN  
ATOM    259   CA ALA    30      -6.248 -86.775 -19.611  1.00  0.00      BSYN  
ATOM    260   CB ALA    30      -5.090 -85.958 -20.029  1.00  0.00      BSYN  
ATOM    261    C ALA    30      -6.815 -87.543 -20.872  1.00  0.00      BSYN  
ATOM    262    O ALA    30      -7.120 -88.759 -20.762  1.00  0.00      BSYN  
ATOM    263    N GLU    31      -6.955 -86.855 -21.988  1.00  0.00      BSYN  
ATOM    264    H GLU    31      -6.178 -86.440 -22.418  1.00  0.00      BSYN  
ATOM    265   CA GLU    31      -8.029 -87.150 -22.952  1.00  0.00      BSYN  
ATOM    266   CB GLU    31      -8.667 -85.869 -23.488  1.00  0.00      BSYN  
ATOM    267   CG GLU    31      -9.426 -85.003 -22.487  1.00  0.00      BSYN  
ATOM    268   CD GLU    31     -10.056 -83.748 -23.156  1.00  0.00      BSYN  
ATOM    269  OE1 GLU    31      -9.565 -82.655 -23.017  1.00  0.00      BSYN  
ATOM    270  OE2 GLU    31     -11.130 -83.786 -23.797  1.00  0.00      BSYN  
ATOM    271    C GLU    31      -7.508 -88.112 -24.088  1.00  0.00      BSYN  
ATOM    272    O GLU    31      -6.852 -87.623 -25.073  1.00  0.00      BSYN  
ATOM    273    N LYS    32      -7.597 -89.448 -23.838  1.00  0.00      BSYN  
ATOM    274    H LYS    32      -8.167 -89.620 -23.060  1.00  0.00      BSYN  
ATOM    275   CA LYS    32      -6.810 -90.465 -24.518  1.00  0.00      BSYN  
ATOM    276   CB LYS    32      -6.860 -91.639 -23.590  1.00  0.00      BSYN  
ATOM    277   CG LYS    32      -5.675 -92.548 -23.946  1.00  0.00      BSYN  
ATOM    278   CD LYS    32      -6.003 -93.639 -23.025  1.00  0.00      BSYN  
ATOM    279   CE LYS    32      -5.331 -95.041 -23.473  1.00  0.00      BSYN  
ATOM    280   NZ LYS    32      -5.428 -96.109 -22.389  1.00  0.00      BSYN  
ATOM    281  HZ1 LYS    32      -5.269 -95.660 -21.465  1.00  0.00      BSYN  
ATOM    282  HZ2 LYS    32      -6.262 -96.721 -22.495  1.00  0.00      BSYN  
ATOM    283  HZ3 LYS    32      -4.626 -96.770 -22.426  1.00  0.00      BSYN  
ATOM    284    C LYS    32      -7.114 -90.770 -25.982  1.00  0.00      BSYN  
ATOM    285    O LYS    32      -8.214 -90.794 -26.453  1.00  0.00      BSYN  
ATOM    286    N THR    33      -6.165 -90.782 -26.937  1.00  0.00      BSYN  
ATOM    287    H THR    33      -6.476 -90.587 -27.846  1.00  0.00      BSYN  
ATOM    288   CA THR    33      -4.718 -90.934 -26.827  1.00  0.00      BSYN  
ATOM    289   CB THR    33      -4.399 -91.787 -28.036  1.00  0.00      BSYN  
ATOM    290  OG1 THR    33      -4.716 -91.205 -29.386  1.00  0.00      BSYN  
ATOM    291  HG1 THR    33      -4.546 -91.947 -29.971  1.00  0.00      BSYN  
ATOM    292  CG2 THR    33      -5.200 -93.049 -27.890  1.00  0.00      BSYN  
ATOM    293    C THR    33      -4.014 -89.582 -26.892  1.00  0.00      BSYN  
ATOM    294    O THR    33      -2.787 -89.399 -26.733  1.00  0.00      BSYN  
ATOM    295    N LYS    34      -4.860 -88.529 -27.100  1.00  0.00      BSYN  
ATOM    296    H LYS    34      -5.800 -88.581 -26.829  1.00  0.00      BSYN  
ATOM    297   CA LYS    34      -4.439 -87.299 -27.605  1.00  0.00      BSYN  
ATOM    298   CB LYS    34      -5.530 -86.710 -28.414  1.00  0.00      BSYN  
ATOM    299   CG LYS    34      -4.832 -86.335 -29.671  1.00  0.00      BSYN  
ATOM    300   CD LYS    34      -5.952 -85.971 -30.815  1.00  0.00      BSYN  
ATOM    301   CE LYS    34      -6.842 -84.782 -30.482  1.00  0.00      BSYN  
ATOM    302   NZ LYS    34      -8.011 -84.877 -31.367  1.00  0.00      BSYN  
ATOM    303  HZ1 LYS    34      -7.673 -84.785 -32.346  1.00  0.00      BSYN  
ATOM    304  HZ2 LYS    34      -8.597 -85.684 -31.072  1.00  0.00      BSYN  
ATOM    305  HZ3 LYS    34      -8.709 -84.107 -31.353  1.00  0.00      BSYN  
ATOM    306    C LYS    34      -4.021 -86.273 -26.579  1.00  0.00      BSYN  
ATOM    307    O LYS    34      -4.574 -86.314 -25.496  1.00  0.00      BSYN  
ATOM    308    N GLU    35      -2.834 -85.760 -26.922  1.00  0.00      BSYN  
ATOM    309    H GLU    35      -2.250 -86.092 -27.636  1.00  0.00      BSYN  
ATOM    310   CA GLU    35      -2.371 -84.681 -26.075  1.00  0.00      BSYN  
ATOM    311   CB GLU    35      -1.472 -85.263 -25.036  1.00  0.00      BSYN  
ATOM    312   CG GLU    35      -0.270 -84.584 -24.298  1.00  0.00      BSYN  
ATOM    313   CD GLU    35       1.010 -85.347 -24.047  1.00  0.00      BSYN  
ATOM    314  OE1 GLU    35       1.941 -85.185 -24.797  1.00  0.00      BSYN  
ATOM    315  OE2 GLU    35       0.981 -86.163 -23.094  1.00  0.00      BSYN  
ATOM    316    C GLU    35      -1.834 -83.461 -26.810  1.00  0.00      BSYN  
ATOM    317    O GLU    35      -0.637 -83.144 -26.879  1.00  0.00      BSYN  
ATOM    318    N GLY    36      -2.826 -82.937 -27.588  1.00  0.00      BSYN  
ATOM    319    H GLY    36      -3.657 -83.451 -27.654  1.00  0.00      BSYN  
ATOM    320   CA GLY    36      -2.715 -81.652 -28.081  1.00  0.00      BSYN  
ATOM    321    C GLY    36      -3.933 -81.342 -28.974  1.00  0.00      BSYN  
ATOM    322    O GLY    36      -4.671 -82.117 -29.558  1.00  0.00      BSYN  
ATOM    323    N VAL    37      -4.085 -80.048 -29.082  1.00  0.00      BSYN  
ATOM    324    H VAL    37      -3.351 -79.405 -28.990  1.00  0.00      BSYN  
ATOM    325   CA VAL    37      -5.263 -79.437 -29.789  1.00  0.00      BSYN  
ATOM    326   CB VAL    37      -5.561 -77.905 -29.609  1.00  0.00      BSYN  
ATOM    327  CG1 VAL    37      -5.744 -77.650 -28.124  1.00  0.00      BSYN  
ATOM    328  CG2 VAL    37      -4.514 -76.913 -30.067  1.00  0.00      BSYN  
ATOM    329    C VAL    37      -5.334 -79.841 -31.269  1.00  0.00      BSYN  
ATOM    330    O VAL    37      -6.393 -79.837 -31.941  1.00  0.00      BSYN  
ATOM    331    N LEU    38      -4.259 -80.457 -31.776  1.00  0.00      BSYN  
ATOM    332    H LEU    38      -3.599 -80.530 -31.056  1.00  0.00      BSYN  
ATOM    333   CA LEU    38      -4.286 -80.860 -33.107  1.00  0.00      BSYN  
ATOM    334   CB LEU    38      -3.012 -80.293 -33.885  1.00  0.00      BSYN  
ATOM    335   CG LEU    38      -2.379 -78.856 -33.741  1.00  0.00      BSYN  
ATOM    336  CD1 LEU    38      -3.522 -77.894 -33.612  1.00  0.00      BSYN  
ATOM    337  CD2 LEU    38      -1.716 -78.595 -32.435  1.00  0.00      BSYN  
ATOM    338    C LEU    38      -4.099 -82.309 -33.211  1.00  0.00      BSYN  
ATOM    339    O LEU    38      -3.473 -82.985 -32.410  1.00  0.00      BSYN  
ATOM    340    N TYR    39      -4.467 -83.083 -34.250  1.00  0.00      BSYN  
ATOM    341    H TYR    39      -4.455 -84.042 -34.048  1.00  0.00      BSYN  
ATOM    342   CA TYR    39      -5.002 -82.616 -35.473  1.00  0.00      BSYN  
ATOM    343   CB TYR    39      -4.290 -83.148 -36.701  1.00  0.00      BSYN  
ATOM    344   CG TYR    39      -3.449 -82.086 -37.433  1.00  0.00      BSYN  
ATOM    345  CD1 TYR    39      -2.498 -81.280 -36.966  1.00  0.00      BSYN  
ATOM    346  CE1 TYR    39      -1.833 -80.439 -37.750  1.00  0.00      BSYN  
ATOM    347  CD2 TYR    39      -3.905 -81.942 -38.724  1.00  0.00      BSYN  
ATOM    348  CE2 TYR    39      -3.341 -81.011 -39.538  1.00  0.00      BSYN  
ATOM    349   CZ TYR    39      -2.237 -80.311 -39.066  1.00  0.00      BSYN  
ATOM    350   OH TYR    39      -1.521 -79.461 -39.912  1.00  0.00      BSYN  
ATOM    351   HH TYR    39      -0.708 -79.293 -39.431  1.00  0.00      BSYN  
ATOM    352    C TYR    39      -6.459 -83.042 -35.466  1.00  0.00      BSYN  
ATOM    353    O TYR    39      -6.945 -84.160 -35.193  1.00  0.00      BSYN  
ATOM    354    N VAL    40      -7.017 -82.161 -36.229  1.00  0.00      BSYN  
ATOM    355    H VAL    40      -6.473 -81.623 -36.841  1.00  0.00      BSYN  
ATOM    356   CA VAL    40      -8.427 -82.214 -36.466  1.00  0.00      BSYN  
ATOM    357   CB VAL    40      -9.122 -80.930 -36.890  1.00  0.00      BSYN  
ATOM    358  CG1 VAL    40     -10.609 -81.037 -36.595  1.00  0.00      BSYN  
ATOM    359  CG2 VAL    40      -8.387 -79.628 -36.701  1.00  0.00      BSYN  
ATOM    360    C VAL    40      -8.585 -83.127 -37.676  1.00  0.00      BSYN  
ATOM    361    O VAL    40      -7.812 -82.953 -38.665  1.00  0.00      BSYN  
ATOM    362    N GLY    41      -9.422 -84.172 -37.644  1.00  0.00      BSYN  
ATOM    363    H GLY    41      -9.961 -84.321 -36.839  1.00  0.00      BSYN  
ATOM    364   CA GLY    41      -9.530 -84.908 -38.873  1.00  0.00      BSYN  
ATOM    365    C GLY    41     -10.699 -84.306 -39.648  1.00  0.00      BSYN  
ATOM    366    O GLY    41     -11.694 -84.916 -40.067  1.00  0.00      BSYN  
ATOM    367    N SER    42     -10.568 -83.039 -39.982  1.00  0.00      BSYN  
ATOM    368    H SER    42      -9.763 -82.543 -39.725  1.00  0.00      BSYN  
ATOM    369   CA SER    42     -11.629 -82.230 -40.727  1.00  0.00      BSYN  
ATOM    370   CB SER    42     -12.027 -82.710 -42.074  1.00  0.00      BSYN  
ATOM    371   OG SER    42     -11.097 -83.432 -42.827  1.00  0.00      BSYN  
ATOM    372   HG SER    42     -11.559 -83.754 -43.604  1.00  0.00      BSYN  
ATOM    373    C SER    42     -12.897 -82.015 -39.930  1.00  0.00      BSYN  
ATOM    374    O SER    42     -13.487 -80.943 -39.968  1.00  0.00      BSYN  
ATOM    375    N LYS    43     -13.425 -83.027 -39.243  1.00  0.00      BSYN  
ATOM    376    H LYS    43     -12.946 -83.852 -39.018  1.00  0.00      BSYN  
ATOM    377   CA LYS    43     -14.742 -82.948 -38.723  1.00  0.00      BSYN  
ATOM    378   CB LYS    43     -15.682 -83.697 -39.681  1.00  0.00      BSYN  
ATOM    379   CG LYS    43     -16.223 -82.889 -40.920  1.00  0.00      BSYN  
ATOM    380   CD LYS    43     -17.593 -82.293 -40.854  1.00  0.00      BSYN  
ATOM    381   CE LYS    43     -18.110 -80.926 -41.578  1.00  0.00      BSYN  
ATOM    382   NZ LYS    43     -19.431 -80.414 -41.267  1.00  0.00      BSYN  
ATOM    383  HZ1 LYS    43     -19.441 -80.603 -40.244  1.00  0.00      BSYN  
ATOM    384  HZ2 LYS    43     -19.572 -79.390 -41.151  1.00  0.00      BSYN  
ATOM    385  HZ3 LYS    43     -20.334 -80.768 -41.642  1.00  0.00      BSYN  
ATOM    386    C LYS    43     -14.892 -83.567 -37.303  1.00  0.00      BSYN  
ATOM    387    O LYS    43     -14.173 -84.587 -37.040  1.00  0.00      BSYN  
ATOM    388    N THR    44     -15.831 -83.245 -36.415  1.00  0.00      BSYN  
ATOM    389    H THR    44     -15.924 -83.667 -35.536  1.00  0.00      BSYN  
ATOM    390   CA THR    44     -16.950 -82.215 -36.679  1.00  0.00      BSYN  
ATOM    391   CB THR    44     -18.248 -83.021 -36.466  1.00  0.00      BSYN  
ATOM    392  OG1 THR    44     -19.180 -82.391 -37.402  1.00  0.00      BSYN  
ATOM    393  HG1 THR    44     -19.945 -82.971 -37.401  1.00  0.00      BSYN  
ATOM    394  CG2 THR    44     -19.074 -83.120 -35.143  1.00  0.00      BSYN  
ATOM    395    C THR    44     -16.880 -81.118 -35.616  1.00  0.00      BSYN  
ATOM    396    O THR    44     -16.450 -81.089 -34.428  1.00  0.00      BSYN  
ATOM    397    N ARG    45     -17.027 -79.998 -36.303  1.00  0.00      BSYN  
ATOM    398    H ARG    45     -17.332 -80.144 -37.223  1.00  0.00      BSYN  
ATOM    399   CA ARG    45     -16.748 -78.709 -35.700  1.00  0.00      BSYN  
ATOM    400   CB ARG    45     -15.751 -77.909 -36.508  1.00  0.00      BSYN  
ATOM    401   CG ARG    45     -14.339 -78.370 -36.165  1.00  0.00      BSYN  
ATOM    402   CD ARG    45     -13.331 -77.819 -37.121  1.00  0.00      BSYN  
ATOM    403   NE ARG    45     -13.469 -78.446 -38.389  1.00  0.00      BSYN  
ATOM    404   HE ARG    45     -13.716 -79.380 -38.553  1.00  0.00      BSYN  
ATOM    405   CZ ARG    45     -13.378 -77.578 -39.505  1.00  0.00      BSYN  
ATOM    406  NH1 ARG    45     -13.348 -76.292 -39.302  1.00  0.00      BSYN  
ATOM    407 HH11 ARG    45     -13.421 -75.706 -40.110  1.00  0.00      BSYN  
ATOM    408 HH12 ARG    45     -13.553 -75.908 -38.402  1.00  0.00      BSYN  
ATOM    409  NH2 ARG    45     -13.363 -78.066 -40.802  1.00  0.00      BSYN  
ATOM    410 HH21 ARG    45     -13.185 -77.522 -41.622  1.00  0.00      BSYN  
ATOM    411 HH22 ARG    45     -13.346 -79.066 -40.820  1.00  0.00      BSYN  
ATOM    412    C ARG    45     -17.887 -77.702 -35.506  1.00  0.00      BSYN  
ATOM    413    O ARG    45     -18.553 -77.409 -36.479  1.00  0.00      BSYN  
ATOM    414    N GLU    46     -18.268 -76.994 -34.360  1.00  0.00      BSYN  
ATOM    415    H GLU    46     -18.939 -76.281 -34.405  1.00  0.00      BSYN  
ATOM    416   CA GLU    46     -17.562 -77.273 -33.116  1.00  0.00      BSYN  
ATOM    417   CB GLU    46     -16.826 -76.167 -32.449  1.00  0.00      BSYN  
ATOM    418   CG GLU    46     -15.785 -76.855 -31.546  1.00  0.00      BSYN  
ATOM    419   CD GLU    46     -14.874 -75.768 -30.970  1.00  0.00      BSYN  
ATOM    420  OE1 GLU    46     -14.081 -75.165 -31.683  1.00  0.00      BSYN  
ATOM    421  OE2 GLU    46     -14.872 -75.522 -29.756  1.00  0.00      BSYN  
ATOM    422    C GLU    46     -18.694 -77.809 -32.287  1.00  0.00      BSYN  
ATOM    423    O GLU    46     -19.491 -77.149 -31.669  1.00  0.00      BSYN  
ATOM    424    N GLY    47     -18.747 -79.120 -32.253  1.00  0.00      BSYN  
ATOM    425    H GLY    47     -18.004 -79.605 -32.670  1.00  0.00      BSYN  
ATOM    426   CA GLY    47     -19.748 -79.826 -31.496  1.00  0.00      BSYN  
ATOM    427    C GLY    47     -20.928 -79.879 -32.426  1.00  0.00      BSYN  
ATOM    428    O GLY    47     -21.030 -80.880 -33.097  1.00  0.00      BSYN  
ATOM    429    N VAL    48     -21.644 -78.731 -32.318  1.00  0.00      BSYN  
ATOM    430    H VAL    48     -21.236 -77.852 -32.171  1.00  0.00      BSYN  
ATOM    431   CA VAL    48     -22.917 -78.689 -33.048  1.00  0.00      BSYN  
ATOM    432   CB VAL    48     -24.148 -78.312 -32.297  1.00  0.00      BSYN  
ATOM    433  CG1 VAL    48     -24.501 -79.504 -31.380  1.00  0.00      BSYN  
ATOM    434  CG2 VAL    48     -24.066 -76.955 -31.553  1.00  0.00      BSYN  
ATOM    435    C VAL    48     -22.732 -77.644 -34.165  1.00  0.00      BSYN  
ATOM    436    O VAL    48     -21.822 -76.837 -34.179  1.00  0.00      BSYN  
ATOM    437    N VAL    49     -23.778 -77.542 -35.047  1.00  0.00      BSYN  
ATOM    438    H VAL    49     -24.598 -78.076 -34.999  1.00  0.00      BSYN  
ATOM    439   CA VAL    49     -23.845 -76.676 -36.309  1.00  0.00      BSYN  
ATOM    440   CB VAL    49     -24.856 -77.213 -37.406  1.00  0.00      BSYN  
ATOM    441  CG1 VAL    49     -24.576 -78.698 -37.808  1.00  0.00      BSYN  
ATOM    442  CG2 VAL    49     -26.292 -77.304 -37.007  1.00  0.00      BSYN  
ATOM    443    C VAL    49     -24.086 -75.199 -36.038  1.00  0.00      BSYN  
ATOM    444    O VAL    49     -24.942 -74.831 -35.236  1.00  0.00      BSYN  
ATOM    445    N GLN    50     -23.355 -74.379 -36.779  1.00  0.00      BSYN  
ATOM    446    H GLN    50     -22.860 -74.733 -37.547  1.00  0.00      BSYN  
ATOM    447   CA GLN    50     -23.265 -72.900 -36.689  1.00  0.00      BSYN  
ATOM    448   CB GLN    50     -21.941 -72.371 -37.370  1.00  0.00      BSYN  
ATOM    449   CG GLN    50     -20.633 -72.909 -36.814  1.00  0.00      BSYN  
ATOM    450   CD GLN    50     -19.459 -72.537 -37.643  1.00  0.00      BSYN  
ATOM    451  OE1 GLN    50     -19.180 -73.143 -38.741  1.00  0.00      BSYN  
ATOM    452  NE2 GLN    50     -18.656 -71.620 -37.224  1.00  0.00      BSYN  
ATOM    453 HE21 GLN    50     -19.112 -70.981 -36.638  1.00  0.00      BSYN  
ATOM    454 HE22 GLN    50     -17.690 -71.689 -37.376  1.00  0.00      BSYN  
ATOM    455    C GLN    50     -24.452 -72.394 -37.455  1.00  0.00      BSYN  
ATOM    456    O GLN    50     -24.570 -72.631 -38.672  1.00  0.00      BSYN  
ATOM    457    N GLY    51     -25.398 -72.034 -36.639  1.00  0.00      BSYN  
ATOM    458    H GLY    51     -25.144 -72.012 -35.692  1.00  0.00      BSYN  
ATOM    459   CA GLY    51     -26.769 -71.804 -37.056  1.00  0.00      BSYN  
ATOM    460    C GLY    51     -27.388 -72.970 -37.774  1.00  0.00      BSYN  
ATOM    461    O GLY    51     -27.538 -74.025 -37.234  1.00  0.00      BSYN  
ATOM    462    N VAL    52     -27.800 -72.778 -39.049  1.00  0.00      BSYN  
ATOM    463    H VAL    52     -27.471 -72.117 -39.694  1.00  0.00      BSYN  
ATOM    464   CA VAL    52     -28.611 -73.774 -39.857  1.00  0.00      BSYN  
ATOM    465   CB VAL    52     -29.916 -73.282 -40.662  1.00  0.00      BSYN  
ATOM    466  CG1 VAL    52     -30.875 -72.822 -39.653  1.00  0.00      BSYN  
ATOM    467  CG2 VAL    52     -29.622 -72.526 -41.951  1.00  0.00      BSYN  
ATOM    468    C VAL    52     -27.737 -74.521 -40.818  1.00  0.00      BSYN  
ATOM    469    O VAL    52     -28.245 -75.324 -41.554  1.00  0.00      BSYN  
ATOM    470    N ALA    53     -26.384 -74.270 -40.918  1.00  0.00      BSYN  
ATOM    471    H ALA    53     -26.071 -73.506 -40.390  1.00  0.00      BSYN  
ATOM    472   CA ALA    53     -25.347 -74.967 -41.696  1.00  0.00      BSYN  
ATOM    473   CB ALA    53     -24.120 -73.855 -41.925  1.00  0.00      BSYN  
ATOM    474    C ALA    53     -24.774 -76.153 -40.994  1.00  0.00      BSYN  
ATOM    475    O ALA    53     -23.945 -76.130 -40.125  1.00  0.00      BSYN  
ATOM    476    N SER    54     -25.173 -77.400 -41.375  1.00  0.00      BSYN  
ATOM    477    H SER    54     -25.365 -78.210 -40.858  1.00  0.00      BSYN  
ATOM    478   CA SER    54     -25.625 -77.788 -42.680  1.00  0.00      BSYN  
ATOM    479   CB SER    54     -24.395 -78.587 -43.388  1.00  0.00      BSYN  
ATOM    480   OG SER    54     -23.216 -77.891 -43.165  1.00  0.00      BSYN  
ATOM    481   HG SER    54     -23.269 -76.933 -43.154  1.00  0.00      BSYN  
ATOM    482    C SER    54     -26.853 -78.691 -42.566  1.00  0.00      BSYN  
ATOM    483    O SER    54     -26.831 -79.893 -42.604  1.00  0.00      BSYN  
ATOM    484    N VAL    55     -28.109 -78.153 -42.448  1.00  0.00      BSYN  
ATOM    485    H VAL    55     -28.074 -77.221 -42.147  1.00  0.00      BSYN  
ATOM    486   CA VAL    55     -29.351 -78.943 -42.707  1.00  0.00      BSYN  
ATOM    487   CB VAL    55     -30.296 -79.142 -41.330  1.00  0.00      BSYN  
ATOM    488  CG1 VAL    55     -31.799 -79.668 -41.558  1.00  0.00      BSYN  
ATOM    489  CG2 VAL    55     -29.745 -80.092 -40.209  1.00  0.00      BSYN  
ATOM    490    C VAL    55     -30.064 -78.564 -43.936  1.00  0.00      BSYN  
ATOM    491    O VAL    55     -30.529 -77.406 -44.099  1.00  0.00      BSYN  
ATOM    492    N ALA    56     -30.395 -79.622 -44.714  1.00  0.00      BSYN  
ATOM    493    H ALA    56     -30.068 -80.456 -44.314  1.00  0.00      BSYN  
ATOM    494   CA ALA    56     -31.084 -79.700 -45.955  1.00  0.00      BSYN  
ATOM    495   CB ALA    56     -30.948 -81.092 -46.421  1.00  0.00      BSYN  
ATOM    496    C ALA    56     -32.519 -79.250 -45.621  1.00  0.00      BSYN  
ATOM    497    O ALA    56     -33.318 -79.818 -44.866  1.00  0.00      BSYN  
ATOM    498    N GLU    57     -32.759 -78.015 -46.206  1.00  0.00      BSYN  
ATOM    499    H GLU    57     -32.179 -77.583 -46.868  1.00  0.00      BSYN  
ATOM    500   CA GLU    57     -34.015 -77.285 -45.906  1.00  0.00      BSYN  
ATOM    501   CB GLU    57     -33.597 -75.833 -45.703  1.00  0.00      BSYN  
ATOM    502   CG GLU    57     -34.667 -74.960 -45.120  1.00  0.00      BSYN  
ATOM    503   CD GLU    57     -35.290 -75.322 -43.810  1.00  0.00      BSYN  
ATOM    504  OE1 GLU    57     -36.214 -76.148 -43.744  1.00  0.00      BSYN  
ATOM    505  OE2 GLU    57     -34.811 -74.835 -42.785  1.00  0.00      BSYN  
ATOM    506    C GLU    57     -34.979 -77.463 -47.032  1.00  0.00      BSYN  
ATOM    507    O GLU    57     -34.588 -77.238 -48.175  1.00  0.00      BSYN  
ATOM    508    N LYS    58     -36.104 -77.729 -46.478  1.00  0.00      BSYN  
ATOM    509    H LYS    58     -36.343 -77.707 -45.528  1.00  0.00      BSYN  
ATOM    510   CA LYS    58     -37.165 -77.993 -47.393  1.00  0.00      BSYN  
ATOM    511   CB LYS    58     -37.644 -79.475 -47.149  1.00  0.00      BSYN  
ATOM    512   CG LYS    58     -38.393 -80.177 -48.369  1.00  0.00      BSYN  
ATOM    513   CD LYS    58     -39.053 -81.352 -47.664  1.00  0.00      BSYN  
ATOM    514   CE LYS    58     -40.326 -81.710 -48.521  1.00  0.00      BSYN  
ATOM    515   NZ LYS    58     -41.378 -80.692 -48.442  1.00  0.00      BSYN  
ATOM    516  HZ1 LYS    58     -42.195 -81.076 -48.958  1.00  0.00      BSYN  
ATOM    517  HZ2 LYS    58     -41.668 -80.627 -47.446  1.00  0.00      BSYN  
ATOM    518  HZ3 LYS    58     -41.123 -79.772 -48.855  1.00  0.00      BSYN  
ATOM    519    C LYS    58     -38.286 -77.013 -47.079  1.00  0.00      BSYN  
ATOM    520    O LYS    58     -39.271 -77.312 -46.392  1.00  0.00      BSYN  
ATOM    521    N THR    59     -38.116 -75.723 -47.554  1.00  0.00      BSYN  
ATOM    522    H THR    59     -37.258 -75.583 -48.006  1.00  0.00      BSYN  
ATOM    523   CA THR    59     -39.090 -74.681 -47.462  1.00  0.00      BSYN  
ATOM    524   CB THR    59     -38.364 -73.232 -47.552  1.00  0.00      BSYN  
ATOM    525  OG1 THR    59     -37.482 -73.200 -48.650  1.00  0.00      BSYN  
ATOM    526  HG1 THR    59     -38.111 -73.200 -49.375  1.00  0.00      BSYN  
ATOM    527  CG2 THR    59     -37.678 -73.221 -46.251  1.00  0.00      BSYN  
ATOM    528    C THR    59     -40.193 -74.901 -48.596  1.00  0.00      BSYN  
ATOM    529    O THR    59     -39.855 -74.727 -49.794  1.00  0.00      BSYN  
ATOM    530    N LYS    60     -41.521 -75.285 -48.528  1.00  0.00      BSYN  
ATOM    531    H LYS    60     -42.160 -75.489 -49.243  1.00  0.00      BSYN  
ATOM    532   CA LYS    60     -42.206 -75.347 -47.256  1.00  0.00      BSYN  
ATOM    533   CB LYS    60     -43.093 -74.159 -47.152  1.00  0.00      BSYN  
ATOM    534   CG LYS    60     -43.388 -73.814 -45.756  1.00  0.00      BSYN  
ATOM    535   CD LYS    60     -42.848 -72.510 -45.304  1.00  0.00      BSYN  
ATOM    536   CE LYS    60     -43.589 -72.123 -44.027  1.00  0.00      BSYN  
ATOM    537   NZ LYS    60     -43.238 -73.101 -43.083  1.00  0.00      BSYN  
ATOM    538  HZ1 LYS    60     -43.525 -72.711 -42.163  1.00  0.00      BSYN  
ATOM    539  HZ2 LYS    60     -43.701 -74.004 -43.309  1.00  0.00      BSYN  
ATOM    540  HZ3 LYS    60     -42.209 -73.251 -43.117  1.00  0.00      BSYN  
ATOM    541    C LYS    60     -42.777 -76.581 -46.657  1.00  0.00      BSYN  
ATOM    542    O LYS    60     -43.642 -77.228 -47.140  1.00  0.00      BSYN  
ATOM    543    N GLU    61     -42.257 -76.866 -45.482  1.00  0.00      BSYN  
ATOM    544    H GLU    61     -41.297 -76.813 -45.294  1.00  0.00      BSYN  
ATOM    545   CA GLU    61     -42.921 -77.597 -44.396  1.00  0.00      BSYN  
ATOM    546   CB GLU    61     -41.806 -77.972 -43.460  1.00  0.00      BSYN  
ATOM    547   CG GLU    61     -40.997 -79.044 -44.014  1.00  0.00      BSYN  
ATOM    548   CD GLU    61     -39.811 -79.493 -43.157  1.00  0.00      BSYN  
ATOM    549  OE1 GLU    61     -39.796 -80.626 -42.693  1.00  0.00      BSYN  
ATOM    550  OE2 GLU    61     -39.012 -78.607 -42.858  1.00  0.00      BSYN  
ATOM    551    C GLU    61     -43.964 -76.856 -43.545  1.00  0.00      BSYN  
ATOM    552    O GLU    61     -43.784 -75.748 -43.107  1.00  0.00      BSYN  
ATOM    553    N GLN    62     -45.129 -77.476 -43.498  1.00  0.00      BSYN  
ATOM    554    H GLN    62     -45.149 -78.426 -43.735  1.00  0.00      BSYN  
ATOM    555   CA GLN    62     -46.205 -77.064 -42.731  1.00  0.00      BSYN  
ATOM    556   CB GLN    62     -47.594 -77.593 -43.250  1.00  0.00      BSYN  
ATOM    557   CG GLN    62     -48.075 -77.148 -44.579  1.00  0.00      BSYN  
ATOM    558   CD GLN    62     -49.484 -77.516 -44.910  1.00  0.00      BSYN  
ATOM    559  OE1 GLN    62     -49.858 -78.701 -44.852  1.00  0.00      BSYN  
ATOM    560  NE2 GLN    62     -50.259 -76.544 -45.448  1.00  0.00      BSYN  
ATOM    561 HE21 GLN    62     -51.191 -76.746 -45.671  1.00  0.00      BSYN  
ATOM    562 HE22 GLN    62     -49.868 -75.646 -45.475  1.00  0.00      BSYN  
ATOM    563    C GLN    62     -45.944 -77.569 -41.291  1.00  0.00      BSYN  
ATOM    564    O GLN    62     -45.791 -78.777 -41.035  1.00  0.00      BSYN  
ATOM    565    N ALA    63     -46.440 -76.647 -40.491  1.00  0.00      BSYN  
ATOM    566    H ALA    63     -46.869 -75.844 -40.853  1.00  0.00      BSYN  
ATOM    567   CA ALA    63     -46.387 -76.889 -38.990  1.00  0.00      BSYN  
ATOM    568   CB ALA    63     -44.969 -76.972 -38.461  1.00  0.00      BSYN  
ATOM    569    C ALA    63     -47.109 -76.035 -37.991  1.00  0.00      BSYN  
ATOM    570    O ALA    63     -47.054 -74.835 -38.312  1.00  0.00      BSYN  
ATOM    571    N SER    64     -47.860 -76.544 -36.969  1.00  0.00      BSYN  
ATOM    572    H SER    64     -47.952 -77.511 -37.102  1.00  0.00      BSYN  
ATOM    573   CA SER    64     -48.324 -75.853 -35.788  1.00  0.00      BSYN  
ATOM    574   CB SER    64     -49.611 -76.469 -35.470  1.00  0.00      BSYN  
ATOM    575   OG SER    64     -50.686 -76.038 -36.314  1.00  0.00      BSYN  
ATOM    576   HG SER    64     -51.493 -75.913 -35.808  1.00  0.00      BSYN  
ATOM    577    C SER    64     -47.232 -76.036 -34.703  1.00  0.00      BSYN  
ATOM    578    O SER    64     -46.734 -77.148 -34.484  1.00  0.00      BSYN  
ATOM    579    N HIS    65     -47.002 -74.995 -33.951  1.00  0.00      BSYN  
ATOM    580    H HIS    65     -47.182 -74.127 -34.369  1.00  0.00      BSYN  
ATOM    581   CA HIS    65     -46.379 -75.191 -32.630  1.00  0.00      BSYN  
ATOM    582   CB HIS    65     -45.825 -73.832 -32.176  1.00  0.00      BSYN  
ATOM    583   CG HIS    65     -46.894 -72.707 -31.964  1.00  0.00      BSYN  
ATOM    584  ND1 HIS    65     -48.182 -72.720 -32.274  1.00  0.00      BSYN  
ATOM    585  HD1 HIS    65     -48.774 -73.391 -32.674  1.00  0.00      BSYN  
ATOM    586  CD2 HIS    65     -46.772 -71.527 -31.280  1.00  0.00      BSYN  
ATOM    587  NE2 HIS    65     -47.835 -70.863 -31.311  1.00  0.00      BSYN  
ATOM    588  CE1 HIS    65     -48.666 -71.612 -31.917  1.00  0.00      BSYN  
ATOM    589    C HIS    65     -47.252 -75.642 -31.457  1.00  0.00      BSYN  
ATOM    590    O HIS    65     -48.487 -75.409 -31.337  1.00  0.00      BSYN  
ATOM    591    N LEU    66     -46.502 -76.199 -30.527  1.00  0.00      BSYN  
ATOM    592    H LEU    66     -45.543 -76.264 -30.719  1.00  0.00      BSYN  
ATOM    593   CA LEU    66     -47.050 -76.727 -29.188  1.00  0.00      BSYN  
ATOM    594   CB LEU    66     -47.634 -78.087 -29.241  1.00  0.00      BSYN  
ATOM    595   CG LEU    66     -48.922 -78.295 -28.455  1.00  0.00      BSYN  
ATOM    596  CD1 LEU    66     -50.059 -77.758 -29.294  1.00  0.00      BSYN  
ATOM    597  CD2 LEU    66     -49.210 -79.813 -28.230  1.00  0.00      BSYN  
ATOM    598    C LEU    66     -45.910 -76.507 -28.231  1.00  0.00      BSYN  
ATOM    599    O LEU    66     -44.866 -77.157 -28.220  1.00  0.00      BSYN  
ATOM    600    N GLY    67     -46.122 -75.511 -27.469  1.00  0.00      BSYN  
ATOM    601    H GLY    67     -46.929 -74.988 -27.657  1.00  0.00      BSYN  
ATOM    602   CA GLY    67     -45.230 -75.103 -26.391  1.00  0.00      BSYN  
ATOM    603    C GLY    67     -44.458 -73.932 -27.044  1.00  0.00      BSYN  
ATOM    604    O GLY    67     -44.866 -72.776 -26.953  1.00  0.00      BSYN  
ATOM    605    N GLY    68     -43.393 -74.352 -27.714  1.00  0.00      BSYN  
ATOM    606    H GLY    68     -43.009 -75.207 -27.430  1.00  0.00      BSYN  
ATOM    607   CA GLY    68     -42.539 -73.409 -28.441  1.00  0.00      BSYN  
ATOM    608    C GLY    68     -41.829 -72.451 -27.590  1.00  0.00      BSYN  
ATOM    609    O GLY    68     -40.623 -72.710 -27.295  1.00  0.00      BSYN  
ATOM    610    N ALA    69     -42.548 -71.412 -27.093  1.00  0.00      BSYN  
ATOM    611    H ALA    69     -43.526 -71.377 -27.143  1.00  0.00      BSYN  
ATOM    612   CA ALA    69     -41.952 -70.340 -26.373  1.00  0.00      BSYN  
ATOM    613   CB ALA    69     -41.491 -70.821 -25.013  1.00  0.00      BSYN  
ATOM    614    C ALA    69     -40.866 -69.497 -27.035  1.00  0.00      BSYN  
ATOM    615    O ALA    69     -41.112 -68.385 -27.569  1.00  0.00      BSYN  
ATOM    616    N VAL    70     -39.724 -70.075 -27.154  1.00  0.00      BSYN  
ATOM    617    H VAL    70     -39.425 -70.979 -26.920  1.00  0.00      BSYN  
ATOM    618   CA VAL    70     -38.633 -69.285 -27.744  1.00  0.00      BSYN  
ATOM    619   CB VAL    70     -37.461 -69.285 -26.816  1.00  0.00      BSYN  
ATOM    620  CG1 VAL    70     -36.543 -67.978 -26.915  1.00  0.00      BSYN  
ATOM    621  CG2 VAL    70     -37.940 -69.169 -25.355  1.00  0.00      BSYN  
ATOM    622    C VAL    70     -38.242 -69.918 -29.065  1.00  0.00      BSYN  
ATOM    623    O VAL    70     -38.261 -71.204 -29.113  1.00  0.00      BSYN  
ATOM    624    N PHE    71     -37.938 -69.097 -30.126  1.00  0.00      BSYN  
ATOM    625    H PHE    71     -38.512 -68.385 -30.477  1.00  0.00      BSYN  
ATOM    626   CA PHE    71     -37.161 -69.624 -31.219  1.00  0.00      BSYN  
ATOM    627   CB PHE    71     -36.991 -68.378 -32.073  1.00  0.00      BSYN  
ATOM    628   CG PHE    71     -37.279 -68.618 -33.529  1.00  0.00      BSYN  
ATOM    629  CD1 PHE    71     -36.363 -68.332 -34.438  1.00  0.00      BSYN  
ATOM    630  CD2 PHE    71     -38.366 -69.300 -33.956  1.00  0.00      BSYN  
ATOM    631  CE1 PHE    71     -36.444 -68.569 -35.793  1.00  0.00      BSYN  
ATOM    632  CE2 PHE    71     -38.468 -69.604 -35.229  1.00  0.00      BSYN  
ATOM    633   CZ PHE    71     -37.568 -69.208 -36.168  1.00  0.00      BSYN  
ATOM    634    C PHE    71     -35.836 -70.303 -30.828  1.00  0.00      BSYN  
ATOM    635    O PHE    71     -35.205 -69.845 -29.898  1.00  0.00      BSYN  
ATOM    636    N SER    72     -35.470 -71.252 -31.656  1.00  0.00      BSYN  
ATOM    637    H SER    72     -36.153 -71.730 -32.172  1.00  0.00      BSYN  
ATOM    638   CA SER    72     -34.052 -71.708 -31.708  1.00  0.00      BSYN  
ATOM    639   CB SER    72     -34.179 -73.096 -32.378  1.00  0.00      BSYN  
ATOM    640   OG SER    72     -34.469 -73.138 -33.739  1.00  0.00      BSYN  
ATOM    641   HG SER    72     -33.784 -73.677 -34.142  1.00  0.00      BSYN  
ATOM    642    C SER    72     -32.915 -70.895 -32.370  1.00  0.00      BSYN  
ATOM    643    O SER    72     -31.790 -70.993 -31.932  1.00  0.00      BSYN  
ATOM    644    N GLY    73     -33.241 -70.203 -33.477  1.00  0.00      BSYN  
ATOM    645    H GLY    73     -34.118 -70.156 -33.912  1.00  0.00      BSYN  
ATOM    646   CA GLY    73     -32.167 -69.604 -34.235  1.00  0.00      BSYN  
ATOM    647    C GLY    73     -32.356 -69.800 -35.744  1.00  0.00      BSYN  
ATOM    648    O GLY    73     -32.926 -70.737 -36.281  1.00  0.00      BSYN  
ATOM    649    N ALA    74     -31.505 -69.003 -36.496  1.00  0.00      BSYN  
ATOM    650    H ALA    74     -30.634 -68.909 -36.057  1.00  0.00      BSYN  
ATOM    651   CA ALA    74     -31.829 -68.553 -37.795  1.00  0.00      BSYN  
ATOM    652   CB ALA    74     -32.688 -67.347 -37.817  1.00  0.00      BSYN  
ATOM    653    C ALA    74     -30.616 -68.200 -38.538  1.00  0.00      BSYN  
ATOM    654    O ALA    74     -29.554 -67.856 -38.059  1.00  0.00      BSYN  
ATOM    655    N GLY    75     -30.755 -68.460 -39.873  1.00  0.00      BSYN  
ATOM    656    H GLY    75     -31.570 -68.819 -40.283  1.00  0.00      BSYN  
ATOM    657   CA GLY    75     -29.693 -68.142 -40.815  1.00  0.00      BSYN  
ATOM    658    C GLY    75     -29.917 -67.716 -42.210  1.00  0.00      BSYN  
ATOM    659    O GLY    75     -29.475 -66.663 -42.612  1.00  0.00      BSYN  
ATOM    660    N ASN    76     -30.494 -68.566 -42.993  1.00  0.00      BSYN  
ATOM    661    H ASN    76     -30.419 -69.512 -42.750  1.00  0.00      BSYN  
ATOM    662   CA ASN    76     -31.177 -68.317 -44.276  1.00  0.00      BSYN  
ATOM    663   CB ASN    76     -31.749 -69.623 -44.891  1.00  0.00      BSYN  
ATOM    664   CG ASN    76     -32.138 -69.582 -46.345  1.00  0.00      BSYN  
ATOM    665  OD1 ASN    76     -32.115 -68.610 -47.183  1.00  0.00      BSYN  
ATOM    666  ND2 ASN    76     -32.669 -70.714 -46.673  1.00  0.00      BSYN  
ATOM    667 HD21 ASN    76     -32.887 -71.314 -45.929  1.00  0.00      BSYN  
ATOM    668 HD22 ASN    76     -32.665 -71.049 -47.594  1.00  0.00      BSYN  
ATOM    669    C ASN    76     -32.236 -67.366 -44.097  1.00  0.00      BSYN  
ATOM    670    O ASN    76     -33.125 -67.516 -43.255  1.00  0.00      BSYN  
ATOM    671    N ILE    77     -32.518 -66.642 -45.201  1.00  0.00      BSYN  
ATOM    672    H ILE    77     -32.105 -66.799 -46.076  1.00  0.00      BSYN  
ATOM    673   CA ILE    77     -33.328 -65.453 -45.100  1.00  0.00      BSYN  
ATOM    674   CB ILE    77     -32.669 -64.242 -45.796  1.00  0.00      BSYN  
ATOM    675  CG2 ILE    77     -31.678 -63.573 -44.918  1.00  0.00      BSYN  
ATOM    676  CG1 ILE    77     -32.160 -64.528 -47.324  1.00  0.00      BSYN  
ATOM    677   CD ILE    77     -31.840 -63.194 -48.018  1.00  0.00      BSYN  
ATOM    678    C ILE    77     -34.768 -65.715 -45.670  1.00  0.00      BSYN  
ATOM    679    O ILE    77     -35.681 -64.953 -45.424  1.00  0.00      BSYN  
ATOM    680    N ALA    78     -35.031 -66.951 -46.183  1.00  0.00      BSYN  
ATOM    681    H ALA    78     -34.248 -67.518 -46.024  1.00  0.00      BSYN  
ATOM    682   CA ALA    78     -36.240 -67.374 -46.908  1.00  0.00      BSYN  
ATOM    683   CB ALA    78     -35.841 -68.421 -47.942  1.00  0.00      BSYN  
ATOM    684    C ALA    78     -37.190 -68.002 -45.911  1.00  0.00      BSYN  
ATOM    685    O ALA    78     -37.939 -68.926 -46.213  1.00  0.00      BSYN  
ATOM    686    N ALA    79     -37.179 -67.425 -44.706  1.00  0.00      BSYN  
ATOM    687    H ALA    79     -36.870 -66.512 -44.530  1.00  0.00      BSYN  
ATOM    688   CA ALA    79     -37.681 -67.980 -43.476  1.00  0.00      BSYN  
ATOM    689   CB ALA    79     -36.761 -69.133 -43.090  1.00  0.00      BSYN  
ATOM    690    C ALA    79     -37.805 -66.979 -42.416  1.00  0.00      BSYN  
ATOM    691    O ALA    79     -38.864 -66.837 -41.765  1.00  0.00      BSYN  
ATOM    692    N ALA    80     -36.806 -66.136 -42.297  1.00  0.00      BSYN  
ATOM    693    H ALA    80     -36.185 -66.057 -43.051  1.00  0.00      BSYN  
ATOM    694   CA ALA    80     -36.699 -65.337 -41.129  1.00  0.00      BSYN  
ATOM    695   CB ALA    80     -35.949 -66.192 -40.098  1.00  0.00      BSYN  
ATOM    696    C ALA    80     -35.620 -64.326 -41.516  1.00  0.00      BSYN  
ATOM    697    O ALA    80     -34.496 -64.631 -41.902  1.00  0.00      BSYN  
ATOM    698    N THR    81     -35.891 -63.046 -41.277  1.00  0.00      BSYN  
ATOM    699    H THR    81     -36.622 -62.786 -40.679  1.00  0.00      BSYN  
ATOM    700   CA THR    81     -35.112 -61.919 -41.786  1.00  0.00      BSYN  
ATOM    701   CB THR    81     -35.942 -60.607 -41.904  1.00  0.00      BSYN  
ATOM    702  OG1 THR    81     -37.321 -60.959 -42.173  1.00  0.00      BSYN  
ATOM    703  HG1 THR    81     -37.274 -61.205 -43.100  1.00  0.00      BSYN  
ATOM    704  CG2 THR    81     -35.577 -59.707 -42.992  1.00  0.00      BSYN  
ATOM    705    C THR    81     -33.691 -61.621 -41.119  1.00  0.00      BSYN  
ATOM    706    O THR    81     -33.599 -61.021 -40.011  1.00  0.00      BSYN  
ATOM    707    N GLY    82     -32.634 -62.224 -41.685  1.00  0.00      BSYN  
ATOM    708    H GLY    82     -32.843 -62.901 -42.363  1.00  0.00      BSYN  
ATOM    709   CA GLY    82     -31.229 -61.988 -41.375  1.00  0.00      BSYN  
ATOM    710    C GLY    82     -30.731 -60.740 -42.070  1.00  0.00      BSYN  
ATOM    711    O GLY    82     -30.643 -60.700 -43.304  1.00  0.00      BSYN  
ATOM    712    N LEU    83     -30.541 -59.681 -41.266  1.00  0.00      BSYN  
ATOM    713    H LEU    83     -30.835 -59.711 -40.332  1.00  0.00      BSYN  
ATOM    714   CA LEU    83     -29.876 -58.414 -41.752  1.00  0.00      BSYN  
ATOM    715   CB LEU    83     -30.755 -57.143 -41.438  1.00  0.00      BSYN  
ATOM    716   CG LEU    83     -31.673 -56.566 -42.544  1.00  0.00      BSYN  
ATOM    717  CD1 LEU    83     -30.976 -56.368 -43.846  1.00  0.00      BSYN  
ATOM    718  CD2 LEU    83     -32.939 -57.285 -42.647  1.00  0.00      BSYN  
ATOM    719    C LEU    83     -28.622 -58.262 -40.869  1.00  0.00      BSYN  
ATOM    720    O LEU    83     -28.637 -57.468 -39.902  1.00  0.00      BSYN  
ATOM    721    N VAL    84     -27.691 -59.130 -41.102  1.00  0.00      BSYN  
ATOM    722    H VAL    84     -27.918 -59.989 -41.516  1.00  0.00      BSYN  
ATOM    723   CA VAL    84     -26.415 -59.223 -40.424  1.00  0.00      BSYN  
ATOM    724   CB VAL    84     -26.058 -60.621 -39.882  1.00  0.00      BSYN  
ATOM    725  CG1 VAL    84     -24.791 -60.724 -39.001  1.00  0.00      BSYN  
ATOM    726  CG2 VAL    84     -27.202 -61.293 -39.194  1.00  0.00      BSYN  
ATOM    727    C VAL    84     -25.216 -58.752 -41.277  1.00  0.00      BSYN  
ATOM    728    O VAL    84     -24.889 -59.422 -42.280  1.00  0.00      BSYN  
ATOM    729    N LYS    85     -24.519 -57.678 -40.944  1.00  0.00      BSYN  
ATOM    730    H LYS    85     -24.525 -57.585 -39.969  1.00  0.00      BSYN  
ATOM    731   CA LYS    85     -23.872 -56.688 -41.775  1.00  0.00      BSYN  
ATOM    732   CB LYS    85     -23.556 -55.376 -40.957  1.00  0.00      BSYN  
ATOM    733   CG LYS    85     -24.747 -54.876 -40.174  1.00  0.00      BSYN  
ATOM    734   CD LYS    85     -24.698 -53.442 -39.923  1.00  0.00      BSYN  
ATOM    735   CE LYS    85     -26.010 -53.151 -39.097  1.00  0.00      BSYN  
ATOM    736   NZ LYS    85     -26.417 -51.676 -39.112  1.00  0.00      BSYN  
ATOM    737  HZ1 LYS    85     -26.219 -51.367 -40.085  1.00  0.00      BSYN  
ATOM    738  HZ2 LYS    85     -27.446 -51.821 -39.085  1.00  0.00      BSYN  
ATOM    739  HZ3 LYS    85     -25.972 -51.087 -38.379  1.00  0.00      BSYN  
ATOM    740    C LYS    85     -22.488 -57.297 -42.262  1.00  0.00      BSYN  
ATOM    741    O LYS    85     -21.810 -56.716 -43.165  1.00  0.00      BSYN  
ATOM    742    N ARG    86     -21.891 -58.176 -41.420  1.00  0.00      BSYN  
ATOM    743    H ARG    86     -22.193 -58.114 -40.490  1.00  0.00      BSYN  
ATOM    744   CA ARG    86     -20.766 -59.022 -41.719  1.00  0.00      BSYN  
ATOM    745   CB ARG    86     -20.118 -59.577 -40.449  1.00  0.00      BSYN  
ATOM    746   CG ARG    86     -19.456 -58.722 -39.505  1.00  0.00      BSYN  
ATOM    747   CD ARG    86     -20.330 -57.732 -38.686  1.00  0.00      BSYN  
ATOM    748   NE ARG    86     -21.515 -58.442 -38.146  1.00  0.00      BSYN  
ATOM    749   HE ARG    86     -21.673 -59.367 -38.429  1.00  0.00      BSYN  
ATOM    750   CZ ARG    86     -22.522 -57.797 -37.601  1.00  0.00      BSYN  
ATOM    751  NH1 ARG    86     -23.505 -58.487 -36.997  1.00  0.00      BSYN  
ATOM    752 HH11 ARG    86     -24.073 -57.976 -36.352  1.00  0.00      BSYN  
ATOM    753 HH12 ARG    86     -23.545 -59.461 -37.222  1.00  0.00      BSYN  
ATOM    754  NH2 ARG    86     -22.698 -56.449 -37.673  1.00  0.00      BSYN  
ATOM    755 HH21 ARG    86     -23.556 -55.938 -37.613  1.00  0.00      BSYN  
ATOM    756 HH22 ARG    86     -21.936 -55.922 -38.048  1.00  0.00      BSYN  
ATOM    757    C ARG    86     -21.143 -60.339 -42.516  1.00  0.00      BSYN  
ATOM    758    O ARG    86     -22.187 -60.991 -42.288  1.00  0.00      BSYN  
ATOM    759    N GLU    87     -20.360 -60.314 -43.569  1.00  0.00      BSYN  
ATOM    760    H GLU    87     -19.846 -59.514 -43.804  1.00  0.00      BSYN  
ATOM    761   CA GLU    87     -19.923 -61.522 -44.240  1.00  0.00      BSYN  
ATOM    762   CB GLU    87     -19.657 -61.257 -45.767  1.00  0.00      BSYN  
ATOM    763   CG GLU    87     -20.826 -61.427 -46.652  1.00  0.00      BSYN  
ATOM    764   CD GLU    87     -20.689 -61.036 -48.131  1.00  0.00      BSYN  
ATOM    765  OE1 GLU    87     -21.352 -59.999 -48.535  1.00  0.00      BSYN  
ATOM    766  OE2 GLU    87     -19.985 -61.681 -48.893  1.00  0.00      BSYN  
ATOM    767    C GLU    87     -18.802 -62.350 -43.576  1.00  0.00      BSYN  
ATOM    768    O GLU    87     -17.595 -61.957 -43.663  1.00  0.00      BSYN  
ATOM    769    N GLU    88     -19.076 -63.388 -42.813  1.00  0.00      BSYN  
ATOM    770    H GLU    88     -19.958 -63.803 -42.920  1.00  0.00      BSYN  
ATOM    771   CA GLU    88     -18.213 -64.012 -41.785  1.00  0.00      BSYN  
ATOM    772   CB GLU    88     -19.020 -64.862 -40.805  1.00  0.00      BSYN  
ATOM    773   CG GLU    88     -19.820 -63.762 -40.023  1.00  0.00      BSYN  
ATOM    774   CD GLU    88     -20.932 -64.253 -39.204  1.00  0.00      BSYN  
ATOM    775  OE1 GLU    88     -22.110 -64.215 -39.681  1.00  0.00      BSYN  
ATOM    776  OE2 GLU    88     -20.606 -64.496 -38.006  1.00  0.00      BSYN  
ATOM    777    C GLU    88     -17.042 -64.816 -42.269  1.00  0.00      BSYN  
ATOM    778    O GLU    88     -17.149 -65.999 -42.451  1.00  0.00      BSYN  
ATOM    779    N PHE    89     -15.856 -64.113 -42.511  1.00  0.00      BSYN  
ATOM    780    H PHE    89     -15.775 -63.137 -42.536  1.00  0.00      BSYN  
ATOM    781   CA PHE    89     -14.644 -64.882 -42.784  1.00  0.00      BSYN  
ATOM    782   CB PHE    89     -13.649 -63.992 -43.597  1.00  0.00      BSYN  
ATOM    783   CG PHE    89     -13.930 -63.469 -44.997  1.00  0.00      BSYN  
ATOM    784  CD1 PHE    89     -13.194 -63.854 -46.005  1.00  0.00      BSYN  
ATOM    785  CD2 PHE    89     -14.969 -62.547 -45.234  1.00  0.00      BSYN  
ATOM    786  CE1 PHE    89     -13.370 -63.191 -47.227  1.00  0.00      BSYN  
ATOM    787  CE2 PHE    89     -15.155 -62.045 -46.416  1.00  0.00      BSYN  
ATOM    788   CZ PHE    89     -14.268 -62.218 -47.454  1.00  0.00      BSYN  
ATOM    789    C PHE    89     -13.993 -65.370 -41.412  1.00  0.00      BSYN  
ATOM    790    O PHE    89     -14.057 -64.739 -40.307  1.00  0.00      BSYN  
ATOM    791    N PRO    90     -13.439 -66.551 -41.316  1.00  0.00      BSYN  
ATOM    792   CD PRO    90     -13.851 -67.696 -42.104  1.00  0.00      BSYN  
ATOM    793   CA PRO    90     -12.631 -67.080 -40.149  1.00  0.00      BSYN  
ATOM    794   CB PRO    90     -12.539 -68.591 -40.374  1.00  0.00      BSYN  
ATOM    795   CG PRO    90     -13.923 -68.778 -40.884  1.00  0.00      BSYN  
ATOM    796    C PRO    90     -11.234 -66.444 -39.960  1.00  0.00      BSYN  
ATOM    797    O PRO    90     -10.622 -66.421 -38.947  1.00  0.00      BSYN  
ATOM    798    N THR    91     -10.767 -65.984 -41.064  1.00  0.00      BSYN  
ATOM    799    H THR    91     -11.442 -65.691 -41.711  1.00  0.00      BSYN  
ATOM    800   CA THR    91      -9.439 -65.376 -41.164  1.00  0.00      BSYN  
ATOM    801   CB THR    91      -9.227 -64.809 -42.587  1.00  0.00      BSYN  
ATOM    802  OG1 THR    91     -10.335 -64.002 -42.985  1.00  0.00      BSYN  
ATOM    803  HG1 THR    91      -9.985 -63.368 -43.615  1.00  0.00      BSYN  
ATOM    804  CG2 THR    91      -8.982 -66.051 -43.543  1.00  0.00      BSYN  
ATOM    805    C THR    91      -9.061 -64.259 -40.305  1.00  0.00      BSYN  
ATOM    806    O THR    91      -7.884 -63.869 -40.181  1.00  0.00      BSYN  
ATOM    807    N ASP    92     -10.138 -63.689 -39.707  1.00  0.00      BSYN  
ATOM    808    H ASP    92     -10.989 -64.009 -40.073  1.00  0.00      BSYN  
ATOM    809   CA ASP    92      -9.869 -62.505 -38.796  1.00  0.00      BSYN  
ATOM    810   CB ASP    92     -10.371 -61.197 -39.421  1.00  0.00      BSYN  
ATOM    811   CG ASP    92      -9.774 -59.925 -38.804  1.00  0.00      BSYN  
ATOM    812  OD1 ASP    92      -8.848 -59.332 -39.420  1.00  0.00      BSYN  
ATOM    813  OD2 ASP    92     -10.337 -59.470 -37.806  1.00  0.00      BSYN  
ATOM    814    C ASP    92     -10.486 -62.781 -37.433  1.00  0.00      BSYN  
ATOM    815    O ASP    92     -10.075 -62.264 -36.393  1.00  0.00      BSYN  
ATOM    816    N LEU    93     -11.444 -63.708 -37.418  1.00  0.00      BSYN  
ATOM    817    H LEU    93     -11.427 -64.344 -38.164  1.00  0.00      BSYN  
ATOM    818   CA LEU    93     -12.404 -63.863 -36.225  1.00  0.00      BSYN  
ATOM    819   CB LEU    93     -13.804 -63.861 -36.731  1.00  0.00      BSYN  
ATOM    820   CG LEU    93     -14.598 -62.526 -37.240  1.00  0.00      BSYN  
ATOM    821  CD1 LEU    93     -16.061 -62.823 -37.647  1.00  0.00      BSYN  
ATOM    822  CD2 LEU    93     -14.804 -61.644 -36.040  1.00  0.00      BSYN  
ATOM    823    C LEU    93     -12.076 -64.992 -35.256  1.00  0.00      BSYN  
ATOM    824    O LEU    93     -12.411 -64.696 -34.108  1.00  0.00      BSYN  
ATOM    825    N LYS    94     -11.475 -66.122 -35.571  1.00  0.00      BSYN  
ATOM    826    H LYS    94     -11.222 -66.087 -36.517  1.00  0.00      BSYN  
ATOM    827   CA LYS    94     -11.363 -67.437 -34.823  1.00  0.00      BSYN  
ATOM    828   CB LYS    94     -12.746 -68.216 -34.705  1.00  0.00      BSYN  
ATOM    829   CG LYS    94     -13.521 -68.566 -35.998  1.00  0.00      BSYN  
ATOM    830   CD LYS    94     -14.461 -69.742 -35.552  1.00  0.00      BSYN  
ATOM    831   CE LYS    94     -15.227 -70.327 -36.690  1.00  0.00      BSYN  
ATOM    832   NZ LYS    94     -15.938 -69.410 -37.495  1.00  0.00      BSYN  
ATOM    833  HZ1 LYS    94     -16.706 -68.854 -37.068  1.00  0.00      BSYN  
ATOM    834  HZ2 LYS    94     -15.300 -68.797 -38.041  1.00  0.00      BSYN  
ATOM    835  HZ3 LYS    94     -16.233 -69.964 -38.325  1.00  0.00      BSYN  
ATOM    836    C LYS    94     -10.310 -68.357 -35.457  1.00  0.00      BSYN  
ATOM    837    O LYS    94     -10.629 -69.253 -36.269  1.00  0.00      BSYN  
ATOM    838    N PRO    95      -9.003 -68.128 -35.054  1.00  0.00      BSYN  
ATOM    839   CD PRO    95      -8.423 -66.787 -35.066  1.00  0.00      BSYN  
ATOM    840   CA PRO    95      -7.933 -69.145 -35.122  1.00  0.00      BSYN  
ATOM    841   CB PRO    95      -6.832 -68.262 -34.646  1.00  0.00      BSYN  
ATOM    842   CG PRO    95      -7.305 -66.993 -34.114  1.00  0.00      BSYN  
ATOM    843    C PRO    95      -8.168 -70.422 -34.369  1.00  0.00      BSYN  
ATOM    844    O PRO    95      -8.825 -70.522 -33.271  1.00  0.00      BSYN  
ATOM    845    N GLU    96      -7.581 -71.485 -34.955  1.00  0.00      BSYN  
ATOM    846    H GLU    96      -7.068 -71.199 -35.740  1.00  0.00      BSYN  
ATOM    847   CA GLU    96      -7.796 -72.888 -34.556  1.00  0.00      BSYN  
ATOM    848   CB GLU    96      -7.989 -73.762 -35.799  1.00  0.00      BSYN  
ATOM    849   CG GLU    96      -8.818 -73.171 -37.018  1.00  0.00      BSYN  
ATOM    850   CD GLU    96      -9.454 -74.108 -38.018  1.00  0.00      BSYN  
ATOM    851  OE1 GLU    96     -10.613 -74.600 -37.910  1.00  0.00      BSYN  
ATOM    852  OE2 GLU    96      -8.677 -74.506 -38.919  1.00  0.00      BSYN  
ATOM    853    C GLU    96      -6.728 -73.464 -33.502  1.00  0.00      BSYN  
ATOM    854    O GLU    96      -5.569 -73.857 -33.715  1.00  0.00      BSYN  
ATOM    855    N GLU    97      -7.108 -73.574 -32.188  1.00  0.00      BSYN  
ATOM    856    H GLU    97      -6.413 -73.735 -31.516  1.00  0.00      BSYN  
ATOM    857   CA GLU    97      -8.464 -73.287 -31.696  1.00  0.00      BSYN  
ATOM    858   CB GLU    97      -9.039 -74.583 -31.106  1.00  0.00      BSYN  
ATOM    859   CG GLU    97      -9.733 -75.298 -32.331  1.00  0.00      BSYN  
ATOM    860   CD GLU    97     -10.315 -76.644 -31.847  1.00  0.00      BSYN  
ATOM    861  OE1 GLU    97      -9.902 -77.658 -32.369  1.00  0.00      BSYN  
ATOM    862  OE2 GLU    97     -11.049 -76.720 -30.867  1.00  0.00      BSYN  
ATOM    863    C GLU    97      -8.209 -72.156 -30.742  1.00  0.00      BSYN  
ATOM    864    O GLU    97      -7.126 -71.710 -30.359  1.00  0.00      BSYN  
ATOM    865    N VAL    98      -9.302 -71.756 -30.291  1.00  0.00      BSYN  
ATOM    866    H VAL    98     -10.169 -72.076 -30.618  1.00  0.00      BSYN  
ATOM    867   CA VAL    98      -9.344 -70.733 -29.281  1.00  0.00      BSYN  
ATOM    868   CB VAL    98     -10.523 -69.702 -29.529  1.00  0.00      BSYN  
ATOM    869  CG1 VAL    98     -10.234 -68.755 -30.753  1.00  0.00      BSYN  
ATOM    870  CG2 VAL    98     -11.909 -70.388 -29.778  1.00  0.00      BSYN  
ATOM    871    C VAL    98      -9.575 -71.488 -27.969  1.00  0.00      BSYN  
ATOM    872    O VAL    98     -10.620 -71.452 -27.343  1.00  0.00      BSYN  
ATOM    873    N ALA    99      -8.410 -72.011 -27.649  1.00  0.00      BSYN  
ATOM    874    H ALA    99      -7.577 -71.841 -28.137  1.00  0.00      BSYN  
ATOM    875   CA ALA    99      -8.370 -72.663 -26.362  1.00  0.00      BSYN  
ATOM    876   CB ALA    99      -7.604 -74.066 -26.416  1.00  0.00      BSYN  
ATOM    877    C ALA    99      -7.638 -71.782 -25.363  1.00  0.00      BSYN  
ATOM    878    O ALA    99      -6.669 -71.151 -25.793  1.00  0.00      BSYN  
ATOM    879    N GLN   100      -7.956 -71.786 -24.073  1.00  0.00      BSYN  
ATOM    880    H GLN   100      -8.702 -72.411 -23.960  1.00  0.00      BSYN  
ATOM    881   CA GLN   100      -7.233 -71.041 -23.037  1.00  0.00      BSYN  
ATOM    882   CB GLN   100      -7.964 -69.783 -22.666  1.00  0.00      BSYN  
ATOM    883   CG GLN   100      -7.310 -68.761 -21.844  1.00  0.00      BSYN  
ATOM    884   CD GLN   100      -6.360 -67.735 -22.513  1.00  0.00      BSYN  
ATOM    885  OE1 GLN   100      -6.210 -66.669 -21.976  1.00  0.00      BSYN  
ATOM    886  NE2 GLN   100      -5.517 -67.976 -23.466  1.00  0.00      BSYN  
ATOM    887 HE21 GLN   100      -5.485 -68.882 -23.840  1.00  0.00      BSYN  
ATOM    888 HE22 GLN   100      -4.874 -67.287 -23.732  1.00  0.00      BSYN  
ATOM    889    C GLN   100      -7.262 -72.093 -21.833  1.00  0.00      BSYN  
ATOM    890    O GLN   100      -8.329 -72.517 -21.414  1.00  0.00      BSYN  
ATOM    891    N GLU   101      -6.066 -72.578 -21.287  1.00  0.00      BSYN  
ATOM    892    H GLU   101      -5.187 -72.437 -21.696  1.00  0.00      BSYN  
ATOM    893   CA GLU   101      -6.112 -73.317 -20.055  1.00  0.00      BSYN  
ATOM    894   CB GLU   101      -5.132 -74.553 -20.239  1.00  0.00      BSYN  
ATOM    895   CG GLU   101      -4.637 -75.595 -19.413  1.00  0.00      BSYN  
ATOM    896   CD GLU   101      -5.736 -76.677 -19.024  1.00  0.00      BSYN  
ATOM    897  OE1 GLU   101      -6.239 -77.389 -19.962  1.00  0.00      BSYN  
ATOM    898  OE2 GLU   101      -6.068 -76.726 -17.848  1.00  0.00      BSYN  
ATOM    899    C GLU   101      -5.679 -72.485 -18.850  1.00  0.00      BSYN  
ATOM    900    O GLU   101      -4.961 -71.522 -19.020  1.00  0.00      BSYN  
ATOM    901    N ALA   102      -6.175 -72.687 -17.594  1.00  0.00      BSYN  
ATOM    902    H ALA   102      -6.863 -73.366 -17.435  1.00  0.00      BSYN  
ATOM    903   CA ALA   102      -5.751 -71.854 -16.450  1.00  0.00      BSYN  
ATOM    904   CB ALA   102      -7.003 -71.496 -15.545  1.00  0.00      BSYN  
ATOM    905    C ALA   102      -4.647 -72.647 -15.624  1.00  0.00      BSYN  
ATOM    906    O ALA   102      -4.703 -73.832 -15.633  1.00  0.00      BSYN  
ATOM    907    N ALA   103      -3.612 -71.930 -15.149  1.00  0.00      BSYN  
ATOM    908    H ALA   103      -3.562 -70.958 -15.260  1.00  0.00      BSYN  
ATOM    909   CA ALA   103      -2.535 -72.594 -14.533  1.00  0.00      BSYN  
ATOM    910   CB ALA   103      -1.465 -73.041 -15.505  1.00  0.00      BSYN  
ATOM    911    C ALA   103      -1.867 -71.534 -13.626  1.00  0.00      BSYN  
ATOM    912    O ALA   103      -1.333 -70.507 -14.127  1.00  0.00      BSYN  
ATOM    913    N GLU   104      -2.070 -71.675 -12.359  1.00  0.00      BSYN  
ATOM    914    H GLU   104      -2.740 -72.308 -12.025  1.00  0.00      BSYN  
ATOM    915   CA GLU   104      -1.272 -70.890 -11.341  1.00  0.00      BSYN  
ATOM    916   CB GLU   104      -2.144 -70.721 -10.096  1.00  0.00      BSYN  
ATOM    917   CG GLU   104      -1.996 -69.645  -9.086  1.00  0.00      BSYN  
ATOM    918   CD GLU   104      -2.982 -68.552  -9.398  1.00  0.00      BSYN  
ATOM    919  OE1 GLU   104      -4.069 -68.467  -8.887  1.00  0.00      BSYN  
ATOM    920  OE2 GLU   104      -2.729 -67.671 -10.257  1.00  0.00      BSYN  
ATOM    921    C GLU   104       0.112 -71.569 -11.057  1.00  0.00      BSYN  
ATOM    922    O GLU   104       0.176 -72.629 -10.413  1.00  0.00      BSYN  
ATOM    923    N GLU   105       1.140 -70.834 -11.437  1.00  0.00      BSYN  
ATOM    924    H GLU   105       0.933 -70.269 -12.212  1.00  0.00      BSYN  
ATOM    925   CA GLU   105       2.425 -70.902 -10.733  1.00  0.00      BSYN  
ATOM    926   CB GLU   105       3.463 -69.851 -11.148  1.00  0.00      BSYN  
ATOM    927   CG GLU   105       3.985 -69.956 -12.540  1.00  0.00      BSYN  
ATOM    928   CD GLU   105       5.197 -70.810 -12.869  1.00  0.00      BSYN  
ATOM    929  OE1 GLU   105       5.808 -70.616 -13.890  1.00  0.00      BSYN  
ATOM    930  OE2 GLU   105       5.658 -71.658 -12.105  1.00  0.00      BSYN  
ATOM    931    C GLU   105       2.353 -70.746  -9.185  1.00  0.00      BSYN  
ATOM    932    O GLU   105       1.552 -69.925  -8.699  1.00  0.00      BSYN  
ATOM    933    N PRO   106       3.082 -71.564  -8.420  1.00  0.00      BSYN  
ATOM    934   CD PRO   106       3.977 -72.570  -8.912  1.00  0.00      BSYN  
ATOM    935   CA PRO   106       3.113 -71.376  -7.014  1.00  0.00      BSYN  
ATOM    936   CB PRO   106       3.975 -72.569  -6.580  1.00  0.00      BSYN  
ATOM    937   CG PRO   106       4.907 -72.720  -7.710  1.00  0.00      BSYN  
ATOM    938    C PRO   106       3.674 -70.085  -6.450  1.00  0.00      BSYN  
ATOM    939    O PRO   106       3.996 -69.194  -7.229  1.00  0.00      BSYN  
ATOM    940    N LEU   107       3.767 -69.920  -5.223  1.00  0.00      BSYN  
ATOM    941    H LEU   107       3.642 -70.710  -4.657  1.00  0.00      BSYN  
ATOM    942   CA LEU   107       4.269 -68.692  -4.651  1.00  0.00      BSYN  
ATOM    943   CB LEU   107       3.227 -68.335  -3.636  1.00  0.00      BSYN  
ATOM    944   CG LEU   107       3.491 -66.981  -3.019  1.00  0.00      BSYN  
ATOM    945  CD1 LEU   107       3.380 -65.918  -4.098  1.00  0.00      BSYN  
ATOM    946  CD2 LEU   107       2.761 -66.520  -1.706  1.00  0.00      BSYN  
ATOM    947    C LEU   107       5.557 -68.952  -3.984  1.00  0.00      BSYN  
ATOM    948    O LEU   107       5.911 -70.118  -3.652  1.00  0.00      BSYN  
ATOM    949    N ILE   108       6.313 -67.847  -3.808  1.00  0.00      BSYN  
ATOM    950    H ILE   108       6.017 -67.069  -4.326  1.00  0.00      BSYN  
ATOM    951   CA ILE   108       7.530 -67.857  -2.939  1.00  0.00      BSYN  
ATOM    952   CB ILE   108       8.432 -66.711  -3.551  1.00  0.00      BSYN  
ATOM    953  CG2 ILE   108       7.706 -65.337  -3.341  1.00  0.00      BSYN  
ATOM    954  CG1 ILE   108       9.934 -66.604  -3.202  1.00  0.00      BSYN  
ATOM    955   CD ILE   108      10.541 -67.918  -3.808  1.00  0.00      BSYN  
ATOM    956    C ILE   108       7.321 -67.871  -1.440  1.00  0.00      BSYN  
ATOM    957    O ILE   108       6.332 -67.374  -1.040  1.00  0.00      BSYN  
ATOM    958    N GLU   109       8.271 -68.573  -0.691  1.00  0.00      BSYN  
ATOM    959    H GLU   109       8.959 -68.944  -1.282  1.00  0.00      BSYN  
ATOM    960   CA GLU   109       8.213 -68.901   0.684  1.00  0.00      BSYN  
ATOM    961   CB GLU   109       8.433 -70.414   0.910  1.00  0.00      BSYN  
ATOM    962   CG GLU   109       7.293 -71.243   0.234  1.00  0.00      BSYN  
ATOM    963   CD GLU   109       6.831 -72.519   1.096  1.00  0.00      BSYN  
ATOM    964  OE1 GLU   109       6.921 -73.709   0.700  1.00  0.00      BSYN  
ATOM    965  OE2 GLU   109       6.363 -72.277   2.244  1.00  0.00      BSYN  
ATOM    966    C GLU   109       9.186 -68.164   1.489  1.00  0.00      BSYN  
ATOM    967    O GLU   109      10.321 -67.982   1.114  1.00  0.00      BSYN  
ATOM    968    N PRO   110       8.788 -67.593   2.661  1.00  0.00      BSYN  
ATOM    969   CD PRO   110       7.418 -67.278   3.046  1.00  0.00      BSYN  
ATOM    970   CA PRO   110       9.701 -67.081   3.776  1.00  0.00      BSYN  
ATOM    971   CB PRO   110       8.607 -66.222   4.533  1.00  0.00      BSYN  
ATOM    972   CG PRO   110       7.562 -65.801   3.496  1.00  0.00      BSYN  
ATOM    973    C PRO   110      10.253 -68.160   4.786  1.00  0.00      BSYN  
ATOM    974    O PRO   110       9.844 -68.134   5.965  1.00  0.00      BSYN  
ATOM    975    N LEU   111      11.069 -69.075   4.180  1.00  0.00      BSYN  
ATOM    976    H LEU   111      11.368 -68.936   3.257  1.00  0.00      BSYN  
ATOM    977   CA LEU   111      11.649 -70.068   4.964  1.00  0.00      BSYN  
ATOM    978   CB LEU   111      12.176 -71.297   4.196  1.00  0.00      BSYN  
ATOM    979   CG LEU   111      11.799 -72.750   4.700  1.00  0.00      BSYN  
ATOM    980  CD1 LEU   111      12.050 -73.739   3.553  1.00  0.00      BSYN  
ATOM    981  CD2 LEU   111      12.556 -73.110   5.982  1.00  0.00      BSYN  
ATOM    982    C LEU   111      12.811 -69.441   5.749  1.00  0.00      BSYN  
ATOM    983    O LEU   111      13.614 -68.759   5.042  1.00  0.00      BSYN  
ATOM    984    N MET   112      12.673 -69.532   7.115  1.00  0.00      BSYN  
ATOM    985    H MET   112      11.831 -69.925   7.427  1.00  0.00      BSYN  
ATOM    986   CA MET   112      13.463 -68.847   8.119  1.00  0.00      BSYN  
ATOM    987   CB MET   112      13.151 -67.469   8.455  1.00  0.00      BSYN  
ATOM    988   CG MET   112      14.344 -66.628   8.060  1.00  0.00      BSYN  
ATOM    989   SD MET   112      15.340 -65.981   9.445  1.00  0.00      BSYN  
ATOM    990   CE MET   112      15.295 -64.281   8.964  1.00  0.00      BSYN  
ATOM    991    C MET   112      13.449 -69.671   9.386  1.00  0.00      BSYN  
ATOM    992    O MET   112      12.596 -69.530  10.269  1.00  0.00      BSYN  
ATOM    993    N GLU   113      14.610 -70.310   9.612  1.00  0.00      BSYN  
ATOM    994    H GLU   113      15.307 -70.326   8.923  1.00  0.00      BSYN  
ATOM    995   CA GLU   113      14.986 -71.122  10.823  1.00  0.00      BSYN  
ATOM    996   CB GLU   113      14.703 -72.636  10.859  1.00  0.00      BSYN  
ATOM    997   CG GLU   113      15.331 -73.698   9.899  1.00  0.00      BSYN  
ATOM    998   CD GLU   113      15.006 -75.200  10.201  1.00  0.00      BSYN  
ATOM    999  OE1 GLU   113      13.879 -75.723  10.024  1.00  0.00      BSYN  
ATOM   1000  OE2 GLU   113      15.938 -75.825  10.817  1.00  0.00      BSYN  
ATOM   1001    C GLU   113      16.438 -70.829  11.257  1.00  0.00      BSYN  
ATOM   1002    O GLU   113      17.362 -70.705  10.413  1.00  0.00      BSYN  
ATOM   1003    N PRO   114      16.595 -70.734  12.562  1.00  0.00      BSYN  
ATOM   1004   CD PRO   114      15.708 -70.037  13.453  1.00  0.00      BSYN  
ATOM   1005   CA PRO   114      17.899 -70.708  13.214  1.00  0.00      BSYN  
ATOM   1006   CB PRO   114      17.595 -70.564  14.638  1.00  0.00      BSYN  
ATOM   1007   CG PRO   114      16.671 -69.576  14.623  1.00  0.00      BSYN  
ATOM   1008    C PRO   114      19.222 -71.369  12.955  1.00  0.00      BSYN  
ATOM   1009    O PRO   114      19.388 -72.448  13.445  1.00  0.00      BSYN  
ATOM   1010    N GLU   115      20.239 -70.808  12.329  1.00  0.00      BSYN  
ATOM   1011    H GLU   115      21.057 -71.285  12.079  1.00  0.00      BSYN  
ATOM   1012   CA GLU   115      20.369 -69.375  11.889  1.00  0.00      BSYN  
ATOM   1013   CB GLU   115      21.431 -68.560  12.720  1.00  0.00      BSYN  
ATOM   1014   CG GLU   115      21.087 -68.575  14.196  1.00  0.00      BSYN  
ATOM   1015   CD GLU   115      21.962 -67.591  15.050  1.00  0.00      BSYN  
ATOM   1016  OE1 GLU   115      22.874 -68.123  15.715  1.00  0.00      BSYN  
ATOM   1017  OE2 GLU   115      21.849 -66.332  14.962  1.00  0.00      BSYN  
ATOM   1018    C GLU   115      20.789 -69.396  10.369  1.00  0.00      BSYN  
ATOM   1019    O GLU   115      21.936 -69.251  10.067  1.00  0.00      BSYN  
ATOM   1020    N GLY   116      19.824 -69.567   9.422  1.00  0.00      BSYN  
ATOM   1021    H GLY   116      18.872 -69.571   9.652  1.00  0.00      BSYN  
ATOM   1022   CA GLY   116      19.983 -69.585   8.046  1.00  0.00      BSYN  
ATOM   1023    C GLY   116      20.708 -70.891   7.513  1.00  0.00      BSYN  
ATOM   1024    O GLY   116      20.154 -71.872   7.257  1.00  0.00      BSYN  
ATOM   1025    N GLU   117      22.013 -70.634   7.445  1.00  0.00      BSYN  
ATOM   1026    H GLU   117      22.419 -69.753   7.582  1.00  0.00      BSYN  
ATOM   1027   CA GLU   117      23.032 -71.582   7.074  1.00  0.00      BSYN  
ATOM   1028   CB GLU   117      23.958 -71.020   5.857  1.00  0.00      BSYN  
ATOM   1029   CG GLU   117      23.090 -71.106   4.609  1.00  0.00      BSYN  
ATOM   1030   CD GLU   117      22.770 -72.465   4.026  1.00  0.00      BSYN  
ATOM   1031  OE1 GLU   117      21.616 -72.965   4.340  1.00  0.00      BSYN  
ATOM   1032  OE2 GLU   117      23.611 -73.020   3.313  1.00  0.00      BSYN  
ATOM   1033    C GLU   117      23.864 -72.179   8.242  1.00  0.00      BSYN  
ATOM   1034    O GLU   117      24.324 -73.277   8.142  1.00  0.00      BSYN  
ATOM   1035    N SER   118      23.962 -71.544   9.342  1.00  0.00      BSYN  
ATOM   1036    H SER   118      23.495 -70.700   9.517  1.00  0.00      BSYN  
ATOM   1037   CA SER   118      24.675 -72.143  10.511  1.00  0.00      BSYN  
ATOM   1038   CB SER   118      25.150 -70.922  11.274  1.00  0.00      BSYN  
ATOM   1039   OG SER   118      25.932 -70.118  10.480  1.00  0.00      BSYN  
ATOM   1040   HG SER   118      25.340 -69.741   9.825  1.00  0.00      BSYN  
ATOM   1041    C SER   118      23.614 -72.939  11.436  1.00  0.00      BSYN  
ATOM   1042    O SER   118      22.957 -72.604  12.506  1.00  0.00      BSYN  
ATOM   1043    N TYR   119      23.446 -74.107  10.822  1.00  0.00      BSYN  
ATOM   1044    H TYR   119      23.722 -74.353   9.914  1.00  0.00      BSYN  
ATOM   1045   CA TYR   119      22.628 -75.074  11.517  1.00  0.00      BSYN  
ATOM   1046   CB TYR   119      21.749 -75.843  10.528  1.00  0.00      BSYN  
ATOM   1047   CG TYR   119      20.610 -74.976   9.998  1.00  0.00      BSYN  
ATOM   1048  CD1 TYR   119      20.327 -73.649  10.392  1.00  0.00      BSYN  
ATOM   1049  CE1 TYR   119      19.232 -72.926   9.793  1.00  0.00      BSYN  
ATOM   1050  CD2 TYR   119      19.899 -75.548   9.063  1.00  0.00      BSYN  
ATOM   1051  CE2 TYR   119      18.961 -74.864   8.328  1.00  0.00      BSYN  
ATOM   1052   CZ TYR   119      18.590 -73.584   8.716  1.00  0.00      BSYN  
ATOM   1053   OH TYR   119      17.558 -72.921   8.160  1.00  0.00      BSYN  
ATOM   1054   HH TYR   119      17.207 -73.363   7.383  1.00  0.00      BSYN  
ATOM   1055    C TYR   119      23.423 -76.094  12.369  1.00  0.00      BSYN  
ATOM   1056    O TYR   119      24.162 -76.934  11.829  1.00  0.00      BSYN  
ATOM   1057    N GLU   120      23.383 -76.398  13.671  1.00  0.00      BSYN  
ATOM   1058    H GLU   120      24.252 -76.554  14.096  1.00  0.00      BSYN  
ATOM   1059   CA GLU   120      22.232 -76.102  14.457  1.00  0.00      BSYN  
ATOM   1060   CB GLU   120      21.440 -77.438  14.752  1.00  0.00      BSYN  
ATOM   1061   CG GLU   120      22.371 -78.600  15.205  1.00  0.00      BSYN  
ATOM   1062   CD GLU   120      21.791 -79.934  15.283  1.00  0.00      BSYN  
ATOM   1063  OE1 GLU   120      21.903 -80.646  14.308  1.00  0.00      BSYN  
ATOM   1064  OE2 GLU   120      21.251 -80.358  16.286  1.00  0.00      BSYN  
ATOM   1065    C GLU   120      22.728 -75.394  15.667  1.00  0.00      BSYN  
ATOM   1066    O GLU   120      23.667 -75.674  16.356  1.00  0.00      BSYN  
ATOM   1067    N ASP   121      21.931 -74.378  16.013  1.00  0.00      BSYN  
ATOM   1068    H ASP   121      21.024 -74.176  15.701  1.00  0.00      BSYN  
ATOM   1069   CA ASP   121      22.334 -73.444  17.070  1.00  0.00      BSYN  
ATOM   1070   CB ASP   121      23.122 -72.309  16.521  1.00  0.00      BSYN  
ATOM   1071   CG ASP   121      23.587 -71.300  17.550  1.00  0.00      BSYN  
ATOM   1072  OD1 ASP   121      24.424 -71.730  18.366  1.00  0.00      BSYN  
ATOM   1073  OD2 ASP   121      23.103 -70.234  17.699  1.00  0.00      BSYN  
ATOM   1074    C ASP   121      20.970 -72.939  17.636  1.00  0.00      BSYN  
ATOM   1075    O ASP   121      20.356 -72.133  16.930  1.00  0.00      BSYN  
ATOM   1076    N PRO   122      20.543 -73.255  18.875  1.00  0.00      BSYN  
ATOM   1077   CD PRO   122      21.143 -74.295  19.700  1.00  0.00      BSYN  
ATOM   1078   CA PRO   122      19.310 -72.806  19.533  1.00  0.00      BSYN  
ATOM   1079   CB PRO   122      19.137 -73.826  20.647  1.00  0.00      BSYN  
ATOM   1080   CG PRO   122      19.980 -74.925  20.380  1.00  0.00      BSYN  
ATOM   1081    C PRO   122      19.544 -71.375  20.111  1.00  0.00      BSYN  
ATOM   1082    O PRO   122      20.313 -71.281  21.145  1.00  0.00      BSYN  
ATOM   1083    N PRO   123      18.966 -70.276  19.671  1.00  0.00      BSYN  
ATOM   1084   CD PRO   123      18.052 -70.368  18.510  1.00  0.00      BSYN  
ATOM   1085   CA PRO   123      19.228 -68.869  19.957  1.00  0.00      BSYN  
ATOM   1086   CB PRO   123      18.318 -68.104  18.964  1.00  0.00      BSYN  
ATOM   1087   CG PRO   123      17.199 -69.128  18.603  1.00  0.00      BSYN  
ATOM   1088    C PRO   123      18.929 -68.486  21.415  1.00  0.00      BSYN  
ATOM   1089    O PRO   123      17.823 -68.807  21.783  1.00  0.00      BSYN  
ATOM   1090    N GLN   124      19.819 -67.851  22.193  1.00  0.00      BSYN  
ATOM   1091    H GLN   124      20.754 -67.817  21.902  1.00  0.00      BSYN  
ATOM   1092   CA GLN   124      19.391 -67.287  23.471  1.00  0.00      BSYN  
ATOM   1093   CB GLN   124      20.450 -67.371  24.621  1.00  0.00      BSYN  
ATOM   1094   CG GLN   124      20.252 -68.611  25.576  1.00  0.00      BSYN  
ATOM   1095   CD GLN   124      20.868 -69.857  25.089  1.00  0.00      BSYN  
ATOM   1096  OE1 GLN   124      22.046 -70.252  25.186  1.00  0.00      BSYN  
ATOM   1097  NE2 GLN   124      20.100 -70.556  24.272  1.00  0.00      BSYN  
ATOM   1098 HE21 GLN   124      19.189 -70.242  24.092  1.00  0.00      BSYN  
ATOM   1099 HE22 GLN   124      20.565 -71.400  24.094  1.00  0.00      BSYN  
ATOM   1100    C GLN   124      19.032 -65.768  23.316  1.00  0.00      BSYN  
ATOM   1101    O GLN   124      19.292 -65.158  22.272  1.00  0.00      BSYN  
ATOM   1102    N GLU   125      18.216 -65.181  24.169  1.00  0.00      BSYN  
ATOM   1103    H GLU   125      18.098 -65.467  25.099  1.00  0.00      BSYN  
ATOM   1104   CA GLU   125      17.807 -63.807  24.042  1.00  0.00      BSYN  
ATOM   1105   CB GLU   125      16.348 -63.217  24.105  1.00  0.00      BSYN  
ATOM   1106   CG GLU   125      15.516 -63.912  23.032  1.00  0.00      BSYN  
ATOM   1107   CD GLU   125      14.056 -63.663  23.181  1.00  0.00      BSYN  
ATOM   1108  OE1 GLU   125      13.309 -64.550  23.568  1.00  0.00      BSYN  
ATOM   1109  OE2 GLU   125      13.508 -62.593  22.695  1.00  0.00      BSYN  
ATOM   1110    C GLU   125      18.621 -63.084  25.103  1.00  0.00      BSYN  
ATOM   1111    O GLU   125      18.509 -63.352  26.295  1.00  0.00      BSYN  
ATOM   1112    N GLU   126      19.476 -62.143  24.648  1.00  0.00      BSYN  
ATOM   1113    H GLU   126      19.525 -61.855  23.712  1.00  0.00      BSYN  
ATOM   1114   CA GLU   126      20.571 -61.637  25.427  1.00  0.00      BSYN  
ATOM   1115   CB GLU   126      21.796 -60.954  24.723  1.00  0.00      BSYN  
ATOM   1116   CG GLU   126      21.581 -60.573  23.240  1.00  0.00      BSYN  
ATOM   1117   CD GLU   126      22.887 -60.248  22.600  1.00  0.00      BSYN  
ATOM   1118  OE1 GLU   126      23.273 -60.968  21.689  1.00  0.00      BSYN  
ATOM   1119  OE2 GLU   126      23.635 -59.302  22.956  1.00  0.00      BSYN  
ATOM   1120    C GLU   126      20.223 -60.717  26.558  1.00  0.00      BSYN  
ATOM   1121    O GLU   126      19.630 -59.670  26.390  1.00  0.00      BSYN  
ATOM   1122    N TYR   127      20.561 -61.238  27.721  1.00  0.00      BSYN  
ATOM   1123    H TYR   127      20.996 -62.114  27.668  1.00  0.00      BSYN  
ATOM   1124   CA TYR   127      20.337 -60.527  28.969  1.00  0.00      BSYN  
ATOM   1125   CB TYR   127      19.977 -61.473  30.153  1.00  0.00      BSYN  
ATOM   1126   CG TYR   127      18.794 -62.375  29.912  1.00  0.00      BSYN  
ATOM   1127  CD1 TYR   127      17.604 -61.781  29.481  1.00  0.00      BSYN  
ATOM   1128  CE1 TYR   127      16.440 -62.521  29.441  1.00  0.00      BSYN  
ATOM   1129  CD2 TYR   127      18.776 -63.731  30.223  1.00  0.00      BSYN  
ATOM   1130  CE2 TYR   127      17.611 -64.469  30.193  1.00  0.00      BSYN  
ATOM   1131   CZ TYR   127      16.482 -63.878  29.842  1.00  0.00      BSYN  
ATOM   1132   OH TYR   127      15.296 -64.578  29.888  1.00  0.00      BSYN  
ATOM   1133   HH TYR   127      14.675 -64.044  29.388  1.00  0.00      BSYN  
ATOM   1134    C TYR   127      21.533 -59.646  29.342  1.00  0.00      BSYN  
ATOM   1135    O TYR   127      22.460 -60.079  29.937  1.00  0.00      BSYN  
ATOM   1136    N GLN   128      21.624 -58.313  29.107  1.00  0.00      BSYN  
ATOM   1137    H GLN   128      22.536 -57.955  29.091  1.00  0.00      BSYN  
ATOM   1138   CA GLN   128      20.605 -57.473  28.681  1.00  0.00      BSYN  
ATOM   1139   CB GLN   128      20.287 -56.433  29.616  1.00  0.00      BSYN  
ATOM   1140   CG GLN   128      18.903 -56.136  29.821  1.00  0.00      BSYN  
ATOM   1141   CD GLN   128      18.736 -55.367  31.065  1.00  0.00      BSYN  
ATOM   1142  OE1 GLN   128      19.395 -54.315  31.230  1.00  0.00      BSYN  
ATOM   1143  NE2 GLN   128      17.808 -55.895  31.881  1.00  0.00      BSYN  
ATOM   1144 HE21 GLN   128      17.446 -55.534  32.717  1.00  0.00      BSYN  
ATOM   1145 HE22 GLN   128      17.308 -56.576  31.384  1.00  0.00      BSYN  
ATOM   1146    C GLN   128      20.557 -56.885  27.293  1.00  0.00      BSYN  
ATOM   1147    O GLN   128      21.505 -56.138  26.872  1.00  0.00      BSYN  
ATOM   1148    N GLU   129      19.519 -57.068  26.492  1.00  0.00      BSYN  
ATOM   1149    H GLU   129      19.014 -57.908  26.472  1.00  0.00      BSYN  
ATOM   1150   CA GLU   129      19.272 -56.121  25.392  1.00  0.00      BSYN  
ATOM   1151   CB GLU   129      18.391 -56.520  24.281  1.00  0.00      BSYN  
ATOM   1152   CG GLU   129      19.069 -57.517  23.218  1.00  0.00      BSYN  
ATOM   1153   CD GLU   129      18.005 -58.442  22.742  1.00  0.00      BSYN  
ATOM   1154  OE1 GLU   129      17.846 -59.391  23.454  1.00  0.00      BSYN  
ATOM   1155  OE2 GLU   129      17.282 -58.175  21.815  1.00  0.00      BSYN  
ATOM   1156    C GLU   129      18.749 -54.865  26.170  1.00  0.00      BSYN  
ATOM   1157    O GLU   129      17.783 -54.813  26.908  1.00  0.00      BSYN  
ATOM   1158    N TYR   130      19.051 -53.607  25.548  1.00  0.00      BSYN  
ATOM   1159    H TYR   130      19.634 -53.582  24.761  1.00  0.00      BSYN  
ATOM   1160   CA TYR   130      18.647 -52.236  26.030  1.00  0.00      BSYN  
ATOM   1161   CB TYR   130      19.826 -51.309  26.355  1.00  0.00      BSYN  
ATOM   1162   CG TYR   130      20.446 -51.497  27.707  1.00  0.00      BSYN  
ATOM   1163  CD1 TYR   130      21.675 -52.229  27.848  1.00  0.00      BSYN  
ATOM   1164  CE1 TYR   130      22.117 -52.349  29.194  1.00  0.00      BSYN  
ATOM   1165  CD2 TYR   130      19.702 -51.005  28.725  1.00  0.00      BSYN  
ATOM   1166  CE2 TYR   130      20.238 -50.995  29.927  1.00  0.00      BSYN  
ATOM   1167   CZ TYR   130      21.390 -51.722  30.165  1.00  0.00      BSYN  
ATOM   1168   OH TYR   130      21.885 -51.785  31.476  1.00  0.00      BSYN  
ATOM   1169   HH TYR   130      22.755 -52.181  31.386  1.00  0.00      BSYN  
ATOM   1170    C TYR   130      17.760 -51.699  24.956  1.00  0.00      BSYN  
ATOM   1171    O TYR   130      18.163 -51.750  23.790  1.00  0.00      BSYN  
ATOM   1172    N GLU   131      16.514 -51.272  25.297  1.00  0.00      BSYN  
ATOM   1173    H GLU   131      16.374 -51.771  26.129  1.00  0.00      BSYN  
ATOM   1174   CA GLU   131      15.595 -50.572  24.423  1.00  0.00      BSYN  
ATOM   1175   CB GLU   131      14.064 -50.779  24.680  1.00  0.00      BSYN  
ATOM   1176   CG GLU   131      13.476 -51.100  26.096  1.00  0.00      BSYN  
ATOM   1177   CD GLU   131      11.965 -51.031  26.162  1.00  0.00      BSYN  
ATOM   1178  OE1 GLU   131      11.177 -51.792  25.648  1.00  0.00      BSYN  
ATOM   1179  OE2 GLU   131      11.530 -50.046  26.822  1.00  0.00      BSYN  
ATOM   1180    C GLU   131      15.876 -49.028  24.361  1.00  0.00      BSYN  
ATOM   1181    O GLU   131      16.258 -48.351  25.322  1.00  0.00      BSYN  
ATOM   1182    N PRO   132      15.853 -48.523  23.098  1.00  0.00      BSYN  
ATOM   1183   CD PRO   132      16.413 -49.253  21.890  1.00  0.00      BSYN  
ATOM   1184   CA PRO   132      15.890 -47.071  22.923  1.00  0.00      BSYN  
ATOM   1185   CB PRO   132      16.759 -46.896  21.695  1.00  0.00      BSYN  
ATOM   1186   CG PRO   132      17.413 -48.184  21.421  1.00  0.00      BSYN  
ATOM   1187    C PRO   132      14.580 -46.281  22.781  1.00  0.00      BSYN  
ATOM   1188    O PRO   132      13.483 -46.729  23.199  1.00  0.00      BSYN  
ATOM   1189    N GLU   133      14.540 -45.061  22.226  1.00  0.00      BSYN  
ATOM   1190    H GLU   133      15.398 -44.600  22.120  1.00  0.00      BSYN  
ATOM   1191   CA GLU   133      13.278 -44.296  21.983  1.00  0.00      BSYN  
ATOM   1192   CB GLU   133      13.016 -43.669  23.414  1.00  0.00      BSYN  
ATOM   1193   CG GLU   133      11.888 -42.686  23.649  1.00  0.00      BSYN  
ATOM   1194   CD GLU   133      11.489 -42.331  25.081  1.00  0.00      BSYN  
ATOM   1195  OE1 GLU   133      10.841 -43.174  25.705  1.00  0.00      BSYN  
ATOM   1196  OE2 GLU   133      11.934 -41.213  25.409  1.00  0.00      BSYN  
ATOM   1197    C GLU   133      13.455 -43.203  20.886  1.00  0.00      BSYN  
ATOM   1198    O GLU   133      14.550 -43.186  20.259  1.00  0.00      BSYN  
ATOM   1199    N ALA   134      12.522 -42.369  20.557  1.00  0.00      BSYN  
ATOM   1200    H ALA   134      11.669 -42.281  21.032  1.00  0.00      BSYN  
ATOM   1201   CA ALA   134      12.806 -41.376  19.449  1.00  0.00      BSYN  
ATOM   1202   CB ALA   134      11.479 -40.809  18.868  1.00  0.00      BSYN  
ATOM   1203    C ALA   134      13.786 -40.244  19.807  1.00  0.00      BSYN  
ATOM   1204  OT1 ALA   134      14.695 -39.942  18.946  1.00  0.00      BSYN  
ATOM   1205  OT2 ALA   134      13.703 -39.565  20.864  1.00  0.00      BSYN  
END
