# Supplementary material for: Data set of intrinsically disordered proteins analysed at a local protein conformation level
Source: Data Brief. 2020 Mar 5;29:105383. doi: 10.1016/j.dib.2020.105383 (PMC7078294; doi:10.1016/j.dib.2020.105383)
Supplement: Supplementary file 1 [file mmc1.zip › the data/1-DATA/PED1AAD-pdb/1AAD-205.pdb]

CRYST1    1.000    1.000    1.000  90.00  90.00  90.00 P 1           1
ATOM      1  HT1 MET     1      35.596 -96.424 -32.277  1.00  0.00      BSYN  
ATOM      2  HT2 MET     1      35.696 -94.742 -32.834  1.00  0.00      BSYN  
ATOM      3    N MET     1      35.598 -95.751 -33.069  1.00  0.00      BSYN  
ATOM      4  HT3 MET     1      36.493 -95.947 -33.560  1.00  0.00      BSYN  
ATOM      5   CA MET     1      34.575 -95.956 -34.028  1.00  0.00      BSYN  
ATOM      6   CB MET     1      33.327 -95.451 -33.385  1.00  0.00      BSYN  
ATOM      7   CG MET     1      32.194 -96.385 -33.550  1.00  0.00      BSYN  
ATOM      8   SD MET     1      31.416 -96.515 -35.184  1.00  0.00      BSYN  
ATOM      9   CE MET     1      29.820 -95.990 -34.830  1.00  0.00      BSYN  
ATOM     10    C MET     1      34.896 -94.985 -35.175  1.00  0.00      BSYN  
ATOM     11    O MET     1      35.458 -93.877 -35.059  1.00  0.00      BSYN  
ATOM     12    N ASP     2      34.534 -95.418 -36.320  1.00  0.00      BSYN  
ATOM     13    H ASP     2      33.929 -96.186 -36.395  1.00  0.00      BSYN  
ATOM     14   CA ASP     2      34.836 -94.658 -37.532  1.00  0.00      BSYN  
ATOM     15   CB ASP     2      34.883 -95.739 -38.558  1.00  0.00      BSYN  
ATOM     16   CG ASP     2      36.233 -96.109 -39.174  1.00  0.00      BSYN  
ATOM     17  OD1 ASP     2      37.052 -96.766 -38.458  1.00  0.00      BSYN  
ATOM     18  OD2 ASP     2      36.446 -95.765 -40.297  1.00  0.00      BSYN  
ATOM     19    C ASP     2      33.891 -93.601 -38.112  1.00  0.00      BSYN  
ATOM     20    O ASP     2      33.924 -93.479 -39.364  1.00  0.00      BSYN  
ATOM     21    N VAL     3      33.150 -92.957 -37.256  1.00  0.00      BSYN  
ATOM     22    H VAL     3      33.027 -93.443 -36.414  1.00  0.00      BSYN  
ATOM     23   CA VAL     3      32.270 -91.904 -37.732  1.00  0.00      BSYN  
ATOM     24   CB VAL     3      30.947 -91.919 -36.920  1.00  0.00      BSYN  
ATOM     25  CG1 VAL     3      29.949 -90.848 -37.120  1.00  0.00      BSYN  
ATOM     26  CG2 VAL     3      30.383 -93.328 -37.012  1.00  0.00      BSYN  
ATOM     27    C VAL     3      32.843 -90.538 -37.709  1.00  0.00      BSYN  
ATOM     28    O VAL     3      33.049 -89.896 -36.653  1.00  0.00      BSYN  
ATOM     29    N PHE     4      33.326 -90.118 -38.946  1.00  0.00      BSYN  
ATOM     30    H PHE     4      33.301 -90.807 -39.642  1.00  0.00      BSYN  
ATOM     31   CA PHE     4      33.712 -88.707 -39.136  1.00  0.00      BSYN  
ATOM     32   CB PHE     4      34.067 -88.725 -40.546  1.00  0.00      BSYN  
ATOM     33   CG PHE     4      35.232 -89.612 -41.031  1.00  0.00      BSYN  
ATOM     34  CD1 PHE     4      34.955 -90.838 -41.596  1.00  0.00      BSYN  
ATOM     35  CD2 PHE     4      36.553 -89.112 -41.063  1.00  0.00      BSYN  
ATOM     36  CE1 PHE     4      35.966 -91.667 -42.106  1.00  0.00      BSYN  
ATOM     37  CE2 PHE     4      37.563 -89.970 -41.644  1.00  0.00      BSYN  
ATOM     38   CZ PHE     4      37.200 -91.216 -42.155  1.00  0.00      BSYN  
ATOM     39    C PHE     4      32.656 -87.550 -38.866  1.00  0.00      BSYN  
ATOM     40    O PHE     4      32.826 -86.520 -38.289  1.00  0.00      BSYN  
ATOM     41    N MET     5      31.500 -87.861 -39.380  1.00  0.00      BSYN  
ATOM     42    H MET     5      31.235 -88.684 -39.841  1.00  0.00      BSYN  
ATOM     43   CA MET     5      30.324 -87.014 -39.161  1.00  0.00      BSYN  
ATOM     44   CB MET     5      28.966 -87.601 -40.010  1.00  0.00      BSYN  
ATOM     45   CG MET     5      29.125 -87.406 -41.461  1.00  0.00      BSYN  
ATOM     46   SD MET     5      30.551 -88.240 -42.367  1.00  0.00      BSYN  
ATOM     47   CE MET     5      29.754 -89.742 -42.698  1.00  0.00      BSYN  
ATOM     48    C MET     5      29.850 -86.919 -37.684  1.00  0.00      BSYN  
ATOM     49    O MET     5      30.166 -87.805 -36.869  1.00  0.00      BSYN  
ATOM     50    N LYS     6      29.255 -85.778 -37.254  1.00  0.00      BSYN  
ATOM     51    H LYS     6      28.872 -85.124 -37.874  1.00  0.00      BSYN  
ATOM     52   CA LYS     6      29.055 -85.579 -35.895  1.00  0.00      BSYN  
ATOM     53   CB LYS     6      29.721 -84.378 -35.431  1.00  0.00      BSYN  
ATOM     54   CG LYS     6      29.716 -84.241 -33.909  1.00  0.00      BSYN  
ATOM     55   CD LYS     6      30.272 -82.936 -33.760  1.00  0.00      BSYN  
ATOM     56   CE LYS     6      30.692 -82.526 -32.371  1.00  0.00      BSYN  
ATOM     57   NZ LYS     6      32.099 -82.607 -32.150  1.00  0.00      BSYN  
ATOM     58  HZ1 LYS     6      32.391 -83.539 -32.509  1.00  0.00      BSYN  
ATOM     59  HZ2 LYS     6      32.565 -81.755 -32.521  1.00  0.00      BSYN  
ATOM     60  HZ3 LYS     6      32.392 -82.605 -31.152  1.00  0.00      BSYN  
ATOM     61    C LYS     6      27.590 -85.771 -35.389  1.00  0.00      BSYN  
ATOM     62    O LYS     6      26.655 -85.563 -36.126  1.00  0.00      BSYN  
ATOM     63    N GLY     7      27.463 -86.121 -34.124  1.00  0.00      BSYN  
ATOM     64    H GLY     7      28.127 -86.072 -33.404  1.00  0.00      BSYN  
ATOM     65   CA GLY     7      26.161 -86.429 -33.546  1.00  0.00      BSYN  
ATOM     66    C GLY     7      26.424 -86.587 -32.043  1.00  0.00      BSYN  
ATOM     67    O GLY     7      26.772 -85.578 -31.370  1.00  0.00      BSYN  
ATOM     68    N LEU     8      25.966 -87.581 -31.373  1.00  0.00      BSYN  
ATOM     69    H LEU     8      26.094 -87.498 -30.405  1.00  0.00      BSYN  
ATOM     70   CA LEU     8      24.957 -88.540 -31.846  1.00  0.00      BSYN  
ATOM     71   CB LEU     8      25.689 -89.954 -32.134  1.00  0.00      BSYN  
ATOM     72   CG LEU     8      25.380 -91.021 -33.202  1.00  0.00      BSYN  
ATOM     73  CD1 LEU     8      25.259 -90.449 -34.556  1.00  0.00      BSYN  
ATOM     74  CD2 LEU     8      26.281 -92.300 -33.326  1.00  0.00      BSYN  
ATOM     75    C LEU     8      23.710 -88.518 -30.976  1.00  0.00      BSYN  
ATOM     76    O LEU     8      23.871 -88.696 -29.766  1.00  0.00      BSYN  
ATOM     77    N SER     9      22.576 -88.217 -31.665  1.00  0.00      BSYN  
ATOM     78    H SER     9      22.511 -88.367 -32.631  1.00  0.00      BSYN  
ATOM     79   CA SER     9      21.354 -87.716 -30.975  1.00  0.00      BSYN  
ATOM     80   CB SER     9      21.508 -86.256 -30.461  1.00  0.00      BSYN  
ATOM     81   OG SER     9      22.079 -85.518 -31.481  1.00  0.00      BSYN  
ATOM     82   HG SER     9      22.082 -84.594 -31.218  1.00  0.00      BSYN  
ATOM     83    C SER     9      20.032 -87.804 -31.781  1.00  0.00      BSYN  
ATOM     84    O SER     9      19.329 -88.792 -31.706  1.00  0.00      BSYN  
ATOM     85    N MET    10      19.704 -86.792 -32.676  1.00  0.00      BSYN  
ATOM     86    H MET    10      20.256 -85.982 -32.669  1.00  0.00      BSYN  
ATOM     87   CA MET    10      18.637 -87.036 -33.647  1.00  0.00      BSYN  
ATOM     88   CB MET    10      17.512 -86.071 -33.065  1.00  0.00      BSYN  
ATOM     89   CG MET    10      16.449 -86.576 -32.322  1.00  0.00      BSYN  
ATOM     90   SD MET    10      15.563 -85.270 -31.484  1.00  0.00      BSYN  
ATOM     91   CE MET    10      15.974 -85.537 -29.701  1.00  0.00      BSYN  
ATOM     92    C MET    10      19.012 -86.594 -35.068  1.00  0.00      BSYN  
ATOM     93    O MET    10      18.785 -87.360 -36.020  1.00  0.00      BSYN  
ATOM     94    N ALA    11      19.733 -85.542 -35.195  1.00  0.00      BSYN  
ATOM     95    H ALA    11      19.745 -84.934 -34.427  1.00  0.00      BSYN  
ATOM     96   CA ALA    11      20.371 -85.175 -36.448  1.00  0.00      BSYN  
ATOM     97   CB ALA    11      19.985 -83.747 -36.750  1.00  0.00      BSYN  
ATOM     98    C ALA    11      21.936 -85.143 -36.589  1.00  0.00      BSYN  
ATOM     99    O ALA    11      22.580 -84.858 -35.575  1.00  0.00      BSYN  
ATOM    100    N LYS    12      22.349 -85.548 -37.788  1.00  0.00      BSYN  
ATOM    101    H LYS    12      21.716 -85.714 -38.517  1.00  0.00      BSYN  
ATOM    102   CA LYS    12      23.738 -85.706 -38.183  1.00  0.00      BSYN  
ATOM    103   CB LYS    12      24.046 -86.848 -39.183  1.00  0.00      BSYN  
ATOM    104   CG LYS    12      24.166 -88.289 -38.586  1.00  0.00      BSYN  
ATOM    105   CD LYS    12      22.768 -88.844 -38.336  1.00  0.00      BSYN  
ATOM    106   CE LYS    12      22.633 -90.335 -37.973  1.00  0.00      BSYN  
ATOM    107   NZ LYS    12      21.321 -90.423 -37.334  1.00  0.00      BSYN  
ATOM    108  HZ1 LYS    12      21.509 -90.066 -36.376  1.00  0.00      BSYN  
ATOM    109  HZ2 LYS    12      20.562 -89.906 -37.824  1.00  0.00      BSYN  
ATOM    110  HZ3 LYS    12      21.126 -91.439 -37.231  1.00  0.00      BSYN  
ATOM    111    C LYS    12      24.158 -84.596 -38.994  1.00  0.00      BSYN  
ATOM    112    O LYS    12      23.578 -84.021 -39.869  1.00  0.00      BSYN  
ATOM    113    N GLU    13      25.185 -84.003 -38.398  1.00  0.00      BSYN  
ATOM    114    H GLU    13      25.480 -84.308 -37.515  1.00  0.00      BSYN  
ATOM    115   CA GLU    13      25.910 -82.877 -39.011  1.00  0.00      BSYN  
ATOM    116   CB GLU    13      26.370 -81.921 -38.000  1.00  0.00      BSYN  
ATOM    117   CG GLU    13      25.620 -80.815 -37.324  1.00  0.00      BSYN  
ATOM    118   CD GLU    13      25.097 -79.591 -38.029  1.00  0.00      BSYN  
ATOM    119  OE1 GLU    13      23.852 -79.402 -37.920  1.00  0.00      BSYN  
ATOM    120  OE2 GLU    13      25.981 -78.977 -38.642  1.00  0.00      BSYN  
ATOM    121    C GLU    13      26.968 -83.422 -39.940  1.00  0.00      BSYN  
ATOM    122    O GLU    13      27.829 -84.113 -39.482  1.00  0.00      BSYN  
ATOM    123    N GLY    14      26.752 -83.157 -41.252  1.00  0.00      BSYN  
ATOM    124    H GLY    14      25.995 -82.552 -41.395  1.00  0.00      BSYN  
ATOM    125   CA GLY    14      27.649 -83.778 -42.238  1.00  0.00      BSYN  
ATOM    126    C GLY    14      27.077 -84.517 -43.416  1.00  0.00      BSYN  
ATOM    127    O GLY    14      27.743 -84.905 -44.289  1.00  0.00      BSYN  
ATOM    128    N VAL    15      25.752 -84.700 -43.267  1.00  0.00      BSYN  
ATOM    129    H VAL    15      25.292 -84.467 -42.433  1.00  0.00      BSYN  
ATOM    130   CA VAL    15      25.090 -85.345 -44.475  1.00  0.00      BSYN  
ATOM    131   CB VAL    15      24.017 -86.152 -43.851  1.00  0.00      BSYN  
ATOM    132  CG1 VAL    15      22.892 -86.564 -44.683  1.00  0.00      BSYN  
ATOM    133  CG2 VAL    15      24.592 -87.408 -43.021  1.00  0.00      BSYN  
ATOM    134    C VAL    15      24.593 -84.333 -45.559  1.00  0.00      BSYN  
ATOM    135    O VAL    15      24.664 -84.541 -46.752  1.00  0.00      BSYN  
ATOM    136    N VAL    16      24.047 -83.299 -44.936  1.00  0.00      BSYN  
ATOM    137    H VAL    16      24.018 -83.573 -43.995  1.00  0.00      BSYN  
ATOM    138   CA VAL    16      23.491 -82.003 -45.396  1.00  0.00      BSYN  
ATOM    139   CB VAL    16      24.218 -80.938 -44.491  1.00  0.00      BSYN  
ATOM    140  CG1 VAL    16      23.473 -79.568 -44.651  1.00  0.00      BSYN  
ATOM    141  CG2 VAL    16      24.250 -81.205 -42.974  1.00  0.00      BSYN  
ATOM    142    C VAL    16      23.809 -81.782 -46.946  1.00  0.00      BSYN  
ATOM    143    O VAL    16      22.903 -81.558 -47.737  1.00  0.00      BSYN  
ATOM    144    N ALA    17      25.123 -81.891 -47.406  1.00  0.00      BSYN  
ATOM    145    H ALA    17      25.775 -82.103 -46.706  1.00  0.00      BSYN  
ATOM    146   CA ALA    17      25.551 -81.798 -48.825  1.00  0.00      BSYN  
ATOM    147   CB ALA    17      27.040 -82.237 -48.594  1.00  0.00      BSYN  
ATOM    148    C ALA    17      24.924 -82.818 -49.863  1.00  0.00      BSYN  
ATOM    149    O ALA    17      24.788 -84.038 -49.631  1.00  0.00      BSYN  
ATOM    150    N ALA    18      24.517 -82.355 -51.089  1.00  0.00      BSYN  
ATOM    151    H ALA    18      23.928 -82.829 -51.713  1.00  0.00      BSYN  
ATOM    152   CA ALA    18      24.530 -80.993 -51.520  1.00  0.00      BSYN  
ATOM    153   CB ALA    18      25.517 -80.625 -52.615  1.00  0.00      BSYN  
ATOM    154    C ALA    18      23.193 -80.323 -51.940  1.00  0.00      BSYN  
ATOM    155    O ALA    18      22.726 -79.471 -51.168  1.00  0.00      BSYN  
ATOM    156    N ALA    19      22.588 -80.795 -53.021  1.00  0.00      BSYN  
ATOM    157    H ALA    19      23.105 -81.328 -53.661  1.00  0.00      BSYN  
ATOM    158   CA ALA    19      21.230 -80.259 -53.227  1.00  0.00      BSYN  
ATOM    159   CB ALA    19      21.054 -79.197 -54.335  1.00  0.00      BSYN  
ATOM    160    C ALA    19      20.144 -81.293 -53.518  1.00  0.00      BSYN  
ATOM    161    O ALA    19      20.120 -82.047 -54.482  1.00  0.00      BSYN  
ATOM    162    N GLU    20      19.222 -81.468 -52.553  1.00  0.00      BSYN  
ATOM    163    H GLU    20      19.325 -80.716 -51.933  1.00  0.00      BSYN  
ATOM    164   CA GLU    20      18.182 -82.387 -52.543  1.00  0.00      BSYN  
ATOM    165   CB GLU    20      17.863 -82.685 -51.090  1.00  0.00      BSYN  
ATOM    166   CG GLU    20      18.951 -82.615 -50.037  1.00  0.00      BSYN  
ATOM    167   CD GLU    20      18.521 -83.396 -48.761  1.00  0.00      BSYN  
ATOM    168  OE1 GLU    20      18.995 -84.552 -48.509  1.00  0.00      BSYN  
ATOM    169  OE2 GLU    20      17.534 -82.970 -48.070  1.00  0.00      BSYN  
ATOM    170    C GLU    20      17.004 -82.042 -53.363  1.00  0.00      BSYN  
ATOM    171    O GLU    20      15.900 -81.720 -52.957  1.00  0.00      BSYN  
ATOM    172    N LYS    21      17.171 -82.312 -54.652  1.00  0.00      BSYN  
ATOM    173    H LYS    21      18.034 -82.661 -54.957  1.00  0.00      BSYN  
ATOM    174   CA LYS    21      16.142 -81.934 -55.626  1.00  0.00      BSYN  
ATOM    175   CB LYS    21      16.980 -81.358 -56.809  1.00  0.00      BSYN  
ATOM    176   CG LYS    21      17.528 -80.025 -56.554  1.00  0.00      BSYN  
ATOM    177   CD LYS    21      17.688 -79.078 -57.764  1.00  0.00      BSYN  
ATOM    178   CE LYS    21      18.982 -79.181 -58.587  1.00  0.00      BSYN  
ATOM    179   NZ LYS    21      19.898 -78.403 -57.815  1.00  0.00      BSYN  
ATOM    180  HZ1 LYS    21      19.486 -77.512 -57.472  1.00  0.00      BSYN  
ATOM    181  HZ2 LYS    21      19.888 -79.039 -56.992  1.00  0.00      BSYN  
ATOM    182  HZ3 LYS    21      20.862 -78.259 -58.178  1.00  0.00      BSYN  
ATOM    183    C LYS    21      15.407 -83.136 -56.163  1.00  0.00      BSYN  
ATOM    184    O LYS    21      15.899 -84.052 -56.836  1.00  0.00      BSYN  
ATOM    185    N THR    22      14.175 -83.135 -55.790  1.00  0.00      BSYN  
ATOM    186    H THR    22      13.891 -82.499 -55.101  1.00  0.00      BSYN  
ATOM    187   CA THR    22      13.113 -84.071 -56.195  1.00  0.00      BSYN  
ATOM    188   CB THR    22      12.223 -84.518 -54.871  1.00  0.00      BSYN  
ATOM    189  OG1 THR    22      11.935 -83.310 -54.151  1.00  0.00      BSYN  
ATOM    190  HG1 THR    22      11.009 -83.433 -54.372  1.00  0.00      BSYN  
ATOM    191  CG2 THR    22      13.254 -85.424 -54.073  1.00  0.00      BSYN  
ATOM    192    C THR    22      12.163 -83.825 -57.313  1.00  0.00      BSYN  
ATOM    193    O THR    22      11.347 -84.583 -57.762  1.00  0.00      BSYN  
ATOM    194    N LYS    23      12.362 -82.614 -57.867  1.00  0.00      BSYN  
ATOM    195    H LYS    23      12.917 -81.980 -57.366  1.00  0.00      BSYN  
ATOM    196   CA LYS    23      11.451 -82.077 -58.956  1.00  0.00      BSYN  
ATOM    197   CB LYS    23      11.208 -80.604 -58.833  1.00  0.00      BSYN  
ATOM    198   CG LYS    23      10.370 -79.912 -57.725  1.00  0.00      BSYN  
ATOM    199   CD LYS    23      10.993 -80.022 -56.372  1.00  0.00      BSYN  
ATOM    200   CE LYS    23      10.092 -80.128 -55.144  1.00  0.00      BSYN  
ATOM    201   NZ LYS    23      10.769 -79.693 -53.943  1.00  0.00      BSYN  
ATOM    202  HZ1 LYS    23       9.942 -79.710 -53.313  1.00  0.00      BSYN  
ATOM    203  HZ2 LYS    23      11.333 -80.397 -53.426  1.00  0.00      BSYN  
ATOM    204  HZ3 LYS    23      11.334 -78.822 -54.002  1.00  0.00      BSYN  
ATOM    205    C LYS    23      11.901 -82.604 -60.378  1.00  0.00      BSYN  
ATOM    206    O LYS    23      12.576 -81.918 -61.144  1.00  0.00      BSYN  
ATOM    207    N GLN    24      11.311 -83.716 -60.600  1.00  0.00      BSYN  
ATOM    208    H GLN    24      10.712 -84.006 -59.880  1.00  0.00      BSYN  
ATOM    209   CA GLN    24      11.539 -84.661 -61.636  1.00  0.00      BSYN  
ATOM    210   CB GLN    24      11.430 -85.981 -60.853  1.00  0.00      BSYN  
ATOM    211   CG GLN    24      12.777 -86.133 -60.311  1.00  0.00      BSYN  
ATOM    212   CD GLN    24      13.298 -87.367 -59.619  1.00  0.00      BSYN  
ATOM    213  OE1 GLN    24      12.739 -88.516 -59.874  1.00  0.00      BSYN  
ATOM    214  NE2 GLN    24      14.309 -87.058 -58.764  1.00  0.00      BSYN  
ATOM    215 HE21 GLN    24      14.735 -86.191 -58.600  1.00  0.00      BSYN  
ATOM    216 HE22 GLN    24      14.596 -87.858 -58.276  1.00  0.00      BSYN  
ATOM    217    C GLN    24      10.487 -84.556 -62.746  1.00  0.00      BSYN  
ATOM    218    O GLN    24      10.822 -84.550 -63.934  1.00  0.00      BSYN  
ATOM    219    N GLY    25       9.204 -84.607 -62.408  1.00  0.00      BSYN  
ATOM    220    H GLY    25       8.930 -84.741 -61.477  1.00  0.00      BSYN  
ATOM    221   CA GLY    25       8.143 -84.656 -63.341  1.00  0.00      BSYN  
ATOM    222    C GLY    25       7.368 -83.322 -63.658  1.00  0.00      BSYN  
ATOM    223    O GLY    25       7.655 -82.630 -64.623  1.00  0.00      BSYN  
ATOM    224    N VAL    26       6.292 -83.076 -62.949  1.00  0.00      BSYN  
ATOM    225    H VAL    26       5.722 -82.322 -63.209  1.00  0.00      BSYN  
ATOM    226   CA VAL    26       5.885 -83.880 -61.798  1.00  0.00      BSYN  
ATOM    227   CB VAL    26       6.470 -83.217 -60.507  1.00  0.00      BSYN  
ATOM    228  CG1 VAL    26       5.913 -81.799 -60.328  1.00  0.00      BSYN  
ATOM    229  CG2 VAL    26       6.264 -84.102 -59.284  1.00  0.00      BSYN  
ATOM    230    C VAL    26       4.383 -83.983 -61.762  1.00  0.00      BSYN  
ATOM    231    O VAL    26       3.605 -83.131 -62.275  1.00  0.00      BSYN  
ATOM    232    N THR    27       3.762 -85.094 -61.250  1.00  0.00      BSYN  
ATOM    233    H THR    27       4.303 -85.898 -61.102  1.00  0.00      BSYN  
ATOM    234   CA THR    27       2.353 -85.172 -61.138  1.00  0.00      BSYN  
ATOM    235   CB THR    27       1.814 -86.276 -62.059  1.00  0.00      BSYN  
ATOM    236  OG1 THR    27       2.052 -85.726 -63.328  1.00  0.00      BSYN  
ATOM    237  HG1 THR    27       2.872 -85.243 -63.453  1.00  0.00      BSYN  
ATOM    238  CG2 THR    27       0.363 -86.727 -62.186  1.00  0.00      BSYN  
ATOM    239    C THR    27       2.049 -85.394 -59.675  1.00  0.00      BSYN  
ATOM    240    O THR    27       2.701 -86.141 -58.991  1.00  0.00      BSYN  
ATOM    241    N GLU    28       1.376 -84.386 -59.106  1.00  0.00      BSYN  
ATOM    242    H GLU    28       1.311 -83.587 -59.670  1.00  0.00      BSYN  
ATOM    243   CA GLU    28       1.053 -84.451 -57.696  1.00  0.00      BSYN  
ATOM    244   CB GLU    28       1.238 -83.152 -56.981  1.00  0.00      BSYN  
ATOM    245   CG GLU    28       2.743 -83.105 -56.708  1.00  0.00      BSYN  
ATOM    246   CD GLU    28       3.309 -81.905 -56.109  1.00  0.00      BSYN  
ATOM    247  OE1 GLU    28       4.124 -81.334 -56.826  1.00  0.00      BSYN  
ATOM    248  OE2 GLU    28       3.023 -81.641 -54.875  1.00  0.00      BSYN  
ATOM    249    C GLU    28      -0.350 -85.059 -57.520  1.00  0.00      BSYN  
ATOM    250    O GLU    28      -0.523 -86.071 -56.872  1.00  0.00      BSYN  
ATOM    251    N ALA    29      -1.382 -84.430 -58.014  1.00  0.00      BSYN  
ATOM    252    H ALA    29      -1.238 -83.499 -58.284  1.00  0.00      BSYN  
ATOM    253   CA ALA    29      -2.722 -84.872 -58.165  1.00  0.00      BSYN  
ATOM    254   CB ALA    29      -3.620 -84.309 -56.929  1.00  0.00      BSYN  
ATOM    255    C ALA    29      -3.370 -84.520 -59.433  1.00  0.00      BSYN  
ATOM    256    O ALA    29      -3.138 -83.399 -59.915  1.00  0.00      BSYN  
ATOM    257    N ALA    30      -4.215 -85.271 -60.060  1.00  0.00      BSYN  
ATOM    258    H ALA    30      -4.404 -86.208 -59.844  1.00  0.00      BSYN  
ATOM    259   CA ALA    30      -5.162 -84.654 -60.983  1.00  0.00      BSYN  
ATOM    260   CB ALA    30      -5.444 -85.623 -62.141  1.00  0.00      BSYN  
ATOM    261    C ALA    30      -6.409 -84.177 -60.390  1.00  0.00      BSYN  
ATOM    262    O ALA    30      -6.857 -83.048 -60.718  1.00  0.00      BSYN  
ATOM    263    N GLU    31      -7.008 -84.800 -59.402  1.00  0.00      BSYN  
ATOM    264    H GLU    31      -6.488 -85.332 -58.763  1.00  0.00      BSYN  
ATOM    265   CA GLU    31      -8.407 -84.570 -59.113  1.00  0.00      BSYN  
ATOM    266   CB GLU    31      -9.269 -85.837 -59.182  1.00  0.00      BSYN  
ATOM    267   CG GLU    31      -9.350 -86.168 -60.674  1.00  0.00      BSYN  
ATOM    268   CD GLU    31     -10.343 -87.342 -60.857  1.00  0.00      BSYN  
ATOM    269  OE1 GLU    31     -11.465 -87.129 -60.576  1.00  0.00      BSYN  
ATOM    270  OE2 GLU    31      -9.865 -88.332 -61.344  1.00  0.00      BSYN  
ATOM    271    C GLU    31      -8.712 -84.162 -57.719  1.00  0.00      BSYN  
ATOM    272    O GLU    31      -8.164 -84.641 -56.693  1.00  0.00      BSYN  
ATOM    273    N LYS    32      -9.373 -83.044 -57.901  1.00  0.00      BSYN  
ATOM    274    H LYS    32      -9.672 -82.794 -58.800  1.00  0.00      BSYN  
ATOM    275   CA LYS    32      -9.595 -82.062 -56.755  1.00  0.00      BSYN  
ATOM    276   CB LYS    32      -9.588 -80.595 -57.222  1.00  0.00      BSYN  
ATOM    277   CG LYS    32     -10.672 -79.943 -58.142  1.00  0.00      BSYN  
ATOM    278   CD LYS    32     -10.857 -80.626 -59.514  1.00  0.00      BSYN  
ATOM    279   CE LYS    32      -9.814 -80.397 -60.610  1.00  0.00      BSYN  
ATOM    280   NZ LYS    32      -8.558 -81.018 -60.427  1.00  0.00      BSYN  
ATOM    281  HZ1 LYS    32      -8.160 -80.620 -59.553  1.00  0.00      BSYN  
ATOM    282  HZ2 LYS    32      -8.702 -82.043 -60.322  1.00  0.00      BSYN  
ATOM    283  HZ3 LYS    32      -7.917 -81.051 -61.246  1.00  0.00      BSYN  
ATOM    284    C LYS    32     -10.959 -82.488 -56.115  1.00  0.00      BSYN  
ATOM    285    O LYS    32     -11.860 -82.628 -56.940  1.00  0.00      BSYN  
ATOM    286    N THR    33     -11.339 -82.770 -54.863  1.00  0.00      BSYN  
ATOM    287    H THR    33     -12.307 -82.923 -54.863  1.00  0.00      BSYN  
ATOM    288   CA THR    33     -10.489 -82.827 -53.685  1.00  0.00      BSYN  
ATOM    289   CB THR    33     -10.737 -81.422 -52.998  1.00  0.00      BSYN  
ATOM    290  OG1 THR    33     -10.168 -80.265 -53.669  1.00  0.00      BSYN  
ATOM    291  HG1 THR    33      -9.521 -80.662 -54.257  1.00  0.00      BSYN  
ATOM    292  CG2 THR    33     -10.379 -81.426 -51.543  1.00  0.00      BSYN  
ATOM    293    C THR    33     -10.831 -84.045 -52.826  1.00  0.00      BSYN  
ATOM    294    O THR    33     -11.962 -84.085 -52.360  1.00  0.00      BSYN  
ATOM    295    N LYS    34     -10.035 -85.122 -52.837  1.00  0.00      BSYN  
ATOM    296    H LYS    34      -9.090 -85.034 -53.083  1.00  0.00      BSYN  
ATOM    297   CA LYS    34     -10.412 -86.362 -52.199  1.00  0.00      BSYN  
ATOM    298   CB LYS    34      -9.626 -87.459 -52.874  1.00  0.00      BSYN  
ATOM    299   CG LYS    34     -10.312 -88.074 -54.142  1.00  0.00      BSYN  
ATOM    300   CD LYS    34      -9.455 -89.177 -54.790  1.00  0.00      BSYN  
ATOM    301   CE LYS    34      -9.906 -90.514 -54.385  1.00  0.00      BSYN  
ATOM    302   NZ LYS    34      -8.703 -91.168 -53.713  1.00  0.00      BSYN  
ATOM    303  HZ1 LYS    34      -8.358 -90.362 -53.153  1.00  0.00      BSYN  
ATOM    304  HZ2 LYS    34      -9.103 -91.880 -53.069  1.00  0.00      BSYN  
ATOM    305  HZ3 LYS    34      -7.925 -91.537 -54.296  1.00  0.00      BSYN  
ATOM    306    C LYS    34     -10.048 -86.604 -50.717  1.00  0.00      BSYN  
ATOM    307    O LYS    34      -8.925 -86.697 -50.185  1.00  0.00      BSYN  
ATOM    308    N GLU    35     -11.288 -86.787 -50.169  1.00  0.00      BSYN  
ATOM    309    H GLU    35     -12.083 -87.031 -50.688  1.00  0.00      BSYN  
ATOM    310   CA GLU    35     -11.666 -86.886 -48.730  1.00  0.00      BSYN  
ATOM    311   CB GLU    35     -11.094 -88.173 -48.192  1.00  0.00      BSYN  
ATOM    312   CG GLU    35     -11.498 -89.532 -48.678  1.00  0.00      BSYN  
ATOM    313   CD GLU    35     -10.665 -90.056 -49.789  1.00  0.00      BSYN  
ATOM    314  OE1 GLU    35     -11.090 -90.074 -50.977  1.00  0.00      BSYN  
ATOM    315  OE2 GLU    35      -9.645 -90.559 -49.438  1.00  0.00      BSYN  
ATOM    316    C GLU    35     -11.400 -85.704 -47.844  1.00  0.00      BSYN  
ATOM    317    O GLU    35     -12.267 -85.221 -47.114  1.00  0.00      BSYN  
ATOM    318    N GLY    36     -10.126 -85.203 -47.764  1.00  0.00      BSYN  
ATOM    319    H GLY    36      -9.347 -85.679 -48.119  1.00  0.00      BSYN  
ATOM    320   CA GLY    36      -9.875 -83.999 -46.889  1.00  0.00      BSYN  
ATOM    321    C GLY    36      -9.412 -84.603 -45.557  1.00  0.00      BSYN  
ATOM    322    O GLY    36      -8.220 -84.578 -45.359  1.00  0.00      BSYN  
ATOM    323    N VAL    37     -10.329 -84.763 -44.624  1.00  0.00      BSYN  
ATOM    324    H VAL    37     -11.268 -84.706 -44.899  1.00  0.00      BSYN  
ATOM    325   CA VAL    37     -10.024 -85.517 -43.418  1.00  0.00      BSYN  
ATOM    326   CB VAL    37     -10.921 -85.029 -42.301  1.00  0.00      BSYN  
ATOM    327  CG1 VAL    37     -11.517 -85.951 -41.342  1.00  0.00      BSYN  
ATOM    328  CG2 VAL    37     -10.219 -83.862 -41.598  1.00  0.00      BSYN  
ATOM    329    C VAL    37     -10.086 -87.016 -43.714  1.00  0.00      BSYN  
ATOM    330    O VAL    37     -11.171 -87.640 -44.088  1.00  0.00      BSYN  
ATOM    331    N LEU    38      -8.993 -87.627 -43.405  1.00  0.00      BSYN  
ATOM    332    H LEU    38      -8.303 -86.997 -43.111  1.00  0.00      BSYN  
ATOM    333   CA LEU    38      -8.882 -89.000 -43.810  1.00  0.00      BSYN  
ATOM    334   CB LEU    38      -7.436 -89.092 -44.467  1.00  0.00      BSYN  
ATOM    335   CG LEU    38      -7.096 -90.218 -45.440  1.00  0.00      BSYN  
ATOM    336  CD1 LEU    38      -7.305 -91.689 -44.939  1.00  0.00      BSYN  
ATOM    337  CD2 LEU    38      -7.513 -90.104 -46.810  1.00  0.00      BSYN  
ATOM    338    C LEU    38      -8.870 -89.917 -42.538  1.00  0.00      BSYN  
ATOM    339    O LEU    38      -8.089 -89.764 -41.593  1.00  0.00      BSYN  
ATOM    340    N TYR    39      -9.850 -90.837 -42.255  1.00  0.00      BSYN  
ATOM    341    H TYR    39      -9.825 -91.291 -41.386  1.00  0.00      BSYN  
ATOM    342   CA TYR    39     -10.964 -91.058 -43.145  1.00  0.00      BSYN  
ATOM    343   CB TYR    39     -11.135 -92.623 -43.532  1.00  0.00      BSYN  
ATOM    344   CG TYR    39     -12.094 -93.189 -44.673  1.00  0.00      BSYN  
ATOM    345  CD1 TYR    39     -11.809 -92.940 -46.010  1.00  0.00      BSYN  
ATOM    346  CE1 TYR    39     -12.617 -93.329 -46.958  1.00  0.00      BSYN  
ATOM    347  CD2 TYR    39     -13.252 -93.868 -44.296  1.00  0.00      BSYN  
ATOM    348  CE2 TYR    39     -14.150 -94.255 -45.331  1.00  0.00      BSYN  
ATOM    349   CZ TYR    39     -13.815 -94.073 -46.689  1.00  0.00      BSYN  
ATOM    350   OH TYR    39     -14.639 -94.534 -47.706  1.00  0.00      BSYN  
ATOM    351   HH TYR    39     -15.492 -94.543 -47.265  1.00  0.00      BSYN  
ATOM    352    C TYR    39     -12.309 -90.641 -42.621  1.00  0.00      BSYN  
ATOM    353    O TYR    39     -12.563 -90.944 -41.389  1.00  0.00      BSYN  
ATOM    354    N VAL    40     -13.114 -89.877 -43.346  1.00  0.00      BSYN  
ATOM    355    H VAL    40     -12.857 -89.337 -44.122  1.00  0.00      BSYN  
ATOM    356   CA VAL    40     -14.588 -90.029 -43.077  1.00  0.00      BSYN  
ATOM    357   CB VAL    40     -15.064 -88.740 -42.445  1.00  0.00      BSYN  
ATOM    358  CG1 VAL    40     -14.965 -87.523 -43.377  1.00  0.00      BSYN  
ATOM    359  CG2 VAL    40     -16.189 -89.090 -41.496  1.00  0.00      BSYN  
ATOM    360    C VAL    40     -15.377 -90.621 -44.249  1.00  0.00      BSYN  
ATOM    361    O VAL    40     -15.061 -90.358 -45.410  1.00  0.00      BSYN  
ATOM    362    N GLY    41     -16.430 -91.376 -43.984  1.00  0.00      BSYN  
ATOM    363    H GLY    41     -16.571 -91.610 -43.043  1.00  0.00      BSYN  
ATOM    364   CA GLY    41     -17.252 -92.033 -44.988  1.00  0.00      BSYN  
ATOM    365    C GLY    41     -18.323 -92.988 -44.476  1.00  0.00      BSYN  
ATOM    366    O GLY    41     -18.150 -94.223 -44.391  1.00  0.00      BSYN  
ATOM    367    N SER    42     -19.452 -92.346 -43.985  1.00  0.00      BSYN  
ATOM    368    H SER    42     -19.469 -91.369 -44.061  1.00  0.00      BSYN  
ATOM    369   CA SER    42     -20.539 -93.084 -43.323  1.00  0.00      BSYN  
ATOM    370   CB SER    42     -20.401 -92.685 -41.823  1.00  0.00      BSYN  
ATOM    371   OG SER    42     -19.165 -92.697 -41.152  1.00  0.00      BSYN  
ATOM    372   HG SER    42     -18.822 -93.592 -41.193  1.00  0.00      BSYN  
ATOM    373    C SER    42     -21.965 -92.530 -43.920  1.00  0.00      BSYN  
ATOM    374    O SER    42     -22.510 -91.653 -43.331  1.00  0.00      BSYN  
ATOM    375    N LYS    43     -22.707 -93.162 -44.794  1.00  0.00      BSYN  
ATOM    376    H LYS    43     -22.598 -94.091 -45.086  1.00  0.00      BSYN  
ATOM    377   CA LYS    43     -23.816 -92.446 -45.552  1.00  0.00      BSYN  
ATOM    378   CB LYS    43     -23.466 -92.358 -46.969  1.00  0.00      BSYN  
ATOM    379   CG LYS    43     -23.132 -93.731 -47.625  1.00  0.00      BSYN  
ATOM    380   CD LYS    43     -22.573 -93.474 -49.023  1.00  0.00      BSYN  
ATOM    381   CE LYS    43     -23.904 -93.174 -49.824  1.00  0.00      BSYN  
ATOM    382   NZ LYS    43     -23.678 -92.867 -51.265  1.00  0.00      BSYN  
ATOM    383  HZ1 LYS    43     -22.967 -92.116 -51.373  1.00  0.00      BSYN  
ATOM    384  HZ2 LYS    43     -23.191 -93.709 -51.632  1.00  0.00      BSYN  
ATOM    385  HZ3 LYS    43     -24.542 -92.750 -51.833  1.00  0.00      BSYN  
ATOM    386    C LYS    43     -25.298 -92.935 -45.545  1.00  0.00      BSYN  
ATOM    387    O LYS    43     -25.544 -94.062 -45.613  1.00  0.00      BSYN  
ATOM    388    N THR    44     -26.273 -91.992 -45.344  1.00  0.00      BSYN  
ATOM    389    H THR    44     -27.061 -91.989 -45.926  1.00  0.00      BSYN  
ATOM    390   CA THR    44     -25.993 -90.965 -44.294  1.00  0.00      BSYN  
ATOM    391   CB THR    44     -26.697 -89.646 -44.574  1.00  0.00      BSYN  
ATOM    392  OG1 THR    44     -27.978 -90.014 -44.550  1.00  0.00      BSYN  
ATOM    393  HG1 THR    44     -28.151 -90.791 -45.087  1.00  0.00      BSYN  
ATOM    394  CG2 THR    44     -26.084 -88.909 -45.837  1.00  0.00      BSYN  
ATOM    395    C THR    44     -26.356 -91.440 -42.861  1.00  0.00      BSYN  
ATOM    396    O THR    44     -27.088 -92.491 -42.763  1.00  0.00      BSYN  
ATOM    397    N ARG    45     -25.927 -90.829 -41.771  1.00  0.00      BSYN  
ATOM    398    H ARG    45     -25.357 -90.042 -41.897  1.00  0.00      BSYN  
ATOM    399   CA ARG    45     -26.320 -91.196 -40.444  1.00  0.00      BSYN  
ATOM    400   CB ARG    45     -25.731 -92.504 -39.842  1.00  0.00      BSYN  
ATOM    401   CG ARG    45     -26.116 -92.922 -38.483  1.00  0.00      BSYN  
ATOM    402   CD ARG    45     -25.179 -93.931 -37.951  1.00  0.00      BSYN  
ATOM    403   NE ARG    45     -24.996 -95.101 -38.738  1.00  0.00      BSYN  
ATOM    404   HE ARG    45     -25.573 -95.431 -39.458  1.00  0.00      BSYN  
ATOM    405   CZ ARG    45     -23.848 -95.817 -38.606  1.00  0.00      BSYN  
ATOM    406  NH1 ARG    45     -22.862 -95.464 -37.788  1.00  0.00      BSYN  
ATOM    407 HH11 ARG    45     -22.177 -96.191 -37.746  1.00  0.00      BSYN  
ATOM    408 HH12 ARG    45     -22.818 -94.531 -37.431  1.00  0.00      BSYN  
ATOM    409  NH2 ARG    45     -23.988 -97.113 -39.144  1.00  0.00      BSYN  
ATOM    410 HH21 ARG    45     -23.252 -97.778 -39.274  1.00  0.00      BSYN  
ATOM    411 HH22 ARG    45     -24.789 -97.215 -39.733  1.00  0.00      BSYN  
ATOM    412    C ARG    45     -25.908 -90.062 -39.463  1.00  0.00      BSYN  
ATOM    413    O ARG    45     -24.656 -89.827 -39.275  1.00  0.00      BSYN  
ATOM    414    N GLU    46     -26.789 -89.179 -38.907  1.00  0.00      BSYN  
ATOM    415    H GLU    46     -26.369 -88.364 -38.562  1.00  0.00      BSYN  
ATOM    416   CA GLU    46     -28.126 -89.287 -39.213  1.00  0.00      BSYN  
ATOM    417   CB GLU    46     -28.744 -89.977 -38.065  1.00  0.00      BSYN  
ATOM    418   CG GLU    46     -30.262 -90.224 -38.467  1.00  0.00      BSYN  
ATOM    419   CD GLU    46     -30.672 -91.324 -39.452  1.00  0.00      BSYN  
ATOM    420  OE1 GLU    46     -30.347 -91.179 -40.643  1.00  0.00      BSYN  
ATOM    421  OE2 GLU    46     -31.348 -92.241 -39.023  1.00  0.00      BSYN  
ATOM    422    C GLU    46     -28.714 -87.865 -39.403  1.00  0.00      BSYN  
ATOM    423    O GLU    46     -28.402 -86.891 -38.765  1.00  0.00      BSYN  
ATOM    424    N GLY    47     -29.402 -87.663 -40.563  1.00  0.00      BSYN  
ATOM    425    H GLY    47     -29.587 -88.433 -41.140  1.00  0.00      BSYN  
ATOM    426   CA GLY    47     -30.195 -86.525 -40.771  1.00  0.00      BSYN  
ATOM    427    C GLY    47     -31.453 -86.330 -40.054  1.00  0.00      BSYN  
ATOM    428    O GLY    47     -32.533 -86.665 -40.501  1.00  0.00      BSYN  
ATOM    429    N VAL    48     -31.339 -85.895 -38.768  1.00  0.00      BSYN  
ATOM    430    H VAL    48     -30.384 -85.682 -38.713  1.00  0.00      BSYN  
ATOM    431   CA VAL    48     -32.313 -85.466 -37.789  1.00  0.00      BSYN  
ATOM    432   CB VAL    48     -32.303 -86.334 -36.507  1.00  0.00      BSYN  
ATOM    433  CG1 VAL    48     -32.934 -87.601 -36.797  1.00  0.00      BSYN  
ATOM    434  CG2 VAL    48     -30.858 -86.725 -36.089  1.00  0.00      BSYN  
ATOM    435    C VAL    48     -32.139 -83.982 -37.613  1.00  0.00      BSYN  
ATOM    436    O VAL    48     -31.521 -83.369 -36.776  1.00  0.00      BSYN  
ATOM    437    N VAL    49     -32.520 -83.228 -38.681  1.00  0.00      BSYN  
ATOM    438    H VAL    49     -32.744 -83.805 -39.441  1.00  0.00      BSYN  
ATOM    439   CA VAL    49     -32.448 -81.788 -38.851  1.00  0.00      BSYN  
ATOM    440   CB VAL    49     -32.097 -81.575 -40.346  1.00  0.00      BSYN  
ATOM    441  CG1 VAL    49     -32.137 -80.071 -40.785  1.00  0.00      BSYN  
ATOM    442  CG2 VAL    49     -30.650 -82.136 -40.598  1.00  0.00      BSYN  
ATOM    443    C VAL    49     -33.701 -81.097 -38.339  1.00  0.00      BSYN  
ATOM    444    O VAL    49     -34.750 -80.940 -38.969  1.00  0.00      BSYN  
ATOM    445    N GLN    50     -33.468 -80.527 -37.179  1.00  0.00      BSYN  
ATOM    446    H GLN    50     -32.542 -80.653 -36.886  1.00  0.00      BSYN  
ATOM    447   CA GLN    50     -34.542 -79.921 -36.406  1.00  0.00      BSYN  
ATOM    448   CB GLN    50     -35.056 -80.981 -35.361  1.00  0.00      BSYN  
ATOM    449   CG GLN    50     -33.903 -81.302 -34.279  1.00  0.00      BSYN  
ATOM    450   CD GLN    50     -34.515 -82.175 -33.145  1.00  0.00      BSYN  
ATOM    451  OE1 GLN    50     -35.153 -81.735 -32.192  1.00  0.00      BSYN  
ATOM    452  NE2 GLN    50     -34.444 -83.501 -33.397  1.00  0.00      BSYN  
ATOM    453 HE21 GLN    50     -33.930 -83.861 -34.150  1.00  0.00      BSYN  
ATOM    454 HE22 GLN    50     -34.792 -84.067 -32.676  1.00  0.00      BSYN  
ATOM    455    C GLN    50     -34.188 -78.534 -35.898  1.00  0.00      BSYN  
ATOM    456    O GLN    50     -34.989 -77.883 -35.205  1.00  0.00      BSYN  
ATOM    457    N GLY    51     -33.113 -77.891 -36.402  1.00  0.00      BSYN  
ATOM    458    H GLY    51     -32.434 -78.312 -36.969  1.00  0.00      BSYN  
ATOM    459   CA GLY    51     -32.813 -76.585 -35.794  1.00  0.00      BSYN  
ATOM    460    C GLY    51     -32.205 -76.906 -34.369  1.00  0.00      BSYN  
ATOM    461    O GLY    51     -30.981 -76.932 -34.269  1.00  0.00      BSYN  
ATOM    462    N VAL    52     -33.102 -77.026 -33.361  1.00  0.00      BSYN  
ATOM    463    H VAL    52     -34.069 -77.145 -33.466  1.00  0.00      BSYN  
ATOM    464   CA VAL    52     -32.658 -77.205 -31.992  1.00  0.00      BSYN  
ATOM    465   CB VAL    52     -33.632 -76.526 -30.890  1.00  0.00      BSYN  
ATOM    466  CG1 VAL    52     -33.178 -75.090 -30.487  1.00  0.00      BSYN  
ATOM    467  CG2 VAL    52     -35.111 -76.403 -31.303  1.00  0.00      BSYN  
ATOM    468    C VAL    52     -32.584 -78.633 -31.642  1.00  0.00      BSYN  
ATOM    469    O VAL    52     -33.491 -79.212 -30.970  1.00  0.00      BSYN  
ATOM    470    N ALA    53     -31.550 -79.189 -32.084  1.00  0.00      BSYN  
ATOM    471    H ALA    53     -30.973 -78.671 -32.684  1.00  0.00      BSYN  
ATOM    472   CA ALA    53     -31.123 -80.538 -32.032  1.00  0.00      BSYN  
ATOM    473   CB ALA    53     -29.809 -80.701 -32.721  1.00  0.00      BSYN  
ATOM    474    C ALA    53     -30.852 -80.842 -30.516  1.00  0.00      BSYN  
ATOM    475    O ALA    53     -29.810 -80.512 -30.018  1.00  0.00      BSYN  
ATOM    476    N SER    54     -31.580 -81.585 -29.637  1.00  0.00      BSYN  
ATOM    477    H SER    54     -31.299 -81.516 -28.701  1.00  0.00      BSYN  
ATOM    478   CA SER    54     -32.559 -82.576 -30.033  1.00  0.00      BSYN  
ATOM    479   CB SER    54     -31.798 -83.986 -30.128  1.00  0.00      BSYN  
ATOM    480   OG SER    54     -32.509 -84.622 -31.259  1.00  0.00      BSYN  
ATOM    481   HG SER    54     -32.337 -84.289 -32.143  1.00  0.00      BSYN  
ATOM    482    C SER    54     -33.818 -82.550 -29.084  1.00  0.00      BSYN  
ATOM    483    O SER    54     -34.038 -83.425 -28.323  1.00  0.00      BSYN  
ATOM    484    N VAL    55     -34.641 -81.471 -29.357  1.00  0.00      BSYN  
ATOM    485    H VAL    55     -34.388 -80.871 -30.090  1.00  0.00      BSYN  
ATOM    486   CA VAL    55     -35.805 -81.357 -28.595  1.00  0.00      BSYN  
ATOM    487   CB VAL    55     -36.363 -79.853 -28.594  1.00  0.00      BSYN  
ATOM    488  CG1 VAL    55     -35.402 -78.737 -28.099  1.00  0.00      BSYN  
ATOM    489  CG2 VAL    55     -37.091 -79.600 -29.882  1.00  0.00      BSYN  
ATOM    490    C VAL    55     -36.852 -82.290 -28.843  1.00  0.00      BSYN  
ATOM    491    O VAL    55     -37.171 -82.958 -27.956  1.00  0.00      BSYN  
ATOM    492    N ALA    56     -37.167 -82.701 -30.034  1.00  0.00      BSYN  
ATOM    493    H ALA    56     -36.591 -82.371 -30.755  1.00  0.00      BSYN  
ATOM    494   CA ALA    56     -38.303 -83.639 -30.400  1.00  0.00      BSYN  
ATOM    495   CB ALA    56     -38.903 -83.336 -31.817  1.00  0.00      BSYN  
ATOM    496    C ALA    56     -38.147 -85.151 -30.297  1.00  0.00      BSYN  
ATOM    497    O ALA    56     -38.988 -85.975 -30.721  1.00  0.00      BSYN  
ATOM    498    N GLU    57     -37.084 -85.493 -29.566  1.00  0.00      BSYN  
ATOM    499    H GLU    57     -36.514 -84.783 -29.202  1.00  0.00      BSYN  
ATOM    500   CA GLU    57     -36.742 -86.863 -29.354  1.00  0.00      BSYN  
ATOM    501   CB GLU    57     -35.339 -87.163 -29.933  1.00  0.00      BSYN  
ATOM    502   CG GLU    57     -35.658 -87.726 -31.321  1.00  0.00      BSYN  
ATOM    503   CD GLU    57     -34.501 -87.986 -32.280  1.00  0.00      BSYN  
ATOM    504  OE1 GLU    57     -34.397 -87.194 -33.177  1.00  0.00      BSYN  
ATOM    505  OE2 GLU    57     -33.766 -89.016 -32.127  1.00  0.00      BSYN  
ATOM    506    C GLU    57     -36.859 -87.161 -27.845  1.00  0.00      BSYN  
ATOM    507    O GLU    57     -37.549 -88.052 -27.468  1.00  0.00      BSYN  
ATOM    508    N LYS    58     -35.957 -86.479 -27.110  1.00  0.00      BSYN  
ATOM    509    H LYS    58     -35.415 -85.906 -27.692  1.00  0.00      BSYN  
ATOM    510   CA LYS    58     -35.846 -86.492 -25.735  1.00  0.00      BSYN  
ATOM    511   CB LYS    58     -34.418 -86.190 -25.126  1.00  0.00      BSYN  
ATOM    512   CG LYS    58     -33.421 -87.320 -24.969  1.00  0.00      BSYN  
ATOM    513   CD LYS    58     -33.938 -87.928 -23.717  1.00  0.00      BSYN  
ATOM    514   CE LYS    58     -33.237 -89.176 -23.264  1.00  0.00      BSYN  
ATOM    515   NZ LYS    58     -33.107 -89.347 -21.845  1.00  0.00      BSYN  
ATOM    516  HZ1 LYS    58     -32.785 -88.472 -21.385  1.00  0.00      BSYN  
ATOM    517  HZ2 LYS    58     -33.913 -89.636 -21.253  1.00  0.00      BSYN  
ATOM    518  HZ3 LYS    58     -32.493 -90.180 -21.739  1.00  0.00      BSYN  
ATOM    519    C LYS    58     -36.800 -85.479 -25.016  1.00  0.00      BSYN  
ATOM    520    O LYS    58     -36.500 -84.357 -24.515  1.00  0.00      BSYN  
ATOM    521    N THR    59     -38.057 -85.836 -25.272  1.00  0.00      BSYN  
ATOM    522    H THR    59     -38.162 -86.614 -25.859  1.00  0.00      BSYN  
ATOM    523   CA THR    59     -39.231 -85.057 -24.722  1.00  0.00      BSYN  
ATOM    524   CB THR    59     -40.235 -84.545 -25.730  1.00  0.00      BSYN  
ATOM    525  OG1 THR    59     -39.499 -83.994 -26.848  1.00  0.00      BSYN  
ATOM    526  HG1 THR    59     -38.695 -83.543 -26.580  1.00  0.00      BSYN  
ATOM    527  CG2 THR    59     -41.195 -83.687 -25.091  1.00  0.00      BSYN  
ATOM    528    C THR    59     -39.928 -85.855 -23.624  1.00  0.00      BSYN  
ATOM    529    O THR    59     -40.579 -86.864 -23.848  1.00  0.00      BSYN  
ATOM    530    N LYS    60     -39.886 -85.459 -22.334  1.00  0.00      BSYN  
ATOM    531    H LYS    60     -40.361 -85.926 -21.615  1.00  0.00      BSYN  
ATOM    532   CA LYS    60     -39.127 -84.288 -21.826  1.00  0.00      BSYN  
ATOM    533   CB LYS    60     -39.988 -83.613 -20.811  1.00  0.00      BSYN  
ATOM    534   CG LYS    60     -41.251 -83.139 -21.442  1.00  0.00      BSYN  
ATOM    535   CD LYS    60     -42.391 -83.199 -20.435  1.00  0.00      BSYN  
ATOM    536   CE LYS    60     -43.336 -82.206 -21.211  1.00  0.00      BSYN  
ATOM    537   NZ LYS    60     -44.617 -82.138 -20.584  1.00  0.00      BSYN  
ATOM    538  HZ1 LYS    60     -44.727 -82.668 -19.696  1.00  0.00      BSYN  
ATOM    539  HZ2 LYS    60     -44.698 -81.140 -20.302  1.00  0.00      BSYN  
ATOM    540  HZ3 LYS    60     -45.256 -82.470 -21.335  1.00  0.00      BSYN  
ATOM    541    C LYS    60     -37.802 -84.737 -21.302  1.00  0.00      BSYN  
ATOM    542    O LYS    60     -37.672 -85.771 -20.651  1.00  0.00      BSYN  
ATOM    543    N GLU    61     -36.775 -83.936 -21.512  1.00  0.00      BSYN  
ATOM    544    H GLU    61     -36.816 -83.306 -22.261  1.00  0.00      BSYN  
ATOM    545   CA GLU    61     -35.515 -83.895 -20.729  1.00  0.00      BSYN  
ATOM    546   CB GLU    61     -34.535 -83.213 -21.617  1.00  0.00      BSYN  
ATOM    547   CG GLU    61     -33.108 -83.372 -21.160  1.00  0.00      BSYN  
ATOM    548   CD GLU    61     -32.347 -84.651 -21.521  1.00  0.00      BSYN  
ATOM    549  OE1 GLU    61     -31.657 -85.066 -20.651  1.00  0.00      BSYN  
ATOM    550  OE2 GLU    61     -32.422 -85.002 -22.678  1.00  0.00      BSYN  
ATOM    551    C GLU    61     -35.599 -83.335 -19.325  1.00  0.00      BSYN  
ATOM    552    O GLU    61     -35.021 -82.314 -19.064  1.00  0.00      BSYN  
ATOM    553    N GLN    62     -36.261 -83.999 -18.415  1.00  0.00      BSYN  
ATOM    554    H GLN    62     -36.734 -84.788 -18.754  1.00  0.00      BSYN  
ATOM    555   CA GLN    62     -36.490 -83.499 -17.024  1.00  0.00      BSYN  
ATOM    556   CB GLN    62     -37.852 -84.020 -16.456  1.00  0.00      BSYN  
ATOM    557   CG GLN    62     -38.272 -83.960 -15.028  1.00  0.00      BSYN  
ATOM    558   CD GLN    62     -39.714 -84.200 -14.733  1.00  0.00      BSYN  
ATOM    559  OE1 GLN    62     -40.409 -83.145 -14.715  1.00  0.00      BSYN  
ATOM    560  NE2 GLN    62     -40.293 -85.357 -14.387  1.00  0.00      BSYN  
ATOM    561 HE21 GLN    62     -41.263 -85.255 -14.480  1.00  0.00      BSYN  
ATOM    562 HE22 GLN    62     -39.744 -86.128 -14.130  1.00  0.00      BSYN  
ATOM    563    C GLN    62     -35.225 -83.888 -16.248  1.00  0.00      BSYN  
ATOM    564    O GLN    62     -35.106 -84.997 -15.700  1.00  0.00      BSYN  
ATOM    565    N ALA    63     -34.514 -82.769 -15.981  1.00  0.00      BSYN  
ATOM    566    H ALA    63     -34.699 -81.871 -16.325  1.00  0.00      BSYN  
ATOM    567   CA ALA    63     -33.519 -82.754 -14.906  1.00  0.00      BSYN  
ATOM    568   CB ALA    63     -32.111 -82.556 -15.488  1.00  0.00      BSYN  
ATOM    569    C ALA    63     -33.875 -81.611 -14.030  1.00  0.00      BSYN  
ATOM    570    O ALA    63     -34.515 -80.616 -14.374  1.00  0.00      BSYN  
ATOM    571    N SER    64     -33.685 -82.057 -12.784  1.00  0.00      BSYN  
ATOM    572    H SER    64     -33.743 -83.033 -12.716  1.00  0.00      BSYN  
ATOM    573   CA SER    64     -33.722 -81.226 -11.659  1.00  0.00      BSYN  
ATOM    574   CB SER    64     -33.355 -82.086 -10.439  1.00  0.00      BSYN  
ATOM    575   OG SER    64     -33.730 -83.503 -10.419  1.00  0.00      BSYN  
ATOM    576   HG SER    64     -33.197 -84.013 -11.033  1.00  0.00      BSYN  
ATOM    577    C SER    64     -32.873 -79.971 -11.744  1.00  0.00      BSYN  
ATOM    578    O SER    64     -33.337 -78.878 -11.525  1.00  0.00      BSYN  
ATOM    579    N HIS    65     -31.702 -80.154 -12.265  1.00  0.00      BSYN  
ATOM    580    H HIS    65     -31.323 -81.038 -12.454  1.00  0.00      BSYN  
ATOM    581   CA HIS    65     -30.865 -78.980 -12.545  1.00  0.00      BSYN  
ATOM    582   CB HIS    65     -29.742 -78.941 -11.328  1.00  0.00      BSYN  
ATOM    583   CG HIS    65     -29.790 -77.793 -10.357  1.00  0.00      BSYN  
ATOM    584  ND1 HIS    65     -28.763 -76.897 -10.167  1.00  0.00      BSYN  
ATOM    585  HD1 HIS    65     -28.019 -76.660 -10.759  1.00  0.00      BSYN  
ATOM    586  CD2 HIS    65     -30.743 -77.649  -9.375  1.00  0.00      BSYN  
ATOM    587  NE2 HIS    65     -30.131 -76.872  -8.526  1.00  0.00      BSYN  
ATOM    588  CE1 HIS    65     -29.004 -76.359  -9.008  1.00  0.00      BSYN  
ATOM    589    C HIS    65     -30.152 -78.968 -13.897  1.00  0.00      BSYN  
ATOM    590    O HIS    65     -30.580 -79.564 -14.844  1.00  0.00      BSYN  
ATOM    591    N LEU    66     -29.049 -78.189 -14.073  1.00  0.00      BSYN  
ATOM    592    H LEU    66     -28.991 -77.407 -13.486  1.00  0.00      BSYN  
ATOM    593   CA LEU    66     -28.291 -78.403 -15.258  1.00  0.00      BSYN  
ATOM    594   CB LEU    66     -27.441 -77.212 -15.452  1.00  0.00      BSYN  
ATOM    595   CG LEU    66     -27.821 -75.731 -15.520  1.00  0.00      BSYN  
ATOM    596  CD1 LEU    66     -28.265 -75.169 -14.215  1.00  0.00      BSYN  
ATOM    597  CD2 LEU    66     -26.565 -74.895 -15.802  1.00  0.00      BSYN  
ATOM    598    C LEU    66     -27.428 -79.674 -15.256  1.00  0.00      BSYN  
ATOM    599    O LEU    66     -27.568 -80.476 -14.363  1.00  0.00      BSYN  
ATOM    600    N GLY    67     -26.428 -79.906 -16.203  1.00  0.00      BSYN  
ATOM    601    H GLY    67     -26.126 -79.125 -16.712  1.00  0.00      BSYN  
ATOM    602   CA GLY    67     -25.525 -81.128 -16.256  1.00  0.00      BSYN  
ATOM    603    C GLY    67     -25.014 -81.335 -17.624  1.00  0.00      BSYN  
ATOM    604    O GLY    67     -25.599 -80.897 -18.612  1.00  0.00      BSYN  
ATOM    605    N GLY    68     -23.894 -82.017 -17.885  1.00  0.00      BSYN  
ATOM    606    H GLY    68     -23.287 -82.153 -17.128  1.00  0.00      BSYN  
ATOM    607   CA GLY    68     -23.444 -82.482 -19.225  1.00  0.00      BSYN  
ATOM    608    C GLY    68     -22.661 -83.816 -19.261  1.00  0.00      BSYN  
ATOM    609    O GLY    68     -21.905 -84.050 -20.178  1.00  0.00      BSYN  
ATOM    610    N ALA    69     -22.924 -84.763 -18.371  1.00  0.00      BSYN  
ATOM    611    H ALA    69     -23.469 -84.576 -17.578  1.00  0.00      BSYN  
ATOM    612   CA ALA    69     -22.370 -86.166 -18.373  1.00  0.00      BSYN  
ATOM    613   CB ALA    69     -21.807 -86.377 -16.977  1.00  0.00      BSYN  
ATOM    614    C ALA    69     -23.495 -87.111 -18.764  1.00  0.00      BSYN  
ATOM    615    O ALA    69     -24.291 -87.603 -17.901  1.00  0.00      BSYN  
ATOM    616    N VAL    70     -23.503 -87.316 -20.048  1.00  0.00      BSYN  
ATOM    617    H VAL    70     -23.120 -86.678 -20.686  1.00  0.00      BSYN  
ATOM    618   CA VAL    70     -23.891 -88.641 -20.548  1.00  0.00      BSYN  
ATOM    619   CB VAL    70     -24.125 -88.530 -22.032  1.00  0.00      BSYN  
ATOM    620  CG1 VAL    70     -22.970 -87.928 -22.868  1.00  0.00      BSYN  
ATOM    621  CG2 VAL    70     -24.806 -89.743 -22.826  1.00  0.00      BSYN  
ATOM    622    C VAL    70     -22.795 -89.647 -20.210  1.00  0.00      BSYN  
ATOM    623    O VAL    70     -21.714 -89.715 -20.798  1.00  0.00      BSYN  
ATOM    624    N PHE    71     -23.102 -90.571 -19.267  1.00  0.00      BSYN  
ATOM    625    H PHE    71     -23.942 -90.586 -18.763  1.00  0.00      BSYN  
ATOM    626   CA PHE    71     -22.124 -91.556 -18.854  1.00  0.00      BSYN  
ATOM    627   CB PHE    71     -21.471 -91.111 -17.534  1.00  0.00      BSYN  
ATOM    628   CG PHE    71     -20.210 -91.839 -17.065  1.00  0.00      BSYN  
ATOM    629  CD1 PHE    71     -19.141 -92.201 -17.905  1.00  0.00      BSYN  
ATOM    630  CD2 PHE    71     -20.150 -92.191 -15.719  1.00  0.00      BSYN  
ATOM    631  CE1 PHE    71     -18.042 -92.823 -17.330  1.00  0.00      BSYN  
ATOM    632  CE2 PHE    71     -19.091 -92.805 -15.199  1.00  0.00      BSYN  
ATOM    633   CZ PHE    71     -18.068 -93.158 -16.000  1.00  0.00      BSYN  
ATOM    634    C PHE    71     -22.753 -92.847 -18.672  1.00  0.00      BSYN  
ATOM    635    O PHE    71     -23.884 -92.865 -18.234  1.00  0.00      BSYN  
ATOM    636    N SER    72     -22.134 -93.944 -19.008  1.00  0.00      BSYN  
ATOM    637    H SER    72     -21.158 -93.864 -18.963  1.00  0.00      BSYN  
ATOM    638   CA SER    72     -22.799 -95.246 -18.978  1.00  0.00      BSYN  
ATOM    639   CB SER    72     -22.328 -95.948 -20.275  1.00  0.00      BSYN  
ATOM    640   OG SER    72     -22.911 -97.207 -20.506  1.00  0.00      BSYN  
ATOM    641   HG SER    72     -23.651 -97.419 -19.933  1.00  0.00      BSYN  
ATOM    642    C SER    72     -22.291 -96.036 -17.752  1.00  0.00      BSYN  
ATOM    643    O SER    72     -21.278 -96.771 -17.862  1.00  0.00      BSYN  
ATOM    644    N GLY    73     -23.048 -95.947 -16.664  1.00  0.00      BSYN  
ATOM    645    H GLY    73     -23.742 -95.264 -16.555  1.00  0.00      BSYN  
ATOM    646   CA GLY    73     -23.040 -96.723 -15.380  1.00  0.00      BSYN  
ATOM    647    C GLY    73     -23.960 -97.956 -15.394  1.00  0.00      BSYN  
ATOM    648    O GLY    73     -25.207 -98.017 -15.318  1.00  0.00      BSYN  
ATOM    649    N ALA    74     -23.207 -99.142 -15.439  1.00  0.00      BSYN  
ATOM    650    H ALA    74     -22.234 -99.039 -15.384  1.00  0.00      BSYN  
ATOM    651   CA ALA    74     -23.758-100.519 -15.595  1.00  0.00      BSYN  
ATOM    652   CB ALA    74     -24.483-100.568 -16.807  1.00  0.00      BSYN  
ATOM    653    C ALA    74     -22.725-101.658 -15.434  1.00  0.00      BSYN  
ATOM    654    O ALA    74     -22.829-102.647 -16.153  1.00  0.00      BSYN  
ATOM    655    N GLY    75     -21.695-101.459 -14.620  1.00  0.00      BSYN  
ATOM    656    H GLY    75     -21.478-100.627 -14.149  1.00  0.00      BSYN  
ATOM    657   CA GLY    75     -20.614-102.396 -14.503  1.00  0.00      BSYN  
ATOM    658    C GLY    75     -19.448-101.614 -15.050  1.00  0.00      BSYN  
ATOM    659    O GLY    75     -19.162-100.442 -14.689  1.00  0.00      BSYN  
ATOM    660    N ASN    76     -18.767-102.264 -16.045  1.00  0.00      BSYN  
ATOM    661    H ASN    76     -19.178-103.141 -16.192  1.00  0.00      BSYN  
ATOM    662   CA ASN    76     -17.666-101.669 -16.756  1.00  0.00      BSYN  
ATOM    663   CB ASN    76     -16.359-102.381 -16.374  1.00  0.00      BSYN  
ATOM    664   CG ASN    76     -16.334-103.936 -16.463  1.00  0.00      BSYN  
ATOM    665  OD1 ASN    76     -16.529-104.709 -15.543  1.00  0.00      BSYN  
ATOM    666  ND2 ASN    76     -16.088-104.386 -17.651  1.00  0.00      BSYN  
ATOM    667 HD21 ASN    76     -15.853-103.736 -18.345  1.00  0.00      BSYN  
ATOM    668 HD22 ASN    76     -16.365-105.255 -18.007  1.00  0.00      BSYN  
ATOM    669    C ASN    76     -17.943-101.617 -18.257  1.00  0.00      BSYN  
ATOM    670    O ASN    76     -17.965-102.572 -19.058  1.00  0.00      BSYN  
ATOM    671    N ILE    77     -18.170-100.409 -18.641  1.00  0.00      BSYN  
ATOM    672    H ILE    77     -18.172 -99.648 -18.024  1.00  0.00      BSYN  
ATOM    673   CA ILE    77     -18.539-100.123 -20.047  1.00  0.00      BSYN  
ATOM    674   CB ILE    77     -20.002 -99.929 -20.436  1.00  0.00      BSYN  
ATOM    675  CG2 ILE    77     -20.235 -99.617 -21.879  1.00  0.00      BSYN  
ATOM    676  CG1 ILE    77     -20.805-101.226 -20.230  1.00  0.00      BSYN  
ATOM    677   CD ILE    77     -22.387-101.189 -20.364  1.00  0.00      BSYN  
ATOM    678    C ILE    77     -17.776 -98.973 -20.553  1.00  0.00      BSYN  
ATOM    679    O ILE    77     -17.022 -99.010 -21.484  1.00  0.00      BSYN  
ATOM    680    N ALA    78     -18.031 -97.838 -19.791  1.00  0.00      BSYN  
ATOM    681    H ALA    78     -18.869 -97.881 -19.285  1.00  0.00      BSYN  
ATOM    682   CA ALA    78     -17.258 -96.638 -19.911  1.00  0.00      BSYN  
ATOM    683   CB ALA    78     -18.226 -95.467 -19.706  1.00  0.00      BSYN  
ATOM    684    C ALA    78     -16.138 -96.521 -18.858  1.00  0.00      BSYN  
ATOM    685    O ALA    78     -15.881 -97.545 -18.331  1.00  0.00      BSYN  
ATOM    686    N ALA    79     -15.429 -95.502 -18.884  1.00  0.00      BSYN  
ATOM    687    H ALA    79     -15.568 -94.730 -19.471  1.00  0.00      BSYN  
ATOM    688   CA ALA    79     -14.361 -95.439 -17.901  1.00  0.00      BSYN  
ATOM    689   CB ALA    79     -13.369 -94.271 -18.267  1.00  0.00      BSYN  
ATOM    690    C ALA    79     -14.560 -95.330 -16.381  1.00  0.00      BSYN  
ATOM    691    O ALA    79     -14.985 -94.434 -15.663  1.00  0.00      BSYN  
ATOM    692    N ALA    80     -14.239 -96.617 -16.011  1.00  0.00      BSYN  
ATOM    693    H ALA    80     -14.226 -97.351 -16.661  1.00  0.00      BSYN  
ATOM    694   CA ALA    80     -14.384 -97.073 -14.636  1.00  0.00      BSYN  
ATOM    695   CB ALA    80     -15.198 -98.360 -14.667  1.00  0.00      BSYN  
ATOM    696    C ALA    80     -13.051 -97.238 -13.915  1.00  0.00      BSYN  
ATOM    697    O ALA    80     -12.076 -96.916 -14.550  1.00  0.00      BSYN  
ATOM    698    N THR    81     -13.118 -97.685 -12.629  1.00  0.00      BSYN  
ATOM    699    H THR    81     -14.013 -98.032 -12.431  1.00  0.00      BSYN  
ATOM    700   CA THR    81     -11.927 -97.914 -11.852  1.00  0.00      BSYN  
ATOM    701   CB THR    81     -12.400 -98.403 -10.446  1.00  0.00      BSYN  
ATOM    702  OG1 THR    81     -13.078 -97.267  -9.882  1.00  0.00      BSYN  
ATOM    703  HG1 THR    81     -12.515 -96.528 -10.126  1.00  0.00      BSYN  
ATOM    704  CG2 THR    81     -11.114 -98.732  -9.680  1.00  0.00      BSYN  
ATOM    705    C THR    81     -10.988 -98.893 -12.538  1.00  0.00      BSYN  
ATOM    706    O THR    81     -11.135-100.121 -12.512  1.00  0.00      BSYN  
ATOM    707    N GLY    82      -9.842 -98.490 -13.153  1.00  0.00      BSYN  
ATOM    708    H GLY    82      -9.691 -97.527 -13.054  1.00  0.00      BSYN  
ATOM    709   CA GLY    82      -9.063 -99.292 -14.007  1.00  0.00      BSYN  
ATOM    710    C GLY    82      -8.458 -98.620 -15.215  1.00  0.00      BSYN  
ATOM    711    O GLY    82      -7.379 -98.919 -15.556  1.00  0.00      BSYN  
ATOM    712    N LEU    83      -9.288 -97.844 -15.916  1.00  0.00      BSYN  
ATOM    713    H LEU    83     -10.176 -97.592 -15.587  1.00  0.00      BSYN  
ATOM    714   CA LEU    83      -8.833 -97.131 -17.059  1.00  0.00      BSYN  
ATOM    715   CB LEU    83      -9.829 -97.356 -18.294  1.00  0.00      BSYN  
ATOM    716   CG LEU    83     -10.280 -98.730 -18.855  1.00  0.00      BSYN  
ATOM    717  CD1 LEU    83     -11.727 -98.822 -19.372  1.00  0.00      BSYN  
ATOM    718  CD2 LEU    83      -9.281 -99.312 -19.873  1.00  0.00      BSYN  
ATOM    719    C LEU    83      -8.681 -95.620 -16.746  1.00  0.00      BSYN  
ATOM    720    O LEU    83      -9.595 -95.079 -16.226  1.00  0.00      BSYN  
ATOM    721    N VAL    84      -7.464 -94.985 -17.070  1.00  0.00      BSYN  
ATOM    722    H VAL    84      -6.743 -95.534 -17.444  1.00  0.00      BSYN  
ATOM    723   CA VAL    84      -7.074 -93.731 -16.593  1.00  0.00      BSYN  
ATOM    724   CB VAL    84      -5.568 -93.644 -16.399  1.00  0.00      BSYN  
ATOM    725  CG1 VAL    84      -5.054 -92.293 -16.123  1.00  0.00      BSYN  
ATOM    726  CG2 VAL    84      -5.258 -94.652 -15.293  1.00  0.00      BSYN  
ATOM    727    C VAL    84      -7.755 -92.605 -17.356  1.00  0.00      BSYN  
ATOM    728    O VAL    84      -7.719 -92.531 -18.588  1.00  0.00      BSYN  
ATOM    729    N LYS    85      -8.585 -91.877 -16.509  1.00  0.00      BSYN  
ATOM    730    H LYS    85      -8.483 -92.091 -15.558  1.00  0.00      BSYN  
ATOM    731   CA LYS    85      -9.316 -90.679 -16.919  1.00  0.00      BSYN  
ATOM    732   CB LYS    85     -10.254 -90.322 -15.742  1.00  0.00      BSYN  
ATOM    733   CG LYS    85      -9.488 -90.190 -14.351  1.00  0.00      BSYN  
ATOM    734   CD LYS    85     -10.476 -89.680 -13.223  1.00  0.00      BSYN  
ATOM    735   CE LYS    85     -11.678 -90.492 -13.112  1.00  0.00      BSYN  
ATOM    736   NZ LYS    85     -12.549 -89.673 -12.218  1.00  0.00      BSYN  
ATOM    737  HZ1 LYS    85     -13.433 -90.100 -11.875  1.00  0.00      BSYN  
ATOM    738  HZ2 LYS    85     -11.898 -89.388 -11.458  1.00  0.00      BSYN  
ATOM    739  HZ3 LYS    85     -12.979 -88.937 -12.813  1.00  0.00      BSYN  
ATOM    740    C LYS    85      -8.468 -89.436 -17.410  1.00  0.00      BSYN  
ATOM    741    O LYS    85      -7.608 -89.654 -18.232  1.00  0.00      BSYN  
ATOM    742    N ARG    86      -8.784 -88.157 -17.024  1.00  0.00      BSYN  
ATOM    743    H ARG    86      -9.639 -87.850 -16.656  1.00  0.00      BSYN  
ATOM    744   CA ARG    86      -7.859 -87.057 -17.352  1.00  0.00      BSYN  
ATOM    745   CB ARG    86      -8.627 -85.751 -17.384  1.00  0.00      BSYN  
ATOM    746   CG ARG    86      -9.774 -85.581 -18.416  1.00  0.00      BSYN  
ATOM    747   CD ARG    86     -10.402 -84.251 -18.108  1.00  0.00      BSYN  
ATOM    748   NE ARG    86      -9.505 -83.086 -18.115  1.00  0.00      BSYN  
ATOM    749   HE ARG    86      -8.827 -82.875 -17.440  1.00  0.00      BSYN  
ATOM    750   CZ ARG    86      -9.324 -82.360 -19.236  1.00  0.00      BSYN  
ATOM    751  NH1 ARG    86      -8.355 -81.511 -19.283  1.00  0.00      BSYN  
ATOM    752 HH11 ARG    86      -8.287 -80.871 -20.049  1.00  0.00      BSYN  
ATOM    753 HH12 ARG    86      -7.918 -81.306 -18.407  1.00  0.00      BSYN  
ATOM    754  NH2 ARG    86     -10.328 -82.222 -20.153  1.00  0.00      BSYN  
ATOM    755 HH21 ARG    86     -10.176 -81.645 -20.955  1.00  0.00      BSYN  
ATOM    756 HH22 ARG    86     -11.182 -82.726 -20.022  1.00  0.00      BSYN  
ATOM    757    C ARG    86      -6.769 -87.052 -16.312  1.00  0.00      BSYN  
ATOM    758    O ARG    86      -6.801 -87.709 -15.238  1.00  0.00      BSYN  
ATOM    759    N GLU    87      -5.703 -86.300 -16.730  1.00  0.00      BSYN  
ATOM    760    H GLU    87      -5.794 -85.926 -17.631  1.00  0.00      BSYN  
ATOM    761   CA GLU    87      -4.601 -85.946 -15.740  1.00  0.00      BSYN  
ATOM    762   CB GLU    87      -3.619 -85.021 -16.403  1.00  0.00      BSYN  
ATOM    763   CG GLU    87      -3.089 -85.395 -17.796  1.00  0.00      BSYN  
ATOM    764   CD GLU    87      -2.054 -86.521 -17.948  1.00  0.00      BSYN  
ATOM    765  OE1 GLU    87      -1.254 -86.528 -18.977  1.00  0.00      BSYN  
ATOM    766  OE2 GLU    87      -1.871 -87.371 -17.121  1.00  0.00      BSYN  
ATOM    767    C GLU    87      -5.298 -85.108 -14.674  1.00  0.00      BSYN  
ATOM    768    O GLU    87      -5.444 -83.921 -14.860  1.00  0.00      BSYN  
ATOM    769    N GLU    88      -5.664 -85.844 -13.615  1.00  0.00      BSYN  
ATOM    770    H GLU    88      -5.650 -86.809 -13.782  1.00  0.00      BSYN  
ATOM    771   CA GLU    88      -6.424 -85.302 -12.521  1.00  0.00      BSYN  
ATOM    772   CB GLU    88      -7.055 -86.442 -11.709  1.00  0.00      BSYN  
ATOM    773   CG GLU    88      -6.707 -87.930 -11.653  1.00  0.00      BSYN  
ATOM    774   CD GLU    88      -5.336 -88.010 -11.233  1.00  0.00      BSYN  
ATOM    775  OE1 GLU    88      -4.374 -87.475 -11.830  1.00  0.00      BSYN  
ATOM    776  OE2 GLU    88      -5.157 -88.698 -10.238  1.00  0.00      BSYN  
ATOM    777    C GLU    88      -5.682 -84.324 -11.621  1.00  0.00      BSYN  
ATOM    778    O GLU    88      -5.166 -84.697 -10.519  1.00  0.00      BSYN  
ATOM    779    N PHE    89      -5.846 -83.067 -12.051  1.00  0.00      BSYN  
ATOM    780    H PHE    89      -6.405 -83.100 -12.855  1.00  0.00      BSYN  
ATOM    781   CA PHE    89      -5.323 -81.763 -11.406  1.00  0.00      BSYN  
ATOM    782   CB PHE    89      -4.435 -81.014 -12.446  1.00  0.00      BSYN  
ATOM    783   CG PHE    89      -3.043 -81.629 -12.742  1.00  0.00      BSYN  
ATOM    784  CD1 PHE    89      -2.301 -81.930 -11.669  1.00  0.00      BSYN  
ATOM    785  CD2 PHE    89      -2.574 -81.832 -13.928  1.00  0.00      BSYN  
ATOM    786  CE1 PHE    89      -0.970 -82.362 -11.847  1.00  0.00      BSYN  
ATOM    787  CE2 PHE    89      -1.218 -82.125 -14.183  1.00  0.00      BSYN  
ATOM    788   CZ PHE    89      -0.418 -82.522 -13.140  1.00  0.00      BSYN  
ATOM    789    C PHE    89      -6.521 -80.923 -11.098  1.00  0.00      BSYN  
ATOM    790    O PHE    89      -7.532 -80.922 -11.815  1.00  0.00      BSYN  
ATOM    791    N PRO    90      -6.485 -80.093 -10.138  1.00  0.00      BSYN  
ATOM    792   CD PRO    90      -5.823 -80.367  -8.866  1.00  0.00      BSYN  
ATOM    793   CA PRO    90      -7.531 -79.047  -9.800  1.00  0.00      BSYN  
ATOM    794   CB PRO    90      -7.480 -78.838  -8.323  1.00  0.00      BSYN  
ATOM    795   CG PRO    90      -6.058 -79.140  -7.930  1.00  0.00      BSYN  
ATOM    796    C PRO    90      -7.385 -77.687 -10.485  1.00  0.00      BSYN  
ATOM    797    O PRO    90      -8.265 -76.845 -10.421  1.00  0.00      BSYN  
ATOM    798    N THR    91      -6.258 -77.464 -11.225  1.00  0.00      BSYN  
ATOM    799    H THR    91      -5.537 -78.124 -11.288  1.00  0.00      BSYN  
ATOM    800   CA THR    91      -6.072 -76.446 -12.142  1.00  0.00      BSYN  
ATOM    801   CB THR    91      -4.893 -75.521 -11.856  1.00  0.00      BSYN  
ATOM    802  OG1 THR    91      -3.858 -76.323 -11.382  1.00  0.00      BSYN  
ATOM    803  HG1 THR    91      -3.732 -76.546 -10.456  1.00  0.00      BSYN  
ATOM    804  CG2 THR    91      -5.238 -74.316 -10.862  1.00  0.00      BSYN  
ATOM    805    C THR    91      -6.011 -76.905 -13.642  1.00  0.00      BSYN  
ATOM    806    O THR    91      -5.058 -76.635 -14.394  1.00  0.00      BSYN  
ATOM    807    N ASP    92      -7.111 -77.577 -13.995  1.00  0.00      BSYN  
ATOM    808    H ASP    92      -7.740 -77.702 -13.254  1.00  0.00      BSYN  
ATOM    809   CA ASP    92      -7.306 -78.122 -15.338  1.00  0.00      BSYN  
ATOM    810   CB ASP    92      -6.419 -79.321 -15.686  1.00  0.00      BSYN  
ATOM    811   CG ASP    92      -6.409 -80.091 -16.923  1.00  0.00      BSYN  
ATOM    812  OD1 ASP    92      -6.891 -81.217 -16.796  1.00  0.00      BSYN  
ATOM    813  OD2 ASP    92      -5.994 -79.739 -18.016  1.00  0.00      BSYN  
ATOM    814    C ASP    92      -8.797 -78.632 -15.389  1.00  0.00      BSYN  
ATOM    815    O ASP    92      -9.518 -78.530 -16.403  1.00  0.00      BSYN  
ATOM    816    N LEU    93      -9.238 -79.389 -14.349  1.00  0.00      BSYN  
ATOM    817    H LEU    93      -8.763 -79.295 -13.497  1.00  0.00      BSYN  
ATOM    818   CA LEU    93     -10.677 -79.849 -14.405  1.00  0.00      BSYN  
ATOM    819   CB LEU    93     -10.749 -81.191 -13.645  1.00  0.00      BSYN  
ATOM    820   CG LEU    93     -10.736 -82.333 -14.624  1.00  0.00      BSYN  
ATOM    821  CD1 LEU    93      -9.708 -83.331 -14.257  1.00  0.00      BSYN  
ATOM    822  CD2 LEU    93     -12.218 -82.851 -14.584  1.00  0.00      BSYN  
ATOM    823    C LEU    93     -11.494 -78.783 -13.623  1.00  0.00      BSYN  
ATOM    824    O LEU    93     -11.030 -77.821 -12.976  1.00  0.00      BSYN  
ATOM    825    N LYS    94     -12.834 -78.781 -13.763  1.00  0.00      BSYN  
ATOM    826    H LYS    94     -13.143 -79.215 -14.585  1.00  0.00      BSYN  
ATOM    827   CA LYS    94     -13.778 -78.000 -12.983  1.00  0.00      BSYN  
ATOM    828   CB LYS    94     -15.086 -78.238 -13.515  1.00  0.00      BSYN  
ATOM    829   CG LYS    94     -15.217 -77.293 -14.766  1.00  0.00      BSYN  
ATOM    830   CD LYS    94     -16.428 -77.379 -15.625  1.00  0.00      BSYN  
ATOM    831   CE LYS    94     -17.792 -77.603 -14.980  1.00  0.00      BSYN  
ATOM    832   NZ LYS    94     -18.112 -76.576 -14.020  1.00  0.00      BSYN  
ATOM    833  HZ1 LYS    94     -17.964 -75.638 -14.444  1.00  0.00      BSYN  
ATOM    834  HZ2 LYS    94     -19.075 -76.817 -13.710  1.00  0.00      BSYN  
ATOM    835  HZ3 LYS    94     -17.579 -76.549 -13.128  1.00  0.00      BSYN  
ATOM    836    C LYS    94     -13.816 -78.468 -11.579  1.00  0.00      BSYN  
ATOM    837    O LYS    94     -13.706 -79.697 -11.402  1.00  0.00      BSYN  
ATOM    838    N PRO    95     -13.853 -77.655 -10.461  1.00  0.00      BSYN  
ATOM    839   CD PRO    95     -13.064 -76.402 -10.438  1.00  0.00      BSYN  
ATOM    840   CA PRO    95     -14.178 -78.164  -9.144  1.00  0.00      BSYN  
ATOM    841   CB PRO    95     -14.094 -76.836  -8.400  1.00  0.00      BSYN  
ATOM    842   CG PRO    95     -13.061 -75.996  -8.978  1.00  0.00      BSYN  
ATOM    843    C PRO    95     -15.532 -78.872  -9.019  1.00  0.00      BSYN  
ATOM    844    O PRO    95     -16.584 -78.326  -9.325  1.00  0.00      BSYN  
ATOM    845    N GLU    96     -15.331 -80.107  -8.558  1.00  0.00      BSYN  
ATOM    846    H GLU    96     -14.446 -80.233  -8.158  1.00  0.00      BSYN  
ATOM    847   CA GLU    96     -16.360 -81.254  -8.577  1.00  0.00      BSYN  
ATOM    848   CB GLU    96     -15.699 -82.471  -9.237  1.00  0.00      BSYN  
ATOM    849   CG GLU    96     -15.732 -82.697 -10.719  1.00  0.00      BSYN  
ATOM    850   CD GLU    96     -14.759 -83.792 -11.177  1.00  0.00      BSYN  
ATOM    851  OE1 GLU    96     -15.140 -84.543 -12.112  1.00  0.00      BSYN  
ATOM    852  OE2 GLU    96     -13.579 -83.854 -10.758  1.00  0.00      BSYN  
ATOM    853    C GLU    96     -16.935 -81.554  -7.238  1.00  0.00      BSYN  
ATOM    854    O GLU    96     -16.363 -82.460  -6.669  1.00  0.00      BSYN  
ATOM    855    N GLU    97     -18.002 -81.184  -6.657  1.00  0.00      BSYN  
ATOM    856    H GLU    97     -18.149 -81.251  -5.690  1.00  0.00      BSYN  
ATOM    857   CA GLU    97     -19.069 -80.520  -7.424  1.00  0.00      BSYN  
ATOM    858   CB GLU    97     -20.300 -81.500  -7.394  1.00  0.00      BSYN  
ATOM    859   CG GLU    97     -21.510 -80.762  -8.054  1.00  0.00      BSYN  
ATOM    860   CD GLU    97     -22.620 -81.647  -8.699  1.00  0.00      BSYN  
ATOM    861  OE1 GLU    97     -22.301 -82.650  -9.281  1.00  0.00      BSYN  
ATOM    862  OE2 GLU    97     -23.808 -81.388  -8.645  1.00  0.00      BSYN  
ATOM    863    C GLU    97     -19.404 -79.155  -6.748  1.00  0.00      BSYN  
ATOM    864    O GLU    97     -20.221 -79.122  -5.844  1.00  0.00      BSYN  
ATOM    865    N VAL    98     -18.870 -77.953  -7.179  1.00  0.00      BSYN  
ATOM    866    H VAL    98     -18.060 -77.974  -7.731  1.00  0.00      BSYN  
ATOM    867   CA VAL    98     -19.371 -76.732  -6.571  1.00  0.00      BSYN  
ATOM    868   CB VAL    98     -18.467 -75.865  -5.773  1.00  0.00      BSYN  
ATOM    869  CG1 VAL    98     -19.163 -74.721  -5.079  1.00  0.00      BSYN  
ATOM    870  CG2 VAL    98     -17.858 -76.675  -4.516  1.00  0.00      BSYN  
ATOM    871    C VAL    98     -20.156 -75.962  -7.605  1.00  0.00      BSYN  
ATOM    872    O VAL    98     -19.810 -75.824  -8.818  1.00  0.00      BSYN  
ATOM    873    N ALA    99     -21.392 -75.451  -7.230  1.00  0.00      BSYN  
ATOM    874    H ALA    99     -21.548 -75.555  -6.268  1.00  0.00      BSYN  
ATOM    875   CA ALA    99     -22.142 -74.614  -8.147  1.00  0.00      BSYN  
ATOM    876   CB ALA    99     -23.568 -74.804  -7.755  1.00  0.00      BSYN  
ATOM    877    C ALA    99     -21.960 -73.124  -7.874  1.00  0.00      BSYN  
ATOM    878    O ALA    99     -21.912 -72.614  -6.735  1.00  0.00      BSYN  
ATOM    879    N GLN   100     -21.826 -72.413  -9.031  1.00  0.00      BSYN  
ATOM    880    H GLN   100     -22.220 -72.873  -9.802  1.00  0.00      BSYN  
ATOM    881   CA GLN   100     -21.572 -70.980  -8.985  1.00  0.00      BSYN  
ATOM    882   CB GLN   100     -20.881 -70.463 -10.198  1.00  0.00      BSYN  
ATOM    883   CG GLN   100     -19.438 -70.891 -10.308  1.00  0.00      BSYN  
ATOM    884   CD GLN   100     -18.572 -70.260 -11.349  1.00  0.00      BSYN  
ATOM    885  OE1 GLN   100     -18.541 -69.008 -11.404  1.00  0.00      BSYN  
ATOM    886  NE2 GLN   100     -17.872 -71.185 -12.143  1.00  0.00      BSYN  
ATOM    887 HE21 GLN   100     -17.708 -72.127 -11.925  1.00  0.00      BSYN  
ATOM    888 HE22 GLN   100     -17.467 -70.863 -12.975  1.00  0.00      BSYN  
ATOM    889    C GLN   100     -22.799 -70.204  -8.453  1.00  0.00      BSYN  
ATOM    890    O GLN   100     -23.799 -70.117  -9.158  1.00  0.00      BSYN  
ATOM    891    N GLU   101     -22.695 -69.799  -7.136  1.00  0.00      BSYN  
ATOM    892    H GLU   101     -21.844 -69.734  -6.655  1.00  0.00      BSYN  
ATOM    893   CA GLU   101     -23.646 -69.045  -6.363  1.00  0.00      BSYN  
ATOM    894   CB GLU   101     -23.659 -69.477  -4.890  1.00  0.00      BSYN  
ATOM    895   CG GLU   101     -23.899 -70.927  -4.659  1.00  0.00      BSYN  
ATOM    896   CD GLU   101     -25.201 -71.500  -5.195  1.00  0.00      BSYN  
ATOM    897  OE1 GLU   101     -26.136 -71.572  -4.415  1.00  0.00      BSYN  
ATOM    898  OE2 GLU   101     -25.156 -71.872  -6.390  1.00  0.00      BSYN  
ATOM    899    C GLU   101     -23.382 -67.500  -6.504  1.00  0.00      BSYN  
ATOM    900    O GLU   101     -22.198 -67.206  -6.623  1.00  0.00      BSYN  
ATOM    901    N ALA   102     -24.416 -66.615  -6.462  1.00  0.00      BSYN  
ATOM    902    H ALA   102     -25.326 -66.980  -6.452  1.00  0.00      BSYN  
ATOM    903   CA ALA   102     -24.114 -65.241  -6.386  1.00  0.00      BSYN  
ATOM    904   CB ALA   102     -23.914 -64.832  -7.848  1.00  0.00      BSYN  
ATOM    905    C ALA   102     -25.151 -64.342  -5.802  1.00  0.00      BSYN  
ATOM    906    O ALA   102     -26.412 -64.659  -5.918  1.00  0.00      BSYN  
ATOM    907    N ALA   103     -24.878 -63.224  -5.060  1.00  0.00      BSYN  
ATOM    908    H ALA   103     -23.978 -63.189  -4.674  1.00  0.00      BSYN  
ATOM    909   CA ALA   103     -25.975 -62.252  -4.682  1.00  0.00      BSYN  
ATOM    910   CB ALA   103     -25.960 -62.157  -3.235  1.00  0.00      BSYN  
ATOM    911    C ALA   103     -25.914 -60.819  -5.125  1.00  0.00      BSYN  
ATOM    912    O ALA   103     -24.926 -60.496  -5.797  1.00  0.00      BSYN  
ATOM    913    N GLU   104     -26.901 -59.992  -4.938  1.00  0.00      BSYN  
ATOM    914    H GLU   104     -27.786 -60.200  -4.571  1.00  0.00      BSYN  
ATOM    915   CA GLU   104     -26.791 -58.546  -5.424  1.00  0.00      BSYN  
ATOM    916   CB GLU   104     -28.153 -58.076  -5.949  1.00  0.00      BSYN  
ATOM    917   CG GLU   104     -28.964 -58.829  -7.014  1.00  0.00      BSYN  
ATOM    918   CD GLU   104     -28.802 -60.349  -7.014  1.00  0.00      BSYN  
ATOM    919  OE1 GLU   104     -28.163 -60.968  -7.885  1.00  0.00      BSYN  
ATOM    920  OE2 GLU   104     -29.461 -60.886  -6.034  1.00  0.00      BSYN  
ATOM    921    C GLU   104     -26.154 -57.649  -4.416  1.00  0.00      BSYN  
ATOM    922    O GLU   104     -25.034 -57.080  -4.414  1.00  0.00      BSYN  
ATOM    923    N GLU   105     -26.956 -57.452  -3.283  1.00  0.00      BSYN  
ATOM    924    H GLU   105     -27.709 -58.073  -3.195  1.00  0.00      BSYN  
ATOM    925   CA GLU   105     -26.571 -56.645  -2.113  1.00  0.00      BSYN  
ATOM    926   CB GLU   105     -27.988 -56.032  -1.670  1.00  0.00      BSYN  
ATOM    927   CG GLU   105     -27.888 -55.050  -0.553  1.00  0.00      BSYN  
ATOM    928   CD GLU   105     -29.166 -54.414  -0.072  1.00  0.00      BSYN  
ATOM    929  OE1 GLU   105     -29.543 -54.711   1.057  1.00  0.00      BSYN  
ATOM    930  OE2 GLU   105     -29.845 -53.616  -0.800  1.00  0.00      BSYN  
ATOM    931    C GLU   105     -25.952 -57.681  -1.226  1.00  0.00      BSYN  
ATOM    932    O GLU   105     -26.587 -58.708  -1.007  1.00  0.00      BSYN  
ATOM    933    N PRO   106     -24.760 -57.517  -0.795  1.00  0.00      BSYN  
ATOM    934   CD PRO   106     -23.734 -56.683  -1.445  1.00  0.00      BSYN  
ATOM    935   CA PRO   106     -24.152 -58.437   0.140  1.00  0.00      BSYN  
ATOM    936   CB PRO   106     -22.664 -57.975   0.221  1.00  0.00      BSYN  
ATOM    937   CG PRO   106     -22.487 -56.617  -0.518  1.00  0.00      BSYN  
ATOM    938    C PRO   106     -24.712 -58.469   1.582  1.00  0.00      BSYN  
ATOM    939    O PRO   106     -24.248 -59.147   2.516  1.00  0.00      BSYN  
ATOM    940    N LEU   107     -25.836 -57.692   1.742  1.00  0.00      BSYN  
ATOM    941    H LEU   107     -26.443 -57.571   0.983  1.00  0.00      BSYN  
ATOM    942   CA LEU   107     -26.280 -57.281   3.034  1.00  0.00      BSYN  
ATOM    943   CB LEU   107     -26.214 -55.758   3.056  1.00  0.00      BSYN  
ATOM    944   CG LEU   107     -24.974 -54.938   2.731  1.00  0.00      BSYN  
ATOM    945  CD1 LEU   107     -25.283 -53.500   2.415  1.00  0.00      BSYN  
ATOM    946  CD2 LEU   107     -23.932 -55.230   3.935  1.00  0.00      BSYN  
ATOM    947    C LEU   107     -27.663 -57.762   3.106  1.00  0.00      BSYN  
ATOM    948    O LEU   107     -28.539 -56.982   3.509  1.00  0.00      BSYN  
ATOM    949    N ILE   108     -27.810 -58.970   2.672  1.00  0.00      BSYN  
ATOM    950    H ILE   108     -27.030 -59.554   2.570  1.00  0.00      BSYN  
ATOM    951   CA ILE   108     -29.110 -59.696   2.623  1.00  0.00      BSYN  
ATOM    952   CB ILE   108     -29.227 -60.893   1.676  1.00  0.00      BSYN  
ATOM    953  CG2 ILE   108     -29.286 -60.575   0.189  1.00  0.00      BSYN  
ATOM    954  CG1 ILE   108     -28.078 -61.900   1.948  1.00  0.00      BSYN  
ATOM    955   CD ILE   108     -28.176 -63.346   1.332  1.00  0.00      BSYN  
ATOM    956    C ILE   108     -29.388 -60.095   4.123  1.00  0.00      BSYN  
ATOM    957    O ILE   108     -30.480 -60.357   4.561  1.00  0.00      BSYN  
ATOM    958    N GLU   109     -28.332 -60.297   4.868  1.00  0.00      BSYN  
ATOM    959    H GLU   109     -27.480 -60.439   4.407  1.00  0.00      BSYN  
ATOM    960   CA GLU   109     -28.504 -60.504   6.304  1.00  0.00      BSYN  
ATOM    961   CB GLU   109     -27.922 -61.665   7.030  1.00  0.00      BSYN  
ATOM    962   CG GLU   109     -28.354 -63.105   6.558  1.00  0.00      BSYN  
ATOM    963   CD GLU   109     -27.891 -63.675   5.213  1.00  0.00      BSYN  
ATOM    964  OE1 GLU   109     -28.815 -63.978   4.550  1.00  0.00      BSYN  
ATOM    965  OE2 GLU   109     -26.732 -63.843   4.922  1.00  0.00      BSYN  
ATOM    966    C GLU   109     -28.072 -59.284   7.064  1.00  0.00      BSYN  
ATOM    967    O GLU   109     -26.884 -58.899   7.070  1.00  0.00      BSYN  
ATOM    968    N PRO   110     -28.971 -58.604   7.774  1.00  0.00      BSYN  
ATOM    969   CD PRO   110     -30.316 -58.908   7.878  1.00  0.00      BSYN  
ATOM    970   CA PRO   110     -28.774 -57.219   8.258  1.00  0.00      BSYN  
ATOM    971   CB PRO   110     -30.153 -56.657   8.549  1.00  0.00      BSYN  
ATOM    972   CG PRO   110     -31.018 -57.557   7.609  1.00  0.00      BSYN  
ATOM    973    C PRO   110     -27.855 -57.228   9.409  1.00  0.00      BSYN  
ATOM    974    O PRO   110     -28.115 -57.867  10.373  1.00  0.00      BSYN  
ATOM    975    N LEU   111     -26.747 -56.508   9.375  1.00  0.00      BSYN  
ATOM    976    H LEU   111     -26.633 -55.759   8.753  1.00  0.00      BSYN  
ATOM    977   CA LEU   111     -25.765 -56.688  10.443  1.00  0.00      BSYN  
ATOM    978   CB LEU   111     -24.290 -56.946  10.033  1.00  0.00      BSYN  
ATOM    979   CG LEU   111     -24.017 -58.362   9.307  1.00  0.00      BSYN  
ATOM    980  CD1 LEU   111     -22.720 -58.513   8.613  1.00  0.00      BSYN  
ATOM    981  CD2 LEU   111     -24.179 -59.504  10.396  1.00  0.00      BSYN  
ATOM    982    C LEU   111     -25.867 -55.398  11.238  1.00  0.00      BSYN  
ATOM    983    O LEU   111     -25.259 -54.416  11.001  1.00  0.00      BSYN  
ATOM    984    N MET   112     -26.494 -55.477  12.523  1.00  0.00      BSYN  
ATOM    985    H MET   112     -26.797 -56.328  12.904  1.00  0.00      BSYN  
ATOM    986   CA MET   112     -26.763 -54.231  13.214  1.00  0.00      BSYN  
ATOM    987   CB MET   112     -28.268 -53.866  13.190  1.00  0.00      BSYN  
ATOM    988   CG MET   112     -28.874 -53.715  11.775  1.00  0.00      BSYN  
ATOM    989   SD MET   112     -29.746 -52.152  11.711  1.00  0.00      BSYN  
ATOM    990   CE MET   112     -28.409 -51.178  11.063  1.00  0.00      BSYN  
ATOM    991    C MET   112     -26.293 -54.529  14.642  1.00  0.00      BSYN  
ATOM    992    O MET   112     -27.110 -54.258  15.572  1.00  0.00      BSYN  
ATOM    993    N GLU   113     -25.099 -55.168  14.838  1.00  0.00      BSYN  
ATOM    994    H GLU   113     -24.556 -55.351  14.044  1.00  0.00      BSYN  
ATOM    995   CA GLU   113     -24.660 -55.637  16.172  1.00  0.00      BSYN  
ATOM    996   CB GLU   113     -24.487 -57.133  15.996  1.00  0.00      BSYN  
ATOM    997   CG GLU   113     -24.363 -57.856  17.365  1.00  0.00      BSYN  
ATOM    998   CD GLU   113     -25.560 -58.867  17.660  1.00  0.00      BSYN  
ATOM    999  OE1 GLU   113     -26.251 -58.666  18.673  1.00  0.00      BSYN  
ATOM   1000  OE2 GLU   113     -25.745 -59.735  16.798  1.00  0.00      BSYN  
ATOM   1001    C GLU   113     -23.311 -55.016  16.640  1.00  0.00      BSYN  
ATOM   1002    O GLU   113     -22.255 -55.063  16.000  1.00  0.00      BSYN  
ATOM   1003    N PRO   114     -23.428 -54.341  17.841  1.00  0.00      BSYN  
ATOM   1004   CD PRO   114     -24.742 -53.698  18.237  1.00  0.00      BSYN  
ATOM   1005   CA PRO   114     -22.246 -53.907  18.599  1.00  0.00      BSYN  
ATOM   1006   CB PRO   114     -22.851 -52.753  19.472  1.00  0.00      BSYN  
ATOM   1007   CG PRO   114     -24.326 -53.080  19.575  1.00  0.00      BSYN  
ATOM   1008    C PRO   114     -21.430 -54.933  19.379  1.00  0.00      BSYN  
ATOM   1009    O PRO   114     -21.827 -56.117  19.500  1.00  0.00      BSYN  
ATOM   1010    N GLU   115     -20.259 -54.740  19.964  1.00  0.00      BSYN  
ATOM   1011    H GLU   115     -19.713 -55.469  20.325  1.00  0.00      BSYN  
ATOM   1012   CA GLU   115     -19.777 -53.385  20.080  1.00  0.00      BSYN  
ATOM   1013   CB GLU   115     -19.371 -53.020  21.529  1.00  0.00      BSYN  
ATOM   1014   CG GLU   115     -20.583 -53.053  22.422  1.00  0.00      BSYN  
ATOM   1015   CD GLU   115     -20.307 -52.526  23.874  1.00  0.00      BSYN  
ATOM   1016  OE1 GLU   115     -20.640 -53.308  24.777  1.00  0.00      BSYN  
ATOM   1017  OE2 GLU   115     -19.767 -51.343  24.056  1.00  0.00      BSYN  
ATOM   1018    C GLU   115     -18.677 -53.077  19.048  1.00  0.00      BSYN  
ATOM   1019    O GLU   115     -18.596 -51.927  18.631  1.00  0.00      BSYN  
ATOM   1020    N GLY   116     -17.879 -54.110  18.680  1.00  0.00      BSYN  
ATOM   1021    H GLY   116     -18.256 -55.013  18.720  1.00  0.00      BSYN  
ATOM   1022   CA GLY   116     -16.555 -54.073  18.157  1.00  0.00      BSYN  
ATOM   1023    C GLY   116     -16.168 -55.033  17.067  1.00  0.00      BSYN  
ATOM   1024    O GLY   116     -16.600 -56.200  17.140  1.00  0.00      BSYN  
ATOM   1025    N GLU   117     -15.266 -54.732  16.161  1.00  0.00      BSYN  
ATOM   1026    H GLU   117     -15.095 -53.771  16.069  1.00  0.00      BSYN  
ATOM   1027   CA GLU   117     -14.635 -55.626  15.144  1.00  0.00      BSYN  
ATOM   1028   CB GLU   117     -14.561 -55.004  13.730  1.00  0.00      BSYN  
ATOM   1029   CG GLU   117     -16.040 -54.519  13.485  1.00  0.00      BSYN  
ATOM   1030   CD GLU   117     -16.227 -53.860  12.101  1.00  0.00      BSYN  
ATOM   1031  OE1 GLU   117     -15.960 -52.656  11.888  1.00  0.00      BSYN  
ATOM   1032  OE2 GLU   117     -16.489 -54.628  11.096  1.00  0.00      BSYN  
ATOM   1033    C GLU   117     -13.143 -55.880  15.548  1.00  0.00      BSYN  
ATOM   1034    O GLU   117     -12.456 -54.940  15.798  1.00  0.00      BSYN  
ATOM   1035    N SER   118     -12.662 -57.173  15.600  1.00  0.00      BSYN  
ATOM   1036    H SER   118     -13.320 -57.891  15.490  1.00  0.00      BSYN  
ATOM   1037   CA SER   118     -11.372 -57.778  15.889  1.00  0.00      BSYN  
ATOM   1038   CB SER   118     -11.333 -59.249  15.302  1.00  0.00      BSYN  
ATOM   1039   OG SER   118     -12.586 -60.021  15.700  1.00  0.00      BSYN  
ATOM   1040   HG SER   118     -12.414 -60.331  16.592  1.00  0.00      BSYN  
ATOM   1041    C SER   118     -10.165 -56.908  15.402  1.00  0.00      BSYN  
ATOM   1042    O SER   118      -9.313 -56.466  16.221  1.00  0.00      BSYN  
ATOM   1043    N TYR   119     -10.042 -56.742  14.111  1.00  0.00      BSYN  
ATOM   1044    H TYR   119     -10.536 -57.158  13.373  1.00  0.00      BSYN  
ATOM   1045   CA TYR   119      -9.015 -55.832  13.480  1.00  0.00      BSYN  
ATOM   1046   CB TYR   119      -7.561 -56.514  13.402  1.00  0.00      BSYN  
ATOM   1047   CG TYR   119      -6.380 -55.682  13.796  1.00  0.00      BSYN  
ATOM   1048  CD1 TYR   119      -5.425 -55.361  12.869  1.00  0.00      BSYN  
ATOM   1049  CE1 TYR   119      -4.288 -54.719  13.265  1.00  0.00      BSYN  
ATOM   1050  CD2 TYR   119      -6.109 -55.581  15.154  1.00  0.00      BSYN  
ATOM   1051  CE2 TYR   119      -4.900 -54.929  15.548  1.00  0.00      BSYN  
ATOM   1052   CZ TYR   119      -3.939 -54.532  14.584  1.00  0.00      BSYN  
ATOM   1053   OH TYR   119      -2.760 -53.911  14.927  1.00  0.00      BSYN  
ATOM   1054   HH TYR   119      -2.756 -53.879  15.887  1.00  0.00      BSYN  
ATOM   1055    C TYR   119      -9.557 -55.514  12.095  1.00  0.00      BSYN  
ATOM   1056    O TYR   119      -9.938 -56.377  11.342  1.00  0.00      BSYN  
ATOM   1057    N GLU   120      -9.508 -54.303  11.605  1.00  0.00      BSYN  
ATOM   1058    H GLU   120      -9.501 -54.210  10.629  1.00  0.00      BSYN  
ATOM   1059   CA GLU   120      -9.585 -53.015  12.287  1.00  0.00      BSYN  
ATOM   1060   CB GLU   120      -8.135 -52.558  12.691  1.00  0.00      BSYN  
ATOM   1061   CG GLU   120      -8.111 -51.900  14.129  1.00  0.00      BSYN  
ATOM   1062   CD GLU   120      -6.937 -50.932  14.337  1.00  0.00      BSYN  
ATOM   1063  OE1 GLU   120      -6.453 -50.927  15.423  1.00  0.00      BSYN  
ATOM   1064  OE2 GLU   120      -6.558 -50.220  13.448  1.00  0.00      BSYN  
ATOM   1065    C GLU   120     -10.085 -51.919  11.291  1.00  0.00      BSYN  
ATOM   1066    O GLU   120     -10.337 -52.287  10.157  1.00  0.00      BSYN  
ATOM   1067    N ASP   121     -10.324 -50.637  11.689  1.00  0.00      BSYN  
ATOM   1068    H ASP   121     -10.520 -50.255  12.570  1.00  0.00      BSYN  
ATOM   1069   CA ASP   121     -10.682 -49.603  10.696  1.00  0.00      BSYN  
ATOM   1070   CB ASP   121     -11.356 -48.384  11.349  1.00  0.00      BSYN  
ATOM   1071   CG ASP   121     -11.975 -47.199  10.557  1.00  0.00      BSYN  
ATOM   1072  OD1 ASP   121     -13.149 -46.998  10.570  1.00  0.00      BSYN  
ATOM   1073  OD2 ASP   121     -11.232 -46.486   9.983  1.00  0.00      BSYN  
ATOM   1074    C ASP   121      -9.653 -49.342   9.527  1.00  0.00      BSYN  
ATOM   1075    O ASP   121      -8.509 -49.096   9.723  1.00  0.00      BSYN  
ATOM   1076    N PRO   122     -10.089 -49.654   8.297  1.00  0.00      BSYN  
ATOM   1077   CD PRO   122     -11.392 -50.299   8.075  1.00  0.00      BSYN  
ATOM   1078   CA PRO   122      -9.405 -49.316   7.062  1.00  0.00      BSYN  
ATOM   1079   CB PRO   122     -10.419 -49.901   6.036  1.00  0.00      BSYN  
ATOM   1080   CG PRO   122     -11.204 -51.026   6.704  1.00  0.00      BSYN  
ATOM   1081    C PRO   122      -9.087 -47.850   6.615  1.00  0.00      BSYN  
ATOM   1082    O PRO   122      -9.982 -47.026   6.716  1.00  0.00      BSYN  
ATOM   1083    N PRO   123      -7.889 -47.473   6.138  1.00  0.00      BSYN  
ATOM   1084   CD PRO   123      -6.691 -48.269   6.156  1.00  0.00      BSYN  
ATOM   1085   CA PRO   123      -7.548 -46.069   5.884  1.00  0.00      BSYN  
ATOM   1086   CB PRO   123      -5.990 -46.039   5.528  1.00  0.00      BSYN  
ATOM   1087   CG PRO   123      -5.589 -47.397   6.339  1.00  0.00      BSYN  
ATOM   1088    C PRO   123      -8.361 -45.391   4.774  1.00  0.00      BSYN  
ATOM   1089    O PRO   123      -8.130 -45.637   3.587  1.00  0.00      BSYN  
ATOM   1090    N GLN   124      -9.347 -44.560   5.156  1.00  0.00      BSYN  
ATOM   1091    H GLN   124      -9.475 -44.325   6.099  1.00  0.00      BSYN  
ATOM   1092   CA GLN   124     -10.202 -43.897   4.192  1.00  0.00      BSYN  
ATOM   1093   CB GLN   124     -11.528 -43.867   4.837  1.00  0.00      BSYN  
ATOM   1094   CG GLN   124     -12.658 -44.634   4.268  1.00  0.00      BSYN  
ATOM   1095   CD GLN   124     -14.066 -44.327   4.810  1.00  0.00      BSYN  
ATOM   1096  OE1 GLN   124     -14.725 -43.401   4.412  1.00  0.00      BSYN  
ATOM   1097  NE2 GLN   124     -14.535 -45.193   5.653  1.00  0.00      BSYN  
ATOM   1098 HE21 GLN   124     -14.029 -45.970   5.970  1.00  0.00      BSYN  
ATOM   1099 HE22 GLN   124     -15.500 -45.194   5.825  1.00  0.00      BSYN  
ATOM   1100    C GLN   124      -9.908 -42.707   3.422  1.00  0.00      BSYN  
ATOM   1101    O GLN   124     -10.426 -41.599   3.499  1.00  0.00      BSYN  
ATOM   1102    N GLU   125      -9.007 -43.044   2.434  1.00  0.00      BSYN  
ATOM   1103    H GLU   125      -8.594 -43.931   2.375  1.00  0.00      BSYN  
ATOM   1104   CA GLU   125      -8.691 -42.126   1.331  1.00  0.00      BSYN  
ATOM   1105   CB GLU   125      -7.689 -40.938   1.602  1.00  0.00      BSYN  
ATOM   1106   CG GLU   125      -8.347 -39.673   2.254  1.00  0.00      BSYN  
ATOM   1107   CD GLU   125      -8.426 -38.338   1.555  1.00  0.00      BSYN  
ATOM   1108  OE1 GLU   125      -9.187 -38.265   0.581  1.00  0.00      BSYN  
ATOM   1109  OE2 GLU   125      -7.801 -37.408   2.095  1.00  0.00      BSYN  
ATOM   1110    C GLU   125      -8.218 -42.988   0.217  1.00  0.00      BSYN  
ATOM   1111    O GLU   125      -7.107 -43.440   0.167  1.00  0.00      BSYN  
ATOM   1112    N GLU   126      -9.252 -43.235  -0.508  1.00  0.00      BSYN  
ATOM   1113    H GLU   126     -10.163 -43.025  -0.213  1.00  0.00      BSYN  
ATOM   1114   CA GLU   126      -9.110 -43.972  -1.789  1.00  0.00      BSYN  
ATOM   1115   CB GLU   126     -10.370 -44.492  -2.372  1.00  0.00      BSYN  
ATOM   1116   CG GLU   126     -10.983 -45.580  -1.285  1.00  0.00      BSYN  
ATOM   1117   CD GLU   126     -11.655 -44.934  -0.111  1.00  0.00      BSYN  
ATOM   1118  OE1 GLU   126     -11.412 -45.531   0.956  1.00  0.00      BSYN  
ATOM   1119  OE2 GLU   126     -12.325 -43.882  -0.209  1.00  0.00      BSYN  
ATOM   1120    C GLU   126      -8.105 -43.273  -2.791  1.00  0.00      BSYN  
ATOM   1121    O GLU   126      -8.189 -42.195  -3.415  1.00  0.00      BSYN  
ATOM   1122    N TYR   127      -7.151 -44.244  -3.085  1.00  0.00      BSYN  
ATOM   1123    H TYR   127      -7.178 -45.113  -2.633  1.00  0.00      BSYN  
ATOM   1124   CA TYR   127      -6.098 -44.083  -3.935  1.00  0.00      BSYN  
ATOM   1125   CB TYR   127      -4.777 -44.497  -3.356  1.00  0.00      BSYN  
ATOM   1126   CG TYR   127      -4.359 -43.716  -2.114  1.00  0.00      BSYN  
ATOM   1127  CD1 TYR   127      -3.688 -44.413  -1.175  1.00  0.00      BSYN  
ATOM   1128  CE1 TYR   127      -3.310 -43.752   0.040  1.00  0.00      BSYN  
ATOM   1129  CD2 TYR   127      -4.661 -42.342  -2.000  1.00  0.00      BSYN  
ATOM   1130  CE2 TYR   127      -4.239 -41.713  -0.889  1.00  0.00      BSYN  
ATOM   1131   CZ TYR   127      -3.571 -42.415   0.131  1.00  0.00      BSYN  
ATOM   1132   OH TYR   127      -3.240 -41.836   1.332  1.00  0.00      BSYN  
ATOM   1133   HH TYR   127      -3.756 -41.033   1.434  1.00  0.00      BSYN  
ATOM   1134    C TYR   127      -6.416 -45.039  -5.182  1.00  0.00      BSYN  
ATOM   1135    O TYR   127      -7.084 -46.050  -4.961  1.00  0.00      BSYN  
ATOM   1136    N GLN   128      -6.040 -44.811  -6.433  1.00  0.00      BSYN  
ATOM   1137    H GLN   128      -6.015 -45.526  -7.102  1.00  0.00      BSYN  
ATOM   1138   CA GLN   128      -5.584 -43.496  -6.832  1.00  0.00      BSYN  
ATOM   1139   CB GLN   128      -4.336 -43.645  -7.644  1.00  0.00      BSYN  
ATOM   1140   CG GLN   128      -3.000 -43.995  -6.856  1.00  0.00      BSYN  
ATOM   1141   CD GLN   128      -2.548 -45.359  -7.247  1.00  0.00      BSYN  
ATOM   1142  OE1 GLN   128      -2.729 -46.371  -6.524  1.00  0.00      BSYN  
ATOM   1143  NE2 GLN   128      -2.037 -45.551  -8.485  1.00  0.00      BSYN  
ATOM   1144 HE21 GLN   128      -1.451 -46.315  -8.667  1.00  0.00      BSYN  
ATOM   1145 HE22 GLN   128      -2.301 -44.951  -9.213  1.00  0.00      BSYN  
ATOM   1146    C GLN   128      -6.637 -42.873  -7.694  1.00  0.00      BSYN  
ATOM   1147    O GLN   128      -7.697 -43.386  -8.143  1.00  0.00      BSYN  
ATOM   1148    N GLU   129      -6.412 -41.560  -7.881  1.00  0.00      BSYN  
ATOM   1149    H GLU   129      -5.459 -41.381  -8.025  1.00  0.00      BSYN  
ATOM   1150   CA GLU   129      -7.416 -40.605  -8.172  1.00  0.00      BSYN  
ATOM   1151   CB GLU   129      -7.399 -39.715  -6.877  1.00  0.00      BSYN  
ATOM   1152   CG GLU   129      -8.363 -38.531  -6.517  1.00  0.00      BSYN  
ATOM   1153   CD GLU   129      -8.166 -37.952  -5.154  1.00  0.00      BSYN  
ATOM   1154  OE1 GLU   129      -7.087 -37.386  -4.992  1.00  0.00      BSYN  
ATOM   1155  OE2 GLU   129      -9.038 -37.863  -4.288  1.00  0.00      BSYN  
ATOM   1156    C GLU   129      -7.347 -39.691  -9.317  1.00  0.00      BSYN  
ATOM   1157    O GLU   129      -6.230 -39.378  -9.798  1.00  0.00      BSYN  
ATOM   1158    N TYR   130      -8.458 -39.400 -10.111  1.00  0.00      BSYN  
ATOM   1159    H TYR   130      -9.250 -39.960  -9.964  1.00  0.00      BSYN  
ATOM   1160   CA TYR   130      -8.375 -38.296 -11.063  1.00  0.00      BSYN  
ATOM   1161   CB TYR   130      -9.220 -38.657 -12.184  1.00  0.00      BSYN  
ATOM   1162   CG TYR   130      -8.427 -39.161 -13.381  1.00  0.00      BSYN  
ATOM   1163  CD1 TYR   130      -7.086 -39.567 -13.337  1.00  0.00      BSYN  
ATOM   1164  CE1 TYR   130      -6.559 -40.062 -14.513  1.00  0.00      BSYN  
ATOM   1165  CD2 TYR   130      -9.166 -39.289 -14.507  1.00  0.00      BSYN  
ATOM   1166  CE2 TYR   130      -8.520 -39.765 -15.676  1.00  0.00      BSYN  
ATOM   1167   CZ TYR   130      -7.188 -40.160 -15.604  1.00  0.00      BSYN  
ATOM   1168   OH TYR   130      -6.519 -40.503 -16.755  1.00  0.00      BSYN  
ATOM   1169   HH TYR   130      -5.696 -40.020 -16.650  1.00  0.00      BSYN  
ATOM   1170    C TYR   130      -8.921 -37.101 -10.331  1.00  0.00      BSYN  
ATOM   1171    O TYR   130     -10.123 -37.062 -10.039  1.00  0.00      BSYN  
ATOM   1172    N GLU   131      -8.087 -36.032 -10.279  1.00  0.00      BSYN  
ATOM   1173    H GLU   131      -7.131 -36.211 -10.399  1.00  0.00      BSYN  
ATOM   1174   CA GLU   131      -8.656 -34.699  -9.938  1.00  0.00      BSYN  
ATOM   1175   CB GLU   131      -7.629 -33.600  -9.943  1.00  0.00      BSYN  
ATOM   1176   CG GLU   131      -6.674 -33.745  -8.845  1.00  0.00      BSYN  
ATOM   1177   CD GLU   131      -5.878 -32.493  -8.878  1.00  0.00      BSYN  
ATOM   1178  OE1 GLU   131      -5.052 -32.521  -9.826  1.00  0.00      BSYN  
ATOM   1179  OE2 GLU   131      -6.077 -31.588  -8.073  1.00  0.00      BSYN  
ATOM   1180    C GLU   131      -9.941 -34.194 -10.683  1.00  0.00      BSYN  
ATOM   1181    O GLU   131     -10.126 -34.327 -11.837  1.00  0.00      BSYN  
ATOM   1182    N PRO   132     -10.738 -33.403 -10.032  1.00  0.00      BSYN  
ATOM   1183   CD PRO   132     -10.956 -33.699  -8.592  1.00  0.00      BSYN  
ATOM   1184   CA PRO   132     -12.048 -32.761 -10.478  1.00  0.00      BSYN  
ATOM   1185   CB PRO   132     -12.955 -32.863  -9.305  1.00  0.00      BSYN  
ATOM   1186   CG PRO   132     -12.055 -32.673  -8.197  1.00  0.00      BSYN  
ATOM   1187    C PRO   132     -12.145 -31.261 -10.903  1.00  0.00      BSYN  
ATOM   1188    O PRO   132     -11.181 -30.517 -10.999  1.00  0.00      BSYN  
ATOM   1189    N GLU   133     -13.367 -30.619 -11.104  1.00  0.00      BSYN  
ATOM   1190    H GLU   133     -14.207 -31.058 -10.855  1.00  0.00      BSYN  
ATOM   1191   CA GLU   133     -13.668 -29.215 -11.559  1.00  0.00      BSYN  
ATOM   1192   CB GLU   133     -12.987 -28.809 -12.833  1.00  0.00      BSYN  
ATOM   1193   CG GLU   133     -13.224 -29.793 -13.947  1.00  0.00      BSYN  
ATOM   1194   CD GLU   133     -12.463 -29.676 -15.223  1.00  0.00      BSYN  
ATOM   1195  OE1 GLU   133     -13.033 -29.538 -16.288  1.00  0.00      BSYN  
ATOM   1196  OE2 GLU   133     -11.250 -30.006 -15.192  1.00  0.00      BSYN  
ATOM   1197    C GLU   133     -15.193 -28.825 -11.666  1.00  0.00      BSYN  
ATOM   1198    O GLU   133     -16.009 -29.649 -11.360  1.00  0.00      BSYN  
ATOM   1199    N ALA   134     -15.431 -27.508 -11.971  1.00  0.00      BSYN  
ATOM   1200    H ALA   134     -14.669 -26.896 -11.894  1.00  0.00      BSYN  
ATOM   1201   CA ALA   134     -16.698 -27.037 -12.254  1.00  0.00      BSYN  
ATOM   1202   CB ALA   134     -16.766 -25.479 -12.470  1.00  0.00      BSYN  
ATOM   1203    C ALA   134     -17.400 -27.801 -13.441  1.00  0.00      BSYN  
ATOM   1204  OT1 ALA   134     -16.953 -27.749 -14.586  1.00  0.00      BSYN  
ATOM   1205  OT2 ALA   134     -18.404 -28.535 -13.231  1.00  0.00      BSYN  
END
