# Supplementary material for: Data set of intrinsically disordered proteins analysed at a local protein conformation level
Source: Data Brief. 2020 Mar 5;29:105383. doi: 10.1016/j.dib.2020.105383 (PMC7078294; doi:10.1016/j.dib.2020.105383)
Supplement: Supplementary file 1 [file mmc1.zip › the data/1-DATA/PED1AAD-pdb/1AAD-206.pdb]

CRYST1    1.000    1.000    1.000  90.00  90.00  90.00 P 1           1
ATOM      1  HT1 MET     1      -1.385 -71.962 -17.851  1.00  0.00      BSYN  
ATOM      2  HT2 MET     1      -1.453 -70.746 -19.004  1.00  0.00      BSYN  
ATOM      3    N MET     1      -1.400 -70.930 -17.981  1.00  0.00      BSYN  
ATOM      4  HT3 MET     1      -2.289 -70.651 -17.521  1.00  0.00      BSYN  
ATOM      5   CA MET     1      -0.296 -70.313 -17.227  1.00  0.00      BSYN  
ATOM      6   CB MET     1      -0.580 -70.650 -15.728  1.00  0.00      BSYN  
ATOM      7   CG MET     1      -1.673 -69.828 -15.068  1.00  0.00      BSYN  
ATOM      8   SD MET     1      -1.972 -70.185 -13.322  1.00  0.00      BSYN  
ATOM      9   CE MET     1      -2.900 -71.675 -13.500  1.00  0.00      BSYN  
ATOM     10    C MET     1       0.998 -71.068 -17.817  1.00  0.00      BSYN  
ATOM     11    O MET     1       0.866 -72.221 -18.449  1.00  0.00      BSYN  
ATOM     12    N ASP     2       2.175 -70.287 -17.829  1.00  0.00      BSYN  
ATOM     13    H ASP     2       2.208 -69.476 -17.278  1.00  0.00      BSYN  
ATOM     14   CA ASP     2       3.342 -70.759 -18.522  1.00  0.00      BSYN  
ATOM     15   CB ASP     2       3.772 -72.198 -17.963  1.00  0.00      BSYN  
ATOM     16   CG ASP     2       5.076 -72.662 -18.484  1.00  0.00      BSYN  
ATOM     17  OD1 ASP     2       6.065 -72.171 -17.853  1.00  0.00      BSYN  
ATOM     18  OD2 ASP     2       5.296 -73.246 -19.562  1.00  0.00      BSYN  
ATOM     19    C ASP     2       3.371 -70.710 -20.011  1.00  0.00      BSYN  
ATOM     20    O ASP     2       4.223 -69.990 -20.526  1.00  0.00      BSYN  
ATOM     21    N VAL     3       2.362 -71.189 -20.714  1.00  0.00      BSYN  
ATOM     22    H VAL     3       1.660 -71.666 -20.224  1.00  0.00      BSYN  
ATOM     23   CA VAL     3       2.388 -71.153 -22.174  1.00  0.00      BSYN  
ATOM     24   CB VAL     3       1.476 -72.355 -22.762  1.00  0.00      BSYN  
ATOM     25  CG1 VAL     3       2.274 -73.589 -22.601  1.00  0.00      BSYN  
ATOM     26  CG2 VAL     3       0.079 -72.655 -22.138  1.00  0.00      BSYN  
ATOM     27    C VAL     3       1.871 -69.783 -22.601  1.00  0.00      BSYN  
ATOM     28    O VAL     3       0.661 -69.569 -22.789  1.00  0.00      BSYN  
ATOM     29    N PHE     4       2.809 -68.814 -22.874  1.00  0.00      BSYN  
ATOM     30    H PHE     4       3.536 -68.498 -22.299  1.00  0.00      BSYN  
ATOM     31   CA PHE     4       2.535 -67.817 -23.868  1.00  0.00      BSYN  
ATOM     32   CB PHE     4       2.596 -66.376 -23.307  1.00  0.00      BSYN  
ATOM     33   CG PHE     4       1.712 -65.287 -23.959  1.00  0.00      BSYN  
ATOM     34  CD1 PHE     4       0.691 -65.581 -24.867  1.00  0.00      BSYN  
ATOM     35  CD2 PHE     4       1.893 -63.877 -23.744  1.00  0.00      BSYN  
ATOM     36  CE1 PHE     4      -0.233 -64.647 -25.375  1.00  0.00      BSYN  
ATOM     37  CE2 PHE     4       1.086 -62.946 -24.404  1.00  0.00      BSYN  
ATOM     38   CZ PHE     4      -0.004 -63.338 -25.082  1.00  0.00      BSYN  
ATOM     39    C PHE     4       3.433 -67.912 -25.095  1.00  0.00      BSYN  
ATOM     40    O PHE     4       4.298 -67.076 -25.368  1.00  0.00      BSYN  
ATOM     41    N MET     5       3.160 -68.956 -25.903  1.00  0.00      BSYN  
ATOM     42    H MET     5       2.384 -69.460 -25.580  1.00  0.00      BSYN  
ATOM     43   CA MET     5       3.770 -69.230 -27.141  1.00  0.00      BSYN  
ATOM     44   CB MET     5       3.682 -70.741 -27.487  1.00  0.00      BSYN  
ATOM     45   CG MET     5       5.049 -71.388 -27.448  1.00  0.00      BSYN  
ATOM     46   SD MET     5       5.027 -73.192 -27.334  1.00  0.00      BSYN  
ATOM     47   CE MET     5       5.121 -73.303 -25.595  1.00  0.00      BSYN  
ATOM     48    C MET     5       2.937 -68.485 -28.176  1.00  0.00      BSYN  
ATOM     49    O MET     5       1.815 -68.831 -28.446  1.00  0.00      BSYN  
ATOM     50    N LYS     6       3.603 -67.479 -28.701  1.00  0.00      BSYN  
ATOM     51    H LYS     6       4.338 -67.072 -28.196  1.00  0.00      BSYN  
ATOM     52   CA LYS     6       3.276 -66.814 -29.947  1.00  0.00      BSYN  
ATOM     53   CB LYS     6       4.132 -65.530 -29.989  1.00  0.00      BSYN  
ATOM     54   CG LYS     6       3.625 -64.231 -29.401  1.00  0.00      BSYN  
ATOM     55   CD LYS     6       2.655 -63.754 -30.583  1.00  0.00      BSYN  
ATOM     56   CE LYS     6       1.509 -62.904 -29.840  1.00  0.00      BSYN  
ATOM     57   NZ LYS     6       2.088 -61.726 -29.231  1.00  0.00      BSYN  
ATOM     58  HZ1 LYS     6       1.355 -61.020 -29.018  1.00  0.00      BSYN  
ATOM     59  HZ2 LYS     6       2.698 -62.046 -28.452  1.00  0.00      BSYN  
ATOM     60  HZ3 LYS     6       2.747 -61.193 -29.834  1.00  0.00      BSYN  
ATOM     61    C LYS     6       3.775 -67.733 -31.066  1.00  0.00      BSYN  
ATOM     62    O LYS     6       4.442 -68.840 -30.945  1.00  0.00      BSYN  
ATOM     63    N GLY     7       3.402 -67.443 -32.329  1.00  0.00      BSYN  
ATOM     64    H GLY     7       3.022 -66.548 -32.450  1.00  0.00      BSYN  
ATOM     65   CA GLY     7       3.698 -68.491 -33.285  1.00  0.00      BSYN  
ATOM     66    C GLY     7       3.061 -68.425 -34.666  1.00  0.00      BSYN  
ATOM     67    O GLY     7       3.182 -67.372 -35.167  1.00  0.00      BSYN  
ATOM     68    N LEU     8       2.322 -69.494 -35.174  1.00  0.00      BSYN  
ATOM     69    H LEU     8       2.158 -69.382 -36.134  1.00  0.00      BSYN  
ATOM     70   CA LEU     8       1.793 -70.458 -34.310  1.00  0.00      BSYN  
ATOM     71   CB LEU     8       0.242 -70.312 -34.458  1.00  0.00      BSYN  
ATOM     72   CG LEU     8      -0.859 -70.923 -33.605  1.00  0.00      BSYN  
ATOM     73  CD1 LEU     8      -0.430 -71.429 -32.350  1.00  0.00      BSYN  
ATOM     74  CD2 LEU     8      -1.880 -69.888 -33.387  1.00  0.00      BSYN  
ATOM     75    C LEU     8       2.340 -71.914 -34.529  1.00  0.00      BSYN  
ATOM     76    O LEU     8       2.556 -72.315 -35.737  1.00  0.00      BSYN  
ATOM     77    N SER     9       2.510 -72.450 -33.313  1.00  0.00      BSYN  
ATOM     78    H SER     9       2.381 -71.922 -32.497  1.00  0.00      BSYN  
ATOM     79   CA SER     9       2.984 -73.776 -33.063  1.00  0.00      BSYN  
ATOM     80   CB SER     9       3.566 -73.873 -31.676  1.00  0.00      BSYN  
ATOM     81   OG SER     9       2.492 -73.600 -30.740  1.00  0.00      BSYN  
ATOM     82   HG SER     9       2.625 -72.949 -30.047  1.00  0.00      BSYN  
ATOM     83    C SER     9       2.062 -74.947 -33.414  1.00  0.00      BSYN  
ATOM     84    O SER     9       2.475 -76.036 -33.862  1.00  0.00      BSYN  
ATOM     85    N MET    10       0.709 -74.807 -33.349  1.00  0.00      BSYN  
ATOM     86    H MET    10       0.277 -74.111 -32.811  1.00  0.00      BSYN  
ATOM     87   CA MET    10      -0.266 -75.634 -34.087  1.00  0.00      BSYN  
ATOM     88   CB MET    10      -1.418 -75.844 -33.151  1.00  0.00      BSYN  
ATOM     89   CG MET    10      -1.488 -76.960 -32.033  1.00  0.00      BSYN  
ATOM     90   SD MET    10      -2.735 -76.734 -30.677  1.00  0.00      BSYN  
ATOM     91   CE MET    10      -4.090 -77.297 -31.648  1.00  0.00      BSYN  
ATOM     92    C MET    10      -0.774 -75.342 -35.519  1.00  0.00      BSYN  
ATOM     93    O MET    10      -1.795 -75.830 -35.984  1.00  0.00      BSYN  
ATOM     94    N ALA    11       0.074 -74.497 -36.190  1.00  0.00      BSYN  
ATOM     95    H ALA    11       0.792 -74.045 -35.701  1.00  0.00      BSYN  
ATOM     96   CA ALA    11      -0.228 -74.152 -37.587  1.00  0.00      BSYN  
ATOM     97   CB ALA    11      -0.759 -72.755 -37.866  1.00  0.00      BSYN  
ATOM     98    C ALA    11       0.863 -74.268 -38.665  1.00  0.00      BSYN  
ATOM     99    O ALA    11       0.426 -74.834 -39.668  1.00  0.00      BSYN  
ATOM    100    N LYS    12       2.085 -73.755 -38.354  1.00  0.00      BSYN  
ATOM    101    H LYS    12       2.182 -73.409 -37.442  1.00  0.00      BSYN  
ATOM    102   CA LYS    12       2.980 -73.398 -39.469  1.00  0.00      BSYN  
ATOM    103   CB LYS    12       3.368 -74.552 -40.505  1.00  0.00      BSYN  
ATOM    104   CG LYS    12       3.639 -75.847 -39.834  1.00  0.00      BSYN  
ATOM    105   CD LYS    12       5.000 -75.971 -39.062  1.00  0.00      BSYN  
ATOM    106   CE LYS    12       6.123 -75.987 -40.218  1.00  0.00      BSYN  
ATOM    107   NZ LYS    12       6.614 -74.640 -40.302  1.00  0.00      BSYN  
ATOM    108  HZ1 LYS    12       5.850 -73.941 -40.397  1.00  0.00      BSYN  
ATOM    109  HZ2 LYS    12       6.972 -74.273 -39.397  1.00  0.00      BSYN  
ATOM    110  HZ3 LYS    12       7.399 -74.447 -40.956  1.00  0.00      BSYN  
ATOM    111    C LYS    12       2.737 -72.125 -40.220  1.00  0.00      BSYN  
ATOM    112    O LYS    12       3.636 -71.376 -40.516  1.00  0.00      BSYN  
ATOM    113    N GLU    13       1.476 -71.849 -40.447  1.00  0.00      BSYN  
ATOM    114    H GLU    13       0.798 -72.530 -40.255  1.00  0.00      BSYN  
ATOM    115   CA GLU    13       0.847 -70.574 -40.851  1.00  0.00      BSYN  
ATOM    116   CB GLU    13       1.097 -70.427 -42.371  1.00  0.00      BSYN  
ATOM    117   CG GLU    13       0.811 -71.430 -43.334  1.00  0.00      BSYN  
ATOM    118   CD GLU    13       1.683 -71.245 -44.524  1.00  0.00      BSYN  
ATOM    119  OE1 GLU    13       2.860 -71.650 -44.517  1.00  0.00      BSYN  
ATOM    120  OE2 GLU    13       1.106 -70.671 -45.481  1.00  0.00      BSYN  
ATOM    121    C GLU    13      -0.644 -70.595 -40.619  1.00  0.00      BSYN  
ATOM    122    O GLU    13      -1.300 -71.536 -40.983  1.00  0.00      BSYN  
ATOM    123    N GLY    14      -1.183 -69.571 -40.073  1.00  0.00      BSYN  
ATOM    124    H GLY    14      -0.612 -68.775 -40.064  1.00  0.00      BSYN  
ATOM    125   CA GLY    14      -2.567 -69.619 -39.670  1.00  0.00      BSYN  
ATOM    126    C GLY    14      -3.476 -68.914 -40.639  1.00  0.00      BSYN  
ATOM    127    O GLY    14      -4.537 -68.410 -40.280  1.00  0.00      BSYN  
ATOM    128    N VAL    15      -2.982 -68.680 -41.860  1.00  0.00      BSYN  
ATOM    129    H VAL    15      -2.105 -69.020 -42.133  1.00  0.00      BSYN  
ATOM    130   CA VAL    15      -3.744 -67.985 -42.894  1.00  0.00      BSYN  
ATOM    131   CB VAL    15      -2.770 -67.004 -43.546  1.00  0.00      BSYN  
ATOM    132  CG1 VAL    15      -1.613 -67.758 -44.471  1.00  0.00      BSYN  
ATOM    133  CG2 VAL    15      -3.509 -66.077 -44.507  1.00  0.00      BSYN  
ATOM    134    C VAL    15      -4.291 -69.028 -43.940  1.00  0.00      BSYN  
ATOM    135    O VAL    15      -5.158 -68.690 -44.718  1.00  0.00      BSYN  
ATOM    136    N VAL    16      -3.605 -70.148 -43.952  1.00  0.00      BSYN  
ATOM    137    H VAL    16      -2.892 -70.282 -43.293  1.00  0.00      BSYN  
ATOM    138   CA VAL    16      -4.039 -71.449 -44.453  1.00  0.00      BSYN  
ATOM    139   CB VAL    16      -2.879 -72.245 -45.048  1.00  0.00      BSYN  
ATOM    140  CG1 VAL    16      -3.388 -73.711 -45.440  1.00  0.00      BSYN  
ATOM    141  CG2 VAL    16      -2.296 -71.487 -46.350  1.00  0.00      BSYN  
ATOM    142    C VAL    16      -4.916 -72.025 -43.421  1.00  0.00      BSYN  
ATOM    143    O VAL    16      -4.427 -72.705 -42.491  1.00  0.00      BSYN  
ATOM    144    N ALA    17      -6.266 -71.681 -43.551  1.00  0.00      BSYN  
ATOM    145    H ALA    17      -6.499 -71.263 -44.406  1.00  0.00      BSYN  
ATOM    146   CA ALA    17      -7.307 -71.984 -42.495  1.00  0.00      BSYN  
ATOM    147   CB ALA    17      -7.389 -70.856 -41.500  1.00  0.00      BSYN  
ATOM    148    C ALA    17      -8.703 -72.120 -43.053  1.00  0.00      BSYN  
ATOM    149    O ALA    17      -8.984 -71.551 -44.095  1.00  0.00      BSYN  
ATOM    150    N ALA    18      -9.654 -72.797 -42.550  1.00  0.00      BSYN  
ATOM    151    H ALA    18     -10.481 -72.577 -43.028  1.00  0.00      BSYN  
ATOM    152   CA ALA    18      -9.516 -73.827 -41.431  1.00  0.00      BSYN  
ATOM    153   CB ALA    18     -10.869 -74.380 -41.077  1.00  0.00      BSYN  
ATOM    154    C ALA    18      -8.815 -75.074 -42.005  1.00  0.00      BSYN  
ATOM    155    O ALA    18      -8.078 -75.679 -41.202  1.00  0.00      BSYN  
ATOM    156    N ALA    19      -8.866 -75.400 -43.338  1.00  0.00      BSYN  
ATOM    157    H ALA    19      -9.638 -75.102 -43.863  1.00  0.00      BSYN  
ATOM    158   CA ALA    19      -8.186 -76.545 -43.735  1.00  0.00      BSYN  
ATOM    159   CB ALA    19      -8.547 -76.912 -45.227  1.00  0.00      BSYN  
ATOM    160    C ALA    19      -6.712 -76.582 -43.589  1.00  0.00      BSYN  
ATOM    161    O ALA    19      -6.043 -75.613 -44.152  1.00  0.00      BSYN  
ATOM    162    N GLU    20      -6.004 -77.649 -43.035  1.00  0.00      BSYN  
ATOM    163    H GLU    20      -6.487 -78.122 -42.326  1.00  0.00      BSYN  
ATOM    164   CA GLU    20      -4.586 -77.831 -43.317  1.00  0.00      BSYN  
ATOM    165   CB GLU    20      -3.914 -78.558 -42.106  1.00  0.00      BSYN  
ATOM    166   CG GLU    20      -3.779 -77.571 -41.085  1.00  0.00      BSYN  
ATOM    167   CD GLU    20      -2.541 -76.669 -41.051  1.00  0.00      BSYN  
ATOM    168  OE1 GLU    20      -2.184 -76.421 -39.932  1.00  0.00      BSYN  
ATOM    169  OE2 GLU    20      -1.842 -76.386 -42.118  1.00  0.00      BSYN  
ATOM    170    C GLU    20      -4.319 -78.442 -44.706  1.00  0.00      BSYN  
ATOM    171    O GLU    20      -3.761 -79.556 -44.772  1.00  0.00      BSYN  
ATOM    172    N LYS    21      -4.407 -77.620 -45.699  1.00  0.00      BSYN  
ATOM    173    H LYS    21      -4.661 -76.703 -45.466  1.00  0.00      BSYN  
ATOM    174   CA LYS    21      -4.282 -78.091 -47.087  1.00  0.00      BSYN  
ATOM    175   CB LYS    21      -5.071 -77.277 -48.107  1.00  0.00      BSYN  
ATOM    176   CG LYS    21      -4.609 -75.794 -48.321  1.00  0.00      BSYN  
ATOM    177   CD LYS    21      -5.577 -75.232 -49.423  1.00  0.00      BSYN  
ATOM    178   CE LYS    21      -6.818 -74.597 -48.821  1.00  0.00      BSYN  
ATOM    179   NZ LYS    21      -6.694 -73.325 -48.234  1.00  0.00      BSYN  
ATOM    180  HZ1 LYS    21      -6.106 -72.819 -48.927  1.00  0.00      BSYN  
ATOM    181  HZ2 LYS    21      -7.507 -72.706 -48.039  1.00  0.00      BSYN  
ATOM    182  HZ3 LYS    21      -6.227 -73.519 -47.326  1.00  0.00      BSYN  
ATOM    183    C LYS    21      -2.770 -78.034 -47.388  1.00  0.00      BSYN  
ATOM    184    O LYS    21      -2.040 -77.102 -47.053  1.00  0.00      BSYN  
ATOM    185    N THR    22      -2.310 -79.260 -47.812  1.00  0.00      BSYN  
ATOM    186    H THR    22      -2.877 -80.052 -47.700  1.00  0.00      BSYN  
ATOM    187   CA THR    22      -1.075 -79.356 -48.496  1.00  0.00      BSYN  
ATOM    188   CB THR    22      -0.217 -80.357 -47.599  1.00  0.00      BSYN  
ATOM    189  OG1 THR    22      -0.020 -79.896 -46.260  1.00  0.00      BSYN  
ATOM    190  HG1 THR    22      -0.469 -79.072 -46.059  1.00  0.00      BSYN  
ATOM    191  CG2 THR    22       1.270 -80.113 -48.126  1.00  0.00      BSYN  
ATOM    192    C THR    22      -1.609 -79.940 -49.833  1.00  0.00      BSYN  
ATOM    193    O THR    22      -1.907 -81.200 -49.945  1.00  0.00      BSYN  
ATOM    194    N LYS    23      -1.613 -78.989 -50.821  1.00  0.00      BSYN  
ATOM    195    H LYS    23      -1.378 -78.054 -50.649  1.00  0.00      BSYN  
ATOM    196   CA LYS    23      -2.118 -79.160 -52.203  1.00  0.00      BSYN  
ATOM    197   CB LYS    23      -3.046 -78.064 -52.778  1.00  0.00      BSYN  
ATOM    198   CG LYS    23      -2.490 -76.663 -52.758  1.00  0.00      BSYN  
ATOM    199   CD LYS    23      -3.556 -75.601 -52.567  1.00  0.00      BSYN  
ATOM    200   CE LYS    23      -4.661 -75.730 -53.667  1.00  0.00      BSYN  
ATOM    201   NZ LYS    23      -4.121 -75.585 -55.047  1.00  0.00      BSYN  
ATOM    202  HZ1 LYS    23      -3.081 -75.601 -55.043  1.00  0.00      BSYN  
ATOM    203  HZ2 LYS    23      -4.285 -76.418 -55.648  1.00  0.00      BSYN  
ATOM    204  HZ3 LYS    23      -4.572 -74.755 -55.482  1.00  0.00      BSYN  
ATOM    205    C LYS    23      -0.967 -79.622 -53.058  1.00  0.00      BSYN  
ATOM    206    O LYS    23      -0.235 -78.875 -53.736  1.00  0.00      BSYN  
ATOM    207    N GLN    24      -0.673 -80.969 -53.049  1.00  0.00      BSYN  
ATOM    208    H GLN    24      -1.095 -81.592 -52.420  1.00  0.00      BSYN  
ATOM    209   CA GLN    24       0.291 -81.489 -54.030  1.00  0.00      BSYN  
ATOM    210   CB GLN    24       1.088 -82.547 -53.360  1.00  0.00      BSYN  
ATOM    211   CG GLN    24       2.280 -83.031 -54.265  1.00  0.00      BSYN  
ATOM    212   CD GLN    24       3.569 -83.399 -53.495  1.00  0.00      BSYN  
ATOM    213  OE1 GLN    24       3.531 -84.497 -52.868  1.00  0.00      BSYN  
ATOM    214  NE2 GLN    24       4.718 -82.650 -53.355  1.00  0.00      BSYN  
ATOM    215 HE21 GLN    24       4.954 -81.792 -53.765  1.00  0.00      BSYN  
ATOM    216 HE22 GLN    24       5.367 -82.946 -52.683  1.00  0.00      BSYN  
ATOM    217    C GLN    24      -0.485 -82.043 -55.169  1.00  0.00      BSYN  
ATOM    218    O GLN    24      -1.428 -82.760 -54.793  1.00  0.00      BSYN  
ATOM    219    N GLY    25      -0.223 -81.711 -56.419  1.00  0.00      BSYN  
ATOM    220    H GLY    25       0.398 -80.976 -56.608  1.00  0.00      BSYN  
ATOM    221   CA GLY    25      -0.970 -82.455 -57.561  1.00  0.00      BSYN  
ATOM    222    C GLY    25      -1.200 -81.593 -58.772  1.00  0.00      BSYN  
ATOM    223    O GLY    25      -0.537 -81.701 -59.770  1.00  0.00      BSYN  
ATOM    224    N VAL    26      -2.286 -80.713 -58.813  1.00  0.00      BSYN  
ATOM    225    H VAL    26      -2.348 -80.167 -59.624  1.00  0.00      BSYN  
ATOM    226   CA VAL    26      -3.366 -80.628 -57.877  1.00  0.00      BSYN  
ATOM    227   CB VAL    26      -3.587 -79.219 -57.265  1.00  0.00      BSYN  
ATOM    228  CG1 VAL    26      -4.015 -78.014 -58.205  1.00  0.00      BSYN  
ATOM    229  CG2 VAL    26      -4.605 -79.282 -56.160  1.00  0.00      BSYN  
ATOM    230    C VAL    26      -4.723 -80.998 -58.578  1.00  0.00      BSYN  
ATOM    231    O VAL    26      -5.141 -80.512 -59.637  1.00  0.00      BSYN  
ATOM    232    N THR    27      -5.344 -82.041 -58.066  1.00  0.00      BSYN  
ATOM    233    H THR    27      -4.822 -82.796 -57.723  1.00  0.00      BSYN  
ATOM    234   CA THR    27      -6.767 -82.364 -58.414  1.00  0.00      BSYN  
ATOM    235   CB THR    27      -6.989 -83.889 -58.330  1.00  0.00      BSYN  
ATOM    236  OG1 THR    27      -6.688 -84.336 -57.080  1.00  0.00      BSYN  
ATOM    237  HG1 THR    27      -7.075 -83.768 -56.410  1.00  0.00      BSYN  
ATOM    238  CG2 THR    27      -6.366 -84.720 -59.353  1.00  0.00      BSYN  
ATOM    239    C THR    27      -7.795 -81.552 -57.672  1.00  0.00      BSYN  
ATOM    240    O THR    27      -8.855 -82.150 -57.402  1.00  0.00      BSYN  
ATOM    241    N GLU    28      -7.664 -80.246 -57.599  1.00  0.00      BSYN  
ATOM    242    H GLU    28      -7.075 -79.902 -58.302  1.00  0.00      BSYN  
ATOM    243   CA GLU    28      -8.468 -79.204 -56.822  1.00  0.00      BSYN  
ATOM    244   CB GLU    28      -8.273 -77.808 -57.411  1.00  0.00      BSYN  
ATOM    245   CG GLU    28      -7.591 -76.858 -56.463  1.00  0.00      BSYN  
ATOM    246   CD GLU    28      -7.433 -75.372 -56.744  1.00  0.00      BSYN  
ATOM    247  OE1 GLU    28      -6.319 -74.893 -56.896  1.00  0.00      BSYN  
ATOM    248  OE2 GLU    28      -8.381 -74.629 -56.764  1.00  0.00      BSYN  
ATOM    249    C GLU    28      -9.908 -79.280 -56.507  1.00  0.00      BSYN  
ATOM    250    O GLU    28     -10.260 -78.935 -55.328  1.00  0.00      BSYN  
ATOM    251    N ALA    29     -10.614 -79.557 -57.599  1.00  0.00      BSYN  
ATOM    252    H ALA    29     -10.129 -79.922 -58.369  1.00  0.00      BSYN  
ATOM    253   CA ALA    29     -12.068 -79.572 -57.490  1.00  0.00      BSYN  
ATOM    254   CB ALA    29     -12.809 -79.723 -58.812  1.00  0.00      BSYN  
ATOM    255    C ALA    29     -12.651 -80.639 -56.501  1.00  0.00      BSYN  
ATOM    256    O ALA    29     -13.704 -80.397 -55.814  1.00  0.00      BSYN  
ATOM    257    N ALA    30     -11.961 -81.812 -56.319  1.00  0.00      BSYN  
ATOM    258    H ALA    30     -11.017 -81.845 -56.582  1.00  0.00      BSYN  
ATOM    259   CA ALA    30     -12.680 -82.948 -55.686  1.00  0.00      BSYN  
ATOM    260   CB ALA    30     -12.345 -84.069 -56.630  1.00  0.00      BSYN  
ATOM    261    C ALA    30     -12.154 -83.026 -54.254  1.00  0.00      BSYN  
ATOM    262    O ALA    30     -12.089 -84.196 -53.839  1.00  0.00      BSYN  
ATOM    263    N GLU    31     -11.615 -82.009 -53.625  1.00  0.00      BSYN  
ATOM    264    H GLU    31     -11.231 -81.281 -54.158  1.00  0.00      BSYN  
ATOM    265   CA GLU    31     -11.301 -81.950 -52.229  1.00  0.00      BSYN  
ATOM    266   CB GLU    31      -9.820 -81.803 -52.179  1.00  0.00      BSYN  
ATOM    267   CG GLU    31      -9.218 -80.530 -52.805  1.00  0.00      BSYN  
ATOM    268   CD GLU    31      -7.754 -80.541 -52.849  1.00  0.00      BSYN  
ATOM    269  OE1 GLU    31      -7.083 -80.334 -51.883  1.00  0.00      BSYN  
ATOM    270  OE2 GLU    31      -7.128 -80.644 -53.967  1.00  0.00      BSYN  
ATOM    271    C GLU    31     -11.884 -80.683 -51.529  1.00  0.00      BSYN  
ATOM    272    O GLU    31     -11.970 -80.550 -50.304  1.00  0.00      BSYN  
ATOM    273    N LYS    32     -12.497 -79.762 -52.281  1.00  0.00      BSYN  
ATOM    274    H LYS    32     -12.840 -80.147 -53.114  1.00  0.00      BSYN  
ATOM    275   CA LYS    32     -12.901 -78.391 -51.840  1.00  0.00      BSYN  
ATOM    276   CB LYS    32     -12.196 -77.264 -52.520  1.00  0.00      BSYN  
ATOM    277   CG LYS    32     -10.703 -77.104 -52.071  1.00  0.00      BSYN  
ATOM    278   CD LYS    32     -10.653 -76.818 -50.520  1.00  0.00      BSYN  
ATOM    279   CE LYS    32      -9.227 -76.526 -50.251  1.00  0.00      BSYN  
ATOM    280   NZ LYS    32      -8.519 -77.749 -49.909  1.00  0.00      BSYN  
ATOM    281  HZ1 LYS    32      -8.153 -78.170 -50.786  1.00  0.00      BSYN  
ATOM    282  HZ2 LYS    32      -7.772 -77.400 -49.276  1.00  0.00      BSYN  
ATOM    283  HZ3 LYS    32      -9.079 -78.489 -49.438  1.00  0.00      BSYN  
ATOM    284    C LYS    32     -14.447 -78.248 -52.013  1.00  0.00      BSYN  
ATOM    285    O LYS    32     -14.984 -78.393 -53.183  1.00  0.00      BSYN  
ATOM    286    N THR    33     -15.182 -78.078 -50.947  1.00  0.00      BSYN  
ATOM    287    H THR    33     -16.069 -77.759 -51.214  1.00  0.00      BSYN  
ATOM    288   CA THR    33     -14.808 -78.314 -49.570  1.00  0.00      BSYN  
ATOM    289   CB THR    33     -15.003 -77.136 -48.620  1.00  0.00      BSYN  
ATOM    290  OG1 THR    33     -14.416 -76.282 -49.554  1.00  0.00      BSYN  
ATOM    291  HG1 THR    33     -14.288 -75.383 -49.243  1.00  0.00      BSYN  
ATOM    292  CG2 THR    33     -14.011 -77.121 -47.378  1.00  0.00      BSYN  
ATOM    293    C THR    33     -15.494 -79.495 -48.815  1.00  0.00      BSYN  
ATOM    294    O THR    33     -16.687 -79.709 -49.040  1.00  0.00      BSYN  
ATOM    295    N LYS    34     -14.706 -80.292 -48.179  1.00  0.00      BSYN  
ATOM    296    H LYS    34     -13.752 -80.075 -48.126  1.00  0.00      BSYN  
ATOM    297   CA LYS    34     -14.978 -81.646 -47.675  1.00  0.00      BSYN  
ATOM    298   CB LYS    34     -13.779 -82.128 -46.881  1.00  0.00      BSYN  
ATOM    299   CG LYS    34     -13.966 -83.582 -46.346  1.00  0.00      BSYN  
ATOM    300   CD LYS    34     -12.639 -83.824 -45.614  1.00  0.00      BSYN  
ATOM    301   CE LYS    34     -12.616 -83.459 -44.154  1.00  0.00      BSYN  
ATOM    302   NZ LYS    34     -13.817 -83.952 -43.490  1.00  0.00      BSYN  
ATOM    303  HZ1 LYS    34     -13.654 -83.988 -42.463  1.00  0.00      BSYN  
ATOM    304  HZ2 LYS    34     -14.566 -83.244 -43.632  1.00  0.00      BSYN  
ATOM    305  HZ3 LYS    34     -14.298 -84.840 -43.737  1.00  0.00      BSYN  
ATOM    306    C LYS    34     -16.222 -81.833 -46.717  1.00  0.00      BSYN  
ATOM    307    O LYS    34     -16.246 -81.521 -45.533  1.00  0.00      BSYN  
ATOM    308    N GLU    35     -17.265 -82.315 -47.396  1.00  0.00      BSYN  
ATOM    309    H GLU    35     -17.033 -82.687 -48.273  1.00  0.00      BSYN  
ATOM    310   CA GLU    35     -18.616 -82.420 -46.932  1.00  0.00      BSYN  
ATOM    311   CB GLU    35     -19.715 -82.114 -48.066  1.00  0.00      BSYN  
ATOM    312   CG GLU    35     -20.035 -80.701 -48.549  1.00  0.00      BSYN  
ATOM    313   CD GLU    35     -21.124 -80.761 -49.632  1.00  0.00      BSYN  
ATOM    314  OE1 GLU    35     -21.101 -81.666 -50.499  1.00  0.00      BSYN  
ATOM    315  OE2 GLU    35     -22.145 -80.035 -49.465  1.00  0.00      BSYN  
ATOM    316    C GLU    35     -18.822 -83.777 -46.338  1.00  0.00      BSYN  
ATOM    317    O GLU    35     -18.819 -84.831 -46.932  1.00  0.00      BSYN  
ATOM    318    N GLY    36     -19.166 -83.714 -45.049  1.00  0.00      BSYN  
ATOM    319    H GLY    36     -19.593 -82.902 -44.705  1.00  0.00      BSYN  
ATOM    320   CA GLY    36     -19.019 -84.814 -44.226  1.00  0.00      BSYN  
ATOM    321    C GLY    36     -17.822 -84.703 -43.287  1.00  0.00      BSYN  
ATOM    322    O GLY    36     -16.805 -85.453 -43.328  1.00  0.00      BSYN  
ATOM    323    N VAL    37     -17.935 -83.749 -42.383  1.00  0.00      BSYN  
ATOM    324    H VAL    37     -18.781 -83.265 -42.291  1.00  0.00      BSYN  
ATOM    325   CA VAL    37     -16.863 -83.529 -41.477  1.00  0.00      BSYN  
ATOM    326   CB VAL    37     -16.507 -82.026 -41.071  1.00  0.00      BSYN  
ATOM    327  CG1 VAL    37     -15.365 -82.113 -40.208  1.00  0.00      BSYN  
ATOM    328  CG2 VAL    37     -16.039 -81.241 -42.338  1.00  0.00      BSYN  
ATOM    329    C VAL    37     -17.088 -84.335 -40.193  1.00  0.00      BSYN  
ATOM    330    O VAL    37     -16.132 -85.005 -39.707  1.00  0.00      BSYN  
ATOM    331    N LEU    38     -18.387 -84.294 -39.811  1.00  0.00      BSYN  
ATOM    332    H LEU    38     -19.073 -83.984 -40.438  1.00  0.00      BSYN  
ATOM    333   CA LEU    38     -18.868 -84.805 -38.508  1.00  0.00      BSYN  
ATOM    334   CB LEU    38     -19.445 -83.741 -37.696  1.00  0.00      BSYN  
ATOM    335   CG LEU    38     -18.489 -82.788 -36.864  1.00  0.00      BSYN  
ATOM    336  CD1 LEU    38     -19.144 -82.692 -35.521  1.00  0.00      BSYN  
ATOM    337  CD2 LEU    38     -17.009 -83.299 -36.611  1.00  0.00      BSYN  
ATOM    338    C LEU    38     -19.892 -85.846 -38.798  1.00  0.00      BSYN  
ATOM    339    O LEU    38     -20.651 -85.783 -39.771  1.00  0.00      BSYN  
ATOM    340    N TYR    39     -19.876 -86.992 -38.080  1.00  0.00      BSYN  
ATOM    341    H TYR    39     -20.562 -87.623 -38.380  1.00  0.00      BSYN  
ATOM    342   CA TYR    39     -18.986 -87.257 -37.028  1.00  0.00      BSYN  
ATOM    343   CB TYR    39     -19.645 -88.338 -36.110  1.00  0.00      BSYN  
ATOM    344   CG TYR    39     -19.051 -88.442 -34.743  1.00  0.00      BSYN  
ATOM    345  CD1 TYR    39     -18.486 -89.608 -34.297  1.00  0.00      BSYN  
ATOM    346  CE1 TYR    39     -17.878 -89.589 -33.053  1.00  0.00      BSYN  
ATOM    347  CD2 TYR    39     -19.068 -87.254 -34.051  1.00  0.00      BSYN  
ATOM    348  CE2 TYR    39     -18.531 -87.241 -32.809  1.00  0.00      BSYN  
ATOM    349   CZ TYR    39     -17.958 -88.458 -32.310  1.00  0.00      BSYN  
ATOM    350   OH TYR    39     -17.636 -88.642 -30.961  1.00  0.00      BSYN  
ATOM    351   HH TYR    39     -17.611 -89.587 -30.791  1.00  0.00      BSYN  
ATOM    352    C TYR    39     -17.630 -87.715 -37.550  1.00  0.00      BSYN  
ATOM    353    O TYR    39     -16.615 -87.497 -36.954  1.00  0.00      BSYN  
ATOM    354    N VAL    40     -17.692 -88.611 -38.607  1.00  0.00      BSYN  
ATOM    355    H VAL    40     -18.326 -88.676 -39.351  1.00  0.00      BSYN  
ATOM    356   CA VAL    40     -16.449 -89.255 -39.014  1.00  0.00      BSYN  
ATOM    357   CB VAL    40     -16.213 -90.510 -38.252  1.00  0.00      BSYN  
ATOM    358  CG1 VAL    40     -15.466 -90.493 -37.017  1.00  0.00      BSYN  
ATOM    359  CG2 VAL    40     -17.467 -91.283 -38.124  1.00  0.00      BSYN  
ATOM    360    C VAL    40     -16.355 -89.490 -40.535  1.00  0.00      BSYN  
ATOM    361    O VAL    40     -16.877 -88.550 -41.205  1.00  0.00      BSYN  
ATOM    362    N GLY    41     -15.766 -90.420 -41.187  1.00  0.00      BSYN  
ATOM    363    H GLY    41     -15.368 -91.213 -40.770  1.00  0.00      BSYN  
ATOM    364   CA GLY    41     -15.708 -90.537 -42.673  1.00  0.00      BSYN  
ATOM    365    C GLY    41     -15.276 -91.903 -43.238  1.00  0.00      BSYN  
ATOM    366    O GLY    41     -15.926 -92.423 -44.149  1.00  0.00      BSYN  
ATOM    367    N SER    42     -14.096 -92.266 -42.773  1.00  0.00      BSYN  
ATOM    368    H SER    42     -13.403 -91.612 -42.544  1.00  0.00      BSYN  
ATOM    369   CA SER    42     -13.431 -93.529 -42.962  1.00  0.00      BSYN  
ATOM    370   CB SER    42     -11.867 -93.419 -43.145  1.00  0.00      BSYN  
ATOM    371   OG SER    42     -11.580 -92.505 -44.158  1.00  0.00      BSYN  
ATOM    372   HG SER    42     -12.326 -92.403 -44.754  1.00  0.00      BSYN  
ATOM    373    C SER    42     -13.714 -94.535 -41.776  1.00  0.00      BSYN  
ATOM    374    O SER    42     -13.162 -95.623 -41.861  1.00  0.00      BSYN  
ATOM    375    N LYS    43     -14.511 -94.181 -40.734  1.00  0.00      BSYN  
ATOM    376    H LYS    43     -15.056 -93.367 -40.771  1.00  0.00      BSYN  
ATOM    377   CA LYS    43     -14.561 -94.963 -39.535  1.00  0.00      BSYN  
ATOM    378   CB LYS    43     -13.665 -94.319 -38.523  1.00  0.00      BSYN  
ATOM    379   CG LYS    43     -12.718 -95.395 -38.065  1.00  0.00      BSYN  
ATOM    380   CD LYS    43     -11.629 -94.551 -37.302  1.00  0.00      BSYN  
ATOM    381   CE LYS    43     -12.057 -93.588 -36.208  1.00  0.00      BSYN  
ATOM    382   NZ LYS    43     -10.866 -92.907 -35.702  1.00  0.00      BSYN  
ATOM    383  HZ1 LYS    43     -10.776 -92.040 -36.268  1.00  0.00      BSYN  
ATOM    384  HZ2 LYS    43     -10.933 -92.430 -34.780  1.00  0.00      BSYN  
ATOM    385  HZ3 LYS    43      -9.924 -93.316 -35.865  1.00  0.00      BSYN  
ATOM    386    C LYS    43     -16.005 -95.180 -38.905  1.00  0.00      BSYN  
ATOM    387    O LYS    43     -16.968 -94.529 -39.375  1.00  0.00      BSYN  
ATOM    388    N THR    44     -16.281 -96.198 -38.071  1.00  0.00      BSYN  
ATOM    389    H THR    44     -17.044 -96.095 -37.464  1.00  0.00      BSYN  
ATOM    390   CA THR    44     -15.445 -97.286 -37.736  1.00  0.00      BSYN  
ATOM    391   CB THR    44     -15.213 -97.377 -36.175  1.00  0.00      BSYN  
ATOM    392  OG1 THR    44     -14.985 -96.144 -35.481  1.00  0.00      BSYN  
ATOM    393  HG1 THR    44     -15.124 -96.043 -34.537  1.00  0.00      BSYN  
ATOM    394  CG2 THR    44     -14.115 -98.431 -35.783  1.00  0.00      BSYN  
ATOM    395    C THR    44     -16.079 -98.588 -38.221  1.00  0.00      BSYN  
ATOM    396    O THR    44     -16.692 -99.403 -37.558  1.00  0.00      BSYN  
ATOM    397    N ARG    45     -15.835 -98.741 -39.473  1.00  0.00      BSYN  
ATOM    398    H ARG    45     -15.333 -98.046 -39.947  1.00  0.00      BSYN  
ATOM    399   CA ARG    45     -16.409 -99.751 -40.293  1.00  0.00      BSYN  
ATOM    400   CB ARG    45     -17.116 -99.388 -41.582  1.00  0.00      BSYN  
ATOM    401   CG ARG    45     -17.985-100.605 -42.163  1.00  0.00      BSYN  
ATOM    402   CD ARG    45     -18.705-100.317 -43.607  1.00  0.00      BSYN  
ATOM    403   NE ARG    45     -19.876 -99.499 -43.429  1.00  0.00      BSYN  
ATOM    404   HE ARG    45     -19.945 -98.743 -42.809  1.00  0.00      BSYN  
ATOM    405   CZ ARG    45     -21.002 -99.806 -43.932  1.00  0.00      BSYN  
ATOM    406  NH1 ARG    45     -21.052-100.773 -44.834  1.00  0.00      BSYN  
ATOM    407 HH11 ARG    45     -21.905-101.015 -45.297  1.00  0.00      BSYN  
ATOM    408 HH12 ARG    45     -20.189-101.153 -45.166  1.00  0.00      BSYN  
ATOM    409  NH2 ARG    45     -22.183 -99.261 -43.520  1.00  0.00      BSYN  
ATOM    410 HH21 ARG    45     -22.965 -99.464 -44.109  1.00  0.00      BSYN  
ATOM    411 HH22 ARG    45     -22.263 -98.552 -42.818  1.00  0.00      BSYN  
ATOM    412    C ARG    45     -15.124-100.491 -40.691  1.00  0.00      BSYN  
ATOM    413    O ARG    45     -14.257 -99.937 -41.444  1.00  0.00      BSYN  
ATOM    414    N GLU    46     -14.913-101.741 -40.383  1.00  0.00      BSYN  
ATOM    415    H GLU    46     -14.128-102.243 -40.687  1.00  0.00      BSYN  
ATOM    416   CA GLU    46     -15.746-102.418 -39.329  1.00  0.00      BSYN  
ATOM    417   CB GLU    46     -16.238-103.754 -39.661  1.00  0.00      BSYN  
ATOM    418   CG GLU    46     -17.816-103.431 -39.948  1.00  0.00      BSYN  
ATOM    419   CD GLU    46     -18.635-103.028 -38.842  1.00  0.00      BSYN  
ATOM    420  OE1 GLU    46     -19.295-101.988 -39.024  1.00  0.00      BSYN  
ATOM    421  OE2 GLU    46     -18.543-103.526 -37.715  1.00  0.00      BSYN  
ATOM    422    C GLU    46     -15.062-102.632 -37.998  1.00  0.00      BSYN  
ATOM    423    O GLU    46     -13.949-103.146 -37.958  1.00  0.00      BSYN  
ATOM    424    N GLY    47     -15.644-102.237 -36.881  1.00  0.00      BSYN  
ATOM    425    H GLY    47     -16.606-102.066 -36.956  1.00  0.00      BSYN  
ATOM    426   CA GLY    47     -15.173-102.188 -35.491  1.00  0.00      BSYN  
ATOM    427    C GLY    47     -15.130-103.449 -34.710  1.00  0.00      BSYN  
ATOM    428    O GLY    47     -15.977-103.775 -33.898  1.00  0.00      BSYN  
ATOM    429    N VAL    48     -14.171-104.294 -35.083  1.00  0.00      BSYN  
ATOM    430    H VAL    48     -13.291-104.050 -35.437  1.00  0.00      BSYN  
ATOM    431   CA VAL    48     -14.319-105.682 -34.764  1.00  0.00      BSYN  
ATOM    432   CB VAL    48     -14.405-106.707 -35.924  1.00  0.00      BSYN  
ATOM    433  CG1 VAL    48     -15.683-106.656 -36.756  1.00  0.00      BSYN  
ATOM    434  CG2 VAL    48     -13.416-106.252 -36.947  1.00  0.00      BSYN  
ATOM    435    C VAL    48     -13.549-106.158 -33.596  1.00  0.00      BSYN  
ATOM    436    O VAL    48     -12.620-106.938 -33.755  1.00  0.00      BSYN  
ATOM    437    N VAL    49     -13.886-105.549 -32.436  1.00  0.00      BSYN  
ATOM    438    H VAL    49     -14.739-105.071 -32.501  1.00  0.00      BSYN  
ATOM    439   CA VAL    49     -13.261-105.633 -31.207  1.00  0.00      BSYN  
ATOM    440   CB VAL    49     -12.631-104.204 -30.950  1.00  0.00      BSYN  
ATOM    441  CG1 VAL    49     -11.375-104.065 -31.828  1.00  0.00      BSYN  
ATOM    442  CG2 VAL    49     -13.528-102.901 -30.944  1.00  0.00      BSYN  
ATOM    443    C VAL    49     -14.076-106.001 -29.993  1.00  0.00      BSYN  
ATOM    444    O VAL    49     -15.300-106.291 -30.067  1.00  0.00      BSYN  
ATOM    445    N GLN    50     -13.275-106.243 -28.941  1.00  0.00      BSYN  
ATOM    446    H GLN    50     -12.335-106.415 -29.161  1.00  0.00      BSYN  
ATOM    447   CA GLN    50     -13.596-106.607 -27.582  1.00  0.00      BSYN  
ATOM    448   CB GLN    50     -12.580-107.465 -27.058  1.00  0.00      BSYN  
ATOM    449   CG GLN    50     -12.862-108.969 -26.925  1.00  0.00      BSYN  
ATOM    450   CD GLN    50     -11.706-109.935 -26.361  1.00  0.00      BSYN  
ATOM    451  OE1 GLN    50     -10.601-110.053 -26.897  1.00  0.00      BSYN  
ATOM    452  NE2 GLN    50     -11.887-110.600 -25.185  1.00  0.00      BSYN  
ATOM    453 HE21 GLN    50     -12.676-110.500 -24.612  1.00  0.00      BSYN  
ATOM    454 HE22 GLN    50     -11.034-110.884 -24.797  1.00  0.00      BSYN  
ATOM    455    C GLN    50     -13.867-105.358 -26.622  1.00  0.00      BSYN  
ATOM    456    O GLN    50     -14.875-105.181 -25.949  1.00  0.00      BSYN  
ATOM    457    N GLY    51     -12.942-104.370 -26.719  1.00  0.00      BSYN  
ATOM    458    H GLY    51     -12.060-104.387 -27.146  1.00  0.00      BSYN  
ATOM    459   CA GLY    51     -13.249-103.013 -26.228  1.00  0.00      BSYN  
ATOM    460    C GLY    51     -14.239-102.043 -26.920  1.00  0.00      BSYN  
ATOM    461    O GLY    51     -13.884-101.265 -27.789  1.00  0.00      BSYN  
ATOM    462    N VAL    52     -15.514-102.111 -26.579  1.00  0.00      BSYN  
ATOM    463    H VAL    52     -15.719-102.813 -25.926  1.00  0.00      BSYN  
ATOM    464   CA VAL    52     -16.655-101.286 -27.231  1.00  0.00      BSYN  
ATOM    465   CB VAL    52     -17.045-101.909 -28.629  1.00  0.00      BSYN  
ATOM    466  CG1 VAL    52     -17.549-103.434 -28.543  1.00  0.00      BSYN  
ATOM    467  CG2 VAL    52     -17.833-100.904 -29.540  1.00  0.00      BSYN  
ATOM    468    C VAL    52     -17.857-100.928 -26.406  1.00  0.00      BSYN  
ATOM    469    O VAL    52     -18.210-101.722 -25.505  1.00  0.00      BSYN  
ATOM    470    N ALA    53     -18.321 -99.704 -26.684  1.00  0.00      BSYN  
ATOM    471    H ALA    53     -17.963 -99.339 -27.520  1.00  0.00      BSYN  
ATOM    472   CA ALA    53     -19.175 -98.970 -25.830  1.00  0.00      BSYN  
ATOM    473   CB ALA    53     -18.713 -97.654 -25.161  1.00  0.00      BSYN  
ATOM    474    C ALA    53     -20.600 -98.736 -26.397  1.00  0.00      BSYN  
ATOM    475    O ALA    53     -20.894 -97.750 -27.084  1.00  0.00      BSYN  
ATOM    476    N SER    54     -21.738 -99.444 -26.134  1.00  0.00      BSYN  
ATOM    477    H SER    54     -22.615 -99.179 -26.482  1.00  0.00      BSYN  
ATOM    478   CA SER    54     -21.761-100.654 -25.402  1.00  0.00      BSYN  
ATOM    479   CB SER    54     -22.595-100.500 -24.194  1.00  0.00      BSYN  
ATOM    480   OG SER    54     -23.882-100.007 -24.619  1.00  0.00      BSYN  
ATOM    481   HG SER    54     -24.334-100.642 -25.180  1.00  0.00      BSYN  
ATOM    482    C SER    54     -22.213-101.898 -26.158  1.00  0.00      BSYN  
ATOM    483    O SER    54     -23.352-102.264 -26.210  1.00  0.00      BSYN  
ATOM    484    N VAL    55     -21.328-102.518 -26.912  1.00  0.00      BSYN  
ATOM    485    H VAL    55     -20.411-102.304 -26.643  1.00  0.00      BSYN  
ATOM    486   CA VAL    55     -21.492-103.601 -27.890  1.00  0.00      BSYN  
ATOM    487   CB VAL    55     -21.651-104.922 -27.181  1.00  0.00      BSYN  
ATOM    488  CG1 VAL    55     -21.412-105.989 -28.255  1.00  0.00      BSYN  
ATOM    489  CG2 VAL    55     -20.470-105.286 -26.183  1.00  0.00      BSYN  
ATOM    490    C VAL    55     -22.460-103.386 -29.002  1.00  0.00      BSYN  
ATOM    491    O VAL    55     -21.999-103.349 -30.133  1.00  0.00      BSYN  
ATOM    492    N ALA    56     -23.747-103.184 -28.804  1.00  0.00      BSYN  
ATOM    493    H ALA    56     -24.150-103.330 -27.923  1.00  0.00      BSYN  
ATOM    494   CA ALA    56     -24.558-102.722 -29.924  1.00  0.00      BSYN  
ATOM    495   CB ALA    56     -24.866-103.859 -30.907  1.00  0.00      BSYN  
ATOM    496    C ALA    56     -25.943-101.838 -29.704  1.00  0.00      BSYN  
ATOM    497    O ALA    56     -27.058-102.392 -29.681  1.00  0.00      BSYN  
ATOM    498    N GLU    57     -25.794-100.498 -29.637  1.00  0.00      BSYN  
ATOM    499    H GLU    57     -24.905-100.103 -29.751  1.00  0.00      BSYN  
ATOM    500   CA GLU    57     -26.909 -99.667 -29.447  1.00  0.00      BSYN  
ATOM    501   CB GLU    57     -26.545 -98.331 -28.791  1.00  0.00      BSYN  
ATOM    502   CG GLU    57     -25.903 -98.323 -27.303  1.00  0.00      BSYN  
ATOM    503   CD GLU    57     -26.786 -98.245 -26.124  1.00  0.00      BSYN  
ATOM    504  OE1 GLU    57     -27.932 -98.743 -26.135  1.00  0.00      BSYN  
ATOM    505  OE2 GLU    57     -26.388 -97.747 -25.111  1.00  0.00      BSYN  
ATOM    506    C GLU    57     -27.613 -99.452 -30.754  1.00  0.00      BSYN  
ATOM    507    O GLU    57     -28.736 -99.861 -30.923  1.00  0.00      BSYN  
ATOM    508    N LYS    58     -26.680 -99.187 -31.702  1.00  0.00      BSYN  
ATOM    509    H LYS    58     -25.771 -98.880 -31.502  1.00  0.00      BSYN  
ATOM    510   CA LYS    58     -26.981 -99.093 -33.141  1.00  0.00      BSYN  
ATOM    511   CB LYS    58     -27.920 -97.812 -33.503  1.00  0.00      BSYN  
ATOM    512   CG LYS    58     -27.225 -96.438 -33.243  1.00  0.00      BSYN  
ATOM    513   CD LYS    58     -28.010 -95.232 -32.823  1.00  0.00      BSYN  
ATOM    514   CE LYS    58     -28.828 -94.531 -33.868  1.00  0.00      BSYN  
ATOM    515   NZ LYS    58     -30.211 -94.866 -33.647  1.00  0.00      BSYN  
ATOM    516  HZ1 LYS    58     -30.732 -94.153 -34.196  1.00  0.00      BSYN  
ATOM    517  HZ2 LYS    58     -30.356 -95.857 -33.927  1.00  0.00      BSYN  
ATOM    518  HZ3 LYS    58     -30.464 -94.733 -32.647  1.00  0.00      BSYN  
ATOM    519    C LYS    58     -25.826 -99.354 -34.157  1.00  0.00      BSYN  
ATOM    520    O LYS    58     -24.696 -99.690 -33.753  1.00  0.00      BSYN  
ATOM    521    N THR    59     -26.161 -99.117 -35.366  1.00  0.00      BSYN  
ATOM    522    H THR    59     -27.055 -98.761 -35.552  1.00  0.00      BSYN  
ATOM    523   CA THR    59     -25.273 -99.176 -36.509  1.00  0.00      BSYN  
ATOM    524   CB THR    59     -25.970-100.090 -37.588  1.00  0.00      BSYN  
ATOM    525  OG1 THR    59     -26.659-101.199 -36.987  1.00  0.00      BSYN  
ATOM    526  HG1 THR    59     -26.025-101.862 -36.701  1.00  0.00      BSYN  
ATOM    527  CG2 THR    59     -24.892-100.522 -38.569  1.00  0.00      BSYN  
ATOM    528    C THR    59     -25.284 -97.746 -37.053  1.00  0.00      BSYN  
ATOM    529    O THR    59     -26.280 -97.220 -37.534  1.00  0.00      BSYN  
ATOM    530    N LYS    60     -24.174 -97.147 -37.125  1.00  0.00      BSYN  
ATOM    531    H LYS    60     -23.943 -96.277 -37.512  1.00  0.00      BSYN  
ATOM    532   CA LYS    60     -23.025 -97.619 -36.534  1.00  0.00      BSYN  
ATOM    533   CB LYS    60     -21.606 -97.291 -37.231  1.00  0.00      BSYN  
ATOM    534   CG LYS    60     -20.646 -98.444 -37.299  1.00  0.00      BSYN  
ATOM    535   CD LYS    60     -19.430 -97.996 -38.247  1.00  0.00      BSYN  
ATOM    536   CE LYS    60     -19.911 -97.195 -39.442  1.00  0.00      BSYN  
ATOM    537   NZ LYS    60     -18.790 -96.630 -40.157  1.00  0.00      BSYN  
ATOM    538  HZ1 LYS    60     -19.257 -95.884 -40.711  1.00  0.00      BSYN  
ATOM    539  HZ2 LYS    60     -18.013 -96.146 -39.663  1.00  0.00      BSYN  
ATOM    540  HZ3 LYS    60     -18.335 -97.341 -40.763  1.00  0.00      BSYN  
ATOM    541    C LYS    60     -22.905 -97.112 -35.096  1.00  0.00      BSYN  
ATOM    542    O LYS    60     -23.333 -96.021 -34.848  1.00  0.00      BSYN  
ATOM    543    N GLU    61     -22.182 -97.830 -34.257  1.00  0.00      BSYN  
ATOM    544    H GLU    61     -21.678 -98.539 -34.708  1.00  0.00      BSYN  
ATOM    545   CA GLU    61     -21.948 -97.516 -32.834  1.00  0.00      BSYN  
ATOM    546   CB GLU    61     -20.909 -98.398 -32.054  1.00  0.00      BSYN  
ATOM    547   CG GLU    61     -21.436 -99.720 -31.526  1.00  0.00      BSYN  
ATOM    548   CD GLU    61     -21.852 -99.691 -30.034  1.00  0.00      BSYN  
ATOM    549  OE1 GLU    61     -21.009-100.180 -29.232  1.00  0.00      BSYN  
ATOM    550  OE2 GLU    61     -22.878 -99.241 -29.594  1.00  0.00      BSYN  
ATOM    551    C GLU    61     -21.261 -96.114 -32.889  1.00  0.00      BSYN  
ATOM    552    O GLU    61     -20.189 -95.928 -33.467  1.00  0.00      BSYN  
ATOM    553    N GLN    62     -22.013 -95.077 -32.421  1.00  0.00      BSYN  
ATOM    554    H GLN    62     -22.877 -95.321 -32.028  1.00  0.00      BSYN  
ATOM    555   CA GLN    62     -21.567 -93.792 -32.194  1.00  0.00      BSYN  
ATOM    556   CB GLN    62     -22.437 -92.686 -32.825  1.00  0.00      BSYN  
ATOM    557   CG GLN    62     -21.807 -91.870 -33.913  1.00  0.00      BSYN  
ATOM    558   CD GLN    62     -22.846 -90.766 -34.300  1.00  0.00      BSYN  
ATOM    559  OE1 GLN    62     -24.001 -90.962 -34.441  1.00  0.00      BSYN  
ATOM    560  NE2 GLN    62     -22.382 -89.487 -34.540  1.00  0.00      BSYN  
ATOM    561 HE21 GLN    62     -23.021 -88.747 -34.590  1.00  0.00      BSYN  
ATOM    562 HE22 GLN    62     -21.414 -89.338 -34.587  1.00  0.00      BSYN  
ATOM    563    C GLN    62     -21.172 -93.335 -30.789  1.00  0.00      BSYN  
ATOM    564    O GLN    62     -22.051 -92.998 -29.994  1.00  0.00      BSYN  
ATOM    565    N ALA    63     -19.885 -93.256 -30.475  1.00  0.00      BSYN  
ATOM    566    H ALA    63     -19.198 -93.585 -31.092  1.00  0.00      BSYN  
ATOM    567   CA ALA    63     -19.368 -93.069 -29.072  1.00  0.00      BSYN  
ATOM    568   CB ALA    63     -18.731 -94.314 -28.535  1.00  0.00      BSYN  
ATOM    569    C ALA    63     -18.398 -91.923 -28.753  1.00  0.00      BSYN  
ATOM    570    O ALA    63     -17.718 -91.546 -29.667  1.00  0.00      BSYN  
ATOM    571    N SER    64     -18.282 -91.352 -27.556  1.00  0.00      BSYN  
ATOM    572    H SER    64     -18.692 -91.657 -26.720  1.00  0.00      BSYN  
ATOM    573   CA SER    64     -17.559 -90.110 -27.300  1.00  0.00      BSYN  
ATOM    574   CB SER    64     -18.455 -89.544 -26.217  1.00  0.00      BSYN  
ATOM    575   OG SER    64     -19.772 -89.445 -26.900  1.00  0.00      BSYN  
ATOM    576   HG SER    64     -20.494 -89.759 -26.349  1.00  0.00      BSYN  
ATOM    577    C SER    64     -16.118 -90.180 -26.949  1.00  0.00      BSYN  
ATOM    578    O SER    64     -15.669 -89.461 -26.122  1.00  0.00      BSYN  
ATOM    579    N HIS    65     -15.482 -91.090 -27.750  1.00  0.00      BSYN  
ATOM    580    H HIS    65     -15.908 -91.429 -28.565  1.00  0.00      BSYN  
ATOM    581   CA HIS    65     -14.041 -91.276 -27.695  1.00  0.00      BSYN  
ATOM    582   CB HIS    65     -13.470 -92.703 -27.805  1.00  0.00      BSYN  
ATOM    583   CG HIS    65     -14.127 -93.710 -26.795  1.00  0.00      BSYN  
ATOM    584  ND1 HIS    65     -13.661 -94.371 -25.722  1.00  0.00      BSYN  
ATOM    585  HD1 HIS    65     -12.782 -94.210 -25.319  1.00  0.00      BSYN  
ATOM    586  CD2 HIS    65     -15.336 -94.286 -27.165  1.00  0.00      BSYN  
ATOM    587  NE2 HIS    65     -15.446 -95.316 -26.327  1.00  0.00      BSYN  
ATOM    588  CE1 HIS    65     -14.481 -95.331 -25.433  1.00  0.00      BSYN  
ATOM    589    C HIS    65     -13.233 -90.498 -28.705  1.00  0.00      BSYN  
ATOM    590    O HIS    65     -12.434 -89.559 -28.558  1.00  0.00      BSYN  
ATOM    591    N LEU    66     -13.696 -90.859 -29.905  1.00  0.00      BSYN  
ATOM    592    H LEU    66     -14.528 -91.369 -29.992  1.00  0.00      BSYN  
ATOM    593   CA LEU    66     -13.232 -90.209 -31.157  1.00  0.00      BSYN  
ATOM    594   CB LEU    66     -14.046 -90.701 -32.280  1.00  0.00      BSYN  
ATOM    595   CG LEU    66     -14.095 -92.141 -32.925  1.00  0.00      BSYN  
ATOM    596  CD1 LEU    66     -14.462 -93.131 -31.861  1.00  0.00      BSYN  
ATOM    597  CD2 LEU    66     -15.188 -92.246 -34.026  1.00  0.00      BSYN  
ATOM    598    C LEU    66     -13.202 -88.772 -31.173  1.00  0.00      BSYN  
ATOM    599    O LEU    66     -12.057 -88.325 -31.146  1.00  0.00      BSYN  
ATOM    600    N GLY    67     -14.299 -88.102 -31.001  1.00  0.00      BSYN  
ATOM    601    H GLY    67     -15.139 -88.504 -30.693  1.00  0.00      BSYN  
ATOM    602   CA GLY    67     -14.133 -86.692 -31.377  1.00  0.00      BSYN  
ATOM    603    C GLY    67     -14.012 -85.748 -30.251  1.00  0.00      BSYN  
ATOM    604    O GLY    67     -14.664 -84.668 -30.316  1.00  0.00      BSYN  
ATOM    605    N GLY    68     -13.109 -86.073 -29.355  1.00  0.00      BSYN  
ATOM    606    H GLY    68     -12.541 -86.862 -29.481  1.00  0.00      BSYN  
ATOM    607   CA GLY    68     -12.905 -85.416 -28.061  1.00  0.00      BSYN  
ATOM    608    C GLY    68     -11.565 -85.907 -27.445  1.00  0.00      BSYN  
ATOM    609    O GLY    68     -11.051 -85.049 -26.831  1.00  0.00      BSYN  
ATOM    610    N ALA    69     -11.109 -87.130 -27.447  1.00  0.00      BSYN  
ATOM    611    H ALA    69     -11.711 -87.903 -27.449  1.00  0.00      BSYN  
ATOM    612   CA ALA    69      -9.710 -87.389 -27.369  1.00  0.00      BSYN  
ATOM    613   CB ALA    69      -9.531 -88.622 -26.455  1.00  0.00      BSYN  
ATOM    614    C ALA    69      -8.690 -87.674 -28.415  1.00  0.00      BSYN  
ATOM    615    O ALA    69      -7.599 -87.201 -28.192  1.00  0.00      BSYN  
ATOM    616    N VAL    70      -8.931 -88.282 -29.626  1.00  0.00      BSYN  
ATOM    617    H VAL    70      -9.830 -88.583 -29.873  1.00  0.00      BSYN  
ATOM    618   CA VAL    70      -7.997 -88.347 -30.738  1.00  0.00      BSYN  
ATOM    619   CB VAL    70      -7.759 -89.795 -31.288  1.00  0.00      BSYN  
ATOM    620  CG1 VAL    70      -6.965 -90.795 -30.365  1.00  0.00      BSYN  
ATOM    621  CG2 VAL    70      -9.034 -90.459 -31.695  1.00  0.00      BSYN  
ATOM    622    C VAL    70      -8.233 -87.330 -31.800  1.00  0.00      BSYN  
ATOM    623    O VAL    70      -7.348 -86.604 -32.276  1.00  0.00      BSYN  
ATOM    624    N PHE    71      -9.515 -87.051 -32.202  1.00  0.00      BSYN  
ATOM    625    H PHE    71     -10.223 -87.433 -31.642  1.00  0.00      BSYN  
ATOM    626   CA PHE    71      -9.781 -85.950 -33.167  1.00  0.00      BSYN  
ATOM    627   CB PHE    71     -11.222 -86.095 -33.809  1.00  0.00      BSYN  
ATOM    628   CG PHE    71     -11.189 -87.334 -34.538  1.00  0.00      BSYN  
ATOM    629  CD1 PHE    71     -10.722 -87.334 -35.775  1.00  0.00      BSYN  
ATOM    630  CD2 PHE    71     -11.591 -88.523 -33.961  1.00  0.00      BSYN  
ATOM    631  CE1 PHE    71     -10.466 -88.500 -36.448  1.00  0.00      BSYN  
ATOM    632  CE2 PHE    71     -11.282 -89.719 -34.603  1.00  0.00      BSYN  
ATOM    633   CZ PHE    71     -10.828 -89.714 -35.873  1.00  0.00      BSYN  
ATOM    634    C PHE    71      -9.549 -84.554 -32.430  1.00  0.00      BSYN  
ATOM    635    O PHE    71     -10.424 -83.962 -31.849  1.00  0.00      BSYN  
ATOM    636    N SER    72      -8.270 -84.133 -32.581  1.00  0.00      BSYN  
ATOM    637    H SER    72      -7.656 -84.614 -33.174  1.00  0.00      BSYN  
ATOM    638   CA SER    72      -7.925 -82.942 -31.869  1.00  0.00      BSYN  
ATOM    639   CB SER    72      -6.688 -82.977 -31.080  1.00  0.00      BSYN  
ATOM    640   OG SER    72      -5.676 -83.591 -31.857  1.00  0.00      BSYN  
ATOM    641   HG SER    72      -5.358 -84.450 -31.569  1.00  0.00      BSYN  
ATOM    642    C SER    72      -8.097 -81.553 -32.510  1.00  0.00      BSYN  
ATOM    643    O SER    72      -8.429 -80.471 -31.904  1.00  0.00      BSYN  
ATOM    644    N GLY    73      -7.977 -81.510 -33.765  1.00  0.00      BSYN  
ATOM    645    H GLY    73      -8.301 -82.286 -34.269  1.00  0.00      BSYN  
ATOM    646   CA GLY    73      -7.666 -80.286 -34.482  1.00  0.00      BSYN  
ATOM    647    C GLY    73      -8.795 -79.860 -35.408  1.00  0.00      BSYN  
ATOM    648    O GLY    73      -8.656 -79.083 -36.324  1.00  0.00      BSYN  
ATOM    649    N ALA    74     -10.137 -80.214 -35.159  1.00  0.00      BSYN  
ATOM    650    H ALA    74     -10.364 -80.385 -34.221  1.00  0.00      BSYN  
ATOM    651   CA ALA    74     -11.198 -80.258 -36.032  1.00  0.00      BSYN  
ATOM    652   CB ALA    74     -11.900 -81.613 -35.928  1.00  0.00      BSYN  
ATOM    653    C ALA    74     -12.177 -79.214 -35.559  1.00  0.00      BSYN  
ATOM    654    O ALA    74     -13.226 -79.496 -34.968  1.00  0.00      BSYN  
ATOM    655    N GLY    75     -11.917 -77.963 -35.820  1.00  0.00      BSYN  
ATOM    656    H GLY    75     -10.993 -77.743 -36.064  1.00  0.00      BSYN  
ATOM    657   CA GLY    75     -12.990 -76.871 -35.786  1.00  0.00      BSYN  
ATOM    658    C GLY    75     -12.868 -75.757 -36.885  1.00  0.00      BSYN  
ATOM    659    O GLY    75     -11.906 -75.625 -37.623  1.00  0.00      BSYN  
ATOM    660    N ASN    76     -13.698 -74.746 -36.545  1.00  0.00      BSYN  
ATOM    661    H ASN    76     -14.409 -74.993 -35.917  1.00  0.00      BSYN  
ATOM    662   CA ASN    76     -13.903 -73.698 -37.513  1.00  0.00      BSYN  
ATOM    663   CB ASN    76     -15.511 -73.636 -37.764  1.00  0.00      BSYN  
ATOM    664   CG ASN    76     -15.937 -72.695 -38.870  1.00  0.00      BSYN  
ATOM    665  OD1 ASN    76     -15.746 -72.871 -40.027  1.00  0.00      BSYN  
ATOM    666  ND2 ASN    76     -16.558 -71.579 -38.426  1.00  0.00      BSYN  
ATOM    667 HD21 ASN    76     -16.559 -71.612 -37.447  1.00  0.00      BSYN  
ATOM    668 HD22 ASN    76     -16.926 -70.897 -39.027  1.00  0.00      BSYN  
ATOM    669    C ASN    76     -13.258 -72.397 -37.148  1.00  0.00      BSYN  
ATOM    670    O ASN    76     -13.923 -71.385 -36.796  1.00  0.00      BSYN  
ATOM    671    N ILE    77     -11.919 -72.495 -37.047  1.00  0.00      BSYN  
ATOM    672    H ILE    77     -11.505 -73.246 -37.522  1.00  0.00      BSYN  
ATOM    673   CA ILE    77     -11.072 -71.397 -36.584  1.00  0.00      BSYN  
ATOM    674   CB ILE    77      -9.853 -71.833 -35.737  1.00  0.00      BSYN  
ATOM    675  CG2 ILE    77      -9.413 -70.478 -35.131  1.00  0.00      BSYN  
ATOM    676  CG1 ILE    77     -10.110 -72.752 -34.641  1.00  0.00      BSYN  
ATOM    677   CD ILE    77      -8.929 -73.380 -33.896  1.00  0.00      BSYN  
ATOM    678    C ILE    77     -10.874 -70.509 -37.816  1.00  0.00      BSYN  
ATOM    679    O ILE    77      -9.916 -70.723 -38.542  1.00  0.00      BSYN  
ATOM    680    N ALA    78     -11.790 -69.612 -38.058  1.00  0.00      BSYN  
ATOM    681    H ALA    78     -12.486 -69.486 -37.379  1.00  0.00      BSYN  
ATOM    682   CA ALA    78     -11.840 -68.749 -39.208  1.00  0.00      BSYN  
ATOM    683   CB ALA    78     -12.711 -69.450 -40.229  1.00  0.00      BSYN  
ATOM    684    C ALA    78     -12.250 -67.238 -39.036  1.00  0.00      BSYN  
ATOM    685    O ALA    78     -11.551 -66.424 -39.647  1.00  0.00      BSYN  
ATOM    686    N ALA    79     -13.169 -66.756 -38.227  1.00  0.00      BSYN  
ATOM    687    H ALA    79     -13.692 -67.412 -37.720  1.00  0.00      BSYN  
ATOM    688   CA ALA    79     -13.342 -65.331 -38.119  1.00  0.00      BSYN  
ATOM    689   CB ALA    79     -14.751 -65.010 -37.618  1.00  0.00      BSYN  
ATOM    690    C ALA    79     -12.281 -64.719 -37.120  1.00  0.00      BSYN  
ATOM    691    O ALA    79     -12.312 -64.672 -35.925  1.00  0.00      BSYN  
ATOM    692    N ALA    80     -11.351 -63.962 -37.722  1.00  0.00      BSYN  
ATOM    693    H ALA    80     -11.410 -63.875 -38.696  1.00  0.00      BSYN  
ATOM    694   CA ALA    80     -10.270 -63.172 -37.025  1.00  0.00      BSYN  
ATOM    695   CB ALA    80      -9.010 -63.255 -37.884  1.00  0.00      BSYN  
ATOM    696    C ALA    80     -10.483 -61.670 -36.652  1.00  0.00      BSYN  
ATOM    697    O ALA    80      -9.846 -61.134 -35.777  1.00  0.00      BSYN  
ATOM    698    N THR    81     -11.527 -61.035 -37.256  1.00  0.00      BSYN  
ATOM    699    H THR    81     -11.949 -61.412 -38.056  1.00  0.00      BSYN  
ATOM    700   CA THR    81     -11.951 -59.732 -36.794  1.00  0.00      BSYN  
ATOM    701   CB THR    81     -12.585 -58.888 -37.938  1.00  0.00      BSYN  
ATOM    702  OG1 THR    81     -11.693 -58.962 -38.974  1.00  0.00      BSYN  
ATOM    703  HG1 THR    81     -11.090 -58.216 -38.931  1.00  0.00      BSYN  
ATOM    704  CG2 THR    81     -12.765 -57.463 -37.324  1.00  0.00      BSYN  
ATOM    705    C THR    81     -12.617 -59.716 -35.341  1.00  0.00      BSYN  
ATOM    706    O THR    81     -13.771 -59.997 -35.277  1.00  0.00      BSYN  
ATOM    707    N GLY    82     -11.777 -59.504 -34.369  1.00  0.00      BSYN  
ATOM    708    H GLY    82     -10.887 -59.184 -34.626  1.00  0.00      BSYN  
ATOM    709   CA GLY    82     -12.187 -59.809 -33.060  1.00  0.00      BSYN  
ATOM    710    C GLY    82     -11.226 -60.685 -32.282  1.00  0.00      BSYN  
ATOM    711    O GLY    82     -11.071 -60.399 -31.115  1.00  0.00      BSYN  
ATOM    712    N LEU    83     -10.651 -61.763 -32.730  1.00  0.00      BSYN  
ATOM    713    H LEU    83     -10.965 -62.016 -33.623  1.00  0.00      BSYN  
ATOM    714   CA LEU    83      -9.738 -62.628 -31.999  1.00  0.00      BSYN  
ATOM    715   CB LEU    83     -10.108 -64.121 -32.291  1.00  0.00      BSYN  
ATOM    716   CG LEU    83      -9.348 -65.341 -31.717  1.00  0.00      BSYN  
ATOM    717  CD1 LEU    83     -10.348 -65.978 -30.738  1.00  0.00      BSYN  
ATOM    718  CD2 LEU    83      -9.175 -66.274 -32.838  1.00  0.00      BSYN  
ATOM    719    C LEU    83      -8.354 -62.185 -32.190  1.00  0.00      BSYN  
ATOM    720    O LEU    83      -7.476 -61.945 -31.292  1.00  0.00      BSYN  
ATOM    721    N VAL    84      -8.010 -61.957 -33.452  1.00  0.00      BSYN  
ATOM    722    H VAL    84      -8.688 -62.062 -34.152  1.00  0.00      BSYN  
ATOM    723   CA VAL    84      -6.708 -61.471 -33.853  1.00  0.00      BSYN  
ATOM    724   CB VAL    84      -6.177 -62.167 -35.184  1.00  0.00      BSYN  
ATOM    725  CG1 VAL    84      -5.077 -61.465 -35.931  1.00  0.00      BSYN  
ATOM    726  CG2 VAL    84      -5.585 -63.505 -34.651  1.00  0.00      BSYN  
ATOM    727    C VAL    84      -6.861 -60.037 -34.107  1.00  0.00      BSYN  
ATOM    728    O VAL    84      -6.248 -59.225 -33.480  1.00  0.00      BSYN  
ATOM    729    N LYS    85      -7.551 -59.478 -35.127  1.00  0.00      BSYN  
ATOM    730    H LYS    85      -8.213 -60.023 -35.602  1.00  0.00      BSYN  
ATOM    731   CA LYS    85      -7.662 -58.104 -35.518  1.00  0.00      BSYN  
ATOM    732   CB LYS    85      -7.923 -57.935 -37.030  1.00  0.00      BSYN  
ATOM    733   CG LYS    85      -6.591 -58.144 -37.747  1.00  0.00      BSYN  
ATOM    734   CD LYS    85      -6.583 -58.327 -39.226  1.00  0.00      BSYN  
ATOM    735   CE LYS    85      -7.661 -59.215 -39.742  1.00  0.00      BSYN  
ATOM    736   NZ LYS    85      -7.560 -60.657 -39.614  1.00  0.00      BSYN  
ATOM    737  HZ1 LYS    85      -6.608 -60.870 -39.975  1.00  0.00      BSYN  
ATOM    738  HZ2 LYS    85      -7.788 -61.007 -38.662  1.00  0.00      BSYN  
ATOM    739  HZ3 LYS    85      -8.240 -61.052 -40.294  1.00  0.00      BSYN  
ATOM    740    C LYS    85      -8.576 -57.222 -34.767  1.00  0.00      BSYN  
ATOM    741    O LYS    85      -9.807 -57.348 -34.816  1.00  0.00      BSYN  
ATOM    742    N ARG    86      -7.894 -56.371 -34.136  1.00  0.00      BSYN  
ATOM    743    H ARG    86      -7.060 -55.962 -34.446  1.00  0.00      BSYN  
ATOM    744   CA ARG    86      -8.611 -55.587 -33.101  1.00  0.00      BSYN  
ATOM    745   CB ARG    86      -8.088 -56.297 -31.800  1.00  0.00      BSYN  
ATOM    746   CG ARG    86      -9.164 -56.536 -30.805  1.00  0.00      BSYN  
ATOM    747   CD ARG    86      -8.569 -57.623 -29.837  1.00  0.00      BSYN  
ATOM    748   NE ARG    86      -9.058 -57.320 -28.408  1.00  0.00      BSYN  
ATOM    749   HE ARG    86      -8.514 -56.756 -27.819  1.00  0.00      BSYN  
ATOM    750   CZ ARG    86      -9.967 -58.073 -27.853  1.00  0.00      BSYN  
ATOM    751  NH1 ARG    86     -10.339 -57.825 -26.574  1.00  0.00      BSYN  
ATOM    752 HH11 ARG    86     -11.089 -58.195 -26.026  1.00  0.00      BSYN  
ATOM    753 HH12 ARG    86      -9.862 -57.054 -26.153  1.00  0.00      BSYN  
ATOM    754  NH2 ARG    86     -10.470 -59.132 -28.507  1.00  0.00      BSYN  
ATOM    755 HH21 ARG    86     -11.205 -59.660 -28.081  1.00  0.00      BSYN  
ATOM    756 HH22 ARG    86     -10.195 -59.418 -29.425  1.00  0.00      BSYN  
ATOM    757    C ARG    86      -8.107 -54.172 -33.189  1.00  0.00      BSYN  
ATOM    758    O ARG    86      -6.841 -53.995 -33.288  1.00  0.00      BSYN  
ATOM    759    N GLU    87      -8.965 -53.199 -32.950  1.00  0.00      BSYN  
ATOM    760    H GLU    87      -9.928 -53.367 -32.879  1.00  0.00      BSYN  
ATOM    761   CA GLU    87      -8.500 -51.833 -32.941  1.00  0.00      BSYN  
ATOM    762   CB GLU    87      -9.454 -50.752 -33.178  1.00  0.00      BSYN  
ATOM    763   CG GLU    87      -9.500 -50.488 -34.674  1.00  0.00      BSYN  
ATOM    764   CD GLU    87     -10.044 -51.389 -35.786  1.00  0.00      BSYN  
ATOM    765  OE1 GLU    87     -11.207 -51.466 -35.964  1.00  0.00      BSYN  
ATOM    766  OE2 GLU    87      -9.184 -51.915 -36.609  1.00  0.00      BSYN  
ATOM    767    C GLU    87      -7.724 -51.489 -31.709  1.00  0.00      BSYN  
ATOM    768    O GLU    87      -8.115 -51.909 -30.633  1.00  0.00      BSYN  
ATOM    769    N GLU    88      -6.536 -50.998 -31.895  1.00  0.00      BSYN  
ATOM    770    H GLU    88      -5.989 -51.010 -32.709  1.00  0.00      BSYN  
ATOM    771   CA GLU    88      -5.717 -50.575 -30.793  1.00  0.00      BSYN  
ATOM    772   CB GLU    88      -4.253 -51.148 -31.018  1.00  0.00      BSYN  
ATOM    773   CG GLU    88      -4.098 -52.622 -30.803  1.00  0.00      BSYN  
ATOM    774   CD GLU    88      -2.897 -53.101 -31.581  1.00  0.00      BSYN  
ATOM    775  OE1 GLU    88      -3.046 -53.639 -32.665  1.00  0.00      BSYN  
ATOM    776  OE2 GLU    88      -1.769 -52.939 -31.128  1.00  0.00      BSYN  
ATOM    777    C GLU    88      -5.841 -49.104 -30.752  1.00  0.00      BSYN  
ATOM    778    O GLU    88      -4.834 -48.370 -30.841  1.00  0.00      BSYN  
ATOM    779    N PHE    89      -7.003 -48.474 -30.549  1.00  0.00      BSYN  
ATOM    780    H PHE    89      -7.864 -48.930 -30.445  1.00  0.00      BSYN  
ATOM    781   CA PHE    89      -7.093 -47.041 -30.441  1.00  0.00      BSYN  
ATOM    782   CB PHE    89      -7.873 -46.371 -31.494  1.00  0.00      BSYN  
ATOM    783   CG PHE    89      -7.287 -45.041 -31.813  1.00  0.00      BSYN  
ATOM    784  CD1 PHE    89      -6.069 -44.986 -32.405  1.00  0.00      BSYN  
ATOM    785  CD2 PHE    89      -7.867 -43.782 -31.474  1.00  0.00      BSYN  
ATOM    786  CE1 PHE    89      -5.584 -43.749 -32.722  1.00  0.00      BSYN  
ATOM    787  CE2 PHE    89      -7.333 -42.603 -31.649  1.00  0.00      BSYN  
ATOM    788   CZ PHE    89      -6.128 -42.586 -32.277  1.00  0.00      BSYN  
ATOM    789    C PHE    89      -7.673 -46.819 -29.033  1.00  0.00      BSYN  
ATOM    790    O PHE    89      -8.842 -47.280 -28.728  1.00  0.00      BSYN  
ATOM    791    N PRO    90      -6.995 -46.183 -28.061  1.00  0.00      BSYN  
ATOM    792   CD PRO    90      -5.633 -45.689 -28.228  1.00  0.00      BSYN  
ATOM    793   CA PRO    90      -7.382 -45.771 -26.733  1.00  0.00      BSYN  
ATOM    794   CB PRO    90      -6.034 -45.272 -26.131  1.00  0.00      BSYN  
ATOM    795   CG PRO    90      -4.955 -45.960 -26.877  1.00  0.00      BSYN  
ATOM    796    C PRO    90      -8.459 -44.709 -26.612  1.00  0.00      BSYN  
ATOM    797    O PRO    90      -8.433 -43.785 -25.824  1.00  0.00      BSYN  
ATOM    798    N THR    91      -9.629 -44.946 -27.276  1.00  0.00      BSYN  
ATOM    799    H THR    91      -9.753 -45.604 -27.991  1.00  0.00      BSYN  
ATOM    800   CA THR    91     -10.765 -44.093 -27.219  1.00  0.00      BSYN  
ATOM    801   CB THR    91     -10.910 -43.396 -28.629  1.00  0.00      BSYN  
ATOM    802  OG1 THR    91     -10.168 -44.107 -29.623  1.00  0.00      BSYN  
ATOM    803  HG1 THR    91     -10.416 -45.003 -29.861  1.00  0.00      BSYN  
ATOM    804  CG2 THR    91     -10.813 -41.874 -28.618  1.00  0.00      BSYN  
ATOM    805    C THR    91     -12.035 -44.776 -26.923  1.00  0.00      BSYN  
ATOM    806    O THR    91     -13.128 -44.263 -26.670  1.00  0.00      BSYN  
ATOM    807    N ASP    92     -11.926 -46.055 -27.018  1.00  0.00      BSYN  
ATOM    808    H ASP    92     -11.112 -46.494 -27.342  1.00  0.00      BSYN  
ATOM    809   CA ASP    92     -12.804 -46.959 -26.292  1.00  0.00      BSYN  
ATOM    810   CB ASP    92     -12.972 -48.286 -26.991  1.00  0.00      BSYN  
ATOM    811   CG ASP    92     -13.462 -48.254 -28.374  1.00  0.00      BSYN  
ATOM    812  OD1 ASP    92     -14.100 -49.322 -28.609  1.00  0.00      BSYN  
ATOM    813  OD2 ASP    92     -13.359 -47.269 -29.019  1.00  0.00      BSYN  
ATOM    814    C ASP    92     -12.306 -47.183 -24.900  1.00  0.00      BSYN  
ATOM    815    O ASP    92     -11.364 -47.866 -24.766  1.00  0.00      BSYN  
ATOM    816    N LEU    93     -12.791 -46.490 -23.847  1.00  0.00      BSYN  
ATOM    817    H LEU    93     -13.379 -45.760 -24.133  1.00  0.00      BSYN  
ATOM    818   CA LEU    93     -12.350 -46.692 -22.480  1.00  0.00      BSYN  
ATOM    819   CB LEU    93     -12.779 -45.402 -21.591  1.00  0.00      BSYN  
ATOM    820   CG LEU    93     -14.180 -44.738 -21.593  1.00  0.00      BSYN  
ATOM    821  CD1 LEU    93     -15.365 -45.395 -20.811  1.00  0.00      BSYN  
ATOM    822  CD2 LEU    93     -14.002 -43.290 -21.061  1.00  0.00      BSYN  
ATOM    823    C LEU    93     -12.967 -47.975 -21.872  1.00  0.00      BSYN  
ATOM    824    O LEU    93     -13.691 -48.722 -22.556  1.00  0.00      BSYN  
ATOM    825    N LYS    94     -12.691 -48.379 -20.562  1.00  0.00      BSYN  
ATOM    826    H LYS    94     -12.524 -47.763 -19.818  1.00  0.00      BSYN  
ATOM    827   CA LYS    94     -13.052 -49.655 -20.065  1.00  0.00      BSYN  
ATOM    828   CB LYS    94     -11.956 -50.689 -20.191  1.00  0.00      BSYN  
ATOM    829   CG LYS    94     -12.417 -52.129 -20.101  1.00  0.00      BSYN  
ATOM    830   CD LYS    94     -11.242 -53.140 -20.089  1.00  0.00      BSYN  
ATOM    831   CE LYS    94     -11.645 -54.667 -20.076  1.00  0.00      BSYN  
ATOM    832   NZ LYS    94     -12.060 -55.021 -18.759  1.00  0.00      BSYN  
ATOM    833  HZ1 LYS    94     -12.791 -54.336 -18.483  1.00  0.00      BSYN  
ATOM    834  HZ2 LYS    94     -12.504 -55.947 -18.924  1.00  0.00      BSYN  
ATOM    835  HZ3 LYS    94     -11.309 -55.034 -18.039  1.00  0.00      BSYN  
ATOM    836    C LYS    94     -13.506 -49.422 -18.618  1.00  0.00      BSYN  
ATOM    837    O LYS    94     -12.794 -48.923 -17.783  1.00  0.00      BSYN  
ATOM    838    N PRO    95     -14.738 -49.784 -18.228  1.00  0.00      BSYN  
ATOM    839   CD PRO    95     -15.780 -50.175 -19.086  1.00  0.00      BSYN  
ATOM    840   CA PRO    95     -15.303 -49.362 -16.890  1.00  0.00      BSYN  
ATOM    841   CB PRO    95     -16.779 -49.646 -17.112  1.00  0.00      BSYN  
ATOM    842   CG PRO    95     -16.870 -49.351 -18.547  1.00  0.00      BSYN  
ATOM    843    C PRO    95     -14.755 -49.869 -15.553  1.00  0.00      BSYN  
ATOM    844    O PRO    95     -15.240 -50.818 -14.966  1.00  0.00      BSYN  
ATOM    845    N GLU    96     -13.532 -49.325 -15.230  1.00  0.00      BSYN  
ATOM    846    H GLU    96     -13.117 -48.636 -15.790  1.00  0.00      BSYN  
ATOM    847   CA GLU    96     -12.883 -49.551 -13.948  1.00  0.00      BSYN  
ATOM    848   CB GLU    96     -11.444 -49.034 -14.097  1.00  0.00      BSYN  
ATOM    849   CG GLU    96     -10.648 -49.962 -15.096  1.00  0.00      BSYN  
ATOM    850   CD GLU    96      -9.253 -49.604 -15.097  1.00  0.00      BSYN  
ATOM    851  OE1 GLU    96      -8.392 -50.355 -14.669  1.00  0.00      BSYN  
ATOM    852  OE2 GLU    96      -8.949 -48.560 -15.658  1.00  0.00      BSYN  
ATOM    853    C GLU    96     -13.713 -48.812 -12.885  1.00  0.00      BSYN  
ATOM    854    O GLU    96     -13.833 -47.598 -12.883  1.00  0.00      BSYN  
ATOM    855    N GLU    97     -14.130 -49.436 -11.823  1.00  0.00      BSYN  
ATOM    856    H GLU    97     -14.797 -49.024 -11.235  1.00  0.00      BSYN  
ATOM    857   CA GLU    97     -13.677 -50.722 -11.430  1.00  0.00      BSYN  
ATOM    858   CB GLU    97     -13.341 -51.042 -10.016  1.00  0.00      BSYN  
ATOM    859   CG GLU    97     -11.872 -50.582  -9.788  1.00  0.00      BSYN  
ATOM    860   CD GLU    97     -11.175 -51.029  -8.498  1.00  0.00      BSYN  
ATOM    861  OE1 GLU    97     -10.281 -51.800  -8.542  1.00  0.00      BSYN  
ATOM    862  OE2 GLU    97     -11.509 -50.633  -7.438  1.00  0.00      BSYN  
ATOM    863    C GLU    97     -14.821 -51.674 -11.761  1.00  0.00      BSYN  
ATOM    864    O GLU    97     -16.004 -51.316 -11.542  1.00  0.00      BSYN  
ATOM    865    N VAL    98     -14.416 -52.867 -12.269  1.00  0.00      BSYN  
ATOM    866    H VAL    98     -13.501 -53.127 -12.034  1.00  0.00      BSYN  
ATOM    867   CA VAL    98     -15.478 -53.797 -12.604  1.00  0.00      BSYN  
ATOM    868   CB VAL    98     -14.971 -55.082 -13.463  1.00  0.00      BSYN  
ATOM    869  CG1 VAL    98     -16.199 -55.773 -14.216  1.00  0.00      BSYN  
ATOM    870  CG2 VAL    98     -13.804 -54.892 -14.441  1.00  0.00      BSYN  
ATOM    871    C VAL    98     -16.154 -54.291 -11.310  1.00  0.00      BSYN  
ATOM    872    O VAL    98     -15.503 -54.613 -10.365  1.00  0.00      BSYN  
ATOM    873    N ALA    99     -17.523 -54.150 -11.223  1.00  0.00      BSYN  
ATOM    874    H ALA    99     -18.001 -53.905 -12.043  1.00  0.00      BSYN  
ATOM    875   CA ALA    99     -18.192 -54.618  -9.987  1.00  0.00      BSYN  
ATOM    876   CB ALA    99     -19.381 -53.601  -9.588  1.00  0.00      BSYN  
ATOM    877    C ALA    99     -18.883 -55.971 -10.235  1.00  0.00      BSYN  
ATOM    878    O ALA    99     -19.589 -56.203 -11.257  1.00  0.00      BSYN  
ATOM    879    N GLN   100     -18.691 -56.882  -9.306  1.00  0.00      BSYN  
ATOM    880    H GLN   100     -18.196 -56.535  -8.535  1.00  0.00      BSYN  
ATOM    881   CA GLN   100     -19.264 -58.182  -9.389  1.00  0.00      BSYN  
ATOM    882   CB GLN   100     -18.478 -59.279 -10.266  1.00  0.00      BSYN  
ATOM    883   CG GLN   100     -18.722 -60.777  -9.834  1.00  0.00      BSYN  
ATOM    884   CD GLN   100     -18.215 -61.981 -10.660  1.00  0.00      BSYN  
ATOM    885  OE1 GLN   100     -19.031 -62.791 -11.177  1.00  0.00      BSYN  
ATOM    886  NE2 GLN   100     -16.889 -62.212 -10.781  1.00  0.00      BSYN  
ATOM    887 HE21 GLN   100     -16.219 -61.567 -10.473  1.00  0.00      BSYN  
ATOM    888 HE22 GLN   100     -16.646 -63.133 -11.010  1.00  0.00      BSYN  
ATOM    889    C GLN   100     -19.459 -58.602  -7.865  1.00  0.00      BSYN  
ATOM    890    O GLN   100     -18.577 -58.745  -7.056  1.00  0.00      BSYN  
ATOM    891    N GLU   101     -20.768 -58.809  -7.614  1.00  0.00      BSYN  
ATOM    892    H GLU   101     -21.398 -58.623  -8.341  1.00  0.00      BSYN  
ATOM    893   CA GLU   101     -21.234 -59.205  -6.288  1.00  0.00      BSYN  
ATOM    894   CB GLU   101     -21.845 -58.048  -5.517  1.00  0.00      BSYN  
ATOM    895   CG GLU   101     -22.141 -58.474  -4.155  1.00  0.00      BSYN  
ATOM    896   CD GLU   101     -22.990 -57.649  -3.178  1.00  0.00      BSYN  
ATOM    897  OE1 GLU   101     -22.769 -57.616  -1.958  1.00  0.00      BSYN  
ATOM    898  OE2 GLU   101     -24.006 -57.171  -3.729  1.00  0.00      BSYN  
ATOM    899    C GLU   101     -22.321 -60.236  -6.473  1.00  0.00      BSYN  
ATOM    900    O GLU   101     -23.404 -59.913  -6.975  1.00  0.00      BSYN  
ATOM    901    N ALA   102     -22.015 -61.563  -6.161  1.00  0.00      BSYN  
ATOM    902    H ALA   102     -21.105 -61.818  -5.899  1.00  0.00      BSYN  
ATOM    903   CA ALA   102     -22.757 -62.774  -6.592  1.00  0.00      BSYN  
ATOM    904   CB ALA   102     -23.239 -62.690  -7.969  1.00  0.00      BSYN  
ATOM    905    C ALA   102     -21.961 -64.074  -6.485  1.00  0.00      BSYN  
ATOM    906    O ALA   102     -22.389 -65.148  -6.211  1.00  0.00      BSYN  
ATOM    907    N ALA   103     -20.646 -63.840  -6.738  1.00  0.00      BSYN  
ATOM    908    H ALA   103     -20.379 -62.995  -7.158  1.00  0.00      BSYN  
ATOM    909   CA ALA   103     -19.653 -64.914  -6.648  1.00  0.00      BSYN  
ATOM    910   CB ALA   103     -19.601 -65.536  -8.045  1.00  0.00      BSYN  
ATOM    911    C ALA   103     -18.304 -64.177  -6.346  1.00  0.00      BSYN  
ATOM    912    O ALA   103     -18.001 -63.442  -7.210  1.00  0.00      BSYN  
ATOM    913    N GLU   104     -17.636 -64.622  -5.278  1.00  0.00      BSYN  
ATOM    914    H GLU   104     -18.043 -65.419  -4.879  1.00  0.00      BSYN  
ATOM    915   CA GLU   104     -16.639 -63.841  -4.563  1.00  0.00      BSYN  
ATOM    916   CB GLU   104     -16.850 -64.070  -3.074  1.00  0.00      BSYN  
ATOM    917   CG GLU   104     -18.046 -63.338  -2.525  1.00  0.00      BSYN  
ATOM    918   CD GLU   104     -19.080 -64.303  -2.016  1.00  0.00      BSYN  
ATOM    919  OE1 GLU   104     -19.166 -64.688  -0.829  1.00  0.00      BSYN  
ATOM    920  OE2 GLU   104     -19.899 -64.739  -2.773  1.00  0.00      BSYN  
ATOM    921    C GLU   104     -15.212 -64.207  -5.016  1.00  0.00      BSYN  
ATOM    922    O GLU   104     -14.385 -65.046  -4.552  1.00  0.00      BSYN  
ATOM    923    N GLU   105     -14.828 -63.298  -5.929  1.00  0.00      BSYN  
ATOM    924    H GLU   105     -15.535 -62.743  -6.318  1.00  0.00      BSYN  
ATOM    925   CA GLU   105     -13.478 -63.302  -6.473  1.00  0.00      BSYN  
ATOM    926   CB GLU   105     -13.477 -63.868  -7.935  1.00  0.00      BSYN  
ATOM    927   CG GLU   105     -13.620 -65.355  -8.173  1.00  0.00      BSYN  
ATOM    928   CD GLU   105     -12.449 -66.360  -7.916  1.00  0.00      BSYN  
ATOM    929  OE1 GLU   105     -12.446 -67.452  -8.439  1.00  0.00      BSYN  
ATOM    930  OE2 GLU   105     -11.557 -66.038  -7.140  1.00  0.00      BSYN  
ATOM    931    C GLU   105     -12.821 -61.922  -6.330  1.00  0.00      BSYN  
ATOM    932    O GLU   105     -12.837 -61.164  -7.305  1.00  0.00      BSYN  
ATOM    933    N PRO   106     -12.213 -61.564  -5.244  1.00  0.00      BSYN  
ATOM    934   CD PRO   106     -11.851 -62.567  -4.151  1.00  0.00      BSYN  
ATOM    935   CA PRO   106     -11.375 -60.361  -5.008  1.00  0.00      BSYN  
ATOM    936   CB PRO   106     -10.896 -60.690  -3.544  1.00  0.00      BSYN  
ATOM    937   CG PRO   106     -10.536 -62.092  -3.452  1.00  0.00      BSYN  
ATOM    938    C PRO   106     -10.181 -60.195  -6.014  1.00  0.00      BSYN  
ATOM    939    O PRO   106      -9.665 -61.061  -6.729  1.00  0.00      BSYN  
ATOM    940    N LEU   107      -9.641 -58.945  -5.898  1.00  0.00      BSYN  
ATOM    941    H LEU   107      -9.931 -58.468  -5.093  1.00  0.00      BSYN  
ATOM    942   CA LEU   107      -8.647 -58.485  -6.831  1.00  0.00      BSYN  
ATOM    943   CB LEU   107      -8.729 -56.995  -6.868  1.00  0.00      BSYN  
ATOM    944   CG LEU   107      -9.989 -56.190  -7.172  1.00  0.00      BSYN  
ATOM    945  CD1 LEU   107      -9.936 -54.899  -6.371  1.00  0.00      BSYN  
ATOM    946  CD2 LEU   107     -10.007 -56.120  -8.640  1.00  0.00      BSYN  
ATOM    947    C LEU   107      -7.288 -58.825  -6.290  1.00  0.00      BSYN  
ATOM    948    O LEU   107      -6.403 -59.174  -7.016  1.00  0.00      BSYN  
ATOM    949    N ILE   108      -7.055 -58.552  -5.019  1.00  0.00      BSYN  
ATOM    950    H ILE   108      -7.782 -58.255  -4.433  1.00  0.00      BSYN  
ATOM    951   CA ILE   108      -5.837 -58.960  -4.331  1.00  0.00      BSYN  
ATOM    952   CB ILE   108      -4.765 -57.835  -4.129  1.00  0.00      BSYN  
ATOM    953  CG2 ILE   108      -4.126 -57.680  -5.574  1.00  0.00      BSYN  
ATOM    954  CG1 ILE   108      -5.211 -56.528  -3.614  1.00  0.00      BSYN  
ATOM    955   CD ILE   108      -3.983 -55.655  -3.557  1.00  0.00      BSYN  
ATOM    956    C ILE   108      -6.190 -59.631  -3.038  1.00  0.00      BSYN  
ATOM    957    O ILE   108      -7.179 -59.293  -2.341  1.00  0.00      BSYN  
ATOM    958    N GLU   109      -5.537 -60.830  -2.873  1.00  0.00      BSYN  
ATOM    959    H GLU   109      -4.861 -61.061  -3.544  1.00  0.00      BSYN  
ATOM    960   CA GLU   109      -5.764 -61.571  -1.617  1.00  0.00      BSYN  
ATOM    961   CB GLU   109      -5.045 -62.935  -1.811  1.00  0.00      BSYN  
ATOM    962   CG GLU   109      -5.172 -63.822  -2.949  1.00  0.00      BSYN  
ATOM    963   CD GLU   109      -4.307 -65.073  -2.879  1.00  0.00      BSYN  
ATOM    964  OE1 GLU   109      -3.589 -65.334  -3.865  1.00  0.00      BSYN  
ATOM    965  OE2 GLU   109      -4.390 -65.823  -1.915  1.00  0.00      BSYN  
ATOM    966    C GLU   109      -5.162 -60.875  -0.466  1.00  0.00      BSYN  
ATOM    967    O GLU   109      -3.985 -60.533  -0.541  1.00  0.00      BSYN  
ATOM    968    N PRO   110      -6.049 -60.643   0.515  1.00  0.00      BSYN  
ATOM    969   CD PRO   110      -7.406 -61.308   0.679  1.00  0.00      BSYN  
ATOM    970   CA PRO   110      -5.683 -59.859   1.708  1.00  0.00      BSYN  
ATOM    971   CB PRO   110      -7.089 -59.268   2.067  1.00  0.00      BSYN  
ATOM    972   CG PRO   110      -8.038 -60.508   1.877  1.00  0.00      BSYN  
ATOM    973    C PRO   110      -4.846 -60.373   2.867  1.00  0.00      BSYN  
ATOM    974    O PRO   110      -3.788 -59.801   3.006  1.00  0.00      BSYN  
ATOM    975    N LEU   111      -5.463 -61.233   3.657  1.00  0.00      BSYN  
ATOM    976    H LEU   111      -6.435 -61.230   3.777  1.00  0.00      BSYN  
ATOM    977   CA LEU   111      -4.854 -62.084   4.599  1.00  0.00      BSYN  
ATOM    978   CB LEU   111      -5.868 -63.132   5.225  1.00  0.00      BSYN  
ATOM    979   CG LEU   111      -6.686 -62.500   6.330  1.00  0.00      BSYN  
ATOM    980  CD1 LEU   111      -7.885 -63.303   6.691  1.00  0.00      BSYN  
ATOM    981  CD2 LEU   111      -5.767 -62.296   7.443  1.00  0.00      BSYN  
ATOM    982    C LEU   111      -3.639 -62.925   4.184  1.00  0.00      BSYN  
ATOM    983    O LEU   111      -3.768 -64.115   3.752  1.00  0.00      BSYN  
ATOM    984    N MET   112      -2.391 -62.433   4.238  1.00  0.00      BSYN  
ATOM    985    H MET   112      -2.147 -61.588   4.671  1.00  0.00      BSYN  
ATOM    986   CA MET   112      -1.275 -63.334   4.078  1.00  0.00      BSYN  
ATOM    987   CB MET   112      -0.031 -62.482   3.694  1.00  0.00      BSYN  
ATOM    988   CG MET   112       0.698 -62.840   2.440  1.00  0.00      BSYN  
ATOM    989   SD MET   112       1.028 -64.591   2.432  1.00  0.00      BSYN  
ATOM    990   CE MET   112       2.685 -64.379   2.943  1.00  0.00      BSYN  
ATOM    991    C MET   112      -0.891 -64.040   5.437  1.00  0.00      BSYN  
ATOM    992    O MET   112      -1.842 -64.388   6.220  1.00  0.00      BSYN  
ATOM    993    N GLU   113       0.303 -64.510   5.565  1.00  0.00      BSYN  
ATOM    994    H GLU   113       0.926 -64.633   4.819  1.00  0.00      BSYN  
ATOM    995   CA GLU   113       0.660 -65.151   6.865  1.00  0.00      BSYN  
ATOM    996   CB GLU   113       1.933 -66.026   6.605  1.00  0.00      BSYN  
ATOM    997   CG GLU   113       1.955 -67.088   5.598  1.00  0.00      BSYN  
ATOM    998   CD GLU   113       3.207 -67.843   5.339  1.00  0.00      BSYN  
ATOM    999  OE1 GLU   113       3.233 -69.044   5.651  1.00  0.00      BSYN  
ATOM   1000  OE2 GLU   113       4.090 -67.153   4.859  1.00  0.00      BSYN  
ATOM   1001    C GLU   113       0.955 -64.067   7.943  1.00  0.00      BSYN  
ATOM   1002    O GLU   113       0.712 -64.433   9.148  1.00  0.00      BSYN  
ATOM   1003    N PRO   114       1.393 -62.808   7.673  1.00  0.00      BSYN  
ATOM   1004   CD PRO   114       2.349 -62.440   6.638  1.00  0.00      BSYN  
ATOM   1005   CA PRO   114       1.053 -61.686   8.532  1.00  0.00      BSYN  
ATOM   1006   CB PRO   114       1.730 -60.537   7.961  1.00  0.00      BSYN  
ATOM   1007   CG PRO   114       2.993 -61.218   7.327  1.00  0.00      BSYN  
ATOM   1008    C PRO   114      -0.425 -61.357   8.406  1.00  0.00      BSYN  
ATOM   1009    O PRO   114      -0.858 -60.745   7.457  1.00  0.00      BSYN  
ATOM   1010    N GLU   115      -1.362 -61.616   9.344  1.00  0.00      BSYN  
ATOM   1011    H GLU   115      -2.270 -61.635   8.976  1.00  0.00      BSYN  
ATOM   1012   CA GLU   115      -1.116 -61.883  10.704  1.00  0.00      BSYN  
ATOM   1013   CB GLU   115      -0.822 -60.659  11.567  1.00  0.00      BSYN  
ATOM   1014   CG GLU   115      -0.606 -61.000  12.982  1.00  0.00      BSYN  
ATOM   1015   CD GLU   115      -0.319 -59.691  13.665  1.00  0.00      BSYN  
ATOM   1016  OE1 GLU   115      -1.234 -59.060  14.184  1.00  0.00      BSYN  
ATOM   1017  OE2 GLU   115       0.813 -59.194  13.664  1.00  0.00      BSYN  
ATOM   1018    C GLU   115      -2.433 -62.535  11.175  1.00  0.00      BSYN  
ATOM   1019    O GLU   115      -3.370 -61.843  11.425  1.00  0.00      BSYN  
ATOM   1020    N GLY   116      -2.627 -63.881  11.231  1.00  0.00      BSYN  
ATOM   1021    H GLY   116      -1.787 -64.257  10.894  1.00  0.00      BSYN  
ATOM   1022   CA GLY   116      -3.738 -64.529  11.821  1.00  0.00      BSYN  
ATOM   1023    C GLY   116      -3.579 -66.027  11.525  1.00  0.00      BSYN  
ATOM   1024    O GLY   116      -2.678 -66.745  11.911  1.00  0.00      BSYN  
ATOM   1025    N GLU   117      -4.587 -66.477  10.860  1.00  0.00      BSYN  
ATOM   1026    H GLU   117      -5.218 -65.882  10.403  1.00  0.00      BSYN  
ATOM   1027   CA GLU   117      -4.902 -67.979  10.875  1.00  0.00      BSYN  
ATOM   1028   CB GLU   117      -6.461 -68.128  10.792  1.00  0.00      BSYN  
ATOM   1029   CG GLU   117      -7.467 -67.164  11.460  1.00  0.00      BSYN  
ATOM   1030   CD GLU   117      -7.268 -67.009  12.990  1.00  0.00      BSYN  
ATOM   1031  OE1 GLU   117      -7.826 -67.632  13.893  1.00  0.00      BSYN  
ATOM   1032  OE2 GLU   117      -6.491 -66.149  13.316  1.00  0.00      BSYN  
ATOM   1033    C GLU   117      -4.055 -68.794   9.852  1.00  0.00      BSYN  
ATOM   1034    O GLU   117      -4.362 -68.860   8.697  1.00  0.00      BSYN  
ATOM   1035    N SER   118      -3.153 -69.623  10.445  1.00  0.00      BSYN  
ATOM   1036    H SER   118      -3.059 -69.724  11.415  1.00  0.00      BSYN  
ATOM   1037   CA SER   118      -2.189 -70.361   9.612  1.00  0.00      BSYN  
ATOM   1038   CB SER   118      -0.931 -70.826  10.319  1.00  0.00      BSYN  
ATOM   1039   OG SER   118       0.207 -70.310   9.529  1.00  0.00      BSYN  
ATOM   1040   HG SER   118       0.868 -70.998   9.422  1.00  0.00      BSYN  
ATOM   1041    C SER   118      -2.975 -71.585   9.194  1.00  0.00      BSYN  
ATOM   1042    O SER   118      -3.143 -72.452  10.000  1.00  0.00      BSYN  
ATOM   1043    N TYR   119      -3.525 -71.528   7.947  1.00  0.00      BSYN  
ATOM   1044    H TYR   119      -3.685 -70.684   7.475  1.00  0.00      BSYN  
ATOM   1045   CA TYR   119      -4.028 -72.757   7.309  1.00  0.00      BSYN  
ATOM   1046   CB TYR   119      -5.023 -72.354   6.145  1.00  0.00      BSYN  
ATOM   1047   CG TYR   119      -6.066 -71.356   6.552  1.00  0.00      BSYN  
ATOM   1048  CD1 TYR   119      -6.401 -71.305   7.866  1.00  0.00      BSYN  
ATOM   1049  CE1 TYR   119      -7.370 -70.437   8.272  1.00  0.00      BSYN  
ATOM   1050  CD2 TYR   119      -6.674 -70.526   5.616  1.00  0.00      BSYN  
ATOM   1051  CE2 TYR   119      -7.570 -69.530   6.038  1.00  0.00      BSYN  
ATOM   1052   CZ TYR   119      -7.963 -69.543   7.411  1.00  0.00      BSYN  
ATOM   1053   OH TYR   119      -9.016 -68.795   7.880  1.00  0.00      BSYN  
ATOM   1054   HH TYR   119      -8.594 -68.006   8.227  1.00  0.00      BSYN  
ATOM   1055    C TYR   119      -2.791 -73.580   6.777  1.00  0.00      BSYN  
ATOM   1056    O TYR   119      -2.135 -73.164   5.796  1.00  0.00      BSYN  
ATOM   1057    N GLU   120      -2.580 -74.831   7.183  1.00  0.00      BSYN  
ATOM   1058    H GLU   120      -1.641 -75.036   7.374  1.00  0.00      BSYN  
ATOM   1059   CA GLU   120      -3.660 -75.668   7.715  1.00  0.00      BSYN  
ATOM   1060   CB GLU   120      -3.569 -77.149   7.257  1.00  0.00      BSYN  
ATOM   1061   CG GLU   120      -3.407 -77.277   5.716  1.00  0.00      BSYN  
ATOM   1062   CD GLU   120      -2.963 -78.598   5.060  1.00  0.00      BSYN  
ATOM   1063  OE1 GLU   120      -3.771 -79.405   4.680  1.00  0.00      BSYN  
ATOM   1064  OE2 GLU   120      -1.729 -78.834   4.927  1.00  0.00      BSYN  
ATOM   1065    C GLU   120      -3.909 -75.828   9.204  1.00  0.00      BSYN  
ATOM   1066    O GLU   120      -2.938 -76.067   9.896  1.00  0.00      BSYN  
ATOM   1067    N ASP   121      -5.137 -75.511   9.543  1.00  0.00      BSYN  
ATOM   1068    H ASP   121      -5.760 -75.192   8.857  1.00  0.00      BSYN  
ATOM   1069   CA ASP   121      -5.399 -75.458  10.995  1.00  0.00      BSYN  
ATOM   1070   CB ASP   121      -5.573 -74.026  11.458  1.00  0.00      BSYN  
ATOM   1071   CG ASP   121      -5.271 -73.592  12.927  1.00  0.00      BSYN  
ATOM   1072  OD1 ASP   121      -4.093 -73.386  13.272  1.00  0.00      BSYN  
ATOM   1073  OD2 ASP   121      -6.265 -73.492  13.674  1.00  0.00      BSYN  
ATOM   1074    C ASP   121      -6.704 -76.206  11.299  1.00  0.00      BSYN  
ATOM   1075    O ASP   121      -7.782 -75.884  10.678  1.00  0.00      BSYN  
ATOM   1076    N PRO   122      -6.488 -77.327  12.087  1.00  0.00      BSYN  
ATOM   1077   CD PRO   122      -5.181 -77.875  12.563  1.00  0.00      BSYN  
ATOM   1078   CA PRO   122      -7.635 -78.198  12.349  1.00  0.00      BSYN  
ATOM   1079   CB PRO   122      -6.927 -79.494  12.626  1.00  0.00      BSYN  
ATOM   1080   CG PRO   122      -5.357 -79.290  12.349  1.00  0.00      BSYN  
ATOM   1081    C PRO   122      -8.466 -77.778  13.594  1.00  0.00      BSYN  
ATOM   1082    O PRO   122      -7.941 -78.074  14.675  1.00  0.00      BSYN  
ATOM   1083    N PRO   123      -9.646 -77.194  13.548  1.00  0.00      BSYN  
ATOM   1084   CD PRO   123     -10.215 -76.483  12.402  1.00  0.00      BSYN  
ATOM   1085   CA PRO   123     -10.406 -76.887  14.814  1.00  0.00      BSYN  
ATOM   1086   CB PRO   123     -11.468 -75.840  14.348  1.00  0.00      BSYN  
ATOM   1087   CG PRO   123     -10.818 -75.239  13.123  1.00  0.00      BSYN  
ATOM   1088    C PRO   123     -11.085 -78.168  15.291  1.00  0.00      BSYN  
ATOM   1089    O PRO   123     -11.344 -79.159  14.594  1.00  0.00      BSYN  
ATOM   1090    N GLN   124     -11.122 -78.144  16.611  1.00  0.00      BSYN  
ATOM   1091    H GLN   124     -10.951 -77.363  17.178  1.00  0.00      BSYN  
ATOM   1092   CA GLN   124     -11.717 -79.254  17.342  1.00  0.00      BSYN  
ATOM   1093   CB GLN   124     -10.670 -80.128  17.950  1.00  0.00      BSYN  
ATOM   1094   CG GLN   124     -10.040 -81.065  17.056  1.00  0.00      BSYN  
ATOM   1095   CD GLN   124     -10.800 -82.325  16.599  1.00  0.00      BSYN  
ATOM   1096  OE1 GLN   124     -11.596 -82.303  15.644  1.00  0.00      BSYN  
ATOM   1097  NE2 GLN   124     -10.682 -83.505  17.145  1.00  0.00      BSYN  
ATOM   1098 HE21 GLN   124     -10.113 -83.680  17.924  1.00  0.00      BSYN  
ATOM   1099 HE22 GLN   124     -11.115 -84.132  16.529  1.00  0.00      BSYN  
ATOM   1100    C GLN   124     -12.710 -78.652  18.506  1.00  0.00      BSYN  
ATOM   1101    O GLN   124     -12.460 -77.482  18.902  1.00  0.00      BSYN  
ATOM   1102    N GLU   125     -13.651 -79.567  19.062  1.00  0.00      BSYN  
ATOM   1103    H GLU   125     -13.842 -80.458  18.701  1.00  0.00      BSYN  
ATOM   1104   CA GLU   125     -14.585 -79.054  19.968  1.00  0.00      BSYN  
ATOM   1105   CB GLU   125     -16.069 -79.480  19.968  1.00  0.00      BSYN  
ATOM   1106   CG GLU   125     -16.963 -78.895  18.957  1.00  0.00      BSYN  
ATOM   1107   CD GLU   125     -18.241 -79.636  18.525  1.00  0.00      BSYN  
ATOM   1108  OE1 GLU   125     -18.427 -79.809  17.322  1.00  0.00      BSYN  
ATOM   1109  OE2 GLU   125     -19.004 -80.161  19.400  1.00  0.00      BSYN  
ATOM   1110    C GLU   125     -14.123 -79.064  21.377  1.00  0.00      BSYN  
ATOM   1111    O GLU   125     -13.869 -78.053  21.973  1.00  0.00      BSYN  
ATOM   1112    N GLU   126     -14.131 -80.210  22.005  1.00  0.00      BSYN  
ATOM   1113    H GLU   126     -14.099 -81.067  21.531  1.00  0.00      BSYN  
ATOM   1114   CA GLU   126     -13.881 -80.384  23.434  1.00  0.00      BSYN  
ATOM   1115   CB GLU   126     -14.960 -81.191  24.117  1.00  0.00      BSYN  
ATOM   1116   CG GLU   126     -16.490 -80.919  23.893  1.00  0.00      BSYN  
ATOM   1117   CD GLU   126     -17.460 -81.686  24.856  1.00  0.00      BSYN  
ATOM   1118  OE1 GLU   126     -17.451 -81.268  26.047  1.00  0.00      BSYN  
ATOM   1119  OE2 GLU   126     -18.150 -82.603  24.309  1.00  0.00      BSYN  
ATOM   1120    C GLU   126     -12.519 -80.850  23.875  1.00  0.00      BSYN  
ATOM   1121    O GLU   126     -11.870 -81.643  23.200  1.00  0.00      BSYN  
ATOM   1122    N TYR   127     -12.027 -80.169  25.000  1.00  0.00      BSYN  
ATOM   1123    H TYR   127     -12.409 -79.540  25.648  1.00  0.00      BSYN  
ATOM   1124   CA TYR   127     -10.653 -80.185  25.374  1.00  0.00      BSYN  
ATOM   1125   CB TYR   127     -10.177 -78.736  25.297  1.00  0.00      BSYN  
ATOM   1126   CG TYR   127      -9.610 -78.382  23.950  1.00  0.00      BSYN  
ATOM   1127  CD1 TYR   127     -10.297 -77.851  22.868  1.00  0.00      BSYN  
ATOM   1128  CE1 TYR   127      -9.626 -77.636  21.647  1.00  0.00      BSYN  
ATOM   1129  CD2 TYR   127      -8.221 -78.646  23.877  1.00  0.00      BSYN  
ATOM   1130  CE2 TYR   127      -7.666 -78.506  22.618  1.00  0.00      BSYN  
ATOM   1131   CZ TYR   127      -8.390 -78.080  21.432  1.00  0.00      BSYN  
ATOM   1132   OH TYR   127      -7.890 -78.161  20.159  1.00  0.00      BSYN  
ATOM   1133   HH TYR   127      -8.480 -77.946  19.433  1.00  0.00      BSYN  
ATOM   1134    C TYR   127     -10.543 -80.668  26.826  1.00  0.00      BSYN  
ATOM   1135    O TYR   127     -11.075 -80.086  27.725  1.00  0.00      BSYN  
ATOM   1136    N GLN   128      -9.842 -81.771  27.076  1.00  0.00      BSYN  
ATOM   1137    H GLN   128      -9.935 -82.114  27.989  1.00  0.00      BSYN  
ATOM   1138   CA GLN   128      -9.103 -82.581  26.197  1.00  0.00      BSYN  
ATOM   1139   CB GLN   128      -7.661 -82.815  26.734  1.00  0.00      BSYN  
ATOM   1140   CG GLN   128      -6.680 -81.698  26.286  1.00  0.00      BSYN  
ATOM   1141   CD GLN   128      -5.159 -81.916  26.571  1.00  0.00      BSYN  
ATOM   1142  OE1 GLN   128      -4.605 -81.751  27.638  1.00  0.00      BSYN  
ATOM   1143  NE2 GLN   128      -4.437 -82.303  25.617  1.00  0.00      BSYN  
ATOM   1144 HE21 GLN   128      -3.493 -82.412  25.857  1.00  0.00      BSYN  
ATOM   1145 HE22 GLN   128      -4.838 -82.575  24.765  1.00  0.00      BSYN  
ATOM   1146    C GLN   128      -9.749 -83.964  25.844  1.00  0.00      BSYN  
ATOM   1147    O GLN   128     -10.178 -84.214  24.661  1.00  0.00      BSYN  
ATOM   1148    N GLU   129      -9.736 -85.016  26.657  1.00  0.00      BSYN  
ATOM   1149    H GLU   129      -9.327 -84.846  27.532  1.00  0.00      BSYN  
ATOM   1150   CA GLU   129     -10.071 -86.393  26.181  1.00  0.00      BSYN  
ATOM   1151   CB GLU   129      -9.348 -87.561  26.909  1.00  0.00      BSYN  
ATOM   1152   CG GLU   129      -7.855 -87.944  26.955  1.00  0.00      BSYN  
ATOM   1153   CD GLU   129      -6.782 -87.051  27.509  1.00  0.00      BSYN  
ATOM   1154  OE1 GLU   129      -6.224 -87.365  28.615  1.00  0.00      BSYN  
ATOM   1155  OE2 GLU   129      -6.408 -86.002  26.898  1.00  0.00      BSYN  
ATOM   1156    C GLU   129     -11.521 -86.720  26.239  1.00  0.00      BSYN  
ATOM   1157    O GLU   129     -12.280 -85.770  26.740  1.00  0.00      BSYN  
ATOM   1158    N TYR   130     -11.982 -87.922  25.751  1.00  0.00      BSYN  
ATOM   1159    H TYR   130     -11.428 -88.723  25.643  1.00  0.00      BSYN  
ATOM   1160   CA TYR   130     -13.339 -88.070  25.473  1.00  0.00      BSYN  
ATOM   1161   CB TYR   130     -13.712 -87.853  24.129  1.00  0.00      BSYN  
ATOM   1162   CG TYR   130     -15.191 -87.872  23.691  1.00  0.00      BSYN  
ATOM   1163  CD1 TYR   130     -16.046 -86.858  24.029  1.00  0.00      BSYN  
ATOM   1164  CE1 TYR   130     -17.440 -86.968  23.702  1.00  0.00      BSYN  
ATOM   1165  CD2 TYR   130     -15.687 -89.035  23.110  1.00  0.00      BSYN  
ATOM   1166  CE2 TYR   130     -17.047 -89.158  22.845  1.00  0.00      BSYN  
ATOM   1167   CZ TYR   130     -17.819 -88.089  23.116  1.00  0.00      BSYN  
ATOM   1168   OH TYR   130     -19.157 -88.214  22.642  1.00  0.00      BSYN  
ATOM   1169   HH TYR   130     -19.238 -89.133  22.374  1.00  0.00      BSYN  
ATOM   1170    C TYR   130     -14.005 -89.307  26.079  1.00  0.00      BSYN  
ATOM   1171    O TYR   130     -13.513 -90.498  25.978  1.00  0.00      BSYN  
ATOM   1172    N GLU   131     -14.947 -89.060  26.849  1.00  0.00      BSYN  
ATOM   1173    H GLU   131     -14.847 -88.294  27.452  1.00  0.00      BSYN  
ATOM   1174   CA GLU   131     -15.839 -90.133  27.335  1.00  0.00      BSYN  
ATOM   1175   CB GLU   131     -16.812 -89.830  28.350  1.00  0.00      BSYN  
ATOM   1176   CG GLU   131     -16.083 -89.326  29.692  1.00  0.00      BSYN  
ATOM   1177   CD GLU   131     -17.144 -88.871  30.685  1.00  0.00      BSYN  
ATOM   1178  OE1 GLU   131     -17.151 -89.185  31.895  1.00  0.00      BSYN  
ATOM   1179  OE2 GLU   131     -18.015 -88.137  30.314  1.00  0.00      BSYN  
ATOM   1180    C GLU   131     -16.565 -91.093  26.327  1.00  0.00      BSYN  
ATOM   1181    O GLU   131     -17.352 -90.605  25.539  1.00  0.00      BSYN  
ATOM   1182    N PRO   132     -16.361 -92.439  26.341  1.00  0.00      BSYN  
ATOM   1183   CD PRO   132     -15.265 -93.002  27.025  1.00  0.00      BSYN  
ATOM   1184   CA PRO   132     -16.933 -93.466  25.494  1.00  0.00      BSYN  
ATOM   1185   CB PRO   132     -15.796 -94.367  25.322  1.00  0.00      BSYN  
ATOM   1186   CG PRO   132     -15.443 -94.459  26.728  1.00  0.00      BSYN  
ATOM   1187    C PRO   132     -18.179 -94.107  25.925  1.00  0.00      BSYN  
ATOM   1188    O PRO   132     -18.908 -93.431  26.692  1.00  0.00      BSYN  
ATOM   1189    N GLU   133     -18.447 -95.415  25.509  1.00  0.00      BSYN  
ATOM   1190    H GLU   133     -17.651 -95.853  25.141  1.00  0.00      BSYN  
ATOM   1191   CA GLU   133     -19.854 -96.003  25.595  1.00  0.00      BSYN  
ATOM   1192   CB GLU   133     -20.703 -95.379  24.522  1.00  0.00      BSYN  
ATOM   1193   CG GLU   133     -20.683 -95.821  23.017  1.00  0.00      BSYN  
ATOM   1194   CD GLU   133     -19.344 -95.829  22.315  1.00  0.00      BSYN  
ATOM   1195  OE1 GLU   133     -18.815 -96.923  22.160  1.00  0.00      BSYN  
ATOM   1196  OE2 GLU   133     -18.965 -94.801  21.769  1.00  0.00      BSYN  
ATOM   1197    C GLU   133     -19.960 -97.501  25.462  1.00  0.00      BSYN  
ATOM   1198    O GLU   133     -19.007 -98.215  25.683  1.00  0.00      BSYN  
ATOM   1199    N ALA   134     -21.234 -98.077  25.572  1.00  0.00      BSYN  
ATOM   1200    H ALA   134     -21.870 -97.437  25.955  1.00  0.00      BSYN  
ATOM   1201   CA ALA   134     -21.563 -99.418  25.268  1.00  0.00      BSYN  
ATOM   1202   CB ALA   134     -21.539-100.013  26.628  1.00  0.00      BSYN  
ATOM   1203    C ALA   134     -22.960 -99.677  24.684  1.00  0.00      BSYN  
ATOM   1204  OT1 ALA   134     -23.833 -99.022  25.210  1.00  0.00      BSYN  
ATOM   1205  OT2 ALA   134     -23.089-100.464  23.726  1.00  0.00      BSYN  
END
