# Supplementary material for: Data set of intrinsically disordered proteins analysed at a local protein conformation level
Source: Data Brief. 2020 Mar 5;29:105383. doi: 10.1016/j.dib.2020.105383 (PMC7078294; doi:10.1016/j.dib.2020.105383)
Supplement: Supplementary file 1 [file mmc1.zip › the data/1-DATA/PED1AAD-pdb/1AAD-207.pdb]

CRYST1    1.000    1.000    1.000  90.00  90.00  90.00 P 1           1
ATOM      1  HT1 MET     1     -32.765 -81.491  -7.384  1.00  0.00      BSYN  
ATOM      2  HT2 MET     1     -33.427 -81.662  -5.860  1.00  0.00      BSYN  
ATOM      3    N MET     1     -33.624 -81.321  -6.823  1.00  0.00      BSYN  
ATOM      4  HT3 MET     1     -33.886 -80.361  -6.524  1.00  0.00      BSYN  
ATOM      5   CA MET     1     -34.691 -82.005  -7.492  1.00  0.00      BSYN  
ATOM      6   CB MET     1     -35.716 -82.306  -6.330  1.00  0.00      BSYN  
ATOM      7   CG MET     1     -35.210 -83.428  -5.372  1.00  0.00      BSYN  
ATOM      8   SD MET     1     -34.439 -84.730  -6.288  1.00  0.00      BSYN  
ATOM      9   CE MET     1     -32.686 -84.538  -5.961  1.00  0.00      BSYN  
ATOM     10    C MET     1     -35.466 -81.306  -8.762  1.00  0.00      BSYN  
ATOM     11    O MET     1     -36.189 -80.288  -8.535  1.00  0.00      BSYN  
ATOM     12    N ASP     2     -35.169 -81.636 -10.051  1.00  0.00      BSYN  
ATOM     13    H ASP     2     -34.931 -82.586 -10.096  1.00  0.00      BSYN  
ATOM     14   CA ASP     2     -35.567 -80.842 -11.235  1.00  0.00      BSYN  
ATOM     15   CB ASP     2     -34.786 -79.529 -11.217  1.00  0.00      BSYN  
ATOM     16   CG ASP     2     -35.004 -78.490 -12.404  1.00  0.00      BSYN  
ATOM     17  OD1 ASP     2     -34.593 -78.645 -13.588  1.00  0.00      BSYN  
ATOM     18  OD2 ASP     2     -35.682 -77.539 -12.083  1.00  0.00      BSYN  
ATOM     19    C ASP     2     -35.021 -81.611 -12.487  1.00  0.00      BSYN  
ATOM     20    O ASP     2     -33.907 -82.139 -12.476  1.00  0.00      BSYN  
ATOM     21    N VAL     3     -35.755 -81.635 -13.604  1.00  0.00      BSYN  
ATOM     22    H VAL     3     -36.673 -81.303 -13.514  1.00  0.00      BSYN  
ATOM     23   CA VAL     3     -35.383 -82.254 -14.876  1.00  0.00      BSYN  
ATOM     24   CB VAL     3     -36.552 -82.236 -15.947  1.00  0.00      BSYN  
ATOM     25  CG1 VAL     3     -37.906 -82.875 -15.528  1.00  0.00      BSYN  
ATOM     26  CG2 VAL     3     -37.002 -80.850 -16.284  1.00  0.00      BSYN  
ATOM     27    C VAL     3     -34.018 -81.881 -15.494  1.00  0.00      BSYN  
ATOM     28    O VAL     3     -33.515 -82.591 -16.401  1.00  0.00      BSYN  
ATOM     29    N PHE     4     -33.487 -80.785 -14.950  1.00  0.00      BSYN  
ATOM     30    H PHE     4     -34.151 -80.380 -14.354  1.00  0.00      BSYN  
ATOM     31   CA PHE     4     -32.220 -80.248 -15.307  1.00  0.00      BSYN  
ATOM     32   CB PHE     4     -32.330 -79.352 -16.538  1.00  0.00      BSYN  
ATOM     33   CG PHE     4     -31.685 -79.776 -17.827  1.00  0.00      BSYN  
ATOM     34  CD1 PHE     4     -32.361 -79.692 -18.998  1.00  0.00      BSYN  
ATOM     35  CD2 PHE     4     -30.384 -80.284 -17.945  1.00  0.00      BSYN  
ATOM     36  CE1 PHE     4     -31.826 -80.043 -20.235  1.00  0.00      BSYN  
ATOM     37  CE2 PHE     4     -29.933 -80.727 -19.187  1.00  0.00      BSYN  
ATOM     38   CZ PHE     4     -30.588 -80.625 -20.443  1.00  0.00      BSYN  
ATOM     39    C PHE     4     -31.409 -79.437 -14.176  1.00  0.00      BSYN  
ATOM     40    O PHE     4     -31.259 -78.228 -14.238  1.00  0.00      BSYN  
ATOM     41    N MET     5     -30.829 -80.325 -13.340  1.00  0.00      BSYN  
ATOM     42    H MET     5     -31.091 -81.259 -13.481  1.00  0.00      BSYN  
ATOM     43   CA MET     5     -29.938 -79.901 -12.275  1.00  0.00      BSYN  
ATOM     44   CB MET     5     -29.055 -81.154 -11.835  1.00  0.00      BSYN  
ATOM     45   CG MET     5     -27.783 -80.829 -11.012  1.00  0.00      BSYN  
ATOM     46   SD MET     5     -28.281 -80.011  -9.485  1.00  0.00      BSYN  
ATOM     47   CE MET     5     -29.386 -81.225  -8.719  1.00  0.00      BSYN  
ATOM     48    C MET     5     -28.993 -78.617 -12.441  1.00  0.00      BSYN  
ATOM     49    O MET     5     -27.870 -78.666 -12.981  1.00  0.00      BSYN  
ATOM     50    N LYS     6     -29.591 -77.416 -12.161  1.00  0.00      BSYN  
ATOM     51    H LYS     6     -30.547 -77.457 -12.372  1.00  0.00      BSYN  
ATOM     52   CA LYS     6     -28.782 -76.255 -11.855  1.00  0.00      BSYN  
ATOM     53   CB LYS     6     -29.553 -74.944 -12.104  1.00  0.00      BSYN  
ATOM     54   CG LYS     6     -30.465 -74.550 -13.241  1.00  0.00      BSYN  
ATOM     55   CD LYS     6     -31.472 -73.444 -12.808  1.00  0.00      BSYN  
ATOM     56   CE LYS     6     -32.222 -73.126 -14.087  1.00  0.00      BSYN  
ATOM     57   NZ LYS     6     -32.911 -71.857 -13.950  1.00  0.00      BSYN  
ATOM     58  HZ1 LYS     6     -32.223 -71.122 -13.693  1.00  0.00      BSYN  
ATOM     59  HZ2 LYS     6     -33.499 -71.681 -14.789  1.00  0.00      BSYN  
ATOM     60  HZ3 LYS     6     -33.571 -72.012 -13.160  1.00  0.00      BSYN  
ATOM     61    C LYS     6     -28.102 -76.076 -10.514  1.00  0.00      BSYN  
ATOM     62    O LYS     6     -28.649 -76.108  -9.401  1.00  0.00      BSYN  
ATOM     63    N GLY     7     -26.748 -75.910 -10.544  1.00  0.00      BSYN  
ATOM     64    H GLY     7     -26.331 -75.908 -11.431  1.00  0.00      BSYN  
ATOM     65   CA GLY     7     -25.966 -75.933  -9.300  1.00  0.00      BSYN  
ATOM     66    C GLY     7     -25.455 -74.492  -8.974  1.00  0.00      BSYN  
ATOM     67    O GLY     7     -26.303 -73.639  -9.288  1.00  0.00      BSYN  
ATOM     68    N LEU     8     -24.311 -74.294  -8.366  1.00  0.00      BSYN  
ATOM     69    H LEU     8     -24.171 -73.653  -7.638  1.00  0.00      BSYN  
ATOM     70   CA LEU     8     -23.135 -75.202  -8.228  1.00  0.00      BSYN  
ATOM     71   CB LEU     8     -21.906 -74.308  -7.965  1.00  0.00      BSYN  
ATOM     72   CG LEU     8     -21.557 -73.003  -8.685  1.00  0.00      BSYN  
ATOM     73  CD1 LEU     8     -20.401 -72.217  -8.185  1.00  0.00      BSYN  
ATOM     74  CD2 LEU     8     -21.185 -73.436 -10.156  1.00  0.00      BSYN  
ATOM     75    C LEU     8     -23.294 -76.352  -7.227  1.00  0.00      BSYN  
ATOM     76    O LEU     8     -23.525 -76.184  -5.987  1.00  0.00      BSYN  
ATOM     77    N SER     9     -23.022 -77.528  -7.856  1.00  0.00      BSYN  
ATOM     78    H SER     9     -22.780 -77.449  -8.802  1.00  0.00      BSYN  
ATOM     79   CA SER     9     -23.138 -78.792  -7.111  1.00  0.00      BSYN  
ATOM     80   CB SER     9     -24.190 -79.789  -7.605  1.00  0.00      BSYN  
ATOM     81   OG SER     9     -25.370 -79.477  -6.834  1.00  0.00      BSYN  
ATOM     82   HG SER     9     -26.130 -79.906  -7.232  1.00  0.00      BSYN  
ATOM     83    C SER     9     -21.725 -79.374  -7.071  1.00  0.00      BSYN  
ATOM     84    O SER     9     -21.206 -80.284  -7.806  1.00  0.00      BSYN  
ATOM     85    N MET    10     -20.962 -78.899  -6.032  1.00  0.00      BSYN  
ATOM     86    H MET    10     -21.320 -78.252  -5.389  1.00  0.00      BSYN  
ATOM     87   CA MET    10     -19.571 -79.311  -5.962  1.00  0.00      BSYN  
ATOM     88   CB MET    10     -18.665 -78.035  -5.716  1.00  0.00      BSYN  
ATOM     89   CG MET    10     -18.748 -76.948  -6.777  1.00  0.00      BSYN  
ATOM     90   SD MET    10     -17.912 -77.238  -8.331  1.00  0.00      BSYN  
ATOM     91   CE MET    10     -18.761 -76.063  -9.318  1.00  0.00      BSYN  
ATOM     92    C MET    10     -19.417 -80.378  -4.865  1.00  0.00      BSYN  
ATOM     93    O MET    10     -19.953 -80.574  -3.741  1.00  0.00      BSYN  
ATOM     94    N ALA    11     -18.404 -81.189  -5.319  1.00  0.00      BSYN  
ATOM     95    H ALA    11     -18.062 -81.060  -6.229  1.00  0.00      BSYN  
ATOM     96   CA ALA    11     -17.888 -82.282  -4.578  1.00  0.00      BSYN  
ATOM     97   CB ALA    11     -18.304 -83.492  -5.243  1.00  0.00      BSYN  
ATOM     98    C ALA    11     -16.413 -82.250  -4.426  1.00  0.00      BSYN  
ATOM     99    O ALA    11     -15.801 -82.030  -5.484  1.00  0.00      BSYN  
ATOM    100    N LYS    12     -15.981 -82.377  -3.152  1.00  0.00      BSYN  
ATOM    101    H LYS    12     -16.684 -82.267  -2.478  1.00  0.00      BSYN  
ATOM    102   CA LYS    12     -14.659 -82.710  -2.649  1.00  0.00      BSYN  
ATOM    103   CB LYS    12     -13.944 -83.897  -3.424  1.00  0.00      BSYN  
ATOM    104   CG LYS    12     -14.665 -85.251  -3.279  1.00  0.00      BSYN  
ATOM    105   CD LYS    12     -14.788 -86.303  -4.425  1.00  0.00      BSYN  
ATOM    106   CE LYS    12     -15.550 -87.397  -3.888  1.00  0.00      BSYN  
ATOM    107   NZ LYS    12     -16.746 -87.702  -4.594  1.00  0.00      BSYN  
ATOM    108  HZ1 LYS    12     -16.546 -88.020  -5.564  1.00  0.00      BSYN  
ATOM    109  HZ2 LYS    12     -17.143 -88.474  -4.021  1.00  0.00      BSYN  
ATOM    110  HZ3 LYS    12     -17.518 -87.015  -4.474  1.00  0.00      BSYN  
ATOM    111    C LYS    12     -13.668 -81.521  -2.629  1.00  0.00      BSYN  
ATOM    112    O LYS    12     -13.144 -81.124  -1.503  1.00  0.00      BSYN  
ATOM    113    N GLU    13     -13.368 -80.839  -3.727  1.00  0.00      BSYN  
ATOM    114    H GLU    13     -13.747 -81.112  -4.589  1.00  0.00      BSYN  
ATOM    115   CA GLU    13     -12.740 -79.572  -3.678  1.00  0.00      BSYN  
ATOM    116   CB GLU    13     -11.660 -79.490  -4.847  1.00  0.00      BSYN  
ATOM    117   CG GLU    13     -10.659 -78.504  -4.496  1.00  0.00      BSYN  
ATOM    118   CD GLU    13      -9.928 -77.943  -5.715  1.00  0.00      BSYN  
ATOM    119  OE1 GLU    13      -9.394 -78.653  -6.557  1.00  0.00      BSYN  
ATOM    120  OE2 GLU    13      -9.824 -76.724  -5.723  1.00  0.00      BSYN  
ATOM    121    C GLU    13     -13.597 -78.299  -3.533  1.00  0.00      BSYN  
ATOM    122    O GLU    13     -13.813 -77.645  -4.542  1.00  0.00      BSYN  
ATOM    123    N GLY    14     -14.000 -78.045  -2.280  1.00  0.00      BSYN  
ATOM    124    H GLY    14     -13.582 -78.562  -1.559  1.00  0.00      BSYN  
ATOM    125   CA GLY    14     -14.955 -76.995  -1.933  1.00  0.00      BSYN  
ATOM    126    C GLY    14     -15.144 -76.769  -0.424  1.00  0.00      BSYN  
ATOM    127    O GLY    14     -15.844 -75.831  -0.060  1.00  0.00      BSYN  
ATOM    128    N VAL    15     -14.784 -77.837   0.290  1.00  0.00      BSYN  
ATOM    129    H VAL    15     -14.769 -78.734  -0.104  1.00  0.00      BSYN  
ATOM    130   CA VAL    15     -14.792 -77.764   1.692  1.00  0.00      BSYN  
ATOM    131   CB VAL    15     -14.862 -79.233   2.355  1.00  0.00      BSYN  
ATOM    132  CG1 VAL    15     -13.737 -80.135   1.837  1.00  0.00      BSYN  
ATOM    133  CG2 VAL    15     -14.813 -79.230   3.907  1.00  0.00      BSYN  
ATOM    134    C VAL    15     -13.627 -76.939   2.289  1.00  0.00      BSYN  
ATOM    135    O VAL    15     -13.384 -76.841   3.534  1.00  0.00      BSYN  
ATOM    136    N VAL    16     -12.796 -76.302   1.449  1.00  0.00      BSYN  
ATOM    137    H VAL    16     -12.716 -76.730   0.571  1.00  0.00      BSYN  
ATOM    138   CA VAL    16     -11.871 -75.308   1.953  1.00  0.00      BSYN  
ATOM    139   CB VAL    16     -10.569 -75.196   1.137  1.00  0.00      BSYN  
ATOM    140  CG1 VAL    16      -9.634 -74.498   2.011  1.00  0.00      BSYN  
ATOM    141  CG2 VAL    16     -10.024 -76.607   0.756  1.00  0.00      BSYN  
ATOM    142    C VAL    16     -12.709 -73.998   1.875  1.00  0.00      BSYN  
ATOM    143    O VAL    16     -12.959 -73.426   0.819  1.00  0.00      BSYN  
ATOM    144    N ALA    17     -13.422 -73.747   3.024  1.00  0.00      BSYN  
ATOM    145    H ALA    17     -13.617 -74.457   3.670  1.00  0.00      BSYN  
ATOM    146   CA ALA    17     -14.216 -72.519   3.049  1.00  0.00      BSYN  
ATOM    147   CB ALA    17     -15.473 -72.914   3.807  1.00  0.00      BSYN  
ATOM    148    C ALA    17     -13.502 -71.425   3.866  1.00  0.00      BSYN  
ATOM    149    O ALA    17     -13.074 -71.590   5.047  1.00  0.00      BSYN  
ATOM    150    N ALA    18     -13.264 -70.164   3.365  1.00  0.00      BSYN  
ATOM    151    H ALA    18     -13.039 -69.433   3.976  1.00  0.00      BSYN  
ATOM    152   CA ALA    18     -13.225 -69.770   1.944  1.00  0.00      BSYN  
ATOM    153   CB ALA    18     -14.464 -69.029   1.611  1.00  0.00      BSYN  
ATOM    154    C ALA    18     -12.013 -68.899   1.478  1.00  0.00      BSYN  
ATOM    155    O ALA    18     -10.888 -69.139   1.999  1.00  0.00      BSYN  
ATOM    156    N ALA    19     -12.152 -67.932   0.599  1.00  0.00      BSYN  
ATOM    157    H ALA    19     -12.974 -67.819   0.077  1.00  0.00      BSYN  
ATOM    158   CA ALA    19     -11.113 -67.023   0.165  1.00  0.00      BSYN  
ATOM    159   CB ALA    19     -11.568 -66.380  -1.023  1.00  0.00      BSYN  
ATOM    160    C ALA    19     -10.952 -65.876   1.182  1.00  0.00      BSYN  
ATOM    161    O ALA    19      -9.860 -65.398   1.539  1.00  0.00      BSYN  
ATOM    162    N GLU    20     -12.217 -65.412   1.666  1.00  0.00      BSYN  
ATOM    163    H GLU    20     -13.054 -65.842   1.392  1.00  0.00      BSYN  
ATOM    164   CA GLU    20     -12.338 -64.169   2.549  1.00  0.00      BSYN  
ATOM    165   CB GLU    20     -13.689 -63.518   2.471  1.00  0.00      BSYN  
ATOM    166   CG GLU    20     -13.607 -62.525   1.340  1.00  0.00      BSYN  
ATOM    167   CD GLU    20     -15.018 -62.049   0.823  1.00  0.00      BSYN  
ATOM    168  OE1 GLU    20     -16.001 -62.735   0.771  1.00  0.00      BSYN  
ATOM    169  OE2 GLU    20     -15.113 -60.840   0.442  1.00  0.00      BSYN  
ATOM    170    C GLU    20     -12.218 -64.601   3.919  1.00  0.00      BSYN  
ATOM    171    O GLU    20     -11.489 -63.926   4.692  1.00  0.00      BSYN  
ATOM    172    N LYS    21     -13.221 -65.374   4.330  1.00  0.00      BSYN  
ATOM    173    H LYS    21     -13.906 -65.803   3.775  1.00  0.00      BSYN  
ATOM    174   CA LYS    21     -13.287 -65.762   5.781  1.00  0.00      BSYN  
ATOM    175   CB LYS    21     -14.379 -64.889   6.524  1.00  0.00      BSYN  
ATOM    176   CG LYS    21     -13.953 -64.497   8.007  1.00  0.00      BSYN  
ATOM    177   CD LYS    21     -14.927 -63.535   8.522  1.00  0.00      BSYN  
ATOM    178   CE LYS    21     -16.214 -64.197   8.705  1.00  0.00      BSYN  
ATOM    179   NZ LYS    21     -17.182 -63.256   9.211  1.00  0.00      BSYN  
ATOM    180  HZ1 LYS    21     -16.899 -63.064  10.194  1.00  0.00      BSYN  
ATOM    181  HZ2 LYS    21     -17.217 -62.371   8.667  1.00  0.00      BSYN  
ATOM    182  HZ3 LYS    21     -18.197 -63.479   9.163  1.00  0.00      BSYN  
ATOM    183    C LYS    21     -13.515 -67.308   5.994  1.00  0.00      BSYN  
ATOM    184    O LYS    21     -13.497 -68.071   5.102  1.00  0.00      BSYN  
ATOM    185    N THR    22     -13.924 -67.746   7.212  1.00  0.00      BSYN  
ATOM    186    H THR    22     -14.023 -67.145   7.981  1.00  0.00      BSYN  
ATOM    187   CA THR    22     -14.455 -69.099   7.445  1.00  0.00      BSYN  
ATOM    188   CB THR    22     -14.028 -69.620   8.794  1.00  0.00      BSYN  
ATOM    189  OG1 THR    22     -14.349 -68.663   9.770  1.00  0.00      BSYN  
ATOM    190  HG1 THR    22     -13.808 -67.874   9.682  1.00  0.00      BSYN  
ATOM    191  CG2 THR    22     -12.584 -69.845   8.867  1.00  0.00      BSYN  
ATOM    192    C THR    22     -15.985 -69.139   7.313  1.00  0.00      BSYN  
ATOM    193    O THR    22     -16.698 -68.905   8.282  1.00  0.00      BSYN  
ATOM    194    N LYS    23     -16.454 -69.466   6.070  1.00  0.00      BSYN  
ATOM    195    H LYS    23     -15.849 -69.709   5.338  1.00  0.00      BSYN  
ATOM    196   CA LYS    23     -17.871 -69.305   5.808  1.00  0.00      BSYN  
ATOM    197   CB LYS    23     -17.979 -68.212   4.698  1.00  0.00      BSYN  
ATOM    198   CG LYS    23     -17.519 -66.816   5.002  1.00  0.00      BSYN  
ATOM    199   CD LYS    23     -17.691 -65.743   3.990  1.00  0.00      BSYN  
ATOM    200   CE LYS    23     -17.455 -64.381   4.709  1.00  0.00      BSYN  
ATOM    201   NZ LYS    23     -17.460 -63.278   3.762  1.00  0.00      BSYN  
ATOM    202  HZ1 LYS    23     -16.626 -63.387   3.150  1.00  0.00      BSYN  
ATOM    203  HZ2 LYS    23     -18.344 -63.233   3.215  1.00  0.00      BSYN  
ATOM    204  HZ3 LYS    23     -17.386 -62.401   4.317  1.00  0.00      BSYN  
ATOM    205    C LYS    23     -18.536 -70.641   5.474  1.00  0.00      BSYN  
ATOM    206    O LYS    23     -17.870 -71.585   5.134  1.00  0.00      BSYN  
ATOM    207    N GLN    24     -19.925 -70.654   5.490  1.00  0.00      BSYN  
ATOM    208    H GLN    24     -20.451 -69.875   5.213  1.00  0.00      BSYN  
ATOM    209   CA GLN    24     -20.595 -71.969   5.365  1.00  0.00      BSYN  
ATOM    210   CB GLN    24     -21.987 -71.844   5.929  1.00  0.00      BSYN  
ATOM    211   CG GLN    24     -23.031 -73.062   5.826  1.00  0.00      BSYN  
ATOM    212   CD GLN    24     -24.393 -72.607   6.272  1.00  0.00      BSYN  
ATOM    213  OE1 GLN    24     -24.955 -73.429   7.096  1.00  0.00      BSYN  
ATOM    214  NE2 GLN    24     -24.845 -71.426   5.911  1.00  0.00      BSYN  
ATOM    215 HE21 GLN    24     -24.282 -70.868   5.335  1.00  0.00      BSYN  
ATOM    216 HE22 GLN    24     -25.785 -71.401   6.188  1.00  0.00      BSYN  
ATOM    217    C GLN    24     -20.651 -72.234   3.890  1.00  0.00      BSYN  
ATOM    218    O GLN    24     -21.522 -71.682   3.111  1.00  0.00      BSYN  
ATOM    219    N GLY    25     -19.672 -73.046   3.388  1.00  0.00      BSYN  
ATOM    220    H GLY    25     -18.920 -73.258   3.979  1.00  0.00      BSYN  
ATOM    221   CA GLY    25     -19.680 -73.549   2.054  1.00  0.00      BSYN  
ATOM    222    C GLY    25     -20.693 -74.713   1.921  1.00  0.00      BSYN  
ATOM    223    O GLY    25     -20.632 -75.723   2.636  1.00  0.00      BSYN  
ATOM    224    N VAL    26     -21.741 -74.457   1.104  1.00  0.00      BSYN  
ATOM    225    H VAL    26     -22.282 -75.258   0.945  1.00  0.00      BSYN  
ATOM    226   CA VAL    26     -21.902 -73.217   0.265  1.00  0.00      BSYN  
ATOM    227   CB VAL    26     -21.587 -73.646  -1.264  1.00  0.00      BSYN  
ATOM    228  CG1 VAL    26     -20.122 -73.975  -1.587  1.00  0.00      BSYN  
ATOM    229  CG2 VAL    26     -22.357 -74.880  -1.726  1.00  0.00      BSYN  
ATOM    230    C VAL    26     -23.427 -72.632   0.415  1.00  0.00      BSYN  
ATOM    231    O VAL    26     -24.465 -73.363   0.472  1.00  0.00      BSYN  
ATOM    232    N THR    27     -23.444 -71.307   0.291  1.00  0.00      BSYN  
ATOM    233    H THR    27     -22.597 -70.874   0.525  1.00  0.00      BSYN  
ATOM    234   CA THR    27     -24.735 -70.628   0.246  1.00  0.00      BSYN  
ATOM    235   CB THR    27     -24.473 -69.285   0.810  1.00  0.00      BSYN  
ATOM    236  OG1 THR    27     -23.538 -68.506   0.096  1.00  0.00      BSYN  
ATOM    237  HG1 THR    27     -23.663 -68.410  -0.851  1.00  0.00      BSYN  
ATOM    238  CG2 THR    27     -24.016 -69.579   2.256  1.00  0.00      BSYN  
ATOM    239    C THR    27     -25.814 -70.796  -0.773  1.00  0.00      BSYN  
ATOM    240    O THR    27     -25.582 -70.854  -1.974  1.00  0.00      BSYN  
ATOM    241    N GLU    28     -27.060 -70.843  -0.225  1.00  0.00      BSYN  
ATOM    242    H GLU    28     -27.101 -71.013   0.739  1.00  0.00      BSYN  
ATOM    243   CA GLU    28     -28.136 -70.867  -1.265  1.00  0.00      BSYN  
ATOM    244   CB GLU    28     -29.438 -71.482  -0.750  1.00  0.00      BSYN  
ATOM    245   CG GLU    28     -29.461 -72.857  -0.127  1.00  0.00      BSYN  
ATOM    246   CD GLU    28     -29.264 -74.084  -0.988  1.00  0.00      BSYN  
ATOM    247  OE1 GLU    28     -28.238 -74.658  -0.885  1.00  0.00      BSYN  
ATOM    248  OE2 GLU    28     -30.213 -74.584  -1.674  1.00  0.00      BSYN  
ATOM    249    C GLU    28     -28.297 -69.466  -1.769  1.00  0.00      BSYN  
ATOM    250    O GLU    28     -29.182 -68.784  -1.208  1.00  0.00      BSYN  
ATOM    251    N ALA    29     -27.738 -69.190  -2.874  1.00  0.00      BSYN  
ATOM    252    H ALA    29     -27.082 -69.814  -3.251  1.00  0.00      BSYN  
ATOM    253   CA ALA    29     -27.652 -67.859  -3.427  1.00  0.00      BSYN  
ATOM    254   CB ALA    29     -26.447 -67.365  -2.889  1.00  0.00      BSYN  
ATOM    255    C ALA    29     -27.774 -67.738  -4.956  1.00  0.00      BSYN  
ATOM    256    O ALA    29     -27.295 -68.554  -5.746  1.00  0.00      BSYN  
ATOM    257    N ALA    30     -28.429 -66.728  -5.395  1.00  0.00      BSYN  
ATOM    258    H ALA    30     -28.552 -65.996  -4.754  1.00  0.00      BSYN  
ATOM    259   CA ALA    30     -28.785 -66.562  -6.792  1.00  0.00      BSYN  
ATOM    260   CB ALA    30     -30.305 -66.430  -6.830  1.00  0.00      BSYN  
ATOM    261    C ALA    30     -28.127 -65.234  -7.255  1.00  0.00      BSYN  
ATOM    262    O ALA    30     -28.230 -64.110  -6.708  1.00  0.00      BSYN  
ATOM    263    N GLU    31     -27.346 -65.287  -8.427  1.00  0.00      BSYN  
ATOM    264    H GLU    31     -27.297 -66.187  -8.814  1.00  0.00      BSYN  
ATOM    265   CA GLU    31     -26.581 -64.167  -9.005  1.00  0.00      BSYN  
ATOM    266   CB GLU    31     -25.247 -64.131  -8.449  1.00  0.00      BSYN  
ATOM    267   CG GLU    31     -24.837 -62.955  -7.693  1.00  0.00      BSYN  
ATOM    268   CD GLU    31     -23.388 -63.065  -7.358  1.00  0.00      BSYN  
ATOM    269  OE1 GLU    31     -22.994 -63.389  -6.264  1.00  0.00      BSYN  
ATOM    270  OE2 GLU    31     -22.594 -62.655  -8.154  1.00  0.00      BSYN  
ATOM    271    C GLU    31     -26.708 -64.287 -10.536  1.00  0.00      BSYN  
ATOM    272    O GLU    31     -26.696 -65.369 -11.035  1.00  0.00      BSYN  
ATOM    273    N LYS    32     -26.945 -63.151 -11.121  1.00  0.00      BSYN  
ATOM    274    H LYS    32     -27.289 -62.421 -10.566  1.00  0.00      BSYN  
ATOM    275   CA LYS    32     -26.831 -62.875 -12.556  1.00  0.00      BSYN  
ATOM    276   CB LYS    32     -27.491 -61.524 -12.926  1.00  0.00      BSYN  
ATOM    277   CG LYS    32     -28.949 -61.460 -12.629  1.00  0.00      BSYN  
ATOM    278   CD LYS    32     -29.888 -62.410 -13.578  1.00  0.00      BSYN  
ATOM    279   CE LYS    32     -31.224 -62.825 -12.956  1.00  0.00      BSYN  
ATOM    280   NZ LYS    32     -31.750 -61.647 -12.401  1.00  0.00      BSYN  
ATOM    281  HZ1 LYS    32     -32.103 -60.975 -13.112  1.00  0.00      BSYN  
ATOM    282  HZ2 LYS    32     -32.618 -62.052 -11.997  1.00  0.00      BSYN  
ATOM    283  HZ3 LYS    32     -31.221 -61.325 -11.566  1.00  0.00      BSYN  
ATOM    284    C LYS    32     -25.347 -62.872 -12.931  1.00  0.00      BSYN  
ATOM    285    O LYS    32     -24.675 -61.962 -12.425  1.00  0.00      BSYN  
ATOM    286    N THR    33     -24.764 -63.730 -13.693  1.00  0.00      BSYN  
ATOM    287    H THR    33     -23.819 -63.666 -13.946  1.00  0.00      BSYN  
ATOM    288   CA THR    33     -25.392 -64.862 -14.342  1.00  0.00      BSYN  
ATOM    289   CB THR    33     -25.538 -64.610 -15.878  1.00  0.00      BSYN  
ATOM    290  OG1 THR    33     -26.170 -63.367 -15.969  1.00  0.00      BSYN  
ATOM    291  HG1 THR    33     -27.093 -63.399 -15.705  1.00  0.00      BSYN  
ATOM    292  CG2 THR    33     -26.353 -65.610 -16.548  1.00  0.00      BSYN  
ATOM    293    C THR    33     -24.636 -66.070 -14.061  1.00  0.00      BSYN  
ATOM    294    O THR    33     -23.619 -66.304 -14.697  1.00  0.00      BSYN  
ATOM    295    N LYS    34     -25.076 -66.832 -13.019  1.00  0.00      BSYN  
ATOM    296    H LYS    34     -25.815 -66.447 -12.503  1.00  0.00      BSYN  
ATOM    297   CA LYS    34     -24.288 -68.043 -12.692  1.00  0.00      BSYN  
ATOM    298   CB LYS    34     -23.044 -67.675 -11.874  1.00  0.00      BSYN  
ATOM    299   CG LYS    34     -23.509 -67.099 -10.549  1.00  0.00      BSYN  
ATOM    300   CD LYS    34     -22.204 -66.686 -10.015  1.00  0.00      BSYN  
ATOM    301   CE LYS    34     -22.157 -66.551  -8.551  1.00  0.00      BSYN  
ATOM    302   NZ LYS    34     -21.096 -66.007  -7.874  1.00  0.00      BSYN  
ATOM    303  HZ1 LYS    34     -21.100 -64.983  -8.052  1.00  0.00      BSYN  
ATOM    304  HZ2 LYS    34     -21.132 -66.097  -6.838  1.00  0.00      BSYN  
ATOM    305  HZ3 LYS    34     -20.243 -66.397  -8.323  1.00  0.00      BSYN  
ATOM    306    C LYS    34     -24.901 -69.394 -12.317  1.00  0.00      BSYN  
ATOM    307    O LYS    34     -24.562 -70.013 -11.330  1.00  0.00      BSYN  
ATOM    308    N GLU    35     -25.956 -69.794 -13.015  1.00  0.00      BSYN  
ATOM    309    H GLU    35     -26.012 -69.602 -13.975  1.00  0.00      BSYN  
ATOM    310   CA GLU    35     -26.752 -70.911 -12.534  1.00  0.00      BSYN  
ATOM    311   CB GLU    35     -28.186 -70.391 -12.583  1.00  0.00      BSYN  
ATOM    312   CG GLU    35     -28.529 -69.190 -11.598  1.00  0.00      BSYN  
ATOM    313   CD GLU    35     -29.914 -68.679 -11.640  1.00  0.00      BSYN  
ATOM    314  OE1 GLU    35     -30.696 -68.938 -10.725  1.00  0.00      BSYN  
ATOM    315  OE2 GLU    35     -30.326 -68.135 -12.701  1.00  0.00      BSYN  
ATOM    316    C GLU    35     -26.591 -72.098 -13.475  1.00  0.00      BSYN  
ATOM    317    O GLU    35     -27.489 -72.885 -13.730  1.00  0.00      BSYN  
ATOM    318    N GLY    36     -25.285 -72.359 -13.709  1.00  0.00      BSYN  
ATOM    319    H GLY    36     -24.655 -71.700 -13.350  1.00  0.00      BSYN  
ATOM    320   CA GLY    36     -24.705 -73.414 -14.479  1.00  0.00      BSYN  
ATOM    321    C GLY    36     -23.480 -73.978 -13.813  1.00  0.00      BSYN  
ATOM    322    O GLY    36     -22.685 -73.317 -13.156  1.00  0.00      BSYN  
ATOM    323    N VAL    37     -23.502 -75.167 -14.417  1.00  0.00      BSYN  
ATOM    324    H VAL    37     -24.265 -75.511 -14.927  1.00  0.00      BSYN  
ATOM    325   CA VAL    37     -22.433 -76.167 -14.153  1.00  0.00      BSYN  
ATOM    326   CB VAL    37     -23.066 -77.550 -13.765  1.00  0.00      BSYN  
ATOM    327  CG1 VAL    37     -23.721 -77.476 -12.391  1.00  0.00      BSYN  
ATOM    328  CG2 VAL    37     -24.137 -78.207 -14.781  1.00  0.00      BSYN  
ATOM    329    C VAL    37     -21.335 -76.184 -15.148  1.00  0.00      BSYN  
ATOM    330    O VAL    37     -21.366 -76.971 -16.121  1.00  0.00      BSYN  
ATOM    331    N LEU    38     -20.437 -75.220 -15.068  1.00  0.00      BSYN  
ATOM    332    H LEU    38     -20.704 -74.385 -14.629  1.00  0.00      BSYN  
ATOM    333   CA LEU    38     -19.242 -74.975 -15.810  1.00  0.00      BSYN  
ATOM    334   CB LEU    38     -19.334 -73.784 -16.794  1.00  0.00      BSYN  
ATOM    335   CG LEU    38     -20.016 -73.977 -18.107  1.00  0.00      BSYN  
ATOM    336  CD1 LEU    38     -21.519 -74.032 -17.855  1.00  0.00      BSYN  
ATOM    337  CD2 LEU    38     -19.542 -72.959 -19.146  1.00  0.00      BSYN  
ATOM    338    C LEU    38     -18.155 -74.948 -14.754  1.00  0.00      BSYN  
ATOM    339    O LEU    38     -18.069 -74.061 -13.929  1.00  0.00      BSYN  
ATOM    340    N TYR    39     -17.166 -75.859 -15.025  1.00  0.00      BSYN  
ATOM    341    H TYR    39     -16.415 -75.777 -14.400  1.00  0.00      BSYN  
ATOM    342   CA TYR    39     -17.111 -76.862 -16.044  1.00  0.00      BSYN  
ATOM    343   CB TYR    39     -16.062 -76.745 -17.036  1.00  0.00      BSYN  
ATOM    344   CG TYR    39     -16.498 -76.194 -18.427  1.00  0.00      BSYN  
ATOM    345  CD1 TYR    39     -15.966 -75.036 -18.911  1.00  0.00      BSYN  
ATOM    346  CE1 TYR    39     -16.330 -74.643 -20.192  1.00  0.00      BSYN  
ATOM    347  CD2 TYR    39     -17.386 -77.032 -19.057  1.00  0.00      BSYN  
ATOM    348  CE2 TYR    39     -17.688 -76.606 -20.260  1.00  0.00      BSYN  
ATOM    349   CZ TYR    39     -17.160 -75.495 -20.848  1.00  0.00      BSYN  
ATOM    350   OH TYR    39     -17.484 -75.342 -22.130  1.00  0.00      BSYN  
ATOM    351   HH TYR    39     -16.997 -74.602 -22.501  1.00  0.00      BSYN  
ATOM    352    C TYR    39     -17.200 -78.281 -15.455  1.00  0.00      BSYN  
ATOM    353    O TYR    39     -16.353 -78.898 -14.852  1.00  0.00      BSYN  
ATOM    354    N VAL    40     -18.393 -78.935 -15.727  1.00  0.00      BSYN  
ATOM    355    H VAL    40     -19.131 -78.321 -15.922  1.00  0.00      BSYN  
ATOM    356   CA VAL    40     -18.593 -80.356 -15.573  1.00  0.00      BSYN  
ATOM    357   CB VAL    40     -20.127 -80.771 -15.591  1.00  0.00      BSYN  
ATOM    358  CG1 VAL    40     -20.759 -80.501 -14.219  1.00  0.00      BSYN  
ATOM    359  CG2 VAL    40     -20.955 -80.245 -16.854  1.00  0.00      BSYN  
ATOM    360    C VAL    40     -17.804 -81.180 -16.618  1.00  0.00      BSYN  
ATOM    361    O VAL    40     -17.127 -82.103 -16.393  1.00  0.00      BSYN  
ATOM    362    N GLY    41     -17.825 -80.645 -17.855  1.00  0.00      BSYN  
ATOM    363    H GLY    41     -18.528 -79.989 -18.044  1.00  0.00      BSYN  
ATOM    364   CA GLY    41     -16.989 -81.200 -18.928  1.00  0.00      BSYN  
ATOM    365    C GLY    41     -17.498 -82.416 -19.674  1.00  0.00      BSYN  
ATOM    366    O GLY    41     -17.369 -82.366 -20.927  1.00  0.00      BSYN  
ATOM    367    N SER    42     -17.845 -83.555 -19.095  1.00  0.00      BSYN  
ATOM    368    H SER    42     -17.606 -83.761 -18.167  1.00  0.00      BSYN  
ATOM    369   CA SER    42     -18.337 -84.618 -19.868  1.00  0.00      BSYN  
ATOM    370   CB SER    42     -17.476 -85.869 -19.519  1.00  0.00      BSYN  
ATOM    371   OG SER    42     -16.283 -85.973 -20.243  1.00  0.00      BSYN  
ATOM    372   HG SER    42     -16.267 -85.367 -20.987  1.00  0.00      BSYN  
ATOM    373    C SER    42     -19.848 -84.951 -19.676  1.00  0.00      BSYN  
ATOM    374    O SER    42     -20.367 -85.724 -20.517  1.00  0.00      BSYN  
ATOM    375    N LYS    43     -20.581 -84.477 -18.602  1.00  0.00      BSYN  
ATOM    376    H LYS    43     -20.348 -83.644 -18.142  1.00  0.00      BSYN  
ATOM    377   CA LYS    43     -21.992 -84.926 -18.335  1.00  0.00      BSYN  
ATOM    378   CB LYS    43     -21.945 -86.376 -17.681  1.00  0.00      BSYN  
ATOM    379   CG LYS    43     -23.000 -87.448 -17.810  1.00  0.00      BSYN  
ATOM    380   CD LYS    43     -22.601 -88.799 -17.270  1.00  0.00      BSYN  
ATOM    381   CE LYS    43     -23.518 -89.895 -17.805  1.00  0.00      BSYN  
ATOM    382   NZ LYS    43     -23.711 -90.961 -16.797  1.00  0.00      BSYN  
ATOM    383  HZ1 LYS    43     -24.214 -90.553 -15.982  1.00  0.00      BSYN  
ATOM    384  HZ2 LYS    43     -24.332 -91.714 -17.155  1.00  0.00      BSYN  
ATOM    385  HZ3 LYS    43     -22.848 -91.248 -16.293  1.00  0.00      BSYN  
ATOM    386    C LYS    43     -22.768 -84.034 -17.315  1.00  0.00      BSYN  
ATOM    387    O LYS    43     -22.028 -83.534 -16.415  1.00  0.00      BSYN  
ATOM    388    N THR    44     -24.014 -83.605 -17.352  1.00  0.00      BSYN  
ATOM    389    H THR    44     -24.566 -83.394 -16.571  1.00  0.00      BSYN  
ATOM    390   CA THR    44     -24.766 -83.553 -18.571  1.00  0.00      BSYN  
ATOM    391   CB THR    44     -26.216 -83.757 -18.128  1.00  0.00      BSYN  
ATOM    392  OG1 THR    44     -26.445 -85.085 -17.919  1.00  0.00      BSYN  
ATOM    393  HG1 THR    44     -27.134 -85.272 -17.277  1.00  0.00      BSYN  
ATOM    394  CG2 THR    44     -27.262 -83.215 -19.124  1.00  0.00      BSYN  
ATOM    395    C THR    44     -24.477 -82.254 -19.373  1.00  0.00      BSYN  
ATOM    396    O THR    44     -24.058 -82.344 -20.523  1.00  0.00      BSYN  
ATOM    397    N ARG    45     -24.651 -81.030 -18.870  1.00  0.00      BSYN  
ATOM    398    H ARG    45     -24.717 -80.816 -17.916  1.00  0.00      BSYN  
ATOM    399   CA ARG    45     -24.535 -79.861 -19.780  1.00  0.00      BSYN  
ATOM    400   CB ARG    45     -25.957 -79.293 -19.971  1.00  0.00      BSYN  
ATOM    401   CG ARG    45     -26.800 -79.507 -21.245  1.00  0.00      BSYN  
ATOM    402   CD ARG    45     -26.050 -79.521 -22.525  1.00  0.00      BSYN  
ATOM    403   NE ARG    45     -26.007 -78.175 -23.104  1.00  0.00      BSYN  
ATOM    404   HE ARG    45     -25.865 -77.451 -22.460  1.00  0.00      BSYN  
ATOM    405   CZ ARG    45     -25.946 -77.964 -24.439  1.00  0.00      BSYN  
ATOM    406  NH1 ARG    45     -25.891 -78.907 -25.315  1.00  0.00      BSYN  
ATOM    407 HH11 ARG    45     -25.745 -78.688 -26.280  1.00  0.00      BSYN  
ATOM    408 HH12 ARG    45     -25.930 -79.830 -24.931  1.00  0.00      BSYN  
ATOM    409  NH2 ARG    45     -25.788 -76.708 -24.878  1.00  0.00      BSYN  
ATOM    410 HH21 ARG    45     -25.564 -76.591 -25.846  1.00  0.00      BSYN  
ATOM    411 HH22 ARG    45     -25.765 -76.001 -24.172  1.00  0.00      BSYN  
ATOM    412    C ARG    45     -23.916 -78.820 -18.897  1.00  0.00      BSYN  
ATOM    413    O ARG    45     -24.482 -78.397 -17.791  1.00  0.00      BSYN  
ATOM    414    N GLU    46     -22.802 -78.260 -19.301  1.00  0.00      BSYN  
ATOM    415    H GLU    46     -22.407 -77.605 -18.688  1.00  0.00      BSYN  
ATOM    416   CA GLU    46     -22.321 -78.418 -20.661  1.00  0.00      BSYN  
ATOM    417   CB GLU    46     -21.957 -76.975 -21.067  1.00  0.00      BSYN  
ATOM    418   CG GLU    46     -23.193 -76.064 -21.196  1.00  0.00      BSYN  
ATOM    419   CD GLU    46     -23.032 -74.589 -21.467  1.00  0.00      BSYN  
ATOM    420  OE1 GLU    46     -24.001 -73.942 -21.136  1.00  0.00      BSYN  
ATOM    421  OE2 GLU    46     -21.965 -74.101 -21.990  1.00  0.00      BSYN  
ATOM    422    C GLU    46     -21.131 -79.353 -20.853  1.00  0.00      BSYN  
ATOM    423    O GLU    46     -19.962 -79.084 -20.731  1.00  0.00      BSYN  
ATOM    424    N GLY    47     -21.556 -80.500 -21.393  1.00  0.00      BSYN  
ATOM    425    H GLY    47     -22.496 -80.620 -21.642  1.00  0.00      BSYN  
ATOM    426   CA GLY    47     -20.668 -81.547 -21.897  1.00  0.00      BSYN  
ATOM    427    C GLY    47     -19.971 -81.099 -23.148  1.00  0.00      BSYN  
ATOM    428    O GLY    47     -20.284 -81.222 -24.336  1.00  0.00      BSYN  
ATOM    429    N VAL    48     -18.943 -80.374 -22.791  1.00  0.00      BSYN  
ATOM    430    H VAL    48     -18.758 -80.159 -21.853  1.00  0.00      BSYN  
ATOM    431   CA VAL    48     -17.939 -80.113 -23.827  1.00  0.00      BSYN  
ATOM    432   CB VAL    48     -17.275 -78.647 -23.675  1.00  0.00      BSYN  
ATOM    433  CG1 VAL    48     -16.261 -78.152 -24.655  1.00  0.00      BSYN  
ATOM    434  CG2 VAL    48     -18.445 -77.755 -23.820  1.00  0.00      BSYN  
ATOM    435    C VAL    48     -16.976 -81.238 -24.176  1.00  0.00      BSYN  
ATOM    436    O VAL    48     -15.980 -81.464 -23.451  1.00  0.00      BSYN  
ATOM    437    N VAL    49     -17.322 -81.937 -25.266  1.00  0.00      BSYN  
ATOM    438    H VAL    49     -18.258 -81.879 -25.549  1.00  0.00      BSYN  
ATOM    439   CA VAL    49     -16.462 -82.954 -25.915  1.00  0.00      BSYN  
ATOM    440   CB VAL    49     -17.206 -84.265 -26.259  1.00  0.00      BSYN  
ATOM    441  CG1 VAL    49     -18.332 -84.690 -25.214  1.00  0.00      BSYN  
ATOM    442  CG2 VAL    49     -17.631 -84.432 -27.653  1.00  0.00      BSYN  
ATOM    443    C VAL    49     -15.639 -82.372 -27.074  1.00  0.00      BSYN  
ATOM    444    O VAL    49     -15.155 -83.008 -27.994  1.00  0.00      BSYN  
ATOM    445    N GLN    50     -15.312 -81.044 -26.997  1.00  0.00      BSYN  
ATOM    446    H GLN    50     -15.465 -80.502 -26.195  1.00  0.00      BSYN  
ATOM    447   CA GLN    50     -14.704 -80.345 -28.211  1.00  0.00      BSYN  
ATOM    448   CB GLN    50     -14.771 -78.802 -27.982  1.00  0.00      BSYN  
ATOM    449   CG GLN    50     -14.407 -78.034 -29.112  1.00  0.00      BSYN  
ATOM    450   CD GLN    50     -14.354 -76.585 -28.841  1.00  0.00      BSYN  
ATOM    451  OE1 GLN    50     -13.709 -76.113 -27.854  1.00  0.00      BSYN  
ATOM    452  NE2 GLN    50     -14.960 -75.874 -29.731  1.00  0.00      BSYN  
ATOM    453 HE21 GLN    50     -15.566 -76.109 -30.464  1.00  0.00      BSYN  
ATOM    454 HE22 GLN    50     -14.707 -74.939 -29.578  1.00  0.00      BSYN  
ATOM    455    C GLN    50     -13.364 -80.919 -28.452  1.00  0.00      BSYN  
ATOM    456    O GLN    50     -12.403 -80.571 -27.786  1.00  0.00      BSYN  
ATOM    457    N GLY    51     -13.303 -81.914 -29.447  1.00  0.00      BSYN  
ATOM    458    H GLY    51     -14.153 -81.982 -29.930  1.00  0.00      BSYN  
ATOM    459   CA GLY    51     -12.033 -82.496 -29.820  1.00  0.00      BSYN  
ATOM    460    C GLY    51     -12.258 -83.890 -30.415  1.00  0.00      BSYN  
ATOM    461    O GLY    51     -12.550 -84.885 -29.746  1.00  0.00      BSYN  
ATOM    462    N VAL    52     -12.310 -83.823 -31.745  1.00  0.00      BSYN  
ATOM    463    H VAL    52     -11.870 -83.043 -32.143  1.00  0.00      BSYN  
ATOM    464   CA VAL    52     -12.533 -84.917 -32.734  1.00  0.00      BSYN  
ATOM    465   CB VAL    52     -13.234 -84.491 -34.040  1.00  0.00      BSYN  
ATOM    466  CG1 VAL    52     -14.610 -83.939 -33.915  1.00  0.00      BSYN  
ATOM    467  CG2 VAL    52     -12.374 -83.520 -34.819  1.00  0.00      BSYN  
ATOM    468    C VAL    52     -11.349 -85.766 -32.948  1.00  0.00      BSYN  
ATOM    469    O VAL    52     -10.282 -85.145 -33.090  1.00  0.00      BSYN  
ATOM    470    N ALA    53     -11.398 -87.090 -33.179  1.00  0.00      BSYN  
ATOM    471    H ALA    53     -12.208 -87.639 -33.239  1.00  0.00      BSYN  
ATOM    472   CA ALA    53     -10.219 -87.942 -33.361  1.00  0.00      BSYN  
ATOM    473   CB ALA    53     -10.051 -88.726 -32.176  1.00  0.00      BSYN  
ATOM    474    C ALA    53     -10.407 -88.943 -34.529  1.00  0.00      BSYN  
ATOM    475    O ALA    53     -11.524 -89.246 -35.029  1.00  0.00      BSYN  
ATOM    476    N SER    54      -9.386 -89.461 -35.179  1.00  0.00      BSYN  
ATOM    477    H SER    54      -9.722 -90.072 -35.867  1.00  0.00      BSYN  
ATOM    478   CA SER    54      -8.029 -88.971 -35.023  1.00  0.00      BSYN  
ATOM    479   CB SER    54      -7.017 -90.126 -35.275  1.00  0.00      BSYN  
ATOM    480   OG SER    54      -7.139 -91.061 -34.311  1.00  0.00      BSYN  
ATOM    481   HG SER    54      -7.512 -90.694 -33.507  1.00  0.00      BSYN  
ATOM    482    C SER    54      -7.800 -87.800 -36.049  1.00  0.00      BSYN  
ATOM    483    O SER    54      -8.263 -87.807 -37.129  1.00  0.00      BSYN  
ATOM    484    N VAL    55      -7.214 -86.625 -35.695  1.00  0.00      BSYN  
ATOM    485    H VAL    55      -7.579 -86.215 -34.883  1.00  0.00      BSYN  
ATOM    486   CA VAL    55      -6.372 -85.938 -36.641  1.00  0.00      BSYN  
ATOM    487   CB VAL    55      -6.639 -84.407 -36.881  1.00  0.00      BSYN  
ATOM    488  CG1 VAL    55      -5.763 -83.987 -37.987  1.00  0.00      BSYN  
ATOM    489  CG2 VAL    55      -8.108 -84.111 -37.345  1.00  0.00      BSYN  
ATOM    490    C VAL    55      -4.938 -86.272 -36.400  1.00  0.00      BSYN  
ATOM    491    O VAL    55      -4.437 -85.851 -35.393  1.00  0.00      BSYN  
ATOM    492    N ALA    56      -4.232 -86.898 -37.243  1.00  0.00      BSYN  
ATOM    493    H ALA    56      -4.450 -87.099 -38.177  1.00  0.00      BSYN  
ATOM    494   CA ALA    56      -2.978 -87.476 -36.749  1.00  0.00      BSYN  
ATOM    495   CB ALA    56      -2.764 -88.886 -37.195  1.00  0.00      BSYN  
ATOM    496    C ALA    56      -1.700 -86.817 -37.210  1.00  0.00      BSYN  
ATOM    497    O ALA    56      -1.605 -86.553 -38.407  1.00  0.00      BSYN  
ATOM    498    N GLU    57      -0.847 -86.364 -36.255  1.00  0.00      BSYN  
ATOM    499    H GLU    57      -0.789 -86.850 -35.406  1.00  0.00      BSYN  
ATOM    500   CA GLU    57       0.337 -85.560 -36.525  1.00  0.00      BSYN  
ATOM    501   CB GLU    57       0.601 -84.277 -35.576  1.00  0.00      BSYN  
ATOM    502   CG GLU    57       0.341 -84.234 -34.055  1.00  0.00      BSYN  
ATOM    503   CD GLU    57       1.244 -85.066 -33.181  1.00  0.00      BSYN  
ATOM    504  OE1 GLU    57       2.420 -85.231 -33.612  1.00  0.00      BSYN  
ATOM    505  OE2 GLU    57       0.874 -85.615 -32.144  1.00  0.00      BSYN  
ATOM    506    C GLU    57       1.657 -86.306 -36.544  1.00  0.00      BSYN  
ATOM    507    O GLU    57       1.701 -87.497 -36.017  1.00  0.00      BSYN  
ATOM    508    N LYS    58       2.626 -85.963 -37.399  1.00  0.00      BSYN  
ATOM    509    H LYS    58       2.488 -85.212 -38.013  1.00  0.00      BSYN  
ATOM    510   CA LYS    58       4.028 -86.413 -37.387  1.00  0.00      BSYN  
ATOM    511   CB LYS    58       4.262 -87.311 -38.478  1.00  0.00      BSYN  
ATOM    512   CG LYS    58       5.794 -87.773 -38.570  1.00  0.00      BSYN  
ATOM    513   CD LYS    58       5.918 -88.610 -39.816  1.00  0.00      BSYN  
ATOM    514   CE LYS    58       7.294 -89.281 -39.789  1.00  0.00      BSYN  
ATOM    515   NZ LYS    58       7.133 -90.375 -40.694  1.00  0.00      BSYN  
ATOM    516  HZ1 LYS    58       6.715 -91.089 -40.064  1.00  0.00      BSYN  
ATOM    517  HZ2 LYS    58       6.463 -90.127 -41.450  1.00  0.00      BSYN  
ATOM    518  HZ3 LYS    58       7.971 -90.796 -41.146  1.00  0.00      BSYN  
ATOM    519    C LYS    58       4.807 -85.152 -37.509  1.00  0.00      BSYN  
ATOM    520    O LYS    58       4.705 -84.452 -38.553  1.00  0.00      BSYN  
ATOM    521    N THR    59       5.688 -84.721 -36.609  1.00  0.00      BSYN  
ATOM    522    H THR    59       5.933 -85.482 -36.042  1.00  0.00      BSYN  
ATOM    523   CA THR    59       6.250 -83.407 -36.623  1.00  0.00      BSYN  
ATOM    524   CB THR    59       6.239 -82.745 -35.162  1.00  0.00      BSYN  
ATOM    525  OG1 THR    59       7.031 -83.574 -34.329  1.00  0.00      BSYN  
ATOM    526  HG1 THR    59       7.849 -83.105 -34.147  1.00  0.00      BSYN  
ATOM    527  CG2 THR    59       4.823 -82.750 -34.609  1.00  0.00      BSYN  
ATOM    528    C THR    59       7.554 -83.440 -37.356  1.00  0.00      BSYN  
ATOM    529    O THR    59       8.567 -83.951 -36.756  1.00  0.00      BSYN  
ATOM    530    N LYS    60       7.877 -82.784 -38.413  1.00  0.00      BSYN  
ATOM    531    H LYS    60       8.804 -82.944 -38.689  1.00  0.00      BSYN  
ATOM    532   CA LYS    60       7.073 -81.741 -39.105  1.00  0.00      BSYN  
ATOM    533   CB LYS    60       7.803 -80.385 -39.413  1.00  0.00      BSYN  
ATOM    534   CG LYS    60       9.287 -80.227 -39.628  1.00  0.00      BSYN  
ATOM    535   CD LYS    60       9.892 -80.015 -38.202  1.00  0.00      BSYN  
ATOM    536   CE LYS    60      11.302 -79.384 -38.126  1.00  0.00      BSYN  
ATOM    537   NZ LYS    60      11.905 -79.788 -36.918  1.00  0.00      BSYN  
ATOM    538  HZ1 LYS    60      11.345 -79.601 -36.061  1.00  0.00      BSYN  
ATOM    539  HZ2 LYS    60      12.021 -80.820 -36.967  1.00  0.00      BSYN  
ATOM    540  HZ3 LYS    60      12.757 -79.192 -36.890  1.00  0.00      BSYN  
ATOM    541    C LYS    60       6.339 -82.158 -40.294  1.00  0.00      BSYN  
ATOM    542    O LYS    60       6.857 -82.987 -41.064  1.00  0.00      BSYN  
ATOM    543    N GLU    61       5.240 -81.507 -40.671  1.00  0.00      BSYN  
ATOM    544    H GLU    61       5.167 -80.618 -40.265  1.00  0.00      BSYN  
ATOM    545   CA GLU    61       4.433 -81.854 -41.814  1.00  0.00      BSYN  
ATOM    546   CB GLU    61       3.046 -82.478 -41.295  1.00  0.00      BSYN  
ATOM    547   CG GLU    61       2.054 -81.487 -40.633  1.00  0.00      BSYN  
ATOM    548   CD GLU    61       2.241 -81.538 -39.149  1.00  0.00      BSYN  
ATOM    549  OE1 GLU    61       2.728 -80.626 -38.548  1.00  0.00      BSYN  
ATOM    550  OE2 GLU    61       2.172 -82.630 -38.549  1.00  0.00      BSYN  
ATOM    551    C GLU    61       4.180 -80.617 -42.719  1.00  0.00      BSYN  
ATOM    552    O GLU    61       4.371 -79.429 -42.290  1.00  0.00      BSYN  
ATOM    553    N GLN    62       3.596 -80.852 -43.862  1.00  0.00      BSYN  
ATOM    554    H GLN    62       3.303 -81.748 -44.128  1.00  0.00      BSYN  
ATOM    555   CA GLN    62       3.234 -79.789 -44.768  1.00  0.00      BSYN  
ATOM    556   CB GLN    62       3.649 -80.287 -46.297  1.00  0.00      BSYN  
ATOM    557   CG GLN    62       5.062 -80.407 -46.656  1.00  0.00      BSYN  
ATOM    558   CD GLN    62       5.580 -81.851 -46.616  1.00  0.00      BSYN  
ATOM    559  OE1 GLN    62       5.699 -82.447 -47.670  1.00  0.00      BSYN  
ATOM    560  NE2 GLN    62       6.101 -82.326 -45.497  1.00  0.00      BSYN  
ATOM    561 HE21 GLN    62       6.125 -83.304 -45.555  1.00  0.00      BSYN  
ATOM    562 HE22 GLN    62       6.508 -81.750 -44.817  1.00  0.00      BSYN  
ATOM    563    C GLN    62       1.769 -79.429 -44.640  1.00  0.00      BSYN  
ATOM    564    O GLN    62       1.078 -80.378 -44.454  1.00  0.00      BSYN  
ATOM    565    N ALA    63       1.291 -78.222 -44.954  1.00  0.00      BSYN  
ATOM    566    H ALA    63       1.858 -77.501 -45.299  1.00  0.00      BSYN  
ATOM    567   CA ALA    63      -0.022 -77.794 -44.741  1.00  0.00      BSYN  
ATOM    568   CB ALA    63       0.131 -76.539 -43.910  1.00  0.00      BSYN  
ATOM    569    C ALA    63      -0.734 -77.423 -46.014  1.00  0.00      BSYN  
ATOM    570    O ALA    63      -0.376 -76.347 -46.458  1.00  0.00      BSYN  
ATOM    571    N SER    64      -1.491 -78.225 -46.727  1.00  0.00      BSYN  
ATOM    572    H SER    64      -1.433 -79.152 -46.413  1.00  0.00      BSYN  
ATOM    573   CA SER    64      -2.348 -77.893 -47.850  1.00  0.00      BSYN  
ATOM    574   CB SER    64      -2.605 -79.122 -48.744  1.00  0.00      BSYN  
ATOM    575   OG SER    64      -3.138 -80.194 -47.914  1.00  0.00      BSYN  
ATOM    576   HG SER    64      -3.977 -79.939 -47.522  1.00  0.00      BSYN  
ATOM    577    C SER    64      -3.660 -77.171 -47.525  1.00  0.00      BSYN  
ATOM    578    O SER    64      -3.939 -76.087 -47.947  1.00  0.00      BSYN  
ATOM    579    N HIS    65      -4.509 -77.671 -46.553  1.00  0.00      BSYN  
ATOM    580    H HIS    65      -4.141 -78.306 -45.903  1.00  0.00      BSYN  
ATOM    581   CA HIS    65      -5.895 -77.412 -46.511  1.00  0.00      BSYN  
ATOM    582   CB HIS    65      -6.610 -78.584 -45.773  1.00  0.00      BSYN  
ATOM    583   CG HIS    65      -5.801 -79.287 -44.669  1.00  0.00      BSYN  
ATOM    584  ND1 HIS    65      -5.575 -78.662 -43.532  1.00  0.00      BSYN  
ATOM    585  HD1 HIS    65      -5.740 -77.697 -43.498  1.00  0.00      BSYN  
ATOM    586  CD2 HIS    65      -5.429 -80.562 -44.584  1.00  0.00      BSYN  
ATOM    587  NE2 HIS    65      -4.830 -80.644 -43.415  1.00  0.00      BSYN  
ATOM    588  CE1 HIS    65      -4.879 -79.497 -42.784  1.00  0.00      BSYN  
ATOM    589    C HIS    65      -6.180 -76.023 -45.747  1.00  0.00      BSYN  
ATOM    590    O HIS    65      -6.814 -76.012 -44.683  1.00  0.00      BSYN  
ATOM    591    N LEU    66      -5.768 -74.876 -46.308  1.00  0.00      BSYN  
ATOM    592    H LEU    66      -4.911 -74.915 -46.780  1.00  0.00      BSYN  
ATOM    593   CA LEU    66      -6.253 -73.540 -45.949  1.00  0.00      BSYN  
ATOM    594   CB LEU    66      -5.279 -72.372 -46.099  1.00  0.00      BSYN  
ATOM    595   CG LEU    66      -4.110 -72.308 -45.159  1.00  0.00      BSYN  
ATOM    596  CD1 LEU    66      -3.191 -71.137 -45.323  1.00  0.00      BSYN  
ATOM    597  CD2 LEU    66      -4.489 -72.143 -43.700  1.00  0.00      BSYN  
ATOM    598    C LEU    66      -7.546 -73.315 -46.571  1.00  0.00      BSYN  
ATOM    599    O LEU    66      -7.756 -73.339 -47.774  1.00  0.00      BSYN  
ATOM    600    N GLY    67      -8.587 -73.041 -45.704  1.00  0.00      BSYN  
ATOM    601    H GLY    67      -8.349 -73.206 -44.768  1.00  0.00      BSYN  
ATOM    602   CA GLY    67      -9.876 -72.617 -46.174  1.00  0.00      BSYN  
ATOM    603    C GLY    67     -10.043 -71.147 -46.530  1.00  0.00      BSYN  
ATOM    604    O GLY    67     -10.527 -70.253 -45.792  1.00  0.00      BSYN  
ATOM    605    N GLY    68      -9.413 -70.850 -47.674  1.00  0.00      BSYN  
ATOM    606    H GLY    68      -8.956 -71.603 -48.104  1.00  0.00      BSYN  
ATOM    607   CA GLY    68      -9.006 -69.475 -48.243  1.00  0.00      BSYN  
ATOM    608    C GLY    68      -7.975 -68.894 -47.288  1.00  0.00      BSYN  
ATOM    609    O GLY    68      -6.801 -68.951 -47.600  1.00  0.00      BSYN  
ATOM    610    N ALA    69      -8.306 -68.568 -46.065  1.00  0.00      BSYN  
ATOM    611    H ALA    69      -9.261 -68.527 -45.850  1.00  0.00      BSYN  
ATOM    612   CA ALA    69      -7.312 -68.058 -45.021  1.00  0.00      BSYN  
ATOM    613   CB ALA    69      -7.972 -66.795 -44.377  1.00  0.00      BSYN  
ATOM    614    C ALA    69      -7.067 -69.087 -43.876  1.00  0.00      BSYN  
ATOM    615    O ALA    69      -7.782 -70.106 -44.051  1.00  0.00      BSYN  
ATOM    616    N VAL    70      -6.451 -68.848 -42.713  1.00  0.00      BSYN  
ATOM    617    H VAL    70      -5.905 -68.035 -42.715  1.00  0.00      BSYN  
ATOM    618   CA VAL    70      -6.395 -69.785 -41.591  1.00  0.00      BSYN  
ATOM    619   CB VAL    70      -5.249 -69.269 -40.654  1.00  0.00      BSYN  
ATOM    620  CG1 VAL    70      -4.611 -70.140 -39.558  1.00  0.00      BSYN  
ATOM    621  CG2 VAL    70      -4.063 -68.929 -41.554  1.00  0.00      BSYN  
ATOM    622    C VAL    70      -7.738 -69.641 -40.792  1.00  0.00      BSYN  
ATOM    623    O VAL    70      -7.902 -69.005 -39.798  1.00  0.00      BSYN  
ATOM    624    N PHE    71      -8.904 -70.073 -41.315  1.00  0.00      BSYN  
ATOM    625    H PHE    71      -9.003 -70.333 -42.255  1.00  0.00      BSYN  
ATOM    626   CA PHE    71     -10.186 -70.082 -40.587  1.00  0.00      BSYN  
ATOM    627   CB PHE    71     -11.194 -68.868 -40.865  1.00  0.00      BSYN  
ATOM    628   CG PHE    71     -11.473 -68.267 -42.205  1.00  0.00      BSYN  
ATOM    629  CD1 PHE    71     -11.432 -66.919 -42.188  1.00  0.00      BSYN  
ATOM    630  CD2 PHE    71     -11.805 -68.980 -43.412  1.00  0.00      BSYN  
ATOM    631  CE1 PHE    71     -11.908 -66.206 -43.253  1.00  0.00      BSYN  
ATOM    632  CE2 PHE    71     -12.218 -68.227 -44.382  1.00  0.00      BSYN  
ATOM    633   CZ PHE    71     -12.234 -66.917 -44.407  1.00  0.00      BSYN  
ATOM    634    C PHE    71     -10.882 -71.392 -40.775  1.00  0.00      BSYN  
ATOM    635    O PHE    71     -11.137 -71.966 -39.708  1.00  0.00      BSYN  
ATOM    636    N SER    72     -11.164 -71.713 -42.056  1.00  0.00      BSYN  
ATOM    637    H SER    72     -11.073 -71.141 -42.847  1.00  0.00      BSYN  
ATOM    638   CA SER    72     -11.739 -73.040 -42.247  1.00  0.00      BSYN  
ATOM    639   CB SER    72     -12.724 -73.157 -43.341  1.00  0.00      BSYN  
ATOM    640   OG SER    72     -14.128 -72.861 -43.222  1.00  0.00      BSYN  
ATOM    641   HG SER    72     -14.678 -72.906 -44.007  1.00  0.00      BSYN  
ATOM    642    C SER    72     -10.811 -74.239 -42.402  1.00  0.00      BSYN  
ATOM    643    O SER    72      -9.614 -74.067 -42.748  1.00  0.00      BSYN  
ATOM    644    N GLY    73     -11.290 -75.410 -42.120  1.00  0.00      BSYN  
ATOM    645    H GLY    73     -12.192 -75.543 -41.762  1.00  0.00      BSYN  
ATOM    646   CA GLY    73     -10.593 -76.736 -42.464  1.00  0.00      BSYN  
ATOM    647    C GLY    73     -11.191 -77.875 -41.753  1.00  0.00      BSYN  
ATOM    648    O GLY    73     -12.199 -77.647 -41.030  1.00  0.00      BSYN  
ATOM    649    N ALA    74     -10.749 -79.145 -41.974  1.00  0.00      BSYN  
ATOM    650    H ALA    74     -10.006 -79.198 -42.611  1.00  0.00      BSYN  
ATOM    651   CA ALA    74     -11.233 -80.304 -41.244  1.00  0.00      BSYN  
ATOM    652   CB ALA    74     -12.293 -81.054 -41.968  1.00  0.00      BSYN  
ATOM    653    C ALA    74      -9.995 -81.127 -40.800  1.00  0.00      BSYN  
ATOM    654    O ALA    74      -9.721 -82.151 -41.388  1.00  0.00      BSYN  
ATOM    655    N GLY    75      -9.189 -80.592 -39.856  1.00  0.00      BSYN  
ATOM    656    H GLY    75      -9.377 -79.715 -39.460  1.00  0.00      BSYN  
ATOM    657   CA GLY    75      -7.825 -81.044 -39.489  1.00  0.00      BSYN  
ATOM    658    C GLY    75      -7.051 -80.095 -38.660  1.00  0.00      BSYN  
ATOM    659    O GLY    75      -7.565 -79.458 -37.735  1.00  0.00      BSYN  
ATOM    660    N ASN    76      -5.714 -80.314 -38.817  1.00  0.00      BSYN  
ATOM    661    H ASN    76      -5.369 -81.166 -39.159  1.00  0.00      BSYN  
ATOM    662   CA ASN    76      -4.705 -79.452 -38.241  1.00  0.00      BSYN  
ATOM    663   CB ASN    76      -3.312 -80.000 -38.702  1.00  0.00      BSYN  
ATOM    664   CG ASN    76      -2.117 -79.200 -38.214  1.00  0.00      BSYN  
ATOM    665  OD1 ASN    76      -1.908 -79.324 -37.009  1.00  0.00      BSYN  
ATOM    666  ND2 ASN    76      -1.378 -78.463 -38.964  1.00  0.00      BSYN  
ATOM    667 HD21 ASN    76      -1.659 -78.423 -39.902  1.00  0.00      BSYN  
ATOM    668 HD22 ASN    76      -0.700 -77.957 -38.470  1.00  0.00      BSYN  
ATOM    669    C ASN    76      -4.880 -77.975 -38.427  1.00  0.00      BSYN  
ATOM    670    O ASN    76      -4.275 -77.293 -39.320  1.00  0.00      BSYN  
ATOM    671    N ILE    77      -5.441 -77.271 -37.466  1.00  0.00      BSYN  
ATOM    672    H ILE    77      -6.102 -77.725 -36.904  1.00  0.00      BSYN  
ATOM    673   CA ILE    77      -5.393 -75.802 -37.488  1.00  0.00      BSYN  
ATOM    674   CB ILE    77      -6.737 -75.121 -37.643  1.00  0.00      BSYN  
ATOM    675  CG2 ILE    77      -6.593 -73.971 -38.485  1.00  0.00      BSYN  
ATOM    676  CG1 ILE    77      -7.803 -76.043 -38.215  1.00  0.00      BSYN  
ATOM    677   CD ILE    77      -9.296 -75.421 -38.353  1.00  0.00      BSYN  
ATOM    678    C ILE    77      -4.590 -75.377 -36.320  1.00  0.00      BSYN  
ATOM    679    O ILE    77      -5.137 -75.157 -35.287  1.00  0.00      BSYN  
ATOM    680    N ALA    78      -3.313 -75.153 -36.639  1.00  0.00      BSYN  
ATOM    681    H ALA    78      -3.026 -74.943 -37.552  1.00  0.00      BSYN  
ATOM    682   CA ALA    78      -2.321 -74.849 -35.610  1.00  0.00      BSYN  
ATOM    683   CB ALA    78      -1.510 -76.073 -35.097  1.00  0.00      BSYN  
ATOM    684    C ALA    78      -1.213 -73.791 -36.002  1.00  0.00      BSYN  
ATOM    685    O ALA    78      -0.723 -73.163 -35.126  1.00  0.00      BSYN  
ATOM    686    N ALA    79      -0.928 -73.380 -37.242  1.00  0.00      BSYN  
ATOM    687    H ALA    79      -1.307 -73.891 -37.988  1.00  0.00      BSYN  
ATOM    688   CA ALA    79       0.086 -72.355 -37.568  1.00  0.00      BSYN  
ATOM    689   CB ALA    79       1.219 -73.086 -38.408  1.00  0.00      BSYN  
ATOM    690    C ALA    79      -0.524 -71.229 -38.415  1.00  0.00      BSYN  
ATOM    691    O ALA    79      -1.177 -71.407 -39.417  1.00  0.00      BSYN  
ATOM    692    N ALA    80      -0.332 -69.981 -37.949  1.00  0.00      BSYN  
ATOM    693    H ALA    80       0.212 -70.065 -37.138  1.00  0.00      BSYN  
ATOM    694   CA ALA    80      -0.898 -68.827 -38.591  1.00  0.00      BSYN  
ATOM    695   CB ALA    80      -0.664 -67.738 -37.639  1.00  0.00      BSYN  
ATOM    696    C ALA    80      -0.067 -68.708 -39.936  1.00  0.00      BSYN  
ATOM    697    O ALA    80      -0.643 -69.218 -40.967  1.00  0.00      BSYN  
ATOM    698    N THR    81       1.174 -68.156 -39.869  1.00  0.00      BSYN  
ATOM    699    H THR    81       1.264 -67.773 -38.972  1.00  0.00      BSYN  
ATOM    700   CA THR    81       2.004 -67.917 -41.113  1.00  0.00      BSYN  
ATOM    701   CB THR    81       2.362 -66.486 -41.283  1.00  0.00      BSYN  
ATOM    702  OG1 THR    81       1.048 -65.813 -41.286  1.00  0.00      BSYN  
ATOM    703  HG1 THR    81       0.995 -64.856 -41.344  1.00  0.00      BSYN  
ATOM    704  CG2 THR    81       3.215 -66.102 -42.543  1.00  0.00      BSYN  
ATOM    705    C THR    81       3.298 -68.689 -40.929  1.00  0.00      BSYN  
ATOM    706    O THR    81       4.258 -68.164 -40.274  1.00  0.00      BSYN  
ATOM    707    N GLY    82       3.275 -70.001 -41.335  1.00  0.00      BSYN  
ATOM    708    H GLY    82       2.489 -70.226 -41.874  1.00  0.00      BSYN  
ATOM    709   CA GLY    82       4.420 -70.965 -41.233  1.00  0.00      BSYN  
ATOM    710    C GLY    82       4.782 -71.266 -39.688  1.00  0.00      BSYN  
ATOM    711    O GLY    82       3.798 -71.506 -39.003  1.00  0.00      BSYN  
ATOM    712    N LEU    83       5.976 -71.264 -39.226  1.00  0.00      BSYN  
ATOM    713    H LEU    83       6.719 -71.092 -39.843  1.00  0.00      BSYN  
ATOM    714   CA LEU    83       6.261 -71.641 -37.878  1.00  0.00      BSYN  
ATOM    715   CB LEU    83       7.501 -72.524 -37.761  1.00  0.00      BSYN  
ATOM    716   CG LEU    83       7.286 -73.844 -38.386  1.00  0.00      BSYN  
ATOM    717  CD1 LEU    83       8.495 -74.475 -38.921  1.00  0.00      BSYN  
ATOM    718  CD2 LEU    83       6.555 -74.750 -37.455  1.00  0.00      BSYN  
ATOM    719    C LEU    83       6.467 -70.358 -37.091  1.00  0.00      BSYN  
ATOM    720    O LEU    83       7.506 -69.689 -37.170  1.00  0.00      BSYN  
ATOM    721    N VAL    84       5.463 -70.017 -36.291  1.00  0.00      BSYN  
ATOM    722    H VAL    84       4.671 -70.570 -36.123  1.00  0.00      BSYN  
ATOM    723   CA VAL    84       5.530 -68.707 -35.779  1.00  0.00      BSYN  
ATOM    724   CB VAL    84       4.808 -67.634 -36.571  1.00  0.00      BSYN  
ATOM    725  CG1 VAL    84       5.692 -66.934 -37.620  1.00  0.00      BSYN  
ATOM    726  CG2 VAL    84       3.453 -67.758 -37.306  1.00  0.00      BSYN  
ATOM    727    C VAL    84       5.160 -68.706 -34.299  1.00  0.00      BSYN  
ATOM    728    O VAL    84       3.990 -68.975 -34.011  1.00  0.00      BSYN  
ATOM    729    N LYS    85       6.038 -68.393 -33.360  1.00  0.00      BSYN  
ATOM    730    H LYS    85       6.805 -67.810 -33.537  1.00  0.00      BSYN  
ATOM    731   CA LYS    85       5.955 -68.858 -31.973  1.00  0.00      BSYN  
ATOM    732   CB LYS    85       7.339 -69.205 -31.404  1.00  0.00      BSYN  
ATOM    733   CG LYS    85       7.873 -70.457 -32.158  1.00  0.00      BSYN  
ATOM    734   CD LYS    85       9.373 -70.283 -31.911  1.00  0.00      BSYN  
ATOM    735   CE LYS    85      10.181 -71.498 -32.201  1.00  0.00      BSYN  
ATOM    736   NZ LYS    85      11.417 -70.956 -32.607  1.00  0.00      BSYN  
ATOM    737  HZ1 LYS    85      11.940 -70.920 -31.709  1.00  0.00      BSYN  
ATOM    738  HZ2 LYS    85      11.892 -71.650 -33.219  1.00  0.00      BSYN  
ATOM    739  HZ3 LYS    85      11.288 -70.025 -33.053  1.00  0.00      BSYN  
ATOM    740    C LYS    85       5.405 -67.748 -31.159  1.00  0.00      BSYN  
ATOM    741    O LYS    85       6.186 -66.878 -30.599  1.00  0.00      BSYN  
ATOM    742    N ARG    86       4.116 -67.565 -31.359  1.00  0.00      BSYN  
ATOM    743    H ARG    86       3.760 -68.068 -32.121  1.00  0.00      BSYN  
ATOM    744   CA ARG    86       3.260 -66.648 -30.630  1.00  0.00      BSYN  
ATOM    745   CB ARG    86       2.391 -65.860 -31.712  1.00  0.00      BSYN  
ATOM    746   CG ARG    86       1.096 -66.400 -32.245  1.00  0.00      BSYN  
ATOM    747   CD ARG    86       1.241 -67.767 -32.884  1.00  0.00      BSYN  
ATOM    748   NE ARG    86       0.108 -68.411 -33.458  1.00  0.00      BSYN  
ATOM    749   HE ARG    86      -0.785 -68.014 -33.528  1.00  0.00      BSYN  
ATOM    750   CZ ARG    86       0.180 -69.668 -34.037  1.00  0.00      BSYN  
ATOM    751  NH1 ARG    86      -0.726 -70.197 -34.784  1.00  0.00      BSYN  
ATOM    752 HH11 ARG    86      -0.664 -71.154 -35.067  1.00  0.00      BSYN  
ATOM    753 HH12 ARG    86      -1.601 -69.791 -35.049  1.00  0.00      BSYN  
ATOM    754  NH2 ARG    86       1.374 -70.341 -34.287  1.00  0.00      BSYN  
ATOM    755 HH21 ARG    86       1.406 -71.263 -34.672  1.00  0.00      BSYN  
ATOM    756 HH22 ARG    86       2.215 -69.838 -34.085  1.00  0.00      BSYN  
ATOM    757    C ARG    86       2.350 -67.141 -29.490  1.00  0.00      BSYN  
ATOM    758    O ARG    86       2.601 -68.303 -29.099  1.00  0.00      BSYN  
ATOM    759    N GLU    87       1.399 -66.351 -29.013  1.00  0.00      BSYN  
ATOM    760    H GLU    87       1.388 -65.385 -29.177  1.00  0.00      BSYN  
ATOM    761   CA GLU    87       0.390 -66.959 -28.116  1.00  0.00      BSYN  
ATOM    762   CB GLU    87      -0.343 -65.738 -27.505  1.00  0.00      BSYN  
ATOM    763   CG GLU    87      -1.624 -66.161 -26.826  1.00  0.00      BSYN  
ATOM    764   CD GLU    87      -2.736 -65.101 -26.583  1.00  0.00      BSYN  
ATOM    765  OE1 GLU    87      -3.975 -65.379 -26.595  1.00  0.00      BSYN  
ATOM    766  OE2 GLU    87      -2.338 -63.907 -26.419  1.00  0.00      BSYN  
ATOM    767    C GLU    87      -0.466 -67.960 -28.869  1.00  0.00      BSYN  
ATOM    768    O GLU    87      -1.336 -67.547 -29.638  1.00  0.00      BSYN  
ATOM    769    N GLU    88      -0.419 -69.218 -28.383  1.00  0.00      BSYN  
ATOM    770    H GLU    88      -0.168 -69.301 -27.439  1.00  0.00      BSYN  
ATOM    771   CA GLU    88      -0.974 -70.365 -29.157  1.00  0.00      BSYN  
ATOM    772   CB GLU    88       0.154 -71.416 -29.508  1.00  0.00      BSYN  
ATOM    773   CG GLU    88       1.302 -70.885 -30.295  1.00  0.00      BSYN  
ATOM    774   CD GLU    88       2.290 -71.838 -30.866  1.00  0.00      BSYN  
ATOM    775  OE1 GLU    88       3.359 -71.925 -30.356  1.00  0.00      BSYN  
ATOM    776  OE2 GLU    88       2.065 -72.343 -31.956  1.00  0.00      BSYN  
ATOM    777    C GLU    88      -2.090 -71.149 -28.600  1.00  0.00      BSYN  
ATOM    778    O GLU    88      -2.147 -71.469 -27.469  1.00  0.00      BSYN  
ATOM    779    N PHE    89      -3.131 -71.253 -29.479  1.00  0.00      BSYN  
ATOM    780    H PHE    89      -2.978 -70.759 -30.312  1.00  0.00      BSYN  
ATOM    781   CA PHE    89      -4.288 -72.113 -29.238  1.00  0.00      BSYN  
ATOM    782   CB PHE    89      -5.365 -71.816 -30.209  1.00  0.00      BSYN  
ATOM    783   CG PHE    89      -6.282 -70.648 -29.965  1.00  0.00      BSYN  
ATOM    784  CD1 PHE    89      -5.832 -69.425 -30.269  1.00  0.00      BSYN  
ATOM    785  CD2 PHE    89      -7.501 -70.791 -29.420  1.00  0.00      BSYN  
ATOM    786  CE1 PHE    89      -6.545 -68.307 -30.069  1.00  0.00      BSYN  
ATOM    787  CE2 PHE    89      -8.205 -69.683 -29.095  1.00  0.00      BSYN  
ATOM    788   CZ PHE    89      -7.824 -68.454 -29.525  1.00  0.00      BSYN  
ATOM    789    C PHE    89      -4.193 -73.567 -28.869  1.00  0.00      BSYN  
ATOM    790    O PHE    89      -3.589 -74.338 -29.618  1.00  0.00      BSYN  
ATOM    791    N PRO    90      -4.772 -74.054 -27.728  1.00  0.00      BSYN  
ATOM    792   CD PRO    90      -4.686 -73.360 -26.372  1.00  0.00      BSYN  
ATOM    793   CA PRO    90      -4.948 -75.516 -27.517  1.00  0.00      BSYN  
ATOM    794   CB PRO    90      -5.190 -75.644 -26.041  1.00  0.00      BSYN  
ATOM    795   CG PRO    90      -4.429 -74.515 -25.424  1.00  0.00      BSYN  
ATOM    796    C PRO    90      -6.104 -76.028 -28.440  1.00  0.00      BSYN  
ATOM    797    O PRO    90      -5.847 -77.033 -29.170  1.00  0.00      BSYN  
ATOM    798    N THR    91      -7.235 -75.409 -28.556  1.00  0.00      BSYN  
ATOM    799    H THR    91      -7.533 -74.789 -27.859  1.00  0.00      BSYN  
ATOM    800   CA THR    91      -8.273 -75.817 -29.450  1.00  0.00      BSYN  
ATOM    801   CB THR    91      -9.407 -76.159 -28.487  1.00  0.00      BSYN  
ATOM    802  OG1 THR    91      -8.814 -77.005 -27.584  1.00  0.00      BSYN  
ATOM    803  HG1 THR    91      -8.331 -77.738 -27.972  1.00  0.00      BSYN  
ATOM    804  CG2 THR    91     -10.621 -76.782 -29.185  1.00  0.00      BSYN  
ATOM    805    C THR    91      -8.613 -74.753 -30.516  1.00  0.00      BSYN  
ATOM    806    O THR    91      -9.584 -73.958 -30.435  1.00  0.00      BSYN  
ATOM    807    N ASP    92      -7.784 -74.569 -31.591  1.00  0.00      BSYN  
ATOM    808    H ASP    92      -6.830 -74.710 -31.416  1.00  0.00      BSYN  
ATOM    809   CA ASP    92      -8.120 -73.894 -32.790  1.00  0.00      BSYN  
ATOM    810   CB ASP    92      -6.804 -73.236 -33.325  1.00  0.00      BSYN  
ATOM    811   CG ASP    92      -7.152 -71.872 -33.934  1.00  0.00      BSYN  
ATOM    812  OD1 ASP    92      -7.007 -71.685 -35.193  1.00  0.00      BSYN  
ATOM    813  OD2 ASP    92      -7.719 -71.056 -33.250  1.00  0.00      BSYN  
ATOM    814    C ASP    92      -8.912 -74.858 -33.605  1.00  0.00      BSYN  
ATOM    815    O ASP    92      -9.698 -74.544 -34.437  1.00  0.00      BSYN  
ATOM    816    N LEU    93      -8.849 -76.185 -33.275  1.00  0.00      BSYN  
ATOM    817    H LEU    93      -8.640 -76.463 -32.359  1.00  0.00      BSYN  
ATOM    818   CA LEU    93      -9.490 -77.196 -34.153  1.00  0.00      BSYN  
ATOM    819   CB LEU    93      -8.912 -78.489 -33.772  1.00  0.00      BSYN  
ATOM    820   CG LEU    93      -7.418 -78.590 -33.648  1.00  0.00      BSYN  
ATOM    821  CD1 LEU    93      -6.863 -78.253 -32.286  1.00  0.00      BSYN  
ATOM    822  CD2 LEU    93      -7.078 -80.090 -33.741  1.00  0.00      BSYN  
ATOM    823    C LEU    93     -11.022 -77.238 -34.164  1.00  0.00      BSYN  
ATOM    824    O LEU    93     -11.712 -77.114 -33.158  1.00  0.00      BSYN  
ATOM    825    N LYS    94     -11.268 -77.391 -35.497  1.00  0.00      BSYN  
ATOM    826    H LYS    94     -10.576 -77.507 -36.181  1.00  0.00      BSYN  
ATOM    827   CA LYS    94     -12.617 -77.071 -35.907  1.00  0.00      BSYN  
ATOM    828   CB LYS    94     -12.519 -76.151 -37.175  1.00  0.00      BSYN  
ATOM    829   CG LYS    94     -13.559 -75.145 -37.028  1.00  0.00      BSYN  
ATOM    830   CD LYS    94     -13.121 -73.872 -37.707  1.00  0.00      BSYN  
ATOM    831   CE LYS    94     -14.297 -73.061 -37.751  1.00  0.00      BSYN  
ATOM    832   NZ LYS    94     -13.860 -71.862 -38.409  1.00  0.00      BSYN  
ATOM    833  HZ1 LYS    94     -13.460 -71.980 -39.361  1.00  0.00      BSYN  
ATOM    834  HZ2 LYS    94     -14.554 -71.090 -38.473  1.00  0.00      BSYN  
ATOM    835  HZ3 LYS    94     -13.132 -71.315 -37.907  1.00  0.00      BSYN  
ATOM    836    C LYS    94     -13.234 -78.362 -36.348  1.00  0.00      BSYN  
ATOM    837    O LYS    94     -12.757 -79.024 -37.240  1.00  0.00      BSYN  
ATOM    838    N PRO    95     -14.350 -78.866 -35.861  1.00  0.00      BSYN  
ATOM    839   CD PRO    95     -14.844 -78.621 -34.524  1.00  0.00      BSYN  
ATOM    840   CA PRO    95     -15.066 -80.019 -36.458  1.00  0.00      BSYN  
ATOM    841   CB PRO    95     -15.804 -80.642 -35.183  1.00  0.00      BSYN  
ATOM    842   CG PRO    95     -16.138 -79.248 -34.633  1.00  0.00      BSYN  
ATOM    843    C PRO    95     -16.067 -79.623 -37.618  1.00  0.00      BSYN  
ATOM    844    O PRO    95     -16.384 -78.419 -37.747  1.00  0.00      BSYN  
ATOM    845    N GLU    96     -16.485 -80.681 -38.386  1.00  0.00      BSYN  
ATOM    846    H GLU    96     -15.870 -81.442 -38.332  1.00  0.00      BSYN  
ATOM    847   CA GLU    96     -17.591 -80.722 -39.332  1.00  0.00      BSYN  
ATOM    848   CB GLU    96     -17.240 -81.492 -40.564  1.00  0.00      BSYN  
ATOM    849   CG GLU    96     -16.358 -80.683 -41.475  1.00  0.00      BSYN  
ATOM    850   CD GLU    96     -17.050 -79.941 -42.660  1.00  0.00      BSYN  
ATOM    851  OE1 GLU    96     -18.248 -79.687 -42.510  1.00  0.00      BSYN  
ATOM    852  OE2 GLU    96     -16.369 -79.626 -43.629  1.00  0.00      BSYN  
ATOM    853    C GLU    96     -18.828 -81.264 -38.588  1.00  0.00      BSYN  
ATOM    854    O GLU    96     -18.869 -82.435 -38.197  1.00  0.00      BSYN  
ATOM    855    N GLU    97     -19.984 -80.662 -38.338  1.00  0.00      BSYN  
ATOM    856    H GLU    97     -20.569 -81.225 -37.790  1.00  0.00      BSYN  
ATOM    857   CA GLU    97     -20.339 -79.470 -38.937  1.00  0.00      BSYN  
ATOM    858   CB GLU    97     -21.786 -79.481 -39.433  1.00  0.00      BSYN  
ATOM    859   CG GLU    97     -21.925 -80.630 -40.439  1.00  0.00      BSYN  
ATOM    860   CD GLU    97     -23.164 -81.451 -40.344  1.00  0.00      BSYN  
ATOM    861  OE1 GLU    97     -24.232 -80.856 -40.143  1.00  0.00      BSYN  
ATOM    862  OE2 GLU    97     -23.000 -82.573 -40.750  1.00  0.00      BSYN  
ATOM    863    C GLU    97     -20.090 -78.337 -38.032  1.00  0.00      BSYN  
ATOM    864    O GLU    97     -20.810 -78.061 -37.050  1.00  0.00      BSYN  
ATOM    865    N VAL    98     -19.214 -77.414 -38.441  1.00  0.00      BSYN  
ATOM    866    H VAL    98     -18.311 -77.656 -38.735  1.00  0.00      BSYN  
ATOM    867   CA VAL    98     -19.303 -76.019 -38.003  1.00  0.00      BSYN  
ATOM    868   CB VAL    98     -18.129 -75.146 -38.625  1.00  0.00      BSYN  
ATOM    869  CG1 VAL    98     -18.192 -75.275 -40.152  1.00  0.00      BSYN  
ATOM    870  CG2 VAL    98     -18.197 -73.653 -38.490  1.00  0.00      BSYN  
ATOM    871    C VAL    98     -20.689 -75.371 -37.935  1.00  0.00      BSYN  
ATOM    872    O VAL    98     -21.425 -75.397 -38.944  1.00  0.00      BSYN  
ATOM    873    N ALA    99     -20.952 -74.872 -36.754  1.00  0.00      BSYN  
ATOM    874    H ALA    99     -20.278 -74.848 -36.044  1.00  0.00      BSYN  
ATOM    875   CA ALA    99     -22.217 -74.385 -36.387  1.00  0.00      BSYN  
ATOM    876   CB ALA    99     -22.688 -74.754 -34.869  1.00  0.00      BSYN  
ATOM    877    C ALA    99     -21.986 -72.877 -36.300  1.00  0.00      BSYN  
ATOM    878    O ALA    99     -20.933 -72.406 -35.952  1.00  0.00      BSYN  
ATOM    879    N GLN   100     -22.971 -72.149 -36.754  1.00  0.00      BSYN  
ATOM    880    H GLN   100     -23.753 -72.607 -37.127  1.00  0.00      BSYN  
ATOM    881   CA GLN   100     -22.818 -70.750 -36.993  1.00  0.00      BSYN  
ATOM    882   CB GLN   100     -23.473 -70.305 -38.475  1.00  0.00      BSYN  
ATOM    883   CG GLN   100     -23.782 -68.776 -38.898  1.00  0.00      BSYN  
ATOM    884   CD GLN   100     -22.550 -67.904 -38.620  1.00  0.00      BSYN  
ATOM    885  OE1 GLN   100     -21.736 -67.573 -39.556  1.00  0.00      BSYN  
ATOM    886  NE2 GLN   100     -22.370 -67.355 -37.414  1.00  0.00      BSYN  
ATOM    887 HE21 GLN   100     -23.031 -67.645 -36.751  1.00  0.00      BSYN  
ATOM    888 HE22 GLN   100     -21.543 -67.017 -37.011  1.00  0.00      BSYN  
ATOM    889    C GLN   100     -23.610 -69.987 -35.955  1.00  0.00      BSYN  
ATOM    890    O GLN   100     -24.792 -69.748 -36.134  1.00  0.00      BSYN  
ATOM    891    N GLU   101     -22.903 -69.567 -34.879  1.00  0.00      BSYN  
ATOM    892    H GLU   101     -21.928 -69.496 -34.949  1.00  0.00      BSYN  
ATOM    893   CA GLU   101     -23.655 -69.093 -33.672  1.00  0.00      BSYN  
ATOM    894   CB GLU   101     -22.808 -69.127 -32.346  1.00  0.00      BSYN  
ATOM    895   CG GLU   101     -22.579 -70.606 -32.008  1.00  0.00      BSYN  
ATOM    896   CD GLU   101     -21.670 -70.969 -30.847  1.00  0.00      BSYN  
ATOM    897  OE1 GLU   101     -20.572 -70.508 -30.889  1.00  0.00      BSYN  
ATOM    898  OE2 GLU   101     -22.085 -71.714 -29.949  1.00  0.00      BSYN  
ATOM    899    C GLU   101     -24.201 -67.728 -33.772  1.00  0.00      BSYN  
ATOM    900    O GLU   101     -23.780 -67.005 -34.709  1.00  0.00      BSYN  
ATOM    901    N ALA   102     -25.119 -67.443 -32.844  1.00  0.00      BSYN  
ATOM    902    H ALA   102     -25.734 -68.170 -32.612  1.00  0.00      BSYN  
ATOM    903   CA ALA   102     -25.451 -66.053 -32.556  1.00  0.00      BSYN  
ATOM    904   CB ALA   102     -26.790 -65.754 -33.252  1.00  0.00      BSYN  
ATOM    905    C ALA   102     -25.542 -65.941 -30.959  1.00  0.00      BSYN  
ATOM    906    O ALA   102     -26.615 -65.988 -30.355  1.00  0.00      BSYN  
ATOM    907    N ALA   103     -24.280 -65.762 -30.422  1.00  0.00      BSYN  
ATOM    908    H ALA   103     -23.603 -65.757 -31.130  1.00  0.00      BSYN  
ATOM    909   CA ALA   103     -23.943 -65.512 -29.049  1.00  0.00      BSYN  
ATOM    910   CB ALA   103     -24.317 -66.555 -28.085  1.00  0.00      BSYN  
ATOM    911    C ALA   103     -22.437 -65.344 -28.930  1.00  0.00      BSYN  
ATOM    912    O ALA   103     -21.713 -65.888 -29.708  1.00  0.00      BSYN  
ATOM    913    N GLU   104     -21.961 -64.614 -27.953  1.00  0.00      BSYN  
ATOM    914    H GLU   104     -22.424 -64.381 -27.121  1.00  0.00      BSYN  
ATOM    915   CA GLU   104     -20.589 -64.371 -27.931  1.00  0.00      BSYN  
ATOM    916   CB GLU   104     -20.375 -62.902 -27.599  1.00  0.00      BSYN  
ATOM    917   CG GLU   104     -21.165 -61.979 -28.503  1.00  0.00      BSYN  
ATOM    918   CD GLU   104     -20.494 -60.648 -28.843  1.00  0.00      BSYN  
ATOM    919  OE1 GLU   104     -20.626 -59.630 -28.145  1.00  0.00      BSYN  
ATOM    920  OE2 GLU   104     -19.822 -60.672 -29.835  1.00  0.00      BSYN  
ATOM    921    C GLU   104     -19.771 -65.113 -26.909  1.00  0.00      BSYN  
ATOM    922    O GLU   104     -19.109 -66.148 -27.302  1.00  0.00      BSYN  
ATOM    923    N GLU   105     -19.633 -64.729 -25.639  1.00  0.00      BSYN  
ATOM    924    H GLU   105     -20.284 -64.012 -25.485  1.00  0.00      BSYN  
ATOM    925   CA GLU   105     -18.944 -65.512 -24.544  1.00  0.00      BSYN  
ATOM    926   CB GLU   105     -17.844 -64.833 -23.836  1.00  0.00      BSYN  
ATOM    927   CG GLU   105     -16.656 -64.665 -24.774  1.00  0.00      BSYN  
ATOM    928   CD GLU   105     -15.380 -64.228 -24.201  1.00  0.00      BSYN  
ATOM    929  OE1 GLU   105     -15.153 -63.089 -24.276  1.00  0.00      BSYN  
ATOM    930  OE2 GLU   105     -14.599 -65.040 -23.710  1.00  0.00      BSYN  
ATOM    931    C GLU   105     -20.043 -65.819 -23.560  1.00  0.00      BSYN  
ATOM    932    O GLU   105     -20.743 -65.022 -23.050  1.00  0.00      BSYN  
ATOM    933    N PRO   106     -20.308 -67.155 -23.384  1.00  0.00      BSYN  
ATOM    934   CD PRO   106     -19.827 -68.159 -24.247  1.00  0.00      BSYN  
ATOM    935   CA PRO   106     -21.230 -67.560 -22.331  1.00  0.00      BSYN  
ATOM    936   CB PRO   106     -21.288 -69.090 -22.550  1.00  0.00      BSYN  
ATOM    937   CG PRO   106     -20.811 -69.317 -23.959  1.00  0.00      BSYN  
ATOM    938    C PRO   106     -20.580 -67.229 -20.949  1.00  0.00      BSYN  
ATOM    939    O PRO   106     -21.165 -66.435 -20.209  1.00  0.00      BSYN  
ATOM    940    N LEU   107     -19.324 -67.665 -20.652  1.00  0.00      BSYN  
ATOM    941    H LEU   107     -18.923 -68.247 -21.331  1.00  0.00      BSYN  
ATOM    942   CA LEU   107     -18.804 -67.448 -19.320  1.00  0.00      BSYN  
ATOM    943   CB LEU   107     -17.623 -68.454 -19.195  1.00  0.00      BSYN  
ATOM    944   CG LEU   107     -17.502 -69.919 -18.803  1.00  0.00      BSYN  
ATOM    945  CD1 LEU   107     -16.093 -70.550 -18.975  1.00  0.00      BSYN  
ATOM    946  CD2 LEU   107     -18.024 -70.051 -17.352  1.00  0.00      BSYN  
ATOM    947    C LEU   107     -18.255 -66.044 -19.304  1.00  0.00      BSYN  
ATOM    948    O LEU   107     -17.319 -65.688 -20.133  1.00  0.00      BSYN  
ATOM    949    N ILE   108     -18.944 -65.091 -18.606  1.00  0.00      BSYN  
ATOM    950    H ILE   108     -19.798 -65.279 -18.164  1.00  0.00      BSYN  
ATOM    951   CA ILE   108     -18.493 -63.674 -18.586  1.00  0.00      BSYN  
ATOM    952   CB ILE   108     -19.644 -62.800 -17.995  1.00  0.00      BSYN  
ATOM    953  CG2 ILE   108     -20.142 -63.331 -16.702  1.00  0.00      BSYN  
ATOM    954  CG1 ILE   108     -19.453 -61.269 -17.970  1.00  0.00      BSYN  
ATOM    955   CD ILE   108     -19.533 -60.685 -19.408  1.00  0.00      BSYN  
ATOM    956    C ILE   108     -17.068 -63.356 -18.119  1.00  0.00      BSYN  
ATOM    957    O ILE   108     -16.445 -62.589 -18.855  1.00  0.00      BSYN  
ATOM    958    N GLU   109     -16.557 -63.894 -16.976  1.00  0.00      BSYN  
ATOM    959    H GLU   109     -17.260 -64.123 -16.333  1.00  0.00      BSYN  
ATOM    960   CA GLU   109     -15.092 -63.949 -16.814  1.00  0.00      BSYN  
ATOM    961   CB GLU   109     -14.565 -63.541 -15.450  1.00  0.00      BSYN  
ATOM    962   CG GLU   109     -15.196 -62.161 -14.904  1.00  0.00      BSYN  
ATOM    963   CD GLU   109     -16.200 -62.359 -13.759  1.00  0.00      BSYN  
ATOM    964  OE1 GLU   109     -17.226 -62.966 -14.129  1.00  0.00      BSYN  
ATOM    965  OE2 GLU   109     -15.976 -61.914 -12.640  1.00  0.00      BSYN  
ATOM    966    C GLU   109     -14.536 -65.349 -17.166  1.00  0.00      BSYN  
ATOM    967    O GLU   109     -14.827 -66.400 -16.487  1.00  0.00      BSYN  
ATOM    968    N PRO   110     -13.695 -65.481 -18.201  1.00  0.00      BSYN  
ATOM    969   CD PRO   110     -13.630 -64.504 -19.334  1.00  0.00      BSYN  
ATOM    970   CA PRO   110     -13.140 -66.726 -18.688  1.00  0.00      BSYN  
ATOM    971   CB PRO   110     -13.152 -66.529 -20.193  1.00  0.00      BSYN  
ATOM    972   CG PRO   110     -13.985 -65.309 -20.521  1.00  0.00      BSYN  
ATOM    973    C PRO   110     -11.742 -66.924 -18.126  1.00  0.00      BSYN  
ATOM    974    O PRO   110     -10.686 -66.767 -18.748  1.00  0.00      BSYN  
ATOM    975    N LEU   111     -11.698 -67.171 -16.783  1.00  0.00      BSYN  
ATOM    976    H LEU   111     -12.441 -67.032 -16.159  1.00  0.00      BSYN  
ATOM    977   CA LEU   111     -10.426 -67.387 -16.077  1.00  0.00      BSYN  
ATOM    978   CB LEU   111     -10.379 -66.798 -14.663  1.00  0.00      BSYN  
ATOM    979   CG LEU   111     -10.801 -65.307 -14.566  1.00  0.00      BSYN  
ATOM    980  CD1 LEU   111     -10.820 -64.847 -13.068  1.00  0.00      BSYN  
ATOM    981  CD2 LEU   111      -9.673 -64.420 -15.127  1.00  0.00      BSYN  
ATOM    982    C LEU   111     -10.120 -68.947 -15.918  1.00  0.00      BSYN  
ATOM    983    O LEU   111     -10.279 -69.436 -14.735  1.00  0.00      BSYN  
ATOM    984    N MET   112      -9.758 -69.610 -17.020  1.00  0.00      BSYN  
ATOM    985    H MET   112      -9.633 -69.193 -17.898  1.00  0.00      BSYN  
ATOM    986   CA MET   112      -9.688 -71.040 -16.891  1.00  0.00      BSYN  
ATOM    987   CB MET   112     -10.402 -71.747 -18.062  1.00  0.00      BSYN  
ATOM    988   CG MET   112     -11.936 -71.790 -18.009  1.00  0.00      BSYN  
ATOM    989   SD MET   112     -12.532 -72.738 -16.571  1.00  0.00      BSYN  
ATOM    990   CE MET   112     -13.767 -71.487 -16.214  1.00  0.00      BSYN  
ATOM    991    C MET   112      -8.296 -71.553 -16.850  1.00  0.00      BSYN  
ATOM    992    O MET   112      -7.400 -71.230 -17.655  1.00  0.00      BSYN  
ATOM    993    N GLU   113      -8.233 -72.532 -15.889  1.00  0.00      BSYN  
ATOM    994    H GLU   113      -8.951 -72.856 -15.306  1.00  0.00      BSYN  
ATOM    995   CA GLU   113      -6.985 -73.295 -15.702  1.00  0.00      BSYN  
ATOM    996   CB GLU   113      -6.404 -73.057 -14.304  1.00  0.00      BSYN  
ATOM    997   CG GLU   113      -4.881 -73.541 -14.187  1.00  0.00      BSYN  
ATOM    998   CD GLU   113      -4.281 -73.030 -12.850  1.00  0.00      BSYN  
ATOM    999  OE1 GLU   113      -3.091 -72.702 -12.823  1.00  0.00      BSYN  
ATOM   1000  OE2 GLU   113      -4.903 -73.052 -11.766  1.00  0.00      BSYN  
ATOM   1001    C GLU   113      -7.197 -74.760 -16.023  1.00  0.00      BSYN  
ATOM   1002    O GLU   113      -7.807 -75.435 -15.076  1.00  0.00      BSYN  
ATOM   1003    N PRO   114      -7.014 -75.259 -17.219  1.00  0.00      BSYN  
ATOM   1004   CD PRO   114      -7.575 -74.497 -18.390  1.00  0.00      BSYN  
ATOM   1005   CA PRO   114      -7.174 -76.748 -17.526  1.00  0.00      BSYN  
ATOM   1006   CB PRO   114      -7.814 -76.740 -18.928  1.00  0.00      BSYN  
ATOM   1007   CG PRO   114      -7.388 -75.395 -19.555  1.00  0.00      BSYN  
ATOM   1008    C PRO   114      -6.070 -77.779 -17.237  1.00  0.00      BSYN  
ATOM   1009    O PRO   114      -4.880 -77.495 -17.432  1.00  0.00      BSYN  
ATOM   1010    N GLU   115      -6.304 -78.973 -16.729  1.00  0.00      BSYN  
ATOM   1011    H GLU   115      -5.533 -79.520 -16.470  1.00  0.00      BSYN  
ATOM   1012   CA GLU   115      -7.610 -79.550 -16.340  1.00  0.00      BSYN  
ATOM   1013   CB GLU   115      -7.572 -81.085 -16.847  1.00  0.00      BSYN  
ATOM   1014   CG GLU   115      -7.500 -81.334 -18.310  1.00  0.00      BSYN  
ATOM   1015   CD GLU   115      -8.706 -81.028 -19.155  1.00  0.00      BSYN  
ATOM   1016  OE1 GLU   115      -8.971 -81.945 -19.995  1.00  0.00      BSYN  
ATOM   1017  OE2 GLU   115      -9.397 -80.021 -19.092  1.00  0.00      BSYN  
ATOM   1018    C GLU   115      -8.226 -79.183 -14.965  1.00  0.00      BSYN  
ATOM   1019    O GLU   115      -9.390 -78.992 -14.671  1.00  0.00      BSYN  
ATOM   1020    N GLY   116      -7.224 -78.962 -14.112  1.00  0.00      BSYN  
ATOM   1021    H GLY   116      -6.316 -78.741 -14.410  1.00  0.00      BSYN  
ATOM   1022   CA GLY   116      -7.474 -78.940 -12.678  1.00  0.00      BSYN  
ATOM   1023    C GLY   116      -7.263 -80.136 -11.837  1.00  0.00      BSYN  
ATOM   1024    O GLY   116      -7.420 -81.306 -12.299  1.00  0.00      BSYN  
ATOM   1025    N GLU   117      -6.759 -79.882 -10.598  1.00  0.00      BSYN  
ATOM   1026    H GLU   117      -6.793 -78.960 -10.270  1.00  0.00      BSYN  
ATOM   1027   CA GLU   117      -6.473 -80.821  -9.477  1.00  0.00      BSYN  
ATOM   1028   CB GLU   117      -7.125 -82.260  -9.627  1.00  0.00      BSYN  
ATOM   1029   CG GLU   117      -8.524 -82.517  -8.994  1.00  0.00      BSYN  
ATOM   1030   CD GLU   117      -8.466 -82.591  -7.437  1.00  0.00      BSYN  
ATOM   1031  OE1 GLU   117      -8.903 -83.636  -6.995  1.00  0.00      BSYN  
ATOM   1032  OE2 GLU   117      -8.098 -81.680  -6.767  1.00  0.00      BSYN  
ATOM   1033    C GLU   117      -4.979 -80.797  -9.505  1.00  0.00      BSYN  
ATOM   1034    O GLU   117      -4.347 -80.131  -8.622  1.00  0.00      BSYN  
ATOM   1035    N SER   118      -4.381 -81.473 -10.504  1.00  0.00      BSYN  
ATOM   1036    H SER   118      -4.921 -81.847 -11.231  1.00  0.00      BSYN  
ATOM   1037   CA SER   118      -2.912 -81.350 -10.554  1.00  0.00      BSYN  
ATOM   1038   CB SER   118      -2.066 -82.611 -10.193  1.00  0.00      BSYN  
ATOM   1039   OG SER   118      -2.252 -82.984  -8.808  1.00  0.00      BSYN  
ATOM   1040   HG SER   118      -2.265 -82.122  -8.385  1.00  0.00      BSYN  
ATOM   1041    C SER   118      -2.206 -80.647 -11.747  1.00  0.00      BSYN  
ATOM   1042    O SER   118      -1.511 -81.260 -12.539  1.00  0.00      BSYN  
ATOM   1043    N TYR   119      -2.515 -79.385 -11.862  1.00  0.00      BSYN  
ATOM   1044    H TYR   119      -3.122 -78.918 -11.250  1.00  0.00      BSYN  
ATOM   1045   CA TYR   119      -1.973 -78.633 -12.998  1.00  0.00      BSYN  
ATOM   1046   CB TYR   119      -3.015 -78.501 -14.181  1.00  0.00      BSYN  
ATOM   1047   CG TYR   119      -3.189 -79.757 -15.008  1.00  0.00      BSYN  
ATOM   1048  CD1 TYR   119      -2.420 -79.846 -16.154  1.00  0.00      BSYN  
ATOM   1049  CE1 TYR   119      -2.474 -81.008 -16.984  1.00  0.00      BSYN  
ATOM   1050  CD2 TYR   119      -4.025 -80.821 -14.663  1.00  0.00      BSYN  
ATOM   1051  CE2 TYR   119      -4.105 -81.934 -15.487  1.00  0.00      BSYN  
ATOM   1052   CZ TYR   119      -3.298 -82.050 -16.654  1.00  0.00      BSYN  
ATOM   1053   OH TYR   119      -3.467 -83.127 -17.481  1.00  0.00      BSYN  
ATOM   1054   HH TYR   119      -2.926 -82.883 -18.235  1.00  0.00      BSYN  
ATOM   1055    C TYR   119      -1.413 -77.293 -12.549  1.00  0.00      BSYN  
ATOM   1056    O TYR   119      -1.587 -76.981 -11.462  1.00  0.00      BSYN  
ATOM   1057    N GLU   120      -0.449 -76.657 -13.156  1.00  0.00      BSYN  
ATOM   1058    H GLU   120      -0.109 -75.901 -12.634  1.00  0.00      BSYN  
ATOM   1059   CA GLU   120       0.159 -76.951 -14.464  1.00  0.00      BSYN  
ATOM   1060   CB GLU   120       0.792 -75.716 -15.195  1.00  0.00      BSYN  
ATOM   1061   CG GLU   120      -0.240 -74.677 -15.325  1.00  0.00      BSYN  
ATOM   1062   CD GLU   120       0.251 -73.272 -15.599  1.00  0.00      BSYN  
ATOM   1063  OE1 GLU   120       0.664 -72.606 -14.629  1.00  0.00      BSYN  
ATOM   1064  OE2 GLU   120      -0.120 -72.707 -16.566  1.00  0.00      BSYN  
ATOM   1065    C GLU   120       1.275 -77.948 -14.189  1.00  0.00      BSYN  
ATOM   1066    O GLU   120       2.203 -77.643 -13.502  1.00  0.00      BSYN  
ATOM   1067    N ASP   121       1.295 -79.144 -14.823  1.00  0.00      BSYN  
ATOM   1068    H ASP   121       0.620 -79.151 -15.533  1.00  0.00      BSYN  
ATOM   1069   CA ASP   121       2.297 -80.134 -14.620  1.00  0.00      BSYN  
ATOM   1070   CB ASP   121       1.690 -81.440 -15.220  1.00  0.00      BSYN  
ATOM   1071   CG ASP   121       2.450 -82.706 -14.884  1.00  0.00      BSYN  
ATOM   1072  OD1 ASP   121       2.164 -83.167 -13.780  1.00  0.00      BSYN  
ATOM   1073  OD2 ASP   121       3.224 -83.226 -15.687  1.00  0.00      BSYN  
ATOM   1074    C ASP   121       3.512 -79.758 -15.439  1.00  0.00      BSYN  
ATOM   1075    O ASP   121       3.317 -79.266 -16.564  1.00  0.00      BSYN  
ATOM   1076    N PRO   122       4.807 -79.990 -15.150  1.00  0.00      BSYN  
ATOM   1077   CD PRO   122       5.205 -80.274 -13.785  1.00  0.00      BSYN  
ATOM   1078   CA PRO   122       5.999 -79.734 -15.940  1.00  0.00      BSYN  
ATOM   1079   CB PRO   122       7.233 -79.930 -15.112  1.00  0.00      BSYN  
ATOM   1080   CG PRO   122       6.630 -79.738 -13.736  1.00  0.00      BSYN  
ATOM   1081    C PRO   122       6.188 -80.282 -17.354  1.00  0.00      BSYN  
ATOM   1082    O PRO   122       6.432 -81.477 -17.459  1.00  0.00      BSYN  
ATOM   1083    N PRO   123       5.941 -79.568 -18.402  1.00  0.00      BSYN  
ATOM   1084   CD PRO   123       5.901 -78.104 -18.400  1.00  0.00      BSYN  
ATOM   1085   CA PRO   123       6.009 -80.141 -19.792  1.00  0.00      BSYN  
ATOM   1086   CB PRO   123       6.089 -78.859 -20.570  1.00  0.00      BSYN  
ATOM   1087   CG PRO   123       5.295 -77.799 -19.800  1.00  0.00      BSYN  
ATOM   1088    C PRO   123       7.172 -81.010 -20.312  1.00  0.00      BSYN  
ATOM   1089    O PRO   123       8.308 -80.907 -19.835  1.00  0.00      BSYN  
ATOM   1090    N GLN   124       6.911 -81.824 -21.340  1.00  0.00      BSYN  
ATOM   1091    H GLN   124       6.034 -81.955 -21.758  1.00  0.00      BSYN  
ATOM   1092   CA GLN   124       7.897 -82.546 -21.973  1.00  0.00      BSYN  
ATOM   1093   CB GLN   124       7.510 -83.978 -22.020  1.00  0.00      BSYN  
ATOM   1094   CG GLN   124       8.653 -84.716 -21.402  1.00  0.00      BSYN  
ATOM   1095   CD GLN   124       9.765 -84.953 -22.366  1.00  0.00      BSYN  
ATOM   1096  OE1 GLN   124      10.708 -84.165 -22.648  1.00  0.00      BSYN  
ATOM   1097  NE2 GLN   124       9.858 -86.140 -23.046  1.00  0.00      BSYN  
ATOM   1098 HE21 GLN   124       9.055 -86.701 -23.005  1.00  0.00      BSYN  
ATOM   1099 HE22 GLN   124      10.752 -86.379 -23.369  1.00  0.00      BSYN  
ATOM   1100    C GLN   124       8.133 -81.927 -23.377  1.00  0.00      BSYN  
ATOM   1101    O GLN   124       7.499 -82.306 -24.400  1.00  0.00      BSYN  
ATOM   1102    N GLU   125       8.995 -80.862 -23.394  1.00  0.00      BSYN  
ATOM   1103    H GLU   125       9.407 -80.514 -22.576  1.00  0.00      BSYN  
ATOM   1104   CA GLU   125       9.568 -80.257 -24.527  1.00  0.00      BSYN  
ATOM   1105   CB GLU   125      10.167 -78.845 -24.304  1.00  0.00      BSYN  
ATOM   1106   CG GLU   125       9.245 -77.851 -23.692  1.00  0.00      BSYN  
ATOM   1107   CD GLU   125       8.859 -76.682 -24.610  1.00  0.00      BSYN  
ATOM   1108  OE1 GLU   125       9.227 -75.621 -24.163  1.00  0.00      BSYN  
ATOM   1109  OE2 GLU   125       8.242 -76.814 -25.720  1.00  0.00      BSYN  
ATOM   1110    C GLU   125      10.626 -81.131 -25.263  1.00  0.00      BSYN  
ATOM   1111    O GLU   125      11.063 -80.676 -26.381  1.00  0.00      BSYN  
ATOM   1112    N GLU   126      10.947 -82.293 -24.773  1.00  0.00      BSYN  
ATOM   1113    H GLU   126      10.364 -82.606 -24.050  1.00  0.00      BSYN  
ATOM   1114   CA GLU   126      12.089 -83.018 -25.272  1.00  0.00      BSYN  
ATOM   1115   CB GLU   126      13.164 -83.195 -24.244  1.00  0.00      BSYN  
ATOM   1116   CG GLU   126      13.960 -81.885 -23.908  1.00  0.00      BSYN  
ATOM   1117   CD GLU   126      13.481 -81.235 -22.639  1.00  0.00      BSYN  
ATOM   1118  OE1 GLU   126      12.277 -81.266 -22.244  1.00  0.00      BSYN  
ATOM   1119  OE2 GLU   126      14.344 -80.615 -22.000  1.00  0.00      BSYN  
ATOM   1120    C GLU   126      11.465 -84.306 -25.892  1.00  0.00      BSYN  
ATOM   1121    O GLU   126      11.727 -85.469 -25.429  1.00  0.00      BSYN  
ATOM   1122    N TYR   127      10.829 -83.953 -27.022  1.00  0.00      BSYN  
ATOM   1123    H TYR   127      10.843 -82.991 -27.211  1.00  0.00      BSYN  
ATOM   1124   CA TYR   127      10.378 -85.090 -27.841  1.00  0.00      BSYN  
ATOM   1125   CB TYR   127       9.309 -84.644 -28.853  1.00  0.00      BSYN  
ATOM   1126   CG TYR   127       9.484 -83.500 -29.812  1.00  0.00      BSYN  
ATOM   1127  CD1 TYR   127       9.690 -82.147 -29.377  1.00  0.00      BSYN  
ATOM   1128  CE1 TYR   127       9.888 -81.164 -30.323  1.00  0.00      BSYN  
ATOM   1129  CD2 TYR   127       9.516 -83.802 -31.126  1.00  0.00      BSYN  
ATOM   1130  CE2 TYR   127       9.735 -82.831 -32.055  1.00  0.00      BSYN  
ATOM   1131   CZ TYR   127       9.884 -81.546 -31.723  1.00  0.00      BSYN  
ATOM   1132   OH TYR   127      10.177 -80.584 -32.700  1.00  0.00      BSYN  
ATOM   1133   HH TYR   127      10.040 -80.947 -33.578  1.00  0.00      BSYN  
ATOM   1134    C TYR   127      11.520 -85.805 -28.454  1.00  0.00      BSYN  
ATOM   1135    O TYR   127      12.508 -85.165 -28.921  1.00  0.00      BSYN  
ATOM   1136    N GLN   128      11.821 -87.151 -28.531  1.00  0.00      BSYN  
ATOM   1137    H GLN   128      12.594 -87.484 -29.033  1.00  0.00      BSYN  
ATOM   1138   CA GLN   128      11.092 -88.206 -27.870  1.00  0.00      BSYN  
ATOM   1139   CB GLN   128      10.638 -89.297 -28.744  1.00  0.00      BSYN  
ATOM   1140   CG GLN   128       9.398 -89.017 -29.552  1.00  0.00      BSYN  
ATOM   1141   CD GLN   128       8.439 -90.267 -29.226  1.00  0.00      BSYN  
ATOM   1142  OE1 GLN   128       7.806 -90.321 -28.135  1.00  0.00      BSYN  
ATOM   1143  NE2 GLN   128       8.274 -91.247 -30.066  1.00  0.00      BSYN  
ATOM   1144 HE21 GLN   128       7.727 -92.042 -29.897  1.00  0.00      BSYN  
ATOM   1145 HE22 GLN   128       8.807 -91.141 -30.882  1.00  0.00      BSYN  
ATOM   1146    C GLN   128      11.919 -88.803 -26.812  1.00  0.00      BSYN  
ATOM   1147    O GLN   128      11.496 -89.018 -25.761  1.00  0.00      BSYN  
ATOM   1148    N GLU   129      13.246 -88.884 -27.019  1.00  0.00      BSYN  
ATOM   1149    H GLU   129      13.696 -88.411 -27.750  1.00  0.00      BSYN  
ATOM   1150   CA GLU   129      14.161 -89.565 -26.151  1.00  0.00      BSYN  
ATOM   1151   CB GLU   129      15.385 -89.717 -26.988  1.00  0.00      BSYN  
ATOM   1152   CG GLU   129      16.561 -90.596 -26.478  1.00  0.00      BSYN  
ATOM   1153   CD GLU   129      16.649 -91.711 -27.504  1.00  0.00      BSYN  
ATOM   1154  OE1 GLU   129      15.979 -92.785 -27.340  1.00  0.00      BSYN  
ATOM   1155  OE2 GLU   129      17.525 -91.639 -28.388  1.00  0.00      BSYN  
ATOM   1156    C GLU   129      14.524 -88.606 -24.995  1.00  0.00      BSYN  
ATOM   1157    O GLU   129      14.813 -87.378 -25.269  1.00  0.00      BSYN  
ATOM   1158    N TYR   130      14.404 -89.005 -23.746  1.00  0.00      BSYN  
ATOM   1159    H TYR   130      14.286 -89.959 -23.557  1.00  0.00      BSYN  
ATOM   1160   CA TYR   130      14.620 -88.092 -22.584  1.00  0.00      BSYN  
ATOM   1161   CB TYR   130      13.341 -87.272 -22.186  1.00  0.00      BSYN  
ATOM   1162   CG TYR   130      12.061 -87.901 -21.596  1.00  0.00      BSYN  
ATOM   1163  CD1 TYR   130      11.655 -87.370 -20.432  1.00  0.00      BSYN  
ATOM   1164  CE1 TYR   130      10.626 -87.933 -19.744  1.00  0.00      BSYN  
ATOM   1165  CD2 TYR   130      11.389 -88.949 -22.140  1.00  0.00      BSYN  
ATOM   1166  CE2 TYR   130      10.355 -89.512 -21.469  1.00  0.00      BSYN  
ATOM   1167   CZ TYR   130       9.943 -88.965 -20.278  1.00  0.00      BSYN  
ATOM   1168   OH TYR   130       8.781 -89.447 -19.585  1.00  0.00      BSYN  
ATOM   1169   HH TYR   130       8.193 -89.792 -20.261  1.00  0.00      BSYN  
ATOM   1170    C TYR   130      15.189 -88.769 -21.325  1.00  0.00      BSYN  
ATOM   1171    O TYR   130      15.216 -90.008 -21.112  1.00  0.00      BSYN  
ATOM   1172    N GLU   131      15.888 -87.813 -20.721  1.00  0.00      BSYN  
ATOM   1173    H GLU   131      16.057 -86.913 -21.070  1.00  0.00      BSYN  
ATOM   1174   CA GLU   131      16.763 -88.243 -19.648  1.00  0.00      BSYN  
ATOM   1175   CB GLU   131      17.682 -86.954 -19.268  1.00  0.00      BSYN  
ATOM   1176   CG GLU   131      18.882 -86.492 -20.001  1.00  0.00      BSYN  
ATOM   1177   CD GLU   131      19.762 -85.438 -19.286  1.00  0.00      BSYN  
ATOM   1178  OE1 GLU   131      19.249 -84.397 -18.851  1.00  0.00      BSYN  
ATOM   1179  OE2 GLU   131      20.940 -85.677 -19.227  1.00  0.00      BSYN  
ATOM   1180    C GLU   131      16.275 -89.004 -18.458  1.00  0.00      BSYN  
ATOM   1181    O GLU   131      15.425 -88.411 -17.700  1.00  0.00      BSYN  
ATOM   1182    N PRO   132      16.812 -90.171 -18.239  1.00  0.00      BSYN  
ATOM   1183   CD PRO   132      18.074 -90.680 -18.916  1.00  0.00      BSYN  
ATOM   1184   CA PRO   132      16.542 -91.012 -17.042  1.00  0.00      BSYN  
ATOM   1185   CB PRO   132      16.836 -92.384 -17.588  1.00  0.00      BSYN  
ATOM   1186   CG PRO   132      17.710 -92.172 -18.794  1.00  0.00      BSYN  
ATOM   1187    C PRO   132      17.049 -90.802 -15.590  1.00  0.00      BSYN  
ATOM   1188    O PRO   132      17.911 -89.978 -15.323  1.00  0.00      BSYN  
ATOM   1189    N GLU   133      16.480 -91.518 -14.534  1.00  0.00      BSYN  
ATOM   1190    H GLU   133      15.922 -92.296 -14.745  1.00  0.00      BSYN  
ATOM   1191   CA GLU   133      16.965 -91.341 -13.088  1.00  0.00      BSYN  
ATOM   1192   CB GLU   133      16.452 -89.824 -12.528  1.00  0.00      BSYN  
ATOM   1193   CG GLU   133      14.840 -89.873 -12.388  1.00  0.00      BSYN  
ATOM   1194   CD GLU   133      14.340 -88.525 -11.764  1.00  0.00      BSYN  
ATOM   1195  OE1 GLU   133      14.327 -87.539 -12.514  1.00  0.00      BSYN  
ATOM   1196  OE2 GLU   133      14.066 -88.457 -10.570  1.00  0.00      BSYN  
ATOM   1197    C GLU   133      16.736 -92.452 -12.056  1.00  0.00      BSYN  
ATOM   1198    O GLU   133      16.099 -93.495 -12.261  1.00  0.00      BSYN  
ATOM   1199    N ALA   134      17.226 -92.230 -10.874  1.00  0.00      BSYN  
ATOM   1200    H ALA   134      17.743 -91.411 -10.725  1.00  0.00      BSYN  
ATOM   1201   CA ALA   134      17.192 -93.126  -9.758  1.00  0.00      BSYN  
ATOM   1202   CB ALA   134      18.043 -94.387  -9.957  1.00  0.00      BSYN  
ATOM   1203    C ALA   134      17.757 -92.290  -8.501  1.00  0.00      BSYN  
ATOM   1204  OT1 ALA   134      18.748 -91.631  -8.720  1.00  0.00      BSYN  
ATOM   1205  OT2 ALA   134      17.141 -92.306  -7.392  1.00  0.00      BSYN  
END
