# Supplementary material for: Data set of intrinsically disordered proteins analysed at a local protein conformation level
Source: Data Brief. 2020 Mar 5;29:105383. doi: 10.1016/j.dib.2020.105383 (PMC7078294; doi:10.1016/j.dib.2020.105383)
Supplement: Supplementary file 1 [file mmc1.zip › the data/1-DATA/PED1AAD-pdb/1AAD-208.pdb]

CRYST1    1.000    1.000    1.000  90.00  90.00  90.00 P 1           1
ATOM      1  HT1 MET     1      -1.472 -75.776 -53.446  1.00  0.00      BSYN  
ATOM      2  HT2 MET     1      -1.677 -75.752 -51.689  1.00  0.00      BSYN  
ATOM      3    N MET     1      -1.546 -76.310 -52.557  1.00  0.00      BSYN  
ATOM      4  HT3 MET     1      -2.242 -77.080 -52.492  1.00  0.00      BSYN  
ATOM      5   CA MET     1      -0.308 -77.046 -52.304  1.00  0.00      BSYN  
ATOM      6   CB MET     1       0.767 -75.847 -52.175  1.00  0.00      BSYN  
ATOM      7   CG MET     1       2.072 -76.075 -52.797  1.00  0.00      BSYN  
ATOM      8   SD MET     1       2.561 -74.348 -53.193  1.00  0.00      BSYN  
ATOM      9   CE MET     1       1.140 -73.716 -53.982  1.00  0.00      BSYN  
ATOM     10    C MET     1      -0.467 -77.819 -50.999  1.00  0.00      BSYN  
ATOM     11    O MET     1      -1.599 -78.331 -50.742  1.00  0.00      BSYN  
ATOM     12    N ASP     2       0.332 -78.101 -49.966  1.00  0.00      BSYN  
ATOM     13    H ASP     2       1.228 -77.737 -50.121  1.00  0.00      BSYN  
ATOM     14   CA ASP     2       0.086 -78.800 -48.689  1.00  0.00      BSYN  
ATOM     15   CB ASP     2       1.258 -79.737 -48.469  1.00  0.00      BSYN  
ATOM     16   CG ASP     2       1.220 -80.489 -47.088  1.00  0.00      BSYN  
ATOM     17  OD1 ASP     2       2.176 -80.584 -46.319  1.00  0.00      BSYN  
ATOM     18  OD2 ASP     2       0.142 -81.050 -46.829  1.00  0.00      BSYN  
ATOM     19    C ASP     2      -0.051 -77.771 -47.511  1.00  0.00      BSYN  
ATOM     20    O ASP     2       0.423 -76.696 -47.434  1.00  0.00      BSYN  
ATOM     21    N VAL     3      -0.750 -78.325 -46.435  1.00  0.00      BSYN  
ATOM     22    H VAL     3      -1.133 -79.226 -46.478  1.00  0.00      BSYN  
ATOM     23   CA VAL     3      -1.073 -77.531 -45.231  1.00  0.00      BSYN  
ATOM     24   CB VAL     3      -2.568 -77.812 -44.678  1.00  0.00      BSYN  
ATOM     25  CG1 VAL     3      -3.618 -77.427 -45.791  1.00  0.00      BSYN  
ATOM     26  CG2 VAL     3      -2.875 -79.265 -44.244  1.00  0.00      BSYN  
ATOM     27    C VAL     3       0.027 -77.776 -44.211  1.00  0.00      BSYN  
ATOM     28    O VAL     3       0.769 -78.820 -44.411  1.00  0.00      BSYN  
ATOM     29    N PHE     4       0.290 -76.864 -43.303  1.00  0.00      BSYN  
ATOM     30    H PHE     4      -0.214 -76.060 -43.059  1.00  0.00      BSYN  
ATOM     31   CA PHE     4       1.400 -77.214 -42.281  1.00  0.00      BSYN  
ATOM     32   CB PHE     4       2.498 -76.174 -42.407  1.00  0.00      BSYN  
ATOM     33   CG PHE     4       3.549 -76.523 -43.445  1.00  0.00      BSYN  
ATOM     34  CD1 PHE     4       4.538 -77.255 -42.990  1.00  0.00      BSYN  
ATOM     35  CD2 PHE     4       3.434 -76.019 -44.739  1.00  0.00      BSYN  
ATOM     36  CE1 PHE     4       5.633 -77.410 -43.865  1.00  0.00      BSYN  
ATOM     37  CE2 PHE     4       4.460 -76.180 -45.606  1.00  0.00      BSYN  
ATOM     38   CZ PHE     4       5.605 -76.868 -45.176  1.00  0.00      BSYN  
ATOM     39    C PHE     4       0.952 -77.413 -40.875  1.00  0.00      BSYN  
ATOM     40    O PHE     4       0.745 -76.395 -40.227  1.00  0.00      BSYN  
ATOM     41    N MET     5       0.802 -78.607 -40.320  1.00  0.00      BSYN  
ATOM     42    H MET     5       1.220 -79.341 -40.817  1.00  0.00      BSYN  
ATOM     43   CA MET     5       0.002 -78.798 -39.088  1.00  0.00      BSYN  
ATOM     44   CB MET     5      -0.545 -80.231 -38.900  1.00  0.00      BSYN  
ATOM     45   CG MET     5      -1.480 -80.112 -37.767  1.00  0.00      BSYN  
ATOM     46   SD MET     5      -2.324 -81.488 -36.924  1.00  0.00      BSYN  
ATOM     47   CE MET     5      -3.980 -80.959 -37.046  1.00  0.00      BSYN  
ATOM     48    C MET     5       0.778 -78.436 -37.830  1.00  0.00      BSYN  
ATOM     49    O MET     5       1.711 -79.060 -37.266  1.00  0.00      BSYN  
ATOM     50    N LYS     6       0.338 -77.330 -37.322  1.00  0.00      BSYN  
ATOM     51    H LYS     6      -0.365 -76.782 -37.729  1.00  0.00      BSYN  
ATOM     52   CA LYS     6       0.908 -76.785 -36.052  1.00  0.00      BSYN  
ATOM     53   CB LYS     6       0.918 -75.233 -35.949  1.00  0.00      BSYN  
ATOM     54   CG LYS     6       1.558 -74.558 -37.068  1.00  0.00      BSYN  
ATOM     55   CD LYS     6       0.987 -73.173 -37.373  1.00  0.00      BSYN  
ATOM     56   CE LYS     6       1.742 -72.434 -38.384  1.00  0.00      BSYN  
ATOM     57   NZ LYS     6       1.856 -73.251 -39.578  1.00  0.00      BSYN  
ATOM     58  HZ1 LYS     6       0.886 -73.387 -39.927  1.00  0.00      BSYN  
ATOM     59  HZ2 LYS     6       2.396 -72.833 -40.362  1.00  0.00      BSYN  
ATOM     60  HZ3 LYS     6       2.213 -74.200 -39.346  1.00  0.00      BSYN  
ATOM     61    C LYS     6       0.100 -77.221 -34.860  1.00  0.00      BSYN  
ATOM     62    O LYS     6       0.663 -77.360 -33.800  1.00  0.00      BSYN  
ATOM     63    N GLY     7      -1.231 -77.385 -34.947  1.00  0.00      BSYN  
ATOM     64    H GLY     7      -1.811 -77.201 -35.715  1.00  0.00      BSYN  
ATOM     65   CA GLY     7      -1.904 -78.021 -33.822  1.00  0.00      BSYN  
ATOM     66    C GLY     7      -3.313 -77.553 -33.774  1.00  0.00      BSYN  
ATOM     67    O GLY     7      -4.029 -77.370 -34.727  1.00  0.00      BSYN  
ATOM     68    N LEU     8      -3.684 -77.254 -32.565  1.00  0.00      BSYN  
ATOM     69    H LEU     8      -2.918 -77.288 -31.954  1.00  0.00      BSYN  
ATOM     70   CA LEU     8      -4.902 -76.653 -32.180  1.00  0.00      BSYN  
ATOM     71   CB LEU     8      -6.008 -77.725 -31.625  1.00  0.00      BSYN  
ATOM     72   CG LEU     8      -6.927 -78.474 -32.612  1.00  0.00      BSYN  
ATOM     73  CD1 LEU     8      -7.614 -79.617 -31.830  1.00  0.00      BSYN  
ATOM     74  CD2 LEU     8      -7.990 -77.530 -33.157  1.00  0.00      BSYN  
ATOM     75    C LEU     8      -4.850 -75.432 -31.374  1.00  0.00      BSYN  
ATOM     76    O LEU     8      -4.116 -75.465 -30.425  1.00  0.00      BSYN  
ATOM     77    N SER     9      -5.657 -74.462 -31.824  1.00  0.00      BSYN  
ATOM     78    H SER     9      -6.275 -74.601 -32.571  1.00  0.00      BSYN  
ATOM     79   CA SER     9      -5.646 -73.081 -31.270  1.00  0.00      BSYN  
ATOM     80   CB SER     9      -4.365 -72.322 -31.689  1.00  0.00      BSYN  
ATOM     81   OG SER     9      -4.201 -71.168 -30.811  1.00  0.00      BSYN  
ATOM     82   HG SER     9      -3.642 -70.492 -31.201  1.00  0.00      BSYN  
ATOM     83    C SER     9      -6.848 -72.483 -31.929  1.00  0.00      BSYN  
ATOM     84    O SER     9      -7.210 -72.923 -33.072  1.00  0.00      BSYN  
ATOM     85    N MET    10      -7.483 -71.404 -31.332  1.00  0.00      BSYN  
ATOM     86    H MET    10      -7.229 -71.015 -30.469  1.00  0.00      BSYN  
ATOM     87   CA MET    10      -8.792 -70.926 -31.944  1.00  0.00      BSYN  
ATOM     88   CB MET    10      -9.865 -71.036 -30.879  1.00  0.00      BSYN  
ATOM     89   CG MET    10     -11.269 -71.188 -31.460  1.00  0.00      BSYN  
ATOM     90   SD MET    10     -11.475 -72.558 -32.552  1.00  0.00      BSYN  
ATOM     91   CE MET    10     -12.783 -73.296 -31.544  1.00  0.00      BSYN  
ATOM     92    C MET    10      -8.680 -69.533 -32.384  1.00  0.00      BSYN  
ATOM     93    O MET    10      -8.509 -68.646 -31.573  1.00  0.00      BSYN  
ATOM     94    N ALA    11      -8.693 -69.221 -33.662  1.00  0.00      BSYN  
ATOM     95    H ALA    11      -8.603 -68.255 -33.799  1.00  0.00      BSYN  
ATOM     96   CA ALA    11      -8.685 -70.125 -34.741  1.00  0.00      BSYN  
ATOM     97   CB ALA    11     -10.032 -70.515 -35.233  1.00  0.00      BSYN  
ATOM     98    C ALA    11      -7.840 -69.580 -35.888  1.00  0.00      BSYN  
ATOM     99    O ALA    11      -8.370 -68.928 -36.713  1.00  0.00      BSYN  
ATOM    100    N LYS    12      -6.546 -69.681 -35.905  1.00  0.00      BSYN  
ATOM    101    H LYS    12      -6.080 -70.190 -35.209  1.00  0.00      BSYN  
ATOM    102   CA LYS    12      -5.723 -68.916 -36.870  1.00  0.00      BSYN  
ATOM    103   CB LYS    12      -4.366 -68.839 -36.296  1.00  0.00      BSYN  
ATOM    104   CG LYS    12      -3.929 -67.536 -35.536  1.00  0.00      BSYN  
ATOM    105   CD LYS    12      -3.205 -67.806 -34.243  1.00  0.00      BSYN  
ATOM    106   CE LYS    12      -1.742 -68.266 -34.553  1.00  0.00      BSYN  
ATOM    107   NZ LYS    12      -1.013 -68.490 -33.434  1.00  0.00      BSYN  
ATOM    108  HZ1 LYS    12      -1.135 -69.462 -33.085  1.00  0.00      BSYN  
ATOM    109  HZ2 LYS    12      -0.010 -68.434 -33.703  1.00  0.00      BSYN  
ATOM    110  HZ3 LYS    12      -1.254 -67.804 -32.690  1.00  0.00      BSYN  
ATOM    111    C LYS    12      -5.573 -69.796 -38.146  1.00  0.00      BSYN  
ATOM    112    O LYS    12      -4.604 -70.534 -38.157  1.00  0.00      BSYN  
ATOM    113    N GLU    13      -6.358 -69.595 -39.197  1.00  0.00      BSYN  
ATOM    114    H GLU    13      -6.798 -68.720 -39.164  1.00  0.00      BSYN  
ATOM    115   CA GLU    13      -6.322 -70.475 -40.376  1.00  0.00      BSYN  
ATOM    116   CB GLU    13      -7.139 -71.765 -40.056  1.00  0.00      BSYN  
ATOM    117   CG GLU    13      -6.682 -72.950 -40.875  1.00  0.00      BSYN  
ATOM    118   CD GLU    13      -6.970 -74.269 -40.430  1.00  0.00      BSYN  
ATOM    119  OE1 GLU    13      -6.533 -75.263 -41.058  1.00  0.00      BSYN  
ATOM    120  OE2 GLU    13      -7.656 -74.512 -39.392  1.00  0.00      BSYN  
ATOM    121    C GLU    13      -6.826 -69.953 -41.664  1.00  0.00      BSYN  
ATOM    122    O GLU    13      -7.939 -69.505 -41.797  1.00  0.00      BSYN  
ATOM    123    N GLY    14      -5.752 -69.633 -42.467  1.00  0.00      BSYN  
ATOM    124    H GLY    14      -4.973 -70.188 -42.252  1.00  0.00      BSYN  
ATOM    125   CA GLY    14      -5.937 -69.064 -43.746  1.00  0.00      BSYN  
ATOM    126    C GLY    14      -6.033 -70.080 -44.893  1.00  0.00      BSYN  
ATOM    127    O GLY    14      -5.119 -70.208 -45.672  1.00  0.00      BSYN  
ATOM    128    N VAL    15      -7.099 -70.878 -44.850  1.00  0.00      BSYN  
ATOM    129    H VAL    15      -7.766 -70.641 -44.172  1.00  0.00      BSYN  
ATOM    130   CA VAL    15      -7.300 -72.030 -45.692  1.00  0.00      BSYN  
ATOM    131   CB VAL    15      -8.448 -73.067 -45.217  1.00  0.00      BSYN  
ATOM    132  CG1 VAL    15      -7.973 -74.007 -44.093  1.00  0.00      BSYN  
ATOM    133  CG2 VAL    15      -9.832 -72.589 -44.793  1.00  0.00      BSYN  
ATOM    134    C VAL    15      -7.548 -71.663 -47.131  1.00  0.00      BSYN  
ATOM    135    O VAL    15      -8.549 -71.071 -47.565  1.00  0.00      BSYN  
ATOM    136    N VAL    16      -6.583 -71.857 -47.913  1.00  0.00      BSYN  
ATOM    137    H VAL    16      -5.826 -72.403 -47.612  1.00  0.00      BSYN  
ATOM    138   CA VAL    16      -6.494 -71.509 -49.279  1.00  0.00      BSYN  
ATOM    139   CB VAL    16      -4.907 -71.164 -49.651  1.00  0.00      BSYN  
ATOM    140  CG1 VAL    16      -4.058 -72.515 -49.470  1.00  0.00      BSYN  
ATOM    141  CG2 VAL    16      -4.767 -70.488 -50.956  1.00  0.00      BSYN  
ATOM    142    C VAL    16      -7.292 -72.579 -50.062  1.00  0.00      BSYN  
ATOM    143    O VAL    16      -7.227 -73.818 -49.785  1.00  0.00      BSYN  
ATOM    144    N ALA    17      -8.103 -72.242 -51.041  1.00  0.00      BSYN  
ATOM    145    H ALA    17      -8.091 -72.794 -51.851  1.00  0.00      BSYN  
ATOM    146   CA ALA    17      -8.559 -70.858 -51.097  1.00  0.00      BSYN  
ATOM    147   CB ALA    17      -8.514 -70.484 -52.525  1.00  0.00      BSYN  
ATOM    148    C ALA    17      -9.939 -70.607 -50.651  1.00  0.00      BSYN  
ATOM    149    O ALA    17     -10.840 -71.242 -51.215  1.00  0.00      BSYN  
ATOM    150    N ALA    18     -10.020 -69.736 -49.713  1.00  0.00      BSYN  
ATOM    151    H ALA    18      -9.260 -69.284 -49.290  1.00  0.00      BSYN  
ATOM    152   CA ALA    18     -11.240 -69.145 -49.366  1.00  0.00      BSYN  
ATOM    153   CB ALA    18     -11.284 -68.880 -47.936  1.00  0.00      BSYN  
ATOM    154    C ALA    18     -11.680 -67.795 -49.989  1.00  0.00      BSYN  
ATOM    155    O ALA    18     -10.852 -67.305 -50.783  1.00  0.00      BSYN  
ATOM    156    N ALA    19     -12.893 -67.279 -49.687  1.00  0.00      BSYN  
ATOM    157    H ALA    19     -13.422 -67.828 -49.071  1.00  0.00      BSYN  
ATOM    158   CA ALA    19     -13.523 -66.147 -50.321  1.00  0.00      BSYN  
ATOM    159   CB ALA    19     -14.368 -66.743 -51.413  1.00  0.00      BSYN  
ATOM    160    C ALA    19     -14.267 -65.272 -49.280  1.00  0.00      BSYN  
ATOM    161    O ALA    19     -14.209 -64.052 -49.432  1.00  0.00      BSYN  
ATOM    162    N GLU    20     -14.859 -65.869 -48.219  1.00  0.00      BSYN  
ATOM    163    H GLU    20     -15.066 -66.823 -48.137  1.00  0.00      BSYN  
ATOM    164   CA GLU    20     -15.544 -64.922 -47.288  1.00  0.00      BSYN  
ATOM    165   CB GLU    20     -16.527 -65.713 -46.377  1.00  0.00      BSYN  
ATOM    166   CG GLU    20     -17.174 -64.727 -45.377  1.00  0.00      BSYN  
ATOM    167   CD GLU    20     -18.213 -65.456 -44.445  1.00  0.00      BSYN  
ATOM    168  OE1 GLU    20     -17.790 -66.110 -43.504  1.00  0.00      BSYN  
ATOM    169  OE2 GLU    20     -19.399 -65.170 -44.596  1.00  0.00      BSYN  
ATOM    170    C GLU    20     -14.561 -64.267 -46.384  1.00  0.00      BSYN  
ATOM    171    O GLU    20     -13.950 -64.806 -45.485  1.00  0.00      BSYN  
ATOM    172    N LYS    21     -14.683 -62.963 -46.521  1.00  0.00      BSYN  
ATOM    173    H LYS    21     -15.556 -62.535 -46.647  1.00  0.00      BSYN  
ATOM    174   CA LYS    21     -13.711 -62.031 -46.018  1.00  0.00      BSYN  
ATOM    175   CB LYS    21     -13.823 -60.647 -46.893  1.00  0.00      BSYN  
ATOM    176   CG LYS    21     -12.883 -59.457 -46.571  1.00  0.00      BSYN  
ATOM    177   CD LYS    21     -13.177 -58.066 -46.985  1.00  0.00      BSYN  
ATOM    178   CE LYS    21     -13.005 -57.757 -48.483  1.00  0.00      BSYN  
ATOM    179   NZ LYS    21     -12.787 -56.317 -48.807  1.00  0.00      BSYN  
ATOM    180  HZ1 LYS    21     -12.877 -55.713 -47.965  1.00  0.00      BSYN  
ATOM    181  HZ2 LYS    21     -11.775 -56.528 -48.922  1.00  0.00      BSYN  
ATOM    182  HZ3 LYS    21     -13.308 -56.085 -49.677  1.00  0.00      BSYN  
ATOM    183    C LYS    21     -13.764 -61.647 -44.556  1.00  0.00      BSYN  
ATOM    184    O LYS    21     -12.714 -61.371 -44.030  1.00  0.00      BSYN  
ATOM    185    N THR    22     -14.998 -61.502 -43.956  1.00  0.00      BSYN  
ATOM    186    H THR    22     -15.773 -61.557 -44.553  1.00  0.00      BSYN  
ATOM    187   CA THR    22     -15.196 -61.309 -42.553  1.00  0.00      BSYN  
ATOM    188   CB THR    22     -16.564 -60.638 -42.443  1.00  0.00      BSYN  
ATOM    189  OG1 THR    22     -16.449 -59.496 -43.227  1.00  0.00      BSYN  
ATOM    190  HG1 THR    22     -16.321 -58.682 -42.734  1.00  0.00      BSYN  
ATOM    191  CG2 THR    22     -16.873 -60.337 -40.964  1.00  0.00      BSYN  
ATOM    192    C THR    22     -15.061 -62.645 -41.780  1.00  0.00      BSYN  
ATOM    193    O THR    22     -16.183 -63.161 -41.470  1.00  0.00      BSYN  
ATOM    194    N LYS    23     -13.810 -63.118 -41.598  1.00  0.00      BSYN  
ATOM    195    H LYS    23     -13.042 -62.517 -41.688  1.00  0.00      BSYN  
ATOM    196   CA LYS    23     -13.606 -64.284 -40.858  1.00  0.00      BSYN  
ATOM    197   CB LYS    23     -13.082 -65.351 -41.739  1.00  0.00      BSYN  
ATOM    198   CG LYS    23     -13.077 -66.727 -41.195  1.00  0.00      BSYN  
ATOM    199   CD LYS    23     -13.802 -67.875 -41.907  1.00  0.00      BSYN  
ATOM    200   CE LYS    23     -13.515 -68.141 -43.381  1.00  0.00      BSYN  
ATOM    201   NZ LYS    23     -14.018 -67.236 -44.381  1.00  0.00      BSYN  
ATOM    202  HZ1 LYS    23     -13.650 -67.585 -45.289  1.00  0.00      BSYN  
ATOM    203  HZ2 LYS    23     -15.057 -67.279 -44.381  1.00  0.00      BSYN  
ATOM    204  HZ3 LYS    23     -13.779 -66.226 -44.315  1.00  0.00      BSYN  
ATOM    205    C LYS    23     -12.499 -64.051 -39.822  1.00  0.00      BSYN  
ATOM    206    O LYS    23     -11.304 -64.003 -40.086  1.00  0.00      BSYN  
ATOM    207    N GLN    24     -12.999 -63.846 -38.600  1.00  0.00      BSYN  
ATOM    208    H GLN    24     -13.952 -63.657 -38.471  1.00  0.00      BSYN  
ATOM    209   CA GLN    24     -12.037 -63.561 -37.487  1.00  0.00      BSYN  
ATOM    210   CB GLN    24     -12.523 -62.264 -36.905  1.00  0.00      BSYN  
ATOM    211   CG GLN    24     -12.496 -60.871 -37.526  1.00  0.00      BSYN  
ATOM    212   CD GLN    24     -13.288 -59.853 -36.713  1.00  0.00      BSYN  
ATOM    213  OE1 GLN    24     -14.318 -59.285 -37.072  1.00  0.00      BSYN  
ATOM    214  NE2 GLN    24     -12.882 -59.492 -35.498  1.00  0.00      BSYN  
ATOM    215 HE21 GLN    24     -13.332 -58.754 -35.037  1.00  0.00      BSYN  
ATOM    216 HE22 GLN    24     -12.209 -60.048 -35.053  1.00  0.00      BSYN  
ATOM    217    C GLN    24     -11.757 -64.627 -36.488  1.00  0.00      BSYN  
ATOM    218    O GLN    24     -11.197 -64.526 -35.340  1.00  0.00      BSYN  
ATOM    219    N GLY    25     -11.839 -65.848 -37.006  1.00  0.00      BSYN  
ATOM    220    H GLY    25     -11.464 -66.163 -37.856  1.00  0.00      BSYN  
ATOM    221   CA GLY    25     -12.239 -66.904 -36.041  1.00  0.00      BSYN  
ATOM    222    C GLY    25     -13.691 -67.148 -35.714  1.00  0.00      BSYN  
ATOM    223    O GLY    25     -14.354 -67.973 -36.357  1.00  0.00      BSYN  
ATOM    224    N VAL    26     -14.148 -66.275 -34.780  1.00  0.00      BSYN  
ATOM    225    H VAL    26     -13.556 -65.646 -34.318  1.00  0.00      BSYN  
ATOM    226   CA VAL    26     -15.579 -66.158 -34.779  1.00  0.00      BSYN  
ATOM    227   CB VAL    26     -16.115 -65.349 -33.603  1.00  0.00      BSYN  
ATOM    228  CG1 VAL    26     -17.612 -65.579 -33.452  1.00  0.00      BSYN  
ATOM    229  CG2 VAL    26     -15.460 -65.662 -32.113  1.00  0.00      BSYN  
ATOM    230    C VAL    26     -16.147 -65.422 -36.038  1.00  0.00      BSYN  
ATOM    231    O VAL    26     -15.936 -64.232 -36.296  1.00  0.00      BSYN  
ATOM    232    N THR    27     -17.018 -66.187 -36.695  1.00  0.00      BSYN  
ATOM    233    H THR    27     -17.014 -67.102 -36.343  1.00  0.00      BSYN  
ATOM    234   CA THR    27     -17.643 -65.710 -37.924  1.00  0.00      BSYN  
ATOM    235   CB THR    27     -18.117 -67.012 -38.459  1.00  0.00      BSYN  
ATOM    236  OG1 THR    27     -17.108 -67.971 -38.523  1.00  0.00      BSYN  
ATOM    237  HG1 THR    27     -16.294 -67.586 -38.192  1.00  0.00      BSYN  
ATOM    238  CG2 THR    27     -18.628 -66.841 -39.954  1.00  0.00      BSYN  
ATOM    239    C THR    27     -18.846 -64.864 -37.634  1.00  0.00      BSYN  
ATOM    240    O THR    27     -19.661 -65.270 -36.789  1.00  0.00      BSYN  
ATOM    241    N GLU    28     -18.886 -63.681 -38.284  1.00  0.00      BSYN  
ATOM    242    H GLU    28     -18.161 -63.482 -38.912  1.00  0.00      BSYN  
ATOM    243   CA GLU    28     -19.984 -62.729 -38.008  1.00  0.00      BSYN  
ATOM    244   CB GLU    28     -19.434 -61.340 -38.010  1.00  0.00      BSYN  
ATOM    245   CG GLU    28     -18.825 -61.101 -36.638  1.00  0.00      BSYN  
ATOM    246   CD GLU    28     -18.150 -59.738 -36.398  1.00  0.00      BSYN  
ATOM    247  OE1 GLU    28     -18.455 -59.015 -35.413  1.00  0.00      BSYN  
ATOM    248  OE2 GLU    28     -17.383 -59.276 -37.233  1.00  0.00      BSYN  
ATOM    249    C GLU    28     -21.284 -62.786 -38.921  1.00  0.00      BSYN  
ATOM    250    O GLU    28     -21.292 -62.222 -40.073  1.00  0.00      BSYN  
ATOM    251    N ALA    29     -22.280 -63.286 -38.245  1.00  0.00      BSYN  
ATOM    252    H ALA    29     -22.021 -64.073 -37.722  1.00  0.00      BSYN  
ATOM    253   CA ALA    29     -23.622 -63.075 -38.666  1.00  0.00      BSYN  
ATOM    254   CB ALA    29     -23.999 -63.715 -40.075  1.00  0.00      BSYN  
ATOM    255    C ALA    29     -24.494 -63.625 -37.522  1.00  0.00      BSYN  
ATOM    256    O ALA    29     -24.805 -64.819 -37.535  1.00  0.00      BSYN  
ATOM    257    N ALA    30     -25.128 -62.754 -36.688  1.00  0.00      BSYN  
ATOM    258    H ALA    30     -25.261 -61.798 -36.859  1.00  0.00      BSYN  
ATOM    259   CA ALA    30     -25.743 -63.172 -35.462  1.00  0.00      BSYN  
ATOM    260   CB ALA    30     -25.693 -62.042 -34.332  1.00  0.00      BSYN  
ATOM    261    C ALA    30     -27.223 -63.506 -35.671  1.00  0.00      BSYN  
ATOM    262    O ALA    30     -27.861 -63.885 -34.711  1.00  0.00      BSYN  
ATOM    263    N GLU    31     -27.857 -63.334 -36.835  1.00  0.00      BSYN  
ATOM    264    H GLU    31     -27.266 -62.896 -37.482  1.00  0.00      BSYN  
ATOM    265   CA GLU    31     -29.224 -63.651 -37.122  1.00  0.00      BSYN  
ATOM    266   CB GLU    31     -29.873 -62.493 -37.868  1.00  0.00      BSYN  
ATOM    267   CG GLU    31     -30.694 -61.609 -36.927  1.00  0.00      BSYN  
ATOM    268   CD GLU    31     -31.475 -60.516 -37.825  1.00  0.00      BSYN  
ATOM    269  OE1 GLU    31     -31.147 -60.367 -38.986  1.00  0.00      BSYN  
ATOM    270  OE2 GLU    31     -32.357 -59.771 -37.293  1.00  0.00      BSYN  
ATOM    271    C GLU    31     -29.267 -64.960 -37.825  1.00  0.00      BSYN  
ATOM    272    O GLU    31     -29.244 -65.085 -39.073  1.00  0.00      BSYN  
ATOM    273    N LYS    32     -29.478 -65.852 -36.805  1.00  0.00      BSYN  
ATOM    274    H LYS    32     -29.662 -65.547 -35.892  1.00  0.00      BSYN  
ATOM    275   CA LYS    32     -29.580 -67.216 -36.998  1.00  0.00      BSYN  
ATOM    276   CB LYS    32     -28.661 -67.982 -36.138  1.00  0.00      BSYN  
ATOM    277   CG LYS    32     -28.229 -69.221 -36.826  1.00  0.00      BSYN  
ATOM    278   CD LYS    32     -27.088 -70.035 -36.165  1.00  0.00      BSYN  
ATOM    279   CE LYS    32     -25.819 -69.141 -35.984  1.00  0.00      BSYN  
ATOM    280   NZ LYS    32     -25.327 -68.623 -37.272  1.00  0.00      BSYN  
ATOM    281  HZ1 LYS    32     -25.202 -69.524 -37.777  1.00  0.00      BSYN  
ATOM    282  HZ2 LYS    32     -26.033 -68.188 -37.899  1.00  0.00      BSYN  
ATOM    283  HZ3 LYS    32     -24.484 -68.020 -37.183  1.00  0.00      BSYN  
ATOM    284    C LYS    32     -30.976 -67.663 -36.863  1.00  0.00      BSYN  
ATOM    285    O LYS    32     -31.325 -68.778 -37.201  1.00  0.00      BSYN  
ATOM    286    N THR    33     -31.705 -66.911 -36.004  1.00  0.00      BSYN  
ATOM    287    H THR    33     -31.182 -66.248 -35.506  1.00  0.00      BSYN  
ATOM    288   CA THR    33     -33.091 -66.970 -35.826  1.00  0.00      BSYN  
ATOM    289   CB THR    33     -33.335 -66.202 -34.482  1.00  0.00      BSYN  
ATOM    290  OG1 THR    33     -32.638 -64.913 -34.603  1.00  0.00      BSYN  
ATOM    291  HG1 THR    33     -33.203 -64.344 -35.130  1.00  0.00      BSYN  
ATOM    292  CG2 THR    33     -32.637 -66.961 -33.296  1.00  0.00      BSYN  
ATOM    293    C THR    33     -34.120 -66.595 -36.882  1.00  0.00      BSYN  
ATOM    294    O THR    33     -33.874 -65.630 -37.592  1.00  0.00      BSYN  
ATOM    295    N LYS    34     -35.268 -67.326 -36.709  1.00  0.00      BSYN  
ATOM    296    H LYS    34     -35.325 -67.776 -35.840  1.00  0.00      BSYN  
ATOM    297   CA LYS    34     -36.223 -67.463 -37.848  1.00  0.00      BSYN  
ATOM    298   CB LYS    34     -36.528 -68.913 -38.320  1.00  0.00      BSYN  
ATOM    299   CG LYS    34     -35.508 -69.330 -39.219  1.00  0.00      BSYN  
ATOM    300   CD LYS    34     -35.393 -70.875 -39.541  1.00  0.00      BSYN  
ATOM    301   CE LYS    34     -35.183 -71.996 -38.605  1.00  0.00      BSYN  
ATOM    302   NZ LYS    34     -33.863 -71.723 -37.952  1.00  0.00      BSYN  
ATOM    303  HZ1 LYS    34     -34.051 -70.941 -37.293  1.00  0.00      BSYN  
ATOM    304  HZ2 LYS    34     -33.723 -72.527 -37.307  1.00  0.00      BSYN  
ATOM    305  HZ3 LYS    34     -32.999 -71.562 -38.507  1.00  0.00      BSYN  
ATOM    306    C LYS    34     -37.499 -66.788 -37.385  1.00  0.00      BSYN  
ATOM    307    O LYS    34     -37.981 -66.922 -36.222  1.00  0.00      BSYN  
ATOM    308    N GLU    35     -38.038 -65.979 -38.278  1.00  0.00      BSYN  
ATOM    309    H GLU    35     -37.890 -66.118 -39.237  1.00  0.00      BSYN  
ATOM    310   CA GLU    35     -38.962 -64.943 -37.949  1.00  0.00      BSYN  
ATOM    311   CB GLU    35     -39.142 -64.183 -39.253  1.00  0.00      BSYN  
ATOM    312   CG GLU    35     -39.433 -64.831 -40.593  1.00  0.00      BSYN  
ATOM    313   CD GLU    35     -39.321 -63.847 -41.759  1.00  0.00      BSYN  
ATOM    314  OE1 GLU    35     -38.537 -63.921 -42.675  1.00  0.00      BSYN  
ATOM    315  OE2 GLU    35     -40.297 -63.080 -41.897  1.00  0.00      BSYN  
ATOM    316    C GLU    35     -40.290 -65.442 -37.351  1.00  0.00      BSYN  
ATOM    317    O GLU    35     -40.944 -66.226 -38.026  1.00  0.00      BSYN  
ATOM    318    N GLY    36     -40.589 -64.847 -36.192  1.00  0.00      BSYN  
ATOM    319    H GLY    36     -39.935 -64.241 -35.785  1.00  0.00      BSYN  
ATOM    320   CA GLY    36     -41.786 -65.025 -35.383  1.00  0.00      BSYN  
ATOM    321    C GLY    36     -41.431 -65.423 -33.959  1.00  0.00      BSYN  
ATOM    322    O GLY    36     -42.162 -65.000 -33.023  1.00  0.00      BSYN  
ATOM    323    N VAL    37     -40.406 -66.189 -33.552  1.00  0.00      BSYN  
ATOM    324    H VAL    37     -39.727 -66.563 -34.151  1.00  0.00      BSYN  
ATOM    325   CA VAL    37     -39.818 -66.236 -32.202  1.00  0.00      BSYN  
ATOM    326   CB VAL    37     -38.779 -67.323 -31.749  1.00  0.00      BSYN  
ATOM    327  CG1 VAL    37     -39.247 -68.789 -31.547  1.00  0.00      BSYN  
ATOM    328  CG2 VAL    37     -37.501 -67.327 -32.591  1.00  0.00      BSYN  
ATOM    329    C VAL    37     -39.218 -64.945 -31.762  1.00  0.00      BSYN  
ATOM    330    O VAL    37     -38.702 -64.652 -30.689  1.00  0.00      BSYN  
ATOM    331    N LEU    38     -39.007 -64.131 -32.808  1.00  0.00      BSYN  
ATOM    332    H LEU    38     -39.081 -64.545 -33.693  1.00  0.00      BSYN  
ATOM    333   CA LEU    38     -38.632 -62.759 -32.612  1.00  0.00      BSYN  
ATOM    334   CB LEU    38     -37.920 -62.335 -33.966  1.00  0.00      BSYN  
ATOM    335   CG LEU    38     -36.693 -63.280 -34.301  1.00  0.00      BSYN  
ATOM    336  CD1 LEU    38     -36.286 -63.220 -35.629  1.00  0.00      BSYN  
ATOM    337  CD2 LEU    38     -35.475 -62.833 -33.467  1.00  0.00      BSYN  
ATOM    338    C LEU    38     -39.829 -61.775 -32.281  1.00  0.00      BSYN  
ATOM    339    O LEU    38     -39.470 -60.820 -31.587  1.00  0.00      BSYN  
ATOM    340    N TYR    39     -41.093 -61.824 -32.667  1.00  0.00      BSYN  
ATOM    341    H TYR    39     -41.474 -62.670 -32.983  1.00  0.00      BSYN  
ATOM    342   CA TYR    39     -41.987 -60.757 -32.439  1.00  0.00      BSYN  
ATOM    343   CB TYR    39     -42.434 -60.192 -33.716  1.00  0.00      BSYN  
ATOM    344   CG TYR    39     -41.414 -60.364 -34.869  1.00  0.00      BSYN  
ATOM    345  CD1 TYR    39     -40.552 -59.261 -35.112  1.00  0.00      BSYN  
ATOM    346  CE1 TYR    39     -39.673 -59.415 -36.192  1.00  0.00      BSYN  
ATOM    347  CD2 TYR    39     -41.322 -61.536 -35.601  1.00  0.00      BSYN  
ATOM    348  CE2 TYR    39     -40.453 -61.611 -36.665  1.00  0.00      BSYN  
ATOM    349   CZ TYR    39     -39.608 -60.621 -36.906  1.00  0.00      BSYN  
ATOM    350   OH TYR    39     -38.822 -60.695 -38.076  1.00  0.00      BSYN  
ATOM    351   HH TYR    39     -38.239 -59.940 -38.187  1.00  0.00      BSYN  
ATOM    352    C TYR    39     -43.136 -61.373 -31.491  1.00  0.00      BSYN  
ATOM    353    O TYR    39     -44.351 -61.509 -31.649  1.00  0.00      BSYN  
ATOM    354    N VAL    40     -42.538 -61.564 -30.311  1.00  0.00      BSYN  
ATOM    355    H VAL    40     -41.640 -61.316 -30.010  1.00  0.00      BSYN  
ATOM    356   CA VAL    40     -43.088 -62.290 -29.200  1.00  0.00      BSYN  
ATOM    357   CB VAL    40     -42.033 -62.985 -28.337  1.00  0.00      BSYN  
ATOM    358  CG1 VAL    40     -42.574 -63.827 -27.259  1.00  0.00      BSYN  
ATOM    359  CG2 VAL    40     -41.125 -63.775 -29.334  1.00  0.00      BSYN  
ATOM    360    C VAL    40     -43.977 -61.259 -28.482  1.00  0.00      BSYN  
ATOM    361    O VAL    40     -43.451 -60.400 -27.730  1.00  0.00      BSYN  
ATOM    362    N GLY    41     -45.323 -61.344 -28.504  1.00  0.00      BSYN  
ATOM    363    H GLY    41     -45.860 -60.568 -28.241  1.00  0.00      BSYN  
ATOM    364   CA GLY    41     -45.953 -62.536 -28.985  1.00  0.00      BSYN  
ATOM    365    C GLY    41     -46.670 -63.433 -27.961  1.00  0.00      BSYN  
ATOM    366    O GLY    41     -46.797 -63.039 -26.777  1.00  0.00      BSYN  
ATOM    367    N SER    42     -47.300 -64.481 -28.406  1.00  0.00      BSYN  
ATOM    368    H SER    42     -47.337 -64.552 -29.383  1.00  0.00      BSYN  
ATOM    369   CA SER    42     -47.604 -65.641 -27.585  1.00  0.00      BSYN  
ATOM    370   CB SER    42     -48.541 -66.595 -28.381  1.00  0.00      BSYN  
ATOM    371   OG SER    42     -47.948 -66.808 -29.658  1.00  0.00      BSYN  
ATOM    372   HG SER    42     -47.214 -67.416 -29.544  1.00  0.00      BSYN  
ATOM    373    C SER    42     -46.550 -66.466 -26.822  1.00  0.00      BSYN  
ATOM    374    O SER    42     -46.445 -67.754 -26.895  1.00  0.00      BSYN  
ATOM    375    N LYS    43     -45.628 -65.783 -26.130  1.00  0.00      BSYN  
ATOM    376    H LYS    43     -45.940 -64.872 -25.949  1.00  0.00      BSYN  
ATOM    377   CA LYS    43     -44.400 -66.369 -25.502  1.00  0.00      BSYN  
ATOM    378   CB LYS    43     -44.498 -67.103 -24.124  1.00  0.00      BSYN  
ATOM    379   CG LYS    43     -44.703 -66.081 -23.061  1.00  0.00      BSYN  
ATOM    380   CD LYS    43     -43.320 -65.809 -22.467  1.00  0.00      BSYN  
ATOM    381   CE LYS    43     -43.154 -66.823 -21.330  1.00  0.00      BSYN  
ATOM    382   NZ LYS    43     -41.758 -67.092 -21.009  1.00  0.00      BSYN  
ATOM    383  HZ1 LYS    43     -41.566 -67.383 -20.029  1.00  0.00      BSYN  
ATOM    384  HZ2 LYS    43     -41.457 -67.811 -21.697  1.00  0.00      BSYN  
ATOM    385  HZ3 LYS    43     -41.150 -66.258 -21.134  1.00  0.00      BSYN  
ATOM    386    C LYS    43     -43.324 -67.154 -26.262  1.00  0.00      BSYN  
ATOM    387    O LYS    43     -43.589 -67.497 -27.437  1.00  0.00      BSYN  
ATOM    388    N THR    44     -42.147 -67.381 -25.752  1.00  0.00      BSYN  
ATOM    389    H THR    44     -41.791 -67.040 -24.905  1.00  0.00      BSYN  
ATOM    390   CA THR    44     -41.116 -68.172 -26.571  1.00  0.00      BSYN  
ATOM    391   CB THR    44     -39.687 -67.943 -25.957  1.00  0.00      BSYN  
ATOM    392  OG1 THR    44     -39.976 -68.071 -24.612  1.00  0.00      BSYN  
ATOM    393  HG1 THR    44     -39.992 -68.996 -24.357  1.00  0.00      BSYN  
ATOM    394  CG2 THR    44     -39.088 -66.489 -26.340  1.00  0.00      BSYN  
ATOM    395    C THR    44     -41.213 -69.716 -26.762  1.00  0.00      BSYN  
ATOM    396    O THR    44     -41.173 -70.370 -25.722  1.00  0.00      BSYN  
ATOM    397    N ARG    45     -41.575 -70.178 -28.009  1.00  0.00      BSYN  
ATOM    398    H ARG    45     -41.878 -69.518 -28.667  1.00  0.00      BSYN  
ATOM    399   CA ARG    45     -41.831 -71.573 -28.270  1.00  0.00      BSYN  
ATOM    400   CB ARG    45     -42.744 -71.632 -29.476  1.00  0.00      BSYN  
ATOM    401   CG ARG    45     -43.261 -73.111 -29.533  1.00  0.00      BSYN  
ATOM    402   CD ARG    45     -43.855 -73.436 -30.779  1.00  0.00      BSYN  
ATOM    403   NE ARG    45     -43.629 -74.826 -31.242  1.00  0.00      BSYN  
ATOM    404   HE ARG    45     -43.033 -74.982 -32.005  1.00  0.00      BSYN  
ATOM    405   CZ ARG    45     -44.234 -75.934 -30.772  1.00  0.00      BSYN  
ATOM    406  NH1 ARG    45     -43.809 -77.162 -31.052  1.00  0.00      BSYN  
ATOM    407 HH11 ARG    45     -44.443 -77.891 -30.792  1.00  0.00      BSYN  
ATOM    408 HH12 ARG    45     -42.913 -77.365 -31.445  1.00  0.00      BSYN  
ATOM    409  NH2 ARG    45     -45.231 -75.909 -29.879  1.00  0.00      BSYN  
ATOM    410 HH21 ARG    45     -45.336 -76.799 -29.435  1.00  0.00      BSYN  
ATOM    411 HH22 ARG    45     -45.513 -75.057 -29.438  1.00  0.00      BSYN  
ATOM    412    C ARG    45     -40.461 -72.084 -28.724  1.00  0.00      BSYN  
ATOM    413    O ARG    45     -39.711 -71.439 -29.474  1.00  0.00      BSYN  
ATOM    414    N GLU    46     -40.026 -73.357 -28.328  1.00  0.00      BSYN  
ATOM    415    H GLU    46     -40.550 -73.863 -27.673  1.00  0.00      BSYN  
ATOM    416   CA GLU    46     -38.659 -73.833 -28.465  1.00  0.00      BSYN  
ATOM    417   CB GLU    46     -38.281 -74.548 -27.219  1.00  0.00      BSYN  
ATOM    418   CG GLU    46     -38.125 -73.570 -26.061  1.00  0.00      BSYN  
ATOM    419   CD GLU    46     -36.782 -72.825 -26.024  1.00  0.00      BSYN  
ATOM    420  OE1 GLU    46     -36.863 -71.648 -26.110  1.00  0.00      BSYN  
ATOM    421  OE2 GLU    46     -35.696 -73.398 -25.859  1.00  0.00      BSYN  
ATOM    422    C GLU    46     -38.378 -74.565 -29.716  1.00  0.00      BSYN  
ATOM    423    O GLU    46     -37.298 -74.843 -30.047  1.00  0.00      BSYN  
ATOM    424    N GLY    47     -39.408 -74.977 -30.450  1.00  0.00      BSYN  
ATOM    425    H GLY    47     -40.239 -74.744 -29.986  1.00  0.00      BSYN  
ATOM    426   CA GLY    47     -39.288 -75.778 -31.744  1.00  0.00      BSYN  
ATOM    427    C GLY    47     -38.915 -75.069 -32.986  1.00  0.00      BSYN  
ATOM    428    O GLY    47     -38.897 -75.686 -34.058  1.00  0.00      BSYN  
ATOM    429    N VAL    48     -38.394 -73.888 -32.905  1.00  0.00      BSYN  
ATOM    430    H VAL    48     -38.697 -73.184 -32.295  1.00  0.00      BSYN  
ATOM    431   CA VAL    48     -37.683 -73.301 -34.044  1.00  0.00      BSYN  
ATOM    432   CB VAL    48     -38.151 -71.805 -34.334  1.00  0.00      BSYN  
ATOM    433  CG1 VAL    48     -37.213 -71.128 -35.347  1.00  0.00      BSYN  
ATOM    434  CG2 VAL    48     -39.566 -71.861 -34.932  1.00  0.00      BSYN  
ATOM    435    C VAL    48     -36.179 -73.336 -33.802  1.00  0.00      BSYN  
ATOM    436    O VAL    48     -35.327 -73.261 -34.621  1.00  0.00      BSYN  
ATOM    437    N VAL    49     -35.796 -73.509 -32.526  1.00  0.00      BSYN  
ATOM    438    H VAL    49     -36.479 -73.915 -31.953  1.00  0.00      BSYN  
ATOM    439   CA VAL    49     -34.411 -73.559 -32.064  1.00  0.00      BSYN  
ATOM    440   CB VAL    49     -34.391 -73.075 -30.588  1.00  0.00      BSYN  
ATOM    441  CG1 VAL    49     -32.988 -72.596 -30.400  1.00  0.00      BSYN  
ATOM    442  CG2 VAL    49     -35.148 -71.828 -30.426  1.00  0.00      BSYN  
ATOM    443    C VAL    49     -33.877 -74.980 -32.163  1.00  0.00      BSYN  
ATOM    444    O VAL    49     -32.902 -75.320 -32.766  1.00  0.00      BSYN  
ATOM    445    N GLN    50     -34.608 -75.840 -31.471  1.00  0.00      BSYN  
ATOM    446    H GLN    50     -35.265 -75.496 -30.832  1.00  0.00      BSYN  
ATOM    447   CA GLN    50     -34.528 -77.304 -31.586  1.00  0.00      BSYN  
ATOM    448   CB GLN    50     -34.618 -77.978 -30.248  1.00  0.00      BSYN  
ATOM    449   CG GLN    50     -33.218 -77.716 -29.608  1.00  0.00      BSYN  
ATOM    450   CD GLN    50     -32.963 -78.391 -28.257  1.00  0.00      BSYN  
ATOM    451  OE1 GLN    50     -33.889 -78.531 -27.441  1.00  0.00      BSYN  
ATOM    452  NE2 GLN    50     -31.848 -78.924 -27.968  1.00  0.00      BSYN  
ATOM    453 HE21 GLN    50     -31.778 -79.503 -27.180  1.00  0.00      BSYN  
ATOM    454 HE22 GLN    50     -30.961 -78.631 -28.264  1.00  0.00      BSYN  
ATOM    455    C GLN    50     -35.591 -77.876 -32.437  1.00  0.00      BSYN  
ATOM    456    O GLN    50     -36.792 -77.872 -32.041  1.00  0.00      BSYN  
ATOM    457    N GLY    51     -35.337 -78.391 -33.709  1.00  0.00      BSYN  
ATOM    458    H GLY    51     -34.423 -78.250 -34.035  1.00  0.00      BSYN  
ATOM    459   CA GLY    51     -36.440 -78.935 -34.590  1.00  0.00      BSYN  
ATOM    460    C GLY    51     -35.775 -79.107 -35.949  1.00  0.00      BSYN  
ATOM    461    O GLY    51     -34.577 -79.471 -36.024  1.00  0.00      BSYN  
ATOM    462    N VAL    52     -36.476 -78.741 -36.999  1.00  0.00      BSYN  
ATOM    463    H VAL    52     -37.414 -78.627 -36.738  1.00  0.00      BSYN  
ATOM    464   CA VAL    52     -36.044 -78.523 -38.360  1.00  0.00      BSYN  
ATOM    465   CB VAL    52     -37.393 -78.477 -39.225  1.00  0.00      BSYN  
ATOM    466  CG1 VAL    52     -38.408 -77.341 -38.588  1.00  0.00      BSYN  
ATOM    467  CG2 VAL    52     -37.036 -78.429 -40.651  1.00  0.00      BSYN  
ATOM    468    C VAL    52     -35.093 -77.314 -38.502  1.00  0.00      BSYN  
ATOM    469    O VAL    52     -35.441 -76.187 -38.209  1.00  0.00      BSYN  
ATOM    470    N ALA    53     -33.875 -77.591 -39.003  1.00  0.00      BSYN  
ATOM    471    H ALA    53     -33.338 -76.844 -39.340  1.00  0.00      BSYN  
ATOM    472   CA ALA    53     -33.427 -78.953 -39.362  1.00  0.00      BSYN  
ATOM    473   CB ALA    53     -33.314 -78.966 -40.900  1.00  0.00      BSYN  
ATOM    474    C ALA    53     -32.133 -79.123 -38.619  1.00  0.00      BSYN  
ATOM    475    O ALA    53     -31.058 -79.181 -39.153  1.00  0.00      BSYN  
ATOM    476    N SER    54     -32.261 -79.082 -37.261  1.00  0.00      BSYN  
ATOM    477    H SER    54     -33.142 -78.868 -36.889  1.00  0.00      BSYN  
ATOM    478   CA SER    54     -31.317 -79.504 -36.256  1.00  0.00      BSYN  
ATOM    479   CB SER    54     -30.743 -80.930 -36.213  1.00  0.00      BSYN  
ATOM    480   OG SER    54     -31.296 -81.687 -37.237  1.00  0.00      BSYN  
ATOM    481   HG SER    54     -30.764 -81.528 -38.020  1.00  0.00      BSYN  
ATOM    482    C SER    54     -30.164 -78.539 -36.284  1.00  0.00      BSYN  
ATOM    483    O SER    54     -29.085 -78.732 -36.767  1.00  0.00      BSYN  
ATOM    484    N VAL    55     -30.352 -77.460 -35.418  1.00  0.00      BSYN  
ATOM    485    H VAL    55     -31.251 -77.254 -35.086  1.00  0.00      BSYN  
ATOM    486   CA VAL    55     -29.460 -76.296 -35.329  1.00  0.00      BSYN  
ATOM    487   CB VAL    55     -30.201 -75.022 -35.768  1.00  0.00      BSYN  
ATOM    488  CG1 VAL    55     -29.228 -73.834 -35.700  1.00  0.00      BSYN  
ATOM    489  CG2 VAL    55     -30.889 -75.143 -37.056  1.00  0.00      BSYN  
ATOM    490    C VAL    55     -28.786 -76.300 -33.970  1.00  0.00      BSYN  
ATOM    491    O VAL    55     -27.528 -76.313 -33.866  1.00  0.00      BSYN  
ATOM    492    N ALA    56     -29.634 -76.261 -32.927  1.00  0.00      BSYN  
ATOM    493    H ALA    56     -30.559 -76.131 -33.222  1.00  0.00      BSYN  
ATOM    494   CA ALA    56     -28.992 -76.187 -31.576  1.00  0.00      BSYN  
ATOM    495   CB ALA    56     -29.880 -75.219 -30.749  1.00  0.00      BSYN  
ATOM    496    C ALA    56     -28.803 -77.564 -30.989  1.00  0.00      BSYN  
ATOM    497    O ALA    56     -29.745 -78.353 -30.864  1.00  0.00      BSYN  
ATOM    498    N GLU    57     -27.539 -77.785 -30.425  1.00  0.00      BSYN  
ATOM    499    H GLU    57     -26.845 -77.176 -30.753  1.00  0.00      BSYN  
ATOM    500   CA GLU    57     -27.091 -78.925 -29.594  1.00  0.00      BSYN  
ATOM    501   CB GLU    57     -25.646 -79.246 -29.824  1.00  0.00      BSYN  
ATOM    502   CG GLU    57     -25.342 -79.809 -31.181  1.00  0.00      BSYN  
ATOM    503   CD GLU    57     -24.008 -80.349 -31.473  1.00  0.00      BSYN  
ATOM    504  OE1 GLU    57     -23.013 -79.611 -31.547  1.00  0.00      BSYN  
ATOM    505  OE2 GLU    57     -23.846 -81.496 -31.670  1.00  0.00      BSYN  
ATOM    506    C GLU    57     -27.375 -78.751 -28.128  1.00  0.00      BSYN  
ATOM    507    O GLU    57     -26.676 -79.227 -27.215  1.00  0.00      BSYN  
ATOM    508    N LYS    58     -28.495 -78.133 -27.791  1.00  0.00      BSYN  
ATOM    509    H LYS    58     -28.996 -77.620 -28.459  1.00  0.00      BSYN  
ATOM    510   CA LYS    58     -28.791 -77.705 -26.414  1.00  0.00      BSYN  
ATOM    511   CB LYS    58     -29.992 -76.807 -26.595  1.00  0.00      BSYN  
ATOM    512   CG LYS    58     -29.641 -75.430 -27.179  1.00  0.00      BSYN  
ATOM    513   CD LYS    58     -28.691 -74.605 -26.299  1.00  0.00      BSYN  
ATOM    514   CE LYS    58     -28.385 -73.308 -26.967  1.00  0.00      BSYN  
ATOM    515   NZ LYS    58     -28.706 -72.236 -26.094  1.00  0.00      BSYN  
ATOM    516  HZ1 LYS    58     -28.550 -71.292 -26.501  1.00  0.00      BSYN  
ATOM    517  HZ2 LYS    58     -29.612 -72.380 -25.604  1.00  0.00      BSYN  
ATOM    518  HZ3 LYS    58     -28.007 -72.394 -25.340  1.00  0.00      BSYN  
ATOM    519    C LYS    58     -29.100 -78.865 -25.530  1.00  0.00      BSYN  
ATOM    520    O LYS    58     -29.923 -79.742 -25.755  1.00  0.00      BSYN  
ATOM    521    N THR    59     -28.312 -78.886 -24.445  1.00  0.00      BSYN  
ATOM    522    H THR    59     -27.544 -78.278 -24.424  1.00  0.00      BSYN  
ATOM    523   CA THR    59     -28.383 -79.880 -23.377  1.00  0.00      BSYN  
ATOM    524   CB THR    59     -29.595 -79.636 -22.358  1.00  0.00      BSYN  
ATOM    525  OG1 THR    59     -30.847 -79.486 -22.997  1.00  0.00      BSYN  
ATOM    526  HG1 THR    59     -30.845 -80.090 -23.743  1.00  0.00      BSYN  
ATOM    527  CG2 THR    59     -29.181 -78.381 -21.646  1.00  0.00      BSYN  
ATOM    528    C THR    59     -28.274 -81.304 -23.972  1.00  0.00      BSYN  
ATOM    529    O THR    59     -29.139 -82.090 -23.901  1.00  0.00      BSYN  
ATOM    530    N LYS    60     -27.326 -81.533 -24.926  1.00  0.00      BSYN  
ATOM    531    H LYS    60     -26.755 -80.738 -24.972  1.00  0.00      BSYN  
ATOM    532   CA LYS    60     -26.902 -82.780 -25.446  1.00  0.00      BSYN  
ATOM    533   CB LYS    60     -27.028 -82.780 -26.852  1.00  0.00      BSYN  
ATOM    534   CG LYS    60     -28.434 -82.578 -27.398  1.00  0.00      BSYN  
ATOM    535   CD LYS    60     -28.143 -82.093 -28.852  1.00  0.00      BSYN  
ATOM    536   CE LYS    60     -29.462 -82.266 -29.734  1.00  0.00      BSYN  
ATOM    537   NZ LYS    60     -29.714 -81.225 -30.686  1.00  0.00      BSYN  
ATOM    538  HZ1 LYS    60     -29.684 -80.350 -30.125  1.00  0.00      BSYN  
ATOM    539  HZ2 LYS    60     -29.074 -81.240 -31.506  1.00  0.00      BSYN  
ATOM    540  HZ3 LYS    60     -30.687 -81.386 -31.017  1.00  0.00      BSYN  
ATOM    541    C LYS    60     -25.530 -83.349 -25.046  1.00  0.00      BSYN  
ATOM    542    O LYS    60     -25.334 -84.478 -24.855  1.00  0.00      BSYN  
ATOM    543    N GLU    61     -24.655 -82.389 -24.851  1.00  0.00      BSYN  
ATOM    544    H GLU    61     -24.943 -81.453 -24.876  1.00  0.00      BSYN  
ATOM    545   CA GLU    61     -23.259 -82.693 -24.710  1.00  0.00      BSYN  
ATOM    546   CB GLU    61     -22.282 -82.254 -25.846  1.00  0.00      BSYN  
ATOM    547   CG GLU    61     -22.228 -83.053 -27.189  1.00  0.00      BSYN  
ATOM    548   CD GLU    61     -23.396 -82.692 -28.156  1.00  0.00      BSYN  
ATOM    549  OE1 GLU    61     -23.496 -83.281 -29.265  1.00  0.00      BSYN  
ATOM    550  OE2 GLU    61     -24.126 -81.781 -27.819  1.00  0.00      BSYN  
ATOM    551    C GLU    61     -22.664 -82.326 -23.421  1.00  0.00      BSYN  
ATOM    552    O GLU    61     -22.945 -81.404 -22.644  1.00  0.00      BSYN  
ATOM    553    N GLN    62     -21.863 -83.384 -23.102  1.00  0.00      BSYN  
ATOM    554    H GLN    62     -21.741 -84.211 -23.614  1.00  0.00      BSYN  
ATOM    555   CA GLN    62     -21.193 -83.322 -21.775  1.00  0.00      BSYN  
ATOM    556   CB GLN    62     -21.561 -84.480 -20.777  1.00  0.00      BSYN  
ATOM    557   CG GLN    62     -22.681 -84.239 -19.763  1.00  0.00      BSYN  
ATOM    558   CD GLN    62     -22.810 -85.200 -18.642  1.00  0.00      BSYN  
ATOM    559  OE1 GLN    62     -23.960 -85.634 -18.547  1.00  0.00      BSYN  
ATOM    560  NE2 GLN    62     -21.856 -85.545 -17.836  1.00  0.00      BSYN  
ATOM    561 HE21 GLN    62     -20.904 -85.327 -17.912  1.00  0.00      BSYN  
ATOM    562 HE22 GLN    62     -22.155 -86.046 -17.049  1.00  0.00      BSYN  
ATOM    563    C GLN    62     -19.715 -83.202 -21.945  1.00  0.00      BSYN  
ATOM    564    O GLN    62     -19.163 -84.013 -22.699  1.00  0.00      BSYN  
ATOM    565    N ALA    63     -19.353 -82.002 -21.440  1.00  0.00      BSYN  
ATOM    566    H ALA    63     -20.016 -81.366 -21.100  1.00  0.00      BSYN  
ATOM    567   CA ALA    63     -17.983 -81.569 -21.701  1.00  0.00      BSYN  
ATOM    568   CB ALA    63     -18.045 -80.114 -21.924  1.00  0.00      BSYN  
ATOM    569    C ALA    63     -17.300 -81.989 -20.381  1.00  0.00      BSYN  
ATOM    570    O ALA    63     -17.969 -82.347 -19.415  1.00  0.00      BSYN  
ATOM    571    N SER    64     -15.968 -81.857 -20.364  1.00  0.00      BSYN  
ATOM    572    H SER    64     -15.460 -81.493 -21.119  1.00  0.00      BSYN  
ATOM    573   CA SER    64     -15.257 -82.319 -19.175  1.00  0.00      BSYN  
ATOM    574   CB SER    64     -13.753 -82.573 -19.308  1.00  0.00      BSYN  
ATOM    575   OG SER    64     -13.544 -83.383 -20.536  1.00  0.00      BSYN  
ATOM    576   HG SER    64     -14.019 -82.858 -21.184  1.00  0.00      BSYN  
ATOM    577    C SER    64     -15.424 -81.573 -17.951  1.00  0.00      BSYN  
ATOM    578    O SER    64     -15.067 -80.385 -17.908  1.00  0.00      BSYN  
ATOM    579    N HIS    65     -16.099 -82.217 -17.053  1.00  0.00      BSYN  
ATOM    580    H HIS    65     -16.553 -83.079 -17.157  1.00  0.00      BSYN  
ATOM    581   CA HIS    65     -16.522 -81.498 -15.864  1.00  0.00      BSYN  
ATOM    582   CB HIS    65     -17.488 -82.333 -14.995  1.00  0.00      BSYN  
ATOM    583   CG HIS    65     -18.882 -82.255 -15.598  1.00  0.00      BSYN  
ATOM    584  ND1 HIS    65     -19.222 -81.431 -16.578  1.00  0.00      BSYN  
ATOM    585  HD1 HIS    65     -18.849 -80.553 -16.803  1.00  0.00      BSYN  
ATOM    586  CD2 HIS    65     -19.850 -83.188 -15.406  1.00  0.00      BSYN  
ATOM    587  NE2 HIS    65     -20.714 -82.870 -16.347  1.00  0.00      BSYN  
ATOM    588  CE1 HIS    65     -20.385 -81.829 -17.039  1.00  0.00      BSYN  
ATOM    589    C HIS    65     -15.397 -80.958 -15.051  1.00  0.00      BSYN  
ATOM    590    O HIS    65     -15.673 -80.046 -14.327  1.00  0.00      BSYN  
ATOM    591    N LEU    66     -14.194 -81.535 -15.024  1.00  0.00      BSYN  
ATOM    592    H LEU    66     -14.048 -82.412 -15.439  1.00  0.00      BSYN  
ATOM    593   CA LEU    66     -13.029 -80.895 -14.552  1.00  0.00      BSYN  
ATOM    594   CB LEU    66     -12.004 -82.065 -14.371  1.00  0.00      BSYN  
ATOM    595   CG LEU    66     -12.023 -83.393 -13.708  1.00  0.00      BSYN  
ATOM    596  CD1 LEU    66     -10.838 -84.223 -14.367  1.00  0.00      BSYN  
ATOM    597  CD2 LEU    66     -11.979 -83.270 -12.204  1.00  0.00      BSYN  
ATOM    598    C LEU    66     -12.559 -79.855 -15.534  1.00  0.00      BSYN  
ATOM    599    O LEU    66     -11.386 -79.858 -16.099  1.00  0.00      BSYN  
ATOM    600    N GLY    67     -13.291 -78.811 -15.686  1.00  0.00      BSYN  
ATOM    601    H GLY    67     -13.941 -78.489 -15.027  1.00  0.00      BSYN  
ATOM    602   CA GLY    67     -13.205 -78.031 -16.818  1.00  0.00      BSYN  
ATOM    603    C GLY    67     -13.402 -76.625 -16.285  1.00  0.00      BSYN  
ATOM    604    O GLY    67     -12.846 -76.203 -15.257  1.00  0.00      BSYN  
ATOM    605    N GLY    68     -13.985 -75.770 -17.096  1.00  0.00      BSYN  
ATOM    606    H GLY    68     -13.990 -74.837 -16.796  1.00  0.00      BSYN  
ATOM    607   CA GLY    68     -14.600 -76.238 -18.353  1.00  0.00      BSYN  
ATOM    608    C GLY    68     -14.349 -75.172 -19.485  1.00  0.00      BSYN  
ATOM    609    O GLY    68     -14.467 -73.974 -19.250  1.00  0.00      BSYN  
ATOM    610    N ALA    69     -14.221 -75.686 -20.680  1.00  0.00      BSYN  
ATOM    611    H ALA    69     -14.343 -76.626 -20.926  1.00  0.00      BSYN  
ATOM    612   CA ALA    69     -13.894 -74.770 -21.833  1.00  0.00      BSYN  
ATOM    613   CB ALA    69     -13.565 -75.619 -23.104  1.00  0.00      BSYN  
ATOM    614    C ALA    69     -15.061 -73.925 -22.324  1.00  0.00      BSYN  
ATOM    615    O ALA    69     -14.890 -72.698 -22.461  1.00  0.00      BSYN  
ATOM    616    N VAL    70     -16.269 -74.495 -22.395  1.00  0.00      BSYN  
ATOM    617    H VAL    70     -16.251 -75.355 -21.924  1.00  0.00      BSYN  
ATOM    618   CA VAL    70     -17.482 -73.772 -22.842  1.00  0.00      BSYN  
ATOM    619   CB VAL    70     -18.267 -74.772 -23.828  1.00  0.00      BSYN  
ATOM    620  CG1 VAL    70     -18.968 -75.914 -22.981  1.00  0.00      BSYN  
ATOM    621  CG2 VAL    70     -19.169 -74.039 -24.752  1.00  0.00      BSYN  
ATOM    622    C VAL    70     -18.354 -73.130 -21.792  1.00  0.00      BSYN  
ATOM    623    O VAL    70     -19.469 -72.668 -22.056  1.00  0.00      BSYN  
ATOM    624    N PHE    71     -17.682 -73.305 -20.621  1.00  0.00      BSYN  
ATOM    625    H PHE    71     -16.830 -73.745 -20.825  1.00  0.00      BSYN  
ATOM    626   CA PHE    71     -18.356 -72.916 -19.344  1.00  0.00      BSYN  
ATOM    627   CB PHE    71     -18.177 -73.952 -18.182  1.00  0.00      BSYN  
ATOM    628   CG PHE    71     -19.028 -75.119 -18.245  1.00  0.00      BSYN  
ATOM    629  CD1 PHE    71     -18.738 -76.176 -19.112  1.00  0.00      BSYN  
ATOM    630  CD2 PHE    71     -20.101 -75.004 -17.460  1.00  0.00      BSYN  
ATOM    631  CE1 PHE    71     -19.580 -77.233 -19.046  1.00  0.00      BSYN  
ATOM    632  CE2 PHE    71     -21.028 -75.983 -17.510  1.00  0.00      BSYN  
ATOM    633   CZ PHE    71     -20.768 -77.097 -18.351  1.00  0.00      BSYN  
ATOM    634    C PHE    71     -18.078 -71.514 -18.673  1.00  0.00      BSYN  
ATOM    635    O PHE    71     -18.851 -70.621 -18.814  1.00  0.00      BSYN  
ATOM    636    N SER    72     -16.830 -71.297 -18.161  1.00  0.00      BSYN  
ATOM    637    H SER    72     -16.172 -72.005 -18.327  1.00  0.00      BSYN  
ATOM    638   CA SER    72     -16.580 -70.067 -17.324  1.00  0.00      BSYN  
ATOM    639   CB SER    72     -15.479 -70.402 -16.352  1.00  0.00      BSYN  
ATOM    640   OG SER    72     -15.968 -71.480 -15.713  1.00  0.00      BSYN  
ATOM    641   HG SER    72     -15.289 -72.008 -15.286  1.00  0.00      BSYN  
ATOM    642    C SER    72     -16.409 -68.708 -18.099  1.00  0.00      BSYN  
ATOM    643    O SER    72     -16.406 -67.622 -17.520  1.00  0.00      BSYN  
ATOM    644    N GLY    73     -16.174 -68.816 -19.440  1.00  0.00      BSYN  
ATOM    645    H GLY    73     -16.389 -69.702 -19.798  1.00  0.00      BSYN  
ATOM    646   CA GLY    73     -15.880 -67.641 -20.265  1.00  0.00      BSYN  
ATOM    647    C GLY    73     -16.923 -67.579 -21.390  1.00  0.00      BSYN  
ATOM    648    O GLY    73     -16.589 -67.223 -22.548  1.00  0.00      BSYN  
ATOM    649    N ALA    74     -18.173 -67.916 -21.092  1.00  0.00      BSYN  
ATOM    650    H ALA    74     -18.311 -68.323 -20.211  1.00  0.00      BSYN  
ATOM    651   CA ALA    74     -19.167 -67.522 -22.099  1.00  0.00      BSYN  
ATOM    652   CB ALA    74     -20.444 -68.252 -21.859  1.00  0.00      BSYN  
ATOM    653    C ALA    74     -19.512 -66.054 -22.091  1.00  0.00      BSYN  
ATOM    654    O ALA    74     -20.265 -65.440 -22.891  1.00  0.00      BSYN  
ATOM    655    N GLY    75     -19.112 -65.425 -20.952  1.00  0.00      BSYN  
ATOM    656    H GLY    75     -18.416 -65.876 -20.429  1.00  0.00      BSYN  
ATOM    657   CA GLY    75     -19.446 -64.043 -20.771  1.00  0.00      BSYN  
ATOM    658    C GLY    75     -18.179 -63.320 -21.171  1.00  0.00      BSYN  
ATOM    659    O GLY    75     -17.235 -63.249 -20.383  1.00  0.00      BSYN  
ATOM    660    N ASN    76     -18.107 -63.126 -22.508  1.00  0.00      BSYN  
ATOM    661    H ASN    76     -18.964 -63.195 -22.978  1.00  0.00      BSYN  
ATOM    662   CA ASN    76     -17.101 -62.481 -23.202  1.00  0.00      BSYN  
ATOM    663   CB ASN    76     -16.856 -63.289 -24.514  1.00  0.00      BSYN  
ATOM    664   CG ASN    76     -15.891 -62.713 -25.555  1.00  0.00      BSYN  
ATOM    665  OD1 ASN    76     -15.746 -61.534 -25.863  1.00  0.00      BSYN  
ATOM    666  ND2 ASN    76     -15.024 -63.462 -26.093  1.00  0.00      BSYN  
ATOM    667 HD21 ASN    76     -14.956 -64.401 -25.820  1.00  0.00      BSYN  
ATOM    668 HD22 ASN    76     -14.423 -63.072 -26.763  1.00  0.00      BSYN  
ATOM    669    C ASN    76     -17.583 -61.047 -23.627  1.00  0.00      BSYN  
ATOM    670    O ASN    76     -18.196 -60.823 -24.675  1.00  0.00      BSYN  
ATOM    671    N ILE    77     -17.119 -59.999 -22.792  1.00  0.00      BSYN  
ATOM    672    H ILE    77     -17.484 -59.124 -23.039  1.00  0.00      BSYN  
ATOM    673   CA ILE    77     -16.089 -60.032 -21.651  1.00  0.00      BSYN  
ATOM    674   CB ILE    77     -14.663 -59.681 -22.161  1.00  0.00      BSYN  
ATOM    675  CG2 ILE    77     -14.343 -58.139 -22.364  1.00  0.00      BSYN  
ATOM    676  CG1 ILE    77     -13.605 -60.301 -21.148  1.00  0.00      BSYN  
ATOM    677   CD ILE    77     -13.941 -61.724 -20.738  1.00  0.00      BSYN  
ATOM    678    C ILE    77     -16.458 -59.453 -20.404  1.00  0.00      BSYN  
ATOM    679    O ILE    77     -16.242 -58.324 -19.993  1.00  0.00      BSYN  
ATOM    680    N ALA    78     -16.955 -60.336 -19.497  1.00  0.00      BSYN  
ATOM    681    H ALA    78     -17.068 -61.236 -19.868  1.00  0.00      BSYN  
ATOM    682   CA ALA    78     -17.664 -59.949 -18.242  1.00  0.00      BSYN  
ATOM    683   CB ALA    78     -18.737 -61.041 -17.864  1.00  0.00      BSYN  
ATOM    684    C ALA    78     -16.651 -59.829 -17.161  1.00  0.00      BSYN  
ATOM    685    O ALA    78     -15.896 -60.779 -16.889  1.00  0.00      BSYN  
ATOM    686    N ALA    79     -16.624 -58.659 -16.505  1.00  0.00      BSYN  
ATOM    687    H ALA    79     -17.179 -57.981 -16.943  1.00  0.00      BSYN  
ATOM    688   CA ALA    79     -15.679 -58.253 -15.607  1.00  0.00      BSYN  
ATOM    689   CB ALA    79     -14.677 -57.191 -16.099  1.00  0.00      BSYN  
ATOM    690    C ALA    79     -16.563 -57.613 -14.552  1.00  0.00      BSYN  
ATOM    691    O ALA    79     -17.121 -56.530 -14.737  1.00  0.00      BSYN  
ATOM    692    N ALA    80     -16.491 -58.298 -13.397  1.00  0.00      BSYN  
ATOM    693    H ALA    80     -16.004 -59.144 -13.316  1.00  0.00      BSYN  
ATOM    694   CA ALA    80     -17.251 -57.845 -12.284  1.00  0.00      BSYN  
ATOM    695   CB ALA    80     -17.831 -59.059 -11.498  1.00  0.00      BSYN  
ATOM    696    C ALA    80     -16.582 -56.940 -11.359  1.00  0.00      BSYN  
ATOM    697    O ALA    80     -15.453 -57.169 -10.927  1.00  0.00      BSYN  
ATOM    698    N THR    81     -17.224 -55.837 -11.040  1.00  0.00      BSYN  
ATOM    699    H THR    81     -18.148 -55.712 -11.343  1.00  0.00      BSYN  
ATOM    700   CA THR    81     -16.770 -54.734 -10.109  1.00  0.00      BSYN  
ATOM    701   CB THR    81     -16.774 -55.164  -8.673  1.00  0.00      BSYN  
ATOM    702  OG1 THR    81     -18.085 -55.581  -8.441  1.00  0.00      BSYN  
ATOM    703  HG1 THR    81     -18.624 -54.931  -8.896  1.00  0.00      BSYN  
ATOM    704  CG2 THR    81     -16.561 -54.111  -7.669  1.00  0.00      BSYN  
ATOM    705    C THR    81     -15.438 -54.140 -10.614  1.00  0.00      BSYN  
ATOM    706    O THR    81     -14.349 -54.543 -10.147  1.00  0.00      BSYN  
ATOM    707    N GLY    82     -15.343 -53.312 -11.620  1.00  0.00      BSYN  
ATOM    708    H GLY    82     -14.472 -52.968 -11.910  1.00  0.00      BSYN  
ATOM    709   CA GLY    82     -16.456 -52.715 -12.415  1.00  0.00      BSYN  
ATOM    710    C GLY    82     -16.052 -51.299 -12.779  1.00  0.00      BSYN  
ATOM    711    O GLY    82     -16.167 -50.835 -13.930  1.00  0.00      BSYN  
ATOM    712    N LEU    83     -15.702 -50.551 -11.684  1.00  0.00      BSYN  
ATOM    713    H LEU    83     -15.990 -50.733 -10.765  1.00  0.00      BSYN  
ATOM    714   CA LEU    83     -15.031 -49.252 -11.909  1.00  0.00      BSYN  
ATOM    715   CB LEU    83     -15.939 -48.121 -11.465  1.00  0.00      BSYN  
ATOM    716   CG LEU    83     -16.392 -48.206  -9.959  1.00  0.00      BSYN  
ATOM    717  CD1 LEU    83     -16.754 -46.793  -9.350  1.00  0.00      BSYN  
ATOM    718  CD2 LEU    83     -17.612 -49.144  -9.898  1.00  0.00      BSYN  
ATOM    719    C LEU    83     -13.639 -49.178 -11.380  1.00  0.00      BSYN  
ATOM    720    O LEU    83     -12.792 -48.916 -12.128  1.00  0.00      BSYN  
ATOM    721    N VAL    84     -13.321 -49.464 -10.118  1.00  0.00      BSYN  
ATOM    722    H VAL    84     -14.125 -49.590  -9.572  1.00  0.00      BSYN  
ATOM    723   CA VAL    84     -11.945 -49.621  -9.605  1.00  0.00      BSYN  
ATOM    724   CB VAL    84     -11.913 -49.551  -7.982  1.00  0.00      BSYN  
ATOM    725  CG1 VAL    84     -10.557 -50.025  -7.342  1.00  0.00      BSYN  
ATOM    726  CG2 VAL    84     -12.197 -48.172  -7.499  1.00  0.00      BSYN  
ATOM    727    C VAL    84     -11.230 -50.780 -10.330  1.00  0.00      BSYN  
ATOM    728    O VAL    84     -11.303 -51.945 -10.024  1.00  0.00      BSYN  
ATOM    729    N LYS    85     -10.631 -50.477 -11.454  1.00  0.00      BSYN  
ATOM    730    H LYS    85     -10.508 -49.560 -11.776  1.00  0.00      BSYN  
ATOM    731   CA LYS    85      -9.962 -51.625 -12.183  1.00  0.00      BSYN  
ATOM    732   CB LYS    85     -10.412 -51.566 -13.654  1.00  0.00      BSYN  
ATOM    733   CG LYS    85     -10.975 -52.841 -14.385  1.00  0.00      BSYN  
ATOM    734   CD LYS    85     -12.447 -52.853 -14.280  1.00  0.00      BSYN  
ATOM    735   CE LYS    85     -12.853 -54.307 -14.351  1.00  0.00      BSYN  
ATOM    736   NZ LYS    85     -12.698 -54.786 -12.972  1.00  0.00      BSYN  
ATOM    737  HZ1 LYS    85     -12.660 -55.825 -12.940  1.00  0.00      BSYN  
ATOM    738  HZ2 LYS    85     -11.829 -54.293 -12.684  1.00  0.00      BSYN  
ATOM    739  HZ3 LYS    85     -13.536 -54.708 -12.361  1.00  0.00      BSYN  
ATOM    740    C LYS    85      -8.442 -51.355 -12.196  1.00  0.00      BSYN  
ATOM    741    O LYS    85      -7.988 -50.427 -11.589  1.00  0.00      BSYN  
ATOM    742    N ARG    86      -7.679 -52.326 -12.662  1.00  0.00      BSYN  
ATOM    743    H ARG    86      -8.111 -53.180 -12.873  1.00  0.00      BSYN  
ATOM    744   CA ARG    86      -6.331 -52.245 -13.090  1.00  0.00      BSYN  
ATOM    745   CB ARG    86      -5.857 -53.719 -13.015  1.00  0.00      BSYN  
ATOM    746   CG ARG    86      -5.603 -53.887 -11.514  1.00  0.00      BSYN  
ATOM    747   CD ARG    86      -4.667 -55.028 -11.630  1.00  0.00      BSYN  
ATOM    748   NE ARG    86      -4.523 -55.775 -10.370  1.00  0.00      BSYN  
ATOM    749   HE ARG    86      -5.218 -55.480  -9.744  1.00  0.00      BSYN  
ATOM    750   CZ ARG    86      -3.641 -56.748 -10.186  1.00  0.00      BSYN  
ATOM    751  NH1 ARG    86      -2.912 -57.152 -11.219  1.00  0.00      BSYN  
ATOM    752 HH11 ARG    86      -2.270 -57.917 -11.184  1.00  0.00      BSYN  
ATOM    753 HH12 ARG    86      -2.915 -56.561 -12.026  1.00  0.00      BSYN  
ATOM    754  NH2 ARG    86      -3.487 -57.251  -8.916  1.00  0.00      BSYN  
ATOM    755 HH21 ARG    86      -2.782 -57.931  -8.711  1.00  0.00      BSYN  
ATOM    756 HH22 ARG    86      -4.037 -56.958  -8.134  1.00  0.00      BSYN  
ATOM    757    C ARG    86      -6.049 -51.510 -14.395  1.00  0.00      BSYN  
ATOM    758    O ARG    86      -6.977 -51.492 -15.260  1.00  0.00      BSYN  
ATOM    759    N GLU    87      -4.899 -50.816 -14.502  1.00  0.00      BSYN  
ATOM    760    H GLU    87      -4.877 -50.211 -15.272  1.00  0.00      BSYN  
ATOM    761   CA GLU    87      -3.815 -50.982 -13.503  1.00  0.00      BSYN  
ATOM    762   CB GLU    87      -2.649 -51.883 -14.003  1.00  0.00      BSYN  
ATOM    763   CG GLU    87      -2.034 -52.081 -15.452  1.00  0.00      BSYN  
ATOM    764   CD GLU    87      -0.837 -51.236 -16.009  1.00  0.00      BSYN  
ATOM    765  OE1 GLU    87       0.220 -51.065 -15.394  1.00  0.00      BSYN  
ATOM    766  OE2 GLU    87      -0.920 -50.885 -17.188  1.00  0.00      BSYN  
ATOM    767    C GLU    87      -3.158 -49.625 -13.120  1.00  0.00      BSYN  
ATOM    768    O GLU    87      -2.663 -48.795 -13.958  1.00  0.00      BSYN  
ATOM    769    N GLU    88      -2.899 -49.720 -11.803  1.00  0.00      BSYN  
ATOM    770    H GLU    88      -3.078 -50.537 -11.292  1.00  0.00      BSYN  
ATOM    771   CA GLU    88      -2.422 -48.632 -11.045  1.00  0.00      BSYN  
ATOM    772   CB GLU    88      -3.612 -48.269 -10.084  1.00  0.00      BSYN  
ATOM    773   CG GLU    88      -4.737 -49.222  -9.523  1.00  0.00      BSYN  
ATOM    774   CD GLU    88      -4.292 -50.164  -8.413  1.00  0.00      BSYN  
ATOM    775  OE1 GLU    88      -3.982 -49.754  -7.280  1.00  0.00      BSYN  
ATOM    776  OE2 GLU    88      -4.338 -51.413  -8.663  1.00  0.00      BSYN  
ATOM    777    C GLU    88      -1.193 -49.099 -10.301  1.00  0.00      BSYN  
ATOM    778    O GLU    88      -1.335 -50.157  -9.575  1.00  0.00      BSYN  
ATOM    779    N PHE    89      -0.050 -48.475 -10.306  1.00  0.00      BSYN  
ATOM    780    H PHE    89       0.715 -48.690  -9.732  1.00  0.00      BSYN  
ATOM    781   CA PHE    89       0.198 -47.256 -11.147  1.00  0.00      BSYN  
ATOM    782   CB PHE    89       0.634 -46.101 -10.303  1.00  0.00      BSYN  
ATOM    783   CG PHE    89      -0.378 -45.670  -9.240  1.00  0.00      BSYN  
ATOM    784  CD1 PHE    89      -0.245 -46.245  -7.951  1.00  0.00      BSYN  
ATOM    785  CD2 PHE    89      -1.318 -44.807  -9.563  1.00  0.00      BSYN  
ATOM    786  CE1 PHE    89      -1.222 -45.840  -7.049  1.00  0.00      BSYN  
ATOM    787  CE2 PHE    89      -2.253 -44.334  -8.699  1.00  0.00      BSYN  
ATOM    788   CZ PHE    89      -2.186 -44.845  -7.419  1.00  0.00      BSYN  
ATOM    789    C PHE    89       1.099 -47.476 -12.307  1.00  0.00      BSYN  
ATOM    790    O PHE    89       2.093 -48.229 -12.088  1.00  0.00      BSYN  
ATOM    791    N PRO    90       0.926 -46.949 -13.526  1.00  0.00      BSYN  
ATOM    792   CD PRO    90      -0.300 -46.443 -14.105  1.00  0.00      BSYN  
ATOM    793   CA PRO    90       1.829 -47.113 -14.711  1.00  0.00      BSYN  
ATOM    794   CB PRO    90       1.160 -46.426 -15.840  1.00  0.00      BSYN  
ATOM    795   CG PRO    90      -0.283 -46.737 -15.611  1.00  0.00      BSYN  
ATOM    796    C PRO    90       3.308 -46.688 -14.618  1.00  0.00      BSYN  
ATOM    797    O PRO    90       4.018 -46.733 -15.619  1.00  0.00      BSYN  
ATOM    798    N THR    91       3.725 -46.383 -13.380  1.00  0.00      BSYN  
ATOM    799    H THR    91       3.181 -46.522 -12.576  1.00  0.00      BSYN  
ATOM    800   CA THR    91       5.092 -46.035 -13.170  1.00  0.00      BSYN  
ATOM    801   CB THR    91       5.286 -44.627 -12.632  1.00  0.00      BSYN  
ATOM    802  OG1 THR    91       4.312 -44.518 -11.598  1.00  0.00      BSYN  
ATOM    803  HG1 THR    91       4.233 -43.610 -11.296  1.00  0.00      BSYN  
ATOM    804  CG2 THR    91       5.168 -43.551 -13.640  1.00  0.00      BSYN  
ATOM    805    C THR    91       5.810 -46.987 -12.274  1.00  0.00      BSYN  
ATOM    806    O THR    91       7.060 -47.229 -12.409  1.00  0.00      BSYN  
ATOM    807    N ASP    92       5.101 -47.403 -11.215  1.00  0.00      BSYN  
ATOM    808    H ASP    92       4.439 -46.754 -10.896  1.00  0.00      BSYN  
ATOM    809   CA ASP    92       5.587 -48.315 -10.167  1.00  0.00      BSYN  
ATOM    810   CB ASP    92       4.939 -47.990  -8.779  1.00  0.00      BSYN  
ATOM    811   CG ASP    92       3.910 -48.935  -8.162  1.00  0.00      BSYN  
ATOM    812  OD1 ASP    92       4.171 -50.122  -7.945  1.00  0.00      BSYN  
ATOM    813  OD2 ASP    92       2.753 -48.578  -7.977  1.00  0.00      BSYN  
ATOM    814    C ASP    92       5.458 -49.779 -10.582  1.00  0.00      BSYN  
ATOM    815    O ASP    92       6.295 -50.591 -10.219  1.00  0.00      BSYN  
ATOM    816    N LEU    93       4.494 -50.047 -11.534  1.00  0.00      BSYN  
ATOM    817    H LEU    93       4.072 -49.302 -12.009  1.00  0.00      BSYN  
ATOM    818   CA LEU    93       4.392 -51.481 -11.936  1.00  0.00      BSYN  
ATOM    819   CB LEU    93       3.043 -52.083 -11.981  1.00  0.00      BSYN  
ATOM    820   CG LEU    93       2.357 -52.439 -10.671  1.00  0.00      BSYN  
ATOM    821  CD1 LEU    93       1.006 -52.103 -11.093  1.00  0.00      BSYN  
ATOM    822  CD2 LEU    93       2.594 -53.829 -10.235  1.00  0.00      BSYN  
ATOM    823    C LEU    93       5.275 -51.883 -13.206  1.00  0.00      BSYN  
ATOM    824    O LEU    93       5.416 -51.150 -14.194  1.00  0.00      BSYN  
ATOM    825    N LYS    94       6.008 -52.980 -13.012  1.00  0.00      BSYN  
ATOM    826    H LYS    94       6.087 -53.449 -12.156  1.00  0.00      BSYN  
ATOM    827   CA LYS    94       6.761 -53.569 -14.094  1.00  0.00      BSYN  
ATOM    828   CB LYS    94       8.222 -53.803 -13.606  1.00  0.00      BSYN  
ATOM    829   CG LYS    94       9.037 -54.136 -14.822  1.00  0.00      BSYN  
ATOM    830   CD LYS    94       9.674 -52.879 -15.571  1.00  0.00      BSYN  
ATOM    831   CE LYS    94      10.494 -52.056 -14.434  1.00  0.00      BSYN  
ATOM    832   NZ LYS    94      11.094 -50.826 -14.922  1.00  0.00      BSYN  
ATOM    833  HZ1 LYS    94      11.564 -50.284 -14.169  1.00  0.00      BSYN  
ATOM    834  HZ2 LYS    94      11.690 -51.132 -15.717  1.00  0.00      BSYN  
ATOM    835  HZ3 LYS    94      10.362 -50.201 -15.316  1.00  0.00      BSYN  
ATOM    836    C LYS    94       6.057 -54.772 -14.592  1.00  0.00      BSYN  
ATOM    837    O LYS    94       5.664 -55.642 -13.849  1.00  0.00      BSYN  
ATOM    838    N PRO    95       5.553 -54.693 -15.916  1.00  0.00      BSYN  
ATOM    839   CD PRO    95       5.559 -53.457 -16.811  1.00  0.00      BSYN  
ATOM    840   CA PRO    95       4.940 -55.812 -16.741  1.00  0.00      BSYN  
ATOM    841   CB PRO    95       4.229 -55.208 -17.927  1.00  0.00      BSYN  
ATOM    842   CG PRO    95       5.068 -53.926 -18.225  1.00  0.00      BSYN  
ATOM    843    C PRO    95       5.964 -56.961 -17.017  1.00  0.00      BSYN  
ATOM    844    O PRO    95       6.502 -57.074 -18.173  1.00  0.00      BSYN  
ATOM    845    N GLU    96       5.890 -57.908 -16.126  1.00  0.00      BSYN  
ATOM    846    H GLU    96       5.029 -57.880 -15.658  1.00  0.00      BSYN  
ATOM    847   CA GLU    96       6.814 -59.040 -16.122  1.00  0.00      BSYN  
ATOM    848   CB GLU    96       7.579 -59.061 -14.744  1.00  0.00      BSYN  
ATOM    849   CG GLU    96       8.644 -60.238 -14.534  1.00  0.00      BSYN  
ATOM    850   CD GLU    96       9.329 -60.296 -13.130  1.00  0.00      BSYN  
ATOM    851  OE1 GLU    96       9.497 -61.430 -12.671  1.00  0.00      BSYN  
ATOM    852  OE2 GLU    96       9.652 -59.279 -12.554  1.00  0.00      BSYN  
ATOM    853    C GLU    96       5.827 -60.193 -16.188  1.00  0.00      BSYN  
ATOM    854    O GLU    96       4.912 -60.364 -15.438  1.00  0.00      BSYN  
ATOM    855    N GLU    97       6.262 -61.123 -17.004  1.00  0.00      BSYN  
ATOM    856    H GLU    97       7.204 -61.390 -17.009  1.00  0.00      BSYN  
ATOM    857   CA GLU    97       5.298 -61.934 -17.738  1.00  0.00      BSYN  
ATOM    858   CB GLU    97       5.496 -61.927 -19.213  1.00  0.00      BSYN  
ATOM    859   CG GLU    97       5.659 -60.659 -20.180  1.00  0.00      BSYN  
ATOM    860   CD GLU    97       6.651 -60.876 -21.362  1.00  0.00      BSYN  
ATOM    861  OE1 GLU    97       7.356 -61.893 -21.405  1.00  0.00      BSYN  
ATOM    862  OE2 GLU    97       6.717 -60.027 -22.284  1.00  0.00      BSYN  
ATOM    863    C GLU    97       5.524 -63.404 -17.365  1.00  0.00      BSYN  
ATOM    864    O GLU    97       4.597 -64.018 -16.801  1.00  0.00      BSYN  
ATOM    865    N VAL    98       6.722 -63.933 -17.599  1.00  0.00      BSYN  
ATOM    866    H VAL    98       7.294 -63.317 -18.103  1.00  0.00      BSYN  
ATOM    867   CA VAL    98       7.113 -65.280 -17.222  1.00  0.00      BSYN  
ATOM    868   CB VAL    98       8.353 -65.860 -17.959  1.00  0.00      BSYN  
ATOM    869  CG1 VAL    98       8.103 -66.509 -19.363  1.00  0.00      BSYN  
ATOM    870  CG2 VAL    98       9.507 -64.935 -18.010  1.00  0.00      BSYN  
ATOM    871    C VAL    98       7.134 -65.724 -15.764  1.00  0.00      BSYN  
ATOM    872    O VAL    98       8.034 -65.557 -15.024  1.00  0.00      BSYN  
ATOM    873    N ALA    99       6.098 -66.388 -15.466  1.00  0.00      BSYN  
ATOM    874    H ALA    99       5.262 -66.103 -15.890  1.00  0.00      BSYN  
ATOM    875   CA ALA    99       5.971 -67.295 -14.323  1.00  0.00      BSYN  
ATOM    876   CB ALA    99       4.561 -67.478 -13.750  1.00  0.00      BSYN  
ATOM    877    C ALA    99       6.568 -68.666 -14.660  1.00  0.00      BSYN  
ATOM    878    O ALA    99       5.880 -69.381 -15.405  1.00  0.00      BSYN  
ATOM    879    N GLN   100       7.657 -69.202 -14.024  1.00  0.00      BSYN  
ATOM    880    H GLN   100       8.253 -68.559 -13.587  1.00  0.00      BSYN  
ATOM    881   CA GLN   100       8.181 -70.480 -14.261  1.00  0.00      BSYN  
ATOM    882   CB GLN   100       9.314 -70.314 -15.313  1.00  0.00      BSYN  
ATOM    883   CG GLN   100      10.425 -69.420 -14.899  1.00  0.00      BSYN  
ATOM    884   CD GLN   100      11.653 -69.306 -15.726  1.00  0.00      BSYN  
ATOM    885  OE1 GLN   100      11.542 -68.958 -16.927  1.00  0.00      BSYN  
ATOM    886  NE2 GLN   100      12.856 -69.696 -15.304  1.00  0.00      BSYN  
ATOM    887 HE21 GLN   100      12.776 -69.956 -14.363  1.00  0.00      BSYN  
ATOM    888 HE22 GLN   100      13.698 -69.688 -15.806  1.00  0.00      BSYN  
ATOM    889    C GLN   100       8.550 -71.093 -12.904  1.00  0.00      BSYN  
ATOM    890    O GLN   100       9.651 -70.993 -12.383  1.00  0.00      BSYN  
ATOM    891    N GLU   101       7.552 -71.574 -12.296  1.00  0.00      BSYN  
ATOM    892    H GLU   101       6.670 -71.339 -12.652  1.00  0.00      BSYN  
ATOM    893   CA GLU   101       7.733 -72.216 -10.992  1.00  0.00      BSYN  
ATOM    894   CB GLU   101       6.353 -71.750 -10.207  1.00  0.00      BSYN  
ATOM    895   CG GLU   101       6.204 -72.315  -8.716  1.00  0.00      BSYN  
ATOM    896   CD GLU   101       5.446 -73.607  -8.628  1.00  0.00      BSYN  
ATOM    897  OE1 GLU   101       4.257 -73.593  -8.181  1.00  0.00      BSYN  
ATOM    898  OE2 GLU   101       5.997 -74.651  -8.908  1.00  0.00      BSYN  
ATOM    899    C GLU   101       7.732 -73.688 -11.321  1.00  0.00      BSYN  
ATOM    900    O GLU   101       6.888 -74.256 -12.015  1.00  0.00      BSYN  
ATOM    901    N ALA   102       8.686 -74.189 -10.654  1.00  0.00      BSYN  
ATOM    902    H ALA   102       9.154 -73.744  -9.916  1.00  0.00      BSYN  
ATOM    903   CA ALA   102       8.910 -75.593 -10.726  1.00  0.00      BSYN  
ATOM    904   CB ALA   102      10.413 -75.846 -10.314  1.00  0.00      BSYN  
ATOM    905    C ALA   102       8.206 -76.688 -10.096  1.00  0.00      BSYN  
ATOM    906    O ALA   102       8.573 -77.394  -9.059  1.00  0.00      BSYN  
ATOM    907    N ALA   103       6.969 -76.857 -10.549  1.00  0.00      BSYN  
ATOM    908    H ALA   103       6.645 -75.945 -10.700  1.00  0.00      BSYN  
ATOM    909   CA ALA   103       6.091 -77.982 -10.225  1.00  0.00      BSYN  
ATOM    910   CB ALA   103       4.591 -77.582 -10.361  1.00  0.00      BSYN  
ATOM    911    C ALA   103       6.240 -79.085 -11.288  1.00  0.00      BSYN  
ATOM    912    O ALA   103       6.446 -80.211 -10.851  1.00  0.00      BSYN  
ATOM    913    N GLU   104       6.290 -78.923 -12.637  1.00  0.00      BSYN  
ATOM    914    H GLU   104       5.880 -78.080 -12.921  1.00  0.00      BSYN  
ATOM    915   CA GLU   104       6.591 -79.973 -13.705  1.00  0.00      BSYN  
ATOM    916   CB GLU   104       7.950 -80.708 -13.411  1.00  0.00      BSYN  
ATOM    917   CG GLU   104       9.177 -79.705 -13.381  1.00  0.00      BSYN  
ATOM    918   CD GLU   104      10.545 -80.527 -13.602  1.00  0.00      BSYN  
ATOM    919  OE1 GLU   104      11.150 -80.835 -12.543  1.00  0.00      BSYN  
ATOM    920  OE2 GLU   104      10.938 -80.796 -14.801  1.00  0.00      BSYN  
ATOM    921    C GLU   104       5.657 -81.072 -14.113  1.00  0.00      BSYN  
ATOM    922    O GLU   104       5.553 -81.467 -15.234  1.00  0.00      BSYN  
ATOM    923    N GLU   105       4.880 -81.662 -13.207  1.00  0.00      BSYN  
ATOM    924    H GLU   105       4.907 -81.424 -12.257  1.00  0.00      BSYN  
ATOM    925   CA GLU   105       3.912 -82.645 -13.490  1.00  0.00      BSYN  
ATOM    926   CB GLU   105       4.406 -83.986 -12.857  1.00  0.00      BSYN  
ATOM    927   CG GLU   105       5.915 -84.439 -13.002  1.00  0.00      BSYN  
ATOM    928   CD GLU   105       6.198 -84.944 -14.444  1.00  0.00      BSYN  
ATOM    929  OE1 GLU   105       7.396 -84.809 -14.702  1.00  0.00      BSYN  
ATOM    930  OE2 GLU   105       5.385 -85.451 -15.163  1.00  0.00      BSYN  
ATOM    931    C GLU   105       2.613 -82.188 -12.827  1.00  0.00      BSYN  
ATOM    932    O GLU   105       2.261 -82.562 -11.651  1.00  0.00      BSYN  
ATOM    933    N PRO   106       1.738 -81.405 -13.421  1.00  0.00      BSYN  
ATOM    934   CD PRO   106       1.934 -81.009 -14.768  1.00  0.00      BSYN  
ATOM    935   CA PRO   106       0.438 -80.929 -12.904  1.00  0.00      BSYN  
ATOM    936   CB PRO   106       0.201 -79.669 -13.610  1.00  0.00      BSYN  
ATOM    937   CG PRO   106       0.994 -79.813 -15.006  1.00  0.00      BSYN  
ATOM    938    C PRO   106      -0.674 -81.991 -12.960  1.00  0.00      BSYN  
ATOM    939    O PRO   106      -1.723 -81.884 -12.309  1.00  0.00      BSYN  
ATOM    940    N LEU   107      -0.427 -83.095 -13.747  1.00  0.00      BSYN  
ATOM    941    H LEU   107       0.410 -83.131 -14.254  1.00  0.00      BSYN  
ATOM    942   CA LEU   107      -1.255 -84.237 -13.760  1.00  0.00      BSYN  
ATOM    943   CB LEU   107      -1.414 -84.984 -15.089  1.00  0.00      BSYN  
ATOM    944   CG LEU   107      -1.972 -86.451 -15.296  1.00  0.00      BSYN  
ATOM    945  CD1 LEU   107      -3.094 -87.103 -14.508  1.00  0.00      BSYN  
ATOM    946  CD2 LEU   107      -2.136 -86.631 -16.772  1.00  0.00      BSYN  
ATOM    947    C LEU   107      -0.559 -85.089 -12.690  1.00  0.00      BSYN  
ATOM    948    O LEU   107       0.523 -85.662 -12.929  1.00  0.00      BSYN  
ATOM    949    N ILE   108      -1.148 -84.932 -11.437  1.00  0.00      BSYN  
ATOM    950    H ILE   108      -1.606 -84.091 -11.228  1.00  0.00      BSYN  
ATOM    951   CA ILE   108      -0.738 -85.842 -10.380  1.00  0.00      BSYN  
ATOM    952   CB ILE   108      -1.237 -85.317  -8.902  1.00  0.00      BSYN  
ATOM    953  CG2 ILE   108      -0.174 -84.408  -8.514  1.00  0.00      BSYN  
ATOM    954  CG1 ILE   108      -2.709 -84.716  -8.760  1.00  0.00      BSYN  
ATOM    955   CD ILE   108      -3.117 -84.181  -7.236  1.00  0.00      BSYN  
ATOM    956    C ILE   108      -1.251 -87.301 -10.501  1.00  0.00      BSYN  
ATOM    957    O ILE   108      -2.310 -87.556 -10.957  1.00  0.00      BSYN  
ATOM    958    N GLU   109      -0.423 -88.211  -9.990  1.00  0.00      BSYN  
ATOM    959    H GLU   109       0.158 -88.001  -9.229  1.00  0.00      BSYN  
ATOM    960   CA GLU   109      -0.496 -89.593 -10.630  1.00  0.00      BSYN  
ATOM    961   CB GLU   109       0.813 -90.340 -10.670  1.00  0.00      BSYN  
ATOM    962   CG GLU   109       2.132 -89.578 -10.760  1.00  0.00      BSYN  
ATOM    963   CD GLU   109       2.774 -88.777  -9.645  1.00  0.00      BSYN  
ATOM    964  OE1 GLU   109       3.780 -89.240  -9.109  1.00  0.00      BSYN  
ATOM    965  OE2 GLU   109       2.303 -87.711  -9.348  1.00  0.00      BSYN  
ATOM    966    C GLU   109      -1.665 -90.285  -9.889  1.00  0.00      BSYN  
ATOM    967    O GLU   109      -1.611 -90.298  -8.683  1.00  0.00      BSYN  
ATOM    968    N PRO   110      -2.788 -90.737 -10.536  1.00  0.00      BSYN  
ATOM    969   CD PRO   110      -3.016 -90.648 -11.967  1.00  0.00      BSYN  
ATOM    970   CA PRO   110      -3.818 -91.524  -9.895  1.00  0.00      BSYN  
ATOM    971   CB PRO   110      -4.753 -91.605 -11.034  1.00  0.00      BSYN  
ATOM    972   CG PRO   110      -4.432 -90.421 -11.912  1.00  0.00      BSYN  
ATOM    973    C PRO   110      -3.531 -92.807  -9.209  1.00  0.00      BSYN  
ATOM    974    O PRO   110      -2.579 -93.511  -9.512  1.00  0.00      BSYN  
ATOM    975    N LEU   111      -4.318 -92.851  -8.122  1.00  0.00      BSYN  
ATOM    976    H LEU   111      -5.004 -92.151  -8.117  1.00  0.00      BSYN  
ATOM    977   CA LEU   111      -3.923 -93.729  -7.064  1.00  0.00      BSYN  
ATOM    978   CB LEU   111      -2.632 -93.196  -6.283  1.00  0.00      BSYN  
ATOM    979   CG LEU   111      -1.810 -94.280  -5.575  1.00  0.00      BSYN  
ATOM    980  CD1 LEU   111      -1.489 -95.490  -6.325  1.00  0.00      BSYN  
ATOM    981  CD2 LEU   111      -0.600 -93.510  -4.954  1.00  0.00      BSYN  
ATOM    982    C LEU   111      -4.997 -93.642  -6.012  1.00  0.00      BSYN  
ATOM    983    O LEU   111      -5.262 -92.634  -5.410  1.00  0.00      BSYN  
ATOM    984    N MET   112      -5.562 -94.868  -5.709  1.00  0.00      BSYN  
ATOM    985    H MET   112      -5.044 -95.604  -6.096  1.00  0.00      BSYN  
ATOM    986   CA MET   112      -6.539 -94.965  -4.609  1.00  0.00      BSYN  
ATOM    987   CB MET   112      -7.813 -95.952  -4.739  1.00  0.00      BSYN  
ATOM    988   CG MET   112      -7.793 -96.600  -6.102  1.00  0.00      BSYN  
ATOM    989   SD MET   112      -9.169 -97.658  -6.488  1.00  0.00      BSYN  
ATOM    990   CE MET   112      -8.099 -99.005  -6.841  1.00  0.00      BSYN  
ATOM    991    C MET   112      -5.933 -95.191  -3.193  1.00  0.00      BSYN  
ATOM    992    O MET   112      -4.972 -95.972  -2.945  1.00  0.00      BSYN  
ATOM    993    N GLU   113      -6.685 -94.487  -2.201  1.00  0.00      BSYN  
ATOM    994    H GLU   113      -7.576 -94.193  -2.483  1.00  0.00      BSYN  
ATOM    995   CA GLU   113      -6.189 -94.307  -0.854  1.00  0.00      BSYN  
ATOM    996   CB GLU   113      -6.440 -92.950  -0.385  1.00  0.00      BSYN  
ATOM    997   CG GLU   113      -5.963 -91.784  -1.218  1.00  0.00      BSYN  
ATOM    998   CD GLU   113      -6.415 -90.449  -0.613  1.00  0.00      BSYN  
ATOM    999  OE1 GLU   113      -5.640 -89.558  -0.286  1.00  0.00      BSYN  
ATOM   1000  OE2 GLU   113      -7.627 -90.224  -0.611  1.00  0.00      BSYN  
ATOM   1001    C GLU   113      -6.652 -95.302   0.197  1.00  0.00      BSYN  
ATOM   1002    O GLU   113      -7.856 -95.656   0.049  1.00  0.00      BSYN  
ATOM   1003    N PRO   114      -5.886 -95.810   1.231  1.00  0.00      BSYN  
ATOM   1004   CD PRO   114      -4.464 -95.835   1.128  1.00  0.00      BSYN  
ATOM   1005   CA PRO   114      -6.375 -96.806   2.134  1.00  0.00      BSYN  
ATOM   1006   CB PRO   114      -5.153 -97.554   2.590  1.00  0.00      BSYN  
ATOM   1007   CG PRO   114      -4.133 -97.188   1.682  1.00  0.00      BSYN  
ATOM   1008    C PRO   114      -7.347 -96.282   3.261  1.00  0.00      BSYN  
ATOM   1009    O PRO   114      -7.005 -96.046   4.351  1.00  0.00      BSYN  
ATOM   1010    N GLU   115      -8.631 -96.088   2.907  1.00  0.00      BSYN  
ATOM   1011    H GLU   115      -8.831 -96.062   1.948  1.00  0.00      BSYN  
ATOM   1012   CA GLU   115      -9.825 -95.909   3.860  1.00  0.00      BSYN  
ATOM   1013   CB GLU   115     -10.822 -94.915   3.236  1.00  0.00      BSYN  
ATOM   1014   CG GLU   115     -10.614 -93.287   3.226  1.00  0.00      BSYN  
ATOM   1015   CD GLU   115     -11.798 -92.553   2.501  1.00  0.00      BSYN  
ATOM   1016  OE1 GLU   115     -12.906 -92.510   3.029  1.00  0.00      BSYN  
ATOM   1017  OE2 GLU   115     -11.733 -92.151   1.312  1.00  0.00      BSYN  
ATOM   1018    C GLU   115     -10.491 -97.263   4.137  1.00  0.00      BSYN  
ATOM   1019    O GLU   115     -11.748 -97.379   4.356  1.00  0.00      BSYN  
ATOM   1020    N GLY   116      -9.642 -98.218   4.462  1.00  0.00      BSYN  
ATOM   1021    H GLY   116      -8.688 -98.039   4.593  1.00  0.00      BSYN  
ATOM   1022   CA GLY   116     -10.034 -99.592   4.505  1.00  0.00      BSYN  
ATOM   1023    C GLY   116      -8.918-100.695   4.080  1.00  0.00      BSYN  
ATOM   1024    O GLY   116      -8.335-100.653   2.965  1.00  0.00      BSYN  
ATOM   1025    N GLU   117      -8.589-101.578   5.073  1.00  0.00      BSYN  
ATOM   1026    H GLU   117      -9.109-101.528   5.902  1.00  0.00      BSYN  
ATOM   1027   CA GLU   117      -7.408-102.445   4.926  1.00  0.00      BSYN  
ATOM   1028   CB GLU   117      -7.151-102.794   6.411  1.00  0.00      BSYN  
ATOM   1029   CG GLU   117      -6.867-101.616   7.301  1.00  0.00      BSYN  
ATOM   1030   CD GLU   117      -7.062-101.938   8.812  1.00  0.00      BSYN  
ATOM   1031  OE1 GLU   117      -8.120-102.354   9.209  1.00  0.00      BSYN  
ATOM   1032  OE2 GLU   117      -6.126-101.713   9.579  1.00  0.00      BSYN  
ATOM   1033    C GLU   117      -7.239-103.627   3.990  1.00  0.00      BSYN  
ATOM   1034    O GLU   117      -6.796-104.707   4.302  1.00  0.00      BSYN  
ATOM   1035    N SER   118      -7.421-103.290   2.670  1.00  0.00      BSYN  
ATOM   1036    H SER   118      -7.308-102.389   2.300  1.00  0.00      BSYN  
ATOM   1037   CA SER   118      -8.054-104.295   1.842  1.00  0.00      BSYN  
ATOM   1038   CB SER   118      -9.382-103.817   1.363  1.00  0.00      BSYN  
ATOM   1039   OG SER   118     -10.381-103.420   2.373  1.00  0.00      BSYN  
ATOM   1040   HG SER   118     -10.838-102.699   1.933  1.00  0.00      BSYN  
ATOM   1041    C SER   118      -7.344-104.942   0.664  1.00  0.00      BSYN  
ATOM   1042    O SER   118      -7.675-106.058   0.160  1.00  0.00      BSYN  
ATOM   1043    N TYR   119      -6.217-104.478   0.321  1.00  0.00      BSYN  
ATOM   1044    H TYR   119      -5.975-103.612   0.711  1.00  0.00      BSYN  
ATOM   1045   CA TYR   119      -5.417-105.013  -0.760  1.00  0.00      BSYN  
ATOM   1046   CB TYR   119      -5.087-104.065  -1.859  1.00  0.00      BSYN  
ATOM   1047   CG TYR   119      -6.190-103.092  -2.254  1.00  0.00      BSYN  
ATOM   1048  CD1 TYR   119      -6.471-101.996  -1.520  1.00  0.00      BSYN  
ATOM   1049  CE1 TYR   119      -7.401-101.034  -1.812  1.00  0.00      BSYN  
ATOM   1050  CD2 TYR   119      -6.821-103.221  -3.394  1.00  0.00      BSYN  
ATOM   1051  CE2 TYR   119      -7.876-102.339  -3.797  1.00  0.00      BSYN  
ATOM   1052   CZ TYR   119      -8.116-101.225  -2.979  1.00  0.00      BSYN  
ATOM   1053   OH TYR   119      -8.901-100.136  -3.311  1.00  0.00      BSYN  
ATOM   1054   HH TYR   119      -9.303-100.455  -4.122  1.00  0.00      BSYN  
ATOM   1055    C TYR   119      -4.188-105.541  -0.072  1.00  0.00      BSYN  
ATOM   1056    O TYR   119      -3.254-104.738   0.259  1.00  0.00      BSYN  
ATOM   1057    N GLU   120      -4.288-106.818   0.138  1.00  0.00      BSYN  
ATOM   1058    H GLU   120      -5.155-107.257   0.014  1.00  0.00      BSYN  
ATOM   1059   CA GLU   120      -3.194-107.601   0.544  1.00  0.00      BSYN  
ATOM   1060   CB GLU   120      -3.743-108.414   1.775  1.00  0.00      BSYN  
ATOM   1061   CG GLU   120      -4.579-107.642   2.856  1.00  0.00      BSYN  
ATOM   1062   CD GLU   120      -5.030-108.515   4.051  1.00  0.00      BSYN  
ATOM   1063  OE1 GLU   120      -4.436-108.601   5.052  1.00  0.00      BSYN  
ATOM   1064  OE2 GLU   120      -6.171-109.015   3.928  1.00  0.00      BSYN  
ATOM   1065    C GLU   120      -2.386-108.341  -0.451  1.00  0.00      BSYN  
ATOM   1066    O GLU   120      -2.667-109.436  -0.979  1.00  0.00      BSYN  
ATOM   1067    N ASP   121      -1.266-107.702  -0.432  1.00  0.00      BSYN  
ATOM   1068    H ASP   121      -1.208-106.803  -0.047  1.00  0.00      BSYN  
ATOM   1069   CA ASP   121      -0.090-108.300  -0.952  1.00  0.00      BSYN  
ATOM   1070   CB ASP   121       0.541-107.367  -1.892  1.00  0.00      BSYN  
ATOM   1071   CG ASP   121       0.053-107.272  -3.321  1.00  0.00      BSYN  
ATOM   1072  OD1 ASP   121      -0.851-106.388  -3.536  1.00  0.00      BSYN  
ATOM   1073  OD2 ASP   121       0.627-107.955  -4.105  1.00  0.00      BSYN  
ATOM   1074    C ASP   121       0.830-108.549   0.232  1.00  0.00      BSYN  
ATOM   1075    O ASP   121       0.975-107.763   1.142  1.00  0.00      BSYN  
ATOM   1076    N PRO   122       1.254-109.831   0.426  1.00  0.00      BSYN  
ATOM   1077   CD PRO   122       0.558-111.005  -0.140  1.00  0.00      BSYN  
ATOM   1078   CA PRO   122       2.314-110.242   1.308  1.00  0.00      BSYN  
ATOM   1079   CB PRO   122       2.296-111.725   1.172  1.00  0.00      BSYN  
ATOM   1080   CG PRO   122       0.906-111.991   0.907  1.00  0.00      BSYN  
ATOM   1081    C PRO   122       3.693-109.594   1.108  1.00  0.00      BSYN  
ATOM   1082    O PRO   122       4.227-109.415  -0.010  1.00  0.00      BSYN  
ATOM   1083    N PRO   123       4.280-109.047   2.225  1.00  0.00      BSYN  
ATOM   1084   CD PRO   123       3.585-108.907   3.528  1.00  0.00      BSYN  
ATOM   1085   CA PRO   123       5.579-108.476   2.275  1.00  0.00      BSYN  
ATOM   1086   CB PRO   123       5.853-108.019   3.719  1.00  0.00      BSYN  
ATOM   1087   CG PRO   123       4.884-109.057   4.389  1.00  0.00      BSYN  
ATOM   1088    C PRO   123       6.741-109.157   1.756  1.00  0.00      BSYN  
ATOM   1089    O PRO   123       7.162-110.202   2.208  1.00  0.00      BSYN  
ATOM   1090    N GLN   124       7.375-108.485   0.808  1.00  0.00      BSYN  
ATOM   1091    H GLN   124       7.125-107.538   0.846  1.00  0.00      BSYN  
ATOM   1092   CA GLN   124       8.420-109.078  -0.014  1.00  0.00      BSYN  
ATOM   1093   CB GLN   124       7.883-109.462  -1.365  1.00  0.00      BSYN  
ATOM   1094   CG GLN   124       8.574-110.602  -2.195  1.00  0.00      BSYN  
ATOM   1095   CD GLN   124       9.271-111.787  -1.512  1.00  0.00      BSYN  
ATOM   1096  OE1 GLN   124       8.831-112.943  -1.660  1.00  0.00      BSYN  
ATOM   1097  NE2 GLN   124      10.416-111.611  -0.814  1.00  0.00      BSYN  
ATOM   1098 HE21 GLN   124      10.744-110.711  -0.604  1.00  0.00      BSYN  
ATOM   1099 HE22 GLN   124      10.985-112.391  -0.646  1.00  0.00      BSYN  
ATOM   1100    C GLN   124       9.408-108.018  -0.320  1.00  0.00      BSYN  
ATOM   1101    O GLN   124       9.127-107.012  -0.905  1.00  0.00      BSYN  
ATOM   1102    N GLU   125      10.636-108.063   0.163  1.00  0.00      BSYN  
ATOM   1103    H GLU   125      10.848-108.781   0.797  1.00  0.00      BSYN  
ATOM   1104   CA GLU   125      11.731-107.121  -0.210  1.00  0.00      BSYN  
ATOM   1105   CB GLU   125      12.527-106.772   1.009  1.00  0.00      BSYN  
ATOM   1106   CG GLU   125      11.770-105.849   1.911  1.00  0.00      BSYN  
ATOM   1107   CD GLU   125      12.383-105.812   3.253  1.00  0.00      BSYN  
ATOM   1108  OE1 GLU   125      11.687-106.342   4.185  1.00  0.00      BSYN  
ATOM   1109  OE2 GLU   125      13.429-105.166   3.366  1.00  0.00      BSYN  
ATOM   1110    C GLU   125      12.604-107.943  -1.175  1.00  0.00      BSYN  
ATOM   1111    O GLU   125      13.126-109.063  -0.871  1.00  0.00      BSYN  
ATOM   1112    N GLU   126      12.761-107.541  -2.424  1.00  0.00      BSYN  
ATOM   1113    H GLU   126      12.528-106.592  -2.493  1.00  0.00      BSYN  
ATOM   1114   CA GLU   126      13.240-108.440  -3.438  1.00  0.00      BSYN  
ATOM   1115   CB GLU   126      12.529-107.963  -4.711  1.00  0.00      BSYN  
ATOM   1116   CG GLU   126      12.601-108.947  -5.875  1.00  0.00      BSYN  
ATOM   1117   CD GLU   126      11.772-110.190  -5.784  1.00  0.00      BSYN  
ATOM   1118  OE1 GLU   126      10.615-110.122  -6.239  1.00  0.00      BSYN  
ATOM   1119  OE2 GLU   126      12.511-111.179  -5.593  1.00  0.00      BSYN  
ATOM   1120    C GLU   126      14.657-108.058  -3.721  1.00  0.00      BSYN  
ATOM   1121    O GLU   126      14.970-106.918  -3.851  1.00  0.00      BSYN  
ATOM   1122    N TYR   127      15.318-109.178  -3.610  1.00  0.00      BSYN  
ATOM   1123    H TYR   127      14.784-109.979  -3.426  1.00  0.00      BSYN  
ATOM   1124   CA TYR   127      16.843-109.144  -3.729  1.00  0.00      BSYN  
ATOM   1125   CB TYR   127      17.552-110.057  -2.659  1.00  0.00      BSYN  
ATOM   1126   CG TYR   127      17.258-109.856  -1.279  1.00  0.00      BSYN  
ATOM   1127  CD1 TYR   127      17.848-108.823  -0.607  1.00  0.00      BSYN  
ATOM   1128  CE1 TYR   127      17.560-108.641   0.724  1.00  0.00      BSYN  
ATOM   1129  CD2 TYR   127      16.328-110.658  -0.657  1.00  0.00      BSYN  
ATOM   1130  CE2 TYR   127      16.073-110.398   0.614  1.00  0.00      BSYN  
ATOM   1131   CZ TYR   127      16.667-109.389   1.309  1.00  0.00      BSYN  
ATOM   1132   OH TYR   127      16.388-109.159   2.638  1.00  0.00      BSYN  
ATOM   1133   HH TYR   127      15.533-109.587   2.724  1.00  0.00      BSYN  
ATOM   1134    C TYR   127      17.362-109.601  -5.084  1.00  0.00      BSYN  
ATOM   1135    O TYR   127      18.211-110.525  -5.149  1.00  0.00      BSYN  
ATOM   1136    N GLN   128      16.952-108.877  -6.169  1.00  0.00      BSYN  
ATOM   1137    H GLN   128      16.512-108.060  -5.854  1.00  0.00      BSYN  
ATOM   1138   CA GLN   128      17.271-109.312  -7.523  1.00  0.00      BSYN  
ATOM   1139   CB GLN   128      16.036-109.293  -8.513  1.00  0.00      BSYN  
ATOM   1140   CG GLN   128      16.049-109.540  -9.953  1.00  0.00      BSYN  
ATOM   1141   CD GLN   128      14.614-109.566 -10.630  1.00  0.00      BSYN  
ATOM   1142  OE1 GLN   128      13.789-108.633 -10.790  1.00  0.00      BSYN  
ATOM   1143  NE2 GLN   128      14.243-110.819 -11.049  1.00  0.00      BSYN  
ATOM   1144 HE21 GLN   128      13.302-110.964 -11.282  1.00  0.00      BSYN  
ATOM   1145 HE22 GLN   128      14.921-111.526 -11.037  1.00  0.00      BSYN  
ATOM   1146    C GLN   128      18.431-108.538  -8.102  1.00  0.00      BSYN  
ATOM   1147    O GLN   128      18.464-107.300  -8.173  1.00  0.00      BSYN  
ATOM   1148    N GLU   129      19.574-109.237  -8.183  1.00  0.00      BSYN  
ATOM   1149    H GLU   129      19.567-110.212  -8.285  1.00  0.00      BSYN  
ATOM   1150   CA GLU   129      20.873-108.636  -8.208  1.00  0.00      BSYN  
ATOM   1151   CB GLU   129      21.499-108.978  -6.787  1.00  0.00      BSYN  
ATOM   1152   CG GLU   129      20.767-108.685  -5.532  1.00  0.00      BSYN  
ATOM   1153   CD GLU   129      21.274-107.721  -4.551  1.00  0.00      BSYN  
ATOM   1154  OE1 GLU   129      21.160-108.105  -3.299  1.00  0.00      BSYN  
ATOM   1155  OE2 GLU   129      21.858-106.753  -5.037  1.00  0.00      BSYN  
ATOM   1156    C GLU   129      21.712-109.046  -9.412  1.00  0.00      BSYN  
ATOM   1157    O GLU   129      22.809-109.634  -9.259  1.00  0.00      BSYN  
ATOM   1158    N TYR   130      21.197-108.810 -10.600  1.00  0.00      BSYN  
ATOM   1159    H TYR   130      20.346-108.326 -10.566  1.00  0.00      BSYN  
ATOM   1160   CA TYR   130      21.818-109.390 -11.697  1.00  0.00      BSYN  
ATOM   1161   CB TYR   130      20.676-109.687 -12.684  1.00  0.00      BSYN  
ATOM   1162   CG TYR   130      20.069-111.025 -12.442  1.00  0.00      BSYN  
ATOM   1163  CD1 TYR   130      20.831-112.195 -12.616  1.00  0.00      BSYN  
ATOM   1164  CE1 TYR   130      20.213-113.473 -12.331  1.00  0.00      BSYN  
ATOM   1165  CD2 TYR   130      18.756-111.076 -12.054  1.00  0.00      BSYN  
ATOM   1166  CE2 TYR   130      18.212-112.366 -11.838  1.00  0.00      BSYN  
ATOM   1167   CZ TYR   130      18.872-113.563 -12.009  1.00  0.00      BSYN  
ATOM   1168   OH TYR   130      18.365-114.868 -11.771  1.00  0.00      BSYN  
ATOM   1169   HH TYR   130      17.439-114.815 -11.524  1.00  0.00      BSYN  
ATOM   1170    C TYR   130      23.052-108.703 -12.491  1.00  0.00      BSYN  
ATOM   1171    O TYR   130      22.793-107.962 -13.422  1.00  0.00      BSYN  
ATOM   1172    N GLU   131      24.308-108.944 -12.086  1.00  0.00      BSYN  
ATOM   1173    H GLU   131      24.404-109.271 -11.168  1.00  0.00      BSYN  
ATOM   1174   CA GLU   131      25.491-108.502 -12.872  1.00  0.00      BSYN  
ATOM   1175   CB GLU   131      26.806-109.356 -12.477  1.00  0.00      BSYN  
ATOM   1176   CG GLU   131      27.743-108.752 -11.456  1.00  0.00      BSYN  
ATOM   1177   CD GLU   131      29.041-109.473 -11.276  1.00  0.00      BSYN  
ATOM   1178  OE1 GLU   131      30.116-108.858 -11.559  1.00  0.00      BSYN  
ATOM   1179  OE2 GLU   131      29.013-110.628 -10.803  1.00  0.00      BSYN  
ATOM   1180    C GLU   131      25.472-108.512 -14.467  1.00  0.00      BSYN  
ATOM   1181    O GLU   131      24.990-109.391 -15.206  1.00  0.00      BSYN  
ATOM   1182    N PRO   132      25.973-107.389 -14.984  1.00  0.00      BSYN  
ATOM   1183   CD PRO   132      26.255-106.117 -14.276  1.00  0.00      BSYN  
ATOM   1184   CA PRO   132      26.089-107.155 -16.397  1.00  0.00      BSYN  
ATOM   1185   CB PRO   132      25.914-105.701 -16.466  1.00  0.00      BSYN  
ATOM   1186   CG PRO   132      26.793-105.140 -15.414  1.00  0.00      BSYN  
ATOM   1187    C PRO   132      27.317-107.749 -17.262  1.00  0.00      BSYN  
ATOM   1188    O PRO   132      28.269-108.322 -16.721  1.00  0.00      BSYN  
ATOM   1189    N GLU   133      27.334-107.488 -18.579  1.00  0.00      BSYN  
ATOM   1190    H GLU   133      26.743-106.806 -18.962  1.00  0.00      BSYN  
ATOM   1191   CA GLU   133      28.324-108.081 -19.460  1.00  0.00      BSYN  
ATOM   1192   CB GLU   133      28.207-109.595 -19.514  1.00  0.00      BSYN  
ATOM   1193   CG GLU   133      26.837-110.064 -19.913  1.00  0.00      BSYN  
ATOM   1194   CD GLU   133      26.862-111.536 -20.308  1.00  0.00      BSYN  
ATOM   1195  OE1 GLU   133      27.381-111.805 -21.404  1.00  0.00      BSYN  
ATOM   1196  OE2 GLU   133      26.470-112.365 -19.492  1.00  0.00      BSYN  
ATOM   1197    C GLU   133      28.576-107.445 -20.770  1.00  0.00      BSYN  
ATOM   1198    O GLU   133      27.798-106.666 -21.371  1.00  0.00      BSYN  
ATOM   1199    N ALA   134      29.683-107.870 -21.401  1.00  0.00      BSYN  
ATOM   1200    H ALA   134      30.139-108.650 -21.023  1.00  0.00      BSYN  
ATOM   1201   CA ALA   134      30.220-107.347 -22.643  1.00  0.00      BSYN  
ATOM   1202   CB ALA   134      31.699-106.958 -22.393  1.00  0.00      BSYN  
ATOM   1203    C ALA   134      30.116-108.245 -23.887  1.00  0.00      BSYN  
ATOM   1204  OT1 ALA   134      29.804-107.710 -24.972  1.00  0.00      BSYN  
ATOM   1205  OT2 ALA   134      30.330-109.416 -23.675  1.00  0.00      BSYN  
END
