# Supplementary material for: Data set of intrinsically disordered proteins analysed at a local protein conformation level
Source: Data Brief. 2020 Mar 5;29:105383. doi: 10.1016/j.dib.2020.105383 (PMC7078294; doi:10.1016/j.dib.2020.105383)
Supplement: Supplementary file 1 [file mmc1.zip › the data/1-DATA/PED1AAD-pdb/1AAD-209.pdb]

CRYST1    1.000    1.000    1.000  90.00  90.00  90.00 P 1           1
ATOM      1  HT1 MET     1      -1.230-146.026 -49.105  1.00  0.00      BSYN  
ATOM      2  HT2 MET     1      -1.616-146.316 -47.463  1.00  0.00      BSYN  
ATOM      3    N MET     1      -1.420-145.589 -48.180  1.00  0.00      BSYN  
ATOM      4  HT3 MET     1      -0.586-145.108 -47.787  1.00  0.00      BSYN  
ATOM      5   CA MET     1      -2.451-144.660 -48.279  1.00  0.00      BSYN  
ATOM      6   CB MET     1      -3.529-145.139 -49.338  1.00  0.00      BSYN  
ATOM      7   CG MET     1      -4.617-143.944 -49.615  1.00  0.00      BSYN  
ATOM      8   SD MET     1      -5.758-144.267 -51.058  1.00  0.00      BSYN  
ATOM      9   CE MET     1      -5.522-142.707 -51.882  1.00  0.00      BSYN  
ATOM     10    C MET     1      -3.194-144.456 -46.953  1.00  0.00      BSYN  
ATOM     11    O MET     1      -3.546-145.526 -46.382  1.00  0.00      BSYN  
ATOM     12    N ASP     2      -3.118-143.234 -46.405  1.00  0.00      BSYN  
ATOM     13    H ASP     2      -2.569-142.567 -46.867  1.00  0.00      BSYN  
ATOM     14   CA ASP     2      -3.859-143.023 -45.208  1.00  0.00      BSYN  
ATOM     15   CB ASP     2      -3.243-141.952 -44.218  1.00  0.00      BSYN  
ATOM     16   CG ASP     2      -2.694-140.696 -44.815  1.00  0.00      BSYN  
ATOM     17  OD1 ASP     2      -3.168-139.663 -44.450  1.00  0.00      BSYN  
ATOM     18  OD2 ASP     2      -1.702-140.700 -45.457  1.00  0.00      BSYN  
ATOM     19    C ASP     2      -5.432-142.900 -45.225  1.00  0.00      BSYN  
ATOM     20    O ASP     2      -5.974-141.866 -45.554  1.00  0.00      BSYN  
ATOM     21    N VAL     3      -6.010-144.075 -45.086  1.00  0.00      BSYN  
ATOM     22    H VAL     3      -5.474-144.870 -44.883  1.00  0.00      BSYN  
ATOM     23   CA VAL     3      -7.471-144.382 -45.280  1.00  0.00      BSYN  
ATOM     24   CB VAL     3      -7.852-145.832 -45.466  1.00  0.00      BSYN  
ATOM     25  CG1 VAL     3      -7.193-146.405 -46.729  1.00  0.00      BSYN  
ATOM     26  CG2 VAL     3      -7.382-146.721 -44.328  1.00  0.00      BSYN  
ATOM     27    C VAL     3      -8.506-143.815 -44.387  1.00  0.00      BSYN  
ATOM     28    O VAL     3      -9.639-143.482 -44.830  1.00  0.00      BSYN  
ATOM     29    N PHE     4      -8.065-143.499 -43.150  1.00  0.00      BSYN  
ATOM     30    H PHE     4      -7.185-143.920 -43.056  1.00  0.00      BSYN  
ATOM     31   CA PHE     4      -8.971-142.908 -42.224  1.00  0.00      BSYN  
ATOM     32   CB PHE     4      -8.608-143.365 -40.818  1.00  0.00      BSYN  
ATOM     33   CG PHE     4      -9.844-144.212 -40.368  1.00  0.00      BSYN  
ATOM     34  CD1 PHE     4      -9.769-145.567 -40.631  1.00  0.00      BSYN  
ATOM     35  CD2 PHE     4     -10.924-143.678 -39.751  1.00  0.00      BSYN  
ATOM     36  CE1 PHE     4     -10.882-146.381 -40.308  1.00  0.00      BSYN  
ATOM     37  CE2 PHE     4     -12.030-144.464 -39.457  1.00  0.00      BSYN  
ATOM     38   CZ PHE     4     -11.967-145.793 -39.773  1.00  0.00      BSYN  
ATOM     39    C PHE     4      -8.892-141.374 -42.191  1.00  0.00      BSYN  
ATOM     40    O PHE     4      -8.195-140.759 -41.391  1.00  0.00      BSYN  
ATOM     41    N MET     5      -9.723-140.787 -43.122  1.00  0.00      BSYN  
ATOM     42    H MET     5     -10.243-141.444 -43.630  1.00  0.00      BSYN  
ATOM     43   CA MET     5      -9.761-139.400 -43.190  1.00  0.00      BSYN  
ATOM     44   CB MET     5      -9.873-138.831 -44.599  1.00  0.00      BSYN  
ATOM     45   CG MET     5      -8.389-138.352 -44.954  1.00  0.00      BSYN  
ATOM     46   SD MET     5      -8.127-137.490 -46.534  1.00  0.00      BSYN  
ATOM     47   CE MET     5      -8.941-135.902 -46.515  1.00  0.00      BSYN  
ATOM     48    C MET     5     -11.043-138.973 -42.469  1.00  0.00      BSYN  
ATOM     49    O MET     5     -11.329-137.774 -42.265  1.00  0.00      BSYN  
ATOM     50    N LYS     6     -11.886-139.868 -41.879  1.00  0.00      BSYN  
ATOM     51    H LYS     6     -11.760-140.838 -41.946  1.00  0.00      BSYN  
ATOM     52   CA LYS     6     -13.132-139.425 -41.224  1.00  0.00      BSYN  
ATOM     53   CB LYS     6     -14.393-140.230 -41.436  1.00  0.00      BSYN  
ATOM     54   CG LYS     6     -14.860-140.229 -42.904  1.00  0.00      BSYN  
ATOM     55   CD LYS     6     -15.910-141.252 -43.131  1.00  0.00      BSYN  
ATOM     56   CE LYS     6     -16.429-141.043 -44.486  1.00  0.00      BSYN  
ATOM     57   NZ LYS     6     -17.835-141.278 -44.682  1.00  0.00      BSYN  
ATOM     58  HZ1 LYS     6     -18.229-142.210 -44.441  1.00  0.00      BSYN  
ATOM     59  HZ2 LYS     6     -18.410-140.549 -44.213  1.00  0.00      BSYN  
ATOM     60  HZ3 LYS     6     -18.004-141.074 -45.688  1.00  0.00      BSYN  
ATOM     61    C LYS     6     -13.020-139.224 -39.698  1.00  0.00      BSYN  
ATOM     62    O LYS     6     -13.549-139.944 -38.907  1.00  0.00      BSYN  
ATOM     63    N GLY     7     -12.506-138.001 -39.446  1.00  0.00      BSYN  
ATOM     64    H GLY     7     -12.220-137.383 -40.150  1.00  0.00      BSYN  
ATOM     65   CA GLY     7     -12.292-137.646 -38.016  1.00  0.00      BSYN  
ATOM     66    C GLY     7     -13.547-137.044 -37.347  1.00  0.00      BSYN  
ATOM     67    O GLY     7     -13.322-135.975 -36.761  1.00  0.00      BSYN  
ATOM     68    N LEU     8     -14.729-137.644 -37.414  1.00  0.00      BSYN  
ATOM     69    H LEU     8     -14.736-138.465 -37.950  1.00  0.00      BSYN  
ATOM     70   CA LEU     8     -15.856-137.097 -36.585  1.00  0.00      BSYN  
ATOM     71   CB LEU     8     -17.199-137.482 -37.291  1.00  0.00      BSYN  
ATOM     72   CG LEU     8     -18.546-136.820 -36.825  1.00  0.00      BSYN  
ATOM     73  CD1 LEU     8     -18.396-135.374 -36.372  1.00  0.00      BSYN  
ATOM     74  CD2 LEU     8     -19.586-137.123 -37.865  1.00  0.00      BSYN  
ATOM     75    C LEU     8     -16.049-137.777 -35.236  1.00  0.00      BSYN  
ATOM     76    O LEU     8     -15.718-138.992 -35.010  1.00  0.00      BSYN  
ATOM     77    N SER     9     -16.368-137.013 -34.160  1.00  0.00      BSYN  
ATOM     78    H SER     9     -16.343-136.033 -34.172  1.00  0.00      BSYN  
ATOM     79   CA SER     9     -16.778-137.522 -32.882  1.00  0.00      BSYN  
ATOM     80   CB SER     9     -16.504-136.596 -31.625  1.00  0.00      BSYN  
ATOM     81   OG SER     9     -16.998-135.418 -31.955  1.00  0.00      BSYN  
ATOM     82   HG SER     9     -17.906-135.437 -32.266  1.00  0.00      BSYN  
ATOM     83    C SER     9     -18.221-138.006 -33.075  1.00  0.00      BSYN  
ATOM     84    O SER     9     -19.201-137.334 -32.866  1.00  0.00      BSYN  
ATOM     85    N MET    10     -18.329-139.362 -33.267  1.00  0.00      BSYN  
ATOM     86    H MET    10     -17.585-139.996 -33.332  1.00  0.00      BSYN  
ATOM     87   CA MET    10     -19.566-140.095 -33.219  1.00  0.00      BSYN  
ATOM     88   CB MET    10     -20.268-140.090 -34.533  1.00  0.00      BSYN  
ATOM     89   CG MET    10     -19.483-140.820 -35.673  1.00  0.00      BSYN  
ATOM     90   SD MET    10     -20.358-141.915 -36.802  1.00  0.00      BSYN  
ATOM     91   CE MET    10     -21.013-140.854 -38.050  1.00  0.00      BSYN  
ATOM     92    C MET    10     -19.290-141.412 -32.601  1.00  0.00      BSYN  
ATOM     93    O MET    10     -18.206-141.943 -32.722  1.00  0.00      BSYN  
ATOM     94    N ALA    11     -20.109-141.853 -31.599  1.00  0.00      BSYN  
ATOM     95    H ALA    11     -19.889-142.701 -31.159  1.00  0.00      BSYN  
ATOM     96   CA ALA    11     -21.271-141.077 -31.135  1.00  0.00      BSYN  
ATOM     97   CB ALA    11     -22.550-141.885 -31.178  1.00  0.00      BSYN  
ATOM     98    C ALA    11     -20.930-140.650 -29.637  1.00  0.00      BSYN  
ATOM     99    O ALA    11     -20.762-141.448 -28.745  1.00  0.00      BSYN  
ATOM    100    N LYS    12     -20.794-139.295 -29.509  1.00  0.00      BSYN  
ATOM    101    H LYS    12     -20.954-138.865 -30.375  1.00  0.00      BSYN  
ATOM    102   CA LYS    12     -20.454-138.527 -28.335  1.00  0.00      BSYN  
ATOM    103   CB LYS    12     -18.899-138.602 -28.115  1.00  0.00      BSYN  
ATOM    104   CG LYS    12     -18.384-139.390 -26.967  1.00  0.00      BSYN  
ATOM    105   CD LYS    12     -17.210-140.172 -27.212  1.00  0.00      BSYN  
ATOM    106   CE LYS    12     -16.492-140.204 -25.788  1.00  0.00      BSYN  
ATOM    107   NZ LYS    12     -15.509-141.256 -25.533  1.00  0.00      BSYN  
ATOM    108  HZ1 LYS    12     -14.893-141.301 -26.370  1.00  0.00      BSYN  
ATOM    109  HZ2 LYS    12     -14.896-141.037 -24.722  1.00  0.00      BSYN  
ATOM    110  HZ3 LYS    12     -15.762-142.255 -25.394  1.00  0.00      BSYN  
ATOM    111    C LYS    12     -21.078-137.160 -28.698  1.00  0.00      BSYN  
ATOM    112    O LYS    12     -20.355-136.540 -29.428  1.00  0.00      BSYN  
ATOM    113    N GLU    13     -22.310-136.933 -28.375  1.00  0.00      BSYN  
ATOM    114    H GLU    13     -22.945-137.645 -28.153  1.00  0.00      BSYN  
ATOM    115   CA GLU    13     -22.979-135.685 -28.652  1.00  0.00      BSYN  
ATOM    116   CB GLU    13     -24.411-135.890 -29.031  1.00  0.00      BSYN  
ATOM    117   CG GLU    13     -24.977-134.650 -29.799  1.00  0.00      BSYN  
ATOM    118   CD GLU    13     -25.009-134.504 -31.334  1.00  0.00      BSYN  
ATOM    119  OE1 GLU    13     -25.743-133.643 -31.808  1.00  0.00      BSYN  
ATOM    120  OE2 GLU    13     -24.337-135.219 -31.968  1.00  0.00      BSYN  
ATOM    121    C GLU    13     -22.605-134.442 -27.805  1.00  0.00      BSYN  
ATOM    122    O GLU    13     -23.505-133.842 -27.265  1.00  0.00      BSYN  
ATOM    123    N GLY    14     -21.305-134.055 -27.502  1.00  0.00      BSYN  
ATOM    124    H GLY    14     -20.458-134.518 -27.672  1.00  0.00      BSYN  
ATOM    125   CA GLY    14     -20.976-132.775 -26.885  1.00  0.00      BSYN  
ATOM    126    C GLY    14     -20.548-131.755 -27.778  1.00  0.00      BSYN  
ATOM    127    O GLY    14     -20.773-130.541 -27.631  1.00  0.00      BSYN  
ATOM    128    N VAL    15     -19.997-132.070 -28.963  1.00  0.00      BSYN  
ATOM    129    H VAL    15     -19.980-133.028 -29.169  1.00  0.00      BSYN  
ATOM    130   CA VAL    15     -19.483-131.228 -29.986  1.00  0.00      BSYN  
ATOM    131   CB VAL    15     -18.323-132.007 -30.704  1.00  0.00      BSYN  
ATOM    132  CG1 VAL    15     -18.990-133.112 -31.564  1.00  0.00      BSYN  
ATOM    133  CG2 VAL    15     -17.210-131.177 -31.416  1.00  0.00      BSYN  
ATOM    134    C VAL    15     -20.475-130.539 -31.008  1.00  0.00      BSYN  
ATOM    135    O VAL    15     -20.510-130.778 -32.188  1.00  0.00      BSYN  
ATOM    136    N VAL    16     -21.351-129.833 -30.494  1.00  0.00      BSYN  
ATOM    137    H VAL    16     -21.447-129.793 -29.520  1.00  0.00      BSYN  
ATOM    138   CA VAL    16     -22.304-128.929 -31.282  1.00  0.00      BSYN  
ATOM    139   CB VAL    16     -23.615-128.909 -30.406  1.00  0.00      BSYN  
ATOM    140  CG1 VAL    16     -24.906-128.440 -31.017  1.00  0.00      BSYN  
ATOM    141  CG2 VAL    16     -23.986-130.271 -29.795  1.00  0.00      BSYN  
ATOM    142    C VAL    16     -21.594-127.565 -31.503  1.00  0.00      BSYN  
ATOM    143    O VAL    16     -21.359-126.719 -30.669  1.00  0.00      BSYN  
ATOM    144    N ALA    17     -21.082-127.213 -32.645  1.00  0.00      BSYN  
ATOM    145    H ALA    17     -20.723-126.301 -32.623  1.00  0.00      BSYN  
ATOM    146   CA ALA    17     -21.182-128.090 -33.850  1.00  0.00      BSYN  
ATOM    147   CB ALA    17     -22.027-127.365 -35.053  1.00  0.00      BSYN  
ATOM    148    C ALA    17     -19.796-128.376 -34.530  1.00  0.00      BSYN  
ATOM    149    O ALA    17     -18.860-127.567 -34.439  1.00  0.00      BSYN  
ATOM    150    N ALA    18     -19.635-129.572 -35.120  1.00  0.00      BSYN  
ATOM    151    H ALA    18     -20.199-130.194 -34.615  1.00  0.00      BSYN  
ATOM    152   CA ALA    18     -18.315-129.928 -35.635  1.00  0.00      BSYN  
ATOM    153   CB ALA    18     -18.244-131.386 -36.055  1.00  0.00      BSYN  
ATOM    154    C ALA    18     -17.854-129.194 -36.897  1.00  0.00      BSYN  
ATOM    155    O ALA    18     -18.579-129.180 -37.986  1.00  0.00      BSYN  
ATOM    156    N ALA    19     -16.772-128.401 -36.739  1.00  0.00      BSYN  
ATOM    157    H ALA    19     -16.697-127.995 -35.850  1.00  0.00      BSYN  
ATOM    158   CA ALA    19     -16.001-127.854 -37.809  1.00  0.00      BSYN  
ATOM    159   CB ALA    19     -15.483-126.420 -37.544  1.00  0.00      BSYN  
ATOM    160    C ALA    19     -14.928-128.853 -38.291  1.00  0.00      BSYN  
ATOM    161    O ALA    19     -14.380-129.601 -37.522  1.00  0.00      BSYN  
ATOM    162    N GLU    20     -14.631-128.905 -39.605  1.00  0.00      BSYN  
ATOM    163    H GLU    20     -15.112-128.213 -40.105  1.00  0.00      BSYN  
ATOM    164   CA GLU    20     -13.849-129.906 -40.231  1.00  0.00      BSYN  
ATOM    165   CB GLU    20     -14.557-130.511 -41.541  1.00  0.00      BSYN  
ATOM    166   CG GLU    20     -15.731-131.447 -41.064  1.00  0.00      BSYN  
ATOM    167   CD GLU    20     -15.460-132.801 -40.347  1.00  0.00      BSYN  
ATOM    168  OE1 GLU    20     -14.326-133.151 -39.954  1.00  0.00      BSYN  
ATOM    169  OE2 GLU    20     -16.477-133.425 -40.118  1.00  0.00      BSYN  
ATOM    170    C GLU    20     -12.428-129.457 -40.475  1.00  0.00      BSYN  
ATOM    171    O GLU    20     -12.128-128.319 -40.684  1.00  0.00      BSYN  
ATOM    172    N LYS    21     -11.638-130.574 -40.332  1.00  0.00      BSYN  
ATOM    173    H LYS    21     -12.120-131.426 -40.296  1.00  0.00      BSYN  
ATOM    174   CA LYS    21     -10.190-130.558 -40.349  1.00  0.00      BSYN  
ATOM    175   CB LYS    21      -9.484-131.897 -39.846  1.00  0.00      BSYN  
ATOM    176   CG LYS    21     -10.136-132.512 -38.591  1.00  0.00      BSYN  
ATOM    177   CD LYS    21      -9.647-133.990 -38.375  1.00  0.00      BSYN  
ATOM    178   CE LYS    21      -8.329-133.930 -37.776  1.00  0.00      BSYN  
ATOM    179   NZ LYS    21      -7.510-135.082 -38.278  1.00  0.00      BSYN  
ATOM    180  HZ1 LYS    21      -6.500-135.084 -38.031  1.00  0.00      BSYN  
ATOM    181  HZ2 LYS    21      -7.951-135.891 -37.796  1.00  0.00      BSYN  
ATOM    182  HZ3 LYS    21      -7.634-135.383 -39.265  1.00  0.00      BSYN  
ATOM    183    C LYS    21      -9.732-130.157 -41.728  1.00  0.00      BSYN  
ATOM    184    O LYS    21      -9.570-130.973 -42.595  1.00  0.00      BSYN  
ATOM    185    N THR    22      -9.529-128.866 -41.835  1.00  0.00      BSYN  
ATOM    186    H THR    22      -9.417-128.224 -41.103  1.00  0.00      BSYN  
ATOM    187   CA THR    22      -9.205-128.297 -43.078  1.00  0.00      BSYN  
ATOM    188   CB THR    22      -9.587-126.864 -43.093  1.00  0.00      BSYN  
ATOM    189  OG1 THR    22      -9.415-126.562 -44.413  1.00  0.00      BSYN  
ATOM    190  HG1 THR    22     -10.200-126.840 -44.890  1.00  0.00      BSYN  
ATOM    191  CG2 THR    22      -9.041-125.775 -42.240  1.00  0.00      BSYN  
ATOM    192    C THR    22      -7.810-128.491 -43.335  1.00  0.00      BSYN  
ATOM    193    O THR    22      -6.931-127.939 -42.689  1.00  0.00      BSYN  
ATOM    194    N LYS    23      -7.335-129.408 -44.169  1.00  0.00      BSYN  
ATOM    195    H LYS    23      -8.009-130.044 -44.489  1.00  0.00      BSYN  
ATOM    196   CA LYS    23      -5.955-129.529 -44.592  1.00  0.00      BSYN  
ATOM    197   CB LYS    23      -5.468-131.014 -44.694  1.00  0.00      BSYN  
ATOM    198   CG LYS    23      -5.888-131.775 -43.507  1.00  0.00      BSYN  
ATOM    199   CD LYS    23      -5.543-133.240 -43.517  1.00  0.00      BSYN  
ATOM    200   CE LYS    23      -6.785-134.237 -43.526  1.00  0.00      BSYN  
ATOM    201   NZ LYS    23      -7.223-134.380 -42.174  1.00  0.00      BSYN  
ATOM    202  HZ1 LYS    23      -6.315-134.667 -41.755  1.00  0.00      BSYN  
ATOM    203  HZ2 LYS    23      -7.611-133.510 -41.756  1.00  0.00      BSYN  
ATOM    204  HZ3 LYS    23      -7.965-135.107 -42.144  1.00  0.00      BSYN  
ATOM    205    C LYS    23      -5.658-128.677 -45.826  1.00  0.00      BSYN  
ATOM    206    O LYS    23      -5.750-129.092 -47.025  1.00  0.00      BSYN  
ATOM    207    N GLN    24      -5.373-127.410 -45.506  1.00  0.00      BSYN  
ATOM    208    H GLN    24      -5.547-127.293 -44.548  1.00  0.00      BSYN  
ATOM    209   CA GLN    24      -4.846-126.484 -46.524  1.00  0.00      BSYN  
ATOM    210   CB GLN    24      -5.940-125.458 -46.943  1.00  0.00      BSYN  
ATOM    211   CG GLN    24      -7.008-126.148 -47.671  1.00  0.00      BSYN  
ATOM    212   CD GLN    24      -8.066-125.214 -48.141  1.00  0.00      BSYN  
ATOM    213  OE1 GLN    24      -7.758-124.613 -49.175  1.00  0.00      BSYN  
ATOM    214  NE2 GLN    24      -9.130-124.887 -47.411  1.00  0.00      BSYN  
ATOM    215 HE21 GLN    24      -9.735-124.289 -47.897  1.00  0.00      BSYN  
ATOM    216 HE22 GLN    24      -9.317-125.287 -46.536  1.00  0.00      BSYN  
ATOM    217    C GLN    24      -3.620-125.723 -45.992  1.00  0.00      BSYN  
ATOM    218    O GLN    24      -3.406-125.633 -44.747  1.00  0.00      BSYN  
ATOM    219    N GLY    25      -2.734-125.186 -46.882  1.00  0.00      BSYN  
ATOM    220    H GLY    25      -2.926-125.025 -47.830  1.00  0.00      BSYN  
ATOM    221   CA GLY    25      -1.498-124.539 -46.337  1.00  0.00      BSYN  
ATOM    222    C GLY    25      -1.155-123.146 -46.862  1.00  0.00      BSYN  
ATOM    223    O GLY    25      -1.397-122.202 -46.117  1.00  0.00      BSYN  
ATOM    224    N VAL    26      -0.623-123.088 -48.094  1.00  0.00      BSYN  
ATOM    225    H VAL    26      -0.477-123.912 -48.604  1.00  0.00      BSYN  
ATOM    226   CA VAL    26      -0.319-121.821 -48.735  1.00  0.00      BSYN  
ATOM    227   CB VAL    26       0.906-121.895 -49.599  1.00  0.00      BSYN  
ATOM    228  CG1 VAL    26       1.664-120.563 -49.900  1.00  0.00      BSYN  
ATOM    229  CG2 VAL    26       1.975-122.793 -48.835  1.00  0.00      BSYN  
ATOM    230    C VAL    26      -1.433-121.587 -49.785  1.00  0.00      BSYN  
ATOM    231    O VAL    26      -1.819-122.490 -50.550  1.00  0.00      BSYN  
ATOM    232    N THR    27      -1.959-120.307 -49.959  1.00  0.00      BSYN  
ATOM    233    H THR    27      -1.745-119.526 -49.407  1.00  0.00      BSYN  
ATOM    234   CA THR    27      -3.058-119.977 -50.979  1.00  0.00      BSYN  
ATOM    235   CB THR    27      -4.352-119.796 -50.146  1.00  0.00      BSYN  
ATOM    236  OG1 THR    27      -4.365-120.833 -49.082  1.00  0.00      BSYN  
ATOM    237  HG1 THR    27      -5.188-121.309 -49.222  1.00  0.00      BSYN  
ATOM    238  CG2 THR    27      -5.597-120.080 -50.922  1.00  0.00      BSYN  
ATOM    239    C THR    27      -2.777-118.588 -51.588  1.00  0.00      BSYN  
ATOM    240    O THR    27      -2.851-117.510 -50.990  1.00  0.00      BSYN  
ATOM    241    N GLU    28      -2.639-118.683 -52.992  1.00  0.00      BSYN  
ATOM    242    H GLU    28      -2.674-119.514 -53.510  1.00  0.00      BSYN  
ATOM    243   CA GLU    28      -2.321-117.520 -53.750  1.00  0.00      BSYN  
ATOM    244   CB GLU    28      -1.553-117.806 -54.898  1.00  0.00      BSYN  
ATOM    245   CG GLU    28      -0.331-118.481 -54.471  1.00  0.00      BSYN  
ATOM    246   CD GLU    28       0.816-117.546 -54.279  1.00  0.00      BSYN  
ATOM    247  OE1 GLU    28       1.442-117.598 -53.253  1.00  0.00      BSYN  
ATOM    248  OE2 GLU    28       1.116-116.697 -55.166  1.00  0.00      BSYN  
ATOM    249    C GLU    28      -3.573-116.747 -54.204  1.00  0.00      BSYN  
ATOM    250    O GLU    28      -4.304-117.024 -55.210  1.00  0.00      BSYN  
ATOM    251    N ALA    29      -3.850-115.678 -53.351  1.00  0.00      BSYN  
ATOM    252    H ALA    29      -3.278-115.230 -52.693  1.00  0.00      BSYN  
ATOM    253   CA ALA    29      -5.206-115.108 -53.340  1.00  0.00      BSYN  
ATOM    254   CB ALA    29      -5.421-114.359 -51.942  1.00  0.00      BSYN  
ATOM    255    C ALA    29      -5.552-114.149 -54.365  1.00  0.00      BSYN  
ATOM    256    O ALA    29      -4.765-113.319 -54.686  1.00  0.00      BSYN  
ATOM    257    N ALA    30      -6.819-114.164 -54.864  1.00  0.00      BSYN  
ATOM    258    H ALA    30      -7.416-114.897 -54.605  1.00  0.00      BSYN  
ATOM    259   CA ALA    30      -7.294-113.151 -55.802  1.00  0.00      BSYN  
ATOM    260   CB ALA    30      -7.889-113.895 -57.002  1.00  0.00      BSYN  
ATOM    261    C ALA    30      -8.417-112.327 -55.180  1.00  0.00      BSYN  
ATOM    262    O ALA    30      -9.380-112.930 -54.751  1.00  0.00      BSYN  
ATOM    263    N GLU    31      -8.453-110.979 -55.260  1.00  0.00      BSYN  
ATOM    264    H GLU    31      -7.866-110.683 -55.987  1.00  0.00      BSYN  
ATOM    265   CA GLU    31      -9.455-110.197 -54.541  1.00  0.00      BSYN  
ATOM    266   CB GLU    31      -8.882-109.620 -53.313  1.00  0.00      BSYN  
ATOM    267   CG GLU    31      -7.360-109.692 -53.028  1.00  0.00      BSYN  
ATOM    268   CD GLU    31      -6.909-108.444 -52.275  1.00  0.00      BSYN  
ATOM    269  OE1 GLU    31      -7.309-108.397 -51.097  1.00  0.00      BSYN  
ATOM    270  OE2 GLU    31      -6.341-107.456 -52.771  1.00  0.00      BSYN  
ATOM    271    C GLU    31      -9.922-109.229 -55.559  1.00  0.00      BSYN  
ATOM    272    O GLU    31      -9.152-108.514 -56.308  1.00  0.00      BSYN  
ATOM    273    N LYS    32     -11.237-109.252 -55.634  1.00  0.00      BSYN  
ATOM    274    H LYS    32     -11.731-109.938 -55.138  1.00  0.00      BSYN  
ATOM    275   CA LYS    32     -12.012-108.314 -56.490  1.00  0.00      BSYN  
ATOM    276   CB LYS    32     -13.426-109.017 -56.740  1.00  0.00      BSYN  
ATOM    277   CG LYS    32     -13.431-110.194 -57.687  1.00  0.00      BSYN  
ATOM    278   CD LYS    32     -12.853-109.637 -58.980  1.00  0.00      BSYN  
ATOM    279   CE LYS    32     -12.316-110.848 -59.905  1.00  0.00      BSYN  
ATOM    280   NZ LYS    32     -11.984-110.376 -61.235  1.00  0.00      BSYN  
ATOM    281  HZ1 LYS    32     -11.519-111.149 -61.752  1.00  0.00      BSYN  
ATOM    282  HZ2 LYS    32     -12.885-110.145 -61.700  1.00  0.00      BSYN  
ATOM    283  HZ3 LYS    32     -11.333-109.572 -61.127  1.00  0.00      BSYN  
ATOM    284    C LYS    32     -12.077-107.032 -55.755  1.00  0.00      BSYN  
ATOM    285    O LYS    32     -12.360-106.922 -54.540  1.00  0.00      BSYN  
ATOM    286    N THR    33     -11.799-106.038 -56.551  1.00  0.00      BSYN  
ATOM    287    H THR    33     -11.546-106.244 -57.475  1.00  0.00      BSYN  
ATOM    288   CA THR    33     -12.035-104.664 -56.197  1.00  0.00      BSYN  
ATOM    289   CB THR    33     -10.721-103.800 -55.815  1.00  0.00      BSYN  
ATOM    290  OG1 THR    33     -10.049-104.788 -54.983  1.00  0.00      BSYN  
ATOM    291  HG1 THR    33      -9.475-105.192 -55.638  1.00  0.00      BSYN  
ATOM    292  CG2 THR    33     -10.970-102.393 -55.209  1.00  0.00      BSYN  
ATOM    293    C THR    33     -12.712-104.060 -57.371  1.00  0.00      BSYN  
ATOM    294    O THR    33     -12.060-103.488 -58.207  1.00  0.00      BSYN  
ATOM    295    N LYS    34     -14.089-104.148 -57.473  1.00  0.00      BSYN  
ATOM    296    H LYS    34     -14.464-104.563 -56.668  1.00  0.00      BSYN  
ATOM    297   CA LYS    34     -14.966-103.576 -58.557  1.00  0.00      BSYN  
ATOM    298   CB LYS    34     -16.465-103.778 -58.129  1.00  0.00      BSYN  
ATOM    299   CG LYS    34     -16.819-105.284 -58.151  1.00  0.00      BSYN  
ATOM    300   CD LYS    34     -18.330-105.423 -58.056  1.00  0.00      BSYN  
ATOM    301   CE LYS    34     -18.696-106.848 -57.558  1.00  0.00      BSYN  
ATOM    302   NZ LYS    34     -18.926-107.787 -58.690  1.00  0.00      BSYN  
ATOM    303  HZ1 LYS    34     -19.784-107.436 -59.162  1.00  0.00      BSYN  
ATOM    304  HZ2 LYS    34     -18.164-107.606 -59.374  1.00  0.00      BSYN  
ATOM    305  HZ3 LYS    34     -19.152-108.775 -58.456  1.00  0.00      BSYN  
ATOM    306    C LYS    34     -14.780-102.077 -58.771  1.00  0.00      BSYN  
ATOM    307    O LYS    34     -14.692-101.278 -57.830  1.00  0.00      BSYN  
ATOM    308    N GLU    35     -14.764-101.845 -60.102  1.00  0.00      BSYN  
ATOM    309    H GLU    35     -14.720-102.632 -60.684  1.00  0.00      BSYN  
ATOM    310   CA GLU    35     -14.812-100.535 -60.693  1.00  0.00      BSYN  
ATOM    311   CB GLU    35     -13.711-100.358 -61.850  1.00  0.00      BSYN  
ATOM    312   CG GLU    35     -12.360-100.408 -61.358  1.00  0.00      BSYN  
ATOM    313   CD GLU    35     -11.248-100.031 -62.434  1.00  0.00      BSYN  
ATOM    314  OE1 GLU    35     -10.270 -99.406 -62.064  1.00  0.00      BSYN  
ATOM    315  OE2 GLU    35     -11.393-100.557 -63.536  1.00  0.00      BSYN  
ATOM    316    C GLU    35     -16.261-100.082 -61.099  1.00  0.00      BSYN  
ATOM    317    O GLU    35     -17.042-100.878 -61.737  1.00  0.00      BSYN  
ATOM    318    N GLY    36     -16.606 -98.799 -60.966  1.00  0.00      BSYN  
ATOM    319    H GLY    36     -15.988 -98.093 -60.683  1.00  0.00      BSYN  
ATOM    320   CA GLY    36     -17.835 -98.247 -61.376  1.00  0.00      BSYN  
ATOM    321    C GLY    36     -17.663 -96.744 -61.597  1.00  0.00      BSYN  
ATOM    322    O GLY    36     -16.612 -96.203 -61.980  1.00  0.00      BSYN  
ATOM    323    N VAL    37     -18.812 -96.096 -61.376  1.00  0.00      BSYN  
ATOM    324    H VAL    37     -19.650 -96.605 -61.384  1.00  0.00      BSYN  
ATOM    325   CA VAL    37     -18.964 -94.685 -61.394  1.00  0.00      BSYN  
ATOM    326   CB VAL    37     -20.082 -94.042 -62.251  1.00  0.00      BSYN  
ATOM    327  CG1 VAL    37     -19.817 -94.452 -63.680  1.00  0.00      BSYN  
ATOM    328  CG2 VAL    37     -21.441 -94.402 -61.816  1.00  0.00      BSYN  
ATOM    329    C VAL    37     -18.950 -94.123 -59.911  1.00  0.00      BSYN  
ATOM    330    O VAL    37     -19.034 -94.854 -58.950  1.00  0.00      BSYN  
ATOM    331    N LEU    38     -19.116 -92.778 -59.854  1.00  0.00      BSYN  
ATOM    332    H LEU    38     -19.011 -92.291 -60.698  1.00  0.00      BSYN  
ATOM    333   CA LEU    38     -19.371 -92.147 -58.590  1.00  0.00      BSYN  
ATOM    334   CB LEU    38     -19.383 -90.552 -58.701  1.00  0.00      BSYN  
ATOM    335   CG LEU    38     -18.361 -89.825 -59.605  1.00  0.00      BSYN  
ATOM    336  CD1 LEU    38     -18.273 -88.305 -59.179  1.00  0.00      BSYN  
ATOM    337  CD2 LEU    38     -17.023 -90.395 -59.177  1.00  0.00      BSYN  
ATOM    338    C LEU    38     -20.777 -92.536 -58.113  1.00  0.00      BSYN  
ATOM    339    O LEU    38     -21.771 -91.880 -58.533  1.00  0.00      BSYN  
ATOM    340    N TYR    39     -20.800 -93.560 -57.237  1.00  0.00      BSYN  
ATOM    341    H TYR    39     -19.961 -93.953 -56.916  1.00  0.00      BSYN  
ATOM    342   CA TYR    39     -22.019 -94.296 -56.678  1.00  0.00      BSYN  
ATOM    343   CB TYR    39     -21.659 -95.662 -56.026  1.00  0.00      BSYN  
ATOM    344   CG TYR    39     -21.818 -96.865 -57.044  1.00  0.00      BSYN  
ATOM    345  CD1 TYR    39     -22.730 -97.952 -56.982  1.00  0.00      BSYN  
ATOM    346  CE1 TYR    39     -22.730 -99.006 -57.899  1.00  0.00      BSYN  
ATOM    347  CD2 TYR    39     -21.103 -96.909 -58.224  1.00  0.00      BSYN  
ATOM    348  CE2 TYR    39     -21.066 -98.011 -59.115  1.00  0.00      BSYN  
ATOM    349   CZ TYR    39     -21.904 -99.112 -58.903  1.00  0.00      BSYN  
ATOM    350   OH TYR    39     -21.805-100.362 -59.599  1.00  0.00      BSYN  
ATOM    351   HH TYR    39     -21.261-100.493 -60.380  1.00  0.00      BSYN  
ATOM    352    C TYR    39     -22.716 -93.527 -55.577  1.00  0.00      BSYN  
ATOM    353    O TYR    39     -22.288 -93.594 -54.412  1.00  0.00      BSYN  
ATOM    354    N VAL    40     -23.655 -92.637 -55.939  1.00  0.00      BSYN  
ATOM    355    H VAL    40     -23.881 -92.453 -56.875  1.00  0.00      BSYN  
ATOM    356   CA VAL    40     -24.375 -91.791 -54.950  1.00  0.00      BSYN  
ATOM    357   CB VAL    40     -24.227 -90.193 -55.140  1.00  0.00      BSYN  
ATOM    358  CG1 VAL    40     -22.775 -89.897 -55.253  1.00  0.00      BSYN  
ATOM    359  CG2 VAL    40     -24.745 -89.760 -56.452  1.00  0.00      BSYN  
ATOM    360    C VAL    40     -25.927 -92.077 -54.826  1.00  0.00      BSYN  
ATOM    361    O VAL    40     -26.613 -92.104 -55.866  1.00  0.00      BSYN  
ATOM    362    N GLY    41     -26.537 -92.222 -53.659  1.00  0.00      BSYN  
ATOM    363    H GLY    41     -27.474 -92.352 -53.403  1.00  0.00      BSYN  
ATOM    364   CA GLY    41     -25.850 -91.958 -52.406  1.00  0.00      BSYN  
ATOM    365    C GLY    41     -26.638 -91.955 -51.120  1.00  0.00      BSYN  
ATOM    366    O GLY    41     -26.943 -90.817 -50.658  1.00  0.00      BSYN  
ATOM    367    N SER    42     -26.815 -93.216 -50.622  1.00  0.00      BSYN  
ATOM    368    H SER    42     -26.141 -93.874 -50.890  1.00  0.00      BSYN  
ATOM    369   CA SER    42     -27.812 -93.574 -49.521  1.00  0.00      BSYN  
ATOM    370   CB SER    42     -27.562 -95.111 -49.319  1.00  0.00      BSYN  
ATOM    371   OG SER    42     -27.345 -95.969 -50.411  1.00  0.00      BSYN  
ATOM    372   HG SER    42     -27.375 -96.868 -50.075  1.00  0.00      BSYN  
ATOM    373    C SER    42     -27.916 -92.812 -48.127  1.00  0.00      BSYN  
ATOM    374    O SER    42     -28.851 -93.165 -47.339  1.00  0.00      BSYN  
ATOM    375    N LYS    43     -27.243 -91.781 -47.698  1.00  0.00      BSYN  
ATOM    376    H LYS    43     -26.534 -91.287 -48.162  1.00  0.00      BSYN  
ATOM    377   CA LYS    43     -27.354 -91.415 -46.196  1.00  0.00      BSYN  
ATOM    378   CB LYS    43     -26.034 -90.885 -45.634  1.00  0.00      BSYN  
ATOM    379   CG LYS    43     -25.637 -90.961 -44.178  1.00  0.00      BSYN  
ATOM    380   CD LYS    43     -25.307 -92.209 -43.536  1.00  0.00      BSYN  
ATOM    381   CE LYS    43     -24.041 -92.014 -42.680  1.00  0.00      BSYN  
ATOM    382   NZ LYS    43     -23.563 -93.240 -42.029  1.00  0.00      BSYN  
ATOM    383  HZ1 LYS    43     -22.558 -93.275 -41.765  1.00  0.00      BSYN  
ATOM    384  HZ2 LYS    43     -24.033 -93.467 -41.129  1.00  0.00      BSYN  
ATOM    385  HZ3 LYS    43     -23.750 -94.078 -42.616  1.00  0.00      BSYN  
ATOM    386    C LYS    43     -28.661 -90.497 -45.755  1.00  0.00      BSYN  
ATOM    387    O LYS    43     -29.510 -90.462 -46.614  1.00  0.00      BSYN  
ATOM    388    N THR    44     -28.820 -89.718 -44.712  1.00  0.00      BSYN  
ATOM    389    H THR    44     -28.400 -89.674 -43.828  1.00  0.00      BSYN  
ATOM    390   CA THR    44     -30.004 -88.875 -44.470  1.00  0.00      BSYN  
ATOM    391   CB THR    44     -30.065 -88.511 -42.904  1.00  0.00      BSYN  
ATOM    392  OG1 THR    44     -29.420 -89.570 -42.266  1.00  0.00      BSYN  
ATOM    393  HG1 THR    44     -29.607 -89.595 -41.324  1.00  0.00      BSYN  
ATOM    394  CG2 THR    44     -31.519 -88.702 -42.542  1.00  0.00      BSYN  
ATOM    395    C THR    44     -29.945 -87.702 -45.360  1.00  0.00      BSYN  
ATOM    396    O THR    44     -30.975 -87.011 -45.333  1.00  0.00      BSYN  
ATOM    397    N ARG    45     -29.028 -87.581 -46.331  1.00  0.00      BSYN  
ATOM    398    H ARG    45     -28.531 -88.395 -46.556  1.00  0.00      BSYN  
ATOM    399   CA ARG    45     -28.848 -86.496 -47.306  1.00  0.00      BSYN  
ATOM    400   CB ARG    45     -28.512 -85.189 -46.697  1.00  0.00      BSYN  
ATOM    401   CG ARG    45     -28.628 -84.124 -47.721  1.00  0.00      BSYN  
ATOM    402   CD ARG    45     -29.587 -83.070 -47.290  1.00  0.00      BSYN  
ATOM    403   NE ARG    45     -30.296 -82.223 -48.329  1.00  0.00      BSYN  
ATOM    404   HE ARG    45     -30.083 -81.280 -48.489  1.00  0.00      BSYN  
ATOM    405   CZ ARG    45     -31.250 -82.771 -49.182  1.00  0.00      BSYN  
ATOM    406  NH1 ARG    45     -31.744 -82.078 -50.186  1.00  0.00      BSYN  
ATOM    407 HH11 ARG    45     -32.413 -82.545 -50.764  1.00  0.00      BSYN  
ATOM    408 HH12 ARG    45     -31.349 -81.186 -50.407  1.00  0.00      BSYN  
ATOM    409  NH2 ARG    45     -31.808 -84.025 -49.070  1.00  0.00      BSYN  
ATOM    410 HH21 ARG    45     -32.390 -84.491 -49.736  1.00  0.00      BSYN  
ATOM    411 HH22 ARG    45     -31.368 -84.574 -48.359  1.00  0.00      BSYN  
ATOM    412    C ARG    45     -27.689 -86.941 -48.279  1.00  0.00      BSYN  
ATOM    413    O ARG    45     -26.724 -87.629 -47.924  1.00  0.00      BSYN  
ATOM    414    N GLU    46     -27.847 -86.589 -49.578  1.00  0.00      BSYN  
ATOM    415    H GLU    46     -28.668 -86.086 -49.762  1.00  0.00      BSYN  
ATOM    416   CA GLU    46     -26.975 -86.969 -50.705  1.00  0.00      BSYN  
ATOM    417   CB GLU    46     -27.747 -86.866 -52.100  1.00  0.00      BSYN  
ATOM    418   CG GLU    46     -28.697 -88.011 -52.441  1.00  0.00      BSYN  
ATOM    419   CD GLU    46     -29.953 -88.219 -51.565  1.00  0.00      BSYN  
ATOM    420  OE1 GLU    46     -31.030 -88.401 -52.068  1.00  0.00      BSYN  
ATOM    421  OE2 GLU    46     -29.873 -88.335 -50.326  1.00  0.00      BSYN  
ATOM    422    C GLU    46     -25.826 -85.967 -50.783  1.00  0.00      BSYN  
ATOM    423    O GLU    46     -25.615 -85.432 -51.884  1.00  0.00      BSYN  
ATOM    424    N GLY    47     -24.954 -85.685 -49.717  1.00  0.00      BSYN  
ATOM    425    H GLY    47     -24.861 -86.278 -48.942  1.00  0.00      BSYN  
ATOM    426   CA GLY    47     -24.158 -84.452 -49.726  1.00  0.00      BSYN  
ATOM    427    C GLY    47     -24.895 -83.182 -49.321  1.00  0.00      BSYN  
ATOM    428    O GLY    47     -25.979 -83.257 -48.604  1.00  0.00      BSYN  
ATOM    429    N VAL    48     -24.302 -82.009 -49.689  1.00  0.00      BSYN  
ATOM    430    H VAL    48     -23.360 -82.216 -49.863  1.00  0.00      BSYN  
ATOM    431   CA VAL    48     -24.923 -80.774 -49.297  1.00  0.00      BSYN  
ATOM    432   CB VAL    48     -23.963 -79.584 -48.823  1.00  0.00      BSYN  
ATOM    433  CG1 VAL    48     -24.522 -79.013 -47.497  1.00  0.00      BSYN  
ATOM    434  CG2 VAL    48     -22.439 -80.115 -48.747  1.00  0.00      BSYN  
ATOM    435    C VAL    48     -25.745 -80.267 -50.388  1.00  0.00      BSYN  
ATOM    436    O VAL    48     -25.379 -79.386 -51.128  1.00  0.00      BSYN  
ATOM    437    N VAL    49     -26.999 -80.735 -50.608  1.00  0.00      BSYN  
ATOM    438    H VAL    49     -27.485 -81.292 -49.966  1.00  0.00      BSYN  
ATOM    439   CA VAL    49     -27.903 -80.188 -51.583  1.00  0.00      BSYN  
ATOM    440   CB VAL    49     -28.450 -81.175 -52.627  1.00  0.00      BSYN  
ATOM    441  CG1 VAL    49     -27.314 -81.725 -53.465  1.00  0.00      BSYN  
ATOM    442  CG2 VAL    49     -29.244 -82.427 -52.184  1.00  0.00      BSYN  
ATOM    443    C VAL    49     -28.896 -79.397 -50.845  1.00  0.00      BSYN  
ATOM    444    O VAL    49     -30.022 -79.284 -51.391  1.00  0.00      BSYN  
ATOM    445    N GLN    50     -28.639 -78.827 -49.699  1.00  0.00      BSYN  
ATOM    446    H GLN    50     -27.679 -78.658 -49.604  1.00  0.00      BSYN  
ATOM    447   CA GLN    50     -29.563 -78.320 -48.725  1.00  0.00      BSYN  
ATOM    448   CB GLN    50     -28.886 -78.441 -47.303  1.00  0.00      BSYN  
ATOM    449   CG GLN    50     -29.843 -78.062 -46.134  1.00  0.00      BSYN  
ATOM    450   CD GLN    50     -29.576 -78.781 -44.796  1.00  0.00      BSYN  
ATOM    451  OE1 GLN    50     -28.510 -78.769 -44.168  1.00  0.00      BSYN  
ATOM    452  NE2 GLN    50     -30.642 -79.415 -44.268  1.00  0.00      BSYN  
ATOM    453 HE21 GLN    50     -30.635 -79.687 -43.327  1.00  0.00      BSYN  
ATOM    454 HE22 GLN    50     -31.408 -79.598 -44.851  1.00  0.00      BSYN  
ATOM    455    C GLN    50     -30.157 -76.989 -49.120  1.00  0.00      BSYN  
ATOM    456    O GLN    50     -29.371 -76.050 -49.283  1.00  0.00      BSYN  
ATOM    457    N GLY    51     -31.543 -76.930 -49.166  1.00  0.00      BSYN  
ATOM    458    H GLY    51     -32.149 -77.682 -49.001  1.00  0.00      BSYN  
ATOM    459   CA GLY    51     -32.092 -75.688 -49.641  1.00  0.00      BSYN  
ATOM    460    C GLY    51     -32.914 -75.162 -48.526  1.00  0.00      BSYN  
ATOM    461    O GLY    51     -32.642 -74.192 -47.886  1.00  0.00      BSYN  
ATOM    462    N VAL    52     -33.904 -75.958 -48.169  1.00  0.00      BSYN  
ATOM    463    H VAL    52     -34.131 -76.683 -48.788  1.00  0.00      BSYN  
ATOM    464   CA VAL    52     -34.644 -75.638 -46.915  1.00  0.00      BSYN  
ATOM    465   CB VAL    52     -36.185 -75.812 -47.170  1.00  0.00      BSYN  
ATOM    466  CG1 VAL    52     -36.931 -75.837 -45.855  1.00  0.00      BSYN  
ATOM    467  CG2 VAL    52     -36.740 -74.562 -47.864  1.00  0.00      BSYN  
ATOM    468    C VAL    52     -33.931 -76.616 -45.919  1.00  0.00      BSYN  
ATOM    469    O VAL    52     -33.730 -77.822 -46.184  1.00  0.00      BSYN  
ATOM    470    N ALA    53     -33.448 -76.093 -44.785  1.00  0.00      BSYN  
ATOM    471    H ALA    53     -32.725 -76.679 -44.481  1.00  0.00      BSYN  
ATOM    472   CA ALA    53     -33.483 -74.721 -44.345  1.00  0.00      BSYN  
ATOM    473   CB ALA    53     -34.270 -74.726 -43.126  1.00  0.00      BSYN  
ATOM    474    C ALA    53     -32.257 -73.938 -44.107  1.00  0.00      BSYN  
ATOM    475    O ALA    53     -31.517 -74.106 -43.138  1.00  0.00      BSYN  
ATOM    476    N SER    54     -32.093 -73.163 -45.147  1.00  0.00      BSYN  
ATOM    477    H SER    54     -32.600 -73.088 -45.983  1.00  0.00      BSYN  
ATOM    478   CA SER    54     -30.875 -72.351 -45.248  1.00  0.00      BSYN  
ATOM    479   CB SER    54     -29.896 -72.927 -46.272  1.00  0.00      BSYN  
ATOM    480   OG SER    54     -29.458 -74.224 -46.135  1.00  0.00      BSYN  
ATOM    481   HG SER    54     -29.949 -74.848 -46.674  1.00  0.00      BSYN  
ATOM    482    C SER    54     -31.315 -70.926 -45.648  1.00  0.00      BSYN  
ATOM    483    O SER    54     -31.515 -70.624 -46.816  1.00  0.00      BSYN  
ATOM    484    N VAL    55     -31.353 -70.023 -44.648  1.00  0.00      BSYN  
ATOM    485    H VAL    55     -31.219 -70.452 -43.777  1.00  0.00      BSYN  
ATOM    486   CA VAL    55     -31.632 -68.607 -44.929  1.00  0.00      BSYN  
ATOM    487   CB VAL    55     -33.054 -68.238 -44.416  1.00  0.00      BSYN  
ATOM    488  CG1 VAL    55     -33.291 -68.153 -42.924  1.00  0.00      BSYN  
ATOM    489  CG2 VAL    55     -33.669 -67.072 -45.112  1.00  0.00      BSYN  
ATOM    490    C VAL    55     -30.468 -67.713 -44.361  1.00  0.00      BSYN  
ATOM    491    O VAL    55     -30.468 -66.513 -44.511  1.00  0.00      BSYN  
ATOM    492    N ALA    56     -29.397 -68.451 -43.972  1.00  0.00      BSYN  
ATOM    493    H ALA    56     -29.291 -69.413 -44.126  1.00  0.00      BSYN  
ATOM    494   CA ALA    56     -28.311 -67.805 -43.099  1.00  0.00      BSYN  
ATOM    495   CB ALA    56     -28.770 -67.584 -41.701  1.00  0.00      BSYN  
ATOM    496    C ALA    56     -27.058 -68.681 -43.019  1.00  0.00      BSYN  
ATOM    497    O ALA    56     -27.148 -69.889 -42.898  1.00  0.00      BSYN  
ATOM    498    N GLU    57     -25.901 -67.944 -43.250  1.00  0.00      BSYN  
ATOM    499    H GLU    57     -25.863 -66.994 -43.487  1.00  0.00      BSYN  
ATOM    500   CA GLU    57     -24.653 -68.548 -42.902  1.00  0.00      BSYN  
ATOM    501   CB GLU    57     -23.535 -67.758 -43.676  1.00  0.00      BSYN  
ATOM    502   CG GLU    57     -22.483 -68.815 -44.093  1.00  0.00      BSYN  
ATOM    503   CD GLU    57     -22.676 -69.369 -45.471  1.00  0.00      BSYN  
ATOM    504  OE1 GLU    57     -21.863 -69.005 -46.277  1.00  0.00      BSYN  
ATOM    505  OE2 GLU    57     -23.547 -70.153 -45.720  1.00  0.00      BSYN  
ATOM    506    C GLU    57     -24.442 -68.270 -41.433  1.00  0.00      BSYN  
ATOM    507    O GLU    57     -24.446 -67.118 -41.025  1.00  0.00      BSYN  
ATOM    508    N LYS    58     -24.357 -69.322 -40.627  1.00  0.00      BSYN  
ATOM    509    H LYS    58     -24.478 -70.236 -40.958  1.00  0.00      BSYN  
ATOM    510   CA LYS    58     -23.945 -69.210 -39.247  1.00  0.00      BSYN  
ATOM    511   CB LYS    58     -24.355 -70.314 -38.381  1.00  0.00      BSYN  
ATOM    512   CG LYS    58     -25.811 -70.273 -38.080  1.00  0.00      BSYN  
ATOM    513   CD LYS    58     -26.698 -70.569 -39.234  1.00  0.00      BSYN  
ATOM    514   CE LYS    58     -27.955 -71.193 -38.993  1.00  0.00      BSYN  
ATOM    515   NZ LYS    58     -27.977 -72.438 -38.308  1.00  0.00      BSYN  
ATOM    516  HZ1 LYS    58     -27.227 -72.968 -38.797  1.00  0.00      BSYN  
ATOM    517  HZ2 LYS    58     -27.653 -72.222 -37.344  1.00  0.00      BSYN  
ATOM    518  HZ3 LYS    58     -28.868 -72.972 -38.339  1.00  0.00      BSYN  
ATOM    519    C LYS    58     -22.430 -69.108 -39.306  1.00  0.00      BSYN  
ATOM    520    O LYS    58     -21.696 -70.000 -39.741  1.00  0.00      BSYN  
ATOM    521    N THR    59     -22.021 -68.060 -38.613  1.00  0.00      BSYN  
ATOM    522    H THR    59     -22.744 -67.601 -38.137  1.00  0.00      BSYN  
ATOM    523   CA THR    59     -20.645 -67.498 -38.665  1.00  0.00      BSYN  
ATOM    524   CB THR    59     -20.729 -66.030 -38.877  1.00  0.00      BSYN  
ATOM    525  OG1 THR    59     -21.629 -65.361 -37.975  1.00  0.00      BSYN  
ATOM    526  HG1 THR    59     -21.723 -65.526 -37.034  1.00  0.00      BSYN  
ATOM    527  CG2 THR    59     -21.323 -65.692 -40.322  1.00  0.00      BSYN  
ATOM    528    C THR    59     -19.725 -67.982 -37.598  1.00  0.00      BSYN  
ATOM    529    O THR    59     -18.966 -67.193 -37.096  1.00  0.00      BSYN  
ATOM    530    N LYS    60     -19.619 -69.316 -37.330  1.00  0.00      BSYN  
ATOM    531    H LYS    60     -20.180 -69.930 -37.849  1.00  0.00      BSYN  
ATOM    532   CA LYS    60     -18.817 -69.738 -36.296  1.00  0.00      BSYN  
ATOM    533   CB LYS    60     -19.169 -71.118 -35.771  1.00  0.00      BSYN  
ATOM    534   CG LYS    60     -20.593 -70.822 -35.210  1.00  0.00      BSYN  
ATOM    535   CD LYS    60     -21.297 -71.943 -34.536  1.00  0.00      BSYN  
ATOM    536   CE LYS    60     -20.681 -72.430 -33.234  1.00  0.00      BSYN  
ATOM    537   NZ LYS    60     -21.599 -73.157 -32.457  1.00  0.00      BSYN  
ATOM    538  HZ1 LYS    60     -21.811 -72.448 -31.726  1.00  0.00      BSYN  
ATOM    539  HZ2 LYS    60     -22.471 -73.529 -32.884  1.00  0.00      BSYN  
ATOM    540  HZ3 LYS    60     -21.170 -73.976 -31.981  1.00  0.00      BSYN  
ATOM    541    C LYS    60     -17.406 -69.779 -36.490  1.00  0.00      BSYN  
ATOM    542    O LYS    60     -16.821 -70.688 -37.165  1.00  0.00      BSYN  
ATOM    543    N GLU    61     -16.674 -68.798 -35.945  1.00  0.00      BSYN  
ATOM    544    H GLU    61     -17.115 -67.977 -35.641  1.00  0.00      BSYN  
ATOM    545   CA GLU    61     -15.243 -68.955 -35.847  1.00  0.00      BSYN  
ATOM    546   CB GLU    61     -14.631 -68.324 -37.097  1.00  0.00      BSYN  
ATOM    547   CG GLU    61     -15.365 -67.150 -37.812  1.00  0.00      BSYN  
ATOM    548   CD GLU    61     -14.488 -66.685 -38.983  1.00  0.00      BSYN  
ATOM    549  OE1 GLU    61     -13.424 -65.991 -38.882  1.00  0.00      BSYN  
ATOM    550  OE2 GLU    61     -14.962 -67.014 -40.045  1.00  0.00      BSYN  
ATOM    551    C GLU    61     -14.673 -68.371 -34.594  1.00  0.00      BSYN  
ATOM    552    O GLU    61     -14.125 -67.308 -34.559  1.00  0.00      BSYN  
ATOM    553    N GLN    62     -14.801 -69.209 -33.554  1.00  0.00      BSYN  
ATOM    554    H GLN    62     -15.088 -70.067 -33.930  1.00  0.00      BSYN  
ATOM    555   CA GLN    62     -14.265 -69.025 -32.213  1.00  0.00      BSYN  
ATOM    556   CB GLN    62     -15.075 -69.663 -31.124  1.00  0.00      BSYN  
ATOM    557   CG GLN    62     -16.324 -68.945 -30.871  1.00  0.00      BSYN  
ATOM    558   CD GLN    62     -17.381 -69.277 -31.884  1.00  0.00      BSYN  
ATOM    559  OE1 GLN    62     -17.474 -70.303 -32.572  1.00  0.00      BSYN  
ATOM    560  NE2 GLN    62     -18.384 -68.408 -32.073  1.00  0.00      BSYN  
ATOM    561 HE21 GLN    62     -18.520 -67.786 -31.328  1.00  0.00      BSYN  
ATOM    562 HE22 GLN    62     -18.815 -68.646 -32.920  1.00  0.00      BSYN  
ATOM    563    C GLN    62     -12.831 -69.478 -32.101  1.00  0.00      BSYN  
ATOM    564    O GLN    62     -12.551 -70.698 -31.792  1.00  0.00      BSYN  
ATOM    565    N ALA    63     -11.931 -68.676 -32.633  1.00  0.00      BSYN  
ATOM    566    H ALA    63     -12.203 -67.815 -33.012  1.00  0.00      BSYN  
ATOM    567   CA ALA    63     -10.618 -69.086 -32.925  1.00  0.00      BSYN  
ATOM    568   CB ALA    63     -10.297 -68.821 -34.397  1.00  0.00      BSYN  
ATOM    569    C ALA    63      -9.584 -68.374 -32.046  1.00  0.00      BSYN  
ATOM    570    O ALA    63      -9.681 -67.187 -31.785  1.00  0.00      BSYN  
ATOM    571    N SER    64      -8.687 -69.202 -31.436  1.00  0.00      BSYN  
ATOM    572    H SER    64      -8.577 -70.121 -31.759  1.00  0.00      BSYN  
ATOM    573   CA SER    64      -7.622 -68.827 -30.470  1.00  0.00      BSYN  
ATOM    574   CB SER    64      -7.185 -69.959 -29.597  1.00  0.00      BSYN  
ATOM    575   OG SER    64      -7.694 -69.810 -28.336  1.00  0.00      BSYN  
ATOM    576   HG SER    64      -8.119 -68.966 -28.170  1.00  0.00      BSYN  
ATOM    577    C SER    64      -6.562 -68.058 -31.247  1.00  0.00      BSYN  
ATOM    578    O SER    64      -5.568 -68.545 -31.774  1.00  0.00      BSYN  
ATOM    579    N HIS    65      -6.612 -66.806 -30.904  1.00  0.00      BSYN  
ATOM    580    H HIS    65      -7.220 -66.627 -30.157  1.00  0.00      BSYN  
ATOM    581   CA HIS    65      -5.891 -65.719 -31.424  1.00  0.00      BSYN  
ATOM    582   CB HIS    65      -6.592 -65.369 -32.712  1.00  0.00      BSYN  
ATOM    583   CG HIS    65      -5.749 -64.801 -33.776  1.00  0.00      BSYN  
ATOM    584  ND1 HIS    65      -4.931 -63.779 -33.702  1.00  0.00      BSYN  
ATOM    585  HD1 HIS    65      -4.614 -63.254 -32.939  1.00  0.00      BSYN  
ATOM    586  CD2 HIS    65      -5.688 -65.420 -34.977  1.00  0.00      BSYN  
ATOM    587  NE2 HIS    65      -4.703 -64.793 -35.581  1.00  0.00      BSYN  
ATOM    588  CE1 HIS    65      -4.197 -63.832 -34.838  1.00  0.00      BSYN  
ATOM    589    C HIS    65      -5.846 -64.682 -30.344  1.00  0.00      BSYN  
ATOM    590    O HIS    65      -6.743 -63.917 -29.946  1.00  0.00      BSYN  
ATOM    591    N LEU    66      -4.687 -64.759 -29.777  1.00  0.00      BSYN  
ATOM    592    H LEU    66      -4.164 -65.474 -30.198  1.00  0.00      BSYN  
ATOM    593   CA LEU    66      -4.396 -63.985 -28.589  1.00  0.00      BSYN  
ATOM    594   CB LEU    66      -3.493 -64.911 -27.616  1.00  0.00      BSYN  
ATOM    595   CG LEU    66      -4.118 -65.387 -26.160  1.00  0.00      BSYN  
ATOM    596  CD1 LEU    66      -4.565 -64.186 -25.294  1.00  0.00      BSYN  
ATOM    597  CD2 LEU    66      -5.311 -66.339 -26.212  1.00  0.00      BSYN  
ATOM    598    C LEU    66      -3.696 -62.659 -28.838  1.00  0.00      BSYN  
ATOM    599    O LEU    66      -2.507 -62.396 -28.539  1.00  0.00      BSYN  
ATOM    600    N GLY    67      -4.584 -61.728 -29.402  1.00  0.00      BSYN  
ATOM    601    H GLY    67      -5.518 -62.027 -29.421  1.00  0.00      BSYN  
ATOM    602   CA GLY    67      -4.204 -60.380 -29.690  1.00  0.00      BSYN  
ATOM    603    C GLY    67      -5.300 -59.413 -29.707  1.00  0.00      BSYN  
ATOM    604    O GLY    67      -6.461 -59.806 -29.909  1.00  0.00      BSYN  
ATOM    605    N GLY    68      -5.144 -58.156 -29.466  1.00  0.00      BSYN  
ATOM    606    H GLY    68      -5.919 -57.559 -29.395  1.00  0.00      BSYN  
ATOM    607   CA GLY    68      -3.820 -57.599 -29.204  1.00  0.00      BSYN  
ATOM    608    C GLY    68      -3.895 -56.428 -28.223  1.00  0.00      BSYN  
ATOM    609    O GLY    68      -4.344 -56.605 -27.098  1.00  0.00      BSYN  
ATOM    610    N ALA    69      -3.346 -55.419 -28.705  1.00  0.00      BSYN  
ATOM    611    H ALA    69      -2.684 -55.526 -29.420  1.00  0.00      BSYN  
ATOM    612   CA ALA    69      -3.900 -54.175 -28.251  1.00  0.00      BSYN  
ATOM    613   CB ALA    69      -2.686 -53.403 -28.043  1.00  0.00      BSYN  
ATOM    614    C ALA    69      -4.968 -53.586 -29.088  1.00  0.00      BSYN  
ATOM    615    O ALA    69      -4.930 -53.669 -30.315  1.00  0.00      BSYN  
ATOM    616    N VAL    70      -5.884 -52.938 -28.315  1.00  0.00      BSYN  
ATOM    617    H VAL    70      -5.572 -52.598 -27.450  1.00  0.00      BSYN  
ATOM    618   CA VAL    70      -7.107 -52.407 -28.809  1.00  0.00      BSYN  
ATOM    619   CB VAL    70      -8.284 -52.674 -27.800  1.00  0.00      BSYN  
ATOM    620  CG1 VAL    70      -8.132 -53.811 -26.797  1.00  0.00      BSYN  
ATOM    621  CG2 VAL    70      -8.611 -51.621 -26.880  1.00  0.00      BSYN  
ATOM    622    C VAL    70      -6.913 -50.936 -29.196  1.00  0.00      BSYN  
ATOM    623    O VAL    70      -6.076 -50.266 -28.535  1.00  0.00      BSYN  
ATOM    624    N PHE    71      -7.654 -50.405 -30.173  1.00  0.00      BSYN  
ATOM    625    H PHE    71      -8.469 -50.817 -30.529  1.00  0.00      BSYN  
ATOM    626   CA PHE    71      -7.402 -49.136 -30.744  1.00  0.00      BSYN  
ATOM    627   CB PHE    71      -7.029 -49.193 -32.268  1.00  0.00      BSYN  
ATOM    628   CG PHE    71      -5.914 -50.150 -32.812  1.00  0.00      BSYN  
ATOM    629  CD1 PHE    71      -6.027 -51.585 -32.731  1.00  0.00      BSYN  
ATOM    630  CD2 PHE    71      -4.762 -49.630 -33.310  1.00  0.00      BSYN  
ATOM    631  CE1 PHE    71      -4.887 -52.357 -32.906  1.00  0.00      BSYN  
ATOM    632  CE2 PHE    71      -3.628 -50.464 -33.449  1.00  0.00      BSYN  
ATOM    633   CZ PHE    71      -3.680 -51.810 -33.192  1.00  0.00      BSYN  
ATOM    634    C PHE    71      -8.519 -47.982 -30.742  1.00  0.00      BSYN  
ATOM    635    O PHE    71      -9.290 -47.731 -31.677  1.00  0.00      BSYN  
ATOM    636    N SER    72      -8.632 -47.358 -29.656  1.00  0.00      BSYN  
ATOM    637    H SER    72      -7.897 -47.480 -29.019  1.00  0.00      BSYN  
ATOM    638   CA SER    72      -9.672 -46.282 -29.460  1.00  0.00      BSYN  
ATOM    639   CB SER    72      -9.758 -46.050 -27.952  1.00  0.00      BSYN  
ATOM    640   OG SER    72     -10.439 -46.928 -27.128  1.00  0.00      BSYN  
ATOM    641   HG SER    72     -10.570 -46.806 -26.185  1.00  0.00      BSYN  
ATOM    642    C SER    72      -9.633 -44.867 -30.020  1.00  0.00      BSYN  
ATOM    643    O SER    72      -9.138 -44.721 -31.111  1.00  0.00      BSYN  
ATOM    644    N GLY    73     -10.333 -43.850 -29.348  1.00  0.00      BSYN  
ATOM    645    H GLY    73     -10.839 -44.145 -28.561  1.00  0.00      BSYN  
ATOM    646   CA GLY    73     -10.296 -42.452 -29.958  1.00  0.00      BSYN  
ATOM    647    C GLY    73     -11.767 -41.985 -29.921  1.00  0.00      BSYN  
ATOM    648    O GLY    73     -12.163 -40.986 -29.394  1.00  0.00      BSYN  
ATOM    649    N ALA    74     -12.618 -42.844 -30.541  1.00  0.00      BSYN  
ATOM    650    H ALA    74     -12.354 -43.717 -30.901  1.00  0.00      BSYN  
ATOM    651   CA ALA    74     -14.002 -42.339 -30.696  1.00  0.00      BSYN  
ATOM    652   CB ALA    74     -14.031 -41.980 -32.174  1.00  0.00      BSYN  
ATOM    653    C ALA    74     -15.048 -43.442 -30.255  1.00  0.00      BSYN  
ATOM    654    O ALA    74     -15.371 -44.532 -30.880  1.00  0.00      BSYN  
ATOM    655    N GLY    75     -15.580 -43.098 -29.039  1.00  0.00      BSYN  
ATOM    656    H GLY    75     -15.095 -42.434 -28.507  1.00  0.00      BSYN  
ATOM    657   CA GLY    75     -16.732 -43.726 -28.344  1.00  0.00      BSYN  
ATOM    658    C GLY    75     -16.666 -43.676 -26.787  1.00  0.00      BSYN  
ATOM    659    O GLY    75     -15.871 -43.029 -26.070  1.00  0.00      BSYN  
ATOM    660    N ASN    76     -17.648 -44.458 -26.411  1.00  0.00      BSYN  
ATOM    661    H ASN    76     -18.057 -45.038 -27.087  1.00  0.00      BSYN  
ATOM    662   CA ASN    76     -18.049 -44.667 -25.033  1.00  0.00      BSYN  
ATOM    663   CB ASN    76     -19.572 -44.648 -24.856  1.00  0.00      BSYN  
ATOM    664   CG ASN    76     -20.199 -43.337 -25.456  1.00  0.00      BSYN  
ATOM    665  OD1 ASN    76     -20.447 -42.301 -24.843  1.00  0.00      BSYN  
ATOM    666  ND2 ASN    76     -20.623 -43.238 -26.658  1.00  0.00      BSYN  
ATOM    667 HD21 ASN    76     -20.676 -44.001 -27.271  1.00  0.00      BSYN  
ATOM    668 HD22 ASN    76     -20.954 -42.332 -26.833  1.00  0.00      BSYN  
ATOM    669    C ASN    76     -17.585 -46.099 -24.684  1.00  0.00      BSYN  
ATOM    670    O ASN    76     -18.047 -47.018 -25.443  1.00  0.00      BSYN  
ATOM    671    N ILE    77     -16.654 -46.389 -23.765  1.00  0.00      BSYN  
ATOM    672    H ILE    77     -16.534 -47.333 -23.529  1.00  0.00      BSYN  
ATOM    673   CA ILE    77     -15.837 -45.459 -23.065  1.00  0.00      BSYN  
ATOM    674   CB ILE    77     -15.911 -45.892 -21.550  1.00  0.00      BSYN  
ATOM    675  CG2 ILE    77     -17.125 -45.126 -20.879  1.00  0.00      BSYN  
ATOM    676  CG1 ILE    77     -15.825 -47.354 -21.089  1.00  0.00      BSYN  
ATOM    677   CD ILE    77     -15.510 -47.377 -19.485  1.00  0.00      BSYN  
ATOM    678    C ILE    77     -14.339 -45.394 -23.599  1.00  0.00      BSYN  
ATOM    679    O ILE    77     -13.569 -46.282 -23.224  1.00  0.00      BSYN  
ATOM    680    N ALA    78     -13.983 -44.501 -24.578  1.00  0.00      BSYN  
ATOM    681    H ALA    78     -14.863 -44.216 -24.903  1.00  0.00      BSYN  
ATOM    682   CA ALA    78     -12.649 -44.233 -25.073  1.00  0.00      BSYN  
ATOM    683   CB ALA    78     -12.748 -44.517 -26.612  1.00  0.00      BSYN  
ATOM    684    C ALA    78     -12.302 -42.722 -24.814  1.00  0.00      BSYN  
ATOM    685    O ALA    78     -11.094 -42.293 -24.899  1.00  0.00      BSYN  
ATOM    686    N ALA    79     -13.454 -41.974 -24.937  1.00  0.00      BSYN  
ATOM    687    H ALA    79     -14.219 -42.397 -25.381  1.00  0.00      BSYN  
ATOM    688   CA ALA    79     -13.355 -40.648 -24.525  1.00  0.00      BSYN  
ATOM    689   CB ALA    79     -13.522 -39.673 -25.742  1.00  0.00      BSYN  
ATOM    690    C ALA    79     -14.242 -40.089 -23.377  1.00  0.00      BSYN  
ATOM    691    O ALA    79     -13.861 -39.110 -22.712  1.00  0.00      BSYN  
ATOM    692    N ALA    80     -15.391 -40.790 -23.374  1.00  0.00      BSYN  
ATOM    693    H ALA    80     -15.724 -41.287 -24.150  1.00  0.00      BSYN  
ATOM    694   CA ALA    80     -16.363 -40.529 -22.307  1.00  0.00      BSYN  
ATOM    695   CB ALA    80     -17.673 -41.126 -22.604  1.00  0.00      BSYN  
ATOM    696    C ALA    80     -15.765 -41.056 -21.047  1.00  0.00      BSYN  
ATOM    697    O ALA    80     -15.480 -42.245 -21.110  1.00  0.00      BSYN  
ATOM    698    N THR    81     -15.519 -40.195 -20.076  1.00  0.00      BSYN  
ATOM    699    H THR    81     -15.682 -39.238 -20.206  1.00  0.00      BSYN  
ATOM    700   CA THR    81     -14.993 -40.581 -18.743  1.00  0.00      BSYN  
ATOM    701   CB THR    81     -14.505 -39.378 -17.897  1.00  0.00      BSYN  
ATOM    702  OG1 THR    81     -15.492 -38.353 -17.929  1.00  0.00      BSYN  
ATOM    703  HG1 THR    81     -16.160 -38.477 -17.251  1.00  0.00      BSYN  
ATOM    704  CG2 THR    81     -13.306 -38.779 -18.539  1.00  0.00      BSYN  
ATOM    705    C THR    81     -15.972 -41.331 -17.895  1.00  0.00      BSYN  
ATOM    706    O THR    81     -17.120 -40.792 -17.727  1.00  0.00      BSYN  
ATOM    707    N GLY    82     -15.585 -42.529 -17.288  1.00  0.00      BSYN  
ATOM    708    H GLY    82     -16.198 -43.135 -16.821  1.00  0.00      BSYN  
ATOM    709   CA GLY    82     -14.150 -42.955 -17.632  1.00  0.00      BSYN  
ATOM    710    C GLY    82     -13.711 -44.169 -16.927  1.00  0.00      BSYN  
ATOM    711    O GLY    82     -14.386 -44.508 -15.968  1.00  0.00      BSYN  
ATOM    712    N LEU    83     -12.759 -44.977 -17.464  1.00  0.00      BSYN  
ATOM    713    H LEU    83     -12.435 -44.793 -18.371  1.00  0.00      BSYN  
ATOM    714   CA LEU    83     -12.407 -46.296 -17.034  1.00  0.00      BSYN  
ATOM    715   CB LEU    83     -11.958 -47.218 -18.196  1.00  0.00      BSYN  
ATOM    716   CG LEU    83     -10.740 -46.999 -19.143  1.00  0.00      BSYN  
ATOM    717  CD1 LEU    83     -10.594 -48.134 -20.141  1.00  0.00      BSYN  
ATOM    718  CD2 LEU    83     -10.831 -45.870 -20.183  1.00  0.00      BSYN  
ATOM    719    C LEU    83     -11.308 -46.400 -15.892  1.00  0.00      BSYN  
ATOM    720    O LEU    83     -10.329 -47.134 -15.913  1.00  0.00      BSYN  
ATOM    721    N VAL    84     -11.745 -45.714 -14.807  1.00  0.00      BSYN  
ATOM    722    H VAL    84     -12.699 -45.545 -14.657  1.00  0.00      BSYN  
ATOM    723   CA VAL    84     -10.859 -45.403 -13.736  1.00  0.00      BSYN  
ATOM    724   CB VAL    84     -10.800 -43.999 -13.262  1.00  0.00      BSYN  
ATOM    725  CG1 VAL    84     -10.344 -43.133 -14.498  1.00  0.00      BSYN  
ATOM    726  CG2 VAL    84     -12.060 -43.350 -12.847  1.00  0.00      BSYN  
ATOM    727    C VAL    84     -11.086 -46.343 -12.528  1.00  0.00      BSYN  
ATOM    728    O VAL    84     -12.232 -46.671 -12.200  1.00  0.00      BSYN  
ATOM    729    N LYS    85     -10.067 -46.884 -11.890  1.00  0.00      BSYN  
ATOM    730    H LYS    85      -9.244 -46.632 -12.359  1.00  0.00      BSYN  
ATOM    731   CA LYS    85     -10.163 -47.735 -10.695  1.00  0.00      BSYN  
ATOM    732   CB LYS    85      -8.864 -48.293 -10.272  1.00  0.00      BSYN  
ATOM    733   CG LYS    85      -8.671 -49.793 -10.783  1.00  0.00      BSYN  
ATOM    734   CD LYS    85      -7.294 -50.463 -10.652  1.00  0.00      BSYN  
ATOM    735   CE LYS    85      -7.267 -51.205  -9.286  1.00  0.00      BSYN  
ATOM    736   NZ LYS    85      -5.909 -51.522  -9.008  1.00  0.00      BSYN  
ATOM    737  HZ1 LYS    85      -5.301 -50.689  -8.874  1.00  0.00      BSYN  
ATOM    738  HZ2 LYS    85      -6.099 -51.761  -8.013  1.00  0.00      BSYN  
ATOM    739  HZ3 LYS    85      -5.474 -52.299  -9.544  1.00  0.00      BSYN  
ATOM    740    C LYS    85     -10.941 -47.176  -9.498  1.00  0.00      BSYN  
ATOM    741    O LYS    85     -10.428 -46.196  -8.854  1.00  0.00      BSYN  
ATOM    742    N ARG    86     -12.135 -47.755  -9.387  1.00  0.00      BSYN  
ATOM    743    H ARG    86     -12.392 -48.632  -9.740  1.00  0.00      BSYN  
ATOM    744   CA ARG    86     -13.080 -47.493  -8.232  1.00  0.00      BSYN  
ATOM    745   CB ARG    86     -13.875 -46.112  -8.380  1.00  0.00      BSYN  
ATOM    746   CG ARG    86     -13.576 -44.880  -7.674  1.00  0.00      BSYN  
ATOM    747   CD ARG    86     -14.668 -43.781  -7.705  1.00  0.00      BSYN  
ATOM    748   NE ARG    86     -14.192 -42.674  -6.852  1.00  0.00      BSYN  
ATOM    749   HE ARG    86     -13.257 -42.839  -6.612  1.00  0.00      BSYN  
ATOM    750   CZ ARG    86     -14.907 -41.527  -6.749  1.00  0.00      BSYN  
ATOM    751  NH1 ARG    86     -15.994 -41.239  -7.483  1.00  0.00      BSYN  
ATOM    752 HH11 ARG    86     -16.406 -40.332  -7.394  1.00  0.00      BSYN  
ATOM    753 HH12 ARG    86     -16.126 -41.886  -8.234  1.00  0.00      BSYN  
ATOM    754  NH2 ARG    86     -14.427 -40.604  -5.953  1.00  0.00      BSYN  
ATOM    755 HH21 ARG    86     -14.861 -39.703  -5.929  1.00  0.00      BSYN  
ATOM    756 HH22 ARG    86     -13.551 -40.757  -5.497  1.00  0.00      BSYN  
ATOM    757    C ARG    86     -14.019 -48.610  -8.254  1.00  0.00      BSYN  
ATOM    758    O ARG    86     -14.678 -48.765  -9.214  1.00  0.00      BSYN  
ATOM    759    N GLU    87     -14.293 -49.536  -7.336  1.00  0.00      BSYN  
ATOM    760    H GLU    87     -15.017 -50.195  -7.377  1.00  0.00      BSYN  
ATOM    761   CA GLU    87     -13.409 -49.642  -6.145  1.00  0.00      BSYN  
ATOM    762   CB GLU    87     -14.005 -49.207  -4.849  1.00  0.00      BSYN  
ATOM    763   CG GLU    87     -15.506 -49.539  -4.617  1.00  0.00      BSYN  
ATOM    764   CD GLU    87     -16.294 -48.918  -3.486  1.00  0.00      BSYN  
ATOM    765  OE1 GLU    87     -16.842 -49.529  -2.649  1.00  0.00      BSYN  
ATOM    766  OE2 GLU    87     -16.308 -47.685  -3.476  1.00  0.00      BSYN  
ATOM    767    C GLU    87     -13.022 -51.149  -5.877  1.00  0.00      BSYN  
ATOM    768    O GLU    87     -13.729 -52.008  -6.344  1.00  0.00      BSYN  
ATOM    769    N GLU    88     -11.765 -51.333  -5.338  1.00  0.00      BSYN  
ATOM    770    H GLU    88     -11.268 -50.628  -4.874  1.00  0.00      BSYN  
ATOM    771   CA GLU    88     -11.185 -52.643  -5.495  1.00  0.00      BSYN  
ATOM    772   CB GLU    88      -9.786 -52.536  -6.007  1.00  0.00      BSYN  
ATOM    773   CG GLU    88      -8.798 -53.702  -5.887  1.00  0.00      BSYN  
ATOM    774   CD GLU    88      -9.095 -54.927  -6.591  1.00  0.00      BSYN  
ATOM    775  OE1 GLU    88      -9.034 -56.031  -6.068  1.00  0.00      BSYN  
ATOM    776  OE2 GLU    88      -9.105 -54.776  -7.844  1.00  0.00      BSYN  
ATOM    777    C GLU    88     -11.113 -53.121  -4.021  1.00  0.00      BSYN  
ATOM    778    O GLU    88     -10.543 -52.550  -3.098  1.00  0.00      BSYN  
ATOM    779    N PHE    89     -11.363 -54.422  -3.797  1.00  0.00      BSYN  
ATOM    780    H PHE    89     -10.601 -54.805  -3.314  1.00  0.00      BSYN  
ATOM    781   CA PHE    89     -12.478 -55.267  -4.299  1.00  0.00      BSYN  
ATOM    782   CB PHE    89     -12.144 -56.827  -4.318  1.00  0.00      BSYN  
ATOM    783   CG PHE    89     -13.167 -57.793  -4.953  1.00  0.00      BSYN  
ATOM    784  CD1 PHE    89     -14.049 -58.508  -4.135  1.00  0.00      BSYN  
ATOM    785  CD2 PHE    89     -13.180 -58.058  -6.323  1.00  0.00      BSYN  
ATOM    786  CE1 PHE    89     -14.746 -59.624  -4.613  1.00  0.00      BSYN  
ATOM    787  CE2 PHE    89     -13.902 -59.119  -6.802  1.00  0.00      BSYN  
ATOM    788   CZ PHE    89     -14.659 -59.894  -5.981  1.00  0.00      BSYN  
ATOM    789    C PHE    89     -13.361 -54.932  -3.146  1.00  0.00      BSYN  
ATOM    790    O PHE    89     -13.082 -54.888  -1.944  1.00  0.00      BSYN  
ATOM    791    N PRO    90     -14.659 -54.692  -3.417  1.00  0.00      BSYN  
ATOM    792   CD PRO    90     -15.241 -54.579  -4.771  1.00  0.00      BSYN  
ATOM    793   CA PRO    90     -15.638 -54.363  -2.353  1.00  0.00      BSYN  
ATOM    794   CB PRO    90     -17.021 -54.229  -3.159  1.00  0.00      BSYN  
ATOM    795   CG PRO    90     -16.649 -54.962  -4.472  1.00  0.00      BSYN  
ATOM    796    C PRO    90     -15.888 -55.375  -1.319  1.00  0.00      BSYN  
ATOM    797    O PRO    90     -15.717 -55.000  -0.136  1.00  0.00      BSYN  
ATOM    798    N THR    91     -16.261 -56.580  -1.692  1.00  0.00      BSYN  
ATOM    799    H THR    91     -16.477 -56.779  -2.627  1.00  0.00      BSYN  
ATOM    800   CA THR    91     -16.472 -57.625  -0.723  1.00  0.00      BSYN  
ATOM    801   CB THR    91     -16.941 -58.880  -1.538  1.00  0.00      BSYN  
ATOM    802  OG1 THR    91     -17.964 -58.221  -2.324  1.00  0.00      BSYN  
ATOM    803  HG1 THR    91     -18.723 -58.078  -1.753  1.00  0.00      BSYN  
ATOM    804  CG2 THR    91     -17.512 -60.038  -0.827  1.00  0.00      BSYN  
ATOM    805    C THR    91     -15.295 -58.022   0.182  1.00  0.00      BSYN  
ATOM    806    O THR    91     -14.183 -58.237  -0.332  1.00  0.00      BSYN  
ATOM    807    N ASP    92     -15.410 -58.026   1.515  1.00  0.00      BSYN  
ATOM    808    H ASP    92     -16.301 -57.987   1.922  1.00  0.00      BSYN  
ATOM    809   CA ASP    92     -14.346 -58.394   2.470  1.00  0.00      BSYN  
ATOM    810   CB ASP    92     -14.192 -57.116   3.408  1.00  0.00      BSYN  
ATOM    811   CG ASP    92     -12.746 -56.955   3.874  1.00  0.00      BSYN  
ATOM    812  OD1 ASP    92     -11.895 -56.415   3.257  1.00  0.00      BSYN  
ATOM    813  OD2 ASP    92     -12.523 -57.221   5.099  1.00  0.00      BSYN  
ATOM    814    C ASP    92     -14.677 -59.683   3.145  1.00  0.00      BSYN  
ATOM    815    O ASP    92     -14.351 -59.808   4.265  1.00  0.00      BSYN  
ATOM    816    N LEU    93     -15.098 -60.702   2.385  1.00  0.00      BSYN  
ATOM    817    H LEU    93     -15.127 -60.616   1.409  1.00  0.00      BSYN  
ATOM    818   CA LEU    93     -15.333 -62.028   2.996  1.00  0.00      BSYN  
ATOM    819   CB LEU    93     -16.813 -62.423   2.781  1.00  0.00      BSYN  
ATOM    820   CG LEU    93     -18.045 -61.486   3.174  1.00  0.00      BSYN  
ATOM    821  CD1 LEU    93     -19.366 -62.183   3.384  1.00  0.00      BSYN  
ATOM    822  CD2 LEU    93     -17.951 -60.816   4.438  1.00  0.00      BSYN  
ATOM    823    C LEU    93     -14.461 -62.969   2.219  1.00  0.00      BSYN  
ATOM    824    O LEU    93     -14.297 -62.879   0.997  1.00  0.00      BSYN  
ATOM    825    N LYS    94     -13.752 -63.772   3.058  1.00  0.00      BSYN  
ATOM    826    H LYS    94     -13.701 -63.747   4.036  1.00  0.00      BSYN  
ATOM    827   CA LYS    94     -12.820 -64.855   2.596  1.00  0.00      BSYN  
ATOM    828   CB LYS    94     -11.281 -64.727   3.094  1.00  0.00      BSYN  
ATOM    829   CG LYS    94     -10.749 -63.572   2.305  1.00  0.00      BSYN  
ATOM    830   CD LYS    94     -10.335 -64.069   0.988  1.00  0.00      BSYN  
ATOM    831   CE LYS    94      -9.168 -63.251   0.479  1.00  0.00      BSYN  
ATOM    832   NZ LYS    94      -8.716 -63.559  -0.858  1.00  0.00      BSYN  
ATOM    833  HZ1 LYS    94      -8.684 -64.596  -0.927  1.00  0.00      BSYN  
ATOM    834  HZ2 LYS    94      -9.521 -63.183  -1.399  1.00  0.00      BSYN  
ATOM    835  HZ3 LYS    94      -7.805 -63.157  -1.158  1.00  0.00      BSYN  
ATOM    836    C LYS    94     -13.468 -66.081   3.213  1.00  0.00      BSYN  
ATOM    837    O LYS    94     -13.536 -66.175   4.431  1.00  0.00      BSYN  
ATOM    838    N PRO    95     -13.778 -67.099   2.350  1.00  0.00      BSYN  
ATOM    839   CD PRO    95     -14.339 -66.905   1.000  1.00  0.00      BSYN  
ATOM    840   CA PRO    95     -14.151 -68.414   2.872  1.00  0.00      BSYN  
ATOM    841   CB PRO    95     -14.983 -68.972   1.781  1.00  0.00      BSYN  
ATOM    842   CG PRO    95     -14.566 -68.350   0.512  1.00  0.00      BSYN  
ATOM    843    C PRO    95     -13.066 -69.364   3.341  1.00  0.00      BSYN  
ATOM    844    O PRO    95     -13.280 -70.118   4.353  1.00  0.00      BSYN  
ATOM    845    N GLU    96     -11.806 -69.114   2.868  1.00  0.00      BSYN  
ATOM    846    H GLU    96     -11.775 -68.467   2.132  1.00  0.00      BSYN  
ATOM    847   CA GLU    96     -10.714 -69.757   3.465  1.00  0.00      BSYN  
ATOM    848   CB GLU    96      -9.523 -69.791   2.441  1.00  0.00      BSYN  
ATOM    849   CG GLU    96      -9.762 -70.453   1.078  1.00  0.00      BSYN  
ATOM    850   CD GLU    96      -8.515 -70.774   0.206  1.00  0.00      BSYN  
ATOM    851  OE1 GLU    96      -7.378 -70.856   0.621  1.00  0.00      BSYN  
ATOM    852  OE2 GLU    96      -8.779 -70.816  -1.015  1.00  0.00      BSYN  
ATOM    853    C GLU    96     -10.064 -68.943   4.608  1.00  0.00      BSYN  
ATOM    854    O GLU    96      -9.750 -67.773   4.548  1.00  0.00      BSYN  
ATOM    855    N GLU    97      -9.885 -69.662   5.695  1.00  0.00      BSYN  
ATOM    856    H GLU    97      -9.974 -70.627   5.546  1.00  0.00      BSYN  
ATOM    857   CA GLU    97      -9.686 -69.131   7.021  1.00  0.00      BSYN  
ATOM    858   CB GLU    97     -10.730 -69.664   8.061  1.00  0.00      BSYN  
ATOM    859   CG GLU    97     -10.652 -71.147   8.495  1.00  0.00      BSYN  
ATOM    860   CD GLU    97     -11.859 -71.951   7.913  1.00  0.00      BSYN  
ATOM    861  OE1 GLU    97     -11.838 -72.173   6.650  1.00  0.00      BSYN  
ATOM    862  OE2 GLU    97     -12.684 -72.359   8.769  1.00  0.00      BSYN  
ATOM    863    C GLU    97      -8.206 -69.070   7.522  1.00  0.00      BSYN  
ATOM    864    O GLU    97      -7.495 -69.878   6.986  1.00  0.00      BSYN  
ATOM    865    N VAL    98      -7.911 -68.304   8.531  1.00  0.00      BSYN  
ATOM    866    H VAL    98      -8.565 -67.799   9.058  1.00  0.00      BSYN  
ATOM    867   CA VAL    98      -6.466 -68.180   8.834  1.00  0.00      BSYN  
ATOM    868   CB VAL    98      -5.851 -66.762   8.834  1.00  0.00      BSYN  
ATOM    869  CG1 VAL    98      -4.346 -66.704   8.805  1.00  0.00      BSYN  
ATOM    870  CG2 VAL    98      -6.498 -65.793   7.697  1.00  0.00      BSYN  
ATOM    871    C VAL    98      -6.090 -68.880  10.128  1.00  0.00      BSYN  
ATOM    872    O VAL    98      -6.672 -68.497  11.153  1.00  0.00      BSYN  
ATOM    873    N ALA    99      -5.286 -69.984  10.128  1.00  0.00      BSYN  
ATOM    874    H ALA    99      -4.797 -70.339   9.357  1.00  0.00      BSYN  
ATOM    875   CA ALA    99      -5.157 -70.832  11.271  1.00  0.00      BSYN  
ATOM    876   CB ALA    99      -4.665 -72.209  10.829  1.00  0.00      BSYN  
ATOM    877    C ALA    99      -4.143 -70.447  12.303  1.00  0.00      BSYN  
ATOM    878    O ALA    99      -3.199 -69.660  12.148  1.00  0.00      BSYN  
ATOM    879    N GLN   100      -4.374 -70.982  13.557  1.00  0.00      BSYN  
ATOM    880    H GLN   100      -5.114 -71.619  13.470  1.00  0.00      BSYN  
ATOM    881   CA GLN   100      -3.342 -70.940  14.641  1.00  0.00      BSYN  
ATOM    882   CB GLN   100      -4.045 -70.908  15.974  1.00  0.00      BSYN  
ATOM    883   CG GLN   100      -5.384 -70.092  15.940  1.00  0.00      BSYN  
ATOM    884   CD GLN   100      -6.221 -70.405  17.070  1.00  0.00      BSYN  
ATOM    885  OE1 GLN   100      -5.980 -70.082  18.221  1.00  0.00      BSYN  
ATOM    886  NE2 GLN   100      -7.312 -71.170  16.874  1.00  0.00      BSYN  
ATOM    887 HE21 GLN   100      -7.727 -71.406  16.018  1.00  0.00      BSYN  
ATOM    888 HE22 GLN   100      -7.673 -71.381  17.760  1.00  0.00      BSYN  
ATOM    889    C GLN   100      -2.463 -72.181  14.521  1.00  0.00      BSYN  
ATOM    890    O GLN   100      -2.856 -73.111  15.251  1.00  0.00      BSYN  
ATOM    891    N GLU   101      -1.404 -72.259  13.694  1.00  0.00      BSYN  
ATOM    892    H GLU   101      -1.329 -71.551  13.021  1.00  0.00      BSYN  
ATOM    893   CA GLU   101      -0.429 -73.323  13.803  1.00  0.00      BSYN  
ATOM    894   CB GLU   101       0.146 -73.803  12.445  1.00  0.00      BSYN  
ATOM    895   CG GLU   101      -0.818 -74.839  11.769  1.00  0.00      BSYN  
ATOM    896   CD GLU   101      -0.723 -75.097  10.214  1.00  0.00      BSYN  
ATOM    897  OE1 GLU   101       0.291 -75.531   9.744  1.00  0.00      BSYN  
ATOM    898  OE2 GLU   101      -1.719 -74.899   9.500  1.00  0.00      BSYN  
ATOM    899    C GLU   101       0.768 -72.663  14.580  1.00  0.00      BSYN  
ATOM    900    O GLU   101       1.491 -71.770  14.081  1.00  0.00      BSYN  
ATOM    901    N ALA   102       1.049 -73.133  15.770  1.00  0.00      BSYN  
ATOM    902    H ALA   102       0.492 -73.869  16.099  1.00  0.00      BSYN  
ATOM    903   CA ALA   102       2.116 -72.765  16.686  1.00  0.00      BSYN  
ATOM    904   CB ALA   102       1.433 -72.041  17.866  1.00  0.00      BSYN  
ATOM    905    C ALA   102       2.874 -73.996  17.107  1.00  0.00      BSYN  
ATOM    906    O ALA   102       2.261 -74.897  17.653  1.00  0.00      BSYN  
ATOM    907    N ALA   103       4.139 -74.003  16.756  1.00  0.00      BSYN  
ATOM    908    H ALA   103       4.604 -73.280  16.285  1.00  0.00      BSYN  
ATOM    909   CA ALA   103       4.859 -75.171  17.083  1.00  0.00      BSYN  
ATOM    910   CB ALA   103       5.410 -75.710  15.708  1.00  0.00      BSYN  
ATOM    911    C ALA   103       5.881 -74.788  18.154  1.00  0.00      BSYN  
ATOM    912    O ALA   103       5.440 -74.589  19.305  1.00  0.00      BSYN  
ATOM    913    N GLU   104       7.137 -74.502  17.742  1.00  0.00      BSYN  
ATOM    914    H GLU   104       7.393 -74.528  16.796  1.00  0.00      BSYN  
ATOM    915   CA GLU   104       8.001 -73.972  18.734  1.00  0.00      BSYN  
ATOM    916   CB GLU   104       9.026 -75.041  19.257  1.00  0.00      BSYN  
ATOM    917   CG GLU   104       8.505 -76.241  20.159  1.00  0.00      BSYN  
ATOM    918   CD GLU   104       8.099 -75.880  21.609  1.00  0.00      BSYN  
ATOM    919  OE1 GLU   104       7.470 -76.586  22.231  1.00  0.00      BSYN  
ATOM    920  OE2 GLU   104       8.408 -74.766  22.099  1.00  0.00      BSYN  
ATOM    921    C GLU   104       8.608 -72.553  18.537  1.00  0.00      BSYN  
ATOM    922    O GLU   104       8.658 -72.011  17.396  1.00  0.00      BSYN  
ATOM    923    N GLU   105       9.010 -72.001  19.656  1.00  0.00      BSYN  
ATOM    924    H GLU   105       8.852 -72.657  20.366  1.00  0.00      BSYN  
ATOM    925   CA GLU   105       9.625 -70.745  19.876  1.00  0.00      BSYN  
ATOM    926   CB GLU   105      11.017 -71.135  20.441  1.00  0.00      BSYN  
ATOM    927   CG GLU   105      11.824 -69.957  21.071  1.00  0.00      BSYN  
ATOM    928   CD GLU   105      13.310 -70.146  21.125  1.00  0.00      BSYN  
ATOM    929  OE1 GLU   105      13.715 -71.174  21.580  1.00  0.00      BSYN  
ATOM    930  OE2 GLU   105      13.995 -69.293  20.675  1.00  0.00      BSYN  
ATOM    931    C GLU   105       9.724 -69.665  18.722  1.00  0.00      BSYN  
ATOM    932    O GLU   105      10.790 -69.600  18.116  1.00  0.00      BSYN  
ATOM    933    N PRO   106       8.680 -69.085  18.197  1.00  0.00      BSYN  
ATOM    934   CD PRO   106       7.312 -69.367  18.664  1.00  0.00      BSYN  
ATOM    935   CA PRO   106       8.667 -67.955  17.196  1.00  0.00      BSYN  
ATOM    936   CB PRO   106       7.231 -67.740  17.027  1.00  0.00      BSYN  
ATOM    937   CG PRO   106       6.552 -68.980  17.412  1.00  0.00      BSYN  
ATOM    938    C PRO   106       9.213 -66.669  17.782  1.00  0.00      BSYN  
ATOM    939    O PRO   106       8.687 -65.980  18.659  1.00  0.00      BSYN  
ATOM    940    N LEU   107      10.390 -66.237  17.290  1.00  0.00      BSYN  
ATOM    941    H LEU   107      10.985 -66.799  16.751  1.00  0.00      BSYN  
ATOM    942   CA LEU   107      10.905 -64.889  17.398  1.00  0.00      BSYN  
ATOM    943   CB LEU   107      12.247 -64.737  18.080  1.00  0.00      BSYN  
ATOM    944   CG LEU   107      12.173 -64.589  19.505  1.00  0.00      BSYN  
ATOM    945  CD1 LEU   107      12.134 -65.983  20.285  1.00  0.00      BSYN  
ATOM    946  CD2 LEU   107      13.167 -63.514  20.161  1.00  0.00      BSYN  
ATOM    947    C LEU   107      10.830 -64.192  16.060  1.00  0.00      BSYN  
ATOM    948    O LEU   107      11.737 -64.136  15.281  1.00  0.00      BSYN  
ATOM    949    N ILE   108       9.741 -63.453  15.893  1.00  0.00      BSYN  
ATOM    950    H ILE   108       9.104 -63.428  16.638  1.00  0.00      BSYN  
ATOM    951   CA ILE   108       9.426 -62.615  14.795  1.00  0.00      BSYN  
ATOM    952   CB ILE   108       7.885 -62.077  14.897  1.00  0.00      BSYN  
ATOM    953  CG2 ILE   108       7.555 -61.670  13.542  1.00  0.00      BSYN  
ATOM    954  CG1 ILE   108       6.920 -63.267  15.163  1.00  0.00      BSYN  
ATOM    955   CD ILE   108       5.508 -62.817  15.660  1.00  0.00      BSYN  
ATOM    956    C ILE   108      10.455 -61.546  14.442  1.00  0.00      BSYN  
ATOM    957    O ILE   108      11.108 -61.549  13.366  1.00  0.00      BSYN  
ATOM    958    N GLU   109      10.497 -60.555  15.388  1.00  0.00      BSYN  
ATOM    959    H GLU   109      10.111 -60.591  16.288  1.00  0.00      BSYN  
ATOM    960   CA GLU   109      11.271 -59.248  15.328  1.00  0.00      BSYN  
ATOM    961   CB GLU   109      10.826 -58.201  16.454  1.00  0.00      BSYN  
ATOM    962   CG GLU   109       9.420 -57.669  16.088  1.00  0.00      BSYN  
ATOM    963   CD GLU   109       8.784 -56.643  16.876  1.00  0.00      BSYN  
ATOM    964  OE1 GLU   109       8.342 -56.983  18.009  1.00  0.00      BSYN  
ATOM    965  OE2 GLU   109       8.563 -55.465  16.444  1.00  0.00      BSYN  
ATOM    966    C GLU   109      12.765 -59.480  15.630  1.00  0.00      BSYN  
ATOM    967    O GLU   109      13.020 -59.887  16.743  1.00  0.00      BSYN  
ATOM    968    N PRO   110      13.716 -59.280  14.754  1.00  0.00      BSYN  
ATOM    969   CD PRO   110      13.593 -58.630  13.461  1.00  0.00      BSYN  
ATOM    970   CA PRO   110      15.086 -59.178  15.141  1.00  0.00      BSYN  
ATOM    971   CB PRO   110      15.783 -59.267  13.865  1.00  0.00      BSYN  
ATOM    972   CG PRO   110      14.842 -59.173  12.702  1.00  0.00      BSYN  
ATOM    973    C PRO   110      15.479 -57.946  15.984  1.00  0.00      BSYN  
ATOM    974    O PRO   110      14.706 -57.375  16.698  1.00  0.00      BSYN  
ATOM    975    N LEU   111      16.743 -57.491  15.814  1.00  0.00      BSYN  
ATOM    976    H LEU   111      17.422 -57.986  15.309  1.00  0.00      BSYN  
ATOM    977   CA LEU   111      17.210 -56.299  16.405  1.00  0.00      BSYN  
ATOM    978   CB LEU   111      18.406 -56.628  17.338  1.00  0.00      BSYN  
ATOM    979   CG LEU   111      17.998 -56.946  18.808  1.00  0.00      BSYN  
ATOM    980  CD1 LEU   111      18.980 -57.707  19.663  1.00  0.00      BSYN  
ATOM    981  CD2 LEU   111      17.982 -55.648  19.531  1.00  0.00      BSYN  
ATOM    982    C LEU   111      17.445 -55.212  15.308  1.00  0.00      BSYN  
ATOM    983    O LEU   111      18.565 -54.979  14.783  1.00  0.00      BSYN  
ATOM    984    N MET   112      16.277 -54.574  15.113  1.00  0.00      BSYN  
ATOM    985    H MET   112      15.608 -54.924  15.738  1.00  0.00      BSYN  
ATOM    986   CA MET   112      16.073 -53.592  14.036  1.00  0.00      BSYN  
ATOM    987   CB MET   112      14.556 -53.608  13.588  1.00  0.00      BSYN  
ATOM    988   CG MET   112      14.283 -53.496  12.173  1.00  0.00      BSYN  
ATOM    989   SD MET   112      14.824 -55.114  11.480  1.00  0.00      BSYN  
ATOM    990   CE MET   112      13.150 -55.644  11.401  1.00  0.00      BSYN  
ATOM    991    C MET   112      16.168 -52.133  14.618  1.00  0.00      BSYN  
ATOM    992    O MET   112      15.310 -51.722  15.410  1.00  0.00      BSYN  
ATOM    993    N GLU   113      17.314 -51.525  14.247  1.00  0.00      BSYN  
ATOM    994    H GLU   113      18.033 -52.138  13.987  1.00  0.00      BSYN  
ATOM    995   CA GLU   113      17.677 -50.118  14.388  1.00  0.00      BSYN  
ATOM    996   CB GLU   113      19.152 -50.099  14.125  1.00  0.00      BSYN  
ATOM    997   CG GLU   113      19.790 -50.447  15.417  1.00  0.00      BSYN  
ATOM    998   CD GLU   113      21.328 -50.841  15.266  1.00  0.00      BSYN  
ATOM    999  OE1 GLU   113      21.686 -51.575  14.378  1.00  0.00      BSYN  
ATOM   1000  OE2 GLU   113      22.135 -50.463  16.131  1.00  0.00      BSYN  
ATOM   1001    C GLU   113      16.904 -49.222  13.302  1.00  0.00      BSYN  
ATOM   1002    O GLU   113      16.779 -49.707  12.160  1.00  0.00      BSYN  
ATOM   1003    N PRO   114      16.395 -48.046  13.593  1.00  0.00      BSYN  
ATOM   1004   CD PRO   114      16.323 -47.379  14.915  1.00  0.00      BSYN  
ATOM   1005   CA PRO   114      15.497 -47.331  12.710  1.00  0.00      BSYN  
ATOM   1006   CB PRO   114      14.796 -46.329  13.662  1.00  0.00      BSYN  
ATOM   1007   CG PRO   114      14.919 -46.949  15.034  1.00  0.00      BSYN  
ATOM   1008    C PRO   114      16.027 -46.503  11.511  1.00  0.00      BSYN  
ATOM   1009    O PRO   114      16.661 -45.467  11.564  1.00  0.00      BSYN  
ATOM   1010    N GLU   115      15.533 -47.028  10.445  1.00  0.00      BSYN  
ATOM   1011    H GLU   115      15.339 -47.975  10.608  1.00  0.00      BSYN  
ATOM   1012   CA GLU   115      15.379 -46.260   9.240  1.00  0.00      BSYN  
ATOM   1013   CB GLU   115      14.974 -47.080   8.043  1.00  0.00      BSYN  
ATOM   1014   CG GLU   115      16.217 -47.419   7.279  1.00  0.00      BSYN  
ATOM   1015   CD GLU   115      16.203 -48.262   5.967  1.00  0.00      BSYN  
ATOM   1016  OE1 GLU   115      15.352 -48.004   5.062  1.00  0.00      BSYN  
ATOM   1017  OE2 GLU   115      16.824 -49.397   5.890  1.00  0.00      BSYN  
ATOM   1018    C GLU   115      14.332 -45.099   9.452  1.00  0.00      BSYN  
ATOM   1019    O GLU   115      13.143 -45.173   9.708  1.00  0.00      BSYN  
ATOM   1020    N GLY   116      14.933 -43.953   9.224  1.00  0.00      BSYN  
ATOM   1021    H GLY   116      15.912 -43.951   9.180  1.00  0.00      BSYN  
ATOM   1022   CA GLY   116      14.243 -42.747   8.893  1.00  0.00      BSYN  
ATOM   1023    C GLY   116      14.148 -42.746   7.375  1.00  0.00      BSYN  
ATOM   1024    O GLY   116      14.984 -43.232   6.620  1.00  0.00      BSYN  
ATOM   1025    N GLU   117      13.016 -42.179   7.027  1.00  0.00      BSYN  
ATOM   1026    H GLU   117      12.492 -41.658   7.671  1.00  0.00      BSYN  
ATOM   1027   CA GLU   117      12.815 -41.917   5.617  1.00  0.00      BSYN  
ATOM   1028   CB GLU   117      11.418 -42.366   5.291  1.00  0.00      BSYN  
ATOM   1029   CG GLU   117      11.126 -43.830   5.656  1.00  0.00      BSYN  
ATOM   1030   CD GLU   117       9.931 -44.646   5.152  1.00  0.00      BSYN  
ATOM   1031  OE1 GLU   117       9.909 -45.744   5.638  1.00  0.00      BSYN  
ATOM   1032  OE2 GLU   117       9.126 -44.308   4.333  1.00  0.00      BSYN  
ATOM   1033    C GLU   117      13.028 -40.554   4.993  1.00  0.00      BSYN  
ATOM   1034    O GLU   117      12.598 -39.470   5.441  1.00  0.00      BSYN  
ATOM   1035    N SER   118      13.607 -40.613   3.771  1.00  0.00      BSYN  
ATOM   1036    H SER   118      13.761 -41.411   3.224  1.00  0.00      BSYN  
ATOM   1037   CA SER   118      13.822 -39.441   3.012  1.00  0.00      BSYN  
ATOM   1038   CB SER   118      15.124 -39.600   2.303  1.00  0.00      BSYN  
ATOM   1039   OG SER   118      16.182 -39.951   3.079  1.00  0.00      BSYN  
ATOM   1040   HG SER   118      16.819 -39.258   2.894  1.00  0.00      BSYN  
ATOM   1041    C SER   118      12.781 -38.933   1.960  1.00  0.00      BSYN  
ATOM   1042    O SER   118      12.984 -37.833   1.349  1.00  0.00      BSYN  
ATOM   1043    N TYR   119      11.637 -39.552   1.743  1.00  0.00      BSYN  
ATOM   1044    H TYR   119      11.441 -40.439   2.110  1.00  0.00      BSYN  
ATOM   1045   CA TYR   119      10.790 -39.091   0.687  1.00  0.00      BSYN  
ATOM   1046   CB TYR   119      10.594 -40.201  -0.457  1.00  0.00      BSYN  
ATOM   1047   CG TYR   119      11.870 -40.586  -1.114  1.00  0.00      BSYN  
ATOM   1048  CD1 TYR   119      12.412 -41.772  -0.732  1.00  0.00      BSYN  
ATOM   1049  CE1 TYR   119      13.713 -42.096  -1.185  1.00  0.00      BSYN  
ATOM   1050  CD2 TYR   119      12.518 -39.740  -1.987  1.00  0.00      BSYN  
ATOM   1051  CE2 TYR   119      13.718 -40.121  -2.614  1.00  0.00      BSYN  
ATOM   1052   CZ TYR   119      14.306 -41.344  -2.174  1.00  0.00      BSYN  
ATOM   1053   OH TYR   119      15.488 -41.754  -2.792  1.00  0.00      BSYN  
ATOM   1054   HH TYR   119      15.839 -41.062  -3.356  1.00  0.00      BSYN  
ATOM   1055    C TYR   119       9.544 -38.476   1.269  1.00  0.00      BSYN  
ATOM   1056    O TYR   119       8.825 -38.979   2.163  1.00  0.00      BSYN  
ATOM   1057    N GLU   120       9.465 -37.232   0.837  1.00  0.00      BSYN  
ATOM   1058    H GLU   120       9.907 -36.823   0.063  1.00  0.00      BSYN  
ATOM   1059   CA GLU   120       8.554 -36.343   1.538  1.00  0.00      BSYN  
ATOM   1060   CB GLU   120       9.207 -35.133   1.621  1.00  0.00      BSYN  
ATOM   1061   CG GLU   120      10.717 -35.078   1.918  1.00  0.00      BSYN  
ATOM   1062   CD GLU   120      11.359 -33.688   1.470  1.00  0.00      BSYN  
ATOM   1063  OE1 GLU   120      12.239 -33.317   2.259  1.00  0.00      BSYN  
ATOM   1064  OE2 GLU   120      10.982 -33.145   0.534  1.00  0.00      BSYN  
ATOM   1065    C GLU   120       7.274 -36.101   0.864  1.00  0.00      BSYN  
ATOM   1066    O GLU   120       7.439 -35.937  -0.331  1.00  0.00      BSYN  
ATOM   1067    N ASP   121       6.048 -36.235   1.464  1.00  0.00      BSYN  
ATOM   1068    H ASP   121       6.069 -36.445   2.421  1.00  0.00      BSYN  
ATOM   1069   CA ASP   121       4.823 -35.994   0.640  1.00  0.00      BSYN  
ATOM   1070   CB ASP   121       3.936 -37.236   0.554  1.00  0.00      BSYN  
ATOM   1071   CG ASP   121       2.876 -37.092  -0.640  1.00  0.00      BSYN  
ATOM   1072  OD1 ASP   121       2.117 -38.010  -1.025  1.00  0.00      BSYN  
ATOM   1073  OD2 ASP   121       2.606 -36.062  -1.238  1.00  0.00      BSYN  
ATOM   1074    C ASP   121       4.077 -34.800   1.203  1.00  0.00      BSYN  
ATOM   1075    O ASP   121       3.427 -34.937   2.204  1.00  0.00      BSYN  
ATOM   1076    N PRO   122       3.980 -33.706   0.334  1.00  0.00      BSYN  
ATOM   1077   CD PRO   122       5.013 -33.334  -0.657  1.00  0.00      BSYN  
ATOM   1078   CA PRO   122       3.171 -32.616   0.594  1.00  0.00      BSYN  
ATOM   1079   CB PRO   122       3.499 -31.646  -0.554  1.00  0.00      BSYN  
ATOM   1080   CG PRO   122       4.237 -32.396  -1.657  1.00  0.00      BSYN  
ATOM   1081    C PRO   122       1.647 -32.867   0.690  1.00  0.00      BSYN  
ATOM   1082    O PRO   122       1.019 -33.528  -0.175  1.00  0.00      BSYN  
ATOM   1083    N PRO   123       1.046 -32.536   1.857  1.00  0.00      BSYN  
ATOM   1084   CD PRO   123       1.750 -32.309   3.131  1.00  0.00      BSYN  
ATOM   1085   CA PRO   123      -0.464 -32.574   1.980  1.00  0.00      BSYN  
ATOM   1086   CB PRO   123      -0.552 -32.675   3.446  1.00  0.00      BSYN  
ATOM   1087   CG PRO   123       0.560 -31.872   3.961  1.00  0.00      BSYN  
ATOM   1088    C PRO   123      -1.312 -31.388   1.393  1.00  0.00      BSYN  
ATOM   1089    O PRO   123      -1.858 -30.549   2.142  1.00  0.00      BSYN  
ATOM   1090    N GLN   124      -1.609 -31.402   0.087  1.00  0.00      BSYN  
ATOM   1091    H GLN   124      -1.219 -32.009  -0.577  1.00  0.00      BSYN  
ATOM   1092   CA GLN   124      -2.144 -30.290  -0.562  1.00  0.00      BSYN  
ATOM   1093   CB GLN   124      -1.125 -29.530  -1.393  1.00  0.00      BSYN  
ATOM   1094   CG GLN   124      -0.936 -30.389  -2.607  1.00  0.00      BSYN  
ATOM   1095   CD GLN   124       0.031 -29.657  -3.544  1.00  0.00      BSYN  
ATOM   1096  OE1 GLN   124      -0.190 -28.509  -3.957  1.00  0.00      BSYN  
ATOM   1097  NE2 GLN   124       1.225 -30.101  -3.918  1.00  0.00      BSYN  
ATOM   1098 HE21 GLN   124       1.556 -30.911  -3.476  1.00  0.00      BSYN  
ATOM   1099 HE22 GLN   124       1.612 -29.528  -4.613  1.00  0.00      BSYN  
ATOM   1100    C GLN   124      -3.564 -30.428  -1.319  1.00  0.00      BSYN  
ATOM   1101    O GLN   124      -3.899 -31.478  -1.820  1.00  0.00      BSYN  
ATOM   1102    N GLU   125      -4.240 -29.310  -1.317  1.00  0.00      BSYN  
ATOM   1103    H GLU   125      -3.621 -28.553  -1.255  1.00  0.00      BSYN  
ATOM   1104   CA GLU   125      -5.616 -29.140  -1.823  1.00  0.00      BSYN  
ATOM   1105   CB GLU   125      -6.076 -27.862  -1.314  1.00  0.00      BSYN  
ATOM   1106   CG GLU   125      -6.490 -28.209   0.117  1.00  0.00      BSYN  
ATOM   1107   CD GLU   125      -6.535 -27.093   1.160  1.00  0.00      BSYN  
ATOM   1108  OE1 GLU   125      -7.628 -26.542   1.439  1.00  0.00      BSYN  
ATOM   1109  OE2 GLU   125      -5.505 -26.772   1.712  1.00  0.00      BSYN  
ATOM   1110    C GLU   125      -5.451 -28.900  -3.344  1.00  0.00      BSYN  
ATOM   1111    O GLU   125      -4.962 -27.954  -3.947  1.00  0.00      BSYN  
ATOM   1112    N GLU   126      -5.937 -29.965  -4.049  1.00  0.00      BSYN  
ATOM   1113    H GLU   126      -5.856 -30.884  -3.717  1.00  0.00      BSYN  
ATOM   1114   CA GLU   126      -6.656 -29.715  -5.258  1.00  0.00      BSYN  
ATOM   1115   CB GLU   126      -6.717 -31.103  -5.970  1.00  0.00      BSYN  
ATOM   1116   CG GLU   126      -5.334 -31.652  -6.483  1.00  0.00      BSYN  
ATOM   1117   CD GLU   126      -5.446 -33.153  -6.939  1.00  0.00      BSYN  
ATOM   1118  OE1 GLU   126      -5.082 -33.344  -8.058  1.00  0.00      BSYN  
ATOM   1119  OE2 GLU   126      -5.784 -34.002  -6.119  1.00  0.00      BSYN  
ATOM   1120    C GLU   126      -8.032 -29.084  -5.079  1.00  0.00      BSYN  
ATOM   1121    O GLU   126      -9.097 -29.674  -4.941  1.00  0.00      BSYN  
ATOM   1122    N TYR   127      -7.963 -27.796  -5.219  1.00  0.00      BSYN  
ATOM   1123    H TYR   127      -7.115 -27.418  -5.531  1.00  0.00      BSYN  
ATOM   1124   CA TYR   127      -9.180 -27.002  -5.128  1.00  0.00      BSYN  
ATOM   1125   CB TYR   127      -8.952 -25.779  -4.183  1.00  0.00      BSYN  
ATOM   1126   CG TYR   127     -10.226 -25.013  -3.723  1.00  0.00      BSYN  
ATOM   1127  CD1 TYR   127     -10.374 -23.702  -4.074  1.00  0.00      BSYN  
ATOM   1128  CE1 TYR   127     -11.620 -23.150  -3.859  1.00  0.00      BSYN  
ATOM   1129  CD2 TYR   127     -11.228 -25.702  -3.106  1.00  0.00      BSYN  
ATOM   1130  CE2 TYR   127     -12.438 -25.190  -2.786  1.00  0.00      BSYN  
ATOM   1131   CZ TYR   127     -12.566 -23.851  -3.227  1.00  0.00      BSYN  
ATOM   1132   OH TYR   127     -13.758 -23.202  -2.988  1.00  0.00      BSYN  
ATOM   1133   HH TYR   127     -13.649 -22.279  -3.228  1.00  0.00      BSYN  
ATOM   1134    C TYR   127      -9.763 -26.512  -6.425  1.00  0.00      BSYN  
ATOM   1135    O TYR   127      -9.074 -25.902  -7.330  1.00  0.00      BSYN  
ATOM   1136    N GLN   128     -11.018 -26.895  -6.666  1.00  0.00      BSYN  
ATOM   1137    H GLN   128     -11.413 -27.524  -6.026  1.00  0.00      BSYN  
ATOM   1138   CA GLN   128     -11.830 -26.625  -7.857  1.00  0.00      BSYN  
ATOM   1139   CB GLN   128     -11.333 -27.544  -8.945  1.00  0.00      BSYN  
ATOM   1140   CG GLN   128     -11.691 -27.170 -10.314  1.00  0.00      BSYN  
ATOM   1141   CD GLN   128     -11.068 -25.953 -10.920  1.00  0.00      BSYN  
ATOM   1142  OE1 GLN   128     -10.932 -24.894 -10.250  1.00  0.00      BSYN  
ATOM   1143  NE2 GLN   128     -10.505 -25.996 -12.100  1.00  0.00      BSYN  
ATOM   1144 HE21 GLN   128     -10.133 -25.202 -12.538  1.00  0.00      BSYN  
ATOM   1145 HE22 GLN   128     -10.415 -26.886 -12.501  1.00  0.00      BSYN  
ATOM   1146    C GLN   128     -13.347 -26.870  -7.720  1.00  0.00      BSYN  
ATOM   1147    O GLN   128     -14.162 -26.062  -8.042  1.00  0.00      BSYN  
ATOM   1148    N GLU   129     -13.589 -28.057  -7.209  1.00  0.00      BSYN  
ATOM   1149    H GLU   129     -12.826 -28.671  -7.170  1.00  0.00      BSYN  
ATOM   1150   CA GLU   129     -14.937 -28.351  -6.849  1.00  0.00      BSYN  
ATOM   1151   CB GLU   129     -15.163 -29.892  -6.528  1.00  0.00      BSYN  
ATOM   1152   CG GLU   129     -14.772 -30.892  -7.583  1.00  0.00      BSYN  
ATOM   1153   CD GLU   129     -15.057 -32.334  -7.287  1.00  0.00      BSYN  
ATOM   1154  OE1 GLU   129     -14.257 -32.887  -6.531  1.00  0.00      BSYN  
ATOM   1155  OE2 GLU   129     -15.953 -32.948  -7.776  1.00  0.00      BSYN  
ATOM   1156    C GLU   129     -15.326 -27.708  -5.538  1.00  0.00      BSYN  
ATOM   1157    O GLU   129     -14.731 -27.911  -4.504  1.00  0.00      BSYN  
ATOM   1158    N TYR   130     -16.446 -26.968  -5.562  1.00  0.00      BSYN  
ATOM   1159    H TYR   130     -16.810 -26.886  -6.467  1.00  0.00      BSYN  
ATOM   1160   CA TYR   130     -17.056 -26.366  -4.354  1.00  0.00      BSYN  
ATOM   1161   CB TYR   130     -17.870 -25.049  -4.557  1.00  0.00      BSYN  
ATOM   1162   CG TYR   130     -18.227 -24.288  -3.267  1.00  0.00      BSYN  
ATOM   1163  CD1 TYR   130     -17.543 -23.236  -2.637  1.00  0.00      BSYN  
ATOM   1164  CE1 TYR   130     -18.079 -22.626  -1.471  1.00  0.00      BSYN  
ATOM   1165  CD2 TYR   130     -19.319 -24.804  -2.699  1.00  0.00      BSYN  
ATOM   1166  CE2 TYR   130     -19.832 -24.271  -1.583  1.00  0.00      BSYN  
ATOM   1167   CZ TYR   130     -19.276 -23.165  -0.969  1.00  0.00      BSYN  
ATOM   1168   OH TYR   130     -19.952 -22.525   0.025  1.00  0.00      BSYN  
ATOM   1169   HH TYR   130     -20.844 -22.820   0.223  1.00  0.00      BSYN  
ATOM   1170    C TYR   130     -17.856 -27.469  -3.629  1.00  0.00      BSYN  
ATOM   1171    O TYR   130     -18.964 -27.761  -4.043  1.00  0.00      BSYN  
ATOM   1172    N GLU   131     -17.278 -28.037  -2.570  1.00  0.00      BSYN  
ATOM   1173    H GLU   131     -16.335 -28.288  -2.661  1.00  0.00      BSYN  
ATOM   1174   CA GLU   131     -18.221 -28.681  -1.548  1.00  0.00      BSYN  
ATOM   1175   CB GLU   131     -17.547 -29.808  -0.933  1.00  0.00      BSYN  
ATOM   1176   CG GLU   131     -17.305 -31.128  -1.721  1.00  0.00      BSYN  
ATOM   1177   CD GLU   131     -18.541 -31.678  -2.503  1.00  0.00      BSYN  
ATOM   1178  OE1 GLU   131     -19.462 -32.301  -1.943  1.00  0.00      BSYN  
ATOM   1179  OE2 GLU   131     -18.641 -31.481  -3.754  1.00  0.00      BSYN  
ATOM   1180    C GLU   131     -18.736 -27.758  -0.471  1.00  0.00      BSYN  
ATOM   1181    O GLU   131     -17.936 -27.009   0.033  1.00  0.00      BSYN  
ATOM   1182    N PRO   132     -19.999 -27.876  -0.117  1.00  0.00      BSYN  
ATOM   1183   CD PRO   132     -21.030 -28.249  -1.071  1.00  0.00      BSYN  
ATOM   1184   CA PRO   132     -20.681 -27.169   1.009  1.00  0.00      BSYN  
ATOM   1185   CB PRO   132     -22.082 -26.984   0.526  1.00  0.00      BSYN  
ATOM   1186   CG PRO   132     -22.367 -28.281  -0.221  1.00  0.00      BSYN  
ATOM   1187    C PRO   132     -20.753 -27.713   2.432  1.00  0.00      BSYN  
ATOM   1188    O PRO   132     -20.590 -28.892   2.543  1.00  0.00      BSYN  
ATOM   1189    N GLU   133     -21.211 -26.875   3.336  1.00  0.00      BSYN  
ATOM   1190    H GLU   133     -21.193 -25.915   3.138  1.00  0.00      BSYN  
ATOM   1191   CA GLU   133     -21.326 -27.277   4.682  1.00  0.00      BSYN  
ATOM   1192   CB GLU   133     -19.833 -27.328   5.197  1.00  0.00      BSYN  
ATOM   1193   CG GLU   133     -19.673 -28.158   6.576  1.00  0.00      BSYN  
ATOM   1194   CD GLU   133     -18.346 -28.003   7.292  1.00  0.00      BSYN  
ATOM   1195  OE1 GLU   133     -17.926 -28.916   7.979  1.00  0.00      BSYN  
ATOM   1196  OE2 GLU   133     -17.830 -26.878   7.404  1.00  0.00      BSYN  
ATOM   1197    C GLU   133     -22.316 -26.516   5.525  1.00  0.00      BSYN  
ATOM   1198    O GLU   133     -22.496 -25.361   5.309  1.00  0.00      BSYN  
ATOM   1199    N ALA   134     -23.086 -27.060   6.502  1.00  0.00      BSYN  
ATOM   1200    H ALA   134     -22.996 -28.001   6.762  1.00  0.00      BSYN  
ATOM   1201   CA ALA   134     -23.935 -26.310   7.445  1.00  0.00      BSYN  
ATOM   1202   CB ALA   134     -24.950 -27.449   8.042  1.00  0.00      BSYN  
ATOM   1203    C ALA   134     -23.155 -25.691   8.628  1.00  0.00      BSYN  
ATOM   1204  OT1 ALA   134     -22.041 -26.179   8.937  1.00  0.00      BSYN  
ATOM   1205  OT2 ALA   134     -23.618 -24.662   9.133  1.00  0.00      BSYN  
END
