# Supplementary material for: Data set of intrinsically disordered proteins analysed at a local protein conformation level
Source: Data Brief. 2020 Mar 5;29:105383. doi: 10.1016/j.dib.2020.105383 (PMC7078294; doi:10.1016/j.dib.2020.105383)
Supplement: Supplementary file 1 [file mmc1.zip › the data/1-DATA/PED1AAD-pdb/1AAD-21.pdb]

CRYST1    1.000    1.000    1.000  90.00  90.00  90.00 P 1           1
ATOM      1  HT1 MET     1     -15.436-117.750 -39.770  1.00  0.00      BSYN  
ATOM      2  HT2 MET     1     -13.840-117.429 -39.594  1.00  0.00      BSYN  
ATOM      3    N MET     1     -14.534-117.773 -40.288  1.00  0.00      BSYN  
ATOM      4  HT3 MET     1     -14.346-118.787 -40.418  1.00  0.00      BSYN  
ATOM      5   CA MET     1     -14.517-116.984 -41.517  1.00  0.00      BSYN  
ATOM      6   CB MET     1     -15.056-117.871 -42.650  1.00  0.00      BSYN  
ATOM      7   CG MET     1     -14.024-117.860 -43.833  1.00  0.00      BSYN  
ATOM      8   SD MET     1     -13.767-116.455 -44.931  1.00  0.00      BSYN  
ATOM      9   CE MET     1     -14.601-117.002 -46.358  1.00  0.00      BSYN  
ATOM     10    C MET     1     -15.363-115.759 -41.219  1.00  0.00      BSYN  
ATOM     11    O MET     1     -15.983-115.660 -40.186  1.00  0.00      BSYN  
ATOM     12    N ASP     2     -15.421-114.908 -42.192  1.00  0.00      BSYN  
ATOM     13    H ASP     2     -15.045-115.138 -43.067  1.00  0.00      BSYN  
ATOM     14   CA ASP     2     -16.292-113.711 -42.189  1.00  0.00      BSYN  
ATOM     15   CB ASP     2     -16.076-112.801 -43.445  1.00  0.00      BSYN  
ATOM     16   CG ASP     2     -14.764-111.991 -43.591  1.00  0.00      BSYN  
ATOM     17  OD1 ASP     2     -13.798-112.373 -42.881  1.00  0.00      BSYN  
ATOM     18  OD2 ASP     2     -14.618-110.999 -44.276  1.00  0.00      BSYN  
ATOM     19    C ASP     2     -17.782-114.056 -42.106  1.00  0.00      BSYN  
ATOM     20    O ASP     2     -18.551-114.375 -43.048  1.00  0.00      BSYN  
ATOM     21    N VAL     3     -18.289-113.834 -40.886  1.00  0.00      BSYN  
ATOM     22    H VAL     3     -17.957-113.185 -40.230  1.00  0.00      BSYN  
ATOM     23   CA VAL     3     -19.548-114.417 -40.408  1.00  0.00      BSYN  
ATOM     24   CB VAL     3     -19.142-115.503 -39.426  1.00  0.00      BSYN  
ATOM     25  CG1 VAL     3     -18.395-114.892 -38.282  1.00  0.00      BSYN  
ATOM     26  CG2 VAL     3     -20.312-116.383 -38.930  1.00  0.00      BSYN  
ATOM     27    C VAL     3     -20.483-113.266 -39.959  1.00  0.00      BSYN  
ATOM     28    O VAL     3     -20.167-112.301 -39.159  1.00  0.00      BSYN  
ATOM     29    N PHE     4     -21.722-113.446 -40.430  1.00  0.00      BSYN  
ATOM     30    H PHE     4     -21.864-114.406 -40.569  1.00  0.00      BSYN  
ATOM     31   CA PHE     4     -22.860-112.557 -40.356  1.00  0.00      BSYN  
ATOM     32   CB PHE     4     -22.878-111.741 -41.633  1.00  0.00      BSYN  
ATOM     33   CG PHE     4     -23.797-110.597 -41.585  1.00  0.00      BSYN  
ATOM     34  CD1 PHE     4     -25.151-110.722 -41.701  1.00  0.00      BSYN  
ATOM     35  CD2 PHE     4     -23.236-109.331 -41.505  1.00  0.00      BSYN  
ATOM     36  CE1 PHE     4     -25.886-109.573 -41.668  1.00  0.00      BSYN  
ATOM     37  CE2 PHE     4     -23.920-108.249 -41.825  1.00  0.00      BSYN  
ATOM     38   CZ PHE     4     -25.309-108.323 -41.742  1.00  0.00      BSYN  
ATOM     39    C PHE     4     -24.051-113.505 -40.070  1.00  0.00      BSYN  
ATOM     40    O PHE     4     -24.510-114.312 -40.879  1.00  0.00      BSYN  
ATOM     41    N MET     5     -24.365-113.550 -38.710  1.00  0.00      BSYN  
ATOM     42    H MET     5     -25.149-114.104 -38.513  1.00  0.00      BSYN  
ATOM     43   CA MET     5     -23.942-112.646 -37.639  1.00  0.00      BSYN  
ATOM     44   CB MET     5     -25.180-111.833 -37.132  1.00  0.00      BSYN  
ATOM     45   CG MET     5     -25.803-111.124 -38.328  1.00  0.00      BSYN  
ATOM     46   SD MET     5     -27.325-110.289 -37.926  1.00  0.00      BSYN  
ATOM     47   CE MET     5     -28.161-111.340 -39.130  1.00  0.00      BSYN  
ATOM     48    C MET     5     -23.165-113.396 -36.578  1.00  0.00      BSYN  
ATOM     49    O MET     5     -22.812-114.576 -36.652  1.00  0.00      BSYN  
ATOM     50    N LYS     6     -22.842-112.609 -35.438  1.00  0.00      BSYN  
ATOM     51    H LYS     6     -23.004-111.645 -35.361  1.00  0.00      BSYN  
ATOM     52   CA LYS     6     -21.958-113.183 -34.456  1.00  0.00      BSYN  
ATOM     53   CB LYS     6     -20.772-112.232 -34.102  1.00  0.00      BSYN  
ATOM     54   CG LYS     6     -20.007-111.581 -35.257  1.00  0.00      BSYN  
ATOM     55   CD LYS     6     -18.952-110.666 -34.513  1.00  0.00      BSYN  
ATOM     56   CE LYS     6     -18.020-110.370 -35.631  1.00  0.00      BSYN  
ATOM     57   NZ LYS     6     -17.146-111.470 -36.092  1.00  0.00      BSYN  
ATOM     58  HZ1 LYS     6     -17.757-112.200 -36.512  1.00  0.00      BSYN  
ATOM     59  HZ2 LYS     6     -16.407-111.231 -36.783  1.00  0.00      BSYN  
ATOM     60  HZ3 LYS     6     -16.633-111.656 -35.207  1.00  0.00      BSYN  
ATOM     61    C LYS     6     -22.531-113.692 -33.168  1.00  0.00      BSYN  
ATOM     62    O LYS     6     -22.243-114.789 -32.830  1.00  0.00      BSYN  
ATOM     63    N GLY     7     -23.446-113.117 -32.353  1.00  0.00      BSYN  
ATOM     64    H GLY     7     -23.651-112.198 -32.626  1.00  0.00      BSYN  
ATOM     65   CA GLY     7     -24.138-113.787 -31.278  1.00  0.00      BSYN  
ATOM     66    C GLY     7     -25.557-114.085 -31.634  1.00  0.00      BSYN  
ATOM     67    O GLY     7     -25.786-115.005 -32.410  1.00  0.00      BSYN  
ATOM     68    N LEU     8     -26.491-113.263 -31.205  1.00  0.00      BSYN  
ATOM     69    H LEU     8     -26.269-112.414 -30.769  1.00  0.00      BSYN  
ATOM     70   CA LEU     8     -27.849-113.602 -31.334  1.00  0.00      BSYN  
ATOM     71   CB LEU     8     -28.538-113.377 -29.963  1.00  0.00      BSYN  
ATOM     72   CG LEU     8     -28.169-114.315 -28.720  1.00  0.00      BSYN  
ATOM     73  CD1 LEU     8     -29.069-113.871 -27.574  1.00  0.00      BSYN  
ATOM     74  CD2 LEU     8     -28.506-115.710 -29.097  1.00  0.00      BSYN  
ATOM     75    C LEU     8     -28.538-112.733 -32.363  1.00  0.00      BSYN  
ATOM     76    O LEU     8     -28.654-111.463 -32.135  1.00  0.00      BSYN  
ATOM     77    N SER     9     -28.970-113.482 -33.420  1.00  0.00      BSYN  
ATOM     78    H SER     9     -29.215-114.413 -33.240  1.00  0.00      BSYN  
ATOM     79   CA SER     9     -29.438-112.773 -34.564  1.00  0.00      BSYN  
ATOM     80   CB SER     9     -29.947-113.700 -35.659  1.00  0.00      BSYN  
ATOM     81   OG SER     9     -30.732-114.735 -35.007  1.00  0.00      BSYN  
ATOM     82   HG SER     9     -31.624-114.384 -34.948  1.00  0.00      BSYN  
ATOM     83    C SER     9     -30.553-111.620 -34.422  1.00  0.00      BSYN  
ATOM     84    O SER     9     -31.638-111.794 -33.806  1.00  0.00      BSYN  
ATOM     85    N MET    10     -30.232-110.515 -35.100  1.00  0.00      BSYN  
ATOM     86    H MET    10     -29.509-110.475 -35.761  1.00  0.00      BSYN  
ATOM     87   CA MET    10     -31.040-109.279 -35.072  1.00  0.00      BSYN  
ATOM     88   CB MET    10     -32.397-109.472 -35.646  1.00  0.00      BSYN  
ATOM     89   CG MET    10     -32.135-109.939 -37.123  1.00  0.00      BSYN  
ATOM     90   SD MET    10     -33.540-110.402 -38.065  1.00  0.00      BSYN  
ATOM     91   CE MET    10     -33.524-112.042 -37.532  1.00  0.00      BSYN  
ATOM     92    C MET    10     -31.064-108.584 -33.626  1.00  0.00      BSYN  
ATOM     93    O MET    10     -30.873-107.367 -33.575  1.00  0.00      BSYN  
ATOM     94    N ALA    11     -31.380-109.283 -32.501  1.00  0.00      BSYN  
ATOM     95    H ALA    11     -31.784-110.170 -32.607  1.00  0.00      BSYN  
ATOM     96   CA ALA    11     -31.391-108.649 -31.170  1.00  0.00      BSYN  
ATOM     97   CB ALA    11     -32.271-109.458 -30.152  1.00  0.00      BSYN  
ATOM     98    C ALA    11     -30.039-108.499 -30.498  1.00  0.00      BSYN  
ATOM     99    O ALA    11     -29.581-109.394 -29.683  1.00  0.00      BSYN  
ATOM    100    N LYS    12     -29.338-107.466 -30.870  1.00  0.00      BSYN  
ATOM    101    H LYS    12     -29.466-107.003 -31.724  1.00  0.00      BSYN  
ATOM    102   CA LYS    12     -28.122-106.978 -30.194  1.00  0.00      BSYN  
ATOM    103   CB LYS    12     -27.219-106.337 -31.182  1.00  0.00      BSYN  
ATOM    104   CG LYS    12     -26.879-107.182 -32.411  1.00  0.00      BSYN  
ATOM    105   CD LYS    12     -26.024-108.423 -32.237  1.00  0.00      BSYN  
ATOM    106   CE LYS    12     -26.075-109.468 -33.263  1.00  0.00      BSYN  
ATOM    107   NZ LYS    12     -25.545-108.994 -34.542  1.00  0.00      BSYN  
ATOM    108  HZ1 LYS    12     -25.320-109.814 -35.140  1.00  0.00      BSYN  
ATOM    109  HZ2 LYS    12     -26.220-108.308 -34.935  1.00  0.00      BSYN  
ATOM    110  HZ3 LYS    12     -24.672-108.438 -34.435  1.00  0.00      BSYN  
ATOM    111    C LYS    12     -28.621-106.026 -29.026  1.00  0.00      BSYN  
ATOM    112    O LYS    12     -29.229-105.044 -29.497  1.00  0.00      BSYN  
ATOM    113    N GLU    13     -28.403-106.167 -27.690  1.00  0.00      BSYN  
ATOM    114    H GLU    13     -28.037-107.035 -27.420  1.00  0.00      BSYN  
ATOM    115   CA GLU    13     -28.567-105.088 -26.734  1.00  0.00      BSYN  
ATOM    116   CB GLU    13     -30.001-104.949 -26.253  1.00  0.00      BSYN  
ATOM    117   CG GLU    13     -30.600-106.246 -25.788  1.00  0.00      BSYN  
ATOM    118   CD GLU    13     -31.866-106.570 -26.631  1.00  0.00      BSYN  
ATOM    119  OE1 GLU    13     -32.776-105.756 -26.662  1.00  0.00      BSYN  
ATOM    120  OE2 GLU    13     -31.885-107.650 -27.228  1.00  0.00      BSYN  
ATOM    121    C GLU    13     -27.572-105.231 -25.575  1.00  0.00      BSYN  
ATOM    122    O GLU    13     -27.801-105.751 -24.469  1.00  0.00      BSYN  
ATOM    123    N GLY    14     -26.419-104.755 -25.922  1.00  0.00      BSYN  
ATOM    124    H GLY    14     -26.275-104.551 -26.870  1.00  0.00      BSYN  
ATOM    125   CA GLY    14     -25.356-104.865 -24.876  1.00  0.00      BSYN  
ATOM    126    C GLY    14     -24.536-106.115 -25.075  1.00  0.00      BSYN  
ATOM    127    O GLY    14     -24.152-106.779 -24.136  1.00  0.00      BSYN  
ATOM    128    N VAL    15     -24.176-106.315 -26.289  1.00  0.00      BSYN  
ATOM    129    H VAL    15     -24.471-105.730 -27.017  1.00  0.00      BSYN  
ATOM    130   CA VAL    15     -23.341-107.444 -26.654  1.00  0.00      BSYN  
ATOM    131   CB VAL    15     -23.791-107.963 -28.031  1.00  0.00      BSYN  
ATOM    132  CG1 VAL    15     -23.136-109.259 -28.334  1.00  0.00      BSYN  
ATOM    133  CG2 VAL    15     -25.366-108.279 -28.282  1.00  0.00      BSYN  
ATOM    134    C VAL    15     -21.894-107.004 -26.453  1.00  0.00      BSYN  
ATOM    135    O VAL    15     -21.293-106.590 -27.488  1.00  0.00      BSYN  
ATOM    136    N VAL    16     -21.555-107.139 -25.183  1.00  0.00      BSYN  
ATOM    137    H VAL    16     -22.280-107.016 -24.535  1.00  0.00      BSYN  
ATOM    138   CA VAL    16     -20.190-106.900 -24.889  1.00  0.00      BSYN  
ATOM    139   CB VAL    16     -19.939-106.939 -23.274  1.00  0.00      BSYN  
ATOM    140  CG1 VAL    16     -20.773-105.846 -22.423  1.00  0.00      BSYN  
ATOM    141  CG2 VAL    16     -20.297-108.283 -22.656  1.00  0.00      BSYN  
ATOM    142    C VAL    16     -19.145-107.855 -25.565  1.00  0.00      BSYN  
ATOM    143    O VAL    16     -19.383-109.063 -25.406  1.00  0.00      BSYN  
ATOM    144    N ALA    17     -18.074-107.471 -26.244  1.00  0.00      BSYN  
ATOM    145    H ALA    17     -17.466-108.107 -26.676  1.00  0.00      BSYN  
ATOM    146   CA ALA    17     -17.554-106.162 -26.363  1.00  0.00      BSYN  
ATOM    147   CB ALA    17     -16.358-106.085 -25.454  1.00  0.00      BSYN  
ATOM    148    C ALA    17     -17.136-105.663 -27.760  1.00  0.00      BSYN  
ATOM    149    O ALA    17     -16.653-106.248 -28.656  1.00  0.00      BSYN  
ATOM    150    N ALA    18     -17.536-104.396 -27.820  1.00  0.00      BSYN  
ATOM    151    H ALA    18     -18.072-104.075 -27.065  1.00  0.00      BSYN  
ATOM    152   CA ALA    18     -17.375-103.592 -28.987  1.00  0.00      BSYN  
ATOM    153   CB ALA    18     -18.590-103.728 -29.910  1.00  0.00      BSYN  
ATOM    154    C ALA    18     -17.219-102.094 -28.564  1.00  0.00      BSYN  
ATOM    155    O ALA    18     -17.184-101.855 -27.370  1.00  0.00      BSYN  
ATOM    156    N ALA    19     -16.979-101.153 -29.503  1.00  0.00      BSYN  
ATOM    157    H ALA    19     -16.960-101.391 -30.454  1.00  0.00      BSYN  
ATOM    158   CA ALA    19     -16.653 -99.783 -29.146  1.00  0.00      BSYN  
ATOM    159   CB ALA    19     -16.215 -99.052 -30.394  1.00  0.00      BSYN  
ATOM    160    C ALA    19     -17.840 -98.886 -28.691  1.00  0.00      BSYN  
ATOM    161    O ALA    19     -18.903 -99.058 -29.298  1.00  0.00      BSYN  
ATOM    162    N GLU    20     -17.756 -98.160 -27.556  1.00  0.00      BSYN  
ATOM    163    H GLU    20     -17.020 -98.170 -26.909  1.00  0.00      BSYN  
ATOM    164   CA GLU    20     -18.852 -97.428 -27.036  1.00  0.00      BSYN  
ATOM    165   CB GLU    20     -18.921 -97.671 -25.552  1.00  0.00      BSYN  
ATOM    166   CG GLU    20     -19.460 -99.037 -25.139  1.00  0.00      BSYN  
ATOM    167   CD GLU    20     -19.737 -99.417 -23.758  1.00  0.00      BSYN  
ATOM    168  OE1 GLU    20     -20.706-100.078 -23.430  1.00  0.00      BSYN  
ATOM    169  OE2 GLU    20     -18.900 -99.067 -22.875  1.00  0.00      BSYN  
ATOM    170    C GLU    20     -18.935 -95.919 -27.435  1.00  0.00      BSYN  
ATOM    171    O GLU    20     -18.080 -95.163 -27.220  1.00  0.00      BSYN  
ATOM    172    N LYS    21     -20.090 -95.556 -28.052  1.00  0.00      BSYN  
ATOM    173    H LYS    21     -20.429 -96.265 -28.637  1.00  0.00      BSYN  
ATOM    174   CA LYS    21     -20.627 -94.177 -28.022  1.00  0.00      BSYN  
ATOM    175   CB LYS    21     -21.649 -93.952 -29.096  1.00  0.00      BSYN  
ATOM    176   CG LYS    21     -20.826 -93.448 -30.250  1.00  0.00      BSYN  
ATOM    177   CD LYS    21     -21.558 -93.275 -31.567  1.00  0.00      BSYN  
ATOM    178   CE LYS    21     -21.488 -94.455 -32.546  1.00  0.00      BSYN  
ATOM    179   NZ LYS    21     -22.146 -93.931 -33.720  1.00  0.00      BSYN  
ATOM    180  HZ1 LYS    21     -22.669 -94.602 -34.318  1.00  0.00      BSYN  
ATOM    181  HZ2 LYS    21     -22.560 -92.978 -33.666  1.00  0.00      BSYN  
ATOM    182  HZ3 LYS    21     -21.403 -93.663 -34.396  1.00  0.00      BSYN  
ATOM    183    C LYS    21     -21.196 -93.874 -26.651  1.00  0.00      BSYN  
ATOM    184    O LYS    21     -22.129 -94.541 -26.203  1.00  0.00      BSYN  
ATOM    185    N THR    22     -20.759 -92.849 -25.897  1.00  0.00      BSYN  
ATOM    186    H THR    22     -20.186 -92.103 -26.173  1.00  0.00      BSYN  
ATOM    187   CA THR    22     -21.319 -92.537 -24.583  1.00  0.00      BSYN  
ATOM    188   CB THR    22     -20.286 -92.042 -23.527  1.00  0.00      BSYN  
ATOM    189  OG1 THR    22     -19.086 -92.908 -23.552  1.00  0.00      BSYN  
ATOM    190  HG1 THR    22     -18.705 -92.674 -22.702  1.00  0.00      BSYN  
ATOM    191  CG2 THR    22     -20.948 -91.964 -22.202  1.00  0.00      BSYN  
ATOM    192    C THR    22     -22.400 -91.469 -24.867  1.00  0.00      BSYN  
ATOM    193    O THR    22     -22.275 -90.268 -24.567  1.00  0.00      BSYN  
ATOM    194    N LYS    23     -23.604 -91.753 -25.519  1.00  0.00      BSYN  
ATOM    195    H LYS    23     -23.851 -92.683 -25.709  1.00  0.00      BSYN  
ATOM    196   CA LYS    23     -24.572 -90.679 -25.854  1.00  0.00      BSYN  
ATOM    197   CB LYS    23     -25.421 -90.937 -27.017  1.00  0.00      BSYN  
ATOM    198   CG LYS    23     -24.594 -90.936 -28.427  1.00  0.00      BSYN  
ATOM    199   CD LYS    23     -25.464 -91.018 -29.679  1.00  0.00      BSYN  
ATOM    200   CE LYS    23     -24.857 -90.476 -30.899  1.00  0.00      BSYN  
ATOM    201   NZ LYS    23     -24.839 -89.038 -31.041  1.00  0.00      BSYN  
ATOM    202  HZ1 LYS    23     -23.957 -88.770 -31.522  1.00  0.00      BSYN  
ATOM    203  HZ2 LYS    23     -25.708 -88.662 -31.472  1.00  0.00      BSYN  
ATOM    204  HZ3 LYS    23     -24.857 -88.504 -30.148  1.00  0.00      BSYN  
ATOM    205    C LYS    23     -25.369 -90.258 -24.608  1.00  0.00      BSYN  
ATOM    206    O LYS    23     -26.516 -90.686 -24.354  1.00  0.00      BSYN  
ATOM    207    N GLN    24     -24.996 -89.289 -23.794  1.00  0.00      BSYN  
ATOM    208    H GLN    24     -24.019 -89.206 -23.819  1.00  0.00      BSYN  
ATOM    209   CA GLN    24     -25.855 -88.716 -22.711  1.00  0.00      BSYN  
ATOM    210   CB GLN    24     -25.589 -89.127 -21.310  1.00  0.00      BSYN  
ATOM    211   CG GLN    24     -26.348 -90.386 -21.068  1.00  0.00      BSYN  
ATOM    212   CD GLN    24     -26.477 -91.042 -19.682  1.00  0.00      BSYN  
ATOM    213  OE1 GLN    24     -25.969 -90.511 -18.693  1.00  0.00      BSYN  
ATOM    214  NE2 GLN    24     -27.003 -92.245 -19.404  1.00  0.00      BSYN  
ATOM    215 HE21 GLN    24     -27.303 -92.900 -20.068  1.00  0.00      BSYN  
ATOM    216 HE22 GLN    24     -26.967 -92.587 -18.486  1.00  0.00      BSYN  
ATOM    217    C GLN    24     -25.826 -87.205 -22.684  1.00  0.00      BSYN  
ATOM    218    O GLN    24     -26.893 -86.716 -23.006  1.00  0.00      BSYN  
ATOM    219    N GLY    25     -24.740 -86.577 -22.325  1.00  0.00      BSYN  
ATOM    220    H GLY    25     -24.023 -87.207 -22.101  1.00  0.00      BSYN  
ATOM    221   CA GLY    25     -24.662 -85.153 -22.209  1.00  0.00      BSYN  
ATOM    222    C GLY    25     -24.213 -84.381 -23.452  1.00  0.00      BSYN  
ATOM    223    O GLY    25     -23.203 -83.714 -23.412  1.00  0.00      BSYN  
ATOM    224    N VAL    26     -24.884 -84.456 -24.621  1.00  0.00      BSYN  
ATOM    225    H VAL    26     -25.693 -85.002 -24.713  1.00  0.00      BSYN  
ATOM    226   CA VAL    26     -24.428 -83.730 -25.835  1.00  0.00      BSYN  
ATOM    227   CB VAL    26     -24.247 -84.661 -27.100  1.00  0.00      BSYN  
ATOM    228  CG1 VAL    26     -23.026 -85.462 -26.736  1.00  0.00      BSYN  
ATOM    229  CG2 VAL    26     -25.394 -85.610 -27.332  1.00  0.00      BSYN  
ATOM    230    C VAL    26     -25.209 -82.427 -26.128  1.00  0.00      BSYN  
ATOM    231    O VAL    26     -26.358 -82.343 -26.733  1.00  0.00      BSYN  
ATOM    232    N THR    27     -24.528 -81.280 -25.821  1.00  0.00      BSYN  
ATOM    233    H THR    27     -23.733 -81.285 -25.247  1.00  0.00      BSYN  
ATOM    234   CA THR    27     -24.976 -79.936 -26.266  1.00  0.00      BSYN  
ATOM    235   CB THR    27     -25.123 -79.129 -24.883  1.00  0.00      BSYN  
ATOM    236  OG1 THR    27     -23.926 -79.358 -24.050  1.00  0.00      BSYN  
ATOM    237  HG1 THR    27     -24.180 -79.540 -23.143  1.00  0.00      BSYN  
ATOM    238  CG2 THR    27     -26.368 -79.489 -24.252  1.00  0.00      BSYN  
ATOM    239    C THR    27     -24.130 -79.223 -27.320  1.00  0.00      BSYN  
ATOM    240    O THR    27     -24.194 -78.010 -27.362  1.00  0.00      BSYN  
ATOM    241    N GLU    28     -23.404 -79.906 -28.219  1.00  0.00      BSYN  
ATOM    242    H GLU    28     -23.238 -80.866 -28.115  1.00  0.00      BSYN  
ATOM    243   CA GLU    28     -22.548 -79.409 -29.258  1.00  0.00      BSYN  
ATOM    244   CB GLU    28     -23.374 -79.186 -30.444  1.00  0.00      BSYN  
ATOM    245   CG GLU    28     -24.343 -80.400 -30.797  1.00  0.00      BSYN  
ATOM    246   CD GLU    28     -25.028 -80.499 -32.197  1.00  0.00      BSYN  
ATOM    247  OE1 GLU    28     -24.925 -81.516 -32.821  1.00  0.00      BSYN  
ATOM    248  OE2 GLU    28     -25.726 -79.560 -32.554  1.00  0.00      BSYN  
ATOM    249    C GLU    28     -21.467 -78.342 -29.150  1.00  0.00      BSYN  
ATOM    250    O GLU    28     -20.309 -78.535 -29.419  1.00  0.00      BSYN  
ATOM    251    N ALA    29     -22.112 -77.143 -29.019  1.00  0.00      BSYN  
ATOM    252    H ALA    29     -23.087 -77.194 -28.935  1.00  0.00      BSYN  
ATOM    253   CA ALA    29     -21.397 -75.902 -29.021  1.00  0.00      BSYN  
ATOM    254   CB ALA    29     -21.343 -75.328 -30.423  1.00  0.00      BSYN  
ATOM    255    C ALA    29     -22.462 -75.206 -28.183  1.00  0.00      BSYN  
ATOM    256    O ALA    29     -23.382 -74.476 -28.603  1.00  0.00      BSYN  
ATOM    257    N ALA    30     -22.315 -75.461 -26.927  1.00  0.00      BSYN  
ATOM    258    H ALA    30     -21.644 -76.141 -26.708  1.00  0.00      BSYN  
ATOM    259   CA ALA    30     -23.371 -75.021 -25.959  1.00  0.00      BSYN  
ATOM    260   CB ALA    30     -23.414 -76.183 -24.902  1.00  0.00      BSYN  
ATOM    261    C ALA    30     -23.127 -73.778 -25.361  1.00  0.00      BSYN  
ATOM    262    O ALA    30     -22.436 -73.588 -24.396  1.00  0.00      BSYN  
ATOM    263    N GLU    31     -23.803 -72.886 -26.055  1.00  0.00      BSYN  
ATOM    264    H GLU    31     -24.386 -73.072 -26.820  1.00  0.00      BSYN  
ATOM    265   CA GLU    31     -23.300 -71.535 -25.857  1.00  0.00      BSYN  
ATOM    266   CB GLU    31     -22.419 -71.166 -27.148  1.00  0.00      BSYN  
ATOM    267   CG GLU    31     -20.920 -71.614 -27.293  1.00  0.00      BSYN  
ATOM    268   CD GLU    31     -20.338 -71.194 -28.639  1.00  0.00      BSYN  
ATOM    269  OE1 GLU    31     -21.003 -71.384 -29.619  1.00  0.00      BSYN  
ATOM    270  OE2 GLU    31     -19.255 -70.603 -28.671  1.00  0.00      BSYN  
ATOM    271    C GLU    31     -24.514 -70.644 -25.883  1.00  0.00      BSYN  
ATOM    272    O GLU    31     -25.621 -70.912 -26.311  1.00  0.00      BSYN  
ATOM    273    N LYS    32     -24.156 -69.473 -25.421  1.00  0.00      BSYN  
ATOM    274    H LYS    32     -23.219 -69.381 -25.147  1.00  0.00      BSYN  
ATOM    275   CA LYS    32     -25.194 -68.444 -25.314  1.00  0.00      BSYN  
ATOM    276   CB LYS    32     -24.878 -67.642 -24.005  1.00  0.00      BSYN  
ATOM    277   CG LYS    32     -24.979 -68.454 -22.769  1.00  0.00      BSYN  
ATOM    278   CD LYS    32     -24.924 -67.504 -21.561  1.00  0.00      BSYN  
ATOM    279   CE LYS    32     -26.231 -67.142 -20.657  1.00  0.00      BSYN  
ATOM    280   NZ LYS    32     -26.779 -68.276 -20.004  1.00  0.00      BSYN  
ATOM    281  HZ1 LYS    32     -25.951 -68.706 -19.545  1.00  0.00      BSYN  
ATOM    282  HZ2 LYS    32     -27.469 -67.968 -19.289  1.00  0.00      BSYN  
ATOM    283  HZ3 LYS    32     -27.253 -68.984 -20.600  1.00  0.00      BSYN  
ATOM    284    C LYS    32     -24.839 -67.567 -26.517  1.00  0.00      BSYN  
ATOM    285    O LYS    32     -24.136 -66.561 -26.393  1.00  0.00      BSYN  
ATOM    286    N THR    33     -25.207 -68.089 -27.680  1.00  0.00      BSYN  
ATOM    287    H THR    33     -25.364 -69.056 -27.722  1.00  0.00      BSYN  
ATOM    288   CA THR    33     -25.123 -67.350 -28.896  1.00  0.00      BSYN  
ATOM    289   CB THR    33     -24.748 -68.297 -30.090  1.00  0.00      BSYN  
ATOM    290  OG1 THR    33     -23.725 -69.165 -29.710  1.00  0.00      BSYN  
ATOM    291  HG1 THR    33     -23.173 -68.671 -29.099  1.00  0.00      BSYN  
ATOM    292  CG2 THR    33     -24.340 -67.636 -31.459  1.00  0.00      BSYN  
ATOM    293    C THR    33     -26.427 -66.565 -29.106  1.00  0.00      BSYN  
ATOM    294    O THR    33     -27.384 -67.133 -29.596  1.00  0.00      BSYN  
ATOM    295    N LYS    34     -26.275 -65.198 -28.882  1.00  0.00      BSYN  
ATOM    296    H LYS    34     -25.412 -64.905 -28.522  1.00  0.00      BSYN  
ATOM    297   CA LYS    34     -27.342 -64.281 -29.187  1.00  0.00      BSYN  
ATOM    298   CB LYS    34     -27.607 -63.206 -28.033  1.00  0.00      BSYN  
ATOM    299   CG LYS    34     -28.894 -63.439 -27.284  1.00  0.00      BSYN  
ATOM    300   CD LYS    34     -29.267 -62.060 -26.745  1.00  0.00      BSYN  
ATOM    301   CE LYS    34     -30.708 -62.347 -26.345  1.00  0.00      BSYN  
ATOM    302   NZ LYS    34     -31.284 -61.229 -25.650  1.00  0.00      BSYN  
ATOM    303  HZ1 LYS    34     -30.999 -61.236 -24.650  1.00  0.00      BSYN  
ATOM    304  HZ2 LYS    34     -31.047 -60.256 -25.931  1.00  0.00      BSYN  
ATOM    305  HZ3 LYS    34     -32.313 -61.137 -25.764  1.00  0.00      BSYN  
ATOM    306    C LYS    34     -27.288 -63.590 -30.528  1.00  0.00      BSYN  
ATOM    307    O LYS    34     -26.336 -62.860 -30.808  1.00  0.00      BSYN  
ATOM    308    N GLU    35     -28.302 -63.735 -31.466  1.00  0.00      BSYN  
ATOM    309    H GLU    35     -29.148 -64.210 -31.331  1.00  0.00      BSYN  
ATOM    310   CA GLU    35     -28.350 -63.200 -32.793  1.00  0.00      BSYN  
ATOM    311   CB GLU    35     -29.198 -63.982 -33.817  1.00  0.00      BSYN  
ATOM    312   CG GLU    35     -30.646 -64.458 -33.442  1.00  0.00      BSYN  
ATOM    313   CD GLU    35     -31.241 -65.370 -34.517  1.00  0.00      BSYN  
ATOM    314  OE1 GLU    35     -30.900 -66.533 -34.603  1.00  0.00      BSYN  
ATOM    315  OE2 GLU    35     -32.145 -64.940 -35.264  1.00  0.00      BSYN  
ATOM    316    C GLU    35     -28.817 -61.742 -32.754  1.00  0.00      BSYN  
ATOM    317    O GLU    35     -29.752 -61.290 -32.081  1.00  0.00      BSYN  
ATOM    318    N GLY    36     -28.141 -60.908 -33.611  1.00  0.00      BSYN  
ATOM    319    H GLY    36     -27.647 -61.247 -34.386  1.00  0.00      BSYN  
ATOM    320   CA GLY    36     -28.323 -59.445 -33.574  1.00  0.00      BSYN  
ATOM    321    C GLY    36     -28.462 -58.905 -34.950  1.00  0.00      BSYN  
ATOM    322    O GLY    36     -28.238 -57.756 -35.143  1.00  0.00      BSYN  
ATOM    323    N VAL    37     -28.850 -59.797 -35.869  1.00  0.00      BSYN  
ATOM    324    H VAL    37     -29.082 -60.658 -35.461  1.00  0.00      BSYN  
ATOM    325   CA VAL    37     -28.891 -59.477 -37.285  1.00  0.00      BSYN  
ATOM    326   CB VAL    37     -28.843 -60.817 -38.129  1.00  0.00      BSYN  
ATOM    327  CG1 VAL    37     -28.392 -60.834 -39.640  1.00  0.00      BSYN  
ATOM    328  CG2 VAL    37     -28.303 -62.051 -37.470  1.00  0.00      BSYN  
ATOM    329    C VAL    37     -29.923 -58.400 -37.608  1.00  0.00      BSYN  
ATOM    330    O VAL    37     -31.042 -58.633 -38.075  1.00  0.00      BSYN  
ATOM    331    N LEU    38     -29.531 -57.171 -37.627  1.00  0.00      BSYN  
ATOM    332    H LEU    38     -28.567 -57.025 -37.732  1.00  0.00      BSYN  
ATOM    333   CA LEU    38     -30.582 -56.130 -37.690  1.00  0.00      BSYN  
ATOM    334   CB LEU    38     -30.801 -55.645 -36.354  1.00  0.00      BSYN  
ATOM    335   CG LEU    38     -32.133 -55.257 -35.667  1.00  0.00      BSYN  
ATOM    336  CD1 LEU    38     -33.450 -55.991 -35.980  1.00  0.00      BSYN  
ATOM    337  CD2 LEU    38     -31.854 -55.629 -34.253  1.00  0.00      BSYN  
ATOM    338    C LEU    38     -30.485 -54.906 -38.680  1.00  0.00      BSYN  
ATOM    339    O LEU    38     -29.547 -54.088 -38.718  1.00  0.00      BSYN  
ATOM    340    N TYR    39     -31.661 -54.831 -39.490  1.00  0.00      BSYN  
ATOM    341    H TYR    39     -32.307 -55.554 -39.348  1.00  0.00      BSYN  
ATOM    342   CA TYR    39     -31.826 -53.833 -40.526  1.00  0.00      BSYN  
ATOM    343   CB TYR    39     -32.014 -54.538 -41.870  1.00  0.00      BSYN  
ATOM    344   CG TYR    39     -30.837 -55.202 -42.475  1.00  0.00      BSYN  
ATOM    345  CD1 TYR    39     -30.905 -56.577 -42.800  1.00  0.00      BSYN  
ATOM    346  CE1 TYR    39     -29.833 -57.111 -43.520  1.00  0.00      BSYN  
ATOM    347  CD2 TYR    39     -29.790 -54.402 -42.858  1.00  0.00      BSYN  
ATOM    348  CE2 TYR    39     -28.760 -55.007 -43.578  1.00  0.00      BSYN  
ATOM    349   CZ TYR    39     -28.720 -56.394 -43.925  1.00  0.00      BSYN  
ATOM    350   OH TYR    39     -27.614 -56.882 -44.787  1.00  0.00      BSYN  
ATOM    351   HH TYR    39     -27.013 -56.225 -45.145  1.00  0.00      BSYN  
ATOM    352    C TYR    39     -33.010 -52.884 -40.174  1.00  0.00      BSYN  
ATOM    353    O TYR    39     -34.070 -53.407 -40.018  1.00  0.00      BSYN  
ATOM    354    N VAL    40     -32.807 -51.627 -40.005  1.00  0.00      BSYN  
ATOM    355    H VAL    40     -33.499 -51.110 -39.542  1.00  0.00      BSYN  
ATOM    356   CA VAL    40     -31.479 -51.059 -40.435  1.00  0.00      BSYN  
ATOM    357   CB VAL    40     -31.698 -50.556 -41.926  1.00  0.00      BSYN  
ATOM    358  CG1 VAL    40     -32.533 -49.338 -41.991  1.00  0.00      BSYN  
ATOM    359  CG2 VAL    40     -30.387 -50.302 -42.734  1.00  0.00      BSYN  
ATOM    360    C VAL    40     -30.712 -50.150 -39.503  1.00  0.00      BSYN  
ATOM    361    O VAL    40     -31.340 -49.617 -38.557  1.00  0.00      BSYN  
ATOM    362    N GLY    41     -29.397 -49.914 -39.657  1.00  0.00      BSYN  
ATOM    363    H GLY    41     -29.052 -50.026 -40.567  1.00  0.00      BSYN  
ATOM    364   CA GLY    41     -28.554 -49.081 -38.687  1.00  0.00      BSYN  
ATOM    365    C GLY    41     -27.398 -49.830 -37.906  1.00  0.00      BSYN  
ATOM    366    O GLY    41     -26.333 -49.269 -37.705  1.00  0.00      BSYN  
ATOM    367    N SER    42     -27.592 -51.091 -37.580  1.00  0.00      BSYN  
ATOM    368    H SER    42     -28.442 -51.504 -37.841  1.00  0.00      BSYN  
ATOM    369   CA SER    42     -26.560 -51.901 -36.863  1.00  0.00      BSYN  
ATOM    370   CB SER    42     -27.198 -52.897 -35.845  1.00  0.00      BSYN  
ATOM    371   OG SER    42     -28.105 -52.216 -35.011  1.00  0.00      BSYN  
ATOM    372   HG SER    42     -28.958 -52.543 -35.308  1.00  0.00      BSYN  
ATOM    373    C SER    42     -25.609 -52.726 -37.758  1.00  0.00      BSYN  
ATOM    374    O SER    42     -24.393 -52.488 -37.647  1.00  0.00      BSYN  
ATOM    375    N LYS    43     -26.229 -53.594 -38.497  1.00  0.00      BSYN  
ATOM    376    H LYS    43     -27.157 -53.481 -38.792  1.00  0.00      BSYN  
ATOM    377   CA LYS    43     -25.675 -54.674 -39.229  1.00  0.00      BSYN  
ATOM    378   CB LYS    43     -26.380 -55.960 -38.728  1.00  0.00      BSYN  
ATOM    379   CG LYS    43     -26.005 -56.547 -37.368  1.00  0.00      BSYN  
ATOM    380   CD LYS    43     -24.681 -57.352 -37.531  1.00  0.00      BSYN  
ATOM    381   CE LYS    43     -24.299 -57.741 -36.096  1.00  0.00      BSYN  
ATOM    382   NZ LYS    43     -23.730 -59.040 -36.116  1.00  0.00      BSYN  
ATOM    383  HZ1 LYS    43     -22.930 -59.112 -36.776  1.00  0.00      BSYN  
ATOM    384  HZ2 LYS    43     -23.428 -59.159 -35.128  1.00  0.00      BSYN  
ATOM    385  HZ3 LYS    43     -24.476 -59.714 -36.382  1.00  0.00      BSYN  
ATOM    386    C LYS    43     -25.722 -54.774 -40.840  1.00  0.00      BSYN  
ATOM    387    O LYS    43     -26.795 -54.618 -41.405  1.00  0.00      BSYN  
ATOM    388    N THR    44     -24.692 -55.081 -41.672  1.00  0.00      BSYN  
ATOM    389    H THR    44     -24.910 -55.250 -42.612  1.00  0.00      BSYN  
ATOM    390   CA THR    44     -23.300 -55.261 -41.242  1.00  0.00      BSYN  
ATOM    391   CB THR    44     -22.672 -56.401 -42.015  1.00  0.00      BSYN  
ATOM    392  OG1 THR    44     -22.913 -56.217 -43.394  1.00  0.00      BSYN  
ATOM    393  HG1 THR    44     -22.149 -56.444 -43.930  1.00  0.00      BSYN  
ATOM    394  CG2 THR    44     -23.125 -57.847 -41.438  1.00  0.00      BSYN  
ATOM    395    C THR    44     -22.534 -53.945 -41.360  1.00  0.00      BSYN  
ATOM    396    O THR    44     -22.223 -53.544 -42.440  1.00  0.00      BSYN  
ATOM    397    N ARG    45     -22.294 -53.296 -40.168  1.00  0.00      BSYN  
ATOM    398    H ARG    45     -22.547 -53.612 -39.275  1.00  0.00      BSYN  
ATOM    399   CA ARG    45     -21.450 -52.118 -40.409  1.00  0.00      BSYN  
ATOM    400   CB ARG    45     -21.713 -51.119 -39.281  1.00  0.00      BSYN  
ATOM    401   CG ARG    45     -21.519 -49.760 -39.882  1.00  0.00      BSYN  
ATOM    402   CD ARG    45     -22.226 -48.819 -38.994  1.00  0.00      BSYN  
ATOM    403   NE ARG    45     -22.605 -47.639 -39.753  1.00  0.00      BSYN  
ATOM    404   HE ARG    45     -22.123 -47.321 -40.545  1.00  0.00      BSYN  
ATOM    405   CZ ARG    45     -23.696 -46.993 -39.355  1.00  0.00      BSYN  
ATOM    406  NH1 ARG    45     -23.885 -45.844 -39.979  1.00  0.00      BSYN  
ATOM    407 HH11 ARG    45     -24.698 -45.334 -39.699  1.00  0.00      BSYN  
ATOM    408 HH12 ARG    45     -23.292 -45.513 -40.713  1.00  0.00      BSYN  
ATOM    409  NH2 ARG    45     -24.684 -47.631 -38.651  1.00  0.00      BSYN  
ATOM    410 HH21 ARG    45     -25.572 -47.171 -38.638  1.00  0.00      BSYN  
ATOM    411 HH22 ARG    45     -24.640 -48.612 -38.841  1.00  0.00      BSYN  
ATOM    412    C ARG    45     -19.955 -52.347 -40.626  1.00  0.00      BSYN  
ATOM    413    O ARG    45     -19.227 -51.662 -41.349  1.00  0.00      BSYN  
ATOM    414    N GLU    46     -19.587 -53.405 -39.951  1.00  0.00      BSYN  
ATOM    415    H GLU    46     -20.220 -53.768 -39.297  1.00  0.00      BSYN  
ATOM    416   CA GLU    46     -18.330 -53.983 -40.193  1.00  0.00      BSYN  
ATOM    417   CB GLU    46     -17.926 -54.554 -38.827  1.00  0.00      BSYN  
ATOM    418   CG GLU    46     -16.401 -54.415 -38.607  1.00  0.00      BSYN  
ATOM    419   CD GLU    46     -16.213 -55.004 -37.189  1.00  0.00      BSYN  
ATOM    420  OE1 GLU    46     -16.308 -54.285 -36.120  1.00  0.00      BSYN  
ATOM    421  OE2 GLU    46     -15.958 -56.164 -36.986  1.00  0.00      BSYN  
ATOM    422    C GLU    46     -18.258 -54.912 -41.423  1.00  0.00      BSYN  
ATOM    423    O GLU    46     -18.884 -55.900 -41.540  1.00  0.00      BSYN  
ATOM    424    N GLY    47     -17.311 -54.471 -42.305  1.00  0.00      BSYN  
ATOM    425    H GLY    47     -16.843 -53.617 -42.201  1.00  0.00      BSYN  
ATOM    426   CA GLY    47     -16.957 -55.227 -43.506  1.00  0.00      BSYN  
ATOM    427    C GLY    47     -15.911 -56.299 -43.295  1.00  0.00      BSYN  
ATOM    428    O GLY    47     -14.900 -56.327 -43.946  1.00  0.00      BSYN  
ATOM    429    N VAL    48     -16.231 -57.249 -42.365  1.00  0.00      BSYN  
ATOM    430    H VAL    48     -16.981 -57.027 -41.774  1.00  0.00      BSYN  
ATOM    431   CA VAL    48     -15.676 -58.581 -42.358  1.00  0.00      BSYN  
ATOM    432   CB VAL    48     -15.415 -59.064 -40.860  1.00  0.00      BSYN  
ATOM    433  CG1 VAL    48     -14.666 -60.468 -41.041  1.00  0.00      BSYN  
ATOM    434  CG2 VAL    48     -14.579 -58.246 -39.934  1.00  0.00      BSYN  
ATOM    435    C VAL    48     -16.521 -59.541 -43.117  1.00  0.00      BSYN  
ATOM    436    O VAL    48     -17.701 -59.777 -42.713  1.00  0.00      BSYN  
ATOM    437    N VAL    49     -16.063 -60.024 -44.272  1.00  0.00      BSYN  
ATOM    438    H VAL    49     -15.166 -59.862 -44.632  1.00  0.00      BSYN  
ATOM    439   CA VAL    49     -17.078 -60.619 -45.151  1.00  0.00      BSYN  
ATOM    440   CB VAL    49     -17.302 -59.929 -46.469  1.00  0.00      BSYN  
ATOM    441  CG1 VAL    49     -16.117 -60.090 -47.433  1.00  0.00      BSYN  
ATOM    442  CG2 VAL    49     -18.641 -60.428 -47.052  1.00  0.00      BSYN  
ATOM    443    C VAL    49     -16.858 -62.075 -45.471  1.00  0.00      BSYN  
ATOM    444    O VAL    49     -15.748 -62.501 -45.782  1.00  0.00      BSYN  
ATOM    445    N GLN    50     -17.971 -62.929 -45.347  1.00  0.00      BSYN  
ATOM    446    H GLN    50     -18.819 -62.529 -45.064  1.00  0.00      BSYN  
ATOM    447   CA GLN    50     -17.787 -64.298 -45.569  1.00  0.00      BSYN  
ATOM    448   CB GLN    50     -18.718 -65.186 -44.761  1.00  0.00      BSYN  
ATOM    449   CG GLN    50     -18.209 -66.699 -44.874  1.00  0.00      BSYN  
ATOM    450   CD GLN    50     -18.992 -67.720 -43.984  1.00  0.00      BSYN  
ATOM    451  OE1 GLN    50     -18.494 -68.383 -43.122  1.00  0.00      BSYN  
ATOM    452  NE2 GLN    50     -20.295 -67.706 -44.249  1.00  0.00      BSYN  
ATOM    453 HE21 GLN    50     -20.716 -67.065 -44.859  1.00  0.00      BSYN  
ATOM    454 HE22 GLN    50     -20.745 -68.440 -43.782  1.00  0.00      BSYN  
ATOM    455    C GLN    50     -18.079 -64.526 -47.053  1.00  0.00      BSYN  
ATOM    456    O GLN    50     -19.186 -64.338 -47.582  1.00  0.00      BSYN  
ATOM    457    N GLY    51     -17.040 -64.800 -47.858  1.00  0.00      BSYN  
ATOM    458    H GLY    51     -16.926 -64.589 -48.809  1.00  0.00      BSYN  
ATOM    459   CA GLY    51     -15.774 -65.196 -47.400  1.00  0.00      BSYN  
ATOM    460    C GLY    51     -14.890 -65.431 -48.698  1.00  0.00      BSYN  
ATOM    461    O GLY    51     -13.957 -64.771 -49.083  1.00  0.00      BSYN  
ATOM    462    N VAL    52     -15.156 -66.654 -49.103  1.00  0.00      BSYN  
ATOM    463    H VAL    52     -15.929 -67.131 -48.735  1.00  0.00      BSYN  
ATOM    464   CA VAL    52     -14.404 -67.109 -50.293  1.00  0.00      BSYN  
ATOM    465   CB VAL    52     -14.017 -68.634 -50.179  1.00  0.00      BSYN  
ATOM    466  CG1 VAL    52     -13.395 -68.860 -48.772  1.00  0.00      BSYN  
ATOM    467  CG2 VAL    52     -15.173 -69.527 -50.343  1.00  0.00      BSYN  
ATOM    468    C VAL    52     -15.199 -66.684 -51.499  1.00  0.00      BSYN  
ATOM    469    O VAL    52     -16.382 -66.942 -51.712  1.00  0.00      BSYN  
ATOM    470    N ALA    53     -14.335 -65.964 -52.222  1.00  0.00      BSYN  
ATOM    471    H ALA    53     -13.401 -65.883 -51.937  1.00  0.00      BSYN  
ATOM    472   CA ALA    53     -14.663 -65.552 -53.595  1.00  0.00      BSYN  
ATOM    473   CB ALA    53     -14.443 -64.019 -53.730  1.00  0.00      BSYN  
ATOM    474    C ALA    53     -13.867 -66.337 -54.516  1.00  0.00      BSYN  
ATOM    475    O ALA    53     -14.429 -67.106 -55.261  1.00  0.00      BSYN  
ATOM    476    N SER    54     -12.523 -66.268 -54.556  1.00  0.00      BSYN  
ATOM    477    H SER    54     -12.047 -65.412 -54.516  1.00  0.00      BSYN  
ATOM    478   CA SER    54     -11.776 -67.348 -55.234  1.00  0.00      BSYN  
ATOM    479   CB SER    54     -11.249 -66.857 -56.636  1.00  0.00      BSYN  
ATOM    480   OG SER    54     -10.916 -65.462 -56.626  1.00  0.00      BSYN  
ATOM    481   HG SER    54     -10.462 -65.208 -57.433  1.00  0.00      BSYN  
ATOM    482    C SER    54     -10.724 -68.143 -54.506  1.00  0.00      BSYN  
ATOM    483    O SER    54     -10.234 -69.181 -55.018  1.00  0.00      BSYN  
ATOM    484    N VAL    55     -10.551 -67.926 -53.172  1.00  0.00      BSYN  
ATOM    485    H VAL    55     -11.288 -67.415 -52.777  1.00  0.00      BSYN  
ATOM    486   CA VAL    55      -9.411 -68.381 -52.470  1.00  0.00      BSYN  
ATOM    487   CB VAL    55      -8.162 -67.420 -52.422  1.00  0.00      BSYN  
ATOM    488  CG1 VAL    55      -7.244 -67.852 -53.548  1.00  0.00      BSYN  
ATOM    489  CG2 VAL    55      -8.500 -65.886 -52.430  1.00  0.00      BSYN  
ATOM    490    C VAL    55      -9.903 -68.755 -51.066  1.00  0.00      BSYN  
ATOM    491    O VAL    55     -10.700 -68.144 -50.455  1.00  0.00      BSYN  
ATOM    492    N ALA    56      -9.637 -69.936 -50.687  1.00  0.00      BSYN  
ATOM    493    H ALA    56      -9.123 -70.468 -51.329  1.00  0.00      BSYN  
ATOM    494   CA ALA    56      -9.611 -70.329 -49.259  1.00  0.00      BSYN  
ATOM    495   CB ALA    56      -9.846 -71.813 -49.060  1.00  0.00      BSYN  
ATOM    496    C ALA    56      -8.381 -70.141 -48.430  1.00  0.00      BSYN  
ATOM    497    O ALA    56      -7.318 -70.108 -48.936  1.00  0.00      BSYN  
ATOM    498    N GLU    57      -8.683 -69.867 -47.171  1.00  0.00      BSYN  
ATOM    499    H GLU    57      -9.552 -69.511 -46.889  1.00  0.00      BSYN  
ATOM    500   CA GLU    57      -7.649 -69.434 -46.342  1.00  0.00      BSYN  
ATOM    501   CB GLU    57      -8.204 -68.286 -45.413  1.00  0.00      BSYN  
ATOM    502   CG GLU    57      -8.834 -67.030 -46.148  1.00  0.00      BSYN  
ATOM    503   CD GLU    57      -7.910 -66.099 -46.839  1.00  0.00      BSYN  
ATOM    504  OE1 GLU    57      -7.865 -65.946 -48.081  1.00  0.00      BSYN  
ATOM    505  OE2 GLU    57      -7.096 -65.513 -46.097  1.00  0.00      BSYN  
ATOM    506    C GLU    57      -6.954 -70.551 -45.522  1.00  0.00      BSYN  
ATOM    507    O GLU    57      -7.558 -71.175 -44.584  1.00  0.00      BSYN  
ATOM    508    N LYS    58      -5.718 -70.865 -45.811  1.00  0.00      BSYN  
ATOM    509    H LYS    58      -5.521 -70.465 -46.684  1.00  0.00      BSYN  
ATOM    510   CA LYS    58      -4.865 -71.770 -45.083  1.00  0.00      BSYN  
ATOM    511   CB LYS    58      -4.088 -72.662 -46.078  1.00  0.00      BSYN  
ATOM    512   CG LYS    58      -4.860 -73.878 -46.768  1.00  0.00      BSYN  
ATOM    513   CD LYS    58      -4.058 -74.262 -48.033  1.00  0.00      BSYN  
ATOM    514   CE LYS    58      -4.944 -74.907 -49.058  1.00  0.00      BSYN  
ATOM    515   NZ LYS    58      -5.264 -76.288 -48.732  1.00  0.00      BSYN  
ATOM    516  HZ1 LYS    58      -5.630 -76.315 -47.759  1.00  0.00      BSYN  
ATOM    517  HZ2 LYS    58      -5.962 -76.651 -49.411  1.00  0.00      BSYN  
ATOM    518  HZ3 LYS    58      -4.364 -76.806 -48.790  1.00  0.00      BSYN  
ATOM    519    C LYS    58      -3.934 -71.261 -43.917  1.00  0.00      BSYN  
ATOM    520    O LYS    58      -2.755 -71.449 -43.751  1.00  0.00      BSYN  
ATOM    521    N THR    59      -4.629 -70.451 -43.050  1.00  0.00      BSYN  
ATOM    522    H THR    59      -5.278 -69.816 -43.420  1.00  0.00      BSYN  
ATOM    523   CA THR    59      -4.187 -70.364 -41.635  1.00  0.00      BSYN  
ATOM    524   CB THR    59      -4.215 -68.896 -41.071  1.00  0.00      BSYN  
ATOM    525  OG1 THR    59      -3.764 -67.948 -42.100  1.00  0.00      BSYN  
ATOM    526  HG1 THR    59      -2.856 -68.128 -42.356  1.00  0.00      BSYN  
ATOM    527  CG2 THR    59      -3.367 -68.847 -39.620  1.00  0.00      BSYN  
ATOM    528    C THR    59      -5.075 -71.174 -40.710  1.00  0.00      BSYN  
ATOM    529    O THR    59      -4.543 -71.627 -39.679  1.00  0.00      BSYN  
ATOM    530    N LYS    60      -6.350 -71.556 -40.936  1.00  0.00      BSYN  
ATOM    531    H LYS    60      -6.671 -71.595 -41.861  1.00  0.00      BSYN  
ATOM    532   CA LYS    60      -7.258 -72.189 -39.908  1.00  0.00      BSYN  
ATOM    533   CB LYS    60      -8.691 -71.722 -40.226  1.00  0.00      BSYN  
ATOM    534   CG LYS    60      -8.765 -70.170 -40.050  1.00  0.00      BSYN  
ATOM    535   CD LYS    60     -10.014 -69.909 -41.002  1.00  0.00      BSYN  
ATOM    536   CE LYS    60      -9.975 -68.508 -41.589  1.00  0.00      BSYN  
ATOM    537   NZ LYS    60     -11.416 -68.218 -41.899  1.00  0.00      BSYN  
ATOM    538  HZ1 LYS    60     -11.770 -68.767 -42.709  1.00  0.00      BSYN  
ATOM    539  HZ2 LYS    60     -11.792 -68.473 -40.964  1.00  0.00      BSYN  
ATOM    540  HZ3 LYS    60     -11.479 -67.184 -41.993  1.00  0.00      BSYN  
ATOM    541    C LYS    60      -7.120 -73.734 -39.993  1.00  0.00      BSYN  
ATOM    542    O LYS    60      -8.018 -74.302 -40.541  1.00  0.00      BSYN  
ATOM    543    N GLU    61      -6.036 -74.246 -39.375  1.00  0.00      BSYN  
ATOM    544    H GLU    61      -5.363 -73.561 -39.181  1.00  0.00      BSYN  
ATOM    545   CA GLU    61      -5.828 -75.681 -39.317  1.00  0.00      BSYN  
ATOM    546   CB GLU    61      -4.316 -75.989 -39.598  1.00  0.00      BSYN  
ATOM    547   CG GLU    61      -3.858 -76.260 -41.039  1.00  0.00      BSYN  
ATOM    548   CD GLU    61      -4.571 -75.393 -42.109  1.00  0.00      BSYN  
ATOM    549  OE1 GLU    61      -5.241 -75.889 -42.906  1.00  0.00      BSYN  
ATOM    550  OE2 GLU    61      -4.347 -74.216 -42.019  1.00  0.00      BSYN  
ATOM    551    C GLU    61      -6.423 -76.266 -38.068  1.00  0.00      BSYN  
ATOM    552    O GLU    61      -5.920 -76.125 -36.941  1.00  0.00      BSYN  
ATOM    553    N GLN    62      -7.506 -76.953 -38.336  1.00  0.00      BSYN  
ATOM    554    H GLN    62      -7.862 -76.831 -39.240  1.00  0.00      BSYN  
ATOM    555   CA GLN    62      -8.246 -77.546 -37.311  1.00  0.00      BSYN  
ATOM    556   CB GLN    62      -9.307 -76.531 -36.689  1.00  0.00      BSYN  
ATOM    557   CG GLN    62      -8.935 -76.474 -35.214  1.00  0.00      BSYN  
ATOM    558   CD GLN    62      -9.905 -75.695 -34.304  1.00  0.00      BSYN  
ATOM    559  OE1 GLN    62      -9.633 -74.724 -33.639  1.00  0.00      BSYN  
ATOM    560  NE2 GLN    62     -11.142 -76.094 -34.197  1.00  0.00      BSYN  
ATOM    561 HE21 GLN    62     -11.292 -76.989 -34.569  1.00  0.00      BSYN  
ATOM    562 HE22 GLN    62     -11.961 -75.614 -33.957  1.00  0.00      BSYN  
ATOM    563    C GLN    62      -8.757 -78.928 -37.619  1.00  0.00      BSYN  
ATOM    564    O GLN    62      -9.016 -79.122 -38.816  1.00  0.00      BSYN  
ATOM    565    N ALA    63      -9.222 -79.533 -36.631  1.00  0.00      BSYN  
ATOM    566    H ALA    63      -9.215 -78.880 -35.900  1.00  0.00      BSYN  
ATOM    567   CA ALA    63      -9.737 -80.885 -36.686  1.00  0.00      BSYN  
ATOM    568   CB ALA    63      -9.115 -81.789 -35.655  1.00  0.00      BSYN  
ATOM    569    C ALA    63     -11.267 -81.112 -36.603  1.00  0.00      BSYN  
ATOM    570    O ALA    63     -11.881 -80.160 -36.067  1.00  0.00      BSYN  
ATOM    571    N SER    64     -11.922 -82.175 -37.175  1.00  0.00      BSYN  
ATOM    572    H SER    64     -11.443 -82.615 -37.908  1.00  0.00      BSYN  
ATOM    573   CA SER    64     -13.302 -82.444 -37.027  1.00  0.00      BSYN  
ATOM    574   CB SER    64     -14.120 -81.940 -38.197  1.00  0.00      BSYN  
ATOM    575   OG SER    64     -14.045 -80.524 -38.163  1.00  0.00      BSYN  
ATOM    576   HG SER    64     -14.037 -80.292 -37.232  1.00  0.00      BSYN  
ATOM    577    C SER    64     -13.468 -83.916 -36.956  1.00  0.00      BSYN  
ATOM    578    O SER    64     -13.640 -84.725 -37.903  1.00  0.00      BSYN  
ATOM    579    N HIS    65     -13.683 -84.441 -35.762  1.00  0.00      BSYN  
ATOM    580    H HIS    65     -13.508 -83.860 -34.993  1.00  0.00      BSYN  
ATOM    581   CA HIS    65     -13.901 -85.894 -35.508  1.00  0.00      BSYN  
ATOM    582   CB HIS    65     -12.718 -86.641 -34.853  1.00  0.00      BSYN  
ATOM    583   CG HIS    65     -11.304 -86.438 -35.504  1.00  0.00      BSYN  
ATOM    584  ND1 HIS    65     -10.625 -85.286 -35.549  1.00  0.00      BSYN  
ATOM    585  HD1 HIS    65     -10.520 -84.535 -34.928  1.00  0.00      BSYN  
ATOM    586  CD2 HIS    65     -10.582 -87.424 -36.011  1.00  0.00      BSYN  
ATOM    587  NE2 HIS    65      -9.468 -86.922 -36.426  1.00  0.00      BSYN  
ATOM    588  CE1 HIS    65      -9.532 -85.591 -36.204  1.00  0.00      BSYN  
ATOM    589    C HIS    65     -15.006 -85.829 -34.439  1.00  0.00      BSYN  
ATOM    590    O HIS    65     -14.955 -86.197 -33.284  1.00  0.00      BSYN  
ATOM    591    N LEU    66     -16.145 -85.446 -34.996  1.00  0.00      BSYN  
ATOM    592    H LEU    66     -16.357 -85.213 -35.924  1.00  0.00      BSYN  
ATOM    593   CA LEU    66     -17.340 -85.282 -34.202  1.00  0.00      BSYN  
ATOM    594   CB LEU    66     -17.960 -83.924 -34.341  1.00  0.00      BSYN  
ATOM    595   CG LEU    66     -17.202 -82.628 -33.837  1.00  0.00      BSYN  
ATOM    596  CD1 LEU    66     -16.641 -81.972 -35.031  1.00  0.00      BSYN  
ATOM    597  CD2 LEU    66     -18.261 -81.653 -33.215  1.00  0.00      BSYN  
ATOM    598    C LEU    66     -18.494 -86.155 -34.355  1.00  0.00      BSYN  
ATOM    599    O LEU    66     -19.119 -85.982 -35.377  1.00  0.00      BSYN  
ATOM    600    N GLY    67     -18.629 -87.005 -33.357  1.00  0.00      BSYN  
ATOM    601    H GLY    67     -17.983 -86.957 -32.622  1.00  0.00      BSYN  
ATOM    602   CA GLY    67     -19.861 -87.779 -33.205  1.00  0.00      BSYN  
ATOM    603    C GLY    67     -19.598 -88.854 -32.175  1.00  0.00      BSYN  
ATOM    604    O GLY    67     -20.132 -88.785 -31.035  1.00  0.00      BSYN  
ATOM    605    N GLY    68     -18.818 -89.901 -32.581  1.00  0.00      BSYN  
ATOM    606    H GLY    68     -18.234 -89.930 -33.367  1.00  0.00      BSYN  
ATOM    607   CA GLY    68     -18.551 -91.084 -31.748  1.00  0.00      BSYN  
ATOM    608    C GLY    68     -17.311 -90.788 -30.938  1.00  0.00      BSYN  
ATOM    609    O GLY    68     -16.476 -91.647 -30.702  1.00  0.00      BSYN  
ATOM    610    N ALA    69     -17.157 -89.531 -30.406  1.00  0.00      BSYN  
ATOM    611    H ALA    69     -17.845 -88.833 -30.418  1.00  0.00      BSYN  
ATOM    612   CA ALA    69     -16.028 -89.137 -29.571  1.00  0.00      BSYN  
ATOM    613   CB ALA    69     -14.903 -89.052 -30.533  1.00  0.00      BSYN  
ATOM    614    C ALA    69     -16.351 -87.771 -28.958  1.00  0.00      BSYN  
ATOM    615    O ALA    69     -16.994 -86.966 -29.583  1.00  0.00      BSYN  
ATOM    616    N VAL    70     -15.976 -87.582 -27.737  1.00  0.00      BSYN  
ATOM    617    H VAL    70     -15.321 -88.189 -27.334  1.00  0.00      BSYN  
ATOM    618   CA VAL    70     -16.294 -86.370 -26.999  1.00  0.00      BSYN  
ATOM    619   CB VAL    70     -16.818 -86.574 -25.546  1.00  0.00      BSYN  
ATOM    620  CG1 VAL    70     -18.284 -86.068 -25.603  1.00  0.00      BSYN  
ATOM    621  CG2 VAL    70     -16.855 -88.055 -25.062  1.00  0.00      BSYN  
ATOM    622    C VAL    70     -15.190 -85.315 -27.223  1.00  0.00      BSYN  
ATOM    623    O VAL    70     -14.100 -85.232 -26.530  1.00  0.00      BSYN  
ATOM    624    N PHE    71     -15.576 -84.498 -28.213  1.00  0.00      BSYN  
ATOM    625    H PHE    71     -16.431 -84.705 -28.643  1.00  0.00      BSYN  
ATOM    626   CA PHE    71     -14.677 -83.563 -28.720  1.00  0.00      BSYN  
ATOM    627   CB PHE    71     -14.778 -83.891 -30.194  1.00  0.00      BSYN  
ATOM    628   CG PHE    71     -13.847 -83.262 -31.263  1.00  0.00      BSYN  
ATOM    629  CD1 PHE    71     -12.808 -84.096 -31.643  1.00  0.00      BSYN  
ATOM    630  CD2 PHE    71     -14.000 -81.986 -31.788  1.00  0.00      BSYN  
ATOM    631  CE1 PHE    71     -11.874 -83.692 -32.691  1.00  0.00      BSYN  
ATOM    632  CE2 PHE    71     -13.103 -81.584 -32.821  1.00  0.00      BSYN  
ATOM    633   CZ PHE    71     -12.095 -82.412 -33.227  1.00  0.00      BSYN  
ATOM    634    C PHE    71     -15.076 -82.163 -28.340  1.00  0.00      BSYN  
ATOM    635    O PHE    71     -16.110 -82.011 -27.748  1.00  0.00      BSYN  
ATOM    636    N SER    72     -14.270 -81.192 -28.715  1.00  0.00      BSYN  
ATOM    637    H SER    72     -13.450 -81.390 -29.215  1.00  0.00      BSYN  
ATOM    638   CA SER    72     -14.344 -79.816 -28.243  1.00  0.00      BSYN  
ATOM    639   CB SER    72     -13.688 -79.583 -26.828  1.00  0.00      BSYN  
ATOM    640   OG SER    72     -14.565 -80.027 -25.721  1.00  0.00      BSYN  
ATOM    641   HG SER    72     -15.211 -80.603 -26.135  1.00  0.00      BSYN  
ATOM    642    C SER    72     -13.568 -79.082 -29.404  1.00  0.00      BSYN  
ATOM    643    O SER    72     -12.331 -79.290 -29.547  1.00  0.00      BSYN  
ATOM    644    N GLY    73     -14.135 -78.279 -30.307  1.00  0.00      BSYN  
ATOM    645    H GLY    73     -15.096 -78.182 -30.140  1.00  0.00      BSYN  
ATOM    646   CA GLY    73     -13.407 -77.605 -31.293  1.00  0.00      BSYN  
ATOM    647    C GLY    73     -12.610 -76.398 -30.662  1.00  0.00      BSYN  
ATOM    648    O GLY    73     -13.079 -75.279 -30.875  1.00  0.00      BSYN  
ATOM    649    N ALA    74     -11.540 -76.541 -29.993  1.00  0.00      BSYN  
ATOM    650    H ALA    74     -11.005 -77.352 -29.862  1.00  0.00      BSYN  
ATOM    651   CA ALA    74     -10.920 -75.493 -29.313  1.00  0.00      BSYN  
ATOM    652   CB ALA    74     -11.209 -75.763 -27.855  1.00  0.00      BSYN  
ATOM    653    C ALA    74      -9.364 -75.760 -29.693  1.00  0.00      BSYN  
ATOM    654    O ALA    74      -8.609 -76.558 -29.024  1.00  0.00      BSYN  
ATOM    655    N GLY    75      -8.889 -74.804 -30.454  1.00  0.00      BSYN  
ATOM    656    H GLY    75      -9.217 -73.882 -30.504  1.00  0.00      BSYN  
ATOM    657   CA GLY    75      -7.605 -75.000 -30.942  1.00  0.00      BSYN  
ATOM    658    C GLY    75      -6.857 -73.688 -30.943  1.00  0.00      BSYN  
ATOM    659    O GLY    75      -5.823 -73.620 -30.302  1.00  0.00      BSYN  
ATOM    660    N ASN    76      -7.105 -72.684 -31.793  1.00  0.00      BSYN  
ATOM    661    H ASN    76      -7.562 -72.981 -32.607  1.00  0.00      BSYN  
ATOM    662   CA ASN    76      -6.817 -71.313 -31.454  1.00  0.00      BSYN  
ATOM    663   CB ASN    76      -5.704 -70.783 -32.289  1.00  0.00      BSYN  
ATOM    664   CG ASN    76      -5.296 -69.353 -31.946  1.00  0.00      BSYN  
ATOM    665  OD1 ASN    76      -4.954 -68.482 -32.811  1.00  0.00      BSYN  
ATOM    666  ND2 ASN    76      -5.201 -68.896 -30.690  1.00  0.00      BSYN  
ATOM    667 HD21 ASN    76      -5.047 -69.532 -29.961  1.00  0.00      BSYN  
ATOM    668 HD22 ASN    76      -5.269 -67.930 -30.536  1.00  0.00      BSYN  
ATOM    669    C ASN    76      -8.163 -70.654 -31.799  1.00  0.00      BSYN  
ATOM    670    O ASN    76      -8.587 -70.456 -32.981  1.00  0.00      BSYN  
ATOM    671    N ILE    77      -8.711 -70.451 -30.624  1.00  0.00      BSYN  
ATOM    672    H ILE    77      -8.375 -70.893 -29.816  1.00  0.00      BSYN  
ATOM    673   CA ILE    77      -9.816 -69.549 -30.360  1.00  0.00      BSYN  
ATOM    674   CB ILE    77     -10.812 -70.495 -29.763  1.00  0.00      BSYN  
ATOM    675  CG2 ILE    77     -11.955 -69.929 -28.911  1.00  0.00      BSYN  
ATOM    676  CG1 ILE    77     -11.199 -71.494 -30.798  1.00  0.00      BSYN  
ATOM    677   CD ILE    77     -12.105 -70.977 -31.949  1.00  0.00      BSYN  
ATOM    678    C ILE    77      -9.337 -68.397 -29.464  1.00  0.00      BSYN  
ATOM    679    O ILE    77      -8.587 -68.619 -28.512  1.00  0.00      BSYN  
ATOM    680    N ALA    78      -9.938 -67.224 -29.669  1.00  0.00      BSYN  
ATOM    681    H ALA    78     -10.703 -67.100 -30.269  1.00  0.00      BSYN  
ATOM    682   CA ALA    78      -9.456 -65.997 -28.960  1.00  0.00      BSYN  
ATOM    683   CB ALA    78      -9.392 -64.729 -29.870  1.00  0.00      BSYN  
ATOM    684    C ALA    78     -10.146 -65.591 -27.657  1.00  0.00      BSYN  
ATOM    685    O ALA    78     -11.315 -65.824 -27.622  1.00  0.00      BSYN  
ATOM    686    N ALA    79      -9.558 -65.029 -26.675  1.00  0.00      BSYN  
ATOM    687    H ALA    79      -8.590 -64.890 -26.728  1.00  0.00      BSYN  
ATOM    688   CA ALA    79     -10.182 -64.829 -25.335  1.00  0.00      BSYN  
ATOM    689   CB ALA    79     -10.154 -66.292 -24.627  1.00  0.00      BSYN  
ATOM    690    C ALA    79      -9.406 -63.922 -24.402  1.00  0.00      BSYN  
ATOM    691    O ALA    79      -9.926 -63.233 -23.546  1.00  0.00      BSYN  
ATOM    692    N ALA    80      -8.097 -63.821 -24.656  1.00  0.00      BSYN  
ATOM    693    H ALA    80      -7.838 -64.690 -25.027  1.00  0.00      BSYN  
ATOM    694   CA ALA    80      -7.256 -62.954 -23.948  1.00  0.00      BSYN  
ATOM    695   CB ALA    80      -5.840 -63.432 -24.118  1.00  0.00      BSYN  
ATOM    696    C ALA    80      -7.179 -61.423 -23.937  1.00  0.00      BSYN  
ATOM    697    O ALA    80      -7.169 -60.784 -22.899  1.00  0.00      BSYN  
ATOM    698    N THR    81      -7.357 -60.903 -25.143  1.00  0.00      BSYN  
ATOM    699    H THR    81      -7.451 -61.637 -25.785  1.00  0.00      BSYN  
ATOM    700   CA THR    81      -7.378 -59.463 -25.481  1.00  0.00      BSYN  
ATOM    701   CB THR    81      -7.049 -59.332 -26.971  1.00  0.00      BSYN  
ATOM    702  OG1 THR    81      -6.212 -60.393 -27.376  1.00  0.00      BSYN  
ATOM    703  HG1 THR    81      -5.458 -60.477 -26.788  1.00  0.00      BSYN  
ATOM    704  CG2 THR    81      -6.502 -57.900 -27.237  1.00  0.00      BSYN  
ATOM    705    C THR    81      -8.276 -58.469 -24.793  1.00  0.00      BSYN  
ATOM    706    O THR    81      -9.434 -58.756 -24.664  1.00  0.00      BSYN  
ATOM    707    N GLY    82      -7.594 -57.451 -24.149  1.00  0.00      BSYN  
ATOM    708    H GLY    82      -6.624 -57.464 -24.014  1.00  0.00      BSYN  
ATOM    709   CA GLY    82      -8.371 -56.340 -23.658  1.00  0.00      BSYN  
ATOM    710    C GLY    82      -8.790 -56.603 -22.219  1.00  0.00      BSYN  
ATOM    711    O GLY    82      -8.859 -55.714 -21.378  1.00  0.00      BSYN  
ATOM    712    N LEU    83      -9.363 -57.750 -21.895  1.00  0.00      BSYN  
ATOM    713    H LEU    83      -9.226 -58.425 -22.592  1.00  0.00      BSYN  
ATOM    714   CA LEU    83     -10.048 -58.100 -20.689  1.00  0.00      BSYN  
ATOM    715   CB LEU    83     -10.830 -59.301 -21.063  1.00  0.00      BSYN  
ATOM    716   CG LEU    83     -11.785 -59.109 -22.312  1.00  0.00      BSYN  
ATOM    717  CD1 LEU    83     -12.626 -60.362 -22.584  1.00  0.00      BSYN  
ATOM    718  CD2 LEU    83     -12.881 -57.959 -22.251  1.00  0.00      BSYN  
ATOM    719    C LEU    83      -9.023 -58.385 -19.575  1.00  0.00      BSYN  
ATOM    720    O LEU    83      -9.246 -57.887 -18.522  1.00  0.00      BSYN  
ATOM    721    N VAL    84      -7.984 -59.078 -20.074  1.00  0.00      BSYN  
ATOM    722    H VAL    84      -7.819 -59.252 -21.024  1.00  0.00      BSYN  
ATOM    723   CA VAL    84      -6.858 -59.422 -19.157  1.00  0.00      BSYN  
ATOM    724   CB VAL    84      -6.707 -60.975 -18.953  1.00  0.00      BSYN  
ATOM    725  CG1 VAL    84      -6.310 -61.252 -17.518  1.00  0.00      BSYN  
ATOM    726  CG2 VAL    84      -8.045 -61.662 -19.219  1.00  0.00      BSYN  
ATOM    727    C VAL    84      -5.577 -58.838 -19.797  1.00  0.00      BSYN  
ATOM    728    O VAL    84      -5.043 -59.322 -20.834  1.00  0.00      BSYN  
ATOM    729    N LYS    85      -5.239 -57.709 -19.211  1.00  0.00      BSYN  
ATOM    730    H LYS    85      -5.865 -57.451 -18.503  1.00  0.00      BSYN  
ATOM    731   CA LYS    85      -4.006 -56.970 -19.494  1.00  0.00      BSYN  
ATOM    732   CB LYS    85      -4.239 -55.439 -19.612  1.00  0.00      BSYN  
ATOM    733   CG LYS    85      -5.594 -54.942 -19.071  1.00  0.00      BSYN  
ATOM    734   CD LYS    85      -5.905 -53.473 -19.493  1.00  0.00      BSYN  
ATOM    735   CE LYS    85      -6.913 -52.845 -18.532  1.00  0.00      BSYN  
ATOM    736   NZ LYS    85      -8.270 -53.400 -18.734  1.00  0.00      BSYN  
ATOM    737  HZ1 LYS    85      -8.947 -53.065 -18.019  1.00  0.00      BSYN  
ATOM    738  HZ2 LYS    85      -8.607 -53.054 -19.655  1.00  0.00      BSYN  
ATOM    739  HZ3 LYS    85      -8.150 -54.432 -18.758  1.00  0.00      BSYN  
ATOM    740    C LYS    85      -2.965 -57.192 -18.515  1.00  0.00      BSYN  
ATOM    741    O LYS    85      -3.175 -57.682 -17.397  1.00  0.00      BSYN  
ATOM    742    N ARG    86      -1.757 -57.037 -19.035  1.00  0.00      BSYN  
ATOM    743    H ARG    86      -1.732 -56.744 -19.970  1.00  0.00      BSYN  
ATOM    744   CA ARG    86      -0.574 -57.406 -18.233  1.00  0.00      BSYN  
ATOM    745   CB ARG    86      -0.347 -58.883 -18.290  1.00  0.00      BSYN  
ATOM    746   CG ARG    86       0.544 -59.322 -17.179  1.00  0.00      BSYN  
ATOM    747   CD ARG    86       0.456 -60.772 -16.983  1.00  0.00      BSYN  
ATOM    748   NE ARG    86      -0.515 -61.233 -16.042  1.00  0.00      BSYN  
ATOM    749   HE ARG    86      -1.400 -61.393 -16.433  1.00  0.00      BSYN  
ATOM    750   CZ ARG    86      -0.352 -61.499 -14.774  1.00  0.00      BSYN  
ATOM    751  NH1 ARG    86       0.864 -61.483 -14.343  1.00  0.00      BSYN  
ATOM    752 HH11 ARG    86       1.007 -61.645 -13.366  1.00  0.00      BSYN  
ATOM    753 HH12 ARG    86       1.685 -61.262 -14.870  1.00  0.00      BSYN  
ATOM    754  NH2 ARG    86      -1.404 -61.664 -13.974  1.00  0.00      BSYN  
ATOM    755 HH21 ARG    86      -1.230 -61.423 -13.019  1.00  0.00      BSYN  
ATOM    756 HH22 ARG    86      -2.336 -61.614 -14.332  1.00  0.00      BSYN  
ATOM    757    C ARG    86       0.620 -56.746 -18.800  1.00  0.00      BSYN  
ATOM    758    O ARG    86       1.154 -57.205 -19.844  1.00  0.00      BSYN  
ATOM    759    N GLU    87       1.122 -55.670 -18.107  1.00  0.00      BSYN  
ATOM    760    H GLU    87       0.590 -55.057 -17.557  1.00  0.00      BSYN  
ATOM    761   CA GLU    87       2.507 -55.181 -18.502  1.00  0.00      BSYN  
ATOM    762   CB GLU    87       2.432 -53.770 -19.123  1.00  0.00      BSYN  
ATOM    763   CG GLU    87       1.996 -53.555 -20.629  1.00  0.00      BSYN  
ATOM    764   CD GLU    87       2.172 -52.185 -21.207  1.00  0.00      BSYN  
ATOM    765  OE1 GLU    87       3.277 -51.718 -21.445  1.00  0.00      BSYN  
ATOM    766  OE2 GLU    87       1.207 -51.358 -21.308  1.00  0.00      BSYN  
ATOM    767    C GLU    87       3.470 -55.204 -17.383  1.00  0.00      BSYN  
ATOM    768    O GLU    87       4.185 -54.242 -17.102  1.00  0.00      BSYN  
ATOM    769    N GLU    88       3.425 -56.227 -16.540  1.00  0.00      BSYN  
ATOM    770    H GLU    88       2.982 -57.067 -16.783  1.00  0.00      BSYN  
ATOM    771   CA GLU    88       4.207 -56.357 -15.375  1.00  0.00      BSYN  
ATOM    772   CB GLU    88       3.540 -57.312 -14.412  1.00  0.00      BSYN  
ATOM    773   CG GLU    88       2.189 -56.571 -13.958  1.00  0.00      BSYN  
ATOM    774   CD GLU    88       1.468 -57.252 -12.786  1.00  0.00      BSYN  
ATOM    775  OE1 GLU    88       1.745 -56.941 -11.679  1.00  0.00      BSYN  
ATOM    776  OE2 GLU    88       0.658 -58.119 -12.997  1.00  0.00      BSYN  
ATOM    777    C GLU    88       5.749 -56.675 -15.365  1.00  0.00      BSYN  
ATOM    778    O GLU    88       6.547 -56.038 -14.600  1.00  0.00      BSYN  
ATOM    779    N PHE    89       6.299 -57.579 -16.135  1.00  0.00      BSYN  
ATOM    780    H PHE    89       5.724 -58.154 -16.682  1.00  0.00      BSYN  
ATOM    781   CA PHE    89       7.680 -57.604 -16.588  1.00  0.00      BSYN  
ATOM    782   CB PHE    89       7.875 -58.870 -17.348  1.00  0.00      BSYN  
ATOM    783   CG PHE    89       9.274 -59.151 -17.993  1.00  0.00      BSYN  
ATOM    784  CD1 PHE    89      10.408 -58.946 -17.367  1.00  0.00      BSYN  
ATOM    785  CD2 PHE    89       9.343 -59.560 -19.319  1.00  0.00      BSYN  
ATOM    786  CE1 PHE    89      11.643 -59.114 -17.862  1.00  0.00      BSYN  
ATOM    787  CE2 PHE    89      10.609 -59.961 -19.765  1.00  0.00      BSYN  
ATOM    788   CZ PHE    89      11.798 -59.717 -19.074  1.00  0.00      BSYN  
ATOM    789    C PHE    89       7.861 -56.439 -17.617  1.00  0.00      BSYN  
ATOM    790    O PHE    89       7.001 -56.208 -18.426  1.00  0.00      BSYN  
ATOM    791    N PRO    90       9.012 -55.737 -17.571  1.00  0.00      BSYN  
ATOM    792   CD PRO    90       9.595 -55.418 -16.253  1.00  0.00      BSYN  
ATOM    793   CA PRO    90       9.487 -54.771 -18.619  1.00  0.00      BSYN  
ATOM    794   CB PRO    90      10.684 -54.249 -17.981  1.00  0.00      BSYN  
ATOM    795   CG PRO    90      10.620 -54.321 -16.417  1.00  0.00      BSYN  
ATOM    796    C PRO    90       9.729 -55.495 -19.981  1.00  0.00      BSYN  
ATOM    797    O PRO    90      10.612 -56.350 -20.194  1.00  0.00      BSYN  
ATOM    798    N THR    91       9.026 -54.964 -20.966  1.00  0.00      BSYN  
ATOM    799    H THR    91       8.375 -54.232 -20.923  1.00  0.00      BSYN  
ATOM    800   CA THR    91       9.114 -55.438 -22.262  1.00  0.00      BSYN  
ATOM    801   CB THR    91       7.756 -55.253 -22.983  1.00  0.00      BSYN  
ATOM    802  OG1 THR    91       6.853 -55.857 -22.215  1.00  0.00      BSYN  
ATOM    803  HG1 THR    91       6.328 -55.179 -21.784  1.00  0.00      BSYN  
ATOM    804  CG2 THR    91       7.572 -55.658 -24.420  1.00  0.00      BSYN  
ATOM    805    C THR    91      10.179 -54.675 -22.997  1.00  0.00      BSYN  
ATOM    806    O THR    91       9.996 -53.566 -23.359  1.00  0.00      BSYN  
ATOM    807    N ASP    92      11.360 -55.177 -23.348  1.00  0.00      BSYN  
ATOM    808    H ASP    92      12.042 -54.494 -23.521  1.00  0.00      BSYN  
ATOM    809   CA ASP    92      11.681 -56.618 -23.123  1.00  0.00      BSYN  
ATOM    810   CB ASP    92      11.179 -57.490 -24.172  1.00  0.00      BSYN  
ATOM    811   CG ASP    92      11.126 -58.952 -23.964  1.00  0.00      BSYN  
ATOM    812  OD1 ASP    92      11.389 -59.692 -24.877  1.00  0.00      BSYN  
ATOM    813  OD2 ASP    92      10.857 -59.360 -22.811  1.00  0.00      BSYN  
ATOM    814    C ASP    92      13.260 -56.749 -22.923  1.00  0.00      BSYN  
ATOM    815    O ASP    92      14.174 -56.450 -23.666  1.00  0.00      BSYN  
ATOM    816    N LEU    93      13.481 -57.436 -21.750  1.00  0.00      BSYN  
ATOM    817    H LEU    93      12.784 -57.904 -21.244  1.00  0.00      BSYN  
ATOM    818   CA LEU    93      14.832 -57.626 -21.128  1.00  0.00      BSYN  
ATOM    819   CB LEU    93      14.783 -57.337 -19.635  1.00  0.00      BSYN  
ATOM    820   CG LEU    93      15.608 -56.142 -19.103  1.00  0.00      BSYN  
ATOM    821  CD1 LEU    93      14.719 -54.828 -19.301  1.00  0.00      BSYN  
ATOM    822  CD2 LEU    93      15.527 -56.202 -17.556  1.00  0.00      BSYN  
ATOM    823    C LEU    93      15.419 -58.943 -21.385  1.00  0.00      BSYN  
ATOM    824    O LEU    93      16.499 -58.996 -21.794  1.00  0.00      BSYN  
ATOM    825    N LYS    94      14.541 -59.956 -21.129  1.00  0.00      BSYN  
ATOM    826    H LYS    94      13.593 -59.732 -21.021  1.00  0.00      BSYN  
ATOM    827   CA LYS    94      14.776 -61.419 -21.307  1.00  0.00      BSYN  
ATOM    828   CB LYS    94      14.120 -62.125 -20.111  1.00  0.00      BSYN  
ATOM    829   CG LYS    94      14.978 -63.074 -19.252  1.00  0.00      BSYN  
ATOM    830   CD LYS    94      14.010 -63.374 -17.960  1.00  0.00      BSYN  
ATOM    831   CE LYS    94      14.704 -64.506 -17.220  1.00  0.00      BSYN  
ATOM    832   NZ LYS    94      13.935 -64.790 -16.000  1.00  0.00      BSYN  
ATOM    833  HZ1 LYS    94      12.977 -65.185 -15.902  1.00  0.00      BSYN  
ATOM    834  HZ2 LYS    94      14.588 -65.430 -15.505  1.00  0.00      BSYN  
ATOM    835  HZ3 LYS    94      13.873 -63.934 -15.413  1.00  0.00      BSYN  
ATOM    836    C LYS    94      14.124 -61.784 -22.602  1.00  0.00      BSYN  
ATOM    837    O LYS    94      12.930 -61.931 -22.692  1.00  0.00      BSYN  
ATOM    838    N PRO    95      14.865 -62.000 -23.764  1.00  0.00      BSYN  
ATOM    839   CD PRO    95      16.187 -62.515 -23.756  1.00  0.00      BSYN  
ATOM    840   CA PRO    95      14.278 -62.133 -25.066  1.00  0.00      BSYN  
ATOM    841   CB PRO    95      15.513 -62.428 -25.844  1.00  0.00      BSYN  
ATOM    842   CG PRO    95      16.230 -63.487 -24.945  1.00  0.00      BSYN  
ATOM    843    C PRO    95      13.220 -63.287 -25.214  1.00  0.00      BSYN  
ATOM    844    O PRO    95      13.177 -64.203 -24.373  1.00  0.00      BSYN  
ATOM    845    N GLU    96      12.431 -63.250 -26.295  1.00  0.00      BSYN  
ATOM    846    H GLU    96      12.181 -62.376 -26.660  1.00  0.00      BSYN  
ATOM    847   CA GLU    96      11.508 -64.311 -26.685  1.00  0.00      BSYN  
ATOM    848   CB GLU    96      10.519 -63.795 -27.740  1.00  0.00      BSYN  
ATOM    849   CG GLU    96       9.122 -63.823 -27.114  1.00  0.00      BSYN  
ATOM    850   CD GLU    96       8.068 -63.666 -28.193  1.00  0.00      BSYN  
ATOM    851  OE1 GLU    96       7.691 -64.619 -28.890  1.00  0.00      BSYN  
ATOM    852  OE2 GLU    96       7.688 -62.501 -28.505  1.00  0.00      BSYN  
ATOM    853    C GLU    96      12.205 -65.585 -27.240  1.00  0.00      BSYN  
ATOM    854    O GLU    96      12.420 -65.826 -28.465  1.00  0.00      BSYN  
ATOM    855    N GLU    97      12.568 -66.487 -26.298  1.00  0.00      BSYN  
ATOM    856    H GLU    97      12.606 -66.213 -25.358  1.00  0.00      BSYN  
ATOM    857   CA GLU    97      13.103 -67.755 -26.712  1.00  0.00      BSYN  
ATOM    858   CB GLU    97      14.179 -68.162 -25.741  1.00  0.00      BSYN  
ATOM    859   CG GLU    97      15.236 -67.188 -25.745  1.00  0.00      BSYN  
ATOM    860   CD GLU    97      16.422 -67.580 -24.857  1.00  0.00      BSYN  
ATOM    861  OE1 GLU    97      16.448 -68.723 -24.341  1.00  0.00      BSYN  
ATOM    862  OE2 GLU    97      17.327 -66.767 -24.777  1.00  0.00      BSYN  
ATOM    863    C GLU    97      11.976 -68.735 -26.526  1.00  0.00      BSYN  
ATOM    864    O GLU    97      11.500 -69.111 -27.591  1.00  0.00      BSYN  
ATOM    865    N VAL    98      11.505 -69.290 -25.381  1.00  0.00      BSYN  
ATOM    866    H VAL    98      12.134 -69.256 -24.630  1.00  0.00      BSYN  
ATOM    867   CA VAL    98      10.385 -70.249 -25.442  1.00  0.00      BSYN  
ATOM    868   CB VAL    98      10.978 -71.693 -25.858  1.00  0.00      BSYN  
ATOM    869  CG1 VAL    98      11.379 -72.745 -24.796  1.00  0.00      BSYN  
ATOM    870  CG2 VAL    98       9.856 -72.377 -26.609  1.00  0.00      BSYN  
ATOM    871    C VAL    98       9.624 -70.344 -24.096  1.00  0.00      BSYN  
ATOM    872    O VAL    98      10.081 -70.124 -23.001  1.00  0.00      BSYN  
ATOM    873    N ALA    99       8.395 -70.768 -24.414  1.00  0.00      BSYN  
ATOM    874    H ALA    99       8.193 -70.917 -25.362  1.00  0.00      BSYN  
ATOM    875   CA ALA    99       7.275 -70.920 -23.477  1.00  0.00      BSYN  
ATOM    876   CB ALA    99       6.111 -69.833 -23.632  1.00  0.00      BSYN  
ATOM    877    C ALA    99       6.508 -72.220 -23.666  1.00  0.00      BSYN  
ATOM    878    O ALA    99       6.122 -72.424 -24.800  1.00  0.00      BSYN  
ATOM    879    N GLN   100       6.385 -72.990 -22.673  1.00  0.00      BSYN  
ATOM    880    H GLN   100       6.844 -72.735 -21.845  1.00  0.00      BSYN  
ATOM    881   CA GLN   100       5.556 -74.206 -22.518  1.00  0.00      BSYN  
ATOM    882   CB GLN   100       6.373 -75.466 -22.889  1.00  0.00      BSYN  
ATOM    883   CG GLN   100       7.682 -75.810 -22.320  1.00  0.00      BSYN  
ATOM    884   CD GLN   100       8.278 -76.923 -23.198  1.00  0.00      BSYN  
ATOM    885  OE1 GLN   100       8.045 -78.081 -22.935  1.00  0.00      BSYN  
ATOM    886  NE2 GLN   100       9.166 -76.573 -24.196  1.00  0.00      BSYN  
ATOM    887 HE21 GLN   100       9.608 -77.258 -24.740  1.00  0.00      BSYN  
ATOM    888 HE22 GLN   100       9.151 -75.645 -24.508  1.00  0.00      BSYN  
ATOM    889    C GLN   100       5.055 -74.157 -21.121  1.00  0.00      BSYN  
ATOM    890    O GLN   100       5.811 -73.638 -20.284  1.00  0.00      BSYN  
ATOM    891    N GLU   101       4.034 -74.899 -20.691  1.00  0.00      BSYN  
ATOM    892    H GLU   101       3.569 -75.444 -21.360  1.00  0.00      BSYN  
ATOM    893   CA GLU   101       3.452 -74.802 -19.336  1.00  0.00      BSYN  
ATOM    894   CB GLU   101       2.288 -73.878 -19.391  1.00  0.00      BSYN  
ATOM    895   CG GLU   101       2.686 -72.454 -19.777  1.00  0.00      BSYN  
ATOM    896   CD GLU   101       1.504 -71.488 -19.786  1.00  0.00      BSYN  
ATOM    897  OE1 GLU   101       1.215 -70.847 -20.817  1.00  0.00      BSYN  
ATOM    898  OE2 GLU   101       0.844 -71.409 -18.794  1.00  0.00      BSYN  
ATOM    899    C GLU   101       3.114 -76.153 -18.799  1.00  0.00      BSYN  
ATOM    900    O GLU   101       2.480 -76.755 -19.554  1.00  0.00      BSYN  
ATOM    901    N ALA   102       3.560 -76.652 -17.652  1.00  0.00      BSYN  
ATOM    902    H ALA   102       3.728 -76.006 -16.934  1.00  0.00      BSYN  
ATOM    903   CA ALA   102       3.843 -78.044 -17.404  1.00  0.00      BSYN  
ATOM    904   CB ALA   102       5.150 -78.601 -17.953  1.00  0.00      BSYN  
ATOM    905    C ALA   102       3.949 -78.205 -15.830  1.00  0.00      BSYN  
ATOM    906    O ALA   102       4.608 -77.341 -15.193  1.00  0.00      BSYN  
ATOM    907    N ALA   103       3.629 -79.277 -15.231  1.00  0.00      BSYN  
ATOM    908    H ALA   103       3.283 -80.074 -15.685  1.00  0.00      BSYN  
ATOM    909   CA ALA   103       3.683 -79.359 -13.798  1.00  0.00      BSYN  
ATOM    910   CB ALA   103       2.399 -78.778 -13.203  1.00  0.00      BSYN  
ATOM    911    C ALA   103       3.771 -80.877 -13.371  1.00  0.00      BSYN  
ATOM    912    O ALA   103       3.616 -81.800 -14.129  1.00  0.00      BSYN  
ATOM    913    N GLU   104       4.122 -80.972 -11.991  1.00  0.00      BSYN  
ATOM    914    H GLU   104       3.960 -80.179 -11.438  1.00  0.00      BSYN  
ATOM    915   CA GLU   104       4.322 -82.310 -11.402  1.00  0.00      BSYN  
ATOM    916   CB GLU   104       5.450 -82.263 -10.288  1.00  0.00      BSYN  
ATOM    917   CG GLU   104       5.601 -80.834  -9.617  1.00  0.00      BSYN  
ATOM    918   CD GLU   104       4.522 -80.263  -8.686  1.00  0.00      BSYN  
ATOM    919  OE1 GLU   104       3.410 -79.819  -9.096  1.00  0.00      BSYN  
ATOM    920  OE2 GLU   104       4.817 -80.337  -7.527  1.00  0.00      BSYN  
ATOM    921    C GLU   104       2.952 -82.830 -10.830  1.00  0.00      BSYN  
ATOM    922    O GLU   104       1.949 -83.121 -11.523  1.00  0.00      BSYN  
ATOM    923    N GLU   105       2.730 -82.913  -9.553  1.00  0.00      BSYN  
ATOM    924    H GLU   105       3.418 -83.280  -8.960  1.00  0.00      BSYN  
ATOM    925   CA GLU   105       1.345 -83.009  -9.077  1.00  0.00      BSYN  
ATOM    926   CB GLU   105       0.967 -84.403  -8.644  1.00  0.00      BSYN  
ATOM    927   CG GLU   105       1.858 -85.101  -7.604  1.00  0.00      BSYN  
ATOM    928   CD GLU   105       3.055 -85.959  -8.030  1.00  0.00      BSYN  
ATOM    929  OE1 GLU   105       3.827 -85.509  -8.923  1.00  0.00      BSYN  
ATOM    930  OE2 GLU   105       3.219 -86.987  -7.445  1.00  0.00      BSYN  
ATOM    931    C GLU   105       1.317 -82.047  -7.799  1.00  0.00      BSYN  
ATOM    932    O GLU   105       2.217 -82.056  -7.013  1.00  0.00      BSYN  
ATOM    933    N PRO   106       0.297 -81.144  -7.813  1.00  0.00      BSYN  
ATOM    934   CD PRO   106      -0.170 -80.286  -8.889  1.00  0.00      BSYN  
ATOM    935   CA PRO   106      -0.084 -80.561  -6.527  1.00  0.00      BSYN  
ATOM    936   CB PRO   106      -0.792 -79.336  -6.986  1.00  0.00      BSYN  
ATOM    937   CG PRO   106      -0.165 -78.889  -8.283  1.00  0.00      BSYN  
ATOM    938    C PRO   106      -0.943 -81.331  -5.511  1.00  0.00      BSYN  
ATOM    939    O PRO   106      -2.044 -80.946  -5.158  1.00  0.00      BSYN  
ATOM    940    N LEU   107      -0.205 -82.417  -5.248  1.00  0.00      BSYN  
ATOM    941    H LEU   107       0.775 -82.425  -5.272  1.00  0.00      BSYN  
ATOM    942   CA LEU   107      -0.899 -83.385  -4.405  1.00  0.00      BSYN  
ATOM    943   CB LEU   107      -1.014 -84.652  -5.127  1.00  0.00      BSYN  
ATOM    944   CG LEU   107      -2.193 -84.994  -6.128  1.00  0.00      BSYN  
ATOM    945  CD1 LEU   107      -3.542 -84.888  -5.392  1.00  0.00      BSYN  
ATOM    946  CD2 LEU   107      -2.210 -84.319  -7.447  1.00  0.00      BSYN  
ATOM    947    C LEU   107      -0.384 -83.725  -3.073  1.00  0.00      BSYN  
ATOM    948    O LEU   107       0.781 -83.578  -2.773  1.00  0.00      BSYN  
ATOM    949    N ILE   108      -1.271 -83.965  -2.076  1.00  0.00      BSYN  
ATOM    950    H ILE   108      -2.216 -83.737  -2.204  1.00  0.00      BSYN  
ATOM    951   CA ILE   108      -0.926 -84.695  -0.889  1.00  0.00      BSYN  
ATOM    952   CB ILE   108      -1.263 -83.931   0.371  1.00  0.00      BSYN  
ATOM    953  CG2 ILE   108      -0.474 -84.430   1.501  1.00  0.00      BSYN  
ATOM    954  CG1 ILE   108      -0.915 -82.435   0.200  1.00  0.00      BSYN  
ATOM    955   CD ILE   108      -1.190 -81.323   1.331  1.00  0.00      BSYN  
ATOM    956    C ILE   108      -1.485 -86.155  -0.823  1.00  0.00      BSYN  
ATOM    957    O ILE   108      -2.653 -86.252  -1.013  1.00  0.00      BSYN  
ATOM    958    N GLU   109      -0.584 -87.049  -0.501  1.00  0.00      BSYN  
ATOM    959    H GLU   109       0.353 -86.915  -0.245  1.00  0.00      BSYN  
ATOM    960   CA GLU   109      -0.923 -88.403  -0.482  1.00  0.00      BSYN  
ATOM    961   CB GLU   109      -0.766 -88.858  -1.960  1.00  0.00      BSYN  
ATOM    962   CG GLU   109       0.609 -89.050  -2.640  1.00  0.00      BSYN  
ATOM    963   CD GLU   109       0.346 -89.250  -4.098  1.00  0.00      BSYN  
ATOM    964  OE1 GLU   109       0.705 -90.358  -4.567  1.00  0.00      BSYN  
ATOM    965  OE2 GLU   109      -0.088 -88.352  -4.734  1.00  0.00      BSYN  
ATOM    966    C GLU   109      -0.183 -89.313   0.501  1.00  0.00      BSYN  
ATOM    967    O GLU   109       0.990 -89.105   0.668  1.00  0.00      BSYN  
ATOM    968    N PRO   110      -0.982 -90.197   1.092  1.00  0.00      BSYN  
ATOM    969   CD PRO   110      -2.376 -90.336   0.908  1.00  0.00      BSYN  
ATOM    970   CA PRO   110      -0.434 -91.171   2.034  1.00  0.00      BSYN  
ATOM    971   CB PRO   110      -1.559 -92.061   2.362  1.00  0.00      BSYN  
ATOM    972   CG PRO   110      -2.503 -91.779   1.253  1.00  0.00      BSYN  
ATOM    973    C PRO   110       0.800 -91.927   1.536  1.00  0.00      BSYN  
ATOM    974    O PRO   110       0.836 -92.437   0.397  1.00  0.00      BSYN  
ATOM    975    N LEU   111       1.990 -91.929   2.250  1.00  0.00      BSYN  
ATOM    976    H LEU   111       2.806 -92.218   1.791  1.00  0.00      BSYN  
ATOM    977   CA LEU   111       2.119 -91.347   3.531  1.00  0.00      BSYN  
ATOM    978   CB LEU   111       2.336 -92.395   4.641  1.00  0.00      BSYN  
ATOM    979   CG LEU   111       1.440 -93.346   5.253  1.00  0.00      BSYN  
ATOM    980  CD1 LEU   111       0.337 -92.504   5.873  1.00  0.00      BSYN  
ATOM    981  CD2 LEU   111       0.729 -94.370   4.378  1.00  0.00      BSYN  
ATOM    982    C LEU   111       3.160 -90.165   3.665  1.00  0.00      BSYN  
ATOM    983    O LEU   111       4.264 -90.361   4.152  1.00  0.00      BSYN  
ATOM    984    N MET   112       2.869 -89.135   2.831  1.00  0.00      BSYN  
ATOM    985    H MET   112       2.126 -89.119   2.191  1.00  0.00      BSYN  
ATOM    986   CA MET   112       3.624 -87.843   2.817  1.00  0.00      BSYN  
ATOM    987   CB MET   112       3.002 -86.985   1.800  1.00  0.00      BSYN  
ATOM    988   CG MET   112       3.895 -86.821   0.658  1.00  0.00      BSYN  
ATOM    989   SD MET   112       2.978 -86.515  -0.937  1.00  0.00      BSYN  
ATOM    990   CE MET   112       3.307 -84.788  -1.151  1.00  0.00      BSYN  
ATOM    991    C MET   112       3.644 -87.205   4.205  1.00  0.00      BSYN  
ATOM    992    O MET   112       2.716 -86.772   4.932  1.00  0.00      BSYN  
ATOM    993    N GLU   113       4.911 -87.310   4.750  1.00  0.00      BSYN  
ATOM    994    H GLU   113       5.417 -88.059   4.372  1.00  0.00      BSYN  
ATOM    995   CA GLU   113       5.289 -86.505   5.951  1.00  0.00      BSYN  
ATOM    996   CB GLU   113       4.780 -87.207   7.234  1.00  0.00      BSYN  
ATOM    997   CG GLU   113       5.191 -88.621   7.267  1.00  0.00      BSYN  
ATOM    998   CD GLU   113       4.509 -89.396   8.368  1.00  0.00      BSYN  
ATOM    999  OE1 GLU   113       5.051 -89.529   9.448  1.00  0.00      BSYN  
ATOM   1000  OE2 GLU   113       3.306 -89.757   8.141  1.00  0.00      BSYN  
ATOM   1001    C GLU   113       6.787 -86.170   6.021  1.00  0.00      BSYN  
ATOM   1002    O GLU   113       7.745 -86.914   5.713  1.00  0.00      BSYN  
ATOM   1003    N PRO   114       7.103 -84.908   6.518  1.00  0.00      BSYN  
ATOM   1004   CD PRO   114       6.002 -83.909   6.915  1.00  0.00      BSYN  
ATOM   1005   CA PRO   114       8.422 -84.357   6.761  1.00  0.00      BSYN  
ATOM   1006   CB PRO   114       8.018 -82.843   7.154  1.00  0.00      BSYN  
ATOM   1007   CG PRO   114       6.675 -82.666   6.540  1.00  0.00      BSYN  
ATOM   1008    C PRO   114       8.905 -85.048   8.094  1.00  0.00      BSYN  
ATOM   1009    O PRO   114       8.523 -84.820   9.248  1.00  0.00      BSYN  
ATOM   1010    N GLU   115       9.635 -86.098   7.908  1.00  0.00      BSYN  
ATOM   1011    H GLU   115      10.005 -86.061   7.001  1.00  0.00      BSYN  
ATOM   1012   CA GLU   115      10.079 -86.849   8.919  1.00  0.00      BSYN  
ATOM   1013   CB GLU   115       9.926 -88.321   8.547  1.00  0.00      BSYN  
ATOM   1014   CG GLU   115      10.535 -88.863   7.318  1.00  0.00      BSYN  
ATOM   1015   CD GLU   115      10.469 -90.346   7.119  1.00  0.00      BSYN  
ATOM   1016  OE1 GLU   115      11.368 -90.983   7.515  1.00  0.00      BSYN  
ATOM   1017  OE2 GLU   115       9.528 -90.861   6.489  1.00  0.00      BSYN  
ATOM   1018    C GLU   115      11.481 -86.486   9.340  1.00  0.00      BSYN  
ATOM   1019    O GLU   115      12.278 -85.946   8.584  1.00  0.00      BSYN  
ATOM   1020    N GLY   116      11.692 -86.757  10.666  1.00  0.00      BSYN  
ATOM   1021    H GLY   116      10.960 -87.221  11.122  1.00  0.00      BSYN  
ATOM   1022   CA GLY   116      13.031 -86.467  11.263  1.00  0.00      BSYN  
ATOM   1023    C GLY   116      12.802 -85.117  11.859  1.00  0.00      BSYN  
ATOM   1024    O GLY   116      12.596 -84.983  12.986  1.00  0.00      BSYN  
ATOM   1025    N GLU   117      12.688 -84.098  10.957  1.00  0.00      BSYN  
ATOM   1026    H GLU   117      12.656 -84.108   9.978  1.00  0.00      BSYN  
ATOM   1027   CA GLU   117      12.381 -82.755  11.499  1.00  0.00      BSYN  
ATOM   1028   CB GLU   117      13.640 -81.988  11.314  1.00  0.00      BSYN  
ATOM   1029   CG GLU   117      14.632 -82.411  12.437  1.00  0.00      BSYN  
ATOM   1030   CD GLU   117      16.020 -82.815  11.828  1.00  0.00      BSYN  
ATOM   1031  OE1 GLU   117      16.035 -83.853  11.055  1.00  0.00      BSYN  
ATOM   1032  OE2 GLU   117      16.946 -82.080  12.092  1.00  0.00      BSYN  
ATOM   1033    C GLU   117      11.373 -82.194  10.416  1.00  0.00      BSYN  
ATOM   1034    O GLU   117      11.553 -82.242   9.180  1.00  0.00      BSYN  
ATOM   1035    N SER   118      10.356 -81.859  11.210  1.00  0.00      BSYN  
ATOM   1036    H SER   118      10.315 -82.059  12.169  1.00  0.00      BSYN  
ATOM   1037   CA SER   118       9.251 -81.359  10.428  1.00  0.00      BSYN  
ATOM   1038   CB SER   118       7.979 -81.468  11.234  1.00  0.00      BSYN  
ATOM   1039   OG SER   118       7.374 -82.731  11.281  1.00  0.00      BSYN  
ATOM   1040   HG SER   118       7.775 -83.377  10.695  1.00  0.00      BSYN  
ATOM   1041    C SER   118       9.520 -79.928  10.011  1.00  0.00      BSYN  
ATOM   1042    O SER   118      10.184 -79.199  10.602  1.00  0.00      BSYN  
ATOM   1043    N TYR   119       8.820 -79.488   8.905  1.00  0.00      BSYN  
ATOM   1044    H TYR   119       8.414 -80.190   8.354  1.00  0.00      BSYN  
ATOM   1045   CA TYR   119       9.031 -78.128   8.408  1.00  0.00      BSYN  
ATOM   1046   CB TYR   119       9.008 -78.146   6.930  1.00  0.00      BSYN  
ATOM   1047   CG TYR   119      10.159 -78.858   6.151  1.00  0.00      BSYN  
ATOM   1048  CD1 TYR   119       9.926 -79.932   5.336  1.00  0.00      BSYN  
ATOM   1049  CE1 TYR   119      10.994 -80.496   4.663  1.00  0.00      BSYN  
ATOM   1050  CD2 TYR   119      11.450 -78.270   6.281  1.00  0.00      BSYN  
ATOM   1051  CE2 TYR   119      12.500 -78.907   5.660  1.00  0.00      BSYN  
ATOM   1052   CZ TYR   119      12.311 -80.072   4.840  1.00  0.00      BSYN  
ATOM   1053   OH TYR   119      13.501 -80.721   4.408  1.00  0.00      BSYN  
ATOM   1054   HH TYR   119      13.930 -80.089   3.826  1.00  0.00      BSYN  
ATOM   1055    C TYR   119       7.967 -77.061   8.674  1.00  0.00      BSYN  
ATOM   1056    O TYR   119       6.851 -77.265   8.530  1.00  0.00      BSYN  
ATOM   1057    N GLU   120       8.380 -75.800   8.714  1.00  0.00      BSYN  
ATOM   1058    H GLU   120       9.083 -75.386   8.172  1.00  0.00      BSYN  
ATOM   1059   CA GLU   120       7.406 -74.892   9.333  1.00  0.00      BSYN  
ATOM   1060   CB GLU   120       7.925 -74.683  10.766  1.00  0.00      BSYN  
ATOM   1061   CG GLU   120       6.750 -74.771  11.884  1.00  0.00      BSYN  
ATOM   1062   CD GLU   120       7.226 -74.609  13.310  1.00  0.00      BSYN  
ATOM   1063  OE1 GLU   120       7.496 -75.538  14.011  1.00  0.00      BSYN  
ATOM   1064  OE2 GLU   120       7.281 -73.426  13.744  1.00  0.00      BSYN  
ATOM   1065    C GLU   120       7.304 -73.640   8.400  1.00  0.00      BSYN  
ATOM   1066    O GLU   120       8.208 -72.853   8.223  1.00  0.00      BSYN  
ATOM   1067    N ASP   121       6.193 -73.634   7.667  1.00  0.00      BSYN  
ATOM   1068    H ASP   121       5.529 -74.354   7.631  1.00  0.00      BSYN  
ATOM   1069   CA ASP   121       5.758 -72.379   7.039  1.00  0.00      BSYN  
ATOM   1070   CB ASP   121       5.808 -72.378   5.547  1.00  0.00      BSYN  
ATOM   1071   CG ASP   121       7.222 -72.363   4.854  1.00  0.00      BSYN  
ATOM   1072  OD1 ASP   121       8.127 -71.537   5.136  1.00  0.00      BSYN  
ATOM   1073  OD2 ASP   121       7.388 -73.162   3.963  1.00  0.00      BSYN  
ATOM   1074    C ASP   121       4.536 -71.924   7.703  1.00  0.00      BSYN  
ATOM   1075    O ASP   121       3.661 -72.700   7.857  1.00  0.00      BSYN  
ATOM   1076    N PRO   122       4.453 -70.684   8.120  1.00  0.00      BSYN  
ATOM   1077   CD PRO   122       5.567 -70.093   8.945  1.00  0.00      BSYN  
ATOM   1078   CA PRO   122       3.187 -70.036   8.687  1.00  0.00      BSYN  
ATOM   1079   CB PRO   122       3.523 -69.945  10.230  1.00  0.00      BSYN  
ATOM   1080   CG PRO   122       4.967 -69.443  10.159  1.00  0.00      BSYN  
ATOM   1081    C PRO   122       2.541 -68.751   8.220  1.00  0.00      BSYN  
ATOM   1082    O PRO   122       3.299 -67.809   7.885  1.00  0.00      BSYN  
ATOM   1083    N PRO   123       1.268 -68.747   7.895  1.00  0.00      BSYN  
ATOM   1084   CD PRO   123       0.317 -69.703   8.437  1.00  0.00      BSYN  
ATOM   1085   CA PRO   123       0.537 -67.477   7.758  1.00  0.00      BSYN  
ATOM   1086   CB PRO   123      -0.858 -67.992   7.098  1.00  0.00      BSYN  
ATOM   1087   CG PRO   123      -0.999 -69.387   7.586  1.00  0.00      BSYN  
ATOM   1088    C PRO   123       0.359 -66.586   8.957  1.00  0.00      BSYN  
ATOM   1089    O PRO   123      -0.171 -66.932   9.982  1.00  0.00      BSYN  
ATOM   1090    N GLN   124       1.054 -65.477   8.822  1.00  0.00      BSYN  
ATOM   1091    H GLN   124       1.771 -65.491   8.154  1.00  0.00      BSYN  
ATOM   1092   CA GLN   124       0.970 -64.353   9.788  1.00  0.00      BSYN  
ATOM   1093   CB GLN   124       2.322 -63.892  10.254  1.00  0.00      BSYN  
ATOM   1094   CG GLN   124       3.080 -64.980  11.024  1.00  0.00      BSYN  
ATOM   1095   CD GLN   124       4.559 -64.775  11.105  1.00  0.00      BSYN  
ATOM   1096  OE1 GLN   124       5.348 -65.694  10.872  1.00  0.00      BSYN  
ATOM   1097  NE2 GLN   124       5.065 -63.638  11.501  1.00  0.00      BSYN  
ATOM   1098 HE21 GLN   124       6.042 -63.567  11.463  1.00  0.00      BSYN  
ATOM   1099 HE22 GLN   124       4.490 -62.914  11.827  1.00  0.00      BSYN  
ATOM   1100    C GLN   124       0.315 -63.187   9.108  1.00  0.00      BSYN  
ATOM   1101    O GLN   124       0.842 -62.793   8.015  1.00  0.00      BSYN  
ATOM   1102    N GLU   125      -0.875 -62.796   9.575  1.00  0.00      BSYN  
ATOM   1103    H GLU   125      -1.296 -63.303  10.300  1.00  0.00      BSYN  
ATOM   1104   CA GLU   125      -1.657 -61.716   8.885  1.00  0.00      BSYN  
ATOM   1105   CB GLU   125      -0.893 -60.404   9.054  1.00  0.00      BSYN  
ATOM   1106   CG GLU   125      -0.864 -59.816  10.524  1.00  0.00      BSYN  
ATOM   1107   CD GLU   125       0.052 -58.709  10.947  1.00  0.00      BSYN  
ATOM   1108  OE1 GLU   125      -0.146 -57.593  10.469  1.00  0.00      BSYN  
ATOM   1109  OE2 GLU   125       1.098 -59.017  11.571  1.00  0.00      BSYN  
ATOM   1110    C GLU   125      -2.130 -61.850   7.398  1.00  0.00      BSYN  
ATOM   1111    O GLU   125      -2.717 -60.853   6.890  1.00  0.00      BSYN  
ATOM   1112    N GLU   126      -1.981 -63.049   6.870  1.00  0.00      BSYN  
ATOM   1113    H GLU   126      -1.351 -63.650   7.319  1.00  0.00      BSYN  
ATOM   1114   CA GLU   126      -2.404 -63.423   5.485  1.00  0.00      BSYN  
ATOM   1115   CB GLU   126      -1.329 -64.173   4.821  1.00  0.00      BSYN  
ATOM   1116   CG GLU   126      -0.451 -63.422   3.785  1.00  0.00      BSYN  
ATOM   1117   CD GLU   126      -1.081 -62.966   2.499  1.00  0.00      BSYN  
ATOM   1118  OE1 GLU   126      -1.060 -63.765   1.613  1.00  0.00      BSYN  
ATOM   1119  OE2 GLU   126      -1.658 -61.847   2.388  1.00  0.00      BSYN  
ATOM   1120    C GLU   126      -3.653 -64.230   5.325  1.00  0.00      BSYN  
ATOM   1121    O GLU   126      -3.627 -65.301   4.743  1.00  0.00      BSYN  
ATOM   1122    N TYR   127      -4.844 -63.718   5.669  1.00  0.00      BSYN  
ATOM   1123    H TYR   127      -4.931 -62.745   5.748  1.00  0.00      BSYN  
ATOM   1124   CA TYR   127      -6.050 -64.511   5.743  1.00  0.00      BSYN  
ATOM   1125   CB TYR   127      -6.327 -64.875   7.216  1.00  0.00      BSYN  
ATOM   1126   CG TYR   127      -6.225 -66.377   7.417  1.00  0.00      BSYN  
ATOM   1127  CD1 TYR   127      -6.761 -67.264   6.484  1.00  0.00      BSYN  
ATOM   1128  CE1 TYR   127      -6.365 -68.562   6.532  1.00  0.00      BSYN  
ATOM   1129  CD2 TYR   127      -5.395 -66.851   8.494  1.00  0.00      BSYN  
ATOM   1130  CE2 TYR   127      -5.092 -68.182   8.588  1.00  0.00      BSYN  
ATOM   1131   CZ TYR   127      -5.616 -69.010   7.578  1.00  0.00      BSYN  
ATOM   1132   OH TYR   127      -5.229 -70.299   7.570  1.00  0.00      BSYN  
ATOM   1133   HH TYR   127      -4.834 -70.508   8.419  1.00  0.00      BSYN  
ATOM   1134    C TYR   127      -7.285 -63.988   5.105  1.00  0.00      BSYN  
ATOM   1135    O TYR   127      -7.655 -62.807   5.154  1.00  0.00      BSYN  
ATOM   1136    N GLN   128      -8.159 -64.858   4.494  1.00  0.00      BSYN  
ATOM   1137    H GLN   128      -8.096 -65.769   4.851  1.00  0.00      BSYN  
ATOM   1138   CA GLN   128      -9.042 -64.726   3.437  1.00  0.00      BSYN  
ATOM   1139   CB GLN   128      -9.046 -65.905   2.529  1.00  0.00      BSYN  
ATOM   1140   CG GLN   128      -7.827 -66.764   2.426  1.00  0.00      BSYN  
ATOM   1141   CD GLN   128      -7.715 -67.795   1.258  1.00  0.00      BSYN  
ATOM   1142  OE1 GLN   128      -8.030 -68.939   1.300  1.00  0.00      BSYN  
ATOM   1143  NE2 GLN   128      -7.159 -67.290   0.126  1.00  0.00      BSYN  
ATOM   1144 HE21 GLN   128      -7.408 -67.741  -0.708  1.00  0.00      BSYN  
ATOM   1145 HE22 GLN   128      -6.610 -66.508   0.344  1.00  0.00      BSYN  
ATOM   1146    C GLN   128     -10.312 -64.383   4.170  1.00  0.00      BSYN  
ATOM   1147    O GLN   128     -11.168 -65.189   4.630  1.00  0.00      BSYN  
ATOM   1148    N GLU   129     -10.446 -62.983   4.182  1.00  0.00      BSYN  
ATOM   1149    H GLU   129      -9.644 -62.527   3.853  1.00  0.00      BSYN  
ATOM   1150   CA GLU   129     -11.531 -62.338   4.816  1.00  0.00      BSYN  
ATOM   1151   CB GLU   129     -11.422 -60.774   4.752  1.00  0.00      BSYN  
ATOM   1152   CG GLU   129     -10.129 -60.219   5.292  1.00  0.00      BSYN  
ATOM   1153   CD GLU   129      -9.812 -58.787   4.755  1.00  0.00      BSYN  
ATOM   1154  OE1 GLU   129      -9.519 -58.595   3.588  1.00  0.00      BSYN  
ATOM   1155  OE2 GLU   129      -9.787 -57.814   5.521  1.00  0.00      BSYN  
ATOM   1156    C GLU   129     -12.835 -62.627   4.086  1.00  0.00      BSYN  
ATOM   1157    O GLU   129     -13.056 -62.503   2.875  1.00  0.00      BSYN  
ATOM   1158    N TYR   130     -13.726 -63.285   4.919  1.00  0.00      BSYN  
ATOM   1159    H TYR   130     -13.427 -63.705   5.753  1.00  0.00      BSYN  
ATOM   1160   CA TYR   130     -15.048 -63.615   4.594  1.00  0.00      BSYN  
ATOM   1161   CB TYR   130     -15.190 -65.028   3.715  1.00  0.00      BSYN  
ATOM   1162   CG TYR   130     -16.558 -65.681   3.606  1.00  0.00      BSYN  
ATOM   1163  CD1 TYR   130     -16.774 -66.909   4.203  1.00  0.00      BSYN  
ATOM   1164  CE1 TYR   130     -18.045 -67.566   4.095  1.00  0.00      BSYN  
ATOM   1165  CD2 TYR   130     -17.628 -65.145   2.933  1.00  0.00      BSYN  
ATOM   1166  CE2 TYR   130     -18.802 -65.798   2.745  1.00  0.00      BSYN  
ATOM   1167   CZ TYR   130     -19.039 -66.998   3.378  1.00  0.00      BSYN  
ATOM   1168   OH TYR   130     -20.291 -67.565   3.404  1.00  0.00      BSYN  
ATOM   1169   HH TYR   130     -21.060 -67.053   3.666  1.00  0.00      BSYN  
ATOM   1170    C TYR   130     -15.714 -63.655   5.981  1.00  0.00      BSYN  
ATOM   1171    O TYR   130     -15.443 -64.493   6.866  1.00  0.00      BSYN  
ATOM   1172    N GLU   131     -16.556 -62.621   6.102  1.00  0.00      BSYN  
ATOM   1173    H GLU   131     -16.141 -61.779   5.818  1.00  0.00      BSYN  
ATOM   1174   CA GLU   131     -17.721 -62.587   6.933  1.00  0.00      BSYN  
ATOM   1175   CB GLU   131     -18.096 -61.015   7.032  1.00  0.00      BSYN  
ATOM   1176   CG GLU   131     -19.592 -60.447   6.923  1.00  0.00      BSYN  
ATOM   1177   CD GLU   131     -19.718 -58.874   6.867  1.00  0.00      BSYN  
ATOM   1178  OE1 GLU   131     -18.957 -58.255   6.209  1.00  0.00      BSYN  
ATOM   1179  OE2 GLU   131     -20.614 -58.448   7.561  1.00  0.00      BSYN  
ATOM   1180    C GLU   131     -18.997 -63.439   6.757  1.00  0.00      BSYN  
ATOM   1181    O GLU   131     -19.370 -63.779   5.594  1.00  0.00      BSYN  
ATOM   1182    N PRO   132     -19.743 -64.009   7.750  1.00  0.00      BSYN  
ATOM   1183   CD PRO   132     -19.228 -64.067   9.144  1.00  0.00      BSYN  
ATOM   1184   CA PRO   132     -21.047 -64.737   7.638  1.00  0.00      BSYN  
ATOM   1185   CB PRO   132     -20.929 -65.493   8.991  1.00  0.00      BSYN  
ATOM   1186   CG PRO   132     -19.522 -65.507   9.561  1.00  0.00      BSYN  
ATOM   1187    C PRO   132     -22.438 -64.102   7.208  1.00  0.00      BSYN  
ATOM   1188    O PRO   132     -22.435 -62.905   6.859  1.00  0.00      BSYN  
ATOM   1189    N GLU   133     -23.534 -64.873   7.451  1.00  0.00      BSYN  
ATOM   1190    H GLU   133     -23.373 -65.674   7.992  1.00  0.00      BSYN  
ATOM   1191   CA GLU   133     -24.938 -64.472   7.137  1.00  0.00      BSYN  
ATOM   1192   CB GLU   133     -25.385 -64.643   5.638  1.00  0.00      BSYN  
ATOM   1193   CG GLU   133     -25.271 -63.387   4.639  1.00  0.00      BSYN  
ATOM   1194   CD GLU   133     -26.389 -62.350   4.725  1.00  0.00      BSYN  
ATOM   1195  OE1 GLU   133     -26.139 -61.392   5.488  1.00  0.00      BSYN  
ATOM   1196  OE2 GLU   133     -27.467 -62.543   4.167  1.00  0.00      BSYN  
ATOM   1197    C GLU   133     -25.802 -65.445   7.970  1.00  0.00      BSYN  
ATOM   1198    O GLU   133     -25.391 -66.316   8.774  1.00  0.00      BSYN  
ATOM   1199    N ALA   134     -27.145 -65.481   7.803  1.00  0.00      BSYN  
ATOM   1200    H ALA   134     -27.520 -64.805   7.201  1.00  0.00      BSYN  
ATOM   1201   CA ALA   134     -28.208 -66.240   8.549  1.00  0.00      BSYN  
ATOM   1202   CB ALA   134     -28.217 -65.762  10.059  1.00  0.00      BSYN  
ATOM   1203    C ALA   134     -29.551 -65.868   7.928  1.00  0.00      BSYN  
ATOM   1204  OT1 ALA   134     -29.601 -64.657   7.470  1.00  0.00      BSYN  
ATOM   1205  OT2 ALA   134     -30.613 -66.576   7.961  1.00  0.00      BSYN  
END
