# Supplementary material for: Data set of intrinsically disordered proteins analysed at a local protein conformation level
Source: Data Brief. 2020 Mar 5;29:105383. doi: 10.1016/j.dib.2020.105383 (PMC7078294; doi:10.1016/j.dib.2020.105383)
Supplement: Supplementary file 1 [file mmc1.zip › the data/1-DATA/PED1AAD-pdb/1AAD-210.pdb]

CRYST1    1.000    1.000    1.000  90.00  90.00  90.00 P 1           1
ATOM      1  HT1 MET     1       1.971-102.683 -38.501  1.00  0.00      BSYN  
ATOM      2  HT2 MET     1       0.771-101.658 -37.974  1.00  0.00      BSYN  
ATOM      3    N MET     1       1.666-102.105 -37.692  1.00  0.00      BSYN  
ATOM      4  HT3 MET     1       1.512-102.842 -36.975  1.00  0.00      BSYN  
ATOM      5   CA MET     1       2.596-100.958 -37.519  1.00  0.00      BSYN  
ATOM      6   CB MET     1       4.001-101.537 -37.561  1.00  0.00      BSYN  
ATOM      7   CG MET     1       4.330-101.988 -36.065  1.00  0.00      BSYN  
ATOM      8   SD MET     1       4.653-100.622 -35.030  1.00  0.00      BSYN  
ATOM      9   CE MET     1       6.166-101.170 -34.307  1.00  0.00      BSYN  
ATOM     10    C MET     1       2.465 -99.836 -38.454  1.00  0.00      BSYN  
ATOM     11    O MET     1       1.393 -99.851 -39.183  1.00  0.00      BSYN  
ATOM     12    N ASP     2       3.305 -98.805 -38.580  1.00  0.00      BSYN  
ATOM     13    H ASP     2       4.072 -98.745 -37.973  1.00  0.00      BSYN  
ATOM     14   CA ASP     2       3.126 -97.808 -39.707  1.00  0.00      BSYN  
ATOM     15   CB ASP     2       3.776 -96.403 -39.260  1.00  0.00      BSYN  
ATOM     16   CG ASP     2       3.823 -95.274 -40.440  1.00  0.00      BSYN  
ATOM     17  OD1 ASP     2       2.763 -94.885 -40.924  1.00  0.00      BSYN  
ATOM     18  OD2 ASP     2       4.958 -94.823 -40.766  1.00  0.00      BSYN  
ATOM     19    C ASP     2       3.528 -98.256 -41.051  1.00  0.00      BSYN  
ATOM     20    O ASP     2       2.752 -98.190 -41.948  1.00  0.00      BSYN  
ATOM     21    N VAL     3       4.687 -98.850 -41.235  1.00  0.00      BSYN  
ATOM     22    H VAL     3       5.224 -99.120 -40.461  1.00  0.00      BSYN  
ATOM     23   CA VAL     3       5.264 -99.225 -42.570  1.00  0.00      BSYN  
ATOM     24   CB VAL     3       6.738 -99.559 -42.231  1.00  0.00      BSYN  
ATOM     25  CG1 VAL     3       7.304 -98.071 -42.078  1.00  0.00      BSYN  
ATOM     26  CG2 VAL     3       6.823-100.637 -41.096  1.00  0.00      BSYN  
ATOM     27    C VAL     3       4.512-100.435 -43.228  1.00  0.00      BSYN  
ATOM     28    O VAL     3       5.040-101.132 -44.101  1.00  0.00      BSYN  
ATOM     29    N PHE     4       3.226-100.593 -42.884  1.00  0.00      BSYN  
ATOM     30    H PHE     4       2.794-100.119 -42.143  1.00  0.00      BSYN  
ATOM     31   CA PHE     4       2.365-101.638 -43.505  1.00  0.00      BSYN  
ATOM     32   CB PHE     4       3.061-103.068 -43.226  1.00  0.00      BSYN  
ATOM     33   CG PHE     4       3.206-103.615 -41.813  1.00  0.00      BSYN  
ATOM     34  CD1 PHE     4       2.151-104.136 -41.081  1.00  0.00      BSYN  
ATOM     35  CD2 PHE     4       4.486-103.585 -41.202  1.00  0.00      BSYN  
ATOM     36  CE1 PHE     4       2.243-104.667 -39.797  1.00  0.00      BSYN  
ATOM     37  CE2 PHE     4       4.520-104.170 -39.915  1.00  0.00      BSYN  
ATOM     38   CZ PHE     4       3.464-104.718 -39.165  1.00  0.00      BSYN  
ATOM     39    C PHE     4       0.911-101.658 -43.312  1.00  0.00      BSYN  
ATOM     40    O PHE     4       0.058-101.870 -44.146  1.00  0.00      BSYN  
ATOM     41    N MET     5       0.541-101.206 -42.127  1.00  0.00      BSYN  
ATOM     42    H MET     5       1.270-101.250 -41.473  1.00  0.00      BSYN  
ATOM     43   CA MET     5      -0.815-100.751 -41.891  1.00  0.00      BSYN  
ATOM     44   CB MET     5      -1.306-101.020 -40.516  1.00  0.00      BSYN  
ATOM     45   CG MET     5      -1.369-102.470 -40.133  1.00  0.00      BSYN  
ATOM     46   SD MET     5      -2.100-102.507 -38.507  1.00  0.00      BSYN  
ATOM     47   CE MET     5      -3.870-102.631 -38.951  1.00  0.00      BSYN  
ATOM     48    C MET     5      -1.137 -99.319 -42.206  1.00  0.00      BSYN  
ATOM     49    O MET     5      -1.878 -98.968 -43.165  1.00  0.00      BSYN  
ATOM     50    N LYS     6      -0.515 -98.377 -41.524  1.00  0.00      BSYN  
ATOM     51    H LYS     6       0.465 -98.347 -41.519  1.00  0.00      BSYN  
ATOM     52   CA LYS     6      -0.999 -97.081 -41.183  1.00  0.00      BSYN  
ATOM     53   CB LYS     6      -1.005 -96.895 -39.749  1.00  0.00      BSYN  
ATOM     54   CG LYS     6      -1.816 -95.842 -39.361  1.00  0.00      BSYN  
ATOM     55   CD LYS     6      -1.433 -95.490 -37.919  1.00  0.00      BSYN  
ATOM     56   CE LYS     6      -1.607 -93.996 -37.591  1.00  0.00      BSYN  
ATOM     57   NZ LYS     6      -1.242 -93.813 -36.144  1.00  0.00      BSYN  
ATOM     58  HZ1 LYS     6      -0.209 -93.927 -36.097  1.00  0.00      BSYN  
ATOM     59  HZ2 LYS     6      -1.515 -92.881 -35.771  1.00  0.00      BSYN  
ATOM     60  HZ3 LYS     6      -1.735 -94.518 -35.560  1.00  0.00      BSYN  
ATOM     61    C LYS     6      -0.364 -95.887 -41.994  1.00  0.00      BSYN  
ATOM     62    O LYS     6       0.674 -96.065 -42.661  1.00  0.00      BSYN  
ATOM     63    N GLY     7      -0.990 -94.767 -42.162  1.00  0.00      BSYN  
ATOM     64    H GLY     7      -1.832 -94.615 -41.685  1.00  0.00      BSYN  
ATOM     65   CA GLY     7      -0.576 -93.787 -43.122  1.00  0.00      BSYN  
ATOM     66    C GLY     7      -1.524 -93.818 -44.349  1.00  0.00      BSYN  
ATOM     67    O GLY     7      -2.471 -93.062 -44.529  1.00  0.00      BSYN  
ATOM     68    N LEU     8      -1.382 -95.044 -44.840  1.00  0.00      BSYN  
ATOM     69    H LEU     8      -0.796 -95.624 -44.310  1.00  0.00      BSYN  
ATOM     70   CA LEU     8      -2.044 -95.465 -46.085  1.00  0.00      BSYN  
ATOM     71   CB LEU     8      -3.638 -95.552 -46.000  1.00  0.00      BSYN  
ATOM     72   CG LEU     8      -4.432 -96.235 -44.837  1.00  0.00      BSYN  
ATOM     73  CD1 LEU     8      -5.924 -95.843 -44.968  1.00  0.00      BSYN  
ATOM     74  CD2 LEU     8      -4.197 -97.670 -44.899  1.00  0.00      BSYN  
ATOM     75    C LEU     8      -1.613 -94.596 -47.350  1.00  0.00      BSYN  
ATOM     76    O LEU     8      -1.330 -93.405 -47.295  1.00  0.00      BSYN  
ATOM     77    N SER     9      -1.533 -95.241 -48.514  1.00  0.00      BSYN  
ATOM     78    H SER     9      -2.020 -96.090 -48.463  1.00  0.00      BSYN  
ATOM     79   CA SER     9      -0.925 -94.892 -49.778  1.00  0.00      BSYN  
ATOM     80   CB SER     9      -0.436 -96.187 -50.486  1.00  0.00      BSYN  
ATOM     81   OG SER     9      -1.503 -97.119 -50.746  1.00  0.00      BSYN  
ATOM     82   HG SER     9      -2.049 -96.840 -51.485  1.00  0.00      BSYN  
ATOM     83    C SER     9      -1.836 -93.988 -50.695  1.00  0.00      BSYN  
ATOM     84    O SER     9      -2.731 -94.563 -51.289  1.00  0.00      BSYN  
ATOM     85    N MET    10      -1.740 -92.671 -50.636  1.00  0.00      BSYN  
ATOM     86    H MET    10      -0.917 -92.248 -50.312  1.00  0.00      BSYN  
ATOM     87   CA MET    10      -2.841 -91.908 -51.235  1.00  0.00      BSYN  
ATOM     88   CB MET    10      -2.964 -90.442 -50.837  1.00  0.00      BSYN  
ATOM     89   CG MET    10      -2.984 -90.157 -49.453  1.00  0.00      BSYN  
ATOM     90   SD MET    10      -4.688 -90.400 -48.828  1.00  0.00      BSYN  
ATOM     91   CE MET    10      -5.091 -88.669 -48.890  1.00  0.00      BSYN  
ATOM     92    C MET    10      -3.191 -92.023 -52.690  1.00  0.00      BSYN  
ATOM     93    O MET    10      -2.304 -92.055 -53.484  1.00  0.00      BSYN  
ATOM     94    N ALA    11      -4.466 -92.305 -52.893  1.00  0.00      BSYN  
ATOM     95    H ALA    11      -5.039 -92.687 -52.196  1.00  0.00      BSYN  
ATOM     96   CA ALA    11      -5.145 -92.046 -54.149  1.00  0.00      BSYN  
ATOM     97   CB ALA    11      -6.136 -93.132 -54.476  1.00  0.00      BSYN  
ATOM     98    C ALA    11      -5.712 -90.678 -54.052  1.00  0.00      BSYN  
ATOM     99    O ALA    11      -6.917 -90.556 -53.772  1.00  0.00      BSYN  
ATOM    100    N LYS    12      -4.851 -89.670 -54.262  1.00  0.00      BSYN  
ATOM    101    H LYS    12      -3.934 -89.902 -54.518  1.00  0.00      BSYN  
ATOM    102   CA LYS    12      -5.337 -88.305 -54.227  1.00  0.00      BSYN  
ATOM    103   CB LYS    12      -4.213 -87.258 -54.173  1.00  0.00      BSYN  
ATOM    104   CG LYS    12      -2.953 -87.034 -54.966  1.00  0.00      BSYN  
ATOM    105   CD LYS    12      -1.887 -88.064 -54.850  1.00  0.00      BSYN  
ATOM    106   CE LYS    12      -0.619 -87.450 -55.248  1.00  0.00      BSYN  
ATOM    107   NZ LYS    12       0.434 -88.434 -55.431  1.00  0.00      BSYN  
ATOM    108  HZ1 LYS    12       0.325 -88.953 -56.326  1.00  0.00      BSYN  
ATOM    109  HZ2 LYS    12       1.275 -87.828 -55.519  1.00  0.00      BSYN  
ATOM    110  HZ3 LYS    12       0.373 -89.055 -54.599  1.00  0.00      BSYN  
ATOM    111    C LYS    12      -6.334 -87.950 -55.377  1.00  0.00      BSYN  
ATOM    112    O LYS    12      -7.260 -87.170 -55.020  1.00  0.00      BSYN  
ATOM    113    N GLU    13      -6.197 -88.516 -56.501  1.00  0.00      BSYN  
ATOM    114    H GLU    13      -5.505 -89.210 -56.501  1.00  0.00      BSYN  
ATOM    115   CA GLU    13      -7.122 -88.399 -57.628  1.00  0.00      BSYN  
ATOM    116   CB GLU    13      -6.773 -89.041 -59.031  1.00  0.00      BSYN  
ATOM    117   CG GLU    13      -5.241 -89.204 -59.401  1.00  0.00      BSYN  
ATOM    118   CD GLU    13      -4.579 -90.441 -58.890  1.00  0.00      BSYN  
ATOM    119  OE1 GLU    13      -4.697 -91.447 -59.569  1.00  0.00      BSYN  
ATOM    120  OE2 GLU    13      -3.987 -90.434 -57.756  1.00  0.00      BSYN  
ATOM    121    C GLU    13      -8.546 -88.934 -57.496  1.00  0.00      BSYN  
ATOM    122    O GLU    13      -9.379 -88.652 -58.236  1.00  0.00      BSYN  
ATOM    123    N GLY    14      -8.824 -89.782 -56.466  1.00  0.00      BSYN  
ATOM    124    H GLY    14      -8.311 -89.483 -55.686  1.00  0.00      BSYN  
ATOM    125   CA GLY    14      -9.907 -90.762 -56.559  1.00  0.00      BSYN  
ATOM    126    C GLY    14     -10.639 -90.818 -55.288  1.00  0.00      BSYN  
ATOM    127    O GLY    14     -10.331 -91.660 -54.427  1.00  0.00      BSYN  
ATOM    128    N VAL    15     -11.621 -90.005 -55.176  1.00  0.00      BSYN  
ATOM    129    H VAL    15     -11.765 -89.285 -55.825  1.00  0.00      BSYN  
ATOM    130   CA VAL    15     -12.462 -90.011 -54.010  1.00  0.00      BSYN  
ATOM    131   CB VAL    15     -12.550 -88.591 -53.193  1.00  0.00      BSYN  
ATOM    132  CG1 VAL    15     -13.147 -87.476 -54.119  1.00  0.00      BSYN  
ATOM    133  CG2 VAL    15     -13.033 -88.815 -51.776  1.00  0.00      BSYN  
ATOM    134    C VAL    15     -13.857 -90.627 -54.311  1.00  0.00      BSYN  
ATOM    135    O VAL    15     -14.677 -90.478 -55.243  1.00  0.00      BSYN  
ATOM    136    N VAL    16     -14.055 -91.603 -53.399  1.00  0.00      BSYN  
ATOM    137    H VAL    16     -13.705 -91.405 -52.505  1.00  0.00      BSYN  
ATOM    138   CA VAL    16     -15.165 -92.577 -53.488  1.00  0.00      BSYN  
ATOM    139   CB VAL    16     -14.815 -94.090 -53.039  1.00  0.00      BSYN  
ATOM    140  CG1 VAL    16     -15.946 -95.073 -53.619  1.00  0.00      BSYN  
ATOM    141  CG2 VAL    16     -13.404 -94.559 -53.415  1.00  0.00      BSYN  
ATOM    142    C VAL    16     -16.249 -92.172 -52.512  1.00  0.00      BSYN  
ATOM    143    O VAL    16     -17.243 -91.598 -52.907  1.00  0.00      BSYN  
ATOM    144    N ALA    17     -16.043 -92.165 -51.217  1.00  0.00      BSYN  
ATOM    145    H ALA    17     -15.140 -92.396 -50.912  1.00  0.00      BSYN  
ATOM    146   CA ALA    17     -17.090 -91.865 -50.254  1.00  0.00      BSYN  
ATOM    147   CB ALA    17     -16.819 -92.695 -49.000  1.00  0.00      BSYN  
ATOM    148    C ALA    17     -17.318 -90.401 -50.016  1.00  0.00      BSYN  
ATOM    149    O ALA    17     -16.587 -89.571 -50.541  1.00  0.00      BSYN  
ATOM    150    N ALA    18     -18.434 -90.225 -49.320  1.00  0.00      BSYN  
ATOM    151    H ALA    18     -19.050 -90.983 -49.233  1.00  0.00      BSYN  
ATOM    152   CA ALA    18     -18.800 -88.968 -48.712  1.00  0.00      BSYN  
ATOM    153   CB ALA    18     -20.256 -89.086 -48.245  1.00  0.00      BSYN  
ATOM    154    C ALA    18     -17.857 -88.306 -47.671  1.00  0.00      BSYN  
ATOM    155    O ALA    18     -18.049 -88.476 -46.497  1.00  0.00      BSYN  
ATOM    156    N ALA    19     -16.857 -87.585 -48.274  1.00  0.00      BSYN  
ATOM    157    H ALA    19     -16.672 -87.866 -49.194  1.00  0.00      BSYN  
ATOM    158   CA ALA    19     -15.889 -86.745 -47.527  1.00  0.00      BSYN  
ATOM    159   CB ALA    19     -14.623 -86.959 -48.358  1.00  0.00      BSYN  
ATOM    160    C ALA    19     -16.328 -85.263 -47.626  1.00  0.00      BSYN  
ATOM    161    O ALA    19     -15.598 -84.271 -47.500  1.00  0.00      BSYN  
ATOM    162    N GLU    20     -17.535 -85.067 -48.146  1.00  0.00      BSYN  
ATOM    163    H GLU    20     -17.928 -85.870 -48.547  1.00  0.00      BSYN  
ATOM    164   CA GLU    20     -18.224 -83.822 -48.013  1.00  0.00      BSYN  
ATOM    165   CB GLU    20     -19.082 -83.471 -49.309  1.00  0.00      BSYN  
ATOM    166   CG GLU    20     -20.124 -84.376 -49.902  1.00  0.00      BSYN  
ATOM    167   CD GLU    20     -20.981 -83.786 -50.961  1.00  0.00      BSYN  
ATOM    168  OE1 GLU    20     -20.657 -83.558 -52.085  1.00  0.00      BSYN  
ATOM    169  OE2 GLU    20     -22.112 -83.549 -50.496  1.00  0.00      BSYN  
ATOM    170    C GLU    20     -19.213 -83.763 -46.803  1.00  0.00      BSYN  
ATOM    171    O GLU    20     -20.235 -83.079 -46.939  1.00  0.00      BSYN  
ATOM    172    N LYS    21     -19.049 -84.475 -45.608  1.00  0.00      BSYN  
ATOM    173    H LYS    21     -18.502 -85.283 -45.697  1.00  0.00      BSYN  
ATOM    174   CA LYS    21     -19.909 -84.386 -44.438  1.00  0.00      BSYN  
ATOM    175   CB LYS    21     -20.387 -85.821 -44.042  1.00  0.00      BSYN  
ATOM    176   CG LYS    21     -21.961 -86.092 -44.013  1.00  0.00      BSYN  
ATOM    177   CD LYS    21     -22.406 -87.615 -44.434  1.00  0.00      BSYN  
ATOM    178   CE LYS    21     -23.940 -87.727 -44.417  1.00  0.00      BSYN  
ATOM    179   NZ LYS    21     -24.467 -87.535 -43.089  1.00  0.00      BSYN  
ATOM    180  HZ1 LYS    21     -25.373 -88.045 -43.044  1.00  0.00      BSYN  
ATOM    181  HZ2 LYS    21     -23.691 -87.763 -42.436  1.00  0.00      BSYN  
ATOM    182  HZ3 LYS    21     -24.619 -86.528 -42.878  1.00  0.00      BSYN  
ATOM    183    C LYS    21     -19.555 -83.449 -43.350  1.00  0.00      BSYN  
ATOM    184    O LYS    21     -20.102 -83.392 -42.276  1.00  0.00      BSYN  
ATOM    185    N THR    22     -18.785 -82.514 -43.840  1.00  0.00      BSYN  
ATOM    186    H THR    22     -18.610 -82.371 -44.794  1.00  0.00      BSYN  
ATOM    187   CA THR    22     -18.445 -81.339 -43.106  1.00  0.00      BSYN  
ATOM    188   CB THR    22     -17.036 -80.755 -43.408  1.00  0.00      BSYN  
ATOM    189  OG1 THR    22     -16.164 -81.776 -43.569  1.00  0.00      BSYN  
ATOM    190  HG1 THR    22     -15.935 -82.128 -42.706  1.00  0.00      BSYN  
ATOM    191  CG2 THR    22     -16.528 -79.788 -42.315  1.00  0.00      BSYN  
ATOM    192    C THR    22     -19.476 -80.298 -43.179  1.00  0.00      BSYN  
ATOM    193    O THR    22     -19.727 -79.741 -44.245  1.00  0.00      BSYN  
ATOM    194    N LYS    23     -20.115 -79.904 -42.034  1.00  0.00      BSYN  
ATOM    195    H LYS    23     -19.987 -80.533 -41.294  1.00  0.00      BSYN  
ATOM    196   CA LYS    23     -20.975 -78.715 -42.029  1.00  0.00      BSYN  
ATOM    197   CB LYS    23     -22.321 -79.084 -41.294  1.00  0.00      BSYN  
ATOM    198   CG LYS    23     -23.467 -78.438 -42.012  1.00  0.00      BSYN  
ATOM    199   CD LYS    23     -23.589 -78.803 -43.515  1.00  0.00      BSYN  
ATOM    200   CE LYS    23     -24.299 -77.758 -44.346  1.00  0.00      BSYN  
ATOM    201   NZ LYS    23     -25.632 -77.634 -43.877  1.00  0.00      BSYN  
ATOM    202  HZ1 LYS    23     -26.375 -78.053 -44.472  1.00  0.00      BSYN  
ATOM    203  HZ2 LYS    23     -25.740 -77.996 -42.908  1.00  0.00      BSYN  
ATOM    204  HZ3 LYS    23     -25.881 -76.629 -43.787  1.00  0.00      BSYN  
ATOM    205    C LYS    23     -20.335 -77.437 -41.501  1.00  0.00      BSYN  
ATOM    206    O LYS    23     -19.674 -77.411 -40.427  1.00  0.00      BSYN  
ATOM    207    N GLN    24     -20.502 -76.322 -42.265  1.00  0.00      BSYN  
ATOM    208    H GLN    24     -20.951 -76.265 -43.135  1.00  0.00      BSYN  
ATOM    209   CA GLN    24     -20.046 -74.992 -41.889  1.00  0.00      BSYN  
ATOM    210   CB GLN    24     -19.047 -74.454 -42.986  1.00  0.00      BSYN  
ATOM    211   CG GLN    24     -17.643 -75.120 -43.055  1.00  0.00      BSYN  
ATOM    212   CD GLN    24     -16.868 -74.643 -44.259  1.00  0.00      BSYN  
ATOM    213  OE1 GLN    24     -16.062 -73.754 -44.288  1.00  0.00      BSYN  
ATOM    214  NE2 GLN    24     -17.155 -75.407 -45.302  1.00  0.00      BSYN  
ATOM    215 HE21 GLN    24     -16.644 -75.144 -46.097  1.00  0.00      BSYN  
ATOM    216 HE22 GLN    24     -17.797 -76.146 -45.270  1.00  0.00      BSYN  
ATOM    217    C GLN    24     -21.348 -74.123 -41.708  1.00  0.00      BSYN  
ATOM    218    O GLN    24     -22.194 -73.929 -42.679  1.00  0.00      BSYN  
ATOM    219    N GLY    25     -21.591 -73.758 -40.453  1.00  0.00      BSYN  
ATOM    220    H GLY    25     -21.086 -74.326 -39.835  1.00  0.00      BSYN  
ATOM    221   CA GLY    25     -22.679 -72.879 -40.096  1.00  0.00      BSYN  
ATOM    222    C GLY    25     -22.526 -72.251 -38.744  1.00  0.00      BSYN  
ATOM    223    O GLY    25     -21.886 -71.264 -38.529  1.00  0.00      BSYN  
ATOM    224    N VAL    26     -23.107 -72.998 -37.796  1.00  0.00      BSYN  
ATOM    225    H VAL    26     -23.163 -73.976 -37.774  1.00  0.00      BSYN  
ATOM    226   CA VAL    26     -23.148 -72.451 -36.430  1.00  0.00      BSYN  
ATOM    227   CB VAL    26     -24.338 -72.956 -35.502  1.00  0.00      BSYN  
ATOM    228  CG1 VAL    26     -24.599 -71.919 -34.371  1.00  0.00      BSYN  
ATOM    229  CG2 VAL    26     -25.540 -72.932 -36.394  1.00  0.00      BSYN  
ATOM    230    C VAL    26     -21.800 -72.569 -35.739  1.00  0.00      BSYN  
ATOM    231    O VAL    26     -21.223 -73.718 -35.514  1.00  0.00      BSYN  
ATOM    232    N THR    27     -21.067 -71.436 -35.499  1.00  0.00      BSYN  
ATOM    233    H THR    27     -21.217 -70.480 -35.656  1.00  0.00      BSYN  
ATOM    234   CA THR    27     -19.645 -71.507 -35.173  1.00  0.00      BSYN  
ATOM    235   CB THR    27     -18.875 -70.185 -35.602  1.00  0.00      BSYN  
ATOM    236  OG1 THR    27     -19.857 -69.108 -35.637  1.00  0.00      BSYN  
ATOM    237  HG1 THR    27     -19.976 -68.583 -34.843  1.00  0.00      BSYN  
ATOM    238  CG2 THR    27     -18.200 -70.407 -36.960  1.00  0.00      BSYN  
ATOM    239    C THR    27     -19.244 -71.971 -33.756  1.00  0.00      BSYN  
ATOM    240    O THR    27     -19.013 -71.261 -32.832  1.00  0.00      BSYN  
ATOM    241    N GLU    28     -19.258 -73.310 -33.681  1.00  0.00      BSYN  
ATOM    242    H GLU    28     -19.322 -73.881 -34.474  1.00  0.00      BSYN  
ATOM    243   CA GLU    28     -19.051 -73.998 -32.445  1.00  0.00      BSYN  
ATOM    244   CB GLU    28     -19.693 -75.407 -32.501  1.00  0.00      BSYN  
ATOM    245   CG GLU    28     -21.058 -75.622 -31.910  1.00  0.00      BSYN  
ATOM    246   CD GLU    28     -21.385 -76.946 -31.141  1.00  0.00      BSYN  
ATOM    247  OE1 GLU    28     -22.541 -77.096 -30.860  1.00  0.00      BSYN  
ATOM    248  OE2 GLU    28     -20.507 -77.817 -30.915  1.00  0.00      BSYN  
ATOM    249    C GLU    28     -17.509 -74.212 -32.201  1.00  0.00      BSYN  
ATOM    250    O GLU    28     -17.206 -75.079 -31.419  1.00  0.00      BSYN  
ATOM    251    N ALA    29     -16.655 -73.389 -32.789  1.00  0.00      BSYN  
ATOM    252    H ALA    29     -16.926 -72.879 -33.580  1.00  0.00      BSYN  
ATOM    253   CA ALA    29     -15.251 -73.619 -32.617  1.00  0.00      BSYN  
ATOM    254   CB ALA    29     -14.495 -73.978 -33.876  1.00  0.00      BSYN  
ATOM    255    C ALA    29     -14.664 -72.234 -32.093  1.00  0.00      BSYN  
ATOM    256    O ALA    29     -14.161 -71.323 -32.772  1.00  0.00      BSYN  
ATOM    257    N ALA    30     -14.681 -72.103 -30.754  1.00  0.00      BSYN  
ATOM    258    H ALA    30     -15.135 -72.785 -30.216  1.00  0.00      BSYN  
ATOM    259   CA ALA    30     -14.296 -70.928 -30.036  1.00  0.00      BSYN  
ATOM    260   CB ALA    30     -15.442 -70.042 -29.421  1.00  0.00      BSYN  
ATOM    261    C ALA    30     -13.310 -71.079 -28.844  1.00  0.00      BSYN  
ATOM    262    O ALA    30     -13.506 -72.049 -28.064  1.00  0.00      BSYN  
ATOM    263    N GLU    31     -12.228 -70.384 -28.739  1.00  0.00      BSYN  
ATOM    264    H GLU    31     -12.289 -69.568 -29.279  1.00  0.00      BSYN  
ATOM    265   CA GLU    31     -11.101 -70.571 -27.856  1.00  0.00      BSYN  
ATOM    266   CB GLU    31     -10.017 -69.606 -28.071  1.00  0.00      BSYN  
ATOM    267   CG GLU    31      -9.299 -69.772 -29.357  1.00  0.00      BSYN  
ATOM    268   CD GLU    31      -8.131 -68.866 -29.585  1.00  0.00      BSYN  
ATOM    269  OE1 GLU    31      -7.462 -68.352 -28.704  1.00  0.00      BSYN  
ATOM    270  OE2 GLU    31      -8.031 -68.577 -30.777  1.00  0.00      BSYN  
ATOM    271    C GLU    31     -11.465 -70.626 -26.364  1.00  0.00      BSYN  
ATOM    272    O GLU    31     -12.150 -69.717 -25.829  1.00  0.00      BSYN  
ATOM    273    N LYS    32     -11.167 -71.813 -25.843  1.00  0.00      BSYN  
ATOM    274    H LYS    32     -10.776 -72.503 -26.418  1.00  0.00      BSYN  
ATOM    275   CA LYS    32     -11.328 -71.891 -24.495  1.00  0.00      BSYN  
ATOM    276   CB LYS    32     -10.857 -73.314 -24.384  1.00  0.00      BSYN  
ATOM    277   CG LYS    32     -10.844 -74.174 -23.123  1.00  0.00      BSYN  
ATOM    278   CD LYS    32     -12.212 -74.403 -22.521  1.00  0.00      BSYN  
ATOM    279   CE LYS    32     -13.221 -75.189 -23.297  1.00  0.00      BSYN  
ATOM    280   NZ LYS    32     -12.768 -76.596 -23.397  1.00  0.00      BSYN  
ATOM    281  HZ1 LYS    32     -11.745 -76.747 -23.508  1.00  0.00      BSYN  
ATOM    282  HZ2 LYS    32     -12.828 -76.901 -22.405  1.00  0.00      BSYN  
ATOM    283  HZ3 LYS    32     -13.364 -77.299 -23.880  1.00  0.00      BSYN  
ATOM    284    C LYS    32     -10.201 -70.953 -23.808  1.00  0.00      BSYN  
ATOM    285    O LYS    32      -9.215 -70.604 -24.490  1.00  0.00      BSYN  
ATOM    286    N THR    33     -10.509 -70.707 -22.505  1.00  0.00      BSYN  
ATOM    287    H THR    33     -11.386 -70.841 -22.089  1.00  0.00      BSYN  
ATOM    288   CA THR    33      -9.412 -70.264 -21.607  1.00  0.00      BSYN  
ATOM    289   CB THR    33      -9.922 -68.951 -20.841  1.00  0.00      BSYN  
ATOM    290  OG1 THR    33      -9.728 -67.899 -21.825  1.00  0.00      BSYN  
ATOM    291  HG1 THR    33      -9.132 -68.277 -22.476  1.00  0.00      BSYN  
ATOM    292  CG2 THR    33      -9.170 -68.736 -19.449  1.00  0.00      BSYN  
ATOM    293    C THR    33      -9.049 -71.439 -20.714  1.00  0.00      BSYN  
ATOM    294    O THR    33      -9.926 -72.243 -20.308  1.00  0.00      BSYN  
ATOM    295    N LYS    34      -7.709 -71.473 -20.408  1.00  0.00      BSYN  
ATOM    296    H LYS    34      -7.127 -70.788 -20.798  1.00  0.00      BSYN  
ATOM    297   CA LYS    34      -7.132 -72.514 -19.484  1.00  0.00      BSYN  
ATOM    298   CB LYS    34      -5.656 -72.772 -19.915  1.00  0.00      BSYN  
ATOM    299   CG LYS    34      -5.398 -73.697 -21.071  1.00  0.00      BSYN  
ATOM    300   CD LYS    34      -5.660 -75.157 -20.484  1.00  0.00      BSYN  
ATOM    301   CE LYS    34      -4.662 -76.206 -21.063  1.00  0.00      BSYN  
ATOM    302   NZ LYS    34      -4.941 -77.556 -20.733  1.00  0.00      BSYN  
ATOM    303  HZ1 LYS    34      -4.282 -78.140 -21.285  1.00  0.00      BSYN  
ATOM    304  HZ2 LYS    34      -4.844 -77.788 -19.724  1.00  0.00      BSYN  
ATOM    305  HZ3 LYS    34      -5.842 -77.739 -21.219  1.00  0.00      BSYN  
ATOM    306    C LYS    34      -7.263 -72.297 -17.949  1.00  0.00      BSYN  
ATOM    307    O LYS    34      -7.152 -73.208 -17.203  1.00  0.00      BSYN  
ATOM    308    N GLU    35      -7.629 -71.102 -17.374  1.00  0.00      BSYN  
ATOM    309    H GLU    35      -7.867 -70.410 -18.026  1.00  0.00      BSYN  
ATOM    310   CA GLU    35      -7.787 -70.897 -15.959  1.00  0.00      BSYN  
ATOM    311   CB GLU    35      -7.139 -69.712 -15.389  1.00  0.00      BSYN  
ATOM    312   CG GLU    35      -6.808 -69.901 -13.907  1.00  0.00      BSYN  
ATOM    313   CD GLU    35      -5.871 -68.971 -13.274  1.00  0.00      BSYN  
ATOM    314  OE1 GLU    35      -4.734 -69.340 -13.001  1.00  0.00      BSYN  
ATOM    315  OE2 GLU    35      -6.192 -67.783 -13.183  1.00  0.00      BSYN  
ATOM    316    C GLU    35      -9.321 -70.981 -15.691  1.00  0.00      BSYN  
ATOM    317    O GLU    35     -10.125 -70.213 -16.183  1.00  0.00      BSYN  
ATOM    318    N GLY    36      -9.648 -72.167 -15.033  1.00  0.00      BSYN  
ATOM    319    H GLY    36      -9.034 -72.928 -15.101  1.00  0.00      BSYN  
ATOM    320   CA GLY    36     -10.966 -72.385 -14.617  1.00  0.00      BSYN  
ATOM    321    C GLY    36     -11.004 -73.630 -13.741  1.00  0.00      BSYN  
ATOM    322    O GLY    36     -12.048 -74.248 -13.728  1.00  0.00      BSYN  
ATOM    323    N VAL    37      -9.878 -73.986 -13.054  1.00  0.00      BSYN  
ATOM    324    H VAL    37      -9.131 -73.357 -12.979  1.00  0.00      BSYN  
ATOM    325   CA VAL    37      -9.941 -75.294 -12.417  1.00  0.00      BSYN  
ATOM    326   CB VAL    37      -9.539 -76.583 -13.165  1.00  0.00      BSYN  
ATOM    327  CG1 VAL    37      -9.991 -77.750 -12.420  1.00  0.00      BSYN  
ATOM    328  CG2 VAL    37     -10.056 -76.751 -14.635  1.00  0.00      BSYN  
ATOM    329    C VAL    37      -8.835 -74.857 -11.435  1.00  0.00      BSYN  
ATOM    330    O VAL    37      -7.694 -74.596 -11.815  1.00  0.00      BSYN  
ATOM    331    N LEU    38      -9.098 -74.728 -10.140  1.00  0.00      BSYN  
ATOM    332    H LEU    38      -9.864 -75.202  -9.754  1.00  0.00      BSYN  
ATOM    333   CA LEU    38      -8.068 -74.324  -9.148  1.00  0.00      BSYN  
ATOM    334   CB LEU    38      -8.583 -73.038  -8.353  1.00  0.00      BSYN  
ATOM    335   CG LEU    38      -7.453 -72.141  -7.662  1.00  0.00      BSYN  
ATOM    336  CD1 LEU    38      -6.415 -71.787  -8.707  1.00  0.00      BSYN  
ATOM    337  CD2 LEU    38      -7.958 -70.925  -6.960  1.00  0.00      BSYN  
ATOM    338    C LEU    38      -7.959 -75.426  -8.186  1.00  0.00      BSYN  
ATOM    339    O LEU    38      -8.854 -75.697  -7.410  1.00  0.00      BSYN  
ATOM    340    N TYR    39      -6.861 -76.268  -8.208  1.00  0.00      BSYN  
ATOM    341    H TYR    39      -6.585 -76.918  -7.528  1.00  0.00      BSYN  
ATOM    342   CA TYR    39      -5.822 -76.142  -9.196  1.00  0.00      BSYN  
ATOM    343   CB TYR    39      -4.783 -75.014  -9.015  1.00  0.00      BSYN  
ATOM    344   CG TYR    39      -3.815 -74.734 -10.196  1.00  0.00      BSYN  
ATOM    345  CD1 TYR    39      -4.334 -73.909 -11.142  1.00  0.00      BSYN  
ATOM    346  CE1 TYR    39      -3.434 -73.403 -12.013  1.00  0.00      BSYN  
ATOM    347  CD2 TYR    39      -2.445 -75.129 -10.130  1.00  0.00      BSYN  
ATOM    348  CE2 TYR    39      -1.548 -74.505 -10.942  1.00  0.00      BSYN  
ATOM    349   CZ TYR    39      -2.076 -73.688 -11.930  1.00  0.00      BSYN  
ATOM    350   OH TYR    39      -1.218 -72.995 -12.787  1.00  0.00      BSYN  
ATOM    351   HH TYR    39      -1.665 -72.259 -13.211  1.00  0.00      BSYN  
ATOM    352    C TYR    39      -5.317 -77.587  -9.465  1.00  0.00      BSYN  
ATOM    353    O TYR    39      -5.201 -78.400  -8.586  1.00  0.00      BSYN  
ATOM    354    N VAL    40      -4.797 -77.860 -10.717  1.00  0.00      BSYN  
ATOM    355    H VAL    40      -4.515 -77.098 -11.265  1.00  0.00      BSYN  
ATOM    356   CA VAL    40      -4.442 -79.260 -11.052  1.00  0.00      BSYN  
ATOM    357   CB VAL    40      -4.336 -79.441 -12.630  1.00  0.00      BSYN  
ATOM    358  CG1 VAL    40      -5.725 -79.452 -13.244  1.00  0.00      BSYN  
ATOM    359  CG2 VAL    40      -3.580 -78.363 -13.345  1.00  0.00      BSYN  
ATOM    360    C VAL    40      -3.289 -79.827 -10.333  1.00  0.00      BSYN  
ATOM    361    O VAL    40      -2.168 -79.383 -10.524  1.00  0.00      BSYN  
ATOM    362    N GLY    41      -3.527 -80.761  -9.374  1.00  0.00      BSYN  
ATOM    363    H GLY    41      -4.403 -81.182  -9.244  1.00  0.00      BSYN  
ATOM    364   CA GLY    41      -2.515 -81.058  -8.344  1.00  0.00      BSYN  
ATOM    365    C GLY    41      -1.662 -82.271  -8.800  1.00  0.00      BSYN  
ATOM    366    O GLY    41      -1.620 -83.303  -8.240  1.00  0.00      BSYN  
ATOM    367    N SER    42      -1.114 -82.197 -10.052  1.00  0.00      BSYN  
ATOM    368    H SER    42      -1.461 -81.399 -10.503  1.00  0.00      BSYN  
ATOM    369   CA SER    42      -0.257 -83.122 -10.688  1.00  0.00      BSYN  
ATOM    370   CB SER    42      -1.074 -83.668 -11.889  1.00  0.00      BSYN  
ATOM    371   OG SER    42      -2.275 -84.314 -11.443  1.00  0.00      BSYN  
ATOM    372   HG SER    42      -2.876 -83.629 -11.140  1.00  0.00      BSYN  
ATOM    373    C SER    42       1.004 -82.409 -11.299  1.00  0.00      BSYN  
ATOM    374    O SER    42       1.323 -82.224 -12.516  1.00  0.00      BSYN  
ATOM    375    N LYS    43       1.877 -81.950 -10.261  1.00  0.00      BSYN  
ATOM    376    H LYS    43       1.636 -82.104  -9.323  1.00  0.00      BSYN  
ATOM    377   CA LYS    43       2.989 -80.980 -10.581  1.00  0.00      BSYN  
ATOM    378   CB LYS    43       2.603 -79.565 -10.120  1.00  0.00      BSYN  
ATOM    379   CG LYS    43       1.606 -78.740 -10.951  1.00  0.00      BSYN  
ATOM    380   CD LYS    43       1.950 -77.306 -10.876  1.00  0.00      BSYN  
ATOM    381   CE LYS    43       1.747 -76.657  -9.457  1.00  0.00      BSYN  
ATOM    382   NZ LYS    43       1.895 -75.285  -9.579  1.00  0.00      BSYN  
ATOM    383  HZ1 LYS    43       1.759 -75.008  -8.586  1.00  0.00      BSYN  
ATOM    384  HZ2 LYS    43       2.815 -75.006  -9.977  1.00  0.00      BSYN  
ATOM    385  HZ3 LYS    43       1.195 -74.904 -10.247  1.00  0.00      BSYN  
ATOM    386    C LYS    43       4.383 -81.308 -10.065  1.00  0.00      BSYN  
ATOM    387    O LYS    43       4.505 -81.699  -8.930  1.00  0.00      BSYN  
ATOM    388    N THR    44       5.456 -81.172 -10.787  1.00  0.00      BSYN  
ATOM    389    H THR    44       6.317 -81.283 -10.334  1.00  0.00      BSYN  
ATOM    390   CA THR    44       5.570 -80.581 -12.142  1.00  0.00      BSYN  
ATOM    391   CB THR    44       6.556 -79.414 -12.375  1.00  0.00      BSYN  
ATOM    392  OG1 THR    44       7.684 -79.710 -11.643  1.00  0.00      BSYN  
ATOM    393  HG1 THR    44       8.488 -79.458 -12.104  1.00  0.00      BSYN  
ATOM    394  CG2 THR    44       5.913 -78.120 -12.258  1.00  0.00      BSYN  
ATOM    395    C THR    44       5.673 -81.721 -13.244  1.00  0.00      BSYN  
ATOM    396    O THR    44       6.682 -81.996 -13.802  1.00  0.00      BSYN  
ATOM    397    N ARG    45       4.492 -82.280 -13.536  1.00  0.00      BSYN  
ATOM    398    H ARG    45       3.772 -81.872 -13.011  1.00  0.00      BSYN  
ATOM    399   CA ARG    45       4.323 -83.277 -14.619  1.00  0.00      BSYN  
ATOM    400   CB ARG    45       3.528 -84.462 -14.010  1.00  0.00      BSYN  
ATOM    401   CG ARG    45       4.367 -85.218 -12.909  1.00  0.00      BSYN  
ATOM    402   CD ARG    45       3.793 -86.157 -11.829  1.00  0.00      BSYN  
ATOM    403   NE ARG    45       3.234 -87.316 -12.414  1.00  0.00      BSYN  
ATOM    404   HE ARG    45       3.256 -87.561 -13.363  1.00  0.00      BSYN  
ATOM    405   CZ ARG    45       2.510 -88.126 -11.578  1.00  0.00      BSYN  
ATOM    406  NH1 ARG    45       2.067 -87.716 -10.407  1.00  0.00      BSYN  
ATOM    407 HH11 ARG    45       1.423 -88.299  -9.911  1.00  0.00      BSYN  
ATOM    408 HH12 ARG    45       2.248 -86.830  -9.981  1.00  0.00      BSYN  
ATOM    409  NH2 ARG    45       2.183 -89.420 -11.965  1.00  0.00      BSYN  
ATOM    410 HH21 ARG    45       1.736 -90.066 -11.346  1.00  0.00      BSYN  
ATOM    411 HH22 ARG    45       2.521 -89.850 -12.803  1.00  0.00      BSYN  
ATOM    412    C ARG    45       3.716 -82.825 -16.000  1.00  0.00      BSYN  
ATOM    413    O ARG    45       3.500 -83.697 -16.902  1.00  0.00      BSYN  
ATOM    414    N GLU    46       3.700 -81.463 -16.219  1.00  0.00      BSYN  
ATOM    415    H GLU    46       3.978 -80.861 -15.497  1.00  0.00      BSYN  
ATOM    416   CA GLU    46       3.356 -80.880 -17.506  1.00  0.00      BSYN  
ATOM    417   CB GLU    46       1.954 -81.040 -17.921  1.00  0.00      BSYN  
ATOM    418   CG GLU    46       0.840 -80.242 -17.271  1.00  0.00      BSYN  
ATOM    419   CD GLU    46      -0.543 -80.671 -17.740  1.00  0.00      BSYN  
ATOM    420  OE1 GLU    46      -1.363 -81.102 -16.887  1.00  0.00      BSYN  
ATOM    421  OE2 GLU    46      -0.870 -80.462 -18.889  1.00  0.00      BSYN  
ATOM    422    C GLU    46       3.968 -79.511 -17.639  1.00  0.00      BSYN  
ATOM    423    O GLU    46       3.886 -78.678 -16.675  1.00  0.00      BSYN  
ATOM    424    N GLY    47       4.545 -79.289 -18.812  1.00  0.00      BSYN  
ATOM    425    H GLY    47       4.552 -80.084 -19.385  1.00  0.00      BSYN  
ATOM    426   CA GLY    47       5.114 -78.033 -19.278  1.00  0.00      BSYN  
ATOM    427    C GLY    47       3.995 -77.150 -19.899  1.00  0.00      BSYN  
ATOM    428    O GLY    47       3.895 -76.964 -21.107  1.00  0.00      BSYN  
ATOM    429    N VAL    48       3.034 -76.695 -19.063  1.00  0.00      BSYN  
ATOM    430    H VAL    48       2.878 -77.166 -18.219  1.00  0.00      BSYN  
ATOM    431   CA VAL    48       2.132 -75.615 -19.447  1.00  0.00      BSYN  
ATOM    432   CB VAL    48       0.658 -75.986 -19.185  1.00  0.00      BSYN  
ATOM    433  CG1 VAL    48       0.272 -77.018 -20.098  1.00  0.00      BSYN  
ATOM    434  CG2 VAL    48       0.405 -76.542 -17.835  1.00  0.00      BSYN  
ATOM    435    C VAL    48       2.584 -74.279 -19.002  1.00  0.00      BSYN  
ATOM    436    O VAL    48       2.116 -73.292 -19.619  1.00  0.00      BSYN  
ATOM    437    N VAL    49       3.340 -73.956 -17.938  1.00  0.00      BSYN  
ATOM    438    H VAL    49       3.775 -74.737 -17.536  1.00  0.00      BSYN  
ATOM    439   CA VAL    49       3.689 -72.529 -17.635  1.00  0.00      BSYN  
ATOM    440   CB VAL    49       3.399 -72.313 -16.078  1.00  0.00      BSYN  
ATOM    441  CG1 VAL    49       4.080 -71.018 -15.595  1.00  0.00      BSYN  
ATOM    442  CG2 VAL    49       1.918 -72.585 -15.794  1.00  0.00      BSYN  
ATOM    443    C VAL    49       5.058 -72.289 -17.964  1.00  0.00      BSYN  
ATOM    444    O VAL    49       5.968 -72.504 -17.224  1.00  0.00      BSYN  
ATOM    445    N GLN    50       5.247 -71.813 -19.194  1.00  0.00      BSYN  
ATOM    446    H GLN    50       4.447 -71.496 -19.663  1.00  0.00      BSYN  
ATOM    447   CA GLN    50       6.519 -71.673 -19.899  1.00  0.00      BSYN  
ATOM    448   CB GLN    50       6.242 -72.006 -21.338  1.00  0.00      BSYN  
ATOM    449   CG GLN    50       7.636 -72.236 -22.011  1.00  0.00      BSYN  
ATOM    450   CD GLN    50       7.785 -72.401 -23.539  1.00  0.00      BSYN  
ATOM    451  OE1 GLN    50       7.586 -73.381 -24.269  1.00  0.00      BSYN  
ATOM    452  NE2 GLN    50       8.277 -71.254 -24.094  1.00  0.00      BSYN  
ATOM    453 HE21 GLN    50       8.602 -70.620 -23.421  1.00  0.00      BSYN  
ATOM    454 HE22 GLN    50       8.434 -71.168 -25.057  1.00  0.00      BSYN  
ATOM    455    C GLN    50       7.248 -70.462 -19.501  1.00  0.00      BSYN  
ATOM    456    O GLN    50       6.968 -69.323 -19.986  1.00  0.00      BSYN  
ATOM    457    N GLY    51       8.387 -70.513 -18.735  1.00  0.00      BSYN  
ATOM    458    H GLY    51       8.864 -69.679 -18.541  1.00  0.00      BSYN  
ATOM    459   CA GLY    51       9.043 -71.732 -18.254  1.00  0.00      BSYN  
ATOM    460    C GLY    51      10.061 -71.583 -17.112  1.00  0.00      BSYN  
ATOM    461    O GLY    51      11.288 -71.427 -17.388  1.00  0.00      BSYN  
ATOM    462    N VAL    52       9.507 -71.572 -15.881  1.00  0.00      BSYN  
ATOM    463    H VAL    52       8.615 -71.905 -15.650  1.00  0.00      BSYN  
ATOM    464   CA VAL    52      10.336 -71.342 -14.692  1.00  0.00      BSYN  
ATOM    465   CB VAL    52       9.785 -70.136 -13.773  1.00  0.00      BSYN  
ATOM    466  CG1 VAL    52      10.716 -69.896 -12.589  1.00  0.00      BSYN  
ATOM    467  CG2 VAL    52       9.527 -68.811 -14.606  1.00  0.00      BSYN  
ATOM    468    C VAL    52      10.498 -72.545 -13.756  1.00  0.00      BSYN  
ATOM    469    O VAL    52      11.616 -72.730 -13.196  1.00  0.00      BSYN  
ATOM    470    N ALA    53       9.481 -73.317 -13.690  1.00  0.00      BSYN  
ATOM    471    H ALA    53       8.853 -73.538 -14.408  1.00  0.00      BSYN  
ATOM    472   CA ALA    53       9.560 -74.352 -12.681  1.00  0.00      BSYN  
ATOM    473   CB ALA    53       8.183 -74.432 -11.931  1.00  0.00      BSYN  
ATOM    474    C ALA    53       9.960 -75.602 -13.407  1.00  0.00      BSYN  
ATOM    475    O ALA    53       9.233 -76.505 -13.694  1.00  0.00      BSYN  
ATOM    476    N SER    54      11.239 -75.458 -13.679  1.00  0.00      BSYN  
ATOM    477    H SER    54      11.681 -74.584 -13.729  1.00  0.00      BSYN  
ATOM    478   CA SER    54      11.926 -76.594 -14.388  1.00  0.00      BSYN  
ATOM    479   CB SER    54      12.047 -77.728 -13.398  1.00  0.00      BSYN  
ATOM    480   OG SER    54      12.900 -77.452 -12.219  1.00  0.00      BSYN  
ATOM    481   HG SER    54      12.884 -78.186 -11.600  1.00  0.00      BSYN  
ATOM    482    C SER    54      11.518 -77.075 -15.808  1.00  0.00      BSYN  
ATOM    483    O SER    54      12.406 -77.233 -16.625  1.00  0.00      BSYN  
ATOM    484    N VAL    55      10.268 -77.542 -15.978  1.00  0.00      BSYN  
ATOM    485    H VAL    55       9.706 -77.672 -15.186  1.00  0.00      BSYN  
ATOM    486   CA VAL    55       9.927 -78.114 -17.197  1.00  0.00      BSYN  
ATOM    487   CB VAL    55       8.968 -79.326 -16.983  1.00  0.00      BSYN  
ATOM    488  CG1 VAL    55       9.690 -80.499 -16.222  1.00  0.00      BSYN  
ATOM    489  CG2 VAL    55       7.737 -79.013 -16.211  1.00  0.00      BSYN  
ATOM    490    C VAL    55       9.523 -77.165 -18.253  1.00  0.00      BSYN  
ATOM    491    O VAL    55       8.396 -77.325 -18.613  1.00  0.00      BSYN  
ATOM    492    N ALA    56      10.459 -76.485 -18.762  1.00  0.00      BSYN  
ATOM    493    H ALA    56      11.324 -76.478 -18.301  1.00  0.00      BSYN  
ATOM    494   CA ALA    56      10.191 -75.723 -19.993  1.00  0.00      BSYN  
ATOM    495   CB ALA    56      11.235 -74.578 -20.048  1.00  0.00      BSYN  
ATOM    496    C ALA    56      10.588 -76.593 -21.168  1.00  0.00      BSYN  
ATOM    497    O ALA    56       9.925 -76.565 -22.248  1.00  0.00      BSYN  
ATOM    498    N GLU    57      11.470 -77.616 -21.047  1.00  0.00      BSYN  
ATOM    499    H GLU    57      12.038 -77.663 -20.250  1.00  0.00      BSYN  
ATOM    500   CA GLU    57      11.707 -78.684 -21.994  1.00  0.00      BSYN  
ATOM    501   CB GLU    57      13.185 -79.335 -21.952  1.00  0.00      BSYN  
ATOM    502   CG GLU    57      14.272 -78.280 -22.300  1.00  0.00      BSYN  
ATOM    503   CD GLU    57      15.675 -78.659 -21.838  1.00  0.00      BSYN  
ATOM    504  OE1 GLU    57      15.870 -79.221 -20.752  1.00  0.00      BSYN  
ATOM    505  OE2 GLU    57      16.729 -78.588 -22.582  1.00  0.00      BSYN  
ATOM    506    C GLU    57      10.710 -79.891 -21.857  1.00  0.00      BSYN  
ATOM    507    O GLU    57      10.878 -80.952 -21.182  1.00  0.00      BSYN  
ATOM    508    N LYS    58       9.749 -79.584 -22.777  1.00  0.00      BSYN  
ATOM    509    H LYS    58       9.939 -79.008 -23.547  1.00  0.00      BSYN  
ATOM    510   CA LYS    58       8.662 -80.484 -23.006  1.00  0.00      BSYN  
ATOM    511   CB LYS    58       7.419 -79.547 -23.159  1.00  0.00      BSYN  
ATOM    512   CG LYS    58       7.037 -79.008 -24.519  1.00  0.00      BSYN  
ATOM    513   CD LYS    58       6.030 -77.946 -24.502  1.00  0.00      BSYN  
ATOM    514   CE LYS    58       6.452 -76.552 -23.950  1.00  0.00      BSYN  
ATOM    515   NZ LYS    58       5.698 -75.417 -24.637  1.00  0.00      BSYN  
ATOM    516  HZ1 LYS    58       5.768 -75.335 -25.671  1.00  0.00      BSYN  
ATOM    517  HZ2 LYS    58       4.700 -75.574 -24.392  1.00  0.00      BSYN  
ATOM    518  HZ3 LYS    58       6.019 -74.474 -24.338  1.00  0.00      BSYN  
ATOM    519    C LYS    58       9.090 -81.262 -24.211  1.00  0.00      BSYN  
ATOM    520    O LYS    58       9.734 -80.755 -25.156  1.00  0.00      BSYN  
ATOM    521    N THR    59       8.809 -82.569 -24.099  1.00  0.00      BSYN  
ATOM    522    H THR    59       8.510 -82.897 -23.225  1.00  0.00      BSYN  
ATOM    523   CA THR    59       9.189 -83.430 -25.206  1.00  0.00      BSYN  
ATOM    524   CB THR    59       9.775 -84.799 -24.682  1.00  0.00      BSYN  
ATOM    525  OG1 THR    59      10.544 -84.488 -23.476  1.00  0.00      BSYN  
ATOM    526  HG1 THR    59      10.063 -84.037 -22.779  1.00  0.00      BSYN  
ATOM    527  CG2 THR    59      10.606 -85.487 -25.726  1.00  0.00      BSYN  
ATOM    528    C THR    59       8.151 -83.435 -26.300  1.00  0.00      BSYN  
ATOM    529    O THR    59       6.973 -83.807 -26.216  1.00  0.00      BSYN  
ATOM    530    N LYS    60       8.863 -83.054 -27.376  1.00  0.00      BSYN  
ATOM    531    H LYS    60       9.759 -82.670 -27.269  1.00  0.00      BSYN  
ATOM    532   CA LYS    60       8.417 -83.149 -28.784  1.00  0.00      BSYN  
ATOM    533   CB LYS    60       8.369 -81.757 -29.396  1.00  0.00      BSYN  
ATOM    534   CG LYS    60       6.986 -81.098 -29.286  1.00  0.00      BSYN  
ATOM    535   CD LYS    60       6.934 -80.025 -30.484  1.00  0.00      BSYN  
ATOM    536   CE LYS    60       6.494 -80.448 -31.843  1.00  0.00      BSYN  
ATOM    537   NZ LYS    60       6.689 -79.298 -32.642  1.00  0.00      BSYN  
ATOM    538  HZ1 LYS    60       6.122 -78.506 -32.278  1.00  0.00      BSYN  
ATOM    539  HZ2 LYS    60       7.676 -78.970 -32.667  1.00  0.00      BSYN  
ATOM    540  HZ3 LYS    60       6.445 -79.592 -33.610  1.00  0.00      BSYN  
ATOM    541    C LYS    60       9.235 -84.044 -29.672  1.00  0.00      BSYN  
ATOM    542    O LYS    60      10.425 -84.258 -29.334  1.00  0.00      BSYN  
ATOM    543    N GLU    61       8.509 -84.641 -30.735  1.00  0.00      BSYN  
ATOM    544    H GLU    61       7.561 -84.489 -30.930  1.00  0.00      BSYN  
ATOM    545   CA GLU    61       9.200 -85.514 -31.583  1.00  0.00      BSYN  
ATOM    546   CB GLU    61       8.438 -86.905 -31.611  1.00  0.00      BSYN  
ATOM    547   CG GLU    61       8.513 -87.984 -30.384  1.00  0.00      BSYN  
ATOM    548   CD GLU    61       7.528 -89.109 -30.470  1.00  0.00      BSYN  
ATOM    549  OE1 GLU    61       7.704 -90.075 -31.215  1.00  0.00      BSYN  
ATOM    550  OE2 GLU    61       6.428 -88.949 -29.896  1.00  0.00      BSYN  
ATOM    551    C GLU    61       9.446 -84.898 -32.987  1.00  0.00      BSYN  
ATOM    552    O GLU    61       9.262 -83.690 -33.181  1.00  0.00      BSYN  
ATOM    553    N GLN    62       9.682 -85.733 -33.867  1.00  0.00      BSYN  
ATOM    554    H GLN    62       9.759 -86.683 -33.637  1.00  0.00      BSYN  
ATOM    555   CA GLN    62       9.943 -85.546 -35.322  1.00  0.00      BSYN  
ATOM    556   CB GLN    62      11.386 -85.665 -35.785  1.00  0.00      BSYN  
ATOM    557   CG GLN    62      12.280 -84.622 -35.255  1.00  0.00      BSYN  
ATOM    558   CD GLN    62      13.666 -84.838 -35.769  1.00  0.00      BSYN  
ATOM    559  OE1 GLN    62      13.836 -85.148 -36.970  1.00  0.00      BSYN  
ATOM    560  NE2 GLN    62      14.689 -84.697 -34.964  1.00  0.00      BSYN  
ATOM    561 HE21 GLN    62      14.228 -84.462 -34.132  1.00  0.00      BSYN  
ATOM    562 HE22 GLN    62      15.624 -84.699 -35.260  1.00  0.00      BSYN  
ATOM    563    C GLN    62       9.238 -86.574 -36.099  1.00  0.00      BSYN  
ATOM    564    O GLN    62       9.687 -87.680 -36.281  1.00  0.00      BSYN  
ATOM    565    N ALA    63       8.127 -86.114 -36.718  1.00  0.00      BSYN  
ATOM    566    H ALA    63       7.886 -85.168 -36.628  1.00  0.00      BSYN  
ATOM    567   CA ALA    63       7.209 -86.930 -37.529  1.00  0.00      BSYN  
ATOM    568   CB ALA    63       6.172 -87.585 -36.591  1.00  0.00      BSYN  
ATOM    569    C ALA    63       6.517 -86.027 -38.545  1.00  0.00      BSYN  
ATOM    570    O ALA    63       6.569 -84.837 -38.347  1.00  0.00      BSYN  
ATOM    571    N SER    64       5.885 -86.577 -39.551  1.00  0.00      BSYN  
ATOM    572    H SER    64       5.900 -87.543 -39.712  1.00  0.00      BSYN  
ATOM    573   CA SER    64       5.468 -85.696 -40.699  1.00  0.00      BSYN  
ATOM    574   CB SER    64       5.548 -86.472 -42.079  1.00  0.00      BSYN  
ATOM    575   OG SER    64       4.566 -87.456 -41.825  1.00  0.00      BSYN  
ATOM    576   HG SER    64       4.764 -87.919 -41.008  1.00  0.00      BSYN  
ATOM    577    C SER    64       4.023 -85.102 -40.578  1.00  0.00      BSYN  
ATOM    578    O SER    64       2.996 -85.303 -41.321  1.00  0.00      BSYN  
ATOM    579    N HIS    65       4.010 -84.151 -39.635  1.00  0.00      BSYN  
ATOM    580    H HIS    65       4.884 -83.802 -39.361  1.00  0.00      BSYN  
ATOM    581   CA HIS    65       2.914 -83.346 -39.173  1.00  0.00      BSYN  
ATOM    582   CB HIS    65       2.802 -83.574 -37.710  1.00  0.00      BSYN  
ATOM    583   CG HIS    65       1.727 -84.676 -37.313  1.00  0.00      BSYN  
ATOM    584  ND1 HIS    65       1.751 -86.024 -37.276  1.00  0.00      BSYN  
ATOM    585  HD1 HIS    65       2.406 -86.731 -37.457  1.00  0.00      BSYN  
ATOM    586  CD2 HIS    65       0.471 -84.310 -36.985  1.00  0.00      BSYN  
ATOM    587  NE2 HIS    65      -0.137 -85.428 -36.461  1.00  0.00      BSYN  
ATOM    588  CE1 HIS    65       0.632 -86.490 -36.732  1.00  0.00      BSYN  
ATOM    589    C HIS    65       3.130 -81.890 -39.259  1.00  0.00      BSYN  
ATOM    590    O HIS    65       3.889 -81.340 -38.480  1.00  0.00      BSYN  
ATOM    591    N LEU    66       2.642 -81.262 -40.352  1.00  0.00      BSYN  
ATOM    592    H LEU    66       1.945 -81.784 -40.800  1.00  0.00      BSYN  
ATOM    593   CA LEU    66       2.751 -79.859 -40.673  1.00  0.00      BSYN  
ATOM    594   CB LEU    66       3.290 -79.709 -42.085  1.00  0.00      BSYN  
ATOM    595   CG LEU    66       4.488 -80.406 -42.636  1.00  0.00      BSYN  
ATOM    596  CD1 LEU    66       4.179 -80.836 -44.049  1.00  0.00      BSYN  
ATOM    597  CD2 LEU    66       5.699 -79.680 -42.358  1.00  0.00      BSYN  
ATOM    598    C LEU    66       1.348 -79.170 -40.659  1.00  0.00      BSYN  
ATOM    599    O LEU    66       0.385 -79.470 -41.278  1.00  0.00      BSYN  
ATOM    600    N GLY    67       1.349 -78.213 -39.743  1.00  0.00      BSYN  
ATOM    601    H GLY    67       2.245 -77.946 -39.447  1.00  0.00      BSYN  
ATOM    602   CA GLY    67       0.185 -77.366 -39.415  1.00  0.00      BSYN  
ATOM    603    C GLY    67      -1.001 -78.023 -38.612  1.00  0.00      BSYN  
ATOM    604    O GLY    67      -1.870 -77.339 -38.045  1.00  0.00      BSYN  
ATOM    605    N GLY    68      -0.884 -79.299 -38.454  1.00  0.00      BSYN  
ATOM    606    H GLY    68      -0.032 -79.768 -38.580  1.00  0.00      BSYN  
ATOM    607   CA GLY    68      -1.993 -80.007 -37.849  1.00  0.00      BSYN  
ATOM    608    C GLY    68      -1.705 -80.382 -36.387  1.00  0.00      BSYN  
ATOM    609    O GLY    68      -1.709 -81.491 -36.044  1.00  0.00      BSYN  
ATOM    610    N ALA    69      -1.593 -79.345 -35.459  1.00  0.00      BSYN  
ATOM    611    H ALA    69      -1.234 -78.488 -35.769  1.00  0.00      BSYN  
ATOM    612   CA ALA    69      -1.839 -79.436 -33.964  1.00  0.00      BSYN  
ATOM    613   CB ALA    69      -0.714 -80.042 -33.120  1.00  0.00      BSYN  
ATOM    614    C ALA    69      -1.992 -77.960 -33.442  1.00  0.00      BSYN  
ATOM    615    O ALA    69      -1.270 -77.074 -33.937  1.00  0.00      BSYN  
ATOM    616    N VAL    70      -2.698 -77.774 -32.360  1.00  0.00      BSYN  
ATOM    617    H VAL    70      -3.323 -78.495 -32.135  1.00  0.00      BSYN  
ATOM    618   CA VAL    70      -2.790 -76.454 -31.693  1.00  0.00      BSYN  
ATOM    619   CB VAL    70      -4.128 -76.518 -30.944  1.00  0.00      BSYN  
ATOM    620  CG1 VAL    70      -5.316 -76.737 -31.903  1.00  0.00      BSYN  
ATOM    621  CG2 VAL    70      -4.221 -77.439 -29.685  1.00  0.00      BSYN  
ATOM    622    C VAL    70      -1.481 -76.153 -30.996  1.00  0.00      BSYN  
ATOM    623    O VAL    70      -1.173 -76.670 -29.852  1.00  0.00      BSYN  
ATOM    624    N PHE    71      -0.775 -75.231 -31.682  1.00  0.00      BSYN  
ATOM    625    H PHE    71      -1.112 -74.737 -32.459  1.00  0.00      BSYN  
ATOM    626   CA PHE    71       0.503 -74.757 -31.097  1.00  0.00      BSYN  
ATOM    627   CB PHE    71       1.517 -74.520 -32.194  1.00  0.00      BSYN  
ATOM    628   CG PHE    71       2.085 -75.687 -32.899  1.00  0.00      BSYN  
ATOM    629  CD1 PHE    71       2.007 -76.083 -34.210  1.00  0.00      BSYN  
ATOM    630  CD2 PHE    71       2.799 -76.507 -32.006  1.00  0.00      BSYN  
ATOM    631  CE1 PHE    71       2.495 -77.325 -34.572  1.00  0.00      BSYN  
ATOM    632  CE2 PHE    71       3.365 -77.654 -32.329  1.00  0.00      BSYN  
ATOM    633   CZ PHE    71       3.151 -78.090 -33.609  1.00  0.00      BSYN  
ATOM    634    C PHE    71       0.416 -73.493 -30.241  1.00  0.00      BSYN  
ATOM    635    O PHE    71       1.413 -72.848 -29.969  1.00  0.00      BSYN  
ATOM    636    N SER    72      -0.760 -73.339 -29.605  1.00  0.00      BSYN  
ATOM    637    H SER    72      -1.495 -73.982 -29.527  1.00  0.00      BSYN  
ATOM    638   CA SER    72      -0.931 -72.118 -28.818  1.00  0.00      BSYN  
ATOM    639   CB SER    72      -2.324 -71.426 -29.039  1.00  0.00      BSYN  
ATOM    640   OG SER    72      -2.610 -71.271 -30.475  1.00  0.00      BSYN  
ATOM    641   HG SER    72      -1.750 -71.143 -30.882  1.00  0.00      BSYN  
ATOM    642    C SER    72      -0.576 -72.258 -27.308  1.00  0.00      BSYN  
ATOM    643    O SER    72      -1.044 -73.132 -26.633  1.00  0.00      BSYN  
ATOM    644    N GLY    73       0.280 -71.371 -26.847  1.00  0.00      BSYN  
ATOM    645    H GLY    73       0.575 -70.787 -27.577  1.00  0.00      BSYN  
ATOM    646   CA GLY    73       0.871 -71.453 -25.544  1.00  0.00      BSYN  
ATOM    647    C GLY    73       0.453 -70.334 -24.630  1.00  0.00      BSYN  
ATOM    648    O GLY    73      -0.721 -69.934 -24.482  1.00  0.00      BSYN  
ATOM    649    N ALA    74       1.400 -69.874 -23.810  1.00  0.00      BSYN  
ATOM    650    H ALA    74       2.117 -70.532 -23.695  1.00  0.00      BSYN  
ATOM    651   CA ALA    74       1.147 -68.690 -22.964  1.00  0.00      BSYN  
ATOM    652   CB ALA    74       2.284 -68.313 -22.111  1.00  0.00      BSYN  
ATOM    653    C ALA    74       0.698 -67.419 -23.647  1.00  0.00      BSYN  
ATOM    654    O ALA    74       1.533 -66.744 -24.343  1.00  0.00      BSYN  
ATOM    655    N GLY    75      -0.604 -67.188 -23.539  1.00  0.00      BSYN  
ATOM    656    H GLY    75      -1.053 -67.542 -22.743  1.00  0.00      BSYN  
ATOM    657   CA GLY    75      -1.342 -66.330 -24.465  1.00  0.00      BSYN  
ATOM    658    C GLY    75      -2.797 -66.663 -24.479  1.00  0.00      BSYN  
ATOM    659    O GLY    75      -3.669 -65.940 -23.931  1.00  0.00      BSYN  
ATOM    660    N ASN    76      -2.957 -67.935 -24.684  1.00  0.00      BSYN  
ATOM    661    H ASN    76      -2.218 -68.343 -25.182  1.00  0.00      BSYN  
ATOM    662   CA ASN    76      -4.219 -68.596 -24.512  1.00  0.00      BSYN  
ATOM    663   CB ASN    76      -4.301 -69.757 -25.570  1.00  0.00      BSYN  
ATOM    664   CG ASN    76      -5.755 -70.197 -25.901  1.00  0.00      BSYN  
ATOM    665  OD1 ASN    76      -6.100 -70.124 -27.107  1.00  0.00      BSYN  
ATOM    666  ND2 ASN    76      -6.511 -70.619 -24.988  1.00  0.00      BSYN  
ATOM    667 HD21 ASN    76      -6.314 -70.741 -24.036  1.00  0.00      BSYN  
ATOM    668 HD22 ASN    76      -7.439 -70.714 -25.285  1.00  0.00      BSYN  
ATOM    669    C ASN    76      -4.107 -69.176 -23.127  1.00  0.00      BSYN  
ATOM    670    O ASN    76      -4.946 -68.883 -22.221  1.00  0.00      BSYN  
ATOM    671    N ILE    77      -2.950 -69.876 -22.855  1.00  0.00      BSYN  
ATOM    672    H ILE    77      -2.442 -70.207 -23.625  1.00  0.00      BSYN  
ATOM    673   CA ILE    77      -2.758 -70.371 -21.497  1.00  0.00      BSYN  
ATOM    674   CB ILE    77      -1.775 -71.528 -21.478  1.00  0.00      BSYN  
ATOM    675  CG2 ILE    77      -1.621 -72.130 -20.036  1.00  0.00      BSYN  
ATOM    676  CG1 ILE    77      -2.121 -72.736 -22.306  1.00  0.00      BSYN  
ATOM    677   CD ILE    77      -0.889 -73.675 -22.668  1.00  0.00      BSYN  
ATOM    678    C ILE    77      -2.443 -69.202 -20.539  1.00  0.00      BSYN  
ATOM    679    O ILE    77      -1.378 -68.534 -20.759  1.00  0.00      BSYN  
ATOM    680    N ALA    78      -3.085 -69.131 -19.345  1.00  0.00      BSYN  
ATOM    681    H ALA    78      -3.711 -69.836 -19.079  1.00  0.00      BSYN  
ATOM    682   CA ALA    78      -2.758 -67.970 -18.520  1.00  0.00      BSYN  
ATOM    683   CB ALA    78      -4.051 -67.390 -17.916  1.00  0.00      BSYN  
ATOM    684    C ALA    78      -1.487 -68.076 -17.632  1.00  0.00      BSYN  
ATOM    685    O ALA    78      -1.372 -68.821 -16.678  1.00  0.00      BSYN  
ATOM    686    N ALA    79      -0.406 -67.360 -18.077  1.00  0.00      BSYN  
ATOM    687    H ALA    79      -0.524 -66.720 -18.810  1.00  0.00      BSYN  
ATOM    688   CA ALA    79       0.845 -67.338 -17.304  1.00  0.00      BSYN  
ATOM    689   CB ALA    79       1.896 -68.133 -18.118  1.00  0.00      BSYN  
ATOM    690    C ALA    79       1.604 -66.054 -17.082  1.00  0.00      BSYN  
ATOM    691    O ALA    79       1.226 -65.110 -17.733  1.00  0.00      BSYN  
ATOM    692    N ALA    80       2.605 -65.879 -16.189  1.00  0.00      BSYN  
ATOM    693    H ALA    80       2.406 -66.296 -15.325  1.00  0.00      BSYN  
ATOM    694   CA ALA    80       3.718 -65.082 -16.282  1.00  0.00      BSYN  
ATOM    695   CB ALA    80       4.202 -64.700 -14.949  1.00  0.00      BSYN  
ATOM    696    C ALA    80       4.943 -65.801 -16.838  1.00  0.00      BSYN  
ATOM    697    O ALA    80       5.304 -66.871 -16.296  1.00  0.00      BSYN  
ATOM    698    N THR    81       5.472 -65.390 -18.055  1.00  0.00      BSYN  
ATOM    699    H THR    81       6.198 -65.841 -18.535  1.00  0.00      BSYN  
ATOM    700   CA THR    81       5.198 -64.148 -18.720  1.00  0.00      BSYN  
ATOM    701   CB THR    81       6.542 -63.344 -18.975  1.00  0.00      BSYN  
ATOM    702  OG1 THR    81       7.426 -64.414 -19.429  1.00  0.00      BSYN  
ATOM    703  HG1 THR    81       6.923 -65.112 -19.856  1.00  0.00      BSYN  
ATOM    704  CG2 THR    81       7.017 -62.417 -17.885  1.00  0.00      BSYN  
ATOM    705    C THR    81       4.309 -64.519 -20.021  1.00  0.00      BSYN  
ATOM    706    O THR    81       4.836 -65.304 -20.867  1.00  0.00      BSYN  
ATOM    707    N GLY    82       3.065 -64.188 -20.018  1.00  0.00      BSYN  
ATOM    708    H GLY    82       2.604 -64.097 -19.158  1.00  0.00      BSYN  
ATOM    709   CA GLY    82       2.188 -64.297 -21.187  1.00  0.00      BSYN  
ATOM    710    C GLY    82       2.795 -63.666 -22.403  1.00  0.00      BSYN  
ATOM    711    O GLY    82       3.012 -62.424 -22.402  1.00  0.00      BSYN  
ATOM    712    N LEU    83       3.135 -64.546 -23.310  1.00  0.00      BSYN  
ATOM    713    H LEU    83       2.732 -65.423 -23.480  1.00  0.00      BSYN  
ATOM    714   CA LEU    83       3.931 -64.211 -24.496  1.00  0.00      BSYN  
ATOM    715   CB LEU    83       4.746 -65.455 -25.051  1.00  0.00      BSYN  
ATOM    716   CG LEU    83       5.898 -66.212 -24.414  1.00  0.00      BSYN  
ATOM    717  CD1 LEU    83       6.090 -67.434 -25.380  1.00  0.00      BSYN  
ATOM    718  CD2 LEU    83       7.182 -65.398 -24.301  1.00  0.00      BSYN  
ATOM    719    C LEU    83       3.095 -63.644 -25.587  1.00  0.00      BSYN  
ATOM    720    O LEU    83       3.342 -62.519 -26.031  1.00  0.00      BSYN  
ATOM    721    N VAL    84       2.174 -64.470 -26.102  1.00  0.00      BSYN  
ATOM    722    H VAL    84       2.041 -65.362 -25.719  1.00  0.00      BSYN  
ATOM    723   CA VAL    84       1.448 -64.156 -27.348  1.00  0.00      BSYN  
ATOM    724   CB VAL    84       0.864 -65.346 -28.075  1.00  0.00      BSYN  
ATOM    725  CG1 VAL    84       0.202 -64.885 -29.425  1.00  0.00      BSYN  
ATOM    726  CG2 VAL    84       1.923 -66.460 -28.200  1.00  0.00      BSYN  
ATOM    727    C VAL    84       0.331 -63.225 -26.910  1.00  0.00      BSYN  
ATOM    728    O VAL    84      -0.686 -63.548 -26.321  1.00  0.00      BSYN  
ATOM    729    N LYS    85       0.640 -61.972 -27.024  1.00  0.00      BSYN  
ATOM    730    H LYS    85       1.571 -61.667 -27.005  1.00  0.00      BSYN  
ATOM    731   CA LYS    85      -0.440 -60.919 -26.795  1.00  0.00      BSYN  
ATOM    732   CB LYS    85       0.078 -59.573 -26.253  1.00  0.00      BSYN  
ATOM    733   CG LYS    85       1.022 -59.412 -25.032  1.00  0.00      BSYN  
ATOM    734   CD LYS    85       1.948 -58.298 -25.216  1.00  0.00      BSYN  
ATOM    735   CE LYS    85       2.849 -58.637 -26.404  1.00  0.00      BSYN  
ATOM    736   NZ LYS    85       4.031 -57.792 -26.506  1.00  0.00      BSYN  
ATOM    737  HZ1 LYS    85       3.782 -56.852 -26.875  1.00  0.00      BSYN  
ATOM    738  HZ2 LYS    85       4.528 -57.552 -25.625  1.00  0.00      BSYN  
ATOM    739  HZ3 LYS    85       4.717 -58.310 -27.092  1.00  0.00      BSYN  
ATOM    740    C LYS    85      -1.384 -61.029 -27.936  1.00  0.00      BSYN  
ATOM    741    O LYS    85      -0.970 -61.292 -29.058  1.00  0.00      BSYN  
ATOM    742    N ARG    86      -2.730 -60.786 -27.747  1.00  0.00      BSYN  
ATOM    743    H ARG    86      -2.945 -60.246 -26.958  1.00  0.00      BSYN  
ATOM    744   CA ARG    86      -3.683 -61.268 -28.818  1.00  0.00      BSYN  
ATOM    745   CB ARG    86      -5.226 -61.450 -28.289  1.00  0.00      BSYN  
ATOM    746   CG ARG    86      -5.509 -62.982 -28.195  1.00  0.00      BSYN  
ATOM    747   CD ARG    86      -5.407 -63.684 -29.547  1.00  0.00      BSYN  
ATOM    748   NE ARG    86      -5.515 -65.121 -29.558  1.00  0.00      BSYN  
ATOM    749   HE ARG    86      -5.851 -65.672 -28.821  1.00  0.00      BSYN  
ATOM    750   CZ ARG    86      -5.216 -65.848 -30.678  1.00  0.00      BSYN  
ATOM    751  NH1 ARG    86      -4.909 -65.151 -31.782  1.00  0.00      BSYN  
ATOM    752 HH11 ARG    86      -4.796 -65.594 -32.671  1.00  0.00      BSYN  
ATOM    753 HH12 ARG    86      -5.006 -64.156 -31.778  1.00  0.00      BSYN  
ATOM    754  NH2 ARG    86      -5.426 -67.085 -30.768  1.00  0.00      BSYN  
ATOM    755 HH21 ARG    86      -4.863 -67.474 -31.497  1.00  0.00      BSYN  
ATOM    756 HH22 ARG    86      -5.953 -67.664 -30.146  1.00  0.00      BSYN  
ATOM    757    C ARG    86      -3.678 -60.020 -29.767  1.00  0.00      BSYN  
ATOM    758    O ARG    86      -3.405 -58.955 -29.374  1.00  0.00      BSYN  
ATOM    759    N GLU    87      -3.825 -60.420 -31.064  1.00  0.00      BSYN  
ATOM    760    H GLU    87      -3.943 -61.375 -31.249  1.00  0.00      BSYN  
ATOM    761   CA GLU    87      -3.902 -59.501 -32.117  1.00  0.00      BSYN  
ATOM    762   CB GLU    87      -3.892 -60.151 -33.462  1.00  0.00      BSYN  
ATOM    763   CG GLU    87      -2.514 -60.415 -34.026  1.00  0.00      BSYN  
ATOM    764   CD GLU    87      -1.938 -59.311 -34.853  1.00  0.00      BSYN  
ATOM    765  OE1 GLU    87      -1.046 -59.722 -35.619  1.00  0.00      BSYN  
ATOM    766  OE2 GLU    87      -2.270 -58.152 -34.772  1.00  0.00      BSYN  
ATOM    767    C GLU    87      -5.195 -58.670 -31.935  1.00  0.00      BSYN  
ATOM    768    O GLU    87      -6.328 -59.127 -31.812  1.00  0.00      BSYN  
ATOM    769    N GLU    88      -4.986 -57.325 -31.868  1.00  0.00      BSYN  
ATOM    770    H GLU    88      -4.111 -56.957 -32.111  1.00  0.00      BSYN  
ATOM    771   CA GLU    88      -6.039 -56.436 -31.420  1.00  0.00      BSYN  
ATOM    772   CB GLU    88      -6.268 -56.562 -29.935  1.00  0.00      BSYN  
ATOM    773   CG GLU    88      -5.219 -55.975 -29.008  1.00  0.00      BSYN  
ATOM    774   CD GLU    88      -5.173 -56.344 -27.471  1.00  0.00      BSYN  
ATOM    775  OE1 GLU    88      -4.065 -56.510 -26.845  1.00  0.00      BSYN  
ATOM    776  OE2 GLU    88      -6.206 -56.296 -26.925  1.00  0.00      BSYN  
ATOM    777    C GLU    88      -5.623 -54.941 -31.660  1.00  0.00      BSYN  
ATOM    778    O GLU    88      -4.498 -54.651 -32.109  1.00  0.00      BSYN  
ATOM    779    N PHE    89      -6.591 -53.975 -31.520  1.00  0.00      BSYN  
ATOM    780    H PHE    89      -7.494 -54.061 -31.149  1.00  0.00      BSYN  
ATOM    781   CA PHE    89      -6.320 -52.553 -31.860  1.00  0.00      BSYN  
ATOM    782   CB PHE    89      -6.682 -52.395 -33.284  1.00  0.00      BSYN  
ATOM    783   CG PHE    89      -6.104 -51.221 -34.065  1.00  0.00      BSYN  
ATOM    784  CD1 PHE    89      -4.793 -50.796 -33.826  1.00  0.00      BSYN  
ATOM    785  CD2 PHE    89      -7.031 -50.443 -34.831  1.00  0.00      BSYN  
ATOM    786  CE1 PHE    89      -4.587 -49.442 -34.228  1.00  0.00      BSYN  
ATOM    787  CE2 PHE    89      -6.774 -49.164 -35.212  1.00  0.00      BSYN  
ATOM    788   CZ PHE    89      -5.547 -48.684 -34.895  1.00  0.00      BSYN  
ATOM    789    C PHE    89      -7.174 -51.606 -30.971  1.00  0.00      BSYN  
ATOM    790    O PHE    89      -8.396 -51.494 -31.168  1.00  0.00      BSYN  
ATOM    791    N PRO    90      -6.690 -50.896 -29.967  1.00  0.00      BSYN  
ATOM    792   CD PRO    90      -5.258 -50.589 -29.742  1.00  0.00      BSYN  
ATOM    793   CA PRO    90      -7.568 -50.202 -29.005  1.00  0.00      BSYN  
ATOM    794   CB PRO    90      -6.669 -49.776 -27.857  1.00  0.00      BSYN  
ATOM    795   CG PRO    90      -5.329 -49.710 -28.491  1.00  0.00      BSYN  
ATOM    796    C PRO    90      -8.212 -48.978 -29.567  1.00  0.00      BSYN  
ATOM    797    O PRO    90      -7.469 -48.050 -30.009  1.00  0.00      BSYN  
ATOM    798    N THR    91      -9.506 -49.167 -29.468  1.00  0.00      BSYN  
ATOM    799    H THR    91      -9.856 -50.030 -29.163  1.00  0.00      BSYN  
ATOM    800   CA THR    91     -10.391 -48.187 -30.029  1.00  0.00      BSYN  
ATOM    801   CB THR    91     -10.913 -48.755 -31.436  1.00  0.00      BSYN  
ATOM    802  OG1 THR    91     -10.872 -50.147 -31.310  1.00  0.00      BSYN  
ATOM    803  HG1 THR    91      -9.952 -50.392 -31.188  1.00  0.00      BSYN  
ATOM    804  CG2 THR    91     -10.360 -48.196 -32.792  1.00  0.00      BSYN  
ATOM    805    C THR    91     -11.555 -47.848 -29.178  1.00  0.00      BSYN  
ATOM    806    O THR    91     -12.316 -46.897 -29.568  1.00  0.00      BSYN  
ATOM    807    N ASP    92     -11.644 -48.547 -28.051  1.00  0.00      BSYN  
ATOM    808    H ASP    92     -10.927 -49.186 -27.853  1.00  0.00      BSYN  
ATOM    809   CA ASP    92     -12.418 -48.039 -26.950  1.00  0.00      BSYN  
ATOM    810   CB ASP    92     -13.411 -49.228 -26.569  1.00  0.00      BSYN  
ATOM    811   CG ASP    92     -14.323 -48.845 -25.490  1.00  0.00      BSYN  
ATOM    812  OD1 ASP    92     -14.432 -49.667 -24.559  1.00  0.00      BSYN  
ATOM    813  OD2 ASP    92     -14.916 -47.752 -25.571  1.00  0.00      BSYN  
ATOM    814    C ASP    92     -11.470 -47.669 -25.775  1.00  0.00      BSYN  
ATOM    815    O ASP    92     -10.653 -48.591 -25.442  1.00  0.00      BSYN  
ATOM    816    N LEU    93     -11.438 -46.512 -25.121  1.00  0.00      BSYN  
ATOM    817    H LEU    93     -12.130 -45.906 -25.459  1.00  0.00      BSYN  
ATOM    818   CA LEU    93     -10.690 -46.417 -23.881  1.00  0.00      BSYN  
ATOM    819   CB LEU    93     -10.249 -44.998 -23.451  1.00  0.00      BSYN  
ATOM    820   CG LEU    93      -9.116 -44.373 -24.299  1.00  0.00      BSYN  
ATOM    821  CD1 LEU    93      -9.101 -42.782 -24.305  1.00  0.00      BSYN  
ATOM    822  CD2 LEU    93      -7.710 -44.893 -23.721  1.00  0.00      BSYN  
ATOM    823    C LEU    93     -11.274 -47.228 -22.721  1.00  0.00      BSYN  
ATOM    824    O LEU    93     -12.009 -46.693 -21.925  1.00  0.00      BSYN  
ATOM    825    N LYS    94     -10.604 -48.473 -22.623  1.00  0.00      BSYN  
ATOM    826    H LYS    94     -10.090 -48.718 -23.421  1.00  0.00      BSYN  
ATOM    827   CA LYS    94     -10.846 -49.533 -21.628  1.00  0.00      BSYN  
ATOM    828   CB LYS    94     -10.586 -50.871 -22.144  1.00  0.00      BSYN  
ATOM    829   CG LYS    94     -11.432 -51.294 -23.344  1.00  0.00      BSYN  
ATOM    830   CD LYS    94     -10.779 -52.678 -23.592  1.00  0.00      BSYN  
ATOM    831   CE LYS    94      -9.819 -52.717 -24.761  1.00  0.00      BSYN  
ATOM    832   NZ LYS    94      -9.070 -53.952 -24.814  1.00  0.00      BSYN  
ATOM    833  HZ1 LYS    94      -9.759 -54.717 -24.667  1.00  0.00      BSYN  
ATOM    834  HZ2 LYS    94      -8.624 -54.301 -25.687  1.00  0.00      BSYN  
ATOM    835  HZ3 LYS    94      -8.516 -53.976 -23.934  1.00  0.00      BSYN  
ATOM    836    C LYS    94      -9.749 -49.270 -20.521  1.00  0.00      BSYN  
ATOM    837    O LYS    94      -8.655 -48.812 -20.913  1.00  0.00      BSYN  
ATOM    838    N PRO    95      -9.911 -49.750 -19.308  1.00  0.00      BSYN  
ATOM    839   CD PRO    95     -11.232 -49.885 -18.710  1.00  0.00      BSYN  
ATOM    840   CA PRO    95      -8.802 -49.738 -18.346  1.00  0.00      BSYN  
ATOM    841   CB PRO    95      -9.369 -50.400 -17.169  1.00  0.00      BSYN  
ATOM    842   CG PRO    95     -10.771 -49.756 -17.218  1.00  0.00      BSYN  
ATOM    843    C PRO    95      -7.572 -50.575 -18.735  1.00  0.00      BSYN  
ATOM    844    O PRO    95      -6.411 -50.319 -18.364  1.00  0.00      BSYN  
ATOM    845    N GLU    96      -7.898 -51.689 -19.423  1.00  0.00      BSYN  
ATOM    846    H GLU    96      -8.784 -52.107 -19.429  1.00  0.00      BSYN  
ATOM    847   CA GLU    96      -6.944 -52.461 -20.275  1.00  0.00      BSYN  
ATOM    848   CB GLU    96      -5.980 -51.516 -21.157  1.00  0.00      BSYN  
ATOM    849   CG GLU    96      -5.743 -51.787 -22.616  1.00  0.00      BSYN  
ATOM    850   CD GLU    96      -5.223 -50.553 -23.339  1.00  0.00      BSYN  
ATOM    851  OE1 GLU    96      -5.915 -49.579 -23.346  1.00  0.00      BSYN  
ATOM    852  OE2 GLU    96      -4.215 -50.697 -23.963  1.00  0.00      BSYN  
ATOM    853    C GLU    96      -6.140 -53.573 -19.588  1.00  0.00      BSYN  
ATOM    854    O GLU    96      -6.549 -54.681 -19.618  1.00  0.00      BSYN  
ATOM    855    N GLU    97      -5.234 -53.007 -18.813  1.00  0.00      BSYN  
ATOM    856    H GLU    97      -5.396 -52.095 -18.493  1.00  0.00      BSYN  
ATOM    857   CA GLU    97      -4.137 -53.620 -18.242  1.00  0.00      BSYN  
ATOM    858   CB GLU    97      -2.726 -52.847 -18.400  1.00  0.00      BSYN  
ATOM    859   CG GLU    97      -2.340 -52.568 -19.845  1.00  0.00      BSYN  
ATOM    860   CD GLU    97      -0.839 -52.557 -20.159  1.00  0.00      BSYN  
ATOM    861  OE1 GLU    97      -0.398 -53.578 -20.708  1.00  0.00      BSYN  
ATOM    862  OE2 GLU    97      -0.186 -51.591 -19.792  1.00  0.00      BSYN  
ATOM    863    C GLU    97      -4.481 -54.110 -16.847  1.00  0.00      BSYN  
ATOM    864    O GLU    97      -4.249 -53.403 -15.836  1.00  0.00      BSYN  
ATOM    865    N VAL    98      -5.153 -55.282 -16.873  1.00  0.00      BSYN  
ATOM    866    H VAL    98      -5.608 -55.474 -17.720  1.00  0.00      BSYN  
ATOM    867   CA VAL    98      -5.433 -56.086 -15.731  1.00  0.00      BSYN  
ATOM    868   CB VAL    98      -5.890 -57.575 -16.157  1.00  0.00      BSYN  
ATOM    869  CG1 VAL    98      -6.194 -58.633 -15.012  1.00  0.00      BSYN  
ATOM    870  CG2 VAL    98      -7.113 -57.437 -17.058  1.00  0.00      BSYN  
ATOM    871    C VAL    98      -4.196 -56.236 -14.847  1.00  0.00      BSYN  
ATOM    872    O VAL    98      -3.156 -56.822 -15.125  1.00  0.00      BSYN  
ATOM    873    N ALA    99      -4.265 -55.420 -13.817  1.00  0.00      BSYN  
ATOM    874    H ALA    99      -4.778 -54.612 -14.030  1.00  0.00      BSYN  
ATOM    875   CA ALA    99      -3.367 -55.565 -12.675  1.00  0.00      BSYN  
ATOM    876   CB ALA    99      -3.657 -54.480 -11.694  1.00  0.00      BSYN  
ATOM    877    C ALA    99      -3.549 -56.860 -11.896  1.00  0.00      BSYN  
ATOM    878    O ALA    99      -4.756 -57.184 -11.664  1.00  0.00      BSYN  
ATOM    879    N GLN   100      -2.516 -57.406 -11.275  1.00  0.00      BSYN  
ATOM    880    H GLN   100      -1.723 -56.833 -11.326  1.00  0.00      BSYN  
ATOM    881   CA GLN   100      -2.678 -58.676 -10.555  1.00  0.00      BSYN  
ATOM    882   CB GLN   100      -1.349 -59.534 -10.886  1.00  0.00      BSYN  
ATOM    883   CG GLN   100      -1.626 -60.871 -10.233  1.00  0.00      BSYN  
ATOM    884   CD GLN   100      -0.359 -61.681 -10.565  1.00  0.00      BSYN  
ATOM    885  OE1 GLN   100      -0.200 -62.266 -11.634  1.00  0.00      BSYN  
ATOM    886  NE2 GLN   100       0.697 -61.740  -9.681  1.00  0.00      BSYN  
ATOM    887 HE21 GLN   100       1.485 -62.204 -10.033  1.00  0.00      BSYN  
ATOM    888 HE22 GLN   100       0.578 -61.314  -8.807  1.00  0.00      BSYN  
ATOM    889    C GLN   100      -2.526 -58.199  -9.105  1.00  0.00      BSYN  
ATOM    890    O GLN   100      -1.639 -58.212  -8.342  1.00  0.00      BSYN  
ATOM    891    N GLU   101      -3.720 -57.879  -8.806  1.00  0.00      BSYN  
ATOM    892    H GLU   101      -4.481 -58.127  -9.371  1.00  0.00      BSYN  
ATOM    893   CA GLU   101      -4.041 -57.274  -7.534  1.00  0.00      BSYN  
ATOM    894   CB GLU   101      -5.411 -56.419  -7.657  1.00  0.00      BSYN  
ATOM    895   CG GLU   101      -6.018 -55.565  -6.453  1.00  0.00      BSYN  
ATOM    896   CD GLU   101      -6.106 -54.038  -6.661  1.00  0.00      BSYN  
ATOM    897  OE1 GLU   101      -6.690 -53.635  -7.726  1.00  0.00      BSYN  
ATOM    898  OE2 GLU   101      -5.698 -53.327  -5.779  1.00  0.00      BSYN  
ATOM    899    C GLU   101      -4.464 -58.353  -6.641  1.00  0.00      BSYN  
ATOM    900    O GLU   101      -5.254 -59.306  -7.010  1.00  0.00      BSYN  
ATOM    901    N ALA   102      -4.182 -58.249  -5.279  1.00  0.00      BSYN  
ATOM    902    H ALA   102      -3.428 -57.639  -5.134  1.00  0.00      BSYN  
ATOM    903   CA ALA   102      -5.029 -58.887  -4.316  1.00  0.00      BSYN  
ATOM    904   CB ALA   102      -4.254 -60.077  -3.558  1.00  0.00      BSYN  
ATOM    905    C ALA   102      -6.040 -58.172  -3.418  1.00  0.00      BSYN  
ATOM    906    O ALA   102      -5.699 -57.134  -2.839  1.00  0.00      BSYN  
ATOM    907    N ALA   103      -7.160 -58.634  -3.282  1.00  0.00      BSYN  
ATOM    908    H ALA   103      -7.523 -59.470  -3.642  1.00  0.00      BSYN  
ATOM    909   CA ALA   103      -8.177 -58.049  -2.362  1.00  0.00      BSYN  
ATOM    910   CB ALA   103      -9.413 -57.875  -3.173  1.00  0.00      BSYN  
ATOM    911    C ALA   103      -8.501 -59.230  -1.385  1.00  0.00      BSYN  
ATOM    912    O ALA   103      -8.518 -60.427  -1.708  1.00  0.00      BSYN  
ATOM    913    N GLU   104      -8.733 -58.756  -0.112  1.00  0.00      BSYN  
ATOM    914    H GLU   104      -8.843 -57.784  -0.071  1.00  0.00      BSYN  
ATOM    915   CA GLU   104      -9.085 -59.611   1.095  1.00  0.00      BSYN  
ATOM    916   CB GLU   104      -9.029 -58.656   2.286  1.00  0.00      BSYN  
ATOM    917   CG GLU   104      -7.951 -57.602   2.166  1.00  0.00      BSYN  
ATOM    918   CD GLU   104      -7.965 -56.793   3.352  1.00  0.00      BSYN  
ATOM    919  OE1 GLU   104      -8.642 -55.801   3.265  1.00  0.00      BSYN  
ATOM    920  OE2 GLU   104      -7.464 -57.082   4.423  1.00  0.00      BSYN  
ATOM    921    C GLU   104     -10.612 -59.999   0.930  1.00  0.00      BSYN  
ATOM    922    O GLU   104     -11.218 -60.555   1.863  1.00  0.00      BSYN  
ATOM    923    N GLU   105     -11.251 -59.806  -0.198  1.00  0.00      BSYN  
ATOM    924    H GLU   105     -10.852 -59.319  -0.949  1.00  0.00      BSYN  
ATOM    925   CA GLU   105     -12.574 -60.564  -0.511  1.00  0.00      BSYN  
ATOM    926   CB GLU   105     -13.398 -59.586  -1.084  1.00  0.00      BSYN  
ATOM    927   CG GLU   105     -13.713 -58.403  -0.302  1.00  0.00      BSYN  
ATOM    928   CD GLU   105     -13.551 -57.068  -1.070  1.00  0.00      BSYN  
ATOM    929  OE1 GLU   105     -12.475 -56.460  -0.918  1.00  0.00      BSYN  
ATOM    930  OE2 GLU   105     -14.563 -56.711  -1.679  1.00  0.00      BSYN  
ATOM    931    C GLU   105     -12.412 -61.870  -1.272  1.00  0.00      BSYN  
ATOM    932    O GLU   105     -11.730 -61.916  -2.299  1.00  0.00      BSYN  
ATOM    933    N PRO   106     -12.983 -62.942  -0.735  1.00  0.00      BSYN  
ATOM    934   CD PRO   106     -13.870 -63.071   0.446  1.00  0.00      BSYN  
ATOM    935   CA PRO   106     -12.780 -64.323  -1.279  1.00  0.00      BSYN  
ATOM    936   CB PRO   106     -13.021 -65.348  -0.045  1.00  0.00      BSYN  
ATOM    937   CG PRO   106     -13.908 -64.559   0.848  1.00  0.00      BSYN  
ATOM    938    C PRO   106     -13.768 -64.709  -2.346  1.00  0.00      BSYN  
ATOM    939    O PRO   106     -14.796 -65.257  -2.195  1.00  0.00      BSYN  
ATOM    940    N LEU   107     -13.206 -64.390  -3.516  1.00  0.00      BSYN  
ATOM    941    H LEU   107     -12.387 -63.857  -3.439  1.00  0.00      BSYN  
ATOM    942   CA LEU   107     -14.021 -64.294  -4.724  1.00  0.00      BSYN  
ATOM    943   CB LEU   107     -13.161 -63.575  -5.878  1.00  0.00      BSYN  
ATOM    944   CG LEU   107     -12.678 -62.163  -5.879  1.00  0.00      BSYN  
ATOM    945  CD1 LEU   107     -11.847 -62.116  -7.207  1.00  0.00      BSYN  
ATOM    946  CD2 LEU   107     -13.629 -61.014  -5.895  1.00  0.00      BSYN  
ATOM    947    C LEU   107     -14.646 -65.697  -5.117  1.00  0.00      BSYN  
ATOM    948    O LEU   107     -13.826 -66.535  -5.637  1.00  0.00      BSYN  
ATOM    949    N ILE   108     -15.921 -66.013  -4.930  1.00  0.00      BSYN  
ATOM    950    H ILE   108     -16.472 -65.257  -4.638  1.00  0.00      BSYN  
ATOM    951   CA ILE   108     -16.435 -67.351  -5.255  1.00  0.00      BSYN  
ATOM    952   CB ILE   108     -18.008 -67.676  -4.893  1.00  0.00      BSYN  
ATOM    953  CG2 ILE   108     -18.249 -69.235  -4.956  1.00  0.00      BSYN  
ATOM    954  CG1 ILE   108     -18.206 -67.016  -3.499  1.00  0.00      BSYN  
ATOM    955   CD ILE   108     -19.580 -67.024  -2.958  1.00  0.00      BSYN  
ATOM    956    C ILE   108     -16.251 -67.467  -6.764  1.00  0.00      BSYN  
ATOM    957    O ILE   108     -16.671 -66.700  -7.647  1.00  0.00      BSYN  
ATOM    958    N GLU   109     -15.469 -68.456  -7.113  1.00  0.00      BSYN  
ATOM    959    H GLU   109     -14.720 -68.858  -6.626  1.00  0.00      BSYN  
ATOM    960   CA GLU   109     -15.565 -69.005  -8.465  1.00  0.00      BSYN  
ATOM    961   CB GLU   109     -14.486 -69.921  -8.720  1.00  0.00      BSYN  
ATOM    962   CG GLU   109     -13.172 -68.987  -8.730  1.00  0.00      BSYN  
ATOM    963   CD GLU   109     -11.864 -69.693  -8.541  1.00  0.00      BSYN  
ATOM    964  OE1 GLU   109     -11.746 -70.916  -8.675  1.00  0.00      BSYN  
ATOM    965  OE2 GLU   109     -10.899 -69.061  -8.150  1.00  0.00      BSYN  
ATOM    966    C GLU   109     -16.885 -69.631  -8.774  1.00  0.00      BSYN  
ATOM    967    O GLU   109     -17.412 -70.603  -8.242  1.00  0.00      BSYN  
ATOM    968    N PRO   110     -17.602 -68.966  -9.691  1.00  0.00      BSYN  
ATOM    969   CD PRO   110     -17.153 -68.080 -10.795  1.00  0.00      BSYN  
ATOM    970   CA PRO   110     -18.993 -69.214 -10.109  1.00  0.00      BSYN  
ATOM    971   CB PRO   110     -19.596 -68.034 -10.806  1.00  0.00      BSYN  
ATOM    972   CG PRO   110     -18.447 -67.068 -10.963  1.00  0.00      BSYN  
ATOM    973    C PRO   110     -19.445 -70.482 -10.902  1.00  0.00      BSYN  
ATOM    974    O PRO   110     -20.585 -70.856 -10.866  1.00  0.00      BSYN  
ATOM    975    N LEU   111     -18.463 -71.268 -11.364  1.00  0.00      BSYN  
ATOM    976    H LEU   111     -17.562 -70.897 -11.460  1.00  0.00      BSYN  
ATOM    977   CA LEU   111     -18.626 -72.637 -11.861  1.00  0.00      BSYN  
ATOM    978   CB LEU   111     -17.239 -73.195 -12.388  1.00  0.00      BSYN  
ATOM    979   CG LEU   111     -16.473 -72.778 -13.700  1.00  0.00      BSYN  
ATOM    980  CD1 LEU   111     -17.330 -72.679 -14.990  1.00  0.00      BSYN  
ATOM    981  CD2 LEU   111     -15.527 -71.624 -13.375  1.00  0.00      BSYN  
ATOM    982    C LEU   111     -19.042 -73.670 -10.855  1.00  0.00      BSYN  
ATOM    983    O LEU   111     -18.350 -73.982  -9.907  1.00  0.00      BSYN  
ATOM    984    N MET   112     -20.309 -74.016 -10.915  1.00  0.00      BSYN  
ATOM    985    H MET   112     -20.947 -73.471 -11.422  1.00  0.00      BSYN  
ATOM    986   CA MET   112     -20.778 -75.167 -10.092  1.00  0.00      BSYN  
ATOM    987   CB MET   112     -22.182 -74.589  -9.632  1.00  0.00      BSYN  
ATOM    988   CG MET   112     -22.212 -73.281  -8.733  1.00  0.00      BSYN  
ATOM    989   SD MET   112     -23.909 -72.815  -8.297  1.00  0.00      BSYN  
ATOM    990   CE MET   112     -24.172 -73.474  -6.686  1.00  0.00      BSYN  
ATOM    991    C MET   112     -20.782 -76.477 -10.953  1.00  0.00      BSYN  
ATOM    992    O MET   112     -21.251 -76.634 -12.046  1.00  0.00      BSYN  
ATOM    993    N GLU   113     -20.089 -77.430 -10.386  1.00  0.00      BSYN  
ATOM    994    H GLU   113     -19.711 -77.198  -9.512  1.00  0.00      BSYN  
ATOM    995   CA GLU   113     -20.258 -78.881 -10.659  1.00  0.00      BSYN  
ATOM    996   CB GLU   113     -18.889 -79.571 -10.827  1.00  0.00      BSYN  
ATOM    997   CG GLU   113     -18.367 -79.425 -12.181  1.00  0.00      BSYN  
ATOM    998   CD GLU   113     -18.897 -80.335 -13.308  1.00  0.00      BSYN  
ATOM    999  OE1 GLU   113     -20.107 -80.845 -13.297  1.00  0.00      BSYN  
ATOM   1000  OE2 GLU   113     -18.023 -80.685 -14.085  1.00  0.00      BSYN  
ATOM   1001    C GLU   113     -20.860 -79.466  -9.334  1.00  0.00      BSYN  
ATOM   1002    O GLU   113     -20.236 -79.022  -8.284  1.00  0.00      BSYN  
ATOM   1003    N PRO   114     -21.777 -80.426  -9.256  1.00  0.00      BSYN  
ATOM   1004   CD PRO   114     -21.984 -81.220  -8.095  1.00  0.00      BSYN  
ATOM   1005   CA PRO   114     -22.370 -80.973 -10.494  1.00  0.00      BSYN  
ATOM   1006   CB PRO   114     -22.780 -82.426 -10.050  1.00  0.00      BSYN  
ATOM   1007   CG PRO   114     -21.949 -82.542  -8.888  1.00  0.00      BSYN  
ATOM   1008    C PRO   114     -23.612 -80.158 -11.015  1.00  0.00      BSYN  
ATOM   1009    O PRO   114     -24.611 -79.984 -10.342  1.00  0.00      BSYN  
ATOM   1010    N GLU   115     -23.422 -79.629 -12.263  1.00  0.00      BSYN  
ATOM   1011    H GLU   115     -22.479 -79.713 -12.517  1.00  0.00      BSYN  
ATOM   1012   CA GLU   115     -24.380 -78.721 -12.976  1.00  0.00      BSYN  
ATOM   1013   CB GLU   115     -23.930 -78.466 -14.284  1.00  0.00      BSYN  
ATOM   1014   CG GLU   115     -24.483 -77.236 -14.929  1.00  0.00      BSYN  
ATOM   1015   CD GLU   115     -24.209 -77.332 -16.439  1.00  0.00      BSYN  
ATOM   1016  OE1 GLU   115     -24.885 -76.732 -17.228  1.00  0.00      BSYN  
ATOM   1017  OE2 GLU   115     -23.283 -78.012 -16.882  1.00  0.00      BSYN  
ATOM   1018    C GLU   115     -25.783 -79.267 -12.885  1.00  0.00      BSYN  
ATOM   1019    O GLU   115     -26.765 -78.635 -12.599  1.00  0.00      BSYN  
ATOM   1020    N GLY   116     -25.955 -80.478 -13.373  1.00  0.00      BSYN  
ATOM   1021    H GLY   116     -25.154 -80.843 -13.804  1.00  0.00      BSYN  
ATOM   1022   CA GLY   116     -27.153 -81.245 -13.434  1.00  0.00      BSYN  
ATOM   1023    C GLY   116     -27.919 -81.101 -14.776  1.00  0.00      BSYN  
ATOM   1024    O GLY   116     -27.343 -81.380 -15.838  1.00  0.00      BSYN  
ATOM   1025    N GLU   117     -29.206 -80.672 -14.908  1.00  0.00      BSYN  
ATOM   1026    H GLU   117     -29.613 -80.780 -15.793  1.00  0.00      BSYN  
ATOM   1027   CA GLU   117     -30.039 -80.059 -13.877  1.00  0.00      BSYN  
ATOM   1028   CB GLU   117     -30.528 -78.695 -14.416  1.00  0.00      BSYN  
ATOM   1029   CG GLU   117     -29.976 -77.511 -13.815  1.00  0.00      BSYN  
ATOM   1030   CD GLU   117     -30.962 -76.407 -13.552  1.00  0.00      BSYN  
ATOM   1031  OE1 GLU   117     -31.099 -75.557 -14.414  1.00  0.00      BSYN  
ATOM   1032  OE2 GLU   117     -31.550 -76.410 -12.453  1.00  0.00      BSYN  
ATOM   1033    C GLU   117     -31.196 -80.940 -13.561  1.00  0.00      BSYN  
ATOM   1034    O GLU   117     -31.834 -81.432 -14.435  1.00  0.00      BSYN  
ATOM   1035    N SER   118     -31.193 -81.434 -12.303  1.00  0.00      BSYN  
ATOM   1036    H SER   118     -30.327 -81.348 -11.853  1.00  0.00      BSYN  
ATOM   1037   CA SER   118     -32.274 -81.942 -11.607  1.00  0.00      BSYN  
ATOM   1038   CB SER   118     -32.099 -83.418 -11.345  1.00  0.00      BSYN  
ATOM   1039   OG SER   118     -32.606 -84.191 -12.388  1.00  0.00      BSYN  
ATOM   1040   HG SER   118     -32.555 -85.075 -12.016  1.00  0.00      BSYN  
ATOM   1041    C SER   118     -32.768 -81.189 -10.354  1.00  0.00      BSYN  
ATOM   1042    O SER   118     -32.505 -79.954 -10.196  1.00  0.00      BSYN  
ATOM   1043    N TYR   119     -33.383 -81.825  -9.346  1.00  0.00      BSYN  
ATOM   1044    H TYR   119     -33.236 -82.788  -9.241  1.00  0.00      BSYN  
ATOM   1045   CA TYR   119     -34.169 -81.330  -8.278  1.00  0.00      BSYN  
ATOM   1046   CB TYR   119     -35.643 -81.798  -8.181  1.00  0.00      BSYN  
ATOM   1047   CG TYR   119     -35.907 -83.348  -8.217  1.00  0.00      BSYN  
ATOM   1048  CD1 TYR   119     -35.956 -84.040  -7.078  1.00  0.00      BSYN  
ATOM   1049  CE1 TYR   119     -36.030 -85.411  -6.965  1.00  0.00      BSYN  
ATOM   1050  CD2 TYR   119     -36.090 -84.151  -9.402  1.00  0.00      BSYN  
ATOM   1051  CE2 TYR   119     -36.378 -85.510  -9.368  1.00  0.00      BSYN  
ATOM   1052   CZ TYR   119     -36.330 -86.152  -8.116  1.00  0.00      BSYN  
ATOM   1053   OH TYR   119     -36.633 -87.574  -8.143  1.00  0.00      BSYN  
ATOM   1054   HH TYR   119     -36.276 -88.000  -8.926  1.00  0.00      BSYN  
ATOM   1055    C TYR   119     -33.405 -81.563  -6.979  1.00  0.00      BSYN  
ATOM   1056    O TYR   119     -32.690 -82.581  -6.742  1.00  0.00      BSYN  
ATOM   1057    N GLU   120     -33.394 -80.462  -6.167  1.00  0.00      BSYN  
ATOM   1058    H GLU   120     -33.862 -79.605  -6.250  1.00  0.00      BSYN  
ATOM   1059   CA GLU   120     -32.767 -80.580  -4.843  1.00  0.00      BSYN  
ATOM   1060   CB GLU   120     -31.511 -79.907  -4.672  1.00  0.00      BSYN  
ATOM   1061   CG GLU   120     -30.322 -80.593  -5.314  1.00  0.00      BSYN  
ATOM   1062   CD GLU   120     -29.057 -80.082  -4.726  1.00  0.00      BSYN  
ATOM   1063  OE1 GLU   120     -28.750 -78.942  -4.944  1.00  0.00      BSYN  
ATOM   1064  OE2 GLU   120     -28.232 -80.945  -4.351  1.00  0.00      BSYN  
ATOM   1065    C GLU   120     -33.774 -80.169  -3.718  1.00  0.00      BSYN  
ATOM   1066    O GLU   120     -33.720 -79.051  -3.135  1.00  0.00      BSYN  
ATOM   1067    N ASP   121     -34.680 -81.022  -3.436  1.00  0.00      BSYN  
ATOM   1068    H ASP   121     -34.765 -81.798  -4.029  1.00  0.00      BSYN  
ATOM   1069   CA ASP   121     -35.647 -80.758  -2.272  1.00  0.00      BSYN  
ATOM   1070   CB ASP   121     -36.989 -81.170  -2.970  1.00  0.00      BSYN  
ATOM   1071   CG ASP   121     -38.086 -81.395  -1.913  1.00  0.00      BSYN  
ATOM   1072  OD1 ASP   121     -38.604 -80.422  -1.503  1.00  0.00      BSYN  
ATOM   1073  OD2 ASP   121     -38.315 -82.503  -1.386  1.00  0.00      BSYN  
ATOM   1074    C ASP   121     -35.401 -81.475  -0.923  1.00  0.00      BSYN  
ATOM   1075    O ASP   121     -35.202 -82.700  -0.914  1.00  0.00      BSYN  
ATOM   1076    N PRO   122     -35.636 -80.794   0.235  1.00  0.00      BSYN  
ATOM   1077   CD PRO   122     -35.923 -79.370   0.279  1.00  0.00      BSYN  
ATOM   1078   CA PRO   122     -35.312 -81.414   1.518  1.00  0.00      BSYN  
ATOM   1079   CB PRO   122     -34.769 -80.235   2.242  1.00  0.00      BSYN  
ATOM   1080   CG PRO   122     -35.593 -79.098   1.749  1.00  0.00      BSYN  
ATOM   1081    C PRO   122     -36.391 -82.177   2.247  1.00  0.00      BSYN  
ATOM   1082    O PRO   122     -37.211 -81.475   2.761  1.00  0.00      BSYN  
ATOM   1083    N PRO   123     -36.543 -83.547   2.480  1.00  0.00      BSYN  
ATOM   1084   CD PRO   123     -35.630 -84.572   2.060  1.00  0.00      BSYN  
ATOM   1085   CA PRO   123     -37.683 -84.159   3.252  1.00  0.00      BSYN  
ATOM   1086   CB PRO   123     -37.204 -85.531   3.396  1.00  0.00      BSYN  
ATOM   1087   CG PRO   123     -36.381 -85.877   2.207  1.00  0.00      BSYN  
ATOM   1088    C PRO   123     -38.043 -83.637   4.619  1.00  0.00      BSYN  
ATOM   1089    O PRO   123     -37.243 -83.442   5.568  1.00  0.00      BSYN  
ATOM   1090    N GLN   124     -39.349 -83.312   4.757  1.00  0.00      BSYN  
ATOM   1091    H GLN   124     -40.049 -83.505   4.098  1.00  0.00      BSYN  
ATOM   1092   CA GLN   124     -39.801 -82.688   6.066  1.00  0.00      BSYN  
ATOM   1093   CB GLN   124     -40.244 -81.262   5.870  1.00  0.00      BSYN  
ATOM   1094   CG GLN   124     -41.337 -80.922   4.976  1.00  0.00      BSYN  
ATOM   1095   CD GLN   124     -40.976 -79.524   4.422  1.00  0.00      BSYN  
ATOM   1096  OE1 GLN   124     -41.831 -78.693   4.770  1.00  0.00      BSYN  
ATOM   1097  NE2 GLN   124     -39.859 -79.334   3.803  1.00  0.00      BSYN  
ATOM   1098 HE21 GLN   124     -39.138 -79.995   3.740  1.00  0.00      BSYN  
ATOM   1099 HE22 GLN   124     -39.724 -78.505   3.297  1.00  0.00      BSYN  
ATOM   1100    C GLN   124     -40.730 -83.522   6.883  1.00  0.00      BSYN  
ATOM   1101    O GLN   124     -41.873 -83.782   6.459  1.00  0.00      BSYN  
ATOM   1102    N GLU   125     -40.225 -84.025   8.045  1.00  0.00      BSYN  
ATOM   1103    H GLU   125     -39.277 -83.798   8.148  1.00  0.00      BSYN  
ATOM   1104   CA GLU   125     -40.821 -84.832   9.103  1.00  0.00      BSYN  
ATOM   1105   CB GLU   125     -42.037 -84.076   9.595  1.00  0.00      BSYN  
ATOM   1106   CG GLU   125     -41.734 -82.703  10.019  1.00  0.00      BSYN  
ATOM   1107   CD GLU   125     -42.704 -81.785  10.723  1.00  0.00      BSYN  
ATOM   1108  OE1 GLU   125     -42.895 -80.673  10.230  1.00  0.00      BSYN  
ATOM   1109  OE2 GLU   125     -43.325 -82.250  11.716  1.00  0.00      BSYN  
ATOM   1110    C GLU   125     -41.208 -86.303   8.918  1.00  0.00      BSYN  
ATOM   1111    O GLU   125     -41.404 -86.995   9.922  1.00  0.00      BSYN  
ATOM   1112    N GLU   126     -41.522 -86.704   7.628  1.00  0.00      BSYN  
ATOM   1113    H GLU   126     -41.690 -85.897   7.098  1.00  0.00      BSYN  
ATOM   1114   CA GLU   126     -41.723 -88.119   7.286  1.00  0.00      BSYN  
ATOM   1115   CB GLU   126     -42.915 -88.162   6.270  1.00  0.00      BSYN  
ATOM   1116   CG GLU   126     -43.838 -89.407   6.076  1.00  0.00      BSYN  
ATOM   1117   CD GLU   126     -44.833 -89.571   7.109  1.00  0.00      BSYN  
ATOM   1118  OE1 GLU   126     -44.546 -90.176   8.197  1.00  0.00      BSYN  
ATOM   1119  OE2 GLU   126     -45.912 -89.125   6.851  1.00  0.00      BSYN  
ATOM   1120    C GLU   126     -40.518 -88.695   6.540  1.00  0.00      BSYN  
ATOM   1121    O GLU   126     -39.972 -88.173   5.537  1.00  0.00      BSYN  
ATOM   1122    N TYR   127     -40.321 -89.984   6.966  1.00  0.00      BSYN  
ATOM   1123    H TYR   127     -40.949 -90.490   7.523  1.00  0.00      BSYN  
ATOM   1124   CA TYR   127     -39.286 -90.877   6.664  1.00  0.00      BSYN  
ATOM   1125   CB TYR   127     -37.929 -90.647   7.420  1.00  0.00      BSYN  
ATOM   1126   CG TYR   127     -37.212 -89.352   7.198  1.00  0.00      BSYN  
ATOM   1127  CD1 TYR   127     -36.832 -88.916   5.975  1.00  0.00      BSYN  
ATOM   1128  CE1 TYR   127     -36.264 -87.754   5.674  1.00  0.00      BSYN  
ATOM   1129  CD2 TYR   127     -36.828 -88.567   8.291  1.00  0.00      BSYN  
ATOM   1130  CE2 TYR   127     -36.129 -87.357   8.027  1.00  0.00      BSYN  
ATOM   1131   CZ TYR   127     -36.004 -86.920   6.767  1.00  0.00      BSYN  
ATOM   1132   OH TYR   127     -35.564 -85.699   6.407  1.00  0.00      BSYN  
ATOM   1133   HH TYR   127     -35.823 -85.355   5.548  1.00  0.00      BSYN  
ATOM   1134    C TYR   127     -39.733 -92.346   6.514  1.00  0.00      BSYN  
ATOM   1135    O TYR   127     -39.575 -93.043   7.448  1.00  0.00      BSYN  
ATOM   1136    N GLN   128     -40.176 -92.979   5.490  1.00  0.00      BSYN  
ATOM   1137    H GLN   128     -40.861 -93.663   5.644  1.00  0.00      BSYN  
ATOM   1138   CA GLN   128     -40.072 -92.381   4.167  1.00  0.00      BSYN  
ATOM   1139   CB GLN   128     -39.585 -93.276   3.002  1.00  0.00      BSYN  
ATOM   1140   CG GLN   128     -38.435 -94.165   3.389  1.00  0.00      BSYN  
ATOM   1141   CD GLN   128     -37.708 -94.663   2.163  1.00  0.00      BSYN  
ATOM   1142  OE1 GLN   128     -37.559 -93.945   1.184  1.00  0.00      BSYN  
ATOM   1143  NE2 GLN   128     -37.307 -95.937   2.228  1.00  0.00      BSYN  
ATOM   1144 HE21 GLN   128     -37.599 -96.553   2.932  1.00  0.00      BSYN  
ATOM   1145 HE22 GLN   128     -36.768 -96.277   1.484  1.00  0.00      BSYN  
ATOM   1146    C GLN   128     -41.430 -91.798   3.723  1.00  0.00      BSYN  
ATOM   1147    O GLN   128     -42.525 -92.112   4.130  1.00  0.00      BSYN  
ATOM   1148    N GLU   129     -41.055 -90.604   3.155  1.00  0.00      BSYN  
ATOM   1149    H GLU   129     -40.161 -90.227   3.291  1.00  0.00      BSYN  
ATOM   1150   CA GLU   129     -42.129 -89.890   2.419  1.00  0.00      BSYN  
ATOM   1151   CB GLU   129     -41.603 -88.420   2.260  1.00  0.00      BSYN  
ATOM   1152   CG GLU   129     -42.875 -87.493   2.287  1.00  0.00      BSYN  
ATOM   1153   CD GLU   129     -42.510 -85.970   2.401  1.00  0.00      BSYN  
ATOM   1154  OE1 GLU   129     -42.868 -85.291   3.351  1.00  0.00      BSYN  
ATOM   1155  OE2 GLU   129     -41.727 -85.600   1.504  1.00  0.00      BSYN  
ATOM   1156    C GLU   129     -42.294 -90.616   1.150  1.00  0.00      BSYN  
ATOM   1157    O GLU   129     -41.422 -91.363   0.712  1.00  0.00      BSYN  
ATOM   1158    N TYR   130     -43.433 -90.400   0.473  1.00  0.00      BSYN  
ATOM   1159    H TYR   130     -44.022 -89.871   1.050  1.00  0.00      BSYN  
ATOM   1160   CA TYR   130     -43.746 -90.822  -0.879  1.00  0.00      BSYN  
ATOM   1161   CB TYR   130     -44.653 -92.049  -1.047  1.00  0.00      BSYN  
ATOM   1162   CG TYR   130     -44.819 -93.095   0.053  1.00  0.00      BSYN  
ATOM   1163  CD1 TYR   130     -44.854 -92.871   1.413  1.00  0.00      BSYN  
ATOM   1164  CE1 TYR   130     -45.019 -93.907   2.295  1.00  0.00      BSYN  
ATOM   1165  CD2 TYR   130     -44.794 -94.357  -0.406  1.00  0.00      BSYN  
ATOM   1166  CE2 TYR   130     -44.866 -95.428   0.467  1.00  0.00      BSYN  
ATOM   1167   CZ TYR   130     -44.977 -95.172   1.760  1.00  0.00      BSYN  
ATOM   1168   OH TYR   130     -45.062 -96.282   2.567  1.00  0.00      BSYN  
ATOM   1169   HH TYR   130     -44.827 -97.052   2.044  1.00  0.00      BSYN  
ATOM   1170    C TYR   130     -44.495 -89.597  -1.582  1.00  0.00      BSYN  
ATOM   1171    O TYR   130     -45.703 -89.408  -1.318  1.00  0.00      BSYN  
ATOM   1172    N GLU   131     -43.790 -88.813  -2.379  1.00  0.00      BSYN  
ATOM   1173    H GLU   131     -42.883 -88.702  -2.023  1.00  0.00      BSYN  
ATOM   1174   CA GLU   131     -44.666 -87.830  -3.045  1.00  0.00      BSYN  
ATOM   1175   CB GLU   131     -43.741 -86.513  -3.242  1.00  0.00      BSYN  
ATOM   1176   CG GLU   131     -42.985 -85.799  -2.069  1.00  0.00      BSYN  
ATOM   1177   CD GLU   131     -43.832 -85.021  -1.015  1.00  0.00      BSYN  
ATOM   1178  OE1 GLU   131     -43.569 -83.823  -0.898  1.00  0.00      BSYN  
ATOM   1179  OE2 GLU   131     -44.823 -85.493  -0.438  1.00  0.00      BSYN  
ATOM   1180    C GLU   131     -45.403 -88.073  -4.375  1.00  0.00      BSYN  
ATOM   1181    O GLU   131     -44.672 -88.537  -5.259  1.00  0.00      BSYN  
ATOM   1182    N PRO   132     -46.658 -87.626  -4.672  1.00  0.00      BSYN  
ATOM   1183   CD PRO   132     -47.520 -87.335  -3.505  1.00  0.00      BSYN  
ATOM   1184   CA PRO   132     -47.469 -87.794  -5.948  1.00  0.00      BSYN  
ATOM   1185   CB PRO   132     -48.835 -87.886  -5.368  1.00  0.00      BSYN  
ATOM   1186   CG PRO   132     -48.743 -88.258  -3.951  1.00  0.00      BSYN  
ATOM   1187    C PRO   132     -47.466 -86.638  -7.039  1.00  0.00      BSYN  
ATOM   1188    O PRO   132     -46.925 -85.530  -6.851  1.00  0.00      BSYN  
ATOM   1189    N GLU   133     -48.085 -87.145  -8.102  1.00  0.00      BSYN  
ATOM   1190    H GLU   133     -48.068 -88.120  -7.998  1.00  0.00      BSYN  
ATOM   1191   CA GLU   133     -48.352 -86.384  -9.290  1.00  0.00      BSYN  
ATOM   1192   CB GLU   133     -47.494 -86.629 -10.579  1.00  0.00      BSYN  
ATOM   1193   CG GLU   133     -46.176 -86.023 -10.505  1.00  0.00      BSYN  
ATOM   1194   CD GLU   133     -45.136 -86.462 -11.554  1.00  0.00      BSYN  
ATOM   1195  OE1 GLU   133     -44.493 -87.526 -11.452  1.00  0.00      BSYN  
ATOM   1196  OE2 GLU   133     -45.102 -85.898 -12.594  1.00  0.00      BSYN  
ATOM   1197    C GLU   133     -49.724 -86.721  -9.681  1.00  0.00      BSYN  
ATOM   1198    O GLU   133     -50.262 -87.746  -9.304  1.00  0.00      BSYN  
ATOM   1199    N ALA   134     -50.295 -85.798 -10.418  1.00  0.00      BSYN  
ATOM   1200    H ALA   134     -49.673 -85.107 -10.724  1.00  0.00      BSYN  
ATOM   1201   CA ALA   134     -51.676 -85.758 -10.984  1.00  0.00      BSYN  
ATOM   1202   CB ALA   134     -51.939 -84.627 -11.840  1.00  0.00      BSYN  
ATOM   1203    C ALA   134     -52.125 -86.986 -11.784  1.00  0.00      BSYN  
ATOM   1204  OT1 ALA   134     -51.381 -87.388 -12.698  1.00  0.00      BSYN  
ATOM   1205  OT2 ALA   134     -53.168 -87.635 -11.487  1.00  0.00      BSYN  
END
