# Supplementary material for: Data set of intrinsically disordered proteins analysed at a local protein conformation level
Source: Data Brief. 2020 Mar 5;29:105383. doi: 10.1016/j.dib.2020.105383 (PMC7078294; doi:10.1016/j.dib.2020.105383)
Supplement: Supplementary file 1 [file mmc1.zip › the data/1-DATA/PED1AAD-pdb/1AAD-211.pdb]

CRYST1    1.000    1.000    1.000  90.00  90.00  90.00 P 1           1
ATOM      1  HT1 MET     1      -5.654-113.727 -60.083  1.00  0.00      BSYN  
ATOM      2  HT2 MET     1      -4.289-114.648 -60.244  1.00  0.00      BSYN  
ATOM      3    N MET     1      -4.640-113.670 -60.303  1.00  0.00      BSYN  
ATOM      4  HT3 MET     1      -4.387-113.188 -61.189  1.00  0.00      BSYN  
ATOM      5   CA MET     1      -4.244-113.149 -59.026  1.00  0.00      BSYN  
ATOM      6   CB MET     1      -4.563-111.620 -58.932  1.00  0.00      BSYN  
ATOM      7   CG MET     1      -3.892-110.976 -57.810  1.00  0.00      BSYN  
ATOM      8   SD MET     1      -2.105-111.227 -57.866  1.00  0.00      BSYN  
ATOM      9   CE MET     1      -1.893-109.761 -58.862  1.00  0.00      BSYN  
ATOM     10    C MET     1      -4.900-113.885 -57.854  1.00  0.00      BSYN  
ATOM     11    O MET     1      -6.083-114.042 -57.831  1.00  0.00      BSYN  
ATOM     12    N ASP     2      -4.146-114.302 -56.776  1.00  0.00      BSYN  
ATOM     13    H ASP     2      -3.187-114.388 -56.958  1.00  0.00      BSYN  
ATOM     14   CA ASP     2      -4.600-114.744 -55.476  1.00  0.00      BSYN  
ATOM     15   CB ASP     2      -5.162-116.151 -55.610  1.00  0.00      BSYN  
ATOM     16   CG ASP     2      -6.046-116.560 -54.424  1.00  0.00      BSYN  
ATOM     17  OD1 ASP     2      -6.244-117.792 -54.320  1.00  0.00      BSYN  
ATOM     18  OD2 ASP     2      -6.403-115.788 -53.557  1.00  0.00      BSYN  
ATOM     19    C ASP     2      -3.373-114.761 -54.554  1.00  0.00      BSYN  
ATOM     20    O ASP     2      -2.542-115.676 -54.586  1.00  0.00      BSYN  
ATOM     21    N VAL     3      -3.402-113.771 -53.693  1.00  0.00      BSYN  
ATOM     22    H VAL     3      -4.306-113.394 -53.648  1.00  0.00      BSYN  
ATOM     23   CA VAL     3      -2.283-113.381 -52.910  1.00  0.00      BSYN  
ATOM     24   CB VAL     3      -1.557-112.134 -53.544  1.00  0.00      BSYN  
ATOM     25  CG1 VAL     3      -0.375-111.600 -52.750  1.00  0.00      BSYN  
ATOM     26  CG2 VAL     3      -0.994-112.360 -54.924  1.00  0.00      BSYN  
ATOM     27    C VAL     3      -2.746-112.926 -51.485  1.00  0.00      BSYN  
ATOM     28    O VAL     3      -3.766-112.365 -51.297  1.00  0.00      BSYN  
ATOM     29    N PHE     4      -1.920-113.214 -50.513  1.00  0.00      BSYN  
ATOM     30    H PHE     4      -1.170-113.812 -50.716  1.00  0.00      BSYN  
ATOM     31   CA PHE     4      -2.310-112.901 -49.111  1.00  0.00      BSYN  
ATOM     32   CB PHE     4      -1.429-113.820 -48.233  1.00  0.00      BSYN  
ATOM     33   CG PHE     4      -1.965-115.197 -48.261  1.00  0.00      BSYN  
ATOM     34  CD1 PHE     4      -1.104-116.228 -48.705  1.00  0.00      BSYN  
ATOM     35  CD2 PHE     4      -3.350-115.471 -48.101  1.00  0.00      BSYN  
ATOM     36  CE1 PHE     4      -1.671-117.474 -48.918  1.00  0.00      BSYN  
ATOM     37  CE2 PHE     4      -3.848-116.702 -48.405  1.00  0.00      BSYN  
ATOM     38   CZ PHE     4      -2.997-117.665 -48.820  1.00  0.00      BSYN  
ATOM     39    C PHE     4      -2.154-111.349 -48.800  1.00  0.00      BSYN  
ATOM     40    O PHE     4      -1.020-110.919 -48.605  1.00  0.00      BSYN  
ATOM     41    N MET     5      -3.103-110.462 -48.987  1.00  0.00      BSYN  
ATOM     42    H MET     5      -3.952-110.624 -49.449  1.00  0.00      BSYN  
ATOM     43   CA MET     5      -2.904-109.050 -48.486  1.00  0.00      BSYN  
ATOM     44   CB MET     5      -3.208-108.008 -49.643  1.00  0.00      BSYN  
ATOM     45   CG MET     5      -4.624-108.299 -50.186  1.00  0.00      BSYN  
ATOM     46   SD MET     5      -5.369-106.938 -51.187  1.00  0.00      BSYN  
ATOM     47   CE MET     5      -5.289-107.642 -52.879  1.00  0.00      BSYN  
ATOM     48    C MET     5      -3.682-108.873 -47.220  1.00  0.00      BSYN  
ATOM     49    O MET     5      -3.922-109.839 -46.474  1.00  0.00      BSYN  
ATOM     50    N LYS     6      -3.868-107.622 -46.741  1.00  0.00      BSYN  
ATOM     51    H LYS     6      -3.841-106.822 -47.306  1.00  0.00      BSYN  
ATOM     52   CA LYS     6      -3.857-107.641 -45.298  1.00  0.00      BSYN  
ATOM     53   CB LYS     6      -2.766-106.716 -44.704  1.00  0.00      BSYN  
ATOM     54   CG LYS     6      -1.380-106.875 -45.394  1.00  0.00      BSYN  
ATOM     55   CD LYS     6      -0.310-105.980 -44.920  1.00  0.00      BSYN  
ATOM     56   CE LYS     6       1.089-106.352 -45.287  1.00  0.00      BSYN  
ATOM     57   NZ LYS     6       2.025-105.397 -44.570  1.00  0.00      BSYN  
ATOM     58  HZ1 LYS     6       3.011-105.418 -44.899  1.00  0.00      BSYN  
ATOM     59  HZ2 LYS     6       1.806-104.504 -45.055  1.00  0.00      BSYN  
ATOM     60  HZ3 LYS     6       1.781-105.257 -43.568  1.00  0.00      BSYN  
ATOM     61    C LYS     6      -5.184-107.277 -44.705  1.00  0.00      BSYN  
ATOM     62    O LYS     6      -5.877-106.313 -44.992  1.00  0.00      BSYN  
ATOM     63    N GLY     7      -5.608-108.117 -43.722  1.00  0.00      BSYN  
ATOM     64    H GLY     7      -5.187-108.982 -43.533  1.00  0.00      BSYN  
ATOM     65   CA GLY     7      -6.935-107.898 -43.048  1.00  0.00      BSYN  
ATOM     66    C GLY     7      -6.811-107.043 -41.828  1.00  0.00      BSYN  
ATOM     67    O GLY     7      -7.481-107.265 -40.764  1.00  0.00      BSYN  
ATOM     68    N LEU     8      -5.910-106.098 -41.917  1.00  0.00      BSYN  
ATOM     69    H LEU     8      -5.701-105.787 -42.822  1.00  0.00      BSYN  
ATOM     70   CA LEU     8      -5.504-105.181 -40.811  1.00  0.00      BSYN  
ATOM     71   CB LEU     8      -4.131-104.301 -41.109  1.00  0.00      BSYN  
ATOM     72   CG LEU     8      -3.317-103.793 -39.863  1.00  0.00      BSYN  
ATOM     73  CD1 LEU     8      -2.944-105.127 -39.167  1.00  0.00      BSYN  
ATOM     74  CD2 LEU     8      -2.039-103.213 -40.279  1.00  0.00      BSYN  
ATOM     75    C LEU     8      -6.646-104.282 -40.282  1.00  0.00      BSYN  
ATOM     76    O LEU     8      -7.402-103.838 -41.085  1.00  0.00      BSYN  
ATOM     77    N SER     9      -6.669-104.272 -38.964  1.00  0.00      BSYN  
ATOM     78    H SER     9      -6.345-105.003 -38.396  1.00  0.00      BSYN  
ATOM     79   CA SER     9      -7.485-103.239 -38.508  1.00  0.00      BSYN  
ATOM     80   CB SER     9      -8.223-103.643 -37.365  1.00  0.00      BSYN  
ATOM     81   OG SER     9      -9.391-104.266 -37.803  1.00  0.00      BSYN  
ATOM     82   HG SER     9      -9.220-105.169 -38.080  1.00  0.00      BSYN  
ATOM     83    C SER     9      -6.593-102.024 -38.273  1.00  0.00      BSYN  
ATOM     84    O SER     9      -5.459-102.108 -37.721  1.00  0.00      BSYN  
ATOM     85    N MET    10      -7.062-100.844 -38.551  1.00  0.00      BSYN  
ATOM     86    H MET    10      -7.941-100.573 -38.889  1.00  0.00      BSYN  
ATOM     87   CA MET    10      -6.110 -99.745 -38.434  1.00  0.00      BSYN  
ATOM     88   CB MET    10      -6.197 -98.712 -39.626  1.00  0.00      BSYN  
ATOM     89   CG MET    10      -5.922 -99.340 -41.071  1.00  0.00      BSYN  
ATOM     90   SD MET    10      -4.201-100.028 -41.036  1.00  0.00      BSYN  
ATOM     91   CE MET    10      -3.329 -98.620 -41.580  1.00  0.00      BSYN  
ATOM     92    C MET    10      -6.180 -98.985 -37.095  1.00  0.00      BSYN  
ATOM     93    O MET    10      -7.382 -98.747 -36.690  1.00  0.00      BSYN  
ATOM     94    N ALA    11      -5.162 -98.613 -36.304  1.00  0.00      BSYN  
ATOM     95    H ALA    11      -5.417 -98.156 -35.475  1.00  0.00      BSYN  
ATOM     96   CA ALA    11      -3.798 -98.735 -36.845  1.00  0.00      BSYN  
ATOM     97   CB ALA    11      -3.195 -97.412 -37.396  1.00  0.00      BSYN  
ATOM     98    C ALA    11      -2.805 -99.483 -36.016  1.00  0.00      BSYN  
ATOM     99    O ALA    11      -2.107 -98.900 -35.324  1.00  0.00      BSYN  
ATOM    100    N LYS    12      -2.634-100.871 -36.169  1.00  0.00      BSYN  
ATOM    101    H LYS    12      -3.104-101.475 -36.781  1.00  0.00      BSYN  
ATOM    102   CA LYS    12      -1.727-101.589 -35.368  1.00  0.00      BSYN  
ATOM    103   CB LYS    12      -2.212-103.064 -35.518  1.00  0.00      BSYN  
ATOM    104   CG LYS    12      -3.410-103.366 -34.717  1.00  0.00      BSYN  
ATOM    105   CD LYS    12      -3.518-104.847 -34.353  1.00  0.00      BSYN  
ATOM    106   CE LYS    12      -4.712-105.177 -33.480  1.00  0.00      BSYN  
ATOM    107   NZ LYS    12      -4.740-106.504 -32.939  1.00  0.00      BSYN  
ATOM    108  HZ1 LYS    12      -4.724-107.258 -33.654  1.00  0.00      BSYN  
ATOM    109  HZ2 LYS    12      -3.898-106.648 -32.345  1.00  0.00      BSYN  
ATOM    110  HZ3 LYS    12      -5.672-106.523 -32.479  1.00  0.00      BSYN  
ATOM    111    C LYS    12      -0.312-101.483 -35.617  1.00  0.00      BSYN  
ATOM    112    O LYS    12       0.473-101.510 -34.627  1.00  0.00      BSYN  
ATOM    113    N GLU    13       0.072-101.419 -36.894  1.00  0.00      BSYN  
ATOM    114    H GLU    13      -0.648-101.576 -37.541  1.00  0.00      BSYN  
ATOM    115   CA GLU    13       1.440-101.231 -37.321  1.00  0.00      BSYN  
ATOM    116   CB GLU    13       1.433-101.784 -38.740  1.00  0.00      BSYN  
ATOM    117   CG GLU    13       1.637-103.391 -38.749  1.00  0.00      BSYN  
ATOM    118   CD GLU    13       1.917-103.758 -40.189  1.00  0.00      BSYN  
ATOM    119  OE1 GLU    13       1.249-104.542 -40.844  1.00  0.00      BSYN  
ATOM    120  OE2 GLU    13       2.918-103.294 -40.811  1.00  0.00      BSYN  
ATOM    121    C GLU    13       1.977 -99.840 -37.222  1.00  0.00      BSYN  
ATOM    122    O GLU    13       3.192 -99.762 -37.498  1.00  0.00      BSYN  
ATOM    123    N GLY    14       1.130 -98.966 -36.677  1.00  0.00      BSYN  
ATOM    124    H GLY    14       0.165 -99.068 -36.811  1.00  0.00      BSYN  
ATOM    125   CA GLY    14       1.746 -97.654 -36.338  1.00  0.00      BSYN  
ATOM    126    C GLY    14       2.184 -97.452 -34.861  1.00  0.00      BSYN  
ATOM    127    O GLY    14       1.514 -96.723 -34.104  1.00  0.00      BSYN  
ATOM    128    N VAL    15       3.218 -98.219 -34.567  1.00  0.00      BSYN  
ATOM    129    H VAL    15       3.871 -98.434 -35.266  1.00  0.00      BSYN  
ATOM    130   CA VAL    15       3.735 -98.033 -33.085  1.00  0.00      BSYN  
ATOM    131   CB VAL    15       3.756 -99.367 -32.281  1.00  0.00      BSYN  
ATOM    132  CG1 VAL    15       2.528 -99.430 -31.583  1.00  0.00      BSYN  
ATOM    133  CG2 VAL    15       4.167-100.545 -33.073  1.00  0.00      BSYN  
ATOM    134    C VAL    15       5.017 -97.194 -32.934  1.00  0.00      BSYN  
ATOM    135    O VAL    15       6.207 -97.464 -33.230  1.00  0.00      BSYN  
ATOM    136    N VAL    16       4.734 -95.943 -32.409  1.00  0.00      BSYN  
ATOM    137    H VAL    16       3.921 -95.930 -31.861  1.00  0.00      BSYN  
ATOM    138   CA VAL    16       5.714 -94.806 -32.306  1.00  0.00      BSYN  
ATOM    139   CB VAL    16       5.206 -93.462 -32.732  1.00  0.00      BSYN  
ATOM    140  CG1 VAL    16       4.921 -93.495 -34.172  1.00  0.00      BSYN  
ATOM    141  CG2 VAL    16       3.974 -92.985 -31.994  1.00  0.00      BSYN  
ATOM    142    C VAL    16       6.257 -94.614 -30.853  1.00  0.00      BSYN  
ATOM    143    O VAL    16       5.669 -94.992 -29.825  1.00  0.00      BSYN  
ATOM    144    N ALA    17       7.426 -94.076 -30.573  1.00  0.00      BSYN  
ATOM    145    H ALA    17       7.378 -93.906 -29.609  1.00  0.00      BSYN  
ATOM    146   CA ALA    17       8.419 -93.563 -31.453  1.00  0.00      BSYN  
ATOM    147   CB ALA    17       9.041 -92.409 -30.782  1.00  0.00      BSYN  
ATOM    148    C ALA    17       9.552 -94.327 -32.260  1.00  0.00      BSYN  
ATOM    149    O ALA    17      10.091 -95.201 -31.671  1.00  0.00      BSYN  
ATOM    150    N ALA    18       9.603 -94.101 -33.539  1.00  0.00      BSYN  
ATOM    151    H ALA    18       9.253 -93.303 -33.988  1.00  0.00      BSYN  
ATOM    152   CA ALA    18      10.367 -94.900 -34.469  1.00  0.00      BSYN  
ATOM    153   CB ALA    18       9.428 -95.966 -34.933  1.00  0.00      BSYN  
ATOM    154    C ALA    18      11.246 -94.238 -35.551  1.00  0.00      BSYN  
ATOM    155    O ALA    18      11.343 -92.975 -35.557  1.00  0.00      BSYN  
ATOM    156    N ALA    19      11.805 -95.099 -36.479  1.00  0.00      BSYN  
ATOM    157    H ALA    19      11.952 -95.999 -36.120  1.00  0.00      BSYN  
ATOM    158   CA ALA    19      12.526 -94.598 -37.584  1.00  0.00      BSYN  
ATOM    159   CB ALA    19      13.499 -95.616 -37.912  1.00  0.00      BSYN  
ATOM    160    C ALA    19      11.684 -94.629 -38.838  1.00  0.00      BSYN  
ATOM    161    O ALA    19      12.159 -94.059 -39.791  1.00  0.00      BSYN  
ATOM    162    N GLU    20      10.530 -95.391 -38.862  1.00  0.00      BSYN  
ATOM    163    H GLU    20      10.202 -95.767 -38.019  1.00  0.00      BSYN  
ATOM    164   CA GLU    20       9.762 -95.677 -40.116  1.00  0.00      BSYN  
ATOM    165   CB GLU    20       9.166 -97.035 -40.037  1.00  0.00      BSYN  
ATOM    166   CG GLU    20       8.342 -97.400 -38.698  1.00  0.00      BSYN  
ATOM    167   CD GLU    20       7.968 -98.872 -38.621  1.00  0.00      BSYN  
ATOM    168  OE1 GLU    20       8.718 -99.590 -37.974  1.00  0.00      BSYN  
ATOM    169  OE2 GLU    20       6.863 -99.169 -39.039  1.00  0.00      BSYN  
ATOM    170    C GLU    20       8.765 -94.786 -40.741  1.00  0.00      BSYN  
ATOM    171    O GLU    20       7.745 -94.436 -40.110  1.00  0.00      BSYN  
ATOM    172    N LYS    21       8.977 -94.364 -41.952  1.00  0.00      BSYN  
ATOM    173    H LYS    21       9.794 -94.648 -42.413  1.00  0.00      BSYN  
ATOM    174   CA LYS    21       8.350 -93.276 -42.527  1.00  0.00      BSYN  
ATOM    175   CB LYS    21       9.292 -92.264 -43.177  1.00  0.00      BSYN  
ATOM    176   CG LYS    21      10.463 -92.911 -43.877  1.00  0.00      BSYN  
ATOM    177   CD LYS    21      11.302 -91.888 -44.680  1.00  0.00      BSYN  
ATOM    178   CE LYS    21      11.149 -92.398 -46.143  1.00  0.00      BSYN  
ATOM    179   NZ LYS    21      11.622 -91.485 -47.130  1.00  0.00      BSYN  
ATOM    180  HZ1 LYS    21      11.269 -91.791 -48.059  1.00  0.00      BSYN  
ATOM    181  HZ2 LYS    21      11.032 -90.655 -46.915  1.00  0.00      BSYN  
ATOM    182  HZ3 LYS    21      12.594 -91.126 -47.214  1.00  0.00      BSYN  
ATOM    183    C LYS    21       7.241 -93.703 -43.505  1.00  0.00      BSYN  
ATOM    184    O LYS    21       6.617 -92.804 -44.082  1.00  0.00      BSYN  
ATOM    185    N THR    22       6.946 -94.957 -43.656  1.00  0.00      BSYN  
ATOM    186    H THR    22       6.970 -95.407 -42.786  1.00  0.00      BSYN  
ATOM    187   CA THR    22       6.056 -95.364 -44.714  1.00  0.00      BSYN  
ATOM    188   CB THR    22       6.503 -96.682 -45.334  1.00  0.00      BSYN  
ATOM    189  OG1 THR    22       7.889 -96.724 -45.280  1.00  0.00      BSYN  
ATOM    190  HG1 THR    22       8.228 -95.951 -45.738  1.00  0.00      BSYN  
ATOM    191  CG2 THR    22       6.183 -96.331 -46.778  1.00  0.00      BSYN  
ATOM    192    C THR    22       4.706 -95.540 -44.127  1.00  0.00      BSYN  
ATOM    193    O THR    22       3.723 -95.088 -44.739  1.00  0.00      BSYN  
ATOM    194    N LYS    23       4.691 -96.178 -42.974  1.00  0.00      BSYN  
ATOM    195    H LYS    23       5.512 -96.639 -42.702  1.00  0.00      BSYN  
ATOM    196   CA LYS    23       3.587 -96.059 -42.030  1.00  0.00      BSYN  
ATOM    197   CB LYS    23       3.023 -97.390 -41.722  1.00  0.00      BSYN  
ATOM    198   CG LYS    23       1.563 -97.364 -41.222  1.00  0.00      BSYN  
ATOM    199   CD LYS    23       0.834 -98.599 -41.655  1.00  0.00      BSYN  
ATOM    200   CE LYS    23       0.850 -98.703 -43.159  1.00  0.00      BSYN  
ATOM    201   NZ LYS    23      -0.142 -97.728 -43.674  1.00  0.00      BSYN  
ATOM    202  HZ1 LYS    23      -0.647 -97.534 -42.785  1.00  0.00      BSYN  
ATOM    203  HZ2 LYS    23       0.402 -96.873 -43.908  1.00  0.00      BSYN  
ATOM    204  HZ3 LYS    23      -0.651 -98.181 -44.459  1.00  0.00      BSYN  
ATOM    205    C LYS    23       4.248 -95.499 -40.739  1.00  0.00      BSYN  
ATOM    206    O LYS    23       5.181 -96.111 -40.198  1.00  0.00      BSYN  
ATOM    207    N GLN    24       3.662 -94.435 -40.163  1.00  0.00      BSYN  
ATOM    208    H GLN    24       2.889 -93.984 -40.563  1.00  0.00      BSYN  
ATOM    209   CA GLN    24       4.228 -93.920 -38.938  1.00  0.00      BSYN  
ATOM    210   CB GLN    24       4.499 -92.308 -38.854  1.00  0.00      BSYN  
ATOM    211   CG GLN    24       5.033 -91.823 -40.176  1.00  0.00      BSYN  
ATOM    212   CD GLN    24       5.509 -90.332 -40.200  1.00  0.00      BSYN  
ATOM    213  OE1 GLN    24       4.748 -89.489 -39.840  1.00  0.00      BSYN  
ATOM    214  NE2 GLN    24       6.534 -89.845 -40.920  1.00  0.00      BSYN  
ATOM    215 HE21 GLN    24       6.632 -88.871 -40.960  1.00  0.00      BSYN  
ATOM    216 HE22 GLN    24       7.027 -90.482 -41.480  1.00  0.00      BSYN  
ATOM    217    C GLN    24       3.529 -94.249 -37.627  1.00  0.00      BSYN  
ATOM    218    O GLN    24       4.091 -95.053 -36.932  1.00  0.00      BSYN  
ATOM    219    N GLY    25       2.407 -93.584 -37.232  1.00  0.00      BSYN  
ATOM    220    H GLY    25       2.003 -92.899 -37.805  1.00  0.00      BSYN  
ATOM    221   CA GLY    25       1.813 -93.823 -35.965  1.00  0.00      BSYN  
ATOM    222    C GLY    25       0.926 -92.721 -35.448  1.00  0.00      BSYN  
ATOM    223    O GLY    25       0.846 -91.717 -36.082  1.00  0.00      BSYN  
ATOM    224    N VAL    26       0.496 -92.676 -34.210  1.00  0.00      BSYN  
ATOM    225    H VAL    26       1.063 -93.260 -33.664  1.00  0.00      BSYN  
ATOM    226   CA VAL    26      -0.522 -91.862 -33.536  1.00  0.00      BSYN  
ATOM    227   CB VAL    26      -1.864 -92.469 -33.295  1.00  0.00      BSYN  
ATOM    228  CG1 VAL    26      -2.911 -91.636 -32.606  1.00  0.00      BSYN  
ATOM    229  CG2 VAL    26      -2.356 -92.806 -34.672  1.00  0.00      BSYN  
ATOM    230    C VAL    26       0.085 -91.309 -32.248  1.00  0.00      BSYN  
ATOM    231    O VAL    26       0.569 -92.074 -31.378  1.00  0.00      BSYN  
ATOM    232    N THR    27       0.012 -89.989 -32.169  1.00  0.00      BSYN  
ATOM    233    H THR    27      -0.217 -89.523 -33.001  1.00  0.00      BSYN  
ATOM    234   CA THR    27       0.401 -89.134 -31.071  1.00  0.00      BSYN  
ATOM    235   CB THR    27       1.296 -87.950 -31.248  1.00  0.00      BSYN  
ATOM    236  OG1 THR    27       1.628 -87.842 -32.597  1.00  0.00      BSYN  
ATOM    237  HG1 THR    27       2.236 -88.583 -32.649  1.00  0.00      BSYN  
ATOM    238  CG2 THR    27       2.597 -88.409 -30.356  1.00  0.00      BSYN  
ATOM    239    C THR    27      -0.860 -88.707 -30.257  1.00  0.00      BSYN  
ATOM    240    O THR    27      -1.364 -87.587 -30.363  1.00  0.00      BSYN  
ATOM    241    N GLU    28      -1.533 -89.602 -29.483  1.00  0.00      BSYN  
ATOM    242    H GLU    28      -1.305 -90.551 -29.565  1.00  0.00      BSYN  
ATOM    243   CA GLU    28      -2.760 -89.389 -28.585  1.00  0.00      BSYN  
ATOM    244   CB GLU    28      -3.884 -89.577 -29.574  1.00  0.00      BSYN  
ATOM    245   CG GLU    28      -5.217 -88.722 -29.475  1.00  0.00      BSYN  
ATOM    246   CD GLU    28      -6.199 -88.875 -30.611  1.00  0.00      BSYN  
ATOM    247  OE1 GLU    28      -6.564 -90.050 -30.888  1.00  0.00      BSYN  
ATOM    248  OE2 GLU    28      -6.742 -87.943 -31.312  1.00  0.00      BSYN  
ATOM    249    C GLU    28      -2.911 -90.530 -27.557  1.00  0.00      BSYN  
ATOM    250    O GLU    28      -3.877 -91.293 -27.576  1.00  0.00      BSYN  
ATOM    251    N ALA    29      -1.857 -90.334 -26.688  1.00  0.00      BSYN  
ATOM    252    H ALA    29      -1.451 -89.442 -26.650  1.00  0.00      BSYN  
ATOM    253   CA ALA    29      -1.599 -91.215 -25.612  1.00  0.00      BSYN  
ATOM    254   CB ALA    29      -0.250 -91.904 -25.870  1.00  0.00      BSYN  
ATOM    255    C ALA    29      -1.697 -90.367 -24.287  1.00  0.00      BSYN  
ATOM    256    O ALA    29      -2.583 -89.546 -24.246  1.00  0.00      BSYN  
ATOM    257    N ALA    30      -0.858 -90.450 -23.253  1.00  0.00      BSYN  
ATOM    258    H ALA    30      -0.150 -91.127 -23.284  1.00  0.00      BSYN  
ATOM    259   CA ALA    30      -0.785 -89.732 -21.934  1.00  0.00      BSYN  
ATOM    260   CB ALA    30      -0.326 -90.762 -20.726  1.00  0.00      BSYN  
ATOM    261    C ALA    30      -0.002 -88.456 -22.001  1.00  0.00      BSYN  
ATOM    262    O ALA    30      -0.253 -87.365 -21.601  1.00  0.00      BSYN  
ATOM    263    N GLU    31       1.180 -88.934 -22.462  1.00  0.00      BSYN  
ATOM    264    H GLU    31       1.217 -89.810 -22.900  1.00  0.00      BSYN  
ATOM    265   CA GLU    31       2.376 -88.056 -22.568  1.00  0.00      BSYN  
ATOM    266   CB GLU    31       3.592 -88.817 -23.040  1.00  0.00      BSYN  
ATOM    267   CG GLU    31       4.107 -90.054 -22.408  1.00  0.00      BSYN  
ATOM    268   CD GLU    31       3.486 -91.337 -22.999  1.00  0.00      BSYN  
ATOM    269  OE1 GLU    31       4.140 -92.048 -23.676  1.00  0.00      BSYN  
ATOM    270  OE2 GLU    31       2.301 -91.698 -22.713  1.00  0.00      BSYN  
ATOM    271    C GLU    31       2.286 -86.808 -23.518  1.00  0.00      BSYN  
ATOM    272    O GLU    31       2.605 -85.727 -23.111  1.00  0.00      BSYN  
ATOM    273    N LYS    32       1.710 -87.032 -24.739  1.00  0.00      BSYN  
ATOM    274    H LYS    32       1.409 -87.923 -25.015  1.00  0.00      BSYN  
ATOM    275   CA LYS    32       1.459 -85.960 -25.604  1.00  0.00      BSYN  
ATOM    276   CB LYS    32       2.719 -85.559 -26.389  1.00  0.00      BSYN  
ATOM    277   CG LYS    32       3.128 -86.502 -27.566  1.00  0.00      BSYN  
ATOM    278   CD LYS    32       4.615 -86.823 -27.160  1.00  0.00      BSYN  
ATOM    279   CE LYS    32       5.182 -87.978 -27.986  1.00  0.00      BSYN  
ATOM    280   NZ LYS    32       6.471 -88.418 -27.529  1.00  0.00      BSYN  
ATOM    281  HZ1 LYS    32       6.964 -89.210 -27.988  1.00  0.00      BSYN  
ATOM    282  HZ2 LYS    32       7.207 -87.712 -27.734  1.00  0.00      BSYN  
ATOM    283  HZ3 LYS    32       6.354 -88.572 -26.508  1.00  0.00      BSYN  
ATOM    284    C LYS    32       0.279 -86.182 -26.497  1.00  0.00      BSYN  
ATOM    285    O LYS    32      -0.186 -87.221 -26.866  1.00  0.00      BSYN  
ATOM    286    N THR    33      -0.343 -85.076 -26.800  1.00  0.00      BSYN  
ATOM    287    H THR    33      -0.066 -84.229 -26.392  1.00  0.00      BSYN  
ATOM    288   CA THR    33      -1.443 -85.145 -27.782  1.00  0.00      BSYN  
ATOM    289   CB THR    33      -2.842 -84.865 -27.214  1.00  0.00      BSYN  
ATOM    290  OG1 THR    33      -3.077 -85.866 -26.283  1.00  0.00      BSYN  
ATOM    291  HG1 THR    33      -3.012 -86.749 -26.653  1.00  0.00      BSYN  
ATOM    292  CG2 THR    33      -3.800 -84.960 -28.381  1.00  0.00      BSYN  
ATOM    293    C THR    33      -0.942 -84.171 -28.863  1.00  0.00      BSYN  
ATOM    294    O THR    33      -0.782 -82.988 -28.579  1.00  0.00      BSYN  
ATOM    295    N LYS    34      -0.572 -84.725 -29.999  1.00  0.00      BSYN  
ATOM    296    H LYS    34      -0.172 -85.618 -30.048  1.00  0.00      BSYN  
ATOM    297   CA LYS    34      -0.495 -83.780 -31.217  1.00  0.00      BSYN  
ATOM    298   CB LYS    34       0.612 -84.172 -32.127  1.00  0.00      BSYN  
ATOM    299   CG LYS    34       1.984 -84.164 -31.554  1.00  0.00      BSYN  
ATOM    300   CD LYS    34       2.890 -84.028 -32.762  1.00  0.00      BSYN  
ATOM    301   CE LYS    34       4.302 -84.481 -32.451  1.00  0.00      BSYN  
ATOM    302   NZ LYS    34       4.751 -84.732 -33.814  1.00  0.00      BSYN  
ATOM    303  HZ1 LYS    34       4.746 -83.818 -34.309  1.00  0.00      BSYN  
ATOM    304  HZ2 LYS    34       5.741 -85.039 -33.733  1.00  0.00      BSYN  
ATOM    305  HZ3 LYS    34       4.125 -85.414 -34.289  1.00  0.00      BSYN  
ATOM    306    C LYS    34      -1.782 -84.018 -32.074  1.00  0.00      BSYN  
ATOM    307    O LYS    34      -2.389 -83.113 -32.646  1.00  0.00      BSYN  
ATOM    308    N GLU    35      -2.161 -85.282 -32.327  1.00  0.00      BSYN  
ATOM    309    H GLU    35      -1.598 -85.930 -31.852  1.00  0.00      BSYN  
ATOM    310   CA GLU    35      -3.228 -85.622 -33.229  1.00  0.00      BSYN  
ATOM    311   CB GLU    35      -3.095 -87.120 -33.563  1.00  0.00      BSYN  
ATOM    312   CG GLU    35      -3.487 -87.276 -35.120  1.00  0.00      BSYN  
ATOM    313   CD GLU    35      -3.907 -88.651 -35.549  1.00  0.00      BSYN  
ATOM    314  OE1 GLU    35      -5.028 -88.837 -35.964  1.00  0.00      BSYN  
ATOM    315  OE2 GLU    35      -3.055 -89.487 -35.481  1.00  0.00      BSYN  
ATOM    316    C GLU    35      -4.611 -85.160 -32.804  1.00  0.00      BSYN  
ATOM    317    O GLU    35      -5.085 -85.805 -31.840  1.00  0.00      BSYN  
ATOM    318    N GLY    36      -5.029 -84.069 -33.511  1.00  0.00      BSYN  
ATOM    319    H GLY    36      -4.301 -83.638 -34.006  1.00  0.00      BSYN  
ATOM    320   CA GLY    36      -6.345 -83.526 -33.402  1.00  0.00      BSYN  
ATOM    321    C GLY    36      -6.391 -82.072 -32.795  1.00  0.00      BSYN  
ATOM    322    O GLY    36      -7.433 -81.593 -32.553  1.00  0.00      BSYN  
ATOM    323    N VAL    37      -5.223 -81.296 -32.544  1.00  0.00      BSYN  
ATOM    324    H VAL    37      -4.320 -81.609 -32.760  1.00  0.00      BSYN  
ATOM    325   CA VAL    37      -5.289 -79.915 -32.097  1.00  0.00      BSYN  
ATOM    326   CB VAL    37      -3.926 -79.463 -31.472  1.00  0.00      BSYN  
ATOM    327  CG1 VAL    37      -3.545 -80.293 -30.331  1.00  0.00      BSYN  
ATOM    328  CG2 VAL    37      -2.718 -79.711 -32.409  1.00  0.00      BSYN  
ATOM    329    C VAL    37      -5.678 -78.975 -33.219  1.00  0.00      BSYN  
ATOM    330    O VAL    37      -6.581 -78.204 -32.893  1.00  0.00      BSYN  
ATOM    331    N LEU    38      -5.152 -79.098 -34.434  1.00  0.00      BSYN  
ATOM    332    H LEU    38      -4.572 -79.828 -34.738  1.00  0.00      BSYN  
ATOM    333   CA LEU    38      -5.681 -78.036 -35.413  1.00  0.00      BSYN  
ATOM    334   CB LEU    38      -4.511 -77.163 -35.880  1.00  0.00      BSYN  
ATOM    335   CG LEU    38      -4.562 -76.042 -37.010  1.00  0.00      BSYN  
ATOM    336  CD1 LEU    38      -5.555 -74.850 -36.667  1.00  0.00      BSYN  
ATOM    337  CD2 LEU    38      -3.198 -75.410 -37.172  1.00  0.00      BSYN  
ATOM    338    C LEU    38      -6.048 -78.925 -36.559  1.00  0.00      BSYN  
ATOM    339    O LEU    38      -5.368 -79.921 -36.858  1.00  0.00      BSYN  
ATOM    340    N TYR    39      -7.152 -78.688 -37.272  1.00  0.00      BSYN  
ATOM    341    H TYR    39      -7.666 -77.955 -36.874  1.00  0.00      BSYN  
ATOM    342   CA TYR    39      -7.675 -79.511 -38.385  1.00  0.00      BSYN  
ATOM    343   CB TYR    39      -9.189 -79.271 -38.504  1.00  0.00      BSYN  
ATOM    344   CG TYR    39      -9.862 -79.779 -37.257  1.00  0.00      BSYN  
ATOM    345  CD1 TYR    39     -10.051 -81.121 -37.101  1.00  0.00      BSYN  
ATOM    346  CE1 TYR    39     -10.823 -81.472 -36.037  1.00  0.00      BSYN  
ATOM    347  CD2 TYR    39     -10.386 -78.846 -36.372  1.00  0.00      BSYN  
ATOM    348  CE2 TYR    39     -11.269 -79.168 -35.340  1.00  0.00      BSYN  
ATOM    349   CZ TYR    39     -11.457 -80.598 -35.136  1.00  0.00      BSYN  
ATOM    350   OH TYR    39     -12.209 -81.144 -34.144  1.00  0.00      BSYN  
ATOM    351   HH TYR    39     -11.945 -82.055 -34.299  1.00  0.00      BSYN  
ATOM    352    C TYR    39      -6.949 -79.141 -39.655  1.00  0.00      BSYN  
ATOM    353    O TYR    39      -7.264 -78.144 -40.261  1.00  0.00      BSYN  
ATOM    354    N VAL    40      -5.948 -79.892 -39.915  1.00  0.00      BSYN  
ATOM    355    H VAL    40      -5.864 -80.825 -39.627  1.00  0.00      BSYN  
ATOM    356   CA VAL    40      -4.930 -79.580 -41.004  1.00  0.00      BSYN  
ATOM    357   CB VAL    40      -3.616 -79.289 -40.195  1.00  0.00      BSYN  
ATOM    358  CG1 VAL    40      -2.830 -80.433 -39.650  1.00  0.00      BSYN  
ATOM    359  CG2 VAL    40      -2.862 -78.106 -40.847  1.00  0.00      BSYN  
ATOM    360    C VAL    40      -5.043 -80.791 -42.079  1.00  0.00      BSYN  
ATOM    361    O VAL    40      -5.054 -81.910 -41.522  1.00  0.00      BSYN  
ATOM    362    N GLY    41      -5.187 -80.544 -43.388  1.00  0.00      BSYN  
ATOM    363    H GLY    41      -5.359 -81.191 -44.103  1.00  0.00      BSYN  
ATOM    364   CA GLY    41      -4.985 -79.207 -43.897  1.00  0.00      BSYN  
ATOM    365    C GLY    41      -4.367 -79.150 -45.268  1.00  0.00      BSYN  
ATOM    366    O GLY    41      -4.070 -80.188 -45.870  1.00  0.00      BSYN  
ATOM    367    N SER    42      -4.075 -78.014 -45.810  1.00  0.00      BSYN  
ATOM    368    H SER    42      -4.198 -77.208 -45.268  1.00  0.00      BSYN  
ATOM    369   CA SER    42      -3.451 -77.827 -47.121  1.00  0.00      BSYN  
ATOM    370   CB SER    42      -4.191 -76.777 -47.908  1.00  0.00      BSYN  
ATOM    371   OG SER    42      -3.778 -76.321 -49.192  1.00  0.00      BSYN  
ATOM    372   HG SER    42      -4.421 -76.274 -49.902  1.00  0.00      BSYN  
ATOM    373    C SER    42      -1.967 -77.667 -47.179  1.00  0.00      BSYN  
ATOM    374    O SER    42      -1.402 -76.987 -46.302  1.00  0.00      BSYN  
ATOM    375    N LYS    43      -1.370 -78.395 -48.077  1.00  0.00      BSYN  
ATOM    376    H LYS    43      -1.936 -79.059 -48.523  1.00  0.00      BSYN  
ATOM    377   CA LYS    43      -0.009 -78.058 -48.470  1.00  0.00      BSYN  
ATOM    378   CB LYS    43       0.944 -79.178 -48.124  1.00  0.00      BSYN  
ATOM    379   CG LYS    43       2.375 -78.817 -48.308  1.00  0.00      BSYN  
ATOM    380   CD LYS    43       3.003 -80.041 -47.712  1.00  0.00      BSYN  
ATOM    381   CE LYS    43       4.396 -80.015 -48.369  1.00  0.00      BSYN  
ATOM    382   NZ LYS    43       4.932 -81.429 -48.510  1.00  0.00      BSYN  
ATOM    383  HZ1 LYS    43       4.164 -81.998 -48.920  1.00  0.00      BSYN  
ATOM    384  HZ2 LYS    43       5.778 -81.484 -49.112  1.00  0.00      BSYN  
ATOM    385  HZ3 LYS    43       5.126 -81.836 -47.572  1.00  0.00      BSYN  
ATOM    386    C LYS    43      -0.038 -77.722 -50.001  1.00  0.00      BSYN  
ATOM    387    O LYS    43      -0.876 -76.917 -50.302  1.00  0.00      BSYN  
ATOM    388    N THR    44       0.713 -78.277 -50.976  1.00  0.00      BSYN  
ATOM    389    H THR    44       1.680 -78.365 -50.837  1.00  0.00      BSYN  
ATOM    390   CA THR    44       0.075 -78.238 -52.344  1.00  0.00      BSYN  
ATOM    391   CB THR    44       1.032 -77.719 -53.433  1.00  0.00      BSYN  
ATOM    392  OG1 THR    44       2.154 -77.223 -52.755  1.00  0.00      BSYN  
ATOM    393  HG1 THR    44       2.623 -77.815 -52.163  1.00  0.00      BSYN  
ATOM    394  CG2 THR    44       0.204 -76.585 -54.021  1.00  0.00      BSYN  
ATOM    395    C THR    44      -0.650 -79.557 -52.782  1.00  0.00      BSYN  
ATOM    396    O THR    44      -0.158 -80.449 -53.420  1.00  0.00      BSYN  
ATOM    397    N ARG    45      -1.953 -79.662 -52.325  1.00  0.00      BSYN  
ATOM    398    H ARG    45      -2.404 -78.928 -51.856  1.00  0.00      BSYN  
ATOM    399   CA ARG    45      -2.758 -80.821 -52.628  1.00  0.00      BSYN  
ATOM    400   CB ARG    45      -3.993 -80.880 -51.704  1.00  0.00      BSYN  
ATOM    401   CG ARG    45      -3.766 -80.745 -50.250  1.00  0.00      BSYN  
ATOM    402   CD ARG    45      -2.756 -81.832 -49.776  1.00  0.00      BSYN  
ATOM    403   NE ARG    45      -2.247 -81.878 -48.424  1.00  0.00      BSYN  
ATOM    404   HE ARG    45      -1.670 -81.112 -48.223  1.00  0.00      BSYN  
ATOM    405   CZ ARG    45      -2.506 -82.814 -47.541  1.00  0.00      BSYN  
ATOM    406  NH1 ARG    45      -1.783 -82.801 -46.379  1.00  0.00      BSYN  
ATOM    407 HH11 ARG    45      -2.114 -83.427 -45.673  1.00  0.00      BSYN  
ATOM    408 HH12 ARG    45      -0.985 -82.198 -46.369  1.00  0.00      BSYN  
ATOM    409  NH2 ARG    45      -3.552 -83.609 -47.673  1.00  0.00      BSYN  
ATOM    410 HH21 ARG    45      -3.818 -84.193 -46.907  1.00  0.00      BSYN  
ATOM    411 HH22 ARG    45      -4.115 -83.603 -48.500  1.00  0.00      BSYN  
ATOM    412    C ARG    45      -3.276 -81.067 -53.978  1.00  0.00      BSYN  
ATOM    413    O ARG    45      -4.470 -80.705 -54.253  1.00  0.00      BSYN  
ATOM    414    N GLU    46      -2.560 -81.977 -54.701  1.00  0.00      BSYN  
ATOM    415    H GLU    46      -1.779 -82.357 -54.247  1.00  0.00      BSYN  
ATOM    416   CA GLU    46      -3.139 -82.455 -55.934  1.00  0.00      BSYN  
ATOM    417   CB GLU    46      -2.102 -82.590 -57.156  1.00  0.00      BSYN  
ATOM    418   CG GLU    46      -1.868 -81.258 -57.726  1.00  0.00      BSYN  
ATOM    419   CD GLU    46      -2.855 -80.715 -58.785  1.00  0.00      BSYN  
ATOM    420  OE1 GLU    46      -3.484 -81.494 -59.343  1.00  0.00      BSYN  
ATOM    421  OE2 GLU    46      -2.906 -79.454 -58.950  1.00  0.00      BSYN  
ATOM    422    C GLU    46      -3.704 -83.807 -55.872  1.00  0.00      BSYN  
ATOM    423    O GLU    46      -3.556 -84.607 -54.994  1.00  0.00      BSYN  
ATOM    424    N GLY    47      -4.471 -83.996 -56.929  1.00  0.00      BSYN  
ATOM    425    H GLY    47      -4.736 -83.340 -57.607  1.00  0.00      BSYN  
ATOM    426   CA GLY    47      -5.190 -85.353 -57.154  1.00  0.00      BSYN  
ATOM    427    C GLY    47      -6.739 -85.069 -57.080  1.00  0.00      BSYN  
ATOM    428    O GLY    47      -7.307 -84.468 -58.012  1.00  0.00      BSYN  
ATOM    429    N VAL    48      -7.211 -85.239 -55.815  1.00  0.00      BSYN  
ATOM    430    H VAL    48      -6.749 -85.925 -55.290  1.00  0.00      BSYN  
ATOM    431   CA VAL    48      -8.564 -84.815 -55.338  1.00  0.00      BSYN  
ATOM    432   CB VAL    48      -9.210 -85.776 -54.214  1.00  0.00      BSYN  
ATOM    433  CG1 VAL    48      -9.631 -87.114 -54.895  1.00  0.00      BSYN  
ATOM    434  CG2 VAL    48      -8.236 -86.014 -53.020  1.00  0.00      BSYN  
ATOM    435    C VAL    48      -8.471 -83.448 -54.739  1.00  0.00      BSYN  
ATOM    436    O VAL    48      -7.904 -83.141 -53.671  1.00  0.00      BSYN  
ATOM    437    N VAL    49      -9.032 -82.638 -55.682  1.00  0.00      BSYN  
ATOM    438    H VAL    49      -9.534 -83.045 -56.419  1.00  0.00      BSYN  
ATOM    439   CA VAL    49      -9.099 -81.221 -55.512  1.00  0.00      BSYN  
ATOM    440   CB VAL    49      -8.268 -80.523 -56.637  1.00  0.00      BSYN  
ATOM    441  CG1 VAL    49      -8.318 -79.032 -56.952  1.00  0.00      BSYN  
ATOM    442  CG2 VAL    49      -6.788 -80.910 -56.589  1.00  0.00      BSYN  
ATOM    443    C VAL    49     -10.471 -80.826 -55.092  1.00  0.00      BSYN  
ATOM    444    O VAL    49     -11.414 -81.052 -55.782  1.00  0.00      BSYN  
ATOM    445    N GLN    50     -10.481 -80.155 -53.992  1.00  0.00      BSYN  
ATOM    446    H GLN    50      -9.604 -80.106 -53.557  1.00  0.00      BSYN  
ATOM    447   CA GLN    50     -11.577 -79.557 -53.368  1.00  0.00      BSYN  
ATOM    448   CB GLN    50     -11.454 -79.696 -51.812  1.00  0.00      BSYN  
ATOM    449   CG GLN    50     -11.849 -81.231 -51.381  1.00  0.00      BSYN  
ATOM    450   CD GLN    50     -11.629 -81.656 -49.914  1.00  0.00      BSYN  
ATOM    451  OE1 GLN    50     -10.833 -82.558 -49.603  1.00  0.00      BSYN  
ATOM    452  NE2 GLN    50     -12.274 -81.068 -48.905  1.00  0.00      BSYN  
ATOM    453 HE21 GLN    50     -12.134 -81.395 -47.992  1.00  0.00      BSYN  
ATOM    454 HE22 GLN    50     -13.013 -80.465 -49.129  1.00  0.00      BSYN  
ATOM    455    C GLN    50     -11.737 -78.073 -53.737  1.00  0.00      BSYN  
ATOM    456    O GLN    50     -10.877 -77.284 -54.019  1.00  0.00      BSYN  
ATOM    457    N GLY    51     -13.078 -77.744 -53.787  1.00  0.00      BSYN  
ATOM    458    H GLY    51     -13.684 -78.252 -53.209  1.00  0.00      BSYN  
ATOM    459   CA GLY    51     -13.391 -76.304 -54.159  1.00  0.00      BSYN  
ATOM    460    C GLY    51     -13.213 -75.326 -53.011  1.00  0.00      BSYN  
ATOM    461    O GLY    51     -13.861 -75.626 -52.029  1.00  0.00      BSYN  
ATOM    462    N VAL    52     -12.556 -74.173 -53.244  1.00  0.00      BSYN  
ATOM    463    H VAL    52     -12.027 -74.008 -54.052  1.00  0.00      BSYN  
ATOM    464   CA VAL    52     -12.595 -73.225 -52.129  1.00  0.00      BSYN  
ATOM    465   CB VAL    52     -11.165 -72.851 -51.815  1.00  0.00      BSYN  
ATOM    466  CG1 VAL    52     -10.845 -71.955 -50.668  1.00  0.00      BSYN  
ATOM    467  CG2 VAL    52     -10.023 -73.871 -51.867  1.00  0.00      BSYN  
ATOM    468    C VAL    52     -13.405 -72.041 -52.700  1.00  0.00      BSYN  
ATOM    469    O VAL    52     -13.042 -71.576 -53.703  1.00  0.00      BSYN  
ATOM    470    N ALA    53     -14.559 -71.609 -52.308  1.00  0.00      BSYN  
ATOM    471    H ALA    53     -15.090 -70.859 -52.649  1.00  0.00      BSYN  
ATOM    472   CA ALA    53     -15.181 -72.225 -51.150  1.00  0.00      BSYN  
ATOM    473   CB ALA    53     -14.852 -71.254 -49.913  1.00  0.00      BSYN  
ATOM    474    C ALA    53     -16.654 -72.344 -51.372  1.00  0.00      BSYN  
ATOM    475    O ALA    53     -17.273 -71.381 -51.852  1.00  0.00      BSYN  
ATOM    476    N SER    54     -17.229 -73.432 -50.882  1.00  0.00      BSYN  
ATOM    477    H SER    54     -16.614 -74.192 -50.811  1.00  0.00      BSYN  
ATOM    478   CA SER    54     -18.673 -73.547 -50.704  1.00  0.00      BSYN  
ATOM    479   CB SER    54     -19.334 -74.345 -51.923  1.00  0.00      BSYN  
ATOM    480   OG SER    54     -19.164 -73.636 -53.172  1.00  0.00      BSYN  
ATOM    481   HG SER    54     -19.446 -72.764 -52.888  1.00  0.00      BSYN  
ATOM    482    C SER    54     -18.941 -74.275 -49.405  1.00  0.00      BSYN  
ATOM    483    O SER    54     -19.082 -75.489 -49.245  1.00  0.00      BSYN  
ATOM    484    N VAL    55     -18.921 -73.280 -48.498  1.00  0.00      BSYN  
ATOM    485    H VAL    55     -18.315 -72.538 -48.702  1.00  0.00      BSYN  
ATOM    486   CA VAL    55     -19.472 -73.549 -47.176  1.00  0.00      BSYN  
ATOM    487   CB VAL    55     -18.859 -72.806 -45.988  1.00  0.00      BSYN  
ATOM    488  CG1 VAL    55     -17.348 -72.999 -46.068  1.00  0.00      BSYN  
ATOM    489  CG2 VAL    55     -19.187 -71.229 -45.881  1.00  0.00      BSYN  
ATOM    490    C VAL    55     -20.999 -73.385 -47.152  1.00  0.00      BSYN  
ATOM    491    O VAL    55     -21.665 -72.894 -48.110  1.00  0.00      BSYN  
ATOM    492    N ALA    56     -21.745 -73.750 -46.121  1.00  0.00      BSYN  
ATOM    493    H ALA    56     -21.260 -74.311 -45.481  1.00  0.00      BSYN  
ATOM    494   CA ALA    56     -23.111 -73.190 -45.786  1.00  0.00      BSYN  
ATOM    495   CB ALA    56     -23.871 -74.395 -45.206  1.00  0.00      BSYN  
ATOM    496    C ALA    56     -23.136 -72.079 -44.796  1.00  0.00      BSYN  
ATOM    497    O ALA    56     -22.112 -71.638 -44.391  1.00  0.00      BSYN  
ATOM    498    N GLU    57     -24.341 -71.576 -44.555  1.00  0.00      BSYN  
ATOM    499    H GLU    57     -25.036 -71.886 -45.172  1.00  0.00      BSYN  
ATOM    500   CA GLU    57     -24.628 -70.400 -43.667  1.00  0.00      BSYN  
ATOM    501   CB GLU    57     -26.169 -69.897 -43.564  1.00  0.00      BSYN  
ATOM    502   CG GLU    57     -26.486 -69.204 -44.931  1.00  0.00      BSYN  
ATOM    503   CD GLU    57     -26.695 -67.630 -44.940  1.00  0.00      BSYN  
ATOM    504  OE1 GLU    57     -27.190 -67.038 -45.933  1.00  0.00      BSYN  
ATOM    505  OE2 GLU    57     -26.470 -66.890 -43.921  1.00  0.00      BSYN  
ATOM    506    C GLU    57     -24.184 -70.721 -42.206  1.00  0.00      BSYN  
ATOM    507    O GLU    57     -24.728 -71.603 -41.559  1.00  0.00      BSYN  
ATOM    508    N LYS    58     -23.267 -69.900 -41.708  1.00  0.00      BSYN  
ATOM    509    H LYS    58     -23.117 -69.021 -42.113  1.00  0.00      BSYN  
ATOM    510   CA LYS    58     -22.555 -70.114 -40.491  1.00  0.00      BSYN  
ATOM    511   CB LYS    58     -21.413 -70.956 -41.049  1.00  0.00      BSYN  
ATOM    512   CG LYS    58     -20.713 -71.894 -39.981  1.00  0.00      BSYN  
ATOM    513   CD LYS    58     -19.464 -71.201 -39.641  1.00  0.00      BSYN  
ATOM    514   CE LYS    58     -18.347 -71.169 -40.689  1.00  0.00      BSYN  
ATOM    515   NZ LYS    58     -17.324 -70.237 -40.200  1.00  0.00      BSYN  
ATOM    516  HZ1 LYS    58     -17.583 -69.233 -40.119  1.00  0.00      BSYN  
ATOM    517  HZ2 LYS    58     -16.927 -70.651 -39.333  1.00  0.00      BSYN  
ATOM    518  HZ3 LYS    58     -16.515 -70.240 -40.854  1.00  0.00      BSYN  
ATOM    519    C LYS    58     -22.170 -68.645 -40.146  1.00  0.00      BSYN  
ATOM    520    O LYS    58     -21.257 -68.026 -40.774  1.00  0.00      BSYN  
ATOM    521    N THR    59     -23.108 -68.294 -39.181  1.00  0.00      BSYN  
ATOM    522    H THR    59     -23.764 -68.970 -38.913  1.00  0.00      BSYN  
ATOM    523   CA THR    59     -22.925 -66.994 -38.589  1.00  0.00      BSYN  
ATOM    524   CB THR    59     -24.254 -66.521 -37.967  1.00  0.00      BSYN  
ATOM    525  OG1 THR    59     -25.141 -66.171 -38.981  1.00  0.00      BSYN  
ATOM    526  HG1 THR    59     -25.101 -66.770 -39.730  1.00  0.00      BSYN  
ATOM    527  CG2 THR    59     -24.144 -65.240 -37.198  1.00  0.00      BSYN  
ATOM    528    C THR    59     -21.842 -67.170 -37.515  1.00  0.00      BSYN  
ATOM    529    O THR    59     -21.827 -68.213 -36.868  1.00  0.00      BSYN  
ATOM    530    N LYS    60     -20.898 -66.256 -37.421  1.00  0.00      BSYN  
ATOM    531    H LYS    60     -21.063 -65.532 -38.060  1.00  0.00      BSYN  
ATOM    532   CA LYS    60     -19.578 -66.520 -36.843  1.00  0.00      BSYN  
ATOM    533   CB LYS    60     -18.552 -65.510 -37.287  1.00  0.00      BSYN  
ATOM    534   CG LYS    60     -18.037 -65.306 -38.735  1.00  0.00      BSYN  
ATOM    535   CD LYS    60     -17.208 -63.948 -38.649  1.00  0.00      BSYN  
ATOM    536   CE LYS    60     -16.417 -63.532 -39.918  1.00  0.00      BSYN  
ATOM    537   NZ LYS    60     -16.345 -62.104 -40.108  1.00  0.00      BSYN  
ATOM    538  HZ1 LYS    60     -15.862 -61.581 -39.350  1.00  0.00      BSYN  
ATOM    539  HZ2 LYS    60     -15.724 -61.980 -40.933  1.00  0.00      BSYN  
ATOM    540  HZ3 LYS    60     -17.247 -61.603 -40.237  1.00  0.00      BSYN  
ATOM    541    C LYS    60     -19.624 -66.542 -35.323  1.00  0.00      BSYN  
ATOM    542    O LYS    60     -20.354 -65.732 -34.757  1.00  0.00      BSYN  
ATOM    543    N GLU    61     -18.687 -67.393 -34.859  1.00  0.00      BSYN  
ATOM    544    H GLU    61     -18.242 -68.020 -35.466  1.00  0.00      BSYN  
ATOM    545   CA GLU    61     -18.585 -67.670 -33.441  1.00  0.00      BSYN  
ATOM    546   CB GLU    61     -17.848 -68.956 -33.189  1.00  0.00      BSYN  
ATOM    547   CG GLU    61     -18.609 -70.203 -33.512  1.00  0.00      BSYN  
ATOM    548   CD GLU    61     -17.752 -71.504 -33.676  1.00  0.00      BSYN  
ATOM    549  OE1 GLU    61     -18.402 -72.490 -33.405  1.00  0.00      BSYN  
ATOM    550  OE2 GLU    61     -16.624 -71.459 -34.031  1.00  0.00      BSYN  
ATOM    551    C GLU    61     -17.687 -66.598 -32.745  1.00  0.00      BSYN  
ATOM    552    O GLU    61     -16.519 -66.617 -33.063  1.00  0.00      BSYN  
ATOM    553    N GLN    62     -18.148 -65.586 -31.973  1.00  0.00      BSYN  
ATOM    554    H GLN    62     -19.098 -65.636 -31.739  1.00  0.00      BSYN  
ATOM    555   CA GLN    62     -17.315 -64.676 -31.203  1.00  0.00      BSYN  
ATOM    556   CB GLN    62     -18.332 -63.438 -30.831  1.00  0.00      BSYN  
ATOM    557   CG GLN    62     -18.589 -62.626 -32.116  1.00  0.00      BSYN  
ATOM    558   CD GLN    62     -19.381 -61.309 -31.859  1.00  0.00      BSYN  
ATOM    559  OE1 GLN    62     -18.777 -60.184 -31.806  1.00  0.00      BSYN  
ATOM    560  NE2 GLN    62     -20.739 -61.263 -31.774  1.00  0.00      BSYN  
ATOM    561 HE21 GLN    62     -21.342 -62.033 -31.830  1.00  0.00      BSYN  
ATOM    562 HE22 GLN    62     -21.018 -60.335 -31.629  1.00  0.00      BSYN  
ATOM    563    C GLN    62     -16.733 -65.424 -30.051  1.00  0.00      BSYN  
ATOM    564    O GLN    62     -17.328 -65.379 -28.987  1.00  0.00      BSYN  
ATOM    565    N ALA    63     -15.513 -66.010 -30.276  1.00  0.00      BSYN  
ATOM    566    H ALA    63     -14.962 -66.002 -31.086  1.00  0.00      BSYN  
ATOM    567   CA ALA    63     -14.866 -66.764 -29.240  1.00  0.00      BSYN  
ATOM    568   CB ALA    63     -15.361 -68.168 -29.189  1.00  0.00      BSYN  
ATOM    569    C ALA    63     -13.299 -66.772 -29.314  1.00  0.00      BSYN  
ATOM    570    O ALA    63     -12.761 -66.456 -30.329  1.00  0.00      BSYN  
ATOM    571    N SER    64     -12.610 -67.178 -28.261  1.00  0.00      BSYN  
ATOM    572    H SER    64     -13.191 -67.426 -27.512  1.00  0.00      BSYN  
ATOM    573   CA SER    64     -11.146 -67.138 -28.170  1.00  0.00      BSYN  
ATOM    574   CB SER    64     -10.630 -66.799 -26.671  1.00  0.00      BSYN  
ATOM    575   OG SER    64     -11.279 -67.338 -25.524  1.00  0.00      BSYN  
ATOM    576   HG SER    64     -11.010 -66.718 -24.843  1.00  0.00      BSYN  
ATOM    577    C SER    64     -10.278 -68.307 -28.698  1.00  0.00      BSYN  
ATOM    578    O SER    64      -9.417 -68.115 -29.604  1.00  0.00      BSYN  
ATOM    579    N HIS    65     -10.259 -69.360 -27.830  1.00  0.00      BSYN  
ATOM    580    H HIS    65     -11.028 -69.437 -27.228  1.00  0.00      BSYN  
ATOM    581   CA HIS    65      -9.363 -70.441 -27.988  1.00  0.00      BSYN  
ATOM    582   CB HIS    65      -8.332 -70.452 -26.839  1.00  0.00      BSYN  
ATOM    583   CG HIS    65      -7.126 -69.531 -27.284  1.00  0.00      BSYN  
ATOM    584  ND1 HIS    65      -6.909 -68.832 -28.385  1.00  0.00      BSYN  
ATOM    585  HD1 HIS    65      -7.631 -68.611 -29.009  1.00  0.00      BSYN  
ATOM    586  CD2 HIS    65      -5.923 -69.620 -26.654  1.00  0.00      BSYN  
ATOM    587  NE2 HIS    65      -5.028 -68.801 -27.233  1.00  0.00      BSYN  
ATOM    588  CE1 HIS    65      -5.696 -68.438 -28.366  1.00  0.00      BSYN  
ATOM    589    C HIS    65     -10.211 -71.719 -27.933  1.00  0.00      BSYN  
ATOM    590    O HIS    65     -10.192 -72.551 -26.970  1.00  0.00      BSYN  
ATOM    591    N LEU    66     -10.780 -72.011 -29.132  1.00  0.00      BSYN  
ATOM    592    H LEU    66     -10.595 -71.335 -29.817  1.00  0.00      BSYN  
ATOM    593   CA LEU    66     -11.575 -73.196 -29.338  1.00  0.00      BSYN  
ATOM    594   CB LEU    66     -12.633 -72.958 -30.424  1.00  0.00      BSYN  
ATOM    595   CG LEU    66     -13.439 -71.707 -30.047  1.00  0.00      BSYN  
ATOM    596  CD1 LEU    66     -14.711 -71.704 -30.813  1.00  0.00      BSYN  
ATOM    597  CD2 LEU    66     -13.967 -71.759 -28.476  1.00  0.00      BSYN  
ATOM    598    C LEU    66     -10.774 -74.461 -29.868  1.00  0.00      BSYN  
ATOM    599    O LEU    66     -10.123 -74.404 -30.947  1.00  0.00      BSYN  
ATOM    600    N GLY    67     -10.788 -75.441 -29.001  1.00  0.00      BSYN  
ATOM    601    H GLY    67     -11.024 -75.302 -28.060  1.00  0.00      BSYN  
ATOM    602   CA GLY    67     -10.102 -76.634 -29.321  1.00  0.00      BSYN  
ATOM    603    C GLY    67     -10.762 -77.894 -28.792  1.00  0.00      BSYN  
ATOM    604    O GLY    67     -10.564 -78.217 -27.620  1.00  0.00      BSYN  
ATOM    605    N GLY    68     -11.541 -78.718 -29.556  1.00  0.00      BSYN  
ATOM    606    H GLY    68     -12.106 -79.418 -29.166  1.00  0.00      BSYN  
ATOM    607   CA GLY    68     -11.857 -78.326 -30.949  1.00  0.00      BSYN  
ATOM    608    C GLY    68     -13.120 -77.585 -31.209  1.00  0.00      BSYN  
ATOM    609    O GLY    68     -13.342 -77.071 -32.256  1.00  0.00      BSYN  
ATOM    610    N ALA    69     -14.057 -77.687 -30.299  1.00  0.00      BSYN  
ATOM    611    H ALA    69     -13.923 -78.284 -29.534  1.00  0.00      BSYN  
ATOM    612   CA ALA    69     -15.349 -77.009 -30.258  1.00  0.00      BSYN  
ATOM    613   CB ALA    69     -16.458 -77.991 -29.959  1.00  0.00      BSYN  
ATOM    614    C ALA    69     -15.304 -75.889 -29.271  1.00  0.00      BSYN  
ATOM    615    O ALA    69     -14.237 -75.318 -28.870  1.00  0.00      BSYN  
ATOM    616    N VAL    70     -16.489 -75.372 -29.150  1.00  0.00      BSYN  
ATOM    617    H VAL    70     -17.194 -75.538 -29.810  1.00  0.00      BSYN  
ATOM    618   CA VAL    70     -16.750 -74.614 -27.908  1.00  0.00      BSYN  
ATOM    619   CB VAL    70     -17.994 -73.790 -28.040  1.00  0.00      BSYN  
ATOM    620  CG1 VAL    70     -17.752 -72.469 -28.662  1.00  0.00      BSYN  
ATOM    621  CG2 VAL    70     -19.106 -74.494 -28.712  1.00  0.00      BSYN  
ATOM    622    C VAL    70     -16.739 -75.246 -26.555  1.00  0.00      BSYN  
ATOM    623    O VAL    70     -17.650 -75.967 -26.163  1.00  0.00      BSYN  
ATOM    624    N PHE    71     -15.718 -75.148 -25.703  1.00  0.00      BSYN  
ATOM    625    H PHE    71     -14.851 -75.239 -26.151  1.00  0.00      BSYN  
ATOM    626   CA PHE    71     -15.976 -75.207 -24.199  1.00  0.00      BSYN  
ATOM    627   CB PHE    71     -14.901 -76.087 -23.552  1.00  0.00      BSYN  
ATOM    628   CG PHE    71     -15.038 -77.491 -24.193  1.00  0.00      BSYN  
ATOM    629  CD1 PHE    71     -14.121 -77.969 -25.083  1.00  0.00      BSYN  
ATOM    630  CD2 PHE    71     -16.197 -78.258 -23.872  1.00  0.00      BSYN  
ATOM    631  CE1 PHE    71     -14.331 -79.149 -25.740  1.00  0.00      BSYN  
ATOM    632  CE2 PHE    71     -16.375 -79.520 -24.529  1.00  0.00      BSYN  
ATOM    633   CZ PHE    71     -15.409 -79.899 -25.486  1.00  0.00      BSYN  
ATOM    634    C PHE    71     -15.769 -73.959 -23.400  1.00  0.00      BSYN  
ATOM    635    O PHE    71     -16.634 -73.596 -22.575  1.00  0.00      BSYN  
ATOM    636    N SER    72     -14.779 -73.227 -23.934  1.00  0.00      BSYN  
ATOM    637    H SER    72     -14.559 -73.472 -24.857  1.00  0.00      BSYN  
ATOM    638   CA SER    72     -14.137 -71.995 -23.468  1.00  0.00      BSYN  
ATOM    639   CB SER    72     -13.947 -71.913 -21.853  1.00  0.00      BSYN  
ATOM    640   OG SER    72     -15.206 -71.415 -21.408  1.00  0.00      BSYN  
ATOM    641   HG SER    72     -15.645 -72.265 -21.337  1.00  0.00      BSYN  
ATOM    642    C SER    72     -12.877 -71.745 -24.153  1.00  0.00      BSYN  
ATOM    643    O SER    72     -12.749 -72.144 -25.333  1.00  0.00      BSYN  
ATOM    644    N GLY    73     -11.887 -71.136 -23.468  1.00  0.00      BSYN  
ATOM    645    H GLY    73     -12.215 -70.493 -22.805  1.00  0.00      BSYN  
ATOM    646   CA GLY    73     -10.489 -70.980 -23.875  1.00  0.00      BSYN  
ATOM    647    C GLY    73      -9.536 -71.875 -23.079  1.00  0.00      BSYN  
ATOM    648    O GLY    73      -9.172 -71.563 -21.889  1.00  0.00      BSYN  
ATOM    649    N ALA    74      -9.136 -72.986 -23.675  1.00  0.00      BSYN  
ATOM    650    H ALA    74      -9.445 -73.297 -24.551  1.00  0.00      BSYN  
ATOM    651   CA ALA    74      -8.247 -73.808 -22.922  1.00  0.00      BSYN  
ATOM    652   CB ALA    74      -8.908 -75.222 -23.071  1.00  0.00      BSYN  
ATOM    653    C ALA    74      -6.795 -73.754 -23.235  1.00  0.00      BSYN  
ATOM    654    O ALA    74      -6.427 -73.871 -24.349  1.00  0.00      BSYN  
ATOM    655    N GLY    75      -5.912 -73.309 -22.343  1.00  0.00      BSYN  
ATOM    656    H GLY    75      -6.271 -72.844 -21.559  1.00  0.00      BSYN  
ATOM    657   CA GLY    75      -4.518 -73.116 -22.480  1.00  0.00      BSYN  
ATOM    658    C GLY    75      -4.185 -71.645 -22.245  1.00  0.00      BSYN  
ATOM    659    O GLY    75      -3.084 -71.314 -21.630  1.00  0.00      BSYN  
ATOM    660    N ASN    76      -4.968 -70.598 -22.624  1.00  0.00      BSYN  
ATOM    661    H ASN    76      -5.743 -70.796 -23.189  1.00  0.00      BSYN  
ATOM    662   CA ASN    76      -4.792 -69.226 -22.215  1.00  0.00      BSYN  
ATOM    663   CB ASN    76      -4.844 -68.335 -23.514  1.00  0.00      BSYN  
ATOM    664   CG ASN    76      -3.467 -67.782 -23.747  1.00  0.00      BSYN  
ATOM    665  OD1 ASN    76      -2.952 -66.917 -23.022  1.00  0.00      BSYN  
ATOM    666  ND2 ASN    76      -2.743 -68.341 -24.747  1.00  0.00      BSYN  
ATOM    667 HD21 ASN    76      -3.128 -69.199 -25.023  1.00  0.00      BSYN  
ATOM    668 HD22 ASN    76      -1.894 -67.961 -25.056  1.00  0.00      BSYN  
ATOM    669    C ASN    76      -5.764 -68.807 -21.177  1.00  0.00      BSYN  
ATOM    670    O ASN    76      -6.939 -68.897 -21.499  1.00  0.00      BSYN  
ATOM    671    N ILE    77      -5.575 -68.432 -19.883  1.00  0.00      BSYN  
ATOM    672    H ILE    77      -6.379 -68.283 -19.342  1.00  0.00      BSYN  
ATOM    673   CA ILE    77      -4.266 -68.266 -19.324  1.00  0.00      BSYN  
ATOM    674   CB ILE    77      -3.793 -66.821 -18.945  1.00  0.00      BSYN  
ATOM    675  CG2 ILE    77      -5.039 -66.044 -18.529  1.00  0.00      BSYN  
ATOM    676  CG1 ILE    77      -2.554 -66.676 -17.971  1.00  0.00      BSYN  
ATOM    677   CD ILE    77      -1.170 -66.600 -18.585  1.00  0.00      BSYN  
ATOM    678    C ILE    77      -3.977 -69.295 -18.253  1.00  0.00      BSYN  
ATOM    679    O ILE    77      -3.170 -70.185 -18.416  1.00  0.00      BSYN  
ATOM    680    N ALA    78      -4.765 -69.249 -17.187  1.00  0.00      BSYN  
ATOM    681    H ALA    78      -5.513 -68.616 -17.204  1.00  0.00      BSYN  
ATOM    682   CA ALA    78      -4.490 -70.208 -16.145  1.00  0.00      BSYN  
ATOM    683   CB ALA    78      -4.402 -69.786 -14.849  1.00  0.00      BSYN  
ATOM    684    C ALA    78      -5.482 -71.295 -16.390  1.00  0.00      BSYN  
ATOM    685    O ALA    78      -6.614 -71.239 -16.035  1.00  0.00      BSYN  
ATOM    686    N ALA    79      -5.081 -72.418 -17.081  1.00  0.00      BSYN  
ATOM    687    H ALA    79      -4.208 -72.442 -17.528  1.00  0.00      BSYN  
ATOM    688   CA ALA    79      -5.967 -73.539 -17.423  1.00  0.00      BSYN  
ATOM    689   CB ALA    79      -6.375 -73.595 -18.899  1.00  0.00      BSYN  
ATOM    690    C ALA    79      -5.212 -74.787 -17.180  1.00  0.00      BSYN  
ATOM    691    O ALA    79      -5.576 -75.639 -16.320  1.00  0.00      BSYN  
ATOM    692    N ALA    80      -4.074 -74.739 -17.864  1.00  0.00      BSYN  
ATOM    693    H ALA    80      -4.024 -74.299 -18.738  1.00  0.00      BSYN  
ATOM    694   CA ALA    80      -2.990 -75.625 -17.527  1.00  0.00      BSYN  
ATOM    695   CB ALA    80      -1.949 -75.652 -18.689  1.00  0.00      BSYN  
ATOM    696    C ALA    80      -2.280 -75.315 -16.182  1.00  0.00      BSYN  
ATOM    697    O ALA    80      -1.930 -76.145 -15.502  1.00  0.00      BSYN  
ATOM    698    N THR    81      -2.169 -73.992 -15.958  1.00  0.00      BSYN  
ATOM    699    H THR    81      -2.356 -73.449 -16.752  1.00  0.00      BSYN  
ATOM    700   CA THR    81      -1.612 -73.416 -14.732  1.00  0.00      BSYN  
ATOM    701   CB THR    81      -0.865 -72.066 -15.065  1.00  0.00      BSYN  
ATOM    702  OG1 THR    81      -1.684 -71.400 -16.022  1.00  0.00      BSYN  
ATOM    703  HG1 THR    81      -1.399 -70.494 -16.164  1.00  0.00      BSYN  
ATOM    704  CG2 THR    81       0.525 -72.227 -15.727  1.00  0.00      BSYN  
ATOM    705    C THR    81      -2.625 -73.219 -13.642  1.00  0.00      BSYN  
ATOM    706    O THR    81      -3.596 -72.557 -13.739  1.00  0.00      BSYN  
ATOM    707    N GLY    82      -2.279 -73.717 -12.471  1.00  0.00      BSYN  
ATOM    708    H GLY    82      -2.669 -73.309 -11.669  1.00  0.00      BSYN  
ATOM    709   CA GLY    82      -1.312 -74.809 -12.441  1.00  0.00      BSYN  
ATOM    710    C GLY    82      -0.141 -74.479 -11.573  1.00  0.00      BSYN  
ATOM    711    O GLY    82       0.021 -74.846 -10.425  1.00  0.00      BSYN  
ATOM    712    N LEU    83       0.724 -73.628 -12.173  1.00  0.00      BSYN  
ATOM    713    H LEU    83       0.814 -73.405 -13.123  1.00  0.00      BSYN  
ATOM    714   CA LEU    83       1.840 -73.031 -11.431  1.00  0.00      BSYN  
ATOM    715   CB LEU    83       3.164 -73.355 -12.116  1.00  0.00      BSYN  
ATOM    716   CG LEU    83       3.664 -74.680 -12.172  1.00  0.00      BSYN  
ATOM    717  CD1 LEU    83       4.974 -74.526 -12.936  1.00  0.00      BSYN  
ATOM    718  CD2 LEU    83       4.139 -75.138 -10.778  1.00  0.00      BSYN  
ATOM    719    C LEU    83       1.584 -71.524 -11.435  1.00  0.00      BSYN  
ATOM    720    O LEU    83       1.885 -70.766 -12.400  1.00  0.00      BSYN  
ATOM    721    N VAL    84       0.813 -71.108 -10.480  1.00  0.00      BSYN  
ATOM    722    H VAL    84       0.380 -71.807  -9.947  1.00  0.00      BSYN  
ATOM    723   CA VAL    84       0.454 -69.664 -10.491  1.00  0.00      BSYN  
ATOM    724   CB VAL    84      -1.072 -69.315 -10.881  1.00  0.00      BSYN  
ATOM    725  CG1 VAL    84      -1.519 -67.802 -11.020  1.00  0.00      BSYN  
ATOM    726  CG2 VAL    84      -1.252 -69.909 -12.313  1.00  0.00      BSYN  
ATOM    727    C VAL    84       0.975 -68.904  -9.238  1.00  0.00      BSYN  
ATOM    728    O VAL    84       0.288 -68.939  -8.140  1.00  0.00      BSYN  
ATOM    729    N LYS    85       2.190 -68.318  -9.428  1.00  0.00      BSYN  
ATOM    730    H LYS    85       2.666 -68.310 -10.285  1.00  0.00      BSYN  
ATOM    731   CA LYS    85       2.823 -67.556  -8.403  1.00  0.00      BSYN  
ATOM    732   CB LYS    85       4.406 -67.402  -8.631  1.00  0.00      BSYN  
ATOM    733   CG LYS    85       4.871 -68.857  -8.515  1.00  0.00      BSYN  
ATOM    734   CD LYS    85       4.898 -69.272  -7.017  1.00  0.00      BSYN  
ATOM    735   CE LYS    85       5.617 -70.660  -6.892  1.00  0.00      BSYN  
ATOM    736   NZ LYS    85       5.416 -71.285  -5.551  1.00  0.00      BSYN  
ATOM    737  HZ1 LYS    85       4.418 -71.530  -5.393  1.00  0.00      BSYN  
ATOM    738  HZ2 LYS    85       6.054 -72.071  -5.310  1.00  0.00      BSYN  
ATOM    739  HZ3 LYS    85       5.715 -70.471  -4.976  1.00  0.00      BSYN  
ATOM    740    C LYS    85       2.251 -66.088  -8.179  1.00  0.00      BSYN  
ATOM    741    O LYS    85       2.287 -65.288  -9.063  1.00  0.00      BSYN  
ATOM    742    N ARG    86       1.801 -65.804  -6.923  1.00  0.00      BSYN  
ATOM    743    H ARG    86       1.464 -66.580  -6.430  1.00  0.00      BSYN  
ATOM    744   CA ARG    86       1.542 -64.465  -6.471  1.00  0.00      BSYN  
ATOM    745   CB ARG    86       0.049 -63.944  -6.899  1.00  0.00      BSYN  
ATOM    746   CG ARG    86      -1.006 -65.119  -6.877  1.00  0.00      BSYN  
ATOM    747   CD ARG    86      -2.292 -64.992  -7.531  1.00  0.00      BSYN  
ATOM    748   NE ARG    86      -3.372 -64.217  -6.926  1.00  0.00      BSYN  
ATOM    749   HE ARG    86      -3.396 -63.698  -6.095  1.00  0.00      BSYN  
ATOM    750   CZ ARG    86      -4.525 -64.071  -7.580  1.00  0.00      BSYN  
ATOM    751  NH1 ARG    86      -4.655 -64.693  -8.740  1.00  0.00      BSYN  
ATOM    752 HH11 ARG    86      -5.493 -64.483  -9.243  1.00  0.00      BSYN  
ATOM    753 HH12 ARG    86      -3.920 -65.143  -9.247  1.00  0.00      BSYN  
ATOM    754  NH2 ARG    86      -5.381 -63.160  -7.070  1.00  0.00      BSYN  
ATOM    755 HH21 ARG    86      -6.335 -63.092  -7.364  1.00  0.00      BSYN  
ATOM    756 HH22 ARG    86      -5.187 -62.794  -6.160  1.00  0.00      BSYN  
ATOM    757    C ARG    86       1.836 -63.989  -5.093  1.00  0.00      BSYN  
ATOM    758    O ARG    86       1.187 -64.508  -4.237  1.00  0.00      BSYN  
ATOM    759    N GLU    87       2.909 -63.201  -4.719  1.00  0.00      BSYN  
ATOM    760    H GLU    87       2.946 -62.583  -3.959  1.00  0.00      BSYN  
ATOM    761   CA GLU    87       4.154 -62.976  -5.538  1.00  0.00      BSYN  
ATOM    762   CB GLU    87       4.173 -61.507  -5.980  1.00  0.00      BSYN  
ATOM    763   CG GLU    87       3.729 -61.263  -7.459  1.00  0.00      BSYN  
ATOM    764   CD GLU    87       3.582 -59.818  -7.862  1.00  0.00      BSYN  
ATOM    765  OE1 GLU    87       4.336 -59.017  -7.440  1.00  0.00      BSYN  
ATOM    766  OE2 GLU    87       2.644 -59.626  -8.643  1.00  0.00      BSYN  
ATOM    767    C GLU    87       5.407 -63.332  -4.756  1.00  0.00      BSYN  
ATOM    768    O GLU    87       5.855 -62.889  -3.694  1.00  0.00      BSYN  
ATOM    769    N GLU    88       6.096 -64.289  -5.357  1.00  0.00      BSYN  
ATOM    770    H GLU    88       5.670 -64.808  -6.070  1.00  0.00      BSYN  
ATOM    771   CA GLU    88       7.490 -64.691  -4.962  1.00  0.00      BSYN  
ATOM    772   CB GLU    88       7.612 -66.171  -4.895  1.00  0.00      BSYN  
ATOM    773   CG GLU    88       6.729 -66.631  -3.781  1.00  0.00      BSYN  
ATOM    774   CD GLU    88       6.729 -68.200  -3.728  1.00  0.00      BSYN  
ATOM    775  OE1 GLU    88       5.733 -68.670  -3.276  1.00  0.00      BSYN  
ATOM    776  OE2 GLU    88       7.695 -68.867  -4.116  1.00  0.00      BSYN  
ATOM    777    C GLU    88       8.428 -64.087  -5.903  1.00  0.00      BSYN  
ATOM    778    O GLU    88       8.141 -63.665  -7.003  1.00  0.00      BSYN  
ATOM    779    N PHE    89       9.699 -63.774  -5.694  1.00  0.00      BSYN  
ATOM    780    H PHE    89      10.127 -63.315  -6.447  1.00  0.00      BSYN  
ATOM    781   CA PHE    89      10.500 -64.218  -4.599  1.00  0.00      BSYN  
ATOM    782   CB PHE    89      11.499 -65.279  -5.137  1.00  0.00      BSYN  
ATOM    783   CG PHE    89      12.451 -66.073  -4.190  1.00  0.00      BSYN  
ATOM    784  CD1 PHE    89      13.677 -66.405  -4.604  1.00  0.00      BSYN  
ATOM    785  CD2 PHE    89      12.099 -66.258  -2.824  1.00  0.00      BSYN  
ATOM    786  CE1 PHE    89      14.592 -67.004  -3.739  1.00  0.00      BSYN  
ATOM    787  CE2 PHE    89      12.966 -67.038  -2.040  1.00  0.00      BSYN  
ATOM    788   CZ PHE    89      14.231 -67.392  -2.488  1.00  0.00      BSYN  
ATOM    789    C PHE    89      11.327 -63.048  -4.093  1.00  0.00      BSYN  
ATOM    790    O PHE    89      12.099 -62.440  -4.856  1.00  0.00      BSYN  
ATOM    791    N PRO    90      11.309 -62.675  -2.804  1.00  0.00      BSYN  
ATOM    792   CD PRO    90      10.057 -62.451  -2.123  1.00  0.00      BSYN  
ATOM    793   CA PRO    90      12.311 -61.918  -2.157  1.00  0.00      BSYN  
ATOM    794   CB PRO    90      11.628 -61.430  -0.885  1.00  0.00      BSYN  
ATOM    795   CG PRO    90      10.204 -61.093  -1.331  1.00  0.00      BSYN  
ATOM    796    C PRO    90      13.508 -62.702  -1.871  1.00  0.00      BSYN  
ATOM    797    O PRO    90      13.429 -63.653  -1.046  1.00  0.00      BSYN  
ATOM    798    N THR    91      14.811 -62.324  -2.278  1.00  0.00      BSYN  
ATOM    799    H THR    91      14.721 -61.460  -2.731  1.00  0.00      BSYN  
ATOM    800   CA THR    91      16.153 -62.721  -2.137  1.00  0.00      BSYN  
ATOM    801   CB THR    91      17.130 -61.449  -1.844  1.00  0.00      BSYN  
ATOM    802  OG1 THR    91      16.487 -60.281  -2.464  1.00  0.00      BSYN  
ATOM    803  HG1 THR    91      16.972 -59.494  -2.205  1.00  0.00      BSYN  
ATOM    804  CG2 THR    91      18.575 -61.591  -2.399  1.00  0.00      BSYN  
ATOM    805    C THR    91      16.438 -63.853  -1.114  1.00  0.00      BSYN  
ATOM    806    O THR    91      16.901 -64.823  -1.575  1.00  0.00      BSYN  
ATOM    807    N ASP    92      16.084 -63.560   0.181  1.00  0.00      BSYN  
ATOM    808    H ASP    92      15.339 -62.946   0.348  1.00  0.00      BSYN  
ATOM    809   CA ASP    92      16.320 -64.506   1.312  1.00  0.00      BSYN  
ATOM    810   CB ASP    92      17.305 -63.909   2.411  1.00  0.00      BSYN  
ATOM    811   CG ASP    92      17.391 -64.775   3.637  1.00  0.00      BSYN  
ATOM    812  OD1 ASP    92      17.303 -66.051   3.625  1.00  0.00      BSYN  
ATOM    813  OD2 ASP    92      17.482 -64.204   4.682  1.00  0.00      BSYN  
ATOM    814    C ASP    92      14.906 -64.683   1.900  1.00  0.00      BSYN  
ATOM    815    O ASP    92      14.425 -63.882   2.780  1.00  0.00      BSYN  
ATOM    816    N LEU    93      14.194 -65.690   1.490  1.00  0.00      BSYN  
ATOM    817    H LEU    93      14.602 -66.230   0.781  1.00  0.00      BSYN  
ATOM    818   CA LEU    93      12.886 -66.085   2.085  1.00  0.00      BSYN  
ATOM    819   CB LEU    93      11.717 -65.507   1.192  1.00  0.00      BSYN  
ATOM    820   CG LEU    93      10.349 -65.645   1.736  1.00  0.00      BSYN  
ATOM    821  CD1 LEU    93      10.067 -64.422   2.678  1.00  0.00      BSYN  
ATOM    822  CD2 LEU    93       9.258 -65.628   0.702  1.00  0.00      BSYN  
ATOM    823    C LEU    93      12.543 -67.539   2.385  1.00  0.00      BSYN  
ATOM    824    O LEU    93      12.169 -68.306   1.463  1.00  0.00      BSYN  
ATOM    825    N LYS    94      12.784 -68.037   3.581  1.00  0.00      BSYN  
ATOM    826    H LYS    94      13.306 -67.561   4.260  1.00  0.00      BSYN  
ATOM    827   CA LYS    94      12.157 -69.203   4.157  1.00  0.00      BSYN  
ATOM    828   CB LYS    94      13.231 -70.094   4.882  1.00  0.00      BSYN  
ATOM    829   CG LYS    94      12.381 -71.377   4.897  1.00  0.00      BSYN  
ATOM    830   CD LYS    94      13.298 -72.600   5.573  1.00  0.00      BSYN  
ATOM    831   CE LYS    94      12.550 -74.009   5.641  1.00  0.00      BSYN  
ATOM    832   NZ LYS    94      12.530 -74.864   4.442  1.00  0.00      BSYN  
ATOM    833  HZ1 LYS    94      11.969 -75.718   4.634  1.00  0.00      BSYN  
ATOM    834  HZ2 LYS    94      12.146 -74.323   3.642  1.00  0.00      BSYN  
ATOM    835  HZ3 LYS    94      13.477 -75.256   4.264  1.00  0.00      BSYN  
ATOM    836    C LYS    94      11.089 -68.548   5.022  1.00  0.00      BSYN  
ATOM    837    O LYS    94      11.437 -67.982   6.026  1.00  0.00      BSYN  
ATOM    838    N PRO    95       9.744 -68.683   4.715  1.00  0.00      BSYN  
ATOM    839   CD PRO    95       9.269 -69.210   3.399  1.00  0.00      BSYN  
ATOM    840   CA PRO    95       8.599 -68.129   5.465  1.00  0.00      BSYN  
ATOM    841   CB PRO    95       7.398 -68.794   4.709  1.00  0.00      BSYN  
ATOM    842   CG PRO    95       7.771 -68.947   3.328  1.00  0.00      BSYN  
ATOM    843    C PRO    95       8.397 -68.364   7.011  1.00  0.00      BSYN  
ATOM    844    O PRO    95       7.908 -67.475   7.712  1.00  0.00      BSYN  
ATOM    845    N GLU    96       8.827 -69.531   7.392  1.00  0.00      BSYN  
ATOM    846    H GLU    96       9.600 -69.856   6.884  1.00  0.00      BSYN  
ATOM    847   CA GLU    96       8.378 -70.256   8.527  1.00  0.00      BSYN  
ATOM    848   CB GLU    96       9.164 -69.692   9.822  1.00  0.00      BSYN  
ATOM    849   CG GLU    96      10.693 -69.869  10.011  1.00  0.00      BSYN  
ATOM    850   CD GLU    96      11.152 -68.997  11.261  1.00  0.00      BSYN  
ATOM    851  OE1 GLU    96      11.452 -67.853  11.016  1.00  0.00      BSYN  
ATOM    852  OE2 GLU    96      11.155 -69.572  12.328  1.00  0.00      BSYN  
ATOM    853    C GLU    96       6.811 -70.421   8.762  1.00  0.00      BSYN  
ATOM    854    O GLU    96       6.099 -71.183   8.034  1.00  0.00      BSYN  
ATOM    855    N GLU    97       6.280 -69.572   9.635  1.00  0.00      BSYN  
ATOM    856    H GLU    97       6.748 -68.803  10.023  1.00  0.00      BSYN  
ATOM    857   CA GLU    97       4.945 -69.596  10.256  1.00  0.00      BSYN  
ATOM    858   CB GLU    97       5.018 -68.902  11.581  1.00  0.00      BSYN  
ATOM    859   CG GLU    97       5.912 -69.601  12.616  1.00  0.00      BSYN  
ATOM    860   CD GLU    97       5.891 -69.005  13.981  1.00  0.00      BSYN  
ATOM    861  OE1 GLU    97       5.386 -69.530  14.998  1.00  0.00      BSYN  
ATOM    862  OE2 GLU    97       6.565 -67.956  14.027  1.00  0.00      BSYN  
ATOM    863    C GLU    97       3.785 -69.097   9.350  1.00  0.00      BSYN  
ATOM    864    O GLU    97       3.653 -67.920   9.164  1.00  0.00      BSYN  
ATOM    865    N VAL    98       3.041 -69.988   8.755  1.00  0.00      BSYN  
ATOM    866    H VAL    98       3.291 -70.902   9.004  1.00  0.00      BSYN  
ATOM    867   CA VAL    98       1.912 -69.710   7.934  1.00  0.00      BSYN  
ATOM    868   CB VAL    98       2.339 -69.877   6.403  1.00  0.00      BSYN  
ATOM    869  CG1 VAL    98       1.308 -69.807   5.462  1.00  0.00      BSYN  
ATOM    870  CG2 VAL    98       3.545 -68.973   5.981  1.00  0.00      BSYN  
ATOM    871    C VAL    98       0.767 -70.570   8.403  1.00  0.00      BSYN  
ATOM    872    O VAL    98       0.943 -71.677   8.919  1.00  0.00      BSYN  
ATOM    873    N ALA    99      -0.476 -69.945   8.100  1.00  0.00      BSYN  
ATOM    874    H ALA    99      -0.471 -69.057   7.685  1.00  0.00      BSYN  
ATOM    875   CA ALA    99      -1.786 -70.333   8.673  1.00  0.00      BSYN  
ATOM    876   CB ALA    99      -2.057 -69.489   9.907  1.00  0.00      BSYN  
ATOM    877    C ALA    99      -2.971 -70.090   7.642  1.00  0.00      BSYN  
ATOM    878    O ALA    99      -2.947 -69.085   6.925  1.00  0.00      BSYN  
ATOM    879    N GLN   100      -4.007 -70.962   7.619  1.00  0.00      BSYN  
ATOM    880    H GLN   100      -3.983 -71.645   8.322  1.00  0.00      BSYN  
ATOM    881   CA GLN   100      -5.168 -70.930   6.728  1.00  0.00      BSYN  
ATOM    882   CB GLN   100      -4.907 -71.554   5.293  1.00  0.00      BSYN  
ATOM    883   CG GLN   100      -3.812 -71.078   4.306  1.00  0.00      BSYN  
ATOM    884   CD GLN   100      -4.019 -69.765   3.431  1.00  0.00      BSYN  
ATOM    885  OE1 GLN   100      -4.357 -69.757   2.292  1.00  0.00      BSYN  
ATOM    886  NE2 GLN   100      -3.931 -68.613   4.039  1.00  0.00      BSYN  
ATOM    887 HE21 GLN   100      -3.784 -68.538   5.005  1.00  0.00      BSYN  
ATOM    888 HE22 GLN   100      -4.055 -67.794   3.516  1.00  0.00      BSYN  
ATOM    889    C GLN   100      -6.362 -71.672   7.299  1.00  0.00      BSYN  
ATOM    890    O GLN   100      -6.373 -72.704   7.947  1.00  0.00      BSYN  
ATOM    891    N GLU   101      -7.415 -70.960   7.053  1.00  0.00      BSYN  
ATOM    892    H GLU   101      -7.454 -70.131   6.532  1.00  0.00      BSYN  
ATOM    893   CA GLU   101      -8.668 -71.463   7.575  1.00  0.00      BSYN  
ATOM    894   CB GLU   101      -9.487 -70.314   8.361  1.00  0.00      BSYN  
ATOM    895   CG GLU   101      -9.131 -69.908   9.735  1.00  0.00      BSYN  
ATOM    896   CD GLU   101      -9.877 -68.655  10.224  1.00  0.00      BSYN  
ATOM    897  OE1 GLU   101     -10.912 -68.927  10.704  1.00  0.00      BSYN  
ATOM    898  OE2 GLU   101      -9.478 -67.442  10.019  1.00  0.00      BSYN  
ATOM    899    C GLU   101      -9.244 -71.974   6.300  1.00  0.00      BSYN  
ATOM    900    O GLU   101      -9.256 -71.274   5.296  1.00  0.00      BSYN  
ATOM    901    N ALA   102      -9.939 -73.041   6.379  1.00  0.00      BSYN  
ATOM    902    H ALA   102     -10.098 -73.430   7.264  1.00  0.00      BSYN  
ATOM    903   CA ALA   102     -10.868 -73.432   5.277  1.00  0.00      BSYN  
ATOM    904   CB ALA   102     -11.088 -74.914   5.323  1.00  0.00      BSYN  
ATOM    905    C ALA   102     -12.278 -72.875   5.510  1.00  0.00      BSYN  
ATOM    906    O ALA   102     -12.460 -72.301   6.615  1.00  0.00      BSYN  
ATOM    907    N ALA   103     -13.224 -73.068   4.551  1.00  0.00      BSYN  
ATOM    908    H ALA   103     -13.224 -73.779   3.877  1.00  0.00      BSYN  
ATOM    909   CA ALA   103     -14.575 -72.533   4.705  1.00  0.00      BSYN  
ATOM    910   CB ALA   103     -14.687 -71.141   4.121  1.00  0.00      BSYN  
ATOM    911    C ALA   103     -15.562 -73.536   4.146  1.00  0.00      BSYN  
ATOM    912    O ALA   103     -15.033 -74.512   3.565  1.00  0.00      BSYN  
ATOM    913    N GLU   104     -16.910 -73.292   4.153  1.00  0.00      BSYN  
ATOM    914    H GLU   104     -17.338 -72.553   4.634  1.00  0.00      BSYN  
ATOM    915   CA GLU   104     -17.908 -74.162   3.640  1.00  0.00      BSYN  
ATOM    916   CB GLU   104     -18.644 -74.863   4.856  1.00  0.00      BSYN  
ATOM    917   CG GLU   104     -19.445 -76.126   4.504  1.00  0.00      BSYN  
ATOM    918   CD GLU   104     -19.774 -76.900   5.750  1.00  0.00      BSYN  
ATOM    919  OE1 GLU   104     -20.128 -76.326   6.789  1.00  0.00      BSYN  
ATOM    920  OE2 GLU   104     -19.804 -78.131   5.655  1.00  0.00      BSYN  
ATOM    921    C GLU   104     -18.711 -73.480   2.637  1.00  0.00      BSYN  
ATOM    922    O GLU   104     -19.659 -72.744   2.951  1.00  0.00      BSYN  
ATOM    923    N GLU   105     -18.426 -73.991   1.425  1.00  0.00      BSYN  
ATOM    924    H GLU   105     -17.573 -74.385   1.146  1.00  0.00      BSYN  
ATOM    925   CA GLU   105     -19.223 -73.491   0.304  1.00  0.00      BSYN  
ATOM    926   CB GLU   105     -18.317 -73.524  -0.999  1.00  0.00      BSYN  
ATOM    927   CG GLU   105     -17.187 -72.455  -1.148  1.00  0.00      BSYN  
ATOM    928   CD GLU   105     -16.556 -72.511  -2.550  1.00  0.00      BSYN  
ATOM    929  OE1 GLU   105     -15.381 -72.593  -2.641  1.00  0.00      BSYN  
ATOM    930  OE2 GLU   105     -17.352 -72.470  -3.515  1.00  0.00      BSYN  
ATOM    931    C GLU   105     -20.545 -74.333   0.169  1.00  0.00      BSYN  
ATOM    932    O GLU   105     -20.485 -75.494   0.664  1.00  0.00      BSYN  
ATOM    933    N PRO   106     -21.727 -73.796  -0.254  1.00  0.00      BSYN  
ATOM    934   CD PRO   106     -22.045 -72.345  -0.289  1.00  0.00      BSYN  
ATOM    935   CA PRO   106     -22.844 -74.610  -0.571  1.00  0.00      BSYN  
ATOM    936   CB PRO   106     -23.912 -73.548  -0.922  1.00  0.00      BSYN  
ATOM    937   CG PRO   106     -23.531 -72.197  -0.363  1.00  0.00      BSYN  
ATOM    938    C PRO   106     -22.725 -75.588  -1.698  1.00  0.00      BSYN  
ATOM    939    O PRO   106     -22.587 -75.246  -2.926  1.00  0.00      BSYN  
ATOM    940    N LEU   107     -22.934 -76.861  -1.368  1.00  0.00      BSYN  
ATOM    941    H LEU   107     -23.270 -76.939  -0.450  1.00  0.00      BSYN  
ATOM    942   CA LEU   107     -22.994 -77.922  -2.346  1.00  0.00      BSYN  
ATOM    943   CB LEU   107     -22.530 -79.109  -1.527  1.00  0.00      BSYN  
ATOM    944   CG LEU   107     -20.993 -79.224  -1.137  1.00  0.00      BSYN  
ATOM    945  CD1 LEU   107     -20.398 -80.609  -1.358  1.00  0.00      BSYN  
ATOM    946  CD2 LEU   107     -20.120 -78.011  -1.501  1.00  0.00      BSYN  
ATOM    947    C LEU   107     -24.456 -78.131  -2.765  1.00  0.00      BSYN  
ATOM    948    O LEU   107     -25.421 -77.678  -2.191  1.00  0.00      BSYN  
ATOM    949    N ILE   108     -24.434 -78.696  -4.056  1.00  0.00      BSYN  
ATOM    950    H ILE   108     -23.578 -79.002  -4.423  1.00  0.00      BSYN  
ATOM    951   CA ILE   108     -25.569 -78.635  -4.872  1.00  0.00      BSYN  
ATOM    952   CB ILE   108     -25.025 -78.577  -6.336  1.00  0.00      BSYN  
ATOM    953  CG2 ILE   108     -26.058 -78.820  -7.416  1.00  0.00      BSYN  
ATOM    954  CG1 ILE   108     -24.289 -77.308  -6.739  1.00  0.00      BSYN  
ATOM    955   CD ILE   108     -24.676 -75.847  -6.226  1.00  0.00      BSYN  
ATOM    956    C ILE   108     -26.593 -79.775  -4.471  1.00  0.00      BSYN  
ATOM    957    O ILE   108     -26.251 -80.972  -4.585  1.00  0.00      BSYN  
ATOM    958    N GLU   109     -27.699 -79.192  -3.920  1.00  0.00      BSYN  
ATOM    959    H GLU   109     -27.952 -78.254  -4.048  1.00  0.00      BSYN  
ATOM    960   CA GLU   109     -28.861 -80.066  -3.675  1.00  0.00      BSYN  
ATOM    961   CB GLU   109     -30.121 -79.437  -3.055  1.00  0.00      BSYN  
ATOM    962   CG GLU   109     -30.054 -78.488  -1.929  1.00  0.00      BSYN  
ATOM    963   CD GLU   109     -31.100 -77.355  -1.837  1.00  0.00      BSYN  
ATOM    964  OE1 GLU   109     -32.219 -77.520  -2.371  1.00  0.00      BSYN  
ATOM    965  OE2 GLU   109     -30.834 -76.460  -0.977  1.00  0.00      BSYN  
ATOM    966    C GLU   109     -29.231 -80.829  -4.939  1.00  0.00      BSYN  
ATOM    967    O GLU   109     -29.168 -80.329  -6.048  1.00  0.00      BSYN  
ATOM    968    N PRO   110     -29.458 -82.115  -4.694  1.00  0.00      BSYN  
ATOM    969   CD PRO   110     -28.749 -82.740  -3.547  1.00  0.00      BSYN  
ATOM    970   CA PRO   110     -30.075 -83.113  -5.646  1.00  0.00      BSYN  
ATOM    971   CB PRO   110     -29.790 -84.406  -4.950  1.00  0.00      BSYN  
ATOM    972   CG PRO   110     -28.565 -84.152  -3.920  1.00  0.00      BSYN  
ATOM    973    C PRO   110     -31.603 -82.816  -5.681  1.00  0.00      BSYN  
ATOM    974    O PRO   110     -32.089 -82.319  -6.755  1.00  0.00      BSYN  
ATOM    975    N LEU   111     -32.390 -82.820  -4.624  1.00  0.00      BSYN  
ATOM    976    H LEU   111     -31.898 -82.944  -3.786  1.00  0.00      BSYN  
ATOM    977   CA LEU   111     -33.809 -82.594  -4.617  1.00  0.00      BSYN  
ATOM    978   CB LEU   111     -34.479 -83.354  -3.514  1.00  0.00      BSYN  
ATOM    979   CG LEU   111     -34.387 -84.966  -3.338  1.00  0.00      BSYN  
ATOM    980  CD1 LEU   111     -35.648 -85.688  -2.766  1.00  0.00      BSYN  
ATOM    981  CD2 LEU   111     -34.223 -85.632  -4.714  1.00  0.00      BSYN  
ATOM    982    C LEU   111     -34.162 -81.136  -4.467  1.00  0.00      BSYN  
ATOM    983    O LEU   111     -33.528 -80.363  -3.766  1.00  0.00      BSYN  
ATOM    984    N MET   112     -35.145 -80.870  -5.384  1.00  0.00      BSYN  
ATOM    985    H MET   112     -35.590 -81.547  -5.936  1.00  0.00      BSYN  
ATOM    986   CA MET   112     -35.724 -79.607  -5.384  1.00  0.00      BSYN  
ATOM    987   CB MET   112     -36.489 -79.311  -6.603  1.00  0.00      BSYN  
ATOM    988   CG MET   112     -35.948 -78.701  -7.813  1.00  0.00      BSYN  
ATOM    989   SD MET   112     -36.945 -78.896  -9.355  1.00  0.00      BSYN  
ATOM    990   CE MET   112     -36.505 -80.580  -9.470  1.00  0.00      BSYN  
ATOM    991    C MET   112     -36.659 -79.565  -4.245  1.00  0.00      BSYN  
ATOM    992    O MET   112     -37.219 -80.531  -3.745  1.00  0.00      BSYN  
ATOM    993    N GLU   113     -36.937 -78.280  -3.984  1.00  0.00      BSYN  
ATOM    994    H GLU   113     -36.573 -77.668  -4.658  1.00  0.00      BSYN  
ATOM    995   CA GLU   113     -37.435 -77.773  -2.706  1.00  0.00      BSYN  
ATOM    996   CB GLU   113     -36.250 -77.652  -1.762  1.00  0.00      BSYN  
ATOM    997   CG GLU   113     -36.510 -78.618  -0.669  1.00  0.00      BSYN  
ATOM    998   CD GLU   113     -35.360 -78.570   0.393  1.00  0.00      BSYN  
ATOM    999  OE1 GLU   113     -35.492 -77.926   1.418  1.00  0.00      BSYN  
ATOM   1000  OE2 GLU   113     -34.233 -79.015   0.009  1.00  0.00      BSYN  
ATOM   1001    C GLU   113     -37.953 -76.353  -2.931  1.00  0.00      BSYN  
ATOM   1002    O GLU   113     -37.257 -75.681  -3.727  1.00  0.00      BSYN  
ATOM   1003    N PRO   114     -39.110 -75.980  -2.504  1.00  0.00      BSYN  
ATOM   1004   CD PRO   114     -39.961 -76.734  -1.635  1.00  0.00      BSYN  
ATOM   1005   CA PRO   114     -39.631 -74.563  -2.680  1.00  0.00      BSYN  
ATOM   1006   CB PRO   114     -40.956 -74.708  -1.961  1.00  0.00      BSYN  
ATOM   1007   CG PRO   114     -40.921 -75.793  -1.015  1.00  0.00      BSYN  
ATOM   1008    C PRO   114     -38.688 -73.477  -2.281  1.00  0.00      BSYN  
ATOM   1009    O PRO   114     -37.844 -73.709  -1.413  1.00  0.00      BSYN  
ATOM   1010    N GLU   115     -38.683 -72.384  -3.163  1.00  0.00      BSYN  
ATOM   1011    H GLU   115     -39.087 -72.464  -4.052  1.00  0.00      BSYN  
ATOM   1012   CA GLU   115     -38.068 -71.190  -2.664  1.00  0.00      BSYN  
ATOM   1013   CB GLU   115     -37.424 -70.410  -3.819  1.00  0.00      BSYN  
ATOM   1014   CG GLU   115     -36.287 -71.047  -4.565  1.00  0.00      BSYN  
ATOM   1015   CD GLU   115     -36.559 -72.138  -5.703  1.00  0.00      BSYN  
ATOM   1016  OE1 GLU   115     -35.708 -72.961  -5.998  1.00  0.00      BSYN  
ATOM   1017  OE2 GLU   115     -37.644 -72.174  -6.283  1.00  0.00      BSYN  
ATOM   1018    C GLU   115     -39.128 -70.251  -2.009  1.00  0.00      BSYN  
ATOM   1019    O GLU   115     -40.286 -70.093  -2.445  1.00  0.00      BSYN  
ATOM   1020    N GLY   116     -38.501 -69.440  -1.130  1.00  0.00      BSYN  
ATOM   1021    H GLY   116     -37.634 -69.568  -0.689  1.00  0.00      BSYN  
ATOM   1022   CA GLY   116     -39.138 -68.236  -0.749  1.00  0.00      BSYN  
ATOM   1023    C GLY   116     -38.702 -67.855   0.692  1.00  0.00      BSYN  
ATOM   1024    O GLY   116     -38.788 -68.765   1.540  1.00  0.00      BSYN  
ATOM   1025    N GLU   117     -38.185 -66.691   1.053  1.00  0.00      BSYN  
ATOM   1026    H GLU   117     -37.896 -66.182   0.268  1.00  0.00      BSYN  
ATOM   1027   CA GLU   117     -37.904 -66.258   2.477  1.00  0.00      BSYN  
ATOM   1028   CB GLU   117     -36.389 -66.404   2.675  1.00  0.00      BSYN  
ATOM   1029   CG GLU   117     -35.537 -65.757   1.536  1.00  0.00      BSYN  
ATOM   1030   CD GLU   117     -34.127 -66.279   1.317  1.00  0.00      BSYN  
ATOM   1031  OE1 GLU   117     -33.719 -67.465   1.369  1.00  0.00      BSYN  
ATOM   1032  OE2 GLU   117     -33.366 -65.377   1.001  1.00  0.00      BSYN  
ATOM   1033    C GLU   117     -38.372 -64.947   3.065  1.00  0.00      BSYN  
ATOM   1034    O GLU   117     -38.921 -64.035   2.465  1.00  0.00      BSYN  
ATOM   1035    N SER   118     -38.086 -64.755   4.344  1.00  0.00      BSYN  
ATOM   1036    H SER   118     -37.227 -64.970   4.762  1.00  0.00      BSYN  
ATOM   1037   CA SER   118     -38.924 -63.809   5.106  1.00  0.00      BSYN  
ATOM   1038   CB SER   118     -39.325 -64.452   6.367  1.00  0.00      BSYN  
ATOM   1039   OG SER   118     -39.753 -65.757   6.530  1.00  0.00      BSYN  
ATOM   1040   HG SER   118     -40.193 -65.930   7.365  1.00  0.00      BSYN  
ATOM   1041    C SER   118     -38.101 -62.616   5.264  1.00  0.00      BSYN  
ATOM   1042    O SER   118     -38.557 -61.474   5.370  1.00  0.00      BSYN  
ATOM   1043    N TYR   119     -36.743 -62.763   5.044  1.00  0.00      BSYN  
ATOM   1044    H TYR   119     -36.459 -63.614   4.651  1.00  0.00      BSYN  
ATOM   1045   CA TYR   119     -35.865 -61.609   5.226  1.00  0.00      BSYN  
ATOM   1046   CB TYR   119     -34.389 -61.993   5.263  1.00  0.00      BSYN  
ATOM   1047   CG TYR   119     -34.124 -62.908   6.562  1.00  0.00      BSYN  
ATOM   1048  CD1 TYR   119     -33.944 -62.363   7.785  1.00  0.00      BSYN  
ATOM   1049  CE1 TYR   119     -33.809 -63.215   8.866  1.00  0.00      BSYN  
ATOM   1050  CD2 TYR   119     -34.048 -64.275   6.477  1.00  0.00      BSYN  
ATOM   1051  CE2 TYR   119     -34.011 -65.151   7.495  1.00  0.00      BSYN  
ATOM   1052   CZ TYR   119     -33.867 -64.567   8.726  1.00  0.00      BSYN  
ATOM   1053   OH TYR   119     -33.460 -65.371   9.794  1.00  0.00      BSYN  
ATOM   1054   HH TYR   119     -33.181 -64.892  10.578  1.00  0.00      BSYN  
ATOM   1055    C TYR   119     -35.934 -60.576   4.051  1.00  0.00      BSYN  
ATOM   1056    O TYR   119     -35.476 -60.742   2.921  1.00  0.00      BSYN  
ATOM   1057    N GLU   120     -36.581 -59.447   4.496  1.00  0.00      BSYN  
ATOM   1058    H GLU   120     -36.807 -59.372   5.447  1.00  0.00      BSYN  
ATOM   1059   CA GLU   120     -36.980 -58.345   3.693  1.00  0.00      BSYN  
ATOM   1060   CB GLU   120     -38.511 -57.950   3.717  1.00  0.00      BSYN  
ATOM   1061   CG GLU   120     -39.243 -58.396   2.369  1.00  0.00      BSYN  
ATOM   1062   CD GLU   120     -40.640 -59.052   2.368  1.00  0.00      BSYN  
ATOM   1063  OE1 GLU   120     -41.121 -59.299   1.250  1.00  0.00      BSYN  
ATOM   1064  OE2 GLU   120     -41.258 -59.305   3.474  1.00  0.00      BSYN  
ATOM   1065    C GLU   120     -36.150 -57.072   3.812  1.00  0.00      BSYN  
ATOM   1066    O GLU   120     -35.725 -56.664   4.905  1.00  0.00      BSYN  
ATOM   1067    N ASP   121     -35.641 -56.666   2.676  1.00  0.00      BSYN  
ATOM   1068    H ASP   121     -35.839 -57.226   1.897  1.00  0.00      BSYN  
ATOM   1069   CA ASP   121     -34.700 -55.527   2.543  1.00  0.00      BSYN  
ATOM   1070   CB ASP   121     -34.786 -55.364   1.060  1.00  0.00      BSYN  
ATOM   1071   CG ASP   121     -33.649 -54.436   0.438  1.00  0.00      BSYN  
ATOM   1072  OD1 ASP   121     -32.840 -54.896  -0.395  1.00  0.00      BSYN  
ATOM   1073  OD2 ASP   121     -33.640 -53.247   0.742  1.00  0.00      BSYN  
ATOM   1074    C ASP   121     -35.406 -54.315   3.273  1.00  0.00      BSYN  
ATOM   1075    O ASP   121     -36.628 -54.343   3.273  1.00  0.00      BSYN  
ATOM   1076    N PRO   122     -34.812 -53.370   4.048  1.00  0.00      BSYN  
ATOM   1077   CD PRO   122     -33.475 -53.559   4.554  1.00  0.00      BSYN  
ATOM   1078   CA PRO   122     -35.464 -52.141   4.540  1.00  0.00      BSYN  
ATOM   1079   CB PRO   122     -34.444 -51.759   5.569  1.00  0.00      BSYN  
ATOM   1080   CG PRO   122     -33.168 -52.032   4.873  1.00  0.00      BSYN  
ATOM   1081    C PRO   122     -35.663 -51.132   3.369  1.00  0.00      BSYN  
ATOM   1082    O PRO   122     -35.063 -51.299   2.295  1.00  0.00      BSYN  
ATOM   1083    N PRO   123     -36.399 -50.032   3.710  1.00  0.00      BSYN  
ATOM   1084   CD PRO   123     -37.357 -50.039   4.731  1.00  0.00      BSYN  
ATOM   1085   CA PRO   123     -36.645 -48.936   2.732  1.00  0.00      BSYN  
ATOM   1086   CB PRO   123     -37.863 -48.200   3.190  1.00  0.00      BSYN  
ATOM   1087   CG PRO   123     -38.555 -49.195   4.094  1.00  0.00      BSYN  
ATOM   1088    C PRO   123     -35.453 -47.957   2.502  1.00  0.00      BSYN  
ATOM   1089    O PRO   123     -35.714 -46.701   2.517  1.00  0.00      BSYN  
ATOM   1090    N GLN   124     -34.315 -48.598   2.204  1.00  0.00      BSYN  
ATOM   1091    H GLN   124     -34.293 -49.573   2.115  1.00  0.00      BSYN  
ATOM   1092   CA GLN   124     -33.102 -47.865   1.987  1.00  0.00      BSYN  
ATOM   1093   CB GLN   124     -31.748 -48.728   2.050  1.00  0.00      BSYN  
ATOM   1094   CG GLN   124     -31.304 -49.439   3.285  1.00  0.00      BSYN  
ATOM   1095   CD GLN   124     -29.945 -50.097   3.324  1.00  0.00      BSYN  
ATOM   1096  OE1 GLN   124     -28.992 -49.390   3.029  1.00  0.00      BSYN  
ATOM   1097  NE2 GLN   124     -29.901 -51.490   3.426  1.00  0.00      BSYN  
ATOM   1098 HE21 GLN   124     -30.721 -52.006   3.574  1.00  0.00      BSYN  
ATOM   1099 HE22 GLN   124     -29.115 -51.988   3.120  1.00  0.00      BSYN  
ATOM   1100    C GLN   124     -33.116 -47.306   0.494  1.00  0.00      BSYN  
ATOM   1101    O GLN   124     -33.076 -47.962  -0.551  1.00  0.00      BSYN  
ATOM   1102    N GLU   125     -33.183 -45.964   0.399  1.00  0.00      BSYN  
ATOM   1103    H GLU   125     -33.753 -45.593   1.105  1.00  0.00      BSYN  
ATOM   1104   CA GLU   125     -33.048 -45.188  -0.804  1.00  0.00      BSYN  
ATOM   1105   CB GLU   125     -33.185 -43.681  -0.444  1.00  0.00      BSYN  
ATOM   1106   CG GLU   125     -31.908 -42.843  -0.086  1.00  0.00      BSYN  
ATOM   1107   CD GLU   125     -32.147 -41.634   0.745  1.00  0.00      BSYN  
ATOM   1108  OE1 GLU   125     -33.260 -41.132   0.915  1.00  0.00      BSYN  
ATOM   1109  OE2 GLU   125     -31.201 -41.171   1.335  1.00  0.00      BSYN  
ATOM   1110    C GLU   125     -31.787 -45.496  -1.679  1.00  0.00      BSYN  
ATOM   1111    O GLU   125     -31.870 -45.528  -2.905  1.00  0.00      BSYN  
ATOM   1112    N GLU   126     -30.760 -45.879  -1.002  1.00  0.00      BSYN  
ATOM   1113    H GLU   126     -30.707 -45.766  -0.030  1.00  0.00      BSYN  
ATOM   1114   CA GLU   126     -29.486 -46.429  -1.660  1.00  0.00      BSYN  
ATOM   1115   CB GLU   126     -28.513 -46.906  -0.640  1.00  0.00      BSYN  
ATOM   1116   CG GLU   126     -27.368 -46.006  -0.509  1.00  0.00      BSYN  
ATOM   1117   CD GLU   126     -27.617 -44.612   0.069  1.00  0.00      BSYN  
ATOM   1118  OE1 GLU   126     -27.227 -43.546  -0.478  1.00  0.00      BSYN  
ATOM   1119  OE2 GLU   126     -28.433 -44.540   1.033  1.00  0.00      BSYN  
ATOM   1120    C GLU   126     -29.572 -47.686  -2.531  1.00  0.00      BSYN  
ATOM   1121    O GLU   126     -28.713 -47.816  -3.346  1.00  0.00      BSYN  
ATOM   1122    N TYR   127     -30.515 -48.659  -2.303  1.00  0.00      BSYN  
ATOM   1123    H TYR   127     -31.235 -48.423  -1.682  1.00  0.00      BSYN  
ATOM   1124   CA TYR   127     -30.567 -49.758  -3.253  1.00  0.00      BSYN  
ATOM   1125   CB TYR   127     -31.056 -50.987  -2.437  1.00  0.00      BSYN  
ATOM   1126   CG TYR   127     -29.978 -51.624  -1.662  1.00  0.00      BSYN  
ATOM   1127  CD1 TYR   127     -29.196 -52.604  -2.351  1.00  0.00      BSYN  
ATOM   1128  CE1 TYR   127     -28.220 -53.215  -1.568  1.00  0.00      BSYN  
ATOM   1129  CD2 TYR   127     -29.775 -51.230  -0.404  1.00  0.00      BSYN  
ATOM   1130  CE2 TYR   127     -28.774 -51.858   0.318  1.00  0.00      BSYN  
ATOM   1131   CZ TYR   127     -28.039 -52.866  -0.261  1.00  0.00      BSYN  
ATOM   1132   OH TYR   127     -27.034 -53.530   0.497  1.00  0.00      BSYN  
ATOM   1133   HH TYR   127     -26.470 -54.009  -0.115  1.00  0.00      BSYN  
ATOM   1134    C TYR   127     -31.393 -49.461  -4.495  1.00  0.00      BSYN  
ATOM   1135    O TYR   127     -31.111 -49.887  -5.555  1.00  0.00      BSYN  
ATOM   1136    N GLN   128     -32.371 -48.594  -4.255  1.00  0.00      BSYN  
ATOM   1137    H GLN   128     -32.549 -48.103  -3.426  1.00  0.00      BSYN  
ATOM   1138   CA GLN   128     -33.428 -48.423  -5.246  1.00  0.00      BSYN  
ATOM   1139   CB GLN   128     -34.568 -47.671  -4.765  1.00  0.00      BSYN  
ATOM   1140   CG GLN   128     -35.576 -48.601  -4.066  1.00  0.00      BSYN  
ATOM   1141   CD GLN   128     -36.887 -47.797  -3.878  1.00  0.00      BSYN  
ATOM   1142  OE1 GLN   128     -37.046 -47.164  -2.802  1.00  0.00      BSYN  
ATOM   1143  NE2 GLN   128     -37.782 -47.941  -4.835  1.00  0.00      BSYN  
ATOM   1144 HE21 GLN   128     -38.474 -47.248  -4.817  1.00  0.00      BSYN  
ATOM   1145 HE22 GLN   128     -37.632 -48.671  -5.472  1.00  0.00      BSYN  
ATOM   1146    C GLN   128     -33.014 -47.636  -6.524  1.00  0.00      BSYN  
ATOM   1147    O GLN   128     -33.777 -47.711  -7.505  1.00  0.00      BSYN  
ATOM   1148    N GLU   129     -31.951 -46.809  -6.494  1.00  0.00      BSYN  
ATOM   1149    H GLU   129     -31.616 -46.905  -5.578  1.00  0.00      BSYN  
ATOM   1150   CA GLU   129     -31.419 -46.077  -7.664  1.00  0.00      BSYN  
ATOM   1151   CB GLU   129     -31.366 -44.583  -7.202  1.00  0.00      BSYN  
ATOM   1152   CG GLU   129     -32.635 -43.759  -6.754  1.00  0.00      BSYN  
ATOM   1153   CD GLU   129     -33.510 -43.299  -7.843  1.00  0.00      BSYN  
ATOM   1154  OE1 GLU   129     -33.139 -42.419  -8.627  1.00  0.00      BSYN  
ATOM   1155  OE2 GLU   129     -34.603 -43.836  -7.987  1.00  0.00      BSYN  
ATOM   1156    C GLU   129     -30.119 -46.587  -8.245  1.00  0.00      BSYN  
ATOM   1157    O GLU   129     -29.069 -46.061  -7.889  1.00  0.00      BSYN  
ATOM   1158    N TYR   130     -30.305 -47.659  -9.016  1.00  0.00      BSYN  
ATOM   1159    H TYR   130     -31.211 -48.003  -9.161  1.00  0.00      BSYN  
ATOM   1160   CA TYR   130     -29.192 -48.403  -9.634  1.00  0.00      BSYN  
ATOM   1161   CB TYR   130     -29.654 -49.819  -9.986  1.00  0.00      BSYN  
ATOM   1162   CG TYR   130     -29.771 -50.842  -8.897  1.00  0.00      BSYN  
ATOM   1163  CD1 TYR   130     -30.874 -51.647  -8.610  1.00  0.00      BSYN  
ATOM   1164  CE1 TYR   130     -30.795 -52.613  -7.631  1.00  0.00      BSYN  
ATOM   1165  CD2 TYR   130     -28.653 -50.987  -8.070  1.00  0.00      BSYN  
ATOM   1166  CE2 TYR   130     -28.552 -51.871  -7.093  1.00  0.00      BSYN  
ATOM   1167   CZ TYR   130     -29.626 -52.675  -6.942  1.00  0.00      BSYN  
ATOM   1168   OH TYR   130     -29.490 -53.718  -6.051  1.00  0.00      BSYN  
ATOM   1169   HH TYR   130     -28.605 -54.017  -5.829  1.00  0.00      BSYN  
ATOM   1170    C TYR   130     -28.850 -47.606 -10.857  1.00  0.00      BSYN  
ATOM   1171    O TYR   130     -29.683 -47.295 -11.712  1.00  0.00      BSYN  
ATOM   1172    N GLU   131     -27.575 -47.279 -11.046  1.00  0.00      BSYN  
ATOM   1173    H GLU   131     -27.107 -47.307 -10.185  1.00  0.00      BSYN  
ATOM   1174   CA GLU   131     -27.003 -46.575 -12.168  1.00  0.00      BSYN  
ATOM   1175   CB GLU   131     -25.587 -46.112 -12.016  1.00  0.00      BSYN  
ATOM   1176   CG GLU   131     -25.111 -44.851 -11.278  1.00  0.00      BSYN  
ATOM   1177   CD GLU   131     -23.689 -44.738 -10.894  1.00  0.00      BSYN  
ATOM   1178  OE1 GLU   131     -23.375 -45.117  -9.834  1.00  0.00      BSYN  
ATOM   1179  OE2 GLU   131     -22.850 -44.192 -11.667  1.00  0.00      BSYN  
ATOM   1180    C GLU   131     -26.963 -47.404 -13.447  1.00  0.00      BSYN  
ATOM   1181    O GLU   131     -26.293 -48.465 -13.385  1.00  0.00      BSYN  
ATOM   1182    N PRO   132     -27.527 -47.043 -14.615  1.00  0.00      BSYN  
ATOM   1183   CD PRO   132     -28.217 -45.802 -14.738  1.00  0.00      BSYN  
ATOM   1184   CA PRO   132     -27.580 -47.891 -15.745  1.00  0.00      BSYN  
ATOM   1185   CB PRO   132     -28.917 -47.435 -16.304  1.00  0.00      BSYN  
ATOM   1186   CG PRO   132     -29.006 -45.983 -16.040  1.00  0.00      BSYN  
ATOM   1187    C PRO   132     -26.449 -47.718 -16.805  1.00  0.00      BSYN  
ATOM   1188    O PRO   132     -25.634 -46.810 -16.812  1.00  0.00      BSYN  
ATOM   1189    N GLU   133     -26.599 -48.512 -17.847  1.00  0.00      BSYN  
ATOM   1190    H GLU   133     -27.354 -49.136 -17.885  1.00  0.00      BSYN  
ATOM   1191   CA GLU   133     -25.764 -48.505 -19.036  1.00  0.00      BSYN  
ATOM   1192   CB GLU   133     -24.516 -49.394 -18.769  1.00  0.00      BSYN  
ATOM   1193   CG GLU   133     -24.942 -50.916 -18.722  1.00  0.00      BSYN  
ATOM   1194   CD GLU   133     -23.889 -51.581 -17.916  1.00  0.00      BSYN  
ATOM   1195  OE1 GLU   133     -22.729 -51.650 -18.419  1.00  0.00      BSYN  
ATOM   1196  OE2 GLU   133     -24.170 -52.088 -16.837  1.00  0.00      BSYN  
ATOM   1197    C GLU   133     -26.443 -48.613 -20.416  1.00  0.00      BSYN  
ATOM   1198    O GLU   133     -27.696 -48.596 -20.402  1.00  0.00      BSYN  
ATOM   1199    N ALA   134     -25.669 -48.721 -21.469  1.00  0.00      BSYN  
ATOM   1200    H ALA   134     -24.748 -48.387 -21.449  1.00  0.00      BSYN  
ATOM   1201   CA ALA   134     -26.204 -49.205 -22.754  1.00  0.00      BSYN  
ATOM   1202   CB ALA   134     -25.414 -48.684 -23.929  1.00  0.00      BSYN  
ATOM   1203    C ALA   134     -26.259 -50.705 -22.737  1.00  0.00      BSYN  
ATOM   1204  OT1 ALA   134     -27.220 -51.389 -23.129  1.00  0.00      BSYN  
ATOM   1205  OT2 ALA   134     -25.166 -51.146 -22.325  1.00  0.00      BSYN  
END
