# Supplementary material for: Data set of intrinsically disordered proteins analysed at a local protein conformation level
Source: Data Brief. 2020 Mar 5;29:105383. doi: 10.1016/j.dib.2020.105383 (PMC7078294; doi:10.1016/j.dib.2020.105383)
Supplement: Supplementary file 1 [file mmc1.zip › the data/1-DATA/PED1AAD-pdb/1AAD-212.pdb]

CRYST1    1.000    1.000    1.000  90.00  90.00  90.00 P 1           1
ATOM      1  HT1 MET     1      17.122 -78.516 -13.956  1.00  0.00      BSYN  
ATOM      2  HT2 MET     1      15.826 -77.468 -13.648  1.00  0.00      BSYN  
ATOM      3    N MET     1      16.800 -77.529 -14.009  1.00  0.00      BSYN  
ATOM      4  HT3 MET     1      17.350 -76.820 -13.483  1.00  0.00      BSYN  
ATOM      5   CA MET     1      16.897 -77.110 -15.447  1.00  0.00      BSYN  
ATOM      6   CB MET     1      15.578 -77.530 -16.158  1.00  0.00      BSYN  
ATOM      7   CG MET     1      15.457 -78.964 -16.665  1.00  0.00      BSYN  
ATOM      8   SD MET     1      13.943 -79.346 -17.659  1.00  0.00      BSYN  
ATOM      9   CE MET     1      12.673 -79.388 -16.393  1.00  0.00      BSYN  
ATOM     10    C MET     1      17.105 -75.588 -15.674  1.00  0.00      BSYN  
ATOM     11    O MET     1      18.037 -74.878 -15.155  1.00  0.00      BSYN  
ATOM     12    N ASP     2      16.312 -74.970 -16.575  1.00  0.00      BSYN  
ATOM     13    H ASP     2      15.951 -75.389 -17.384  1.00  0.00      BSYN  
ATOM     14   CA ASP     2      16.363 -73.548 -16.554  1.00  0.00      BSYN  
ATOM     15   CB ASP     2      16.476 -72.936 -18.012  1.00  0.00      BSYN  
ATOM     16   CG ASP     2      16.701 -71.397 -17.976  1.00  0.00      BSYN  
ATOM     17  OD1 ASP     2      15.740 -70.735 -18.385  1.00  0.00      BSYN  
ATOM     18  OD2 ASP     2      17.829 -71.004 -17.599  1.00  0.00      BSYN  
ATOM     19    C ASP     2      15.050 -73.123 -15.918  1.00  0.00      BSYN  
ATOM     20    O ASP     2      14.983 -72.584 -14.818  1.00  0.00      BSYN  
ATOM     21    N VAL     3      13.948 -73.622 -16.430  1.00  0.00      BSYN  
ATOM     22    H VAL     3      14.127 -74.245 -17.165  1.00  0.00      BSYN  
ATOM     23   CA VAL     3      12.560 -73.508 -15.928  1.00  0.00      BSYN  
ATOM     24   CB VAL     3      11.584 -72.786 -16.797  1.00  0.00      BSYN  
ATOM     25  CG1 VAL     3      10.464 -72.116 -16.014  1.00  0.00      BSYN  
ATOM     26  CG2 VAL     3      12.178 -71.781 -17.733  1.00  0.00      BSYN  
ATOM     27    C VAL     3      12.031 -74.936 -15.775  1.00  0.00      BSYN  
ATOM     28    O VAL     3      12.769 -75.857 -16.165  1.00  0.00      BSYN  
ATOM     29    N PHE     4      10.878 -75.221 -15.185  1.00  0.00      BSYN  
ATOM     30    H PHE     4      10.286 -74.458 -15.017  1.00  0.00      BSYN  
ATOM     31   CA PHE     4      10.427 -76.623 -15.143  1.00  0.00      BSYN  
ATOM     32   CB PHE     4       9.714 -76.756 -13.917  1.00  0.00      BSYN  
ATOM     33   CG PHE     4       9.210 -78.236 -13.564  1.00  0.00      BSYN  
ATOM     34  CD1 PHE     4       7.953 -78.566 -13.740  1.00  0.00      BSYN  
ATOM     35  CD2 PHE     4      10.058 -79.132 -12.996  1.00  0.00      BSYN  
ATOM     36  CE1 PHE     4       7.421 -79.761 -13.375  1.00  0.00      BSYN  
ATOM     37  CE2 PHE     4       9.570 -80.359 -12.648  1.00  0.00      BSYN  
ATOM     38   CZ PHE     4       8.264 -80.665 -12.805  1.00  0.00      BSYN  
ATOM     39    C PHE     4       9.601 -77.040 -16.388  1.00  0.00      BSYN  
ATOM     40    O PHE     4       8.952 -76.128 -16.981  1.00  0.00      BSYN  
ATOM     41    N MET     5       9.846 -78.229 -16.901  1.00  0.00      BSYN  
ATOM     42    H MET     5      10.583 -78.652 -16.412  1.00  0.00      BSYN  
ATOM     43   CA MET     5       9.150 -78.862 -18.029  1.00  0.00      BSYN  
ATOM     44   CB MET     5      10.190 -79.481 -18.841  1.00  0.00      BSYN  
ATOM     45   CG MET     5       9.748 -79.552 -20.278  1.00  0.00      BSYN  
ATOM     46   SD MET     5      10.733 -80.669 -21.264  1.00  0.00      BSYN  
ATOM     47   CE MET     5      12.363 -79.970 -21.072  1.00  0.00      BSYN  
ATOM     48    C MET     5       8.285 -79.933 -17.514  1.00  0.00      BSYN  
ATOM     49    O MET     5       8.588 -80.683 -16.535  1.00  0.00      BSYN  
ATOM     50    N LYS     6       7.069 -80.015 -18.076  1.00  0.00      BSYN  
ATOM     51    H LYS     6       6.739 -79.336 -18.702  1.00  0.00      BSYN  
ATOM     52   CA LYS     6       6.139 -81.151 -17.890  1.00  0.00      BSYN  
ATOM     53   CB LYS     6       4.671 -80.666 -18.073  1.00  0.00      BSYN  
ATOM     54   CG LYS     6       4.180 -80.317 -19.505  1.00  0.00      BSYN  
ATOM     55   CD LYS     6       2.746 -80.465 -19.486  1.00  0.00      BSYN  
ATOM     56   CE LYS     6       2.015 -80.770 -20.756  1.00  0.00      BSYN  
ATOM     57   NZ LYS     6       2.573 -79.879 -21.772  1.00  0.00      BSYN  
ATOM     58  HZ1 LYS     6       2.084 -80.313 -22.581  1.00  0.00      BSYN  
ATOM     59  HZ2 LYS     6       2.391 -78.862 -21.649  1.00  0.00      BSYN  
ATOM     60  HZ3 LYS     6       3.542 -80.098 -22.079  1.00  0.00      BSYN  
ATOM     61    C LYS     6       6.572 -82.348 -18.843  1.00  0.00      BSYN  
ATOM     62    O LYS     6       7.125 -82.105 -19.889  1.00  0.00      BSYN  
ATOM     63    N GLY     7       6.426 -83.632 -18.469  1.00  0.00      BSYN  
ATOM     64    H GLY     7       6.271 -83.814 -17.519  1.00  0.00      BSYN  
ATOM     65   CA GLY     7       6.542 -84.767 -19.333  1.00  0.00      BSYN  
ATOM     66    C GLY     7       5.419 -85.775 -19.170  1.00  0.00      BSYN  
ATOM     67    O GLY     7       5.476 -86.544 -18.162  1.00  0.00      BSYN  
ATOM     68    N LEU     8       4.448 -85.797 -20.207  1.00  0.00      BSYN  
ATOM     69    H LEU     8       4.446 -85.117 -20.913  1.00  0.00      BSYN  
ATOM     70   CA LEU     8       3.370 -86.801 -20.187  1.00  0.00      BSYN  
ATOM     71   CB LEU     8       2.165 -86.477 -21.072  1.00  0.00      BSYN  
ATOM     72   CG LEU     8       1.043 -85.683 -20.299  1.00  0.00      BSYN  
ATOM     73  CD1 LEU     8       0.481 -86.543 -19.138  1.00  0.00      BSYN  
ATOM     74  CD2 LEU     8       1.465 -84.334 -19.675  1.00  0.00      BSYN  
ATOM     75    C LEU     8       3.813 -88.184 -20.675  1.00  0.00      BSYN  
ATOM     76    O LEU     8       4.972 -88.587 -20.664  1.00  0.00      BSYN  
ATOM     77    N SER     9       2.946 -89.079 -21.118  1.00  0.00      BSYN  
ATOM     78    H SER     9       2.032 -88.754 -21.256  1.00  0.00      BSYN  
ATOM     79   CA SER     9       3.059 -90.542 -21.424  1.00  0.00      BSYN  
ATOM     80   CB SER     9       1.694 -91.138 -21.182  1.00  0.00      BSYN  
ATOM     81   OG SER     9       0.663 -90.204 -21.555  1.00  0.00      BSYN  
ATOM     82   HG SER     9      -0.171 -90.665 -21.673  1.00  0.00      BSYN  
ATOM     83    C SER     9       3.572 -90.884 -22.830  1.00  0.00      BSYN  
ATOM     84    O SER     9       3.362 -91.902 -23.529  1.00  0.00      BSYN  
ATOM     85    N MET    10       4.483 -90.035 -23.410  1.00  0.00      BSYN  
ATOM     86    H MET    10       4.995 -89.306 -23.000  1.00  0.00      BSYN  
ATOM     87   CA MET    10       4.956 -90.297 -24.807  1.00  0.00      BSYN  
ATOM     88   CB MET    10       5.148 -88.932 -25.532  1.00  0.00      BSYN  
ATOM     89   CG MET    10       5.297 -88.914 -27.035  1.00  0.00      BSYN  
ATOM     90   SD MET    10       3.581 -89.230 -27.704  1.00  0.00      BSYN  
ATOM     91   CE MET    10       3.996 -89.818 -29.350  1.00  0.00      BSYN  
ATOM     92    C MET    10       6.214 -91.165 -25.021  1.00  0.00      BSYN  
ATOM     93    O MET    10       7.208 -90.801 -24.433  1.00  0.00      BSYN  
ATOM     94    N ALA    11       6.277 -92.339 -25.602  1.00  0.00      BSYN  
ATOM     95    H ALA    11       7.112 -92.851 -25.646  1.00  0.00      BSYN  
ATOM     96   CA ALA    11       5.221 -93.059 -26.325  1.00  0.00      BSYN  
ATOM     97   CB ALA    11       5.501 -93.422 -27.760  1.00  0.00      BSYN  
ATOM     98    C ALA    11       5.036 -94.396 -25.596  1.00  0.00      BSYN  
ATOM     99    O ALA    11       4.940 -95.510 -26.187  1.00  0.00      BSYN  
ATOM    100    N LYS    12       4.935 -94.338 -24.260  1.00  0.00      BSYN  
ATOM    101    H LYS    12       4.806 -93.430 -23.914  1.00  0.00      BSYN  
ATOM    102   CA LYS    12       4.653 -95.556 -23.521  1.00  0.00      BSYN  
ATOM    103   CB LYS    12       4.878 -95.538 -21.967  1.00  0.00      BSYN  
ATOM    104   CG LYS    12       6.208 -96.129 -21.451  1.00  0.00      BSYN  
ATOM    105   CD LYS    12       6.256 -95.779 -19.922  1.00  0.00      BSYN  
ATOM    106   CE LYS    12       7.300 -96.568 -19.081  1.00  0.00      BSYN  
ATOM    107   NZ LYS    12       8.675 -96.281 -19.461  1.00  0.00      BSYN  
ATOM    108  HZ1 LYS    12       9.199 -97.074 -19.040  1.00  0.00      BSYN  
ATOM    109  HZ2 LYS    12       8.836 -96.145 -20.479  1.00  0.00      BSYN  
ATOM    110  HZ3 LYS    12       9.039 -95.523 -18.849  1.00  0.00      BSYN  
ATOM    111    C LYS    12       3.144 -95.829 -23.608  1.00  0.00      BSYN  
ATOM    112    O LYS    12       2.821 -96.965 -23.925  1.00  0.00      BSYN  
ATOM    113    N GLU    13       2.190 -94.901 -23.393  1.00  0.00      BSYN  
ATOM    114    H GLU    13       2.532 -93.990 -23.272  1.00  0.00      BSYN  
ATOM    115   CA GLU    13       0.767 -95.179 -23.535  1.00  0.00      BSYN  
ATOM    116   CB GLU    13      -0.098 -94.226 -22.730  1.00  0.00      BSYN  
ATOM    117   CG GLU    13      -0.230 -94.660 -21.211  1.00  0.00      BSYN  
ATOM    118   CD GLU    13      -1.171 -93.695 -20.389  1.00  0.00      BSYN  
ATOM    119  OE1 GLU    13      -1.705 -92.814 -20.987  1.00  0.00      BSYN  
ATOM    120  OE2 GLU    13      -1.413 -93.782 -19.184  1.00  0.00      BSYN  
ATOM    121    C GLU    13       0.380 -94.885 -24.946  1.00  0.00      BSYN  
ATOM    122    O GLU    13       1.042 -94.068 -25.561  1.00  0.00      BSYN  
ATOM    123    N GLY    14      -0.696 -95.490 -25.535  1.00  0.00      BSYN  
ATOM    124    H GLY    14      -0.948 -96.223 -24.935  1.00  0.00      BSYN  
ATOM    125   CA GLY    14      -1.423 -95.073 -26.691  1.00  0.00      BSYN  
ATOM    126    C GLY    14      -2.798 -95.731 -26.819  1.00  0.00      BSYN  
ATOM    127    O GLY    14      -3.463 -95.837 -27.827  1.00  0.00      BSYN  
ATOM    128    N VAL    15      -3.348 -96.114 -25.629  1.00  0.00      BSYN  
ATOM    129    H VAL    15      -3.025 -95.821 -24.751  1.00  0.00      BSYN  
ATOM    130   CA VAL    15      -4.601 -96.809 -25.475  1.00  0.00      BSYN  
ATOM    131   CB VAL    15      -4.711 -98.010 -24.435  1.00  0.00      BSYN  
ATOM    132  CG1 VAL    15      -5.771 -98.953 -24.876  1.00  0.00      BSYN  
ATOM    133  CG2 VAL    15      -3.354 -98.684 -24.272  1.00  0.00      BSYN  
ATOM    134    C VAL    15      -5.717 -95.809 -25.290  1.00  0.00      BSYN  
ATOM    135    O VAL    15      -6.094 -95.560 -24.106  1.00  0.00      BSYN  
ATOM    136    N VAL    16      -6.183 -95.242 -26.358  1.00  0.00      BSYN  
ATOM    137    H VAL    16      -5.660 -95.539 -27.131  1.00  0.00      BSYN  
ATOM    138   CA VAL    16      -7.265 -94.279 -26.233  1.00  0.00      BSYN  
ATOM    139   CB VAL    16      -7.133 -93.141 -27.150  1.00  0.00      BSYN  
ATOM    140  CG1 VAL    16      -8.213 -92.051 -27.129  1.00  0.00      BSYN  
ATOM    141  CG2 VAL    16      -5.703 -92.517 -27.052  1.00  0.00      BSYN  
ATOM    142    C VAL    16      -8.649 -94.988 -26.401  1.00  0.00      BSYN  
ATOM    143    O VAL    16      -8.947 -95.665 -27.377  1.00  0.00      BSYN  
ATOM    144    N ALA    17      -9.522 -94.956 -25.442  1.00  0.00      BSYN  
ATOM    145    H ALA    17     -10.275 -95.488 -25.774  1.00  0.00      BSYN  
ATOM    146   CA ALA    17      -9.299 -94.387 -24.136  1.00  0.00      BSYN  
ATOM    147   CB ALA    17     -10.112 -93.045 -24.027  1.00  0.00      BSYN  
ATOM    148    C ALA    17      -9.666 -95.385 -22.858  1.00  0.00      BSYN  
ATOM    149    O ALA    17     -10.663 -95.188 -22.089  1.00  0.00      BSYN  
ATOM    150    N ALA    18      -8.726 -96.399 -22.666  1.00  0.00      BSYN  
ATOM    151    H ALA    18      -8.038 -96.651 -23.317  1.00  0.00      BSYN  
ATOM    152   CA ALA    18      -8.605 -97.110 -21.412  1.00  0.00      BSYN  
ATOM    153   CB ALA    18      -8.512 -98.586 -21.602  1.00  0.00      BSYN  
ATOM    154    C ALA    18      -7.409 -96.719 -20.599  1.00  0.00      BSYN  
ATOM    155    O ALA    18      -7.378 -96.983 -19.414  1.00  0.00      BSYN  
ATOM    156    N ALA    19      -6.447 -96.081 -21.265  1.00  0.00      BSYN  
ATOM    157    H ALA    19      -6.550 -95.848 -22.212  1.00  0.00      BSYN  
ATOM    158   CA ALA    19      -5.312 -95.441 -20.578  1.00  0.00      BSYN  
ATOM    159   CB ALA    19      -4.145 -96.306 -20.673  1.00  0.00      BSYN  
ATOM    160    C ALA    19      -4.930 -93.979 -20.867  1.00  0.00      BSYN  
ATOM    161    O ALA    19      -4.687 -93.142 -19.947  1.00  0.00      BSYN  
ATOM    162    N GLU    20      -4.931 -93.692 -22.101  1.00  0.00      BSYN  
ATOM    163    H GLU    20      -5.315 -94.331 -22.738  1.00  0.00      BSYN  
ATOM    164   CA GLU    20      -4.453 -92.425 -22.636  1.00  0.00      BSYN  
ATOM    165   CB GLU    20      -3.767 -92.476 -24.020  1.00  0.00      BSYN  
ATOM    166   CG GLU    20      -3.455 -91.150 -24.617  1.00  0.00      BSYN  
ATOM    167   CD GLU    20      -2.422 -90.269 -23.905  1.00  0.00      BSYN  
ATOM    168  OE1 GLU    20      -1.392 -90.778 -23.525  1.00  0.00      BSYN  
ATOM    169  OE2 GLU    20      -2.762 -89.072 -23.668  1.00  0.00      BSYN  
ATOM    170    C GLU    20      -5.679 -91.525 -22.719  1.00  0.00      BSYN  
ATOM    171    O GLU    20      -6.579 -91.639 -23.474  1.00  0.00      BSYN  
ATOM    172    N LYS    21      -5.817 -90.778 -21.637  1.00  0.00      BSYN  
ATOM    173    H LYS    21      -5.147 -90.839 -20.924  1.00  0.00      BSYN  
ATOM    174   CA LYS    21      -6.913 -89.677 -21.613  1.00  0.00      BSYN  
ATOM    175   CB LYS    21      -6.757 -88.797 -20.373  1.00  0.00      BSYN  
ATOM    176   CG LYS    21      -6.648 -89.309 -18.992  1.00  0.00      BSYN  
ATOM    177   CD LYS    21      -5.578 -88.407 -18.120  1.00  0.00      BSYN  
ATOM    178   CE LYS    21      -5.408 -88.870 -16.766  1.00  0.00      BSYN  
ATOM    179   NZ LYS    21      -4.012 -89.433 -16.712  1.00  0.00      BSYN  
ATOM    180  HZ1 LYS    21      -3.805 -89.252 -15.709  1.00  0.00      BSYN  
ATOM    181  HZ2 LYS    21      -4.078 -90.444 -16.947  1.00  0.00      BSYN  
ATOM    182  HZ3 LYS    21      -3.334 -89.087 -17.421  1.00  0.00      BSYN  
ATOM    183    C LYS    21      -7.397 -88.792 -22.704  1.00  0.00      BSYN  
ATOM    184    O LYS    21      -6.656 -88.399 -23.609  1.00  0.00      BSYN  
ATOM    185    N THR    22      -8.697 -88.627 -22.625  1.00  0.00      BSYN  
ATOM    186    H THR    22      -8.987 -88.774 -21.700  1.00  0.00      BSYN  
ATOM    187   CA THR    22      -9.691 -87.966 -23.539  1.00  0.00      BSYN  
ATOM    188   CB THR    22     -11.124 -87.940 -22.846  1.00  0.00      BSYN  
ATOM    189  OG1 THR    22     -11.240 -89.045 -22.003  1.00  0.00      BSYN  
ATOM    190  HG1 THR    22     -11.954 -88.980 -21.364  1.00  0.00      BSYN  
ATOM    191  CG2 THR    22     -12.288 -88.127 -23.858  1.00  0.00      BSYN  
ATOM    192    C THR    22      -9.439 -86.737 -24.423  1.00  0.00      BSYN  
ATOM    193    O THR    22      -9.951 -85.653 -24.075  1.00  0.00      BSYN  
ATOM    194    N LYS    23      -8.555 -86.819 -25.405  1.00  0.00      BSYN  
ATOM    195    H LYS    23      -7.931 -87.575 -25.419  1.00  0.00      BSYN  
ATOM    196   CA LYS    23      -8.289 -85.671 -26.238  1.00  0.00      BSYN  
ATOM    197   CB LYS    23      -6.843 -85.500 -26.729  1.00  0.00      BSYN  
ATOM    198   CG LYS    23      -6.158 -86.806 -27.247  1.00  0.00      BSYN  
ATOM    199   CD LYS    23      -5.193 -86.525 -28.455  1.00  0.00      BSYN  
ATOM    200   CE LYS    23      -3.991 -87.196 -28.272  1.00  0.00      BSYN  
ATOM    201   NZ LYS    23      -3.174 -86.937 -29.418  1.00  0.00      BSYN  
ATOM    202  HZ1 LYS    23      -3.542 -86.194 -30.045  1.00  0.00      BSYN  
ATOM    203  HZ2 LYS    23      -2.397 -86.621 -28.803  1.00  0.00      BSYN  
ATOM    204  HZ3 LYS    23      -3.077 -87.902 -29.794  1.00  0.00      BSYN  
ATOM    205    C LYS    23      -8.970 -85.617 -27.573  1.00  0.00      BSYN  
ATOM    206    O LYS    23      -9.490 -86.601 -28.067  1.00  0.00      BSYN  
ATOM    207    N GLN    24      -8.792 -84.411 -28.194  1.00  0.00      BSYN  
ATOM    208    H GLN    24      -8.358 -83.752 -27.613  1.00  0.00      BSYN  
ATOM    209   CA GLN    24      -9.395 -84.115 -29.446  1.00  0.00      BSYN  
ATOM    210   CB GLN    24      -8.735 -82.843 -29.885  1.00  0.00      BSYN  
ATOM    211   CG GLN    24      -9.185 -81.664 -29.119  1.00  0.00      BSYN  
ATOM    212   CD GLN    24      -8.586 -80.364 -29.608  1.00  0.00      BSYN  
ATOM    213  OE1 GLN    24      -9.233 -79.321 -29.640  1.00  0.00      BSYN  
ATOM    214  NE2 GLN    24      -7.274 -80.164 -29.931  1.00  0.00      BSYN  
ATOM    215 HE21 GLN    24      -7.018 -79.237 -30.124  1.00  0.00      BSYN  
ATOM    216 HE22 GLN    24      -6.584 -80.857 -29.867  1.00  0.00      BSYN  
ATOM    217    C GLN    24      -9.022 -85.169 -30.518  1.00  0.00      BSYN  
ATOM    218    O GLN    24      -7.834 -85.454 -30.696  1.00  0.00      BSYN  
ATOM    219    N GLY    25     -10.048 -85.742 -31.244  1.00  0.00      BSYN  
ATOM    220    H GLY    25     -10.962 -85.479 -31.008  1.00  0.00      BSYN  
ATOM    221   CA GLY    25      -9.801 -86.747 -32.243  1.00  0.00      BSYN  
ATOM    222    C GLY    25      -9.764 -86.160 -33.669  1.00  0.00      BSYN  
ATOM    223    O GLY    25      -8.776 -86.204 -34.420  1.00  0.00      BSYN  
ATOM    224    N VAL    26     -10.993 -85.546 -33.935  1.00  0.00      BSYN  
ATOM    225    H VAL    26     -11.711 -85.558 -33.268  1.00  0.00      BSYN  
ATOM    226   CA VAL    26     -11.287 -85.027 -35.222  1.00  0.00      BSYN  
ATOM    227   CB VAL    26     -12.240 -85.773 -36.054  1.00  0.00      BSYN  
ATOM    228  CG1 VAL    26     -11.590 -87.055 -36.498  1.00  0.00      BSYN  
ATOM    229  CG2 VAL    26     -13.600 -85.977 -35.232  1.00  0.00      BSYN  
ATOM    230    C VAL    26     -11.762 -83.591 -34.925  1.00  0.00      BSYN  
ATOM    231    O VAL    26     -11.894 -82.919 -35.936  1.00  0.00      BSYN  
ATOM    232    N THR    27     -11.936 -83.097 -33.746  1.00  0.00      BSYN  
ATOM    233    H THR    27     -11.438 -83.431 -32.971  1.00  0.00      BSYN  
ATOM    234   CA THR    27     -12.717 -81.866 -33.515  1.00  0.00      BSYN  
ATOM    235   CB THR    27     -13.357 -81.899 -32.119  1.00  0.00      BSYN  
ATOM    236  OG1 THR    27     -13.564 -83.292 -31.791  1.00  0.00      BSYN  
ATOM    237  HG1 THR    27     -13.597 -83.421 -30.840  1.00  0.00      BSYN  
ATOM    238  CG2 THR    27     -14.693 -81.073 -31.917  1.00  0.00      BSYN  
ATOM    239    C THR    27     -12.045 -80.585 -33.589  1.00  0.00      BSYN  
ATOM    240    O THR    27     -11.489 -80.035 -32.598  1.00  0.00      BSYN  
ATOM    241    N GLU    28     -11.932 -80.255 -34.860  1.00  0.00      BSYN  
ATOM    242    H GLU    28     -12.167 -80.889 -35.570  1.00  0.00      BSYN  
ATOM    243   CA GLU    28     -11.330 -78.958 -35.141  1.00  0.00      BSYN  
ATOM    244   CB GLU    28      -9.810 -79.000 -35.070  1.00  0.00      BSYN  
ATOM    245   CG GLU    28      -9.319 -77.540 -34.878  1.00  0.00      BSYN  
ATOM    246   CD GLU    28      -9.860 -76.916 -33.514  1.00  0.00      BSYN  
ATOM    247  OE1 GLU    28     -10.768 -76.031 -33.489  1.00  0.00      BSYN  
ATOM    248  OE2 GLU    28      -9.371 -77.377 -32.462  1.00  0.00      BSYN  
ATOM    249    C GLU    28     -11.871 -78.702 -36.587  1.00  0.00      BSYN  
ATOM    250    O GLU    28     -11.839 -79.695 -37.358  1.00  0.00      BSYN  
ATOM    251    N ALA    29     -12.246 -77.473 -37.035  1.00  0.00      BSYN  
ATOM    252    H ALA    29     -12.265 -76.649 -36.505  1.00  0.00      BSYN  
ATOM    253   CA ALA    29     -12.857 -77.355 -38.345  1.00  0.00      BSYN  
ATOM    254   CB ALA    29     -14.267 -76.650 -38.338  1.00  0.00      BSYN  
ATOM    255    C ALA    29     -12.028 -76.545 -39.348  1.00  0.00      BSYN  
ATOM    256    O ALA    29     -11.472 -75.489 -38.919  1.00  0.00      BSYN  
ATOM    257    N ALA    30     -11.747 -77.166 -40.499  1.00  0.00      BSYN  
ATOM    258    H ALA    30     -12.046 -78.098 -40.550  1.00  0.00      BSYN  
ATOM    259   CA ALA    30     -10.906 -76.555 -41.491  1.00  0.00      BSYN  
ATOM    260   CB ALA    30     -10.335 -77.791 -42.248  1.00  0.00      BSYN  
ATOM    261    C ALA    30     -11.666 -75.681 -42.449  1.00  0.00      BSYN  
ATOM    262    O ALA    30     -11.802 -75.908 -43.614  1.00  0.00      BSYN  
ATOM    263    N GLU    31     -12.306 -74.677 -41.836  1.00  0.00      BSYN  
ATOM    264    H GLU    31     -11.941 -74.331 -40.995  1.00  0.00      BSYN  
ATOM    265   CA GLU    31     -13.275 -73.806 -42.479  1.00  0.00      BSYN  
ATOM    266   CB GLU    31     -14.212 -73.054 -41.450  1.00  0.00      BSYN  
ATOM    267   CG GLU    31     -13.719 -72.325 -40.199  1.00  0.00      BSYN  
ATOM    268   CD GLU    31     -14.593 -72.222 -38.999  1.00  0.00      BSYN  
ATOM    269  OE1 GLU    31     -15.224 -73.186 -38.659  1.00  0.00      BSYN  
ATOM    270  OE2 GLU    31     -14.771 -71.119 -38.530  1.00  0.00      BSYN  
ATOM    271    C GLU    31     -12.532 -72.827 -43.421  1.00  0.00      BSYN  
ATOM    272    O GLU    31     -12.272 -71.675 -42.982  1.00  0.00      BSYN  
ATOM    273    N LYS    32     -12.119 -73.344 -44.555  1.00  0.00      BSYN  
ATOM    274    H LYS    32     -12.160 -74.302 -44.757  1.00  0.00      BSYN  
ATOM    275   CA LYS    32     -11.393 -72.576 -45.539  1.00  0.00      BSYN  
ATOM    276   CB LYS    32      -9.908 -72.661 -45.387  1.00  0.00      BSYN  
ATOM    277   CG LYS    32      -9.219 -71.475 -46.086  1.00  0.00      BSYN  
ATOM    278   CD LYS    32      -7.859 -71.434 -45.458  1.00  0.00      BSYN  
ATOM    279   CE LYS    32      -7.774 -70.120 -44.683  1.00  0.00      BSYN  
ATOM    280   NZ LYS    32      -7.994 -70.283 -43.345  1.00  0.00      BSYN  
ATOM    281  HZ1 LYS    32      -7.591 -71.038 -42.753  1.00  0.00      BSYN  
ATOM    282  HZ2 LYS    32      -7.669 -69.531 -42.704  1.00  0.00      BSYN  
ATOM    283  HZ3 LYS    32      -9.025 -70.417 -43.368  1.00  0.00      BSYN  
ATOM    284    C LYS    32     -11.880 -73.160 -46.858  1.00  0.00      BSYN  
ATOM    285    O LYS    32     -12.996 -72.832 -47.250  1.00  0.00      BSYN  
ATOM    286    N THR    33     -11.170 -74.135 -47.494  1.00  0.00      BSYN  
ATOM    287    H THR    33     -10.500 -74.805 -47.244  1.00  0.00      BSYN  
ATOM    288   CA THR    33     -11.496 -74.473 -48.844  1.00  0.00      BSYN  
ATOM    289   CB THR    33     -10.389 -74.104 -49.913  1.00  0.00      BSYN  
ATOM    290  OG1 THR    33      -9.145 -74.271 -49.275  1.00  0.00      BSYN  
ATOM    291  HG1 THR    33      -8.991 -73.946 -48.385  1.00  0.00      BSYN  
ATOM    292  CG2 THR    33     -10.689 -72.744 -50.424  1.00  0.00      BSYN  
ATOM    293    C THR    33     -11.929 -75.935 -49.149  1.00  0.00      BSYN  
ATOM    294    O THR    33     -12.027 -76.834 -48.260  1.00  0.00      BSYN  
ATOM    295    N LYS    34     -12.295 -76.134 -50.491  1.00  0.00      BSYN  
ATOM    296    H LYS    34     -12.658 -75.377 -50.997  1.00  0.00      BSYN  
ATOM    297   CA LYS    34     -12.848 -77.372 -50.867  1.00  0.00      BSYN  
ATOM    298   CB LYS    34     -13.566 -77.196 -52.112  1.00  0.00      BSYN  
ATOM    299   CG LYS    34     -14.884 -76.337 -51.812  1.00  0.00      BSYN  
ATOM    300   CD LYS    34     -15.754 -76.326 -53.100  1.00  0.00      BSYN  
ATOM    301   CE LYS    34     -17.331 -76.221 -52.820  1.00  0.00      BSYN  
ATOM    302   NZ LYS    34     -17.971 -77.499 -52.824  1.00  0.00      BSYN  
ATOM    303  HZ1 LYS    34     -18.893 -77.635 -52.362  1.00  0.00      BSYN  
ATOM    304  HZ2 LYS    34     -18.129 -77.845 -53.792  1.00  0.00      BSYN  
ATOM    305  HZ3 LYS    34     -17.183 -78.037 -52.411  1.00  0.00      BSYN  
ATOM    306    C LYS    34     -11.841 -78.507 -51.095  1.00  0.00      BSYN  
ATOM    307    O LYS    34     -10.739 -78.257 -51.587  1.00  0.00      BSYN  
ATOM    308    N GLU    35     -12.122 -79.795 -50.789  1.00  0.00      BSYN  
ATOM    309    H GLU    35     -13.032 -80.002 -50.488  1.00  0.00      BSYN  
ATOM    310   CA GLU    35     -11.130 -80.887 -50.657  1.00  0.00      BSYN  
ATOM    311   CB GLU    35     -11.809 -82.161 -50.164  1.00  0.00      BSYN  
ATOM    312   CG GLU    35     -12.584 -82.341 -48.800  1.00  0.00      BSYN  
ATOM    313   CD GLU    35     -14.111 -82.285 -48.914  1.00  0.00      BSYN  
ATOM    314  OE1 GLU    35     -14.902 -81.329 -48.612  1.00  0.00      BSYN  
ATOM    315  OE2 GLU    35     -14.567 -83.381 -49.386  1.00  0.00      BSYN  
ATOM    316    C GLU    35     -10.380 -81.098 -51.965  1.00  0.00      BSYN  
ATOM    317    O GLU    35     -10.830 -80.684 -53.107  1.00  0.00      BSYN  
ATOM    318    N GLY    36      -9.118 -81.509 -51.831  1.00  0.00      BSYN  
ATOM    319    H GLY    36      -8.573 -81.318 -51.040  1.00  0.00      BSYN  
ATOM    320   CA GLY    36      -8.346 -82.019 -52.948  1.00  0.00      BSYN  
ATOM    321    C GLY    36      -9.054 -83.278 -53.415  1.00  0.00      BSYN  
ATOM    322    O GLY    36      -8.530 -84.337 -53.177  1.00  0.00      BSYN  
ATOM    323    N VAL    37     -10.254 -83.243 -53.923  1.00  0.00      BSYN  
ATOM    324    H VAL    37     -10.656 -82.365 -53.759  1.00  0.00      BSYN  
ATOM    325   CA VAL    37     -10.955 -84.379 -54.477  1.00  0.00      BSYN  
ATOM    326   CB VAL    37     -12.439 -84.094 -54.664  1.00  0.00      BSYN  
ATOM    327  CG1 VAL    37     -12.928 -83.166 -55.737  1.00  0.00      BSYN  
ATOM    328  CG2 VAL    37     -13.123 -85.422 -54.520  1.00  0.00      BSYN  
ATOM    329    C VAL    37     -10.317 -85.192 -55.563  1.00  0.00      BSYN  
ATOM    330    O VAL    37     -10.288 -84.795 -56.701  1.00  0.00      BSYN  
ATOM    331    N LEU    38      -9.809 -86.380 -55.173  1.00  0.00      BSYN  
ATOM    332    H LEU    38      -9.703 -86.587 -54.221  1.00  0.00      BSYN  
ATOM    333   CA LEU    38      -9.643 -87.436 -56.041  1.00  0.00      BSYN  
ATOM    334   CB LEU    38      -8.243 -88.062 -55.881  1.00  0.00      BSYN  
ATOM    335   CG LEU    38      -7.054 -87.116 -55.771  1.00  0.00      BSYN  
ATOM    336  CD1 LEU    38      -5.850 -87.840 -55.308  1.00  0.00      BSYN  
ATOM    337  CD2 LEU    38      -6.872 -86.384 -57.031  1.00  0.00      BSYN  
ATOM    338    C LEU    38     -10.736 -88.417 -55.906  1.00  0.00      BSYN  
ATOM    339    O LEU    38     -11.000 -88.869 -54.788  1.00  0.00      BSYN  
ATOM    340    N TYR    39     -11.255 -88.747 -57.116  1.00  0.00      BSYN  
ATOM    341    H TYR    39     -10.923 -88.309 -57.927  1.00  0.00      BSYN  
ATOM    342   CA TYR    39     -12.274 -89.775 -57.241  1.00  0.00      BSYN  
ATOM    343   CB TYR    39     -13.226 -89.560 -58.507  1.00  0.00      BSYN  
ATOM    344   CG TYR    39     -14.317 -88.571 -58.393  1.00  0.00      BSYN  
ATOM    345  CD1 TYR    39     -14.021 -87.216 -58.364  1.00  0.00      BSYN  
ATOM    346  CE1 TYR    39     -14.949 -86.312 -58.005  1.00  0.00      BSYN  
ATOM    347  CD2 TYR    39     -15.663 -89.087 -58.369  1.00  0.00      BSYN  
ATOM    348  CE2 TYR    39     -16.620 -88.164 -58.022  1.00  0.00      BSYN  
ATOM    349   CZ TYR    39     -16.224 -86.832 -57.793  1.00  0.00      BSYN  
ATOM    350   OH TYR    39     -17.250 -85.970 -57.213  1.00  0.00      BSYN  
ATOM    351   HH TYR    39     -16.790 -85.478 -56.529  1.00  0.00      BSYN  
ATOM    352    C TYR    39     -11.820 -91.171 -57.154  1.00  0.00      BSYN  
ATOM    353    O TYR    39     -11.008 -91.736 -57.824  1.00  0.00      BSYN  
ATOM    354    N VAL    40     -12.561 -91.901 -56.335  1.00  0.00      BSYN  
ATOM    355    H VAL    40     -13.308 -91.521 -55.827  1.00  0.00      BSYN  
ATOM    356   CA VAL    40     -12.545 -93.410 -56.412  1.00  0.00      BSYN  
ATOM    357   CB VAL    40     -12.680 -94.024 -54.991  1.00  0.00      BSYN  
ATOM    358  CG1 VAL    40     -11.409 -93.869 -54.158  1.00  0.00      BSYN  
ATOM    359  CG2 VAL    40     -13.904 -93.530 -54.142  1.00  0.00      BSYN  
ATOM    360    C VAL    40     -13.669 -93.711 -57.461  1.00  0.00      BSYN  
ATOM    361    O VAL    40     -14.819 -93.750 -56.982  1.00  0.00      BSYN  
ATOM    362    N GLY    41     -13.495 -93.890 -58.757  1.00  0.00      BSYN  
ATOM    363    H GLY    41     -14.306 -93.966 -59.301  1.00  0.00      BSYN  
ATOM    364   CA GLY    41     -12.267 -94.035 -59.385  1.00  0.00      BSYN  
ATOM    365    C GLY    41     -12.234 -93.726 -60.935  1.00  0.00      BSYN  
ATOM    366    O GLY    41     -12.239 -92.572 -61.369  1.00  0.00      BSYN  
ATOM    367    N SER    42     -12.541 -94.838 -61.695  1.00  0.00      BSYN  
ATOM    368    H SER    42     -12.482 -95.685 -61.205  1.00  0.00      BSYN  
ATOM    369   CA SER    42     -12.839 -94.768 -63.089  1.00  0.00      BSYN  
ATOM    370   CB SER    42     -12.891 -96.036 -63.703  1.00  0.00      BSYN  
ATOM    371   OG SER    42     -11.713 -96.612 -63.845  1.00  0.00      BSYN  
ATOM    372   HG SER    42     -11.030 -95.991 -64.109  1.00  0.00      BSYN  
ATOM    373    C SER    42     -14.061 -93.946 -63.430  1.00  0.00      BSYN  
ATOM    374    O SER    42     -15.025 -93.997 -62.690  1.00  0.00      BSYN  
ATOM    375    N LYS    43     -14.136 -93.144 -64.568  1.00  0.00      BSYN  
ATOM    376    H LYS    43     -13.702 -93.558 -65.343  1.00  0.00      BSYN  
ATOM    377   CA LYS    43     -15.152 -92.007 -64.835  1.00  0.00      BSYN  
ATOM    378   CB LYS    43     -14.669 -90.971 -63.866  1.00  0.00      BSYN  
ATOM    379   CG LYS    43     -15.440 -89.600 -64.125  1.00  0.00      BSYN  
ATOM    380   CD LYS    43     -15.603 -88.720 -62.849  1.00  0.00      BSYN  
ATOM    381   CE LYS    43     -14.301 -87.957 -62.994  1.00  0.00      BSYN  
ATOM    382   NZ LYS    43     -13.917 -86.911 -62.055  1.00  0.00      BSYN  
ATOM    383  HZ1 LYS    43     -12.898 -86.705 -62.066  1.00  0.00      BSYN  
ATOM    384  HZ2 LYS    43     -14.350 -85.975 -62.198  1.00  0.00      BSYN  
ATOM    385  HZ3 LYS    43     -14.169 -87.105 -61.065  1.00  0.00      BSYN  
ATOM    386    C LYS    43     -14.998 -91.692 -66.324  1.00  0.00      BSYN  
ATOM    387    O LYS    43     -14.132 -92.279 -66.976  1.00  0.00      BSYN  
ATOM    388    N THR    44     -15.859 -90.809 -66.854  1.00  0.00      BSYN  
ATOM    389    H THR    44     -16.741 -90.684 -66.447  1.00  0.00      BSYN  
ATOM    390   CA THR    44     -15.863 -90.349 -68.209  1.00  0.00      BSYN  
ATOM    391   CB THR    44     -17.414 -90.401 -68.719  1.00  0.00      BSYN  
ATOM    392  OG1 THR    44     -18.009 -91.486 -68.007  1.00  0.00      BSYN  
ATOM    393  HG1 THR    44     -18.931 -91.296 -67.821  1.00  0.00      BSYN  
ATOM    394  CG2 THR    44     -17.651 -90.540 -70.251  1.00  0.00      BSYN  
ATOM    395    C THR    44     -15.406 -88.943 -68.256  1.00  0.00      BSYN  
ATOM    396    O THR    44     -14.200 -88.661 -68.008  1.00  0.00      BSYN  
ATOM    397    N ARG    45     -16.269 -87.895 -68.311  1.00  0.00      BSYN  
ATOM    398    H ARG    45     -17.195 -87.897 -67.991  1.00  0.00      BSYN  
ATOM    399   CA ARG    45     -15.705 -86.592 -68.706  1.00  0.00      BSYN  
ATOM    400   CB ARG    45     -16.058 -86.380 -70.207  1.00  0.00      BSYN  
ATOM    401   CG ARG    45     -17.561 -86.372 -70.621  1.00  0.00      BSYN  
ATOM    402   CD ARG    45     -17.891 -86.809 -72.030  1.00  0.00      BSYN  
ATOM    403   NE ARG    45     -17.155 -87.996 -72.428  1.00  0.00      BSYN  
ATOM    404   HE ARG    45     -16.291 -88.170 -71.998  1.00  0.00      BSYN  
ATOM    405   CZ ARG    45     -17.528 -88.926 -73.295  1.00  0.00      BSYN  
ATOM    406  NH1 ARG    45     -16.810 -90.019 -73.605  1.00  0.00      BSYN  
ATOM    407 HH11 ARG    45     -17.116 -90.627 -74.337  1.00  0.00      BSYN  
ATOM    408 HH12 ARG    45     -15.843 -90.079 -73.358  1.00  0.00      BSYN  
ATOM    409  NH2 ARG    45     -18.685 -88.754 -73.853  1.00  0.00      BSYN  
ATOM    410 HH21 ARG    45     -19.184 -89.553 -74.188  1.00  0.00      BSYN  
ATOM    411 HH22 ARG    45     -19.327 -88.029 -73.602  1.00  0.00      BSYN  
ATOM    412    C ARG    45     -16.097 -85.304 -67.915  1.00  0.00      BSYN  
ATOM    413    O ARG    45     -16.180 -84.088 -68.354  1.00  0.00      BSYN  
ATOM    414    N GLU    46     -16.322 -85.518 -66.522  1.00  0.00      BSYN  
ATOM    415    H GLU    46     -16.115 -86.408 -66.167  1.00  0.00      BSYN  
ATOM    416   CA GLU    46     -16.700 -84.575 -65.574  1.00  0.00      BSYN  
ATOM    417   CB GLU    46     -17.774 -85.222 -64.672  1.00  0.00      BSYN  
ATOM    418   CG GLU    46     -18.998 -85.661 -65.231  1.00  0.00      BSYN  
ATOM    419   CD GLU    46     -18.801 -87.049 -65.945  1.00  0.00      BSYN  
ATOM    420  OE1 GLU    46     -18.274 -88.035 -65.383  1.00  0.00      BSYN  
ATOM    421  OE2 GLU    46     -19.211 -87.163 -67.083  1.00  0.00      BSYN  
ATOM    422    C GLU    46     -15.447 -84.302 -64.741  1.00  0.00      BSYN  
ATOM    423    O GLU    46     -14.457 -85.037 -64.748  1.00  0.00      BSYN  
ATOM    424    N GLY    47     -15.364 -83.108 -64.173  1.00  0.00      BSYN  
ATOM    425    H GLY    47     -16.119 -82.556 -64.468  1.00  0.00      BSYN  
ATOM    426   CA GLY    47     -14.591 -82.880 -62.935  1.00  0.00      BSYN  
ATOM    427    C GLY    47     -15.382 -83.489 -61.731  1.00  0.00      BSYN  
ATOM    428    O GLY    47     -15.304 -84.666 -61.447  1.00  0.00      BSYN  
ATOM    429    N VAL    48     -16.195 -82.644 -61.201  1.00  0.00      BSYN  
ATOM    430    H VAL    48     -16.168 -81.793 -61.686  1.00  0.00      BSYN  
ATOM    431   CA VAL    48     -17.013 -82.883 -60.106  1.00  0.00      BSYN  
ATOM    432   CB VAL    48     -17.293 -81.491 -59.431  1.00  0.00      BSYN  
ATOM    433  CG1 VAL    48     -18.073 -80.578 -60.384  1.00  0.00      BSYN  
ATOM    434  CG2 VAL    48     -17.971 -81.688 -58.203  1.00  0.00      BSYN  
ATOM    435    C VAL    48     -18.245 -83.680 -60.558  1.00  0.00      BSYN  
ATOM    436    O VAL    48     -18.704 -83.684 -61.718  1.00  0.00      BSYN  
ATOM    437    N VAL    49     -18.790 -84.596 -59.706  1.00  0.00      BSYN  
ATOM    438    H VAL    49     -18.377 -84.655 -58.820  1.00  0.00      BSYN  
ATOM    439   CA VAL    49     -19.990 -85.405 -60.046  1.00  0.00      BSYN  
ATOM    440   CB VAL    49     -19.724 -86.580 -60.991  1.00  0.00      BSYN  
ATOM    441  CG1 VAL    49     -19.133 -87.784 -60.356  1.00  0.00      BSYN  
ATOM    442  CG2 VAL    49     -20.842 -86.826 -61.877  1.00  0.00      BSYN  
ATOM    443    C VAL    49     -20.762 -85.869 -58.738  1.00  0.00      BSYN  
ATOM    444    O VAL    49     -21.918 -85.878 -58.794  1.00  0.00      BSYN  
ATOM    445    N GLN    50     -20.122 -86.226 -57.637  1.00  0.00      BSYN  
ATOM    446    H GLN    50     -19.162 -86.069 -57.527  1.00  0.00      BSYN  
ATOM    447   CA GLN    50     -20.800 -86.754 -56.461  1.00  0.00      BSYN  
ATOM    448   CB GLN    50     -20.744 -88.271 -56.555  1.00  0.00      BSYN  
ATOM    449   CG GLN    50     -22.113 -88.861 -56.977  1.00  0.00      BSYN  
ATOM    450   CD GLN    50     -22.196 -90.415 -56.917  1.00  0.00      BSYN  
ATOM    451  OE1 GLN    50     -21.275 -91.214 -56.561  1.00  0.00      BSYN  
ATOM    452  NE2 GLN    50     -23.434 -90.908 -57.219  1.00  0.00      BSYN  
ATOM    453 HE21 GLN    50     -23.652 -91.861 -57.293  1.00  0.00      BSYN  
ATOM    454 HE22 GLN    50     -24.165 -90.255 -57.203  1.00  0.00      BSYN  
ATOM    455    C GLN    50     -20.434 -86.212 -55.090  1.00  0.00      BSYN  
ATOM    456    O GLN    50     -21.075 -85.256 -54.607  1.00  0.00      BSYN  
ATOM    457    N GLY    51     -19.537 -86.745 -54.138  1.00  0.00      BSYN  
ATOM    458    H GLY    51     -19.212 -87.582 -54.530  1.00  0.00      BSYN  
ATOM    459   CA GLY    51     -19.052 -86.065 -52.940  1.00  0.00      BSYN  
ATOM    460    C GLY    51     -18.009 -86.900 -52.203  1.00  0.00      BSYN  
ATOM    461    O GLY    51     -18.403 -87.635 -51.296  1.00  0.00      BSYN  
ATOM    462    N VAL    52     -16.695 -86.890 -52.662  1.00  0.00      BSYN  
ATOM    463    H VAL    52     -16.345 -86.084 -53.096  1.00  0.00      BSYN  
ATOM    464   CA VAL    52     -15.665 -87.809 -52.087  1.00  0.00      BSYN  
ATOM    465   CB VAL    52     -14.852 -88.573 -53.244  1.00  0.00      BSYN  
ATOM    466  CG1 VAL    52     -13.871 -89.681 -52.839  1.00  0.00      BSYN  
ATOM    467  CG2 VAL    52     -15.945 -89.302 -54.167  1.00  0.00      BSYN  
ATOM    468    C VAL    52     -14.737 -86.916 -51.278  1.00  0.00      BSYN  
ATOM    469    O VAL    52     -14.617 -85.761 -51.681  1.00  0.00      BSYN  
ATOM    470    N ALA    53     -14.129 -87.221 -50.087  1.00  0.00      BSYN  
ATOM    471    H ALA    53     -13.655 -86.433 -49.750  1.00  0.00      BSYN  
ATOM    472   CA ALA    53     -14.349 -88.448 -49.359  1.00  0.00      BSYN  
ATOM    473   CB ALA    53     -13.016 -89.166 -49.446  1.00  0.00      BSYN  
ATOM    474    C ALA    53     -14.739 -88.298 -47.918  1.00  0.00      BSYN  
ATOM    475    O ALA    53     -14.080 -87.623 -47.140  1.00  0.00      BSYN  
ATOM    476    N SER    54     -15.980 -88.757 -47.584  1.00  0.00      BSYN  
ATOM    477    H SER    54     -16.587 -89.106 -48.270  1.00  0.00      BSYN  
ATOM    478   CA SER    54     -16.529 -88.723 -46.248  1.00  0.00      BSYN  
ATOM    479   CB SER    54     -18.021 -89.010 -46.499  1.00  0.00      BSYN  
ATOM    480   OG SER    54     -18.583 -88.007 -47.309  1.00  0.00      BSYN  
ATOM    481   HG SER    54     -19.277 -88.310 -47.900  1.00  0.00      BSYN  
ATOM    482    C SER    54     -15.945 -89.873 -45.421  1.00  0.00      BSYN  
ATOM    483    O SER    54     -15.447 -89.718 -44.267  1.00  0.00      BSYN  
ATOM    484    N VAL    55     -15.846 -91.081 -46.108  1.00  0.00      BSYN  
ATOM    485    H VAL    55     -16.087 -91.296 -47.033  1.00  0.00      BSYN  
ATOM    486   CA VAL    55     -15.472 -92.233 -45.366  1.00  0.00      BSYN  
ATOM    487   CB VAL    55     -16.223 -93.533 -45.855  1.00  0.00      BSYN  
ATOM    488  CG1 VAL    55     -17.699 -93.291 -45.623  1.00  0.00      BSYN  
ATOM    489  CG2 VAL    55     -15.924 -93.927 -47.233  1.00  0.00      BSYN  
ATOM    490    C VAL    55     -13.984 -92.441 -45.456  1.00  0.00      BSYN  
ATOM    491    O VAL    55     -13.302 -92.220 -46.406  1.00  0.00      BSYN  
ATOM    492    N ALA    56     -13.382 -92.877 -44.397  1.00  0.00      BSYN  
ATOM    493    H ALA    56     -14.096 -93.218 -43.819  1.00  0.00      BSYN  
ATOM    494   CA ALA    56     -11.979 -92.903 -44.067  1.00  0.00      BSYN  
ATOM    495   CB ALA    56     -11.868 -92.449 -42.648  1.00  0.00      BSYN  
ATOM    496    C ALA    56     -11.412 -94.300 -44.164  1.00  0.00      BSYN  
ATOM    497    O ALA    56     -10.257 -94.360 -44.513  1.00  0.00      BSYN  
ATOM    498    N GLU    57     -12.108 -95.369 -43.839  1.00  0.00      BSYN  
ATOM    499    H GLU    57     -13.026 -95.264 -43.512  1.00  0.00      BSYN  
ATOM    500   CA GLU    57     -11.443 -96.530 -43.413  1.00  0.00      BSYN  
ATOM    501   CB GLU    57     -11.636 -96.916 -41.942  1.00  0.00      BSYN  
ATOM    502   CG GLU    57     -11.153 -95.830 -40.950  1.00  0.00      BSYN  
ATOM    503   CD GLU    57     -11.561 -96.008 -39.484  1.00  0.00      BSYN  
ATOM    504  OE1 GLU    57     -10.707 -95.936 -38.630  1.00  0.00      BSYN  
ATOM    505  OE2 GLU    57     -12.764 -95.985 -39.158  1.00  0.00      BSYN  
ATOM    506    C GLU    57     -11.604 -97.622 -44.396  1.00  0.00      BSYN  
ATOM    507    O GLU    57     -12.693 -97.901 -44.903  1.00  0.00      BSYN  
ATOM    508    N LYS    58     -10.444 -98.317 -44.594  1.00  0.00      BSYN  
ATOM    509    H LYS    58      -9.668 -97.893 -44.173  1.00  0.00      BSYN  
ATOM    510   CA LYS    58     -10.280 -99.574 -45.274  1.00  0.00      BSYN  
ATOM    511   CB LYS    58      -8.922 -99.814 -45.623  1.00  0.00      BSYN  
ATOM    512   CG LYS    58      -7.968 -98.937 -46.205  1.00  0.00      BSYN  
ATOM    513   CD LYS    58      -6.673 -99.654 -45.866  1.00  0.00      BSYN  
ATOM    514   CE LYS    58      -6.257-100.906 -46.661  1.00  0.00      BSYN  
ATOM    515   NZ LYS    58      -4.916-101.394 -46.110  1.00  0.00      BSYN  
ATOM    516  HZ1 LYS    58      -4.902-101.452 -45.071  1.00  0.00      BSYN  
ATOM    517  HZ2 LYS    58      -5.003-102.305 -46.604  1.00  0.00      BSYN  
ATOM    518  HZ3 LYS    58      -4.238-100.706 -46.494  1.00  0.00      BSYN  
ATOM    519    C LYS    58     -10.746-100.770 -44.461  1.00  0.00      BSYN  
ATOM    520    O LYS    58     -11.272-101.808 -44.979  1.00  0.00      BSYN  
ATOM    521    N THR    59     -10.734-100.511 -43.131  1.00  0.00      BSYN  
ATOM    522    H THR    59     -10.744 -99.592 -42.793  1.00  0.00      BSYN  
ATOM    523   CA THR    59     -10.887-101.573 -42.169  1.00  0.00      BSYN  
ATOM    524   CB THR    59     -10.018-101.778 -40.881  1.00  0.00      BSYN  
ATOM    525  OG1 THR    59      -8.622-101.744 -41.311  1.00  0.00      BSYN  
ATOM    526  HG1 THR    59      -8.133-101.618 -40.494  1.00  0.00      BSYN  
ATOM    527  CG2 THR    59     -10.117-103.123 -40.259  1.00  0.00      BSYN  
ATOM    528    C THR    59     -12.319-101.415 -41.605  1.00  0.00      BSYN  
ATOM    529    O THR    59     -12.596-100.399 -41.010  1.00  0.00      BSYN  
ATOM    530    N LYS    60     -13.186-102.389 -41.857  1.00  0.00      BSYN  
ATOM    531    H LYS    60     -12.941-103.263 -42.226  1.00  0.00      BSYN  
ATOM    532   CA LYS    60     -14.609-102.270 -41.462  1.00  0.00      BSYN  
ATOM    533   CB LYS    60     -15.553-102.619 -42.657  1.00  0.00      BSYN  
ATOM    534   CG LYS    60     -15.733-101.227 -43.400  1.00  0.00      BSYN  
ATOM    535   CD LYS    60     -16.467-100.132 -42.631  1.00  0.00      BSYN  
ATOM    536   CE LYS    60     -16.401 -98.800 -43.404  1.00  0.00      BSYN  
ATOM    537   NZ LYS    60     -17.385 -97.851 -42.988  1.00  0.00      BSYN  
ATOM    538  HZ1 LYS    60     -18.346 -98.246 -42.943  1.00  0.00      BSYN  
ATOM    539  HZ2 LYS    60     -16.990 -97.602 -42.058  1.00  0.00      BSYN  
ATOM    540  HZ3 LYS    60     -17.556 -97.090 -43.676  1.00  0.00      BSYN  
ATOM    541    C LYS    60     -14.893-103.141 -40.303  1.00  0.00      BSYN  
ATOM    542    O LYS    60     -15.345-104.239 -40.456  1.00  0.00      BSYN  
ATOM    543    N GLU    61     -14.460-102.553 -39.224  1.00  0.00      BSYN  
ATOM    544    H GLU    61     -13.870-101.790 -39.398  1.00  0.00      BSYN  
ATOM    545   CA GLU    61     -14.888-102.882 -37.829  1.00  0.00      BSYN  
ATOM    546   CB GLU    61     -13.590-103.087 -37.004  1.00  0.00      BSYN  
ATOM    547   CG GLU    61     -13.086-104.454 -37.491  1.00  0.00      BSYN  
ATOM    548   CD GLU    61     -11.793-105.065 -36.929  1.00  0.00      BSYN  
ATOM    549  OE1 GLU    61     -11.112-105.591 -37.794  1.00  0.00      BSYN  
ATOM    550  OE2 GLU    61     -11.535-105.073 -35.722  1.00  0.00      BSYN  
ATOM    551    C GLU    61     -15.768-101.699 -37.337  1.00  0.00      BSYN  
ATOM    552    O GLU    61     -15.839-101.458 -36.121  1.00  0.00      BSYN  
ATOM    553    N GLN    62     -16.409-100.952 -38.325  1.00  0.00      BSYN  
ATOM    554    H GLN    62     -15.992-100.800 -39.199  1.00  0.00      BSYN  
ATOM    555   CA GLN    62     -17.419-100.011 -38.172  1.00  0.00      BSYN  
ATOM    556   CB GLN    62     -17.438 -98.998 -39.395  1.00  0.00      BSYN  
ATOM    557   CG GLN    62     -16.624 -97.690 -39.165  1.00  0.00      BSYN  
ATOM    558   CD GLN    62     -17.259 -96.736 -38.203  1.00  0.00      BSYN  
ATOM    559  OE1 GLN    62     -16.611 -96.384 -37.209  1.00  0.00      BSYN  
ATOM    560  NE2 GLN    62     -18.625 -96.529 -38.077  1.00  0.00      BSYN  
ATOM    561 HE21 GLN    62     -19.321 -96.900 -38.659  1.00  0.00      BSYN  
ATOM    562 HE22 GLN    62     -18.876 -95.772 -37.508  1.00  0.00      BSYN  
ATOM    563    C GLN    62     -18.806-100.500 -37.678  1.00  0.00      BSYN  
ATOM    564    O GLN    62     -19.705 -99.637 -37.826  1.00  0.00      BSYN  
ATOM    565    N ALA    63     -18.903-101.633 -36.973  1.00  0.00      BSYN  
ATOM    566    H ALA    63     -18.011-102.026 -36.875  1.00  0.00      BSYN  
ATOM    567   CA ALA    63     -20.178-102.279 -36.663  1.00  0.00      BSYN  
ATOM    568   CB ALA    63     -20.963-102.617 -38.021  1.00  0.00      BSYN  
ATOM    569    C ALA    63     -19.729-103.465 -35.850  1.00  0.00      BSYN  
ATOM    570    O ALA    63     -19.034-104.280 -36.476  1.00  0.00      BSYN  
ATOM    571    N SER    64     -19.878-103.453 -34.544  1.00  0.00      BSYN  
ATOM    572    H SER    64     -19.931-102.560 -34.142  1.00  0.00      BSYN  
ATOM    573   CA SER    64     -19.803-104.655 -33.672  1.00  0.00      BSYN  
ATOM    574   CB SER    64     -18.380-104.912 -33.284  1.00  0.00      BSYN  
ATOM    575   OG SER    64     -17.652-105.378 -34.392  1.00  0.00      BSYN  
ATOM    576   HG SER    64     -18.287-105.325 -35.110  1.00  0.00      BSYN  
ATOM    577    C SER    64     -20.628-104.755 -32.334  1.00  0.00      BSYN  
ATOM    578    O SER    64     -20.378-104.037 -31.351  1.00  0.00      BSYN  
ATOM    579    N HIS    65     -21.575-105.651 -32.305  1.00  0.00      BSYN  
ATOM    580    H HIS    65     -21.723-106.186 -33.113  1.00  0.00      BSYN  
ATOM    581   CA HIS    65     -22.388-105.863 -31.101  1.00  0.00      BSYN  
ATOM    582   CB HIS    65     -23.916-106.146 -31.383  1.00  0.00      BSYN  
ATOM    583   CG HIS    65     -24.274-106.986 -32.552  1.00  0.00      BSYN  
ATOM    584  ND1 HIS    65     -23.892-106.976 -33.842  1.00  0.00      BSYN  
ATOM    585  HD1 HIS    65     -23.212-106.337 -34.140  1.00  0.00      BSYN  
ATOM    586  CD2 HIS    65     -25.059-108.167 -32.485  1.00  0.00      BSYN  
ATOM    587  NE2 HIS    65     -25.064-108.808 -33.601  1.00  0.00      BSYN  
ATOM    588  CE1 HIS    65     -24.307-108.089 -34.426  1.00  0.00      BSYN  
ATOM    589    C HIS    65     -21.955-106.899 -30.147  1.00  0.00      BSYN  
ATOM    590    O HIS    65     -21.888-106.753 -28.917  1.00  0.00      BSYN  
ATOM    591    N LEU    66     -21.729-108.063 -30.752  1.00  0.00      BSYN  
ATOM    592    H LEU    66     -22.076-108.228 -31.654  1.00  0.00      BSYN  
ATOM    593   CA LEU    66     -21.009-109.198 -30.171  1.00  0.00      BSYN  
ATOM    594   CB LEU    66     -21.164-110.550 -30.907  1.00  0.00      BSYN  
ATOM    595   CG LEU    66     -22.491-111.277 -30.864  1.00  0.00      BSYN  
ATOM    596  CD1 LEU    66     -22.909-112.367 -31.973  1.00  0.00      BSYN  
ATOM    597  CD2 LEU    66     -22.723-111.779 -29.430  1.00  0.00      BSYN  
ATOM    598    C LEU    66     -19.517-108.774 -30.041  1.00  0.00      BSYN  
ATOM    599    O LEU    66     -18.684-109.164 -30.889  1.00  0.00      BSYN  
ATOM    600    N GLY    67     -19.259-108.078 -28.979  1.00  0.00      BSYN  
ATOM    601    H GLY    67     -20.021-107.648 -28.537  1.00  0.00      BSYN  
ATOM    602   CA GLY    67     -17.881-107.522 -28.985  1.00  0.00      BSYN  
ATOM    603    C GLY    67     -17.558-106.767 -27.673  1.00  0.00      BSYN  
ATOM    604    O GLY    67     -16.642-107.259 -27.016  1.00  0.00      BSYN  
ATOM    605    N GLY    68     -18.055-105.633 -27.176  1.00  0.00      BSYN  
ATOM    606    H GLY    68     -17.694-105.318 -26.321  1.00  0.00      BSYN  
ATOM    607   CA GLY    68     -19.007-104.761 -27.988  1.00  0.00      BSYN  
ATOM    608    C GLY    68     -19.885-103.997 -27.118  1.00  0.00      BSYN  
ATOM    609    O GLY    68     -19.684-103.961 -25.909  1.00  0.00      BSYN  
ATOM    610    N ALA    69     -20.820-103.348 -27.709  1.00  0.00      BSYN  
ATOM    611    H ALA    69     -20.860-103.353 -28.688  1.00  0.00      BSYN  
ATOM    612   CA ALA    69     -21.642-102.456 -26.963  1.00  0.00      BSYN  
ATOM    613   CB ALA    69     -22.347-101.396 -27.912  1.00  0.00      BSYN  
ATOM    614    C ALA    69     -22.782-103.060 -26.069  1.00  0.00      BSYN  
ATOM    615    O ALA    69     -22.972-102.624 -24.971  1.00  0.00      BSYN  
ATOM    616    N VAL    70     -23.386-104.144 -26.632  1.00  0.00      BSYN  
ATOM    617    H VAL    70     -22.899-104.834 -27.128  1.00  0.00      BSYN  
ATOM    618   CA VAL    70     -24.546-104.551 -25.924  1.00  0.00      BSYN  
ATOM    619   CB VAL    70     -25.809-104.541 -26.761  1.00  0.00      BSYN  
ATOM    620  CG1 VAL    70     -26.216-103.096 -27.199  1.00  0.00      BSYN  
ATOM    621  CG2 VAL    70     -25.704-105.468 -28.044  1.00  0.00      BSYN  
ATOM    622    C VAL    70     -24.266-106.038 -25.461  1.00  0.00      BSYN  
ATOM    623    O VAL    70     -24.992-106.610 -24.634  1.00  0.00      BSYN  
ATOM    624    N PHE    71     -23.336-106.765 -26.110  1.00  0.00      BSYN  
ATOM    625    H PHE    71     -22.949-106.583 -26.992  1.00  0.00      BSYN  
ATOM    626   CA PHE    71     -22.701-107.840 -25.477  1.00  0.00      BSYN  
ATOM    627   CB PHE    71     -22.919-109.195 -26.028  1.00  0.00      BSYN  
ATOM    628   CG PHE    71     -24.362-109.533 -26.018  1.00  0.00      BSYN  
ATOM    629  CD1 PHE    71     -25.073-109.945 -24.891  1.00  0.00      BSYN  
ATOM    630  CD2 PHE    71     -25.049-109.543 -27.182  1.00  0.00      BSYN  
ATOM    631  CE1 PHE    71     -26.495-110.123 -24.893  1.00  0.00      BSYN  
ATOM    632  CE2 PHE    71     -26.377-109.905 -27.283  1.00  0.00      BSYN  
ATOM    633   CZ PHE    71     -27.130-110.208 -26.111  1.00  0.00      BSYN  
ATOM    634    C PHE    71     -21.238-107.587 -25.128  1.00  0.00      BSYN  
ATOM    635    O PHE    71     -20.398-107.650 -26.031  1.00  0.00      BSYN  
ATOM    636    N SER    72     -20.784-107.364 -23.888  1.00  0.00      BSYN  
ATOM    637    H SER    72     -21.276-107.675 -23.100  1.00  0.00      BSYN  
ATOM    638   CA SER    72     -19.498-106.842 -23.623  1.00  0.00      BSYN  
ATOM    639   CB SER    72     -19.640-105.708 -22.535  1.00  0.00      BSYN  
ATOM    640   OG SER    72     -18.387-105.320 -21.972  1.00  0.00      BSYN  
ATOM    641   HG SER    72     -18.430-104.627 -21.309  1.00  0.00      BSYN  
ATOM    642    C SER    72     -18.555-107.969 -23.175  1.00  0.00      BSYN  
ATOM    643    O SER    72     -18.951-109.041 -22.741  1.00  0.00      BSYN  
ATOM    644    N GLY    73     -17.231-107.837 -23.508  1.00  0.00      BSYN  
ATOM    645    H GLY    73     -16.846-107.037 -23.923  1.00  0.00      BSYN  
ATOM    646   CA GLY    73     -16.306-108.733 -22.779  1.00  0.00      BSYN  
ATOM    647    C GLY    73     -14.874-108.336 -23.295  1.00  0.00      BSYN  
ATOM    648    O GLY    73     -13.995-108.139 -22.527  1.00  0.00      BSYN  
ATOM    649    N ALA    74     -14.874-108.101 -24.570  1.00  0.00      BSYN  
ATOM    650    H ALA    74     -15.684-108.092 -25.121  1.00  0.00      BSYN  
ATOM    651   CA ALA    74     -13.667-107.704 -25.368  1.00  0.00      BSYN  
ATOM    652   CB ALA    74     -13.839-108.511 -26.603  1.00  0.00      BSYN  
ATOM    653    C ALA    74     -13.768-106.135 -25.729  1.00  0.00      BSYN  
ATOM    654    O ALA    74     -14.129-105.645 -26.759  1.00  0.00      BSYN  
ATOM    655    N GLY    75     -13.459-105.576 -24.543  1.00  0.00      BSYN  
ATOM    656    H GLY    75     -13.323-106.151 -23.761  1.00  0.00      BSYN  
ATOM    657   CA GLY    75     -13.212-104.160 -24.460  1.00  0.00      BSYN  
ATOM    658    C GLY    75     -13.087-103.738 -23.063  1.00  0.00      BSYN  
ATOM    659    O GLY    75     -14.040-103.261 -22.481  1.00  0.00      BSYN  
ATOM    660    N ASN    76     -11.892-103.751 -22.583  1.00  0.00      BSYN  
ATOM    661    H ASN    76     -11.136-103.921 -23.183  1.00  0.00      BSYN  
ATOM    662   CA ASN    76     -11.718-103.353 -21.154  1.00  0.00      BSYN  
ATOM    663   CB ASN    76     -10.917-104.453 -20.306  1.00  0.00      BSYN  
ATOM    664   CG ASN    76     -10.467-103.925 -18.928  1.00  0.00      BSYN  
ATOM    665  OD1 ASN    76      -9.510-104.443 -18.259  1.00  0.00      BSYN  
ATOM    666  ND2 ASN    76     -11.099-102.950 -18.236  1.00  0.00      BSYN  
ATOM    667 HD21 ASN    76     -11.857-102.405 -18.534  1.00  0.00      BSYN  
ATOM    668 HD22 ASN    76     -10.724-102.645 -17.383  1.00  0.00      BSYN  
ATOM    669    C ASN    76     -10.879-102.044 -21.291  1.00  0.00      BSYN  
ATOM    670    O ASN    76      -9.663-102.051 -21.464  1.00  0.00      BSYN  
ATOM    671    N ILE    77     -11.374-100.903 -20.973  1.00  0.00      BSYN  
ATOM    672    H ILE    77     -10.693-100.207 -21.081  1.00  0.00      BSYN  
ATOM    673   CA ILE    77     -12.759-100.665 -20.845  1.00  0.00      BSYN  
ATOM    674   CB ILE    77     -12.610 -99.609 -19.726  1.00  0.00      BSYN  
ATOM    675  CG2 ILE    77     -12.172 -98.263 -20.413  1.00  0.00      BSYN  
ATOM    676  CG1 ILE    77     -13.843 -99.628 -18.782  1.00  0.00      BSYN  
ATOM    677   CD ILE    77     -14.164-100.998 -18.412  1.00  0.00      BSYN  
ATOM    678    C ILE    77     -13.543-100.354 -22.098  1.00  0.00      BSYN  
ATOM    679    O ILE    77     -12.967 -99.740 -22.980  1.00  0.00      BSYN  
ATOM    680    N ALA    78     -14.884-100.581 -21.996  1.00  0.00      BSYN  
ATOM    681    H ALA    78     -15.310-101.175 -21.344  1.00  0.00      BSYN  
ATOM    682   CA ALA    78     -15.842-100.211 -23.112  1.00  0.00      BSYN  
ATOM    683   CB ALA    78     -17.221-100.984 -23.093  1.00  0.00      BSYN  
ATOM    684    C ALA    78     -16.299 -98.783 -23.118  1.00  0.00      BSYN  
ATOM    685    O ALA    78     -17.086 -98.286 -22.253  1.00  0.00      BSYN  
ATOM    686    N ALA    79     -15.718 -98.067 -24.037  1.00  0.00      BSYN  
ATOM    687    H ALA    79     -14.897 -98.229 -24.547  1.00  0.00      BSYN  
ATOM    688   CA ALA    79     -16.139 -96.688 -24.293  1.00  0.00      BSYN  
ATOM    689   CB ALA    79     -15.428 -95.745 -23.255  1.00  0.00      BSYN  
ATOM    690    C ALA    79     -15.979 -95.991 -25.688  1.00  0.00      BSYN  
ATOM    691    O ALA    79     -15.002 -96.060 -26.378  1.00  0.00      BSYN  
ATOM    692    N ALA    80     -17.019 -95.259 -26.111  1.00  0.00      BSYN  
ATOM    693    H ALA    80     -17.555 -94.938 -25.356  1.00  0.00      BSYN  
ATOM    694   CA ALA    80     -17.200 -94.648 -27.418  1.00  0.00      BSYN  
ATOM    695   CB ALA    80     -18.652 -94.274 -27.817  1.00  0.00      BSYN  
ATOM    696    C ALA    80     -16.321 -93.382 -27.604  1.00  0.00      BSYN  
ATOM    697    O ALA    80     -16.375 -92.465 -26.859  1.00  0.00      BSYN  
ATOM    698    N THR    81     -15.450 -93.470 -28.667  1.00  0.00      BSYN  
ATOM    699    H THR    81     -15.489 -94.298 -29.191  1.00  0.00      BSYN  
ATOM    700   CA THR    81     -14.546 -92.387 -28.980  1.00  0.00      BSYN  
ATOM    701   CB THR    81     -13.274 -93.048 -29.478  1.00  0.00      BSYN  
ATOM    702  OG1 THR    81     -12.879 -94.119 -28.654  1.00  0.00      BSYN  
ATOM    703  HG1 THR    81     -12.228 -94.660 -29.107  1.00  0.00      BSYN  
ATOM    704  CG2 THR    81     -12.169 -92.010 -29.487  1.00  0.00      BSYN  
ATOM    705    C THR    81     -15.243 -91.387 -29.824  1.00  0.00      BSYN  
ATOM    706    O THR    81     -15.574 -91.595 -30.994  1.00  0.00      BSYN  
ATOM    707    N GLY    82     -15.406 -90.163 -29.464  1.00  0.00      BSYN  
ATOM    708    H GLY    82     -15.831 -89.383 -29.879  1.00  0.00      BSYN  
ATOM    709   CA GLY    82     -14.689 -89.668 -28.289  1.00  0.00      BSYN  
ATOM    710    C GLY    82     -15.855 -88.872 -27.592  1.00  0.00      BSYN  
ATOM    711    O GLY    82     -16.404 -87.987 -28.208  1.00  0.00      BSYN  
ATOM    712    N LEU    83     -16.189 -89.173 -26.349  1.00  0.00      BSYN  
ATOM    713    H LEU    83     -15.603 -89.862 -25.973  1.00  0.00      BSYN  
ATOM    714   CA LEU    83     -17.166 -88.472 -25.534  1.00  0.00      BSYN  
ATOM    715   CB LEU    83     -18.110 -89.458 -24.898  1.00  0.00      BSYN  
ATOM    716   CG LEU    83     -19.421 -89.847 -25.540  1.00  0.00      BSYN  
ATOM    717  CD1 LEU    83     -19.140 -90.623 -26.855  1.00  0.00      BSYN  
ATOM    718  CD2 LEU    83     -20.242 -90.819 -24.640  1.00  0.00      BSYN  
ATOM    719    C LEU    83     -16.738 -87.452 -24.485  1.00  0.00      BSYN  
ATOM    720    O LEU    83     -16.121 -87.869 -23.533  1.00  0.00      BSYN  
ATOM    721    N VAL    84     -17.174 -86.219 -24.587  1.00  0.00      BSYN  
ATOM    722    H VAL    84     -17.666 -85.967 -25.396  1.00  0.00      BSYN  
ATOM    723   CA VAL    84     -16.667 -85.130 -23.799  1.00  0.00      BSYN  
ATOM    724   CB VAL    84     -15.583 -84.236 -24.524  1.00  0.00      BSYN  
ATOM    725  CG1 VAL    84     -14.668 -83.827 -23.409  1.00  0.00      BSYN  
ATOM    726  CG2 VAL    84     -15.045 -84.789 -25.846  1.00  0.00      BSYN  
ATOM    727    C VAL    84     -17.909 -84.385 -23.301  1.00  0.00      BSYN  
ATOM    728    O VAL    84     -18.710 -83.843 -24.089  1.00  0.00      BSYN  
ATOM    729    N LYS    85     -18.148 -84.654 -22.018  1.00  0.00      BSYN  
ATOM    730    H LYS    85     -18.039 -85.566 -21.675  1.00  0.00      BSYN  
ATOM    731   CA LYS    85     -19.076 -83.774 -21.238  1.00  0.00      BSYN  
ATOM    732   CB LYS    85     -19.182 -84.173 -19.812  1.00  0.00      BSYN  
ATOM    733   CG LYS    85     -19.850 -85.484 -19.603  1.00  0.00      BSYN  
ATOM    734   CD LYS    85     -19.018 -86.653 -19.165  1.00  0.00      BSYN  
ATOM    735   CE LYS    85     -18.235 -87.550 -20.110  1.00  0.00      BSYN  
ATOM    736   NZ LYS    85     -19.174 -88.239 -20.960  1.00  0.00      BSYN  
ATOM    737  HZ1 LYS    85     -19.513 -89.095 -20.478  1.00  0.00      BSYN  
ATOM    738  HZ2 LYS    85     -19.962 -87.612 -21.221  1.00  0.00      BSYN  
ATOM    739  HZ3 LYS    85     -18.788 -88.493 -21.892  1.00  0.00      BSYN  
ATOM    740    C LYS    85     -18.834 -82.280 -21.288  1.00  0.00      BSYN  
ATOM    741    O LYS    85     -18.023 -81.594 -20.580  1.00  0.00      BSYN  
ATOM    742    N ARG    86     -19.479 -81.606 -22.310  1.00  0.00      BSYN  
ATOM    743    H ARG    86     -20.065 -82.022 -22.976  1.00  0.00      BSYN  
ATOM    744   CA ARG    86     -19.588 -80.164 -22.425  1.00  0.00      BSYN  
ATOM    745   CB ARG    86     -19.647 -79.823 -23.880  1.00  0.00      BSYN  
ATOM    746   CG ARG    86     -18.260 -79.855 -24.673  1.00  0.00      BSYN  
ATOM    747   CD ARG    86     -18.574 -78.978 -25.893  1.00  0.00      BSYN  
ATOM    748   NE ARG    86     -17.976 -77.620 -25.594  1.00  0.00      BSYN  
ATOM    749   HE ARG    86     -17.151 -77.652 -25.066  1.00  0.00      BSYN  
ATOM    750   CZ ARG    86     -18.310 -76.514 -26.236  1.00  0.00      BSYN  
ATOM    751  NH1 ARG    86     -18.717 -76.586 -27.404  1.00  0.00      BSYN  
ATOM    752 HH11 ARG    86     -18.941 -75.742 -27.890  1.00  0.00      BSYN  
ATOM    753 HH12 ARG    86     -18.772 -77.475 -27.860  1.00  0.00      BSYN  
ATOM    754  NH2 ARG    86     -18.359 -75.391 -25.575  1.00  0.00      BSYN  
ATOM    755 HH21 ARG    86     -18.776 -74.543 -25.902  1.00  0.00      BSYN  
ATOM    756 HH22 ARG    86     -17.935 -75.532 -24.680  1.00  0.00      BSYN  
ATOM    757    C ARG    86     -20.853 -79.641 -21.673  1.00  0.00      BSYN  
ATOM    758    O ARG    86     -21.899 -80.213 -22.032  1.00  0.00      BSYN  
ATOM    759    N GLU    87     -20.994 -78.771 -20.623  1.00  0.00      BSYN  
ATOM    760    H GLU    87     -21.893 -78.781 -20.233  1.00  0.00      BSYN  
ATOM    761   CA GLU    87     -20.031 -77.885 -20.090  1.00  0.00      BSYN  
ATOM    762   CB GLU    87     -20.750 -76.795 -19.396  1.00  0.00      BSYN  
ATOM    763   CG GLU    87     -21.660 -75.776 -20.204  1.00  0.00      BSYN  
ATOM    764   CD GLU    87     -22.696 -75.039 -19.516  1.00  0.00      BSYN  
ATOM    765  OE1 GLU    87     -23.640 -75.669 -19.206  1.00  0.00      BSYN  
ATOM    766  OE2 GLU    87     -22.423 -73.907 -19.076  1.00  0.00      BSYN  
ATOM    767    C GLU    87     -19.071 -78.448 -18.981  1.00  0.00      BSYN  
ATOM    768    O GLU    87     -19.425 -79.424 -18.263  1.00  0.00      BSYN  
ATOM    769    N GLU    88     -17.911 -77.831 -18.923  1.00  0.00      BSYN  
ATOM    770    H GLU    88     -17.631 -77.147 -19.567  1.00  0.00      BSYN  
ATOM    771   CA GLU    88     -16.908 -78.180 -17.899  1.00  0.00      BSYN  
ATOM    772   CB GLU    88     -15.708 -79.096 -18.468  1.00  0.00      BSYN  
ATOM    773   CG GLU    88     -14.573 -79.401 -17.395  1.00  0.00      BSYN  
ATOM    774   CD GLU    88     -13.258 -79.981 -17.933  1.00  0.00      BSYN  
ATOM    775  OE1 GLU    88     -12.154 -79.758 -17.420  1.00  0.00      BSYN  
ATOM    776  OE2 GLU    88     -13.268 -80.757 -18.879  1.00  0.00      BSYN  
ATOM    777    C GLU    88     -16.433 -76.878 -17.275  1.00  0.00      BSYN  
ATOM    778    O GLU    88     -16.258 -75.890 -17.962  1.00  0.00      BSYN  
ATOM    779    N PHE    89     -16.473 -76.513 -15.990  1.00  0.00      BSYN  
ATOM    780    H PHE    89     -16.675 -75.630 -15.615  1.00  0.00      BSYN  
ATOM    781   CA PHE    89     -16.946 -77.543 -15.067  1.00  0.00      BSYN  
ATOM    782   CB PHE    89     -15.933 -77.704 -13.946  1.00  0.00      BSYN  
ATOM    783   CG PHE    89     -14.812 -78.711 -14.021  1.00  0.00      BSYN  
ATOM    784  CD1 PHE    89     -15.146 -80.010 -13.858  1.00  0.00      BSYN  
ATOM    785  CD2 PHE    89     -13.558 -78.175 -14.354  1.00  0.00      BSYN  
ATOM    786  CE1 PHE    89     -14.018 -80.831 -13.813  1.00  0.00      BSYN  
ATOM    787  CE2 PHE    89     -12.460 -79.052 -14.217  1.00  0.00      BSYN  
ATOM    788   CZ PHE    89     -12.790 -80.331 -13.942  1.00  0.00      BSYN  
ATOM    789    C PHE    89     -18.182 -76.795 -14.405  1.00  0.00      BSYN  
ATOM    790    O PHE    89     -17.920 -75.666 -14.052  1.00  0.00      BSYN  
ATOM    791    N PRO    90     -19.392 -77.255 -14.193  1.00  0.00      BSYN  
ATOM    792   CD PRO    90     -20.005 -78.184 -15.041  1.00  0.00      BSYN  
ATOM    793   CA PRO    90     -20.495 -76.600 -13.318  1.00  0.00      BSYN  
ATOM    794   CB PRO    90     -21.764 -77.402 -13.566  1.00  0.00      BSYN  
ATOM    795   CG PRO    90     -21.421 -77.844 -14.978  1.00  0.00      BSYN  
ATOM    796    C PRO    90     -20.202 -76.333 -11.797  1.00  0.00      BSYN  
ATOM    797    O PRO    90     -21.098 -75.680 -11.185  1.00  0.00      BSYN  
ATOM    798    N THR    91     -19.043 -76.702 -11.201  1.00  0.00      BSYN  
ATOM    799    H THR    91     -18.597 -77.542 -11.441  1.00  0.00      BSYN  
ATOM    800   CA THR    91     -18.384 -76.065  -9.998  1.00  0.00      BSYN  
ATOM    801   CB THR    91     -17.259 -77.034  -9.440  1.00  0.00      BSYN  
ATOM    802  OG1 THR    91     -16.519 -77.307 -10.629  1.00  0.00      BSYN  
ATOM    803  HG1 THR    91     -16.188 -78.206 -10.567  1.00  0.00      BSYN  
ATOM    804  CG2 THR    91     -17.810 -78.314  -8.996  1.00  0.00      BSYN  
ATOM    805    C THR    91     -17.839 -74.677 -10.411  1.00  0.00      BSYN  
ATOM    806    O THR    91     -18.194 -73.848  -9.679  1.00  0.00      BSYN  
ATOM    807    N ASP    92     -17.100 -74.399 -11.470  1.00  0.00      BSYN  
ATOM    808    H ASP    92     -16.968 -75.020 -12.217  1.00  0.00      BSYN  
ATOM    809   CA ASP    92     -16.586 -72.998 -11.704  1.00  0.00      BSYN  
ATOM    810   CB ASP    92     -15.308 -73.073 -12.442  1.00  0.00      BSYN  
ATOM    811   CG ASP    92     -14.400 -71.813 -12.551  1.00  0.00      BSYN  
ATOM    812  OD1 ASP    92     -13.867 -71.370 -11.539  1.00  0.00      BSYN  
ATOM    813  OD2 ASP    92     -14.101 -71.275 -13.598  1.00  0.00      BSYN  
ATOM    814    C ASP    92     -17.526 -72.044 -12.379  1.00  0.00      BSYN  
ATOM    815    O ASP    92     -17.686 -70.859 -11.914  1.00  0.00      BSYN  
ATOM    816    N LEU    93     -18.073 -72.541 -13.507  1.00  0.00      BSYN  
ATOM    817    H LEU    93     -18.080 -73.516 -13.602  1.00  0.00      BSYN  
ATOM    818   CA LEU    93     -19.030 -71.848 -14.360  1.00  0.00      BSYN  
ATOM    819   CB LEU    93     -19.166 -72.841 -15.495  1.00  0.00      BSYN  
ATOM    820   CG LEU    93     -19.483 -72.457 -16.954  1.00  0.00      BSYN  
ATOM    821  CD1 LEU    93     -19.537 -70.974 -17.073  1.00  0.00      BSYN  
ATOM    822  CD2 LEU    93     -18.564 -72.910 -17.890  1.00  0.00      BSYN  
ATOM    823    C LEU    93     -20.369 -71.735 -13.604  1.00  0.00      BSYN  
ATOM    824    O LEU    93     -21.307 -72.406 -13.930  1.00  0.00      BSYN  
ATOM    825    N LYS    94     -20.352 -70.842 -12.642  1.00  0.00      BSYN  
ATOM    826    H LYS    94     -19.448 -70.489 -12.510  1.00  0.00      BSYN  
ATOM    827   CA LYS    94     -21.475 -70.295 -11.936  1.00  0.00      BSYN  
ATOM    828   CB LYS    94     -20.913 -69.279 -11.002  1.00  0.00      BSYN  
ATOM    829   CG LYS    94     -20.230 -69.692  -9.702  1.00  0.00      BSYN  
ATOM    830   CD LYS    94     -21.324 -69.245  -8.778  1.00  0.00      BSYN  
ATOM    831   CE LYS    94     -21.101 -70.115  -7.505  1.00  0.00      BSYN  
ATOM    832   NZ LYS    94     -19.962 -69.875  -6.635  1.00  0.00      BSYN  
ATOM    833  HZ1 LYS    94     -19.098 -70.083  -7.176  1.00  0.00      BSYN  
ATOM    834  HZ2 LYS    94     -19.766 -68.927  -6.255  1.00  0.00      BSYN  
ATOM    835  HZ3 LYS    94     -20.069 -70.586  -5.884  1.00  0.00      BSYN  
ATOM    836    C LYS    94     -22.546 -69.651 -12.826  1.00  0.00      BSYN  
ATOM    837    O LYS    94     -22.169 -68.804 -13.626  1.00  0.00      BSYN  
ATOM    838    N PRO    95     -23.851 -69.874 -12.678  1.00  0.00      BSYN  
ATOM    839   CD PRO    95     -24.267 -70.868 -11.641  1.00  0.00      BSYN  
ATOM    840   CA PRO    95     -24.978 -69.565 -13.592  1.00  0.00      BSYN  
ATOM    841   CB PRO    95     -25.861 -70.794 -13.344  1.00  0.00      BSYN  
ATOM    842   CG PRO    95     -25.069 -71.763 -12.553  1.00  0.00      BSYN  
ATOM    843    C PRO    95     -25.606 -68.194 -13.333  1.00  0.00      BSYN  
ATOM    844    O PRO    95     -26.790 -68.048 -12.874  1.00  0.00      BSYN  
ATOM    845    N GLU    96     -24.801 -67.105 -13.426  1.00  0.00      BSYN  
ATOM    846    H GLU    96     -23.852 -67.182 -13.657  1.00  0.00      BSYN  
ATOM    847   CA GLU    96     -25.292 -65.750 -13.066  1.00  0.00      BSYN  
ATOM    848   CB GLU    96     -25.390 -65.546 -11.568  1.00  0.00      BSYN  
ATOM    849   CG GLU    96     -25.654 -64.140 -11.030  1.00  0.00      BSYN  
ATOM    850   CD GLU    96     -25.699 -64.088  -9.489  1.00  0.00      BSYN  
ATOM    851  OE1 GLU    96     -24.615 -64.177  -8.983  1.00  0.00      BSYN  
ATOM    852  OE2 GLU    96     -26.759 -63.979  -8.937  1.00  0.00      BSYN  
ATOM    853    C GLU    96     -24.496 -64.733 -13.832  1.00  0.00      BSYN  
ATOM    854    O GLU    96     -23.411 -64.230 -13.430  1.00  0.00      BSYN  
ATOM    855    N GLU    97     -24.916 -64.628 -15.074  1.00  0.00      BSYN  
ATOM    856    H GLU    97     -25.688 -65.190 -15.293  1.00  0.00      BSYN  
ATOM    857   CA GLU    97     -24.188 -63.885 -16.098  1.00  0.00      BSYN  
ATOM    858   CB GLU    97     -24.460 -64.462 -17.423  1.00  0.00      BSYN  
ATOM    859   CG GLU    97     -24.108 -65.903 -17.573  1.00  0.00      BSYN  
ATOM    860   CD GLU    97     -23.832 -66.570 -18.894  1.00  0.00      BSYN  
ATOM    861  OE1 GLU    97     -22.730 -67.012 -19.245  1.00  0.00      BSYN  
ATOM    862  OE2 GLU    97     -24.765 -66.672 -19.643  1.00  0.00      BSYN  
ATOM    863    C GLU    97     -24.439 -62.410 -16.145  1.00  0.00      BSYN  
ATOM    864    O GLU    97     -25.259 -61.885 -17.007  1.00  0.00      BSYN  
ATOM    865    N VAL    98     -23.936 -61.623 -15.169  1.00  0.00      BSYN  
ATOM    866    H VAL    98     -23.654 -62.170 -14.406  1.00  0.00      BSYN  
ATOM    867   CA VAL    98     -24.146 -60.217 -15.249  1.00  0.00      BSYN  
ATOM    868   CB VAL    98     -24.311 -59.689 -13.819  1.00  0.00      BSYN  
ATOM    869  CG1 VAL    98     -23.105 -60.052 -12.951  1.00  0.00      BSYN  
ATOM    870  CG2 VAL    98     -24.475 -58.221 -13.679  1.00  0.00      BSYN  
ATOM    871    C VAL    98     -23.019 -59.559 -16.166  1.00  0.00      BSYN  
ATOM    872    O VAL    98     -21.796 -59.729 -15.773  1.00  0.00      BSYN  
ATOM    873    N ALA    99     -23.387 -59.125 -17.381  1.00  0.00      BSYN  
ATOM    874    H ALA    99     -24.341 -59.095 -17.602  1.00  0.00      BSYN  
ATOM    875   CA ALA    99     -22.446 -58.360 -18.210  1.00  0.00      BSYN  
ATOM    876   CB ALA    99     -23.159 -58.078 -19.392  1.00  0.00      BSYN  
ATOM    877    C ALA    99     -22.181 -57.081 -17.460  1.00  0.00      BSYN  
ATOM    878    O ALA    99     -23.164 -56.445 -16.974  1.00  0.00      BSYN  
ATOM    879    N GLN   100     -20.821 -56.787 -17.405  1.00  0.00      BSYN  
ATOM    880    H GLN   100     -20.140 -57.384 -17.777  1.00  0.00      BSYN  
ATOM    881   CA GLN   100     -20.295 -55.520 -16.867  1.00  0.00      BSYN  
ATOM    882   CB GLN   100     -19.377 -56.079 -15.755  1.00  0.00      BSYN  
ATOM    883   CG GLN   100     -20.169 -56.618 -14.636  1.00  0.00      BSYN  
ATOM    884   CD GLN   100     -21.163 -55.624 -13.954  1.00  0.00      BSYN  
ATOM    885  OE1 GLN   100     -20.834 -54.611 -13.316  1.00  0.00      BSYN  
ATOM    886  NE2 GLN   100     -22.425 -56.009 -14.188  1.00  0.00      BSYN  
ATOM    887 HE21 GLN   100     -22.708 -56.712 -14.810  1.00  0.00      BSYN  
ATOM    888 HE22 GLN   100     -23.087 -55.461 -13.717  1.00  0.00      BSYN  
ATOM    889    C GLN   100     -19.663 -54.468 -17.787  1.00  0.00      BSYN  
ATOM    890    O GLN   100     -19.653 -54.724 -19.049  1.00  0.00      BSYN  
ATOM    891    N GLU   101     -19.340 -53.258 -17.217  1.00  0.00      BSYN  
ATOM    892    H GLU   101     -19.558 -53.234 -16.262  1.00  0.00      BSYN  
ATOM    893   CA GLU   101     -18.733 -52.269 -17.971  1.00  0.00      BSYN  
ATOM    894   CB GLU   101     -19.639 -51.056 -18.253  1.00  0.00      BSYN  
ATOM    895   CG GLU   101     -20.676 -50.415 -17.169  1.00  0.00      BSYN  
ATOM    896   CD GLU   101     -21.832 -49.674 -17.734  1.00  0.00      BSYN  
ATOM    897  OE1 GLU   101     -21.577 -48.832 -18.537  1.00  0.00      BSYN  
ATOM    898  OE2 GLU   101     -22.998 -50.040 -17.474  1.00  0.00      BSYN  
ATOM    899    C GLU   101     -17.456 -51.609 -17.346  1.00  0.00      BSYN  
ATOM    900    O GLU   101     -17.162 -51.661 -16.112  1.00  0.00      BSYN  
ATOM    901    N ALA   102     -16.837 -50.905 -18.244  1.00  0.00      BSYN  
ATOM    902    H ALA   102     -17.213 -50.997 -19.145  1.00  0.00      BSYN  
ATOM    903   CA ALA   102     -15.645 -50.000 -17.960  1.00  0.00      BSYN  
ATOM    904   CB ALA   102     -15.421 -49.112 -19.169  1.00  0.00      BSYN  
ATOM    905    C ALA   102     -15.999 -49.141 -16.773  1.00  0.00      BSYN  
ATOM    906    O ALA   102     -15.132 -49.145 -15.930  1.00  0.00      BSYN  
ATOM    907    N ALA   103     -17.167 -48.488 -16.704  1.00  0.00      BSYN  
ATOM    908    H ALA   103     -17.705 -48.556 -17.520  1.00  0.00      BSYN  
ATOM    909   CA ALA   103     -17.692 -47.602 -15.701  1.00  0.00      BSYN  
ATOM    910   CB ALA   103     -17.893 -48.282 -14.411  1.00  0.00      BSYN  
ATOM    911    C ALA   103     -16.722 -46.416 -15.537  1.00  0.00      BSYN  
ATOM    912    O ALA   103     -17.008 -45.656 -14.640  1.00  0.00      BSYN  
ATOM    913    N GLU   104     -15.653 -46.181 -16.256  1.00  0.00      BSYN  
ATOM    914    H GLU   104     -15.478 -46.557 -17.144  1.00  0.00      BSYN  
ATOM    915   CA GLU   104     -14.641 -45.289 -15.714  1.00  0.00      BSYN  
ATOM    916   CB GLU   104     -13.342 -45.955 -15.580  1.00  0.00      BSYN  
ATOM    917   CG GLU   104     -13.203 -46.591 -14.205  1.00  0.00      BSYN  
ATOM    918   CD GLU   104     -11.853 -47.355 -14.076  1.00  0.00      BSYN  
ATOM    919  OE1 GLU   104     -10.704 -46.783 -14.385  1.00  0.00      BSYN  
ATOM    920  OE2 GLU   104     -11.916 -48.590 -13.800  1.00  0.00      BSYN  
ATOM    921    C GLU   104     -14.421 -43.810 -16.093  1.00  0.00      BSYN  
ATOM    922    O GLU   104     -14.239 -43.558 -17.228  1.00  0.00      BSYN  
ATOM    923    N GLU   105     -14.620 -42.877 -15.095  1.00  0.00      BSYN  
ATOM    924    H GLU   105     -15.128 -43.062 -14.277  1.00  0.00      BSYN  
ATOM    925   CA GLU   105     -14.379 -41.476 -15.427  1.00  0.00      BSYN  
ATOM    926   CB GLU   105     -15.081 -40.537 -14.357  1.00  0.00      BSYN  
ATOM    927   CG GLU   105     -16.579 -40.548 -14.431  1.00  0.00      BSYN  
ATOM    928   CD GLU   105     -17.430 -39.387 -13.831  1.00  0.00      BSYN  
ATOM    929  OE1 GLU   105     -17.574 -38.295 -14.382  1.00  0.00      BSYN  
ATOM    930  OE2 GLU   105     -17.851 -39.464 -12.663  1.00  0.00      BSYN  
ATOM    931    C GLU   105     -12.856 -41.179 -15.386  1.00  0.00      BSYN  
ATOM    932    O GLU   105     -12.145 -41.452 -14.411  1.00  0.00      BSYN  
ATOM    933    N PRO   106     -12.204 -40.658 -16.456  1.00  0.00      BSYN  
ATOM    934   CD PRO   106     -12.782 -40.632 -17.833  1.00  0.00      BSYN  
ATOM    935   CA PRO   106     -10.840 -40.139 -16.453  1.00  0.00      BSYN  
ATOM    936   CB PRO   106     -10.492 -39.936 -17.927  1.00  0.00      BSYN  
ATOM    937   CG PRO   106     -11.884 -39.792 -18.565  1.00  0.00      BSYN  
ATOM    938    C PRO   106     -10.566 -38.812 -15.793  1.00  0.00      BSYN  
ATOM    939    O PRO   106      -9.493 -38.144 -15.919  1.00  0.00      BSYN  
ATOM    940    N LEU   107     -11.714 -38.151 -15.271  1.00  0.00      BSYN  
ATOM    941    H LEU   107     -12.604 -38.557 -15.319  1.00  0.00      BSYN  
ATOM    942   CA LEU   107     -11.622 -36.813 -14.621  1.00  0.00      BSYN  
ATOM    943   CB LEU   107     -13.068 -36.312 -14.685  1.00  0.00      BSYN  
ATOM    944   CG LEU   107     -13.554 -35.020 -15.439  1.00  0.00      BSYN  
ATOM    945  CD1 LEU   107     -13.414 -35.160 -16.922  1.00  0.00      BSYN  
ATOM    946  CD2 LEU   107     -15.063 -34.709 -15.132  1.00  0.00      BSYN  
ATOM    947    C LEU   107     -10.993 -36.632 -13.260  1.00  0.00      BSYN  
ATOM    948    O LEU   107     -10.492 -35.484 -13.051  1.00  0.00      BSYN  
ATOM    949    N ILE   108     -10.909 -37.578 -12.295  1.00  0.00      BSYN  
ATOM    950    H ILE   108     -10.827 -38.503 -12.608  1.00  0.00      BSYN  
ATOM    951   CA ILE   108     -10.645 -37.152 -10.898  1.00  0.00      BSYN  
ATOM    952   CB ILE   108     -11.481 -38.062  -9.928  1.00  0.00      BSYN  
ATOM    953  CG2 ILE   108     -11.193 -38.101  -8.387  1.00  0.00      BSYN  
ATOM    954  CG1 ILE   108     -12.998 -38.020 -10.205  1.00  0.00      BSYN  
ATOM    955   CD ILE   108     -13.765 -37.048  -9.250  1.00  0.00      BSYN  
ATOM    956    C ILE   108      -9.222 -37.231 -10.395  1.00  0.00      BSYN  
ATOM    957    O ILE   108      -8.424 -37.981 -10.956  1.00  0.00      BSYN  
ATOM    958    N GLU   109      -8.901 -36.226  -9.488  1.00  0.00      BSYN  
ATOM    959    H GLU   109      -9.559 -35.540  -9.250  1.00  0.00      BSYN  
ATOM    960   CA GLU   109      -7.694 -36.384  -8.667  1.00  0.00      BSYN  
ATOM    961   CB GLU   109      -6.848 -35.147  -9.003  1.00  0.00      BSYN  
ATOM    962   CG GLU   109      -5.702 -35.116  -8.046  1.00  0.00      BSYN  
ATOM    963   CD GLU   109      -4.693 -33.959  -8.163  1.00  0.00      BSYN  
ATOM    964  OE1 GLU   109      -3.551 -34.262  -8.527  1.00  0.00      BSYN  
ATOM    965  OE2 GLU   109      -4.975 -32.812  -7.821  1.00  0.00      BSYN  
ATOM    966    C GLU   109      -8.149 -36.251  -7.176  1.00  0.00      BSYN  
ATOM    967    O GLU   109      -8.508 -35.127  -6.847  1.00  0.00      BSYN  
ATOM    968    N PRO   110      -8.123 -37.316  -6.328  1.00  0.00      BSYN  
ATOM    969   CD PRO   110      -7.294 -38.430  -6.725  1.00  0.00      BSYN  
ATOM    970   CA PRO   110      -8.393 -37.303  -4.927  1.00  0.00      BSYN  
ATOM    971   CB PRO   110      -7.871 -38.638  -4.550  1.00  0.00      BSYN  
ATOM    972   CG PRO   110      -7.838 -39.522  -5.738  1.00  0.00      BSYN  
ATOM    973    C PRO   110      -7.584 -36.236  -4.142  1.00  0.00      BSYN  
ATOM    974    O PRO   110      -6.475 -35.998  -4.611  1.00  0.00      BSYN  
ATOM    975    N LEU   111      -8.253 -35.615  -3.220  1.00  0.00      BSYN  
ATOM    976    H LEU   111      -9.224 -35.744  -3.259  1.00  0.00      BSYN  
ATOM    977   CA LEU   111      -7.472 -34.730  -2.373  1.00  0.00      BSYN  
ATOM    978   CB LEU   111      -7.810 -33.254  -2.837  1.00  0.00      BSYN  
ATOM    979   CG LEU   111      -7.333 -32.610  -4.270  1.00  0.00      BSYN  
ATOM    980  CD1 LEU   111      -7.746 -31.213  -4.463  1.00  0.00      BSYN  
ATOM    981  CD2 LEU   111      -5.863 -32.747  -4.542  1.00  0.00      BSYN  
ATOM    982    C LEU   111      -8.028 -34.968  -1.034  1.00  0.00      BSYN  
ATOM    983    O LEU   111      -9.043 -34.429  -0.550  1.00  0.00      BSYN  
ATOM    984    N MET   112      -7.339 -35.905  -0.419  1.00  0.00      BSYN  
ATOM    985    H MET   112      -6.503 -36.316  -0.723  1.00  0.00      BSYN  
ATOM    986   CA MET   112      -7.538 -36.269   0.904  1.00  0.00      BSYN  
ATOM    987   CB MET   112      -7.199 -37.701   1.083  1.00  0.00      BSYN  
ATOM    988   CG MET   112      -7.595 -38.288   2.430  1.00  0.00      BSYN  
ATOM    989   SD MET   112      -7.416 -40.056   2.618  1.00  0.00      BSYN  
ATOM    990   CE MET   112      -5.657 -40.087   2.958  1.00  0.00      BSYN  
ATOM    991    C MET   112      -6.697 -35.419   1.905  1.00  0.00      BSYN  
ATOM    992    O MET   112      -5.464 -35.659   2.056  1.00  0.00      BSYN  
ATOM    993    N GLU   113      -7.424 -34.621   2.726  1.00  0.00      BSYN  
ATOM    994    H GLU   113      -8.385 -34.768   2.852  1.00  0.00      BSYN  
ATOM    995   CA GLU   113      -6.657 -33.952   3.775  1.00  0.00      BSYN  
ATOM    996   CB GLU   113      -7.306 -32.529   4.073  1.00  0.00      BSYN  
ATOM    997   CG GLU   113      -6.504 -31.651   2.999  1.00  0.00      BSYN  
ATOM    998   CD GLU   113      -6.794 -30.185   2.749  1.00  0.00      BSYN  
ATOM    999  OE1 GLU   113      -5.934 -29.393   2.952  1.00  0.00      BSYN  
ATOM   1000  OE2 GLU   113      -7.900 -29.842   2.369  1.00  0.00      BSYN  
ATOM   1001    C GLU   113      -6.397 -34.787   5.036  1.00  0.00      BSYN  
ATOM   1002    O GLU   113      -7.151 -35.729   5.360  1.00  0.00      BSYN  
ATOM   1003    N PRO   114      -5.208 -34.645   5.638  1.00  0.00      BSYN  
ATOM   1004   CD PRO   114      -4.039 -34.134   5.016  1.00  0.00      BSYN  
ATOM   1005   CA PRO   114      -4.725 -35.313   6.929  1.00  0.00      BSYN  
ATOM   1006   CB PRO   114      -3.315 -34.861   7.116  1.00  0.00      BSYN  
ATOM   1007   CG PRO   114      -3.213 -33.738   6.126  1.00  0.00      BSYN  
ATOM   1008    C PRO   114      -5.493 -34.816   8.144  1.00  0.00      BSYN  
ATOM   1009    O PRO   114      -5.569 -35.662   9.052  1.00  0.00      BSYN  
ATOM   1010    N GLU   115      -5.968 -33.612   8.367  1.00  0.00      BSYN  
ATOM   1011    H GLU   115      -6.247 -33.027   7.632  1.00  0.00      BSYN  
ATOM   1012   CA GLU   115      -6.321 -33.083   9.636  1.00  0.00      BSYN  
ATOM   1013   CB GLU   115      -5.432 -31.771   9.712  1.00  0.00      BSYN  
ATOM   1014   CG GLU   115      -5.560 -30.666   8.565  1.00  0.00      BSYN  
ATOM   1015   CD GLU   115      -4.632 -29.485   8.948  1.00  0.00      BSYN  
ATOM   1016  OE1 GLU   115      -3.681 -29.281   8.249  1.00  0.00      BSYN  
ATOM   1017  OE2 GLU   115      -4.922 -28.875   9.939  1.00  0.00      BSYN  
ATOM   1018    C GLU   115      -7.790 -32.659   9.927  1.00  0.00      BSYN  
ATOM   1019    O GLU   115      -8.675 -32.830   9.078  1.00  0.00      BSYN  
ATOM   1020    N GLY   116      -7.961 -32.155  11.167  1.00  0.00      BSYN  
ATOM   1021    H GLY   116      -7.185 -32.087  11.761  1.00  0.00      BSYN  
ATOM   1022   CA GLY   116      -9.332 -31.654  11.695  1.00  0.00      BSYN  
ATOM   1023    C GLY   116     -10.097 -32.792  12.414  1.00  0.00      BSYN  
ATOM   1024    O GLY   116     -11.363 -32.821  12.464  1.00  0.00      BSYN  
ATOM   1025    N GLU   117      -9.300 -33.655  13.127  1.00  0.00      BSYN  
ATOM   1026    H GLU   117      -8.324 -33.565  13.130  1.00  0.00      BSYN  
ATOM   1027   CA GLU   117      -9.985 -34.740  13.932  1.00  0.00      BSYN  
ATOM   1028   CB GLU   117      -9.051 -35.953  14.247  1.00  0.00      BSYN  
ATOM   1029   CG GLU   117      -8.159 -36.604  13.188  1.00  0.00      BSYN  
ATOM   1030   CD GLU   117      -8.862 -37.542  12.115  1.00  0.00      BSYN  
ATOM   1031  OE1 GLU   117      -9.577 -36.977  11.305  1.00  0.00      BSYN  
ATOM   1032  OE2 GLU   117      -8.777 -38.812  12.111  1.00  0.00      BSYN  
ATOM   1033    C GLU   117     -10.789 -34.376  15.158  1.00  0.00      BSYN  
ATOM   1034    O GLU   117     -10.249 -33.876  16.110  1.00  0.00      BSYN  
ATOM   1035    N SER   118     -12.101 -34.481  15.169  1.00  0.00      BSYN  
ATOM   1036    H SER   118     -12.616 -34.574  14.340  1.00  0.00      BSYN  
ATOM   1037   CA SER   118     -12.832 -34.455  16.443  1.00  0.00      BSYN  
ATOM   1038   CB SER   118     -14.282 -33.931  15.965  1.00  0.00      BSYN  
ATOM   1039   OG SER   118     -14.093 -32.682  15.234  1.00  0.00      BSYN  
ATOM   1040   HG SER   118     -14.913 -32.238  15.006  1.00  0.00      BSYN  
ATOM   1041    C SER   118     -13.029 -35.819  17.128  1.00  0.00      BSYN  
ATOM   1042    O SER   118     -13.786 -35.868  18.054  1.00  0.00      BSYN  
ATOM   1043    N TYR   119     -12.277 -36.906  16.824  1.00  0.00      BSYN  
ATOM   1044    H TYR   119     -11.519 -36.784  16.216  1.00  0.00      BSYN  
ATOM   1045   CA TYR   119     -12.425 -38.214  17.462  1.00  0.00      BSYN  
ATOM   1046   CB TYR   119     -13.370 -39.189  16.658  1.00  0.00      BSYN  
ATOM   1047   CG TYR   119     -14.851 -39.174  17.076  1.00  0.00      BSYN  
ATOM   1048  CD1 TYR   119     -15.367 -40.182  17.971  1.00  0.00      BSYN  
ATOM   1049  CE1 TYR   119     -16.681 -40.330  18.192  1.00  0.00      BSYN  
ATOM   1050  CD2 TYR   119     -15.720 -38.299  16.530  1.00  0.00      BSYN  
ATOM   1051  CE2 TYR   119     -17.024 -38.365  16.782  1.00  0.00      BSYN  
ATOM   1052   CZ TYR   119     -17.504 -39.428  17.561  1.00  0.00      BSYN  
ATOM   1053   OH TYR   119     -18.901 -39.460  17.718  1.00  0.00      BSYN  
ATOM   1054   HH TYR   119     -19.224 -39.274  16.833  1.00  0.00      BSYN  
ATOM   1055    C TYR   119     -11.037 -38.846  17.467  1.00  0.00      BSYN  
ATOM   1056    O TYR   119     -10.037 -38.405  16.806  1.00  0.00      BSYN  
ATOM   1057    N GLU   120     -10.805 -39.954  18.176  1.00  0.00      BSYN  
ATOM   1058    H GLU   120     -11.426 -40.292  18.854  1.00  0.00      BSYN  
ATOM   1059   CA GLU   120      -9.592 -40.683  18.112  1.00  0.00      BSYN  
ATOM   1060   CB GLU   120      -9.240 -41.467  19.312  1.00  0.00      BSYN  
ATOM   1061   CG GLU   120      -7.620 -41.741  19.459  1.00  0.00      BSYN  
ATOM   1062   CD GLU   120      -6.655 -40.591  19.480  1.00  0.00      BSYN  
ATOM   1063  OE1 GLU   120      -6.764 -39.669  20.291  1.00  0.00      BSYN  
ATOM   1064  OE2 GLU   120      -5.866 -40.462  18.556  1.00  0.00      BSYN  
ATOM   1065    C GLU   120      -9.468 -41.572  16.831  1.00  0.00      BSYN  
ATOM   1066    O GLU   120     -10.266 -42.467  16.670  1.00  0.00      BSYN  
ATOM   1067    N ASP   121      -8.658 -41.458  15.866  1.00  0.00      BSYN  
ATOM   1068    H ASP   121      -8.175 -40.619  15.716  1.00  0.00      BSYN  
ATOM   1069   CA ASP   121      -8.163 -42.399  14.857  1.00  0.00      BSYN  
ATOM   1070   CB ASP   121      -7.365 -41.637  13.829  1.00  0.00      BSYN  
ATOM   1071   CG ASP   121      -6.743 -42.505  12.701  1.00  0.00      BSYN  
ATOM   1072  OD1 ASP   121      -7.479 -42.693  11.704  1.00  0.00      BSYN  
ATOM   1073  OD2 ASP   121      -5.750 -43.147  12.841  1.00  0.00      BSYN  
ATOM   1074    C ASP   121      -7.301 -43.420  15.616  1.00  0.00      BSYN  
ATOM   1075    O ASP   121      -6.507 -43.016  16.457  1.00  0.00      BSYN  
ATOM   1076    N PRO   122      -7.513 -44.745  15.469  1.00  0.00      BSYN  
ATOM   1077   CD PRO   122      -8.787 -45.272  15.113  1.00  0.00      BSYN  
ATOM   1078   CA PRO   122      -6.631 -45.738  16.028  1.00  0.00      BSYN  
ATOM   1079   CB PRO   122      -7.586 -46.583  16.780  1.00  0.00      BSYN  
ATOM   1080   CG PRO   122      -9.015 -46.009  16.472  1.00  0.00      BSYN  
ATOM   1081    C PRO   122      -5.748 -46.474  14.948  1.00  0.00      BSYN  
ATOM   1082    O PRO   122      -6.230 -46.912  13.940  1.00  0.00      BSYN  
ATOM   1083    N PRO   123      -4.445 -46.313  15.038  1.00  0.00      BSYN  
ATOM   1084   CD PRO   123      -3.811 -45.078  15.469  1.00  0.00      BSYN  
ATOM   1085   CA PRO   123      -3.452 -47.157  14.369  1.00  0.00      BSYN  
ATOM   1086   CB PRO   123      -2.248 -46.403  14.806  1.00  0.00      BSYN  
ATOM   1087   CG PRO   123      -2.602 -44.918  14.574  1.00  0.00      BSYN  
ATOM   1088    C PRO   123      -3.252 -48.624  14.762  1.00  0.00      BSYN  
ATOM   1089    O PRO   123      -2.970 -48.953  15.899  1.00  0.00      BSYN  
ATOM   1090    N GLN   124      -3.543 -49.439  13.695  1.00  0.00      BSYN  
ATOM   1091    H GLN   124      -4.111 -49.061  12.992  1.00  0.00      BSYN  
ATOM   1092   CA GLN   124      -3.167 -50.839  13.778  1.00  0.00      BSYN  
ATOM   1093   CB GLN   124      -4.025 -51.764  12.814  1.00  0.00      BSYN  
ATOM   1094   CG GLN   124      -5.586 -51.739  12.989  1.00  0.00      BSYN  
ATOM   1095   CD GLN   124      -6.215 -52.942  12.228  1.00  0.00      BSYN  
ATOM   1096  OE1 GLN   124      -7.049 -53.630  12.761  1.00  0.00      BSYN  
ATOM   1097  NE2 GLN   124      -5.773 -53.224  10.953  1.00  0.00      BSYN  
ATOM   1098 HE21 GLN   124      -4.836 -52.961  10.839  1.00  0.00      BSYN  
ATOM   1099 HE22 GLN   124      -6.377 -53.484  10.226  1.00  0.00      BSYN  
ATOM   1100    C GLN   124      -1.704 -51.213  13.490  1.00  0.00      BSYN  
ATOM   1101    O GLN   124      -1.059 -50.713  12.541  1.00  0.00      BSYN  
ATOM   1102    N GLU   125      -1.301 -52.300  14.167  1.00  0.00      BSYN  
ATOM   1103    H GLU   125      -1.973 -52.954  14.450  1.00  0.00      BSYN  
ATOM   1104   CA GLU   125       0.081 -52.620  14.194  1.00  0.00      BSYN  
ATOM   1105   CB GLU   125       0.481 -53.306  15.545  1.00  0.00      BSYN  
ATOM   1106   CG GLU   125       0.329 -52.574  16.785  1.00  0.00      BSYN  
ATOM   1107   CD GLU   125      -0.537 -53.232  17.859  1.00  0.00      BSYN  
ATOM   1108  OE1 GLU   125      -1.760 -53.205  17.860  1.00  0.00      BSYN  
ATOM   1109  OE2 GLU   125       0.012 -53.578  18.862  1.00  0.00      BSYN  
ATOM   1110    C GLU   125       0.275 -53.629  13.033  1.00  0.00      BSYN  
ATOM   1111    O GLU   125      -0.126 -54.869  13.234  1.00  0.00      BSYN  
ATOM   1112    N GLU   126       0.936 -53.198  11.905  1.00  0.00      BSYN  
ATOM   1113    H GLU   126       1.403 -52.336  11.889  1.00  0.00      BSYN  
ATOM   1114   CA GLU   126       0.912 -54.147  10.771  1.00  0.00      BSYN  
ATOM   1115   CB GLU   126       0.440 -53.297   9.617  1.00  0.00      BSYN  
ATOM   1116   CG GLU   126      -0.956 -52.628   9.663  1.00  0.00      BSYN  
ATOM   1117   CD GLU   126      -2.109 -53.460   9.086  1.00  0.00      BSYN  
ATOM   1118  OE1 GLU   126      -2.920 -53.958   9.868  1.00  0.00      BSYN  
ATOM   1119  OE2 GLU   126      -2.234 -53.597   7.854  1.00  0.00      BSYN  
ATOM   1120    C GLU   126       2.268 -54.735  10.554  1.00  0.00      BSYN  
ATOM   1121    O GLU   126       2.786 -55.123   9.503  1.00  0.00      BSYN  
ATOM   1122    N TYR   127       2.885 -55.115  11.769  1.00  0.00      BSYN  
ATOM   1123    H TYR   127       2.667 -54.726  12.642  1.00  0.00      BSYN  
ATOM   1124   CA TYR   127       4.108 -55.973  11.702  1.00  0.00      BSYN  
ATOM   1125   CB TYR   127       5.257 -55.494  12.707  1.00  0.00      BSYN  
ATOM   1126   CG TYR   127       5.586 -54.082  12.244  1.00  0.00      BSYN  
ATOM   1127  CD1 TYR   127       6.024 -53.739  10.961  1.00  0.00      BSYN  
ATOM   1128  CE1 TYR   127       6.280 -52.469  10.644  1.00  0.00      BSYN  
ATOM   1129  CD2 TYR   127       5.284 -53.134  13.114  1.00  0.00      BSYN  
ATOM   1130  CE2 TYR   127       5.508 -51.791  12.722  1.00  0.00      BSYN  
ATOM   1131   CZ TYR   127       6.013 -51.493  11.516  1.00  0.00      BSYN  
ATOM   1132   OH TYR   127       6.363 -50.157  11.224  1.00  0.00      BSYN  
ATOM   1133   HH TYR   127       6.447 -50.049  10.273  1.00  0.00      BSYN  
ATOM   1134    C TYR   127       3.827 -57.484  11.752  1.00  0.00      BSYN  
ATOM   1135    O TYR   127       4.775 -58.287  11.509  1.00  0.00      BSYN  
ATOM   1136    N GLN   128       2.619 -57.938  12.098  1.00  0.00      BSYN  
ATOM   1137    H GLN   128       1.922 -57.275  11.912  1.00  0.00      BSYN  
ATOM   1138   CA GLN   128       2.282 -59.371  12.352  1.00  0.00      BSYN  
ATOM   1139   CB GLN   128       0.944 -59.248  13.071  1.00  0.00      BSYN  
ATOM   1140   CG GLN   128       0.909 -59.081  14.620  1.00  0.00      BSYN  
ATOM   1141   CD GLN   128      -0.366 -58.518  15.231  1.00  0.00      BSYN  
ATOM   1142  OE1 GLN   128      -1.268 -59.246  15.608  1.00  0.00      BSYN  
ATOM   1143  NE2 GLN   128      -0.630 -57.270  15.076  1.00  0.00      BSYN  
ATOM   1144 HE21 GLN   128      -1.485 -56.908  15.390  1.00  0.00      BSYN  
ATOM   1145 HE22 GLN   128       0.085 -56.703  14.719  1.00  0.00      BSYN  
ATOM   1146    C GLN   128       2.052 -59.859  10.897  1.00  0.00      BSYN  
ATOM   1147    O GLN   128       1.235 -59.399  10.162  1.00  0.00      BSYN  
ATOM   1148    N GLU   129       3.031 -60.690  10.518  1.00  0.00      BSYN  
ATOM   1149    H GLU   129       3.992 -60.681  10.714  1.00  0.00      BSYN  
ATOM   1150   CA GLU   129       2.844 -61.763   9.517  1.00  0.00      BSYN  
ATOM   1151   CB GLU   129       3.802 -61.570   8.270  1.00  0.00      BSYN  
ATOM   1152   CG GLU   129       3.723 -62.592   7.092  1.00  0.00      BSYN  
ATOM   1153   CD GLU   129       2.537 -62.531   6.066  1.00  0.00      BSYN  
ATOM   1154  OE1 GLU   129       2.252 -63.601   5.541  1.00  0.00      BSYN  
ATOM   1155  OE2 GLU   129       2.101 -61.427   5.653  1.00  0.00      BSYN  
ATOM   1156    C GLU   129       2.960 -63.174  10.145  1.00  0.00      BSYN  
ATOM   1157    O GLU   129       3.980 -63.861  10.158  1.00  0.00      BSYN  
ATOM   1158    N TYR   130       1.768 -63.631  10.601  1.00  0.00      BSYN  
ATOM   1159    H TYR   130       1.085 -62.929  10.608  1.00  0.00      BSYN  
ATOM   1160   CA TYR   130       1.509 -64.901  11.362  1.00  0.00      BSYN  
ATOM   1161   CB TYR   130       0.498 -64.614  12.550  1.00  0.00      BSYN  
ATOM   1162   CG TYR   130       0.805 -65.259  13.869  1.00  0.00      BSYN  
ATOM   1163  CD1 TYR   130       1.908 -66.182  14.002  1.00  0.00      BSYN  
ATOM   1164  CE1 TYR   130       2.159 -66.831  15.231  1.00  0.00      BSYN  
ATOM   1165  CD2 TYR   130       0.089 -64.903  14.960  1.00  0.00      BSYN  
ATOM   1166  CE2 TYR   130       0.461 -65.440  16.218  1.00  0.00      BSYN  
ATOM   1167   CZ TYR   130       1.438 -66.438  16.343  1.00  0.00      BSYN  
ATOM   1168   OH TYR   130       1.635 -66.859  17.641  1.00  0.00      BSYN  
ATOM   1169   HH TYR   130       2.548 -67.046  17.872  1.00  0.00      BSYN  
ATOM   1170    C TYR   130       0.911 -65.988  10.425  1.00  0.00      BSYN  
ATOM   1171    O TYR   130      -0.202 -66.000   9.901  1.00  0.00      BSYN  
ATOM   1172    N GLU   131       1.738 -67.035  10.358  1.00  0.00      BSYN  
ATOM   1173    H GLU   131       2.624 -66.778  10.689  1.00  0.00      BSYN  
ATOM   1174   CA GLU   131       1.436 -68.281   9.587  1.00  0.00      BSYN  
ATOM   1175   CB GLU   131       2.798 -68.677   9.020  1.00  0.00      BSYN  
ATOM   1176   CG GLU   131       3.938 -69.037   9.919  1.00  0.00      BSYN  
ATOM   1177   CD GLU   131       5.130 -69.407   9.055  1.00  0.00      BSYN  
ATOM   1178  OE1 GLU   131       5.191 -70.474   8.616  1.00  0.00      BSYN  
ATOM   1179  OE2 GLU   131       5.986 -68.545   8.910  1.00  0.00      BSYN  
ATOM   1180    C GLU   131       0.638 -69.536  10.212  1.00  0.00      BSYN  
ATOM   1181    O GLU   131       1.049 -70.112  11.250  1.00  0.00      BSYN  
ATOM   1182    N PRO   132      -0.520 -69.870   9.764  1.00  0.00      BSYN  
ATOM   1183   CD PRO   132      -1.269 -69.067   8.827  1.00  0.00      BSYN  
ATOM   1184   CA PRO   132      -1.405 -70.904  10.429  1.00  0.00      BSYN  
ATOM   1185   CB PRO   132      -2.824 -70.686   9.839  1.00  0.00      BSYN  
ATOM   1186   CG PRO   132      -2.761 -69.360   9.128  1.00  0.00      BSYN  
ATOM   1187    C PRO   132      -1.063 -72.374  10.145  1.00  0.00      BSYN  
ATOM   1188    O PRO   132      -0.274 -72.694   9.222  1.00  0.00      BSYN  
ATOM   1189    N GLU   133      -1.727 -73.331  10.673  1.00  0.00      BSYN  
ATOM   1190    H GLU   133      -2.334 -73.220  11.434  1.00  0.00      BSYN  
ATOM   1191   CA GLU   133      -1.631 -74.737  10.257  1.00  0.00      BSYN  
ATOM   1192   CB GLU   133      -0.727 -75.648  11.140  1.00  0.00      BSYN  
ATOM   1193   CG GLU   133      -0.848 -75.454  12.740  1.00  0.00      BSYN  
ATOM   1194   CD GLU   133       0.247 -74.593  13.326  1.00  0.00      BSYN  
ATOM   1195  OE1 GLU   133       0.674 -73.534  12.804  1.00  0.00      BSYN  
ATOM   1196  OE2 GLU   133       0.793 -75.107  14.301  1.00  0.00      BSYN  
ATOM   1197    C GLU   133      -3.050 -75.436  10.207  1.00  0.00      BSYN  
ATOM   1198    O GLU   133      -4.025 -74.905  10.712  1.00  0.00      BSYN  
ATOM   1199    N ALA   134      -3.060 -76.684   9.646  1.00  0.00      BSYN  
ATOM   1200    H ALA   134      -2.237 -76.822   9.131  1.00  0.00      BSYN  
ATOM   1201   CA ALA   134      -4.197 -77.539   9.628  1.00  0.00      BSYN  
ATOM   1202   CB ALA   134      -4.260 -78.301   8.204  1.00  0.00      BSYN  
ATOM   1203    C ALA   134      -4.089 -78.441  10.839  1.00  0.00      BSYN  
ATOM   1204  OT1 ALA   134      -3.014 -78.638  11.366  1.00  0.00      BSYN  
ATOM   1205  OT2 ALA   134      -5.141 -78.925  11.222  1.00  0.00      BSYN  
END
