# Supplementary material for: Data set of intrinsically disordered proteins analysed at a local protein conformation level
Source: Data Brief. 2020 Mar 5;29:105383. doi: 10.1016/j.dib.2020.105383 (PMC7078294; doi:10.1016/j.dib.2020.105383)
Supplement: Supplementary file 1 [file mmc1.zip › the data/1-DATA/PED1AAD-pdb/1AAD-213.pdb]

CRYST1    1.000    1.000    1.000  90.00  90.00  90.00 P 1           1
ATOM      1  HT1 MET     1      11.520-129.055 -40.309  1.00  0.00      BSYN  
ATOM      2  HT2 MET     1       9.912-129.485 -39.973  1.00  0.00      BSYN  
ATOM      3    N MET     1      10.896-129.556 -39.644  1.00  0.00      BSYN  
ATOM      4  HT3 MET     1      11.311-130.506 -39.559  1.00  0.00      BSYN  
ATOM      5   CA MET     1      10.728-128.777 -38.418  1.00  0.00      BSYN  
ATOM      6   CB MET     1      12.147-128.749 -37.764  1.00  0.00      BSYN  
ATOM      7   CG MET     1      12.136-128.035 -36.381  1.00  0.00      BSYN  
ATOM      8   SD MET     1      13.813-128.200 -35.661  1.00  0.00      BSYN  
ATOM      9   CE MET     1      13.244-127.373 -34.213  1.00  0.00      BSYN  
ATOM     10    C MET     1      10.114-127.409 -38.595  1.00  0.00      BSYN  
ATOM     11    O MET     1      10.821-126.524 -39.182  1.00  0.00      BSYN  
ATOM     12    N ASP     2       8.790-127.099 -38.208  1.00  0.00      BSYN  
ATOM     13    H ASP     2       8.413-127.886 -37.762  1.00  0.00      BSYN  
ATOM     14   CA ASP     2       8.083-125.889 -38.560  1.00  0.00      BSYN  
ATOM     15   CB ASP     2       6.588-126.128 -38.090  1.00  0.00      BSYN  
ATOM     16   CG ASP     2       6.389-126.162 -36.609  1.00  0.00      BSYN  
ATOM     17  OD1 ASP     2       5.445-125.513 -36.093  1.00  0.00      BSYN  
ATOM     18  OD2 ASP     2       7.142-126.910 -35.834  1.00  0.00      BSYN  
ATOM     19    C ASP     2       8.645-124.617 -38.031  1.00  0.00      BSYN  
ATOM     20    O ASP     2       8.085-123.581 -38.312  1.00  0.00      BSYN  
ATOM     21    N VAL     3       9.689-124.621 -37.245  1.00  0.00      BSYN  
ATOM     22    H VAL     3       9.949-125.464 -36.818  1.00  0.00      BSYN  
ATOM     23   CA VAL     3      10.369-123.490 -36.689  1.00  0.00      BSYN  
ATOM     24   CB VAL     3      10.804-123.827 -35.264  1.00  0.00      BSYN  
ATOM     25  CG1 VAL     3      11.421-122.746 -34.445  1.00  0.00      BSYN  
ATOM     26  CG2 VAL     3       9.554-124.220 -34.478  1.00  0.00      BSYN  
ATOM     27    C VAL     3      11.644-123.353 -37.520  1.00  0.00      BSYN  
ATOM     28    O VAL     3      12.619-124.076 -37.302  1.00  0.00      BSYN  
ATOM     29    N PHE     4      11.708-122.277 -38.336  1.00  0.00      BSYN  
ATOM     30    H PHE     4      10.866-121.790 -38.459  1.00  0.00      BSYN  
ATOM     31   CA PHE     4      12.905-121.942 -39.136  1.00  0.00      BSYN  
ATOM     32   CB PHE     4      12.743-122.186 -40.577  1.00  0.00      BSYN  
ATOM     33   CG PHE     4      11.613-121.424 -41.325  1.00  0.00      BSYN  
ATOM     34  CD1 PHE     4      12.043-120.603 -42.332  1.00  0.00      BSYN  
ATOM     35  CD2 PHE     4      10.358-121.649 -41.040  1.00  0.00      BSYN  
ATOM     36  CE1 PHE     4      11.069-120.022 -43.113  1.00  0.00      BSYN  
ATOM     37  CE2 PHE     4       9.396-121.049 -41.747  1.00  0.00      BSYN  
ATOM     38   CZ PHE     4       9.717-120.178 -42.773  1.00  0.00      BSYN  
ATOM     39    C PHE     4      13.314-120.503 -38.789  1.00  0.00      BSYN  
ATOM     40    O PHE     4      12.521-119.630 -38.448  1.00  0.00      BSYN  
ATOM     41    N MET     5      14.676-120.380 -38.661  1.00  0.00      BSYN  
ATOM     42    H MET     5      15.250-121.171 -38.580  1.00  0.00      BSYN  
ATOM     43   CA MET     5      15.300-119.037 -38.636  1.00  0.00      BSYN  
ATOM     44   CB MET     5      16.862-119.287 -38.222  1.00  0.00      BSYN  
ATOM     45   CG MET     5      16.828-119.112 -36.750  1.00  0.00      BSYN  
ATOM     46   SD MET     5      17.927-117.837 -36.151  1.00  0.00      BSYN  
ATOM     47   CE MET     5      19.483-118.605 -36.347  1.00  0.00      BSYN  
ATOM     48    C MET     5      15.142-118.052 -39.774  1.00  0.00      BSYN  
ATOM     49    O MET     5      15.265-116.844 -39.568  1.00  0.00      BSYN  
ATOM     50    N LYS     6      14.915-118.509 -41.000  1.00  0.00      BSYN  
ATOM     51    H LYS     6      14.808-119.471 -41.158  1.00  0.00      BSYN  
ATOM     52   CA LYS     6      14.868-117.650 -42.078  1.00  0.00      BSYN  
ATOM     53   CB LYS     6      15.321-118.442 -43.303  1.00  0.00      BSYN  
ATOM     54   CG LYS     6      15.623-117.298 -44.370  1.00  0.00      BSYN  
ATOM     55   CD LYS     6      15.942-117.914 -45.779  1.00  0.00      BSYN  
ATOM     56   CE LYS     6      16.993-118.947 -45.773  1.00  0.00      BSYN  
ATOM     57   NZ LYS     6      17.251-119.572 -47.050  1.00  0.00      BSYN  
ATOM     58  HZ1 LYS     6      17.166-118.932 -47.866  1.00  0.00      BSYN  
ATOM     59  HZ2 LYS     6      18.148-120.076 -46.903  1.00  0.00      BSYN  
ATOM     60  HZ3 LYS     6      16.590-120.341 -47.282  1.00  0.00      BSYN  
ATOM     61    C LYS     6      13.531-116.914 -42.227  1.00  0.00      BSYN  
ATOM     62    O LYS     6      12.521-117.416 -42.842  1.00  0.00      BSYN  
ATOM     63    N GLY     7      13.469-115.681 -41.584  1.00  0.00      BSYN  
ATOM     64    H GLY     7      14.341-115.335 -41.302  1.00  0.00      BSYN  
ATOM     65   CA GLY     7      12.289-114.888 -41.358  1.00  0.00      BSYN  
ATOM     66    C GLY     7      11.236-115.515 -40.446  1.00  0.00      BSYN  
ATOM     67    O GLY     7      10.830-114.919 -39.450  1.00  0.00      BSYN  
ATOM     68    N LEU     8      10.743-116.666 -40.686  1.00  0.00      BSYN  
ATOM     69    H LEU     8      11.022-117.179 -41.473  1.00  0.00      BSYN  
ATOM     70   CA LEU     8       9.546-117.237 -40.024  1.00  0.00      BSYN  
ATOM     71   CB LEU     8       9.895-117.622 -38.589  1.00  0.00      BSYN  
ATOM     72   CG LEU     8       8.838-118.259 -37.739  1.00  0.00      BSYN  
ATOM     73  CD1 LEU     8       8.740-119.777 -37.810  1.00  0.00      BSYN  
ATOM     74  CD2 LEU     8       9.087-118.069 -36.241  1.00  0.00      BSYN  
ATOM     75    C LEU     8       8.156-116.582 -40.146  1.00  0.00      BSYN  
ATOM     76    O LEU     8       7.320-117.376 -40.617  1.00  0.00      BSYN  
ATOM     77    N SER     9       8.004-115.372 -39.574  1.00  0.00      BSYN  
ATOM     78    H SER     9       8.740-114.973 -39.065  1.00  0.00      BSYN  
ATOM     79   CA SER     9       6.732-114.725 -39.255  1.00  0.00      BSYN  
ATOM     80   CB SER     9       6.145-115.510 -38.039  1.00  0.00      BSYN  
ATOM     81   OG SER     9       6.860-115.721 -36.811  1.00  0.00      BSYN  
ATOM     82   HG SER     9       7.154-114.856 -36.514  1.00  0.00      BSYN  
ATOM     83    C SER     9       6.933-113.216 -39.067  1.00  0.00      BSYN  
ATOM     84    O SER     9       5.990-112.504 -38.650  1.00  0.00      BSYN  
ATOM     85    N MET    10       8.138-112.772 -39.426  1.00  0.00      BSYN  
ATOM     86    H MET    10       8.624-113.472 -39.909  1.00  0.00      BSYN  
ATOM     87   CA MET    10       8.759-111.547 -39.079  1.00  0.00      BSYN  
ATOM     88   CB MET    10      10.125-111.643 -38.496  1.00  0.00      BSYN  
ATOM     89   CG MET    10      10.229-112.287 -37.069  1.00  0.00      BSYN  
ATOM     90   SD MET    10       9.067-111.636 -35.814  1.00  0.00      BSYN  
ATOM     91   CE MET    10      10.401-110.936 -34.878  1.00  0.00      BSYN  
ATOM     92    C MET    10       8.582-110.477 -40.171  1.00  0.00      BSYN  
ATOM     93    O MET    10       8.363-110.841 -41.369  1.00  0.00      BSYN  
ATOM     94    N ALA    11       8.296-109.188 -39.961  1.00  0.00      BSYN  
ATOM     95    H ALA    11       8.156-108.495 -40.639  1.00  0.00      BSYN  
ATOM     96   CA ALA    11       8.129-108.782 -38.549  1.00  0.00      BSYN  
ATOM     97   CB ALA    11       9.260-108.086 -37.961  1.00  0.00      BSYN  
ATOM     98    C ALA    11       6.983-107.824 -38.316  1.00  0.00      BSYN  
ATOM     99    O ALA    11       6.849-106.851 -39.105  1.00  0.00      BSYN  
ATOM    100    N LYS    12       6.279-107.951 -37.204  1.00  0.00      BSYN  
ATOM    101    H LYS    12       6.438-108.810 -36.759  1.00  0.00      BSYN  
ATOM    102   CA LYS    12       5.486-106.918 -36.794  1.00  0.00      BSYN  
ATOM    103   CB LYS    12       4.039-107.257 -37.376  1.00  0.00      BSYN  
ATOM    104   CG LYS    12       3.903-106.762 -38.751  1.00  0.00      BSYN  
ATOM    105   CD LYS    12       4.030-105.212 -38.793  1.00  0.00      BSYN  
ATOM    106   CE LYS    12       3.425-104.818 -40.177  1.00  0.00      BSYN  
ATOM    107   NZ LYS    12       3.497-103.385 -40.281  1.00  0.00      BSYN  
ATOM    108  HZ1 LYS    12       4.488-103.073 -40.333  1.00  0.00      BSYN  
ATOM    109  HZ2 LYS    12       2.880-103.048 -41.047  1.00  0.00      BSYN  
ATOM    110  HZ3 LYS    12       3.094-102.982 -39.410  1.00  0.00      BSYN  
ATOM    111    C LYS    12       5.571-106.652 -35.325  1.00  0.00      BSYN  
ATOM    112    O LYS    12       5.016-105.723 -34.767  1.00  0.00      BSYN  
ATOM    113    N GLU    13       6.295-107.473 -34.557  1.00  0.00      BSYN  
ATOM    114    H GLU    13       6.620-108.329 -34.906  1.00  0.00      BSYN  
ATOM    115   CA GLU    13       6.558-107.166 -33.158  1.00  0.00      BSYN  
ATOM    116   CB GLU    13       6.700-108.412 -32.246  1.00  0.00      BSYN  
ATOM    117   CG GLU    13       5.672-108.584 -31.134  1.00  0.00      BSYN  
ATOM    118   CD GLU    13       5.950-109.784 -30.250  1.00  0.00      BSYN  
ATOM    119  OE1 GLU    13       6.729-109.653 -29.309  1.00  0.00      BSYN  
ATOM    120  OE2 GLU    13       5.321-110.853 -30.522  1.00  0.00      BSYN  
ATOM    121    C GLU    13       7.682-106.138 -32.842  1.00  0.00      BSYN  
ATOM    122    O GLU    13       7.551-105.036 -32.338  1.00  0.00      BSYN  
ATOM    123    N GLY    14       8.854-106.546 -33.296  1.00  0.00      BSYN  
ATOM    124    H GLY    14       8.775-107.318 -33.894  1.00  0.00      BSYN  
ATOM    125   CA GLY    14      10.069-105.683 -33.220  1.00  0.00      BSYN  
ATOM    126    C GLY    14      10.650-105.367 -31.859  1.00  0.00      BSYN  
ATOM    127    O GLY    14      11.569-105.969 -31.442  1.00  0.00      BSYN  
ATOM    128    N VAL    15       9.974-104.398 -31.241  1.00  0.00      BSYN  
ATOM    129    H VAL    15       9.369-103.907 -31.835  1.00  0.00      BSYN  
ATOM    130   CA VAL    15      10.189-104.040 -29.851  1.00  0.00      BSYN  
ATOM    131   CB VAL    15       9.852-102.452 -29.741  1.00  0.00      BSYN  
ATOM    132  CG1 VAL    15      10.533-101.650 -30.830  1.00  0.00      BSYN  
ATOM    133  CG2 VAL    15       8.282-102.224 -29.862  1.00  0.00      BSYN  
ATOM    134    C VAL    15       9.390-104.995 -28.897  1.00  0.00      BSYN  
ATOM    135    O VAL    15       8.235-105.266 -29.228  1.00  0.00      BSYN  
ATOM    136    N VAL    16       9.904-105.647 -27.785  1.00  0.00      BSYN  
ATOM    137    H VAL    16      10.882-105.655 -27.725  1.00  0.00      BSYN  
ATOM    138   CA VAL    16       9.022-106.504 -26.911  1.00  0.00      BSYN  
ATOM    139   CB VAL    16       9.759-107.595 -26.041  1.00  0.00      BSYN  
ATOM    140  CG1 VAL    16       8.848-108.472 -25.263  1.00  0.00      BSYN  
ATOM    141  CG2 VAL    16      10.684-108.345 -26.925  1.00  0.00      BSYN  
ATOM    142    C VAL    16       8.419-105.483 -25.921  1.00  0.00      BSYN  
ATOM    143    O VAL    16       9.214-104.939 -25.092  1.00  0.00      BSYN  
ATOM    144    N ALA    17       7.080-105.235 -25.855  1.00  0.00      BSYN  
ATOM    145    H ALA    17       6.855-104.424 -25.354  1.00  0.00      BSYN  
ATOM    146   CA ALA    17       6.035-106.139 -26.369  1.00  0.00      BSYN  
ATOM    147   CB ALA    17       5.577-106.952 -25.202  1.00  0.00      BSYN  
ATOM    148    C ALA    17       4.824-105.486 -26.921  1.00  0.00      BSYN  
ATOM    149    O ALA    17       4.243-104.555 -26.338  1.00  0.00      BSYN  
ATOM    150    N ALA    18       4.390-106.016 -28.041  1.00  0.00      BSYN  
ATOM    151    H ALA    18       5.081-106.269 -28.689  1.00  0.00      BSYN  
ATOM    152   CA ALA    18       3.033-105.845 -28.524  1.00  0.00      BSYN  
ATOM    153   CB ALA    18       2.744-106.895 -29.653  1.00  0.00      BSYN  
ATOM    154    C ALA    18       1.935-106.061 -27.500  1.00  0.00      BSYN  
ATOM    155    O ALA    18       1.935-106.902 -26.609  1.00  0.00      BSYN  
ATOM    156    N ALA    19       0.954-105.063 -27.605  1.00  0.00      BSYN  
ATOM    157    H ALA    19       1.167-104.217 -28.053  1.00  0.00      BSYN  
ATOM    158   CA ALA    19      -0.200-105.018 -26.811  1.00  0.00      BSYN  
ATOM    159   CB ALA    19       0.086-104.125 -25.617  1.00  0.00      BSYN  
ATOM    160    C ALA    19      -1.344-104.371 -27.602  1.00  0.00      BSYN  
ATOM    161    O ALA    19      -1.285-103.291 -28.175  1.00  0.00      BSYN  
ATOM    162    N GLU    20      -2.411-105.044 -27.441  1.00  0.00      BSYN  
ATOM    163    H GLU    20      -2.658-105.384 -26.555  1.00  0.00      BSYN  
ATOM    164   CA GLU    20      -3.522-104.974 -28.409  1.00  0.00      BSYN  
ATOM    165   CB GLU    20      -3.937-106.358 -28.749  1.00  0.00      BSYN  
ATOM    166   CG GLU    20      -3.074-107.168 -29.656  1.00  0.00      BSYN  
ATOM    167   CD GLU    20      -3.661-107.369 -31.121  1.00  0.00      BSYN  
ATOM    168  OE1 GLU    20      -3.743-106.324 -31.832  1.00  0.00      BSYN  
ATOM    169  OE2 GLU    20      -4.068-108.488 -31.506  1.00  0.00      BSYN  
ATOM    170    C GLU    20      -4.842-104.109 -28.143  1.00  0.00      BSYN  
ATOM    171    O GLU    20      -5.764-104.565 -27.529  1.00  0.00      BSYN  
ATOM    172    N LYS    21      -4.734-102.865 -28.661  1.00  0.00      BSYN  
ATOM    173    H LYS    21      -3.994-102.671 -29.274  1.00  0.00      BSYN  
ATOM    174   CA LYS    21      -5.648-101.803 -28.378  1.00  0.00      BSYN  
ATOM    175   CB LYS    21      -5.010-100.386 -28.286  1.00  0.00      BSYN  
ATOM    176   CG LYS    21      -3.914-100.406 -27.264  1.00  0.00      BSYN  
ATOM    177   CD LYS    21      -2.907 -99.230 -27.266  1.00  0.00      BSYN  
ATOM    178   CE LYS    21      -2.260 -98.835 -28.740  1.00  0.00      BSYN  
ATOM    179   NZ LYS    21      -1.248 -97.796 -28.644  1.00  0.00      BSYN  
ATOM    180  HZ1 LYS    21      -1.767 -97.118 -28.050  1.00  0.00      BSYN  
ATOM    181  HZ2 LYS    21      -0.458 -98.199 -28.101  1.00  0.00      BSYN  
ATOM    182  HZ3 LYS    21      -1.028 -97.444 -29.597  1.00  0.00      BSYN  
ATOM    183    C LYS    21      -6.890-101.637 -29.355  1.00  0.00      BSYN  
ATOM    184    O LYS    21      -7.599-100.663 -29.466  1.00  0.00      BSYN  
ATOM    185    N THR    22      -7.131-102.875 -29.788  1.00  0.00      BSYN  
ATOM    186    H THR    22      -6.433-103.444 -29.402  1.00  0.00      BSYN  
ATOM    187   CA THR    22      -8.136-103.239 -30.813  1.00  0.00      BSYN  
ATOM    188   CB THR    22      -7.554-104.453 -31.684  1.00  0.00      BSYN  
ATOM    189  OG1 THR    22      -6.172-104.501 -31.467  1.00  0.00      BSYN  
ATOM    190  HG1 THR    22      -5.866-105.169 -32.085  1.00  0.00      BSYN  
ATOM    191  CG2 THR    22      -7.882-104.380 -33.175  1.00  0.00      BSYN  
ATOM    192    C THR    22      -9.617-103.264 -30.270  1.00  0.00      BSYN  
ATOM    193    O THR    22      -9.906-103.525 -29.087  1.00  0.00      BSYN  
ATOM    194    N LYS    23     -10.554-103.150 -31.296  1.00  0.00      BSYN  
ATOM    195    H LYS    23     -10.056-103.283 -32.129  1.00  0.00      BSYN  
ATOM    196   CA LYS    23     -11.893-103.071 -31.214  1.00  0.00      BSYN  
ATOM    197   CB LYS    23     -12.486-104.435 -31.567  1.00  0.00      BSYN  
ATOM    198   CG LYS    23     -12.160-104.954 -32.959  1.00  0.00      BSYN  
ATOM    199   CD LYS    23     -11.920-106.502 -32.902  1.00  0.00      BSYN  
ATOM    200   CE LYS    23     -10.889-106.812 -31.756  1.00  0.00      BSYN  
ATOM    201   NZ LYS    23     -10.339-108.140 -32.018  1.00  0.00      BSYN  
ATOM    202  HZ1 LYS    23     -11.082-108.835 -31.803  1.00  0.00      BSYN  
ATOM    203  HZ2 LYS    23      -9.934-108.197 -32.974  1.00  0.00      BSYN  
ATOM    204  HZ3 LYS    23      -9.603-108.267 -31.295  1.00  0.00      BSYN  
ATOM    205    C LYS    23     -12.632-102.364 -30.054  1.00  0.00      BSYN  
ATOM    206    O LYS    23     -12.995-101.190 -30.096  1.00  0.00      BSYN  
ATOM    207    N GLN    24     -12.726-103.081 -28.892  1.00  0.00      BSYN  
ATOM    208    H GLN    24     -12.097-103.833 -28.899  1.00  0.00      BSYN  
ATOM    209   CA GLN    24     -13.312-102.516 -27.732  1.00  0.00      BSYN  
ATOM    210   CB GLN    24     -13.786-103.622 -26.827  1.00  0.00      BSYN  
ATOM    211   CG GLN    24     -12.635-104.336 -26.225  1.00  0.00      BSYN  
ATOM    212   CD GLN    24     -12.930-105.226 -25.005  1.00  0.00      BSYN  
ATOM    213  OE1 GLN    24     -12.062-106.052 -24.664  1.00  0.00      BSYN  
ATOM    214  NE2 GLN    24     -13.963-105.077 -24.200  1.00  0.00      BSYN  
ATOM    215 HE21 GLN    24     -13.967-105.579 -23.358  1.00  0.00      BSYN  
ATOM    216 HE22 GLN    24     -14.803-104.643 -24.458  1.00  0.00      BSYN  
ATOM    217    C GLN    24     -12.912-101.221 -27.035  1.00  0.00      BSYN  
ATOM    218    O GLN    24     -12.241-101.256 -26.025  1.00  0.00      BSYN  
ATOM    219    N GLY    25     -13.080-100.053 -27.707  1.00  0.00      BSYN  
ATOM    220    H GLY    25     -13.813-100.036 -28.358  1.00  0.00      BSYN  
ATOM    221   CA GLY    25     -12.107 -98.972 -27.610  1.00  0.00      BSYN  
ATOM    222    C GLY    25     -12.685 -97.906 -26.644  1.00  0.00      BSYN  
ATOM    223    O GLY    25     -12.092 -97.520 -25.714  1.00  0.00      BSYN  
ATOM    224    N VAL    26     -13.942 -97.441 -26.840  1.00  0.00      BSYN  
ATOM    225    H VAL    26     -14.518 -98.110 -27.266  1.00  0.00      BSYN  
ATOM    226   CA VAL    26     -14.617 -96.323 -26.357  1.00  0.00      BSYN  
ATOM    227   CB VAL    26     -16.013 -96.145 -26.845  1.00  0.00      BSYN  
ATOM    228  CG1 VAL    26     -16.571 -94.863 -26.312  1.00  0.00      BSYN  
ATOM    229  CG2 VAL    26     -15.881 -95.956 -28.331  1.00  0.00      BSYN  
ATOM    230    C VAL    26     -14.605 -96.420 -24.794  1.00  0.00      BSYN  
ATOM    231    O VAL    26     -15.165 -97.385 -24.269  1.00  0.00      BSYN  
ATOM    232    N THR    27     -13.879 -95.545 -24.085  1.00  0.00      BSYN  
ATOM    233    H THR    27     -13.419 -94.832 -24.576  1.00  0.00      BSYN  
ATOM    234   CA THR    27     -13.779 -95.574 -22.661  1.00  0.00      BSYN  
ATOM    235   CB THR    27     -12.345 -95.736 -22.183  1.00  0.00      BSYN  
ATOM    236  OG1 THR    27     -11.526 -96.012 -23.267  1.00  0.00      BSYN  
ATOM    237  HG1 THR    27     -11.683 -96.834 -23.737  1.00  0.00      BSYN  
ATOM    238  CG2 THR    27     -12.159 -96.726 -20.959  1.00  0.00      BSYN  
ATOM    239    C THR    27     -14.390 -94.418 -21.842  1.00  0.00      BSYN  
ATOM    240    O THR    27     -15.008 -94.642 -20.814  1.00  0.00      BSYN  
ATOM    241    N GLU    28     -13.931 -93.279 -22.429  1.00  0.00      BSYN  
ATOM    242    H GLU    28     -13.529 -93.172 -23.316  1.00  0.00      BSYN  
ATOM    243   CA GLU    28     -14.036 -92.180 -21.547  1.00  0.00      BSYN  
ATOM    244   CB GLU    28     -12.772 -91.959 -20.804  1.00  0.00      BSYN  
ATOM    245   CG GLU    28     -12.610 -90.906 -19.578  1.00  0.00      BSYN  
ATOM    246   CD GLU    28     -11.243 -90.310 -19.480  1.00  0.00      BSYN  
ATOM    247  OE1 GLU    28     -10.971 -89.376 -20.215  1.00  0.00      BSYN  
ATOM    248  OE2 GLU    28     -10.446 -90.838 -18.717  1.00  0.00      BSYN  
ATOM    249    C GLU    28     -14.574 -90.852 -22.131  1.00  0.00      BSYN  
ATOM    250    O GLU    28     -14.072 -90.278 -23.089  1.00  0.00      BSYN  
ATOM    251    N ALA    29     -15.632 -90.225 -21.428  1.00  0.00      BSYN  
ATOM    252    H ALA    29     -15.980 -90.530 -20.564  1.00  0.00      BSYN  
ATOM    253   CA ALA    29     -16.338 -89.108 -22.109  1.00  0.00      BSYN  
ATOM    254   CB ALA    29     -17.764 -89.432 -21.731  1.00  0.00      BSYN  
ATOM    255    C ALA    29     -16.033 -87.687 -21.796  1.00  0.00      BSYN  
ATOM    256    O ALA    29     -15.894 -86.804 -22.596  1.00  0.00      BSYN  
ATOM    257    N ALA    30     -16.024 -87.535 -20.508  1.00  0.00      BSYN  
ATOM    258    H ALA    30     -15.882 -88.293 -19.903  1.00  0.00      BSYN  
ATOM    259   CA ALA    30     -15.609 -86.243 -19.896  1.00  0.00      BSYN  
ATOM    260   CB ALA    30     -16.087 -86.184 -18.445  1.00  0.00      BSYN  
ATOM    261    C ALA    30     -14.217 -85.698 -20.012  1.00  0.00      BSYN  
ATOM    262    O ALA    30     -13.252 -86.223 -19.467  1.00  0.00      BSYN  
ATOM    263    N GLU    31     -14.304 -84.633 -20.872  1.00  0.00      BSYN  
ATOM    264    H GLU    31     -14.929 -84.614 -21.627  1.00  0.00      BSYN  
ATOM    265   CA GLU    31     -13.139 -83.819 -20.865  1.00  0.00      BSYN  
ATOM    266   CB GLU    31     -12.803 -83.537 -22.404  1.00  0.00      BSYN  
ATOM    267   CG GLU    31     -11.373 -83.099 -22.717  1.00  0.00      BSYN  
ATOM    268   CD GLU    31     -10.237 -83.960 -22.211  1.00  0.00      BSYN  
ATOM    269  OE1 GLU    31      -9.547 -84.653 -22.858  1.00  0.00      BSYN  
ATOM    270  OE2 GLU    31     -10.051 -83.894 -21.062  1.00  0.00      BSYN  
ATOM    271    C GLU    31     -13.262 -82.564 -20.006  1.00  0.00      BSYN  
ATOM    272    O GLU    31     -13.701 -81.511 -20.371  1.00  0.00      BSYN  
ATOM    273    N LYS    32     -12.488 -82.887 -18.900  1.00  0.00      BSYN  
ATOM    274    H LYS    32     -11.625 -83.346 -18.978  1.00  0.00      BSYN  
ATOM    275   CA LYS    32     -12.352 -81.938 -17.782  1.00  0.00      BSYN  
ATOM    276   CB LYS    32     -12.776 -82.581 -16.456  1.00  0.00      BSYN  
ATOM    277   CG LYS    32     -12.005 -83.842 -16.156  1.00  0.00      BSYN  
ATOM    278   CD LYS    32     -11.892 -84.403 -14.591  1.00  0.00      BSYN  
ATOM    279   CE LYS    32     -11.011 -85.662 -14.488  1.00  0.00      BSYN  
ATOM    280   NZ LYS    32     -10.726 -85.808 -13.027  1.00  0.00      BSYN  
ATOM    281  HZ1 LYS    32     -10.065 -85.072 -12.707  1.00  0.00      BSYN  
ATOM    282  HZ2 LYS    32     -11.701 -85.578 -12.746  1.00  0.00      BSYN  
ATOM    283  HZ3 LYS    32     -10.445 -86.800 -12.893  1.00  0.00      BSYN  
ATOM    284    C LYS    32     -10.864 -81.367 -17.603  1.00  0.00      BSYN  
ATOM    285    O LYS    32     -10.568 -80.153 -17.451  1.00  0.00      BSYN  
ATOM    286    N THR    33      -9.873 -82.179 -17.882  1.00  0.00      BSYN  
ATOM    287    H THR    33     -10.086 -83.135 -17.928  1.00  0.00      BSYN  
ATOM    288   CA THR    33      -8.458 -81.759 -17.867  1.00  0.00      BSYN  
ATOM    289   CB THR    33      -7.652 -82.922 -17.027  1.00  0.00      BSYN  
ATOM    290  OG1 THR    33      -7.771 -82.718 -15.569  1.00  0.00      BSYN  
ATOM    291  HG1 THR    33      -8.550 -82.210 -15.331  1.00  0.00      BSYN  
ATOM    292  CG2 THR    33      -6.049 -83.071 -17.258  1.00  0.00      BSYN  
ATOM    293    C THR    33      -7.812 -81.050 -19.072  1.00  0.00      BSYN  
ATOM    294    O THR    33      -6.995 -81.538 -19.863  1.00  0.00      BSYN  
ATOM    295    N LYS    34      -8.280 -79.863 -19.118  1.00  0.00      BSYN  
ATOM    296    H LYS    34      -8.682 -79.433 -18.334  1.00  0.00      BSYN  
ATOM    297   CA LYS    34      -8.039 -78.977 -20.330  1.00  0.00      BSYN  
ATOM    298   CB LYS    34      -9.295 -78.503 -20.841  1.00  0.00      BSYN  
ATOM    299   CG LYS    34      -9.865 -78.991 -22.077  1.00  0.00      BSYN  
ATOM    300   CD LYS    34     -11.218 -78.576 -22.578  1.00  0.00      BSYN  
ATOM    301   CE LYS    34     -11.555 -79.438 -23.715  1.00  0.00      BSYN  
ATOM    302   NZ LYS    34     -12.252 -78.594 -24.759  1.00  0.00      BSYN  
ATOM    303  HZ1 LYS    34     -11.739 -77.701 -24.906  1.00  0.00      BSYN  
ATOM    304  HZ2 LYS    34     -12.293 -79.052 -25.692  1.00  0.00      BSYN  
ATOM    305  HZ3 LYS    34     -13.233 -78.288 -24.596  1.00  0.00      BSYN  
ATOM    306    C LYS    34      -7.176 -77.784 -19.922  1.00  0.00      BSYN  
ATOM    307    O LYS    34      -7.128 -77.487 -18.710  1.00  0.00      BSYN  
ATOM    308    N GLU    35      -6.515 -77.209 -20.880  1.00  0.00      BSYN  
ATOM    309    H GLU    35      -6.253 -77.673 -21.702  1.00  0.00      BSYN  
ATOM    310   CA GLU    35      -5.780 -75.966 -20.799  1.00  0.00      BSYN  
ATOM    311   CB GLU    35      -4.400 -76.124 -21.330  1.00  0.00      BSYN  
ATOM    312   CG GLU    35      -4.297 -76.467 -22.824  1.00  0.00      BSYN  
ATOM    313   CD GLU    35      -3.068 -76.052 -23.683  1.00  0.00      BSYN  
ATOM    314  OE1 GLU    35      -2.519 -76.886 -24.280  1.00  0.00      BSYN  
ATOM    315  OE2 GLU    35      -2.865 -74.840 -23.793  1.00  0.00      BSYN  
ATOM    316    C GLU    35      -6.591 -74.929 -21.568  1.00  0.00      BSYN  
ATOM    317    O GLU    35      -6.288 -73.757 -21.534  1.00  0.00      BSYN  
ATOM    318    N GLY    36      -7.707 -75.221 -22.171  1.00  0.00      BSYN  
ATOM    319    H GLY    36      -7.997 -76.156 -22.197  1.00  0.00      BSYN  
ATOM    320   CA GLY    36      -8.628 -74.176 -22.698  1.00  0.00      BSYN  
ATOM    321    C GLY    36      -9.751 -73.498 -21.855  1.00  0.00      BSYN  
ATOM    322    O GLY    36      -9.763 -72.295 -21.839  1.00  0.00      BSYN  
ATOM    323    N VAL    37     -10.653 -74.279 -21.244  1.00  0.00      BSYN  
ATOM    324    H VAL    37     -10.547 -75.253 -21.252  1.00  0.00      BSYN  
ATOM    325   CA VAL    37     -11.815 -73.711 -20.513  1.00  0.00      BSYN  
ATOM    326   CB VAL    37     -13.160 -74.017 -21.302  1.00  0.00      BSYN  
ATOM    327  CG1 VAL    37     -13.338 -73.395 -22.657  1.00  0.00      BSYN  
ATOM    328  CG2 VAL    37     -13.434 -75.540 -21.572  1.00  0.00      BSYN  
ATOM    329    C VAL    37     -11.926 -73.943 -19.030  1.00  0.00      BSYN  
ATOM    330    O VAL    37     -11.911 -73.084 -18.198  1.00  0.00      BSYN  
ATOM    331    N LEU    38     -11.806 -75.196 -18.725  1.00  0.00      BSYN  
ATOM    332    H LEU    38     -11.257 -75.700 -19.362  1.00  0.00      BSYN  
ATOM    333   CA LEU    38     -12.154 -75.825 -17.409  1.00  0.00      BSYN  
ATOM    334   CB LEU    38     -12.654 -77.228 -17.657  1.00  0.00      BSYN  
ATOM    335   CG LEU    38     -14.156 -77.332 -18.086  1.00  0.00      BSYN  
ATOM    336  CD1 LEU    38     -14.388 -78.897 -17.857  1.00  0.00      BSYN  
ATOM    337  CD2 LEU    38     -15.153 -76.420 -17.309  1.00  0.00      BSYN  
ATOM    338    C LEU    38     -11.151 -75.658 -16.329  1.00  0.00      BSYN  
ATOM    339    O LEU    38     -10.395 -76.512 -15.781  1.00  0.00      BSYN  
ATOM    340    N TYR    39     -10.954 -74.347 -15.887  1.00  0.00      BSYN  
ATOM    341    H TYR    39     -11.196 -73.614 -16.491  1.00  0.00      BSYN  
ATOM    342   CA TYR    39     -10.262 -73.944 -14.654  1.00  0.00      BSYN  
ATOM    343   CB TYR    39      -9.786 -72.453 -14.603  1.00  0.00      BSYN  
ATOM    344   CG TYR    39      -8.549 -72.389 -15.559  1.00  0.00      BSYN  
ATOM    345  CD1 TYR    39      -8.650 -71.839 -16.801  1.00  0.00      BSYN  
ATOM    346  CE1 TYR    39      -7.626 -71.864 -17.694  1.00  0.00      BSYN  
ATOM    347  CD2 TYR    39      -7.413 -73.074 -15.208  1.00  0.00      BSYN  
ATOM    348  CE2 TYR    39      -6.311 -73.100 -16.118  1.00  0.00      BSYN  
ATOM    349   CZ TYR    39      -6.424 -72.537 -17.334  1.00  0.00      BSYN  
ATOM    350   OH TYR    39      -5.361 -72.655 -18.206  1.00  0.00      BSYN  
ATOM    351   HH TYR    39      -5.557 -72.151 -18.999  1.00  0.00      BSYN  
ATOM    352    C TYR    39     -11.111 -73.988 -13.401  1.00  0.00      BSYN  
ATOM    353    O TYR    39     -10.616 -74.353 -12.391  1.00  0.00      BSYN  
ATOM    354    N VAL    40     -12.408 -73.656 -13.551  1.00  0.00      BSYN  
ATOM    355    H VAL    40     -12.756 -73.627 -14.466  1.00  0.00      BSYN  
ATOM    356   CA VAL    40     -13.454 -73.634 -12.470  1.00  0.00      BSYN  
ATOM    357   CB VAL    40     -14.676 -72.701 -12.833  1.00  0.00      BSYN  
ATOM    358  CG1 VAL    40     -15.736 -72.806 -11.781  1.00  0.00      BSYN  
ATOM    359  CG2 VAL    40     -14.272 -71.212 -13.087  1.00  0.00      BSYN  
ATOM    360    C VAL    40     -13.769 -75.062 -11.985  1.00  0.00      BSYN  
ATOM    361    O VAL    40     -13.860 -76.008 -12.793  1.00  0.00      BSYN  
ATOM    362    N GLY    41     -13.779 -75.442 -10.714  1.00  0.00      BSYN  
ATOM    363    H GLY    41     -14.211 -76.263 -10.399  1.00  0.00      BSYN  
ATOM    364   CA GLY    41     -13.363 -74.566  -9.665  1.00  0.00      BSYN  
ATOM    365    C GLY    41     -12.482 -75.352  -8.698  1.00  0.00      BSYN  
ATOM    366    O GLY    41     -12.865 -75.594  -7.540  1.00  0.00      BSYN  
ATOM    367    N SER    42     -11.224 -75.400  -9.092  1.00  0.00      BSYN  
ATOM    368    H SER    42     -11.005 -75.174 -10.020  1.00  0.00      BSYN  
ATOM    369   CA SER    42     -10.234 -76.131  -8.255  1.00  0.00      BSYN  
ATOM    370   CB SER    42     -10.021 -77.593  -8.726  1.00  0.00      BSYN  
ATOM    371   OG SER    42     -11.169 -78.460  -8.776  1.00  0.00      BSYN  
ATOM    372   HG SER    42     -11.577 -78.311  -9.632  1.00  0.00      BSYN  
ATOM    373    C SER    42      -8.921 -75.296  -8.417  1.00  0.00      BSYN  
ATOM    374    O SER    42      -8.494 -74.825  -7.438  1.00  0.00      BSYN  
ATOM    375    N LYS    43      -8.166 -75.123  -9.558  1.00  0.00      BSYN  
ATOM    376    H LYS    43      -8.506 -75.551 -10.371  1.00  0.00      BSYN  
ATOM    377   CA LYS    43      -6.861 -74.417  -9.688  1.00  0.00      BSYN  
ATOM    378   CB LYS    43      -5.909 -75.122 -10.648  1.00  0.00      BSYN  
ATOM    379   CG LYS    43      -6.399 -75.108 -12.102  1.00  0.00      BSYN  
ATOM    380   CD LYS    43      -6.047 -76.477 -12.657  1.00  0.00      BSYN  
ATOM    381   CE LYS    43      -6.280 -76.424 -14.152  1.00  0.00      BSYN  
ATOM    382   NZ LYS    43      -7.634 -76.192 -14.543  1.00  0.00      BSYN  
ATOM    383  HZ1 LYS    43      -8.254 -77.001 -14.335  1.00  0.00      BSYN  
ATOM    384  HZ2 LYS    43      -8.113 -75.414 -14.047  1.00  0.00      BSYN  
ATOM    385  HZ3 LYS    43      -7.736 -76.243 -15.577  1.00  0.00      BSYN  
ATOM    386    C LYS    43      -7.148 -72.969 -10.072  1.00  0.00      BSYN  
ATOM    387    O LYS    43      -8.242 -72.478  -9.931  1.00  0.00      BSYN  
ATOM    388    N THR    44      -6.211 -72.090 -10.497  1.00  0.00      BSYN  
ATOM    389    H THR    44      -5.410 -72.158 -11.058  1.00  0.00      BSYN  
ATOM    390   CA THR    44      -6.510 -70.632 -10.701  1.00  0.00      BSYN  
ATOM    391   CB THR    44      -5.402 -69.887  -9.898  1.00  0.00      BSYN  
ATOM    392  OG1 THR    44      -4.102 -70.321 -10.314  1.00  0.00      BSYN  
ATOM    393  HG1 THR    44      -3.392 -69.762  -9.989  1.00  0.00      BSYN  
ATOM    394  CG2 THR    44      -5.598 -69.946  -8.475  1.00  0.00      BSYN  
ATOM    395    C THR    44      -6.530 -70.345 -12.187  1.00  0.00      BSYN  
ATOM    396    O THR    44      -6.051 -71.078 -13.006  1.00  0.00      BSYN  
ATOM    397    N ARG    45      -7.177 -69.227 -12.476  1.00  0.00      BSYN  
ATOM    398    H ARG    45      -7.542 -68.695 -11.739  1.00  0.00      BSYN  
ATOM    399   CA ARG    45      -7.048 -68.714 -13.855  1.00  0.00      BSYN  
ATOM    400   CB ARG    45      -8.298 -67.797 -14.138  1.00  0.00      BSYN  
ATOM    401   CG ARG    45      -9.616 -68.691 -14.183  1.00  0.00      BSYN  
ATOM    402   CD ARG    45     -10.681 -67.658 -14.438  1.00  0.00      BSYN  
ATOM    403   NE ARG    45     -12.034 -68.227 -14.506  1.00  0.00      BSYN  
ATOM    404   HE ARG    45     -12.017 -69.186 -14.705  1.00  0.00      BSYN  
ATOM    405   CZ ARG    45     -13.096 -67.381 -14.585  1.00  0.00      BSYN  
ATOM    406  NH1 ARG    45     -14.226 -67.967 -15.082  1.00  0.00      BSYN  
ATOM    407 HH11 ARG    45     -15.039 -67.477 -15.396  1.00  0.00      BSYN  
ATOM    408 HH12 ARG    45     -14.165 -68.963 -15.144  1.00  0.00      BSYN  
ATOM    409  NH2 ARG    45     -13.076 -66.053 -14.178  1.00  0.00      BSYN  
ATOM    410 HH21 ARG    45     -13.980 -65.654 -14.021  1.00  0.00      BSYN  
ATOM    411 HH22 ARG    45     -12.260 -65.586 -13.837  1.00  0.00      BSYN  
ATOM    412    C ARG    45      -5.688 -68.076 -14.305  1.00  0.00      BSYN  
ATOM    413    O ARG    45      -5.536 -66.826 -14.344  1.00  0.00      BSYN  
ATOM    414    N GLU    46      -4.703 -68.938 -14.423  1.00  0.00      BSYN  
ATOM    415    H GLU    46      -5.080 -69.841 -14.371  1.00  0.00      BSYN  
ATOM    416   CA GLU    46      -3.281 -68.568 -14.696  1.00  0.00      BSYN  
ATOM    417   CB GLU    46      -2.407 -69.613 -13.892  1.00  0.00      BSYN  
ATOM    418   CG GLU    46      -0.977 -69.133 -13.451  1.00  0.00      BSYN  
ATOM    419   CD GLU    46      -0.094 -70.144 -12.699  1.00  0.00      BSYN  
ATOM    420  OE1 GLU    46       0.074 -69.977 -11.478  1.00  0.00      BSYN  
ATOM    421  OE2 GLU    46       0.374 -71.097 -13.281  1.00  0.00      BSYN  
ATOM    422    C GLU    46      -2.880 -68.407 -16.169  1.00  0.00      BSYN  
ATOM    423    O GLU    46      -2.540 -69.345 -16.868  1.00  0.00      BSYN  
ATOM    424    N GLY    47      -3.115 -67.179 -16.644  1.00  0.00      BSYN  
ATOM    425    H GLY    47      -3.677 -66.608 -16.079  1.00  0.00      BSYN  
ATOM    426   CA GLY    47      -2.720 -66.807 -17.953  1.00  0.00      BSYN  
ATOM    427    C GLY    47      -1.197 -66.642 -17.947  1.00  0.00      BSYN  
ATOM    428    O GLY    47      -0.546 -66.081 -17.033  1.00  0.00      BSYN  
ATOM    429    N VAL    48      -0.633 -67.125 -19.080  1.00  0.00      BSYN  
ATOM    430    H VAL    48      -1.282 -67.166 -19.814  1.00  0.00      BSYN  
ATOM    431   CA VAL    48       0.784 -67.313 -19.270  1.00  0.00      BSYN  
ATOM    432   CB VAL    48       1.328 -68.671 -18.732  1.00  0.00      BSYN  
ATOM    433  CG1 VAL    48       1.449 -68.761 -17.216  1.00  0.00      BSYN  
ATOM    434  CG2 VAL    48       0.484 -69.830 -19.263  1.00  0.00      BSYN  
ATOM    435    C VAL    48       1.359 -67.059 -20.600  1.00  0.00      BSYN  
ATOM    436    O VAL    48       0.570 -66.870 -21.515  1.00  0.00      BSYN  
ATOM    437    N VAL    49       2.605 -66.746 -20.815  1.00  0.00      BSYN  
ATOM    438    H VAL    49       3.124 -66.795 -19.986  1.00  0.00      BSYN  
ATOM    439   CA VAL    49       3.074 -66.607 -22.128  1.00  0.00      BSYN  
ATOM    440   CB VAL    49       4.410 -65.867 -22.311  1.00  0.00      BSYN  
ATOM    441  CG1 VAL    49       4.319 -64.370 -22.276  1.00  0.00      BSYN  
ATOM    442  CG2 VAL    49       5.383 -66.186 -21.064  1.00  0.00      BSYN  
ATOM    443    C VAL    49       3.157 -67.925 -22.953  1.00  0.00      BSYN  
ATOM    444    O VAL    49       3.510 -69.028 -22.475  1.00  0.00      BSYN  
ATOM    445    N GLN    50       2.843 -67.898 -24.302  1.00  0.00      BSYN  
ATOM    446    H GLN    50       3.297 -67.140 -24.725  1.00  0.00      BSYN  
ATOM    447   CA GLN    50       2.517 -69.173 -24.926  1.00  0.00      BSYN  
ATOM    448   CB GLN    50       1.019 -69.468 -24.655  1.00  0.00      BSYN  
ATOM    449   CG GLN    50       0.013 -68.683 -25.513  1.00  0.00      BSYN  
ATOM    450   CD GLN    50      -0.073 -67.136 -25.217  1.00  0.00      BSYN  
ATOM    451  OE1 GLN    50       0.820 -66.321 -25.364  1.00  0.00      BSYN  
ATOM    452  NE2 GLN    50      -1.333 -66.802 -24.814  1.00  0.00      BSYN  
ATOM    453 HE21 GLN    50      -1.683 -65.893 -24.707  1.00  0.00      BSYN  
ATOM    454 HE22 GLN    50      -1.846 -67.633 -24.737  1.00  0.00      BSYN  
ATOM    455    C GLN    50       2.966 -69.547 -26.333  1.00  0.00      BSYN  
ATOM    456    O GLN    50       3.618 -70.625 -26.523  1.00  0.00      BSYN  
ATOM    457    N GLY    51       2.797 -68.772 -27.399  1.00  0.00      BSYN  
ATOM    458    H GLY    51       2.717 -67.822 -27.172  1.00  0.00      BSYN  
ATOM    459   CA GLY    51       3.157 -69.134 -28.771  1.00  0.00      BSYN  
ATOM    460    C GLY    51       2.009 -69.725 -29.535  1.00  0.00      BSYN  
ATOM    461    O GLY    51       2.099 -69.710 -30.725  1.00  0.00      BSYN  
ATOM    462    N VAL    52       0.887 -70.201 -28.954  1.00  0.00      BSYN  
ATOM    463    H VAL    52       0.713 -69.938 -28.026  1.00  0.00      BSYN  
ATOM    464   CA VAL    52      -0.012 -71.126 -29.695  1.00  0.00      BSYN  
ATOM    465   CB VAL    52      -0.528 -72.240 -28.747  1.00  0.00      BSYN  
ATOM    466  CG1 VAL    52      -1.520 -73.115 -29.334  1.00  0.00      BSYN  
ATOM    467  CG2 VAL    52       0.690 -72.998 -28.076  1.00  0.00      BSYN  
ATOM    468    C VAL    52      -1.192 -70.502 -30.390  1.00  0.00      BSYN  
ATOM    469    O VAL    52      -2.018 -69.906 -29.783  1.00  0.00      BSYN  
ATOM    470    N ALA    53      -1.395 -70.742 -31.654  1.00  0.00      BSYN  
ATOM    471    H ALA    53      -2.107 -70.281 -32.144  1.00  0.00      BSYN  
ATOM    472   CA ALA    53      -0.541 -71.536 -32.407  1.00  0.00      BSYN  
ATOM    473   CB ALA    53      -1.092 -72.882 -32.897  1.00  0.00      BSYN  
ATOM    474    C ALA    53      -0.132 -70.768 -33.674  1.00  0.00      BSYN  
ATOM    475    O ALA    53      -0.936 -70.193 -34.393  1.00  0.00      BSYN  
ATOM    476    N SER    54       1.158 -70.523 -33.653  1.00  0.00      BSYN  
ATOM    477    H SER    54       1.463 -70.345 -32.739  1.00  0.00      BSYN  
ATOM    478   CA SER    54       1.799 -70.069 -34.866  1.00  0.00      BSYN  
ATOM    479   CB SER    54       2.770 -68.838 -34.502  1.00  0.00      BSYN  
ATOM    480   OG SER    54       2.043 -67.743 -33.951  1.00  0.00      BSYN  
ATOM    481   HG SER    54       2.612 -66.976 -34.042  1.00  0.00      BSYN  
ATOM    482    C SER    54       2.504 -71.094 -35.739  1.00  0.00      BSYN  
ATOM    483    O SER    54       3.384 -70.667 -36.558  1.00  0.00      BSYN  
ATOM    484    N VAL    55       2.064 -72.411 -35.683  1.00  0.00      BSYN  
ATOM    485    H VAL    55       1.249 -72.528 -35.152  1.00  0.00      BSYN  
ATOM    486   CA VAL    55       2.644 -73.371 -36.654  1.00  0.00      BSYN  
ATOM    487   CB VAL    55       2.220 -74.731 -36.299  1.00  0.00      BSYN  
ATOM    488  CG1 VAL    55       3.367 -75.682 -36.494  1.00  0.00      BSYN  
ATOM    489  CG2 VAL    55       1.570 -74.892 -34.844  1.00  0.00      BSYN  
ATOM    490    C VAL    55       2.344 -73.087 -38.106  1.00  0.00      BSYN  
ATOM    491    O VAL    55       1.218 -72.838 -38.462  1.00  0.00      BSYN  
ATOM    492    N ALA    56       3.336 -73.338 -38.958  1.00  0.00      BSYN  
ATOM    493    H ALA    56       4.093 -73.799 -38.540  1.00  0.00      BSYN  
ATOM    494   CA ALA    56       3.187 -72.978 -40.394  1.00  0.00      BSYN  
ATOM    495   CB ALA    56       3.406 -71.452 -40.622  1.00  0.00      BSYN  
ATOM    496    C ALA    56       4.304 -73.755 -41.191  1.00  0.00      BSYN  
ATOM    497    O ALA    56       4.048 -74.421 -42.129  1.00  0.00      BSYN  
ATOM    498    N GLU    57       5.586 -73.379 -40.891  1.00  0.00      BSYN  
ATOM    499    H GLU    57       5.750 -73.092 -39.968  1.00  0.00      BSYN  
ATOM    500   CA GLU    57       6.863 -73.616 -41.623  1.00  0.00      BSYN  
ATOM    501   CB GLU    57       7.660 -74.718 -40.836  1.00  0.00      BSYN  
ATOM    502   CG GLU    57       8.753 -74.089 -39.882  1.00  0.00      BSYN  
ATOM    503   CD GLU    57       8.378 -73.598 -38.511  1.00  0.00      BSYN  
ATOM    504  OE1 GLU    57       7.235 -73.359 -38.239  1.00  0.00      BSYN  
ATOM    505  OE2 GLU    57       9.243 -73.315 -37.683  1.00  0.00      BSYN  
ATOM    506    C GLU    57       6.835 -74.292 -42.944  1.00  0.00      BSYN  
ATOM    507    O GLU    57       6.489 -75.495 -43.235  1.00  0.00      BSYN  
ATOM    508    N LYS    58       7.241 -73.538 -43.964  1.00  0.00      BSYN  
ATOM    509    H LYS    58       7.371 -72.592 -43.743  1.00  0.00      BSYN  
ATOM    510   CA LYS    58       7.523 -73.976 -45.296  1.00  0.00      BSYN  
ATOM    511   CB LYS    58       6.784 -73.026 -46.299  1.00  0.00      BSYN  
ATOM    512   CG LYS    58       7.240 -71.594 -46.215  1.00  0.00      BSYN  
ATOM    513   CD LYS    58       6.633 -70.826 -47.342  1.00  0.00      BSYN  
ATOM    514   CE LYS    58       5.653 -69.768 -47.031  1.00  0.00      BSYN  
ATOM    515   NZ LYS    58       6.269 -68.564 -46.520  1.00  0.00      BSYN  
ATOM    516  HZ1 LYS    58       6.968 -68.288 -47.239  1.00  0.00      BSYN  
ATOM    517  HZ2 LYS    58       5.504 -67.876 -46.371  1.00  0.00      BSYN  
ATOM    518  HZ3 LYS    58       6.906 -68.675 -45.705  1.00  0.00      BSYN  
ATOM    519    C LYS    58       9.049 -74.214 -45.597  1.00  0.00      BSYN  
ATOM    520    O LYS    58      10.006 -73.998 -44.841  1.00  0.00      BSYN  
ATOM    521    N THR    59       9.242 -74.757 -46.913  1.00  0.00      BSYN  
ATOM    522    H THR    59       8.565 -74.494 -47.572  1.00  0.00      BSYN  
ATOM    523   CA THR    59      10.518 -75.357 -47.342  1.00  0.00      BSYN  
ATOM    524   CB THR    59      10.346 -75.749 -48.789  1.00  0.00      BSYN  
ATOM    525  OG1 THR    59       9.534 -74.714 -49.432  1.00  0.00      BSYN  
ATOM    526  HG1 THR    59       9.999 -74.590 -50.263  1.00  0.00      BSYN  
ATOM    527  CG2 THR    59      10.006 -77.289 -49.261  1.00  0.00      BSYN  
ATOM    528    C THR    59      11.735 -74.442 -47.163  1.00  0.00      BSYN  
ATOM    529    O THR    59      12.843 -74.967 -47.043  1.00  0.00      BSYN  
ATOM    530    N LYS    60      11.583 -73.150 -46.988  1.00  0.00      BSYN  
ATOM    531    H LYS    60      10.673 -72.825 -46.827  1.00  0.00      BSYN  
ATOM    532   CA LYS    60      12.577 -72.111 -46.952  1.00  0.00      BSYN  
ATOM    533   CB LYS    60      11.983 -70.724 -47.384  1.00  0.00      BSYN  
ATOM    534   CG LYS    60      11.480 -70.778 -48.766  1.00  0.00      BSYN  
ATOM    535   CD LYS    60      10.677 -69.564 -49.144  1.00  0.00      BSYN  
ATOM    536   CE LYS    60      10.144 -69.871 -50.545  1.00  0.00      BSYN  
ATOM    537   NZ LYS    60       9.305 -68.713 -50.863  1.00  0.00      BSYN  
ATOM    538  HZ1 LYS    60       9.116 -68.742 -51.886  1.00  0.00      BSYN  
ATOM    539  HZ2 LYS    60       8.432 -68.707 -50.298  1.00  0.00      BSYN  
ATOM    540  HZ3 LYS    60       9.861 -67.837 -50.795  1.00  0.00      BSYN  
ATOM    541    C LYS    60      13.155 -72.044 -45.535  1.00  0.00      BSYN  
ATOM    542    O LYS    60      14.280 -71.606 -45.279  1.00  0.00      BSYN  
ATOM    543    N GLU    61      12.415 -72.403 -44.467  1.00  0.00      BSYN  
ATOM    544    H GLU    61      11.440 -72.448 -44.548  1.00  0.00      BSYN  
ATOM    545   CA GLU    61      12.735 -72.267 -43.003  1.00  0.00      BSYN  
ATOM    546   CB GLU    61      11.855 -71.267 -42.292  1.00  0.00      BSYN  
ATOM    547   CG GLU    61      12.437 -69.939 -42.101  1.00  0.00      BSYN  
ATOM    548   CD GLU    61      13.884 -69.822 -41.402  1.00  0.00      BSYN  
ATOM    549  OE1 GLU    61      14.594 -68.825 -41.466  1.00  0.00      BSYN  
ATOM    550  OE2 GLU    61      14.161 -70.682 -40.507  1.00  0.00      BSYN  
ATOM    551    C GLU    61      12.728 -73.589 -42.270  1.00  0.00      BSYN  
ATOM    552    O GLU    61      11.727 -74.240 -42.073  1.00  0.00      BSYN  
ATOM    553    N GLN    62      13.986 -73.827 -41.998  1.00  0.00      BSYN  
ATOM    554    H GLN    62      14.585 -73.058 -41.900  1.00  0.00      BSYN  
ATOM    555   CA GLN    62      14.479 -75.049 -41.438  1.00  0.00      BSYN  
ATOM    556   CB GLN    62      16.070 -75.161 -41.528  1.00  0.00      BSYN  
ATOM    557   CG GLN    62      16.535 -75.060 -43.002  1.00  0.00      BSYN  
ATOM    558   CD GLN    62      16.769 -76.406 -43.633  1.00  0.00      BSYN  
ATOM    559  OE1 GLN    62      16.528 -77.487 -42.978  1.00  0.00      BSYN  
ATOM    560  NE2 GLN    62      17.099 -76.494 -44.938  1.00  0.00      BSYN  
ATOM    561 HE21 GLN    62      17.170 -75.636 -45.405  1.00  0.00      BSYN  
ATOM    562 HE22 GLN    62      17.207 -77.421 -45.235  1.00  0.00      BSYN  
ATOM    563    C GLN    62      14.122 -75.152 -39.943  1.00  0.00      BSYN  
ATOM    564    O GLN    62      14.514 -74.292 -39.102  1.00  0.00      BSYN  
ATOM    565    N ALA    63      13.362 -76.337 -39.872  1.00  0.00      BSYN  
ATOM    566    H ALA    63      13.232 -76.951 -40.625  1.00  0.00      BSYN  
ATOM    567   CA ALA    63      12.781 -76.842 -38.589  1.00  0.00      BSYN  
ATOM    568   CB ALA    63      11.789 -77.989 -38.819  1.00  0.00      BSYN  
ATOM    569    C ALA    63      13.860 -77.540 -37.774  1.00  0.00      BSYN  
ATOM    570    O ALA    63      14.800 -78.198 -38.259  1.00  0.00      BSYN  
ATOM    571    N SER    64      13.774 -77.389 -36.423  1.00  0.00      BSYN  
ATOM    572    H SER    64      13.014 -76.942 -35.995  1.00  0.00      BSYN  
ATOM    573   CA SER    64      14.835 -78.026 -35.546  1.00  0.00      BSYN  
ATOM    574   CB SER    64      16.144 -77.132 -35.440  1.00  0.00      BSYN  
ATOM    575   OG SER    64      16.969 -76.818 -36.566  1.00  0.00      BSYN  
ATOM    576   HG SER    64      16.831 -76.026 -37.090  1.00  0.00      BSYN  
ATOM    577    C SER    64      14.533 -78.384 -34.123  1.00  0.00      BSYN  
ATOM    578    O SER    64      13.418 -78.064 -33.766  1.00  0.00      BSYN  
ATOM    579    N HIS    65      15.379 -79.171 -33.434  1.00  0.00      BSYN  
ATOM    580    H HIS    65      15.849 -79.803 -34.018  1.00  0.00      BSYN  
ATOM    581   CA HIS    65      15.258 -79.440 -31.991  1.00  0.00      BSYN  
ATOM    582   CB HIS    65      15.308 -80.985 -31.774  1.00  0.00      BSYN  
ATOM    583   CG HIS    65      13.935 -81.507 -31.959  1.00  0.00      BSYN  
ATOM    584  ND1 HIS    65      13.037 -81.284 -32.904  1.00  0.00      BSYN  
ATOM    585  HD1 HIS    65      13.120 -80.557 -33.556  1.00  0.00      BSYN  
ATOM    586  CD2 HIS    65      13.320 -82.217 -30.919  1.00  0.00      BSYN  
ATOM    587  NE2 HIS    65      12.141 -82.339 -31.392  1.00  0.00      BSYN  
ATOM    588  CE1 HIS    65      11.918 -81.905 -32.580  1.00  0.00      BSYN  
ATOM    589    C HIS    65      16.223 -78.589 -31.130  1.00  0.00      BSYN  
ATOM    590    O HIS    65      17.390 -78.722 -31.380  1.00  0.00      BSYN  
ATOM    591    N LEU    66      15.775 -77.820 -30.178  1.00  0.00      BSYN  
ATOM    592    H LEU    66      14.801 -77.868 -30.083  1.00  0.00      BSYN  
ATOM    593   CA LEU    66      16.703 -77.074 -29.346  1.00  0.00      BSYN  
ATOM    594   CB LEU    66      16.105 -75.695 -28.993  1.00  0.00      BSYN  
ATOM    595   CG LEU    66      16.634 -74.393 -29.539  1.00  0.00      BSYN  
ATOM    596  CD1 LEU    66      18.207 -74.322 -29.391  1.00  0.00      BSYN  
ATOM    597  CD2 LEU    66      16.209 -74.139 -30.947  1.00  0.00      BSYN  
ATOM    598    C LEU    66      17.058 -77.810 -28.009  1.00  0.00      BSYN  
ATOM    599    O LEU    66      16.186 -78.007 -27.128  1.00  0.00      BSYN  
ATOM    600    N GLY    67      18.317 -78.271 -28.000  1.00  0.00      BSYN  
ATOM    601    H GLY    67      18.757 -78.347 -28.872  1.00  0.00      BSYN  
ATOM    602   CA GLY    67      19.071 -78.624 -26.865  1.00  0.00      BSYN  
ATOM    603    C GLY    67      20.441 -77.913 -26.867  1.00  0.00      BSYN  
ATOM    604    O GLY    67      20.780 -77.109 -27.712  1.00  0.00      BSYN  
ATOM    605    N GLY    68      21.250 -78.111 -25.844  1.00  0.00      BSYN  
ATOM    606    H GLY    68      22.152 -77.731 -25.899  1.00  0.00      BSYN  
ATOM    607   CA GLY    68      20.887 -79.100 -24.793  1.00  0.00      BSYN  
ATOM    608    C GLY    68      21.431 -78.742 -23.406  1.00  0.00      BSYN  
ATOM    609    O GLY    68      21.802 -79.688 -22.795  1.00  0.00      BSYN  
ATOM    610    N ALA    69      21.436 -77.491 -22.815  1.00  0.00      BSYN  
ATOM    611    H ALA    69      21.012 -76.660 -23.114  1.00  0.00      BSYN  
ATOM    612   CA ALA    69      22.227 -77.327 -21.522  1.00  0.00      BSYN  
ATOM    613   CB ALA    69      23.648 -76.809 -21.902  1.00  0.00      BSYN  
ATOM    614    C ALA    69      21.458 -76.317 -20.588  1.00  0.00      BSYN  
ATOM    615    O ALA    69      21.681 -75.210 -20.312  1.00  0.00      BSYN  
ATOM    616    N VAL    70      20.220 -76.806 -20.270  1.00  0.00      BSYN  
ATOM    617    H VAL    70      19.998 -77.688 -20.637  1.00  0.00      BSYN  
ATOM    618   CA VAL    70      19.418 -76.125 -19.289  1.00  0.00      BSYN  
ATOM    619   CB VAL    70      18.160 -75.569 -20.018  1.00  0.00      BSYN  
ATOM    620  CG1 VAL    70      17.584 -76.594 -21.040  1.00  0.00      BSYN  
ATOM    621  CG2 VAL    70      16.935 -75.137 -19.058  1.00  0.00      BSYN  
ATOM    622    C VAL    70      18.972 -77.092 -18.125  1.00  0.00      BSYN  
ATOM    623    O VAL    70      18.542 -78.233 -18.280  1.00  0.00      BSYN  
ATOM    624    N PHE    71      19.244 -76.599 -16.926  1.00  0.00      BSYN  
ATOM    625    H PHE    71      19.643 -75.718 -16.764  1.00  0.00      BSYN  
ATOM    626   CA PHE    71      18.787 -77.261 -15.653  1.00  0.00      BSYN  
ATOM    627   CB PHE    71      19.796 -77.021 -14.540  1.00  0.00      BSYN  
ATOM    628   CG PHE    71      21.120 -77.810 -14.703  1.00  0.00      BSYN  
ATOM    629  CD1 PHE    71      22.205 -77.141 -15.016  1.00  0.00      BSYN  
ATOM    630  CD2 PHE    71      21.134 -79.206 -14.437  1.00  0.00      BSYN  
ATOM    631  CE1 PHE    71      23.461 -77.750 -14.987  1.00  0.00      BSYN  
ATOM    632  CE2 PHE    71      22.390 -79.809 -14.351  1.00  0.00      BSYN  
ATOM    633   CZ PHE    71      23.521 -79.093 -14.705  1.00  0.00      BSYN  
ATOM    634    C PHE    71      17.442 -76.804 -15.235  1.00  0.00      BSYN  
ATOM    635    O PHE    71      16.862 -75.767 -15.448  1.00  0.00      BSYN  
ATOM    636    N SER    72      16.828 -77.825 -14.658  1.00  0.00      BSYN  
ATOM    637    H SER    72      17.209 -78.722 -14.758  1.00  0.00      BSYN  
ATOM    638   CA SER    72      15.463 -77.843 -14.131  1.00  0.00      BSYN  
ATOM    639   CB SER    72      15.152 -79.215 -13.517  1.00  0.00      BSYN  
ATOM    640   OG SER    72      14.610 -80.185 -14.444  1.00  0.00      BSYN  
ATOM    641   HG SER    72      15.339 -80.486 -14.991  1.00  0.00      BSYN  
ATOM    642    C SER    72      15.217 -76.768 -13.137  1.00  0.00      BSYN  
ATOM    643    O SER    72      16.163 -76.560 -12.365  1.00  0.00      BSYN  
ATOM    644    N GLY    73      14.048 -76.069 -13.173  1.00  0.00      BSYN  
ATOM    645    H GLY    73      13.434 -76.195 -13.926  1.00  0.00      BSYN  
ATOM    646   CA GLY    73      13.745 -75.051 -12.161  1.00  0.00      BSYN  
ATOM    647    C GLY    73      12.267 -75.171 -11.748  1.00  0.00      BSYN  
ATOM    648    O GLY    73      11.423 -75.116 -12.695  1.00  0.00      BSYN  
ATOM    649    N ALA    74      12.035 -75.042 -10.437  1.00  0.00      BSYN  
ATOM    650    H ALA    74      12.739 -75.104  -9.759  1.00  0.00      BSYN  
ATOM    651   CA ALA    74      10.730 -75.353  -9.953  1.00  0.00      BSYN  
ATOM    652   CB ALA    74      10.958 -75.619  -8.505  1.00  0.00      BSYN  
ATOM    653    C ALA    74       9.586 -74.321 -10.110  1.00  0.00      BSYN  
ATOM    654    O ALA    74       9.256 -73.501  -9.203  1.00  0.00      BSYN  
ATOM    655    N GLY    75       9.055 -74.468 -11.311  1.00  0.00      BSYN  
ATOM    656    H GLY    75       9.342 -75.231 -11.856  1.00  0.00      BSYN  
ATOM    657   CA GLY    75       8.098 -73.553 -11.881  1.00  0.00      BSYN  
ATOM    658    C GLY    75       8.826 -72.267 -12.295  1.00  0.00      BSYN  
ATOM    659    O GLY    75       8.232 -71.159 -12.105  1.00  0.00      BSYN  
ATOM    660    N ASN    76       9.973 -72.384 -12.934  1.00  0.00      BSYN  
ATOM    661    H ASN    76      10.504 -73.191 -12.771  1.00  0.00      BSYN  
ATOM    662   CA ASN    76      10.604 -71.109 -13.350  1.00  0.00      BSYN  
ATOM    663   CB ASN    76      11.617 -70.770 -12.300  1.00  0.00      BSYN  
ATOM    664   CG ASN    76      11.585 -69.378 -11.803  1.00  0.00      BSYN  
ATOM    665  OD1 ASN    76      11.019 -69.202 -10.720  1.00  0.00      BSYN  
ATOM    666  ND2 ASN    76      11.912 -68.361 -12.639  1.00  0.00      BSYN  
ATOM    667 HD21 ASN    76      12.377 -68.518 -13.488  1.00  0.00      BSYN  
ATOM    668 HD22 ASN    76      11.808 -67.439 -12.325  1.00  0.00      BSYN  
ATOM    669    C ASN    76      11.148 -71.360 -14.682  1.00  0.00      BSYN  
ATOM    670    O ASN    76      11.611 -72.417 -15.078  1.00  0.00      BSYN  
ATOM    671    N ILE    77      11.119 -70.446 -15.673  1.00  0.00      BSYN  
ATOM    672    H ILE    77      11.691 -70.759 -16.404  1.00  0.00      BSYN  
ATOM    673   CA ILE    77      10.273 -69.275 -15.622  1.00  0.00      BSYN  
ATOM    674   CB ILE    77      10.746 -68.100 -16.381  1.00  0.00      BSYN  
ATOM    675  CG2 ILE    77      10.026 -67.002 -15.607  1.00  0.00      BSYN  
ATOM    676  CG1 ILE    77      12.251 -67.914 -16.391  1.00  0.00      BSYN  
ATOM    677   CD ILE    77      12.716 -67.369 -17.842  1.00  0.00      BSYN  
ATOM    678    C ILE    77       9.049 -69.845 -16.310  1.00  0.00      BSYN  
ATOM    679    O ILE    77       9.058 -70.064 -17.599  1.00  0.00      BSYN  
ATOM    680    N ALA    78       7.912 -70.110 -15.513  1.00  0.00      BSYN  
ATOM    681    H ALA    78       8.024 -70.178 -14.542  1.00  0.00      BSYN  
ATOM    682   CA ALA    78       6.687 -70.301 -16.262  1.00  0.00      BSYN  
ATOM    683   CB ALA    78       6.186 -71.652 -16.088  1.00  0.00      BSYN  
ATOM    684    C ALA    78       5.553 -69.380 -15.886  1.00  0.00      BSYN  
ATOM    685    O ALA    78       4.538 -69.449 -16.553  1.00  0.00      BSYN  
ATOM    686    N ALA    79       6.001 -68.477 -15.058  1.00  0.00      BSYN  
ATOM    687    H ALA    79       6.967 -68.317 -15.024  1.00  0.00      BSYN  
ATOM    688   CA ALA    79       5.081 -67.622 -14.360  1.00  0.00      BSYN  
ATOM    689   CB ALA    79       5.635 -67.582 -12.939  1.00  0.00      BSYN  
ATOM    690    C ALA    79       5.016 -66.339 -15.077  1.00  0.00      BSYN  
ATOM    691    O ALA    79       5.991 -65.675 -15.386  1.00  0.00      BSYN  
ATOM    692    N ALA    80       3.821 -65.787 -15.304  1.00  0.00      BSYN  
ATOM    693    H ALA    80       3.000 -66.217 -14.986  1.00  0.00      BSYN  
ATOM    694   CA ALA    80       3.687 -64.711 -16.315  1.00  0.00      BSYN  
ATOM    695   CB ALA    80       3.296 -65.115 -17.800  1.00  0.00      BSYN  
ATOM    696    C ALA    80       2.586 -63.711 -15.943  1.00  0.00      BSYN  
ATOM    697    O ALA    80       2.560 -62.551 -16.372  1.00  0.00      BSYN  
ATOM    698    N THR    81       1.829 -64.021 -14.839  1.00  0.00      BSYN  
ATOM    699    H THR    81       1.763 -64.949 -14.533  1.00  0.00      BSYN  
ATOM    700   CA THR    81       0.975 -63.063 -14.165  1.00  0.00      BSYN  
ATOM    701   CB THR    81      -0.198 -63.796 -13.394  1.00  0.00      BSYN  
ATOM    702  OG1 THR    81       0.179 -64.724 -12.367  1.00  0.00      BSYN  
ATOM    703  HG1 THR    81       0.693 -64.303 -11.674  1.00  0.00      BSYN  
ATOM    704  CG2 THR    81      -1.194 -64.427 -14.396  1.00  0.00      BSYN  
ATOM    705    C THR    81       1.573 -62.051 -13.275  1.00  0.00      BSYN  
ATOM    706    O THR    81       2.150 -62.360 -12.249  1.00  0.00      BSYN  
ATOM    707    N GLY    82       1.683 -60.761 -13.476  1.00  0.00      BSYN  
ATOM    708    H GLY    82       2.080 -60.213 -12.767  1.00  0.00      BSYN  
ATOM    709   CA GLY    82       1.099 -60.026 -14.682  1.00  0.00      BSYN  
ATOM    710    C GLY    82      -0.258 -59.376 -14.266  1.00  0.00      BSYN  
ATOM    711    O GLY    82      -0.366 -58.079 -14.387  1.00  0.00      BSYN  
ATOM    712    N LEU    83      -1.283 -60.137 -13.851  1.00  0.00      BSYN  
ATOM    713    H LEU    83      -1.120 -61.102 -13.812  1.00  0.00      BSYN  
ATOM    714   CA LEU    83      -2.558 -59.597 -13.325  1.00  0.00      BSYN  
ATOM    715   CB LEU    83      -3.758 -60.630 -13.200  1.00  0.00      BSYN  
ATOM    716   CG LEU    83      -4.255 -61.687 -14.313  1.00  0.00      BSYN  
ATOM    717  CD1 LEU    83      -5.233 -62.827 -13.846  1.00  0.00      BSYN  
ATOM    718  CD2 LEU    83      -4.660 -60.866 -15.432  1.00  0.00      BSYN  
ATOM    719    C LEU    83      -2.416 -58.926 -11.947  1.00  0.00      BSYN  
ATOM    720    O LEU    83      -2.142 -59.635 -10.987  1.00  0.00      BSYN  
ATOM    721    N VAL    84      -2.631 -57.612 -11.918  1.00  0.00      BSYN  
ATOM    722    H VAL    84      -2.724 -57.101 -12.750  1.00  0.00      BSYN  
ATOM    723   CA VAL    84      -2.444 -56.889 -10.673  1.00  0.00      BSYN  
ATOM    724   CB VAL    84      -1.831 -55.395 -10.670  1.00  0.00      BSYN  
ATOM    725  CG1 VAL    84      -1.396 -55.134  -9.254  1.00  0.00      BSYN  
ATOM    726  CG2 VAL    84      -0.723 -55.209 -11.729  1.00  0.00      BSYN  
ATOM    727    C VAL    84      -3.824 -56.830 -10.087  1.00  0.00      BSYN  
ATOM    728    O VAL    84      -4.740 -56.087 -10.413  1.00  0.00      BSYN  
ATOM    729    N LYS    85      -3.991 -57.758  -9.107  1.00  0.00      BSYN  
ATOM    730    H LYS    85      -3.406 -58.526  -9.277  1.00  0.00      BSYN  
ATOM    731   CA LYS    85      -5.177 -57.849  -8.200  1.00  0.00      BSYN  
ATOM    732   CB LYS    85      -5.598 -59.347  -8.129  1.00  0.00      BSYN  
ATOM    733   CG LYS    85      -6.267 -60.016  -9.287  1.00  0.00      BSYN  
ATOM    734   CD LYS    85      -7.569 -59.385  -9.713  1.00  0.00      BSYN  
ATOM    735   CE LYS    85      -8.424 -59.105  -8.670  1.00  0.00      BSYN  
ATOM    736   NZ LYS    85      -9.832 -59.098  -9.057  1.00  0.00      BSYN  
ATOM    737  HZ1 LYS    85     -10.018 -58.268  -9.656  1.00  0.00      BSYN  
ATOM    738  HZ2 LYS    85      -9.838 -59.972  -9.622  1.00  0.00      BSYN  
ATOM    739  HZ3 LYS    85     -10.612 -59.065  -8.370  1.00  0.00      BSYN  
ATOM    740    C LYS    85      -4.945 -57.195  -6.797  1.00  0.00      BSYN  
ATOM    741    O LYS    85      -4.910 -57.840  -5.739  1.00  0.00      BSYN  
ATOM    742    N ARG    86      -4.825 -55.888  -6.876  1.00  0.00      BSYN  
ATOM    743    H ARG    86      -4.373 -55.487  -7.648  1.00  0.00      BSYN  
ATOM    744   CA ARG    86      -5.245 -55.134  -5.681  1.00  0.00      BSYN  
ATOM    745   CB ARG    86      -4.831 -53.729  -5.831  1.00  0.00      BSYN  
ATOM    746   CG ARG    86      -3.299 -53.448  -5.919  1.00  0.00      BSYN  
ATOM    747   CD ARG    86      -3.137 -52.319  -7.001  1.00  0.00      BSYN  
ATOM    748   NE ARG    86      -3.571 -50.978  -6.623  1.00  0.00      BSYN  
ATOM    749   HE ARG    86      -3.024 -50.340  -6.119  1.00  0.00      BSYN  
ATOM    750   CZ ARG    86      -4.765 -50.397  -6.911  1.00  0.00      BSYN  
ATOM    751  NH1 ARG    86      -5.656 -50.981  -7.673  1.00  0.00      BSYN  
ATOM    752 HH11 ARG    86      -6.535 -50.508  -7.739  1.00  0.00      BSYN  
ATOM    753 HH12 ARG    86      -5.496 -51.832  -8.174  1.00  0.00      BSYN  
ATOM    754  NH2 ARG    86      -5.048 -49.295  -6.308  1.00  0.00      BSYN  
ATOM    755 HH21 ARG    86      -5.995 -48.977  -6.271  1.00  0.00      BSYN  
ATOM    756 HH22 ARG    86      -4.440 -48.774  -5.708  1.00  0.00      BSYN  
ATOM    757    C ARG    86      -6.757 -55.151  -5.210  1.00  0.00      BSYN  
ATOM    758    O ARG    86      -7.708 -55.135  -6.039  1.00  0.00      BSYN  
ATOM    759    N GLU    87      -7.125 -55.317  -3.910  1.00  0.00      BSYN  
ATOM    760    H GLU    87      -8.089 -55.221  -3.761  1.00  0.00      BSYN  
ATOM    761   CA GLU    87      -6.267 -55.572  -2.799  1.00  0.00      BSYN  
ATOM    762   CB GLU    87      -6.459 -54.396  -1.826  1.00  0.00      BSYN  
ATOM    763   CG GLU    87      -5.771 -53.035  -2.081  1.00  0.00      BSYN  
ATOM    764   CD GLU    87      -6.301 -51.873  -1.286  1.00  0.00      BSYN  
ATOM    765  OE1 GLU    87      -5.451 -50.967  -0.972  1.00  0.00      BSYN  
ATOM    766  OE2 GLU    87      -7.480 -51.962  -0.974  1.00  0.00      BSYN  
ATOM    767    C GLU    87      -6.373 -56.863  -2.095  1.00  0.00      BSYN  
ATOM    768    O GLU    87      -7.393 -57.102  -1.434  1.00  0.00      BSYN  
ATOM    769    N GLU    88      -5.389 -57.751  -2.236  1.00  0.00      BSYN  
ATOM    770    H GLU    88      -4.605 -57.490  -2.764  1.00  0.00      BSYN  
ATOM    771   CA GLU    88      -5.415 -59.045  -1.618  1.00  0.00      BSYN  
ATOM    772   CB GLU    88      -5.139 -60.124  -2.696  1.00  0.00      BSYN  
ATOM    773   CG GLU    88      -5.093 -61.600  -2.312  1.00  0.00      BSYN  
ATOM    774   CD GLU    88      -3.674 -62.076  -1.988  1.00  0.00      BSYN  
ATOM    775  OE1 GLU    88      -3.376 -62.670  -0.993  1.00  0.00      BSYN  
ATOM    776  OE2 GLU    88      -2.809 -61.750  -2.765  1.00  0.00      BSYN  
ATOM    777    C GLU    88      -4.389 -59.128  -0.537  1.00  0.00      BSYN  
ATOM    778    O GLU    88      -3.287 -58.665  -0.795  1.00  0.00      BSYN  
ATOM    779    N PHE    89      -4.537 -59.667   0.661  1.00  0.00      BSYN  
ATOM    780    H PHE    89      -3.825 -59.603   1.331  1.00  0.00      BSYN  
ATOM    781   CA PHE    89      -5.773 -60.238   1.070  1.00  0.00      BSYN  
ATOM    782   CB PHE    89      -5.595 -61.601   1.750  1.00  0.00      BSYN  
ATOM    783   CG PHE    89      -6.739 -62.403   2.403  1.00  0.00      BSYN  
ATOM    784  CD1 PHE    89      -6.910 -62.871   3.713  1.00  0.00      BSYN  
ATOM    785  CD2 PHE    89      -7.643 -62.905   1.371  1.00  0.00      BSYN  
ATOM    786  CE1 PHE    89      -7.929 -63.757   4.006  1.00  0.00      BSYN  
ATOM    787  CE2 PHE    89      -8.590 -63.769   1.775  1.00  0.00      BSYN  
ATOM    788   CZ PHE    89      -8.793 -64.185   3.009  1.00  0.00      BSYN  
ATOM    789    C PHE    89      -6.545 -59.385   2.066  1.00  0.00      BSYN  
ATOM    790    O PHE    89      -5.876 -59.023   3.068  1.00  0.00      BSYN  
ATOM    791    N PRO    90      -7.880 -59.098   2.011  1.00  0.00      BSYN  
ATOM    792   CD PRO    90      -8.711 -59.528   0.876  1.00  0.00      BSYN  
ATOM    793   CA PRO    90      -8.656 -58.144   2.787  1.00  0.00      BSYN  
ATOM    794   CB PRO    90     -10.094 -58.397   2.226  1.00  0.00      BSYN  
ATOM    795   CG PRO    90     -10.064 -59.719   1.499  1.00  0.00      BSYN  
ATOM    796    C PRO    90      -8.691 -58.145   4.303  1.00  0.00      BSYN  
ATOM    797    O PRO    90      -9.563 -57.516   4.951  1.00  0.00      BSYN  
ATOM    798    N THR    91      -7.859 -58.981   4.984  1.00  0.00      BSYN  
ATOM    799    H THR    91      -7.437 -59.754   4.554  1.00  0.00      BSYN  
ATOM    800   CA THR    91      -8.033 -59.077   6.427  1.00  0.00      BSYN  
ATOM    801   CB THR    91      -8.264 -60.499   6.879  1.00  0.00      BSYN  
ATOM    802  OG1 THR    91      -7.218 -61.185   6.222  1.00  0.00      BSYN  
ATOM    803  HG1 THR    91      -7.201 -62.051   6.635  1.00  0.00      BSYN  
ATOM    804  CG2 THR    91      -9.491 -61.187   6.289  1.00  0.00      BSYN  
ATOM    805    C THR    91      -6.792 -58.339   6.963  1.00  0.00      BSYN  
ATOM    806    O THR    91      -6.955 -57.238   7.555  1.00  0.00      BSYN  
ATOM    807    N ASP    92      -5.632 -58.930   6.735  1.00  0.00      BSYN  
ATOM    808    H ASP    92      -5.720 -59.818   6.331  1.00  0.00      BSYN  
ATOM    809   CA ASP    92      -4.257 -58.333   6.987  1.00  0.00      BSYN  
ATOM    810   CB ASP    92      -3.108 -59.268   6.424  1.00  0.00      BSYN  
ATOM    811   CG ASP    92      -3.246 -59.775   5.014  1.00  0.00      BSYN  
ATOM    812  OD1 ASP    92      -2.631 -59.337   3.995  1.00  0.00      BSYN  
ATOM    813  OD2 ASP    92      -4.064 -60.641   4.859  1.00  0.00      BSYN  
ATOM    814    C ASP    92      -4.010 -56.887   6.492  1.00  0.00      BSYN  
ATOM    815    O ASP    92      -3.689 -55.948   7.307  1.00  0.00      BSYN  
ATOM    816    N LEU    93      -4.216 -56.701   5.180  1.00  0.00      BSYN  
ATOM    817    H LEU    93      -4.445 -57.411   4.544  1.00  0.00      BSYN  
ATOM    818   CA LEU    93      -4.252 -55.369   4.645  1.00  0.00      BSYN  
ATOM    819   CB LEU    93      -3.704 -55.355   3.139  1.00  0.00      BSYN  
ATOM    820   CG LEU    93      -2.825 -54.236   2.737  1.00  0.00      BSYN  
ATOM    821  CD1 LEU    93      -1.546 -54.544   3.359  1.00  0.00      BSYN  
ATOM    822  CD2 LEU    93      -2.671 -54.260   1.168  1.00  0.00      BSYN  
ATOM    823    C LEU    93      -5.663 -54.789   4.605  1.00  0.00      BSYN  
ATOM    824    O LEU    93      -6.601 -55.406   4.076  1.00  0.00      BSYN  
ATOM    825    N LYS    94      -5.705 -53.541   5.070  1.00  0.00      BSYN  
ATOM    826    H LYS    94      -4.945 -52.923   5.065  1.00  0.00      BSYN  
ATOM    827   CA LYS    94      -7.000 -52.860   5.105  1.00  0.00      BSYN  
ATOM    828   CB LYS    94      -7.095 -51.797   6.228  1.00  0.00      BSYN  
ATOM    829   CG LYS    94      -7.242 -52.267   7.609  1.00  0.00      BSYN  
ATOM    830   CD LYS    94      -7.911 -51.063   8.240  1.00  0.00      BSYN  
ATOM    831   CE LYS    94      -8.242 -51.233   9.787  1.00  0.00      BSYN  
ATOM    832   NZ LYS    94      -9.381 -52.157   9.977  1.00  0.00      BSYN  
ATOM    833  HZ1 LYS    94     -10.326 -51.818   9.705  1.00  0.00      BSYN  
ATOM    834  HZ2 LYS    94      -8.981 -52.896   9.364  1.00  0.00      BSYN  
ATOM    835  HZ3 LYS    94      -9.475 -52.417  10.979  1.00  0.00      BSYN  
ATOM    836    C LYS    94      -7.420 -52.274   3.708  1.00  0.00      BSYN  
ATOM    837    O LYS    94      -6.574 -51.696   3.004  1.00  0.00      BSYN  
ATOM    838    N PRO    95      -8.723 -52.374   3.507  1.00  0.00      BSYN  
ATOM    839   CD PRO    95      -9.731 -53.300   4.105  1.00  0.00      BSYN  
ATOM    840   CA PRO    95      -9.421 -51.717   2.266  1.00  0.00      BSYN  
ATOM    841   CB PRO    95     -10.597 -52.687   2.010  1.00  0.00      BSYN  
ATOM    842   CG PRO    95     -10.959 -52.886   3.402  1.00  0.00      BSYN  
ATOM    843    C PRO    95      -9.797 -50.287   2.331  1.00  0.00      BSYN  
ATOM    844    O PRO    95      -9.005 -49.465   2.791  1.00  0.00      BSYN  
ATOM    845    N GLU    96     -10.981 -49.889   1.647  1.00  0.00      BSYN  
ATOM    846    H GLU    96     -11.631 -50.619   1.567  1.00  0.00      BSYN  
ATOM    847   CA GLU    96     -11.414 -48.532   1.507  1.00  0.00      BSYN  
ATOM    848   CB GLU    96     -11.371 -47.888   0.063  1.00  0.00      BSYN  
ATOM    849   CG GLU    96      -9.915 -47.897  -0.575  1.00  0.00      BSYN  
ATOM    850   CD GLU    96      -8.807 -47.040   0.034  1.00  0.00      BSYN  
ATOM    851  OE1 GLU    96      -8.927 -46.043   0.805  1.00  0.00      BSYN  
ATOM    852  OE2 GLU    96      -7.675 -47.522  -0.159  1.00  0.00      BSYN  
ATOM    853    C GLU    96     -12.895 -48.577   2.000  1.00  0.00      BSYN  
ATOM    854    O GLU    96     -13.678 -49.552   1.835  1.00  0.00      BSYN  
ATOM    855    N GLU    97     -13.282 -47.327   2.265  1.00  0.00      BSYN  
ATOM    856    H GLU    97     -12.699 -46.619   1.920  1.00  0.00      BSYN  
ATOM    857   CA GLU    97     -14.528 -46.983   2.883  1.00  0.00      BSYN  
ATOM    858   CB GLU    97     -14.704 -45.594   3.218  1.00  0.00      BSYN  
ATOM    859   CG GLU    97     -14.081 -44.981   4.563  1.00  0.00      BSYN  
ATOM    860   CD GLU    97     -14.734 -43.666   4.943  1.00  0.00      BSYN  
ATOM    861  OE1 GLU    97     -14.417 -42.634   4.364  1.00  0.00      BSYN  
ATOM    862  OE2 GLU    97     -15.721 -43.658   5.645  1.00  0.00      BSYN  
ATOM    863    C GLU    97     -15.773 -47.280   1.977  1.00  0.00      BSYN  
ATOM    864    O GLU    97     -16.633 -47.988   2.431  1.00  0.00      BSYN  
ATOM    865    N VAL    98     -15.724 -46.781   0.721  1.00  0.00      BSYN  
ATOM    866    H VAL    98     -14.873 -46.399   0.423  1.00  0.00      BSYN  
ATOM    867   CA VAL    98     -16.773 -47.099  -0.195  1.00  0.00      BSYN  
ATOM    868   CB VAL    98     -16.779 -46.047  -1.369  1.00  0.00      BSYN  
ATOM    869  CG1 VAL    98     -17.328 -46.286  -2.682  1.00  0.00      BSYN  
ATOM    870  CG2 VAL    98     -17.467 -44.779  -0.923  1.00  0.00      BSYN  
ATOM    871    C VAL    98     -17.007 -48.552  -0.558  1.00  0.00      BSYN  
ATOM    872    O VAL    98     -16.321 -49.045  -1.494  1.00  0.00      BSYN  
ATOM    873    N ALA    99     -17.717 -49.197   0.359  1.00  0.00      BSYN  
ATOM    874    H ALA    99     -18.036 -48.674   1.124  1.00  0.00      BSYN  
ATOM    875   CA ALA    99     -18.014 -50.604   0.266  1.00  0.00      BSYN  
ATOM    876   CB ALA    99     -17.566 -51.226   1.557  1.00  0.00      BSYN  
ATOM    877    C ALA    99     -19.464 -50.852   0.225  1.00  0.00      BSYN  
ATOM    878    O ALA    99     -20.266 -50.226   0.886  1.00  0.00      BSYN  
ATOM    879    N GLN   100     -19.837 -51.839  -0.495  1.00  0.00      BSYN  
ATOM    880    H GLN   100     -19.042 -52.094  -1.009  1.00  0.00      BSYN  
ATOM    881   CA GLN   100     -21.280 -52.166  -0.545  1.00  0.00      BSYN  
ATOM    882   CB GLN   100     -21.684 -52.617  -1.949  1.00  0.00      BSYN  
ATOM    883   CG GLN   100     -21.431 -51.435  -2.944  1.00  0.00      BSYN  
ATOM    884   CD GLN   100     -21.856 -51.765  -4.398  1.00  0.00      BSYN  
ATOM    885  OE1 GLN   100     -22.688 -51.046  -4.927  1.00  0.00      BSYN  
ATOM    886  NE2 GLN   100     -21.559 -52.911  -4.954  1.00  0.00      BSYN  
ATOM    887 HE21 GLN   100     -20.886 -53.464  -4.505  1.00  0.00      BSYN  
ATOM    888 HE22 GLN   100     -21.881 -53.144  -5.850  1.00  0.00      BSYN  
ATOM    889    C GLN   100     -21.517 -53.305   0.524  1.00  0.00      BSYN  
ATOM    890    O GLN   100     -21.133 -54.467   0.552  1.00  0.00      BSYN  
ATOM    891    N GLU   101     -22.309 -52.976   1.574  1.00  0.00      BSYN  
ATOM    892    H GLU   101     -22.947 -52.236   1.495  1.00  0.00      BSYN  
ATOM    893   CA GLU   101     -22.564 -53.784   2.811  1.00  0.00      BSYN  
ATOM    894   CB GLU   101     -23.049 -52.906   4.011  1.00  0.00      BSYN  
ATOM    895   CG GLU   101     -21.917 -51.827   4.306  1.00  0.00      BSYN  
ATOM    896   CD GLU   101     -22.308 -51.023   5.590  1.00  0.00      BSYN  
ATOM    897  OE1 GLU   101     -22.342 -51.519   6.781  1.00  0.00      BSYN  
ATOM    898  OE2 GLU   101     -22.610 -49.807   5.495  1.00  0.00      BSYN  
ATOM    899    C GLU   101     -23.747 -54.781   2.553  1.00  0.00      BSYN  
ATOM    900    O GLU   101     -24.575 -54.646   1.694  1.00  0.00      BSYN  
ATOM    901    N ALA   102     -23.771 -55.813   3.482  1.00  0.00      BSYN  
ATOM    902    H ALA   102     -23.158 -55.762   4.244  1.00  0.00      BSYN  
ATOM    903   CA ALA   102     -24.606 -57.016   3.467  1.00  0.00      BSYN  
ATOM    904   CB ALA   102     -23.957 -58.287   4.005  1.00  0.00      BSYN  
ATOM    905    C ALA   102     -25.629 -56.760   4.566  1.00  0.00      BSYN  
ATOM    906    O ALA   102     -25.267 -56.350   5.641  1.00  0.00      BSYN  
ATOM    907    N ALA   103     -26.953 -57.080   4.427  1.00  0.00      BSYN  
ATOM    908    H ALA   103     -27.329 -57.393   3.578  1.00  0.00      BSYN  
ATOM    909   CA ALA   103     -27.976 -56.863   5.415  1.00  0.00      BSYN  
ATOM    910   CB ALA   103     -29.165 -56.130   4.768  1.00  0.00      BSYN  
ATOM    911    C ALA   103     -28.269 -58.325   5.687  1.00  0.00      BSYN  
ATOM    912    O ALA   103     -28.304 -58.702   6.839  1.00  0.00      BSYN  
ATOM    913    N GLU   104     -28.660 -59.135   4.648  1.00  0.00      BSYN  
ATOM    914    H GLU   104     -28.892 -58.545   3.900  1.00  0.00      BSYN  
ATOM    915   CA GLU   104     -28.804 -60.573   4.751  1.00  0.00      BSYN  
ATOM    916   CB GLU   104     -30.297 -60.955   4.770  1.00  0.00      BSYN  
ATOM    917   CG GLU   104     -30.741 -62.385   4.961  1.00  0.00      BSYN  
ATOM    918   CD GLU   104     -31.990 -62.586   4.179  1.00  0.00      BSYN  
ATOM    919  OE1 GLU   104     -31.909 -62.797   2.972  1.00  0.00      BSYN  
ATOM    920  OE2 GLU   104     -33.093 -62.695   4.684  1.00  0.00      BSYN  
ATOM    921    C GLU   104     -28.092 -61.022   3.453  1.00  0.00      BSYN  
ATOM    922    O GLU   104     -28.401 -60.517   2.391  1.00  0.00      BSYN  
ATOM    923    N GLU   105     -27.096 -62.014   3.588  1.00  0.00      BSYN  
ATOM    924    H GLU   105     -27.006 -62.473   4.449  1.00  0.00      BSYN  
ATOM    925   CA GLU   105     -26.097 -62.419   2.504  1.00  0.00      BSYN  
ATOM    926   CB GLU   105     -25.779 -63.916   2.824  1.00  0.00      BSYN  
ATOM    927   CG GLU   105     -24.903 -63.877   4.173  1.00  0.00      BSYN  
ATOM    928   CD GLU   105     -24.312 -65.199   4.590  1.00  0.00      BSYN  
ATOM    929  OE1 GLU   105     -24.907 -66.047   5.201  1.00  0.00      BSYN  
ATOM    930  OE2 GLU   105     -23.085 -65.328   4.441  1.00  0.00      BSYN  
ATOM    931    C GLU   105     -26.589 -62.369   1.050  1.00  0.00      BSYN  
ATOM    932    O GLU   105     -27.308 -63.256   0.623  1.00  0.00      BSYN  
ATOM    933    N PRO   106     -26.300 -61.456   0.143  1.00  0.00      BSYN  
ATOM    934   CD PRO   106     -25.753 -60.170   0.456  1.00  0.00      BSYN  
ATOM    935   CA PRO   106     -26.642 -61.407  -1.213  1.00  0.00      BSYN  
ATOM    936   CB PRO   106     -26.381 -60.048  -1.778  1.00  0.00      BSYN  
ATOM    937   CG PRO   106     -26.342 -59.232  -0.582  1.00  0.00      BSYN  
ATOM    938    C PRO   106     -25.662 -62.432  -1.912  1.00  0.00      BSYN  
ATOM    939    O PRO   106     -24.499 -62.164  -2.106  1.00  0.00      BSYN  
ATOM    940    N LEU   107     -26.191 -63.491  -2.389  1.00  0.00      BSYN  
ATOM    941    H LEU   107     -27.070 -63.821  -2.108  1.00  0.00      BSYN  
ATOM    942   CA LEU   107     -25.663 -64.481  -3.351  1.00  0.00      BSYN  
ATOM    943   CB LEU   107     -25.807 -65.851  -2.962  1.00  0.00      BSYN  
ATOM    944   CG LEU   107     -25.133 -66.417  -1.742  1.00  0.00      BSYN  
ATOM    945  CD1 LEU   107     -25.353 -67.912  -1.690  1.00  0.00      BSYN  
ATOM    946  CD2 LEU   107     -23.614 -66.784  -1.867  1.00  0.00      BSYN  
ATOM    947    C LEU   107     -26.349 -64.317  -4.700  1.00  0.00      BSYN  
ATOM    948    O LEU   107     -27.511 -64.537  -5.108  1.00  0.00      BSYN  
ATOM    949    N ILE   108     -25.457 -64.059  -5.714  1.00  0.00      BSYN  
ATOM    950    H ILE   108     -24.503 -63.900  -5.554  1.00  0.00      BSYN  
ATOM    951   CA ILE   108     -25.787 -64.034  -7.129  1.00  0.00      BSYN  
ATOM    952   CB ILE   108     -25.317 -62.737  -7.799  1.00  0.00      BSYN  
ATOM    953  CG2 ILE   108     -23.893 -62.333  -7.505  1.00  0.00      BSYN  
ATOM    954  CG1 ILE   108     -25.597 -62.765  -9.328  1.00  0.00      BSYN  
ATOM    955   CD ILE   108     -27.069 -62.361  -9.822  1.00  0.00      BSYN  
ATOM    956    C ILE   108     -25.327 -65.340  -7.777  1.00  0.00      BSYN  
ATOM    957    O ILE   108     -24.268 -65.897  -7.445  1.00  0.00      BSYN  
ATOM    958    N GLU   109     -26.224 -65.773  -8.636  1.00  0.00      BSYN  
ATOM    959    H GLU   109     -26.768 -65.110  -9.108  1.00  0.00      BSYN  
ATOM    960   CA GLU   109     -26.048 -67.105  -9.306  1.00  0.00      BSYN  
ATOM    961   CB GLU   109     -26.742 -68.145  -8.504  1.00  0.00      BSYN  
ATOM    962   CG GLU   109     -25.867 -69.124  -7.803  1.00  0.00      BSYN  
ATOM    963   CD GLU   109     -26.531 -69.823  -6.678  1.00  0.00      BSYN  
ATOM    964  OE1 GLU   109     -26.341 -69.462  -5.511  1.00  0.00      BSYN  
ATOM    965  OE2 GLU   109     -27.284 -70.764  -6.930  1.00  0.00      BSYN  
ATOM    966    C GLU   109     -26.665 -66.970 -10.699  1.00  0.00      BSYN  
ATOM    967    O GLU   109     -27.902 -66.743 -10.788  1.00  0.00      BSYN  
ATOM    968    N PRO   110     -25.994 -67.055 -11.866  1.00  0.00      BSYN  
ATOM    969   CD PRO   110     -24.575 -67.178 -11.982  1.00  0.00      BSYN  
ATOM    970   CA PRO   110     -26.426 -66.809 -13.228  1.00  0.00      BSYN  
ATOM    971   CB PRO   110     -25.101 -66.427 -13.910  1.00  0.00      BSYN  
ATOM    972   CG PRO   110     -23.986 -66.166 -12.927  1.00  0.00      BSYN  
ATOM    973    C PRO   110     -27.031 -68.105 -13.668  1.00  0.00      BSYN  
ATOM    974    O PRO   110     -26.369 -68.751 -14.534  1.00  0.00      BSYN  
ATOM    975    N LEU   111     -28.156 -68.645 -13.228  1.00  0.00      BSYN  
ATOM    976    H LEU   111     -28.754 -68.052 -12.727  1.00  0.00      BSYN  
ATOM    977   CA LEU   111     -28.540 -70.000 -13.840  1.00  0.00      BSYN  
ATOM    978   CB LEU   111     -28.959 -71.042 -12.805  1.00  0.00      BSYN  
ATOM    979   CG LEU   111     -27.996 -71.966 -12.044  1.00  0.00      BSYN  
ATOM    980  CD1 LEU   111     -27.389 -73.064 -12.980  1.00  0.00      BSYN  
ATOM    981  CD2 LEU   111     -26.832 -71.039 -11.439  1.00  0.00      BSYN  
ATOM    982    C LEU   111     -29.596 -69.992 -14.908  1.00  0.00      BSYN  
ATOM    983    O LEU   111     -30.823 -69.939 -14.615  1.00  0.00      BSYN  
ATOM    984    N MET   112     -29.154 -69.781 -16.142  1.00  0.00      BSYN  
ATOM    985    H MET   112     -28.256 -70.019 -16.453  1.00  0.00      BSYN  
ATOM    986   CA MET   112     -30.122 -69.167 -17.160  1.00  0.00      BSYN  
ATOM    987   CB MET   112     -29.475 -68.251 -18.130  1.00  0.00      BSYN  
ATOM    988   CG MET   112     -28.633 -67.100 -17.606  1.00  0.00      BSYN  
ATOM    989   SD MET   112     -26.901 -67.522 -17.705  1.00  0.00      BSYN  
ATOM    990   CE MET   112     -26.722 -67.704 -19.416  1.00  0.00      BSYN  
ATOM    991    C MET   112     -30.951 -70.240 -17.818  1.00  0.00      BSYN  
ATOM    992    O MET   112     -32.089 -69.779 -17.904  1.00  0.00      BSYN  
ATOM    993    N GLU   113     -30.569 -71.541 -18.086  1.00  0.00      BSYN  
ATOM    994    H GLU   113     -29.655 -71.843 -17.902  1.00  0.00      BSYN  
ATOM    995   CA GLU   113     -31.547 -72.402 -18.677  1.00  0.00      BSYN  
ATOM    996   CB GLU   113     -31.259 -72.356 -20.218  1.00  0.00      BSYN  
ATOM    997   CG GLU   113     -32.226 -72.536 -21.310  1.00  0.00      BSYN  
ATOM    998   CD GLU   113     -31.752 -72.466 -22.785  1.00  0.00      BSYN  
ATOM    999  OE1 GLU   113     -31.374 -71.549 -23.375  1.00  0.00      BSYN  
ATOM   1000  OE2 GLU   113     -31.623 -73.566 -23.329  1.00  0.00      BSYN  
ATOM   1001    C GLU   113     -31.511 -73.865 -18.275  1.00  0.00      BSYN  
ATOM   1002    O GLU   113     -30.624 -74.587 -18.673  1.00  0.00      BSYN  
ATOM   1003    N PRO   114     -32.550 -74.477 -17.547  1.00  0.00      BSYN  
ATOM   1004   CD PRO   114     -33.527 -73.698 -16.973  1.00  0.00      BSYN  
ATOM   1005   CA PRO   114     -32.853 -75.838 -17.484  1.00  0.00      BSYN  
ATOM   1006   CB PRO   114     -33.767 -76.017 -16.266  1.00  0.00      BSYN  
ATOM   1007   CG PRO   114     -33.739 -74.604 -15.707  1.00  0.00      BSYN  
ATOM   1008    C PRO   114     -33.152 -76.342 -18.861  1.00  0.00      BSYN  
ATOM   1009    O PRO   114     -34.223 -76.356 -19.412  1.00  0.00      BSYN  
ATOM   1010    N GLU   115     -32.063 -76.866 -19.471  1.00  0.00      BSYN  
ATOM   1011    H GLU   115     -31.160 -76.686 -19.133  1.00  0.00      BSYN  
ATOM   1012   CA GLU   115     -31.947 -77.656 -20.673  1.00  0.00      BSYN  
ATOM   1013   CB GLU   115     -30.542 -78.164 -20.774  1.00  0.00      BSYN  
ATOM   1014   CG GLU   115     -29.587 -77.201 -21.381  1.00  0.00      BSYN  
ATOM   1015   CD GLU   115     -28.048 -77.558 -21.253  1.00  0.00      BSYN  
ATOM   1016  OE1 GLU   115     -27.419 -77.777 -20.193  1.00  0.00      BSYN  
ATOM   1017  OE2 GLU   115     -27.442 -77.816 -22.248  1.00  0.00      BSYN  
ATOM   1018    C GLU   115     -33.029 -78.763 -20.950  1.00  0.00      BSYN  
ATOM   1019    O GLU   115     -33.251 -79.765 -20.341  1.00  0.00      BSYN  
ATOM   1020    N GLY   116     -33.679 -78.313 -22.017  1.00  0.00      BSYN  
ATOM   1021    H GLY   116     -33.542 -77.439 -22.437  1.00  0.00      BSYN  
ATOM   1022   CA GLY   116     -34.724 -79.111 -22.624  1.00  0.00      BSYN  
ATOM   1023    C GLY   116     -36.182 -78.640 -22.362  1.00  0.00      BSYN  
ATOM   1024    O GLY   116     -37.101 -79.397 -22.775  1.00  0.00      BSYN  
ATOM   1025    N GLU   117     -36.538 -77.438 -22.073  1.00  0.00      BSYN  
ATOM   1026    H GLU   117     -35.858 -76.767 -22.295  1.00  0.00      BSYN  
ATOM   1027   CA GLU   117     -37.710 -77.048 -21.349  1.00  0.00      BSYN  
ATOM   1028   CB GLU   117     -37.835 -77.574 -19.903  1.00  0.00      BSYN  
ATOM   1029   CG GLU   117     -39.078 -77.191 -19.096  1.00  0.00      BSYN  
ATOM   1030   CD GLU   117     -40.437 -77.745 -19.562  1.00  0.00      BSYN  
ATOM   1031  OE1 GLU   117     -41.095 -77.071 -20.318  1.00  0.00      BSYN  
ATOM   1032  OE2 GLU   117     -40.985 -78.839 -19.296  1.00  0.00      BSYN  
ATOM   1033    C GLU   117     -38.073 -75.567 -21.475  1.00  0.00      BSYN  
ATOM   1034    O GLU   117     -39.070 -75.162 -22.111  1.00  0.00      BSYN  
ATOM   1035    N SER   118     -37.027 -74.819 -21.207  1.00  0.00      BSYN  
ATOM   1036    H SER   118     -36.165 -75.285 -21.194  1.00  0.00      BSYN  
ATOM   1037   CA SER   118     -37.054 -73.328 -21.262  1.00  0.00      BSYN  
ATOM   1038   CB SER   118     -35.864 -72.751 -20.489  1.00  0.00      BSYN  
ATOM   1039   OG SER   118     -35.792 -73.457 -19.287  1.00  0.00      BSYN  
ATOM   1040   HG SER   118     -36.518 -74.048 -19.073  1.00  0.00      BSYN  
ATOM   1041    C SER   118     -37.046 -72.883 -22.789  1.00  0.00      BSYN  
ATOM   1042    O SER   118     -36.107 -72.256 -23.257  1.00  0.00      BSYN  
ATOM   1043    N TYR   119     -38.048 -73.305 -23.647  1.00  0.00      BSYN  
ATOM   1044    H TYR   119     -38.892 -73.685 -23.325  1.00  0.00      BSYN  
ATOM   1045   CA TYR   119     -38.099 -72.930 -25.075  1.00  0.00      BSYN  
ATOM   1046   CB TYR   119     -38.990 -73.858 -25.885  1.00  0.00      BSYN  
ATOM   1047   CG TYR   119     -38.333 -75.148 -26.485  1.00  0.00      BSYN  
ATOM   1048  CD1 TYR   119     -38.351 -76.270 -25.744  1.00  0.00      BSYN  
ATOM   1049  CE1 TYR   119     -37.597 -77.377 -26.141  1.00  0.00      BSYN  
ATOM   1050  CD2 TYR   119     -37.612 -75.136 -27.679  1.00  0.00      BSYN  
ATOM   1051  CE2 TYR   119     -36.863 -76.197 -28.156  1.00  0.00      BSYN  
ATOM   1052   CZ TYR   119     -36.826 -77.284 -27.310  1.00  0.00      BSYN  
ATOM   1053   OH TYR   119     -36.199 -78.464 -27.687  1.00  0.00      BSYN  
ATOM   1054   HH TYR   119     -36.203 -79.078 -26.948  1.00  0.00      BSYN  
ATOM   1055    C TYR   119     -38.747 -71.545 -25.094  1.00  0.00      BSYN  
ATOM   1056    O TYR   119     -39.417 -71.240 -24.194  1.00  0.00      BSYN  
ATOM   1057    N GLU   120     -38.598 -70.642 -26.093  1.00  0.00      BSYN  
ATOM   1058    H GLU   120     -38.025 -70.897 -26.845  1.00  0.00      BSYN  
ATOM   1059   CA GLU   120     -39.348 -69.438 -26.212  1.00  0.00      BSYN  
ATOM   1060   CB GLU   120     -38.312 -68.411 -25.837  1.00  0.00      BSYN  
ATOM   1061   CG GLU   120     -38.190 -68.263 -24.333  1.00  0.00      BSYN  
ATOM   1062   CD GLU   120     -39.496 -67.628 -23.807  1.00  0.00      BSYN  
ATOM   1063  OE1 GLU   120     -39.809 -66.405 -24.031  1.00  0.00      BSYN  
ATOM   1064  OE2 GLU   120     -40.302 -68.228 -23.155  1.00  0.00      BSYN  
ATOM   1065    C GLU   120     -40.110 -69.169 -27.494  1.00  0.00      BSYN  
ATOM   1066    O GLU   120     -39.589 -69.404 -28.510  1.00  0.00      BSYN  
ATOM   1067    N ASP   121     -41.326 -68.722 -27.333  1.00  0.00      BSYN  
ATOM   1068    H ASP   121     -41.429 -68.166 -26.533  1.00  0.00      BSYN  
ATOM   1069   CA ASP   121     -42.342 -68.778 -28.400  1.00  0.00      BSYN  
ATOM   1070   CB ASP   121     -42.881 -70.148 -28.475  1.00  0.00      BSYN  
ATOM   1071   CG ASP   121     -42.831 -70.655 -29.943  1.00  0.00      BSYN  
ATOM   1072  OD1 ASP   121     -42.184 -71.666 -30.053  1.00  0.00      BSYN  
ATOM   1073  OD2 ASP   121     -43.500 -70.059 -30.873  1.00  0.00      BSYN  
ATOM   1074    C ASP   121     -43.440 -67.718 -28.235  1.00  0.00      BSYN  
ATOM   1075    O ASP   121     -44.189 -67.706 -27.248  1.00  0.00      BSYN  
ATOM   1076    N PRO   122     -43.334 -66.564 -29.039  1.00  0.00      BSYN  
ATOM   1077   CD PRO   122     -42.063 -65.889 -29.430  1.00  0.00      BSYN  
ATOM   1078   CA PRO   122     -44.362 -65.513 -29.126  1.00  0.00      BSYN  
ATOM   1079   CB PRO   122     -43.674 -64.403 -29.945  1.00  0.00      BSYN  
ATOM   1080   CG PRO   122     -42.319 -64.502 -29.324  1.00  0.00      BSYN  
ATOM   1081    C PRO   122     -45.651 -65.825 -29.803  1.00  0.00      BSYN  
ATOM   1082    O PRO   122     -45.577 -66.496 -30.827  1.00  0.00      BSYN  
ATOM   1083    N PRO   123     -46.823 -65.487 -29.327  1.00  0.00      BSYN  
ATOM   1084   CD PRO   123     -47.051 -64.794 -28.058  1.00  0.00      BSYN  
ATOM   1085   CA PRO   123     -48.078 -65.885 -30.039  1.00  0.00      BSYN  
ATOM   1086   CB PRO   123     -49.174 -65.494 -29.022  1.00  0.00      BSYN  
ATOM   1087   CG PRO   123     -48.499 -64.461 -28.014  1.00  0.00      BSYN  
ATOM   1088    C PRO   123     -48.249 -65.083 -31.376  1.00  0.00      BSYN  
ATOM   1089    O PRO   123     -47.401 -64.268 -31.734  1.00  0.00      BSYN  
ATOM   1090    N GLN   124     -49.329 -65.432 -32.133  1.00  0.00      BSYN  
ATOM   1091    H GLN   124     -50.019 -65.974 -31.697  1.00  0.00      BSYN  
ATOM   1092   CA GLN   124     -49.647 -64.731 -33.426  1.00  0.00      BSYN  
ATOM   1093   CB GLN   124     -51.107 -65.294 -33.868  1.00  0.00      BSYN  
ATOM   1094   CG GLN   124     -51.259 -64.788 -35.331  1.00  0.00      BSYN  
ATOM   1095   CD GLN   124     -52.464 -65.394 -36.062  1.00  0.00      BSYN  
ATOM   1096  OE1 GLN   124     -52.646 -66.612 -36.057  1.00  0.00      BSYN  
ATOM   1097  NE2 GLN   124     -53.171 -64.575 -36.803  1.00  0.00      BSYN  
ATOM   1098 HE21 GLN   124     -52.927 -63.627 -36.769  1.00  0.00      BSYN  
ATOM   1099 HE22 GLN   124     -54.029 -64.905 -37.142  1.00  0.00      BSYN  
ATOM   1100    C GLN   124     -49.764 -63.198 -33.194  1.00  0.00      BSYN  
ATOM   1101    O GLN   124     -50.820 -62.728 -32.898  1.00  0.00      BSYN  
ATOM   1102    N GLU   125     -48.620 -62.495 -33.263  1.00  0.00      BSYN  
ATOM   1103    H GLU   125     -47.749 -62.932 -33.369  1.00  0.00      BSYN  
ATOM   1104   CA GLU   125     -48.650 -61.072 -33.053  1.00  0.00      BSYN  
ATOM   1105   CB GLU   125     -47.500 -60.786 -32.064  1.00  0.00      BSYN  
ATOM   1106   CG GLU   125     -47.677 -60.459 -30.679  1.00  0.00      BSYN  
ATOM   1107   CD GLU   125     -46.310 -60.386 -29.895  1.00  0.00      BSYN  
ATOM   1108  OE1 GLU   125     -45.764 -59.311 -29.770  1.00  0.00      BSYN  
ATOM   1109  OE2 GLU   125     -45.779 -61.438 -29.580  1.00  0.00      BSYN  
ATOM   1110    C GLU   125     -48.783 -60.065 -34.096  1.00  0.00      BSYN  
ATOM   1111    O GLU   125     -48.739 -58.832 -33.938  1.00  0.00      BSYN  
ATOM   1112    N GLU   126     -48.726 -60.644 -35.314  1.00  0.00      BSYN  
ATOM   1113    H GLU   126     -48.551 -61.606 -35.377  1.00  0.00      BSYN  
ATOM   1114   CA GLU   126     -48.479 -59.976 -36.539  1.00  0.00      BSYN  
ATOM   1115   CB GLU   126     -48.074 -61.043 -37.438  1.00  0.00      BSYN  
ATOM   1116   CG GLU   126     -46.487 -61.192 -37.784  1.00  0.00      BSYN  
ATOM   1117   CD GLU   126     -45.779 -62.507 -37.379  1.00  0.00      BSYN  
ATOM   1118  OE1 GLU   126     -45.193 -63.088 -38.220  1.00  0.00      BSYN  
ATOM   1119  OE2 GLU   126     -45.875 -62.946 -36.227  1.00  0.00      BSYN  
ATOM   1120    C GLU   126     -49.607 -59.094 -37.045  1.00  0.00      BSYN  
ATOM   1121    O GLU   126     -50.792 -59.430 -37.206  1.00  0.00      BSYN  
ATOM   1122    N TYR   127     -49.215 -57.811 -37.125  1.00  0.00      BSYN  
ATOM   1123    H TYR   127     -48.304 -57.451 -37.099  1.00  0.00      BSYN  
ATOM   1124   CA TYR   127     -50.091 -56.797 -37.634  1.00  0.00      BSYN  
ATOM   1125   CB TYR   127     -49.829 -55.335 -37.274  1.00  0.00      BSYN  
ATOM   1126   CG TYR   127     -48.604 -54.699 -37.763  1.00  0.00      BSYN  
ATOM   1127  CD1 TYR   127     -48.645 -54.092 -38.984  1.00  0.00      BSYN  
ATOM   1128  CE1 TYR   127     -47.559 -53.568 -39.519  1.00  0.00      BSYN  
ATOM   1129  CD2 TYR   127     -47.426 -54.736 -37.046  1.00  0.00      BSYN  
ATOM   1130  CE2 TYR   127     -46.313 -54.116 -37.503  1.00  0.00      BSYN  
ATOM   1131   CZ TYR   127     -46.372 -53.552 -38.775  1.00  0.00      BSYN  
ATOM   1132   OH TYR   127     -45.268 -52.942 -39.283  1.00  0.00      BSYN  
ATOM   1133   HH TYR   127     -45.613 -52.332 -39.939  1.00  0.00      BSYN  
ATOM   1134    C TYR   127     -50.452 -56.982 -39.106  1.00  0.00      BSYN  
ATOM   1135    O TYR   127     -51.235 -56.258 -39.701  1.00  0.00      BSYN  
ATOM   1136    N GLN   128     -49.752 -57.845 -39.775  1.00  0.00      BSYN  
ATOM   1137    H GLN   128     -49.165 -58.486 -39.323  1.00  0.00      BSYN  
ATOM   1138   CA GLN   128     -49.905 -58.095 -41.242  1.00  0.00      BSYN  
ATOM   1139   CB GLN   128     -48.784 -57.540 -42.136  1.00  0.00      BSYN  
ATOM   1140   CG GLN   128     -47.416 -57.716 -41.686  1.00  0.00      BSYN  
ATOM   1141   CD GLN   128     -46.291 -57.285 -42.639  1.00  0.00      BSYN  
ATOM   1142  OE1 GLN   128     -46.441 -57.169 -43.896  1.00  0.00      BSYN  
ATOM   1143  NE2 GLN   128     -45.173 -56.938 -42.095  1.00  0.00      BSYN  
ATOM   1144 HE21 GLN   128     -44.422 -56.699 -42.677  1.00  0.00      BSYN  
ATOM   1145 HE22 GLN   128     -45.118 -57.021 -41.120  1.00  0.00      BSYN  
ATOM   1146    C GLN   128     -49.961 -59.603 -41.474  1.00  0.00      BSYN  
ATOM   1147    O GLN   128     -48.944 -60.309 -41.457  1.00  0.00      BSYN  
ATOM   1148    N GLU   129     -51.156 -59.994 -41.582  1.00  0.00      BSYN  
ATOM   1149    H GLU   129     -51.891 -59.367 -41.415  1.00  0.00      BSYN  
ATOM   1150   CA GLU   129     -51.449 -61.394 -41.888  1.00  0.00      BSYN  
ATOM   1151   CB GLU   129     -52.916 -61.790 -41.257  1.00  0.00      BSYN  
ATOM   1152   CG GLU   129     -53.062 -63.289 -41.055  1.00  0.00      BSYN  
ATOM   1153   CD GLU   129     -54.510 -63.815 -40.876  1.00  0.00      BSYN  
ATOM   1154  OE1 GLU   129     -54.849 -64.088 -39.772  1.00  0.00      BSYN  
ATOM   1155  OE2 GLU   129     -55.260 -63.979 -41.822  1.00  0.00      BSYN  
ATOM   1156    C GLU   129     -51.322 -61.677 -43.301  1.00  0.00      BSYN  
ATOM   1157    O GLU   129     -52.141 -61.133 -44.110  1.00  0.00      BSYN  
ATOM   1158    N TYR   130     -50.191 -62.367 -43.745  1.00  0.00      BSYN  
ATOM   1159    H TYR   130     -49.568 -62.402 -42.990  1.00  0.00      BSYN  
ATOM   1160   CA TYR   130     -49.840 -62.576 -45.107  1.00  0.00      BSYN  
ATOM   1161   CB TYR   130     -48.393 -62.353 -45.432  1.00  0.00      BSYN  
ATOM   1162   CG TYR   130     -47.431 -63.189 -44.595  1.00  0.00      BSYN  
ATOM   1163  CD1 TYR   130     -46.996 -62.773 -43.346  1.00  0.00      BSYN  
ATOM   1164  CE1 TYR   130     -45.999 -63.495 -42.719  1.00  0.00      BSYN  
ATOM   1165  CD2 TYR   130     -46.889 -64.353 -45.127  1.00  0.00      BSYN  
ATOM   1166  CE2 TYR   130     -45.982 -65.034 -44.423  1.00  0.00      BSYN  
ATOM   1167   CZ TYR   130     -45.488 -64.682 -43.180  1.00  0.00      BSYN  
ATOM   1168   OH TYR   130     -44.594 -65.568 -42.571  1.00  0.00      BSYN  
ATOM   1169   HH TYR   130     -43.844 -65.065 -42.245  1.00  0.00      BSYN  
ATOM   1170    C TYR   130     -50.358 -63.791 -45.814  1.00  0.00      BSYN  
ATOM   1171    O TYR   130     -49.812 -64.911 -46.025  1.00  0.00      BSYN  
ATOM   1172    N GLU   131     -51.647 -63.555 -46.182  1.00  0.00      BSYN  
ATOM   1173    H GLU   131     -52.133 -63.110 -45.457  1.00  0.00      BSYN  
ATOM   1174   CA GLU   131     -52.347 -64.421 -47.239  1.00  0.00      BSYN  
ATOM   1175   CB GLU   131     -53.465 -63.538 -47.628  1.00  0.00      BSYN  
ATOM   1176   CG GLU   131     -54.380 -63.070 -46.447  1.00  0.00      BSYN  
ATOM   1177   CD GLU   131     -55.880 -62.829 -46.641  1.00  0.00      BSYN  
ATOM   1178  OE1 GLU   131     -56.308 -61.780 -46.962  1.00  0.00      BSYN  
ATOM   1179  OE2 GLU   131     -56.620 -63.790 -46.453  1.00  0.00      BSYN  
ATOM   1180    C GLU   131     -51.591 -64.644 -48.576  1.00  0.00      BSYN  
ATOM   1181    O GLU   131     -50.644 -63.980 -48.923  1.00  0.00      BSYN  
ATOM   1182    N PRO   132     -51.989 -65.684 -49.392  1.00  0.00      BSYN  
ATOM   1183   CD PRO   132     -52.696 -66.906 -49.047  1.00  0.00      BSYN  
ATOM   1184   CA PRO   132     -51.304 -65.962 -50.628  1.00  0.00      BSYN  
ATOM   1185   CB PRO   132     -51.094 -67.461 -50.626  1.00  0.00      BSYN  
ATOM   1186   CG PRO   132     -52.429 -68.002 -50.175  1.00  0.00      BSYN  
ATOM   1187    C PRO   132     -51.875 -65.283 -51.869  1.00  0.00      BSYN  
ATOM   1188    O PRO   132     -52.947 -64.821 -51.922  1.00  0.00      BSYN  
ATOM   1189    N GLU   133     -51.051 -65.436 -52.845  1.00  0.00      BSYN  
ATOM   1190    H GLU   133     -50.263 -66.009 -52.743  1.00  0.00      BSYN  
ATOM   1191   CA GLU   133     -51.347 -65.032 -54.200  1.00  0.00      BSYN  
ATOM   1192   CB GLU   133     -50.974 -63.605 -54.420  1.00  0.00      BSYN  
ATOM   1193   CG GLU   133     -49.530 -63.254 -54.469  1.00  0.00      BSYN  
ATOM   1194   CD GLU   133     -49.042 -61.869 -54.823  1.00  0.00      BSYN  
ATOM   1195  OE1 GLU   133     -49.196 -60.963 -54.129  1.00  0.00      BSYN  
ATOM   1196  OE2 GLU   133     -48.419 -61.723 -55.897  1.00  0.00      BSYN  
ATOM   1197    C GLU   133     -51.006 -65.972 -55.405  1.00  0.00      BSYN  
ATOM   1198    O GLU   133     -50.511 -67.035 -55.155  1.00  0.00      BSYN  
ATOM   1199    N ALA   134     -51.245 -65.577 -56.675  1.00  0.00      BSYN  
ATOM   1200    H ALA   134     -51.847 -64.818 -56.822  1.00  0.00      BSYN  
ATOM   1201   CA ALA   134     -50.549 -66.200 -57.804  1.00  0.00      BSYN  
ATOM   1202   CB ALA   134     -51.413 -67.155 -58.643  1.00  0.00      BSYN  
ATOM   1203    C ALA   134     -49.876 -65.223 -58.694  1.00  0.00      BSYN  
ATOM   1204  OT1 ALA   134     -48.660 -65.368 -58.711  1.00  0.00      BSYN  
ATOM   1205  OT2 ALA   134     -50.592 -64.360 -59.310  1.00  0.00      BSYN  
END
