# Supplementary material for: Data set of intrinsically disordered proteins analysed at a local protein conformation level
Source: Data Brief. 2020 Mar 5;29:105383. doi: 10.1016/j.dib.2020.105383 (PMC7078294; doi:10.1016/j.dib.2020.105383)
Supplement: Supplementary file 1 [file mmc1.zip › the data/1-DATA/PED1AAD-pdb/1AAD-214.pdb]

CRYST1    1.000    1.000    1.000  90.00  90.00  90.00 P 1           1
ATOM      1  HT1 MET     1     -13.170 -93.651 -54.341  1.00  0.00      BSYN  
ATOM      2  HT2 MET     1     -13.656 -94.140 -52.886  1.00  0.00      BSYN  
ATOM      3    N MET     1     -13.183 -93.338 -53.350  1.00  0.00      BSYN  
ATOM      4  HT3 MET     1     -12.301 -93.129 -52.839  1.00  0.00      BSYN  
ATOM      5   CA MET     1     -13.715 -92.067 -53.481  1.00  0.00      BSYN  
ATOM      6   CB MET     1     -12.584 -91.057 -53.913  1.00  0.00      BSYN  
ATOM      7   CG MET     1     -11.340 -90.997 -53.005  1.00  0.00      BSYN  
ATOM      8   SD MET     1     -10.020 -89.711 -53.243  1.00  0.00      BSYN  
ATOM      9   CE MET     1      -9.450 -90.301 -54.814  1.00  0.00      BSYN  
ATOM     10    C MET     1     -14.793 -92.012 -54.557  1.00  0.00      BSYN  
ATOM     11    O MET     1     -14.572 -92.607 -55.627  1.00  0.00      BSYN  
ATOM     12    N ASP     2     -15.977 -91.450 -54.238  1.00  0.00      BSYN  
ATOM     13    H ASP     2     -16.060 -91.273 -53.278  1.00  0.00      BSYN  
ATOM     14   CA ASP     2     -17.063 -91.196 -55.273  1.00  0.00      BSYN  
ATOM     15   CB ASP     2     -18.490 -91.346 -54.680  1.00  0.00      BSYN  
ATOM     16   CG ASP     2     -19.572 -91.305 -55.822  1.00  0.00      BSYN  
ATOM     17  OD1 ASP     2     -19.819 -92.113 -56.747  1.00  0.00      BSYN  
ATOM     18  OD2 ASP     2     -20.206 -90.282 -55.867  1.00  0.00      BSYN  
ATOM     19    C ASP     2     -16.763 -89.843 -55.990  1.00  0.00      BSYN  
ATOM     20    O ASP     2     -17.475 -88.861 -55.716  1.00  0.00      BSYN  
ATOM     21    N VAL     3     -15.823 -89.910 -56.924  1.00  0.00      BSYN  
ATOM     22    H VAL     3     -15.597 -90.712 -57.440  1.00  0.00      BSYN  
ATOM     23   CA VAL     3     -15.182 -88.637 -57.331  1.00  0.00      BSYN  
ATOM     24   CB VAL     3     -13.750 -89.128 -57.375  1.00  0.00      BSYN  
ATOM     25  CG1 VAL     3     -13.046 -89.898 -58.508  1.00  0.00      BSYN  
ATOM     26  CG2 VAL     3     -12.810 -88.103 -56.768  1.00  0.00      BSYN  
ATOM     27    C VAL     3     -15.579 -88.117 -58.764  1.00  0.00      BSYN  
ATOM     28    O VAL     3     -15.458 -88.818 -59.812  1.00  0.00      BSYN  
ATOM     29    N PHE     4     -16.058 -86.904 -58.901  1.00  0.00      BSYN  
ATOM     30    H PHE     4     -16.573 -86.520 -58.161  1.00  0.00      BSYN  
ATOM     31   CA PHE     4     -16.286 -86.316 -60.288  1.00  0.00      BSYN  
ATOM     32   CB PHE     4     -17.812 -85.789 -60.366  1.00  0.00      BSYN  
ATOM     33   CG PHE     4     -18.554 -85.933 -61.649  1.00  0.00      BSYN  
ATOM     34  CD1 PHE     4     -18.816 -84.789 -62.464  1.00  0.00      BSYN  
ATOM     35  CD2 PHE     4     -19.157 -87.161 -61.918  1.00  0.00      BSYN  
ATOM     36  CE1 PHE     4     -19.613 -84.966 -63.594  1.00  0.00      BSYN  
ATOM     37  CE2 PHE     4     -19.877 -87.286 -62.991  1.00  0.00      BSYN  
ATOM     38   CZ PHE     4     -20.171 -86.209 -63.880  1.00  0.00      BSYN  
ATOM     39    C PHE     4     -15.305 -85.197 -60.553  1.00  0.00      BSYN  
ATOM     40    O PHE     4     -14.509 -85.247 -61.539  1.00  0.00      BSYN  
ATOM     41    N MET     5     -15.358 -84.135 -59.764  1.00  0.00      BSYN  
ATOM     42    H MET     5     -16.112 -83.772 -59.254  1.00  0.00      BSYN  
ATOM     43   CA MET     5     -14.295 -83.089 -59.818  1.00  0.00      BSYN  
ATOM     44   CB MET     5     -14.808 -81.723 -59.430  1.00  0.00      BSYN  
ATOM     45   CG MET     5     -15.418 -81.174 -60.730  1.00  0.00      BSYN  
ATOM     46   SD MET     5     -16.230 -79.579 -60.642  1.00  0.00      BSYN  
ATOM     47   CE MET     5     -17.915 -79.505 -61.084  1.00  0.00      BSYN  
ATOM     48    C MET     5     -13.034 -83.526 -59.167  1.00  0.00      BSYN  
ATOM     49    O MET     5     -12.737 -83.357 -57.979  1.00  0.00      BSYN  
ATOM     50    N LYS     6     -12.142 -84.084 -60.003  1.00  0.00      BSYN  
ATOM     51    H LYS     6     -12.317 -83.951 -60.958  1.00  0.00      BSYN  
ATOM     52   CA LYS     6     -10.777 -84.592 -59.677  1.00  0.00      BSYN  
ATOM     53   CB LYS     6     -10.028 -85.025 -60.816  1.00  0.00      BSYN  
ATOM     54   CG LYS     6     -10.556 -86.099 -61.616  1.00  0.00      BSYN  
ATOM     55   CD LYS     6     -10.678 -87.381 -60.842  1.00  0.00      BSYN  
ATOM     56   CE LYS     6     -11.583 -88.465 -61.561  1.00  0.00      BSYN  
ATOM     57   NZ LYS     6     -12.941 -88.157 -61.324  1.00  0.00      BSYN  
ATOM     58  HZ1 LYS     6     -13.281 -88.334 -60.357  1.00  0.00      BSYN  
ATOM     59  HZ2 LYS     6     -12.922 -87.150 -61.585  1.00  0.00      BSYN  
ATOM     60  HZ3 LYS     6     -13.611 -88.614 -61.975  1.00  0.00      BSYN  
ATOM     61    C LYS     6      -9.848 -83.511 -58.937  1.00  0.00      BSYN  
ATOM     62    O LYS     6     -10.187 -82.332 -59.014  1.00  0.00      BSYN  
ATOM     63    N GLY     7      -8.734 -83.821 -58.368  1.00  0.00      BSYN  
ATOM     64    H GLY     7      -8.157 -84.588 -58.568  1.00  0.00      BSYN  
ATOM     65   CA GLY     7      -8.068 -82.941 -57.447  1.00  0.00      BSYN  
ATOM     66    C GLY     7      -8.472 -83.204 -55.960  1.00  0.00      BSYN  
ATOM     67    O GLY     7      -7.623 -83.419 -55.162  1.00  0.00      BSYN  
ATOM     68    N LEU     8      -9.843 -83.357 -55.653  1.00  0.00      BSYN  
ATOM     69    H LEU     8     -10.526 -83.491 -56.342  1.00  0.00      BSYN  
ATOM     70   CA LEU     8     -10.406 -83.215 -54.295  1.00  0.00      BSYN  
ATOM     71   CB LEU     8     -11.772 -82.452 -54.428  1.00  0.00      BSYN  
ATOM     72   CG LEU     8     -11.774 -80.905 -53.970  1.00  0.00      BSYN  
ATOM     73  CD1 LEU     8     -11.548 -80.838 -52.455  1.00  0.00      BSYN  
ATOM     74  CD2 LEU     8     -10.694 -79.972 -54.640  1.00  0.00      BSYN  
ATOM     75    C LEU     8     -10.806 -84.543 -53.671  1.00  0.00      BSYN  
ATOM     76    O LEU     8     -10.251 -85.580 -53.923  1.00  0.00      BSYN  
ATOM     77    N SER     9     -11.483 -84.407 -52.471  1.00  0.00      BSYN  
ATOM     78    H SER     9     -11.780 -83.539 -52.126  1.00  0.00      BSYN  
ATOM     79   CA SER     9     -11.892 -85.560 -51.694  1.00  0.00      BSYN  
ATOM     80   CB SER     9     -11.296 -85.361 -50.241  1.00  0.00      BSYN  
ATOM     81   OG SER     9     -11.263 -83.920 -50.062  1.00  0.00      BSYN  
ATOM     82   HG SER     9     -11.108 -83.695 -49.142  1.00  0.00      BSYN  
ATOM     83    C SER     9     -13.404 -85.879 -51.715  1.00  0.00      BSYN  
ATOM     84    O SER     9     -13.696 -86.896 -51.143  1.00  0.00      BSYN  
ATOM     85    N MET    10     -14.328 -85.035 -52.296  1.00  0.00      BSYN  
ATOM     86    H MET    10     -14.103 -84.272 -52.869  1.00  0.00      BSYN  
ATOM     87   CA MET    10     -15.794 -85.155 -52.210  1.00  0.00      BSYN  
ATOM     88   CB MET    10     -16.406 -83.713 -52.210  1.00  0.00      BSYN  
ATOM     89   CG MET    10     -17.822 -83.579 -51.743  1.00  0.00      BSYN  
ATOM     90   SD MET    10     -17.957 -83.969 -49.999  1.00  0.00      BSYN  
ATOM     91   CE MET    10     -18.850 -82.617 -49.268  1.00  0.00      BSYN  
ATOM     92    C MET    10     -16.052 -85.995 -53.484  1.00  0.00      BSYN  
ATOM     93    O MET    10     -15.866 -85.518 -54.592  1.00  0.00      BSYN  
ATOM     94    N ALA    11     -16.593 -87.195 -53.360  1.00  0.00      BSYN  
ATOM     95    H ALA    11     -16.734 -87.620 -54.232  1.00  0.00      BSYN  
ATOM     96   CA ALA    11     -17.001 -87.735 -52.029  1.00  0.00      BSYN  
ATOM     97   CB ALA    11     -18.463 -87.892 -51.933  1.00  0.00      BSYN  
ATOM     98    C ALA    11     -16.372 -88.985 -51.570  1.00  0.00      BSYN  
ATOM     99    O ALA    11     -16.777 -90.096 -51.837  1.00  0.00      BSYN  
ATOM    100    N LYS    12     -15.349 -88.971 -50.748  1.00  0.00      BSYN  
ATOM    101    H LYS    12     -14.912 -88.153 -50.430  1.00  0.00      BSYN  
ATOM    102   CA LYS    12     -15.055 -90.173 -49.957  1.00  0.00      BSYN  
ATOM    103   CB LYS    12     -13.521 -90.403 -49.599  1.00  0.00      BSYN  
ATOM    104   CG LYS    12     -12.935 -91.417 -48.594  1.00  0.00      BSYN  
ATOM    105   CD LYS    12     -12.717 -92.808 -49.323  1.00  0.00      BSYN  
ATOM    106   CE LYS    12     -11.922 -93.639 -48.375  1.00  0.00      BSYN  
ATOM    107   NZ LYS    12     -12.525 -93.699 -47.031  1.00  0.00      BSYN  
ATOM    108  HZ1 LYS    12     -12.393 -94.598 -46.526  1.00  0.00      BSYN  
ATOM    109  HZ2 LYS    12     -11.906 -93.143 -46.406  1.00  0.00      BSYN  
ATOM    110  HZ3 LYS    12     -13.515 -93.390 -47.108  1.00  0.00      BSYN  
ATOM    111    C LYS    12     -15.772 -90.099 -48.618  1.00  0.00      BSYN  
ATOM    112    O LYS    12     -15.795 -89.091 -47.865  1.00  0.00      BSYN  
ATOM    113    N GLU    13     -16.377 -91.283 -48.284  1.00  0.00      BSYN  
ATOM    114    H GLU    13     -15.940 -92.090 -48.629  1.00  0.00      BSYN  
ATOM    115   CA GLU    13     -17.185 -91.467 -47.109  1.00  0.00      BSYN  
ATOM    116   CB GLU    13     -18.146 -92.577 -47.462  1.00  0.00      BSYN  
ATOM    117   CG GLU    13     -19.491 -92.355 -46.700  1.00  0.00      BSYN  
ATOM    118   CD GLU    13     -20.600 -93.343 -46.960  1.00  0.00      BSYN  
ATOM    119  OE1 GLU    13     -21.691 -92.842 -46.494  1.00  0.00      BSYN  
ATOM    120  OE2 GLU    13     -20.471 -94.467 -47.473  1.00  0.00      BSYN  
ATOM    121    C GLU    13     -16.313 -91.721 -45.837  1.00  0.00      BSYN  
ATOM    122    O GLU    13     -15.198 -92.111 -46.021  1.00  0.00      BSYN  
ATOM    123    N GLY    14     -16.756 -91.565 -44.553  1.00  0.00      BSYN  
ATOM    124    H GLY    14     -17.700 -91.496 -44.301  1.00  0.00      BSYN  
ATOM    125   CA GLY    14     -15.841 -91.362 -43.375  1.00  0.00      BSYN  
ATOM    126    C GLY    14     -16.678 -90.548 -42.326  1.00  0.00      BSYN  
ATOM    127    O GLY    14     -17.918 -90.559 -42.341  1.00  0.00      BSYN  
ATOM    128    N VAL    15     -16.021 -89.915 -41.341  1.00  0.00      BSYN  
ATOM    129    H VAL    15     -15.051 -90.048 -41.291  1.00  0.00      BSYN  
ATOM    130   CA VAL    15     -16.752 -89.064 -40.354  1.00  0.00      BSYN  
ATOM    131   CB VAL    15     -15.856 -89.129 -38.990  1.00  0.00      BSYN  
ATOM    132  CG1 VAL    15     -14.411 -88.436 -39.126  1.00  0.00      BSYN  
ATOM    133  CG2 VAL    15     -16.771 -88.734 -37.800  1.00  0.00      BSYN  
ATOM    134    C VAL    15     -16.818 -87.720 -40.990  1.00  0.00      BSYN  
ATOM    135    O VAL    15     -17.888 -87.074 -40.652  1.00  0.00      BSYN  
ATOM    136    N VAL    16     -15.862 -87.219 -41.881  1.00  0.00      BSYN  
ATOM    137    H VAL    16     -15.116 -87.721 -42.268  1.00  0.00      BSYN  
ATOM    138   CA VAL    16     -15.954 -85.922 -42.579  1.00  0.00      BSYN  
ATOM    139   CB VAL    16     -15.198 -84.764 -41.871  1.00  0.00      BSYN  
ATOM    140  CG1 VAL    16     -13.707 -85.057 -41.450  1.00  0.00      BSYN  
ATOM    141  CG2 VAL    16     -15.349 -83.423 -42.542  1.00  0.00      BSYN  
ATOM    142    C VAL    16     -15.616 -85.971 -44.062  1.00  0.00      BSYN  
ATOM    143    O VAL    16     -14.549 -86.462 -44.490  1.00  0.00      BSYN  
ATOM    144    N ALA    17     -16.491 -85.524 -44.956  1.00  0.00      BSYN  
ATOM    145    H ALA    17     -16.241 -85.536 -45.904  1.00  0.00      BSYN  
ATOM    146   CA ALA    17     -17.838 -85.114 -44.701  1.00  0.00      BSYN  
ATOM    147   CB ALA    17     -18.049 -83.692 -45.352  1.00  0.00      BSYN  
ATOM    148    C ALA    17     -18.942 -85.940 -45.193  1.00  0.00      BSYN  
ATOM    149    O ALA    17     -19.502 -85.813 -46.323  1.00  0.00      BSYN  
ATOM    150    N ALA    18     -19.395 -86.744 -44.217  1.00  0.00      BSYN  
ATOM    151    H ALA    18     -19.122 -86.691 -43.277  1.00  0.00      BSYN  
ATOM    152   CA ALA    18     -20.550 -87.632 -44.505  1.00  0.00      BSYN  
ATOM    153   CB ALA    18     -20.075 -89.080 -44.830  1.00  0.00      BSYN  
ATOM    154    C ALA    18     -21.337 -87.878 -43.207  1.00  0.00      BSYN  
ATOM    155    O ALA    18     -22.571 -87.846 -43.281  1.00  0.00      BSYN  
ATOM    156    N ALA    19     -20.724 -88.109 -42.009  1.00  0.00      BSYN  
ATOM    157    H ALA    19     -19.748 -88.193 -41.993  1.00  0.00      BSYN  
ATOM    158   CA ALA    19     -21.455 -88.136 -40.761  1.00  0.00      BSYN  
ATOM    159   CB ALA    19     -20.652 -88.886 -39.644  1.00  0.00      BSYN  
ATOM    160    C ALA    19     -21.696 -86.699 -40.293  1.00  0.00      BSYN  
ATOM    161    O ALA    19     -22.837 -86.332 -39.947  1.00  0.00      BSYN  
ATOM    162    N GLU    20     -20.765 -85.803 -40.299  1.00  0.00      BSYN  
ATOM    163    H GLU    20     -19.922 -86.031 -40.744  1.00  0.00      BSYN  
ATOM    164   CA GLU    20     -21.038 -84.392 -39.956  1.00  0.00      BSYN  
ATOM    165   CB GLU    20     -19.677 -83.649 -39.597  1.00  0.00      BSYN  
ATOM    166   CG GLU    20     -18.743 -84.334 -38.548  1.00  0.00      BSYN  
ATOM    167   CD GLU    20     -17.460 -83.506 -38.225  1.00  0.00      BSYN  
ATOM    168  OE1 GLU    20     -17.064 -83.389 -37.041  1.00  0.00      BSYN  
ATOM    169  OE2 GLU    20     -16.859 -83.093 -39.287  1.00  0.00      BSYN  
ATOM    170    C GLU    20     -21.705 -83.777 -41.140  1.00  0.00      BSYN  
ATOM    171    O GLU    20     -21.110 -83.734 -42.225  1.00  0.00      BSYN  
ATOM    172    N LYS    21     -22.900 -83.220 -40.989  1.00  0.00      BSYN  
ATOM    173    H LYS    21     -23.183 -83.231 -40.051  1.00  0.00      BSYN  
ATOM    174   CA LYS    21     -23.611 -82.466 -41.996  1.00  0.00      BSYN  
ATOM    175   CB LYS    21     -25.069 -82.506 -41.840  1.00  0.00      BSYN  
ATOM    176   CG LYS    21     -25.658 -83.805 -42.505  1.00  0.00      BSYN  
ATOM    177   CD LYS    21     -25.822 -83.799 -43.902  1.00  0.00      BSYN  
ATOM    178   CE LYS    21     -26.361 -85.160 -44.338  1.00  0.00      BSYN  
ATOM    179   NZ LYS    21     -25.290 -86.265 -44.335  1.00  0.00      BSYN  
ATOM    180  HZ1 LYS    21     -25.767 -87.177 -44.485  1.00  0.00      BSYN  
ATOM    181  HZ2 LYS    21     -24.609 -86.269 -45.121  1.00  0.00      BSYN  
ATOM    182  HZ3 LYS    21     -24.628 -86.267 -43.533  1.00  0.00      BSYN  
ATOM    183    C LYS    21     -23.098 -80.999 -42.031  1.00  0.00      BSYN  
ATOM    184    O LYS    21     -23.116 -80.351 -41.033  1.00  0.00      BSYN  
ATOM    185    N THR    22     -22.632 -80.490 -43.172  1.00  0.00      BSYN  
ATOM    186    H THR    22     -22.736 -81.191 -43.849  1.00  0.00      BSYN  
ATOM    187   CA THR    22     -22.187 -79.063 -43.340  1.00  0.00      BSYN  
ATOM    188   CB THR    22     -21.685 -78.814 -44.793  1.00  0.00      BSYN  
ATOM    189  OG1 THR    22     -21.330 -80.061 -45.370  1.00  0.00      BSYN  
ATOM    190  HG1 THR    22     -21.064 -80.003 -46.291  1.00  0.00      BSYN  
ATOM    191  CG2 THR    22     -20.534 -77.907 -44.553  1.00  0.00      BSYN  
ATOM    192    C THR    22     -23.381 -78.084 -43.008  1.00  0.00      BSYN  
ATOM    193    O THR    22     -23.097 -76.996 -42.566  1.00  0.00      BSYN  
ATOM    194    N LYS    23     -24.551 -78.586 -43.219  1.00  0.00      BSYN  
ATOM    195    H LYS    23     -24.648 -79.519 -43.504  1.00  0.00      BSYN  
ATOM    196   CA LYS    23     -25.678 -77.693 -42.981  1.00  0.00      BSYN  
ATOM    197   CB LYS    23     -26.956 -78.377 -43.700  1.00  0.00      BSYN  
ATOM    198   CG LYS    23     -27.481 -79.680 -42.881  1.00  0.00      BSYN  
ATOM    199   CD LYS    23     -28.661 -80.147 -43.615  1.00  0.00      BSYN  
ATOM    200   CE LYS    23     -29.509 -81.237 -42.953  1.00  0.00      BSYN  
ATOM    201   NZ LYS    23     -28.876 -82.555 -42.789  1.00  0.00      BSYN  
ATOM    202  HZ1 LYS    23     -29.553 -83.006 -42.141  1.00  0.00      BSYN  
ATOM    203  HZ2 LYS    23     -28.909 -83.035 -43.711  1.00  0.00      BSYN  
ATOM    204  HZ3 LYS    23     -27.911 -82.516 -42.402  1.00  0.00      BSYN  
ATOM    205    C LYS    23     -25.989 -77.257 -41.515  1.00  0.00      BSYN  
ATOM    206    O LYS    23     -26.487 -76.164 -41.262  1.00  0.00      BSYN  
ATOM    207    N GLN    24     -25.786 -78.209 -40.570  1.00  0.00      BSYN  
ATOM    208    H GLN    24     -25.313 -79.055 -40.714  1.00  0.00      BSYN  
ATOM    209   CA GLN    24     -26.085 -77.921 -39.210  1.00  0.00      BSYN  
ATOM    210   CB GLN    24     -26.545 -79.185 -38.473  1.00  0.00      BSYN  
ATOM    211   CG GLN    24     -26.974 -79.151 -36.937  1.00  0.00      BSYN  
ATOM    212   CD GLN    24     -28.225 -78.308 -36.486  1.00  0.00      BSYN  
ATOM    213  OE1 GLN    24     -28.235 -77.089 -36.296  1.00  0.00      BSYN  
ATOM    214  NE2 GLN    24     -29.397 -78.962 -36.334  1.00  0.00      BSYN  
ATOM    215 HE21 GLN    24     -30.224 -78.441 -36.254  1.00  0.00      BSYN  
ATOM    216 HE22 GLN    24     -29.405 -79.934 -36.462  1.00  0.00      BSYN  
ATOM    217    C GLN    24     -24.962 -77.047 -38.591  1.00  0.00      BSYN  
ATOM    218    O GLN    24     -24.090 -77.488 -37.909  1.00  0.00      BSYN  
ATOM    219    N GLY    25     -25.175 -75.771 -38.880  1.00  0.00      BSYN  
ATOM    220    H GLY    25     -25.737 -75.682 -39.678  1.00  0.00      BSYN  
ATOM    221   CA GLY    25     -24.577 -74.596 -38.281  1.00  0.00      BSYN  
ATOM    222    C GLY    25     -23.082 -74.569 -38.145  1.00  0.00      BSYN  
ATOM    223    O GLY    25     -22.596 -74.649 -37.068  1.00  0.00      BSYN  
ATOM    224    N VAL    26     -22.326 -74.444 -39.247  1.00  0.00      BSYN  
ATOM    225    H VAL    26     -22.791 -74.447 -40.110  1.00  0.00      BSYN  
ATOM    226   CA VAL    26     -20.852 -74.277 -39.167  1.00  0.00      BSYN  
ATOM    227   CB VAL    26     -20.095 -75.276 -40.214  1.00  0.00      BSYN  
ATOM    228  CG1 VAL    26     -20.379 -74.984 -41.733  1.00  0.00      BSYN  
ATOM    229  CG2 VAL    26     -18.528 -75.271 -40.135  1.00  0.00      BSYN  
ATOM    230    C VAL    26     -20.511 -72.781 -39.502  1.00  0.00      BSYN  
ATOM    231    O VAL    26     -20.849 -72.262 -40.575  1.00  0.00      BSYN  
ATOM    232    N THR    27     -19.710 -72.136 -38.645  1.00  0.00      BSYN  
ATOM    233    H THR    27     -19.053 -72.748 -38.252  1.00  0.00      BSYN  
ATOM    234   CA THR    27     -19.353 -70.644 -38.716  1.00  0.00      BSYN  
ATOM    235   CB THR    27     -20.503 -69.605 -38.216  1.00  0.00      BSYN  
ATOM    236  OG1 THR    27     -21.408 -69.446 -39.274  1.00  0.00      BSYN  
ATOM    237  HG1 THR    27     -21.963 -70.198 -39.493  1.00  0.00      BSYN  
ATOM    238  CG2 THR    27     -19.992 -68.359 -37.562  1.00  0.00      BSYN  
ATOM    239    C THR    27     -17.995 -70.570 -38.079  1.00  0.00      BSYN  
ATOM    240    O THR    27     -17.097 -69.958 -38.590  1.00  0.00      BSYN  
ATOM    241    N GLU    28     -17.774 -71.216 -36.904  1.00  0.00      BSYN  
ATOM    242    H GLU    28     -18.545 -71.636 -36.469  1.00  0.00      BSYN  
ATOM    243   CA GLU    28     -16.488 -71.050 -36.218  1.00  0.00      BSYN  
ATOM    244   CB GLU    28     -16.670 -71.123 -34.674  1.00  0.00      BSYN  
ATOM    245   CG GLU    28     -15.346 -70.612 -33.961  1.00  0.00      BSYN  
ATOM    246   CD GLU    28     -15.348 -70.677 -32.450  1.00  0.00      BSYN  
ATOM    247  OE1 GLU    28     -16.327 -70.215 -31.791  1.00  0.00      BSYN  
ATOM    248  OE2 GLU    28     -14.367 -71.170 -31.832  1.00  0.00      BSYN  
ATOM    249    C GLU    28     -15.329 -71.960 -36.660  1.00  0.00      BSYN  
ATOM    250    O GLU    28     -14.161 -71.663 -36.550  1.00  0.00      BSYN  
ATOM    251    N ALA    29     -15.594 -73.072 -37.355  1.00  0.00      BSYN  
ATOM    252    H ALA    29     -16.509 -73.402 -37.475  1.00  0.00      BSYN  
ATOM    253   CA ALA    29     -14.596 -74.072 -37.960  1.00  0.00      BSYN  
ATOM    254   CB ALA    29     -15.448 -75.311 -38.283  1.00  0.00      BSYN  
ATOM    255    C ALA    29     -14.044 -73.409 -39.191  1.00  0.00      BSYN  
ATOM    256    O ALA    29     -14.689 -73.153 -40.250  1.00  0.00      BSYN  
ATOM    257    N ALA    30     -12.848 -73.005 -39.167  1.00  0.00      BSYN  
ATOM    258    H ALA    30     -12.437 -73.488 -38.420  1.00  0.00      BSYN  
ATOM    259   CA ALA    30     -12.111 -72.254 -40.119  1.00  0.00      BSYN  
ATOM    260   CB ALA    30     -11.132 -71.279 -39.375  1.00  0.00      BSYN  
ATOM    261    C ALA    30     -11.339 -73.069 -41.042  1.00  0.00      BSYN  
ATOM    262    O ALA    30     -10.110 -73.115 -40.979  1.00  0.00      BSYN  
ATOM    263    N GLU    31     -11.945 -73.498 -42.142  1.00  0.00      BSYN  
ATOM    264    H GLU    31     -12.903 -73.293 -42.103  1.00  0.00      BSYN  
ATOM    265   CA GLU    31     -11.470 -74.283 -43.294  1.00  0.00      BSYN  
ATOM    266   CB GLU    31     -12.659 -75.004 -44.007  1.00  0.00      BSYN  
ATOM    267   CG GLU    31     -13.200 -76.169 -43.131  1.00  0.00      BSYN  
ATOM    268   CD GLU    31     -14.164 -76.996 -43.947  1.00  0.00      BSYN  
ATOM    269  OE1 GLU    31     -13.741 -78.135 -44.244  1.00  0.00      BSYN  
ATOM    270  OE2 GLU    31     -15.326 -76.682 -44.194  1.00  0.00      BSYN  
ATOM    271    C GLU    31     -10.855 -73.259 -44.283  1.00  0.00      BSYN  
ATOM    272    O GLU    31     -11.111 -72.078 -44.102  1.00  0.00      BSYN  
ATOM    273    N LYS    32     -10.059 -73.597 -45.254  1.00  0.00      BSYN  
ATOM    274    H LYS    32      -9.844 -74.547 -45.363  1.00  0.00      BSYN  
ATOM    275   CA LYS    32      -9.493 -72.606 -46.122  1.00  0.00      BSYN  
ATOM    276   CB LYS    32      -8.155 -73.084 -46.728  1.00  0.00      BSYN  
ATOM    277   CG LYS    32      -7.312 -72.216 -47.479  1.00  0.00      BSYN  
ATOM    278   CD LYS    32      -6.155 -73.098 -47.314  1.00  0.00      BSYN  
ATOM    279   CE LYS    32      -4.824 -72.366 -47.838  1.00  0.00      BSYN  
ATOM    280   NZ LYS    32      -3.631 -73.085 -47.317  1.00  0.00      BSYN  
ATOM    281  HZ1 LYS    32      -3.533 -72.694 -46.358  1.00  0.00      BSYN  
ATOM    282  HZ2 LYS    32      -3.601 -74.124 -47.353  1.00  0.00      BSYN  
ATOM    283  HZ3 LYS    32      -2.836 -72.773 -47.910  1.00  0.00      BSYN  
ATOM    284    C LYS    32     -10.272 -71.960 -47.234  1.00  0.00      BSYN  
ATOM    285    O LYS    32     -10.518 -72.478 -48.342  1.00  0.00      BSYN  
ATOM    286    N THR    33     -10.973 -70.767 -46.983  1.00  0.00      BSYN  
ATOM    287    H THR    33     -10.973 -70.382 -46.082  1.00  0.00      BSYN  
ATOM    288   CA THR    33     -11.660 -69.968 -48.000  1.00  0.00      BSYN  
ATOM    289   CB THR    33     -12.854 -69.125 -47.605  1.00  0.00      BSYN  
ATOM    290  OG1 THR    33     -12.348 -68.281 -46.528  1.00  0.00      BSYN  
ATOM    291  HG1 THR    33     -12.971 -67.606 -46.250  1.00  0.00      BSYN  
ATOM    292  CG2 THR    33     -14.087 -69.845 -47.326  1.00  0.00      BSYN  
ATOM    293    C THR    33     -10.745 -69.083 -48.873  1.00  0.00      BSYN  
ATOM    294    O THR    33     -10.035 -68.217 -48.425  1.00  0.00      BSYN  
ATOM    295    N LYS    34     -10.694 -69.476 -50.163  1.00  0.00      BSYN  
ATOM    296    H LYS    34     -11.143 -70.262 -50.539  1.00  0.00      BSYN  
ATOM    297   CA LYS    34     -10.014 -68.639 -51.139  1.00  0.00      BSYN  
ATOM    298   CB LYS    34      -9.945 -69.452 -52.517  1.00  0.00      BSYN  
ATOM    299   CG LYS    34      -9.480 -70.941 -52.286  1.00  0.00      BSYN  
ATOM    300   CD LYS    34      -9.017 -71.634 -53.482  1.00  0.00      BSYN  
ATOM    301   CE LYS    34      -8.690 -73.094 -53.147  1.00  0.00      BSYN  
ATOM    302   NZ LYS    34      -8.290 -73.336 -51.768  1.00  0.00      BSYN  
ATOM    303  HZ1 LYS    34      -9.070 -73.188 -51.096  1.00  0.00      BSYN  
ATOM    304  HZ2 LYS    34      -7.878 -74.287 -51.679  1.00  0.00      BSYN  
ATOM    305  HZ3 LYS    34      -7.563 -72.623 -51.559  1.00  0.00      BSYN  
ATOM    306    C LYS    34     -10.135 -67.247 -51.485  1.00  0.00      BSYN  
ATOM    307    O LYS    34      -9.264 -66.376 -51.502  1.00  0.00      BSYN  
ATOM    308    N GLU    35     -11.458 -66.951 -51.614  1.00  0.00      BSYN  
ATOM    309    H GLU    35     -12.133 -67.623 -51.847  1.00  0.00      BSYN  
ATOM    310   CA GLU    35     -12.134 -65.684 -52.139  1.00  0.00      BSYN  
ATOM    311   CB GLU    35     -13.220 -65.088 -51.164  1.00  0.00      BSYN  
ATOM    312   CG GLU    35     -14.605 -65.781 -51.402  1.00  0.00      BSYN  
ATOM    313   CD GLU    35     -15.630 -65.329 -50.492  1.00  0.00      BSYN  
ATOM    314  OE1 GLU    35     -16.278 -64.300 -50.820  1.00  0.00      BSYN  
ATOM    315  OE2 GLU    35     -15.818 -65.989 -49.523  1.00  0.00      BSYN  
ATOM    316    C GLU    35     -11.338 -64.543 -52.631  1.00  0.00      BSYN  
ATOM    317    O GLU    35     -11.515 -64.285 -53.859  1.00  0.00      BSYN  
ATOM    318    N GLY    36     -10.388 -63.941 -51.846  1.00  0.00      BSYN  
ATOM    319    H GLY    36     -10.172 -64.238 -50.938  1.00  0.00      BSYN  
ATOM    320   CA GLY    36      -9.826 -62.675 -52.197  1.00  0.00      BSYN  
ATOM    321    C GLY    36      -9.925 -61.636 -51.096  1.00  0.00      BSYN  
ATOM    322    O GLY    36      -9.321 -61.668 -50.038  1.00  0.00      BSYN  
ATOM    323    N VAL    37     -10.616 -60.527 -51.515  1.00  0.00      BSYN  
ATOM    324    H VAL    37     -11.184 -60.590 -52.311  1.00  0.00      BSYN  
ATOM    325   CA VAL    37     -10.809 -59.408 -50.489  1.00  0.00      BSYN  
ATOM    326   CB VAL    37     -10.098 -58.066 -51.051  1.00  0.00      BSYN  
ATOM    327  CG1 VAL    37     -10.074 -56.922 -49.923  1.00  0.00      BSYN  
ATOM    328  CG2 VAL    37      -8.688 -58.417 -51.746  1.00  0.00      BSYN  
ATOM    329    C VAL    37     -12.324 -59.201 -50.272  1.00  0.00      BSYN  
ATOM    330    O VAL    37     -13.134 -59.197 -51.232  1.00  0.00      BSYN  
ATOM    331    N LEU    38     -12.785 -59.114 -49.033  1.00  0.00      BSYN  
ATOM    332    H LEU    38     -12.173 -59.270 -48.284  1.00  0.00      BSYN  
ATOM    333   CA LEU    38     -14.129 -58.820 -48.624  1.00  0.00      BSYN  
ATOM    334   CB LEU    38     -14.326 -58.721 -47.086  1.00  0.00      BSYN  
ATOM    335   CG LEU    38     -14.030 -60.063 -46.370  1.00  0.00      BSYN  
ATOM    336  CD1 LEU    38     -13.228 -59.960 -45.100  1.00  0.00      BSYN  
ATOM    337  CD2 LEU    38     -15.284 -60.878 -46.136  1.00  0.00      BSYN  
ATOM    338    C LEU    38     -14.734 -57.712 -49.391  1.00  0.00      BSYN  
ATOM    339    O LEU    38     -14.016 -56.731 -49.785  1.00  0.00      BSYN  
ATOM    340    N TYR    39     -16.000 -57.772 -49.794  1.00  0.00      BSYN  
ATOM    341    H TYR    39     -16.605 -58.341 -49.274  1.00  0.00      BSYN  
ATOM    342   CA TYR    39     -16.606 -56.913 -50.818  1.00  0.00      BSYN  
ATOM    343   CB TYR    39     -16.449 -57.704 -52.032  1.00  0.00      BSYN  
ATOM    344   CG TYR    39     -16.721 -56.877 -53.192  1.00  0.00      BSYN  
ATOM    345  CD1 TYR    39     -15.922 -55.784 -53.444  1.00  0.00      BSYN  
ATOM    346  CE1 TYR    39     -16.105 -54.939 -54.514  1.00  0.00      BSYN  
ATOM    347  CD2 TYR    39     -17.698 -57.197 -54.041  1.00  0.00      BSYN  
ATOM    348  CE2 TYR    39     -17.934 -56.432 -55.140  1.00  0.00      BSYN  
ATOM    349   CZ TYR    39     -17.102 -55.266 -55.381  1.00  0.00      BSYN  
ATOM    350   OH TYR    39     -17.310 -54.449 -56.455  1.00  0.00      BSYN  
ATOM    351   HH TYR    39     -16.572 -54.172 -57.003  1.00  0.00      BSYN  
ATOM    352    C TYR    39     -18.057 -56.562 -50.521  1.00  0.00      BSYN  
ATOM    353    O TYR    39     -18.970 -57.343 -50.462  1.00  0.00      BSYN  
ATOM    354    N VAL    40     -18.131 -55.259 -50.416  1.00  0.00      BSYN  
ATOM    355    H VAL    40     -17.366 -54.650 -50.478  1.00  0.00      BSYN  
ATOM    356   CA VAL    40     -19.491 -54.608 -50.488  1.00  0.00      BSYN  
ATOM    357   CB VAL    40     -19.668 -53.281 -49.803  1.00  0.00      BSYN  
ATOM    358  CG1 VAL    40     -21.100 -52.830 -49.651  1.00  0.00      BSYN  
ATOM    359  CG2 VAL    40     -19.154 -53.441 -48.371  1.00  0.00      BSYN  
ATOM    360    C VAL    40     -19.998 -54.535 -51.876  1.00  0.00      BSYN  
ATOM    361    O VAL    40     -19.496 -53.695 -52.678  1.00  0.00      BSYN  
ATOM    362    N GLY    41     -20.981 -55.380 -52.346  1.00  0.00      BSYN  
ATOM    363    H GLY    41     -21.189 -55.272 -53.297  1.00  0.00      BSYN  
ATOM    364   CA GLY    41     -21.620 -56.580 -51.784  1.00  0.00      BSYN  
ATOM    365    C GLY    41     -22.980 -56.363 -51.237  1.00  0.00      BSYN  
ATOM    366    O GLY    41     -23.322 -56.278 -50.020  1.00  0.00      BSYN  
ATOM    367    N SER    42     -23.813 -56.317 -52.160  1.00  0.00      BSYN  
ATOM    368    H SER    42     -23.537 -56.281 -53.100  1.00  0.00      BSYN  
ATOM    369   CA SER    42     -25.292 -56.336 -51.948  1.00  0.00      BSYN  
ATOM    370   CB SER    42     -25.776 -54.954 -51.498  1.00  0.00      BSYN  
ATOM    371   OG SER    42     -25.376 -53.936 -52.413  1.00  0.00      BSYN  
ATOM    372   HG SER    42     -25.829 -53.096 -52.309  1.00  0.00      BSYN  
ATOM    373    C SER    42     -26.072 -56.576 -53.300  1.00  0.00      BSYN  
ATOM    374    O SER    42     -26.978 -57.471 -53.345  1.00  0.00      BSYN  
ATOM    375    N LYS    43     -25.976 -55.908 -54.505  1.00  0.00      BSYN  
ATOM    376    H LYS    43     -25.183 -55.344 -54.611  1.00  0.00      BSYN  
ATOM    377   CA LYS    43     -26.798 -56.166 -55.701  1.00  0.00      BSYN  
ATOM    378   CB LYS    43     -27.591 -54.898 -56.156  1.00  0.00      BSYN  
ATOM    379   CG LYS    43     -26.745 -53.679 -56.365  1.00  0.00      BSYN  
ATOM    380   CD LYS    43     -27.441 -52.572 -57.087  1.00  0.00      BSYN  
ATOM    381   CE LYS    43     -26.419 -51.316 -56.913  1.00  0.00      BSYN  
ATOM    382   NZ LYS    43     -25.787 -50.851 -58.095  1.00  0.00      BSYN  
ATOM    383  HZ1 LYS    43     -24.892 -50.329 -58.006  1.00  0.00      BSYN  
ATOM    384  HZ2 LYS    43     -25.502 -51.646 -58.702  1.00  0.00      BSYN  
ATOM    385  HZ3 LYS    43     -26.438 -50.335 -58.721  1.00  0.00      BSYN  
ATOM    386    C LYS    43     -26.091 -56.973 -56.829  1.00  0.00      BSYN  
ATOM    387    O LYS    43     -25.511 -57.987 -56.434  1.00  0.00      BSYN  
ATOM    388    N THR    44     -26.280 -56.773 -58.226  1.00  0.00      BSYN  
ATOM    389    H THR    44     -26.754 -56.106 -58.764  1.00  0.00      BSYN  
ATOM    390   CA THR    44     -25.498 -57.567 -59.182  1.00  0.00      BSYN  
ATOM    391   CB THR    44     -26.148 -57.312 -60.612  1.00  0.00      BSYN  
ATOM    392  OG1 THR    44     -26.157 -55.872 -60.677  1.00  0.00      BSYN  
ATOM    393  HG1 THR    44     -26.678 -55.438 -61.356  1.00  0.00      BSYN  
ATOM    394  CG2 THR    44     -27.562 -57.974 -60.583  1.00  0.00      BSYN  
ATOM    395    C THR    44     -23.988 -57.486 -59.323  1.00  0.00      BSYN  
ATOM    396    O THR    44     -23.271 -58.303 -59.968  1.00  0.00      BSYN  
ATOM    397    N ARG    45     -23.517 -56.322 -58.787  1.00  0.00      BSYN  
ATOM    398    H ARG    45     -24.083 -55.594 -58.456  1.00  0.00      BSYN  
ATOM    399   CA ARG    45     -22.125 -56.207 -58.581  1.00  0.00      BSYN  
ATOM    400   CB ARG    45     -21.754 -54.835 -58.122  1.00  0.00      BSYN  
ATOM    401   CG ARG    45     -21.428 -53.840 -59.203  1.00  0.00      BSYN  
ATOM    402   CD ARG    45     -19.948 -53.542 -58.980  1.00  0.00      BSYN  
ATOM    403   NE ARG    45     -19.304 -52.672 -59.937  1.00  0.00      BSYN  
ATOM    404   HE ARG    45     -19.841 -52.521 -60.743  1.00  0.00      BSYN  
ATOM    405   CZ ARG    45     -18.151 -52.179 -59.566  1.00  0.00      BSYN  
ATOM    406  NH1 ARG    45     -17.564 -51.389 -60.402  1.00  0.00      BSYN  
ATOM    407 HH11 ARG    45     -16.684 -51.055 -60.065  1.00  0.00      BSYN  
ATOM    408 HH12 ARG    45     -17.924 -51.143 -61.302  1.00  0.00      BSYN  
ATOM    409  NH2 ARG    45     -17.503 -52.366 -58.328  1.00  0.00      BSYN  
ATOM    410 HH21 ARG    45     -16.583 -51.974 -58.311  1.00  0.00      BSYN  
ATOM    411 HH22 ARG    45     -17.884 -53.032 -57.686  1.00  0.00      BSYN  
ATOM    412    C ARG    45     -21.299 -57.264 -58.010  1.00  0.00      BSYN  
ATOM    413    O ARG    45     -21.425 -57.663 -56.852  1.00  0.00      BSYN  
ATOM    414    N GLU    46     -20.335 -57.848 -58.772  1.00  0.00      BSYN  
ATOM    415    H GLU    46     -20.146 -57.590 -59.698  1.00  0.00      BSYN  
ATOM    416   CA GLU    46     -19.478 -58.917 -58.219  1.00  0.00      BSYN  
ATOM    417   CB GLU    46     -20.071 -60.309 -58.142  1.00  0.00      BSYN  
ATOM    418   CG GLU    46     -19.162 -61.124 -57.217  1.00  0.00      BSYN  
ATOM    419   CD GLU    46     -19.777 -62.566 -57.093  1.00  0.00      BSYN  
ATOM    420  OE1 GLU    46     -20.706 -62.753 -56.328  1.00  0.00      BSYN  
ATOM    421  OE2 GLU    46     -19.191 -63.501 -57.674  1.00  0.00      BSYN  
ATOM    422    C GLU    46     -18.268 -58.891 -59.133  1.00  0.00      BSYN  
ATOM    423    O GLU    46     -18.177 -59.711 -60.043  1.00  0.00      BSYN  
ATOM    424    N GLY    47     -17.426 -57.840 -58.986  1.00  0.00      BSYN  
ATOM    425    H GLY    47     -17.898 -57.102 -58.546  1.00  0.00      BSYN  
ATOM    426   CA GLY    47     -16.113 -57.574 -59.567  1.00  0.00      BSYN  
ATOM    427    C GLY    47     -15.094 -57.575 -58.455  1.00  0.00      BSYN  
ATOM    428    O GLY    47     -15.299 -58.407 -57.557  1.00  0.00      BSYN  
ATOM    429    N VAL    48     -14.125 -56.561 -58.602  1.00  0.00      BSYN  
ATOM    430    H VAL    48     -14.106 -56.100 -59.466  1.00  0.00      BSYN  
ATOM    431   CA VAL    48     -13.208 -56.225 -57.528  1.00  0.00      BSYN  
ATOM    432   CB VAL    48     -12.175 -57.418 -57.562  1.00  0.00      BSYN  
ATOM    433  CG1 VAL    48     -11.352 -57.411 -58.904  1.00  0.00      BSYN  
ATOM    434  CG2 VAL    48     -11.211 -57.487 -56.369  1.00  0.00      BSYN  
ATOM    435    C VAL    48     -12.568 -54.786 -57.734  1.00  0.00      BSYN  
ATOM    436    O VAL    48     -11.884 -54.487 -58.693  1.00  0.00      BSYN  
ATOM    437    N VAL    49     -12.800 -53.920 -56.737  1.00  0.00      BSYN  
ATOM    438    H VAL    49     -13.571 -54.201 -56.200  1.00  0.00      BSYN  
ATOM    439   CA VAL    49     -12.069 -52.598 -56.638  1.00  0.00      BSYN  
ATOM    440   CB VAL    49     -12.976 -51.558 -55.999  1.00  0.00      BSYN  
ATOM    441  CG1 VAL    49     -14.035 -51.136 -56.985  1.00  0.00      BSYN  
ATOM    442  CG2 VAL    49     -13.480 -52.074 -54.681  1.00  0.00      BSYN  
ATOM    443    C VAL    49     -10.752 -52.820 -55.875  1.00  0.00      BSYN  
ATOM    444    O VAL    49     -10.631 -52.948 -54.662  1.00  0.00      BSYN  
ATOM    445    N GLN    50      -9.765 -52.904 -56.819  1.00  0.00      BSYN  
ATOM    446    H GLN    50      -9.975 -52.983 -57.773  1.00  0.00      BSYN  
ATOM    447   CA GLN    50      -8.394 -53.144 -56.461  1.00  0.00      BSYN  
ATOM    448   CB GLN    50      -7.606 -53.905 -57.534  1.00  0.00      BSYN  
ATOM    449   CG GLN    50      -8.196 -55.295 -57.863  1.00  0.00      BSYN  
ATOM    450   CD GLN    50      -7.238 -56.420 -58.249  1.00  0.00      BSYN  
ATOM    451  OE1 GLN    50      -6.512 -56.536 -59.210  1.00  0.00      BSYN  
ATOM    452  NE2 GLN    50      -7.533 -57.341 -57.374  1.00  0.00      BSYN  
ATOM    453 HE21 GLN    50      -7.163 -58.248 -57.341  1.00  0.00      BSYN  
ATOM    454 HE22 GLN    50      -8.236 -57.106 -56.733  1.00  0.00      BSYN  
ATOM    455    C GLN    50      -7.564 -51.809 -56.328  1.00  0.00      BSYN  
ATOM    456    O GLN    50      -8.153 -50.766 -56.555  1.00  0.00      BSYN  
ATOM    457    N GLY    51      -6.267 -51.874 -55.932  1.00  0.00      BSYN  
ATOM    458    H GLY    51      -5.869 -52.716 -55.627  1.00  0.00      BSYN  
ATOM    459   CA GLY    51      -5.398 -50.716 -56.139  1.00  0.00      BSYN  
ATOM    460    C GLY    51      -4.747 -50.005 -54.964  1.00  0.00      BSYN  
ATOM    461    O GLY    51      -4.870 -50.319 -53.747  1.00  0.00      BSYN  
ATOM    462    N VAL    52      -3.855 -49.021 -55.310  1.00  0.00      BSYN  
ATOM    463    H VAL    52      -3.902 -48.810 -56.266  1.00  0.00      BSYN  
ATOM    464   CA VAL    52      -2.943 -48.571 -54.335  1.00  0.00      BSYN  
ATOM    465   CB VAL    52      -1.651 -48.126 -55.159  1.00  0.00      BSYN  
ATOM    466  CG1 VAL    52      -1.404 -49.186 -56.240  1.00  0.00      BSYN  
ATOM    467  CG2 VAL    52      -1.671 -46.760 -55.681  1.00  0.00      BSYN  
ATOM    468    C VAL    52      -3.576 -47.548 -53.321  1.00  0.00      BSYN  
ATOM    469    O VAL    52      -3.560 -46.348 -53.708  1.00  0.00      BSYN  
ATOM    470    N ALA    53      -3.828 -47.896 -52.022  1.00  0.00      BSYN  
ATOM    471    H ALA    53      -4.162 -47.112 -51.538  1.00  0.00      BSYN  
ATOM    472   CA ALA    53      -3.313 -49.076 -51.462  1.00  0.00      BSYN  
ATOM    473   CB ALA    53      -2.123 -48.947 -50.589  1.00  0.00      BSYN  
ATOM    474    C ALA    53      -4.468 -49.723 -50.620  1.00  0.00      BSYN  
ATOM    475    O ALA    53      -4.942 -49.131 -49.627  1.00  0.00      BSYN  
ATOM    476    N SER    54      -4.777 -50.970 -50.875  1.00  0.00      BSYN  
ATOM    477    H SER    54      -4.281 -51.513 -51.523  1.00  0.00      BSYN  
ATOM    478   CA SER    54      -5.873 -51.658 -50.123  1.00  0.00      BSYN  
ATOM    479   CB SER    54      -6.222 -52.982 -50.779  1.00  0.00      BSYN  
ATOM    480   OG SER    54      -7.047 -53.054 -51.953  1.00  0.00      BSYN  
ATOM    481   HG SER    54      -6.699 -52.456 -52.618  1.00  0.00      BSYN  
ATOM    482    C SER    54      -5.322 -51.940 -48.763  1.00  0.00      BSYN  
ATOM    483    O SER    54      -4.290 -52.575 -48.753  1.00  0.00      BSYN  
ATOM    484    N VAL    55      -5.762 -51.541 -47.599  1.00  0.00      BSYN  
ATOM    485    H VAL    55      -6.679 -51.204 -47.513  1.00  0.00      BSYN  
ATOM    486   CA VAL    55      -5.187 -51.799 -46.227  1.00  0.00      BSYN  
ATOM    487   CB VAL    55      -5.712 -50.909 -45.076  1.00  0.00      BSYN  
ATOM    488  CG1 VAL    55      -5.664 -49.464 -45.275  1.00  0.00      BSYN  
ATOM    489  CG2 VAL    55      -7.259 -50.938 -45.023  1.00  0.00      BSYN  
ATOM    490    C VAL    55      -5.125 -53.296 -45.735  1.00  0.00      BSYN  
ATOM    491    O VAL    55      -4.776 -53.492 -44.540  1.00  0.00      BSYN  
ATOM    492    N ALA    56      -5.372 -54.311 -46.606  1.00  0.00      BSYN  
ATOM    493    H ALA    56      -5.446 -54.142 -47.568  1.00  0.00      BSYN  
ATOM    494   CA ALA    56      -5.498 -55.659 -46.071  1.00  0.00      BSYN  
ATOM    495   CB ALA    56      -6.675 -56.253 -46.861  1.00  0.00      BSYN  
ATOM    496    C ALA    56      -4.323 -56.640 -46.044  1.00  0.00      BSYN  
ATOM    497    O ALA    56      -4.509 -57.843 -45.707  1.00  0.00      BSYN  
ATOM    498    N GLU    57      -3.147 -56.124 -46.335  1.00  0.00      BSYN  
ATOM    499    H GLU    57      -3.109 -55.176 -46.580  1.00  0.00      BSYN  
ATOM    500   CA GLU    57      -1.984 -56.963 -46.207  1.00  0.00      BSYN  
ATOM    501   CB GLU    57      -0.958 -56.360 -47.149  1.00  0.00      BSYN  
ATOM    502   CG GLU    57      -0.897 -56.403 -48.687  1.00  0.00      BSYN  
ATOM    503   CD GLU    57      -2.166 -56.027 -49.435  1.00  0.00      BSYN  
ATOM    504  OE1 GLU    57      -2.961 -56.884 -49.637  1.00  0.00      BSYN  
ATOM    505  OE2 GLU    57      -2.311 -54.915 -49.887  1.00  0.00      BSYN  
ATOM    506    C GLU    57      -1.485 -56.917 -44.775  1.00  0.00      BSYN  
ATOM    507    O GLU    57      -1.845 -55.992 -44.111  1.00  0.00      BSYN  
ATOM    508    N LYS    58      -0.762 -57.939 -44.329  1.00  0.00      BSYN  
ATOM    509    H LYS    58      -0.362 -58.575 -44.958  1.00  0.00      BSYN  
ATOM    510   CA LYS    58      -0.520 -58.035 -42.908  1.00  0.00      BSYN  
ATOM    511   CB LYS    58      -1.113 -59.334 -42.408  1.00  0.00      BSYN  
ATOM    512   CG LYS    58      -2.631 -59.307 -42.395  1.00  0.00      BSYN  
ATOM    513   CD LYS    58      -3.282 -58.746 -41.200  1.00  0.00      BSYN  
ATOM    514   CE LYS    58      -4.633 -58.179 -41.746  1.00  0.00      BSYN  
ATOM    515   NZ LYS    58      -4.704 -57.396 -42.963  1.00  0.00      BSYN  
ATOM    516  HZ1 LYS    58      -4.233 -57.904 -43.739  1.00  0.00      BSYN  
ATOM    517  HZ2 LYS    58      -5.706 -57.293 -43.220  1.00  0.00      BSYN  
ATOM    518  HZ3 LYS    58      -4.223 -56.477 -42.887  1.00  0.00      BSYN  
ATOM    519    C LYS    58       0.930 -57.978 -42.518  1.00  0.00      BSYN  
ATOM    520    O LYS    58       1.639 -59.016 -42.468  1.00  0.00      BSYN  
ATOM    521    N THR    59       1.345 -56.830 -42.117  1.00  0.00      BSYN  
ATOM    522    H THR    59       0.781 -56.108 -42.465  1.00  0.00      BSYN  
ATOM    523   CA THR    59       2.491 -56.502 -41.346  1.00  0.00      BSYN  
ATOM    524   CB THR    59       3.418 -55.435 -42.066  1.00  0.00      BSYN  
ATOM    525  OG1 THR    59       2.534 -54.589 -42.761  1.00  0.00      BSYN  
ATOM    526  HG1 THR    59       2.954 -53.934 -43.324  1.00  0.00      BSYN  
ATOM    527  CG2 THR    59       4.348 -56.369 -42.904  1.00  0.00      BSYN  
ATOM    528    C THR    59       1.987 -55.991 -40.009  1.00  0.00      BSYN  
ATOM    529    O THR    59       2.841 -55.822 -39.110  1.00  0.00      BSYN  
ATOM    530    N LYS    60       0.710 -55.842 -39.924  1.00  0.00      BSYN  
ATOM    531    H LYS    60       0.107 -56.292 -40.552  1.00  0.00      BSYN  
ATOM    532   CA LYS    60       0.215 -55.407 -38.623  1.00  0.00      BSYN  
ATOM    533   CB LYS    60      -1.227 -55.176 -38.924  1.00  0.00      BSYN  
ATOM    534   CG LYS    60      -1.476 -53.755 -39.457  1.00  0.00      BSYN  
ATOM    535   CD LYS    60      -2.924 -53.555 -39.696  1.00  0.00      BSYN  
ATOM    536   CE LYS    60      -3.152 -52.126 -40.345  1.00  0.00      BSYN  
ATOM    537   NZ LYS    60      -4.650 -51.706 -40.278  1.00  0.00      BSYN  
ATOM    538  HZ1 LYS    60      -5.183 -52.310 -40.935  1.00  0.00      BSYN  
ATOM    539  HZ2 LYS    60      -5.087 -51.721 -39.334  1.00  0.00      BSYN  
ATOM    540  HZ3 LYS    60      -4.703 -50.742 -40.665  1.00  0.00      BSYN  
ATOM    541    C LYS    60       0.302 -56.438 -37.528  1.00  0.00      BSYN  
ATOM    542    O LYS    60       0.379 -57.601 -37.761  1.00  0.00      BSYN  
ATOM    543    N GLU    61       0.606 -55.983 -36.336  1.00  0.00      BSYN  
ATOM    544    H GLU    61       1.063 -55.117 -36.313  1.00  0.00      BSYN  
ATOM    545   CA GLU    61       0.546 -56.650 -35.016  1.00  0.00      BSYN  
ATOM    546   CB GLU    61       1.548 -56.092 -34.077  1.00  0.00      BSYN  
ATOM    547   CG GLU    61       2.942 -56.089 -34.670  1.00  0.00      BSYN  
ATOM    548   CD GLU    61       3.892 -55.765 -33.508  1.00  0.00      BSYN  
ATOM    549  OE1 GLU    61       4.572 -56.663 -33.022  1.00  0.00      BSYN  
ATOM    550  OE2 GLU    61       4.035 -54.568 -33.214  1.00  0.00      BSYN  
ATOM    551    C GLU    61      -0.760 -56.691 -34.324  1.00  0.00      BSYN  
ATOM    552    O GLU    61      -1.552 -55.744 -33.944  1.00  0.00      BSYN  
ATOM    553    N GLN    62      -1.018 -57.951 -33.959  1.00  0.00      BSYN  
ATOM    554    H GLN    62      -0.450 -58.673 -34.300  1.00  0.00      BSYN  
ATOM    555   CA GLN    62      -2.180 -58.411 -33.247  1.00  0.00      BSYN  
ATOM    556   CB GLN    62      -3.317 -58.746 -34.230  1.00  0.00      BSYN  
ATOM    557   CG GLN    62      -3.187 -59.739 -35.422  1.00  0.00      BSYN  
ATOM    558   CD GLN    62      -4.309 -59.769 -36.459  1.00  0.00      BSYN  
ATOM    559  OE1 GLN    62      -5.393 -60.405 -36.241  1.00  0.00      BSYN  
ATOM    560  NE2 GLN    62      -4.197 -59.115 -37.566  1.00  0.00      BSYN  
ATOM    561 HE21 GLN    62      -3.511 -58.458 -37.806  1.00  0.00      BSYN  
ATOM    562 HE22 GLN    62      -4.870 -59.402 -38.217  1.00  0.00      BSYN  
ATOM    563    C GLN    62      -1.774 -59.622 -32.319  1.00  0.00      BSYN  
ATOM    564    O GLN    62      -2.382 -60.660 -32.276  1.00  0.00      BSYN  
ATOM    565    N ALA    63      -0.775 -59.345 -31.415  1.00  0.00      BSYN  
ATOM    566    H ALA    63      -0.215 -58.600 -31.719  1.00  0.00      BSYN  
ATOM    567   CA ALA    63      -0.297 -60.258 -30.376  1.00  0.00      BSYN  
ATOM    568   CB ALA    63       0.811 -59.701 -29.621  1.00  0.00      BSYN  
ATOM    569    C ALA    63      -1.403 -60.594 -29.404  1.00  0.00      BSYN  
ATOM    570    O ALA    63      -1.636 -59.853 -28.481  1.00  0.00      BSYN  
ATOM    571    N SER    64      -2.144 -61.717 -29.698  1.00  0.00      BSYN  
ATOM    572    H SER    64      -2.311 -61.942 -30.637  1.00  0.00      BSYN  
ATOM    573   CA SER    64      -3.005 -62.311 -28.810  1.00  0.00      BSYN  
ATOM    574   CB SER    64      -4.339 -62.611 -29.514  1.00  0.00      BSYN  
ATOM    575   OG SER    64      -5.039 -61.470 -29.988  1.00  0.00      BSYN  
ATOM    576   HG SER    64      -4.920 -61.206 -30.903  1.00  0.00      BSYN  
ATOM    577    C SER    64      -2.556 -63.643 -28.306  1.00  0.00      BSYN  
ATOM    578    O SER    64      -1.598 -64.239 -28.809  1.00  0.00      BSYN  
ATOM    579    N HIS    65      -3.186 -64.023 -27.139  1.00  0.00      BSYN  
ATOM    580    H HIS    65      -4.040 -63.581 -26.946  1.00  0.00      BSYN  
ATOM    581   CA HIS    65      -2.826 -65.215 -26.478  1.00  0.00      BSYN  
ATOM    582   CB HIS    65      -2.810 -64.905 -24.883  1.00  0.00      BSYN  
ATOM    583   CG HIS    65      -1.802 -63.850 -24.440  1.00  0.00      BSYN  
ATOM    584  ND1 HIS    65      -0.525 -64.004 -24.148  1.00  0.00      BSYN  
ATOM    585  HD1 HIS    65      -0.023 -64.784 -23.832  1.00  0.00      BSYN  
ATOM    586  CD2 HIS    65      -2.062 -62.526 -24.190  1.00  0.00      BSYN  
ATOM    587  NE2 HIS    65      -0.998 -61.962 -23.824  1.00  0.00      BSYN  
ATOM    588  CE1 HIS    65       0.000 -62.777 -23.812  1.00  0.00      BSYN  
ATOM    589    C HIS    65      -3.881 -66.355 -26.740  1.00  0.00      BSYN  
ATOM    590    O HIS    65      -4.339 -66.936 -25.733  1.00  0.00      BSYN  
ATOM    591    N LEU    66      -4.261 -66.774 -27.935  1.00  0.00      BSYN  
ATOM    592    H LEU    66      -3.930 -66.243 -28.688  1.00  0.00      BSYN  
ATOM    593   CA LEU    66      -5.309 -67.799 -28.186  1.00  0.00      BSYN  
ATOM    594   CB LEU    66      -6.190 -67.500 -29.537  1.00  0.00      BSYN  
ATOM    595   CG LEU    66      -5.365 -67.467 -30.803  1.00  0.00      BSYN  
ATOM    596  CD1 LEU    66      -5.748 -68.727 -31.552  1.00  0.00      BSYN  
ATOM    597  CD2 LEU    66      -5.579 -66.131 -31.527  1.00  0.00      BSYN  
ATOM    598    C LEU    66      -4.634 -69.195 -28.203  1.00  0.00      BSYN  
ATOM    599    O LEU    66      -5.182 -70.280 -28.011  1.00  0.00      BSYN  
ATOM    600    N GLY    67      -3.277 -69.189 -28.115  1.00  0.00      BSYN  
ATOM    601    H GLY    67      -2.797 -68.335 -28.137  1.00  0.00      BSYN  
ATOM    602   CA GLY    67      -2.402 -70.369 -28.085  1.00  0.00      BSYN  
ATOM    603    C GLY    67      -0.961 -69.876 -28.096  1.00  0.00      BSYN  
ATOM    604    O GLY    67      -0.295 -69.849 -29.088  1.00  0.00      BSYN  
ATOM    605    N GLY    68      -0.354 -69.463 -26.966  1.00  0.00      BSYN  
ATOM    606    H GLY    68       0.478 -68.961 -27.098  1.00  0.00      BSYN  
ATOM    607   CA GLY    68      -0.867 -69.403 -25.607  1.00  0.00      BSYN  
ATOM    608    C GLY    68      -0.190 -70.468 -24.759  1.00  0.00      BSYN  
ATOM    609    O GLY    68       0.346 -70.231 -23.636  1.00  0.00      BSYN  
ATOM    610    N ALA    69      -0.436 -71.745 -25.037  1.00  0.00      BSYN  
ATOM    611    H ALA    69      -1.275 -72.016 -25.465  1.00  0.00      BSYN  
ATOM    612   CA ALA    69       0.543 -72.785 -24.639  1.00  0.00      BSYN  
ATOM    613   CB ALA    69      -0.170 -74.171 -24.668  1.00  0.00      BSYN  
ATOM    614    C ALA    69       1.909 -72.562 -25.192  1.00  0.00      BSYN  
ATOM    615    O ALA    69       2.092 -72.121 -26.365  1.00  0.00      BSYN  
ATOM    616    N VAL    70       3.011 -72.933 -24.522  1.00  0.00      BSYN  
ATOM    617    H VAL    70       2.981 -73.565 -23.773  1.00  0.00      BSYN  
ATOM    618   CA VAL    70       4.355 -72.569 -24.956  1.00  0.00      BSYN  
ATOM    619   CB VAL    70       5.084 -71.985 -23.745  1.00  0.00      BSYN  
ATOM    620  CG1 VAL    70       6.661 -71.829 -24.084  1.00  0.00      BSYN  
ATOM    621  CG2 VAL    70       4.433 -70.760 -23.132  1.00  0.00      BSYN  
ATOM    622    C VAL    70       5.133 -73.758 -25.459  1.00  0.00      BSYN  
ATOM    623    O VAL    70       4.868 -74.882 -25.042  1.00  0.00      BSYN  
ATOM    624    N PHE    71       5.820 -73.653 -26.541  1.00  0.00      BSYN  
ATOM    625    H PHE    71       6.084 -72.810 -26.966  1.00  0.00      BSYN  
ATOM    626   CA PHE    71       6.171 -74.821 -27.358  1.00  0.00      BSYN  
ATOM    627   CB PHE    71       6.336 -74.677 -28.901  1.00  0.00      BSYN  
ATOM    628   CG PHE    71       5.153 -74.281 -29.751  1.00  0.00      BSYN  
ATOM    629  CD1 PHE    71       4.397 -73.132 -29.401  1.00  0.00      BSYN  
ATOM    630  CD2 PHE    71       4.811 -75.062 -30.835  1.00  0.00      BSYN  
ATOM    631  CE1 PHE    71       3.412 -72.668 -30.255  1.00  0.00      BSYN  
ATOM    632  CE2 PHE    71       3.794 -74.641 -31.735  1.00  0.00      BSYN  
ATOM    633   CZ PHE    71       3.143 -73.433 -31.369  1.00  0.00      BSYN  
ATOM    634    C PHE    71       7.553 -75.546 -26.952  1.00  0.00      BSYN  
ATOM    635    O PHE    71       8.644 -75.011 -26.819  1.00  0.00      BSYN  
ATOM    636    N SER    72       7.584 -76.874 -26.940  1.00  0.00      BSYN  
ATOM    637    H SER    72       6.758 -77.352 -27.164  1.00  0.00      BSYN  
ATOM    638   CA SER    72       8.790 -77.723 -26.564  1.00  0.00      BSYN  
ATOM    639   CB SER    72       8.499 -78.942 -25.650  1.00  0.00      BSYN  
ATOM    640   OG SER    72       7.880 -78.495 -24.462  1.00  0.00      BSYN  
ATOM    641   HG SER    72       7.393 -77.707 -24.713  1.00  0.00      BSYN  
ATOM    642    C SER    72       9.522 -78.152 -27.800  1.00  0.00      BSYN  
ATOM    643    O SER    72       8.855 -78.631 -28.740  1.00  0.00      BSYN  
ATOM    644    N GLY    73      10.813 -77.809 -27.848  1.00  0.00      BSYN  
ATOM    645    H GLY    73      11.259 -77.057 -27.406  1.00  0.00      BSYN  
ATOM    646   CA GLY    73      11.630 -78.400 -28.872  1.00  0.00      BSYN  
ATOM    647    C GLY    73      13.109 -78.380 -28.681  1.00  0.00      BSYN  
ATOM    648    O GLY    73      13.610 -79.437 -28.166  1.00  0.00      BSYN  
ATOM    649    N ALA    74      13.903 -77.435 -29.180  1.00  0.00      BSYN  
ATOM    650    H ALA    74      13.618 -76.555 -29.504  1.00  0.00      BSYN  
ATOM    651   CA ALA    74      15.314 -77.564 -29.191  1.00  0.00      BSYN  
ATOM    652   CB ALA    74      15.977 -76.846 -30.405  1.00  0.00      BSYN  
ATOM    653    C ALA    74      15.911 -76.764 -27.995  1.00  0.00      BSYN  
ATOM    654    O ALA    74      15.297 -75.763 -27.554  1.00  0.00      BSYN  
ATOM    655    N GLY    75      16.709 -77.537 -27.278  1.00  0.00      BSYN  
ATOM    656    H GLY    75      16.726 -78.517 -27.310  1.00  0.00      BSYN  
ATOM    657   CA GLY    75      17.375 -77.019 -26.143  1.00  0.00      BSYN  
ATOM    658    C GLY    75      18.025 -78.125 -25.230  1.00  0.00      BSYN  
ATOM    659    O GLY    75      17.362 -78.863 -24.504  1.00  0.00      BSYN  
ATOM    660    N ASN    76      19.308 -78.009 -25.113  1.00  0.00      BSYN  
ATOM    661    H ASN    76      19.655 -77.170 -25.481  1.00  0.00      BSYN  
ATOM    662   CA ASN    76      20.197 -78.926 -24.410  1.00  0.00      BSYN  
ATOM    663   CB ASN    76      20.151 -80.267 -25.124  1.00  0.00      BSYN  
ATOM    664   CG ASN    76      20.741 -81.436 -24.343  1.00  0.00      BSYN  
ATOM    665  OD1 ASN    76      21.936 -81.725 -24.425  1.00  0.00      BSYN  
ATOM    666  ND2 ASN    76      19.909 -82.296 -23.743  1.00  0.00      BSYN  
ATOM    667 HD21 ASN    76      18.987 -82.393 -24.060  1.00  0.00      BSYN  
ATOM    668 HD22 ASN    76      20.387 -82.785 -23.041  1.00  0.00      BSYN  
ATOM    669    C ASN    76      21.591 -78.352 -24.205  1.00  0.00      BSYN  
ATOM    670    O ASN    76      22.187 -77.943 -25.084  1.00  0.00      BSYN  
ATOM    671    N ILE    77      22.299 -78.269 -23.124  1.00  0.00      BSYN  
ATOM    672    H ILE    77      23.161 -77.809 -23.199  1.00  0.00      BSYN  
ATOM    673   CA ILE    77      21.743 -78.817 -21.898  1.00  0.00      BSYN  
ATOM    674   CB ILE    77      22.549 -80.151 -21.358  1.00  0.00      BSYN  
ATOM    675  CG2 ILE    77      24.073 -79.923 -21.212  1.00  0.00      BSYN  
ATOM    676  CG1 ILE    77      21.797 -80.804 -20.215  1.00  0.00      BSYN  
ATOM    677   CD ILE    77      20.463 -81.429 -20.601  1.00  0.00      BSYN  
ATOM    678    C ILE    77      21.595 -77.758 -20.807  1.00  0.00      BSYN  
ATOM    679    O ILE    77      22.436 -76.840 -20.652  1.00  0.00      BSYN  
ATOM    680    N ALA    78      20.521 -77.713 -20.111  1.00  0.00      BSYN  
ATOM    681    H ALA    78      19.725 -78.196 -20.419  1.00  0.00      BSYN  
ATOM    682   CA ALA    78      20.179 -76.802 -19.012  1.00  0.00      BSYN  
ATOM    683   CB ALA    78      18.884 -75.919 -19.196  1.00  0.00      BSYN  
ATOM    684    C ALA    78      20.143 -77.591 -17.776  1.00  0.00      BSYN  
ATOM    685    O ALA    78      19.143 -78.279 -17.329  1.00  0.00      BSYN  
ATOM    686    N ALA    79      21.233 -77.323 -17.055  1.00  0.00      BSYN  
ATOM    687    H ALA    79      21.589 -76.476 -17.397  1.00  0.00      BSYN  
ATOM    688   CA ALA    79      21.637 -78.104 -15.933  1.00  0.00      BSYN  
ATOM    689   CB ALA    79      23.077 -78.602 -15.958  1.00  0.00      BSYN  
ATOM    690    C ALA    79      21.523 -77.481 -14.551  1.00  0.00      BSYN  
ATOM    691    O ALA    79      22.126 -76.462 -14.227  1.00  0.00      BSYN  
ATOM    692    N ALA    80      20.597 -77.904 -13.589  1.00  0.00      BSYN  
ATOM    693    H ALA    80      19.893 -78.487 -13.942  1.00  0.00      BSYN  
ATOM    694   CA ALA    80      20.468 -77.269 -12.277  1.00  0.00      BSYN  
ATOM    695   CB ALA    80      19.682 -75.945 -12.233  1.00  0.00      BSYN  
ATOM    696    C ALA    80      19.766 -78.145 -11.374  1.00  0.00      BSYN  
ATOM    697    O ALA    80      18.788 -78.820 -11.710  1.00  0.00      BSYN  
ATOM    698    N THR    81      20.218 -78.216 -10.102  1.00  0.00      BSYN  
ATOM    699    H THR    81      21.022 -77.708  -9.867  1.00  0.00      BSYN  
ATOM    700   CA THR    81      19.592 -79.076  -9.073  1.00  0.00      BSYN  
ATOM    701   CB THR    81      20.724 -79.690  -8.250  1.00  0.00      BSYN  
ATOM    702  OG1 THR    81      21.713 -80.405  -8.964  1.00  0.00      BSYN  
ATOM    703  HG1 THR    81      22.294 -80.521  -8.209  1.00  0.00      BSYN  
ATOM    704  CG2 THR    81      20.298 -80.664  -7.050  1.00  0.00      BSYN  
ATOM    705    C THR    81      18.739 -78.150  -8.284  1.00  0.00      BSYN  
ATOM    706    O THR    81      19.320 -77.302  -7.618  1.00  0.00      BSYN  
ATOM    707    N GLY    82      17.416 -78.237  -8.292  1.00  0.00      BSYN  
ATOM    708    H GLY    82      16.887 -77.944  -7.521  1.00  0.00      BSYN  
ATOM    709   CA GLY    82      16.686 -79.188  -9.140  1.00  0.00      BSYN  
ATOM    710    C GLY    82      15.885 -80.199  -8.355  1.00  0.00      BSYN  
ATOM    711    O GLY    82      16.143 -80.642  -7.213  1.00  0.00      BSYN  
ATOM    712    N LEU    83      14.708 -80.438  -9.037  1.00  0.00      BSYN  
ATOM    713    H LEU    83      14.620 -80.233  -9.991  1.00  0.00      BSYN  
ATOM    714   CA LEU    83      13.736 -81.278  -8.491  1.00  0.00      BSYN  
ATOM    715   CB LEU    83      12.409 -80.661  -8.780  1.00  0.00      BSYN  
ATOM    716   CG LEU    83      10.978 -81.075  -8.533  1.00  0.00      BSYN  
ATOM    717  CD1 LEU    83      10.103 -79.956  -9.007  1.00  0.00      BSYN  
ATOM    718  CD2 LEU    83      10.528 -82.327  -9.164  1.00  0.00      BSYN  
ATOM    719    C LEU    83      13.862 -82.638  -9.249  1.00  0.00      BSYN  
ATOM    720    O LEU    83      13.452 -82.874 -10.435  1.00  0.00      BSYN  
ATOM    721    N VAL    84      14.388 -83.680  -8.552  1.00  0.00      BSYN  
ATOM    722    H VAL    84      14.550 -83.496  -7.604  1.00  0.00      BSYN  
ATOM    723   CA VAL    84      14.696 -84.983  -9.119  1.00  0.00      BSYN  
ATOM    724   CB VAL    84      16.175 -85.210  -8.920  1.00  0.00      BSYN  
ATOM    725  CG1 VAL    84      16.668 -85.345  -7.575  1.00  0.00      BSYN  
ATOM    726  CG2 VAL    84      16.586 -86.551  -9.480  1.00  0.00      BSYN  
ATOM    727    C VAL    84      13.858 -85.977  -8.221  1.00  0.00      BSYN  
ATOM    728    O VAL    84      13.831 -85.789  -7.017  1.00  0.00      BSYN  
ATOM    729    N LYS    85      13.213 -87.102  -8.790  1.00  0.00      BSYN  
ATOM    730    H LYS    85      13.444 -87.401  -9.694  1.00  0.00      BSYN  
ATOM    731   CA LYS    85      12.057 -87.507  -7.961  1.00  0.00      BSYN  
ATOM    732   CB LYS    85      10.750 -87.535  -8.798  1.00  0.00      BSYN  
ATOM    733   CG LYS    85       9.448 -87.431  -8.109  1.00  0.00      BSYN  
ATOM    734   CD LYS    85       9.456 -86.016  -7.455  1.00  0.00      BSYN  
ATOM    735   CE LYS    85       8.057 -85.393  -7.119  1.00  0.00      BSYN  
ATOM    736   NZ LYS    85       7.331 -86.044  -5.993  1.00  0.00      BSYN  
ATOM    737  HZ1 LYS    85       7.826 -85.887  -5.092  1.00  0.00      BSYN  
ATOM    738  HZ2 LYS    85       6.343 -85.738  -5.883  1.00  0.00      BSYN  
ATOM    739  HZ3 LYS    85       7.524 -87.047  -6.186  1.00  0.00      BSYN  
ATOM    740    C LYS    85      12.324 -88.982  -7.603  1.00  0.00      BSYN  
ATOM    741    O LYS    85      12.394 -89.882  -8.421  1.00  0.00      BSYN  
ATOM    742    N ARG    86      12.569 -89.077  -6.258  1.00  0.00      BSYN  
ATOM    743    H ARG    86      12.613 -88.314  -5.645  1.00  0.00      BSYN  
ATOM    744   CA ARG    86      12.668 -90.401  -5.662  1.00  0.00      BSYN  
ATOM    745   CB ARG    86      13.459 -90.275  -4.307  1.00  0.00      BSYN  
ATOM    746   CG ARG    86      14.706 -89.593  -4.125  1.00  0.00      BSYN  
ATOM    747   CD ARG    86      15.705 -90.647  -4.380  1.00  0.00      BSYN  
ATOM    748   NE ARG    86      16.788 -89.965  -5.092  1.00  0.00      BSYN  
ATOM    749   HE ARG    86      16.425 -89.297  -5.710  1.00  0.00      BSYN  
ATOM    750   CZ ARG    86      18.115 -90.003  -4.925  1.00  0.00      BSYN  
ATOM    751  NH1 ARG    86      18.624 -90.827  -4.000  1.00  0.00      BSYN  
ATOM    752 HH11 ARG    86      19.610 -90.889  -4.159  1.00  0.00      BSYN  
ATOM    753 HH12 ARG    86      18.032 -91.362  -3.397  1.00  0.00      BSYN  
ATOM    754  NH2 ARG    86      18.877 -89.308  -5.660  1.00  0.00      BSYN  
ATOM    755 HH21 ARG    86      19.874 -89.386  -5.649  1.00  0.00      BSYN  
ATOM    756 HH22 ARG    86      18.368 -88.852  -6.390  1.00  0.00      BSYN  
ATOM    757    C ARG    86      11.229 -90.809  -5.316  1.00  0.00      BSYN  
ATOM    758    O ARG    86      10.494 -89.996  -4.701  1.00  0.00      BSYN  
ATOM    759    N GLU    87      10.629 -91.910  -5.645  1.00  0.00      BSYN  
ATOM    760    H GLU    87       9.702 -92.004  -5.341  1.00  0.00      BSYN  
ATOM    761   CA GLU    87      11.266 -92.943  -6.519  1.00  0.00      BSYN  
ATOM    762   CB GLU    87      11.691 -94.285  -5.887  1.00  0.00      BSYN  
ATOM    763   CG GLU    87      12.309 -95.438  -6.813  1.00  0.00      BSYN  
ATOM    764   CD GLU    87      11.338 -96.036  -7.839  1.00  0.00      BSYN  
ATOM    765  OE1 GLU    87      11.570 -95.946  -9.032  1.00  0.00      BSYN  
ATOM    766  OE2 GLU    87      10.369 -96.603  -7.409  1.00  0.00      BSYN  
ATOM    767    C GLU    87      10.288 -93.004  -7.607  1.00  0.00      BSYN  
ATOM    768    O GLU    87       9.115 -93.246  -7.334  1.00  0.00      BSYN  
ATOM    769    N GLU    88      10.608 -92.648  -8.907  1.00  0.00      BSYN  
ATOM    770    H GLU    88      11.505 -92.506  -9.277  1.00  0.00      BSYN  
ATOM    771   CA GLU    88       9.501 -92.513  -9.942  1.00  0.00      BSYN  
ATOM    772   CB GLU    88      10.134 -91.802 -11.166  1.00  0.00      BSYN  
ATOM    773   CG GLU    88      10.025 -90.162 -11.077  1.00  0.00      BSYN  
ATOM    774   CD GLU    88      10.963 -89.661 -12.168  1.00  0.00      BSYN  
ATOM    775  OE1 GLU    88      12.126 -89.296 -11.823  1.00  0.00      BSYN  
ATOM    776  OE2 GLU    88      10.482 -89.551 -13.238  1.00  0.00      BSYN  
ATOM    777    C GLU    88       8.971 -93.872 -10.520  1.00  0.00      BSYN  
ATOM    778    O GLU    88       9.681 -94.581 -11.172  1.00  0.00      BSYN  
ATOM    779    N PHE    89       7.656 -94.209 -10.464  1.00  0.00      BSYN  
ATOM    780    H PHE    89       7.322 -95.024 -10.893  1.00  0.00      BSYN  
ATOM    781   CA PHE    89       6.560 -93.315 -10.145  1.00  0.00      BSYN  
ATOM    782   CB PHE    89       5.415 -93.877 -10.949  1.00  0.00      BSYN  
ATOM    783   CG PHE    89       4.315 -92.852 -11.297  1.00  0.00      BSYN  
ATOM    784  CD1 PHE    89       3.801 -93.224 -12.564  1.00  0.00      BSYN  
ATOM    785  CD2 PHE    89       3.807 -91.767 -10.589  1.00  0.00      BSYN  
ATOM    786  CE1 PHE    89       2.672 -92.532 -12.983  1.00  0.00      BSYN  
ATOM    787  CE2 PHE    89       2.635 -91.164 -11.019  1.00  0.00      BSYN  
ATOM    788   CZ PHE    89       2.087 -91.550 -12.180  1.00  0.00      BSYN  
ATOM    789    C PHE    89       6.260 -93.527  -8.632  1.00  0.00      BSYN  
ATOM    790    O PHE    89       6.065 -94.633  -8.160  1.00  0.00      BSYN  
ATOM    791    N PRO    90       6.251 -92.496  -7.796  1.00  0.00      BSYN  
ATOM    792   CD PRO    90       6.777 -91.170  -8.137  1.00  0.00      BSYN  
ATOM    793   CA PRO    90       5.935 -92.575  -6.328  1.00  0.00      BSYN  
ATOM    794   CB PRO    90       6.821 -91.491  -5.793  1.00  0.00      BSYN  
ATOM    795   CG PRO    90       6.688 -90.408  -6.899  1.00  0.00      BSYN  
ATOM    796    C PRO    90       4.498 -92.749  -5.767  1.00  0.00      BSYN  
ATOM    797    O PRO    90       4.479 -93.234  -4.673  1.00  0.00      BSYN  
ATOM    798    N THR    91       3.439 -92.457  -6.506  1.00  0.00      BSYN  
ATOM    799    H THR    91       3.636 -92.152  -7.416  1.00  0.00      BSYN  
ATOM    800   CA THR    91       2.139 -92.834  -5.994  1.00  0.00      BSYN  
ATOM    801   CB THR    91       1.213 -91.627  -6.129  1.00  0.00      BSYN  
ATOM    802  OG1 THR    91       1.200 -91.392  -7.479  1.00  0.00      BSYN  
ATOM    803  HG1 THR    91       0.963 -92.206  -7.929  1.00  0.00      BSYN  
ATOM    804  CG2 THR    91       1.884 -90.461  -5.326  1.00  0.00      BSYN  
ATOM    805    C THR    91       1.558 -94.045  -6.665  1.00  0.00      BSYN  
ATOM    806    O THR    91       0.312 -94.225  -6.646  1.00  0.00      BSYN  
ATOM    807    N ASP    92       2.484 -94.987  -7.045  1.00  0.00      BSYN  
ATOM    808    H ASP    92       3.290 -94.981  -6.488  1.00  0.00      BSYN  
ATOM    809   CA ASP    92       2.158 -96.143  -7.865  1.00  0.00      BSYN  
ATOM    810   CB ASP    92       2.063 -95.578  -9.305  1.00  0.00      BSYN  
ATOM    811   CG ASP    92       1.834 -96.703 -10.303  1.00  0.00      BSYN  
ATOM    812  OD1 ASP    92       2.618 -96.962 -11.211  1.00  0.00      BSYN  
ATOM    813  OD2 ASP    92       0.772 -97.438 -10.146  1.00  0.00      BSYN  
ATOM    814    C ASP    92       3.206 -97.299  -7.734  1.00  0.00      BSYN  
ATOM    815    O ASP    92       2.798 -98.304  -7.219  1.00  0.00      BSYN  
ATOM    816    N LEU    93       4.471 -97.073  -8.016  1.00  0.00      BSYN  
ATOM    817    H LEU    93       4.704 -96.205  -8.409  1.00  0.00      BSYN  
ATOM    818   CA LEU    93       5.456 -98.052  -7.719  1.00  0.00      BSYN  
ATOM    819   CB LEU    93       6.557 -97.921  -8.830  1.00  0.00      BSYN  
ATOM    820   CG LEU    93       6.297 -98.314 -10.258  1.00  0.00      BSYN  
ATOM    821  CD1 LEU    93       6.984 -97.464 -11.290  1.00  0.00      BSYN  
ATOM    822  CD2 LEU    93       6.532 -99.748 -10.242  1.00  0.00      BSYN  
ATOM    823    C LEU    93       5.929 -97.902  -6.258  1.00  0.00      BSYN  
ATOM    824    O LEU    93       7.009 -98.414  -5.885  1.00  0.00      BSYN  
ATOM    825    N LYS    94       5.153 -97.206  -5.389  1.00  0.00      BSYN  
ATOM    826    H LYS    94       4.447 -96.608  -5.712  1.00  0.00      BSYN  
ATOM    827   CA LYS    94       5.435 -97.171  -3.969  1.00  0.00      BSYN  
ATOM    828   CB LYS    94       6.482 -96.114  -3.577  1.00  0.00      BSYN  
ATOM    829   CG LYS    94       7.425 -96.495  -2.446  1.00  0.00      BSYN  
ATOM    830   CD LYS    94       8.033 -95.205  -1.947  1.00  0.00      BSYN  
ATOM    831   CE LYS    94       8.864 -95.474  -0.695  1.00  0.00      BSYN  
ATOM    832   NZ LYS    94       8.023 -95.793   0.407  1.00  0.00      BSYN  
ATOM    833  HZ1 LYS    94       7.699 -94.915   0.860  1.00  0.00      BSYN  
ATOM    834  HZ2 LYS    94       7.202 -96.386   0.170  1.00  0.00      BSYN  
ATOM    835  HZ3 LYS    94       8.611 -96.214   1.155  1.00  0.00      BSYN  
ATOM    836    C LYS    94       4.175 -96.957  -3.228  1.00  0.00      BSYN  
ATOM    837    O LYS    94       3.278 -96.175  -3.653  1.00  0.00      BSYN  
ATOM    838    N PRO    95       3.756 -97.649  -2.180  1.00  0.00      BSYN  
ATOM    839   CD PRO    95       4.585 -98.742  -1.395  1.00  0.00      BSYN  
ATOM    840   CA PRO    95       2.611 -97.369  -1.262  1.00  0.00      BSYN  
ATOM    841   CB PRO    95       2.577 -98.634  -0.394  1.00  0.00      BSYN  
ATOM    842   CG PRO    95       4.063 -98.660   0.017  1.00  0.00      BSYN  
ATOM    843    C PRO    95       2.868 -95.956  -0.622  1.00  0.00      BSYN  
ATOM    844    O PRO    95       3.436 -95.721   0.406  1.00  0.00      BSYN  
ATOM    845    N GLU    96       2.278 -94.904  -1.255  1.00  0.00      BSYN  
ATOM    846    H GLU    96       1.839 -95.077  -2.114  1.00  0.00      BSYN  
ATOM    847   CA GLU    96       2.300 -93.499  -0.868  1.00  0.00      BSYN  
ATOM    848   CB GLU    96       3.675 -93.126  -1.384  1.00  0.00      BSYN  
ATOM    849   CG GLU    96       4.182 -91.947  -0.646  1.00  0.00      BSYN  
ATOM    850   CD GLU    96       5.216 -91.157  -1.412  1.00  0.00      BSYN  
ATOM    851  OE1 GLU    96       6.174 -90.630  -0.900  1.00  0.00      BSYN  
ATOM    852  OE2 GLU    96       5.128 -91.022  -2.606  1.00  0.00      BSYN  
ATOM    853    C GLU    96       1.199 -92.806  -1.550  1.00  0.00      BSYN  
ATOM    854    O GLU    96       1.200 -91.633  -1.950  1.00  0.00      BSYN  
ATOM    855    N GLU    97       0.120 -93.610  -1.605  1.00  0.00      BSYN  
ATOM    856    H GLU    97       0.169 -94.455  -1.112  1.00  0.00      BSYN  
ATOM    857   CA GLU    97      -0.995 -93.253  -2.512  1.00  0.00      BSYN  
ATOM    858   CB GLU    97      -1.837 -94.397  -3.135  1.00  0.00      BSYN  
ATOM    859   CG GLU    97      -0.984 -95.249  -4.174  1.00  0.00      BSYN  
ATOM    860   CD GLU    97      -1.827 -95.991  -5.193  1.00  0.00      BSYN  
ATOM    861  OE1 GLU    97      -2.480 -95.355  -5.987  1.00  0.00      BSYN  
ATOM    862  OE2 GLU    97      -1.814 -97.237  -5.199  1.00  0.00      BSYN  
ATOM    863    C GLU    97      -1.797 -92.199  -1.691  1.00  0.00      BSYN  
ATOM    864    O GLU    97      -2.043 -92.492  -0.486  1.00  0.00      BSYN  
ATOM    865    N VAL    98      -2.111 -91.040  -2.264  1.00  0.00      BSYN  
ATOM    866    H VAL    98      -1.830 -90.669  -3.127  1.00  0.00      BSYN  
ATOM    867   CA VAL    98      -2.957 -90.081  -1.420  1.00  0.00      BSYN  
ATOM    868   CB VAL    98      -2.544 -88.509  -1.467  1.00  0.00      BSYN  
ATOM    869  CG1 VAL    98      -1.203 -88.318  -0.564  1.00  0.00      BSYN  
ATOM    870  CG2 VAL    98      -2.200 -88.046  -2.927  1.00  0.00      BSYN  
ATOM    871    C VAL    98      -4.400 -90.447  -1.470  1.00  0.00      BSYN  
ATOM    872    O VAL    98      -5.314 -89.709  -1.899  1.00  0.00      BSYN  
ATOM    873    N ALA    99      -4.790 -91.492  -0.754  1.00  0.00      BSYN  
ATOM    874    H ALA    99      -4.174 -92.034  -0.218  1.00  0.00      BSYN  
ATOM    875   CA ALA    99      -6.144 -92.062  -0.834  1.00  0.00      BSYN  
ATOM    876   CB ALA    99      -6.168 -93.426  -1.611  1.00  0.00      BSYN  
ATOM    877    C ALA    99      -7.018 -92.151   0.474  1.00  0.00      BSYN  
ATOM    878    O ALA    99      -6.535 -92.353   1.605  1.00  0.00      BSYN  
ATOM    879    N GLN   100      -8.303 -91.950   0.325  1.00  0.00      BSYN  
ATOM    880    H GLN   100      -8.651 -91.843  -0.585  1.00  0.00      BSYN  
ATOM    881   CA GLN   100      -9.315 -92.284   1.348  1.00  0.00      BSYN  
ATOM    882   CB GLN   100      -9.477 -91.129   2.320  1.00  0.00      BSYN  
ATOM    883   CG GLN   100     -10.607 -91.471   3.420  1.00  0.00      BSYN  
ATOM    884   CD GLN   100     -10.276 -92.368   4.649  1.00  0.00      BSYN  
ATOM    885  OE1 GLN   100      -9.194 -92.487   5.275  1.00  0.00      BSYN  
ATOM    886  NE2 GLN   100     -11.375 -93.133   4.892  1.00  0.00      BSYN  
ATOM    887 HE21 GLN   100     -12.251 -92.938   4.501  1.00  0.00      BSYN  
ATOM    888 HE22 GLN   100     -11.277 -93.905   5.488  1.00  0.00      BSYN  
ATOM    889    C GLN   100     -10.686 -92.673   0.839  1.00  0.00      BSYN  
ATOM    890    O GLN   100     -11.237 -92.102  -0.005  1.00  0.00      BSYN  
ATOM    891    N GLU   101     -11.069 -93.982   1.197  1.00  0.00      BSYN  
ATOM    892    H GLU   101     -10.401 -94.663   1.420  1.00  0.00      BSYN  
ATOM    893   CA GLU   101     -12.429 -94.463   0.903  1.00  0.00      BSYN  
ATOM    894   CB GLU   101     -12.489 -95.919   0.359  1.00  0.00      BSYN  
ATOM    895   CG GLU   101     -11.456 -96.825   1.048  1.00  0.00      BSYN  
ATOM    896   CD GLU   101     -11.572 -98.283   0.734  1.00  0.00      BSYN  
ATOM    897  OE1 GLU   101     -12.098 -99.208   1.376  1.00  0.00      BSYN  
ATOM    898  OE2 GLU   101     -11.117 -98.516  -0.363  1.00  0.00      BSYN  
ATOM    899    C GLU   101     -13.421 -94.305   2.135  1.00  0.00      BSYN  
ATOM    900    O GLU   101     -13.061 -94.542   3.274  1.00  0.00      BSYN  
ATOM    901    N ALA   102     -14.582 -93.638   2.014  1.00  0.00      BSYN  
ATOM    902    H ALA   102     -14.779 -93.485   1.066  1.00  0.00      BSYN  
ATOM    903   CA ALA   102     -15.588 -93.628   3.073  1.00  0.00      BSYN  
ATOM    904   CB ALA   102     -15.362 -92.390   3.867  1.00  0.00      BSYN  
ATOM    905    C ALA   102     -16.945 -93.654   2.485  1.00  0.00      BSYN  
ATOM    906    O ALA   102     -17.055 -93.420   1.278  1.00  0.00      BSYN  
ATOM    907    N ALA   103     -18.030 -93.928   3.225  1.00  0.00      BSYN  
ATOM    908    H ALA   103     -17.777 -94.428   4.028  1.00  0.00      BSYN  
ATOM    909   CA ALA   103     -19.380 -93.886   2.769  1.00  0.00      BSYN  
ATOM    910   CB ALA   103     -20.139 -94.933   3.645  1.00  0.00      BSYN  
ATOM    911    C ALA   103     -20.039 -92.506   2.900  1.00  0.00      BSYN  
ATOM    912    O ALA   103     -21.036 -92.109   3.607  1.00  0.00      BSYN  
ATOM    913    N GLU   104     -19.571 -91.666   2.001  1.00  0.00      BSYN  
ATOM    914    H GLU   104     -18.771 -91.899   1.485  1.00  0.00      BSYN  
ATOM    915   CA GLU   104     -20.259 -90.437   1.814  1.00  0.00      BSYN  
ATOM    916   CB GLU   104     -19.314 -89.246   1.879  1.00  0.00      BSYN  
ATOM    917   CG GLU   104     -18.262 -88.871   0.854  1.00  0.00      BSYN  
ATOM    918   CD GLU   104     -18.210 -87.396   0.777  1.00  0.00      BSYN  
ATOM    919  OE1 GLU   104     -17.257 -86.793   1.328  1.00  0.00      BSYN  
ATOM    920  OE2 GLU   104     -19.169 -86.839   0.247  1.00  0.00      BSYN  
ATOM    921    C GLU   104     -21.029 -90.423   0.475  1.00  0.00      BSYN  
ATOM    922    O GLU   104     -20.797 -90.960  -0.624  1.00  0.00      BSYN  
ATOM    923    N GLU   105     -22.100 -89.659   0.815  1.00  0.00      BSYN  
ATOM    924    H GLU   105     -22.266 -89.245   1.687  1.00  0.00      BSYN  
ATOM    925   CA GLU   105     -23.305 -89.529   0.096  1.00  0.00      BSYN  
ATOM    926   CB GLU   105     -24.426 -89.269   1.079  1.00  0.00      BSYN  
ATOM    927   CG GLU   105     -24.746 -90.373   2.211  1.00  0.00      BSYN  
ATOM    928   CD GLU   105     -25.454 -89.948   3.503  1.00  0.00      BSYN  
ATOM    929  OE1 GLU   105     -25.070 -89.047   4.264  1.00  0.00      BSYN  
ATOM    930  OE2 GLU   105     -26.436 -90.624   3.814  1.00  0.00      BSYN  
ATOM    931    C GLU   105     -23.185 -88.369  -0.841  1.00  0.00      BSYN  
ATOM    932    O GLU   105     -22.838 -87.377  -0.278  1.00  0.00      BSYN  
ATOM    933    N PRO   106     -23.382 -88.433  -2.170  1.00  0.00      BSYN  
ATOM    934   CD PRO   106     -23.268 -89.697  -2.885  1.00  0.00      BSYN  
ATOM    935   CA PRO   106     -23.464 -87.335  -3.113  1.00  0.00      BSYN  
ATOM    936   CB PRO   106     -23.113 -88.013  -4.523  1.00  0.00      BSYN  
ATOM    937   CG PRO   106     -23.755 -89.288  -4.318  1.00  0.00      BSYN  
ATOM    938    C PRO   106     -24.894 -86.781  -3.192  1.00  0.00      BSYN  
ATOM    939    O PRO   106     -25.259 -85.952  -4.049  1.00  0.00      BSYN  
ATOM    940    N LEU   107     -25.824 -87.157  -2.343  1.00  0.00      BSYN  
ATOM    941    H LEU   107     -25.729 -87.956  -1.783  1.00  0.00      BSYN  
ATOM    942   CA LEU   107     -27.085 -86.451  -2.333  1.00  0.00      BSYN  
ATOM    943   CB LEU   107     -28.255 -87.434  -2.204  1.00  0.00      BSYN  
ATOM    944   CG LEU   107     -28.526 -88.486  -3.241  1.00  0.00      BSYN  
ATOM    945  CD1 LEU   107     -29.715 -89.402  -2.965  1.00  0.00      BSYN  
ATOM    946  CD2 LEU   107     -28.947 -87.848  -4.581  1.00  0.00      BSYN  
ATOM    947    C LEU   107     -26.999 -85.476  -1.138  1.00  0.00      BSYN  
ATOM    948    O LEU   107     -26.682 -85.868  -0.018  1.00  0.00      BSYN  
ATOM    949    N ILE   108     -27.315 -84.214  -1.243  1.00  0.00      BSYN  
ATOM    950    H ILE   108     -27.613 -83.898  -2.122  1.00  0.00      BSYN  
ATOM    951   CA ILE   108     -27.098 -83.220  -0.211  1.00  0.00      BSYN  
ATOM    952   CB ILE   108     -26.389 -82.027  -0.849  1.00  0.00      BSYN  
ATOM    953  CG2 ILE   108     -26.485 -80.701  -0.002  1.00  0.00      BSYN  
ATOM    954  CG1 ILE   108     -24.873 -82.345  -1.036  1.00  0.00      BSYN  
ATOM    955   CD ILE   108     -24.020 -82.739   0.108  1.00  0.00      BSYN  
ATOM    956    C ILE   108     -28.402 -82.893   0.401  1.00  0.00      BSYN  
ATOM    957    O ILE   108     -29.507 -82.540  -0.059  1.00  0.00      BSYN  
ATOM    958    N GLU   109     -28.298 -83.694   1.480  1.00  0.00      BSYN  
ATOM    959    H GLU   109     -27.394 -84.017   1.676  1.00  0.00      BSYN  
ATOM    960   CA GLU   109     -29.376 -83.670   2.466  1.00  0.00      BSYN  
ATOM    961   CB GLU   109     -29.675 -85.067   2.957  1.00  0.00      BSYN  
ATOM    962   CG GLU   109     -31.198 -85.061   3.078  1.00  0.00      BSYN  
ATOM    963   CD GLU   109     -31.601 -85.900   4.217  1.00  0.00      BSYN  
ATOM    964  OE1 GLU   109     -31.875 -87.094   4.163  1.00  0.00      BSYN  
ATOM    965  OE2 GLU   109     -31.768 -85.336   5.345  1.00  0.00      BSYN  
ATOM    966    C GLU   109     -29.028 -82.746   3.687  1.00  0.00      BSYN  
ATOM    967    O GLU   109     -28.081 -83.200   4.295  1.00  0.00      BSYN  
ATOM    968    N PRO   110     -29.748 -81.776   4.127  1.00  0.00      BSYN  
ATOM    969   CD PRO   110     -30.999 -81.206   3.456  1.00  0.00      BSYN  
ATOM    970   CA PRO   110     -29.457 -81.089   5.342  1.00  0.00      BSYN  
ATOM    971   CB PRO   110     -30.650 -80.044   5.466  1.00  0.00      BSYN  
ATOM    972   CG PRO   110     -30.961 -79.825   4.004  1.00  0.00      BSYN  
ATOM    973    C PRO   110     -29.356 -81.815   6.679  1.00  0.00      BSYN  
ATOM    974    O PRO   110     -30.185 -82.732   6.910  1.00  0.00      BSYN  
ATOM    975    N LEU   111     -28.192 -81.502   7.286  1.00  0.00      BSYN  
ATOM    976    H LEU   111     -27.443 -81.404   6.662  1.00  0.00      BSYN  
ATOM    977   CA LEU   111     -27.913 -81.562   8.645  1.00  0.00      BSYN  
ATOM    978   CB LEU   111     -26.554 -81.096   9.042  1.00  0.00      BSYN  
ATOM    979   CG LEU   111     -25.451 -81.847   8.335  1.00  0.00      BSYN  
ATOM    980  CD1 LEU   111     -23.944 -81.361   8.703  1.00  0.00      BSYN  
ATOM    981  CD2 LEU   111     -25.381 -83.448   8.363  1.00  0.00      BSYN  
ATOM    982    C LEU   111     -28.912 -80.814   9.591  1.00  0.00      BSYN  
ATOM    983    O LEU   111     -29.474 -81.499  10.404  1.00  0.00      BSYN  
ATOM    984    N MET   112     -29.000 -79.520   9.382  1.00  0.00      BSYN  
ATOM    985    H MET   112     -28.293 -79.270   8.751  1.00  0.00      BSYN  
ATOM    986   CA MET   112     -29.893 -78.595   9.942  1.00  0.00      BSYN  
ATOM    987   CB MET   112     -29.018 -77.400  10.286  1.00  0.00      BSYN  
ATOM    988   CG MET   112     -27.748 -77.561  11.223  1.00  0.00      BSYN  
ATOM    989   SD MET   112     -26.475 -76.289  11.097  1.00  0.00      BSYN  
ATOM    990   CE MET   112     -26.680 -75.449  12.625  1.00  0.00      BSYN  
ATOM    991    C MET   112     -31.098 -78.123   9.187  1.00  0.00      BSYN  
ATOM    992    O MET   112     -31.083 -77.739   7.994  1.00  0.00      BSYN  
ATOM    993    N GLU   113     -32.090 -78.200  10.089  1.00  0.00      BSYN  
ATOM    994    H GLU   113     -32.113 -78.874  10.800  1.00  0.00      BSYN  
ATOM    995   CA GLU   113     -33.321 -77.486   9.804  1.00  0.00      BSYN  
ATOM    996   CB GLU   113     -34.460 -78.039  10.462  1.00  0.00      BSYN  
ATOM    997   CG GLU   113     -34.827 -79.460   9.968  1.00  0.00      BSYN  
ATOM    998   CD GLU   113     -36.153 -79.787  10.503  1.00  0.00      BSYN  
ATOM    999  OE1 GLU   113     -37.148 -79.482   9.850  1.00  0.00      BSYN  
ATOM   1000  OE2 GLU   113     -36.135 -80.550  11.523  1.00  0.00      BSYN  
ATOM   1001    C GLU   113     -33.431 -75.974  10.168  1.00  0.00      BSYN  
ATOM   1002    O GLU   113     -32.707 -75.490  11.106  1.00  0.00      BSYN  
ATOM   1003    N PRO   114     -34.250 -75.151   9.468  1.00  0.00      BSYN  
ATOM   1004   CD PRO   114     -34.583 -75.425   8.071  1.00  0.00      BSYN  
ATOM   1005   CA PRO   114     -34.493 -73.736   9.916  1.00  0.00      BSYN  
ATOM   1006   CB PRO   114     -34.970 -73.047   8.590  1.00  0.00      BSYN  
ATOM   1007   CG PRO   114     -35.608 -74.246   7.896  1.00  0.00      BSYN  
ATOM   1008    C PRO   114     -35.572 -73.738  10.987  1.00  0.00      BSYN  
ATOM   1009    O PRO   114     -35.567 -72.878  11.935  1.00  0.00      BSYN  
ATOM   1010    N GLU   115     -36.528 -74.599  10.859  1.00  0.00      BSYN  
ATOM   1011    H GLU   115     -36.662 -75.130  10.047  1.00  0.00      BSYN  
ATOM   1012   CA GLU   115     -37.477 -74.655  11.937  1.00  0.00      BSYN  
ATOM   1013   CB GLU   115     -38.758 -75.338  11.296  1.00  0.00      BSYN  
ATOM   1014   CG GLU   115     -39.835 -74.377  10.647  1.00  0.00      BSYN  
ATOM   1015   CD GLU   115     -39.516 -74.030   9.184  1.00  0.00      BSYN  
ATOM   1016  OE1 GLU   115     -38.946 -73.006   8.915  1.00  0.00      BSYN  
ATOM   1017  OE2 GLU   115     -39.835 -74.866   8.314  1.00  0.00      BSYN  
ATOM   1018    C GLU   115     -36.999 -75.428  13.217  1.00  0.00      BSYN  
ATOM   1019    O GLU   115     -37.415 -76.585  13.291  1.00  0.00      BSYN  
ATOM   1020    N GLY   116     -36.075 -74.954  14.078  1.00  0.00      BSYN  
ATOM   1021    H GLY   116     -35.845 -74.036  13.822  1.00  0.00      BSYN  
ATOM   1022   CA GLY   116     -35.478 -75.727  15.142  1.00  0.00      BSYN  
ATOM   1023    C GLY   116     -35.347 -74.935  16.384  1.00  0.00      BSYN  
ATOM   1024    O GLY   116     -34.986 -73.757  16.437  1.00  0.00      BSYN  
ATOM   1025    N GLU   117     -35.558 -75.690  17.467  1.00  0.00      BSYN  
ATOM   1026    H GLU   117     -35.696 -76.645  17.298  1.00  0.00      BSYN  
ATOM   1027   CA GLU   117     -35.529 -75.077  18.775  1.00  0.00      BSYN  
ATOM   1028   CB GLU   117     -36.891 -74.806  19.341  1.00  0.00      BSYN  
ATOM   1029   CG GLU   117     -37.704 -73.813  18.516  1.00  0.00      BSYN  
ATOM   1030   CD GLU   117     -38.061 -72.469  19.203  1.00  0.00      BSYN  
ATOM   1031  OE1 GLU   117     -37.994 -71.416  18.500  1.00  0.00      BSYN  
ATOM   1032  OE2 GLU   117     -38.387 -72.385  20.338  1.00  0.00      BSYN  
ATOM   1033    C GLU   117     -34.806 -76.039  19.766  1.00  0.00      BSYN  
ATOM   1034    O GLU   117     -34.225 -75.578  20.673  1.00  0.00      BSYN  
ATOM   1035    N SER   118     -34.805 -77.358  19.437  1.00  0.00      BSYN  
ATOM   1036    H SER   118     -35.384 -77.583  18.679  1.00  0.00      BSYN  
ATOM   1037   CA SER   118     -33.999 -78.296  20.042  1.00  0.00      BSYN  
ATOM   1038   CB SER   118     -34.760 -79.604  20.201  1.00  0.00      BSYN  
ATOM   1039   OG SER   118     -35.869 -79.711  19.400  1.00  0.00      BSYN  
ATOM   1040   HG SER   118     -35.430 -79.397  18.606  1.00  0.00      BSYN  
ATOM   1041    C SER   118     -32.783 -78.460  19.051  1.00  0.00      BSYN  
ATOM   1042    O SER   118     -32.880 -79.089  18.058  1.00  0.00      BSYN  
ATOM   1043    N TYR   119     -31.535 -78.019  19.375  1.00  0.00      BSYN  
ATOM   1044    H TYR   119     -31.469 -77.546  20.230  1.00  0.00      BSYN  
ATOM   1045   CA TYR   119     -30.353 -78.194  18.429  1.00  0.00      BSYN  
ATOM   1046   CB TYR   119     -29.890 -76.829  18.247  1.00  0.00      BSYN  
ATOM   1047   CG TYR   119     -30.684 -76.152  17.103  1.00  0.00      BSYN  
ATOM   1048  CD1 TYR   119     -31.424 -74.975  17.242  1.00  0.00      BSYN  
ATOM   1049  CE1 TYR   119     -31.992 -74.313  16.213  1.00  0.00      BSYN  
ATOM   1050  CD2 TYR   119     -30.649 -76.701  15.758  1.00  0.00      BSYN  
ATOM   1051  CE2 TYR   119     -31.232 -76.075  14.644  1.00  0.00      BSYN  
ATOM   1052   CZ TYR   119     -31.890 -74.861  14.953  1.00  0.00      BSYN  
ATOM   1053   OH TYR   119     -32.389 -74.237  13.878  1.00  0.00      BSYN  
ATOM   1054   HH TYR   119     -32.044 -74.571  13.047  1.00  0.00      BSYN  
ATOM   1055    C TYR   119     -29.290 -78.860  19.398  1.00  0.00      BSYN  
ATOM   1056    O TYR   119     -28.601 -78.194  20.222  1.00  0.00      BSYN  
ATOM   1057    N GLU   120     -29.145 -80.092  19.150  1.00  0.00      BSYN  
ATOM   1058    H GLU   120     -29.680 -80.406  18.392  1.00  0.00      BSYN  
ATOM   1059   CA GLU   120     -28.360 -81.078  19.927  1.00  0.00      BSYN  
ATOM   1060   CB GLU   120     -28.982 -82.518  19.929  1.00  0.00      BSYN  
ATOM   1061   CG GLU   120     -29.790 -82.764  18.648  1.00  0.00      BSYN  
ATOM   1062   CD GLU   120     -30.603 -84.014  18.403  1.00  0.00      BSYN  
ATOM   1063  OE1 GLU   120     -30.250 -84.704  17.474  1.00  0.00      BSYN  
ATOM   1064  OE2 GLU   120     -31.581 -84.263  19.095  1.00  0.00      BSYN  
ATOM   1065    C GLU   120     -26.866 -81.191  19.637  1.00  0.00      BSYN  
ATOM   1066    O GLU   120     -26.461 -81.406  18.481  1.00  0.00      BSYN  
ATOM   1067    N ASP   121     -26.057 -80.859  20.590  1.00  0.00      BSYN  
ATOM   1068    H ASP   121     -26.421 -80.797  21.498  1.00  0.00      BSYN  
ATOM   1069   CA ASP   121     -24.657 -80.759  20.307  1.00  0.00      BSYN  
ATOM   1070   CB ASP   121     -24.086 -79.561  21.070  1.00  0.00      BSYN  
ATOM   1071   CG ASP   121     -24.426 -78.106  20.737  1.00  0.00      BSYN  
ATOM   1072  OD1 ASP   121     -25.574 -77.850  20.270  1.00  0.00      BSYN  
ATOM   1073  OD2 ASP   121     -23.650 -77.124  20.819  1.00  0.00      BSYN  
ATOM   1074    C ASP   121     -24.080 -82.111  20.776  1.00  0.00      BSYN  
ATOM   1075    O ASP   121     -24.361 -82.694  21.842  1.00  0.00      BSYN  
ATOM   1076    N PRO   122     -23.217 -82.555  19.847  1.00  0.00      BSYN  
ATOM   1077   CD PRO   122     -23.313 -82.420  18.417  1.00  0.00      BSYN  
ATOM   1078   CA PRO   122     -22.227 -83.647  20.101  1.00  0.00      BSYN  
ATOM   1079   CB PRO   122     -21.546 -83.773  18.774  1.00  0.00      BSYN  
ATOM   1080   CG PRO   122     -22.796 -83.777  17.920  1.00  0.00      BSYN  
ATOM   1081    C PRO   122     -21.130 -83.361  21.074  1.00  0.00      BSYN  
ATOM   1082    O PRO   122     -20.572 -82.269  21.057  1.00  0.00      BSYN  
ATOM   1083    N PRO   123     -20.773 -84.315  22.007  1.00  0.00      BSYN  
ATOM   1084   CD PRO   123     -21.349 -85.592  22.353  1.00  0.00      BSYN  
ATOM   1085   CA PRO   123     -19.587 -84.066  22.902  1.00  0.00      BSYN  
ATOM   1086   CB PRO   123     -19.627 -85.363  23.794  1.00  0.00      BSYN  
ATOM   1087   CG PRO   123     -20.146 -86.372  22.856  1.00  0.00      BSYN  
ATOM   1088    C PRO   123     -18.164 -83.772  22.410  1.00  0.00      BSYN  
ATOM   1089    O PRO   123     -17.208 -84.201  23.079  1.00  0.00      BSYN  
ATOM   1090    N GLN   124     -17.947 -82.988  21.360  1.00  0.00      BSYN  
ATOM   1091    H GLN   124     -18.436 -82.145  21.260  1.00  0.00      BSYN  
ATOM   1092   CA GLN   124     -16.798 -83.209  20.530  1.00  0.00      BSYN  
ATOM   1093   CB GLN   124     -16.997 -83.266  19.014  1.00  0.00      BSYN  
ATOM   1094   CG GLN   124     -17.671 -84.478  18.282  1.00  0.00      BSYN  
ATOM   1095   CD GLN   124     -17.766 -84.288  16.696  1.00  0.00      BSYN  
ATOM   1096  OE1 GLN   124     -17.389 -85.125  15.862  1.00  0.00      BSYN  
ATOM   1097  NE2 GLN   124     -18.201 -83.020  16.358  1.00  0.00      BSYN  
ATOM   1098 HE21 GLN   124     -18.291 -82.357  17.074  1.00  0.00      BSYN  
ATOM   1099 HE22 GLN   124     -18.458 -82.786  15.441  1.00  0.00      BSYN  
ATOM   1100    C GLN   124     -15.827 -82.010  20.927  1.00  0.00      BSYN  
ATOM   1101    O GLN   124     -16.050 -80.797  20.720  1.00  0.00      BSYN  
ATOM   1102    N GLU   125     -14.870 -82.472  21.729  1.00  0.00      BSYN  
ATOM   1103    H GLU   125     -14.836 -83.406  22.024  1.00  0.00      BSYN  
ATOM   1104   CA GLU   125     -14.150 -81.466  22.372  1.00  0.00      BSYN  
ATOM   1105   CB GLU   125     -13.788 -82.117  23.744  1.00  0.00      BSYN  
ATOM   1106   CG GLU   125     -14.857 -82.516  24.651  1.00  0.00      BSYN  
ATOM   1107   CD GLU   125     -14.523 -83.224  25.978  1.00  0.00      BSYN  
ATOM   1108  OE1 GLU   125     -13.521 -82.822  26.672  1.00  0.00      BSYN  
ATOM   1109  OE2 GLU   125     -15.374 -84.098  26.362  1.00  0.00      BSYN  
ATOM   1110    C GLU   125     -12.945 -81.022  21.619  1.00  0.00      BSYN  
ATOM   1111    O GLU   125     -11.881 -81.510  21.904  1.00  0.00      BSYN  
ATOM   1112    N GLU   126     -13.159 -80.058  20.713  1.00  0.00      BSYN  
ATOM   1113    H GLU   126     -14.090 -79.754  20.748  1.00  0.00      BSYN  
ATOM   1114   CA GLU   126     -12.065 -79.525  19.919  1.00  0.00      BSYN  
ATOM   1115   CB GLU   126     -12.762 -78.938  18.686  1.00  0.00      BSYN  
ATOM   1116   CG GLU   126     -13.771 -79.775  17.864  1.00  0.00      BSYN  
ATOM   1117   CD GLU   126     -13.250 -80.484  16.646  1.00  0.00      BSYN  
ATOM   1118  OE1 GLU   126     -12.660 -81.554  16.877  1.00  0.00      BSYN  
ATOM   1119  OE2 GLU   126     -13.397 -79.910  15.545  1.00  0.00      BSYN  
ATOM   1120    C GLU   126     -11.259 -78.420  20.659  1.00  0.00      BSYN  
ATOM   1121    O GLU   126     -11.756 -77.793  21.544  1.00  0.00      BSYN  
ATOM   1122    N TYR   127      -9.980 -78.133  20.273  1.00  0.00      BSYN  
ATOM   1123    H TYR   127      -9.423 -78.817  19.847  1.00  0.00      BSYN  
ATOM   1124   CA TYR   127      -9.361 -76.966  20.821  1.00  0.00      BSYN  
ATOM   1125   CB TYR   127      -8.305 -77.308  21.939  1.00  0.00      BSYN  
ATOM   1126   CG TYR   127      -7.597 -76.106  22.372  1.00  0.00      BSYN  
ATOM   1127  CD1 TYR   127      -8.191 -74.946  22.845  1.00  0.00      BSYN  
ATOM   1128  CE1 TYR   127      -7.508 -73.847  23.208  1.00  0.00      BSYN  
ATOM   1129  CD2 TYR   127      -6.169 -76.090  22.447  1.00  0.00      BSYN  
ATOM   1130  CE2 TYR   127      -5.472 -75.045  23.027  1.00  0.00      BSYN  
ATOM   1131   CZ TYR   127      -6.211 -73.926  23.317  1.00  0.00      BSYN  
ATOM   1132   OH TYR   127      -5.407 -72.815  23.557  1.00  0.00      BSYN  
ATOM   1133   HH TYR   127      -4.493 -73.076  23.690  1.00  0.00      BSYN  
ATOM   1134    C TYR   127      -8.744 -76.092  19.715  1.00  0.00      BSYN  
ATOM   1135    O TYR   127      -8.118 -76.613  18.780  1.00  0.00      BSYN  
ATOM   1136    N GLN   128      -9.381 -74.828  19.680  1.00  0.00      BSYN  
ATOM   1137    H GLN   128      -9.858 -74.368  20.403  1.00  0.00      BSYN  
ATOM   1138   CA GLN   128      -9.003 -73.890  18.571  1.00  0.00      BSYN  
ATOM   1139   CB GLN   128     -10.114 -73.898  17.642  1.00  0.00      BSYN  
ATOM   1140   CG GLN   128      -9.858 -73.315  16.211  1.00  0.00      BSYN  
ATOM   1141   CD GLN   128     -10.952 -73.174  15.225  1.00  0.00      BSYN  
ATOM   1142  OE1 GLN   128     -11.178 -72.143  14.708  1.00  0.00      BSYN  
ATOM   1143  NE2 GLN   128     -11.537 -74.340  14.978  1.00  0.00      BSYN  
ATOM   1144 HE21 GLN   128     -12.346 -74.271  14.430  1.00  0.00      BSYN  
ATOM   1145 HE22 GLN   128     -11.116 -75.120  15.396  1.00  0.00      BSYN  
ATOM   1146    C GLN   128      -8.773 -72.437  19.079  1.00  0.00      BSYN  
ATOM   1147    O GLN   128      -9.631 -71.799  19.564  1.00  0.00      BSYN  
ATOM   1148    N GLU   129      -7.484 -72.137  19.075  1.00  0.00      BSYN  
ATOM   1149    H GLU   129      -6.949 -72.722  18.497  1.00  0.00      BSYN  
ATOM   1150   CA GLU   129      -7.030 -70.922  19.729  1.00  0.00      BSYN  
ATOM   1151   CB GLU   129      -5.661 -70.969  20.383  1.00  0.00      BSYN  
ATOM   1152   CG GLU   129      -4.496 -71.606  19.612  1.00  0.00      BSYN  
ATOM   1153   CD GLU   129      -3.445 -72.030  20.600  1.00  0.00      BSYN  
ATOM   1154  OE1 GLU   129      -3.174 -73.254  20.802  1.00  0.00      BSYN  
ATOM   1155  OE2 GLU   129      -2.743 -71.131  21.010  1.00  0.00      BSYN  
ATOM   1156    C GLU   129      -7.016 -69.640  18.914  1.00  0.00      BSYN  
ATOM   1157    O GLU   129      -6.209 -69.551  17.955  1.00  0.00      BSYN  
ATOM   1158    N TYR   130      -8.002 -68.764  19.197  1.00  0.00      BSYN  
ATOM   1159    H TYR   130      -8.688 -69.003  19.855  1.00  0.00      BSYN  
ATOM   1160   CA TYR   130      -8.090 -67.571  18.395  1.00  0.00      BSYN  
ATOM   1161   CB TYR   130      -9.192 -67.767  17.287  1.00  0.00      BSYN  
ATOM   1162   CG TYR   130     -10.532 -68.113  17.770  1.00  0.00      BSYN  
ATOM   1163  CD1 TYR   130     -11.009 -69.354  17.531  1.00  0.00      BSYN  
ATOM   1164  CE1 TYR   130     -12.309 -69.700  17.832  1.00  0.00      BSYN  
ATOM   1165  CD2 TYR   130     -11.279 -67.135  18.461  1.00  0.00      BSYN  
ATOM   1166  CE2 TYR   130     -12.572 -67.515  18.800  1.00  0.00      BSYN  
ATOM   1167   CZ TYR   130     -13.030 -68.735  18.433  1.00  0.00      BSYN  
ATOM   1168   OH TYR   130     -14.340 -69.107  18.845  1.00  0.00      BSYN  
ATOM   1169   HH TYR   130     -14.598 -69.576  18.048  1.00  0.00      BSYN  
ATOM   1170    C TYR   130      -8.053 -66.165  19.080  1.00  0.00      BSYN  
ATOM   1171    O TYR   130      -8.394 -66.109  20.274  1.00  0.00      BSYN  
ATOM   1172    N GLU   131      -7.418 -65.227  18.469  1.00  0.00      BSYN  
ATOM   1173    H GLU   131      -6.673 -65.685  18.026  1.00  0.00      BSYN  
ATOM   1174   CA GLU   131      -7.667 -63.832  18.643  1.00  0.00      BSYN  
ATOM   1175   CB GLU   131      -6.888 -62.971  17.636  1.00  0.00      BSYN  
ATOM   1176   CG GLU   131      -5.411 -63.212  17.460  1.00  0.00      BSYN  
ATOM   1177   CD GLU   131      -4.712 -62.245  16.571  1.00  0.00      BSYN  
ATOM   1178  OE1 GLU   131      -4.896 -62.328  15.363  1.00  0.00      BSYN  
ATOM   1179  OE2 GLU   131      -3.934 -61.470  17.040  1.00  0.00      BSYN  
ATOM   1180    C GLU   131      -9.044 -63.192  18.980  1.00  0.00      BSYN  
ATOM   1181    O GLU   131     -10.016 -63.588  18.391  1.00  0.00      BSYN  
ATOM   1182    N PRO   132      -9.204 -62.393  20.073  1.00  0.00      BSYN  
ATOM   1183   CD PRO   132      -8.199 -62.107  21.063  1.00  0.00      BSYN  
ATOM   1184   CA PRO   132     -10.485 -61.684  20.252  1.00  0.00      BSYN  
ATOM   1185   CB PRO   132     -10.318 -60.866  21.614  1.00  0.00      BSYN  
ATOM   1186   CG PRO   132      -9.049 -61.458  22.147  1.00  0.00      BSYN  
ATOM   1187    C PRO   132     -10.933 -60.709  19.073  1.00  0.00      BSYN  
ATOM   1188    O PRO   132     -10.171 -60.457  18.110  1.00  0.00      BSYN  
ATOM   1189    N GLU   133     -12.188 -60.122  19.169  1.00  0.00      BSYN  
ATOM   1190    H GLU   133     -12.571 -60.339  20.045  1.00  0.00      BSYN  
ATOM   1191   CA GLU   133     -12.853 -59.374  18.146  1.00  0.00      BSYN  
ATOM   1192   CB GLU   133     -13.779 -60.206  17.289  1.00  0.00      BSYN  
ATOM   1193   CG GLU   133     -13.524 -61.419  16.476  1.00  0.00      BSYN  
ATOM   1194   CD GLU   133     -13.114 -61.105  15.089  1.00  0.00      BSYN  
ATOM   1195  OE1 GLU   133     -12.311 -60.218  14.987  1.00  0.00      BSYN  
ATOM   1196  OE2 GLU   133     -13.583 -61.735  14.142  1.00  0.00      BSYN  
ATOM   1197    C GLU   133     -13.749 -58.260  18.694  1.00  0.00      BSYN  
ATOM   1198    O GLU   133     -14.205 -58.232  19.849  1.00  0.00      BSYN  
ATOM   1199    N ALA   134     -14.178 -57.335  17.760  1.00  0.00      BSYN  
ATOM   1200    H ALA   134     -13.610 -57.290  16.962  1.00  0.00      BSYN  
ATOM   1201   CA ALA   134     -15.235 -56.403  17.830  1.00  0.00      BSYN  
ATOM   1202   CB ALA   134     -15.544 -55.834  16.444  1.00  0.00      BSYN  
ATOM   1203    C ALA   134     -16.509 -56.925  18.518  1.00  0.00      BSYN  
ATOM   1204  OT1 ALA   134     -17.017 -56.272  19.433  1.00  0.00      BSYN  
ATOM   1205  OT2 ALA   134     -16.978 -57.929  18.025  1.00  0.00      BSYN  
END
