# Supplementary material for: Data set of intrinsically disordered proteins analysed at a local protein conformation level
Source: Data Brief. 2020 Mar 5;29:105383. doi: 10.1016/j.dib.2020.105383 (PMC7078294; doi:10.1016/j.dib.2020.105383)
Supplement: Supplementary file 1 [file mmc1.zip › the data/1-DATA/PED1AAD-pdb/1AAD-215.pdb]

CRYST1    1.000    1.000    1.000  90.00  90.00  90.00 P 1           1
ATOM      1  HT1 MET     1     -17.886 -94.551 -14.890  1.00  0.00      BSYN  
ATOM      2  HT2 MET     1     -16.561 -93.576 -14.581  1.00  0.00      BSYN  
ATOM      3    N MET     1     -17.580 -93.562 -14.786  1.00  0.00      BSYN  
ATOM      4  HT3 MET     1     -17.647 -93.051 -15.689  1.00  0.00      BSYN  
ATOM      5   CA MET     1     -18.285 -92.949 -13.723  1.00  0.00      BSYN  
ATOM      6   CB MET     1     -18.760 -94.023 -12.749  1.00  0.00      BSYN  
ATOM      7   CG MET     1     -19.711 -95.171 -13.112  1.00  0.00      BSYN  
ATOM      8   SD MET     1     -20.259 -96.198 -11.789  1.00  0.00      BSYN  
ATOM      9   CE MET     1     -21.840 -95.533 -11.497  1.00  0.00      BSYN  
ATOM     10    C MET     1     -17.395 -92.021 -12.961  1.00  0.00      BSYN  
ATOM     11    O MET     1     -16.258 -92.098 -13.257  1.00  0.00      BSYN  
ATOM     12    N ASP     2     -17.895 -91.085 -12.183  1.00  0.00      BSYN  
ATOM     13    H ASP     2     -18.851 -90.875 -12.236  1.00  0.00      BSYN  
ATOM     14   CA ASP     2     -16.923 -90.280 -11.315  1.00  0.00      BSYN  
ATOM     15   CB ASP     2     -17.247 -88.733 -11.512  1.00  0.00      BSYN  
ATOM     16   CG ASP     2     -16.489 -87.723 -10.615  1.00  0.00      BSYN  
ATOM     17  OD1 ASP     2     -16.890 -87.495  -9.519  1.00  0.00      BSYN  
ATOM     18  OD2 ASP     2     -15.630 -87.171 -11.255  1.00  0.00      BSYN  
ATOM     19    C ASP     2     -16.725 -90.872  -9.853  1.00  0.00      BSYN  
ATOM     20    O ASP     2     -15.898 -90.376  -9.040  1.00  0.00      BSYN  
ATOM     21    N VAL     3     -17.554 -91.772  -9.384  1.00  0.00      BSYN  
ATOM     22    H VAL     3     -18.215 -92.210  -9.959  1.00  0.00      BSYN  
ATOM     23   CA VAL     3     -17.496 -92.305  -8.052  1.00  0.00      BSYN  
ATOM     24   CB VAL     3     -18.895 -92.743  -7.689  1.00  0.00      BSYN  
ATOM     25  CG1 VAL     3     -20.011 -91.699  -7.626  1.00  0.00      BSYN  
ATOM     26  CG2 VAL     3     -19.441 -93.925  -8.517  1.00  0.00      BSYN  
ATOM     27    C VAL     3     -16.434 -93.269  -7.551  1.00  0.00      BSYN  
ATOM     28    O VAL     3     -16.690 -94.218  -6.909  1.00  0.00      BSYN  
ATOM     29    N PHE     4     -15.150 -93.107  -8.071  1.00  0.00      BSYN  
ATOM     30    H PHE     4     -14.836 -92.301  -8.533  1.00  0.00      BSYN  
ATOM     31   CA PHE     4     -14.102 -94.143  -7.812  1.00  0.00      BSYN  
ATOM     32   CB PHE     4     -13.558 -94.470  -9.185  1.00  0.00      BSYN  
ATOM     33   CG PHE     4     -14.494 -95.284 -10.030  1.00  0.00      BSYN  
ATOM     34  CD1 PHE     4     -14.404 -95.034 -11.374  1.00  0.00      BSYN  
ATOM     35  CD2 PHE     4     -15.245 -96.347  -9.508  1.00  0.00      BSYN  
ATOM     36  CE1 PHE     4     -15.172 -95.879 -12.228  1.00  0.00      BSYN  
ATOM     37  CE2 PHE     4     -16.101 -97.116 -10.395  1.00  0.00      BSYN  
ATOM     38   CZ PHE     4     -16.035 -96.815 -11.749  1.00  0.00      BSYN  
ATOM     39    C PHE     4     -12.967 -93.845  -6.799  1.00  0.00      BSYN  
ATOM     40    O PHE     4     -12.233 -94.804  -6.469  1.00  0.00      BSYN  
ATOM     41    N MET     5     -12.804 -92.641  -6.046  1.00  0.00      BSYN  
ATOM     42    H MET     5     -13.597 -92.073  -5.955  1.00  0.00      BSYN  
ATOM     43   CA MET     5     -11.508 -92.219  -5.557  1.00  0.00      BSYN  
ATOM     44   CB MET     5     -10.562 -92.299  -6.614  1.00  0.00      BSYN  
ATOM     45   CG MET     5      -9.345 -93.066  -6.326  1.00  0.00      BSYN  
ATOM     46   SD MET     5      -8.253 -92.434  -4.988  1.00  0.00      BSYN  
ATOM     47   CE MET     5      -8.539 -93.782  -3.859  1.00  0.00      BSYN  
ATOM     48    C MET     5     -11.650 -90.788  -4.961  1.00  0.00      BSYN  
ATOM     49    O MET     5     -11.926 -89.800  -5.641  1.00  0.00      BSYN  
ATOM     50    N LYS     6     -11.390 -90.646  -3.671  1.00  0.00      BSYN  
ATOM     51    H LYS     6     -11.281 -91.480  -3.168  1.00  0.00      BSYN  
ATOM     52   CA LYS     6     -11.594 -89.271  -3.087  1.00  0.00      BSYN  
ATOM     53   CB LYS     6     -12.276 -89.333  -1.775  1.00  0.00      BSYN  
ATOM     54   CG LYS     6     -13.675 -89.794  -1.679  1.00  0.00      BSYN  
ATOM     55   CD LYS     6     -13.677 -89.911  -0.191  1.00  0.00      BSYN  
ATOM     56   CE LYS     6     -15.041 -90.535   0.207  1.00  0.00      BSYN  
ATOM     57   NZ LYS     6     -16.121 -89.654  -0.128  1.00  0.00      BSYN  
ATOM     58  HZ1 LYS     6     -16.934 -90.222   0.184  1.00  0.00      BSYN  
ATOM     59  HZ2 LYS     6     -15.985 -88.741   0.351  1.00  0.00      BSYN  
ATOM     60  HZ3 LYS     6     -16.031 -89.697  -1.163  1.00  0.00      BSYN  
ATOM     61    C LYS     6     -10.257 -88.466  -2.993  1.00  0.00      BSYN  
ATOM     62    O LYS     6     -10.019 -87.568  -2.169  1.00  0.00      BSYN  
ATOM     63    N GLY     7      -9.350 -88.895  -3.888  1.00  0.00      BSYN  
ATOM     64    H GLY     7      -9.545 -89.534  -4.605  1.00  0.00      BSYN  
ATOM     65   CA GLY     7      -8.134 -88.317  -4.214  1.00  0.00      BSYN  
ATOM     66    C GLY     7      -8.179 -87.139  -5.121  1.00  0.00      BSYN  
ATOM     67    O GLY     7      -7.929 -87.080  -6.337  1.00  0.00      BSYN  
ATOM     68    N LEU     8      -8.491 -86.060  -4.396  1.00  0.00      BSYN  
ATOM     69    H LEU     8      -8.386 -86.101  -3.423  1.00  0.00      BSYN  
ATOM     70   CA LEU     8      -8.594 -84.702  -5.123  1.00  0.00      BSYN  
ATOM     71   CB LEU     8     -10.053 -84.325  -5.442  1.00  0.00      BSYN  
ATOM     72   CG LEU     8     -11.026 -84.771  -6.441  1.00  0.00      BSYN  
ATOM     73  CD1 LEU     8     -12.143 -83.624  -6.488  1.00  0.00      BSYN  
ATOM     74  CD2 LEU     8     -10.340 -85.027  -7.802  1.00  0.00      BSYN  
ATOM     75    C LEU     8      -7.829 -83.572  -4.392  1.00  0.00      BSYN  
ATOM     76    O LEU     8      -7.818 -83.565  -3.117  1.00  0.00      BSYN  
ATOM     77    N SER     9      -7.256 -82.602  -5.073  1.00  0.00      BSYN  
ATOM     78    H SER     9      -7.383 -82.555  -6.044  1.00  0.00      BSYN  
ATOM     79   CA SER     9      -6.436 -81.601  -4.438  1.00  0.00      BSYN  
ATOM     80   CB SER     9      -4.995 -81.567  -5.068  1.00  0.00      BSYN  
ATOM     81   OG SER     9      -4.094 -80.836  -4.204  1.00  0.00      BSYN  
ATOM     82   HG SER     9      -4.174 -79.880  -4.235  1.00  0.00      BSYN  
ATOM     83    C SER     9      -7.103 -80.202  -4.545  1.00  0.00      BSYN  
ATOM     84    O SER     9      -7.820 -79.960  -5.457  1.00  0.00      BSYN  
ATOM     85    N MET    10      -6.731 -79.258  -3.639  1.00  0.00      BSYN  
ATOM     86    H MET    10      -5.947 -79.412  -3.072  1.00  0.00      BSYN  
ATOM     87   CA MET    10      -7.301 -77.859  -3.728  1.00  0.00      BSYN  
ATOM     88   CB MET    10      -7.943 -77.395  -2.390  1.00  0.00      BSYN  
ATOM     89   CG MET    10      -8.857 -76.200  -2.395  1.00  0.00      BSYN  
ATOM     90   SD MET    10      -9.662 -75.804  -0.857  1.00  0.00      BSYN  
ATOM     91   CE MET    10     -11.250 -75.669  -1.375  1.00  0.00      BSYN  
ATOM     92    C MET    10      -6.200 -76.972  -4.267  1.00  0.00      BSYN  
ATOM     93    O MET    10      -5.312 -76.637  -3.556  1.00  0.00      BSYN  
ATOM     94    N ALA    11      -6.206 -76.655  -5.578  1.00  0.00      BSYN  
ATOM     95    H ALA    11      -5.401 -76.231  -5.942  1.00  0.00      BSYN  
ATOM     96   CA ALA    11      -7.331 -76.845  -6.521  1.00  0.00      BSYN  
ATOM     97   CB ALA    11      -7.661 -75.516  -6.991  1.00  0.00      BSYN  
ATOM     98    C ALA    11      -6.926 -77.672  -7.740  1.00  0.00      BSYN  
ATOM     99    O ALA    11      -7.879 -77.987  -8.504  1.00  0.00      BSYN  
ATOM    100    N LYS    12      -5.581 -78.111  -7.902  1.00  0.00      BSYN  
ATOM    101    H LYS    12      -4.954 -77.908  -7.177  1.00  0.00      BSYN  
ATOM    102   CA LYS    12      -5.062 -78.779  -9.100  1.00  0.00      BSYN  
ATOM    103   CB LYS    12      -3.487 -78.549  -9.172  1.00  0.00      BSYN  
ATOM    104   CG LYS    12      -2.418 -79.359  -8.458  1.00  0.00      BSYN  
ATOM    105   CD LYS    12      -2.148 -79.110  -6.906  1.00  0.00      BSYN  
ATOM    106   CE LYS    12      -0.922 -80.023  -6.577  1.00  0.00      BSYN  
ATOM    107   NZ LYS    12      -1.175 -80.306  -5.129  1.00  0.00      BSYN  
ATOM    108  HZ1 LYS    12      -0.621 -81.039  -4.642  1.00  0.00      BSYN  
ATOM    109  HZ2 LYS    12      -1.127 -79.513  -4.457  1.00  0.00      BSYN  
ATOM    110  HZ3 LYS    12      -2.166 -80.621  -5.092  1.00  0.00      BSYN  
ATOM    111    C LYS    12      -5.548 -80.262  -9.065  1.00  0.00      BSYN  
ATOM    112    O LYS    12      -5.375 -80.992  -8.062  1.00  0.00      BSYN  
ATOM    113    N GLU    13      -5.966 -80.816 -10.232  1.00  0.00      BSYN  
ATOM    114    H GLU    13      -5.650 -80.260 -10.975  1.00  0.00      BSYN  
ATOM    115   CA GLU    13      -6.410 -82.209 -10.310  1.00  0.00      BSYN  
ATOM    116   CB GLU    13      -7.520 -82.440 -11.365  1.00  0.00      BSYN  
ATOM    117   CG GLU    13      -8.372 -83.717 -11.208  1.00  0.00      BSYN  
ATOM    118   CD GLU    13      -9.816 -83.429 -11.517  1.00  0.00      BSYN  
ATOM    119  OE1 GLU    13     -10.584 -83.021 -10.593  1.00  0.00      BSYN  
ATOM    120  OE2 GLU    13     -10.231 -83.643 -12.652  1.00  0.00      BSYN  
ATOM    121    C GLU    13      -5.265 -83.162 -10.583  1.00  0.00      BSYN  
ATOM    122    O GLU    13      -4.992 -83.540 -11.789  1.00  0.00      BSYN  
ATOM    123    N GLY    14      -4.488 -83.423  -9.438  1.00  0.00      BSYN  
ATOM    124    H GLY    14      -4.618 -82.905  -8.617  1.00  0.00      BSYN  
ATOM    125   CA GLY    14      -3.498 -84.444  -9.597  1.00  0.00      BSYN  
ATOM    126    C GLY    14      -2.668 -84.539  -8.254  1.00  0.00      BSYN  
ATOM    127    O GLY    14      -2.040 -83.571  -7.785  1.00  0.00      BSYN  
ATOM    128    N VAL    15      -2.773 -85.694  -7.643  1.00  0.00      BSYN  
ATOM    129    H VAL    15      -3.384 -86.266  -8.153  1.00  0.00      BSYN  
ATOM    130   CA VAL    15      -2.369 -85.798  -6.259  1.00  0.00      BSYN  
ATOM    131   CB VAL    15      -3.537 -85.618  -5.299  1.00  0.00      BSYN  
ATOM    132  CG1 VAL    15      -4.511 -86.818  -5.282  1.00  0.00      BSYN  
ATOM    133  CG2 VAL    15      -3.279 -85.082  -3.948  1.00  0.00      BSYN  
ATOM    134    C VAL    15      -1.534 -87.068  -5.950  1.00  0.00      BSYN  
ATOM    135    O VAL    15      -1.903 -87.938  -5.206  1.00  0.00      BSYN  
ATOM    136    N VAL    16      -0.331 -87.088  -6.618  1.00  0.00      BSYN  
ATOM    137    H VAL    16      -0.000 -86.245  -6.993  1.00  0.00      BSYN  
ATOM    138   CA VAL    16       0.468 -88.304  -6.761  1.00  0.00      BSYN  
ATOM    139   CB VAL    16       1.646 -88.083  -7.743  1.00  0.00      BSYN  
ATOM    140  CG1 VAL    16       2.252 -89.460  -8.102  1.00  0.00      BSYN  
ATOM    141  CG2 VAL    16       1.162 -87.583  -9.096  1.00  0.00      BSYN  
ATOM    142    C VAL    16       0.896 -89.083  -5.402  1.00  0.00      BSYN  
ATOM    143    O VAL    16       1.381 -88.521  -4.389  1.00  0.00      BSYN  
ATOM    144    N ALA    17       0.772 -90.464  -5.461  1.00  0.00      BSYN  
ATOM    145    H ALA    17       1.528 -90.993  -5.130  1.00  0.00      BSYN  
ATOM    146   CA ALA    17      -0.260 -91.092  -6.244  1.00  0.00      BSYN  
ATOM    147   CB ALA    17       0.110 -92.466  -6.643  1.00  0.00      BSYN  
ATOM    148    C ALA    17      -1.541 -91.393  -5.415  1.00  0.00      BSYN  
ATOM    149    O ALA    17      -1.345 -92.030  -4.375  1.00  0.00      BSYN  
ATOM    150    N ALA    18      -2.796 -91.125  -5.850  1.00  0.00      BSYN  
ATOM    151    H ALA    18      -3.025 -90.381  -6.446  1.00  0.00      BSYN  
ATOM    152   CA ALA    18      -3.895 -91.871  -5.476  1.00  0.00      BSYN  
ATOM    153   CB ALA    18      -4.428 -91.276  -4.176  1.00  0.00      BSYN  
ATOM    154    C ALA    18      -4.989 -92.019  -6.526  1.00  0.00      BSYN  
ATOM    155    O ALA    18      -5.333 -93.200  -6.704  1.00  0.00      BSYN  
ATOM    156    N ALA    19      -5.401 -90.930  -7.198  1.00  0.00      BSYN  
ATOM    157    H ALA    19      -4.811 -90.170  -7.012  1.00  0.00      BSYN  
ATOM    158   CA ALA    19      -6.506 -90.891  -8.055  1.00  0.00      BSYN  
ATOM    159   CB ALA    19      -6.507 -89.426  -8.316  1.00  0.00      BSYN  
ATOM    160    C ALA    19      -6.361 -91.721  -9.340  1.00  0.00      BSYN  
ATOM    161    O ALA    19      -6.172 -91.222 -10.425  1.00  0.00      BSYN  
ATOM    162    N GLU    20      -6.452 -93.059  -9.227  1.00  0.00      BSYN  
ATOM    163    H GLU    20      -6.830 -93.504  -8.439  1.00  0.00      BSYN  
ATOM    164   CA GLU    20      -6.241 -94.024 -10.283  1.00  0.00      BSYN  
ATOM    165   CB GLU    20      -5.890 -95.361  -9.503  1.00  0.00      BSYN  
ATOM    166   CG GLU    20      -6.954 -95.882  -8.446  1.00  0.00      BSYN  
ATOM    167   CD GLU    20      -6.907 -97.357  -8.002  1.00  0.00      BSYN  
ATOM    168  OE1 GLU    20      -5.769 -97.750  -7.861  1.00  0.00      BSYN  
ATOM    169  OE2 GLU    20      -7.908 -98.081  -8.024  1.00  0.00      BSYN  
ATOM    170    C GLU    20      -7.526 -94.114 -11.083  1.00  0.00      BSYN  
ATOM    171    O GLU    20      -8.632 -94.100 -10.530  1.00  0.00      BSYN  
ATOM    172    N LYS    21      -7.478 -94.278 -12.421  1.00  0.00      BSYN  
ATOM    173    H LYS    21      -6.583 -94.243 -12.818  1.00  0.00      BSYN  
ATOM    174   CA LYS    21      -8.666 -94.415 -13.151  1.00  0.00      BSYN  
ATOM    175   CB LYS    21      -8.405 -93.878 -14.519  1.00  0.00      BSYN  
ATOM    176   CG LYS    21      -8.187 -92.367 -14.498  1.00  0.00      BSYN  
ATOM    177   CD LYS    21      -8.042 -91.523 -15.886  1.00  0.00      BSYN  
ATOM    178   CE LYS    21      -8.066 -90.131 -15.435  1.00  0.00      BSYN  
ATOM    179   NZ LYS    21      -9.268 -89.602 -14.754  1.00  0.00      BSYN  
ATOM    180  HZ1 LYS    21      -9.730 -88.873 -15.335  1.00  0.00      BSYN  
ATOM    181  HZ2 LYS    21      -9.849 -90.372 -14.366  1.00  0.00      BSYN  
ATOM    182  HZ3 LYS    21      -9.096 -89.090 -13.865  1.00  0.00      BSYN  
ATOM    183    C LYS    21      -9.034 -95.921 -13.127  1.00  0.00      BSYN  
ATOM    184    O LYS    21      -8.414 -96.751 -13.775  1.00  0.00      BSYN  
ATOM    185    N THR    22     -10.013 -96.344 -12.252  1.00  0.00      BSYN  
ATOM    186    H THR    22     -10.438 -95.556 -11.854  1.00  0.00      BSYN  
ATOM    187   CA THR    22     -10.481 -97.661 -12.033  1.00  0.00      BSYN  
ATOM    188   CB THR    22     -11.250 -97.712 -10.771  1.00  0.00      BSYN  
ATOM    189  OG1 THR    22     -10.349 -97.452  -9.696  1.00  0.00      BSYN  
ATOM    190  HG1 THR    22     -10.756 -97.546  -8.832  1.00  0.00      BSYN  
ATOM    191  CG2 THR    22     -11.964 -99.031 -10.483  1.00  0.00      BSYN  
ATOM    192    C THR    22     -11.388 -97.960 -13.178  1.00  0.00      BSYN  
ATOM    193    O THR    22     -12.223 -97.188 -13.631  1.00  0.00      BSYN  
ATOM    194    N LYS    23     -11.148 -99.115 -13.804  1.00  0.00      BSYN  
ATOM    195    H LYS    23     -10.506 -99.718 -13.375  1.00  0.00      BSYN  
ATOM    196   CA LYS    23     -11.576 -99.545 -15.083  1.00  0.00      BSYN  
ATOM    197   CB LYS    23     -10.525 -99.742 -16.116  1.00  0.00      BSYN  
ATOM    198   CG LYS    23     -11.240 -99.316 -17.498  1.00  0.00      BSYN  
ATOM    199   CD LYS    23     -10.354 -99.150 -18.723  1.00  0.00      BSYN  
ATOM    200   CE LYS    23      -9.449-100.404 -18.935  1.00  0.00      BSYN  
ATOM    201   NZ LYS    23     -10.345-101.560 -19.070  1.00  0.00      BSYN  
ATOM    202  HZ1 LYS    23      -9.864-102.468 -19.227  1.00  0.00      BSYN  
ATOM    203  HZ2 LYS    23     -10.974-101.696 -18.253  1.00  0.00      BSYN  
ATOM    204  HZ3 LYS    23     -11.061-101.397 -19.806  1.00  0.00      BSYN  
ATOM    205    C LYS    23     -12.621-100.744 -14.979  1.00  0.00      BSYN  
ATOM    206    O LYS    23     -12.593-101.792 -15.637  1.00  0.00      BSYN  
ATOM    207    N GLN    24     -13.630-100.490 -14.085  1.00  0.00      BSYN  
ATOM    208    H GLN    24     -13.729 -99.620 -13.644  1.00  0.00      BSYN  
ATOM    209   CA GLN    24     -14.894-101.224 -13.775  1.00  0.00      BSYN  
ATOM    210   CB GLN    24     -15.048-101.072 -12.232  1.00  0.00      BSYN  
ATOM    211   CG GLN    24     -14.363-102.215 -11.505  1.00  0.00      BSYN  
ATOM    212   CD GLN    24     -15.274-103.438 -11.341  1.00  0.00      BSYN  
ATOM    213  OE1 GLN    24     -16.088-103.898 -12.108  1.00  0.00      BSYN  
ATOM    214  NE2 GLN    24     -15.022-104.055 -10.197  1.00  0.00      BSYN  
ATOM    215 HE21 GLN    24     -15.365-104.943  -9.964  1.00  0.00      BSYN  
ATOM    216 HE22 GLN    24     -14.355-103.608  -9.635  1.00  0.00      BSYN  
ATOM    217    C GLN    24     -16.124-100.693 -14.525  1.00  0.00      BSYN  
ATOM    218    O GLN    24     -16.220 -99.494 -14.679  1.00  0.00      BSYN  
ATOM    219    N GLY    25     -16.905-101.694 -14.914  1.00  0.00      BSYN  
ATOM    220    H GLY    25     -16.692-102.616 -14.660  1.00  0.00      BSYN  
ATOM    221   CA GLY    25     -18.137-101.381 -15.675  1.00  0.00      BSYN  
ATOM    222    C GLY    25     -19.397-101.789 -14.927  1.00  0.00      BSYN  
ATOM    223    O GLY    25     -20.054-102.739 -15.260  1.00  0.00      BSYN  
ATOM    224    N VAL    26     -19.440-101.101 -13.730  1.00  0.00      BSYN  
ATOM    225    H VAL    26     -18.687-100.490 -13.588  1.00  0.00      BSYN  
ATOM    226   CA VAL    26     -20.207-101.651 -12.545  1.00  0.00      BSYN  
ATOM    227   CB VAL    26     -19.770-101.034 -11.157  1.00  0.00      BSYN  
ATOM    228  CG1 VAL    26     -18.576-101.733 -10.687  1.00  0.00      BSYN  
ATOM    229  CG2 VAL    26     -19.244 -99.650 -11.207  1.00  0.00      BSYN  
ATOM    230    C VAL    26     -21.706-101.745 -12.667  1.00  0.00      BSYN  
ATOM    231    O VAL    26     -22.663-101.007 -12.205  1.00  0.00      BSYN  
ATOM    232    N THR    27     -21.769-102.931 -13.232  1.00  0.00      BSYN  
ATOM    233    H THR    27     -20.979-103.509 -13.292  1.00  0.00      BSYN  
ATOM    234   CA THR    27     -22.970-103.501 -13.812  1.00  0.00      BSYN  
ATOM    235   CB THR    27     -24.192-103.638 -12.759  1.00  0.00      BSYN  
ATOM    236  OG1 THR    27     -23.707-104.301 -11.611  1.00  0.00      BSYN  
ATOM    237  HG1 THR    27     -23.132-103.682 -11.156  1.00  0.00      BSYN  
ATOM    238  CG2 THR    27     -25.403-104.371 -13.309  1.00  0.00      BSYN  
ATOM    239    C THR    27     -23.428-102.966 -15.107  1.00  0.00      BSYN  
ATOM    240    O THR    27     -23.643-103.778 -15.987  1.00  0.00      BSYN  
ATOM    241    N GLU    28     -23.734-101.674 -15.185  1.00  0.00      BSYN  
ATOM    242    H GLU    28     -23.270-101.206 -14.460  1.00  0.00      BSYN  
ATOM    243   CA GLU    28     -24.361-100.980 -16.298  1.00  0.00      BSYN  
ATOM    244   CB GLU    28     -25.291 -99.914 -15.704  1.00  0.00      BSYN  
ATOM    245   CG GLU    28     -26.445-100.130 -14.892  1.00  0.00      BSYN  
ATOM    246   CD GLU    28     -27.265 -98.923 -14.303  1.00  0.00      BSYN  
ATOM    247  OE1 GLU    28     -26.709 -98.062 -13.584  1.00  0.00      BSYN  
ATOM    248  OE2 GLU    28     -28.450 -98.810 -14.695  1.00  0.00      BSYN  
ATOM    249    C GLU    28     -23.365-100.364 -17.261  1.00  0.00      BSYN  
ATOM    250    O GLU    28     -22.170-100.398 -17.054  1.00  0.00      BSYN  
ATOM    251    N ALA    29     -23.930-100.092 -18.459  1.00  0.00      BSYN  
ATOM    252    H ALA    29     -24.817-100.418 -18.720  1.00  0.00      BSYN  
ATOM    253   CA ALA    29     -23.149 -99.358 -19.447  1.00  0.00      BSYN  
ATOM    254   CB ALA    29     -22.976-100.419 -20.555  1.00  0.00      BSYN  
ATOM    255    C ALA    29     -23.678 -98.077 -19.923  1.00  0.00      BSYN  
ATOM    256    O ALA    29     -24.806 -97.761 -19.807  1.00  0.00      BSYN  
ATOM    257    N ALA    30     -22.719 -97.227 -20.393  1.00  0.00      BSYN  
ATOM    258    H ALA    30     -21.776 -97.488 -20.435  1.00  0.00      BSYN  
ATOM    259   CA ALA    30     -22.887 -95.889 -21.005  1.00  0.00      BSYN  
ATOM    260   CB ALA    30     -23.507 -94.919 -19.943  1.00  0.00      BSYN  
ATOM    261    C ALA    30     -21.614 -95.339 -21.602  1.00  0.00      BSYN  
ATOM    262    O ALA    30     -21.341 -94.210 -21.311  1.00  0.00      BSYN  
ATOM    263    N GLU    31     -20.870 -96.168 -22.274  1.00  0.00      BSYN  
ATOM    264    H GLU    31     -21.376 -96.897 -22.690  1.00  0.00      BSYN  
ATOM    265   CA GLU    31     -19.428 -96.102 -22.476  1.00  0.00      BSYN  
ATOM    266   CB GLU    31     -18.798 -97.548 -22.588  1.00  0.00      BSYN  
ATOM    267   CG GLU    31     -19.097 -98.492 -21.436  1.00  0.00      BSYN  
ATOM    268   CD GLU    31     -18.116 -98.233 -20.316  1.00  0.00      BSYN  
ATOM    269  OE1 GLU    31     -17.058 -98.866 -20.390  1.00  0.00      BSYN  
ATOM    270  OE2 GLU    31     -18.362 -97.490 -19.379  1.00  0.00      BSYN  
ATOM    271    C GLU    31     -19.041 -95.223 -23.564  1.00  0.00      BSYN  
ATOM    272    O GLU    31     -18.623 -95.726 -24.615  1.00  0.00      BSYN  
ATOM    273    N LYS    32     -19.219 -93.896 -23.493  1.00  0.00      BSYN  
ATOM    274    H LYS    32     -19.580 -93.515 -22.665  1.00  0.00      BSYN  
ATOM    275   CA LYS    32     -18.998 -93.065 -24.661  1.00  0.00      BSYN  
ATOM    276   CB LYS    32     -20.363 -92.391 -25.042  1.00  0.00      BSYN  
ATOM    277   CG LYS    32     -21.312 -93.374 -25.730  1.00  0.00      BSYN  
ATOM    278   CD LYS    32     -22.208 -92.577 -26.633  1.00  0.00      BSYN  
ATOM    279   CE LYS    32     -23.295 -93.463 -27.356  1.00  0.00      BSYN  
ATOM    280   NZ LYS    32     -23.753 -92.855 -28.567  1.00  0.00      BSYN  
ATOM    281  HZ1 LYS    32     -22.922 -92.533 -29.103  1.00  0.00      BSYN  
ATOM    282  HZ2 LYS    32     -24.346 -93.662 -28.848  1.00  0.00      BSYN  
ATOM    283  HZ3 LYS    32     -24.377 -92.041 -28.395  1.00  0.00      BSYN  
ATOM    284    C LYS    32     -18.032 -91.881 -24.266  1.00  0.00      BSYN  
ATOM    285    O LYS    32     -18.064 -91.320 -23.121  1.00  0.00      BSYN  
ATOM    286    N THR    33     -17.222 -91.432 -25.269  1.00  0.00      BSYN  
ATOM    287    H THR    33     -17.180 -91.795 -26.179  1.00  0.00      BSYN  
ATOM    288   CA THR    33     -16.169 -90.372 -24.901  1.00  0.00      BSYN  
ATOM    289   CB THR    33     -14.808 -90.569 -25.556  1.00  0.00      BSYN  
ATOM    290  OG1 THR    33     -14.486 -91.928 -25.359  1.00  0.00      BSYN  
ATOM    291  HG1 THR    33     -13.554 -92.114 -25.494  1.00  0.00      BSYN  
ATOM    292  CG2 THR    33     -13.659 -89.736 -25.022  1.00  0.00      BSYN  
ATOM    293    C THR    33     -16.624 -88.929 -24.971  1.00  0.00      BSYN  
ATOM    294    O THR    33     -16.258 -88.163 -25.858  1.00  0.00      BSYN  
ATOM    295    N LYS    34     -17.187 -88.693 -23.840  1.00  0.00      BSYN  
ATOM    296    H LYS    34     -17.406 -89.500 -23.329  1.00  0.00      BSYN  
ATOM    297   CA LYS    34     -17.885 -87.430 -23.586  1.00  0.00      BSYN  
ATOM    298   CB LYS    34     -19.074 -87.176 -24.615  1.00  0.00      BSYN  
ATOM    299   CG LYS    34     -19.337 -85.644 -24.447  1.00  0.00      BSYN  
ATOM    300   CD LYS    34     -20.361 -85.091 -25.523  1.00  0.00      BSYN  
ATOM    301   CE LYS    34     -19.727 -85.217 -26.927  1.00  0.00      BSYN  
ATOM    302   NZ LYS    34     -20.633 -84.595 -27.879  1.00  0.00      BSYN  
ATOM    303  HZ1 LYS    34     -20.139 -84.384 -28.770  1.00  0.00      BSYN  
ATOM    304  HZ2 LYS    34     -21.465 -85.217 -27.825  1.00  0.00      BSYN  
ATOM    305  HZ3 LYS    34     -20.972 -83.711 -27.449  1.00  0.00      BSYN  
ATOM    306    C LYS    34     -18.304 -87.380 -22.095  1.00  0.00      BSYN  
ATOM    307    O LYS    34     -17.776 -86.687 -21.261  1.00  0.00      BSYN  
ATOM    308    N GLU    35     -19.273 -88.258 -21.753  1.00  0.00      BSYN  
ATOM    309    H GLU    35     -19.773 -88.741 -22.444  1.00  0.00      BSYN  
ATOM    310   CA GLU    35     -19.771 -88.633 -20.396  1.00  0.00      BSYN  
ATOM    311   CB GLU    35     -20.910 -89.699 -20.353  1.00  0.00      BSYN  
ATOM    312   CG GLU    35     -22.205 -89.264 -20.948  1.00  0.00      BSYN  
ATOM    313   CD GLU    35     -23.363 -90.119 -20.721  1.00  0.00      BSYN  
ATOM    314  OE1 GLU    35     -24.257 -90.035 -21.569  1.00  0.00      BSYN  
ATOM    315  OE2 GLU    35     -23.480 -90.829 -19.694  1.00  0.00      BSYN  
ATOM    316    C GLU    35     -18.540 -89.044 -19.615  1.00  0.00      BSYN  
ATOM    317    O GLU    35     -18.109 -88.262 -18.766  1.00  0.00      BSYN  
ATOM    318    N GLY    36     -17.857 -90.091 -20.134  1.00  0.00      BSYN  
ATOM    319    H GLY    36     -18.111 -90.496 -20.990  1.00  0.00      BSYN  
ATOM    320   CA GLY    36     -16.547 -90.479 -19.473  1.00  0.00      BSYN  
ATOM    321    C GLY    36     -15.334 -90.371 -20.433  1.00  0.00      BSYN  
ATOM    322    O GLY    36     -14.992 -91.297 -21.184  1.00  0.00      BSYN  
ATOM    323    N VAL    37     -14.697 -89.184 -20.333  1.00  0.00      BSYN  
ATOM    324    H VAL    37     -15.365 -88.494 -20.141  1.00  0.00      BSYN  
ATOM    325   CA VAL    37     -13.380 -88.877 -20.871  1.00  0.00      BSYN  
ATOM    326   CB VAL    37     -13.044 -87.410 -20.843  1.00  0.00      BSYN  
ATOM    327  CG1 VAL    37     -13.860 -86.666 -21.981  1.00  0.00      BSYN  
ATOM    328  CG2 VAL    37     -13.576 -86.755 -19.590  1.00  0.00      BSYN  
ATOM    329    C VAL    37     -12.215 -89.780 -20.372  1.00  0.00      BSYN  
ATOM    330    O VAL    37     -11.287 -89.432 -19.636  1.00  0.00      BSYN  
ATOM    331    N LEU    38     -12.256 -91.018 -20.853  1.00  0.00      BSYN  
ATOM    332    H LEU    38     -12.807 -91.264 -21.626  1.00  0.00      BSYN  
ATOM    333   CA LEU    38     -11.226 -91.943 -20.621  1.00  0.00      BSYN  
ATOM    334   CB LEU    38     -11.610 -93.345 -20.270  1.00  0.00      BSYN  
ATOM    335   CG LEU    38     -12.344 -93.811 -18.902  1.00  0.00      BSYN  
ATOM    336  CD1 LEU    38     -12.312 -95.327 -18.937  1.00  0.00      BSYN  
ATOM    337  CD2 LEU    38     -11.505 -93.256 -17.760  1.00  0.00      BSYN  
ATOM    338    C LEU    38     -10.262 -92.132 -21.786  1.00  0.00      BSYN  
ATOM    339    O LEU    38     -10.616 -91.736 -22.916  1.00  0.00      BSYN  
ATOM    340    N TYR    39      -9.082 -92.611 -21.471  1.00  0.00      BSYN  
ATOM    341    H TYR    39      -8.853 -93.013 -20.607  1.00  0.00      BSYN  
ATOM    342   CA TYR    39      -8.066 -92.616 -22.447  1.00  0.00      BSYN  
ATOM    343   CB TYR    39      -6.705 -92.670 -21.808  1.00  0.00      BSYN  
ATOM    344   CG TYR    39      -6.100 -91.324 -21.684  1.00  0.00      BSYN  
ATOM    345  CD1 TYR    39      -6.289 -90.437 -20.589  1.00  0.00      BSYN  
ATOM    346  CE1 TYR    39      -5.717 -89.170 -20.648  1.00  0.00      BSYN  
ATOM    347  CD2 TYR    39      -5.237 -90.944 -22.650  1.00  0.00      BSYN  
ATOM    348  CE2 TYR    39      -4.557 -89.753 -22.636  1.00  0.00      BSYN  
ATOM    349   CZ TYR    39      -4.933 -88.880 -21.644  1.00  0.00      BSYN  
ATOM    350   OH TYR    39      -4.603 -87.566 -21.778  1.00  0.00      BSYN  
ATOM    351   HH TYR    39      -4.209 -87.288 -20.948  1.00  0.00      BSYN  
ATOM    352    C TYR    39      -8.112 -93.938 -23.243  1.00  0.00      BSYN  
ATOM    353    O TYR    39      -7.460 -94.957 -22.897  1.00  0.00      BSYN  
ATOM    354    N VAL    40      -8.957 -94.001 -24.269  1.00  0.00      BSYN  
ATOM    355    H VAL    40      -9.264 -93.149 -24.644  1.00  0.00      BSYN  
ATOM    356   CA VAL    40      -9.377 -95.242 -24.896  1.00  0.00      BSYN  
ATOM    357   CB VAL    40     -10.916 -95.291 -25.191  1.00  0.00      BSYN  
ATOM    358  CG1 VAL    40     -11.258 -96.665 -25.719  1.00  0.00      BSYN  
ATOM    359  CG2 VAL    40     -11.641 -94.653 -24.025  1.00  0.00      BSYN  
ATOM    360    C VAL    40      -8.672 -95.517 -26.244  1.00  0.00      BSYN  
ATOM    361    O VAL    40      -8.772 -94.853 -27.182  1.00  0.00      BSYN  
ATOM    362    N GLY    41      -7.864 -96.520 -26.503  1.00  0.00      BSYN  
ATOM    363    H GLY    41      -7.399 -96.480 -27.365  1.00  0.00      BSYN  
ATOM    364   CA GLY    41      -7.432 -97.358 -25.350  1.00  0.00      BSYN  
ATOM    365    C GLY    41      -7.822 -98.810 -25.527  1.00  0.00      BSYN  
ATOM    366    O GLY    41      -7.735 -99.522 -26.504  1.00  0.00      BSYN  
ATOM    367    N SER    42      -8.476 -98.988 -24.355  1.00  0.00      BSYN  
ATOM    368    H SER    42      -8.286 -98.482 -23.538  1.00  0.00      BSYN  
ATOM    369   CA SER    42      -9.610 -99.834 -24.210  1.00  0.00      BSYN  
ATOM    370   CB SER    42      -9.207-101.164 -23.616  1.00  0.00      BSYN  
ATOM    371   OG SER    42      -8.662-101.161 -22.297  1.00  0.00      BSYN  
ATOM    372   HG SER    42      -9.299-100.805 -21.674  1.00  0.00      BSYN  
ATOM    373    C SER    42     -10.565 -99.160 -23.308  1.00  0.00      BSYN  
ATOM    374    O SER    42     -10.115 -98.454 -22.396  1.00  0.00      BSYN  
ATOM    375    N LYS    43     -11.908 -99.422 -23.260  1.00  0.00      BSYN  
ATOM    376    H LYS    43     -12.505 -99.670 -23.997  1.00  0.00      BSYN  
ATOM    377   CA LYS    43     -12.832 -99.081 -22.161  1.00  0.00      BSYN  
ATOM    378   CB LYS    43     -14.122 -98.401 -22.463  1.00  0.00      BSYN  
ATOM    379   CG LYS    43     -14.167 -96.912 -22.735  1.00  0.00      BSYN  
ATOM    380   CD LYS    43     -15.582 -96.313 -22.401  1.00  0.00      BSYN  
ATOM    381   CE LYS    43     -15.652 -95.384 -21.181  1.00  0.00      BSYN  
ATOM    382   NZ LYS    43     -15.854 -96.048 -19.912  1.00  0.00      BSYN  
ATOM    383  HZ1 LYS    43     -16.066 -97.040 -20.141  1.00  0.00      BSYN  
ATOM    384  HZ2 LYS    43     -14.951 -96.117 -19.401  1.00  0.00      BSYN  
ATOM    385  HZ3 LYS    43     -16.504 -95.674 -19.191  1.00  0.00      BSYN  
ATOM    386    C LYS    43     -13.132-100.171 -21.136  1.00  0.00      BSYN  
ATOM    387    O LYS    43     -12.231-101.055 -21.077  1.00  0.00      BSYN  
ATOM    388    N THR    44     -14.213-100.537 -20.447  1.00  0.00      BSYN  
ATOM    389    H THR    44     -14.906 -99.897 -20.180  1.00  0.00      BSYN  
ATOM    390   CA THR    44     -14.383-101.840 -19.739  1.00  0.00      BSYN  
ATOM    391   CB THR    44     -15.117-101.615 -18.362  1.00  0.00      BSYN  
ATOM    392  OG1 THR    44     -14.634-100.344 -17.897  1.00  0.00      BSYN  
ATOM    393  HG1 THR    44     -15.098-100.247 -17.062  1.00  0.00      BSYN  
ATOM    394  CG2 THR    44     -14.735-102.769 -17.413  1.00  0.00      BSYN  
ATOM    395    C THR    44     -15.178-102.765 -20.577  1.00  0.00      BSYN  
ATOM    396    O THR    44     -15.411-103.961 -20.319  1.00  0.00      BSYN  
ATOM    397    N ARG    45     -15.881-102.247 -21.638  1.00  0.00      BSYN  
ATOM    398    H ARG    45     -15.827-101.353 -22.036  1.00  0.00      BSYN  
ATOM    399   CA ARG    45     -16.958-103.047 -22.302  1.00  0.00      BSYN  
ATOM    400   CB ARG    45     -18.160-102.707 -21.486  1.00  0.00      BSYN  
ATOM    401   CG ARG    45     -19.181-103.790 -21.278  1.00  0.00      BSYN  
ATOM    402   CD ARG    45     -20.364-103.544 -20.448  1.00  0.00      BSYN  
ATOM    403   NE ARG    45     -21.462-104.420 -20.788  1.00  0.00      BSYN  
ATOM    404   HE ARG    45     -21.592-104.903 -21.631  1.00  0.00      BSYN  
ATOM    405   CZ ARG    45     -22.374-104.555 -19.811  1.00  0.00      BSYN  
ATOM    406  NH1 ARG    45     -23.554-105.001 -20.159  1.00  0.00      BSYN  
ATOM    407 HH11 ARG    45     -24.247-105.175 -19.460  1.00  0.00      BSYN  
ATOM    408 HH12 ARG    45     -23.706-105.230 -21.121  1.00  0.00      BSYN  
ATOM    409  NH2 ARG    45     -22.074-104.304 -18.539  1.00  0.00      BSYN  
ATOM    410 HH21 ARG    45     -22.780-104.448 -17.845  1.00  0.00      BSYN  
ATOM    411 HH22 ARG    45     -21.141-104.417 -18.197  1.00  0.00      BSYN  
ATOM    412    C ARG    45     -17.133-102.455 -23.668  1.00  0.00      BSYN  
ATOM    413    O ARG    45     -16.769-101.278 -23.979  1.00  0.00      BSYN  
ATOM    414    N GLU    46     -17.516-103.282 -24.555  1.00  0.00      BSYN  
ATOM    415    H GLU    46     -17.396-104.218 -24.292  1.00  0.00      BSYN  
ATOM    416   CA GLU    46     -18.182-103.039 -25.724  1.00  0.00      BSYN  
ATOM    417   CB GLU    46     -17.882-104.059 -26.921  1.00  0.00      BSYN  
ATOM    418   CG GLU    46     -17.732-105.485 -26.302  1.00  0.00      BSYN  
ATOM    419   CD GLU    46     -17.485-106.556 -27.356  1.00  0.00      BSYN  
ATOM    420  OE1 GLU    46     -17.038-106.357 -28.511  1.00  0.00      BSYN  
ATOM    421  OE2 GLU    46     -17.772-107.673 -26.998  1.00  0.00      BSYN  
ATOM    422    C GLU    46     -19.674-102.951 -25.460  1.00  0.00      BSYN  
ATOM    423    O GLU    46     -20.225-103.976 -24.947  1.00  0.00      BSYN  
ATOM    424    N GLY    47     -20.259-101.797 -25.699  1.00  0.00      BSYN  
ATOM    425    H GLY    47     -19.666-101.022 -25.787  1.00  0.00      BSYN  
ATOM    426   CA GLY    47     -21.686-101.614 -25.593  1.00  0.00      BSYN  
ATOM    427    C GLY    47     -22.447-101.923 -26.911  1.00  0.00      BSYN  
ATOM    428    O GLY    47     -22.257-101.204 -27.908  1.00  0.00      BSYN  
ATOM    429    N VAL    48     -23.360-102.862 -26.827  1.00  0.00      BSYN  
ATOM    430    H VAL    48     -23.306-103.522 -26.105  1.00  0.00      BSYN  
ATOM    431   CA VAL    48     -24.344-103.165 -27.834  1.00  0.00      BSYN  
ATOM    432   CB VAL    48     -24.016-104.487 -28.553  1.00  0.00      BSYN  
ATOM    433  CG1 VAL    48     -24.932-104.778 -29.755  1.00  0.00      BSYN  
ATOM    434  CG2 VAL    48     -22.560-104.658 -29.034  1.00  0.00      BSYN  
ATOM    435    C VAL    48     -25.656-103.107 -27.241  1.00  0.00      BSYN  
ATOM    436    O VAL    48     -26.156-104.138 -26.789  1.00  0.00      BSYN  
ATOM    437    N VAL    49     -26.203-101.904 -27.282  1.00  0.00      BSYN  
ATOM    438    H VAL    49     -26.147-101.497 -28.171  1.00  0.00      BSYN  
ATOM    439   CA VAL    49     -27.183-101.485 -26.322  1.00  0.00      BSYN  
ATOM    440   CB VAL    49     -26.799-100.532 -25.255  1.00  0.00      BSYN  
ATOM    441  CG1 VAL    49     -25.926-101.207 -24.170  1.00  0.00      BSYN  
ATOM    442  CG2 VAL    49     -25.930 -99.423 -25.699  1.00  0.00      BSYN  
ATOM    443    C VAL    49     -28.627-101.229 -26.876  1.00  0.00      BSYN  
ATOM    444    O VAL    49     -28.678-100.903 -28.109  1.00  0.00      BSYN  
ATOM    445    N GLN    50     -29.757-101.236 -26.150  1.00  0.00      BSYN  
ATOM    446    H GLN    50     -29.738-100.984 -25.203  1.00  0.00      BSYN  
ATOM    447   CA GLN    50     -31.104-101.497 -26.669  1.00  0.00      BSYN  
ATOM    448   CB GLN    50     -31.841-100.306 -27.325  1.00  0.00      BSYN  
ATOM    449   CG GLN    50     -32.479 -99.318 -26.442  1.00  0.00      BSYN  
ATOM    450   CD GLN    50     -33.762 -99.581 -25.776  1.00  0.00      BSYN  
ATOM    451  OE1 GLN    50     -34.726 -99.821 -26.449  1.00  0.00      BSYN  
ATOM    452  NE2 GLN    50     -33.960 -99.435 -24.479  1.00  0.00      BSYN  
ATOM    453 HE21 GLN    50     -34.833 -99.747 -24.160  1.00  0.00      BSYN  
ATOM    454 HE22 GLN    50     -33.372 -98.899 -23.907  1.00  0.00      BSYN  
ATOM    455    C GLN    50     -31.217-102.740 -27.573  1.00  0.00      BSYN  
ATOM    456    O GLN    50     -31.743-103.785 -27.226  1.00  0.00      BSYN  
ATOM    457    N GLY    51     -30.853-102.590 -28.876  1.00  0.00      BSYN  
ATOM    458    H GLY    51     -30.379-101.766 -29.113  1.00  0.00      BSYN  
ATOM    459   CA GLY    51     -30.798-103.723 -29.799  1.00  0.00      BSYN  
ATOM    460    C GLY    51     -32.108-104.015 -30.490  1.00  0.00      BSYN  
ATOM    461    O GLY    51     -32.333-103.616 -31.610  1.00  0.00      BSYN  
ATOM    462    N VAL    52     -32.938-104.613 -29.535  1.00  0.00      BSYN  
ATOM    463    H VAL    52     -32.796-104.367 -28.597  1.00  0.00      BSYN  
ATOM    464   CA VAL    52     -34.240-105.096 -29.953  1.00  0.00      BSYN  
ATOM    465   CB VAL    52     -34.933-106.094 -29.075  1.00  0.00      BSYN  
ATOM    466  CG1 VAL    52     -34.220-107.468 -29.060  1.00  0.00      BSYN  
ATOM    467  CG2 VAL    52     -35.206-105.752 -27.702  1.00  0.00      BSYN  
ATOM    468    C VAL    52     -35.407-104.095 -30.210  1.00  0.00      BSYN  
ATOM    469    O VAL    52     -35.696-103.205 -29.390  1.00  0.00      BSYN  
ATOM    470    N ALA    53     -35.877-103.951 -31.428  1.00  0.00      BSYN  
ATOM    471    H ALA    53     -36.823-103.699 -31.391  1.00  0.00      BSYN  
ATOM    472   CA ALA    53     -35.105-104.474 -32.562  1.00  0.00      BSYN  
ATOM    473   CB ALA    53     -36.004-105.504 -33.330  1.00  0.00      BSYN  
ATOM    474    C ALA    53     -34.639-103.398 -33.497  1.00  0.00      BSYN  
ATOM    475    O ALA    53     -34.219-103.627 -34.628  1.00  0.00      BSYN  
ATOM    476    N SER    54     -34.625-102.097 -32.982  1.00  0.00      BSYN  
ATOM    477    H SER    54     -34.835-101.951 -32.036  1.00  0.00      BSYN  
ATOM    478   CA SER    54     -34.306-101.032 -33.937  1.00  0.00      BSYN  
ATOM    479   CB SER    54     -34.767 -99.763 -33.262  1.00  0.00      BSYN  
ATOM    480   OG SER    54     -34.073 -99.344 -32.039  1.00  0.00      BSYN  
ATOM    481   HG SER    54     -34.379 -99.651 -31.183  1.00  0.00      BSYN  
ATOM    482    C SER    54     -32.839-100.924 -34.362  1.00  0.00      BSYN  
ATOM    483    O SER    54     -32.501-100.977 -35.521  1.00  0.00      BSYN  
ATOM    484    N VAL    55     -32.057-101.023 -33.268  1.00  0.00      BSYN  
ATOM    485    H VAL    55     -32.413-101.374 -32.425  1.00  0.00      BSYN  
ATOM    486   CA VAL    55     -30.591-100.945 -33.360  1.00  0.00      BSYN  
ATOM    487   CB VAL    55     -30.030-100.930 -31.795  1.00  0.00      BSYN  
ATOM    488  CG1 VAL    55     -28.551-101.113 -31.749  1.00  0.00      BSYN  
ATOM    489  CG2 VAL    55     -30.258 -99.544 -30.888  1.00  0.00      BSYN  
ATOM    490    C VAL    55     -29.918-102.143 -34.209  1.00  0.00      BSYN  
ATOM    491    O VAL    55     -28.820-101.999 -34.790  1.00  0.00      BSYN  
ATOM    492    N ALA    56     -30.659-103.200 -34.125  1.00  0.00      BSYN  
ATOM    493    H ALA    56     -31.367-103.323 -33.458  1.00  0.00      BSYN  
ATOM    494   CA ALA    56     -30.417-104.418 -34.867  1.00  0.00      BSYN  
ATOM    495   CB ALA    56     -31.229-105.593 -34.390  1.00  0.00      BSYN  
ATOM    496    C ALA    56     -30.736-104.337 -36.312  1.00  0.00      BSYN  
ATOM    497    O ALA    56     -30.111-105.057 -37.041  1.00  0.00      BSYN  
ATOM    498    N GLU    57     -31.893-103.732 -36.668  1.00  0.00      BSYN  
ATOM    499    H GLU    57     -32.460-103.465 -35.915  1.00  0.00      BSYN  
ATOM    500   CA GLU    57     -32.219-103.755 -38.076  1.00  0.00      BSYN  
ATOM    501   CB GLU    57     -33.625-104.449 -38.375  1.00  0.00      BSYN  
ATOM    502   CG GLU    57     -33.774-105.946 -38.280  1.00  0.00      BSYN  
ATOM    503   CD GLU    57     -35.267-106.450 -38.432  1.00  0.00      BSYN  
ATOM    504  OE1 GLU    57     -35.872-106.926 -37.501  1.00  0.00      BSYN  
ATOM    505  OE2 GLU    57     -35.784-106.291 -39.536  1.00  0.00      BSYN  
ATOM    506    C GLU    57     -32.223-102.262 -38.614  1.00  0.00      BSYN  
ATOM    507    O GLU    57     -32.998-102.021 -39.529  1.00  0.00      BSYN  
ATOM    508    N LYS    58     -31.337-101.389 -38.024  1.00  0.00      BSYN  
ATOM    509    H LYS    58     -30.814-101.602 -37.223  1.00  0.00      BSYN  
ATOM    510   CA LYS    58     -31.399-100.039 -38.513  1.00  0.00      BSYN  
ATOM    511   CB LYS    58     -30.654 -99.158 -37.547  1.00  0.00      BSYN  
ATOM    512   CG LYS    58     -31.251 -97.684 -37.154  1.00  0.00      BSYN  
ATOM    513   CD LYS    58     -32.324 -97.833 -36.201  1.00  0.00      BSYN  
ATOM    514   CE LYS    58     -32.796 -96.302 -36.191  1.00  0.00      BSYN  
ATOM    515   NZ LYS    58     -33.931 -95.907 -35.369  1.00  0.00      BSYN  
ATOM    516  HZ1 LYS    58     -33.716 -96.283 -34.424  1.00  0.00      BSYN  
ATOM    517  HZ2 LYS    58     -34.122 -94.891 -35.251  1.00  0.00      BSYN  
ATOM    518  HZ3 LYS    58     -34.848 -96.249 -35.720  1.00  0.00      BSYN  
ATOM    519    C LYS    58     -30.528 -99.933 -39.756  1.00  0.00      BSYN  
ATOM    520    O LYS    58     -29.319 -99.848 -39.669  1.00  0.00      BSYN  
ATOM    521    N THR    59     -31.210-100.188 -40.850  1.00  0.00      BSYN  
ATOM    522    H THR    59     -32.141-100.494 -40.886  1.00  0.00      BSYN  
ATOM    523   CA THR    59     -30.667 -99.881 -42.207  1.00  0.00      BSYN  
ATOM    524   CB THR    59     -31.176-100.849 -43.209  1.00  0.00      BSYN  
ATOM    525  OG1 THR    59     -30.676-102.110 -42.788  1.00  0.00      BSYN  
ATOM    526  HG1 THR    59     -30.903-102.895 -43.291  1.00  0.00      BSYN  
ATOM    527  CG2 THR    59     -30.528-100.507 -44.518  1.00  0.00      BSYN  
ATOM    528    C THR    59     -31.063 -98.331 -42.501  1.00  0.00      BSYN  
ATOM    529    O THR    59     -31.664 -97.936 -43.487  1.00  0.00      BSYN  
ATOM    530    N LYS    60     -30.586 -97.510 -41.506  1.00  0.00      BSYN  
ATOM    531    H LYS    60     -29.861 -97.733 -40.884  1.00  0.00      BSYN  
ATOM    532   CA LYS    60     -30.750 -96.075 -41.632  1.00  0.00      BSYN  
ATOM    533   CB LYS    60     -31.772 -95.621 -40.718  1.00  0.00      BSYN  
ATOM    534   CG LYS    60     -31.929 -94.194 -40.128  1.00  0.00      BSYN  
ATOM    535   CD LYS    60     -32.852 -94.161 -38.918  1.00  0.00      BSYN  
ATOM    536   CE LYS    60     -32.826 -92.643 -38.378  1.00  0.00      BSYN  
ATOM    537   NZ LYS    60     -33.281 -91.639 -39.284  1.00  0.00      BSYN  
ATOM    538  HZ1 LYS    60     -34.229 -91.221 -39.370  1.00  0.00      BSYN  
ATOM    539  HZ2 LYS    60     -32.647 -90.837 -39.093  1.00  0.00      BSYN  
ATOM    540  HZ3 LYS    60     -32.869 -91.934 -40.192  1.00  0.00      BSYN  
ATOM    541    C LYS    60     -29.545 -95.157 -41.782  1.00  0.00      BSYN  
ATOM    542    O LYS    60     -29.571 -94.231 -42.654  1.00  0.00      BSYN  
ATOM    543    N GLU    61     -28.401 -95.444 -41.083  1.00  0.00      BSYN  
ATOM    544    H GLU    61     -28.297 -96.248 -40.533  1.00  0.00      BSYN  
ATOM    545   CA GLU    61     -27.273 -94.602 -41.324  1.00  0.00      BSYN  
ATOM    546   CB GLU    61     -26.735 -93.904 -40.183  1.00  0.00      BSYN  
ATOM    547   CG GLU    61     -26.209 -92.417 -40.401  1.00  0.00      BSYN  
ATOM    548   CD GLU    61     -25.902 -91.550 -39.201  1.00  0.00      BSYN  
ATOM    549  OE1 GLU    61     -25.281 -92.017 -38.256  1.00  0.00      BSYN  
ATOM    550  OE2 GLU    61     -26.309 -90.377 -39.205  1.00  0.00      BSYN  
ATOM    551    C GLU    61     -26.238 -95.600 -41.881  1.00  0.00      BSYN  
ATOM    552    O GLU    61     -26.158 -96.707 -41.382  1.00  0.00      BSYN  
ATOM    553    N GLN    62     -25.440 -94.959 -42.710  1.00  0.00      BSYN  
ATOM    554    H GLN    62     -25.616 -94.051 -43.034  1.00  0.00      BSYN  
ATOM    555   CA GLN    62     -24.299 -95.519 -43.420  1.00  0.00      BSYN  
ATOM    556   CB GLN    62     -24.494 -95.976 -44.848  1.00  0.00      BSYN  
ATOM    557   CG GLN    62     -23.496 -97.080 -45.436  1.00  0.00      BSYN  
ATOM    558   CD GLN    62     -23.518 -97.166 -46.973  1.00  0.00      BSYN  
ATOM    559  OE1 GLN    62     -22.933 -98.220 -47.427  1.00  0.00      BSYN  
ATOM    560  NE2 GLN    62     -23.857 -96.104 -47.667  1.00  0.00      BSYN  
ATOM    561 HE21 GLN    62     -24.057 -95.191 -47.371  1.00  0.00      BSYN  
ATOM    562 HE22 GLN    62     -23.867 -96.238 -48.638  1.00  0.00      BSYN  
ATOM    563    C GLN    62     -23.036 -94.615 -43.211  1.00  0.00      BSYN  
ATOM    564    O GLN    62     -21.857 -94.892 -43.437  1.00  0.00      BSYN  
ATOM    565    N ALA    63     -23.330 -93.319 -42.675  1.00  0.00      BSYN  
ATOM    566    H ALA    63     -24.282 -93.160 -42.507  1.00  0.00      BSYN  
ATOM    567   CA ALA    63     -22.322 -92.293 -42.415  1.00  0.00      BSYN  
ATOM    568   CB ALA    63     -23.198 -91.102 -42.241  1.00  0.00      BSYN  
ATOM    569    C ALA    63     -21.374 -92.463 -41.253  1.00  0.00      BSYN  
ATOM    570    O ALA    63     -21.756 -93.015 -40.230  1.00  0.00      BSYN  
ATOM    571    N SER    64     -20.061 -92.207 -41.340  1.00  0.00      BSYN  
ATOM    572    H SER    64     -19.757 -91.552 -42.003  1.00  0.00      BSYN  
ATOM    573   CA SER    64     -19.101 -92.610 -40.308  1.00  0.00      BSYN  
ATOM    574   CB SER    64     -18.600 -94.133 -40.427  1.00  0.00      BSYN  
ATOM    575   OG SER    64     -17.722 -94.531 -39.329  1.00  0.00      BSYN  
ATOM    576   HG SER    64     -18.257 -94.259 -38.579  1.00  0.00      BSYN  
ATOM    577    C SER    64     -17.873 -91.709 -40.463  1.00  0.00      BSYN  
ATOM    578    O SER    64     -17.455 -91.333 -41.612  1.00  0.00      BSYN  
ATOM    579    N HIS    65     -17.286 -91.345 -39.392  1.00  0.00      BSYN  
ATOM    580    H HIS    65     -17.699 -91.533 -38.523  1.00  0.00      BSYN  
ATOM    581   CA HIS    65     -16.042 -90.557 -39.397  1.00  0.00      BSYN  
ATOM    582   CB HIS    65     -16.099 -89.150 -38.792  1.00  0.00      BSYN  
ATOM    583   CG HIS    65     -16.962 -88.297 -39.592  1.00  0.00      BSYN  
ATOM    584  ND1 HIS    65     -16.808 -87.964 -40.878  1.00  0.00      BSYN  
ATOM    585  HD1 HIS    65     -16.095 -88.201 -41.507  1.00  0.00      BSYN  
ATOM    586  CD2 HIS    65     -18.129 -87.732 -39.076  1.00  0.00      BSYN  
ATOM    587  NE2 HIS    65     -18.595 -86.983 -40.025  1.00  0.00      BSYN  
ATOM    588  CE1 HIS    65     -17.886 -87.229 -41.158  1.00  0.00      BSYN  
ATOM    589    C HIS    65     -14.920 -91.442 -38.878  1.00  0.00      BSYN  
ATOM    590    O HIS    65     -14.517 -91.212 -37.678  1.00  0.00      BSYN  
ATOM    591    N LEU    66     -14.550 -92.478 -39.649  1.00  0.00      BSYN  
ATOM    592    H LEU    66     -15.079 -92.792 -40.412  1.00  0.00      BSYN  
ATOM    593   CA LEU    66     -13.425 -93.249 -39.368  1.00  0.00      BSYN  
ATOM    594   CB LEU    66     -13.556 -94.561 -40.283  1.00  0.00      BSYN  
ATOM    595   CG LEU    66     -14.846 -95.472 -40.307  1.00  0.00      BSYN  
ATOM    596  CD1 LEU    66     -14.894 -96.484 -41.412  1.00  0.00      BSYN  
ATOM    597  CD2 LEU    66     -15.098 -96.320 -38.998  1.00  0.00      BSYN  
ATOM    598    C LEU    66     -12.131 -92.489 -39.732  1.00  0.00      BSYN  
ATOM    599    O LEU    66     -11.114 -92.825 -39.095  1.00  0.00      BSYN  
ATOM    600    N GLY    67     -12.201 -91.641 -40.759  1.00  0.00      BSYN  
ATOM    601    H GLY    67     -12.838 -91.872 -41.467  1.00  0.00      BSYN  
ATOM    602   CA GLY    67     -11.119 -90.812 -41.208  1.00  0.00      BSYN  
ATOM    603    C GLY    67     -11.323 -89.396 -40.707  1.00  0.00      BSYN  
ATOM    604    O GLY    67     -12.172 -88.700 -41.247  1.00  0.00      BSYN  
ATOM    605    N GLY    68     -10.682 -89.073 -39.582  1.00  0.00      BSYN  
ATOM    606    H GLY    68     -10.949 -88.193 -39.243  1.00  0.00      BSYN  
ATOM    607   CA GLY    68      -9.820 -90.060 -38.857  1.00  0.00      BSYN  
ATOM    608    C GLY    68      -8.739 -89.260 -38.208  1.00  0.00      BSYN  
ATOM    609    O GLY    68      -7.880 -88.755 -38.918  1.00  0.00      BSYN  
ATOM    610    N ALA    69      -9.060 -89.095 -36.949  1.00  0.00      BSYN  
ATOM    611    H ALA    69     -10.011 -89.273 -36.794  1.00  0.00      BSYN  
ATOM    612   CA ALA    69      -8.082 -88.800 -35.944  1.00  0.00      BSYN  
ATOM    613   CB ALA    69      -8.285 -87.329 -35.593  1.00  0.00      BSYN  
ATOM    614    C ALA    69      -8.163 -89.565 -34.623  1.00  0.00      BSYN  
ATOM    615    O ALA    69      -9.307 -89.811 -34.141  1.00  0.00      BSYN  
ATOM    616    N VAL    70      -7.055 -89.648 -33.850  1.00  0.00      BSYN  
ATOM    617    H VAL    70      -6.412 -88.941 -34.069  1.00  0.00      BSYN  
ATOM    618   CA VAL    70      -6.780 -90.696 -32.815  1.00  0.00      BSYN  
ATOM    619   CB VAL    70      -5.217 -90.515 -32.328  1.00  0.00      BSYN  
ATOM    620  CG1 VAL    70      -4.822 -91.643 -31.482  1.00  0.00      BSYN  
ATOM    621  CG2 VAL    70      -4.246 -90.508 -33.658  1.00  0.00      BSYN  
ATOM    622    C VAL    70      -7.632 -90.443 -31.570  1.00  0.00      BSYN  
ATOM    623    O VAL    70      -7.864 -91.287 -30.765  1.00  0.00      BSYN  
ATOM    624    N PHE    71      -8.054 -89.210 -31.455  1.00  0.00      BSYN  
ATOM    625    H PHE    71      -7.936 -88.573 -32.191  1.00  0.00      BSYN  
ATOM    626   CA PHE    71      -9.034 -88.942 -30.474  1.00  0.00      BSYN  
ATOM    627   CB PHE    71      -8.466 -88.049 -29.438  1.00  0.00      BSYN  
ATOM    628   CG PHE    71      -9.279 -87.760 -28.134  1.00  0.00      BSYN  
ATOM    629  CD1 PHE    71      -9.370 -88.619 -26.950  1.00  0.00      BSYN  
ATOM    630  CD2 PHE    71     -10.004 -86.675 -28.158  1.00  0.00      BSYN  
ATOM    631  CE1 PHE    71     -10.092 -88.131 -25.843  1.00  0.00      BSYN  
ATOM    632  CE2 PHE    71     -10.784 -86.243 -27.098  1.00  0.00      BSYN  
ATOM    633   CZ PHE    71     -10.843 -86.934 -25.980  1.00  0.00      BSYN  
ATOM    634    C PHE    71     -10.141 -88.217 -31.280  1.00  0.00      BSYN  
ATOM    635    O PHE    71      -9.918 -87.115 -31.825  1.00  0.00      BSYN  
ATOM    636    N SER    72     -11.292 -88.824 -31.054  1.00  0.00      BSYN  
ATOM    637    H SER    72     -11.307 -89.704 -30.622  1.00  0.00      BSYN  
ATOM    638   CA SER    72     -12.462 -88.307 -31.507  1.00  0.00      BSYN  
ATOM    639   CB SER    72     -12.794 -88.884 -32.885  1.00  0.00      BSYN  
ATOM    640   OG SER    72     -11.969 -88.236 -33.884  1.00  0.00      BSYN  
ATOM    641   HG SER    72     -11.067 -88.495 -33.683  1.00  0.00      BSYN  
ATOM    642    C SER    72     -13.593 -88.415 -30.512  1.00  0.00      BSYN  
ATOM    643    O SER    72     -13.539 -89.247 -29.682  1.00  0.00      BSYN  
ATOM    644    N GLY    73     -14.597 -87.531 -30.731  1.00  0.00      BSYN  
ATOM    645    H GLY    73     -14.389 -86.757 -31.294  1.00  0.00      BSYN  
ATOM    646   CA GLY    73     -15.764 -87.589 -29.933  1.00  0.00      BSYN  
ATOM    647    C GLY    73     -16.260 -86.171 -29.662  1.00  0.00      BSYN  
ATOM    648    O GLY    73     -17.491 -85.770 -29.721  1.00  0.00      BSYN  
ATOM    649    N ALA    74     -15.231 -85.505 -29.202  1.00  0.00      BSYN  
ATOM    650    H ALA    74     -14.394 -85.947 -28.948  1.00  0.00      BSYN  
ATOM    651   CA ALA    74     -15.316 -84.116 -28.803  1.00  0.00      BSYN  
ATOM    652   CB ALA    74     -16.301 -83.779 -27.659  1.00  0.00      BSYN  
ATOM    653    C ALA    74     -14.055 -83.355 -28.506  1.00  0.00      BSYN  
ATOM    654    O ALA    74     -13.353 -83.609 -27.563  1.00  0.00      BSYN  
ATOM    655    N GLY    75     -13.831 -82.358 -29.396  1.00  0.00      BSYN  
ATOM    656    H GLY    75     -14.505 -82.377 -30.107  1.00  0.00      BSYN  
ATOM    657   CA GLY    75     -12.664 -81.432 -29.393  1.00  0.00      BSYN  
ATOM    658    C GLY    75     -11.706 -81.581 -30.501  1.00  0.00      BSYN  
ATOM    659    O GLY    75     -10.474 -81.398 -30.367  1.00  0.00      BSYN  
ATOM    660    N ASN    76     -12.380 -81.759 -31.630  1.00  0.00      BSYN  
ATOM    661    H ASN    76     -13.285 -82.132 -31.587  1.00  0.00      BSYN  
ATOM    662   CA ASN    76     -11.735 -81.762 -32.983  1.00  0.00      BSYN  
ATOM    663   CB ASN    76     -11.144 -83.082 -33.331  1.00  0.00      BSYN  
ATOM    664   CG ASN    76     -12.094 -84.248 -33.430  1.00  0.00      BSYN  
ATOM    665  OD1 ASN    76     -12.621 -84.766 -32.466  1.00  0.00      BSYN  
ATOM    666  ND2 ASN    76     -12.317 -84.839 -34.660  1.00  0.00      BSYN  
ATOM    667 HD21 ASN    76     -11.907 -84.329 -35.390  1.00  0.00      BSYN  
ATOM    668 HD22 ASN    76     -12.780 -85.694 -34.780  1.00  0.00      BSYN  
ATOM    669    C ASN    76     -12.656 -81.382 -34.120  1.00  0.00      BSYN  
ATOM    670    O ASN    76     -13.774 -81.927 -34.123  1.00  0.00      BSYN  
ATOM    671    N ILE    77     -12.501 -80.512 -35.145  1.00  0.00      BSYN  
ATOM    672    H ILE    77     -13.215 -79.934 -35.486  1.00  0.00      BSYN  
ATOM    673   CA ILE    77     -11.088 -80.160 -35.679  1.00  0.00      BSYN  
ATOM    674   CB ILE    77     -11.361 -79.742 -37.164  1.00  0.00      BSYN  
ATOM    675  CG2 ILE    77     -10.215 -78.883 -37.812  1.00  0.00      BSYN  
ATOM    676  CG1 ILE    77     -11.522 -80.962 -38.024  1.00  0.00      BSYN  
ATOM    677   CD ILE    77     -12.006 -80.649 -39.419  1.00  0.00      BSYN  
ATOM    678    C ILE    77     -10.595 -78.952 -34.918  1.00  0.00      BSYN  
ATOM    679    O ILE    77     -11.432 -78.157 -34.428  1.00  0.00      BSYN  
ATOM    680    N ALA    78      -9.280 -78.749 -34.698  1.00  0.00      BSYN  
ATOM    681    H ALA    78      -8.748 -79.345 -35.266  1.00  0.00      BSYN  
ATOM    682   CA ALA    78      -8.651 -77.574 -34.214  1.00  0.00      BSYN  
ATOM    683   CB ALA    78      -7.754 -78.047 -33.018  1.00  0.00      BSYN  
ATOM    684    C ALA    78      -7.814 -77.074 -35.294  1.00  0.00      BSYN  
ATOM    685    O ALA    78      -7.428 -77.880 -36.173  1.00  0.00      BSYN  
ATOM    686    N ALA    79      -7.535 -75.807 -35.296  1.00  0.00      BSYN  
ATOM    687    H ALA    79      -7.866 -75.194 -34.608  1.00  0.00      BSYN  
ATOM    688   CA ALA    79      -6.635 -75.276 -36.312  1.00  0.00      BSYN  
ATOM    689   CB ALA    79      -7.113 -74.026 -36.946  1.00  0.00      BSYN  
ATOM    690    C ALA    79      -5.315 -74.984 -35.785  1.00  0.00      BSYN  
ATOM    691    O ALA    79      -5.304 -74.036 -35.042  1.00  0.00      BSYN  
ATOM    692    N ALA    80      -4.244 -75.774 -35.982  1.00  0.00      BSYN  
ATOM    693    H ALA    80      -4.261 -76.669 -36.382  1.00  0.00      BSYN  
ATOM    694   CA ALA    80      -2.847 -75.518 -35.541  1.00  0.00      BSYN  
ATOM    695   CB ALA    80      -2.026 -76.782 -35.597  1.00  0.00      BSYN  
ATOM    696    C ALA    80      -2.235 -74.622 -36.617  1.00  0.00      BSYN  
ATOM    697    O ALA    80      -1.588 -73.691 -36.280  1.00  0.00      BSYN  
ATOM    698    N THR    81      -2.386 -74.907 -37.922  1.00  0.00      BSYN  
ATOM    699    H THR    81      -2.604 -75.789 -38.290  1.00  0.00      BSYN  
ATOM    700   CA THR    81      -1.952 -73.970 -38.925  1.00  0.00      BSYN  
ATOM    701   CB THR    81      -0.664 -74.419 -39.715  1.00  0.00      BSYN  
ATOM    702  OG1 THR    81       0.353 -74.744 -38.758  1.00  0.00      BSYN  
ATOM    703  HG1 THR    81       0.000 -75.510 -38.301  1.00  0.00      BSYN  
ATOM    704  CG2 THR    81      -0.079 -73.286 -40.583  1.00  0.00      BSYN  
ATOM    705    C THR    81      -3.117 -73.711 -39.893  1.00  0.00      BSYN  
ATOM    706    O THR    81      -3.291 -74.666 -40.773  1.00  0.00      BSYN  
ATOM    707    N GLY    82      -4.077 -72.878 -39.723  1.00  0.00      BSYN  
ATOM    708    H GLY    82      -4.593 -72.449 -40.438  1.00  0.00      BSYN  
ATOM    709   CA GLY    82      -4.413 -72.386 -38.481  1.00  0.00      BSYN  
ATOM    710    C GLY    82      -4.450 -70.870 -38.459  1.00  0.00      BSYN  
ATOM    711    O GLY    82      -4.867 -70.226 -39.449  1.00  0.00      BSYN  
ATOM    712    N LEU    83      -3.884 -70.193 -37.435  1.00  0.00      BSYN  
ATOM    713    H LEU    83      -3.110 -70.591 -36.984  1.00  0.00      BSYN  
ATOM    714   CA LEU    83      -4.354 -68.830 -37.117  1.00  0.00      BSYN  
ATOM    715   CB LEU    83      -4.068 -68.521 -35.657  1.00  0.00      BSYN  
ATOM    716   CG LEU    83      -4.450 -69.475 -34.473  1.00  0.00      BSYN  
ATOM    717  CD1 LEU    83      -5.786 -70.157 -34.467  1.00  0.00      BSYN  
ATOM    718  CD2 LEU    83      -3.200 -70.374 -34.450  1.00  0.00      BSYN  
ATOM    719    C LEU    83      -3.664 -67.865 -38.117  1.00  0.00      BSYN  
ATOM    720    O LEU    83      -2.543 -67.344 -37.924  1.00  0.00      BSYN  
ATOM    721    N VAL    84      -4.405 -67.664 -39.211  1.00  0.00      BSYN  
ATOM    722    H VAL    84      -5.077 -68.361 -39.367  1.00  0.00      BSYN  
ATOM    723   CA VAL    84      -4.206 -66.561 -40.195  1.00  0.00      BSYN  
ATOM    724   CB VAL    84      -4.796 -67.045 -41.502  1.00  0.00      BSYN  
ATOM    725  CG1 VAL    84      -4.448 -66.130 -42.676  1.00  0.00      BSYN  
ATOM    726  CG2 VAL    84      -4.362 -68.385 -41.952  1.00  0.00      BSYN  
ATOM    727    C VAL    84      -5.039 -65.326 -39.730  1.00  0.00      BSYN  
ATOM    728    O VAL    84      -6.241 -65.329 -39.576  1.00  0.00      BSYN  
ATOM    729    N LYS    85      -4.260 -64.282 -39.548  1.00  0.00      BSYN  
ATOM    730    H LYS    85      -3.323 -64.196 -39.822  1.00  0.00      BSYN  
ATOM    731   CA LYS    85      -4.927 -63.005 -39.222  1.00  0.00      BSYN  
ATOM    732   CB LYS    85      -4.033 -62.148 -38.374  1.00  0.00      BSYN  
ATOM    733   CG LYS    85      -2.935 -62.766 -37.580  1.00  0.00      BSYN  
ATOM    734   CD LYS    85      -1.913 -61.781 -37.243  1.00  0.00      BSYN  
ATOM    735   CE LYS    85      -0.648 -62.277 -36.708  1.00  0.00      BSYN  
ATOM    736   NZ LYS    85       0.099 -61.180 -36.020  1.00  0.00      BSYN  
ATOM    737  HZ1 LYS    85      -0.288 -60.247 -36.271  1.00  0.00      BSYN  
ATOM    738  HZ2 LYS    85      -0.204 -61.308 -35.034  1.00  0.00      BSYN  
ATOM    739  HZ3 LYS    85       1.075 -61.296 -36.359  1.00  0.00      BSYN  
ATOM    740    C LYS    85      -5.129 -62.168 -40.498  1.00  0.00      BSYN  
ATOM    741    O LYS    85      -4.168 -61.838 -41.229  1.00  0.00      BSYN  
ATOM    742    N ARG    86      -6.345 -61.602 -40.614  1.00  0.00      BSYN  
ATOM    743    H ARG    86      -6.850 -61.414 -39.796  1.00  0.00      BSYN  
ATOM    744   CA ARG    86      -6.970 -61.233 -41.897  1.00  0.00      BSYN  
ATOM    745   CB ARG    86      -8.402 -61.786 -41.954  1.00  0.00      BSYN  
ATOM    746   CG ARG    86      -8.515 -63.367 -41.868  1.00  0.00      BSYN  
ATOM    747   CD ARG    86      -8.274 -63.890 -43.343  1.00  0.00      BSYN  
ATOM    748   NE ARG    86      -8.474 -65.328 -43.516  1.00  0.00      BSYN  
ATOM    749   HE ARG    86      -8.547 -65.907 -42.729  1.00  0.00      BSYN  
ATOM    750   CZ ARG    86      -8.647 -65.734 -44.782  1.00  0.00      BSYN  
ATOM    751  NH1 ARG    86      -8.630 -64.811 -45.800  1.00  0.00      BSYN  
ATOM    752 HH11 ARG    86      -8.559 -65.019 -46.776  1.00  0.00      BSYN  
ATOM    753 HH12 ARG    86      -8.552 -63.824 -45.664  1.00  0.00      BSYN  
ATOM    754  NH2 ARG    86      -8.866 -67.035 -45.055  1.00  0.00      BSYN  
ATOM    755 HH21 ARG    86      -8.812 -67.317 -46.013  1.00  0.00      BSYN  
ATOM    756 HH22 ARG    86      -8.888 -67.686 -44.297  1.00  0.00      BSYN  
ATOM    757    C ARG    86      -6.912 -59.756 -42.198  1.00  0.00      BSYN  
ATOM    758    O ARG    86      -7.622 -58.877 -41.663  1.00  0.00      BSYN  
ATOM    759    N GLU    87      -6.039 -59.165 -43.108  1.00  0.00      BSYN  
ATOM    760    H GLU    87      -6.058 -58.190 -43.022  1.00  0.00      BSYN  
ATOM    761   CA GLU    87      -5.042 -59.991 -43.807  1.00  0.00      BSYN  
ATOM    762   CB GLU    87      -5.091 -59.573 -45.184  1.00  0.00      BSYN  
ATOM    763   CG GLU    87      -6.083 -60.079 -46.145  1.00  0.00      BSYN  
ATOM    764   CD GLU    87      -6.223 -61.547 -46.529  1.00  0.00      BSYN  
ATOM    765  OE1 GLU    87      -7.237 -62.153 -46.058  1.00  0.00      BSYN  
ATOM    766  OE2 GLU    87      -5.338 -62.014 -47.146  1.00  0.00      BSYN  
ATOM    767    C GLU    87      -3.601 -59.629 -43.441  1.00  0.00      BSYN  
ATOM    768    O GLU    87      -3.291 -58.671 -42.699  1.00  0.00      BSYN  
ATOM    769    N GLU    88      -2.588 -60.362 -44.002  1.00  0.00      BSYN  
ATOM    770    H GLU    88      -2.756 -61.036 -44.692  1.00  0.00      BSYN  
ATOM    771   CA GLU    88      -1.195 -60.426 -43.446  1.00  0.00      BSYN  
ATOM    772   CB GLU    88      -0.621 -61.786 -43.680  1.00  0.00      BSYN  
ATOM    773   CG GLU    88      -1.592 -62.887 -43.212  1.00  0.00      BSYN  
ATOM    774   CD GLU    88      -1.077 -64.272 -43.655  1.00  0.00      BSYN  
ATOM    775  OE1 GLU    88      -0.025 -64.731 -43.185  1.00  0.00      BSYN  
ATOM    776  OE2 GLU    88      -1.636 -64.852 -44.497  1.00  0.00      BSYN  
ATOM    777    C GLU    88      -0.291 -59.372 -44.122  1.00  0.00      BSYN  
ATOM    778    O GLU    88      -0.644 -58.993 -45.308  1.00  0.00      BSYN  
ATOM    779    N PHE    89       0.798 -58.770 -43.510  1.00  0.00      BSYN  
ATOM    780    H PHE    89       1.520 -58.275 -43.950  1.00  0.00      BSYN  
ATOM    781   CA PHE    89       1.053 -58.773 -42.101  1.00  0.00      BSYN  
ATOM    782   CB PHE    89       2.408 -59.333 -41.856  1.00  0.00      BSYN  
ATOM    783   CG PHE    89       2.389 -60.881 -41.626  1.00  0.00      BSYN  
ATOM    784  CD1 PHE    89       2.883 -61.605 -42.690  1.00  0.00      BSYN  
ATOM    785  CD2 PHE    89       1.920 -61.428 -40.414  1.00  0.00      BSYN  
ATOM    786  CE1 PHE    89       3.093 -62.967 -42.418  1.00  0.00      BSYN  
ATOM    787  CE2 PHE    89       1.989 -62.807 -40.291  1.00  0.00      BSYN  
ATOM    788   CZ PHE    89       2.624 -63.532 -41.317  1.00  0.00      BSYN  
ATOM    789    C PHE    89       0.911 -57.419 -41.451  1.00  0.00      BSYN  
ATOM    790    O PHE    89       1.710 -56.431 -41.725  1.00  0.00      BSYN  
ATOM    791    N PRO    90      -0.110 -57.147 -40.632  1.00  0.00      BSYN  
ATOM    792   CD PRO    90      -1.179 -58.007 -40.323  1.00  0.00      BSYN  
ATOM    793   CA PRO    90      -0.112 -55.813 -39.966  1.00  0.00      BSYN  
ATOM    794   CB PRO    90      -1.651 -55.731 -39.565  1.00  0.00      BSYN  
ATOM    795   CG PRO    90      -1.864 -57.236 -39.192  1.00  0.00      BSYN  
ATOM    796    C PRO    90       0.740 -55.777 -38.662  1.00  0.00      BSYN  
ATOM    797    O PRO    90       0.847 -54.676 -38.126  1.00  0.00      BSYN  
ATOM    798    N THR    91       1.366 -56.869 -38.241  1.00  0.00      BSYN  
ATOM    799    H THR    91       1.264 -57.698 -38.753  1.00  0.00      BSYN  
ATOM    800   CA THR    91       2.173 -56.835 -36.907  1.00  0.00      BSYN  
ATOM    801   CB THR    91       1.778 -57.844 -35.833  1.00  0.00      BSYN  
ATOM    802  OG1 THR    91       1.695 -59.085 -36.580  1.00  0.00      BSYN  
ATOM    803  HG1 THR    91       1.606 -59.644 -35.805  1.00  0.00      BSYN  
ATOM    804  CG2 THR    91       0.456 -57.260 -35.368  1.00  0.00      BSYN  
ATOM    805    C THR    91       3.727 -56.954 -37.191  1.00  0.00      BSYN  
ATOM    806    O THR    91       4.439 -55.945 -37.038  1.00  0.00      BSYN  
ATOM    807    N ASP    92       4.270 -58.088 -37.556  1.00  0.00      BSYN  
ATOM    808    H ASP    92       3.742 -58.905 -37.439  1.00  0.00      BSYN  
ATOM    809   CA ASP    92       5.598 -58.346 -37.759  1.00  0.00      BSYN  
ATOM    810   CB ASP    92       5.917 -59.725 -37.227  1.00  0.00      BSYN  
ATOM    811   CG ASP    92       7.339 -60.326 -37.372  1.00  0.00      BSYN  
ATOM    812  OD1 ASP    92       7.503 -61.473 -37.763  1.00  0.00      BSYN  
ATOM    813  OD2 ASP    92       8.281 -59.761 -36.790  1.00  0.00      BSYN  
ATOM    814    C ASP    92       6.164 -58.172 -39.221  1.00  0.00      BSYN  
ATOM    815    O ASP    92       6.509 -59.118 -39.880  1.00  0.00      BSYN  
ATOM    816    N LEU    93       6.303 -56.947 -39.681  1.00  0.00      BSYN  
ATOM    817    H LEU    93       5.706 -56.300 -39.251  1.00  0.00      BSYN  
ATOM    818   CA LEU    93       7.115 -56.572 -40.875  1.00  0.00      BSYN  
ATOM    819   CB LEU    93       6.242 -55.961 -41.954  1.00  0.00      BSYN  
ATOM    820   CG LEU    93       5.144 -56.748 -42.820  1.00  0.00      BSYN  
ATOM    821  CD1 LEU    93       4.364 -55.958 -43.766  1.00  0.00      BSYN  
ATOM    822  CD2 LEU    93       5.652 -57.859 -43.534  1.00  0.00      BSYN  
ATOM    823    C LEU    93       8.494 -55.896 -40.540  1.00  0.00      BSYN  
ATOM    824    O LEU    93       8.839 -54.915 -41.181  1.00  0.00      BSYN  
ATOM    825    N LYS    94       9.081 -56.420 -39.505  1.00  0.00      BSYN  
ATOM    826    H LYS    94       8.612 -57.150 -39.049  1.00  0.00      BSYN  
ATOM    827   CA LYS    94      10.200 -55.763 -38.845  1.00  0.00      BSYN  
ATOM    828   CB LYS    94      10.257 -55.808 -37.217  1.00  0.00      BSYN  
ATOM    829   CG LYS    94       9.259 -55.212 -36.221  1.00  0.00      BSYN  
ATOM    830   CD LYS    94       9.618 -53.779 -35.946  1.00  0.00      BSYN  
ATOM    831   CE LYS    94      10.962 -53.616 -35.282  1.00  0.00      BSYN  
ATOM    832   NZ LYS    94      10.944 -52.678 -34.125  1.00  0.00      BSYN  
ATOM    833  HZ1 LYS    94      11.773 -52.542 -33.512  1.00  0.00      BSYN  
ATOM    834  HZ2 LYS    94      10.747 -51.787 -34.623  1.00  0.00      BSYN  
ATOM    835  HZ3 LYS    94      10.188 -52.964 -33.470  1.00  0.00      BSYN  
ATOM    836    C LYS    94      11.612 -56.106 -39.239  1.00  0.00      BSYN  
ATOM    837    O LYS    94      11.902 -57.276 -39.594  1.00  0.00      BSYN  
ATOM    838    N PRO    95      12.638 -55.162 -39.311  1.00  0.00      BSYN  
ATOM    839   CD PRO    95      12.259 -53.704 -39.412  1.00  0.00      BSYN  
ATOM    840   CA PRO    95      14.035 -55.507 -39.515  1.00  0.00      BSYN  
ATOM    841   CB PRO    95      14.719 -54.163 -39.264  1.00  0.00      BSYN  
ATOM    842   CG PRO    95      13.702 -53.280 -39.904  1.00  0.00      BSYN  
ATOM    843    C PRO    95      14.446 -56.526 -38.428  1.00  0.00      BSYN  
ATOM    844    O PRO    95      14.438 -56.200 -37.221  1.00  0.00      BSYN  
ATOM    845    N GLU    96      14.613 -57.816 -38.796  1.00  0.00      BSYN  
ATOM    846    H GLU    96      14.578 -58.076 -39.740  1.00  0.00      BSYN  
ATOM    847   CA GLU    96      14.947 -58.991 -37.940  1.00  0.00      BSYN  
ATOM    848   CB GLU    96      14.212 -60.294 -38.571  1.00  0.00      BSYN  
ATOM    849   CG GLU    96      12.695 -60.283 -38.598  1.00  0.00      BSYN  
ATOM    850   CD GLU    96      12.110 -61.516 -39.289  1.00  0.00      BSYN  
ATOM    851  OE1 GLU    96      11.561 -62.427 -38.617  1.00  0.00      BSYN  
ATOM    852  OE2 GLU    96      12.182 -61.672 -40.449  1.00  0.00      BSYN  
ATOM    853    C GLU    96      16.412 -59.137 -37.611  1.00  0.00      BSYN  
ATOM    854    O GLU    96      17.050 -60.178 -37.786  1.00  0.00      BSYN  
ATOM    855    N GLU    97      17.000 -58.087 -37.090  1.00  0.00      BSYN  
ATOM    856    H GLU    97      16.621 -57.196 -37.241  1.00  0.00      BSYN  
ATOM    857   CA GLU    97      18.313 -58.161 -36.433  1.00  0.00      BSYN  
ATOM    858   CB GLU    97      19.060 -57.055 -37.179  1.00  0.00      BSYN  
ATOM    859   CG GLU    97      20.336 -57.443 -37.705  1.00  0.00      BSYN  
ATOM    860   CD GLU    97      20.180 -58.456 -38.849  1.00  0.00      BSYN  
ATOM    861  OE1 GLU    97      20.968 -59.440 -38.879  1.00  0.00      BSYN  
ATOM    862  OE2 GLU    97      19.525 -58.143 -39.868  1.00  0.00      BSYN  
ATOM    863    C GLU    97      18.306 -57.721 -34.969  1.00  0.00      BSYN  
ATOM    864    O GLU    97      17.741 -56.686 -34.688  1.00  0.00      BSYN  
ATOM    865    N VAL    98      18.892 -58.445 -34.010  1.00  0.00      BSYN  
ATOM    866    H VAL    98      19.413 -59.274 -34.045  1.00  0.00      BSYN  
ATOM    867   CA VAL    98      18.938 -58.038 -32.622  1.00  0.00      BSYN  
ATOM    868   CB VAL    98      19.328 -59.199 -31.582  1.00  0.00      BSYN  
ATOM    869  CG1 VAL    98      18.177 -60.233 -31.742  1.00  0.00      BSYN  
ATOM    870  CG2 VAL    98      20.722 -59.712 -31.804  1.00  0.00      BSYN  
ATOM    871    C VAL    98      19.743 -56.784 -32.344  1.00  0.00      BSYN  
ATOM    872    O VAL    98      20.970 -56.796 -32.494  1.00  0.00      BSYN  
ATOM    873    N ALA    99      18.992 -55.818 -32.031  1.00  0.00      BSYN  
ATOM    874    H ALA    99      18.020 -55.832 -31.907  1.00  0.00      BSYN  
ATOM    875   CA ALA    99      19.700 -54.584 -31.827  1.00  0.00      BSYN  
ATOM    876   CB ALA    99      19.466 -53.431 -32.918  1.00  0.00      BSYN  
ATOM    877    C ALA    99      19.452 -53.927 -30.492  1.00  0.00      BSYN  
ATOM    878    O ALA    99      18.509 -54.217 -29.703  1.00  0.00      BSYN  
ATOM    879    N GLN   100      20.375 -52.979 -30.156  1.00  0.00      BSYN  
ATOM    880    H GLN   100      21.148 -52.641 -30.655  1.00  0.00      BSYN  
ATOM    881   CA GLN   100      20.196 -52.304 -28.913  1.00  0.00      BSYN  
ATOM    882   CB GLN   100      21.258 -52.636 -27.873  1.00  0.00      BSYN  
ATOM    883   CG GLN   100      22.766 -52.559 -28.270  1.00  0.00      BSYN  
ATOM    884   CD GLN   100      23.734 -52.602 -27.165  1.00  0.00      BSYN  
ATOM    885  OE1 GLN   100      23.685 -51.974 -26.084  1.00  0.00      BSYN  
ATOM    886  NE2 GLN   100      24.680 -53.505 -27.485  1.00  0.00      BSYN  
ATOM    887 HE21 GLN   100      24.386 -53.946 -28.310  1.00  0.00      BSYN  
ATOM    888 HE22 GLN   100      25.562 -53.614 -27.073  1.00  0.00      BSYN  
ATOM    889    C GLN   100      19.944 -50.853 -28.952  1.00  0.00      BSYN  
ATOM    890    O GLN   100      20.848 -50.062 -28.877  1.00  0.00      BSYN  
ATOM    891    N GLU   101      18.818 -50.331 -29.417  1.00  0.00      BSYN  
ATOM    892    H GLU   101      18.184 -50.931 -29.862  1.00  0.00      BSYN  
ATOM    893   CA GLU   101      18.529 -48.906 -29.452  1.00  0.00      BSYN  
ATOM    894   CB GLU   101      17.862 -48.650 -30.736  1.00  0.00      BSYN  
ATOM    895   CG GLU   101      18.725 -48.660 -31.965  1.00  0.00      BSYN  
ATOM    896   CD GLU   101      18.140 -47.978 -33.173  1.00  0.00      BSYN  
ATOM    897  OE1 GLU   101      18.381 -46.767 -33.287  1.00  0.00      BSYN  
ATOM    898  OE2 GLU   101      17.397 -48.645 -33.848  1.00  0.00      BSYN  
ATOM    899    C GLU   101      17.773 -48.268 -28.285  1.00  0.00      BSYN  
ATOM    900    O GLU   101      17.100 -49.023 -27.646  1.00  0.00      BSYN  
ATOM    901    N ALA   102      17.762 -46.929 -28.014  1.00  0.00      BSYN  
ATOM    902    H ALA   102      18.371 -46.270 -28.409  1.00  0.00      BSYN  
ATOM    903   CA ALA   102      16.809 -46.220 -27.082  1.00  0.00      BSYN  
ATOM    904   CB ALA   102      17.600 -46.221 -25.714  1.00  0.00      BSYN  
ATOM    905    C ALA   102      16.551 -44.825 -27.676  1.00  0.00      BSYN  
ATOM    906    O ALA   102      17.408 -44.185 -28.407  1.00  0.00      BSYN  
ATOM    907    N ALA   103      15.262 -44.545 -27.597  1.00  0.00      BSYN  
ATOM    908    H ALA   103      14.579 -45.232 -27.452  1.00  0.00      BSYN  
ATOM    909   CA ALA   103      14.704 -43.191 -27.864  1.00  0.00      BSYN  
ATOM    910   CB ALA   103      13.973 -43.039 -29.176  1.00  0.00      BSYN  
ATOM    911    C ALA   103      13.831 -42.768 -26.672  1.00  0.00      BSYN  
ATOM    912    O ALA   103      12.969 -43.507 -26.242  1.00  0.00      BSYN  
ATOM    913    N GLU   104      14.116 -41.580 -26.112  1.00  0.00      BSYN  
ATOM    914    H GLU   104      14.944 -41.121 -26.366  1.00  0.00      BSYN  
ATOM    915   CA GLU   104      13.326 -40.915 -25.090  1.00  0.00      BSYN  
ATOM    916   CB GLU   104      14.118 -39.758 -24.718  1.00  0.00      BSYN  
ATOM    917   CG GLU   104      13.556 -39.117 -23.383  1.00  0.00      BSYN  
ATOM    918   CD GLU   104      14.240 -37.925 -22.950  1.00  0.00      BSYN  
ATOM    919  OE1 GLU   104      14.505 -37.804 -21.796  1.00  0.00      BSYN  
ATOM    920  OE2 GLU   104      14.556 -37.006 -23.722  1.00  0.00      BSYN  
ATOM    921    C GLU   104      11.946 -40.476 -25.469  1.00  0.00      BSYN  
ATOM    922    O GLU   104      10.911 -40.438 -24.732  1.00  0.00      BSYN  
ATOM    923    N GLU   105      11.765 -39.945 -26.691  1.00  0.00      BSYN  
ATOM    924    H GLU   105      12.523 -39.460 -27.080  1.00  0.00      BSYN  
ATOM    925   CA GLU   105      10.403 -40.048 -27.383  1.00  0.00      BSYN  
ATOM    926   CB GLU   105      10.252 -38.766 -28.305  1.00  0.00      BSYN  
ATOM    927   CG GLU   105       8.812 -38.428 -28.436  1.00  0.00      BSYN  
ATOM    928   CD GLU   105       8.639 -37.295 -29.440  1.00  0.00      BSYN  
ATOM    929  OE1 GLU   105       8.083 -36.193 -29.157  1.00  0.00      BSYN  
ATOM    930  OE2 GLU   105       9.175 -37.298 -30.585  1.00  0.00      BSYN  
ATOM    931    C GLU   105      10.313 -41.397 -28.146  1.00  0.00      BSYN  
ATOM    932    O GLU   105      11.006 -41.566 -29.121  1.00  0.00      BSYN  
ATOM    933    N PRO   106       9.452 -42.362 -27.717  1.00  0.00      BSYN  
ATOM    934   CD PRO   106       9.074 -42.608 -26.375  1.00  0.00      BSYN  
ATOM    935   CA PRO   106       9.350 -43.559 -28.539  1.00  0.00      BSYN  
ATOM    936   CB PRO   106       8.450 -44.463 -27.512  1.00  0.00      BSYN  
ATOM    937   CG PRO   106       9.106 -44.117 -26.240  1.00  0.00      BSYN  
ATOM    938    C PRO   106       8.632 -43.264 -29.929  1.00  0.00      BSYN  
ATOM    939    O PRO   106       7.802 -42.358 -30.064  1.00  0.00      BSYN  
ATOM    940    N LEU   107       8.883 -44.125 -30.947  1.00  0.00      BSYN  
ATOM    941    H LEU   107       9.589 -44.801 -30.878  1.00  0.00      BSYN  
ATOM    942   CA LEU   107       8.406 -43.676 -32.319  1.00  0.00      BSYN  
ATOM    943   CB LEU   107       9.200 -43.948 -33.553  1.00  0.00      BSYN  
ATOM    944   CG LEU   107      10.719 -43.901 -33.709  1.00  0.00      BSYN  
ATOM    945  CD1 LEU   107      11.327 -45.164 -33.222  1.00  0.00      BSYN  
ATOM    946  CD2 LEU   107      11.007 -43.791 -35.257  1.00  0.00      BSYN  
ATOM    947    C LEU   107       7.120 -44.349 -32.778  1.00  0.00      BSYN  
ATOM    948    O LEU   107       6.124 -43.672 -33.133  1.00  0.00      BSYN  
ATOM    949    N ILE   108       7.115 -45.711 -32.820  1.00  0.00      BSYN  
ATOM    950    H ILE   108       7.982 -46.148 -32.686  1.00  0.00      BSYN  
ATOM    951   CA ILE   108       5.955 -46.516 -32.965  1.00  0.00      BSYN  
ATOM    952   CB ILE   108       6.103 -47.353 -34.293  1.00  0.00      BSYN  
ATOM    953  CG2 ILE   108       4.826 -48.185 -34.525  1.00  0.00      BSYN  
ATOM    954  CG1 ILE   108       6.236 -46.394 -35.446  1.00  0.00      BSYN  
ATOM    955   CD ILE   108       6.684 -46.966 -36.830  1.00  0.00      BSYN  
ATOM    956    C ILE   108       5.861 -47.459 -31.775  1.00  0.00      BSYN  
ATOM    957    O ILE   108       6.911 -47.976 -31.333  1.00  0.00      BSYN  
ATOM    958    N GLU   109       4.788 -47.642 -31.089  1.00  0.00      BSYN  
ATOM    959    H GLU   109       4.024 -47.166 -31.477  1.00  0.00      BSYN  
ATOM    960   CA GLU   109       4.506 -48.611 -30.124  1.00  0.00      BSYN  
ATOM    961   CB GLU   109       4.612 -47.890 -28.714  1.00  0.00      BSYN  
ATOM    962   CG GLU   109       3.523 -46.795 -28.247  1.00  0.00      BSYN  
ATOM    963   CD GLU   109       3.555 -45.986 -26.967  1.00  0.00      BSYN  
ATOM    964  OE1 GLU   109       3.551 -44.811 -26.988  1.00  0.00      BSYN  
ATOM    965  OE2 GLU   109       3.722 -46.568 -25.920  1.00  0.00      BSYN  
ATOM    966    C GLU   109       3.342 -49.535 -30.318  1.00  0.00      BSYN  
ATOM    967    O GLU   109       2.262 -49.042 -30.246  1.00  0.00      BSYN  
ATOM    968    N PRO   110       3.586 -50.877 -30.531  1.00  0.00      BSYN  
ATOM    969   CD PRO   110       4.734 -51.424 -31.338  1.00  0.00      BSYN  
ATOM    970   CA PRO   110       2.637 -51.789 -30.151  1.00  0.00      BSYN  
ATOM    971   CB PRO   110       3.250 -53.004 -30.764  1.00  0.00      BSYN  
ATOM    972   CG PRO   110       4.675 -52.864 -31.010  1.00  0.00      BSYN  
ATOM    973    C PRO   110       2.321 -52.017 -28.667  1.00  0.00      BSYN  
ATOM    974    O PRO   110       3.222 -51.801 -27.849  1.00  0.00      BSYN  
ATOM    975    N LEU   111       1.121 -52.361 -28.211  1.00  0.00      BSYN  
ATOM    976    H LEU   111       0.510 -52.470 -28.970  1.00  0.00      BSYN  
ATOM    977   CA LEU   111       0.898 -52.695 -26.866  1.00  0.00      BSYN  
ATOM    978   CB LEU   111      -0.479 -51.966 -26.377  1.00  0.00      BSYN  
ATOM    979   CG LEU   111      -0.279 -51.029 -25.218  1.00  0.00      BSYN  
ATOM    980  CD1 LEU   111       0.672 -51.535 -24.136  1.00  0.00      BSYN  
ATOM    981  CD2 LEU   111       0.331 -49.775 -25.732  1.00  0.00      BSYN  
ATOM    982    C LEU   111       0.639 -54.197 -26.733  1.00  0.00      BSYN  
ATOM    983    O LEU   111      -0.469 -54.755 -26.919  1.00  0.00      BSYN  
ATOM    984    N MET   112       1.713 -54.949 -26.576  1.00  0.00      BSYN  
ATOM    985    H MET   112       2.470 -54.351 -26.403  1.00  0.00      BSYN  
ATOM    986   CA MET   112       2.013 -56.403 -26.584  1.00  0.00      BSYN  
ATOM    987   CB MET   112       3.647 -56.378 -26.632  1.00  0.00      BSYN  
ATOM    988   CG MET   112       4.136 -57.747 -26.893  1.00  0.00      BSYN  
ATOM    989   SD MET   112       4.210 -58.762 -25.392  1.00  0.00      BSYN  
ATOM    990   CE MET   112       5.830 -58.654 -24.732  1.00  0.00      BSYN  
ATOM    991    C MET   112       1.612 -57.146 -25.292  1.00  0.00      BSYN  
ATOM    992    O MET   112       0.727 -58.050 -25.184  1.00  0.00      BSYN  
ATOM    993    N GLU   113       2.123 -56.467 -24.261  1.00  0.00      BSYN  
ATOM    994    H GLU   113       2.731 -55.713 -24.405  1.00  0.00      BSYN  
ATOM    995   CA GLU   113       1.974 -56.739 -22.887  1.00  0.00      BSYN  
ATOM    996   CB GLU   113       3.402 -56.748 -22.285  1.00  0.00      BSYN  
ATOM    997   CG GLU   113       3.606 -57.951 -21.343  1.00  0.00      BSYN  
ATOM    998   CD GLU   113       4.982 -58.216 -20.705  1.00  0.00      BSYN  
ATOM    999  OE1 GLU   113       5.029 -58.675 -19.648  1.00  0.00      BSYN  
ATOM   1000  OE2 GLU   113       5.999 -57.846 -21.367  1.00  0.00      BSYN  
ATOM   1001    C GLU   113       1.219 -55.626 -22.234  1.00  0.00      BSYN  
ATOM   1002    O GLU   113       1.655 -54.468 -22.306  1.00  0.00      BSYN  
ATOM   1003    N PRO   114       0.133 -56.043 -21.609  1.00  0.00      BSYN  
ATOM   1004   CD PRO   114      -0.532 -57.306 -21.733  1.00  0.00      BSYN  
ATOM   1005   CA PRO   114      -0.815 -55.196 -20.865  1.00  0.00      BSYN  
ATOM   1006   CB PRO   114      -2.072 -56.075 -20.538  1.00  0.00      BSYN  
ATOM   1007   CG PRO   114      -1.973 -57.060 -21.587  1.00  0.00      BSYN  
ATOM   1008    C PRO   114      -0.200 -54.623 -19.629  1.00  0.00      BSYN  
ATOM   1009    O PRO   114      -0.316 -55.138 -18.539  1.00  0.00      BSYN  
ATOM   1010    N GLU   115       0.688 -53.608 -19.844  1.00  0.00      BSYN  
ATOM   1011    H GLU   115       1.012 -53.362 -20.735  1.00  0.00      BSYN  
ATOM   1012   CA GLU   115       1.240 -52.748 -18.826  1.00  0.00      BSYN  
ATOM   1013   CB GLU   115       2.492 -52.089 -19.413  1.00  0.00      BSYN  
ATOM   1014   CG GLU   115       3.773 -52.882 -19.327  1.00  0.00      BSYN  
ATOM   1015   CD GLU   115       4.986 -52.048 -19.804  1.00  0.00      BSYN  
ATOM   1016  OE1 GLU   115       5.454 -51.378 -18.967  1.00  0.00      BSYN  
ATOM   1017  OE2 GLU   115       5.445 -52.373 -20.848  1.00  0.00      BSYN  
ATOM   1018    C GLU   115       0.161 -51.611 -18.408  1.00  0.00      BSYN  
ATOM   1019    O GLU   115      -0.218 -50.760 -19.264  1.00  0.00      BSYN  
ATOM   1020    N GLY   116      -0.390 -51.707 -17.189  1.00  0.00      BSYN  
ATOM   1021    H GLY   116      -0.217 -52.402 -16.519  1.00  0.00      BSYN  
ATOM   1022   CA GLY   116      -1.271 -50.661 -16.695  1.00  0.00      BSYN  
ATOM   1023    C GLY   116      -1.916 -51.099 -15.356  1.00  0.00      BSYN  
ATOM   1024    O GLY   116      -2.967 -51.711 -15.558  1.00  0.00      BSYN  
ATOM   1025    N GLU   117      -1.322 -50.833 -14.269  1.00  0.00      BSYN  
ATOM   1026    H GLU   117      -0.369 -50.634 -14.377  1.00  0.00      BSYN  
ATOM   1027   CA GLU   117      -1.943 -51.138 -12.937  1.00  0.00      BSYN  
ATOM   1028   CB GLU   117      -1.001 -51.699 -11.941  1.00  0.00      BSYN  
ATOM   1029   CG GLU   117      -0.552 -53.211 -12.451  1.00  0.00      BSYN  
ATOM   1030   CD GLU   117       0.419 -53.874 -11.622  1.00  0.00      BSYN  
ATOM   1031  OE1 GLU   117       1.597 -53.610 -11.715  1.00  0.00      BSYN  
ATOM   1032  OE2 GLU   117      -0.023 -54.782 -10.848  1.00  0.00      BSYN  
ATOM   1033    C GLU   117      -2.745 -50.006 -12.350  1.00  0.00      BSYN  
ATOM   1034    O GLU   117      -2.748 -49.823 -11.114  1.00  0.00      BSYN  
ATOM   1035    N SER   118      -3.639 -49.590 -13.256  1.00  0.00      BSYN  
ATOM   1036    H SER   118      -3.985 -50.103 -14.016  1.00  0.00      BSYN  
ATOM   1037   CA SER   118      -4.572 -48.611 -12.732  1.00  0.00      BSYN  
ATOM   1038   CB SER   118      -4.663 -47.390 -13.551  1.00  0.00      BSYN  
ATOM   1039   OG SER   118      -3.549 -46.503 -13.584  1.00  0.00      BSYN  
ATOM   1040   HG SER   118      -3.717 -45.813 -14.230  1.00  0.00      BSYN  
ATOM   1041    C SER   118      -5.827 -49.415 -12.552  1.00  0.00      BSYN  
ATOM   1042    O SER   118      -6.646 -49.485 -13.479  1.00  0.00      BSYN  
ATOM   1043    N TYR   119      -6.002 -50.212 -11.491  1.00  0.00      BSYN  
ATOM   1044    H TYR   119      -5.271 -50.386 -10.861  1.00  0.00      BSYN  
ATOM   1045   CA TYR   119      -7.102 -51.108 -11.274  1.00  0.00      BSYN  
ATOM   1046   CB TYR   119      -6.582 -52.477 -10.887  1.00  0.00      BSYN  
ATOM   1047   CG TYR   119      -5.774 -53.327 -11.867  1.00  0.00      BSYN  
ATOM   1048  CD1 TYR   119      -5.021 -54.498 -11.418  1.00  0.00      BSYN  
ATOM   1049  CE1 TYR   119      -4.529 -55.405 -12.379  1.00  0.00      BSYN  
ATOM   1050  CD2 TYR   119      -5.858 -53.019 -13.169  1.00  0.00      BSYN  
ATOM   1051  CE2 TYR   119      -5.282 -53.868 -14.125  1.00  0.00      BSYN  
ATOM   1052   CZ TYR   119      -4.653 -55.009 -13.703  1.00  0.00      BSYN  
ATOM   1053   OH TYR   119      -4.091 -55.820 -14.691  1.00  0.00      BSYN  
ATOM   1054   HH TYR   119      -4.274 -55.365 -15.515  1.00  0.00      BSYN  
ATOM   1055    C TYR   119      -8.009 -50.726 -10.053  1.00  0.00      BSYN  
ATOM   1056    O TYR   119      -7.709 -50.530  -8.915  1.00  0.00      BSYN  
ATOM   1057    N GLU   120      -9.255 -50.675 -10.497  1.00  0.00      BSYN  
ATOM   1058    H GLU   120      -9.471 -50.885 -11.429  1.00  0.00      BSYN  
ATOM   1059   CA GLU   120     -10.329 -50.375  -9.553  1.00  0.00      BSYN  
ATOM   1060   CB GLU   120     -11.299 -49.901 -10.559  1.00  0.00      BSYN  
ATOM   1061   CG GLU   120     -12.200 -48.891  -9.925  1.00  0.00      BSYN  
ATOM   1062   CD GLU   120     -13.033 -48.079 -10.881  1.00  0.00      BSYN  
ATOM   1063  OE1 GLU   120     -13.043 -46.836 -10.611  1.00  0.00      BSYN  
ATOM   1064  OE2 GLU   120     -13.599 -48.638 -11.819  1.00  0.00      BSYN  
ATOM   1065    C GLU   120     -10.756 -51.602  -8.786  1.00  0.00      BSYN  
ATOM   1066    O GLU   120     -10.044 -52.598  -8.562  1.00  0.00      BSYN  
ATOM   1067    N ASP   121     -11.928 -51.583  -8.307  1.00  0.00      BSYN  
ATOM   1068    H ASP   121     -12.348 -50.700  -8.241  1.00  0.00      BSYN  
ATOM   1069   CA ASP   121     -12.728 -52.685  -7.882  1.00  0.00      BSYN  
ATOM   1070   CB ASP   121     -13.025 -52.759  -6.450  1.00  0.00      BSYN  
ATOM   1071   CG ASP   121     -13.907 -53.929  -6.031  1.00  0.00      BSYN  
ATOM   1072  OD1 ASP   121     -14.756 -53.621  -5.105  1.00  0.00      BSYN  
ATOM   1073  OD2 ASP   121     -13.756 -55.109  -6.387  1.00  0.00      BSYN  
ATOM   1074    C ASP   121     -13.957 -52.542  -8.840  1.00  0.00      BSYN  
ATOM   1075    O ASP   121     -14.664 -51.555  -8.786  1.00  0.00      BSYN  
ATOM   1076    N PRO   122     -14.287 -53.474  -9.740  1.00  0.00      BSYN  
ATOM   1077   CD PRO   122     -13.396 -54.495 -10.140  1.00  0.00      BSYN  
ATOM   1078   CA PRO   122     -15.566 -53.591 -10.413  1.00  0.00      BSYN  
ATOM   1079   CB PRO   122     -15.410 -54.957 -11.069  1.00  0.00      BSYN  
ATOM   1080   CG PRO   122     -13.954 -54.924 -11.445  1.00  0.00      BSYN  
ATOM   1081    C PRO   122     -16.763 -53.486  -9.556  1.00  0.00      BSYN  
ATOM   1082    O PRO   122     -16.837 -54.107  -8.500  1.00  0.00      BSYN  
ATOM   1083    N PRO   123     -17.750 -52.638 -10.055  1.00  0.00      BSYN  
ATOM   1084   CD PRO   123     -17.557 -51.684 -11.137  1.00  0.00      BSYN  
ATOM   1085   CA PRO   123     -18.851 -52.272  -9.227  1.00  0.00      BSYN  
ATOM   1086   CB PRO   123     -19.497 -51.067  -9.963  1.00  0.00      BSYN  
ATOM   1087   CG PRO   123     -18.416 -50.465 -10.773  1.00  0.00      BSYN  
ATOM   1088    C PRO   123     -19.846 -53.449  -9.054  1.00  0.00      BSYN  
ATOM   1089    O PRO   123     -20.709 -53.634  -9.943  1.00  0.00      BSYN  
ATOM   1090    N GLN   124     -19.778 -54.130  -7.925  1.00  0.00      BSYN  
ATOM   1091    H GLN   124     -19.160 -53.864  -7.213  1.00  0.00      BSYN  
ATOM   1092   CA GLN   124     -20.495 -55.407  -7.653  1.00  0.00      BSYN  
ATOM   1093   CB GLN   124     -19.410 -56.317  -7.196  1.00  0.00      BSYN  
ATOM   1094   CG GLN   124     -18.598 -56.150  -5.915  1.00  0.00      BSYN  
ATOM   1095   CD GLN   124     -17.269 -56.866  -6.056  1.00  0.00      BSYN  
ATOM   1096  OE1 GLN   124     -16.859 -57.709  -5.288  1.00  0.00      BSYN  
ATOM   1097  NE2 GLN   124     -16.345 -56.402  -6.854  1.00  0.00      BSYN  
ATOM   1098 HE21 GLN   124     -16.630 -55.788  -7.562  1.00  0.00      BSYN  
ATOM   1099 HE22 GLN   124     -15.411 -56.685  -6.770  1.00  0.00      BSYN  
ATOM   1100    C GLN   124     -21.622 -55.103  -6.541  1.00  0.00      BSYN  
ATOM   1101    O GLN   124     -21.638 -53.972  -5.963  1.00  0.00      BSYN  
ATOM   1102    N GLU   125     -22.285 -56.143  -6.096  1.00  0.00      BSYN  
ATOM   1103    H GLU   125     -21.715 -56.939  -6.135  1.00  0.00      BSYN  
ATOM   1104   CA GLU   125     -23.555 -55.948  -5.376  1.00  0.00      BSYN  
ATOM   1105   CB GLU   125     -24.500 -56.705  -6.182  1.00  0.00      BSYN  
ATOM   1106   CG GLU   125     -25.195 -55.664  -6.935  1.00  0.00      BSYN  
ATOM   1107   CD GLU   125     -25.963 -55.975  -8.217  1.00  0.00      BSYN  
ATOM   1108  OE1 GLU   125     -27.022 -56.660  -8.070  1.00  0.00      BSYN  
ATOM   1109  OE2 GLU   125     -25.551 -55.583  -9.271  1.00  0.00      BSYN  
ATOM   1110    C GLU   125     -23.532 -56.393  -3.908  1.00  0.00      BSYN  
ATOM   1111    O GLU   125     -24.605 -56.822  -3.397  1.00  0.00      BSYN  
ATOM   1112    N GLU   126     -22.332 -56.328  -3.302  1.00  0.00      BSYN  
ATOM   1113    H GLU   126     -21.617 -55.885  -3.805  1.00  0.00      BSYN  
ATOM   1114   CA GLU   126     -22.240 -56.499  -1.878  1.00  0.00      BSYN  
ATOM   1115   CB GLU   126     -21.351 -57.717  -1.655  1.00  0.00      BSYN  
ATOM   1116   CG GLU   126     -21.647 -58.393  -0.366  1.00  0.00      BSYN  
ATOM   1117   CD GLU   126     -22.899 -59.228  -0.331  1.00  0.00      BSYN  
ATOM   1118  OE1 GLU   126     -22.717 -60.357   0.013  1.00  0.00      BSYN  
ATOM   1119  OE2 GLU   126     -24.007 -58.910  -0.695  1.00  0.00      BSYN  
ATOM   1120    C GLU   126     -21.601 -55.202  -1.372  1.00  0.00      BSYN  
ATOM   1121    O GLU   126     -20.529 -54.923  -1.786  1.00  0.00      BSYN  
ATOM   1122    N TYR   127     -22.305 -54.457  -0.491  1.00  0.00      BSYN  
ATOM   1123    H TYR   127     -23.189 -54.775  -0.211  1.00  0.00      BSYN  
ATOM   1124   CA TYR   127     -21.684 -53.287  -0.009  1.00  0.00      BSYN  
ATOM   1125   CB TYR   127     -22.492 -52.021  -0.289  1.00  0.00      BSYN  
ATOM   1126   CG TYR   127     -23.122 -51.898  -1.704  1.00  0.00      BSYN  
ATOM   1127  CD1 TYR   127     -22.301 -51.597  -2.879  1.00  0.00      BSYN  
ATOM   1128  CE1 TYR   127     -22.919 -51.440  -4.111  1.00  0.00      BSYN  
ATOM   1129  CD2 TYR   127     -24.444 -52.049  -1.963  1.00  0.00      BSYN  
ATOM   1130  CE2 TYR   127     -25.050 -51.992  -3.187  1.00  0.00      BSYN  
ATOM   1131   CZ TYR   127     -24.249 -51.665  -4.279  1.00  0.00      BSYN  
ATOM   1132   OH TYR   127     -24.867 -51.664  -5.491  1.00  0.00      BSYN  
ATOM   1133   HH TYR   127     -25.749 -51.290  -5.431  1.00  0.00      BSYN  
ATOM   1134    C TYR   127     -21.483 -53.540   1.503  1.00  0.00      BSYN  
ATOM   1135    O TYR   127     -22.170 -54.124   2.217  1.00  0.00      BSYN  
ATOM   1136    N GLN   128     -20.457 -52.841   1.898  1.00  0.00      BSYN  
ATOM   1137    H GLN   128     -19.882 -52.548   1.161  1.00  0.00      BSYN  
ATOM   1138   CA GLN   128     -20.155 -52.786   3.360  1.00  0.00      BSYN  
ATOM   1139   CB GLN   128     -18.797 -52.359   3.525  1.00  0.00      BSYN  
ATOM   1140   CG GLN   128     -17.831 -52.986   4.564  1.00  0.00      BSYN  
ATOM   1141   CD GLN   128     -17.445 -54.478   4.210  1.00  0.00      BSYN  
ATOM   1142  OE1 GLN   128     -17.059 -54.778   3.003  1.00  0.00      BSYN  
ATOM   1143  NE2 GLN   128     -17.808 -55.427   5.082  1.00  0.00      BSYN  
ATOM   1144 HE21 GLN   128     -17.655 -56.375   4.884  1.00  0.00      BSYN  
ATOM   1145 HE22 GLN   128     -18.160 -55.302   5.988  1.00  0.00      BSYN  
ATOM   1146    C GLN   128     -21.212 -51.914   4.143  1.00  0.00      BSYN  
ATOM   1147    O GLN   128     -20.994 -50.782   4.533  1.00  0.00      BSYN  
ATOM   1148    N GLU   129     -22.504 -52.391   4.354  1.00  0.00      BSYN  
ATOM   1149    H GLU   129     -22.928 -53.173   3.944  1.00  0.00      BSYN  
ATOM   1150   CA GLU   129     -23.487 -51.520   4.995  1.00  0.00      BSYN  
ATOM   1151   CB GLU   129     -24.330 -50.925   3.822  1.00  0.00      BSYN  
ATOM   1152   CG GLU   129     -25.204 -49.820   4.248  1.00  0.00      BSYN  
ATOM   1153   CD GLU   129     -24.615 -48.643   4.902  1.00  0.00      BSYN  
ATOM   1154  OE1 GLU   129     -23.886 -47.946   4.235  1.00  0.00      BSYN  
ATOM   1155  OE2 GLU   129     -25.007 -48.495   6.001  1.00  0.00      BSYN  
ATOM   1156    C GLU   129     -24.404 -52.189   6.077  1.00  0.00      BSYN  
ATOM   1157    O GLU   129     -25.486 -52.670   5.723  1.00  0.00      BSYN  
ATOM   1158    N TYR   130     -23.950 -52.016   7.342  1.00  0.00      BSYN  
ATOM   1159    H TYR   130     -23.012 -51.773   7.485  1.00  0.00      BSYN  
ATOM   1160   CA TYR   130     -24.789 -52.338   8.475  1.00  0.00      BSYN  
ATOM   1161   CB TYR   130     -24.078 -53.490   9.048  1.00  0.00      BSYN  
ATOM   1162   CG TYR   130     -24.866 -54.245  10.068  1.00  0.00      BSYN  
ATOM   1163  CD1 TYR   130     -25.541 -55.364   9.672  1.00  0.00      BSYN  
ATOM   1164  CE1 TYR   130     -26.518 -55.989  10.430  1.00  0.00      BSYN  
ATOM   1165  CD2 TYR   130     -25.117 -53.833  11.353  1.00  0.00      BSYN  
ATOM   1166  CE2 TYR   130     -25.941 -54.537  12.226  1.00  0.00      BSYN  
ATOM   1167   CZ TYR   130     -26.722 -55.545  11.718  1.00  0.00      BSYN  
ATOM   1168   OH TYR   130     -27.799 -55.964  12.486  1.00  0.00      BSYN  
ATOM   1169   HH TYR   130     -27.994 -55.380  13.222  1.00  0.00      BSYN  
ATOM   1170    C TYR   130     -25.122 -51.138   9.373  1.00  0.00      BSYN  
ATOM   1171    O TYR   130     -24.235 -50.796  10.176  1.00  0.00      BSYN  
ATOM   1172    N GLU   131     -26.220 -50.491   9.091  1.00  0.00      BSYN  
ATOM   1173    H GLU   131     -26.635 -50.769   8.248  1.00  0.00      BSYN  
ATOM   1174   CA GLU   131     -26.690 -49.392   9.895  1.00  0.00      BSYN  
ATOM   1175   CB GLU   131     -27.738 -48.762   9.179  1.00  0.00      BSYN  
ATOM   1176   CG GLU   131     -27.418 -48.106   7.798  1.00  0.00      BSYN  
ATOM   1177   CD GLU   131     -28.418 -47.027   7.268  1.00  0.00      BSYN  
ATOM   1178  OE1 GLU   131     -29.503 -46.961   7.852  1.00  0.00      BSYN  
ATOM   1179  OE2 GLU   131     -28.062 -46.301   6.314  1.00  0.00      BSYN  
ATOM   1180    C GLU   131     -27.140 -49.634  11.372  1.00  0.00      BSYN  
ATOM   1181    O GLU   131     -28.101 -50.434  11.431  1.00  0.00      BSYN  
ATOM   1182    N PRO   132     -26.419 -49.241  12.483  1.00  0.00      BSYN  
ATOM   1183   CD PRO   132     -24.972 -49.021  12.511  1.00  0.00      BSYN  
ATOM   1184   CA PRO   132     -26.873 -49.407  13.899  1.00  0.00      BSYN  
ATOM   1185   CB PRO   132     -25.486 -49.483  14.596  1.00  0.00      BSYN  
ATOM   1186   CG PRO   132     -24.700 -48.448  13.866  1.00  0.00      BSYN  
ATOM   1187    C PRO   132     -27.874 -48.454  14.552  1.00  0.00      BSYN  
ATOM   1188    O PRO   132     -28.538 -47.622  13.914  1.00  0.00      BSYN  
ATOM   1189    N GLU   133     -28.055 -48.682  15.907  1.00  0.00      BSYN  
ATOM   1190    H GLU   133     -27.496 -49.224  16.502  1.00  0.00      BSYN  
ATOM   1191   CA GLU   133     -29.109 -47.843  16.669  1.00  0.00      BSYN  
ATOM   1192   CB GLU   133     -30.582 -48.462  16.571  1.00  0.00      BSYN  
ATOM   1193   CG GLU   133     -30.659 -49.870  16.998  1.00  0.00      BSYN  
ATOM   1194   CD GLU   133     -32.030 -50.478  17.090  1.00  0.00      BSYN  
ATOM   1195  OE1 GLU   133     -32.304 -51.335  16.245  1.00  0.00      BSYN  
ATOM   1196  OE2 GLU   133     -32.828 -50.213  17.946  1.00  0.00      BSYN  
ATOM   1197    C GLU   133     -28.725 -47.663  18.141  1.00  0.00      BSYN  
ATOM   1198    O GLU   133     -28.600 -48.626  18.866  1.00  0.00      BSYN  
ATOM   1199    N ALA   134     -28.524 -46.429  18.675  1.00  0.00      BSYN  
ATOM   1200    H ALA   134     -28.349 -45.680  18.068  1.00  0.00      BSYN  
ATOM   1201   CA ALA   134     -28.503 -46.012  20.103  1.00  0.00      BSYN  
ATOM   1202   CB ALA   134     -27.781 -44.746  20.310  1.00  0.00      BSYN  
ATOM   1203    C ALA   134     -29.746 -45.897  20.898  1.00  0.00      BSYN  
ATOM   1204  OT1 ALA   134     -30.800 -45.426  20.452  1.00  0.00      BSYN  
ATOM   1205  OT2 ALA   134     -29.705 -46.517  21.991  1.00  0.00      BSYN  
END
