# Supplementary material for: Data set of intrinsically disordered proteins analysed at a local protein conformation level
Source: Data Brief. 2020 Mar 5;29:105383. doi: 10.1016/j.dib.2020.105383 (PMC7078294; doi:10.1016/j.dib.2020.105383)
Supplement: Supplementary file 1 [file mmc1.zip › the data/1-DATA/PED1AAD-pdb/1AAD-216.pdb]

CRYST1    1.000    1.000    1.000  90.00  90.00  90.00 P 1           1
ATOM      1  HT1 MET     1     -32.853 -69.696 -57.227  1.00  0.00      BSYN  
ATOM      2  HT2 MET     1     -31.562 -70.628 -56.520  1.00  0.00      BSYN  
ATOM      3    N MET     1     -32.538 -70.624 -56.878  1.00  0.00      BSYN  
ATOM      4  HT3 MET     1     -33.152 -70.825 -56.062  1.00  0.00      BSYN  
ATOM      5   CA MET     1     -32.632 -71.676 -57.984  1.00  0.00      BSYN  
ATOM      6   CB MET     1     -31.997 -70.951 -59.171  1.00  0.00      BSYN  
ATOM      7   CG MET     1     -32.940 -69.847 -59.745  1.00  0.00      BSYN  
ATOM      8   SD MET     1     -32.384 -69.412 -61.357  1.00  0.00      BSYN  
ATOM      9   CE MET     1     -33.675 -69.994 -62.383  1.00  0.00      BSYN  
ATOM     10    C MET     1     -31.900 -72.966 -57.737  1.00  0.00      BSYN  
ATOM     11    O MET     1     -30.632 -72.946 -57.733  1.00  0.00      BSYN  
ATOM     12    N ASP     2     -32.606 -74.183 -57.648  1.00  0.00      BSYN  
ATOM     13    H ASP     2     -33.532 -74.385 -57.897  1.00  0.00      BSYN  
ATOM     14   CA ASP     2     -31.913 -75.344 -57.296  1.00  0.00      BSYN  
ATOM     15   CB ASP     2     -32.306 -75.949 -55.842  1.00  0.00      BSYN  
ATOM     16   CG ASP     2     -31.297 -76.964 -55.420  1.00  0.00      BSYN  
ATOM     17  OD1 ASP     2     -31.636 -78.063 -55.529  1.00  0.00      BSYN  
ATOM     18  OD2 ASP     2     -30.218 -76.563 -55.092  1.00  0.00      BSYN  
ATOM     19    C ASP     2     -32.114 -76.402 -58.419  1.00  0.00      BSYN  
ATOM     20    O ASP     2     -33.171 -76.601 -58.999  1.00  0.00      BSYN  
ATOM     21    N VAL     3     -31.116 -77.263 -58.683  1.00  0.00      BSYN  
ATOM     22    H VAL     3     -30.244 -77.149 -58.252  1.00  0.00      BSYN  
ATOM     23   CA VAL     3     -31.276 -78.405 -59.638  1.00  0.00      BSYN  
ATOM     24   CB VAL     3     -29.884 -78.959 -60.125  1.00  0.00      BSYN  
ATOM     25  CG1 VAL     3     -29.719 -80.235 -60.984  1.00  0.00      BSYN  
ATOM     26  CG2 VAL     3     -29.137 -77.765 -60.780  1.00  0.00      BSYN  
ATOM     27    C VAL     3     -32.021 -79.555 -59.063  1.00  0.00      BSYN  
ATOM     28    O VAL     3     -33.092 -79.964 -59.495  1.00  0.00      BSYN  
ATOM     29    N PHE     4     -31.451 -80.043 -57.930  1.00  0.00      BSYN  
ATOM     30    H PHE     4     -30.618 -79.677 -57.566  1.00  0.00      BSYN  
ATOM     31   CA PHE     4     -32.171 -81.186 -57.136  1.00  0.00      BSYN  
ATOM     32   CB PHE     4     -31.257 -81.604 -55.983  1.00  0.00      BSYN  
ATOM     33   CG PHE     4     -29.862 -81.992 -56.215  1.00  0.00      BSYN  
ATOM     34  CD1 PHE     4     -28.947 -81.181 -56.838  1.00  0.00      BSYN  
ATOM     35  CD2 PHE     4     -29.467 -83.159 -55.739  1.00  0.00      BSYN  
ATOM     36  CE1 PHE     4     -27.640 -81.594 -56.877  1.00  0.00      BSYN  
ATOM     37  CE2 PHE     4     -28.148 -83.597 -55.793  1.00  0.00      BSYN  
ATOM     38   CZ PHE     4     -27.202 -82.772 -56.349  1.00  0.00      BSYN  
ATOM     39    C PHE     4     -33.596 -80.883 -56.506  1.00  0.00      BSYN  
ATOM     40    O PHE     4     -33.895 -79.782 -56.140  1.00  0.00      BSYN  
ATOM     41    N MET     5     -34.356 -81.989 -56.414  1.00  0.00      BSYN  
ATOM     42    H MET     5     -33.895 -82.846 -56.533  1.00  0.00      BSYN  
ATOM     43   CA MET     5     -35.794 -82.052 -55.997  1.00  0.00      BSYN  
ATOM     44   CB MET     5     -36.550 -83.155 -56.950  1.00  0.00      BSYN  
ATOM     45   CG MET     5     -36.676 -82.870 -58.422  1.00  0.00      BSYN  
ATOM     46   SD MET     5     -38.051 -81.677 -58.518  1.00  0.00      BSYN  
ATOM     47   CE MET     5     -37.194 -80.374 -59.325  1.00  0.00      BSYN  
ATOM     48    C MET     5     -35.918 -82.094 -54.481  1.00  0.00      BSYN  
ATOM     49    O MET     5     -36.142 -83.151 -53.865  1.00  0.00      BSYN  
ATOM     50    N LYS     6     -35.822 -80.874 -53.930  1.00  0.00      BSYN  
ATOM     51    H LYS     6     -36.201 -80.202 -54.534  1.00  0.00      BSYN  
ATOM     52   CA LYS     6     -35.651 -80.747 -52.451  1.00  0.00      BSYN  
ATOM     53   CB LYS     6     -34.510 -79.973 -52.186  1.00  0.00      BSYN  
ATOM     54   CG LYS     6     -33.129 -80.407 -52.626  1.00  0.00      BSYN  
ATOM     55   CD LYS     6     -32.141 -79.470 -51.871  1.00  0.00      BSYN  
ATOM     56   CE LYS     6     -30.792 -79.093 -52.492  1.00  0.00      BSYN  
ATOM     57   NZ LYS     6     -30.146 -80.203 -53.097  1.00  0.00      BSYN  
ATOM     58  HZ1 LYS     6     -29.184 -80.120 -53.483  1.00  0.00      BSYN  
ATOM     59  HZ2 LYS     6     -30.376 -81.172 -52.797  1.00  0.00      BSYN  
ATOM     60  HZ3 LYS     6     -30.570 -80.228 -54.046  1.00  0.00      BSYN  
ATOM     61    C LYS     6     -36.992 -80.275 -51.791  1.00  0.00      BSYN  
ATOM     62    O LYS     6     -37.780 -79.428 -52.275  1.00  0.00      BSYN  
ATOM     63    N GLY     7     -37.553 -81.070 -50.897  1.00  0.00      BSYN  
ATOM     64    H GLY     7     -37.107 -81.901 -50.632  1.00  0.00      BSYN  
ATOM     65   CA GLY     7     -38.844 -80.874 -50.476  1.00  0.00      BSYN  
ATOM     66    C GLY     7     -39.168 -81.803 -49.313  1.00  0.00      BSYN  
ATOM     67    O GLY     7     -39.651 -82.895 -49.586  1.00  0.00      BSYN  
ATOM     68    N LEU     8     -39.081 -81.340 -48.006  1.00  0.00      BSYN  
ATOM     69    H LEU     8     -38.678 -80.495 -47.715  1.00  0.00      BSYN  
ATOM     70   CA LEU     8     -39.441 -82.151 -46.868  1.00  0.00      BSYN  
ATOM     71   CB LEU     8     -39.183 -81.448 -45.493  1.00  0.00      BSYN  
ATOM     72   CG LEU     8     -37.642 -81.452 -44.996  1.00  0.00      BSYN  
ATOM     73  CD1 LEU     8     -36.625 -80.921 -46.138  1.00  0.00      BSYN  
ATOM     74  CD2 LEU     8     -37.470 -80.734 -43.612  1.00  0.00      BSYN  
ATOM     75    C LEU     8     -40.818 -82.825 -46.921  1.00  0.00      BSYN  
ATOM     76    O LEU     8     -41.888 -82.314 -46.663  1.00  0.00      BSYN  
ATOM     77    N SER     9     -40.854 -84.139 -47.176  1.00  0.00      BSYN  
ATOM     78    H SER     9     -40.115 -84.693 -46.849  1.00  0.00      BSYN  
ATOM     79   CA SER     9     -41.912 -84.941 -47.611  1.00  0.00      BSYN  
ATOM     80   CB SER     9     -41.301 -86.039 -48.463  1.00  0.00      BSYN  
ATOM     81   OG SER     9     -40.166 -85.512 -49.231  1.00  0.00      BSYN  
ATOM     82   HG SER     9     -40.283 -84.570 -49.374  1.00  0.00      BSYN  
ATOM     83    C SER     9     -42.584 -85.599 -46.444  1.00  0.00      BSYN  
ATOM     84    O SER     9     -42.028 -86.523 -45.829  1.00  0.00      BSYN  
ATOM     85    N MET    10     -43.878 -85.429 -46.140  1.00  0.00      BSYN  
ATOM     86    H MET    10     -44.556 -85.177 -46.801  1.00  0.00      BSYN  
ATOM     87   CA MET    10     -44.483 -85.567 -44.807  1.00  0.00      BSYN  
ATOM     88   CB MET    10     -44.746 -84.212 -44.147  1.00  0.00      BSYN  
ATOM     89   CG MET    10     -43.535 -83.544 -43.653  1.00  0.00      BSYN  
ATOM     90   SD MET    10     -43.637 -82.005 -42.728  1.00  0.00      BSYN  
ATOM     91   CE MET    10     -43.882 -82.644 -41.090  1.00  0.00      BSYN  
ATOM     92    C MET    10     -45.686 -86.442 -44.941  1.00  0.00      BSYN  
ATOM     93    O MET    10     -46.647 -86.108 -45.669  1.00  0.00      BSYN  
ATOM     94    N ALA    11     -45.628 -87.627 -44.284  1.00  0.00      BSYN  
ATOM     95    H ALA    11     -46.095 -88.343 -44.762  1.00  0.00      BSYN  
ATOM     96   CA ALA    11     -44.760 -87.917 -43.185  1.00  0.00      BSYN  
ATOM     97   CB ALA    11     -45.585 -88.625 -42.094  1.00  0.00      BSYN  
ATOM     98    C ALA    11     -43.803 -88.972 -43.745  1.00  0.00      BSYN  
ATOM     99    O ALA    11     -44.302 -90.018 -44.177  1.00  0.00      BSYN  
ATOM    100    N LYS    12     -42.552 -88.679 -44.159  1.00  0.00      BSYN  
ATOM    101    H LYS    12     -42.331 -87.733 -44.284  1.00  0.00      BSYN  
ATOM    102   CA LYS    12     -41.482 -89.672 -44.208  1.00  0.00      BSYN  
ATOM    103   CB LYS    12     -40.870 -90.065 -45.601  1.00  0.00      BSYN  
ATOM    104   CG LYS    12     -41.770 -90.900 -46.384  1.00  0.00      BSYN  
ATOM    105   CD LYS    12     -41.926 -92.261 -45.694  1.00  0.00      BSYN  
ATOM    106   CE LYS    12     -42.403 -93.324 -46.670  1.00  0.00      BSYN  
ATOM    107   NZ LYS    12     -43.796 -93.491 -46.424  1.00  0.00      BSYN  
ATOM    108  HZ1 LYS    12     -44.224 -94.070 -47.174  1.00  0.00      BSYN  
ATOM    109  HZ2 LYS    12     -44.012 -93.941 -45.512  1.00  0.00      BSYN  
ATOM    110  HZ3 LYS    12     -44.245 -92.555 -46.361  1.00  0.00      BSYN  
ATOM    111    C LYS    12     -40.291 -89.111 -43.451  1.00  0.00      BSYN  
ATOM    112    O LYS    12     -40.313 -87.923 -43.131  1.00  0.00      BSYN  
ATOM    113    N GLU    13     -39.221 -89.912 -43.168  1.00  0.00      BSYN  
ATOM    114    H GLU    13     -39.142 -90.888 -43.217  1.00  0.00      BSYN  
ATOM    115   CA GLU    13     -38.090 -89.392 -42.386  1.00  0.00      BSYN  
ATOM    116   CB GLU    13     -37.241 -90.413 -41.568  1.00  0.00      BSYN  
ATOM    117   CG GLU    13     -36.761 -90.139 -40.243  1.00  0.00      BSYN  
ATOM    118   CD GLU    13     -35.715 -91.134 -39.579  1.00  0.00      BSYN  
ATOM    119  OE1 GLU    13     -35.386 -90.800 -38.433  1.00  0.00      BSYN  
ATOM    120  OE2 GLU    13     -35.368 -92.154 -40.118  1.00  0.00      BSYN  
ATOM    121    C GLU    13     -37.042 -88.963 -43.497  1.00  0.00      BSYN  
ATOM    122    O GLU    13     -36.825 -89.707 -44.460  1.00  0.00      BSYN  
ATOM    123    N GLY    14     -36.292 -87.816 -43.364  1.00  0.00      BSYN  
ATOM    124    H GLY    14     -36.189 -87.308 -42.532  1.00  0.00      BSYN  
ATOM    125   CA GLY    14     -35.489 -87.436 -44.445  1.00  0.00      BSYN  
ATOM    126    C GLY    14     -34.127 -87.420 -43.894  1.00  0.00      BSYN  
ATOM    127    O GLY    14     -33.814 -87.129 -42.764  1.00  0.00      BSYN  
ATOM    128    N VAL    15     -33.190 -87.658 -44.793  1.00  0.00      BSYN  
ATOM    129    H VAL    15     -33.493 -87.521 -45.715  1.00  0.00      BSYN  
ATOM    130   CA VAL    15     -31.777 -87.705 -44.486  1.00  0.00      BSYN  
ATOM    131   CB VAL    15     -31.236 -89.120 -44.672  1.00  0.00      BSYN  
ATOM    132  CG1 VAL    15     -29.696 -89.021 -44.594  1.00  0.00      BSYN  
ATOM    133  CG2 VAL    15     -31.651 -90.053 -43.641  1.00  0.00      BSYN  
ATOM    134    C VAL    15     -31.183 -86.679 -45.445  1.00  0.00      BSYN  
ATOM    135    O VAL    15     -30.324 -85.934 -44.993  1.00  0.00      BSYN  
ATOM    136    N VAL    16     -31.629 -86.656 -46.697  1.00  0.00      BSYN  
ATOM    137    H VAL    16     -32.073 -87.442 -47.079  1.00  0.00      BSYN  
ATOM    138   CA VAL    16     -31.350 -85.520 -47.425  1.00  0.00      BSYN  
ATOM    139   CB VAL    16     -30.489 -85.657 -48.695  1.00  0.00      BSYN  
ATOM    140  CG1 VAL    16     -29.094 -85.964 -48.234  1.00  0.00      BSYN  
ATOM    141  CG2 VAL    16     -31.111 -86.851 -49.449  1.00  0.00      BSYN  
ATOM    142    C VAL    16     -32.504 -84.510 -47.640  1.00  0.00      BSYN  
ATOM    143    O VAL    16     -33.437 -84.946 -48.332  1.00  0.00      BSYN  
ATOM    144    N ALA    17     -32.426 -83.268 -47.257  1.00  0.00      BSYN  
ATOM    145    H ALA    17     -33.218 -82.700 -47.365  1.00  0.00      BSYN  
ATOM    146   CA ALA    17     -31.359 -82.803 -46.404  1.00  0.00      BSYN  
ATOM    147   CB ALA    17     -30.603 -81.623 -47.115  1.00  0.00      BSYN  
ATOM    148    C ALA    17     -31.880 -82.451 -45.006  1.00  0.00      BSYN  
ATOM    149    O ALA    17     -32.906 -81.750 -44.788  1.00  0.00      BSYN  
ATOM    150    N ALA    18     -31.194 -83.082 -43.986  1.00  0.00      BSYN  
ATOM    151    H ALA    18     -30.324 -83.494 -44.164  1.00  0.00      BSYN  
ATOM    152   CA ALA    18     -31.630 -82.971 -42.621  1.00  0.00      BSYN  
ATOM    153   CB ALA    18     -32.963 -83.699 -42.327  1.00  0.00      BSYN  
ATOM    154    C ALA    18     -30.551 -83.524 -41.712  1.00  0.00      BSYN  
ATOM    155    O ALA    18     -30.333 -82.860 -40.756  1.00  0.00      BSYN  
ATOM    156    N ALA    19     -29.954 -84.686 -41.971  1.00  0.00      BSYN  
ATOM    157    H ALA    19     -30.462 -85.214 -42.622  1.00  0.00      BSYN  
ATOM    158   CA ALA    19     -28.857 -85.329 -41.206  1.00  0.00      BSYN  
ATOM    159   CB ALA    19     -29.008 -86.895 -41.380  1.00  0.00      BSYN  
ATOM    160    C ALA    19     -27.491 -84.845 -41.469  1.00  0.00      BSYN  
ATOM    161    O ALA    19     -26.627 -84.880 -40.626  1.00  0.00      BSYN  
ATOM    162    N GLU    20     -27.271 -84.486 -42.741  1.00  0.00      BSYN  
ATOM    163    H GLU    20     -28.061 -84.303 -43.292  1.00  0.00      BSYN  
ATOM    164   CA GLU    20     -25.959 -84.702 -43.323  1.00  0.00      BSYN  
ATOM    165   CB GLU    20     -26.003 -85.064 -44.833  1.00  0.00      BSYN  
ATOM    166   CG GLU    20     -26.732 -86.362 -45.091  1.00  0.00      BSYN  
ATOM    167   CD GLU    20     -25.856 -87.507 -44.764  1.00  0.00      BSYN  
ATOM    168  OE1 GLU    20     -24.837 -87.713 -45.457  1.00  0.00      BSYN  
ATOM    169  OE2 GLU    20     -26.149 -88.267 -43.846  1.00  0.00      BSYN  
ATOM    170    C GLU    20     -25.154 -83.437 -43.089  1.00  0.00      BSYN  
ATOM    171    O GLU    20     -25.581 -82.319 -43.298  1.00  0.00      BSYN  
ATOM    172    N LYS    21     -24.006 -83.747 -42.551  1.00  0.00      BSYN  
ATOM    173    H LYS    21     -23.579 -84.566 -42.878  1.00  0.00      BSYN  
ATOM    174   CA LYS    21     -23.271 -82.735 -41.810  1.00  0.00      BSYN  
ATOM    175   CB LYS    21     -22.935 -83.194 -40.326  1.00  0.00      BSYN  
ATOM    176   CG LYS    21     -23.911 -82.677 -39.313  1.00  0.00      BSYN  
ATOM    177   CD LYS    21     -24.483 -83.907 -38.700  1.00  0.00      BSYN  
ATOM    178   CE LYS    21     -25.693 -83.451 -37.825  1.00  0.00      BSYN  
ATOM    179   NZ LYS    21     -26.025 -84.566 -37.005  1.00  0.00      BSYN  
ATOM    180  HZ1 LYS    21     -26.942 -84.950 -37.311  1.00  0.00      BSYN  
ATOM    181  HZ2 LYS    21     -25.188 -85.180 -37.053  1.00  0.00      BSYN  
ATOM    182  HZ3 LYS    21     -26.051 -84.263 -36.010  1.00  0.00      BSYN  
ATOM    183    C LYS    21     -21.978 -82.178 -42.436  1.00  0.00      BSYN  
ATOM    184    O LYS    21     -21.449 -82.770 -43.445  1.00  0.00      BSYN  
ATOM    185    N THR    22     -21.702 -80.925 -42.096  1.00  0.00      BSYN  
ATOM    186    H THR    22     -22.433 -80.398 -41.712  1.00  0.00      BSYN  
ATOM    187   CA THR    22     -20.434 -80.235 -42.377  1.00  0.00      BSYN  
ATOM    188   CB THR    22     -20.774 -79.312 -43.627  1.00  0.00      BSYN  
ATOM    189  OG1 THR    22     -22.057 -78.636 -43.308  1.00  0.00      BSYN  
ATOM    190  HG1 THR    22     -22.078 -77.676 -43.295  1.00  0.00      BSYN  
ATOM    191  CG2 THR    22     -20.840 -80.023 -44.994  1.00  0.00      BSYN  
ATOM    192    C THR    22     -19.955 -79.294 -41.270  1.00  0.00      BSYN  
ATOM    193    O THR    22     -18.960 -78.563 -41.496  1.00  0.00      BSYN  
ATOM    194    N LYS    23     -20.593 -79.256 -40.119  1.00  0.00      BSYN  
ATOM    195    H LYS    23     -21.065 -80.013 -39.712  1.00  0.00      BSYN  
ATOM    196   CA LYS    23     -20.512 -78.223 -39.220  1.00  0.00      BSYN  
ATOM    197   CB LYS    23     -21.948 -77.863 -38.710  1.00  0.00      BSYN  
ATOM    198   CG LYS    23     -22.203 -77.022 -37.502  1.00  0.00      BSYN  
ATOM    199   CD LYS    23     -22.380 -75.495 -37.889  1.00  0.00      BSYN  
ATOM    200   CE LYS    23     -23.130 -75.079 -36.608  1.00  0.00      BSYN  
ATOM    201   NZ LYS    23     -22.341 -75.119 -35.361  1.00  0.00      BSYN  
ATOM    202  HZ1 LYS    23     -22.565 -75.966 -34.800  1.00  0.00      BSYN  
ATOM    203  HZ2 LYS    23     -21.302 -75.092 -35.390  1.00  0.00      BSYN  
ATOM    204  HZ3 LYS    23     -22.718 -74.378 -34.737  1.00  0.00      BSYN  
ATOM    205    C LYS    23     -19.666 -78.812 -38.036  1.00  0.00      BSYN  
ATOM    206    O LYS    23     -20.125 -79.441 -37.041  1.00  0.00      BSYN  
ATOM    207    N GLN    24     -18.328 -78.473 -38.022  1.00  0.00      BSYN  
ATOM    208    H GLN    24     -17.877 -78.411 -38.890  1.00  0.00      BSYN  
ATOM    209   CA GLN    24     -17.617 -78.807 -36.819  1.00  0.00      BSYN  
ATOM    210   CB GLN    24     -16.027 -78.672 -36.946  1.00  0.00      BSYN  
ATOM    211   CG GLN    24     -15.325 -77.423 -37.612  1.00  0.00      BSYN  
ATOM    212   CD GLN    24     -15.675 -77.308 -39.037  1.00  0.00      BSYN  
ATOM    213  OE1 GLN    24     -16.343 -76.378 -39.520  1.00  0.00      BSYN  
ATOM    214  NE2 GLN    24     -15.223 -78.280 -39.865  1.00  0.00      BSYN  
ATOM    215 HE21 GLN    24     -15.305 -78.159 -40.834  1.00  0.00      BSYN  
ATOM    216 HE22 GLN    24     -14.783 -79.062 -39.471  1.00  0.00      BSYN  
ATOM    217    C GLN    24     -17.975 -78.199 -35.467  1.00  0.00      BSYN  
ATOM    218    O GLN    24     -17.187 -78.535 -34.498  1.00  0.00      BSYN  
ATOM    219    N GLY    25     -18.992 -77.451 -35.130  1.00  0.00      BSYN  
ATOM    220    H GLY    25     -19.768 -77.343 -35.718  1.00  0.00      BSYN  
ATOM    221   CA GLY    25     -19.205 -77.162 -33.691  1.00  0.00      BSYN  
ATOM    222    C GLY    25     -19.838 -78.383 -32.905  1.00  0.00      BSYN  
ATOM    223    O GLY    25     -19.870 -79.456 -33.424  1.00  0.00      BSYN  
ATOM    224    N VAL    26     -20.287 -78.184 -31.618  1.00  0.00      BSYN  
ATOM    225    H VAL    26     -20.556 -77.279 -31.355  1.00  0.00      BSYN  
ATOM    226   CA VAL    26     -21.034 -79.288 -30.928  1.00  0.00      BSYN  
ATOM    227   CB VAL    26     -20.443 -79.357 -29.429  1.00  0.00      BSYN  
ATOM    228  CG1 VAL    26     -19.065 -79.763 -29.632  1.00  0.00      BSYN  
ATOM    229  CG2 VAL    26     -20.482 -77.927 -28.930  1.00  0.00      BSYN  
ATOM    230    C VAL    26     -22.473 -79.117 -31.045  1.00  0.00      BSYN  
ATOM    231    O VAL    26     -23.183 -79.831 -31.705  1.00  0.00      BSYN  
ATOM    232    N THR    27     -23.096 -78.059 -30.453  1.00  0.00      BSYN  
ATOM    233    H THR    27     -22.580 -77.366 -29.990  1.00  0.00      BSYN  
ATOM    234   CA THR    27     -24.551 -78.037 -30.325  1.00  0.00      BSYN  
ATOM    235   CB THR    27     -25.142 -78.385 -28.942  1.00  0.00      BSYN  
ATOM    236  OG1 THR    27     -24.212 -77.857 -27.946  1.00  0.00      BSYN  
ATOM    237  HG1 THR    27     -24.508 -78.006 -27.045  1.00  0.00      BSYN  
ATOM    238  CG2 THR    27     -25.296 -79.932 -28.908  1.00  0.00      BSYN  
ATOM    239    C THR    27     -25.108 -76.749 -30.872  1.00  0.00      BSYN  
ATOM    240    O THR    27     -26.092 -76.718 -31.622  1.00  0.00      BSYN  
ATOM    241    N GLU    28     -24.461 -75.619 -30.371  1.00  0.00      BSYN  
ATOM    242    H GLU    28     -23.657 -75.681 -29.814  1.00  0.00      BSYN  
ATOM    243   CA GLU    28     -24.943 -74.268 -30.809  1.00  0.00      BSYN  
ATOM    244   CB GLU    28     -24.535 -73.105 -29.879  1.00  0.00      BSYN  
ATOM    245   CG GLU    28     -24.926 -73.529 -28.440  1.00  0.00      BSYN  
ATOM    246   CD GLU    28     -24.468 -72.408 -27.606  1.00  0.00      BSYN  
ATOM    247  OE1 GLU    28     -25.324 -71.601 -27.294  1.00  0.00      BSYN  
ATOM    248  OE2 GLU    28     -23.337 -72.315 -27.179  1.00  0.00      BSYN  
ATOM    249    C GLU    28     -24.556 -73.878 -32.295  1.00  0.00      BSYN  
ATOM    250    O GLU    28     -23.424 -74.210 -32.710  1.00  0.00      BSYN  
ATOM    251    N ALA    29     -25.360 -73.027 -32.982  1.00  0.00      BSYN  
ATOM    252    H ALA    29     -26.212 -72.838 -32.538  1.00  0.00      BSYN  
ATOM    253   CA ALA    29     -25.067 -72.499 -34.338  1.00  0.00      BSYN  
ATOM    254   CB ALA    29     -26.255 -71.696 -34.926  1.00  0.00      BSYN  
ATOM    255    C ALA    29     -23.810 -71.679 -34.344  1.00  0.00      BSYN  
ATOM    256    O ALA    29     -22.848 -72.044 -34.966  1.00  0.00      BSYN  
ATOM    257    N ALA    30     -23.745 -70.633 -33.586  1.00  0.00      BSYN  
ATOM    258    H ALA    30     -24.564 -70.476 -33.070  1.00  0.00      BSYN  
ATOM    259   CA ALA    30     -22.592 -69.671 -33.650  1.00  0.00      BSYN  
ATOM    260   CB ALA    30     -22.820 -68.516 -32.687  1.00  0.00      BSYN  
ATOM    261    C ALA    30     -21.051 -69.945 -33.593  1.00  0.00      BSYN  
ATOM    262    O ALA    30     -20.312 -69.006 -33.777  1.00  0.00      BSYN  
ATOM    263    N GLU    31     -20.503 -71.141 -33.601  1.00  0.00      BSYN  
ATOM    264    H GLU    31     -20.961 -71.914 -33.993  1.00  0.00      BSYN  
ATOM    265   CA GLU    31     -19.142 -71.483 -33.113  1.00  0.00      BSYN  
ATOM    266   CB GLU    31     -19.168 -72.919 -32.540  1.00  0.00      BSYN  
ATOM    267   CG GLU    31     -19.373 -72.891 -31.085  1.00  0.00      BSYN  
ATOM    268   CD GLU    31     -20.256 -74.044 -30.507  1.00  0.00      BSYN  
ATOM    269  OE1 GLU    31     -21.132 -73.864 -29.690  1.00  0.00      BSYN  
ATOM    270  OE2 GLU    31     -20.026 -75.213 -30.932  1.00  0.00      BSYN  
ATOM    271    C GLU    31     -18.057 -71.259 -34.114  1.00  0.00      BSYN  
ATOM    272    O GLU    31     -17.348 -72.226 -34.525  1.00  0.00      BSYN  
ATOM    273    N LYS    32     -17.681 -69.982 -34.320  1.00  0.00      BSYN  
ATOM    274    H LYS    32     -18.284 -69.272 -34.016  1.00  0.00      BSYN  
ATOM    275   CA LYS    32     -16.714 -69.719 -35.334  1.00  0.00      BSYN  
ATOM    276   CB LYS    32     -16.739 -68.417 -36.025  1.00  0.00      BSYN  
ATOM    277   CG LYS    32     -17.810 -68.503 -37.119  1.00  0.00      BSYN  
ATOM    278   CD LYS    32     -17.171 -68.070 -38.412  1.00  0.00      BSYN  
ATOM    279   CE LYS    32     -16.179 -69.160 -39.027  1.00  0.00      BSYN  
ATOM    280   NZ LYS    32     -16.636 -70.458 -39.520  1.00  0.00      BSYN  
ATOM    281  HZ1 LYS    32     -15.804 -70.867 -39.992  1.00  0.00      BSYN  
ATOM    282  HZ2 LYS    32     -17.109 -71.115 -38.867  1.00  0.00      BSYN  
ATOM    283  HZ3 LYS    32     -17.353 -70.205 -40.230  1.00  0.00      BSYN  
ATOM    284    C LYS    32     -15.270 -70.002 -34.744  1.00  0.00      BSYN  
ATOM    285    O LYS    32     -14.317 -70.255 -35.480  1.00  0.00      BSYN  
ATOM    286    N THR    33     -15.158 -70.044 -33.404  1.00  0.00      BSYN  
ATOM    287    H THR    33     -15.910 -69.779 -32.834  1.00  0.00      BSYN  
ATOM    288   CA THR    33     -14.026 -70.495 -32.636  1.00  0.00      BSYN  
ATOM    289   CB THR    33     -13.251 -69.199 -32.103  1.00  0.00      BSYN  
ATOM    290  OG1 THR    33     -12.139 -69.705 -31.280  1.00  0.00      BSYN  
ATOM    291  HG1 THR    33     -11.710 -70.366 -31.828  1.00  0.00      BSYN  
ATOM    292  CG2 THR    33     -14.177 -68.277 -31.251  1.00  0.00      BSYN  
ATOM    293    C THR    33     -14.561 -71.503 -31.607  1.00  0.00      BSYN  
ATOM    294    O THR    33     -15.431 -71.155 -30.833  1.00  0.00      BSYN  
ATOM    295    N LYS    34     -13.947 -72.742 -31.636  1.00  0.00      BSYN  
ATOM    296    H LYS    34     -13.096 -72.726 -32.122  1.00  0.00      BSYN  
ATOM    297   CA LYS    34     -14.234 -73.836 -30.700  1.00  0.00      BSYN  
ATOM    298   CB LYS    34     -14.038 -75.151 -31.419  1.00  0.00      BSYN  
ATOM    299   CG LYS    34     -14.987 -75.490 -32.511  1.00  0.00      BSYN  
ATOM    300   CD LYS    34     -15.049 -76.935 -32.602  1.00  0.00      BSYN  
ATOM    301   CE LYS    34     -16.084 -77.533 -31.653  1.00  0.00      BSYN  
ATOM    302   NZ LYS    34     -16.464 -78.890 -32.045  1.00  0.00      BSYN  
ATOM    303  HZ1 LYS    34     -17.013 -79.006 -32.920  1.00  0.00      BSYN  
ATOM    304  HZ2 LYS    34     -15.497 -79.211 -32.249  1.00  0.00      BSYN  
ATOM    305  HZ3 LYS    34     -16.910 -79.411 -31.263  1.00  0.00      BSYN  
ATOM    306    C LYS    34     -13.097 -73.637 -29.652  1.00  0.00      BSYN  
ATOM    307    O LYS    34     -11.933 -73.790 -29.914  1.00  0.00      BSYN  
ATOM    308    N GLU    35     -13.630 -73.373 -28.522  1.00  0.00      BSYN  
ATOM    309    H GLU    35     -14.483 -73.808 -28.311  1.00  0.00      BSYN  
ATOM    310   CA GLU    35     -12.867 -72.665 -27.516  1.00  0.00      BSYN  
ATOM    311   CB GLU    35     -13.713 -72.753 -26.195  1.00  0.00      BSYN  
ATOM    312   CG GLU    35     -15.037 -72.171 -26.134  1.00  0.00      BSYN  
ATOM    313   CD GLU    35     -15.980 -72.502 -25.021  1.00  0.00      BSYN  
ATOM    314  OE1 GLU    35     -15.960 -71.825 -24.014  1.00  0.00      BSYN  
ATOM    315  OE2 GLU    35     -16.619 -73.506 -25.238  1.00  0.00      BSYN  
ATOM    316    C GLU    35     -11.445 -72.993 -27.255  1.00  0.00      BSYN  
ATOM    317    O GLU    35     -11.205 -73.807 -26.426  1.00  0.00      BSYN  
ATOM    318    N GLY    36     -10.542 -72.175 -27.894  1.00  0.00      BSYN  
ATOM    319    H GLY    36     -10.801 -71.254 -28.105  1.00  0.00      BSYN  
ATOM    320   CA GLY    36      -9.124 -72.621 -27.660  1.00  0.00      BSYN  
ATOM    321    C GLY    36      -8.633 -73.798 -28.499  1.00  0.00      BSYN  
ATOM    322    O GLY    36      -7.821 -73.784 -29.465  1.00  0.00      BSYN  
ATOM    323    N VAL    37      -9.161 -74.997 -28.186  1.00  0.00      BSYN  
ATOM    324    H VAL    37      -9.719 -75.175 -27.400  1.00  0.00      BSYN  
ATOM    325   CA VAL    37      -8.817 -76.185 -28.995  1.00  0.00      BSYN  
ATOM    326   CB VAL    37      -8.005 -77.233 -28.091  1.00  0.00      BSYN  
ATOM    327  CG1 VAL    37      -8.577 -77.833 -26.770  1.00  0.00      BSYN  
ATOM    328  CG2 VAL    37      -7.192 -78.327 -28.802  1.00  0.00      BSYN  
ATOM    329    C VAL    37     -10.181 -76.874 -29.255  1.00  0.00      BSYN  
ATOM    330    O VAL    37     -10.975 -76.944 -28.331  1.00  0.00      BSYN  
ATOM    331    N LEU    38     -10.179 -77.653 -30.337  1.00  0.00      BSYN  
ATOM    332    H LEU    38      -9.400 -77.732 -30.926  1.00  0.00      BSYN  
ATOM    333   CA LEU    38     -11.450 -78.347 -30.703  1.00  0.00      BSYN  
ATOM    334   CB LEU    38     -11.593 -78.849 -32.158  1.00  0.00      BSYN  
ATOM    335   CG LEU    38     -11.904 -77.920 -33.412  1.00  0.00      BSYN  
ATOM    336  CD1 LEU    38     -10.679 -77.036 -33.736  1.00  0.00      BSYN  
ATOM    337  CD2 LEU    38     -12.480 -78.619 -34.640  1.00  0.00      BSYN  
ATOM    338    C LEU    38     -11.623 -79.593 -29.877  1.00  0.00      BSYN  
ATOM    339    O LEU    38     -10.683 -80.265 -29.543  1.00  0.00      BSYN  
ATOM    340    N TYR    39     -12.917 -79.856 -29.473  1.00  0.00      BSYN  
ATOM    341    H TYR    39     -13.441 -79.063 -29.235  1.00  0.00      BSYN  
ATOM    342   CA TYR    39     -13.254 -81.229 -29.097  1.00  0.00      BSYN  
ATOM    343   CB TYR    39     -13.026 -82.273 -30.232  1.00  0.00      BSYN  
ATOM    344   CG TYR    39     -14.088 -82.289 -31.368  1.00  0.00      BSYN  
ATOM    345  CD1 TYR    39     -13.763 -81.803 -32.632  1.00  0.00      BSYN  
ATOM    346  CE1 TYR    39     -14.755 -81.894 -33.542  1.00  0.00      BSYN  
ATOM    347  CD2 TYR    39     -15.333 -82.873 -31.140  1.00  0.00      BSYN  
ATOM    348  CE2 TYR    39     -16.288 -82.988 -32.119  1.00  0.00      BSYN  
ATOM    349   CZ TYR    39     -15.933 -82.511 -33.353  1.00  0.00      BSYN  
ATOM    350   OH TYR    39     -16.675 -82.503 -34.446  1.00  0.00      BSYN  
ATOM    351   HH TYR    39     -17.554 -82.834 -34.250  1.00  0.00      BSYN  
ATOM    352    C TYR    39     -12.671 -81.557 -27.716  1.00  0.00      BSYN  
ATOM    353    O TYR    39     -11.868 -82.488 -27.700  1.00  0.00      BSYN  
ATOM    354    N VAL    40     -13.149 -80.812 -26.724  1.00  0.00      BSYN  
ATOM    355    H VAL    40     -13.757 -80.051 -26.834  1.00  0.00      BSYN  
ATOM    356   CA VAL    40     -12.688 -81.019 -25.341  1.00  0.00      BSYN  
ATOM    357   CB VAL    40     -13.304 -80.165 -24.161  1.00  0.00      BSYN  
ATOM    358  CG1 VAL    40     -12.382 -80.193 -22.881  1.00  0.00      BSYN  
ATOM    359  CG2 VAL    40     -13.438 -78.759 -24.705  1.00  0.00      BSYN  
ATOM    360    C VAL    40     -12.836 -82.498 -24.902  1.00  0.00      BSYN  
ATOM    361    O VAL    40     -13.958 -83.019 -24.970  1.00  0.00      BSYN  
ATOM    362    N GLY    41     -11.709 -83.262 -24.720  1.00  0.00      BSYN  
ATOM    363    H GLY    41     -11.819 -84.070 -24.176  1.00  0.00      BSYN  
ATOM    364   CA GLY    41     -10.337 -82.852 -25.041  1.00  0.00      BSYN  
ATOM    365    C GLY    41      -9.562 -84.102 -25.626  1.00  0.00      BSYN  
ATOM    366    O GLY    41      -9.099 -85.004 -24.898  1.00  0.00      BSYN  
ATOM    367    N SER    42      -9.573 -84.093 -26.913  1.00  0.00      BSYN  
ATOM    368    H SER    42      -9.769 -83.244 -27.361  1.00  0.00      BSYN  
ATOM    369   CA SER    42      -9.278 -85.267 -27.747  1.00  0.00      BSYN  
ATOM    370   CB SER    42      -9.133 -84.923 -29.259  1.00  0.00      BSYN  
ATOM    371   OG SER    42      -9.330 -86.057 -30.186  1.00  0.00      BSYN  
ATOM    372   HG SER    42      -9.241 -85.845 -31.118  1.00  0.00      BSYN  
ATOM    373    C SER    42      -8.065 -86.199 -27.341  1.00  0.00      BSYN  
ATOM    374    O SER    42      -6.957 -85.809 -26.980  1.00  0.00      BSYN  
ATOM    375    N LYS    43      -8.108 -87.534 -27.696  1.00  0.00      BSYN  
ATOM    376    H LYS    43      -8.879 -87.779 -28.249  1.00  0.00      BSYN  
ATOM    377   CA LYS    43      -7.282 -88.563 -26.963  1.00  0.00      BSYN  
ATOM    378   CB LYS    43      -7.746 -88.915 -25.520  1.00  0.00      BSYN  
ATOM    379   CG LYS    43      -7.421 -87.855 -24.430  1.00  0.00      BSYN  
ATOM    380   CD LYS    43      -7.867 -88.239 -23.057  1.00  0.00      BSYN  
ATOM    381   CE LYS    43      -7.227 -89.477 -22.445  1.00  0.00      BSYN  
ATOM    382   NZ LYS    43      -7.926 -90.165 -21.352  1.00  0.00      BSYN  
ATOM    383  HZ1 LYS    43      -8.732 -90.596 -21.848  1.00  0.00      BSYN  
ATOM    384  HZ2 LYS    43      -7.249 -90.849 -20.958  1.00  0.00      BSYN  
ATOM    385  HZ3 LYS    43      -8.279 -89.510 -20.625  1.00  0.00      BSYN  
ATOM    386    C LYS    43      -7.402 -89.983 -27.670  1.00  0.00      BSYN  
ATOM    387    O LYS    43      -8.130 -90.031 -28.710  1.00  0.00      BSYN  
ATOM    388    N THR    44      -6.857 -91.172 -27.304  1.00  0.00      BSYN  
ATOM    389    H THR    44      -6.490 -91.326 -26.408  1.00  0.00      BSYN  
ATOM    390   CA THR    44      -6.845 -92.311 -28.234  1.00  0.00      BSYN  
ATOM    391   CB THR    44      -5.742 -93.391 -27.830  1.00  0.00      BSYN  
ATOM    392  OG1 THR    44      -4.530 -92.643 -27.730  1.00  0.00      BSYN  
ATOM    393  HG1 THR    44      -4.548 -92.012 -28.454  1.00  0.00      BSYN  
ATOM    394  CG2 THR    44      -5.549 -94.508 -28.812  1.00  0.00      BSYN  
ATOM    395    C THR    44      -8.133 -93.131 -28.403  1.00  0.00      BSYN  
ATOM    396    O THR    44      -8.745 -93.354 -29.403  1.00  0.00      BSYN  
ATOM    397    N ARG    45      -8.554 -93.572 -27.222  1.00  0.00      BSYN  
ATOM    398    H ARG    45      -7.891 -93.419 -26.517  1.00  0.00      BSYN  
ATOM    399   CA ARG    45      -9.808 -94.364 -26.955  1.00  0.00      BSYN  
ATOM    400   CB ARG    45      -9.723 -95.378 -25.690  1.00  0.00      BSYN  
ATOM    401   CG ARG    45      -8.281 -95.947 -25.459  1.00  0.00      BSYN  
ATOM    402   CD ARG    45      -8.336 -97.100 -24.433  1.00  0.00      BSYN  
ATOM    403   NE ARG    45      -8.602 -96.682 -23.083  1.00  0.00      BSYN  
ATOM    404   HE ARG    45      -8.940 -95.774 -22.937  1.00  0.00      BSYN  
ATOM    405   CZ ARG    45      -8.332 -97.486 -21.976  1.00  0.00      BSYN  
ATOM    406  NH1 ARG    45      -8.797 -97.044 -20.790  1.00  0.00      BSYN  
ATOM    407 HH11 ARG    45      -8.737 -97.715 -20.051  1.00  0.00      BSYN  
ATOM    408 HH12 ARG    45      -9.509 -96.342 -20.773  1.00  0.00      BSYN  
ATOM    409  NH2 ARG    45      -7.826 -98.665 -22.014  1.00  0.00      BSYN  
ATOM    410 HH21 ARG    45      -7.704 -99.090 -21.117  1.00  0.00      BSYN  
ATOM    411 HH22 ARG    45      -7.532 -99.169 -22.826  1.00  0.00      BSYN  
ATOM    412    C ARG    45     -10.971 -93.482 -26.545  1.00  0.00      BSYN  
ATOM    413    O ARG    45     -12.045 -94.016 -26.241  1.00  0.00      BSYN  
ATOM    414    N GLU    46     -10.775 -92.173 -26.382  1.00  0.00      BSYN  
ATOM    415    H GLU    46      -9.960 -91.630 -26.357  1.00  0.00      BSYN  
ATOM    416   CA GLU    46     -11.875 -91.198 -26.313  1.00  0.00      BSYN  
ATOM    417   CB GLU    46     -11.717 -90.077 -25.294  1.00  0.00      BSYN  
ATOM    418   CG GLU    46     -11.518 -90.559 -23.872  1.00  0.00      BSYN  
ATOM    419   CD GLU    46     -10.292 -91.453 -23.460  1.00  0.00      BSYN  
ATOM    420  OE1 GLU    46      -9.247 -91.342 -23.977  1.00  0.00      BSYN  
ATOM    421  OE2 GLU    46     -10.540 -92.296 -22.554  1.00  0.00      BSYN  
ATOM    422    C GLU    46     -12.301 -90.886 -27.737  1.00  0.00      BSYN  
ATOM    423    O GLU    46     -11.736 -91.329 -28.759  1.00  0.00      BSYN  
ATOM    424    N GLY    47     -13.308 -90.093 -27.954  1.00  0.00      BSYN  
ATOM    425    H GLY    47     -13.639 -89.660 -27.139  1.00  0.00      BSYN  
ATOM    426   CA GLY    47     -13.985 -90.134 -29.247  1.00  0.00      BSYN  
ATOM    427    C GLY    47     -14.180 -88.646 -29.650  1.00  0.00      BSYN  
ATOM    428    O GLY    47     -13.548 -87.777 -29.116  1.00  0.00      BSYN  
ATOM    429    N VAL    48     -15.162 -88.370 -30.594  1.00  0.00      BSYN  
ATOM    430    H VAL    48     -15.411 -89.215 -31.023  1.00  0.00      BSYN  
ATOM    431   CA VAL    48     -15.871 -87.212 -31.040  1.00  0.00      BSYN  
ATOM    432   CB VAL    48     -16.218 -87.243 -32.544  1.00  0.00      BSYN  
ATOM    433  CG1 VAL    48     -15.019 -86.876 -33.308  1.00  0.00      BSYN  
ATOM    434  CG2 VAL    48     -16.788 -88.527 -33.022  1.00  0.00      BSYN  
ATOM    435    C VAL    48     -17.055 -87.004 -30.171  1.00  0.00      BSYN  
ATOM    436    O VAL    48     -17.858 -87.946 -29.828  1.00  0.00      BSYN  
ATOM    437    N VAL    49     -17.152 -85.777 -29.808  1.00  0.00      BSYN  
ATOM    438    H VAL    49     -16.703 -85.020 -30.239  1.00  0.00      BSYN  
ATOM    439   CA VAL    49     -18.100 -85.258 -28.843  1.00  0.00      BSYN  
ATOM    440   CB VAL    49     -17.593 -83.988 -28.041  1.00  0.00      BSYN  
ATOM    441  CG1 VAL    49     -18.846 -83.376 -27.320  1.00  0.00      BSYN  
ATOM    442  CG2 VAL    49     -16.266 -84.109 -27.299  1.00  0.00      BSYN  
ATOM    443    C VAL    49     -19.162 -84.703 -29.746  1.00  0.00      BSYN  
ATOM    444    O VAL    49     -19.140 -83.517 -30.288  1.00  0.00      BSYN  
ATOM    445    N GLN    50     -20.286 -85.402 -29.895  1.00  0.00      BSYN  
ATOM    446    H GLN    50     -20.441 -86.146 -29.276  1.00  0.00      BSYN  
ATOM    447   CA GLN    50     -21.322 -84.992 -30.798  1.00  0.00      BSYN  
ATOM    448   CB GLN    50     -21.490 -85.931 -32.047  1.00  0.00      BSYN  
ATOM    449   CG GLN    50     -20.348 -86.283 -32.936  1.00  0.00      BSYN  
ATOM    450   CD GLN    50     -20.736 -87.189 -34.092  1.00  0.00      BSYN  
ATOM    451  OE1 GLN    50     -19.867 -87.680 -34.803  1.00  0.00      BSYN  
ATOM    452  NE2 GLN    50     -21.962 -87.546 -34.498  1.00  0.00      BSYN  
ATOM    453 HE21 GLN    50     -22.074 -88.264 -35.156  1.00  0.00      BSYN  
ATOM    454 HE22 GLN    50     -22.669 -87.088 -33.998  1.00  0.00      BSYN  
ATOM    455    C GLN    50     -22.615 -84.994 -29.933  1.00  0.00      BSYN  
ATOM    456    O GLN    50     -22.678 -85.522 -28.867  1.00  0.00      BSYN  
ATOM    457    N GLY    51     -23.678 -84.357 -30.426  1.00  0.00      BSYN  
ATOM    458    H GLY    51     -23.809 -84.284 -31.394  1.00  0.00      BSYN  
ATOM    459   CA GLY    51     -24.866 -84.102 -29.692  1.00  0.00      BSYN  
ATOM    460    C GLY    51     -25.999 -84.324 -30.632  1.00  0.00      BSYN  
ATOM    461    O GLY    51     -26.650 -85.367 -30.528  1.00  0.00      BSYN  
ATOM    462    N VAL    52     -26.426 -83.329 -31.454  1.00  0.00      BSYN  
ATOM    463    H VAL    52     -25.801 -82.659 -31.803  1.00  0.00      BSYN  
ATOM    464   CA VAL    52     -27.659 -83.538 -32.204  1.00  0.00      BSYN  
ATOM    465   CB VAL    52     -28.670 -82.430 -31.887  1.00  0.00      BSYN  
ATOM    466  CG1 VAL    52     -29.167 -82.178 -30.422  1.00  0.00      BSYN  
ATOM    467  CG2 VAL    52     -27.971 -81.092 -32.055  1.00  0.00      BSYN  
ATOM    468    C VAL    52     -27.307 -83.479 -33.693  1.00  0.00      BSYN  
ATOM    469    O VAL    52     -26.409 -82.800 -34.050  1.00  0.00      BSYN  
ATOM    470    N ALA    53     -27.951 -84.199 -34.662  1.00  0.00      BSYN  
ATOM    471    H ALA    53     -27.971 -83.634 -35.462  1.00  0.00      BSYN  
ATOM    472   CA ALA    53     -28.962 -85.288 -34.334  1.00  0.00      BSYN  
ATOM    473   CB ALA    53     -30.314 -84.731 -34.634  1.00  0.00      BSYN  
ATOM    474    C ALA    53     -28.747 -86.550 -35.158  1.00  0.00      BSYN  
ATOM    475    O ALA    53     -29.704 -87.332 -35.512  1.00  0.00      BSYN  
ATOM    476    N SER    54     -27.464 -87.045 -35.271  1.00  0.00      BSYN  
ATOM    477    H SER    54     -26.810 -86.547 -34.737  1.00  0.00      BSYN  
ATOM    478   CA SER    54     -27.152 -88.207 -36.108  1.00  0.00      BSYN  
ATOM    479   CB SER    54     -25.840 -87.945 -36.849  1.00  0.00      BSYN  
ATOM    480   OG SER    54     -24.662 -87.655 -35.972  1.00  0.00      BSYN  
ATOM    481   HG SER    54     -24.512 -88.255 -35.238  1.00  0.00      BSYN  
ATOM    482    C SER    54     -27.180 -89.433 -35.147  1.00  0.00      BSYN  
ATOM    483    O SER    54     -26.111 -90.022 -34.870  1.00  0.00      BSYN  
ATOM    484    N VAL    55     -28.399 -89.888 -34.822  1.00  0.00      BSYN  
ATOM    485    H VAL    55     -29.094 -90.161 -35.458  1.00  0.00      BSYN  
ATOM    486   CA VAL    55     -28.461 -90.554 -33.612  1.00  0.00      BSYN  
ATOM    487   CB VAL    55     -29.805 -90.435 -32.921  1.00  0.00      BSYN  
ATOM    488  CG1 VAL    55     -30.226 -89.169 -32.662  1.00  0.00      BSYN  
ATOM    489  CG2 VAL    55     -30.826 -90.950 -33.851  1.00  0.00      BSYN  
ATOM    490    C VAL    55     -28.017 -91.992 -33.801  1.00  0.00      BSYN  
ATOM    491    O VAL    55     -27.636 -92.546 -32.772  1.00  0.00      BSYN  
ATOM    492    N ALA    56     -28.102 -92.508 -35.069  1.00  0.00      BSYN  
ATOM    493    H ALA    56     -28.844 -92.412 -35.701  1.00  0.00      BSYN  
ATOM    494   CA ALA    56     -27.369 -93.762 -35.260  1.00  0.00      BSYN  
ATOM    495   CB ALA    56     -28.577 -94.729 -35.554  1.00  0.00      BSYN  
ATOM    496    C ALA    56     -26.249 -93.712 -36.294  1.00  0.00      BSYN  
ATOM    497    O ALA    56     -26.270 -93.224 -37.434  1.00  0.00      BSYN  
ATOM    498    N GLU    57     -25.120 -94.010 -35.602  1.00  0.00      BSYN  
ATOM    499    H GLU    57     -25.200 -94.512 -34.764  1.00  0.00      BSYN  
ATOM    500   CA GLU    57     -23.835 -94.002 -36.169  1.00  0.00      BSYN  
ATOM    501   CB GLU    57     -22.569 -93.706 -35.303  1.00  0.00      BSYN  
ATOM    502   CG GLU    57     -22.218 -92.366 -34.778  1.00  0.00      BSYN  
ATOM    503   CD GLU    57     -21.451 -91.616 -35.841  1.00  0.00      BSYN  
ATOM    504  OE1 GLU    57     -20.253 -91.975 -36.122  1.00  0.00      BSYN  
ATOM    505  OE2 GLU    57     -21.998 -90.663 -36.339  1.00  0.00      BSYN  
ATOM    506    C GLU    57     -23.527 -95.061 -37.134  1.00  0.00      BSYN  
ATOM    507    O GLU    57     -23.156 -94.897 -38.293  1.00  0.00      BSYN  
ATOM    508    N LYS    58     -23.756 -96.290 -36.691  1.00  0.00      BSYN  
ATOM    509    H LYS    58     -24.047 -96.400 -35.762  1.00  0.00      BSYN  
ATOM    510   CA LYS    58     -23.661 -97.518 -37.538  1.00  0.00      BSYN  
ATOM    511   CB LYS    58     -22.487 -98.429 -37.058  1.00  0.00      BSYN  
ATOM    512   CG LYS    58     -21.167 -97.689 -37.279  1.00  0.00      BSYN  
ATOM    513   CD LYS    58     -20.099 -98.643 -36.781  1.00  0.00      BSYN  
ATOM    514   CE LYS    58     -18.642 -98.165 -36.746  1.00  0.00      BSYN  
ATOM    515   NZ LYS    58     -18.631 -96.749 -36.486  1.00  0.00      BSYN  
ATOM    516  HZ1 LYS    58     -19.457 -96.585 -35.876  1.00  0.00      BSYN  
ATOM    517  HZ2 LYS    58     -17.701 -96.403 -36.177  1.00  0.00      BSYN  
ATOM    518  HZ3 LYS    58     -18.835 -96.232 -37.365  1.00  0.00      BSYN  
ATOM    519    C LYS    58     -24.882 -98.472 -37.728  1.00  0.00      BSYN  
ATOM    520    O LYS    58     -25.161 -99.637 -37.401  1.00  0.00      BSYN  
ATOM    521    N THR    59     -25.566 -97.705 -38.593  1.00  0.00      BSYN  
ATOM    522    H THR    59     -25.453 -96.735 -38.513  1.00  0.00      BSYN  
ATOM    523   CA THR    59     -26.616 -98.353 -39.451  1.00  0.00      BSYN  
ATOM    524   CB THR    59     -27.523 -97.370 -40.168  1.00  0.00      BSYN  
ATOM    525  OG1 THR    59     -27.623 -96.249 -39.235  1.00  0.00      BSYN  
ATOM    526  HG1 THR    59     -27.205 -95.448 -39.560  1.00  0.00      BSYN  
ATOM    527  CG2 THR    59     -28.882 -97.794 -40.734  1.00  0.00      BSYN  
ATOM    528    C THR    59     -25.937 -99.266 -40.504  1.00  0.00      BSYN  
ATOM    529    O THR    59     -25.282 -98.889 -41.434  1.00  0.00      BSYN  
ATOM    530    N LYS    60     -26.345-100.517 -40.248  1.00  0.00      BSYN  
ATOM    531    H LYS    60     -26.939-100.684 -39.487  1.00  0.00      BSYN  
ATOM    532   CA LYS    60     -26.033-101.719 -40.966  1.00  0.00      BSYN  
ATOM    533   CB LYS    60     -27.028-101.810 -42.120  1.00  0.00      BSYN  
ATOM    534   CG LYS    60     -28.441-101.821 -41.731  1.00  0.00      BSYN  
ATOM    535   CD LYS    60     -29.232-102.624 -42.711  1.00  0.00      BSYN  
ATOM    536   CE LYS    60     -29.374-101.784 -43.928  1.00  0.00      BSYN  
ATOM    537   NZ LYS    60     -30.599-100.991 -43.807  1.00  0.00      BSYN  
ATOM    538  HZ1 LYS    60     -31.380-101.567 -43.430  1.00  0.00      BSYN  
ATOM    539  HZ2 LYS    60     -30.311-100.281 -43.103  1.00  0.00      BSYN  
ATOM    540  HZ3 LYS    60     -30.889-100.508 -44.680  1.00  0.00      BSYN  
ATOM    541    C LYS    60     -24.620-101.916 -41.464  1.00  0.00      BSYN  
ATOM    542    O LYS    60     -24.075-102.949 -41.190  1.00  0.00      BSYN  
ATOM    543    N GLU    61     -23.951-101.051 -42.256  1.00  0.00      BSYN  
ATOM    544    H GLU    61     -24.398-100.218 -42.516  1.00  0.00      BSYN  
ATOM    545   CA GLU    61     -22.592-101.271 -42.742  1.00  0.00      BSYN  
ATOM    546   CB GLU    61     -22.497-100.471 -44.116  1.00  0.00      BSYN  
ATOM    547   CG GLU    61     -23.050 -99.025 -44.155  1.00  0.00      BSYN  
ATOM    548   CD GLU    61     -24.097 -98.764 -45.231  1.00  0.00      BSYN  
ATOM    549  OE1 GLU    61     -24.024 -97.843 -46.121  1.00  0.00      BSYN  
ATOM    550  OE2 GLU    61     -25.134 -99.444 -45.112  1.00  0.00      BSYN  
ATOM    551    C GLU    61     -21.522-100.879 -41.733  1.00  0.00      BSYN  
ATOM    552    O GLU    61     -20.949 -99.756 -41.713  1.00  0.00      BSYN  
ATOM    553    N GLN    62     -21.273-101.760 -40.811  1.00  0.00      BSYN  
ATOM    554    H GLN    62     -21.883-102.527 -40.827  1.00  0.00      BSYN  
ATOM    555   CA GLN    62     -20.398-101.633 -39.647  1.00  0.00      BSYN  
ATOM    556   CB GLN    62     -20.534-102.805 -38.659  1.00  0.00      BSYN  
ATOM    557   CG GLN    62     -21.073-104.244 -39.092  1.00  0.00      BSYN  
ATOM    558   CD GLN    62     -20.987-105.143 -37.953  1.00  0.00      BSYN  
ATOM    559  OE1 GLN    62     -21.585-105.048 -36.864  1.00  0.00      BSYN  
ATOM    560  NE2 GLN    62     -20.021-106.025 -38.084  1.00  0.00      BSYN  
ATOM    561 HE21 GLN    62     -19.556-106.174 -38.933  1.00  0.00      BSYN  
ATOM    562 HE22 GLN    62     -19.898-106.678 -37.364  1.00  0.00      BSYN  
ATOM    563    C GLN    62     -18.987-101.593 -40.420  1.00  0.00      BSYN  
ATOM    564    O GLN    62     -18.691-102.258 -41.433  1.00  0.00      BSYN  
ATOM    565    N ALA    63     -18.093-100.920 -39.773  1.00  0.00      BSYN  
ATOM    566    H ALA    63     -18.363-100.613 -38.882  1.00  0.00      BSYN  
ATOM    567   CA ALA    63     -16.730-100.584 -40.222  1.00  0.00      BSYN  
ATOM    568   CB ALA    63     -16.693 -99.633 -41.430  1.00  0.00      BSYN  
ATOM    569    C ALA    63     -15.633-100.180 -39.246  1.00  0.00      BSYN  
ATOM    570    O ALA    63     -15.780 -99.528 -38.168  1.00  0.00      BSYN  
ATOM    571    N SER    64     -14.438-100.744 -39.507  1.00  0.00      BSYN  
ATOM    572    H SER    64     -14.323-101.478 -40.146  1.00  0.00      BSYN  
ATOM    573   CA SER    64     -13.330-100.737 -38.612  1.00  0.00      BSYN  
ATOM    574   CB SER    64     -12.564-102.055 -38.812  1.00  0.00      BSYN  
ATOM    575   OG SER    64     -12.463-102.427 -40.136  1.00  0.00      BSYN  
ATOM    576   HG SER    64     -11.580-102.645 -40.442  1.00  0.00      BSYN  
ATOM    577    C SER    64     -12.373 -99.506 -38.663  1.00  0.00      BSYN  
ATOM    578    O SER    64     -11.208 -99.633 -39.131  1.00  0.00      BSYN  
ATOM    579    N HIS    65     -12.829 -98.380 -38.111  1.00  0.00      BSYN  
ATOM    580    H HIS    65     -13.619 -98.470 -37.538  1.00  0.00      BSYN  
ATOM    581   CA HIS    65     -12.091 -97.123 -38.214  1.00  0.00      BSYN  
ATOM    582   CB HIS    65     -13.124 -96.098 -38.727  1.00  0.00      BSYN  
ATOM    583   CG HIS    65     -12.369 -94.872 -39.246  1.00  0.00      BSYN  
ATOM    584  ND1 HIS    65     -11.089 -94.627 -39.445  1.00  0.00      BSYN  
ATOM    585  HD1 HIS    65     -10.363 -95.173 -39.078  1.00  0.00      BSYN  
ATOM    586  CD2 HIS    65     -12.981 -93.783 -39.812  1.00  0.00      BSYN  
ATOM    587  NE2 HIS    65     -12.038 -92.867 -40.184  1.00  0.00      BSYN  
ATOM    588  CE1 HIS    65     -10.855 -93.447 -39.986  1.00  0.00      BSYN  
ATOM    589    C HIS    65     -11.550 -96.591 -36.863  1.00  0.00      BSYN  
ATOM    590    O HIS    65     -12.072 -96.864 -35.806  1.00  0.00      BSYN  
ATOM    591    N LEU    66     -10.406 -95.913 -36.971  1.00  0.00      BSYN  
ATOM    592    H LEU    66     -10.022 -95.951 -37.872  1.00  0.00      BSYN  
ATOM    593   CA LEU    66      -9.874 -95.128 -35.870  1.00  0.00      BSYN  
ATOM    594   CB LEU    66      -8.521 -94.867 -36.147  1.00  0.00      BSYN  
ATOM    595   CG LEU    66      -7.655 -94.238 -35.019  1.00  0.00      BSYN  
ATOM    596  CD1 LEU    66      -7.654 -95.290 -33.967  1.00  0.00      BSYN  
ATOM    597  CD2 LEU    66      -6.315 -93.759 -35.352  1.00  0.00      BSYN  
ATOM    598    C LEU    66     -10.720 -93.869 -35.668  1.00  0.00      BSYN  
ATOM    599    O LEU    66     -10.455 -92.838 -36.326  1.00  0.00      BSYN  
ATOM    600    N GLY    67     -11.746 -94.100 -34.867  1.00  0.00      BSYN  
ATOM    601    H GLY    67     -11.892 -94.947 -34.396  1.00  0.00      BSYN  
ATOM    602   CA GLY    67     -12.574 -92.944 -34.597  1.00  0.00      BSYN  
ATOM    603    C GLY    67     -13.903 -93.456 -34.050  1.00  0.00      BSYN  
ATOM    604    O GLY    67     -14.068 -93.580 -32.828  1.00  0.00      BSYN  
ATOM    605    N GLY    68     -14.912 -93.819 -34.830  1.00  0.00      BSYN  
ATOM    606    H GLY    68     -15.697 -94.347 -34.578  1.00  0.00      BSYN  
ATOM    607   CA GLY    68     -14.771 -93.486 -36.262  1.00  0.00      BSYN  
ATOM    608    C GLY    68     -15.687 -92.284 -36.587  1.00  0.00      BSYN  
ATOM    609    O GLY    68     -16.690 -92.053 -35.880  1.00  0.00      BSYN  
ATOM    610    N ALA    69     -15.402 -91.512 -37.671  1.00  0.00      BSYN  
ATOM    611    H ALA    69     -14.909 -91.829 -38.456  1.00  0.00      BSYN  
ATOM    612   CA ALA    69     -16.076 -90.203 -37.855  1.00  0.00      BSYN  
ATOM    613   CB ALA    69     -14.911 -89.116 -38.107  1.00  0.00      BSYN  
ATOM    614    C ALA    69     -17.275 -89.867 -38.709  1.00  0.00      BSYN  
ATOM    615    O ALA    69     -17.535 -90.600 -39.692  1.00  0.00      BSYN  
ATOM    616    N VAL    70     -18.105 -88.806 -38.451  1.00  0.00      BSYN  
ATOM    617    H VAL    70     -18.184 -88.405 -37.560  1.00  0.00      BSYN  
ATOM    618   CA VAL    70     -18.965 -88.184 -39.495  1.00  0.00      BSYN  
ATOM    619   CB VAL    70     -19.830 -87.064 -38.944  1.00  0.00      BSYN  
ATOM    620  CG1 VAL    70     -21.010 -87.458 -38.192  1.00  0.00      BSYN  
ATOM    621  CG2 VAL    70     -18.972 -85.865 -38.273  1.00  0.00      BSYN  
ATOM    622    C VAL    70     -18.135 -87.763 -40.739  1.00  0.00      BSYN  
ATOM    623    O VAL    70     -18.693 -87.832 -41.818  1.00  0.00      BSYN  
ATOM    624    N PHE    71     -16.875 -87.374 -40.553  1.00  0.00      BSYN  
ATOM    625    H PHE    71     -16.498 -87.452 -39.651  1.00  0.00      BSYN  
ATOM    626   CA PHE    71     -16.028 -87.072 -41.611  1.00  0.00      BSYN  
ATOM    627   CB PHE    71     -15.095 -86.002 -41.014  1.00  0.00      BSYN  
ATOM    628   CG PHE    71     -15.767 -84.596 -40.944  1.00  0.00      BSYN  
ATOM    629  CD1 PHE    71     -15.677 -83.866 -39.777  1.00  0.00      BSYN  
ATOM    630  CD2 PHE    71     -16.514 -84.134 -42.019  1.00  0.00      BSYN  
ATOM    631  CE1 PHE    71     -16.202 -82.647 -39.707  1.00  0.00      BSYN  
ATOM    632  CE2 PHE    71     -17.180 -82.909 -41.777  1.00  0.00      BSYN  
ATOM    633   CZ PHE    71     -16.937 -82.206 -40.646  1.00  0.00      BSYN  
ATOM    634    C PHE    71     -15.320 -88.254 -42.137  1.00  0.00      BSYN  
ATOM    635    O PHE    71     -14.448 -88.752 -41.512  1.00  0.00      BSYN  
ATOM    636    N SER    72     -15.717 -88.664 -43.396  1.00  0.00      BSYN  
ATOM    637    H SER    72     -16.269 -88.068 -43.943  1.00  0.00      BSYN  
ATOM    638   CA SER    72     -15.283 -90.028 -43.943  1.00  0.00      BSYN  
ATOM    639   CB SER    72     -16.350 -91.060 -43.803  1.00  0.00      BSYN  
ATOM    640   OG SER    72     -16.620 -91.195 -42.409  1.00  0.00      BSYN  
ATOM    641   HG SER    72     -17.187 -90.522 -42.024  1.00  0.00      BSYN  
ATOM    642    C SER    72     -14.964 -90.039 -45.474  1.00  0.00      BSYN  
ATOM    643    O SER    72     -13.962 -90.676 -45.885  1.00  0.00      BSYN  
ATOM    644    N GLY    73     -15.775 -89.483 -46.430  1.00  0.00      BSYN  
ATOM    645    H GLY    73     -16.355 -88.711 -46.265  1.00  0.00      BSYN  
ATOM    646   CA GLY    73     -15.805 -90.038 -47.825  1.00  0.00      BSYN  
ATOM    647    C GLY    73     -17.035 -89.576 -48.546  1.00  0.00      BSYN  
ATOM    648    O GLY    73     -17.794 -88.697 -48.231  1.00  0.00      BSYN  
ATOM    649    N ALA    74     -17.437 -90.303 -49.580  1.00  0.00      BSYN  
ATOM    650    H ALA    74     -17.183 -91.205 -49.295  1.00  0.00      BSYN  
ATOM    651   CA ALA    74     -18.087 -89.761 -50.783  1.00  0.00      BSYN  
ATOM    652   CB ALA    74     -17.762 -90.484 -52.080  1.00  0.00      BSYN  
ATOM    653    C ALA    74     -19.579 -89.501 -50.684  1.00  0.00      BSYN  
ATOM    654    O ALA    74     -20.193 -90.407 -50.416  1.00  0.00      BSYN  
ATOM    655    N GLY    75     -19.947 -88.265 -50.822  1.00  0.00      BSYN  
ATOM    656    H GLY    75     -19.246 -87.704 -51.216  1.00  0.00      BSYN  
ATOM    657   CA GLY    75     -21.249 -87.729 -50.448  1.00  0.00      BSYN  
ATOM    658    C GLY    75     -21.552 -87.756 -49.037  1.00  0.00      BSYN  
ATOM    659    O GLY    75     -21.614 -86.762 -48.369  1.00  0.00      BSYN  
ATOM    660    N ASN    76     -21.612 -89.054 -48.532  1.00  0.00      BSYN  
ATOM    661    H ASN    76     -21.748 -89.814 -49.135  1.00  0.00      BSYN  
ATOM    662   CA ASN    76     -21.843 -89.173 -47.128  1.00  0.00      BSYN  
ATOM    663   CB ASN    76     -22.785 -90.332 -46.736  1.00  0.00      BSYN  
ATOM    664   CG ASN    76     -24.054 -90.386 -47.566  1.00  0.00      BSYN  
ATOM    665  OD1 ASN    76     -24.083 -90.942 -48.758  1.00  0.00      BSYN  
ATOM    666  ND2 ASN    76     -25.116 -89.961 -47.036  1.00  0.00      BSYN  
ATOM    667 HD21 ASN    76     -24.936 -89.736 -46.100  1.00  0.00      BSYN  
ATOM    668 HD22 ASN    76     -25.888 -89.720 -47.590  1.00  0.00      BSYN  
ATOM    669    C ASN    76     -20.519 -89.521 -46.405  1.00  0.00      BSYN  
ATOM    670    O ASN    76     -20.027 -90.605 -46.512  1.00  0.00      BSYN  
ATOM    671    N ILE    77     -19.771 -88.768 -45.651  1.00  0.00      BSYN  
ATOM    672    H ILE    77     -19.005 -89.219 -45.239  1.00  0.00      BSYN  
ATOM    673   CA ILE    77     -19.856 -87.327 -45.458  1.00  0.00      BSYN  
ATOM    674   CB ILE    77     -20.541 -86.975 -44.053  1.00  0.00      BSYN  
ATOM    675  CG2 ILE    77     -20.672 -85.403 -43.725  1.00  0.00      BSYN  
ATOM    676  CG1 ILE    77     -21.980 -87.538 -44.190  1.00  0.00      BSYN  
ATOM    677   CD ILE    77     -22.470 -88.130 -42.875  1.00  0.00      BSYN  
ATOM    678    C ILE    77     -18.529 -86.669 -45.607  1.00  0.00      BSYN  
ATOM    679    O ILE    77     -17.512 -87.152 -45.187  1.00  0.00      BSYN  
ATOM    680    N ALA    78     -18.565 -85.512 -46.209  1.00  0.00      BSYN  
ATOM    681    H ALA    78     -19.362 -84.975 -46.019  1.00  0.00      BSYN  
ATOM    682   CA ALA    78     -17.513 -84.951 -47.024  1.00  0.00      BSYN  
ATOM    683   CB ALA    78     -17.913 -83.615 -47.686  1.00  0.00      BSYN  
ATOM    684    C ALA    78     -16.240 -84.682 -46.165  1.00  0.00      BSYN  
ATOM    685    O ALA    78     -16.143 -83.798 -45.343  1.00  0.00      BSYN  
ATOM    686    N ALA    79     -15.364 -85.709 -46.387  1.00  0.00      BSYN  
ATOM    687    H ALA    79     -15.603 -86.487 -46.933  1.00  0.00      BSYN  
ATOM    688   CA ALA    79     -14.071 -85.624 -45.721  1.00  0.00      BSYN  
ATOM    689   CB ALA    79     -13.355 -86.929 -46.016  1.00  0.00      BSYN  
ATOM    690    C ALA    79     -13.226 -84.471 -46.102  1.00  0.00      BSYN  
ATOM    691    O ALA    79     -12.355 -84.557 -46.918  1.00  0.00      BSYN  
ATOM    692    N ALA    80     -13.363 -83.320 -45.414  1.00  0.00      BSYN  
ATOM    693    H ALA    80     -14.158 -83.133 -44.872  1.00  0.00      BSYN  
ATOM    694   CA ALA    80     -12.550 -82.122 -45.697  1.00  0.00      BSYN  
ATOM    695   CB ALA    80     -13.124 -81.441 -47.024  1.00  0.00      BSYN  
ATOM    696    C ALA    80     -12.628 -81.141 -44.570  1.00  0.00      BSYN  
ATOM    697    O ALA    80     -13.593 -80.332 -44.464  1.00  0.00      BSYN  
ATOM    698    N THR    81     -11.627 -81.354 -43.706  1.00  0.00      BSYN  
ATOM    699    H THR    81     -10.981 -82.055 -43.935  1.00  0.00      BSYN  
ATOM    700   CA THR    81     -11.288 -80.437 -42.612  1.00  0.00      BSYN  
ATOM    701   CB THR    81     -10.820 -81.247 -41.305  1.00  0.00      BSYN  
ATOM    702  OG1 THR    81     -11.886 -82.145 -41.004  1.00  0.00      BSYN  
ATOM    703  HG1 THR    81     -12.521 -81.441 -41.155  1.00  0.00      BSYN  
ATOM    704  CG2 THR    81     -10.495 -80.374 -40.055  1.00  0.00      BSYN  
ATOM    705    C THR    81     -10.163 -79.521 -43.062  1.00  0.00      BSYN  
ATOM    706    O THR    81      -9.032 -80.043 -43.134  1.00  0.00      BSYN  
ATOM    707    N GLY    82     -10.204 -78.188 -43.274  1.00  0.00      BSYN  
ATOM    708    H GLY    82      -9.456 -77.728 -43.711  1.00  0.00      BSYN  
ATOM    709   CA GLY    82     -11.260 -77.271 -42.807  1.00  0.00      BSYN  
ATOM    710    C GLY    82     -10.676 -76.089 -41.892  1.00  0.00      BSYN  
ATOM    711    O GLY    82     -11.215 -75.010 -41.640  1.00  0.00      BSYN  
ATOM    712    N LEU    83      -9.488 -76.233 -41.287  1.00  0.00      BSYN  
ATOM    713    H LEU    83      -8.698 -76.748 -41.554  1.00  0.00      BSYN  
ATOM    714   CA LEU    83      -9.119 -75.258 -40.268  1.00  0.00      BSYN  
ATOM    715   CB LEU    83      -8.665 -75.933 -38.949  1.00  0.00      BSYN  
ATOM    716   CG LEU    83      -9.821 -76.095 -37.842  1.00  0.00      BSYN  
ATOM    717  CD1 LEU    83      -9.738 -77.360 -37.242  1.00  0.00      BSYN  
ATOM    718  CD2 LEU    83      -9.812 -74.958 -36.816  1.00  0.00      BSYN  
ATOM    719    C LEU    83      -7.866 -74.462 -40.789  1.00  0.00      BSYN  
ATOM    720    O LEU    83      -6.710 -74.723 -40.511  1.00  0.00      BSYN  
ATOM    721    N VAL    84      -8.222 -73.392 -41.424  1.00  0.00      BSYN  
ATOM    722    H VAL    84      -9.114 -72.993 -41.356  1.00  0.00      BSYN  
ATOM    723   CA VAL    84      -7.103 -72.708 -42.188  1.00  0.00      BSYN  
ATOM    724   CB VAL    84      -7.584 -72.485 -43.702  1.00  0.00      BSYN  
ATOM    725  CG1 VAL    84      -6.355 -72.380 -44.532  1.00  0.00      BSYN  
ATOM    726  CG2 VAL    84      -8.138 -73.758 -44.396  1.00  0.00      BSYN  
ATOM    727    C VAL    84      -6.580 -71.465 -41.504  1.00  0.00      BSYN  
ATOM    728    O VAL    84      -6.964 -70.349 -41.873  1.00  0.00      BSYN  
ATOM    729    N LYS    85      -5.489 -71.711 -40.694  1.00  0.00      BSYN  
ATOM    730    H LYS    85      -5.222 -72.642 -40.543  1.00  0.00      BSYN  
ATOM    731   CA LYS    85      -4.843 -70.784 -39.869  1.00  0.00      BSYN  
ATOM    732   CB LYS    85      -4.372 -71.533 -38.558  1.00  0.00      BSYN  
ATOM    733   CG LYS    85      -3.247 -70.998 -37.742  1.00  0.00      BSYN  
ATOM    734   CD LYS    85      -3.753 -69.733 -36.888  1.00  0.00      BSYN  
ATOM    735   CE LYS    85      -2.852 -69.116 -35.880  1.00  0.00      BSYN  
ATOM    736   NZ LYS    85      -2.363 -70.165 -34.988  1.00  0.00      BSYN  
ATOM    737  HZ1 LYS    85      -3.154 -70.728 -34.616  1.00  0.00      BSYN  
ATOM    738  HZ2 LYS    85      -1.763 -70.677 -35.666  1.00  0.00      BSYN  
ATOM    739  HZ3 LYS    85      -1.743 -69.861 -34.210  1.00  0.00      BSYN  
ATOM    740    C LYS    85      -3.629 -70.028 -40.519  1.00  0.00      BSYN  
ATOM    741    O LYS    85      -3.671 -68.905 -40.672  1.00  0.00      BSYN  
ATOM    742    N ARG    86      -2.652 -70.758 -41.010  1.00  0.00      BSYN  
ATOM    743    H ARG    86      -2.682 -71.737 -41.012  1.00  0.00      BSYN  
ATOM    744   CA ARG    86      -1.458 -70.113 -41.556  1.00  0.00      BSYN  
ATOM    745   CB ARG    86      -0.319 -71.134 -41.534  1.00  0.00      BSYN  
ATOM    746   CG ARG    86       0.480 -70.898 -40.292  1.00  0.00      BSYN  
ATOM    747   CD ARG    86       1.765 -71.657 -40.191  1.00  0.00      BSYN  
ATOM    748   NE ARG    86       2.899 -71.055 -40.938  1.00  0.00      BSYN  
ATOM    749   HE ARG    86       2.686 -70.332 -41.564  1.00  0.00      BSYN  
ATOM    750   CZ ARG    86       4.122 -71.514 -40.688  1.00  0.00      BSYN  
ATOM    751  NH1 ARG    86       4.324 -72.255 -39.584  1.00  0.00      BSYN  
ATOM    752 HH11 ARG    86       5.233 -72.673 -39.602  1.00  0.00      BSYN  
ATOM    753 HH12 ARG    86       3.581 -72.452 -38.945  1.00  0.00      BSYN  
ATOM    754  NH2 ARG    86       5.033 -71.369 -41.562  1.00  0.00      BSYN  
ATOM    755 HH21 ARG    86       5.916 -71.837 -41.527  1.00  0.00      BSYN  
ATOM    756 HH22 ARG    86       4.535 -71.111 -42.390  1.00  0.00      BSYN  
ATOM    757    C ARG    86      -1.601 -69.512 -43.040  1.00  0.00      BSYN  
ATOM    758    O ARG    86      -2.359 -70.043 -43.840  1.00  0.00      BSYN  
ATOM    759    N GLU    87      -1.053 -68.372 -43.511  1.00  0.00      BSYN  
ATOM    760    H GLU    87      -1.092 -68.254 -44.483  1.00  0.00      BSYN  
ATOM    761   CA GLU    87      -0.347 -67.490 -42.639  1.00  0.00      BSYN  
ATOM    762   CB GLU    87       0.897 -66.806 -43.294  1.00  0.00      BSYN  
ATOM    763   CG GLU    87       2.197 -67.609 -43.097  1.00  0.00      BSYN  
ATOM    764   CD GLU    87       2.364 -68.704 -44.114  1.00  0.00      BSYN  
ATOM    765  OE1 GLU    87       2.927 -68.368 -45.125  1.00  0.00      BSYN  
ATOM    766  OE2 GLU    87       1.807 -69.772 -43.907  1.00  0.00      BSYN  
ATOM    767    C GLU    87      -1.312 -66.357 -42.244  1.00  0.00      BSYN  
ATOM    768    O GLU    87      -1.525 -65.400 -42.975  1.00  0.00      BSYN  
ATOM    769    N GLU    88      -2.029 -66.700 -41.156  1.00  0.00      BSYN  
ATOM    770    H GLU    88      -1.785 -67.365 -40.478  1.00  0.00      BSYN  
ATOM    771   CA GLU    88      -2.982 -65.637 -40.596  1.00  0.00      BSYN  
ATOM    772   CB GLU    88      -4.282 -65.740 -41.159  1.00  0.00      BSYN  
ATOM    773   CG GLU    88      -5.286 -64.634 -41.178  1.00  0.00      BSYN  
ATOM    774   CD GLU    88      -6.689 -65.081 -41.287  1.00  0.00      BSYN  
ATOM    775  OE1 GLU    88      -7.320 -65.319 -40.255  1.00  0.00      BSYN  
ATOM    776  OE2 GLU    88      -7.124 -65.251 -42.443  1.00  0.00      BSYN  
ATOM    777    C GLU    88      -3.009 -65.828 -39.094  1.00  0.00      BSYN  
ATOM    778    O GLU    88      -3.531 -66.866 -38.642  1.00  0.00      BSYN  
ATOM    779    N PHE    89      -2.340 -65.049 -38.212  1.00  0.00      BSYN  
ATOM    780    H PHE    89      -2.615 -65.098 -37.272  1.00  0.00      BSYN  
ATOM    781   CA PHE    89      -1.523 -63.980 -38.812  1.00  0.00      BSYN  
ATOM    782   CB PHE    89      -1.822 -62.708 -38.109  1.00  0.00      BSYN  
ATOM    783   CG PHE    89      -1.393 -61.402 -38.668  1.00  0.00      BSYN  
ATOM    784  CD1 PHE    89      -0.402 -60.695 -37.964  1.00  0.00      BSYN  
ATOM    785  CD2 PHE    89      -1.822 -60.981 -39.802  1.00  0.00      BSYN  
ATOM    786  CE1 PHE    89       0.228 -59.579 -38.492  1.00  0.00      BSYN  
ATOM    787  CE2 PHE    89      -1.291 -59.898 -40.372  1.00  0.00      BSYN  
ATOM    788   CZ PHE    89      -0.272 -59.178 -39.717  1.00  0.00      BSYN  
ATOM    789    C PHE    89      -0.057 -64.303 -38.539  1.00  0.00      BSYN  
ATOM    790    O PHE    89       0.218 -65.162 -37.708  1.00  0.00      BSYN  
ATOM    791    N PRO    90       0.991 -63.761 -39.143  1.00  0.00      BSYN  
ATOM    792   CD PRO    90       0.978 -63.494 -40.615  1.00  0.00      BSYN  
ATOM    793   CA PRO    90       2.434 -63.905 -38.751  1.00  0.00      BSYN  
ATOM    794   CB PRO    90       3.243 -63.213 -39.769  1.00  0.00      BSYN  
ATOM    795   CG PRO    90       2.390 -63.574 -41.033  1.00  0.00      BSYN  
ATOM    796    C PRO    90       2.934 -63.425 -37.335  1.00  0.00      BSYN  
ATOM    797    O PRO    90       4.012 -63.771 -36.939  1.00  0.00      BSYN  
ATOM    798    N THR    91       2.118 -62.833 -36.466  1.00  0.00      BSYN  
ATOM    799    H THR    91       1.165 -62.674 -36.631  1.00  0.00      BSYN  
ATOM    800   CA THR    91       2.603 -62.575 -35.130  1.00  0.00      BSYN  
ATOM    801   CB THR    91       2.272 -61.077 -34.879  1.00  0.00      BSYN  
ATOM    802  OG1 THR    91       0.812 -61.140 -35.059  1.00  0.00      BSYN  
ATOM    803  HG1 THR    91       0.262 -60.753 -34.374  1.00  0.00      BSYN  
ATOM    804  CG2 THR    91       3.014 -60.265 -35.992  1.00  0.00      BSYN  
ATOM    805    C THR    91       1.984 -63.517 -33.994  1.00  0.00      BSYN  
ATOM    806    O THR    91       2.508 -63.745 -32.824  1.00  0.00      BSYN  
ATOM    807    N ASP    92       0.972 -64.198 -34.492  1.00  0.00      BSYN  
ATOM    808    H ASP    92       0.780 -64.151 -35.452  1.00  0.00      BSYN  
ATOM    809   CA ASP    92       0.135 -65.029 -33.699  1.00  0.00      BSYN  
ATOM    810   CB ASP    92      -1.010 -65.447 -34.553  1.00  0.00      BSYN  
ATOM    811   CG ASP    92      -2.365 -64.902 -34.118  1.00  0.00      BSYN  
ATOM    812  OD1 ASP    92      -2.493 -63.774 -33.716  1.00  0.00      BSYN  
ATOM    813  OD2 ASP    92      -3.299 -65.674 -34.230  1.00  0.00      BSYN  
ATOM    814    C ASP    92       0.743 -66.359 -33.353  1.00  0.00      BSYN  
ATOM    815    O ASP    92       1.466 -66.992 -34.154  1.00  0.00      BSYN  
ATOM    816    N LEU    93       0.470 -66.823 -32.106  1.00  0.00      BSYN  
ATOM    817    H LEU    93      -0.280 -66.288 -31.775  1.00  0.00      BSYN  
ATOM    818   CA LEU    93       0.801 -68.158 -31.734  1.00  0.00      BSYN  
ATOM    819   CB LEU    93       1.931 -67.893 -30.735  1.00  0.00      BSYN  
ATOM    820   CG LEU    93       3.431 -68.087 -30.994  1.00  0.00      BSYN  
ATOM    821  CD1 LEU    93       3.752 -69.545 -31.461  1.00  0.00      BSYN  
ATOM    822  CD2 LEU    93       4.100 -67.209 -32.102  1.00  0.00      BSYN  
ATOM    823    C LEU    93      -0.428 -68.742 -31.210  1.00  0.00      BSYN  
ATOM    824    O LEU    93      -0.874 -69.774 -31.791  1.00  0.00      BSYN  
ATOM    825    N LYS    94      -1.027 -68.081 -30.208  1.00  0.00      BSYN  
ATOM    826    H LYS    94      -0.511 -67.504 -29.606  1.00  0.00      BSYN  
ATOM    827   CA LYS    94      -2.309 -68.572 -29.694  1.00  0.00      BSYN  
ATOM    828   CB LYS    94      -2.303 -68.160 -28.196  1.00  0.00      BSYN  
ATOM    829   CG LYS    94      -1.216 -68.453 -27.239  1.00  0.00      BSYN  
ATOM    830   CD LYS    94      -1.374 -67.332 -26.138  1.00  0.00      BSYN  
ATOM    831   CE LYS    94      -0.034 -67.325 -25.384  1.00  0.00      BSYN  
ATOM    832   NZ LYS    94      -0.016 -67.988 -24.161  1.00  0.00      BSYN  
ATOM    833  HZ1 LYS    94      -0.386 -67.244 -23.535  1.00  0.00      BSYN  
ATOM    834  HZ2 LYS    94      -0.652 -68.793 -23.989  1.00  0.00      BSYN  
ATOM    835  HZ3 LYS    94       1.014 -68.001 -24.016  1.00  0.00      BSYN  
ATOM    836    C LYS    94      -3.413 -67.883 -30.349  1.00  0.00      BSYN  
ATOM    837    O LYS    94      -3.224 -66.690 -30.797  1.00  0.00      BSYN  
ATOM    838    N PRO    95      -4.640 -68.499 -30.417  1.00  0.00      BSYN  
ATOM    839   CD PRO    95      -4.833 -69.895 -30.181  1.00  0.00      BSYN  
ATOM    840   CA PRO    95      -5.810 -67.701 -30.679  1.00  0.00      BSYN  
ATOM    841   CB PRO    95      -6.678 -68.820 -31.162  1.00  0.00      BSYN  
ATOM    842   CG PRO    95      -6.213 -70.096 -30.599  1.00  0.00      BSYN  
ATOM    843    C PRO    95      -6.193 -66.978 -29.359  1.00  0.00      BSYN  
ATOM    844    O PRO    95      -7.031 -67.470 -28.621  1.00  0.00      BSYN  
ATOM    845    N GLU    96      -5.569 -65.774 -29.144  1.00  0.00      BSYN  
ATOM    846    H GLU    96      -4.883 -65.301 -29.660  1.00  0.00      BSYN  
ATOM    847   CA GLU    96      -5.812 -65.076 -27.862  1.00  0.00      BSYN  
ATOM    848   CB GLU    96      -4.977 -63.870 -27.889  1.00  0.00      BSYN  
ATOM    849   CG GLU    96      -3.571 -64.330 -27.719  1.00  0.00      BSYN  
ATOM    850   CD GLU    96      -2.684 -63.061 -27.714  1.00  0.00      BSYN  
ATOM    851  OE1 GLU    96      -2.542 -62.451 -28.828  1.00  0.00      BSYN  
ATOM    852  OE2 GLU    96      -1.993 -62.783 -26.763  1.00  0.00      BSYN  
ATOM    853    C GLU    96      -7.221 -64.671 -27.262  1.00  0.00      BSYN  
ATOM    854    O GLU    96      -7.416 -63.512 -26.930  1.00  0.00      BSYN  
ATOM    855    N GLU    97      -8.020 -65.733 -27.021  1.00  0.00      BSYN  
ATOM    856    H GLU    97      -7.769 -66.654 -27.242  1.00  0.00      BSYN  
ATOM    857   CA GLU    97      -9.431 -65.494 -26.501  1.00  0.00      BSYN  
ATOM    858   CB GLU    97     -10.428 -66.353 -27.118  1.00  0.00      BSYN  
ATOM    859   CG GLU    97     -10.169 -67.878 -26.819  1.00  0.00      BSYN  
ATOM    860   CD GLU    97     -11.483 -68.669 -26.770  1.00  0.00      BSYN  
ATOM    861  OE1 GLU    97     -12.110 -68.869 -25.680  1.00  0.00      BSYN  
ATOM    862  OE2 GLU    97     -11.960 -69.019 -27.840  1.00  0.00      BSYN  
ATOM    863    C GLU    97      -9.493 -65.574 -24.974  1.00  0.00      BSYN  
ATOM    864    O GLU    97      -8.762 -66.374 -24.329  1.00  0.00      BSYN  
ATOM    865    N VAL    98     -10.239 -64.620 -24.380  1.00  0.00      BSYN  
ATOM    866    H VAL    98     -10.549 -63.975 -25.050  1.00  0.00      BSYN  
ATOM    867   CA VAL    98     -10.360 -64.441 -22.941  1.00  0.00      BSYN  
ATOM    868   CB VAL    98      -9.666 -63.017 -22.498  1.00  0.00      BSYN  
ATOM    869  CG1 VAL    98     -10.514 -61.801 -22.856  1.00  0.00      BSYN  
ATOM    870  CG2 VAL    98      -9.108 -63.009 -21.036  1.00  0.00      BSYN  
ATOM    871    C VAL    98     -11.739 -64.634 -22.353  1.00  0.00      BSYN  
ATOM    872    O VAL    98     -12.766 -64.589 -23.061  1.00  0.00      BSYN  
ATOM    873    N ALA    99     -11.825 -64.875 -21.035  1.00  0.00      BSYN  
ATOM    874    H ALA    99     -11.057 -64.956 -20.431  1.00  0.00      BSYN  
ATOM    875   CA ALA    99     -13.210 -64.845 -20.433  1.00  0.00      BSYN  
ATOM    876   CB ALA    99     -13.541 -66.366 -20.140  1.00  0.00      BSYN  
ATOM    877    C ALA    99     -13.142 -64.017 -19.137  1.00  0.00      BSYN  
ATOM    878    O ALA    99     -12.199 -63.899 -18.273  1.00  0.00      BSYN  
ATOM    879    N GLN   100     -14.267 -63.261 -18.873  1.00  0.00      BSYN  
ATOM    880    H GLN   100     -15.202 -63.423 -19.121  1.00  0.00      BSYN  
ATOM    881   CA GLN   100     -14.379 -62.352 -17.798  1.00  0.00      BSYN  
ATOM    882   CB GLN   100     -15.249 -61.114 -18.216  1.00  0.00      BSYN  
ATOM    883   CG GLN   100     -15.279 -60.099 -17.138  1.00  0.00      BSYN  
ATOM    884   CD GLN   100     -15.167 -58.668 -17.766  1.00  0.00      BSYN  
ATOM    885  OE1 GLN   100     -16.209 -58.118 -18.131  1.00  0.00      BSYN  
ATOM    886  NE2 GLN   100     -14.082 -57.915 -17.875  1.00  0.00      BSYN  
ATOM    887 HE21 GLN   100     -13.401 -58.444 -17.409  1.00  0.00      BSYN  
ATOM    888 HE22 GLN   100     -13.941 -57.272 -18.600  1.00  0.00      BSYN  
ATOM    889    C GLN   100     -14.858 -63.043 -16.495  1.00  0.00      BSYN  
ATOM    890    O GLN   100     -15.761 -63.848 -16.398  1.00  0.00      BSYN  
ATOM    891    N GLU   101     -13.959 -62.872 -15.558  1.00  0.00      BSYN  
ATOM    892    H GLU   101     -13.061 -62.495 -15.668  1.00  0.00      BSYN  
ATOM    893   CA GLU   101     -14.162 -63.431 -14.237  1.00  0.00      BSYN  
ATOM    894   CB GLU   101     -12.867 -63.673 -13.470  1.00  0.00      BSYN  
ATOM    895   CG GLU   101     -11.788 -64.393 -14.311  1.00  0.00      BSYN  
ATOM    896   CD GLU   101     -10.599 -64.980 -13.494  1.00  0.00      BSYN  
ATOM    897  OE1 GLU   101     -10.464 -66.192 -13.257  1.00  0.00      BSYN  
ATOM    898  OE2 GLU   101      -9.726 -64.189 -13.162  1.00  0.00      BSYN  
ATOM    899    C GLU   101     -15.034 -62.603 -13.339  1.00  0.00      BSYN  
ATOM    900    O GLU   101     -14.692 -61.717 -12.661  1.00  0.00      BSYN  
ATOM    901    N ALA   102     -16.378 -62.880 -13.496  1.00  0.00      BSYN  
ATOM    902    H ALA   102     -16.584 -63.385 -14.310  1.00  0.00      BSYN  
ATOM    903   CA ALA   102     -17.377 -61.969 -12.853  1.00  0.00      BSYN  
ATOM    904   CB ALA   102     -18.509 -61.608 -13.935  1.00  0.00      BSYN  
ATOM    905    C ALA   102     -18.033 -62.416 -11.596  1.00  0.00      BSYN  
ATOM    906    O ALA   102     -19.105 -63.001 -11.472  1.00  0.00      BSYN  
ATOM    907    N ALA   103     -17.140 -62.303 -10.635  1.00  0.00      BSYN  
ATOM    908    H ALA   103     -16.190 -62.161 -10.832  1.00  0.00      BSYN  
ATOM    909   CA ALA   103     -17.618 -62.446  -9.281  1.00  0.00      BSYN  
ATOM    910   CB ALA   103     -17.699 -63.937  -8.993  1.00  0.00      BSYN  
ATOM    911    C ALA   103     -16.620 -62.016  -8.188  1.00  0.00      BSYN  
ATOM    912    O ALA   103     -15.573 -61.501  -8.509  1.00  0.00      BSYN  
ATOM    913    N GLU   104     -16.997 -61.999  -6.855  1.00  0.00      BSYN  
ATOM    914    H GLU   104     -17.948 -61.794  -6.737  1.00  0.00      BSYN  
ATOM    915   CA GLU   104     -16.069 -61.881  -5.681  1.00  0.00      BSYN  
ATOM    916   CB GLU   104     -16.612 -60.933  -4.523  1.00  0.00      BSYN  
ATOM    917   CG GLU   104     -16.798 -59.549  -5.135  1.00  0.00      BSYN  
ATOM    918   CD GLU   104     -17.325 -58.590  -4.081  1.00  0.00      BSYN  
ATOM    919  OE1 GLU   104     -18.492 -58.181  -4.093  1.00  0.00      BSYN  
ATOM    920  OE2 GLU   104     -16.587 -58.052  -3.300  1.00  0.00      BSYN  
ATOM    921    C GLU   104     -15.779 -63.253  -5.147  1.00  0.00      BSYN  
ATOM    922    O GLU   104     -16.534 -63.830  -4.397  1.00  0.00      BSYN  
ATOM    923    N GLU   105     -14.711 -63.872  -5.566  1.00  0.00      BSYN  
ATOM    924    H GLU   105     -14.378 -63.407  -6.362  1.00  0.00      BSYN  
ATOM    925   CA GLU   105     -14.065 -65.004  -5.029  1.00  0.00      BSYN  
ATOM    926   CB GLU   105     -14.010 -66.128  -6.071  1.00  0.00      BSYN  
ATOM    927   CG GLU   105     -15.480 -66.689  -6.276  1.00  0.00      BSYN  
ATOM    928   CD GLU   105     -16.025 -67.629  -5.262  1.00  0.00      BSYN  
ATOM    929  OE1 GLU   105     -15.345 -68.626  -5.060  1.00  0.00      BSYN  
ATOM    930  OE2 GLU   105     -17.093 -67.484  -4.701  1.00  0.00      BSYN  
ATOM    931    C GLU   105     -12.662 -64.524  -4.577  1.00  0.00      BSYN  
ATOM    932    O GLU   105     -11.991 -63.781  -5.252  1.00  0.00      BSYN  
ATOM    933    N PRO   106     -12.387 -64.600  -3.242  1.00  0.00      BSYN  
ATOM    934   CD PRO   106     -13.215 -65.086  -2.169  1.00  0.00      BSYN  
ATOM    935   CA PRO   106     -11.143 -64.021  -2.721  1.00  0.00      BSYN  
ATOM    936   CB PRO   106     -11.440 -63.775  -1.228  1.00  0.00      BSYN  
ATOM    937   CG PRO   106     -12.925 -64.059  -1.146  1.00  0.00      BSYN  
ATOM    938    C PRO   106     -10.023 -65.012  -2.954  1.00  0.00      BSYN  
ATOM    939    O PRO   106      -9.894 -65.926  -2.167  1.00  0.00      BSYN  
ATOM    940    N LEU   107      -9.354 -64.768  -4.003  1.00  0.00      BSYN  
ATOM    941    H LEU   107      -9.667 -63.956  -4.454  1.00  0.00      BSYN  
ATOM    942   CA LEU   107      -8.119 -65.530  -4.366  1.00  0.00      BSYN  
ATOM    943   CB LEU   107      -7.558 -65.190  -5.812  1.00  0.00      BSYN  
ATOM    944   CG LEU   107      -8.154 -65.892  -7.063  1.00  0.00      BSYN  
ATOM    945  CD1 LEU   107      -7.225 -65.675  -8.207  1.00  0.00      BSYN  
ATOM    946  CD2 LEU   107      -8.227 -67.387  -6.743  1.00  0.00      BSYN  
ATOM    947    C LEU   107      -6.989 -65.225  -3.350  1.00  0.00      BSYN  
ATOM    948    O LEU   107      -6.362 -66.190  -2.886  1.00  0.00      BSYN  
ATOM    949    N ILE   108      -6.735 -63.915  -3.059  1.00  0.00      BSYN  
ATOM    950    H ILE   108      -7.362 -63.248  -3.409  1.00  0.00      BSYN  
ATOM    951   CA ILE   108      -5.813 -63.581  -2.046  1.00  0.00      BSYN  
ATOM    952   CB ILE   108      -4.902 -62.402  -2.524  1.00  0.00      BSYN  
ATOM    953  CG2 ILE   108      -5.475 -61.079  -2.348  1.00  0.00      BSYN  
ATOM    954  CG1 ILE   108      -3.529 -62.506  -1.909  1.00  0.00      BSYN  
ATOM    955   CD ILE   108      -3.037 -63.764  -2.619  1.00  0.00      BSYN  
ATOM    956    C ILE   108      -6.559 -63.321  -0.764  1.00  0.00      BSYN  
ATOM    957    O ILE   108      -7.560 -62.607  -0.788  1.00  0.00      BSYN  
ATOM    958    N GLU   109      -6.031 -63.804   0.369  1.00  0.00      BSYN  
ATOM    959    H GLU   109      -5.219 -64.335   0.231  1.00  0.00      BSYN  
ATOM    960   CA GLU   109      -6.531 -63.895   1.759  1.00  0.00      BSYN  
ATOM    961   CB GLU   109      -6.623 -65.440   2.099  1.00  0.00      BSYN  
ATOM    962   CG GLU   109      -7.382 -66.311   1.075  1.00  0.00      BSYN  
ATOM    963   CD GLU   109      -7.172 -67.818   1.356  1.00  0.00      BSYN  
ATOM    964  OE1 GLU   109      -7.743 -68.280   2.372  1.00  0.00      BSYN  
ATOM    965  OE2 GLU   109      -6.450 -68.480   0.583  1.00  0.00      BSYN  
ATOM    966    C GLU   109      -5.472 -63.260   2.649  1.00  0.00      BSYN  
ATOM    967    O GLU   109      -4.313 -63.587   2.800  1.00  0.00      BSYN  
ATOM    968    N PRO   110      -5.954 -62.183   3.364  1.00  0.00      BSYN  
ATOM    969   CD PRO   110      -7.263 -61.606   3.100  1.00  0.00      BSYN  
ATOM    970   CA PRO   110      -5.235 -61.372   4.362  1.00  0.00      BSYN  
ATOM    971   CB PRO   110      -6.106 -60.172   4.461  1.00  0.00      BSYN  
ATOM    972   CG PRO   110      -6.941 -60.161   3.231  1.00  0.00      BSYN  
ATOM    973    C PRO   110      -5.130 -62.077   5.623  1.00  0.00      BSYN  
ATOM    974    O PRO   110      -6.129 -62.114   6.336  1.00  0.00      BSYN  
ATOM    975    N LEU   111      -3.964 -62.570   5.873  1.00  0.00      BSYN  
ATOM    976    H LEU   111      -3.189 -62.366   5.309  1.00  0.00      BSYN  
ATOM    977   CA LEU   111      -3.711 -63.142   7.155  1.00  0.00      BSYN  
ATOM    978   CB LEU   111      -2.603 -64.159   6.805  1.00  0.00      BSYN  
ATOM    979   CG LEU   111      -0.959 -63.853   6.744  1.00  0.00      BSYN  
ATOM    980  CD1 LEU   111      -0.253 -65.079   7.356  1.00  0.00      BSYN  
ATOM    981  CD2 LEU   111      -0.518 -63.514   5.355  1.00  0.00      BSYN  
ATOM    982    C LEU   111      -3.508 -62.466   8.460  1.00  0.00      BSYN  
ATOM    983    O LEU   111      -2.696 -61.577   8.616  1.00  0.00      BSYN  
ATOM    984    N MET   112      -4.268 -62.901   9.484  1.00  0.00      BSYN  
ATOM    985    H MET   112      -5.015 -63.521   9.346  1.00  0.00      BSYN  
ATOM    986   CA MET   112      -3.832 -62.614  10.946  1.00  0.00      BSYN  
ATOM    987   CB MET   112      -5.042 -62.885  11.874  1.00  0.00      BSYN  
ATOM    988   CG MET   112      -5.244 -61.896  13.025  1.00  0.00      BSYN  
ATOM    989   SD MET   112      -5.995 -60.305  12.489  1.00  0.00      BSYN  
ATOM    990   CE MET   112      -7.239 -59.985  13.772  1.00  0.00      BSYN  
ATOM    991    C MET   112      -2.812 -63.580  11.442  1.00  0.00      BSYN  
ATOM    992    O MET   112      -2.920 -64.821  11.371  1.00  0.00      BSYN  
ATOM    993    N GLU   113      -1.754 -63.065  12.093  1.00  0.00      BSYN  
ATOM    994    H GLU   113      -1.691 -62.090  12.173  1.00  0.00      BSYN  
ATOM    995   CA GLU   113      -0.611 -63.901  12.514  1.00  0.00      BSYN  
ATOM    996   CB GLU   113       0.735 -63.105  12.618  1.00  0.00      BSYN  
ATOM    997   CG GLU   113       1.368 -62.440  11.273  1.00  0.00      BSYN  
ATOM    998   CD GLU   113       0.660 -61.179  10.536  1.00  0.00      BSYN  
ATOM    999  OE1 GLU   113      -0.205 -60.556  11.114  1.00  0.00      BSYN  
ATOM   1000  OE2 GLU   113       1.086 -60.853   9.481  1.00  0.00      BSYN  
ATOM   1001    C GLU   113      -0.828 -64.486  13.853  1.00  0.00      BSYN  
ATOM   1002    O GLU   113      -1.466 -63.865  14.689  1.00  0.00      BSYN  
ATOM   1003    N PRO   114      -0.443 -65.792  13.897  1.00  0.00      BSYN  
ATOM   1004   CD PRO   114      -0.355 -66.706  12.703  1.00  0.00      BSYN  
ATOM   1005   CA PRO   114      -0.567 -66.584  15.188  1.00  0.00      BSYN  
ATOM   1006   CB PRO   114      -0.239 -67.962  14.704  1.00  0.00      BSYN  
ATOM   1007   CG PRO   114       0.030 -68.070  13.231  1.00  0.00      BSYN  
ATOM   1008    C PRO   114       0.569 -66.175  16.099  1.00  0.00      BSYN  
ATOM   1009    O PRO   114       1.736 -66.290  15.975  1.00  0.00      BSYN  
ATOM   1010    N GLU   115       0.059 -65.582  17.188  1.00  0.00      BSYN  
ATOM   1011    H GLU   115      -0.917 -65.496  17.226  1.00  0.00      BSYN  
ATOM   1012   CA GLU   115       0.824 -65.176  18.337  1.00  0.00      BSYN  
ATOM   1013   CB GLU   115       0.143 -63.841  18.715  1.00  0.00      BSYN  
ATOM   1014   CG GLU   115       0.231 -62.630  17.747  1.00  0.00      BSYN  
ATOM   1015   CD GLU   115      -0.539 -61.344  18.125  1.00  0.00      BSYN  
ATOM   1016  OE1 GLU   115       0.215 -60.413  18.395  1.00  0.00      BSYN  
ATOM   1017  OE2 GLU   115      -1.776 -61.294  18.093  1.00  0.00      BSYN  
ATOM   1018    C GLU   115       1.047 -66.183  19.546  1.00  0.00      BSYN  
ATOM   1019    O GLU   115       1.100 -65.696  20.642  1.00  0.00      BSYN  
ATOM   1020    N GLY   116       0.973 -67.472  19.275  1.00  0.00      BSYN  
ATOM   1021    H GLY   116       0.856 -67.773  18.350  1.00  0.00      BSYN  
ATOM   1022   CA GLY   116       1.125 -68.421  20.444  1.00  0.00      BSYN  
ATOM   1023    C GLY   116       2.623 -68.744  20.613  1.00  0.00      BSYN  
ATOM   1024    O GLY   116       3.090 -69.743  20.088  1.00  0.00      BSYN  
ATOM   1025    N GLU   117       3.394 -67.848  21.389  1.00  0.00      BSYN  
ATOM   1026    H GLU   117       3.170 -66.908  21.555  1.00  0.00      BSYN  
ATOM   1027   CA GLU   117       4.784 -68.245  21.775  1.00  0.00      BSYN  
ATOM   1028   CB GLU   117       5.884 -67.274  21.291  1.00  0.00      BSYN  
ATOM   1029   CG GLU   117       5.928 -67.387  19.718  1.00  0.00      BSYN  
ATOM   1030   CD GLU   117       6.394 -66.022  19.082  1.00  0.00      BSYN  
ATOM   1031  OE1 GLU   117       5.785 -65.636  18.058  1.00  0.00      BSYN  
ATOM   1032  OE2 GLU   117       7.340 -65.357  19.586  1.00  0.00      BSYN  
ATOM   1033    C GLU   117       4.861 -68.476  23.286  1.00  0.00      BSYN  
ATOM   1034    O GLU   117       5.337 -67.633  24.036  1.00  0.00      BSYN  
ATOM   1035    N SER   118       4.389 -69.614  23.842  1.00  0.00      BSYN  
ATOM   1036    H SER   118       4.389 -70.410  23.270  1.00  0.00      BSYN  
ATOM   1037   CA SER   118       4.205 -69.858  25.209  1.00  0.00      BSYN  
ATOM   1038   CB SER   118       3.573 -71.220  25.234  1.00  0.00      BSYN  
ATOM   1039   OG SER   118       2.149 -71.168  25.021  1.00  0.00      BSYN  
ATOM   1040   HG SER   118       1.966 -71.627  24.198  1.00  0.00      BSYN  
ATOM   1041    C SER   118       5.527 -69.845  25.995  1.00  0.00      BSYN  
ATOM   1042    O SER   118       5.630 -69.533  27.144  1.00  0.00      BSYN  
ATOM   1043    N TYR   119       6.610 -70.193  25.299  1.00  0.00      BSYN  
ATOM   1044    H TYR   119       6.547 -70.788  24.523  1.00  0.00      BSYN  
ATOM   1045   CA TYR   119       7.956 -70.064  25.895  1.00  0.00      BSYN  
ATOM   1046   CB TYR   119       8.910 -71.324  25.558  1.00  0.00      BSYN  
ATOM   1047   CG TYR   119       8.241 -72.441  26.294  1.00  0.00      BSYN  
ATOM   1048  CD1 TYR   119       7.319 -73.254  25.664  1.00  0.00      BSYN  
ATOM   1049  CE1 TYR   119       6.435 -73.932  26.400  1.00  0.00      BSYN  
ATOM   1050  CD2 TYR   119       8.442 -72.591  27.650  1.00  0.00      BSYN  
ATOM   1051  CE2 TYR   119       7.610 -73.322  28.490  1.00  0.00      BSYN  
ATOM   1052   CZ TYR   119       6.523 -73.912  27.819  1.00  0.00      BSYN  
ATOM   1053   OH TYR   119       5.591 -74.398  28.686  1.00  0.00      BSYN  
ATOM   1054   HH TYR   119       4.775 -74.662  28.254  1.00  0.00      BSYN  
ATOM   1055    C TYR   119       8.682 -68.745  25.658  1.00  0.00      BSYN  
ATOM   1056    O TYR   119       9.660 -68.647  24.928  1.00  0.00      BSYN  
ATOM   1057    N GLU   120       8.181 -67.551  26.074  1.00  0.00      BSYN  
ATOM   1058    H GLU   120       7.398 -67.576  26.663  1.00  0.00      BSYN  
ATOM   1059   CA GLU   120       8.989 -66.324  26.180  1.00  0.00      BSYN  
ATOM   1060   CB GLU   120       8.100 -64.932  26.069  1.00  0.00      BSYN  
ATOM   1061   CG GLU   120       6.865 -64.806  26.916  1.00  0.00      BSYN  
ATOM   1062   CD GLU   120       6.195 -63.331  27.034  1.00  0.00      BSYN  
ATOM   1063  OE1 GLU   120       5.180 -63.143  27.751  1.00  0.00      BSYN  
ATOM   1064  OE2 GLU   120       6.704 -62.379  26.412  1.00  0.00      BSYN  
ATOM   1065    C GLU   120       9.992 -66.238  27.392  1.00  0.00      BSYN  
ATOM   1066    O GLU   120      10.112 -65.245  28.110  1.00  0.00      BSYN  
ATOM   1067    N ASP   121      10.577 -67.447  27.702  1.00  0.00      BSYN  
ATOM   1068    H ASP   121      10.210 -68.130  27.102  1.00  0.00      BSYN  
ATOM   1069   CA ASP   121      11.475 -67.700  28.752  1.00  0.00      BSYN  
ATOM   1070   CB ASP   121      11.495 -69.255  29.038  1.00  0.00      BSYN  
ATOM   1071   CG ASP   121      12.259 -69.450  30.359  1.00  0.00      BSYN  
ATOM   1072  OD1 ASP   121      11.660 -69.132  31.429  1.00  0.00      BSYN  
ATOM   1073  OD2 ASP   121      13.255 -70.052  30.237  1.00  0.00      BSYN  
ATOM   1074    C ASP   121      12.834 -67.097  28.345  1.00  0.00      BSYN  
ATOM   1075    O ASP   121      13.643 -67.639  27.578  1.00  0.00      BSYN  
ATOM   1076    N PRO   122      13.261 -66.019  28.957  1.00  0.00      BSYN  
ATOM   1077   CD PRO   122      12.694 -65.600  30.223  1.00  0.00      BSYN  
ATOM   1078   CA PRO   122      14.144 -64.984  28.367  1.00  0.00      BSYN  
ATOM   1079   CB PRO   122      13.331 -63.769  28.777  1.00  0.00      BSYN  
ATOM   1080   CG PRO   122      12.425 -64.174  30.040  1.00  0.00      BSYN  
ATOM   1081    C PRO   122      15.610 -65.005  28.949  1.00  0.00      BSYN  
ATOM   1082    O PRO   122      15.847 -65.190  30.150  1.00  0.00      BSYN  
ATOM   1083    N PRO   123      16.668 -64.912  28.134  1.00  0.00      BSYN  
ATOM   1084   CD PRO   123      16.700 -65.586  26.850  1.00  0.00      BSYN  
ATOM   1085   CA PRO   123      18.042 -64.600  28.643  1.00  0.00      BSYN  
ATOM   1086   CB PRO   123      18.975 -65.315  27.528  1.00  0.00      BSYN  
ATOM   1087   CG PRO   123      17.996 -66.395  27.045  1.00  0.00      BSYN  
ATOM   1088    C PRO   123      18.314 -63.122  28.655  1.00  0.00      BSYN  
ATOM   1089    O PRO   123      18.203 -62.379  27.661  1.00  0.00      BSYN  
ATOM   1090    N GLN   124      18.246 -62.726  29.918  1.00  0.00      BSYN  
ATOM   1091    H GLN   124      17.885 -63.412  30.518  1.00  0.00      BSYN  
ATOM   1092   CA GLN   124      18.524 -61.412  30.479  1.00  0.00      BSYN  
ATOM   1093   CB GLN   124      17.518 -61.055  31.537  1.00  0.00      BSYN  
ATOM   1094   CG GLN   124      16.035 -61.253  31.301  1.00  0.00      BSYN  
ATOM   1095   CD GLN   124      15.212 -60.747  32.444  1.00  0.00      BSYN  
ATOM   1096  OE1 GLN   124      15.108 -59.624  32.716  1.00  0.00      BSYN  
ATOM   1097  NE2 GLN   124      14.477 -61.706  33.072  1.00  0.00      BSYN  
ATOM   1098 HE21 GLN   124      14.478 -62.643  32.786  1.00  0.00      BSYN  
ATOM   1099 HE22 GLN   124      13.880 -61.366  33.771  1.00  0.00      BSYN  
ATOM   1100    C GLN   124      20.014 -61.172  30.874  1.00  0.00      BSYN  
ATOM   1101    O GLN   124      20.416 -60.417  31.797  1.00  0.00      BSYN  
ATOM   1102    N GLU   125      20.922 -61.965  30.242  1.00  0.00      BSYN  
ATOM   1103    H GLU   125      20.509 -62.644  29.669  1.00  0.00      BSYN  
ATOM   1104   CA GLU   125      22.389 -61.868  30.320  1.00  0.00      BSYN  
ATOM   1105   CB GLU   125      23.061 -63.172  29.759  1.00  0.00      BSYN  
ATOM   1106   CG GLU   125      22.955 -64.453  30.666  1.00  0.00      BSYN  
ATOM   1107   CD GLU   125      23.499 -64.415  32.131  1.00  0.00      BSYN  
ATOM   1108  OE1 GLU   125      22.606 -64.490  32.996  1.00  0.00      BSYN  
ATOM   1109  OE2 GLU   125      24.674 -64.111  32.405  1.00  0.00      BSYN  
ATOM   1110    C GLU   125      22.955 -60.728  29.466  1.00  0.00      BSYN  
ATOM   1111    O GLU   125      22.895 -60.658  28.305  1.00  0.00      BSYN  
ATOM   1112    N GLU   126      23.711 -59.930  30.203  1.00  0.00      BSYN  
ATOM   1113    H GLU   126      23.989 -60.270  31.080  1.00  0.00      BSYN  
ATOM   1114   CA GLU   126      24.533 -58.765  29.858  1.00  0.00      BSYN  
ATOM   1115   CB GLU   126      23.747 -57.547  30.328  1.00  0.00      BSYN  
ATOM   1116   CG GLU   126      23.463 -56.605  29.155  1.00  0.00      BSYN  
ATOM   1117   CD GLU   126      24.807 -55.957  28.661  1.00  0.00      BSYN  
ATOM   1118  OE1 GLU   126      25.238 -54.917  29.181  1.00  0.00      BSYN  
ATOM   1119  OE2 GLU   126      25.330 -56.384  27.633  1.00  0.00      BSYN  
ATOM   1120    C GLU   126      25.949 -58.766  30.258  1.00  0.00      BSYN  
ATOM   1121    O GLU   126      26.190 -58.337  31.332  1.00  0.00      BSYN  
ATOM   1122    N TYR   127      26.912 -59.006  29.361  1.00  0.00      BSYN  
ATOM   1123    H TYR   127      26.696 -59.091  28.409  1.00  0.00      BSYN  
ATOM   1124   CA TYR   127      28.252 -59.227  29.806  1.00  0.00      BSYN  
ATOM   1125   CB TYR   127      29.212 -59.611  28.617  1.00  0.00      BSYN  
ATOM   1126   CG TYR   127      30.009 -60.869  28.894  1.00  0.00      BSYN  
ATOM   1127  CD1 TYR   127      29.441 -62.008  29.316  1.00  0.00      BSYN  
ATOM   1128  CE1 TYR   127      30.225 -63.096  29.453  1.00  0.00      BSYN  
ATOM   1129  CD2 TYR   127      31.363 -60.691  28.675  1.00  0.00      BSYN  
ATOM   1130  CE2 TYR   127      32.163 -61.819  28.819  1.00  0.00      BSYN  
ATOM   1131   CZ TYR   127      31.556 -63.027  29.061  1.00  0.00      BSYN  
ATOM   1132   OH TYR   127      32.300 -64.180  29.015  1.00  0.00      BSYN  
ATOM   1133   HH TYR   127      33.192 -64.076  28.676  1.00  0.00      BSYN  
ATOM   1134    C TYR   127      28.891 -57.923  30.489  1.00  0.00      BSYN  
ATOM   1135    O TYR   127      29.483 -57.123  29.761  1.00  0.00      BSYN  
ATOM   1136    N GLN   128      28.633 -57.742  31.842  1.00  0.00      BSYN  
ATOM   1137    H GLN   128      28.142 -58.360  32.423  1.00  0.00      BSYN  
ATOM   1138   CA GLN   128      29.314 -56.636  32.544  1.00  0.00      BSYN  
ATOM   1139   CB GLN   128      28.536 -56.373  33.881  1.00  0.00      BSYN  
ATOM   1140   CG GLN   128      27.321 -55.486  34.116  1.00  0.00      BSYN  
ATOM   1141   CD GLN   128      26.956 -54.505  33.051  1.00  0.00      BSYN  
ATOM   1142  OE1 GLN   128      27.735 -53.645  32.593  1.00  0.00      BSYN  
ATOM   1143  NE2 GLN   128      25.682 -54.591  32.705  1.00  0.00      BSYN  
ATOM   1144 HE21 GLN   128      25.375 -53.989  31.995  1.00  0.00      BSYN  
ATOM   1145 HE22 GLN   128      25.137 -55.347  33.007  1.00  0.00      BSYN  
ATOM   1146    C GLN   128      30.803 -56.820  32.865  1.00  0.00      BSYN  
ATOM   1147    O GLN   128      31.290 -57.577  33.688  1.00  0.00      BSYN  
ATOM   1148    N GLU   129      31.410 -55.954  32.050  1.00  0.00      BSYN  
ATOM   1149    H GLU   129      30.936 -55.484  31.332  1.00  0.00      BSYN  
ATOM   1150   CA GLU   129      32.864 -55.692  32.204  1.00  0.00      BSYN  
ATOM   1151   CB GLU   129      33.106 -54.556  31.204  1.00  0.00      BSYN  
ATOM   1152   CG GLU   129      33.030 -55.075  29.812  1.00  0.00      BSYN  
ATOM   1153   CD GLU   129      34.062 -56.133  29.319  1.00  0.00      BSYN  
ATOM   1154  OE1 GLU   129      35.218 -55.907  29.513  1.00  0.00      BSYN  
ATOM   1155  OE2 GLU   129      33.622 -57.159  28.730  1.00  0.00      BSYN  
ATOM   1156    C GLU   129      33.619 -55.377  33.487  1.00  0.00      BSYN  
ATOM   1157    O GLU   129      34.465 -54.486  33.552  1.00  0.00      BSYN  
ATOM   1158    N TYR   130      33.472 -56.208  34.572  1.00  0.00      BSYN  
ATOM   1159    H TYR   130      33.039 -57.067  34.384  1.00  0.00      BSYN  
ATOM   1160   CA TYR   130      34.103 -56.096  35.938  1.00  0.00      BSYN  
ATOM   1161   CB TYR   130      32.974 -56.014  36.978  1.00  0.00      BSYN  
ATOM   1162   CG TYR   130      32.297 -54.638  37.064  1.00  0.00      BSYN  
ATOM   1163  CD1 TYR   130      32.139 -54.112  38.333  1.00  0.00      BSYN  
ATOM   1164  CE1 TYR   130      31.329 -52.999  38.445  1.00  0.00      BSYN  
ATOM   1165  CD2 TYR   130      31.731 -54.096  35.908  1.00  0.00      BSYN  
ATOM   1166  CE2 TYR   130      30.867 -53.101  36.077  1.00  0.00      BSYN  
ATOM   1167   CZ TYR   130      30.640 -52.566  37.377  1.00  0.00      BSYN  
ATOM   1168   OH TYR   130      29.698 -51.460  37.452  1.00  0.00      BSYN  
ATOM   1169   HH TYR   130      29.085 -51.548  36.719  1.00  0.00      BSYN  
ATOM   1170    C TYR   130      35.136 -57.189  36.222  1.00  0.00      BSYN  
ATOM   1171    O TYR   130      35.015 -58.238  36.786  1.00  0.00      BSYN  
ATOM   1172    N GLU   131      36.294 -56.664  35.680  1.00  0.00      BSYN  
ATOM   1173    H GLU   131      36.085 -56.038  34.956  1.00  0.00      BSYN  
ATOM   1174   CA GLU   131      37.715 -57.317  35.951  1.00  0.00      BSYN  
ATOM   1175   CB GLU   131      38.418 -57.167  34.732  1.00  0.00      BSYN  
ATOM   1176   CG GLU   131      37.696 -57.557  33.422  1.00  0.00      BSYN  
ATOM   1177   CD GLU   131      38.439 -57.430  32.159  1.00  0.00      BSYN  
ATOM   1178  OE1 GLU   131      39.001 -56.343  31.818  1.00  0.00      BSYN  
ATOM   1179  OE2 GLU   131      38.270 -58.385  31.427  1.00  0.00      BSYN  
ATOM   1180    C GLU   131      38.519 -56.810  37.153  1.00  0.00      BSYN  
ATOM   1181    O GLU   131      38.603 -55.601  37.390  1.00  0.00      BSYN  
ATOM   1182    N PRO   132      39.166 -57.628  37.891  1.00  0.00      BSYN  
ATOM   1183   CD PRO   132      38.503 -58.980  38.068  1.00  0.00      BSYN  
ATOM   1184   CA PRO   132      40.225 -57.282  38.979  1.00  0.00      BSYN  
ATOM   1185   CB PRO   132      40.111 -58.503  39.854  1.00  0.00      BSYN  
ATOM   1186   CG PRO   132      39.481 -59.642  38.931  1.00  0.00      BSYN  
ATOM   1187    C PRO   132      41.786 -56.980  38.892  1.00  0.00      BSYN  
ATOM   1188    O PRO   132      42.420 -57.306  37.860  1.00  0.00      BSYN  
ATOM   1189    N GLU   133      42.369 -56.458  40.004  1.00  0.00      BSYN  
ATOM   1190    H GLU   133      41.782 -56.355  40.782  1.00  0.00      BSYN  
ATOM   1191   CA GLU   133      43.761 -56.044  40.137  1.00  0.00      BSYN  
ATOM   1192   CB GLU   133      44.013 -54.621  39.828  1.00  0.00      BSYN  
ATOM   1193   CG GLU   133      45.212 -54.388  38.908  1.00  0.00      BSYN  
ATOM   1194   CD GLU   133      45.137 -54.930  37.412  1.00  0.00      BSYN  
ATOM   1195  OE1 GLU   133      44.034 -55.149  36.861  1.00  0.00      BSYN  
ATOM   1196  OE2 GLU   133      46.184 -55.026  36.767  1.00  0.00      BSYN  
ATOM   1197    C GLU   133      44.181 -56.267  41.621  1.00  0.00      BSYN  
ATOM   1198    O GLU   133      43.684 -55.817  42.716  1.00  0.00      BSYN  
ATOM   1199    N ALA   134      45.467 -56.865  41.673  1.00  0.00      BSYN  
ATOM   1200    H ALA   134      45.471 -57.246  40.770  1.00  0.00      BSYN  
ATOM   1201   CA ALA   134      46.395 -57.330  42.750  1.00  0.00      BSYN  
ATOM   1202   CB ALA   134      46.064 -58.780  42.948  1.00  0.00      BSYN  
ATOM   1203    C ALA   134      47.876 -57.129  42.333  1.00  0.00      BSYN  
ATOM   1204  OT1 ALA   134      48.247 -57.383  41.206  1.00  0.00      BSYN  
ATOM   1205  OT2 ALA   134      48.498 -56.539  43.265  1.00  0.00      BSYN  
END
