# Supplementary material for: Data set of intrinsically disordered proteins analysed at a local protein conformation level
Source: Data Brief. 2020 Mar 5;29:105383. doi: 10.1016/j.dib.2020.105383 (PMC7078294; doi:10.1016/j.dib.2020.105383)
Supplement: Supplementary file 1 [file mmc1.zip › the data/1-DATA/PED1AAD-pdb/1AAD-217.pdb]

CRYST1    1.000    1.000    1.000  90.00  90.00  90.00 P 1           1
ATOM      1  HT1 MET     1     -42.332 -88.793 -17.277  1.00  0.00      BSYN  
ATOM      2  HT2 MET     1     -43.479 -88.837 -16.040  1.00  0.00      BSYN  
ATOM      3    N MET     1     -43.258 -89.176 -16.998  1.00  0.00      BSYN  
ATOM      4  HT3 MET     1     -43.911 -88.776 -17.701  1.00  0.00      BSYN  
ATOM      5   CA MET     1     -43.250 -90.645 -17.008  1.00  0.00      BSYN  
ATOM      6   CB MET     1     -44.685 -91.207 -16.687  1.00  0.00      BSYN  
ATOM      7   CG MET     1     -45.658 -90.954 -17.824  1.00  0.00      BSYN  
ATOM      8   SD MET     1     -47.310 -91.337 -17.059  1.00  0.00      BSYN  
ATOM      9   CE MET     1     -48.167 -89.854 -16.742  1.00  0.00      BSYN  
ATOM     10    C MET     1     -42.680 -91.041 -18.419  1.00  0.00      BSYN  
ATOM     11    O MET     1     -42.046 -90.241 -19.172  1.00  0.00      BSYN  
ATOM     12    N ASP     2     -43.054 -92.316 -18.765  1.00  0.00      BSYN  
ATOM     13    H ASP     2     -43.453 -92.939 -18.122  1.00  0.00      BSYN  
ATOM     14   CA ASP     2     -42.844 -92.747 -20.075  1.00  0.00      BSYN  
ATOM     15   CB ASP     2     -41.823 -93.916 -20.213  1.00  0.00      BSYN  
ATOM     16   CG ASP     2     -40.887 -93.646 -21.437  1.00  0.00      BSYN  
ATOM     17  OD1 ASP     2     -40.086 -92.668 -21.356  1.00  0.00      BSYN  
ATOM     18  OD2 ASP     2     -40.995 -94.413 -22.345  1.00  0.00      BSYN  
ATOM     19    C ASP     2     -44.067 -93.189 -20.885  1.00  0.00      BSYN  
ATOM     20    O ASP     2     -44.621 -94.249 -20.577  1.00  0.00      BSYN  
ATOM     21    N VAL     3     -44.440 -92.534 -21.990  1.00  0.00      BSYN  
ATOM     22    H VAL     3     -45.329 -92.712 -22.361  1.00  0.00      BSYN  
ATOM     23   CA VAL     3     -43.685 -91.456 -22.657  1.00  0.00      BSYN  
ATOM     24   CB VAL     3     -43.907 -91.449 -24.279  1.00  0.00      BSYN  
ATOM     25  CG1 VAL     3     -43.271 -92.743 -24.877  1.00  0.00      BSYN  
ATOM     26  CG2 VAL     3     -45.405 -91.241 -24.603  1.00  0.00      BSYN  
ATOM     27    C VAL     3     -43.859 -90.005 -22.247  1.00  0.00      BSYN  
ATOM     28    O VAL     3     -44.729 -89.659 -21.425  1.00  0.00      BSYN  
ATOM     29    N PHE     4     -42.831 -89.241 -22.677  1.00  0.00      BSYN  
ATOM     30    H PHE     4     -42.105 -89.636 -23.203  1.00  0.00      BSYN  
ATOM     31   CA PHE     4     -42.649 -87.796 -22.334  1.00  0.00      BSYN  
ATOM     32   CB PHE     4     -41.323 -87.337 -22.431  1.00  0.00      BSYN  
ATOM     33   CG PHE     4     -40.349 -88.205 -21.617  1.00  0.00      BSYN  
ATOM     34  CD1 PHE     4     -39.770 -89.290 -22.162  1.00  0.00      BSYN  
ATOM     35  CD2 PHE     4     -40.010 -87.702 -20.346  1.00  0.00      BSYN  
ATOM     36  CE1 PHE     4     -38.699 -89.894 -21.477  1.00  0.00      BSYN  
ATOM     37  CE2 PHE     4     -38.991 -88.316 -19.662  1.00  0.00      BSYN  
ATOM     38   CZ PHE     4     -38.346 -89.429 -20.189  1.00  0.00      BSYN  
ATOM     39    C PHE     4     -43.468 -86.964 -23.285  1.00  0.00      BSYN  
ATOM     40    O PHE     4     -43.266 -86.864 -24.491  1.00  0.00      BSYN  
ATOM     41    N MET     5     -44.595 -86.516 -22.699  1.00  0.00      BSYN  
ATOM     42    H MET     5     -44.683 -86.693 -21.739  1.00  0.00      BSYN  
ATOM     43   CA MET     5     -45.565 -85.643 -23.364  1.00  0.00      BSYN  
ATOM     44   CB MET     5     -47.003 -85.938 -23.057  1.00  0.00      BSYN  
ATOM     45   CG MET     5     -48.115 -85.545 -24.092  1.00  0.00      BSYN  
ATOM     46   SD MET     5     -49.727 -86.216 -23.619  1.00  0.00      BSYN  
ATOM     47   CE MET     5     -49.474 -87.870 -24.282  1.00  0.00      BSYN  
ATOM     48    C MET     5     -45.192 -84.204 -23.119  1.00  0.00      BSYN  
ATOM     49    O MET     5     -45.787 -83.537 -22.257  1.00  0.00      BSYN  
ATOM     50    N LYS     6     -44.284 -83.720 -23.866  1.00  0.00      BSYN  
ATOM     51    H LYS     6     -43.783 -84.240 -24.528  1.00  0.00      BSYN  
ATOM     52   CA LYS     6     -43.806 -82.345 -23.782  1.00  0.00      BSYN  
ATOM     53   CB LYS     6     -42.307 -82.687 -23.588  1.00  0.00      BSYN  
ATOM     54   CG LYS     6     -41.342 -81.914 -22.805  1.00  0.00      BSYN  
ATOM     55   CD LYS     6     -40.317 -81.316 -23.750  1.00  0.00      BSYN  
ATOM     56   CE LYS     6     -39.298 -80.395 -23.227  1.00  0.00      BSYN  
ATOM     57   NZ LYS     6     -38.469 -79.935 -24.340  1.00  0.00      BSYN  
ATOM     58  HZ1 LYS     6     -39.110 -79.267 -24.813  1.00  0.00      BSYN  
ATOM     59  HZ2 LYS     6     -37.597 -79.573 -23.904  1.00  0.00      BSYN  
ATOM     60  HZ3 LYS     6     -38.189 -80.598 -25.092  1.00  0.00      BSYN  
ATOM     61    C LYS     6     -44.264 -81.392 -24.851  1.00  0.00      BSYN  
ATOM     62    O LYS     6     -43.423 -80.861 -25.659  1.00  0.00      BSYN  
ATOM     63    N GLY     7     -45.576 -81.263 -24.825  1.00  0.00      BSYN  
ATOM     64    H GLY     7     -46.095 -81.483 -24.023  1.00  0.00      BSYN  
ATOM     65   CA GLY     7     -46.300 -80.558 -25.801  1.00  0.00      BSYN  
ATOM     66    C GLY     7     -46.837 -81.355 -27.007  1.00  0.00      BSYN  
ATOM     67    O GLY     7     -48.045 -81.370 -27.341  1.00  0.00      BSYN  
ATOM     68    N LEU     8     -45.919 -81.968 -27.686  1.00  0.00      BSYN  
ATOM     69    H LEU     8     -45.062 -81.598 -27.386  1.00  0.00      BSYN  
ATOM     70   CA LEU     8     -46.009 -83.145 -28.585  1.00  0.00      BSYN  
ATOM     71   CB LEU     8     -45.012 -82.920 -29.811  1.00  0.00      BSYN  
ATOM     72   CG LEU     8     -45.526 -81.971 -30.839  1.00  0.00      BSYN  
ATOM     73  CD1 LEU     8     -44.923 -80.668 -30.573  1.00  0.00      BSYN  
ATOM     74  CD2 LEU     8     -45.245 -82.562 -32.149  1.00  0.00      BSYN  
ATOM     75    C LEU     8     -46.029 -84.429 -27.816  1.00  0.00      BSYN  
ATOM     76    O LEU     8     -45.230 -84.515 -26.924  1.00  0.00      BSYN  
ATOM     77    N SER     9     -46.880 -85.387 -28.199  1.00  0.00      BSYN  
ATOM     78    H SER     9     -47.454 -85.128 -28.950  1.00  0.00      BSYN  
ATOM     79   CA SER     9     -46.766 -86.816 -27.773  1.00  0.00      BSYN  
ATOM     80   CB SER     9     -48.091 -87.542 -28.143  1.00  0.00      BSYN  
ATOM     81   OG SER     9     -48.780 -87.243 -29.356  1.00  0.00      BSYN  
ATOM     82   HG SER     9     -48.219 -87.704 -29.984  1.00  0.00      BSYN  
ATOM     83    C SER     9     -45.596 -87.335 -28.614  1.00  0.00      BSYN  
ATOM     84    O SER     9     -45.743 -87.593 -29.870  1.00  0.00      BSYN  
ATOM     85    N MET    10     -44.399 -87.236 -27.988  1.00  0.00      BSYN  
ATOM     86    H MET    10     -44.186 -87.301 -27.034  1.00  0.00      BSYN  
ATOM     87   CA MET    10     -43.154 -87.569 -28.606  1.00  0.00      BSYN  
ATOM     88   CB MET    10     -42.078 -86.455 -28.362  1.00  0.00      BSYN  
ATOM     89   CG MET    10     -40.679 -86.631 -29.019  1.00  0.00      BSYN  
ATOM     90   SD MET    10     -39.787 -85.120 -28.503  1.00  0.00      BSYN  
ATOM     91   CE MET    10     -39.457 -85.347 -26.776  1.00  0.00      BSYN  
ATOM     92    C MET    10     -42.503 -88.934 -28.221  1.00  0.00      BSYN  
ATOM     93    O MET    10     -41.967 -89.216 -27.099  1.00  0.00      BSYN  
ATOM     94    N ALA    11     -42.147 -89.962 -28.983  1.00  0.00      BSYN  
ATOM     95    H ALA    11     -41.525 -90.663 -28.695  1.00  0.00      BSYN  
ATOM     96   CA ALA    11     -42.503 -90.179 -30.355  1.00  0.00      BSYN  
ATOM     97   CB ALA    11     -41.288 -90.426 -31.174  1.00  0.00      BSYN  
ATOM     98    C ALA    11     -43.365 -91.440 -30.321  1.00  0.00      BSYN  
ATOM     99    O ALA    11     -42.924 -92.537 -30.436  1.00  0.00      BSYN  
ATOM    100    N LYS    12     -44.713 -91.230 -30.254  1.00  0.00      BSYN  
ATOM    101    H LYS    12     -44.839 -90.272 -30.089  1.00  0.00      BSYN  
ATOM    102   CA LYS    12     -45.790 -92.161 -30.381  1.00  0.00      BSYN  
ATOM    103   CB LYS    12     -45.881 -93.207 -29.251  1.00  0.00      BSYN  
ATOM    104   CG LYS    12     -46.436 -94.580 -29.769  1.00  0.00      BSYN  
ATOM    105   CD LYS    12     -47.147 -95.300 -28.582  1.00  0.00      BSYN  
ATOM    106   CE LYS    12     -47.755 -96.672 -28.948  1.00  0.00      BSYN  
ATOM    107   NZ LYS    12     -48.375 -97.223 -27.815  1.00  0.00      BSYN  
ATOM    108  HZ1 LYS    12     -48.948 -96.457 -27.406  1.00  0.00      BSYN  
ATOM    109  HZ2 LYS    12     -49.104 -97.934 -28.027  1.00  0.00      BSYN  
ATOM    110  HZ3 LYS    12     -47.606 -97.520 -27.181  1.00  0.00      BSYN  
ATOM    111    C LYS    12     -47.180 -91.461 -30.352  1.00  0.00      BSYN  
ATOM    112    O LYS    12     -47.546 -90.941 -29.274  1.00  0.00      BSYN  
ATOM    113    N GLU    13     -47.912 -91.288 -31.369  1.00  0.00      BSYN  
ATOM    114    H GLU    13     -47.348 -91.369 -32.166  1.00  0.00      BSYN  
ATOM    115   CA GLU    13     -49.288 -90.974 -31.367  1.00  0.00      BSYN  
ATOM    116   CB GLU    13     -49.441 -89.535 -32.007  1.00  0.00      BSYN  
ATOM    117   CG GLU    13     -50.819 -88.867 -32.188  1.00  0.00      BSYN  
ATOM    118   CD GLU    13     -51.496 -88.196 -31.026  1.00  0.00      BSYN  
ATOM    119  OE1 GLU    13     -51.549 -86.949 -31.140  1.00  0.00      BSYN  
ATOM    120  OE2 GLU    13     -51.958 -88.834 -29.994  1.00  0.00      BSYN  
ATOM    121    C GLU    13     -50.014 -92.060 -32.061  1.00  0.00      BSYN  
ATOM    122    O GLU    13     -49.595 -92.511 -33.171  1.00  0.00      BSYN  
ATOM    123    N GLY    14     -51.024 -92.619 -31.403  1.00  0.00      BSYN  
ATOM    124    H GLY    14     -50.970 -92.492 -30.433  1.00  0.00      BSYN  
ATOM    125   CA GLY    14     -51.772 -93.647 -32.109  1.00  0.00      BSYN  
ATOM    126    C GLY    14     -53.052 -93.205 -32.799  1.00  0.00      BSYN  
ATOM    127    O GLY    14     -52.985 -92.689 -33.935  1.00  0.00      BSYN  
ATOM    128    N VAL    15     -54.124 -93.363 -32.025  1.00  0.00      BSYN  
ATOM    129    H VAL    15     -53.914 -93.681 -31.122  1.00  0.00      BSYN  
ATOM    130   CA VAL    15     -55.360 -92.828 -32.572  1.00  0.00      BSYN  
ATOM    131   CB VAL    15     -56.537 -93.844 -32.384  1.00  0.00      BSYN  
ATOM    132  CG1 VAL    15     -57.469 -93.704 -33.509  1.00  0.00      BSYN  
ATOM    133  CG2 VAL    15     -56.336 -95.313 -32.139  1.00  0.00      BSYN  
ATOM    134    C VAL    15     -55.766 -91.490 -31.858  1.00  0.00      BSYN  
ATOM    135    O VAL    15     -55.199 -91.099 -30.791  1.00  0.00      BSYN  
ATOM    136    N VAL    16     -56.584 -90.711 -32.577  1.00  0.00      BSYN  
ATOM    137    H VAL    16     -56.840 -90.841 -33.514  1.00  0.00      BSYN  
ATOM    138   CA VAL    16     -57.195 -89.483 -31.986  1.00  0.00      BSYN  
ATOM    139   CB VAL    16     -57.234 -88.345 -32.924  1.00  0.00      BSYN  
ATOM    140  CG1 VAL    16     -57.687 -87.063 -32.300  1.00  0.00      BSYN  
ATOM    141  CG2 VAL    16     -55.909 -88.194 -33.608  1.00  0.00      BSYN  
ATOM    142    C VAL    16     -58.590 -89.744 -31.309  1.00  0.00      BSYN  
ATOM    143    O VAL    16     -59.625 -90.085 -32.012  1.00  0.00      BSYN  
ATOM    144    N ALA    17     -58.684 -89.414 -30.017  1.00  0.00      BSYN  
ATOM    145    H ALA    17     -59.589 -89.449 -29.643  1.00  0.00      BSYN  
ATOM    146   CA ALA    17     -57.513 -89.099 -29.256  1.00  0.00      BSYN  
ATOM    147   CB ALA    17     -57.704 -87.860 -28.514  1.00  0.00      BSYN  
ATOM    148    C ALA    17     -57.382 -90.398 -28.381  1.00  0.00      BSYN  
ATOM    149    O ALA    17     -58.227 -91.158 -28.020  1.00  0.00      BSYN  
ATOM    150    N ALA    18     -56.102 -90.675 -27.989  1.00  0.00      BSYN  
ATOM    151    H ALA    18     -55.411 -90.342 -28.599  1.00  0.00      BSYN  
ATOM    152   CA ALA    18     -55.801 -91.633 -26.877  1.00  0.00      BSYN  
ATOM    153   CB ALA    18     -54.397 -92.055 -27.097  1.00  0.00      BSYN  
ATOM    154    C ALA    18     -55.737 -90.906 -25.538  1.00  0.00      BSYN  
ATOM    155    O ALA    18     -56.727 -90.960 -24.753  1.00  0.00      BSYN  
ATOM    156    N ALA    19     -54.720 -90.061 -25.311  1.00  0.00      BSYN  
ATOM    157    H ALA    19     -54.099 -89.922 -26.056  1.00  0.00      BSYN  
ATOM    158   CA ALA    19     -54.762 -89.142 -24.134  1.00  0.00      BSYN  
ATOM    159   CB ALA    19     -53.284 -89.180 -23.526  1.00  0.00      BSYN  
ATOM    160    C ALA    19     -55.294 -87.849 -24.645  1.00  0.00      BSYN  
ATOM    161    O ALA    19     -55.243 -87.585 -25.872  1.00  0.00      BSYN  
ATOM    162    N GLU    20     -55.713 -87.153 -23.608  1.00  0.00      BSYN  
ATOM    163    H GLU    20     -55.332 -87.218 -22.707  1.00  0.00      BSYN  
ATOM    164   CA GLU    20     -56.591 -86.045 -23.794  1.00  0.00      BSYN  
ATOM    165   CB GLU    20     -57.715 -86.090 -22.799  1.00  0.00      BSYN  
ATOM    166   CG GLU    20     -58.490 -87.379 -22.658  1.00  0.00      BSYN  
ATOM    167   CD GLU    20     -59.468 -87.723 -23.785  1.00  0.00      BSYN  
ATOM    168  OE1 GLU    20     -60.502 -87.127 -24.013  1.00  0.00      BSYN  
ATOM    169  OE2 GLU    20     -59.081 -88.643 -24.535  1.00  0.00      BSYN  
ATOM    170    C GLU    20     -55.932 -84.729 -24.021  1.00  0.00      BSYN  
ATOM    171    O GLU    20     -56.321 -84.053 -24.910  1.00  0.00      BSYN  
ATOM    172    N LYS    21     -54.991 -84.297 -23.149  1.00  0.00      BSYN  
ATOM    173    H LYS    21     -54.540 -84.951 -22.575  1.00  0.00      BSYN  
ATOM    174   CA LYS    21     -54.467 -82.946 -23.160  1.00  0.00      BSYN  
ATOM    175   CB LYS    21     -53.964 -82.462 -21.752  1.00  0.00      BSYN  
ATOM    176   CG LYS    21     -55.196 -82.062 -20.917  1.00  0.00      BSYN  
ATOM    177   CD LYS    21     -54.796 -81.900 -19.453  1.00  0.00      BSYN  
ATOM    178   CE LYS    21     -53.608 -80.906 -19.180  1.00  0.00      BSYN  
ATOM    179   NZ LYS    21     -53.464 -80.347 -17.853  1.00  0.00      BSYN  
ATOM    180  HZ1 LYS    21     -54.217 -79.715 -17.513  1.00  0.00      BSYN  
ATOM    181  HZ2 LYS    21     -53.596 -81.052 -17.100  1.00  0.00      BSYN  
ATOM    182  HZ3 LYS    21     -52.493 -79.976 -17.823  1.00  0.00      BSYN  
ATOM    183    C LYS    21     -53.365 -82.851 -24.134  1.00  0.00      BSYN  
ATOM    184    O LYS    21     -52.489 -83.666 -24.167  1.00  0.00      BSYN  
ATOM    185    N THR    22     -53.316 -81.840 -24.994  1.00  0.00      BSYN  
ATOM    186    H THR    22     -53.902 -81.074 -24.818  1.00  0.00      BSYN  
ATOM    187   CA THR    22     -52.432 -81.646 -26.140  1.00  0.00      BSYN  
ATOM    188   CB THR    22     -53.264 -81.555 -27.355  1.00  0.00      BSYN  
ATOM    189  OG1 THR    22     -54.285 -80.563 -27.143  1.00  0.00      BSYN  
ATOM    190  HG1 THR    22     -54.641 -80.436 -28.026  1.00  0.00      BSYN  
ATOM    191  CG2 THR    22     -54.039 -82.857 -27.723  1.00  0.00      BSYN  
ATOM    192    C THR    22     -51.607 -80.396 -25.923  1.00  0.00      BSYN  
ATOM    193    O THR    22     -50.429 -80.382 -26.158  1.00  0.00      BSYN  
ATOM    194    N LYS    23     -52.365 -79.390 -25.459  1.00  0.00      BSYN  
ATOM    195    H LYS    23     -53.329 -79.546 -25.379  1.00  0.00      BSYN  
ATOM    196   CA LYS    23     -51.922 -77.999 -25.116  1.00  0.00      BSYN  
ATOM    197   CB LYS    23     -53.105 -77.027 -24.958  1.00  0.00      BSYN  
ATOM    198   CG LYS    23     -53.049 -75.546 -24.717  1.00  0.00      BSYN  
ATOM    199   CD LYS    23     -52.275 -74.893 -25.825  1.00  0.00      BSYN  
ATOM    200   CE LYS    23     -52.778 -73.421 -25.825  1.00  0.00      BSYN  
ATOM    201   NZ LYS    23     -52.348 -72.659 -24.663  1.00  0.00      BSYN  
ATOM    202  HZ1 LYS    23     -51.414 -72.218 -24.783  1.00  0.00      BSYN  
ATOM    203  HZ2 LYS    23     -53.213 -72.089 -24.573  1.00  0.00      BSYN  
ATOM    204  HZ3 LYS    23     -52.504 -73.241 -23.815  1.00  0.00      BSYN  
ATOM    205    C LYS    23     -51.059 -77.996 -23.832  1.00  0.00      BSYN  
ATOM    206    O LYS    23     -51.404 -78.607 -22.881  1.00  0.00      BSYN  
ATOM    207    N GLN    24     -50.009 -77.123 -23.851  1.00  0.00      BSYN  
ATOM    208    H GLN    24     -49.648 -76.948 -24.745  1.00  0.00      BSYN  
ATOM    209   CA GLN    24     -49.242 -76.800 -22.715  1.00  0.00      BSYN  
ATOM    210   CB GLN    24     -47.840 -77.545 -22.775  1.00  0.00      BSYN  
ATOM    211   CG GLN    24     -47.336 -78.164 -21.546  1.00  0.00      BSYN  
ATOM    212   CD GLN    24     -46.099 -78.853 -21.831  1.00  0.00      BSYN  
ATOM    213  OE1 GLN    24     -46.065 -79.817 -22.623  1.00  0.00      BSYN  
ATOM    214  NE2 GLN    24     -44.954 -78.729 -21.221  1.00  0.00      BSYN  
ATOM    215 HE21 GLN    24     -44.156 -79.231 -21.490  1.00  0.00      BSYN  
ATOM    216 HE22 GLN    24     -45.003 -78.267 -20.358  1.00  0.00      BSYN  
ATOM    217    C GLN    24     -48.934 -75.289 -22.392  1.00  0.00      BSYN  
ATOM    218    O GLN    24     -48.686 -74.623 -23.381  1.00  0.00      BSYN  
ATOM    219    N GLY    25     -49.065 -74.895 -21.149  1.00  0.00      BSYN  
ATOM    220    H GLY    25     -49.292 -75.553 -20.459  1.00  0.00      BSYN  
ATOM    221   CA GLY    25     -48.812 -73.531 -20.827  1.00  0.00      BSYN  
ATOM    222    C GLY    25     -47.394 -73.154 -21.088  1.00  0.00      BSYN  
ATOM    223    O GLY    25     -47.001 -72.617 -22.119  1.00  0.00      BSYN  
ATOM    224    N VAL    26     -46.653 -73.215 -19.978  1.00  0.00      BSYN  
ATOM    225    H VAL    26     -47.174 -73.377 -19.164  1.00  0.00      BSYN  
ATOM    226   CA VAL    26     -45.202 -73.039 -20.050  1.00  0.00      BSYN  
ATOM    227   CB VAL    26     -44.694 -72.647 -18.627  1.00  0.00      BSYN  
ATOM    228  CG1 VAL    26     -44.758 -73.773 -17.583  1.00  0.00      BSYN  
ATOM    229  CG2 VAL    26     -43.297 -72.283 -18.591  1.00  0.00      BSYN  
ATOM    230    C VAL    26     -44.313 -74.170 -20.706  1.00  0.00      BSYN  
ATOM    231    O VAL    26     -44.612 -75.369 -20.377  1.00  0.00      BSYN  
ATOM    232    N THR    27     -43.485 -73.743 -21.649  1.00  0.00      BSYN  
ATOM    233    H THR    27     -43.398 -72.796 -21.885  1.00  0.00      BSYN  
ATOM    234   CA THR    27     -42.561 -74.575 -22.366  1.00  0.00      BSYN  
ATOM    235   CB THR    27     -42.629 -74.332 -23.811  1.00  0.00      BSYN  
ATOM    236  OG1 THR    27     -43.727 -73.380 -24.078  1.00  0.00      BSYN  
ATOM    237  HG1 THR    27     -44.112 -73.530 -24.944  1.00  0.00      BSYN  
ATOM    238  CG2 THR    27     -42.711 -75.498 -24.900  1.00  0.00      BSYN  
ATOM    239    C THR    27     -41.201 -74.413 -21.751  1.00  0.00      BSYN  
ATOM    240    O THR    27     -40.331 -75.202 -22.070  1.00  0.00      BSYN  
ATOM    241    N GLU    28     -41.122 -73.464 -20.845  1.00  0.00      BSYN  
ATOM    242    H GLU    28     -41.983 -73.175 -20.478  1.00  0.00      BSYN  
ATOM    243   CA GLU    28     -39.862 -73.179 -20.203  1.00  0.00      BSYN  
ATOM    244   CB GLU    28     -39.866 -71.682 -19.600  1.00  0.00      BSYN  
ATOM    245   CG GLU    28     -40.117 -70.554 -20.567  1.00  0.00      BSYN  
ATOM    246   CD GLU    28     -41.502 -70.126 -20.951  1.00  0.00      BSYN  
ATOM    247  OE1 GLU    28     -41.785 -68.970 -20.682  1.00  0.00      BSYN  
ATOM    248  OE2 GLU    28     -42.398 -70.879 -21.452  1.00  0.00      BSYN  
ATOM    249    C GLU    28     -39.484 -74.256 -19.141  1.00  0.00      BSYN  
ATOM    250    O GLU    28     -39.134 -73.812 -18.024  1.00  0.00      BSYN  
ATOM    251    N ALA    29     -39.407 -75.515 -19.490  1.00  0.00      BSYN  
ATOM    252    H ALA    29     -39.518 -75.818 -20.416  1.00  0.00      BSYN  
ATOM    253   CA ALA    29     -39.040 -76.473 -18.580  1.00  0.00      BSYN  
ATOM    254   CB ALA    29     -38.854 -77.842 -19.172  1.00  0.00      BSYN  
ATOM    255    C ALA    29     -37.653 -76.255 -17.851  1.00  0.00      BSYN  
ATOM    256    O ALA    29     -36.718 -76.077 -18.584  1.00  0.00      BSYN  
ATOM    257    N ALA    30     -37.488 -76.612 -16.530  1.00  0.00      BSYN  
ATOM    258    H ALA    30     -38.019 -77.335 -16.134  1.00  0.00      BSYN  
ATOM    259   CA ALA    30     -36.365 -76.220 -15.750  1.00  0.00      BSYN  
ATOM    260   CB ALA    30     -36.629 -76.268 -14.260  1.00  0.00      BSYN  
ATOM    261    C ALA    30     -34.907 -76.822 -15.928  1.00  0.00      BSYN  
ATOM    262    O ALA    30     -33.984 -76.032 -15.667  1.00  0.00      BSYN  
ATOM    263    N GLU    31     -35.031 -78.141 -16.110  1.00  0.00      BSYN  
ATOM    264    H GLU    31     -35.873 -78.611 -16.282  1.00  0.00      BSYN  
ATOM    265   CA GLU    31     -33.817 -78.923 -16.174  1.00  0.00      BSYN  
ATOM    266   CB GLU    31     -34.093 -80.296 -15.605  1.00  0.00      BSYN  
ATOM    267   CG GLU    31     -33.729 -80.493 -14.148  1.00  0.00      BSYN  
ATOM    268   CD GLU    31     -33.827 -81.890 -13.576  1.00  0.00      BSYN  
ATOM    269  OE1 GLU    31     -32.841 -82.359 -12.962  1.00  0.00      BSYN  
ATOM    270  OE2 GLU    31     -34.745 -82.647 -13.835  1.00  0.00      BSYN  
ATOM    271    C GLU    31     -33.401 -79.081 -17.683  1.00  0.00      BSYN  
ATOM    272    O GLU    31     -33.970 -79.911 -18.378  1.00  0.00      BSYN  
ATOM    273    N LYS    32     -32.544 -78.232 -18.267  1.00  0.00      BSYN  
ATOM    274    H LYS    32     -32.194 -77.431 -17.826  1.00  0.00      BSYN  
ATOM    275   CA LYS    32     -32.102 -78.449 -19.704  1.00  0.00      BSYN  
ATOM    276   CB LYS    32     -31.708 -77.178 -20.358  1.00  0.00      BSYN  
ATOM    277   CG LYS    32     -32.709 -75.976 -20.481  1.00  0.00      BSYN  
ATOM    278   CD LYS    32     -32.148 -74.618 -20.641  1.00  0.00      BSYN  
ATOM    279   CE LYS    32     -33.279 -73.773 -20.158  1.00  0.00      BSYN  
ATOM    280   NZ LYS    32     -32.639 -72.644 -19.475  1.00  0.00      BSYN  
ATOM    281  HZ1 LYS    32     -31.968 -73.018 -18.773  1.00  0.00      BSYN  
ATOM    282  HZ2 LYS    32     -32.196 -71.933 -20.091  1.00  0.00      BSYN  
ATOM    283  HZ3 LYS    32     -33.460 -72.200 -19.017  1.00  0.00      BSYN  
ATOM    284    C LYS    32     -30.928 -79.507 -19.967  1.00  0.00      BSYN  
ATOM    285    O LYS    32     -30.204 -79.424 -20.893  1.00  0.00      BSYN  
ATOM    286    N THR    33     -30.896 -80.685 -19.315  1.00  0.00      BSYN  
ATOM    287    H THR    33     -31.608 -80.876 -18.668  1.00  0.00      BSYN  
ATOM    288   CA THR    33     -29.693 -81.529 -19.304  1.00  0.00      BSYN  
ATOM    289   CB THR    33     -29.443 -81.728 -17.761  1.00  0.00      BSYN  
ATOM    290  OG1 THR    33     -29.448 -80.459 -17.189  1.00  0.00      BSYN  
ATOM    291  HG1 THR    33     -30.340 -80.216 -16.931  1.00  0.00      BSYN  
ATOM    292  CG2 THR    33     -28.331 -82.700 -17.317  1.00  0.00      BSYN  
ATOM    293    C THR    33     -29.864 -82.891 -20.139  1.00  0.00      BSYN  
ATOM    294    O THR    33     -29.053 -83.422 -20.898  1.00  0.00      BSYN  
ATOM    295    N LYS    34     -31.067 -83.438 -19.819  1.00  0.00      BSYN  
ATOM    296    H LYS    34     -31.713 -82.854 -19.369  1.00  0.00      BSYN  
ATOM    297   CA LYS    34     -31.465 -84.777 -20.290  1.00  0.00      BSYN  
ATOM    298   CB LYS    34     -32.193 -85.661 -19.275  1.00  0.00      BSYN  
ATOM    299   CG LYS    34     -31.611 -86.051 -17.941  1.00  0.00      BSYN  
ATOM    300   CD LYS    34     -32.390 -87.177 -17.242  1.00  0.00      BSYN  
ATOM    301   CE LYS    34     -33.591 -86.630 -16.463  1.00  0.00      BSYN  
ATOM    302   NZ LYS    34     -34.191 -87.759 -15.767  1.00  0.00      BSYN  
ATOM    303  HZ1 LYS    34     -33.451 -88.041 -15.093  1.00  0.00      BSYN  
ATOM    304  HZ2 LYS    34     -35.153 -87.733 -15.372  1.00  0.00      BSYN  
ATOM    305  HZ3 LYS    34     -34.335 -88.547 -16.430  1.00  0.00      BSYN  
ATOM    306    C LYS    34     -32.170 -84.887 -21.714  1.00  0.00      BSYN  
ATOM    307    O LYS    34     -32.522 -85.955 -22.149  1.00  0.00      BSYN  
ATOM    308    N GLU    35     -32.441 -83.649 -22.254  1.00  0.00      BSYN  
ATOM    309    H GLU    35     -32.043 -82.856 -21.837  1.00  0.00      BSYN  
ATOM    310   CA GLU    35     -33.096 -83.500 -23.542  1.00  0.00      BSYN  
ATOM    311   CB GLU    35     -34.149 -82.238 -23.425  1.00  0.00      BSYN  
ATOM    312   CG GLU    35     -35.280 -82.316 -22.458  1.00  0.00      BSYN  
ATOM    313   CD GLU    35     -35.995 -83.676 -22.211  1.00  0.00      BSYN  
ATOM    314  OE1 GLU    35     -35.613 -84.378 -21.233  1.00  0.00      BSYN  
ATOM    315  OE2 GLU    35     -37.028 -83.955 -22.874  1.00  0.00      BSYN  
ATOM    316    C GLU    35     -32.158 -83.192 -24.668  1.00  0.00      BSYN  
ATOM    317    O GLU    35     -31.259 -82.353 -24.429  1.00  0.00      BSYN  
ATOM    318    N GLY    36     -32.288 -83.717 -25.869  1.00  0.00      BSYN  
ATOM    319    H GLY    36     -32.978 -84.405 -25.976  1.00  0.00      BSYN  
ATOM    320   CA GLY    36     -31.295 -83.438 -26.936  1.00  0.00      BSYN  
ATOM    321    C GLY    36     -31.013 -84.835 -27.537  1.00  0.00      BSYN  
ATOM    322    O GLY    36     -31.836 -85.487 -28.229  1.00  0.00      BSYN  
ATOM    323    N VAL    37     -29.836 -85.485 -27.123  1.00  0.00      BSYN  
ATOM    324    H VAL    37     -29.220 -84.768 -26.865  1.00  0.00      BSYN  
ATOM    325   CA VAL    37     -29.444 -86.864 -27.611  1.00  0.00      BSYN  
ATOM    326   CB VAL    37     -28.318 -86.693 -28.803  1.00  0.00      BSYN  
ATOM    327  CG1 VAL    37     -26.914 -86.357 -28.318  1.00  0.00      BSYN  
ATOM    328  CG2 VAL    37     -28.471 -87.806 -29.846  1.00  0.00      BSYN  
ATOM    329    C VAL    37     -28.990 -87.813 -26.511  1.00  0.00      BSYN  
ATOM    330    O VAL    37     -28.713 -87.516 -25.301  1.00  0.00      BSYN  
ATOM    331    N LEU    38     -29.192 -89.097 -26.909  1.00  0.00      BSYN  
ATOM    332    H LEU    38     -29.563 -89.289 -27.795  1.00  0.00      BSYN  
ATOM    333   CA LEU    38     -28.951 -90.164 -26.008  1.00  0.00      BSYN  
ATOM    334   CB LEU    38     -30.117 -91.224 -26.314  1.00  0.00      BSYN  
ATOM    335   CG LEU    38     -29.926 -92.640 -25.855  1.00  0.00      BSYN  
ATOM    336  CD1 LEU    38     -29.777 -92.780 -24.398  1.00  0.00      BSYN  
ATOM    337  CD2 LEU    38     -30.930 -93.578 -26.387  1.00  0.00      BSYN  
ATOM    338    C LEU    38     -27.531 -90.658 -25.945  1.00  0.00      BSYN  
ATOM    339    O LEU    38     -27.118 -91.321 -26.922  1.00  0.00      BSYN  
ATOM    340    N TYR    39     -26.744 -90.550 -24.870  1.00  0.00      BSYN  
ATOM    341    H TYR    39     -27.161 -90.849 -24.035  1.00  0.00      BSYN  
ATOM    342   CA TYR    39     -25.303 -90.596 -24.849  1.00  0.00      BSYN  
ATOM    343   CB TYR    39     -24.835 -89.895 -23.460  1.00  0.00      BSYN  
ATOM    344   CG TYR    39     -25.345 -88.419 -23.372  1.00  0.00      BSYN  
ATOM    345  CD1 TYR    39     -24.638 -87.416 -24.014  1.00  0.00      BSYN  
ATOM    346  CE1 TYR    39     -25.131 -86.172 -24.160  1.00  0.00      BSYN  
ATOM    347  CD2 TYR    39     -26.590 -88.150 -22.784  1.00  0.00      BSYN  
ATOM    348  CE2 TYR    39     -27.044 -86.863 -22.906  1.00  0.00      BSYN  
ATOM    349   CZ TYR    39     -26.262 -85.932 -23.571  1.00  0.00      BSYN  
ATOM    350   OH TYR    39     -26.751 -84.693 -23.506  1.00  0.00      BSYN  
ATOM    351   HH TYR    39     -26.312 -84.244 -24.232  1.00  0.00      BSYN  
ATOM    352    C TYR    39     -24.664 -91.990 -25.094  1.00  0.00      BSYN  
ATOM    353    O TYR    39     -23.563 -92.185 -25.566  1.00  0.00      BSYN  
ATOM    354    N VAL    40     -25.343 -92.883 -24.354  1.00  0.00      BSYN  
ATOM    355    H VAL    40     -25.882 -92.539 -23.612  1.00  0.00      BSYN  
ATOM    356   CA VAL    40     -25.102 -94.321 -24.707  1.00  0.00      BSYN  
ATOM    357   CB VAL    40     -25.851 -95.200 -23.816  1.00  0.00      BSYN  
ATOM    358  CG1 VAL    40     -24.930 -95.596 -22.733  1.00  0.00      BSYN  
ATOM    359  CG2 VAL    40     -27.003 -94.661 -23.107  1.00  0.00      BSYN  
ATOM    360    C VAL    40     -25.408 -94.577 -26.177  1.00  0.00      BSYN  
ATOM    361    O VAL    40     -26.505 -94.143 -26.610  1.00  0.00      BSYN  
ATOM    362    N GLY    41     -24.766 -95.249 -27.148  1.00  0.00      BSYN  
ATOM    363    H GLY    41     -25.292 -95.383 -27.964  1.00  0.00      BSYN  
ATOM    364   CA GLY    41     -23.493 -95.829 -26.813  1.00  0.00      BSYN  
ATOM    365    C GLY    41     -22.701 -95.610 -28.075  1.00  0.00      BSYN  
ATOM    366    O GLY    41     -23.147 -95.816 -29.168  1.00  0.00      BSYN  
ATOM    367    N SER    42     -21.471 -95.048 -27.801  1.00  0.00      BSYN  
ATOM    368    H SER    42     -20.943 -95.103 -26.977  1.00  0.00      BSYN  
ATOM    369   CA SER    42     -20.722 -94.610 -28.928  1.00  0.00      BSYN  
ATOM    370   CB SER    42     -20.030 -95.788 -29.507  1.00  0.00      BSYN  
ATOM    371   OG SER    42     -19.245 -96.438 -28.535  1.00  0.00      BSYN  
ATOM    372   HG SER    42     -19.219 -97.362 -28.796  1.00  0.00      BSYN  
ATOM    373    C SER    42     -21.336 -93.539 -29.925  1.00  0.00      BSYN  
ATOM    374    O SER    42     -21.067 -93.710 -31.079  1.00  0.00      BSYN  
ATOM    375    N LYS    43     -22.275 -92.692 -29.428  1.00  0.00      BSYN  
ATOM    376    H LYS    43     -22.364 -92.556 -28.462  1.00  0.00      BSYN  
ATOM    377   CA LYS    43     -22.976 -91.773 -30.294  1.00  0.00      BSYN  
ATOM    378   CB LYS    43     -24.460 -91.885 -30.199  1.00  0.00      BSYN  
ATOM    379   CG LYS    43     -25.112 -93.370 -30.371  1.00  0.00      BSYN  
ATOM    380   CD LYS    43     -26.555 -93.161 -30.538  1.00  0.00      BSYN  
ATOM    381   CE LYS    43     -27.177 -94.567 -30.598  1.00  0.00      BSYN  
ATOM    382   NZ LYS    43     -28.457 -94.595 -31.220  1.00  0.00      BSYN  
ATOM    383  HZ1 LYS    43     -29.115 -93.998 -30.680  1.00  0.00      BSYN  
ATOM    384  HZ2 LYS    43     -28.285 -94.095 -32.116  1.00  0.00      BSYN  
ATOM    385  HZ3 LYS    43     -28.888 -95.529 -31.371  1.00  0.00      BSYN  
ATOM    386    C LYS    43     -22.442 -90.424 -29.795  1.00  0.00      BSYN  
ATOM    387    O LYS    43     -21.546 -90.429 -28.910  1.00  0.00      BSYN  
ATOM    388    N THR    44     -23.079 -89.280 -30.133  1.00  0.00      BSYN  
ATOM    389    H THR    44     -23.852 -89.329 -30.733  1.00  0.00      BSYN  
ATOM    390   CA THR    44     -22.385 -87.932 -29.881  1.00  0.00      BSYN  
ATOM    391   CB THR    44     -22.617 -86.927 -31.102  1.00  0.00      BSYN  
ATOM    392  OG1 THR    44     -22.446 -87.731 -32.244  1.00  0.00      BSYN  
ATOM    393  HG1 THR    44     -22.561 -87.186 -33.025  1.00  0.00      BSYN  
ATOM    394  CG2 THR    44     -21.650 -85.631 -31.019  1.00  0.00      BSYN  
ATOM    395    C THR    44     -22.653 -87.339 -28.555  1.00  0.00      BSYN  
ATOM    396    O THR    44     -23.363 -86.274 -28.448  1.00  0.00      BSYN  
ATOM    397    N ARG    45     -22.058 -88.092 -27.627  1.00  0.00      BSYN  
ATOM    398    H ARG    45     -21.501 -88.826 -27.960  1.00  0.00      BSYN  
ATOM    399   CA ARG    45     -21.945 -87.716 -26.211  1.00  0.00      BSYN  
ATOM    400   CB ARG    45     -21.168 -88.827 -25.479  1.00  0.00      BSYN  
ATOM    401   CG ARG    45     -21.005 -88.531 -23.935  1.00  0.00      BSYN  
ATOM    402   CD ARG    45     -20.444 -89.736 -23.158  1.00  0.00      BSYN  
ATOM    403   NE ARG    45     -21.063 -91.003 -23.461  1.00  0.00      BSYN  
ATOM    404   HE ARG    45     -21.633 -91.077 -24.255  1.00  0.00      BSYN  
ATOM    405   CZ ARG    45     -20.971 -92.021 -22.646  1.00  0.00      BSYN  
ATOM    406  NH1 ARG    45     -21.384 -93.179 -22.993  1.00  0.00      BSYN  
ATOM    407 HH11 ARG    45     -21.104 -94.031 -22.551  1.00  0.00      BSYN  
ATOM    408 HH12 ARG    45     -21.811 -93.173 -23.898  1.00  0.00      BSYN  
ATOM    409  NH2 ARG    45     -20.309 -91.915 -21.491  1.00  0.00      BSYN  
ATOM    410 HH21 ARG    45     -20.256 -92.774 -20.983  1.00  0.00      BSYN  
ATOM    411 HH22 ARG    45     -19.637 -91.216 -21.246  1.00  0.00      BSYN  
ATOM    412    C ARG    45     -21.231 -86.317 -26.068  1.00  0.00      BSYN  
ATOM    413    O ARG    45     -20.019 -86.251 -25.993  1.00  0.00      BSYN  
ATOM    414    N GLU    46     -22.096 -85.265 -26.108  1.00  0.00      BSYN  
ATOM    415    H GLU    46     -23.039 -85.514 -26.011  1.00  0.00      BSYN  
ATOM    416   CA GLU    46     -21.619 -83.876 -25.955  1.00  0.00      BSYN  
ATOM    417   CB GLU    46     -22.432 -82.952 -26.725  1.00  0.00      BSYN  
ATOM    418   CG GLU    46     -21.709 -81.820 -27.326  1.00  0.00      BSYN  
ATOM    419   CD GLU    46     -22.656 -80.721 -27.923  1.00  0.00      BSYN  
ATOM    420  OE1 GLU    46     -22.598 -80.641 -29.099  1.00  0.00      BSYN  
ATOM    421  OE2 GLU    46     -23.351 -80.008 -27.220  1.00  0.00      BSYN  
ATOM    422    C GLU    46     -21.758 -83.558 -24.440  1.00  0.00      BSYN  
ATOM    423    O GLU    46     -22.736 -82.902 -23.965  1.00  0.00      BSYN  
ATOM    424    N GLY    47     -20.794 -84.002 -23.684  1.00  0.00      BSYN  
ATOM    425    H GLY    47     -19.952 -84.373 -24.022  1.00  0.00      BSYN  
ATOM    426   CA GLY    47     -20.709 -83.806 -22.259  1.00  0.00      BSYN  
ATOM    427    C GLY    47     -20.340 -82.348 -21.952  1.00  0.00      BSYN  
ATOM    428    O GLY    47     -19.177 -81.959 -21.790  1.00  0.00      BSYN  
ATOM    429    N VAL    48     -21.418 -81.537 -21.910  1.00  0.00      BSYN  
ATOM    430    H VAL    48     -22.339 -81.793 -22.128  1.00  0.00      BSYN  
ATOM    431   CA VAL    48     -21.328 -80.218 -21.313  1.00  0.00      BSYN  
ATOM    432   CB VAL    48     -22.595 -79.445 -21.660  1.00  0.00      BSYN  
ATOM    433  CG1 VAL    48     -22.555 -77.990 -21.104  1.00  0.00      BSYN  
ATOM    434  CG2 VAL    48     -22.696 -79.245 -23.238  1.00  0.00      BSYN  
ATOM    435    C VAL    48     -21.114 -80.291 -19.812  1.00  0.00      BSYN  
ATOM    436    O VAL    48     -21.714 -80.929 -18.962  1.00  0.00      BSYN  
ATOM    437    N VAL    49     -20.060 -79.571 -19.415  1.00  0.00      BSYN  
ATOM    438    H VAL    49     -19.407 -79.236 -20.064  1.00  0.00      BSYN  
ATOM    439   CA VAL    49     -19.770 -79.401 -17.970  1.00  0.00      BSYN  
ATOM    440   CB VAL    49     -18.254 -79.033 -17.918  1.00  0.00      BSYN  
ATOM    441  CG1 VAL    49     -17.823 -78.607 -16.568  1.00  0.00      BSYN  
ATOM    442  CG2 VAL    49     -17.419 -80.245 -18.426  1.00  0.00      BSYN  
ATOM    443    C VAL    49     -20.735 -78.434 -17.330  1.00  0.00      BSYN  
ATOM    444    O VAL    49     -20.925 -77.240 -17.462  1.00  0.00      BSYN  
ATOM    445    N GLN    50     -21.443 -79.105 -16.395  1.00  0.00      BSYN  
ATOM    446    H GLN    50     -21.405 -80.078 -16.291  1.00  0.00      BSYN  
ATOM    447   CA GLN    50     -22.340 -78.366 -15.590  1.00  0.00      BSYN  
ATOM    448   CB GLN    50     -23.829 -78.798 -15.592  1.00  0.00      BSYN  
ATOM    449   CG GLN    50     -24.512 -78.628 -16.939  1.00  0.00      BSYN  
ATOM    450   CD GLN    50     -25.946 -79.096 -16.972  1.00  0.00      BSYN  
ATOM    451  OE1 GLN    50     -26.308 -80.141 -16.463  1.00  0.00      BSYN  
ATOM    452  NE2 GLN    50     -26.910 -78.555 -17.775  1.00  0.00      BSYN  
ATOM    453 HE21 GLN    50     -27.814 -78.899 -17.619  1.00  0.00      BSYN  
ATOM    454 HE22 GLN    50     -26.667 -77.858 -18.420  1.00  0.00      BSYN  
ATOM    455    C GLN    50     -21.840 -78.288 -14.143  1.00  0.00      BSYN  
ATOM    456    O GLN    50     -22.354 -77.559 -13.321  1.00  0.00      BSYN  
ATOM    457    N GLY    51     -20.721 -79.053 -13.833  1.00  0.00      BSYN  
ATOM    458    H GLY    51     -20.240 -79.518 -14.550  1.00  0.00      BSYN  
ATOM    459   CA GLY    51     -20.235 -79.078 -12.481  1.00  0.00      BSYN  
ATOM    460    C GLY    51     -20.794 -80.257 -11.632  1.00  0.00      BSYN  
ATOM    461    O GLY    51     -21.443 -81.040 -12.210  1.00  0.00      BSYN  
ATOM    462    N VAL    52     -20.387 -80.268 -10.371  1.00  0.00      BSYN  
ATOM    463    H VAL    52     -19.443 -80.092 -10.179  1.00  0.00      BSYN  
ATOM    464   CA VAL    52     -21.058 -81.163  -9.429  1.00  0.00      BSYN  
ATOM    465   CB VAL    52     -19.983 -81.540  -8.304  1.00  0.00      BSYN  
ATOM    466  CG1 VAL    52     -18.927 -82.442  -8.662  1.00  0.00      BSYN  
ATOM    467  CG2 VAL    52     -19.395 -80.322  -7.674  1.00  0.00      BSYN  
ATOM    468    C VAL    52     -22.388 -80.606  -8.975  1.00  0.00      BSYN  
ATOM    469    O VAL    52     -22.508 -79.435  -8.676  1.00  0.00      BSYN  
ATOM    470    N ALA    53     -23.525 -81.227  -9.012  1.00  0.00      BSYN  
ATOM    471    H ALA    53     -24.306 -80.757  -8.649  1.00  0.00      BSYN  
ATOM    472   CA ALA    53     -23.777 -82.432  -9.880  1.00  0.00      BSYN  
ATOM    473   CB ALA    53     -24.578 -83.354  -9.021  1.00  0.00      BSYN  
ATOM    474    C ALA    53     -24.516 -82.296 -11.209  1.00  0.00      BSYN  
ATOM    475    O ALA    53     -24.380 -83.034 -12.195  1.00  0.00      BSYN  
ATOM    476    N SER    54     -25.475 -81.385 -11.108  1.00  0.00      BSYN  
ATOM    477    H SER    54     -25.833 -81.051 -10.260  1.00  0.00      BSYN  
ATOM    478   CA SER    54     -26.096 -80.805 -12.287  1.00  0.00      BSYN  
ATOM    479   CB SER    54     -27.569 -81.238 -12.413  1.00  0.00      BSYN  
ATOM    480   OG SER    54     -27.819 -82.671 -12.374  1.00  0.00      BSYN  
ATOM    481   HG SER    54     -28.490 -82.982 -12.987  1.00  0.00      BSYN  
ATOM    482    C SER    54     -26.231 -79.318 -12.005  1.00  0.00      BSYN  
ATOM    483    O SER    54     -25.488 -78.540 -12.616  1.00  0.00      BSYN  
ATOM    484    N VAL    55     -27.056 -78.709 -11.120  1.00  0.00      BSYN  
ATOM    485    H VAL    55     -27.863 -79.076 -10.703  1.00  0.00      BSYN  
ATOM    486   CA VAL    55     -26.997 -77.224 -11.016  1.00  0.00      BSYN  
ATOM    487   CB VAL    55     -28.387 -76.650 -10.979  1.00  0.00      BSYN  
ATOM    488  CG1 VAL    55     -29.250 -76.865 -12.131  1.00  0.00      BSYN  
ATOM    489  CG2 VAL    55     -29.075 -77.331  -9.747  1.00  0.00      BSYN  
ATOM    490    C VAL    55     -25.978 -76.656  -9.969  1.00  0.00      BSYN  
ATOM    491    O VAL    55     -26.132 -76.793  -8.732  1.00  0.00      BSYN  
ATOM    492    N ALA    56     -24.868 -76.176 -10.545  1.00  0.00      BSYN  
ATOM    493    H ALA    56     -24.665 -76.432 -11.469  1.00  0.00      BSYN  
ATOM    494   CA ALA    56     -23.773 -75.538  -9.745  1.00  0.00      BSYN  
ATOM    495   CB ALA    56     -22.578 -75.614 -10.699  1.00  0.00      BSYN  
ATOM    496    C ALA    56     -24.063 -74.079  -9.355  1.00  0.00      BSYN  
ATOM    497    O ALA    56     -23.407 -73.720  -8.391  1.00  0.00      BSYN  
ATOM    498    N GLU    57     -24.806 -73.291 -10.085  1.00  0.00      BSYN  
ATOM    499    H GLU    57     -25.278 -73.675 -10.853  1.00  0.00      BSYN  
ATOM    500   CA GLU    57     -25.321 -71.956  -9.805  1.00  0.00      BSYN  
ATOM    501   CB GLU    57     -25.044 -71.061 -10.958  1.00  0.00      BSYN  
ATOM    502   CG GLU    57     -25.738 -71.318 -12.274  1.00  0.00      BSYN  
ATOM    503   CD GLU    57     -25.598 -70.349 -13.388  1.00  0.00      BSYN  
ATOM    504  OE1 GLU    57     -26.010 -69.151 -13.338  1.00  0.00      BSYN  
ATOM    505  OE2 GLU    57     -24.977 -70.781 -14.322  1.00  0.00      BSYN  
ATOM    506    C GLU    57     -26.772 -72.128  -9.348  1.00  0.00      BSYN  
ATOM    507    O GLU    57     -27.447 -73.126  -9.641  1.00  0.00      BSYN  
ATOM    508    N LYS    58     -27.170 -71.304  -8.347  1.00  0.00      BSYN  
ATOM    509    H LYS    58     -26.558 -70.582  -8.092  1.00  0.00      BSYN  
ATOM    510   CA LYS    58     -28.504 -71.273  -7.693  1.00  0.00      BSYN  
ATOM    511   CB LYS    58     -28.239 -71.144  -6.136  1.00  0.00      BSYN  
ATOM    512   CG LYS    58     -27.758 -72.488  -5.474  1.00  0.00      BSYN  
ATOM    513   CD LYS    58     -27.430 -72.248  -4.079  1.00  0.00      BSYN  
ATOM    514   CE LYS    58     -27.340 -73.577  -3.262  1.00  0.00      BSYN  
ATOM    515   NZ LYS    58     -28.613 -74.179  -2.906  1.00  0.00      BSYN  
ATOM    516  HZ1 LYS    58     -28.362 -75.147  -2.620  1.00  0.00      BSYN  
ATOM    517  HZ2 LYS    58     -29.105 -73.752  -2.096  1.00  0.00      BSYN  
ATOM    518  HZ3 LYS    58     -29.164 -74.151  -3.788  1.00  0.00      BSYN  
ATOM    519    C LYS    58     -29.321 -70.088  -8.351  1.00  0.00      BSYN  
ATOM    520    O LYS    58     -28.743 -69.361  -9.152  1.00  0.00      BSYN  
ATOM    521    N THR    59     -30.501 -69.989  -7.889  1.00  0.00      BSYN  
ATOM    522    H THR    59     -30.909 -70.590  -7.231  1.00  0.00      BSYN  
ATOM    523   CA THR    59     -31.491 -68.930  -8.259  1.00  0.00      BSYN  
ATOM    524   CB THR    59     -33.022 -69.180  -8.158  1.00  0.00      BSYN  
ATOM    525  OG1 THR    59     -33.142 -69.703  -6.806  1.00  0.00      BSYN  
ATOM    526  HG1 THR    59     -33.799 -69.320  -6.220  1.00  0.00      BSYN  
ATOM    527  CG2 THR    59     -33.513 -70.440  -8.938  1.00  0.00      BSYN  
ATOM    528    C THR    59     -31.189 -67.508  -7.772  1.00  0.00      BSYN  
ATOM    529    O THR    59     -31.584 -66.506  -8.336  1.00  0.00      BSYN  
ATOM    530    N LYS    60     -30.437 -67.425  -6.645  1.00  0.00      BSYN  
ATOM    531    H LYS    60     -30.238 -68.261  -6.174  1.00  0.00      BSYN  
ATOM    532   CA LYS    60     -30.065 -66.161  -6.054  1.00  0.00      BSYN  
ATOM    533   CB LYS    60     -29.911 -66.365  -4.450  1.00  0.00      BSYN  
ATOM    534   CG LYS    60     -28.700 -67.312  -3.949  1.00  0.00      BSYN  
ATOM    535   CD LYS    60     -28.643 -67.392  -2.410  1.00  0.00      BSYN  
ATOM    536   CE LYS    60     -27.580 -68.342  -1.892  1.00  0.00      BSYN  
ATOM    537   NZ LYS    60     -28.075 -69.565  -1.313  1.00  0.00      BSYN  
ATOM    538  HZ1 LYS    60     -28.844 -69.303  -0.664  1.00  0.00      BSYN  
ATOM    539  HZ2 LYS    60     -28.431 -70.180  -2.073  1.00  0.00      BSYN  
ATOM    540  HZ3 LYS    60     -27.284 -70.137  -0.954  1.00  0.00      BSYN  
ATOM    541    C LYS    60     -28.855 -65.624  -6.751  1.00  0.00      BSYN  
ATOM    542    O LYS    60     -27.871 -66.248  -7.208  1.00  0.00      BSYN  
ATOM    543    N GLU    61     -29.000 -64.325  -7.067  1.00  0.00      BSYN  
ATOM    544    H GLU    61     -29.941 -64.052  -7.050  1.00  0.00      BSYN  
ATOM    545   CA GLU    61     -27.912 -63.415  -7.283  1.00  0.00      BSYN  
ATOM    546   CB GLU    61     -28.284 -62.123  -7.803  1.00  0.00      BSYN  
ATOM    547   CG GLU    61     -28.670 -62.200  -9.222  1.00  0.00      BSYN  
ATOM    548   CD GLU    61     -28.253 -61.150 -10.178  1.00  0.00      BSYN  
ATOM    549  OE1 GLU    61     -28.625 -60.002  -9.917  1.00  0.00      BSYN  
ATOM    550  OE2 GLU    61     -27.520 -61.418 -11.143  1.00  0.00      BSYN  
ATOM    551    C GLU    61     -27.411 -63.130  -5.923  1.00  0.00      BSYN  
ATOM    552    O GLU    61     -28.194 -62.941  -5.009  1.00  0.00      BSYN  
ATOM    553    N GLN    62     -26.103 -63.283  -5.795  1.00  0.00      BSYN  
ATOM    554    H GLN    62     -25.552 -63.397  -6.597  1.00  0.00      BSYN  
ATOM    555   CA GLN    62     -25.346 -63.272  -4.652  1.00  0.00      BSYN  
ATOM    556   CB GLN    62     -24.641 -64.575  -4.393  1.00  0.00      BSYN  
ATOM    557   CG GLN    62     -23.335 -64.668  -5.290  1.00  0.00      BSYN  
ATOM    558   CD GLN    62     -23.390 -65.156  -6.728  1.00  0.00      BSYN  
ATOM    559  OE1 GLN    62     -22.332 -65.348  -7.313  1.00  0.00      BSYN  
ATOM    560  NE2 GLN    62     -24.495 -65.396  -7.432  1.00  0.00      BSYN  
ATOM    561 HE21 GLN    62     -25.454 -65.383  -7.228  1.00  0.00      BSYN  
ATOM    562 HE22 GLN    62     -24.195 -65.688  -8.318  1.00  0.00      BSYN  
ATOM    563    C GLN    62     -24.388 -62.096  -4.630  1.00  0.00      BSYN  
ATOM    564    O GLN    62     -24.266 -61.321  -5.546  1.00  0.00      BSYN  
ATOM    565    N ALA    63     -23.584 -62.001  -3.591  1.00  0.00      BSYN  
ATOM    566    H ALA    63     -23.361 -62.709  -2.951  1.00  0.00      BSYN  
ATOM    567   CA ALA    63     -22.822 -60.736  -3.600  1.00  0.00      BSYN  
ATOM    568   CB ALA    63     -22.790 -60.266  -2.124  1.00  0.00      BSYN  
ATOM    569    C ALA    63     -21.388 -60.873  -4.163  1.00  0.00      BSYN  
ATOM    570    O ALA    63     -20.313 -61.081  -3.523  1.00  0.00      BSYN  
ATOM    571    N SER    64     -21.352 -60.695  -5.498  1.00  0.00      BSYN  
ATOM    572    H SER    64     -22.209 -60.424  -5.888  1.00  0.00      BSYN  
ATOM    573   CA SER    64     -20.180 -60.867  -6.379  1.00  0.00      BSYN  
ATOM    574   CB SER    64     -20.814 -61.578  -7.510  1.00  0.00      BSYN  
ATOM    575   OG SER    64     -20.736 -62.946  -7.338  1.00  0.00      BSYN  
ATOM    576   HG SER    64     -21.047 -63.168  -8.218  1.00  0.00      BSYN  
ATOM    577    C SER    64     -19.367 -59.632  -6.748  1.00  0.00      BSYN  
ATOM    578    O SER    64     -19.302 -59.168  -7.861  1.00  0.00      BSYN  
ATOM    579    N HIS    65     -18.687 -59.255  -5.653  1.00  0.00      BSYN  
ATOM    580    H HIS    65     -18.785 -59.839  -4.872  1.00  0.00      BSYN  
ATOM    581   CA HIS    65     -17.794 -58.114  -5.625  1.00  0.00      BSYN  
ATOM    582   CB HIS    65     -17.801 -57.502  -4.264  1.00  0.00      BSYN  
ATOM    583   CG HIS    65     -19.094 -57.010  -3.740  1.00  0.00      BSYN  
ATOM    584  ND1 HIS    65     -19.765 -57.315  -2.601  1.00  0.00      BSYN  
ATOM    585  HD1 HIS    65     -19.716 -58.058  -1.963  1.00  0.00      BSYN  
ATOM    586  CD2 HIS    65     -19.884 -56.173  -4.534  1.00  0.00      BSYN  
ATOM    587  NE2 HIS    65     -20.988 -56.022  -3.742  1.00  0.00      BSYN  
ATOM    588  CE1 HIS    65     -20.930 -56.693  -2.660  1.00  0.00      BSYN  
ATOM    589    C HIS    65     -16.256 -58.379  -6.059  1.00  0.00      BSYN  
ATOM    590    O HIS    65     -15.505 -59.125  -5.368  1.00  0.00      BSYN  
ATOM    591    N LEU    66     -15.806 -57.640  -7.083  1.00  0.00      BSYN  
ATOM    592    H LEU    66     -16.510 -57.122  -7.526  1.00  0.00      BSYN  
ATOM    593   CA LEU    66     -14.397 -57.754  -7.421  1.00  0.00      BSYN  
ATOM    594   CB LEU    66     -14.418 -57.601  -8.991  1.00  0.00      BSYN  
ATOM    595   CG LEU    66     -15.617 -57.875 -10.056  1.00  0.00      BSYN  
ATOM    596  CD1 LEU    66     -16.565 -56.733 -10.072  1.00  0.00      BSYN  
ATOM    597  CD2 LEU    66     -14.968 -58.134 -11.417  1.00  0.00      BSYN  
ATOM    598    C LEU    66     -13.590 -56.552  -6.859  1.00  0.00      BSYN  
ATOM    599    O LEU    66     -13.766 -55.358  -7.115  1.00  0.00      BSYN  
ATOM    600    N GLY    67     -12.530 -57.056  -6.294  1.00  0.00      BSYN  
ATOM    601    H GLY    67     -12.261 -57.990  -6.416  1.00  0.00      BSYN  
ATOM    602   CA GLY    67     -11.588 -56.287  -5.398  1.00  0.00      BSYN  
ATOM    603    C GLY    67     -11.268 -57.183  -4.220  1.00  0.00      BSYN  
ATOM    604    O GLY    67     -10.776 -58.303  -4.388  1.00  0.00      BSYN  
ATOM    605    N GLY    68     -11.879 -56.813  -2.975  1.00  0.00      BSYN  
ATOM    606    H GLY    68     -11.753 -57.215  -2.090  1.00  0.00      BSYN  
ATOM    607   CA GLY    68     -12.730 -55.660  -2.898  1.00  0.00      BSYN  
ATOM    608    C GLY    68     -13.408 -55.810  -1.493  1.00  0.00      BSYN  
ATOM    609    O GLY    68     -12.790 -55.469  -0.482  1.00  0.00      BSYN  
ATOM    610    N ALA    69     -14.660 -56.349  -1.415  1.00  0.00      BSYN  
ATOM    611    H ALA    69     -14.622 -57.010  -2.138  1.00  0.00      BSYN  
ATOM    612   CA ALA    69     -15.623 -56.201  -0.255  1.00  0.00      BSYN  
ATOM    613   CB ALA    69     -17.181 -56.081  -0.577  1.00  0.00      BSYN  
ATOM    614    C ALA    69     -15.516 -57.453   0.670  1.00  0.00      BSYN  
ATOM    615    O ALA    69     -16.509 -58.114   1.017  1.00  0.00      BSYN  
ATOM    616    N VAL    70     -14.301 -57.440   1.194  1.00  0.00      BSYN  
ATOM    617    H VAL    70     -13.730 -56.647   1.121  1.00  0.00      BSYN  
ATOM    618   CA VAL    70     -13.743 -58.556   1.878  1.00  0.00      BSYN  
ATOM    619   CB VAL    70     -12.234 -58.783   1.503  1.00  0.00      BSYN  
ATOM    620  CG1 VAL    70     -12.026 -58.962   0.013  1.00  0.00      BSYN  
ATOM    621  CG2 VAL    70     -11.316 -57.588   1.686  1.00  0.00      BSYN  
ATOM    622    C VAL    70     -13.958 -58.611   3.396  1.00  0.00      BSYN  
ATOM    623    O VAL    70     -13.017 -58.722   4.182  1.00  0.00      BSYN  
ATOM    624    N PHE    71     -15.274 -58.580   3.688  1.00  0.00      BSYN  
ATOM    625    H PHE    71     -15.946 -58.698   2.984  1.00  0.00      BSYN  
ATOM    626   CA PHE    71     -15.583 -58.432   5.100  1.00  0.00      BSYN  
ATOM    627   CB PHE    71     -16.656 -57.312   5.205  1.00  0.00      BSYN  
ATOM    628   CG PHE    71     -16.184 -56.006   4.480  1.00  0.00      BSYN  
ATOM    629  CD1 PHE    71     -16.791 -55.515   3.336  1.00  0.00      BSYN  
ATOM    630  CD2 PHE    71     -15.173 -55.205   5.004  1.00  0.00      BSYN  
ATOM    631  CE1 PHE    71     -16.329 -54.255   2.858  1.00  0.00      BSYN  
ATOM    632  CE2 PHE    71     -14.736 -54.021   4.531  1.00  0.00      BSYN  
ATOM    633   CZ PHE    71     -15.266 -53.529   3.402  1.00  0.00      BSYN  
ATOM    634    C PHE    71     -16.140 -59.720   5.753  1.00  0.00      BSYN  
ATOM    635    O PHE    71     -17.189 -60.318   5.458  1.00  0.00      BSYN  
ATOM    636    N SER    72     -15.408 -60.177   6.803  1.00  0.00      BSYN  
ATOM    637    H SER    72     -14.960 -59.427   7.248  1.00  0.00      BSYN  
ATOM    638   CA SER    72     -15.715 -61.447   7.616  1.00  0.00      BSYN  
ATOM    639   CB SER    72     -15.029 -62.710   7.002  1.00  0.00      BSYN  
ATOM    640   OG SER    72     -15.486 -62.879   5.659  1.00  0.00      BSYN  
ATOM    641   HG SER    72     -15.608 -61.963   5.398  1.00  0.00      BSYN  
ATOM    642    C SER    72     -15.542 -61.352   9.170  1.00  0.00      BSYN  
ATOM    643    O SER    72     -14.877 -60.348   9.498  1.00  0.00      BSYN  
ATOM    644    N GLY    73     -16.261 -62.146   9.964  1.00  0.00      BSYN  
ATOM    645    H GLY    73     -16.864 -62.829   9.603  1.00  0.00      BSYN  
ATOM    646   CA GLY    73     -15.773 -62.123  11.302  1.00  0.00      BSYN  
ATOM    647    C GLY    73     -14.457 -62.914  11.628  1.00  0.00      BSYN  
ATOM    648    O GLY    73     -14.614 -64.102  12.042  1.00  0.00      BSYN  
ATOM    649    N ALA    74     -13.290 -62.405  11.342  1.00  0.00      BSYN  
ATOM    650    H ALA    74     -13.164 -61.467  11.088  1.00  0.00      BSYN  
ATOM    651   CA ALA    74     -12.050 -63.106  11.358  1.00  0.00      BSYN  
ATOM    652   CB ALA    74     -10.982 -62.289  10.888  1.00  0.00      BSYN  
ATOM    653    C ALA    74     -11.723 -63.732  12.725  1.00  0.00      BSYN  
ATOM    654    O ALA    74     -12.255 -63.222  13.716  1.00  0.00      BSYN  
ATOM    655    N GLY    75     -10.764 -64.685  12.637  1.00  0.00      BSYN  
ATOM    656    H GLY    75     -10.039 -64.561  11.989  1.00  0.00      BSYN  
ATOM    657   CA GLY    75     -10.483 -65.630  13.738  1.00  0.00      BSYN  
ATOM    658    C GLY    75      -9.016 -65.481  14.059  1.00  0.00      BSYN  
ATOM    659    O GLY    75      -8.098 -65.660  13.127  1.00  0.00      BSYN  
ATOM    660    N ASN    76      -8.762 -65.174  15.385  1.00  0.00      BSYN  
ATOM    661    H ASN    76      -9.487 -65.303  16.032  1.00  0.00      BSYN  
ATOM    662   CA ASN    76      -7.362 -64.820  15.820  1.00  0.00      BSYN  
ATOM    663   CB ASN    76      -7.266 -63.359  15.470  1.00  0.00      BSYN  
ATOM    664   CG ASN    76      -5.778 -62.920  15.645  1.00  0.00      BSYN  
ATOM    665  OD1 ASN    76      -4.824 -62.951  14.831  1.00  0.00      BSYN  
ATOM    666  ND2 ASN    76      -5.576 -62.190  16.760  1.00  0.00      BSYN  
ATOM    667 HD21 ASN    76      -6.116 -62.176  17.578  1.00  0.00      BSYN  
ATOM    668 HD22 ASN    76      -4.850 -61.532  16.736  1.00  0.00      BSYN  
ATOM    669    C ASN    76      -7.037 -65.238  17.243  1.00  0.00      BSYN  
ATOM    670    O ASN    76      -7.152 -64.437  18.135  1.00  0.00      BSYN  
ATOM    671    N ILE    77      -6.341 -66.342  17.526  1.00  0.00      BSYN  
ATOM    672    H ILE    77      -6.341 -66.682  18.445  1.00  0.00      BSYN  
ATOM    673   CA ILE    77      -5.772 -67.121  16.469  1.00  0.00      BSYN  
ATOM    674   CB ILE    77      -4.317 -67.414  16.660  1.00  0.00      BSYN  
ATOM    675  CG2 ILE    77      -3.600 -66.034  16.480  1.00  0.00      BSYN  
ATOM    676  CG1 ILE    77      -3.867 -68.248  17.920  1.00  0.00      BSYN  
ATOM    677   CD ILE    77      -2.459 -68.797  18.070  1.00  0.00      BSYN  
ATOM    678    C ILE    77      -6.518 -68.461  16.309  1.00  0.00      BSYN  
ATOM    679    O ILE    77      -6.945 -69.012  17.356  1.00  0.00      BSYN  
ATOM    680    N ALA    78      -6.634 -69.138  15.155  1.00  0.00      BSYN  
ATOM    681    H ALA    78      -6.181 -68.686  14.413  1.00  0.00      BSYN  
ATOM    682   CA ALA    78      -7.247 -70.540  15.038  1.00  0.00      BSYN  
ATOM    683   CB ALA    78      -8.179 -70.690  13.814  1.00  0.00      BSYN  
ATOM    684    C ALA    78      -6.378 -71.776  15.109  1.00  0.00      BSYN  
ATOM    685    O ALA    78      -6.988 -72.873  15.125  1.00  0.00      BSYN  
ATOM    686    N ALA    79      -5.106 -71.628  15.084  1.00  0.00      BSYN  
ATOM    687    H ALA    79      -4.613 -70.782  15.127  1.00  0.00      BSYN  
ATOM    688   CA ALA    79      -4.199 -72.653  14.998  1.00  0.00      BSYN  
ATOM    689   CB ALA    79      -3.177 -72.039  14.196  1.00  0.00      BSYN  
ATOM    690    C ALA    79      -3.673 -72.935  16.428  1.00  0.00      BSYN  
ATOM    691    O ALA    79      -3.040 -72.120  17.158  1.00  0.00      BSYN  
ATOM    692    N ALA    80      -4.219 -74.088  16.830  1.00  0.00      BSYN  
ATOM    693    H ALA    80      -5.054 -74.308  16.365  1.00  0.00      BSYN  
ATOM    694   CA ALA    80      -3.745 -74.939  17.927  1.00  0.00      BSYN  
ATOM    695   CB ALA    80      -4.417 -76.212  17.782  1.00  0.00      BSYN  
ATOM    696    C ALA    80      -2.279 -75.388  17.743  1.00  0.00      BSYN  
ATOM    697    O ALA    80      -1.965 -75.745  16.573  1.00  0.00      BSYN  
ATOM    698    N THR    81      -1.566 -75.484  18.888  1.00  0.00      BSYN  
ATOM    699    H THR    81      -1.937 -75.911  19.688  1.00  0.00      BSYN  
ATOM    700   CA THR    81      -0.157 -75.353  18.697  1.00  0.00      BSYN  
ATOM    701   CB THR    81       0.599 -74.805  19.911  1.00  0.00      BSYN  
ATOM    702  OG1 THR    81      -0.129 -73.658  20.268  1.00  0.00      BSYN  
ATOM    703  HG1 THR    81       0.292 -73.041  20.870  1.00  0.00      BSYN  
ATOM    704  CG2 THR    81       2.007 -74.046  19.784  1.00  0.00      BSYN  
ATOM    705    C THR    81       0.408 -76.538  17.968  1.00  0.00      BSYN  
ATOM    706    O THR    81       0.160 -77.664  18.407  1.00  0.00      BSYN  
ATOM    707    N GLY    82       1.081 -76.327  16.833  1.00  0.00      BSYN  
ATOM    708    H GLY    82       1.445 -77.129  16.404  1.00  0.00      BSYN  
ATOM    709   CA GLY    82       1.232 -74.996  16.238  1.00  0.00      BSYN  
ATOM    710    C GLY    82       1.421 -74.994  14.693  1.00  0.00      BSYN  
ATOM    711    O GLY    82       2.470 -75.070  14.152  1.00  0.00      BSYN  
ATOM    712    N LEU    83       0.162 -75.066  14.176  1.00  0.00      BSYN  
ATOM    713    H LEU    83      -0.629 -75.211  14.736  1.00  0.00      BSYN  
ATOM    714   CA LEU    83      -0.143 -74.915  12.811  1.00  0.00      BSYN  
ATOM    715   CB LEU    83      -1.538 -75.172  12.724  1.00  0.00      BSYN  
ATOM    716   CG LEU    83      -2.018 -75.352  11.362  1.00  0.00      BSYN  
ATOM    717  CD1 LEU    83      -1.648 -76.778  11.003  1.00  0.00      BSYN  
ATOM    718  CD2 LEU    83      -3.477 -75.347  11.629  1.00  0.00      BSYN  
ATOM    719    C LEU    83       0.208 -73.530  12.302  1.00  0.00      BSYN  
ATOM    720    O LEU    83      -0.202 -72.485  12.768  1.00  0.00      BSYN  
ATOM    721    N VAL    84       0.724 -73.617  11.090  1.00  0.00      BSYN  
ATOM    722    H VAL    84       0.836 -74.498  10.676  1.00  0.00      BSYN  
ATOM    723   CA VAL    84       1.345 -72.384  10.426  1.00  0.00      BSYN  
ATOM    724   CB VAL    84       2.863 -72.395  10.185  1.00  0.00      BSYN  
ATOM    725  CG1 VAL    84       3.238 -72.849   8.822  1.00  0.00      BSYN  
ATOM    726  CG2 VAL    84       3.280 -71.006  10.490  1.00  0.00      BSYN  
ATOM    727    C VAL    84       0.636 -72.237   9.093  1.00  0.00      BSYN  
ATOM    728    O VAL    84       0.455 -73.103   8.248  1.00  0.00      BSYN  
ATOM    729    N LYS    85       0.118 -71.067   9.029  1.00  0.00      BSYN  
ATOM    730    H LYS    85       0.485 -70.458   9.703  1.00  0.00      BSYN  
ATOM    731   CA LYS    85      -0.607 -70.664   7.741  1.00  0.00      BSYN  
ATOM    732   CB LYS    85      -2.145 -70.440   7.814  1.00  0.00      BSYN  
ATOM    733   CG LYS    85      -2.776 -70.430   6.359  1.00  0.00      BSYN  
ATOM    734   CD LYS    85      -4.270 -70.202   6.408  1.00  0.00      BSYN  
ATOM    735   CE LYS    85      -4.638 -70.225   4.939  1.00  0.00      BSYN  
ATOM    736   NZ LYS    85      -4.198 -69.123   4.074  1.00  0.00      BSYN  
ATOM    737  HZ1 LYS    85      -4.664 -68.233   4.344  1.00  0.00      BSYN  
ATOM    738  HZ2 LYS    85      -3.174 -68.948   4.110  1.00  0.00      BSYN  
ATOM    739  HZ3 LYS    85      -4.465 -69.306   3.085  1.00  0.00      BSYN  
ATOM    740    C LYS    85       0.052 -69.508   7.168  1.00  0.00      BSYN  
ATOM    741    O LYS    85       0.897 -69.632   6.280  1.00  0.00      BSYN  
ATOM    742    N ARG    86      -0.352 -68.266   7.472  1.00  0.00      BSYN  
ATOM    743    H ARG    86      -1.218 -68.287   7.930  1.00  0.00      BSYN  
ATOM    744   CA ARG    86       0.226 -67.056   6.924  1.00  0.00      BSYN  
ATOM    745   CB ARG    86      -0.724 -65.751   7.158  1.00  0.00      BSYN  
ATOM    746   CG ARG    86      -2.023 -65.847   6.508  1.00  0.00      BSYN  
ATOM    747   CD ARG    86      -1.767 -65.804   4.998  1.00  0.00      BSYN  
ATOM    748   NE ARG    86      -2.875 -66.203   4.120  1.00  0.00      BSYN  
ATOM    749   HE ARG    86      -3.783 -66.483   4.355  1.00  0.00      BSYN  
ATOM    750   CZ ARG    86      -2.799 -66.074   2.843  1.00  0.00      BSYN  
ATOM    751  NH1 ARG    86      -1.592 -65.837   2.299  1.00  0.00      BSYN  
ATOM    752 HH11 ARG    86      -1.454 -65.591   1.340  1.00  0.00      BSYN  
ATOM    753 HH12 ARG    86      -0.788 -66.214   2.758  1.00  0.00      BSYN  
ATOM    754  NH2 ARG    86      -3.910 -66.157   2.135  1.00  0.00      BSYN  
ATOM    755 HH21 ARG    86      -3.714 -65.840   1.207  1.00  0.00      BSYN  
ATOM    756 HH22 ARG    86      -4.851 -66.278   2.451  1.00  0.00      BSYN  
ATOM    757    C ARG    86       1.641 -66.852   7.374  1.00  0.00      BSYN  
ATOM    758    O ARG    86       2.051 -67.148   8.495  1.00  0.00      BSYN  
ATOM    759    N GLU    87       2.614 -66.400   6.436  1.00  0.00      BSYN  
ATOM    760    H GLU    87       3.502 -66.256   6.824  1.00  0.00      BSYN  
ATOM    761   CA GLU    87       2.492 -66.148   4.975  1.00  0.00      BSYN  
ATOM    762   CB GLU    87       3.677 -65.261   4.445  1.00  0.00      BSYN  
ATOM    763   CG GLU    87       3.722 -63.848   5.122  1.00  0.00      BSYN  
ATOM    764   CD GLU    87       4.669 -62.877   4.407  1.00  0.00      BSYN  
ATOM    765  OE1 GLU    87       4.591 -62.800   3.198  1.00  0.00      BSYN  
ATOM    766  OE2 GLU    87       5.534 -62.328   5.067  1.00  0.00      BSYN  
ATOM    767    C GLU    87       2.771 -67.573   4.301  1.00  0.00      BSYN  
ATOM    768    O GLU    87       3.622 -68.243   4.881  1.00  0.00      BSYN  
ATOM    769    N GLU    88       2.095 -68.167   3.308  1.00  0.00      BSYN  
ATOM    770    H GLU    88       1.270 -67.725   3.015  1.00  0.00      BSYN  
ATOM    771   CA GLU    88       2.531 -69.327   2.612  1.00  0.00      BSYN  
ATOM    772   CB GLU    88       1.511 -69.988   1.651  1.00  0.00      BSYN  
ATOM    773   CG GLU    88       0.315 -70.671   2.380  1.00  0.00      BSYN  
ATOM    774   CD GLU    88      -1.009 -69.924   2.484  1.00  0.00      BSYN  
ATOM    775  OE1 GLU    88      -2.113 -70.359   2.111  1.00  0.00      BSYN  
ATOM    776  OE2 GLU    88      -1.013 -68.873   3.083  1.00  0.00      BSYN  
ATOM    777    C GLU    88       3.859 -69.315   1.760  1.00  0.00      BSYN  
ATOM    778    O GLU    88       4.705 -70.141   2.140  1.00  0.00      BSYN  
ATOM    779    N PHE    89       4.259 -68.431   0.889  1.00  0.00      BSYN  
ATOM    780    H PHE    89       5.163 -68.505   0.520  1.00  0.00      BSYN  
ATOM    781   CA PHE    89       3.510 -67.244   0.290  1.00  0.00      BSYN  
ATOM    782   CB PHE    89       4.500 -66.064  -0.044  1.00  0.00      BSYN  
ATOM    783   CG PHE    89       4.057 -64.654  -0.460  1.00  0.00      BSYN  
ATOM    784  CD1 PHE    89       4.804 -63.913  -1.296  1.00  0.00      BSYN  
ATOM    785  CD2 PHE    89       2.803 -64.334  -0.093  1.00  0.00      BSYN  
ATOM    786  CE1 PHE    89       4.405 -62.754  -1.798  1.00  0.00      BSYN  
ATOM    787  CE2 PHE    89       2.408 -63.094  -0.548  1.00  0.00      BSYN  
ATOM    788   CZ PHE    89       3.176 -62.243  -1.349  1.00  0.00      BSYN  
ATOM    789    C PHE    89       2.948 -67.805  -1.008  1.00  0.00      BSYN  
ATOM    790    O PHE    89       3.796 -68.377  -1.763  1.00  0.00      BSYN  
ATOM    791    N PRO    90       1.692 -67.671  -1.434  1.00  0.00      BSYN  
ATOM    792   CD PRO    90       0.619 -66.929  -0.715  1.00  0.00      BSYN  
ATOM    793   CA PRO    90       1.109 -68.297  -2.594  1.00  0.00      BSYN  
ATOM    794   CB PRO    90      -0.261 -68.145  -2.510  1.00  0.00      BSYN  
ATOM    795   CG PRO    90      -0.415 -66.794  -1.746  1.00  0.00      BSYN  
ATOM    796    C PRO    90       1.670 -67.561  -3.767  1.00  0.00      BSYN  
ATOM    797    O PRO    90       2.008 -66.428  -3.696  1.00  0.00      BSYN  
ATOM    798    N THR    91       1.621 -68.283  -4.891  1.00  0.00      BSYN  
ATOM    799    H THR    91       1.446 -69.239  -4.769  1.00  0.00      BSYN  
ATOM    800   CA THR    91       2.295 -67.704  -6.055  1.00  0.00      BSYN  
ATOM    801   CB THR    91       3.020 -68.766  -6.841  1.00  0.00      BSYN  
ATOM    802  OG1 THR    91       2.518 -70.035  -6.638  1.00  0.00      BSYN  
ATOM    803  HG1 THR    91       3.208 -70.674  -6.834  1.00  0.00      BSYN  
ATOM    804  CG2 THR    91       4.486 -68.796  -6.397  1.00  0.00      BSYN  
ATOM    805    C THR    91       1.330 -67.068  -7.089  1.00  0.00      BSYN  
ATOM    806    O THR    91       1.739 -66.367  -8.081  1.00  0.00      BSYN  
ATOM    807    N ASP    92       0.079 -67.454  -6.836  1.00  0.00      BSYN  
ATOM    808    H ASP    92      -0.124 -67.631  -5.894  1.00  0.00      BSYN  
ATOM    809   CA ASP    92      -1.022 -67.312  -7.772  1.00  0.00      BSYN  
ATOM    810   CB ASP    92      -1.940 -68.541  -7.788  1.00  0.00      BSYN  
ATOM    811   CG ASP    92      -2.667 -68.771  -6.455  1.00  0.00      BSYN  
ATOM    812  OD1 ASP    92      -2.087 -68.413  -5.398  1.00  0.00      BSYN  
ATOM    813  OD2 ASP    92      -3.865 -69.216  -6.381  1.00  0.00      BSYN  
ATOM    814    C ASP    92      -1.812 -66.006  -7.500  1.00  0.00      BSYN  
ATOM    815    O ASP    92      -3.035 -66.095  -7.240  1.00  0.00      BSYN  
ATOM    816    N LEU    93      -1.133 -64.823  -7.454  1.00  0.00      BSYN  
ATOM    817    H LEU    93      -0.177 -64.776  -7.245  1.00  0.00      BSYN  
ATOM    818   CA LEU    93      -1.870 -63.611  -7.371  1.00  0.00      BSYN  
ATOM    819   CB LEU    93      -1.729 -62.651  -6.230  1.00  0.00      BSYN  
ATOM    820   CG LEU    93      -1.478 -62.893  -4.780  1.00  0.00      BSYN  
ATOM    821  CD1 LEU    93      -1.257 -61.619  -3.984  1.00  0.00      BSYN  
ATOM    822  CD2 LEU    93      -2.615 -63.622  -4.156  1.00  0.00      BSYN  
ATOM    823    C LEU    93      -1.619 -62.873  -8.690  1.00  0.00      BSYN  
ATOM    824    O LEU    93      -0.648 -62.098  -8.790  1.00  0.00      BSYN  
ATOM    825    N LYS    94      -2.562 -63.069  -9.556  1.00  0.00      BSYN  
ATOM    826    H LYS    94      -3.369 -63.548  -9.274  1.00  0.00      BSYN  
ATOM    827   CA LYS    94      -2.423 -62.683 -10.918  1.00  0.00      BSYN  
ATOM    828   CB LYS    94      -1.725 -63.855 -11.832  1.00  0.00      BSYN  
ATOM    829   CG LYS    94      -1.513 -63.160 -13.278  1.00  0.00      BSYN  
ATOM    830   CD LYS    94      -0.101 -62.584 -13.075  1.00  0.00      BSYN  
ATOM    831   CE LYS    94       0.468 -61.834 -14.273  1.00  0.00      BSYN  
ATOM    832   NZ LYS    94       1.917 -61.454 -13.968  1.00  0.00      BSYN  
ATOM    833  HZ1 LYS    94       2.539 -62.257 -13.746  1.00  0.00      BSYN  
ATOM    834  HZ2 LYS    94       2.368 -61.003 -14.790  1.00  0.00      BSYN  
ATOM    835  HZ3 LYS    94       1.939 -60.695 -13.257  1.00  0.00      BSYN  
ATOM    836    C LYS    94      -3.890 -62.493 -11.407  1.00  0.00      BSYN  
ATOM    837    O LYS    94      -4.575 -63.523 -11.382  1.00  0.00      BSYN  
ATOM    838    N PRO    95      -4.250 -61.301 -11.841  1.00  0.00      BSYN  
ATOM    839   CD PRO    95      -3.775 -60.132 -11.285  1.00  0.00      BSYN  
ATOM    840   CA PRO    95      -5.593 -61.037 -12.450  1.00  0.00      BSYN  
ATOM    841   CB PRO    95      -5.752 -59.556 -12.456  1.00  0.00      BSYN  
ATOM    842   CG PRO    95      -5.026 -59.270 -11.162  1.00  0.00      BSYN  
ATOM    843    C PRO    95      -5.754 -61.705 -13.807  1.00  0.00      BSYN  
ATOM    844    O PRO    95      -6.780 -61.383 -14.363  1.00  0.00      BSYN  
ATOM    845    N GLU    96      -4.756 -62.387 -14.438  1.00  0.00      BSYN  
ATOM    846    H GLU    96      -3.994 -62.763 -13.950  1.00  0.00      BSYN  
ATOM    847   CA GLU    96      -4.947 -62.762 -15.862  1.00  0.00      BSYN  
ATOM    848   CB GLU    96      -3.797 -62.244 -16.732  1.00  0.00      BSYN  
ATOM    849   CG GLU    96      -4.153 -61.154 -17.758  1.00  0.00      BSYN  
ATOM    850   CD GLU    96      -5.313 -61.245 -18.833  1.00  0.00      BSYN  
ATOM    851  OE1 GLU    96      -5.227 -60.567 -19.863  1.00  0.00      BSYN  
ATOM    852  OE2 GLU    96      -6.210 -62.015 -18.549  1.00  0.00      BSYN  
ATOM    853    C GLU    96      -4.959 -64.265 -15.952  1.00  0.00      BSYN  
ATOM    854    O GLU    96      -4.017 -64.939 -15.620  1.00  0.00      BSYN  
ATOM    855    N GLU    97      -6.218 -64.680 -16.283  1.00  0.00      BSYN  
ATOM    856    H GLU    97      -6.885 -64.062 -16.648  1.00  0.00      BSYN  
ATOM    857   CA GLU    97      -6.414 -66.078 -16.253  1.00  0.00      BSYN  
ATOM    858   CB GLU    97      -7.665 -66.529 -15.435  1.00  0.00      BSYN  
ATOM    859   CG GLU    97      -7.527 -66.342 -13.904  1.00  0.00      BSYN  
ATOM    860   CD GLU    97      -8.679 -65.610 -13.289  1.00  0.00      BSYN  
ATOM    861  OE1 GLU    97      -9.548 -66.237 -12.651  1.00  0.00      BSYN  
ATOM    862  OE2 GLU    97      -8.723 -64.395 -13.436  1.00  0.00      BSYN  
ATOM    863    C GLU    97      -6.517 -66.674 -17.677  1.00  0.00      BSYN  
ATOM    864    O GLU    97      -5.757 -67.681 -17.957  1.00  0.00      BSYN  
ATOM    865    N VAL    98      -7.353 -66.063 -18.529  1.00  0.00      BSYN  
ATOM    866    H VAL    98      -7.899 -65.300 -18.245  1.00  0.00      BSYN  
ATOM    867   CA VAL    98      -7.487 -66.494 -19.883  1.00  0.00      BSYN  
ATOM    868   CB VAL    98      -8.693 -65.968 -20.613  1.00  0.00      BSYN  
ATOM    869  CG1 VAL    98      -9.892 -65.958 -19.710  1.00  0.00      BSYN  
ATOM    870  CG2 VAL    98      -8.526 -64.551 -21.040  1.00  0.00      BSYN  
ATOM    871    C VAL    98      -6.262 -66.573 -20.822  1.00  0.00      BSYN  
ATOM    872    O VAL    98      -6.213 -67.431 -21.691  1.00  0.00      BSYN  
ATOM    873    N ALA    99      -5.251 -65.623 -20.622  1.00  0.00      BSYN  
ATOM    874    H ALA    99      -5.176 -65.178 -19.752  1.00  0.00      BSYN  
ATOM    875   CA ALA    99      -4.390 -65.510 -21.705  1.00  0.00      BSYN  
ATOM    876   CB ALA    99      -4.024 -64.098 -21.711  1.00  0.00      BSYN  
ATOM    877    C ALA    99      -3.032 -66.288 -21.642  1.00  0.00      BSYN  
ATOM    878    O ALA    99      -2.324 -66.290 -20.624  1.00  0.00      BSYN  
ATOM    879    N GLN   100      -2.901 -66.868 -22.822  1.00  0.00      BSYN  
ATOM    880    H GLN   100      -3.529 -66.651 -23.542  1.00  0.00      BSYN  
ATOM    881   CA GLN   100      -1.797 -67.821 -23.050  1.00  0.00      BSYN  
ATOM    882   CB GLN   100      -2.278 -68.976 -23.851  1.00  0.00      BSYN  
ATOM    883   CG GLN   100      -3.869 -69.444 -23.754  1.00  0.00      BSYN  
ATOM    884   CD GLN   100      -3.934 -70.757 -24.539  1.00  0.00      BSYN  
ATOM    885  OE1 GLN   100      -3.815 -70.852 -25.778  1.00  0.00      BSYN  
ATOM    886  NE2 GLN   100      -4.247 -71.909 -23.869  1.00  0.00      BSYN  
ATOM    887 HE21 GLN   100      -4.471 -71.834 -22.918  1.00  0.00      BSYN  
ATOM    888 HE22 GLN   100      -4.132 -72.772 -24.320  1.00  0.00      BSYN  
ATOM    889    C GLN   100      -0.518 -67.311 -23.753  1.00  0.00      BSYN  
ATOM    890    O GLN   100      -0.616 -66.422 -24.514  1.00  0.00      BSYN  
ATOM    891    N GLU   101       0.664 -67.995 -23.608  1.00  0.00      BSYN  
ATOM    892    H GLU   101       0.778 -68.929 -23.334  1.00  0.00      BSYN  
ATOM    893   CA GLU   101       1.990 -67.548 -23.946  1.00  0.00      BSYN  
ATOM    894   CB GLU   101       2.913 -68.256 -22.969  1.00  0.00      BSYN  
ATOM    895   CG GLU   101       2.956 -67.640 -21.641  1.00  0.00      BSYN  
ATOM    896   CD GLU   101       1.882 -68.146 -20.620  1.00  0.00      BSYN  
ATOM    897  OE1 GLU   101       1.499 -69.284 -20.652  1.00  0.00      BSYN  
ATOM    898  OE2 GLU   101       1.512 -67.429 -19.757  1.00  0.00      BSYN  
ATOM    899    C GLU   101       2.464 -67.851 -25.383  1.00  0.00      BSYN  
ATOM    900    O GLU   101       2.444 -69.003 -25.778  1.00  0.00      BSYN  
ATOM    901    N ALA   102       3.097 -66.935 -26.097  1.00  0.00      BSYN  
ATOM    902    H ALA   102       3.168 -66.029 -25.729  1.00  0.00      BSYN  
ATOM    903   CA ALA   102       3.643 -67.171 -27.484  1.00  0.00      BSYN  
ATOM    904   CB ALA   102       3.500 -65.894 -28.249  1.00  0.00      BSYN  
ATOM    905    C ALA   102       5.001 -67.793 -27.550  1.00  0.00      BSYN  
ATOM    906    O ALA   102       6.044 -67.207 -27.663  1.00  0.00      BSYN  
ATOM    907    N ALA   103       4.966 -69.106 -27.515  1.00  0.00      BSYN  
ATOM    908    H ALA   103       4.131 -69.618 -27.530  1.00  0.00      BSYN  
ATOM    909   CA ALA   103       6.154 -69.955 -27.533  1.00  0.00      BSYN  
ATOM    910   CB ALA   103       6.492 -70.493 -26.181  1.00  0.00      BSYN  
ATOM    911    C ALA   103       5.967 -71.108 -28.460  1.00  0.00      BSYN  
ATOM    912    O ALA   103       5.522 -72.143 -28.135  1.00  0.00      BSYN  
ATOM    913    N GLU   104       6.194 -70.632 -29.600  1.00  0.00      BSYN  
ATOM    914    H GLU   104       6.322 -69.680 -29.794  1.00  0.00      BSYN  
ATOM    915   CA GLU   104       5.793 -71.389 -30.789  1.00  0.00      BSYN  
ATOM    916   CB GLU   104       4.748 -70.590 -31.438  1.00  0.00      BSYN  
ATOM    917   CG GLU   104       3.339 -70.422 -30.858  1.00  0.00      BSYN  
ATOM    918   CD GLU   104       2.513 -71.704 -30.739  1.00  0.00      BSYN  
ATOM    919  OE1 GLU   104       2.307 -72.136 -29.636  1.00  0.00      BSYN  
ATOM    920  OE2 GLU   104       2.003 -72.248 -31.713  1.00  0.00      BSYN  
ATOM    921    C GLU   104       7.066 -71.486 -31.710  1.00  0.00      BSYN  
ATOM    922    O GLU   104       7.360 -72.597 -32.145  1.00  0.00      BSYN  
ATOM    923    N GLU   105       7.771 -70.370 -31.890  1.00  0.00      BSYN  
ATOM    924    H GLU   105       7.396 -69.485 -31.697  1.00  0.00      BSYN  
ATOM    925   CA GLU   105       9.034 -70.154 -32.653  1.00  0.00      BSYN  
ATOM    926   CB GLU   105       9.683 -68.691 -32.306  1.00  0.00      BSYN  
ATOM    927   CG GLU   105       9.033 -67.307 -31.918  1.00  0.00      BSYN  
ATOM    928   CD GLU   105       8.402 -67.196 -30.579  1.00  0.00      BSYN  
ATOM    929  OE1 GLU   105       7.439 -67.922 -30.347  1.00  0.00      BSYN  
ATOM    930  OE2 GLU   105       8.857 -66.403 -29.755  1.00  0.00      BSYN  
ATOM    931    C GLU   105      10.095 -71.204 -32.185  1.00  0.00      BSYN  
ATOM    932    O GLU   105      10.365 -71.230 -30.910  1.00  0.00      BSYN  
ATOM    933    N PRO   106      10.785 -71.977 -33.080  1.00  0.00      BSYN  
ATOM    934   CD PRO   106      10.454 -72.158 -34.438  1.00  0.00      BSYN  
ATOM    935   CA PRO   106      11.749 -72.904 -32.672  1.00  0.00      BSYN  
ATOM    936   CB PRO   106      11.477 -73.985 -33.582  1.00  0.00      BSYN  
ATOM    937   CG PRO   106      11.203 -73.403 -34.892  1.00  0.00      BSYN  
ATOM    938    C PRO   106      13.188 -72.486 -32.736  1.00  0.00      BSYN  
ATOM    939    O PRO   106      13.500 -71.523 -33.481  1.00  0.00      BSYN  
ATOM    940    N LEU   107      13.915 -73.143 -31.820  1.00  0.00      BSYN  
ATOM    941    H LEU   107      13.615 -73.873 -31.239  1.00  0.00      BSYN  
ATOM    942   CA LEU   107      15.302 -72.650 -31.609  1.00  0.00      BSYN  
ATOM    943   CB LEU   107      15.624 -71.842 -30.371  1.00  0.00      BSYN  
ATOM    944   CG LEU   107      15.062 -70.336 -30.263  1.00  0.00      BSYN  
ATOM    945  CD1 LEU   107      15.364 -69.512 -29.027  1.00  0.00      BSYN  
ATOM    946  CD2 LEU   107      15.674 -69.680 -31.363  1.00  0.00      BSYN  
ATOM    947    C LEU   107      16.586 -73.411 -32.143  1.00  0.00      BSYN  
ATOM    948    O LEU   107      16.883 -74.542 -31.817  1.00  0.00      BSYN  
ATOM    949    N ILE   108      17.213 -72.825 -33.132  1.00  0.00      BSYN  
ATOM    950    H ILE   108      17.002 -71.981 -33.582  1.00  0.00      BSYN  
ATOM    951   CA ILE   108      18.378 -73.453 -33.820  1.00  0.00      BSYN  
ATOM    952   CB ILE   108      18.551 -72.837 -35.247  1.00  0.00      BSYN  
ATOM    953  CG2 ILE   108      19.361 -73.844 -36.117  1.00  0.00      BSYN  
ATOM    954  CG1 ILE   108      17.152 -72.775 -36.051  1.00  0.00      BSYN  
ATOM    955   CD ILE   108      16.243 -71.592 -35.997  1.00  0.00      BSYN  
ATOM    956    C ILE   108      19.682 -73.381 -33.173  1.00  0.00      BSYN  
ATOM    957    O ILE   108      20.293 -72.282 -33.297  1.00  0.00      BSYN  
ATOM    958    N GLU   109      20.278 -74.566 -32.768  1.00  0.00      BSYN  
ATOM    959    H GLU   109      20.069 -75.442 -33.153  1.00  0.00      BSYN  
ATOM    960   CA GLU   109      21.376 -74.477 -31.853  1.00  0.00      BSYN  
ATOM    961   CB GLU   109      20.855 -75.268 -30.604  1.00  0.00      BSYN  
ATOM    962   CG GLU   109      19.577 -74.703 -29.934  1.00  0.00      BSYN  
ATOM    963   CD GLU   109      19.456 -75.084 -28.490  1.00  0.00      BSYN  
ATOM    964  OE1 GLU   109      19.628 -74.203 -27.644  1.00  0.00      BSYN  
ATOM    965  OE2 GLU   109      19.173 -76.205 -28.242  1.00  0.00      BSYN  
ATOM    966    C GLU   109      22.618 -75.052 -32.555  1.00  0.00      BSYN  
ATOM    967    O GLU   109      22.502 -75.927 -33.433  1.00  0.00      BSYN  
ATOM    968    N PRO   110      23.852 -74.402 -32.405  1.00  0.00      BSYN  
ATOM    969   CD PRO   110      24.195 -73.103 -31.789  1.00  0.00      BSYN  
ATOM    970   CA PRO   110      25.144 -74.905 -33.009  1.00  0.00      BSYN  
ATOM    971   CB PRO   110      26.032 -73.839 -33.073  1.00  0.00      BSYN  
ATOM    972   CG PRO   110      25.307 -72.651 -32.707  1.00  0.00      BSYN  
ATOM    973    C PRO   110      25.695 -75.858 -32.004  1.00  0.00      BSYN  
ATOM    974    O PRO   110      26.003 -75.560 -30.789  1.00  0.00      BSYN  
ATOM    975    N LEU   111      25.911 -77.064 -32.586  1.00  0.00      BSYN  
ATOM    976    H LEU   111      25.571 -77.351 -33.460  1.00  0.00      BSYN  
ATOM    977   CA LEU   111      26.645 -78.040 -31.695  1.00  0.00      BSYN  
ATOM    978   CB LEU   111      26.188 -79.458 -31.836  1.00  0.00      BSYN  
ATOM    979   CG LEU   111      25.800 -79.999 -33.182  1.00  0.00      BSYN  
ATOM    980  CD1 LEU   111      25.978 -81.605 -33.138  1.00  0.00      BSYN  
ATOM    981  CD2 LEU   111      24.340 -79.720 -33.415  1.00  0.00      BSYN  
ATOM    982    C LEU   111      28.166 -77.778 -31.605  1.00  0.00      BSYN  
ATOM    983    O LEU   111      28.709 -76.902 -32.296  1.00  0.00      BSYN  
ATOM    984    N MET   112      28.775 -78.510 -30.711  1.00  0.00      BSYN  
ATOM    985    H MET   112      28.287 -79.239 -30.274  1.00  0.00      BSYN  
ATOM    986   CA MET   112      30.228 -78.289 -30.496  1.00  0.00      BSYN  
ATOM    987   CB MET   112      30.528 -77.680 -29.166  1.00  0.00      BSYN  
ATOM    988   CG MET   112      30.608 -76.102 -29.184  1.00  0.00      BSYN  
ATOM    989   SD MET   112      32.037 -75.376 -30.020  1.00  0.00      BSYN  
ATOM    990   CE MET   112      31.974 -74.055 -28.898  1.00  0.00      BSYN  
ATOM    991    C MET   112      30.937 -79.540 -30.678  1.00  0.00      BSYN  
ATOM    992    O MET   112      30.456 -80.641 -30.326  1.00  0.00      BSYN  
ATOM    993    N GLU   113      32.094 -79.226 -31.357  1.00  0.00      BSYN  
ATOM    994    H GLU   113      32.051 -78.377 -31.844  1.00  0.00      BSYN  
ATOM    995   CA GLU   113      33.161 -80.196 -31.480  1.00  0.00      BSYN  
ATOM    996   CB GLU   113      32.756 -81.131 -32.620  1.00  0.00      BSYN  
ATOM    997   CG GLU   113      33.183 -82.541 -32.341  1.00  0.00      BSYN  
ATOM    998   CD GLU   113      32.905 -83.693 -33.305  1.00  0.00      BSYN  
ATOM    999  OE1 GLU   113      31.743 -83.913 -33.583  1.00  0.00      BSYN  
ATOM   1000  OE2 GLU   113      33.862 -84.368 -33.684  1.00  0.00      BSYN  
ATOM   1001    C GLU   113      34.409 -79.400 -31.802  1.00  0.00      BSYN  
ATOM   1002    O GLU   113      34.526 -78.474 -32.530  1.00  0.00      BSYN  
ATOM   1003    N PRO   114      35.515 -79.948 -31.098  1.00  0.00      BSYN  
ATOM   1004   CD PRO   114      35.297 -80.818 -29.914  1.00  0.00      BSYN  
ATOM   1005   CA PRO   114      36.898 -79.499 -31.171  1.00  0.00      BSYN  
ATOM   1006   CB PRO   114      37.468 -80.138 -29.925  1.00  0.00      BSYN  
ATOM   1007   CG PRO   114      36.717 -81.282 -29.633  1.00  0.00      BSYN  
ATOM   1008    C PRO   114      37.550 -79.814 -32.497  1.00  0.00      BSYN  
ATOM   1009    O PRO   114      38.490 -79.068 -32.885  1.00  0.00      BSYN  
ATOM   1010    N GLU   115      37.145 -80.856 -33.186  1.00  0.00      BSYN  
ATOM   1011    H GLU   115      36.340 -81.369 -32.964  1.00  0.00      BSYN  
ATOM   1012   CA GLU   115      38.015 -81.279 -34.277  1.00  0.00      BSYN  
ATOM   1013   CB GLU   115      38.934 -82.456 -33.856  1.00  0.00      BSYN  
ATOM   1014   CG GLU   115      40.442 -82.142 -33.867  1.00  0.00      BSYN  
ATOM   1015   CD GLU   115      41.458 -83.179 -33.399  1.00  0.00      BSYN  
ATOM   1016  OE1 GLU   115      41.731 -84.010 -34.153  1.00  0.00      BSYN  
ATOM   1017  OE2 GLU   115      42.136 -83.046 -32.343  1.00  0.00      BSYN  
ATOM   1018    C GLU   115      36.904 -81.902 -35.115  1.00  0.00      BSYN  
ATOM   1019    O GLU   115      36.101 -82.777 -34.699  1.00  0.00      BSYN  
ATOM   1020    N GLY   116      36.963 -81.387 -36.367  1.00  0.00      BSYN  
ATOM   1021    H GLY   116      37.626 -80.699 -36.586  1.00  0.00      BSYN  
ATOM   1022   CA GLY   116      36.070 -81.721 -37.371  1.00  0.00      BSYN  
ATOM   1023    C GLY   116      35.650 -80.437 -37.979  1.00  0.00      BSYN  
ATOM   1024    O GLY   116      35.248 -80.305 -39.106  1.00  0.00      BSYN  
ATOM   1025    N GLU   117      36.044 -79.343 -37.343  1.00  0.00      BSYN  
ATOM   1026    H GLU   117      36.515 -79.519 -36.502  1.00  0.00      BSYN  
ATOM   1027   CA GLU   117      35.999 -77.981 -37.870  1.00  0.00      BSYN  
ATOM   1028   CB GLU   117      34.933 -77.205 -37.065  1.00  0.00      BSYN  
ATOM   1029   CG GLU   117      34.404 -75.912 -37.644  1.00  0.00      BSYN  
ATOM   1030   CD GLU   117      33.405 -75.144 -36.796  1.00  0.00      BSYN  
ATOM   1031  OE1 GLU   117      32.174 -75.094 -37.012  1.00  0.00      BSYN  
ATOM   1032  OE2 GLU   117      33.809 -74.475 -35.856  1.00  0.00      BSYN  
ATOM   1033    C GLU   117      37.282 -77.163 -38.205  1.00  0.00      BSYN  
ATOM   1034    O GLU   117      38.331 -77.365 -37.533  1.00  0.00      BSYN  
ATOM   1035    N SER   118      37.388 -76.480 -39.361  1.00  0.00      BSYN  
ATOM   1036    H SER   118      36.878 -76.869 -40.102  1.00  0.00      BSYN  
ATOM   1037   CA SER   118      38.522 -75.595 -39.591  1.00  0.00      BSYN  
ATOM   1038   CB SER   118      39.692 -76.532 -40.185  1.00  0.00      BSYN  
ATOM   1039   OG SER   118      40.845 -75.750 -40.473  1.00  0.00      BSYN  
ATOM   1040   HG SER   118      41.444 -76.470 -40.686  1.00  0.00      BSYN  
ATOM   1041    C SER   118      37.983 -74.520 -40.456  1.00  0.00      BSYN  
ATOM   1042    O SER   118      37.803 -73.361 -40.086  1.00  0.00      BSYN  
ATOM   1043    N TYR   119      37.705 -74.900 -41.708  1.00  0.00      BSYN  
ATOM   1044    H TYR   119      37.567 -75.806 -42.053  1.00  0.00      BSYN  
ATOM   1045   CA TYR   119      37.640 -73.824 -42.629  1.00  0.00      BSYN  
ATOM   1046   CB TYR   119      38.230 -74.124 -43.983  1.00  0.00      BSYN  
ATOM   1047   CG TYR   119      39.780 -73.998 -44.201  1.00  0.00      BSYN  
ATOM   1048  CD1 TYR   119      40.365 -74.765 -45.235  1.00  0.00      BSYN  
ATOM   1049  CE1 TYR   119      41.732 -74.733 -45.436  1.00  0.00      BSYN  
ATOM   1050  CD2 TYR   119      40.538 -73.147 -43.475  1.00  0.00      BSYN  
ATOM   1051  CE2 TYR   119      41.890 -73.068 -43.815  1.00  0.00      BSYN  
ATOM   1052   CZ TYR   119      42.479 -73.858 -44.722  1.00  0.00      BSYN  
ATOM   1053   OH TYR   119      43.816 -73.831 -44.947  1.00  0.00      BSYN  
ATOM   1054   HH TYR   119      44.181 -74.549 -45.469  1.00  0.00      BSYN  
ATOM   1055    C TYR   119      36.542 -72.875 -42.885  1.00  0.00      BSYN  
ATOM   1056    O TYR   119      35.344 -73.158 -42.954  1.00  0.00      BSYN  
ATOM   1057    N GLU   120      37.116 -71.717 -43.215  1.00  0.00      BSYN  
ATOM   1058    H GLU   120      38.091 -71.669 -43.129  1.00  0.00      BSYN  
ATOM   1059   CA GLU   120      36.374 -70.565 -43.723  1.00  0.00      BSYN  
ATOM   1060   CB GLU   120      36.807 -69.280 -43.136  1.00  0.00      BSYN  
ATOM   1061   CG GLU   120      36.164 -68.917 -41.817  1.00  0.00      BSYN  
ATOM   1062   CD GLU   120      36.418 -67.607 -41.148  1.00  0.00      BSYN  
ATOM   1063  OE1 GLU   120      37.407 -67.473 -40.397  1.00  0.00      BSYN  
ATOM   1064  OE2 GLU   120      35.636 -66.712 -41.336  1.00  0.00      BSYN  
ATOM   1065    C GLU   120      36.524 -70.466 -45.228  1.00  0.00      BSYN  
ATOM   1066    O GLU   120      37.575 -70.102 -45.808  1.00  0.00      BSYN  
ATOM   1067    N ASP   121      35.455 -70.632 -45.914  1.00  0.00      BSYN  
ATOM   1068    H ASP   121      34.665 -70.264 -45.467  1.00  0.00      BSYN  
ATOM   1069   CA ASP   121      35.448 -70.812 -47.355  1.00  0.00      BSYN  
ATOM   1070   CB ASP   121      34.908 -72.190 -47.723  1.00  0.00      BSYN  
ATOM   1071   CG ASP   121      35.571 -72.853 -48.865  1.00  0.00      BSYN  
ATOM   1072  OD1 ASP   121      36.805 -72.876 -48.852  1.00  0.00      BSYN  
ATOM   1073  OD2 ASP   121      34.934 -73.440 -49.737  1.00  0.00      BSYN  
ATOM   1074    C ASP   121      34.492 -69.847 -48.095  1.00  0.00      BSYN  
ATOM   1075    O ASP   121      33.435 -69.664 -47.540  1.00  0.00      BSYN  
ATOM   1076    N PRO   122      34.977 -69.027 -49.157  1.00  0.00      BSYN  
ATOM   1077   CD PRO   122      36.362 -68.818 -49.544  1.00  0.00      BSYN  
ATOM   1078   CA PRO   122      34.152 -68.136 -49.891  1.00  0.00      BSYN  
ATOM   1079   CB PRO   122      35.162 -67.391 -50.758  1.00  0.00      BSYN  
ATOM   1080   CG PRO   122      36.344 -68.282 -50.868  1.00  0.00      BSYN  
ATOM   1081    C PRO   122      33.065 -68.741 -50.755  1.00  0.00      BSYN  
ATOM   1082    O PRO   122      33.124 -69.838 -51.217  1.00  0.00      BSYN  
ATOM   1083    N PRO   123      31.908 -68.091 -51.045  1.00  0.00      BSYN  
ATOM   1084   CD PRO   123      31.607 -66.807 -50.375  1.00  0.00      BSYN  
ATOM   1085   CA PRO   123      30.859 -68.480 -51.960  1.00  0.00      BSYN  
ATOM   1086   CB PRO   123      29.861 -67.480 -51.653  1.00  0.00      BSYN  
ATOM   1087   CG PRO   123      30.663 -66.262 -51.340  1.00  0.00      BSYN  
ATOM   1088    C PRO   123      30.931 -68.905 -53.428  1.00  0.00      BSYN  
ATOM   1089    O PRO   123      29.952 -69.211 -54.077  1.00  0.00      BSYN  
ATOM   1090    N GLN   124      32.125 -68.698 -53.955  1.00  0.00      BSYN  
ATOM   1091    H GLN   124      32.762 -68.170 -53.430  1.00  0.00      BSYN  
ATOM   1092   CA GLN   124      32.528 -69.139 -55.252  1.00  0.00      BSYN  
ATOM   1093   CB GLN   124      34.011 -68.963 -55.489  1.00  0.00      BSYN  
ATOM   1094   CG GLN   124      34.381 -67.466 -55.646  1.00  0.00      BSYN  
ATOM   1095   CD GLN   124      35.801 -67.232 -56.071  1.00  0.00      BSYN  
ATOM   1096  OE1 GLN   124      36.161 -66.484 -56.929  1.00  0.00      BSYN  
ATOM   1097  NE2 GLN   124      36.878 -67.772 -55.362  1.00  0.00      BSYN  
ATOM   1098 HE21 GLN   124      36.669 -68.386 -54.627  1.00  0.00      BSYN  
ATOM   1099 HE22 GLN   124      37.809 -67.552 -55.576  1.00  0.00      BSYN  
ATOM   1100    C GLN   124      32.311 -70.666 -55.441  1.00  0.00      BSYN  
ATOM   1101    O GLN   124      32.290 -71.366 -54.408  1.00  0.00      BSYN  
ATOM   1102    N GLU   125      32.086 -71.286 -56.571  1.00  0.00      BSYN  
ATOM   1103    H GLU   125      32.026 -70.841 -57.442  1.00  0.00      BSYN  
ATOM   1104   CA GLU   125      31.557 -72.658 -56.519  1.00  0.00      BSYN  
ATOM   1105   CB GLU   125      30.201 -72.746 -57.286  1.00  0.00      BSYN  
ATOM   1106   CG GLU   125      29.326 -74.014 -57.269  1.00  0.00      BSYN  
ATOM   1107   CD GLU   125      28.088 -74.025 -58.133  1.00  0.00      BSYN  
ATOM   1108  OE1 GLU   125      28.224 -73.869 -59.320  1.00  0.00      BSYN  
ATOM   1109  OE2 GLU   125      26.989 -74.218 -57.621  1.00  0.00      BSYN  
ATOM   1110    C GLU   125      32.597 -73.661 -57.099  1.00  0.00      BSYN  
ATOM   1111    O GLU   125      33.481 -73.253 -57.821  1.00  0.00      BSYN  
ATOM   1112    N GLU   126      32.498 -74.954 -56.723  1.00  0.00      BSYN  
ATOM   1113    H GLU   126      31.645 -75.374 -56.485  1.00  0.00      BSYN  
ATOM   1114   CA GLU   126      33.454 -75.980 -57.038  1.00  0.00      BSYN  
ATOM   1115   CB GLU   126      33.613 -76.967 -55.923  1.00  0.00      BSYN  
ATOM   1116   CG GLU   126      34.951 -76.761 -55.138  1.00  0.00      BSYN  
ATOM   1117   CD GLU   126      35.100 -77.852 -54.103  1.00  0.00      BSYN  
ATOM   1118  OE1 GLU   126      35.860 -78.754 -54.313  1.00  0.00      BSYN  
ATOM   1119  OE2 GLU   126      34.432 -77.753 -53.026  1.00  0.00      BSYN  
ATOM   1120    C GLU   126      33.161 -76.716 -58.280  1.00  0.00      BSYN  
ATOM   1121    O GLU   126      32.211 -77.438 -58.562  1.00  0.00      BSYN  
ATOM   1122    N TYR   127      34.128 -76.363 -59.113  1.00  0.00      BSYN  
ATOM   1123    H TYR   127      34.992 -75.960 -58.884  1.00  0.00      BSYN  
ATOM   1124   CA TYR   127      33.980 -76.808 -60.510  1.00  0.00      BSYN  
ATOM   1125   CB TYR   127      33.998 -75.630 -61.460  1.00  0.00      BSYN  
ATOM   1126   CG TYR   127      33.769 -74.171 -61.227  1.00  0.00      BSYN  
ATOM   1127  CD1 TYR   127      34.761 -73.229 -61.250  1.00  0.00      BSYN  
ATOM   1128  CE1 TYR   127      34.494 -71.880 -61.075  1.00  0.00      BSYN  
ATOM   1129  CD2 TYR   127      32.458 -73.776 -61.104  1.00  0.00      BSYN  
ATOM   1130  CE2 TYR   127      32.166 -72.412 -60.988  1.00  0.00      BSYN  
ATOM   1131   CZ TYR   127      33.185 -71.463 -60.969  1.00  0.00      BSYN  
ATOM   1132   OH TYR   127      32.975 -70.133 -60.865  1.00  0.00      BSYN  
ATOM   1133   HH TYR   127      33.809 -69.662 -60.932  1.00  0.00      BSYN  
ATOM   1134    C TYR   127      35.267 -77.583 -60.794  1.00  0.00      BSYN  
ATOM   1135    O TYR   127      36.382 -76.943 -60.918  1.00  0.00      BSYN  
ATOM   1136    N GLN   128      35.144 -78.888 -60.783  1.00  0.00      BSYN  
ATOM   1137    H GLN   128      34.232 -79.184 -60.578  1.00  0.00      BSYN  
ATOM   1138   CA GLN   128      36.209 -79.864 -60.929  1.00  0.00      BSYN  
ATOM   1139   CB GLN   128      36.635 -80.403 -59.481  1.00  0.00      BSYN  
ATOM   1140   CG GLN   128      37.224 -79.544 -58.349  1.00  0.00      BSYN  
ATOM   1141   CD GLN   128      38.750 -79.355 -58.542  1.00  0.00      BSYN  
ATOM   1142  OE1 GLN   128      39.522 -79.891 -57.719  1.00  0.00      BSYN  
ATOM   1143  NE2 GLN   128      39.425 -78.599 -59.488  1.00  0.00      BSYN  
ATOM   1144 HE21 GLN   128      40.403 -78.566 -59.440  1.00  0.00      BSYN  
ATOM   1145 HE22 GLN   128      38.837 -78.070 -60.067  1.00  0.00      BSYN  
ATOM   1146    C GLN   128      35.595 -80.974 -61.741  1.00  0.00      BSYN  
ATOM   1147    O GLN   128      36.075 -81.197 -62.787  1.00  0.00      BSYN  
ATOM   1148    N GLU   129      34.658 -81.747 -61.155  1.00  0.00      BSYN  
ATOM   1149    H GLU   129      34.298 -81.509 -60.275  1.00  0.00      BSYN  
ATOM   1150   CA GLU   129      34.285 -82.987 -61.798  1.00  0.00      BSYN  
ATOM   1151   CB GLU   129      34.468 -84.189 -60.825  1.00  0.00      BSYN  
ATOM   1152   CG GLU   129      36.000 -84.425 -61.021  1.00  0.00      BSYN  
ATOM   1153   CD GLU   129      36.199 -85.942 -60.949  1.00  0.00      BSYN  
ATOM   1154  OE1 GLU   129      36.435 -86.500 -59.868  1.00  0.00      BSYN  
ATOM   1155  OE2 GLU   129      36.104 -86.520 -62.080  1.00  0.00      BSYN  
ATOM   1156    C GLU   129      32.851 -83.022 -62.267  1.00  0.00      BSYN  
ATOM   1157    O GLU   129      31.896 -82.885 -61.423  1.00  0.00      BSYN  
ATOM   1158    N TYR   130      32.651 -83.177 -63.621  1.00  0.00      BSYN  
ATOM   1159    H TYR   130      33.419 -83.181 -64.230  1.00  0.00      BSYN  
ATOM   1160   CA TYR   130      31.307 -83.184 -64.275  1.00  0.00      BSYN  
ATOM   1161   CB TYR   130      30.740 -81.815 -64.348  1.00  0.00      BSYN  
ATOM   1162   CG TYR   130      31.710 -80.595 -64.602  1.00  0.00      BSYN  
ATOM   1163  CD1 TYR   130      32.227 -80.267 -65.830  1.00  0.00      BSYN  
ATOM   1164  CE1 TYR   130      33.127 -79.234 -65.999  1.00  0.00      BSYN  
ATOM   1165  CD2 TYR   130      32.136 -79.811 -63.452  1.00  0.00      BSYN  
ATOM   1166  CE2 TYR   130      33.031 -78.771 -63.644  1.00  0.00      BSYN  
ATOM   1167   CZ TYR   130      33.504 -78.490 -64.908  1.00  0.00      BSYN  
ATOM   1168   OH TYR   130      34.322 -77.330 -64.984  1.00  0.00      BSYN  
ATOM   1169   HH TYR   130      34.734 -77.315 -65.851  1.00  0.00      BSYN  
ATOM   1170    C TYR   130      31.191 -83.856 -65.611  1.00  0.00      BSYN  
ATOM   1171    O TYR   130      31.715 -83.462 -66.632  1.00  0.00      BSYN  
ATOM   1172    N GLU   131      30.530 -84.980 -65.497  1.00  0.00      BSYN  
ATOM   1173    H GLU   131      30.232 -85.245 -64.602  1.00  0.00      BSYN  
ATOM   1174   CA GLU   131      30.365 -85.832 -66.740  1.00  0.00      BSYN  
ATOM   1175   CB GLU   131      29.349 -86.871 -66.492  1.00  0.00      BSYN  
ATOM   1176   CG GLU   131      29.628 -88.056 -65.614  1.00  0.00      BSYN  
ATOM   1177   CD GLU   131      29.476 -87.905 -64.125  1.00  0.00      BSYN  
ATOM   1178  OE1 GLU   131      29.980 -86.939 -63.619  1.00  0.00      BSYN  
ATOM   1179  OE2 GLU   131      28.958 -88.774 -63.470  1.00  0.00      BSYN  
ATOM   1180    C GLU   131      29.916 -85.301 -68.158  1.00  0.00      BSYN  
ATOM   1181    O GLU   131      28.994 -84.447 -68.253  1.00  0.00      BSYN  
ATOM   1182    N PRO   132      30.750 -85.705 -69.131  1.00  0.00      BSYN  
ATOM   1183   CD PRO   132      32.146 -85.885 -68.974  1.00  0.00      BSYN  
ATOM   1184   CA PRO   132      30.492 -85.505 -70.597  1.00  0.00      BSYN  
ATOM   1185   CB PRO   132      31.932 -85.349 -71.043  1.00  0.00      BSYN  
ATOM   1186   CG PRO   132      32.823 -84.977 -69.971  1.00  0.00      BSYN  
ATOM   1187    C PRO   132      29.773 -86.581 -71.407  1.00  0.00      BSYN  
ATOM   1188    O PRO   132      29.324 -87.592 -70.912  1.00  0.00      BSYN  
ATOM   1189    N GLU   133      29.363 -86.196 -72.712  1.00  0.00      BSYN  
ATOM   1190    H GLU   133      29.676 -85.288 -72.906  1.00  0.00      BSYN  
ATOM   1191   CA GLU   133      28.895 -86.989 -73.820  1.00  0.00      BSYN  
ATOM   1192   CB GLU   133      27.504 -87.618 -73.582  1.00  0.00      BSYN  
ATOM   1193   CG GLU   133      27.544 -89.087 -73.064  1.00  0.00      BSYN  
ATOM   1194   CD GLU   133      26.323 -89.668 -72.389  1.00  0.00      BSYN  
ATOM   1195  OE1 GLU   133      26.432 -90.568 -71.580  1.00  0.00      BSYN  
ATOM   1196  OE2 GLU   133      25.223 -89.262 -72.714  1.00  0.00      BSYN  
ATOM   1197    C GLU   133      28.925 -86.450 -75.263  1.00  0.00      BSYN  
ATOM   1198    O GLU   133      28.845 -85.208 -75.549  1.00  0.00      BSYN  
ATOM   1199    N ALA   134      29.270 -87.294 -76.270  1.00  0.00      BSYN  
ATOM   1200    H ALA   134      29.510 -88.223 -76.070  1.00  0.00      BSYN  
ATOM   1201   CA ALA   134      28.971 -86.891 -77.694  1.00  0.00      BSYN  
ATOM   1202   CB ALA   134      30.223 -87.093 -78.478  1.00  0.00      BSYN  
ATOM   1203    C ALA   134      27.895 -87.607 -78.464  1.00  0.00      BSYN  
ATOM   1204  OT1 ALA   134      27.885 -87.451 -79.665  1.00  0.00      BSYN  
ATOM   1205  OT2 ALA   134      26.944 -88.254 -77.852  1.00  0.00      BSYN  
END
