# Supplementary material for: Data set of intrinsically disordered proteins analysed at a local protein conformation level
Source: Data Brief. 2020 Mar 5;29:105383. doi: 10.1016/j.dib.2020.105383 (PMC7078294; doi:10.1016/j.dib.2020.105383)
Supplement: Supplementary file 1 [file mmc1.zip › the data/1-DATA/PED1AAD-pdb/1AAD-218.pdb]

CRYST1    1.000    1.000    1.000  90.00  90.00  90.00 P 1           1
ATOM      1  HT1 MET     1     -17.040 -79.421  16.243  1.00  0.00      BSYN  
ATOM      2  HT2 MET     1     -17.887 -77.958  16.837  1.00  0.00      BSYN  
ATOM      3    N MET     1     -17.265 -78.411  16.137  1.00  0.00      BSYN  
ATOM      4  HT3 MET     1     -16.334 -77.960  16.242  1.00  0.00      BSYN  
ATOM      5   CA MET     1     -17.747 -78.154  14.803  1.00  0.00      BSYN  
ATOM      6   CB MET     1     -18.822 -77.130  14.798  1.00  0.00      BSYN  
ATOM      7   CG MET     1     -20.037 -77.163  15.720  1.00  0.00      BSYN  
ATOM      8   SD MET     1     -21.334 -78.461  15.497  1.00  0.00      BSYN  
ATOM      9   CE MET     1     -20.958 -79.948  16.366  1.00  0.00      BSYN  
ATOM     10    C MET     1     -16.596 -77.870  13.956  1.00  0.00      BSYN  
ATOM     11    O MET     1     -15.701 -77.118  14.341  1.00  0.00      BSYN  
ATOM     12    N ASP     2     -16.522 -78.474  12.750  1.00  0.00      BSYN  
ATOM     13    H ASP     2     -17.343 -78.847  12.365  1.00  0.00      BSYN  
ATOM     14   CA ASP     2     -15.174 -78.524  12.072  1.00  0.00      BSYN  
ATOM     15   CB ASP     2     -14.459 -79.808  12.523  1.00  0.00      BSYN  
ATOM     16   CG ASP     2     -13.164 -80.154  11.743  1.00  0.00      BSYN  
ATOM     17  OD1 ASP     2     -12.168 -79.416  11.717  1.00  0.00      BSYN  
ATOM     18  OD2 ASP     2     -13.227 -81.231  11.095  1.00  0.00      BSYN  
ATOM     19    C ASP     2     -15.362 -78.519  10.469  1.00  0.00      BSYN  
ATOM     20    O ASP     2     -15.283 -79.501   9.753  1.00  0.00      BSYN  
ATOM     21    N VAL     3     -15.330 -77.502   9.645  1.00  0.00      BSYN  
ATOM     22    H VAL     3     -15.127 -77.754   8.720  1.00  0.00      BSYN  
ATOM     23   CA VAL     3     -15.425 -76.102  10.013  1.00  0.00      BSYN  
ATOM     24   CB VAL     3     -15.398 -75.352   8.741  1.00  0.00      BSYN  
ATOM     25  CG1 VAL     3     -15.452 -73.966   9.160  1.00  0.00      BSYN  
ATOM     26  CG2 VAL     3     -14.292 -75.681   7.828  1.00  0.00      BSYN  
ATOM     27    C VAL     3     -16.807 -75.911  10.729  1.00  0.00      BSYN  
ATOM     28    O VAL     3     -16.894 -75.225  11.714  1.00  0.00      BSYN  
ATOM     29    N PHE     4     -17.840 -76.538  10.181  1.00  0.00      BSYN  
ATOM     30    H PHE     4     -17.649 -77.283   9.575  1.00  0.00      BSYN  
ATOM     31   CA PHE     4     -19.171 -76.482  10.865  1.00  0.00      BSYN  
ATOM     32   CB PHE     4     -20.171 -75.508  10.221  1.00  0.00      BSYN  
ATOM     33   CG PHE     4     -19.917 -74.052  10.360  1.00  0.00      BSYN  
ATOM     34  CD1 PHE     4     -20.053 -73.195   9.247  1.00  0.00      BSYN  
ATOM     35  CD2 PHE     4     -19.519 -73.595  11.636  1.00  0.00      BSYN  
ATOM     36  CE1 PHE     4     -19.649 -71.914   9.476  1.00  0.00      BSYN  
ATOM     37  CE2 PHE     4     -19.335 -72.235  11.819  1.00  0.00      BSYN  
ATOM     38   CZ PHE     4     -19.294 -71.412  10.731  1.00  0.00      BSYN  
ATOM     39    C PHE     4     -19.703 -77.944  10.866  1.00  0.00      BSYN  
ATOM     40    O PHE     4     -19.640 -78.718  11.871  1.00  0.00      BSYN  
ATOM     41    N MET     5     -20.245 -78.336   9.641  1.00  0.00      BSYN  
ATOM     42    H MET     5     -20.238 -77.709   8.888  1.00  0.00      BSYN  
ATOM     43   CA MET     5     -20.641 -79.639   9.198  1.00  0.00      BSYN  
ATOM     44   CB MET     5     -21.699 -79.587   8.252  1.00  0.00      BSYN  
ATOM     45   CG MET     5     -23.022 -79.128   8.638  1.00  0.00      BSYN  
ATOM     46   SD MET     5     -23.999 -78.421   7.298  1.00  0.00      BSYN  
ATOM     47   CE MET     5     -23.081 -76.878   7.351  1.00  0.00      BSYN  
ATOM     48    C MET     5     -19.442 -80.252   8.520  1.00  0.00      BSYN  
ATOM     49    O MET     5     -18.656 -79.762   7.700  1.00  0.00      BSYN  
ATOM     50    N LYS     6     -19.191 -81.465   8.935  1.00  0.00      BSYN  
ATOM     51    H LYS     6     -19.624 -81.721   9.776  1.00  0.00      BSYN  
ATOM     52   CA LYS     6     -18.113 -82.205   8.272  1.00  0.00      BSYN  
ATOM     53   CB LYS     6     -16.914 -82.210   9.240  1.00  0.00      BSYN  
ATOM     54   CG LYS     6     -15.464 -82.603   8.673  1.00  0.00      BSYN  
ATOM     55   CD LYS     6     -15.146 -83.611   7.521  1.00  0.00      BSYN  
ATOM     56   CE LYS     6     -13.732 -83.399   7.030  1.00  0.00      BSYN  
ATOM     57   NZ LYS     6     -12.732 -83.530   8.097  1.00  0.00      BSYN  
ATOM     58  HZ1 LYS     6     -12.928 -84.174   8.890  1.00  0.00      BSYN  
ATOM     59  HZ2 LYS     6     -11.717 -83.415   7.902  1.00  0.00      BSYN  
ATOM     60  HZ3 LYS     6     -12.877 -82.566   8.460  1.00  0.00      BSYN  
ATOM     61    C LYS     6     -18.756 -83.573   8.261  1.00  0.00      BSYN  
ATOM     62    O LYS     6     -19.642 -83.875   7.453  1.00  0.00      BSYN  
ATOM     63    N GLY     7     -18.469 -84.474   9.114  1.00  0.00      BSYN  
ATOM     64    H GLY     7     -17.874 -84.292   9.871  1.00  0.00      BSYN  
ATOM     65   CA GLY     7     -18.985 -85.828   9.122  1.00  0.00      BSYN  
ATOM     66    C GLY     7     -19.916 -86.099  10.217  1.00  0.00      BSYN  
ATOM     67    O GLY     7     -19.460 -86.151  11.376  1.00  0.00      BSYN  
ATOM     68    N LEU     8     -21.220 -86.025   9.886  1.00  0.00      BSYN  
ATOM     69    H LEU     8     -21.459 -86.185   8.949  1.00  0.00      BSYN  
ATOM     70   CA LEU     8     -22.297 -85.950  10.866  1.00  0.00      BSYN  
ATOM     71   CB LEU     8     -22.851 -84.513  11.078  1.00  0.00      BSYN  
ATOM     72   CG LEU     8     -23.668 -83.891  10.008  1.00  0.00      BSYN  
ATOM     73  CD1 LEU     8     -24.193 -82.579  10.516  1.00  0.00      BSYN  
ATOM     74  CD2 LEU     8     -23.080 -83.612   8.603  1.00  0.00      BSYN  
ATOM     75    C LEU     8     -23.298 -87.018  10.565  1.00  0.00      BSYN  
ATOM     76    O LEU     8     -22.997 -87.927   9.783  1.00  0.00      BSYN  
ATOM     77    N SER     9     -24.559 -86.929  11.144  1.00  0.00      BSYN  
ATOM     78    H SER     9     -24.667 -86.067  11.598  1.00  0.00      BSYN  
ATOM     79   CA SER     9     -25.749 -87.840  11.241  1.00  0.00      BSYN  
ATOM     80   CB SER     9     -26.951 -87.281  12.081  1.00  0.00      BSYN  
ATOM     81   OG SER     9     -26.452 -86.686  13.297  1.00  0.00      BSYN  
ATOM     82   HG SER     9     -25.952 -85.866  13.285  1.00  0.00      BSYN  
ATOM     83    C SER     9     -26.327 -88.072   9.843  1.00  0.00      BSYN  
ATOM     84    O SER     9     -26.789 -89.201   9.474  1.00  0.00      BSYN  
ATOM     85    N MET    10     -26.362 -87.000   9.083  1.00  0.00      BSYN  
ATOM     86    H MET    10     -26.006 -86.181   9.486  1.00  0.00      BSYN  
ATOM     87   CA MET    10     -26.818 -87.001   7.654  1.00  0.00      BSYN  
ATOM     88   CB MET    10     -27.814 -85.973   7.294  1.00  0.00      BSYN  
ATOM     89   CG MET    10     -29.326 -86.051   7.735  1.00  0.00      BSYN  
ATOM     90   SD MET    10     -29.674 -85.943   9.426  1.00  0.00      BSYN  
ATOM     91   CE MET    10     -31.394 -85.720   9.853  1.00  0.00      BSYN  
ATOM     92    C MET    10     -25.746 -86.813   6.625  1.00  0.00      BSYN  
ATOM     93    O MET    10     -24.849 -86.060   6.845  1.00  0.00      BSYN  
ATOM     94    N ALA    11     -25.718 -87.558   5.450  1.00  0.00      BSYN  
ATOM     95    H ALA    11     -24.947 -87.185   4.974  1.00  0.00      BSYN  
ATOM     96   CA ALA    11     -26.565 -88.628   5.013  1.00  0.00      BSYN  
ATOM     97   CB ALA    11     -27.241 -88.116   3.729  1.00  0.00      BSYN  
ATOM     98    C ALA    11     -25.765 -89.950   4.791  1.00  0.00      BSYN  
ATOM     99    O ALA    11     -24.636 -89.951   4.317  1.00  0.00      BSYN  
ATOM    100    N LYS    12     -26.512 -90.983   4.943  1.00  0.00      BSYN  
ATOM    101    H LYS    12     -27.467 -90.846   5.115  1.00  0.00      BSYN  
ATOM    102   CA LYS    12     -26.137 -92.335   4.898  1.00  0.00      BSYN  
ATOM    103   CB LYS    12     -27.440 -93.055   5.131  1.00  0.00      BSYN  
ATOM    104   CG LYS    12     -27.606 -93.806   6.471  1.00  0.00      BSYN  
ATOM    105   CD LYS    12     -27.686 -92.776   7.558  1.00  0.00      BSYN  
ATOM    106   CE LYS    12     -29.052 -92.036   7.550  1.00  0.00      BSYN  
ATOM    107   NZ LYS    12     -30.147 -92.935   7.911  1.00  0.00      BSYN  
ATOM    108  HZ1 LYS    12     -30.354 -93.592   7.132  1.00  0.00      BSYN  
ATOM    109  HZ2 LYS    12     -30.019 -93.293   8.879  1.00  0.00      BSYN  
ATOM    110  HZ3 LYS    12     -31.030 -92.386   7.893  1.00  0.00      BSYN  
ATOM    111    C LYS    12     -25.331 -92.826   3.693  1.00  0.00      BSYN  
ATOM    112    O LYS    12     -24.367 -93.507   3.772  1.00  0.00      BSYN  
ATOM    113    N GLU    13     -25.879 -92.474   2.534  1.00  0.00      BSYN  
ATOM    114    H GLU    13     -26.391 -91.638   2.519  1.00  0.00      BSYN  
ATOM    115   CA GLU    13     -25.693 -92.968   1.139  1.00  0.00      BSYN  
ATOM    116   CB GLU    13     -26.583 -92.161   0.186  1.00  0.00      BSYN  
ATOM    117   CG GLU    13     -27.950 -92.172   0.764  1.00  0.00      BSYN  
ATOM    118   CD GLU    13     -29.073 -91.311   0.009  1.00  0.00      BSYN  
ATOM    119  OE1 GLU    13     -30.075 -91.858  -0.372  1.00  0.00      BSYN  
ATOM    120  OE2 GLU    13     -29.025 -90.128  -0.077  1.00  0.00      BSYN  
ATOM    121    C GLU    13     -24.373 -93.002   0.511  1.00  0.00      BSYN  
ATOM    122    O GLU    13     -24.172 -93.603  -0.574  1.00  0.00      BSYN  
ATOM    123    N GLY    14     -23.371 -92.335   1.079  1.00  0.00      BSYN  
ATOM    124    H GLY    14     -23.592 -91.814   1.879  1.00  0.00      BSYN  
ATOM    125   CA GLY    14     -22.034 -92.111   0.608  1.00  0.00      BSYN  
ATOM    126    C GLY    14     -21.655 -90.698   0.176  1.00  0.00      BSYN  
ATOM    127    O GLY    14     -20.484 -90.480  -0.057  1.00  0.00      BSYN  
ATOM    128    N VAL    15     -22.740 -89.877   0.138  1.00  0.00      BSYN  
ATOM    129    H VAL    15     -23.597 -90.217   0.471  1.00  0.00      BSYN  
ATOM    130   CA VAL    15     -22.699 -88.483  -0.333  1.00  0.00      BSYN  
ATOM    131   CB VAL    15     -23.428 -88.122  -1.618  1.00  0.00      BSYN  
ATOM    132  CG1 VAL    15     -22.905 -86.750  -2.265  1.00  0.00      BSYN  
ATOM    133  CG2 VAL    15     -23.481 -89.253  -2.716  1.00  0.00      BSYN  
ATOM    134    C VAL    15     -23.532 -87.817   0.790  1.00  0.00      BSYN  
ATOM    135    O VAL    15     -24.611 -88.187   1.149  1.00  0.00      BSYN  
ATOM    136    N VAL    16     -22.733 -87.196   1.636  1.00  0.00      BSYN  
ATOM    137    H VAL    16     -21.765 -87.329   1.557  1.00  0.00      BSYN  
ATOM    138   CA VAL    16     -23.238 -86.303   2.601  1.00  0.00      BSYN  
ATOM    139   CB VAL    16     -22.441 -86.329   3.987  1.00  0.00      BSYN  
ATOM    140  CG1 VAL    16     -22.658 -87.822   4.373  1.00  0.00      BSYN  
ATOM    141  CG2 VAL    16     -20.950 -85.954   3.881  1.00  0.00      BSYN  
ATOM    142    C VAL    16     -23.411 -84.829   2.049  1.00  0.00      BSYN  
ATOM    143    O VAL    16     -22.786 -84.601   1.029  1.00  0.00      BSYN  
ATOM    144    N ALA    17     -24.106 -83.867   2.563  1.00  0.00      BSYN  
ATOM    145    H ALA    17     -23.745 -83.007   2.262  1.00  0.00      BSYN  
ATOM    146   CA ALA    17     -25.154 -84.105   3.561  1.00  0.00      BSYN  
ATOM    147   CB ALA    17     -25.035 -82.897   4.552  1.00  0.00      BSYN  
ATOM    148    C ALA    17     -26.538 -84.100   2.898  1.00  0.00      BSYN  
ATOM    149    O ALA    17     -27.081 -85.113   2.644  1.00  0.00      BSYN  
ATOM    150    N ALA    18     -26.968 -82.972   2.432  1.00  0.00      BSYN  
ATOM    151    H ALA    18     -26.562 -82.092   2.576  1.00  0.00      BSYN  
ATOM    152   CA ALA    18     -28.269 -82.822   1.679  1.00  0.00      BSYN  
ATOM    153   CB ALA    18     -28.904 -81.526   2.097  1.00  0.00      BSYN  
ATOM    154    C ALA    18     -27.809 -82.555   0.211  1.00  0.00      BSYN  
ATOM    155    O ALA    18     -26.912 -81.688  -0.011  1.00  0.00      BSYN  
ATOM    156    N ALA    19     -28.332 -83.417  -0.697  1.00  0.00      BSYN  
ATOM    157    H ALA    19     -28.966 -84.003  -0.233  1.00  0.00      BSYN  
ATOM    158   CA ALA    19     -27.997 -83.288  -2.120  1.00  0.00      BSYN  
ATOM    159   CB ALA    19     -27.721 -84.729  -2.590  1.00  0.00      BSYN  
ATOM    160    C ALA    19     -29.248 -82.906  -2.980  1.00  0.00      BSYN  
ATOM    161    O ALA    19     -30.282 -83.618  -3.052  1.00  0.00      BSYN  
ATOM    162    N GLU    20     -29.025 -81.867  -3.726  1.00  0.00      BSYN  
ATOM    163    H GLU    20     -28.130 -81.527  -3.932  1.00  0.00      BSYN  
ATOM    164   CA GLU    20     -30.060 -81.127  -4.480  1.00  0.00      BSYN  
ATOM    165   CB GLU    20     -29.485 -79.857  -5.024  1.00  0.00      BSYN  
ATOM    166   CG GLU    20     -29.944 -78.713  -4.034  1.00  0.00      BSYN  
ATOM    167   CD GLU    20     -29.226 -78.512  -2.673  1.00  0.00      BSYN  
ATOM    168  OE1 GLU    20     -29.688 -78.935  -1.617  1.00  0.00      BSYN  
ATOM    169  OE2 GLU    20     -28.221 -77.852  -2.616  1.00  0.00      BSYN  
ATOM    170    C GLU    20     -30.439 -82.032  -5.583  1.00  0.00      BSYN  
ATOM    171    O GLU    20     -29.713 -82.422  -6.431  1.00  0.00      BSYN  
ATOM    172    N LYS    21     -31.582 -82.614  -5.376  1.00  0.00      BSYN  
ATOM    173    H LYS    21     -32.185 -82.127  -4.777  1.00  0.00      BSYN  
ATOM    174   CA LYS    21     -32.154 -83.667  -6.240  1.00  0.00      BSYN  
ATOM    175   CB LYS    21     -32.444 -84.895  -5.446  1.00  0.00      BSYN  
ATOM    176   CG LYS    21     -33.410 -84.662  -4.190  1.00  0.00      BSYN  
ATOM    177   CD LYS    21     -34.151 -86.017  -3.943  1.00  0.00      BSYN  
ATOM    178   CE LYS    21     -35.265 -86.008  -2.886  1.00  0.00      BSYN  
ATOM    179   NZ LYS    21     -35.628 -87.400  -2.637  1.00  0.00      BSYN  
ATOM    180  HZ1 LYS    21     -36.045 -87.849  -3.478  1.00  0.00      BSYN  
ATOM    181  HZ2 LYS    21     -34.843 -87.971  -2.264  1.00  0.00      BSYN  
ATOM    182  HZ3 LYS    21     -36.405 -87.451  -1.948  1.00  0.00      BSYN  
ATOM    183    C LYS    21     -33.396 -83.233  -7.063  1.00  0.00      BSYN  
ATOM    184    O LYS    21     -34.232 -82.514  -6.486  1.00  0.00      BSYN  
ATOM    185    N THR    22     -33.423 -83.581  -8.351  1.00  0.00      BSYN  
ATOM    186    H THR    22     -32.577 -83.904  -8.726  1.00  0.00      BSYN  
ATOM    187   CA THR    22     -34.531 -83.181  -9.146  1.00  0.00      BSYN  
ATOM    188   CB THR    22     -33.911 -82.352 -10.306  1.00  0.00      BSYN  
ATOM    189  OG1 THR    22     -32.976 -81.314  -9.854  1.00  0.00      BSYN  
ATOM    190  HG1 THR    22     -32.858 -81.234  -8.905  1.00  0.00      BSYN  
ATOM    191  CG2 THR    22     -34.832 -81.600 -11.139  1.00  0.00      BSYN  
ATOM    192    C THR    22     -35.478 -84.267  -9.534  1.00  0.00      BSYN  
ATOM    193    O THR    22     -35.204 -85.427  -9.242  1.00  0.00      BSYN  
ATOM    194    N LYS    23     -36.693 -83.920 -10.107  1.00  0.00      BSYN  
ATOM    195    H LYS    23     -37.022 -83.053 -10.424  1.00  0.00      BSYN  
ATOM    196   CA LYS    23     -37.757 -84.752 -10.537  1.00  0.00      BSYN  
ATOM    197   CB LYS    23     -39.237 -84.149 -10.213  1.00  0.00      BSYN  
ATOM    198   CG LYS    23     -39.474 -84.083  -8.624  1.00  0.00      BSYN  
ATOM    199   CD LYS    23     -39.868 -85.533  -8.008  1.00  0.00      BSYN  
ATOM    200   CE LYS    23     -39.275 -85.539  -6.602  1.00  0.00      BSYN  
ATOM    201   NZ LYS    23     -37.886 -85.308  -6.520  1.00  0.00      BSYN  
ATOM    202  HZ1 LYS    23     -37.287 -86.057  -6.923  1.00  0.00      BSYN  
ATOM    203  HZ2 LYS    23     -37.713 -84.572  -7.234  1.00  0.00      BSYN  
ATOM    204  HZ3 LYS    23     -37.478 -84.986  -5.620  1.00  0.00      BSYN  
ATOM    205    C LYS    23     -37.445 -85.060 -11.993  1.00  0.00      BSYN  
ATOM    206    O LYS    23     -36.676 -85.901 -12.370  1.00  0.00      BSYN  
ATOM    207    N GLN    24     -37.782 -84.123 -12.862  1.00  0.00      BSYN  
ATOM    208    H GLN    24     -37.981 -83.202 -12.592  1.00  0.00      BSYN  
ATOM    209   CA GLN    24     -37.691 -84.217 -14.314  1.00  0.00      BSYN  
ATOM    210   CB GLN    24     -39.066 -84.378 -14.862  1.00  0.00      BSYN  
ATOM    211   CG GLN    24     -39.233 -84.107 -16.318  1.00  0.00      BSYN  
ATOM    212   CD GLN    24     -40.588 -84.673 -16.912  1.00  0.00      BSYN  
ATOM    213  OE1 GLN    24     -40.713 -85.893 -17.048  1.00  0.00      BSYN  
ATOM    214  NE2 GLN    24     -41.573 -83.908 -17.388  1.00  0.00      BSYN  
ATOM    215 HE21 GLN    24     -42.302 -84.282 -17.925  1.00  0.00      BSYN  
ATOM    216 HE22 GLN    24     -41.330 -82.984 -17.171  1.00  0.00      BSYN  
ATOM    217    C GLN    24     -36.927 -83.065 -14.827  1.00  0.00      BSYN  
ATOM    218    O GLN    24     -37.083 -81.885 -14.576  1.00  0.00      BSYN  
ATOM    219    N GLY    25     -35.975 -83.435 -15.547  1.00  0.00      BSYN  
ATOM    220    H GLY    25     -35.887 -84.385 -15.769  1.00  0.00      BSYN  
ATOM    221   CA GLY    25     -34.982 -82.457 -16.023  1.00  0.00      BSYN  
ATOM    222    C GLY    25     -34.054 -82.165 -14.919  1.00  0.00      BSYN  
ATOM    223    O GLY    25     -34.043 -81.076 -14.250  1.00  0.00      BSYN  
ATOM    224    N VAL    26     -33.136 -83.121 -14.727  1.00  0.00      BSYN  
ATOM    225    H VAL    26     -33.173 -83.927 -15.285  1.00  0.00      BSYN  
ATOM    226   CA VAL    26     -32.062 -82.990 -13.793  1.00  0.00      BSYN  
ATOM    227   CB VAL    26     -31.284 -84.327 -13.668  1.00  0.00      BSYN  
ATOM    228  CG1 VAL    26     -30.164 -84.210 -12.726  1.00  0.00      BSYN  
ATOM    229  CG2 VAL    26     -32.350 -85.331 -13.271  1.00  0.00      BSYN  
ATOM    230    C VAL    26     -31.112 -81.972 -14.537  1.00  0.00      BSYN  
ATOM    231    O VAL    26     -30.144 -82.280 -15.263  1.00  0.00      BSYN  
ATOM    232    N THR    27     -31.388 -80.637 -14.193  1.00  0.00      BSYN  
ATOM    233    H THR    27     -32.158 -80.466 -13.612  1.00  0.00      BSYN  
ATOM    234   CA THR    27     -30.628 -79.464 -14.717  1.00  0.00      BSYN  
ATOM    235   CB THR    27     -31.106 -79.003 -16.096  1.00  0.00      BSYN  
ATOM    236  OG1 THR    27     -31.745 -80.036 -16.853  1.00  0.00      BSYN  
ATOM    237  HG1 THR    27     -32.309 -80.562 -16.280  1.00  0.00      BSYN  
ATOM    238  CG2 THR    27     -30.065 -78.229 -16.945  1.00  0.00      BSYN  
ATOM    239    C THR    27     -30.690 -78.357 -13.618  1.00  0.00      BSYN  
ATOM    240    O THR    27     -31.744 -78.047 -13.162  1.00  0.00      BSYN  
ATOM    241    N GLU    28     -29.584 -77.638 -13.483  1.00  0.00      BSYN  
ATOM    242    H GLU    28     -28.862 -77.890 -14.096  1.00  0.00      BSYN  
ATOM    243   CA GLU    28     -29.429 -76.517 -12.542  1.00  0.00      BSYN  
ATOM    244   CB GLU    28     -29.087 -77.026 -11.113  1.00  0.00      BSYN  
ATOM    245   CG GLU    28     -30.108 -76.611 -10.091  1.00  0.00      BSYN  
ATOM    246   CD GLU    28     -29.958 -77.153  -8.732  1.00  0.00      BSYN  
ATOM    247  OE1 GLU    28     -30.385 -78.291  -8.608  1.00  0.00      BSYN  
ATOM    248  OE2 GLU    28     -29.346 -76.550  -7.843  1.00  0.00      BSYN  
ATOM    249    C GLU    28     -28.570 -75.373 -13.073  1.00  0.00      BSYN  
ATOM    250    O GLU    28     -27.360 -75.524 -13.145  1.00  0.00      BSYN  
ATOM    251    N ALA    29     -29.189 -74.435 -13.665  1.00  0.00      BSYN  
ATOM    252    H ALA    29     -30.039 -74.577 -14.131  1.00  0.00      BSYN  
ATOM    253   CA ALA    29     -28.465 -73.341 -14.349  1.00  0.00      BSYN  
ATOM    254   CB ALA    29     -28.939 -73.462 -15.793  1.00  0.00      BSYN  
ATOM    255    C ALA    29     -28.785 -72.015 -13.841  1.00  0.00      BSYN  
ATOM    256    O ALA    29     -29.918 -71.775 -13.338  1.00  0.00      BSYN  
ATOM    257    N ALA    30     -27.864 -71.109 -14.157  1.00  0.00      BSYN  
ATOM    258    H ALA    30     -27.360 -71.130 -14.997  1.00  0.00      BSYN  
ATOM    259   CA ALA    30     -27.781 -69.954 -13.404  1.00  0.00      BSYN  
ATOM    260   CB ALA    30     -26.260 -69.677 -13.127  1.00  0.00      BSYN  
ATOM    261    C ALA    30     -28.240 -68.754 -14.175  1.00  0.00      BSYN  
ATOM    262    O ALA    30     -28.005 -68.554 -15.323  1.00  0.00      BSYN  
ATOM    263    N GLU    31     -28.786 -67.785 -13.464  1.00  0.00      BSYN  
ATOM    264    H GLU    31     -29.154 -67.941 -12.570  1.00  0.00      BSYN  
ATOM    265   CA GLU    31     -28.967 -66.485 -13.914  1.00  0.00      BSYN  
ATOM    266   CB GLU    31     -30.456 -65.990 -13.930  1.00  0.00      BSYN  
ATOM    267   CG GLU    31     -31.179 -66.175 -15.244  1.00  0.00      BSYN  
ATOM    268   CD GLU    31     -32.646 -65.793 -15.024  1.00  0.00      BSYN  
ATOM    269  OE1 GLU    31     -32.869 -64.566 -14.884  1.00  0.00      BSYN  
ATOM    270  OE2 GLU    31     -33.529 -66.615 -15.106  1.00  0.00      BSYN  
ATOM    271    C GLU    31     -28.295 -65.630 -12.781  1.00  0.00      BSYN  
ATOM    272    O GLU    31     -28.593 -65.846 -11.613  1.00  0.00      BSYN  
ATOM    273    N LYS    32     -27.493 -64.657 -13.306  1.00  0.00      BSYN  
ATOM    274    H LYS    32     -27.625 -64.508 -14.266  1.00  0.00      BSYN  
ATOM    275   CA LYS    32     -26.530 -63.847 -12.585  1.00  0.00      BSYN  
ATOM    276   CB LYS    32     -25.194 -64.496 -12.534  1.00  0.00      BSYN  
ATOM    277   CG LYS    32     -24.243 -64.023 -11.398  1.00  0.00      BSYN  
ATOM    278   CD LYS    32     -24.771 -64.588 -10.059  1.00  0.00      BSYN  
ATOM    279   CE LYS    32     -23.715 -64.065  -9.098  1.00  0.00      BSYN  
ATOM    280   NZ LYS    32     -23.850 -63.227  -7.916  1.00  0.00      BSYN  
ATOM    281  HZ1 LYS    32     -24.328 -62.316  -8.067  1.00  0.00      BSYN  
ATOM    282  HZ2 LYS    32     -24.334 -63.860  -7.247  1.00  0.00      BSYN  
ATOM    283  HZ3 LYS    32     -22.844 -63.211  -7.652  1.00  0.00      BSYN  
ATOM    284    C LYS    32     -26.482 -62.557 -13.412  1.00  0.00      BSYN  
ATOM    285    O LYS    32     -26.968 -62.502 -14.556  1.00  0.00      BSYN  
ATOM    286    N THR    33     -25.882 -61.444 -12.931  1.00  0.00      BSYN  
ATOM    287    H THR    33     -25.553 -61.547 -12.014  1.00  0.00      BSYN  
ATOM    288   CA THR    33     -25.423 -60.342 -13.816  1.00  0.00      BSYN  
ATOM    289   CB THR    33     -24.575 -59.407 -12.973  1.00  0.00      BSYN  
ATOM    290  OG1 THR    33     -24.212 -59.941 -11.716  1.00  0.00      BSYN  
ATOM    291  HG1 THR    33     -23.256 -59.976 -11.633  1.00  0.00      BSYN  
ATOM    292  CG2 THR    33     -25.576 -58.310 -12.515  1.00  0.00      BSYN  
ATOM    293    C THR    33     -24.605 -60.655 -15.039  1.00  0.00      BSYN  
ATOM    294    O THR    33     -24.317 -59.750 -15.821  1.00  0.00      BSYN  
ATOM    295    N LYS    34     -24.452 -61.925 -15.509  1.00  0.00      BSYN  
ATOM    296    H LYS    34     -25.185 -62.573 -15.467  1.00  0.00      BSYN  
ATOM    297   CA LYS    34     -23.272 -62.240 -16.331  1.00  0.00      BSYN  
ATOM    298   CB LYS    34     -22.265 -63.118 -15.652  1.00  0.00      BSYN  
ATOM    299   CG LYS    34     -21.922 -63.043 -14.208  1.00  0.00      BSYN  
ATOM    300   CD LYS    34     -21.202 -61.677 -14.182  1.00  0.00      BSYN  
ATOM    301   CE LYS    34     -20.902 -61.145 -12.842  1.00  0.00      BSYN  
ATOM    302   NZ LYS    34     -19.991 -62.010 -12.011  1.00  0.00      BSYN  
ATOM    303  HZ1 LYS    34     -19.683 -61.649 -11.086  1.00  0.00      BSYN  
ATOM    304  HZ2 LYS    34     -20.267 -63.012 -12.034  1.00  0.00      BSYN  
ATOM    305  HZ3 LYS    34     -19.161 -62.040 -12.637  1.00  0.00      BSYN  
ATOM    306    C LYS    34     -23.662 -62.734 -17.725  1.00  0.00      BSYN  
ATOM    307    O LYS    34     -23.640 -63.875 -18.192  1.00  0.00      BSYN  
ATOM    308    N GLU    35     -24.035 -61.697 -18.466  1.00  0.00      BSYN  
ATOM    309    H GLU    35     -23.705 -60.799 -18.252  1.00  0.00      BSYN  
ATOM    310   CA GLU    35     -24.683 -61.860 -19.802  1.00  0.00      BSYN  
ATOM    311   CB GLU    35     -26.284 -61.802 -19.735  1.00  0.00      BSYN  
ATOM    312   CG GLU    35     -26.821 -62.947 -18.810  1.00  0.00      BSYN  
ATOM    313   CD GLU    35     -28.245 -62.807 -18.168  1.00  0.00      BSYN  
ATOM    314  OE1 GLU    35     -28.833 -63.859 -17.946  1.00  0.00      BSYN  
ATOM    315  OE2 GLU    35     -28.800 -61.697 -18.110  1.00  0.00      BSYN  
ATOM    316    C GLU    35     -24.280 -60.913 -20.816  1.00  0.00      BSYN  
ATOM    317    O GLU    35     -24.381 -59.734 -20.621  1.00  0.00      BSYN  
ATOM    318    N GLY    36     -23.941 -61.502 -21.924  1.00  0.00      BSYN  
ATOM    319    H GLY    36     -24.213 -62.432 -22.073  1.00  0.00      BSYN  
ATOM    320   CA GLY    36     -23.186 -60.893 -23.033  1.00  0.00      BSYN  
ATOM    321    C GLY    36     -23.867 -61.150 -24.316  1.00  0.00      BSYN  
ATOM    322    O GLY    36     -23.382 -61.891 -25.164  1.00  0.00      BSYN  
ATOM    323    N VAL    37     -25.119 -60.695 -24.567  1.00  0.00      BSYN  
ATOM    324    H VAL    37     -25.350 -59.757 -24.406  1.00  0.00      BSYN  
ATOM    325   CA VAL    37     -26.017 -61.374 -25.515  1.00  0.00      BSYN  
ATOM    326   CB VAL    37     -27.319 -62.002 -24.790  1.00  0.00      BSYN  
ATOM    327  CG1 VAL    37     -28.274 -62.585 -25.702  1.00  0.00      BSYN  
ATOM    328  CG2 VAL    37     -26.828 -63.217 -23.962  1.00  0.00      BSYN  
ATOM    329    C VAL    37     -26.175 -60.715 -26.868  1.00  0.00      BSYN  
ATOM    330    O VAL    37     -26.136 -59.515 -27.037  1.00  0.00      BSYN  
ATOM    331    N LEU    38     -25.730 -61.537 -27.829  1.00  0.00      BSYN  
ATOM    332    H LEU    38     -25.320 -62.391 -27.580  1.00  0.00      BSYN  
ATOM    333   CA LEU    38     -25.676 -61.155 -29.261  1.00  0.00      BSYN  
ATOM    334   CB LEU    38     -24.264 -61.194 -29.843  1.00  0.00      BSYN  
ATOM    335   CG LEU    38     -23.898 -60.591 -31.197  1.00  0.00      BSYN  
ATOM    336  CD1 LEU    38     -24.336 -59.123 -31.398  1.00  0.00      BSYN  
ATOM    337  CD2 LEU    38     -22.320 -60.788 -31.254  1.00  0.00      BSYN  
ATOM    338    C LEU    38     -26.743 -61.906 -30.045  1.00  0.00      BSYN  
ATOM    339    O LEU    38     -26.887 -63.166 -29.973  1.00  0.00      BSYN  
ATOM    340    N TYR    39     -27.551 -61.126 -30.811  1.00  0.00      BSYN  
ATOM    341    H TYR    39     -27.705 -60.158 -30.807  1.00  0.00      BSYN  
ATOM    342   CA TYR    39     -28.489 -61.797 -31.632  1.00  0.00      BSYN  
ATOM    343   CB TYR    39     -29.722 -61.070 -31.924  1.00  0.00      BSYN  
ATOM    344   CG TYR    39     -30.712 -60.926 -30.734  1.00  0.00      BSYN  
ATOM    345  CD1 TYR    39     -30.418 -60.465 -29.495  1.00  0.00      BSYN  
ATOM    346  CE1 TYR    39     -31.479 -60.169 -28.653  1.00  0.00      BSYN  
ATOM    347  CD2 TYR    39     -32.058 -61.006 -31.097  1.00  0.00      BSYN  
ATOM    348  CE2 TYR    39     -33.097 -60.675 -30.316  1.00  0.00      BSYN  
ATOM    349   CZ TYR    39     -32.819 -60.326 -28.988  1.00  0.00      BSYN  
ATOM    350   OH TYR    39     -33.844 -60.090 -28.168  1.00  0.00      BSYN  
ATOM    351   HH TYR    39     -33.612 -59.728 -27.309  1.00  0.00      BSYN  
ATOM    352    C TYR    39     -27.950 -62.490 -32.909  1.00  0.00      BSYN  
ATOM    353    O TYR    39     -28.471 -63.517 -33.357  1.00  0.00      BSYN  
ATOM    354    N VAL    40     -26.753 -62.000 -33.449  1.00  0.00      BSYN  
ATOM    355    H VAL    40     -26.179 -61.404 -32.924  1.00  0.00      BSYN  
ATOM    356   CA VAL    40     -26.199 -62.545 -34.692  1.00  0.00      BSYN  
ATOM    357   CB VAL    40     -25.728 -61.541 -35.650  1.00  0.00      BSYN  
ATOM    358  CG1 VAL    40     -26.618 -61.754 -36.923  1.00  0.00      BSYN  
ATOM    359  CG2 VAL    40     -26.169 -60.102 -35.266  1.00  0.00      BSYN  
ATOM    360    C VAL    40     -25.194 -63.665 -34.469  1.00  0.00      BSYN  
ATOM    361    O VAL    40     -24.337 -63.575 -33.557  1.00  0.00      BSYN  
ATOM    362    N GLY    41     -25.168 -64.760 -35.164  1.00  0.00      BSYN  
ATOM    363    H GLY    41     -24.461 -65.337 -34.807  1.00  0.00      BSYN  
ATOM    364   CA GLY    41     -26.131 -65.113 -36.155  1.00  0.00      BSYN  
ATOM    365    C GLY    41     -26.884 -66.418 -35.912  1.00  0.00      BSYN  
ATOM    366    O GLY    41     -26.415 -67.506 -36.170  1.00  0.00      BSYN  
ATOM    367    N SER    42     -28.076 -66.193 -35.344  1.00  0.00      BSYN  
ATOM    368    H SER    42     -28.382 -65.343 -34.963  1.00  0.00      BSYN  
ATOM    369   CA SER    42     -29.046 -67.281 -35.327  1.00  0.00      BSYN  
ATOM    370   CB SER    42     -29.740 -67.331 -33.993  1.00  0.00      BSYN  
ATOM    371   OG SER    42     -28.846 -67.027 -32.901  1.00  0.00      BSYN  
ATOM    372   HG SER    42     -28.194 -67.621 -32.523  1.00  0.00      BSYN  
ATOM    373    C SER    42     -30.023 -67.168 -36.460  1.00  0.00      BSYN  
ATOM    374    O SER    42     -30.643 -66.092 -36.599  1.00  0.00      BSYN  
ATOM    375    N LYS    43     -29.935 -68.039 -37.406  1.00  0.00      BSYN  
ATOM    376    H LYS    43     -29.201 -68.682 -37.322  1.00  0.00      BSYN  
ATOM    377   CA LYS    43     -30.816 -68.113 -38.530  1.00  0.00      BSYN  
ATOM    378   CB LYS    43     -30.857 -66.743 -39.202  1.00  0.00      BSYN  
ATOM    379   CG LYS    43     -32.299 -66.382 -39.635  1.00  0.00      BSYN  
ATOM    380   CD LYS    43     -32.950 -65.707 -38.508  1.00  0.00      BSYN  
ATOM    381   CE LYS    43     -34.141 -64.874 -39.110  1.00  0.00      BSYN  
ATOM    382   NZ LYS    43     -34.864 -64.286 -38.048  1.00  0.00      BSYN  
ATOM    383  HZ1 LYS    43     -34.868 -65.019 -37.310  1.00  0.00      BSYN  
ATOM    384  HZ2 LYS    43     -34.299 -63.495 -37.679  1.00  0.00      BSYN  
ATOM    385  HZ3 LYS    43     -35.821 -63.961 -38.291  1.00  0.00      BSYN  
ATOM    386    C LYS    43     -30.313 -69.160 -39.527  1.00  0.00      BSYN  
ATOM    387    O LYS    43     -29.281 -69.728 -39.180  1.00  0.00      BSYN  
ATOM    388    N THR    44     -31.034 -69.608 -40.552  1.00  0.00      BSYN  
ATOM    389    H THR    44     -32.000 -69.524 -40.695  1.00  0.00      BSYN  
ATOM    390   CA THR    44     -30.481 -70.360 -41.745  1.00  0.00      BSYN  
ATOM    391   CB THR    44     -30.482 -71.859 -41.558  1.00  0.00      BSYN  
ATOM    392  OG1 THR    44     -31.790 -72.467 -41.495  1.00  0.00      BSYN  
ATOM    393  HG1 THR    44     -32.337 -72.087 -42.187  1.00  0.00      BSYN  
ATOM    394  CG2 THR    44     -29.387 -72.545 -40.752  1.00  0.00      BSYN  
ATOM    395    C THR    44     -31.144 -69.850 -42.980  1.00  0.00      BSYN  
ATOM    396    O THR    44     -32.393 -69.987 -42.817  1.00  0.00      BSYN  
ATOM    397    N ARG    45     -30.548 -69.138 -44.010  1.00  0.00      BSYN  
ATOM    398    H ARG    45     -29.653 -68.756 -43.891  1.00  0.00      BSYN  
ATOM    399   CA ARG    45     -31.324 -68.917 -45.242  1.00  0.00      BSYN  
ATOM    400   CB ARG    45     -32.340 -67.730 -45.329  1.00  0.00      BSYN  
ATOM    401   CG ARG    45     -33.760 -67.881 -44.953  1.00  0.00      BSYN  
ATOM    402   CD ARG    45     -34.407 -66.539 -45.208  1.00  0.00      BSYN  
ATOM    403   NE ARG    45     -34.071 -65.796 -46.392  1.00  0.00      BSYN  
ATOM    404   HE ARG    45     -33.628 -66.269 -47.127  1.00  0.00      BSYN  
ATOM    405   CZ ARG    45     -34.483 -64.509 -46.679  1.00  0.00      BSYN  
ATOM    406  NH1 ARG    45     -34.006 -63.960 -47.696  1.00  0.00      BSYN  
ATOM    407 HH11 ARG    45     -34.015 -62.975 -47.870  1.00  0.00      BSYN  
ATOM    408 HH12 ARG    45     -33.390 -64.598 -48.158  1.00  0.00      BSYN  
ATOM    409  NH2 ARG    45     -35.196 -63.795 -45.876  1.00  0.00      BSYN  
ATOM    410 HH21 ARG    45     -35.837 -63.221 -46.387  1.00  0.00      BSYN  
ATOM    411 HH22 ARG    45     -35.504 -64.218 -45.024  1.00  0.00      BSYN  
ATOM    412    C ARG    45     -30.397 -68.874 -46.431  1.00  0.00      BSYN  
ATOM    413    O ARG    45     -29.271 -68.481 -46.326  1.00  0.00      BSYN  
ATOM    414    N GLU    46     -30.885 -69.101 -47.602  1.00  0.00      BSYN  
ATOM    415    H GLU    46     -31.809 -68.844 -47.803  1.00  0.00      BSYN  
ATOM    416   CA GLU    46     -29.983 -69.409 -48.726  1.00  0.00      BSYN  
ATOM    417   CB GLU    46     -30.574 -70.220 -49.853  1.00  0.00      BSYN  
ATOM    418   CG GLU    46     -30.814 -71.707 -49.528  1.00  0.00      BSYN  
ATOM    419   CD GLU    46     -31.480 -72.563 -50.617  1.00  0.00      BSYN  
ATOM    420  OE1 GLU    46     -32.710 -72.864 -50.506  1.00  0.00      BSYN  
ATOM    421  OE2 GLU    46     -30.843 -72.807 -51.629  1.00  0.00      BSYN  
ATOM    422    C GLU    46     -29.332 -68.171 -49.381  1.00  0.00      BSYN  
ATOM    423    O GLU    46     -29.900 -67.467 -50.228  1.00  0.00      BSYN  
ATOM    424    N GLY    47     -28.034 -67.805 -49.107  1.00  0.00      BSYN  
ATOM    425    H GLY    47     -27.664 -68.436 -48.455  1.00  0.00      BSYN  
ATOM    426   CA GLY    47     -27.372 -66.609 -49.611  1.00  0.00      BSYN  
ATOM    427    C GLY    47     -26.404 -65.842 -48.595  1.00  0.00      BSYN  
ATOM    428    O GLY    47     -25.198 -65.973 -48.732  1.00  0.00      BSYN  
ATOM    429    N VAL    48     -26.873 -65.008 -47.628  1.00  0.00      BSYN  
ATOM    430    H VAL    48     -27.831 -65.122 -47.459  1.00  0.00      BSYN  
ATOM    431   CA VAL    48     -25.885 -64.181 -46.839  1.00  0.00      BSYN  
ATOM    432   CB VAL    48     -26.527 -62.963 -46.079  1.00  0.00      BSYN  
ATOM    433  CG1 VAL    48     -27.075 -62.092 -47.086  1.00  0.00      BSYN  
ATOM    434  CG2 VAL    48     -27.707 -63.210 -45.204  1.00  0.00      BSYN  
ATOM    435    C VAL    48     -24.987 -64.949 -45.829  1.00  0.00      BSYN  
ATOM    436    O VAL    48     -23.870 -64.559 -45.675  1.00  0.00      BSYN  
ATOM    437    N VAL    49     -25.599 -65.952 -45.117  1.00  0.00      BSYN  
ATOM    438    H VAL    49     -26.560 -66.104 -45.234  1.00  0.00      BSYN  
ATOM    439   CA VAL    49     -24.859 -66.864 -44.288  1.00  0.00      BSYN  
ATOM    440   CB VAL    49     -25.785 -68.062 -43.916  1.00  0.00      BSYN  
ATOM    441  CG1 VAL    49     -25.054 -68.848 -42.779  1.00  0.00      BSYN  
ATOM    442  CG2 VAL    49     -27.163 -67.613 -43.493  1.00  0.00      BSYN  
ATOM    443    C VAL    49     -23.728 -67.437 -45.130  1.00  0.00      BSYN  
ATOM    444    O VAL    49     -23.881 -67.698 -46.326  1.00  0.00      BSYN  
ATOM    445    N GLN    50     -22.520 -67.301 -44.598  1.00  0.00      BSYN  
ATOM    446    H GLN    50     -22.341 -66.953 -43.700  1.00  0.00      BSYN  
ATOM    447   CA GLN    50     -21.336 -67.890 -45.153  1.00  0.00      BSYN  
ATOM    448   CB GLN    50     -20.038 -67.129 -44.622  1.00  0.00      BSYN  
ATOM    449   CG GLN    50     -19.945 -65.622 -44.849  1.00  0.00      BSYN  
ATOM    450   CD GLN    50     -20.003 -65.133 -46.254  1.00  0.00      BSYN  
ATOM    451  OE1 GLN    50     -19.107 -64.568 -46.880  1.00  0.00      BSYN  
ATOM    452  NE2 GLN    50     -21.088 -65.177 -47.050  1.00  0.00      BSYN  
ATOM    453 HE21 GLN    50     -20.894 -65.078 -48.006  1.00  0.00      BSYN  
ATOM    454 HE22 GLN    50     -22.001 -65.132 -46.698  1.00  0.00      BSYN  
ATOM    455    C GLN    50     -21.165 -69.374 -44.879  1.00  0.00      BSYN  
ATOM    456    O GLN    50     -20.830 -69.905 -43.800  1.00  0.00      BSYN  
ATOM    457    N GLY    51     -21.528 -70.122 -46.001  1.00  0.00      BSYN  
ATOM    458    H GLY    51     -21.521 -69.609 -46.836  1.00  0.00      BSYN  
ATOM    459   CA GLY    51     -21.736 -71.616 -45.867  1.00  0.00      BSYN  
ATOM    460    C GLY    51     -22.550 -72.050 -47.063  1.00  0.00      BSYN  
ATOM    461    O GLY    51     -22.246 -73.002 -47.708  1.00  0.00      BSYN  
ATOM    462    N VAL    52     -23.600 -71.259 -47.279  1.00  0.00      BSYN  
ATOM    463    H VAL    52     -23.817 -70.578 -46.609  1.00  0.00      BSYN  
ATOM    464   CA VAL    52     -24.352 -71.394 -48.548  1.00  0.00      BSYN  
ATOM    465   CB VAL    52     -25.710 -72.206 -48.460  1.00  0.00      BSYN  
ATOM    466  CG1 VAL    52     -26.100 -72.522 -49.928  1.00  0.00      BSYN  
ATOM    467  CG2 VAL    52     -25.608 -73.417 -47.711  1.00  0.00      BSYN  
ATOM    468    C VAL    52     -24.564 -69.944 -49.064  1.00  0.00      BSYN  
ATOM    469    O VAL    52     -25.490 -69.252 -48.653  1.00  0.00      BSYN  
ATOM    470    N ALA    53     -23.739 -69.438 -49.964  1.00  0.00      BSYN  
ATOM    471    H ALA    53     -23.969 -68.625 -50.460  1.00  0.00      BSYN  
ATOM    472   CA ALA    53     -22.629 -70.140 -50.473  1.00  0.00      BSYN  
ATOM    473   CB ALA    53     -22.790 -70.106 -51.908  1.00  0.00      BSYN  
ATOM    474    C ALA    53     -21.286 -69.410 -50.196  1.00  0.00      BSYN  
ATOM    475    O ALA    53     -20.559 -69.724 -49.288  1.00  0.00      BSYN  
ATOM    476    N SER    54     -20.857 -68.345 -50.883  1.00  0.00      BSYN  
ATOM    477    H SER    54     -21.505 -67.901 -51.469  1.00  0.00      BSYN  
ATOM    478   CA SER    54     -19.436 -67.846 -50.841  1.00  0.00      BSYN  
ATOM    479   CB SER    54     -18.926 -67.159 -49.462  1.00  0.00      BSYN  
ATOM    480   OG SER    54     -19.420 -65.831 -49.557  1.00  0.00      BSYN  
ATOM    481   HG SER    54     -18.793 -65.257 -49.111  1.00  0.00      BSYN  
ATOM    482    C SER    54     -18.520 -69.013 -51.214  1.00  0.00      BSYN  
ATOM    483    O SER    54     -18.317 -69.225 -52.388  1.00  0.00      BSYN  
ATOM    484    N VAL    55     -17.853 -69.630 -50.232  1.00  0.00      BSYN  
ATOM    485    H VAL    55     -18.192 -69.584 -49.314  1.00  0.00      BSYN  
ATOM    486   CA VAL    55     -17.127 -70.877 -50.349  1.00  0.00      BSYN  
ATOM    487   CB VAL    55     -15.573 -70.819 -50.449  1.00  0.00      BSYN  
ATOM    488  CG1 VAL    55     -14.962 -70.393 -51.737  1.00  0.00      BSYN  
ATOM    489  CG2 VAL    55     -15.230 -69.880 -49.276  1.00  0.00      BSYN  
ATOM    490    C VAL    55     -17.315 -71.834 -49.180  1.00  0.00      BSYN  
ATOM    491    O VAL    55     -17.432 -71.428 -48.006  1.00  0.00      BSYN  
ATOM    492    N ALA    56     -17.082 -73.097 -49.548  1.00  0.00      BSYN  
ATOM    493    H ALA    56     -16.553 -73.150 -50.372  1.00  0.00      BSYN  
ATOM    494   CA ALA    56     -17.203 -74.126 -48.588  1.00  0.00      BSYN  
ATOM    495   CB ALA    56     -18.313 -75.192 -48.916  1.00  0.00      BSYN  
ATOM    496    C ALA    56     -15.796 -74.693 -48.445  1.00  0.00      BSYN  
ATOM    497    O ALA    56     -15.680 -75.876 -48.119  1.00  0.00      BSYN  
ATOM    498    N GLU    57     -14.679 -73.996 -48.606  1.00  0.00      BSYN  
ATOM    499    H GLU    57     -14.837 -73.126 -49.029  1.00  0.00      BSYN  
ATOM    500   CA GLU    57     -13.302 -74.404 -48.333  1.00  0.00      BSYN  
ATOM    501   CB GLU    57     -12.596 -73.875 -49.562  1.00  0.00      BSYN  
ATOM    502   CG GLU    57     -13.119 -74.676 -50.795  1.00  0.00      BSYN  
ATOM    503   CD GLU    57     -12.844 -76.152 -50.704  1.00  0.00      BSYN  
ATOM    504  OE1 GLU    57     -11.743 -76.600 -50.435  1.00  0.00      BSYN  
ATOM    505  OE2 GLU    57     -13.847 -76.814 -50.668  1.00  0.00      BSYN  
ATOM    506    C GLU    57     -12.533 -73.905 -47.085  1.00  0.00      BSYN  
ATOM    507    O GLU    57     -13.090 -73.275 -46.235  1.00  0.00      BSYN  
ATOM    508    N LYS    58     -11.266 -74.466 -47.130  1.00  0.00      BSYN  
ATOM    509    H LYS    58     -10.819 -74.626 -47.987  1.00  0.00      BSYN  
ATOM    510   CA LYS    58     -10.413 -74.416 -45.999  1.00  0.00      BSYN  
ATOM    511   CB LYS    58      -9.661 -75.696 -45.894  1.00  0.00      BSYN  
ATOM    512   CG LYS    58     -10.576 -76.952 -45.606  1.00  0.00      BSYN  
ATOM    513   CD LYS    58      -9.663 -78.051 -45.355  1.00  0.00      BSYN  
ATOM    514   CE LYS    58     -10.175 -79.488 -45.143  1.00  0.00      BSYN  
ATOM    515   NZ LYS    58     -10.821 -79.439 -43.843  1.00  0.00      BSYN  
ATOM    516  HZ1 LYS    58     -10.390 -80.229 -43.322  1.00  0.00      BSYN  
ATOM    517  HZ2 LYS    58     -10.494 -78.601 -43.320  1.00  0.00      BSYN  
ATOM    518  HZ3 LYS    58     -11.847 -79.346 -43.991  1.00  0.00      BSYN  
ATOM    519    C LYS    58      -9.471 -73.217 -45.983  1.00  0.00      BSYN  
ATOM    520    O LYS    58      -8.223 -73.210 -46.207  1.00  0.00      BSYN  
ATOM    521    N THR    59      -9.965 -72.123 -45.418  1.00  0.00      BSYN  
ATOM    522    H THR    59     -10.873 -72.208 -45.060  1.00  0.00      BSYN  
ATOM    523   CA THR    59      -9.247 -70.863 -45.492  1.00  0.00      BSYN  
ATOM    524   CB THR    59      -9.286 -70.140 -46.802  1.00  0.00      BSYN  
ATOM    525  OG1 THR    59     -10.235 -70.798 -47.662  1.00  0.00      BSYN  
ATOM    526  HG1 THR    59     -10.378 -69.935 -48.058  1.00  0.00      BSYN  
ATOM    527  CG2 THR    59      -7.826 -70.255 -47.471  1.00  0.00      BSYN  
ATOM    528    C THR    59      -9.638 -69.979 -44.261  1.00  0.00      BSYN  
ATOM    529    O THR    59      -8.910 -69.707 -43.386  1.00  0.00      BSYN  
ATOM    530    N LYS    60     -10.856 -69.624 -44.158  1.00  0.00      BSYN  
ATOM    531    H LYS    60     -11.538 -69.967 -44.772  1.00  0.00      BSYN  
ATOM    532   CA LYS    60     -11.304 -68.597 -43.106  1.00  0.00      BSYN  
ATOM    533   CB LYS    60     -12.611 -67.931 -43.580  1.00  0.00      BSYN  
ATOM    534   CG LYS    60     -12.533 -66.488 -43.911  1.00  0.00      BSYN  
ATOM    535   CD LYS    60     -13.280 -66.287 -45.205  1.00  0.00      BSYN  
ATOM    536   CE LYS    60     -13.033 -65.018 -45.998  1.00  0.00      BSYN  
ATOM    537   NZ LYS    60     -13.232 -63.838 -45.134  1.00  0.00      BSYN  
ATOM    538  HZ1 LYS    60     -12.723 -63.014 -45.513  1.00  0.00      BSYN  
ATOM    539  HZ2 LYS    60     -14.245 -63.654 -45.275  1.00  0.00      BSYN  
ATOM    540  HZ3 LYS    60     -13.052 -63.999 -44.122  1.00  0.00      BSYN  
ATOM    541    C LYS    60     -11.615 -69.157 -41.608  1.00  0.00      BSYN  
ATOM    542    O LYS    60     -12.397 -68.642 -40.903  1.00  0.00      BSYN  
ATOM    543    N GLU    61     -10.901 -70.228 -41.394  1.00  0.00      BSYN  
ATOM    544    H GLU    61     -10.074 -70.372 -41.898  1.00  0.00      BSYN  
ATOM    545   CA GLU    61     -11.002 -70.844 -40.104  1.00  0.00      BSYN  
ATOM    546   CB GLU    61     -10.376 -72.283 -40.268  1.00  0.00      BSYN  
ATOM    547   CG GLU    61     -11.288 -73.402 -40.852  1.00  0.00      BSYN  
ATOM    548   CD GLU    61     -10.619 -74.707 -40.769  1.00  0.00      BSYN  
ATOM    549  OE1 GLU    61      -9.803 -74.989 -41.631  1.00  0.00      BSYN  
ATOM    550  OE2 GLU    61     -10.915 -75.549 -39.952  1.00  0.00      BSYN  
ATOM    551    C GLU    61     -10.522 -70.173 -38.816  1.00  0.00      BSYN  
ATOM    552    O GLU    61     -10.726 -70.972 -37.878  1.00  0.00      BSYN  
ATOM    553    N GLN    62     -10.048 -68.920 -38.501  1.00  0.00      BSYN  
ATOM    554    H GLN    62     -10.131 -68.130 -39.075  1.00  0.00      BSYN  
ATOM    555   CA GLN    62      -9.474 -68.496 -37.218  1.00  0.00      BSYN  
ATOM    556   CB GLN    62      -7.957 -68.100 -37.161  1.00  0.00      BSYN  
ATOM    557   CG GLN    62      -7.232 -69.302 -37.848  1.00  0.00      BSYN  
ATOM    558   CD GLN    62      -6.868 -70.673 -37.215  1.00  0.00      BSYN  
ATOM    559  OE1 GLN    62      -6.987 -70.846 -36.044  1.00  0.00      BSYN  
ATOM    560  NE2 GLN    62      -6.593 -71.749 -37.973  1.00  0.00      BSYN  
ATOM    561 HE21 GLN    62      -6.789 -71.735 -38.933  1.00  0.00      BSYN  
ATOM    562 HE22 GLN    62      -6.209 -72.534 -37.531  1.00  0.00      BSYN  
ATOM    563    C GLN    62     -10.134 -67.349 -36.465  1.00  0.00      BSYN  
ATOM    564    O GLN    62     -10.476 -66.247 -36.946  1.00  0.00      BSYN  
ATOM    565    N ALA    63     -10.457 -67.810 -35.229  1.00  0.00      BSYN  
ATOM    566    H ALA    63      -9.895 -68.577 -34.991  1.00  0.00      BSYN  
ATOM    567   CA ALA    63     -11.336 -67.070 -34.354  1.00  0.00      BSYN  
ATOM    568   CB ALA    63     -12.212 -68.074 -33.767  1.00  0.00      BSYN  
ATOM    569    C ALA    63     -10.657 -66.153 -33.321  1.00  0.00      BSYN  
ATOM    570    O ALA    63      -9.420 -66.242 -33.323  1.00  0.00      BSYN  
ATOM    571    N SER    64     -11.442 -65.445 -32.605  1.00  0.00      BSYN  
ATOM    572    H SER    64     -12.341 -65.313 -32.972  1.00  0.00      BSYN  
ATOM    573   CA SER    64     -10.944 -64.838 -31.468  1.00  0.00      BSYN  
ATOM    574   CB SER    64     -11.495 -63.505 -31.359  1.00  0.00      BSYN  
ATOM    575   OG SER    64     -11.167 -62.446 -32.310  1.00  0.00      BSYN  
ATOM    576   HG SER    64     -11.339 -62.841 -33.168  1.00  0.00      BSYN  
ATOM    577    C SER    64     -11.255 -65.712 -30.263  1.00  0.00      BSYN  
ATOM    578    O SER    64     -12.423 -66.094 -29.936  1.00  0.00      BSYN  
ATOM    579    N HIS    65     -10.147 -66.122 -29.630  1.00  0.00      BSYN  
ATOM    580    H HIS    65      -9.293 -65.680 -29.819  1.00  0.00      BSYN  
ATOM    581   CA HIS    65     -10.112 -67.041 -28.553  1.00  0.00      BSYN  
ATOM    582   CB HIS    65      -8.824 -67.897 -28.543  1.00  0.00      BSYN  
ATOM    583   CG HIS    65      -8.480 -68.371 -29.969  1.00  0.00      BSYN  
ATOM    584  ND1 HIS    65      -7.386 -68.108 -30.754  1.00  0.00      BSYN  
ATOM    585  HD1 HIS    65      -6.771 -67.400 -30.472  1.00  0.00      BSYN  
ATOM    586  CD2 HIS    65      -9.251 -69.310 -30.591  1.00  0.00      BSYN  
ATOM    587  NE2 HIS    65      -8.637 -69.638 -31.757  1.00  0.00      BSYN  
ATOM    588  CE1 HIS    65      -7.551 -68.795 -31.928  1.00  0.00      BSYN  
ATOM    589    C HIS    65     -10.354 -66.550 -27.216  1.00  0.00      BSYN  
ATOM    590    O HIS    65      -9.439 -66.284 -26.475  1.00  0.00      BSYN  
ATOM    591    N LEU    66     -11.671 -66.449 -27.077  1.00  0.00      BSYN  
ATOM    592    H LEU    66     -12.300 -66.314 -27.817  1.00  0.00      BSYN  
ATOM    593   CA LEU    66     -12.317 -66.379 -25.808  1.00  0.00      BSYN  
ATOM    594   CB LEU    66     -13.556 -65.522 -25.905  1.00  0.00      BSYN  
ATOM    595   CG LEU    66     -13.360 -64.050 -26.373  1.00  0.00      BSYN  
ATOM    596  CD1 LEU    66     -14.806 -63.409 -26.288  1.00  0.00      BSYN  
ATOM    597  CD2 LEU    66     -12.276 -63.369 -25.532  1.00  0.00      BSYN  
ATOM    598    C LEU    66     -12.852 -67.667 -25.317  1.00  0.00      BSYN  
ATOM    599    O LEU    66     -13.465 -68.470 -26.031  1.00  0.00      BSYN  
ATOM    600    N GLY    67     -12.611 -67.818 -23.954  1.00  0.00      BSYN  
ATOM    601    H GLY    67     -12.296 -67.039 -23.449  1.00  0.00      BSYN  
ATOM    602   CA GLY    67     -13.134 -68.924 -23.283  1.00  0.00      BSYN  
ATOM    603    C GLY    67     -13.964 -68.562 -22.098  1.00  0.00      BSYN  
ATOM    604    O GLY    67     -13.332 -68.645 -21.008  1.00  0.00      BSYN  
ATOM    605    N GLY    68     -15.213 -68.066 -22.176  1.00  0.00      BSYN  
ATOM    606    H GLY    68     -15.772 -67.894 -21.390  1.00  0.00      BSYN  
ATOM    607   CA GLY    68     -15.883 -67.900 -23.485  1.00  0.00      BSYN  
ATOM    608    C GLY    68     -17.394 -67.863 -23.399  1.00  0.00      BSYN  
ATOM    609    O GLY    68     -18.177 -68.838 -23.474  1.00  0.00      BSYN  
ATOM    610    N ALA    69     -17.784 -66.584 -23.542  1.00  0.00      BSYN  
ATOM    611    H ALA    69     -17.062 -66.059 -23.137  1.00  0.00      BSYN  
ATOM    612   CA ALA    69     -19.174 -66.209 -23.674  1.00  0.00      BSYN  
ATOM    613   CB ALA    69     -19.348 -64.859 -23.150  1.00  0.00      BSYN  
ATOM    614    C ALA    69     -19.797 -66.370 -25.054  1.00  0.00      BSYN  
ATOM    615    O ALA    69     -20.656 -67.140 -25.147  1.00  0.00      BSYN  
ATOM    616    N VAL    70     -19.210 -65.588 -26.003  1.00  0.00      BSYN  
ATOM    617    H VAL    70     -18.339 -65.140 -25.961  1.00  0.00      BSYN  
ATOM    618   CA VAL    70     -19.749 -65.659 -27.361  1.00  0.00      BSYN  
ATOM    619   CB VAL    70     -20.034 -64.250 -28.012  1.00  0.00      BSYN  
ATOM    620  CG1 VAL    70     -18.775 -63.292 -28.013  1.00  0.00      BSYN  
ATOM    621  CG2 VAL    70     -20.628 -64.422 -29.454  1.00  0.00      BSYN  
ATOM    622    C VAL    70     -19.025 -66.465 -28.429  1.00  0.00      BSYN  
ATOM    623    O VAL    70     -19.609 -67.434 -28.943  1.00  0.00      BSYN  
ATOM    624    N PHE    71     -17.747 -66.178 -28.759  1.00  0.00      BSYN  
ATOM    625    H PHE    71     -17.369 -65.353 -28.390  1.00  0.00      BSYN  
ATOM    626   CA PHE    71     -16.922 -67.153 -29.530  1.00  0.00      BSYN  
ATOM    627   CB PHE    71     -15.819 -66.282 -30.292  1.00  0.00      BSYN  
ATOM    628   CG PHE    71     -16.341 -65.881 -31.706  1.00  0.00      BSYN  
ATOM    629  CD1 PHE    71     -17.680 -65.694 -31.964  1.00  0.00      BSYN  
ATOM    630  CD2 PHE    71     -15.439 -65.714 -32.685  1.00  0.00      BSYN  
ATOM    631  CE1 PHE    71     -18.177 -65.354 -33.263  1.00  0.00      BSYN  
ATOM    632  CE2 PHE    71     -15.885 -65.231 -33.891  1.00  0.00      BSYN  
ATOM    633   CZ PHE    71     -17.223 -65.094 -34.238  1.00  0.00      BSYN  
ATOM    634    C PHE    71     -16.273 -68.128 -28.519  1.00  0.00      BSYN  
ATOM    635    O PHE    71     -16.230 -67.746 -27.358  1.00  0.00      BSYN  
ATOM    636    N SER    72     -15.860 -69.332 -28.818  1.00  0.00      BSYN  
ATOM    637    H SER    72     -15.699 -69.511 -29.768  1.00  0.00      BSYN  
ATOM    638   CA SER    72     -15.415 -70.344 -27.875  1.00  0.00      BSYN  
ATOM    639   CB SER    72     -16.444 -71.490 -27.600  1.00  0.00      BSYN  
ATOM    640   OG SER    72     -16.891 -71.990 -28.797  1.00  0.00      BSYN  
ATOM    641   HG SER    72     -16.205 -72.504 -29.230  1.00  0.00      BSYN  
ATOM    642    C SER    72     -14.073 -70.867 -28.444  1.00  0.00      BSYN  
ATOM    643    O SER    72     -14.142 -71.582 -29.443  1.00  0.00      BSYN  
ATOM    644    N GLY    73     -12.956 -70.574 -27.728  1.00  0.00      BSYN  
ATOM    645    H GLY    73     -12.901 -69.996 -26.939  1.00  0.00      BSYN  
ATOM    646   CA GLY    73     -11.732 -71.435 -27.996  1.00  0.00      BSYN  
ATOM    647    C GLY    73     -11.985 -72.744 -27.276  1.00  0.00      BSYN  
ATOM    648    O GLY    73     -11.775 -72.868 -26.059  1.00  0.00      BSYN  
ATOM    649    N ALA    74     -12.377 -73.744 -28.093  1.00  0.00      BSYN  
ATOM    650    H ALA    74     -12.564 -73.558 -29.037  1.00  0.00      BSYN  
ATOM    651   CA ALA    74     -12.356 -75.018 -27.594  1.00  0.00      BSYN  
ATOM    652   CB ALA    74     -13.660 -75.708 -28.002  1.00  0.00      BSYN  
ATOM    653    C ALA    74     -11.207 -75.927 -27.942  1.00  0.00      BSYN  
ATOM    654    O ALA    74     -10.741 -76.553 -27.047  1.00  0.00      BSYN  
ATOM    655    N GLY    75     -10.672 -75.948 -29.141  1.00  0.00      BSYN  
ATOM    656    H GLY    75     -11.024 -75.320 -29.806  1.00  0.00      BSYN  
ATOM    657   CA GLY    75      -9.681 -76.984 -29.525  1.00  0.00      BSYN  
ATOM    658    C GLY    75      -8.375 -76.401 -29.978  1.00  0.00      BSYN  
ATOM    659    O GLY    75      -8.279 -75.175 -30.331  1.00  0.00      BSYN  
ATOM    660    N ASN    76      -7.393 -77.232 -29.727  1.00  0.00      BSYN  
ATOM    661    H ASN    76      -7.698 -77.999 -29.198  1.00  0.00      BSYN  
ATOM    662   CA ASN    76      -6.145 -77.234 -30.414  1.00  0.00      BSYN  
ATOM    663   CB ASN    76      -4.938 -77.508 -29.525  1.00  0.00      BSYN  
ATOM    664   CG ASN    76      -3.594 -77.548 -30.212  1.00  0.00      BSYN  
ATOM    665  OD1 ASN    76      -3.063 -78.668 -30.380  1.00  0.00      BSYN  
ATOM    666  ND2 ASN    76      -3.074 -76.375 -30.640  1.00  0.00      BSYN  
ATOM    667 HD21 ASN    76      -3.550 -75.545 -30.427  1.00  0.00      BSYN  
ATOM    668 HD22 ASN    76      -2.521 -76.299 -31.445  1.00  0.00      BSYN  
ATOM    669    C ASN    76      -6.067 -78.210 -31.609  1.00  0.00      BSYN  
ATOM    670    O ASN    76      -6.301 -79.446 -31.385  1.00  0.00      BSYN  
ATOM    671    N ILE    77      -5.833 -77.810 -32.850  1.00  0.00      BSYN  
ATOM    672    H ILE    77      -5.749 -78.380 -33.643  1.00  0.00      BSYN  
ATOM    673   CA ILE    77      -5.544 -76.371 -33.143  1.00  0.00      BSYN  
ATOM    674   CB ILE    77      -4.221 -76.320 -33.937  1.00  0.00      BSYN  
ATOM    675  CG2 ILE    77      -4.398 -77.065 -35.270  1.00  0.00      BSYN  
ATOM    676  CG1 ILE    77      -3.562 -75.034 -34.106  1.00  0.00      BSYN  
ATOM    677   CD ILE    77      -2.032 -74.883 -34.286  1.00  0.00      BSYN  
ATOM    678    C ILE    77      -6.771 -75.823 -33.837  1.00  0.00      BSYN  
ATOM    679    O ILE    77      -6.659 -74.857 -34.520  1.00  0.00      BSYN  
ATOM    680    N ALA    78      -7.913 -76.564 -33.787  1.00  0.00      BSYN  
ATOM    681    H ALA    78      -7.960 -77.493 -33.481  1.00  0.00      BSYN  
ATOM    682   CA ALA    78      -9.137 -75.925 -34.248  1.00  0.00      BSYN  
ATOM    683   CB ALA    78      -9.220 -76.044 -35.783  1.00  0.00      BSYN  
ATOM    684    C ALA    78     -10.195 -76.806 -33.678  1.00  0.00      BSYN  
ATOM    685    O ALA    78     -10.055 -77.934 -33.493  1.00  0.00      BSYN  
ATOM    686    N ALA    79     -11.326 -76.150 -33.390  1.00  0.00      BSYN  
ATOM    687    H ALA    79     -11.545 -75.265 -33.751  1.00  0.00      BSYN  
ATOM    688   CA ALA    79     -12.491 -76.694 -32.633  1.00  0.00      BSYN  
ATOM    689   CB ALA    79     -12.985 -75.584 -31.832  1.00  0.00      BSYN  
ATOM    690    C ALA    79     -13.669 -77.390 -33.450  1.00  0.00      BSYN  
ATOM    691    O ALA    79     -14.689 -76.742 -33.732  1.00  0.00      BSYN  
ATOM    692    N ALA    80     -13.641 -78.696 -33.516  1.00  0.00      BSYN  
ATOM    693    H ALA    80     -12.830 -79.107 -33.151  1.00  0.00      BSYN  
ATOM    694   CA ALA    80     -14.531 -79.392 -34.408  1.00  0.00      BSYN  
ATOM    695   CB ALA    80     -13.744 -80.565 -34.807  1.00  0.00      BSYN  
ATOM    696    C ALA    80     -15.868 -79.785 -33.962  1.00  0.00      BSYN  
ATOM    697    O ALA    80     -16.179 -80.845 -33.499  1.00  0.00      BSYN  
ATOM    698    N THR    81     -16.736 -78.824 -34.268  1.00  0.00      BSYN  
ATOM    699    H THR    81     -16.463 -78.071 -34.833  1.00  0.00      BSYN  
ATOM    700   CA THR    81     -18.187 -78.930 -33.883  1.00  0.00      BSYN  
ATOM    701   CB THR    81     -18.706 -77.538 -33.848  1.00  0.00      BSYN  
ATOM    702  OG1 THR    81     -17.628 -76.712 -33.175  1.00  0.00      BSYN  
ATOM    703  HG1 THR    81     -16.856 -76.503 -33.706  1.00  0.00      BSYN  
ATOM    704  CG2 THR    81     -19.895 -77.420 -33.090  1.00  0.00      BSYN  
ATOM    705    C THR    81     -19.060 -79.763 -34.716  1.00  0.00      BSYN  
ATOM    706    O THR    81     -18.980 -79.451 -35.893  1.00  0.00      BSYN  
ATOM    707    N GLY    82     -19.799 -80.847 -34.460  1.00  0.00      BSYN  
ATOM    708    H GLY    82     -20.356 -81.179 -35.195  1.00  0.00      BSYN  
ATOM    709   CA GLY    82     -19.861 -81.522 -33.191  1.00  0.00      BSYN  
ATOM    710    C GLY    82     -20.969 -82.595 -33.176  1.00  0.00      BSYN  
ATOM    711    O GLY    82     -22.016 -82.523 -33.927  1.00  0.00      BSYN  
ATOM    712    N LEU    83     -20.787 -83.545 -32.159  1.00  0.00      BSYN  
ATOM    713    H LEU    83     -20.012 -83.391 -31.581  1.00  0.00      BSYN  
ATOM    714   CA LEU    83     -21.774 -84.653 -31.903  1.00  0.00      BSYN  
ATOM    715   CB LEU    83     -20.919 -85.865 -31.607  1.00  0.00      BSYN  
ATOM    716   CG LEU    83     -20.102 -86.449 -32.717  1.00  0.00      BSYN  
ATOM    717  CD1 LEU    83     -19.734 -87.881 -32.329  1.00  0.00      BSYN  
ATOM    718  CD2 LEU    83     -21.027 -86.800 -33.800  1.00  0.00      BSYN  
ATOM    719    C LEU    83     -22.889 -84.425 -30.922  1.00  0.00      BSYN  
ATOM    720    O LEU    83     -22.839 -83.804 -29.883  1.00  0.00      BSYN  
ATOM    721    N VAL    84     -23.992 -84.642 -31.592  1.00  0.00      BSYN  
ATOM    722    H VAL    84     -24.023 -84.887 -32.540  1.00  0.00      BSYN  
ATOM    723   CA VAL    84     -25.263 -84.636 -30.864  1.00  0.00      BSYN  
ATOM    724   CB VAL    84     -26.231 -83.693 -31.511  1.00  0.00      BSYN  
ATOM    725  CG1 VAL    84     -26.586 -84.314 -32.883  1.00  0.00      BSYN  
ATOM    726  CG2 VAL    84     -27.378 -83.155 -30.674  1.00  0.00      BSYN  
ATOM    727    C VAL    84     -25.788 -85.978 -30.245  1.00  0.00      BSYN  
ATOM    728    O VAL    84     -26.811 -86.657 -30.556  1.00  0.00      BSYN  
ATOM    729    N LYS    85     -24.906 -86.478 -29.417  1.00  0.00      BSYN  
ATOM    730    H LYS    85     -23.954 -86.252 -29.364  1.00  0.00      BSYN  
ATOM    731   CA LYS    85     -25.255 -87.683 -28.576  1.00  0.00      BSYN  
ATOM    732   CB LYS    85     -24.136 -88.672 -28.470  1.00  0.00      BSYN  
ATOM    733   CG LYS    85     -24.128 -89.557 -29.687  1.00  0.00      BSYN  
ATOM    734   CD LYS    85     -25.426 -90.251 -29.852  1.00  0.00      BSYN  
ATOM    735   CE LYS    85     -25.212 -91.063 -31.056  1.00  0.00      BSYN  
ATOM    736   NZ LYS    85     -25.548 -90.421 -32.254  1.00  0.00      BSYN  
ATOM    737  HZ1 LYS    85     -26.588 -90.408 -32.229  1.00  0.00      BSYN  
ATOM    738  HZ2 LYS    85     -25.407 -89.393 -32.309  1.00  0.00      BSYN  
ATOM    739  HZ3 LYS    85     -25.219 -90.856 -33.139  1.00  0.00      BSYN  
ATOM    740    C LYS    85     -25.964 -87.374 -27.286  1.00  0.00      BSYN  
ATOM    741    O LYS    85     -25.333 -86.864 -26.284  1.00  0.00      BSYN  
ATOM    742    N ARG    86     -27.326 -87.447 -27.234  1.00  0.00      BSYN  
ATOM    743    H ARG    86     -27.605 -87.490 -28.172  1.00  0.00      BSYN  
ATOM    744   CA ARG    86     -28.058 -87.531 -25.963  1.00  0.00      BSYN  
ATOM    745   CB ARG    86     -29.277 -86.630 -26.225  1.00  0.00      BSYN  
ATOM    746   CG ARG    86     -29.029 -85.061 -26.350  1.00  0.00      BSYN  
ATOM    747   CD ARG    86     -27.876 -84.670 -25.340  1.00  0.00      BSYN  
ATOM    748   NE ARG    86     -27.362 -83.363 -25.588  1.00  0.00      BSYN  
ATOM    749   HE ARG    86     -27.902 -82.651 -25.989  1.00  0.00      BSYN  
ATOM    750   CZ ARG    86     -26.067 -83.037 -25.486  1.00  0.00      BSYN  
ATOM    751  NH1 ARG    86     -25.126 -83.980 -25.174  1.00  0.00      BSYN  
ATOM    752 HH11 ARG    86     -24.185 -83.728 -24.949  1.00  0.00      BSYN  
ATOM    753 HH12 ARG    86     -25.447 -84.927 -25.207  1.00  0.00      BSYN  
ATOM    754  NH2 ARG    86     -25.690 -81.797 -25.663  1.00  0.00      BSYN  
ATOM    755 HH21 ARG    86     -24.701 -81.671 -25.731  1.00  0.00      BSYN  
ATOM    756 HH22 ARG    86     -26.358 -81.058 -25.749  1.00  0.00      BSYN  
ATOM    757    C ARG    86     -28.418 -88.830 -25.388  1.00  0.00      BSYN  
ATOM    758    O ARG    86     -29.384 -89.277 -25.928  1.00  0.00      BSYN  
ATOM    759    N GLU    87     -27.767 -89.552 -24.440  1.00  0.00      BSYN  
ATOM    760    H GLU    87     -28.113 -90.469 -24.465  1.00  0.00      BSYN  
ATOM    761   CA GLU    87     -26.491 -89.248 -23.810  1.00  0.00      BSYN  
ATOM    762   CB GLU    87     -26.614 -89.714 -22.348  1.00  0.00      BSYN  
ATOM    763   CG GLU    87     -27.723 -89.096 -21.476  1.00  0.00      BSYN  
ATOM    764   CD GLU    87     -29.053 -89.872 -21.350  1.00  0.00      BSYN  
ATOM    765  OE1 GLU    87     -30.152 -89.331 -21.586  1.00  0.00      BSYN  
ATOM    766  OE2 GLU    87     -28.945 -90.932 -20.820  1.00  0.00      BSYN  
ATOM    767    C GLU    87     -25.287 -89.947 -24.477  1.00  0.00      BSYN  
ATOM    768    O GLU    87     -25.390 -90.811 -25.378  1.00  0.00      BSYN  
ATOM    769    N GLU    88     -24.148 -89.729 -23.954  1.00  0.00      BSYN  
ATOM    770    H GLU    88     -24.063 -89.109 -23.200  1.00  0.00      BSYN  
ATOM    771   CA GLU    88     -22.986 -90.476 -24.366  1.00  0.00      BSYN  
ATOM    772   CB GLU    88     -21.810 -89.491 -24.549  1.00  0.00      BSYN  
ATOM    773   CG GLU    88     -21.962 -88.391 -25.601  1.00  0.00      BSYN  
ATOM    774   CD GLU    88     -20.808 -87.442 -25.961  1.00  0.00      BSYN  
ATOM    775  OE1 GLU    88     -20.983 -86.625 -26.817  1.00  0.00      BSYN  
ATOM    776  OE2 GLU    88     -19.791 -87.444 -25.265  1.00  0.00      BSYN  
ATOM    777    C GLU    88     -22.739 -91.704 -23.445  1.00  0.00      BSYN  
ATOM    778    O GLU    88     -22.769 -92.846 -24.029  1.00  0.00      BSYN  
ATOM    779    N PHE    89     -22.596 -91.761 -22.143  1.00  0.00      BSYN  
ATOM    780    H PHE    89     -22.540 -92.667 -21.774  1.00  0.00      BSYN  
ATOM    781   CA PHE    89     -22.530 -90.730 -21.076  1.00  0.00      BSYN  
ATOM    782   CB PHE    89     -22.754 -91.520 -19.671  1.00  0.00      BSYN  
ATOM    783   CG PHE    89     -22.085 -92.903 -19.537  1.00  0.00      BSYN  
ATOM    784  CD1 PHE    89     -22.990 -93.896 -19.386  1.00  0.00      BSYN  
ATOM    785  CD2 PHE    89     -20.757 -93.094 -19.741  1.00  0.00      BSYN  
ATOM    786  CE1 PHE    89     -22.471 -95.200 -19.382  1.00  0.00      BSYN  
ATOM    787  CE2 PHE    89     -20.321 -94.334 -19.639  1.00  0.00      BSYN  
ATOM    788   CZ PHE    89     -21.122 -95.401 -19.432  1.00  0.00      BSYN  
ATOM    789    C PHE    89     -21.316 -89.750 -21.202  1.00  0.00      BSYN  
ATOM    790    O PHE    89     -20.242 -90.262 -21.524  1.00  0.00      BSYN  
ATOM    791    N PRO    90     -21.473 -88.435 -20.949  1.00  0.00      BSYN  
ATOM    792   CD PRO    90     -22.734 -87.784 -21.279  1.00  0.00      BSYN  
ATOM    793   CA PRO    90     -20.328 -87.487 -20.822  1.00  0.00      BSYN  
ATOM    794   CB PRO    90     -21.005 -86.224 -21.171  1.00  0.00      BSYN  
ATOM    795   CG PRO    90     -22.401 -86.425 -20.802  1.00  0.00      BSYN  
ATOM    796    C PRO    90     -19.632 -87.502 -19.382  1.00  0.00      BSYN  
ATOM    797    O PRO    90     -20.216 -87.945 -18.427  1.00  0.00      BSYN  
ATOM    798    N THR    91     -18.458 -86.885 -19.261  1.00  0.00      BSYN  
ATOM    799    H THR    91     -18.032 -86.543 -20.074  1.00  0.00      BSYN  
ATOM    800   CA THR    91     -17.700 -86.770 -17.993  1.00  0.00      BSYN  
ATOM    801   CB THR    91     -16.392 -87.492 -18.274  1.00  0.00      BSYN  
ATOM    802  OG1 THR    91     -16.732 -88.799 -18.756  1.00  0.00      BSYN  
ATOM    803  HG1 THR    91     -15.893 -89.262 -18.693  1.00  0.00      BSYN  
ATOM    804  CG2 THR    91     -15.741 -87.643 -16.923  1.00  0.00      BSYN  
ATOM    805    C THR    91     -17.670 -85.314 -17.951  1.00  0.00      BSYN  
ATOM    806    O THR    91     -16.570 -84.720 -18.216  1.00  0.00      BSYN  
ATOM    807    N ASP    92     -18.806 -84.766 -17.504  1.00  0.00      BSYN  
ATOM    808    H ASP    92     -19.283 -85.315 -16.846  1.00  0.00      BSYN  
ATOM    809   CA ASP    92     -19.161 -83.284 -17.653  1.00  0.00      BSYN  
ATOM    810   CB ASP    92     -20.648 -83.178 -17.898  1.00  0.00      BSYN  
ATOM    811   CG ASP    92     -21.154 -81.725 -18.066  1.00  0.00      BSYN  
ATOM    812  OD1 ASP    92     -22.290 -81.495 -17.653  1.00  0.00      BSYN  
ATOM    813  OD2 ASP    92     -20.474 -80.852 -18.503  1.00  0.00      BSYN  
ATOM    814    C ASP    92     -18.734 -82.483 -16.416  1.00  0.00      BSYN  
ATOM    815    O ASP    92     -19.425 -82.106 -15.476  1.00  0.00      BSYN  
ATOM    816    N LEU    93     -17.417 -82.504 -16.425  1.00  0.00      BSYN  
ATOM    817    H LEU    93     -17.032 -82.657 -17.313  1.00  0.00      BSYN  
ATOM    818   CA LEU    93     -16.690 -81.796 -15.318  1.00  0.00      BSYN  
ATOM    819   CB LEU    93     -15.688 -82.824 -14.562  1.00  0.00      BSYN  
ATOM    820   CG LEU    93     -16.474 -83.756 -13.633  1.00  0.00      BSYN  
ATOM    821  CD1 LEU    93     -15.457 -84.693 -12.815  1.00  0.00      BSYN  
ATOM    822  CD2 LEU    93     -17.369 -82.902 -12.612  1.00  0.00      BSYN  
ATOM    823    C LEU    93     -15.903 -80.531 -15.640  1.00  0.00      BSYN  
ATOM    824    O LEU    93     -14.835 -80.589 -16.121  1.00  0.00      BSYN  
ATOM    825    N LYS    94     -16.611 -79.523 -15.478  1.00  0.00      BSYN  
ATOM    826    H LYS    94     -17.415 -79.478 -14.919  1.00  0.00      BSYN  
ATOM    827   CA LYS    94     -16.045 -78.198 -15.876  1.00  0.00      BSYN  
ATOM    828   CB LYS    94     -17.000 -77.488 -16.814  1.00  0.00      BSYN  
ATOM    829   CG LYS    94     -17.029 -78.066 -18.292  1.00  0.00      BSYN  
ATOM    830   CD LYS    94     -18.309 -77.535 -18.896  1.00  0.00      BSYN  
ATOM    831   CE LYS    94     -18.263 -76.267 -19.689  1.00  0.00      BSYN  
ATOM    832   NZ LYS    94     -19.588 -75.813 -20.038  1.00  0.00      BSYN  
ATOM    833  HZ1 LYS    94     -20.081 -76.550 -20.582  1.00  0.00      BSYN  
ATOM    834  HZ2 LYS    94     -19.936 -75.496 -19.111  1.00  0.00      BSYN  
ATOM    835  HZ3 LYS    94     -19.390 -75.014 -20.674  1.00  0.00      BSYN  
ATOM    836    C LYS    94     -15.482 -77.260 -14.810  1.00  0.00      BSYN  
ATOM    837    O LYS    94     -14.584 -76.498 -15.236  1.00  0.00      BSYN  
ATOM    838    N PRO    95     -15.923 -77.195 -13.583  1.00  0.00      BSYN  
ATOM    839   CD PRO    95     -17.241 -77.651 -13.180  1.00  0.00      BSYN  
ATOM    840   CA PRO    95     -15.200 -76.532 -12.549  1.00  0.00      BSYN  
ATOM    841   CB PRO    95     -16.151 -76.585 -11.432  1.00  0.00      BSYN  
ATOM    842   CG PRO    95     -17.510 -76.650 -12.035  1.00  0.00      BSYN  
ATOM    843    C PRO    95     -13.727 -76.746 -12.139  1.00  0.00      BSYN  
ATOM    844    O PRO    95     -12.890 -75.909 -11.912  1.00  0.00      BSYN  
ATOM    845    N GLU    96     -13.460 -78.052 -11.862  1.00  0.00      BSYN  
ATOM    846    H GLU    96     -14.246 -78.632 -11.784  1.00  0.00      BSYN  
ATOM    847   CA GLU    96     -12.189 -78.537 -11.288  1.00  0.00      BSYN  
ATOM    848   CB GLU    96     -12.539 -79.699 -10.340  1.00  0.00      BSYN  
ATOM    849   CG GLU    96     -13.106 -80.810 -11.222  1.00  0.00      BSYN  
ATOM    850   CD GLU    96     -13.733 -81.876 -10.372  1.00  0.00      BSYN  
ATOM    851  OE1 GLU    96     -14.883 -81.644 -10.119  1.00  0.00      BSYN  
ATOM    852  OE2 GLU    96     -13.088 -82.920 -10.011  1.00  0.00      BSYN  
ATOM    853    C GLU    96     -10.775 -78.753 -12.002  1.00  0.00      BSYN  
ATOM    854    O GLU    96     -10.311 -79.878 -12.340  1.00  0.00      BSYN  
ATOM    855    N GLU    97     -10.018 -77.658 -12.104  1.00  0.00      BSYN  
ATOM    856    H GLU    97     -10.307 -76.827 -11.672  1.00  0.00      BSYN  
ATOM    857   CA GLU    97      -8.691 -77.777 -12.605  1.00  0.00      BSYN  
ATOM    858   CB GLU    97      -8.710 -77.442 -14.080  1.00  0.00      BSYN  
ATOM    859   CG GLU    97      -7.717 -78.311 -14.942  1.00  0.00      BSYN  
ATOM    860   CD GLU    97      -8.121 -79.745 -15.128  1.00  0.00      BSYN  
ATOM    861  OE1 GLU    97      -7.759 -80.509 -14.247  1.00  0.00      BSYN  
ATOM    862  OE2 GLU    97      -8.789 -80.127 -16.106  1.00  0.00      BSYN  
ATOM    863    C GLU    97      -7.557 -77.188 -11.768  1.00  0.00      BSYN  
ATOM    864    O GLU    97      -7.648 -76.077 -11.210  1.00  0.00      BSYN  
ATOM    865    N VAL    98      -6.385 -77.860 -11.601  1.00  0.00      BSYN  
ATOM    866    H VAL    98      -6.381 -78.818 -11.807  1.00  0.00      BSYN  
ATOM    867   CA VAL    98      -5.355 -77.198 -10.749  1.00  0.00      BSYN  
ATOM    868   CB VAL    98      -4.397 -78.313 -10.049  1.00  0.00      BSYN  
ATOM    869  CG1 VAL    98      -4.967 -78.832  -8.671  1.00  0.00      BSYN  
ATOM    870  CG2 VAL    98      -4.185 -79.539 -11.019  1.00  0.00      BSYN  
ATOM    871    C VAL    98      -4.399 -76.174 -11.435  1.00  0.00      BSYN  
ATOM    872    O VAL    98      -3.305 -76.000 -10.975  1.00  0.00      BSYN  
ATOM    873    N ALA    99      -4.952 -75.252 -12.278  1.00  0.00      BSYN  
ATOM    874    H ALA    99      -5.924 -75.199 -12.389  1.00  0.00      BSYN  
ATOM    875   CA ALA    99      -4.090 -74.221 -12.837  1.00  0.00      BSYN  
ATOM    876   CB ALA    99      -4.845 -73.667 -13.991  1.00  0.00      BSYN  
ATOM    877    C ALA    99      -3.854 -73.189 -11.751  1.00  0.00      BSYN  
ATOM    878    O ALA    99      -4.768 -72.640 -11.155  1.00  0.00      BSYN  
ATOM    879    N GLN   100      -2.608 -72.812 -11.459  1.00  0.00      BSYN  
ATOM    880    H GLN   100      -2.017 -73.442 -11.921  1.00  0.00      BSYN  
ATOM    881   CA GLN   100      -2.186 -71.624 -10.717  1.00  0.00      BSYN  
ATOM    882   CB GLN   100      -2.129 -71.638  -9.228  1.00  0.00      BSYN  
ATOM    883   CG GLN   100      -3.284 -70.914  -8.564  1.00  0.00      BSYN  
ATOM    884   CD GLN   100      -3.843 -71.491  -7.239  1.00  0.00      BSYN  
ATOM    885  OE1 GLN   100      -3.985 -70.769  -6.245  1.00  0.00      BSYN  
ATOM    886  NE2 GLN   100      -3.997 -72.827  -7.153  1.00  0.00      BSYN  
ATOM    887 HE21 GLN   100      -3.741 -73.442  -7.871  1.00  0.00      BSYN  
ATOM    888 HE22 GLN   100      -4.334 -73.099  -6.274  1.00  0.00      BSYN  
ATOM    889    C GLN   100      -0.792 -71.272 -11.268  1.00  0.00      BSYN  
ATOM    890    O GLN   100      -0.060 -72.059 -11.916  1.00  0.00      BSYN  
ATOM    891    N GLU   101      -0.411 -70.012 -10.983  1.00  0.00      BSYN  
ATOM    892    H GLU   101      -1.099 -69.540 -10.470  1.00  0.00      BSYN  
ATOM    893   CA GLU   101       0.963 -69.450 -11.118  1.00  0.00      BSYN  
ATOM    894   CB GLU   101       1.129 -68.886 -12.472  1.00  0.00      BSYN  
ATOM    895   CG GLU   101       2.374 -68.485 -13.152  1.00  0.00      BSYN  
ATOM    896   CD GLU   101       2.195 -67.769 -14.495  1.00  0.00      BSYN  
ATOM    897  OE1 GLU   101       1.761 -66.608 -14.368  1.00  0.00      BSYN  
ATOM    898  OE2 GLU   101       2.381 -68.194 -15.617  1.00  0.00      BSYN  
ATOM    899    C GLU   101       1.254 -68.237 -10.240  1.00  0.00      BSYN  
ATOM    900    O GLU   101       0.518 -67.245 -10.232  1.00  0.00      BSYN  
ATOM    901    N ALA   102       2.371 -68.300  -9.560  1.00  0.00      BSYN  
ATOM    902    H ALA   102       3.183 -68.792  -9.804  1.00  0.00      BSYN  
ATOM    903   CA ALA   102       2.624 -67.566  -8.325  1.00  0.00      BSYN  
ATOM    904   CB ALA   102       3.547 -68.339  -7.455  1.00  0.00      BSYN  
ATOM    905    C ALA   102       3.156 -66.162  -8.565  1.00  0.00      BSYN  
ATOM    906    O ALA   102       2.680 -65.083  -8.185  1.00  0.00      BSYN  
ATOM    907    N ALA   103       4.155 -66.232  -9.380  1.00  0.00      BSYN  
ATOM    908    H ALA   103       4.358 -67.090  -9.809  1.00  0.00      BSYN  
ATOM    909   CA ALA   103       5.087 -65.083  -9.605  1.00  0.00      BSYN  
ATOM    910   CB ALA   103       5.552 -64.273  -8.463  1.00  0.00      BSYN  
ATOM    911    C ALA   103       6.264 -65.694 -10.411  1.00  0.00      BSYN  
ATOM    912    O ALA   103       6.107 -66.830 -11.015  1.00  0.00      BSYN  
ATOM    913    N GLU   104       7.455 -65.063 -10.390  1.00  0.00      BSYN  
ATOM    914    H GLU   104       7.481 -64.249  -9.846  1.00  0.00      BSYN  
ATOM    915   CA GLU   104       8.651 -65.493 -11.189  1.00  0.00      BSYN  
ATOM    916   CB GLU   104       9.112 -64.412 -12.176  1.00  0.00      BSYN  
ATOM    917   CG GLU   104       8.187 -64.093 -13.382  1.00  0.00      BSYN  
ATOM    918   CD GLU   104       8.855 -63.347 -14.493  1.00  0.00      BSYN  
ATOM    919  OE1 GLU   104      10.010 -63.618 -14.739  1.00  0.00      BSYN  
ATOM    920  OE2 GLU   104       8.287 -62.451 -15.062  1.00  0.00      BSYN  
ATOM    921    C GLU   104       9.723 -65.805 -10.179  1.00  0.00      BSYN  
ATOM    922    O GLU   104       9.997 -64.972  -9.370  1.00  0.00      BSYN  
ATOM    923    N GLU   105      10.123 -67.119 -10.169  1.00  0.00      BSYN  
ATOM    924    H GLU   105       9.830 -67.703 -10.900  1.00  0.00      BSYN  
ATOM    925   CA GLU   105      11.076 -67.624  -9.212  1.00  0.00      BSYN  
ATOM    926   CB GLU   105      10.716 -68.993  -8.841  1.00  0.00      BSYN  
ATOM    927   CG GLU   105       9.520 -69.032  -7.906  1.00  0.00      BSYN  
ATOM    928   CD GLU   105       9.428 -70.434  -7.217  1.00  0.00      BSYN  
ATOM    929  OE1 GLU   105       9.897 -70.534  -6.147  1.00  0.00      BSYN  
ATOM    930  OE2 GLU   105       8.591 -71.291  -7.611  1.00  0.00      BSYN  
ATOM    931    C GLU   105      12.473 -67.684  -9.841  1.00  0.00      BSYN  
ATOM    932    O GLU   105      12.628 -67.622 -11.093  1.00  0.00      BSYN  
ATOM    933    N PRO   106      13.504 -67.771  -9.058  1.00  0.00      BSYN  
ATOM    934   CD PRO   106      13.559 -67.021  -7.741  1.00  0.00      BSYN  
ATOM    935   CA PRO   106      14.962 -67.826  -9.554  1.00  0.00      BSYN  
ATOM    936   CB PRO   106      15.603 -66.790  -8.794  1.00  0.00      BSYN  
ATOM    937   CG PRO   106      14.675 -65.974  -7.962  1.00  0.00      BSYN  
ATOM    938    C PRO   106      15.714 -69.126  -9.339  1.00  0.00      BSYN  
ATOM    939    O PRO   106      15.870 -69.627  -8.221  1.00  0.00      BSYN  
ATOM    940    N LEU   107      16.204 -69.650 -10.387  1.00  0.00      BSYN  
ATOM    941    H LEU   107      16.168 -69.191 -11.252  1.00  0.00      BSYN  
ATOM    942   CA LEU   107      16.957 -70.906 -10.326  1.00  0.00      BSYN  
ATOM    943   CB LEU   107      17.087 -71.612 -11.630  1.00  0.00      BSYN  
ATOM    944   CG LEU   107      15.886 -72.234 -12.351  1.00  0.00      BSYN  
ATOM    945  CD1 LEU   107      15.714 -73.724 -12.125  1.00  0.00      BSYN  
ATOM    946  CD2 LEU   107      14.652 -71.369 -12.219  1.00  0.00      BSYN  
ATOM    947    C LEU   107      18.349 -70.649  -9.994  1.00  0.00      BSYN  
ATOM    948    O LEU   107      18.962 -69.748 -10.416  1.00  0.00      BSYN  
ATOM    949    N ILE   108      18.842 -71.625  -9.164  1.00  0.00      BSYN  
ATOM    950    H ILE   108      18.201 -72.260  -8.782  1.00  0.00      BSYN  
ATOM    951   CA ILE   108      20.219 -71.762  -8.689  1.00  0.00      BSYN  
ATOM    952   CB ILE   108      20.216 -72.141  -7.254  1.00  0.00      BSYN  
ATOM    953  CG2 ILE   108      19.518 -71.060  -6.476  1.00  0.00      BSYN  
ATOM    954  CG1 ILE   108      19.543 -73.454  -7.002  1.00  0.00      BSYN  
ATOM    955   CD ILE   108      20.188 -74.472  -5.950  1.00  0.00      BSYN  
ATOM    956    C ILE   108      21.077 -72.586  -9.654  1.00  0.00      BSYN  
ATOM    957    O ILE   108      21.275 -73.790  -9.518  1.00  0.00      BSYN  
ATOM    958    N GLU   109      21.855 -71.919 -10.546  1.00  0.00      BSYN  
ATOM    959    H GLU   109      21.947 -70.948 -10.647  1.00  0.00      BSYN  
ATOM    960   CA GLU   109      22.514 -72.612 -11.637  1.00  0.00      BSYN  
ATOM    961   CB GLU   109      21.531 -72.844 -12.773  1.00  0.00      BSYN  
ATOM    962   CG GLU   109      21.883 -74.082 -13.530  1.00  0.00      BSYN  
ATOM    963   CD GLU   109      21.010 -74.325 -14.745  1.00  0.00      BSYN  
ATOM    964  OE1 GLU   109      20.341 -75.378 -14.719  1.00  0.00      BSYN  
ATOM    965  OE2 GLU   109      20.918 -73.524 -15.651  1.00  0.00      BSYN  
ATOM    966    C GLU   109      23.931 -72.143 -12.036  1.00  0.00      BSYN  
ATOM    967    O GLU   109      24.207 -71.006 -12.447  1.00  0.00      BSYN  
ATOM    968    N PRO   110      24.781 -73.098 -11.698  1.00  0.00      BSYN  
ATOM    969   CD PRO   110      24.608 -74.263 -10.943  1.00  0.00      BSYN  
ATOM    970   CA PRO   110      26.230 -73.013 -11.972  1.00  0.00      BSYN  
ATOM    971   CB PRO   110      26.875 -74.182 -11.308  1.00  0.00      BSYN  
ATOM    972   CG PRO   110      25.850 -74.402 -10.183  1.00  0.00      BSYN  
ATOM    973    C PRO   110      26.396 -73.077 -13.530  1.00  0.00      BSYN  
ATOM    974    O PRO   110      25.608 -73.655 -14.325  1.00  0.00      BSYN  
ATOM    975    N LEU   111      27.619 -72.624 -13.958  1.00  0.00      BSYN  
ATOM    976    H LEU   111      28.292 -72.667 -13.247  1.00  0.00      BSYN  
ATOM    977   CA LEU   111      28.000 -72.519 -15.363  1.00  0.00      BSYN  
ATOM    978   CB LEU   111      28.038 -70.960 -15.731  1.00  0.00      BSYN  
ATOM    979   CG LEU   111      26.956 -69.949 -15.434  1.00  0.00      BSYN  
ATOM    980  CD1 LEU   111      27.411 -68.489 -15.667  1.00  0.00      BSYN  
ATOM    981  CD2 LEU   111      25.680 -70.367 -16.083  1.00  0.00      BSYN  
ATOM    982    C LEU   111      29.256 -73.364 -15.589  1.00  0.00      BSYN  
ATOM    983    O LEU   111      30.263 -73.201 -14.890  1.00  0.00      BSYN  
ATOM    984    N MET   112      29.034 -74.310 -16.554  1.00  0.00      BSYN  
ATOM    985    H MET   112      28.225 -74.099 -17.064  1.00  0.00      BSYN  
ATOM    986   CA MET   112      30.044 -75.298 -17.025  1.00  0.00      BSYN  
ATOM    987   CB MET   112      29.283 -76.628 -17.358  1.00  0.00      BSYN  
ATOM    988   CG MET   112      28.711 -77.686 -16.381  1.00  0.00      BSYN  
ATOM    989   SD MET   112      28.138 -79.224 -17.164  1.00  0.00      BSYN  
ATOM    990   CE MET   112      29.816 -79.788 -17.396  1.00  0.00      BSYN  
ATOM    991    C MET   112      30.763 -74.825 -18.305  1.00  0.00      BSYN  
ATOM    992    O MET   112      30.410 -73.825 -18.928  1.00  0.00      BSYN  
ATOM    993    N GLU   113      31.622 -75.653 -18.844  1.00  0.00      BSYN  
ATOM    994    H GLU   113      31.560 -76.594 -18.580  1.00  0.00      BSYN  
ATOM    995   CA GLU   113      32.486 -75.391 -20.039  1.00  0.00      BSYN  
ATOM    996   CB GLU   113      33.866 -76.074 -19.905  1.00  0.00      BSYN  
ATOM    997   CG GLU   113      34.834 -75.364 -18.876  1.00  0.00      BSYN  
ATOM    998   CD GLU   113      36.151 -76.185 -18.593  1.00  0.00      BSYN  
ATOM    999  OE1 GLU   113      36.027 -77.172 -17.838  1.00  0.00      BSYN  
ATOM   1000  OE2 GLU   113      37.231 -76.058 -19.243  1.00  0.00      BSYN  
ATOM   1001    C GLU   113      31.870 -75.796 -21.340  1.00  0.00      BSYN  
ATOM   1002    O GLU   113      31.658 -77.009 -21.586  1.00  0.00      BSYN  
ATOM   1003    N PRO   114      31.502 -74.891 -22.269  1.00  0.00      BSYN  
ATOM   1004   CD PRO   114      31.141 -73.549 -21.982  1.00  0.00      BSYN  
ATOM   1005   CA PRO   114      31.330 -75.336 -23.630  1.00  0.00      BSYN  
ATOM   1006   CB PRO   114      31.136 -74.039 -24.389  1.00  0.00      BSYN  
ATOM   1007   CG PRO   114      30.606 -73.046 -23.363  1.00  0.00      BSYN  
ATOM   1008    C PRO   114      32.320 -76.290 -24.345  1.00  0.00      BSYN  
ATOM   1009    O PRO   114      33.252 -75.855 -25.066  1.00  0.00      BSYN  
ATOM   1010    N GLU   115      32.176 -77.647 -24.273  1.00  0.00      BSYN  
ATOM   1011    H GLU   115      31.585 -77.895 -23.532  1.00  0.00      BSYN  
ATOM   1012   CA GLU   115      33.060 -78.516 -24.930  1.00  0.00      BSYN  
ATOM   1013   CB GLU   115      33.232 -79.778 -24.051  1.00  0.00      BSYN  
ATOM   1014   CG GLU   115      34.020 -79.518 -22.788  1.00  0.00      BSYN  
ATOM   1015   CD GLU   115      35.548 -79.491 -23.000  1.00  0.00      BSYN  
ATOM   1016  OE1 GLU   115      36.285 -78.499 -22.947  1.00  0.00      BSYN  
ATOM   1017  OE2 GLU   115      36.163 -80.563 -23.182  1.00  0.00      BSYN  
ATOM   1018    C GLU   115      32.617 -78.819 -26.406  1.00  0.00      BSYN  
ATOM   1019    O GLU   115      31.625 -79.503 -26.722  1.00  0.00      BSYN  
ATOM   1020    N GLY   116      33.487 -78.254 -27.243  1.00  0.00      BSYN  
ATOM   1021    H GLY   116      34.437 -78.077 -27.082  1.00  0.00      BSYN  
ATOM   1022   CA GLY   116      33.058 -78.299 -28.659  1.00  0.00      BSYN  
ATOM   1023    C GLY   116      32.351 -77.042 -29.130  1.00  0.00      BSYN  
ATOM   1024    O GLY   116      32.887 -76.046 -29.698  1.00  0.00      BSYN  
ATOM   1025    N GLU   117      30.998 -77.248 -29.068  1.00  0.00      BSYN  
ATOM   1026    H GLU   117      30.706 -78.163 -28.871  1.00  0.00      BSYN  
ATOM   1027   CA GLU   117      30.002 -76.191 -29.302  1.00  0.00      BSYN  
ATOM   1028   CB GLU   117      29.444 -76.350 -30.760  1.00  0.00      BSYN  
ATOM   1029   CG GLU   117      28.648 -77.485 -31.289  1.00  0.00      BSYN  
ATOM   1030   CD GLU   117      28.204 -77.413 -32.797  1.00  0.00      BSYN  
ATOM   1031  OE1 GLU   117      27.831 -78.427 -33.363  1.00  0.00      BSYN  
ATOM   1032  OE2 GLU   117      28.220 -76.320 -33.378  1.00  0.00      BSYN  
ATOM   1033    C GLU   117      28.900 -76.465 -28.252  1.00  0.00      BSYN  
ATOM   1034    O GLU   117      29.114 -77.288 -27.348  1.00  0.00      BSYN  
ATOM   1035    N SER   118      27.778 -75.774 -28.357  1.00  0.00      BSYN  
ATOM   1036    H SER   118      27.761 -75.055 -29.023  1.00  0.00      BSYN  
ATOM   1037   CA SER   118      26.729 -76.136 -27.448  1.00  0.00      BSYN  
ATOM   1038   CB SER   118      26.506 -74.814 -26.608  1.00  0.00      BSYN  
ATOM   1039   OG SER   118      27.663 -74.426 -26.036  1.00  0.00      BSYN  
ATOM   1040   HG SER   118      28.081 -75.254 -25.786  1.00  0.00      BSYN  
ATOM   1041    C SER   118      25.436 -76.446 -28.234  1.00  0.00      BSYN  
ATOM   1042    O SER   118      24.567 -75.599 -28.411  1.00  0.00      BSYN  
ATOM   1043    N TYR   119      25.575 -77.565 -28.922  1.00  0.00      BSYN  
ATOM   1044    H TYR   119      26.320 -78.191 -28.805  1.00  0.00      BSYN  
ATOM   1045   CA TYR   119      24.504 -78.090 -29.733  1.00  0.00      BSYN  
ATOM   1046   CB TYR   119      24.980 -79.002 -30.900  1.00  0.00      BSYN  
ATOM   1047   CG TYR   119      24.168 -78.953 -32.158  1.00  0.00      BSYN  
ATOM   1048  CD1 TYR   119      23.395 -80.105 -32.416  1.00  0.00      BSYN  
ATOM   1049  CE1 TYR   119      22.642 -80.215 -33.624  1.00  0.00      BSYN  
ATOM   1050  CD2 TYR   119      24.197 -77.873 -33.063  1.00  0.00      BSYN  
ATOM   1051  CE2 TYR   119      23.625 -78.080 -34.271  1.00  0.00      BSYN  
ATOM   1052   CZ TYR   119      22.800 -79.191 -34.531  1.00  0.00      BSYN  
ATOM   1053   OH TYR   119      22.156 -79.228 -35.776  1.00  0.00      BSYN  
ATOM   1054   HH TYR   119      22.160 -78.489 -36.389  1.00  0.00      BSYN  
ATOM   1055    C TYR   119      23.326 -78.710 -29.013  1.00  0.00      BSYN  
ATOM   1056    O TYR   119      23.336 -79.870 -28.632  1.00  0.00      BSYN  
ATOM   1057    N GLU   120      22.394 -77.859 -28.600  1.00  0.00      BSYN  
ATOM   1058    H GLU   120      22.379 -76.886 -28.715  1.00  0.00      BSYN  
ATOM   1059   CA GLU   120      21.207 -78.311 -27.958  1.00  0.00      BSYN  
ATOM   1060   CB GLU   120      20.456 -77.163 -27.183  1.00  0.00      BSYN  
ATOM   1061   CG GLU   120      20.332 -75.894 -28.122  1.00  0.00      BSYN  
ATOM   1062   CD GLU   120      20.368 -74.578 -27.292  1.00  0.00      BSYN  
ATOM   1063  OE1 GLU   120      20.866 -74.605 -26.176  1.00  0.00      BSYN  
ATOM   1064  OE2 GLU   120      19.732 -73.682 -27.599  1.00  0.00      BSYN  
ATOM   1065    C GLU   120      20.285 -79.056 -28.910  1.00  0.00      BSYN  
ATOM   1066    O GLU   120      19.893 -78.647 -29.929  1.00  0.00      BSYN  
ATOM   1067    N ASP   121      19.656 -80.119 -28.437  1.00  0.00      BSYN  
ATOM   1068    H ASP   121      20.012 -80.448 -27.585  1.00  0.00      BSYN  
ATOM   1069   CA ASP   121      18.797 -81.087 -29.187  1.00  0.00      BSYN  
ATOM   1070   CB ASP   121      19.043 -82.542 -28.770  1.00  0.00      BSYN  
ATOM   1071   CG ASP   121      18.254 -83.685 -29.472  1.00  0.00      BSYN  
ATOM   1072  OD1 ASP   121      17.119 -84.040 -29.059  1.00  0.00      BSYN  
ATOM   1073  OD2 ASP   121      18.715 -84.141 -30.495  1.00  0.00      BSYN  
ATOM   1074    C ASP   121      17.271 -80.844 -29.264  1.00  0.00      BSYN  
ATOM   1075    O ASP   121      16.614 -81.169 -28.301  1.00  0.00      BSYN  
ATOM   1076    N PRO   122      16.648 -80.095 -30.297  1.00  0.00      BSYN  
ATOM   1077   CD PRO   122      17.239 -79.310 -31.378  1.00  0.00      BSYN  
ATOM   1078   CA PRO   122      15.205 -80.111 -30.473  1.00  0.00      BSYN  
ATOM   1079   CB PRO   122      14.930 -79.428 -31.760  1.00  0.00      BSYN  
ATOM   1080   CG PRO   122      16.127 -78.436 -31.765  1.00  0.00      BSYN  
ATOM   1081    C PRO   122      14.795 -81.600 -30.446  1.00  0.00      BSYN  
ATOM   1082    O PRO   122      15.359 -82.395 -31.162  1.00  0.00      BSYN  
ATOM   1083    N PRO   123      13.750 -82.049 -29.708  1.00  0.00      BSYN  
ATOM   1084   CD PRO   123      13.197 -81.378 -28.578  1.00  0.00      BSYN  
ATOM   1085   CA PRO   123      13.446 -83.445 -29.661  1.00  0.00      BSYN  
ATOM   1086   CB PRO   123      13.051 -83.573 -28.196  1.00  0.00      BSYN  
ATOM   1087   CG PRO   123      13.529 -82.293 -27.489  1.00  0.00      BSYN  
ATOM   1088    C PRO   123      12.498 -83.779 -30.743  1.00  0.00      BSYN  
ATOM   1089    O PRO   123      11.367 -83.317 -30.700  1.00  0.00      BSYN  
ATOM   1090    N GLN   124      12.842 -84.691 -31.589  1.00  0.00      BSYN  
ATOM   1091    H GLN   124      13.694 -85.156 -31.454  1.00  0.00      BSYN  
ATOM   1092   CA GLN   124      12.174 -84.745 -32.854  1.00  0.00      BSYN  
ATOM   1093   CB GLN   124      13.258 -85.252 -33.827  1.00  0.00      BSYN  
ATOM   1094   CG GLN   124      14.246 -84.115 -34.153  1.00  0.00      BSYN  
ATOM   1095   CD GLN   124      15.520 -84.789 -34.736  1.00  0.00      BSYN  
ATOM   1096  OE1 GLN   124      15.564 -85.999 -34.910  1.00  0.00      BSYN  
ATOM   1097  NE2 GLN   124      16.722 -84.258 -34.953  1.00  0.00      BSYN  
ATOM   1098 HE21 GLN   124      16.900 -83.466 -34.404  1.00  0.00      BSYN  
ATOM   1099 HE22 GLN   124      17.329 -84.670 -35.603  1.00  0.00      BSYN  
ATOM   1100    C GLN   124      10.975 -85.641 -33.135  1.00  0.00      BSYN  
ATOM   1101    O GLN   124      10.370 -85.544 -34.179  1.00  0.00      BSYN  
ATOM   1102    N GLU   125      10.563 -86.234 -32.016  1.00  0.00      BSYN  
ATOM   1103    H GLU   125      11.096 -86.223 -31.194  1.00  0.00      BSYN  
ATOM   1104   CA GLU   125       9.190 -86.917 -31.977  1.00  0.00      BSYN  
ATOM   1105   CB GLU   125       9.348 -88.371 -32.590  1.00  0.00      BSYN  
ATOM   1106   CG GLU   125       9.578 -88.516 -34.156  1.00  0.00      BSYN  
ATOM   1107   CD GLU   125       8.563 -88.018 -35.123  1.00  0.00      BSYN  
ATOM   1108  OE1 GLU   125       7.347 -88.073 -34.976  1.00  0.00      BSYN  
ATOM   1109  OE2 GLU   125       9.114 -87.734 -36.170  1.00  0.00      BSYN  
ATOM   1110    C GLU   125       8.587 -86.813 -30.476  1.00  0.00      BSYN  
ATOM   1111    O GLU   125       7.687 -87.632 -30.065  1.00  0.00      BSYN  
ATOM   1112    N GLU   126       8.791 -85.654 -29.876  1.00  0.00      BSYN  
ATOM   1113    H GLU   126       9.148 -84.867 -30.337  1.00  0.00      BSYN  
ATOM   1114   CA GLU   126       8.390 -85.363 -28.512  1.00  0.00      BSYN  
ATOM   1115   CB GLU   126       9.480 -85.725 -27.550  1.00  0.00      BSYN  
ATOM   1116   CG GLU   126       9.661 -87.184 -27.258  1.00  0.00      BSYN  
ATOM   1117   CD GLU   126      10.744 -87.532 -26.261  1.00  0.00      BSYN  
ATOM   1118  OE1 GLU   126      11.873 -87.068 -26.383  1.00  0.00      BSYN  
ATOM   1119  OE2 GLU   126      10.459 -88.419 -25.497  1.00  0.00      BSYN  
ATOM   1120    C GLU   126       7.818 -83.946 -28.339  1.00  0.00      BSYN  
ATOM   1121    O GLU   126       6.597 -83.687 -28.439  1.00  0.00      BSYN  
ATOM   1122    N TYR   127       8.756 -83.021 -28.116  1.00  0.00      BSYN  
ATOM   1123    H TYR   127       9.682 -83.291 -27.943  1.00  0.00      BSYN  
ATOM   1124   CA TYR   127       8.246 -81.637 -27.896  1.00  0.00      BSYN  
ATOM   1125   CB TYR   127       9.329 -81.008 -26.996  1.00  0.00      BSYN  
ATOM   1126   CG TYR   127       9.463 -81.780 -25.664  1.00  0.00      BSYN  
ATOM   1127  CD1 TYR   127      10.770 -82.071 -25.200  1.00  0.00      BSYN  
ATOM   1128  CE1 TYR   127      10.941 -82.755 -24.019  1.00  0.00      BSYN  
ATOM   1129  CD2 TYR   127       8.323 -82.282 -24.950  1.00  0.00      BSYN  
ATOM   1130  CE2 TYR   127       8.586 -82.964 -23.790  1.00  0.00      BSYN  
ATOM   1131   CZ TYR   127       9.850 -83.127 -23.380  1.00  0.00      BSYN  
ATOM   1132   OH TYR   127       9.960 -83.649 -22.069  1.00  0.00      BSYN  
ATOM   1133   HH TYR   127      10.755 -84.162 -21.907  1.00  0.00      BSYN  
ATOM   1134    C TYR   127       7.996 -80.821 -29.156  1.00  0.00      BSYN  
ATOM   1135    O TYR   127       6.847 -80.359 -29.401  1.00  0.00      BSYN  
ATOM   1136    N GLN   128       8.983 -80.646 -29.986  1.00  0.00      BSYN  
ATOM   1137    H GLN   128       9.897 -80.955 -29.815  1.00  0.00      BSYN  
ATOM   1138   CA GLN   128       8.678 -79.885 -31.243  1.00  0.00      BSYN  
ATOM   1139   CB GLN   128       8.857 -78.328 -31.172  1.00  0.00      BSYN  
ATOM   1140   CG GLN   128       8.210 -77.438 -32.320  1.00  0.00      BSYN  
ATOM   1141   CD GLN   128       7.123 -76.510 -31.793  1.00  0.00      BSYN  
ATOM   1142  OE1 GLN   128       7.276 -75.475 -31.109  1.00  0.00      BSYN  
ATOM   1143  NE2 GLN   128       5.877 -76.815 -32.172  1.00  0.00      BSYN  
ATOM   1144 HE21 GLN   128       5.173 -76.319 -31.704  1.00  0.00      BSYN  
ATOM   1145 HE22 GLN   128       5.655 -77.356 -32.958  1.00  0.00      BSYN  
ATOM   1146    C GLN   128       9.512 -80.287 -32.391  1.00  0.00      BSYN  
ATOM   1147    O GLN   128      10.762 -80.166 -32.298  1.00  0.00      BSYN  
ATOM   1148    N GLU   129       8.949 -80.757 -33.488  1.00  0.00      BSYN  
ATOM   1149    H GLU   129       8.003 -80.982 -33.372  1.00  0.00      BSYN  
ATOM   1150   CA GLU   129       9.778 -81.298 -34.542  1.00  0.00      BSYN  
ATOM   1151   CB GLU   129       9.074 -82.199 -35.481  1.00  0.00      BSYN  
ATOM   1152   CG GLU   129       8.138 -83.260 -34.874  1.00  0.00      BSYN  
ATOM   1153   CD GLU   129       7.297 -83.913 -35.955  1.00  0.00      BSYN  
ATOM   1154  OE1 GLU   129       6.229 -83.440 -36.208  1.00  0.00      BSYN  
ATOM   1155  OE2 GLU   129       7.648 -84.994 -36.420  1.00  0.00      BSYN  
ATOM   1156    C GLU   129      10.671 -80.475 -35.385  1.00  0.00      BSYN  
ATOM   1157    O GLU   129      10.110 -79.601 -36.166  1.00  0.00      BSYN  
ATOM   1158    N TYR   130      11.979 -80.745 -35.379  1.00  0.00      BSYN  
ATOM   1159    H TYR   130      12.226 -81.477 -34.777  1.00  0.00      BSYN  
ATOM   1160   CA TYR   130      13.004 -79.991 -36.131  1.00  0.00      BSYN  
ATOM   1161   CB TYR   130      14.135 -79.526 -35.185  1.00  0.00      BSYN  
ATOM   1162   CG TYR   130      14.340 -77.987 -35.408  1.00  0.00      BSYN  
ATOM   1163  CD1 TYR   130      13.585 -77.014 -34.738  1.00  0.00      BSYN  
ATOM   1164  CE1 TYR   130      13.724 -75.654 -34.950  1.00  0.00      BSYN  
ATOM   1165  CD2 TYR   130      15.355 -77.657 -36.256  1.00  0.00      BSYN  
ATOM   1166  CE2 TYR   130      15.620 -76.296 -36.387  1.00  0.00      BSYN  
ATOM   1167   CZ TYR   130      14.811 -75.338 -35.763  1.00  0.00      BSYN  
ATOM   1168   OH TYR   130      15.087 -74.000 -36.076  1.00  0.00      BSYN  
ATOM   1169   HH TYR   130      15.659 -73.833 -36.829  1.00  0.00      BSYN  
ATOM   1170    C TYR   130      13.622 -80.758 -37.285  1.00  0.00      BSYN  
ATOM   1171    O TYR   130      14.692 -81.312 -37.336  1.00  0.00      BSYN  
ATOM   1172    N GLU   131      12.911 -80.756 -38.419  1.00  0.00      BSYN  
ATOM   1173    H GLU   131      12.015 -80.360 -38.398  1.00  0.00      BSYN  
ATOM   1174   CA GLU   131      13.271 -81.349 -39.724  1.00  0.00      BSYN  
ATOM   1175   CB GLU   131      12.039 -81.370 -40.722  1.00  0.00      BSYN  
ATOM   1176   CG GLU   131      10.762 -81.904 -40.074  1.00  0.00      BSYN  
ATOM   1177   CD GLU   131      10.838 -83.311 -39.497  1.00  0.00      BSYN  
ATOM   1178  OE1 GLU   131      11.551 -84.120 -40.134  1.00  0.00      BSYN  
ATOM   1179  OE2 GLU   131      10.367 -83.657 -38.416  1.00  0.00      BSYN  
ATOM   1180    C GLU   131      14.533 -81.044 -40.516  1.00  0.00      BSYN  
ATOM   1181    O GLU   131      15.068 -79.891 -40.517  1.00  0.00      BSYN  
ATOM   1182    N PRO   132      15.164 -82.087 -41.140  1.00  0.00      BSYN  
ATOM   1183   CD PRO   132      15.063 -83.453 -40.716  1.00  0.00      BSYN  
ATOM   1184   CA PRO   132      16.268 -81.956 -42.009  1.00  0.00      BSYN  
ATOM   1185   CB PRO   132      17.158 -83.178 -41.658  1.00  0.00      BSYN  
ATOM   1186   CG PRO   132      16.266 -84.274 -41.320  1.00  0.00      BSYN  
ATOM   1187    C PRO   132      16.080 -81.687 -43.517  1.00  0.00      BSYN  
ATOM   1188    O PRO   132      14.923 -82.026 -43.965  1.00  0.00      BSYN  
ATOM   1189    N GLU   133      17.021 -80.943 -44.186  1.00  0.00      BSYN  
ATOM   1190    H GLU   133      17.883 -80.780 -43.750  1.00  0.00      BSYN  
ATOM   1191   CA GLU   133      17.042 -80.479 -45.593  1.00  0.00      BSYN  
ATOM   1192   CB GLU   133      16.655 -78.919 -45.588  1.00  0.00      BSYN  
ATOM   1193   CG GLU   133      15.366 -78.634 -44.871  1.00  0.00      BSYN  
ATOM   1194   CD GLU   133      15.436 -77.471 -43.799  1.00  0.00      BSYN  
ATOM   1195  OE1 GLU   133      15.169 -76.342 -44.075  1.00  0.00      BSYN  
ATOM   1196  OE2 GLU   133      15.782 -77.746 -42.601  1.00  0.00      BSYN  
ATOM   1197    C GLU   133      18.597 -80.508 -46.125  1.00  0.00      BSYN  
ATOM   1198    O GLU   133      19.625 -80.448 -45.330  1.00  0.00      BSYN  
ATOM   1199    N ALA   134      18.790 -80.729 -47.530  1.00  0.00      BSYN  
ATOM   1200    H ALA   134      18.015 -81.076 -48.019  1.00  0.00      BSYN  
ATOM   1201   CA ALA   134      20.178 -80.719 -48.119  1.00  0.00      BSYN  
ATOM   1202   CB ALA   134      20.479 -81.795 -49.189  1.00  0.00      BSYN  
ATOM   1203    C ALA   134      20.599 -79.436 -48.706  1.00  0.00      BSYN  
ATOM   1204  OT1 ALA   134      19.617 -78.784 -49.219  1.00  0.00      BSYN  
ATOM   1205  OT2 ALA   134      21.717 -78.988 -48.684  1.00  0.00      BSYN  
END
