# Supplementary material for: Data set of intrinsically disordered proteins analysed at a local protein conformation level
Source: Data Brief. 2020 Mar 5;29:105383. doi: 10.1016/j.dib.2020.105383 (PMC7078294; doi:10.1016/j.dib.2020.105383)
Supplement: Supplementary file 1 [file mmc1.zip › the data/1-DATA/PED1AAD-pdb/1AAD-219.pdb]

CRYST1    1.000    1.000    1.000  90.00  90.00  90.00 P 1           1
ATOM      1  HT1 MET     1     -41.248 -39.776   7.264  1.00  0.00      BSYN  
ATOM      2  HT2 MET     1     -40.638 -41.239   6.733  1.00  0.00      BSYN  
ATOM      3    N MET     1     -40.830 -40.672   7.584  1.00  0.00      BSYN  
ATOM      4  HT3 MET     1     -39.881 -40.480   7.964  1.00  0.00      BSYN  
ATOM      5   CA MET     1     -41.629 -41.425   8.538  1.00  0.00      BSYN  
ATOM      6   CB MET     1     -41.055 -42.737   9.005  1.00  0.00      BSYN  
ATOM      7   CG MET     1     -41.831 -43.803   9.652  1.00  0.00      BSYN  
ATOM      8   SD MET     1     -43.399 -43.947   8.739  1.00  0.00      BSYN  
ATOM      9   CE MET     1     -43.836 -45.634   8.883  1.00  0.00      BSYN  
ATOM     10    C MET     1     -41.766 -40.545   9.793  1.00  0.00      BSYN  
ATOM     11    O MET     1     -42.880 -40.295  10.275  1.00  0.00      BSYN  
ATOM     12    N ASP     2     -40.548 -40.244  10.279  1.00  0.00      BSYN  
ATOM     13    H ASP     2     -39.856 -40.205   9.587  1.00  0.00      BSYN  
ATOM     14   CA ASP     2     -40.227 -40.133  11.735  1.00  0.00      BSYN  
ATOM     15   CB ASP     2     -41.188 -40.957  12.733  1.00  0.00      BSYN  
ATOM     16   CG ASP     2     -40.849 -40.815  14.239  1.00  0.00      BSYN  
ATOM     17  OD1 ASP     2     -41.080 -39.681  14.749  1.00  0.00      BSYN  
ATOM     18  OD2 ASP     2     -40.465 -41.781  14.820  1.00  0.00      BSYN  
ATOM     19    C ASP     2     -38.752 -40.270  11.924  1.00  0.00      BSYN  
ATOM     20    O ASP     2     -38.199 -41.352  11.778  1.00  0.00      BSYN  
ATOM     21    N VAL     3     -37.991 -39.155  12.101  1.00  0.00      BSYN  
ATOM     22    H VAL     3     -37.089 -39.269  12.468  1.00  0.00      BSYN  
ATOM     23   CA VAL     3     -38.368 -37.815  11.642  1.00  0.00      BSYN  
ATOM     24   CB VAL     3     -38.071 -36.722  12.754  1.00  0.00      BSYN  
ATOM     25  CG1 VAL     3     -37.935 -35.298  12.303  1.00  0.00      BSYN  
ATOM     26  CG2 VAL     3     -39.080 -36.807  13.904  1.00  0.00      BSYN  
ATOM     27    C VAL     3     -37.779 -37.510  10.202  1.00  0.00      BSYN  
ATOM     28    O VAL     3     -38.084 -36.543   9.546  1.00  0.00      BSYN  
ATOM     29    N PHE     4     -36.877 -38.363   9.815  1.00  0.00      BSYN  
ATOM     30    H PHE     4     -36.365 -38.902  10.453  1.00  0.00      BSYN  
ATOM     31   CA PHE     4     -36.327 -38.346   8.370  1.00  0.00      BSYN  
ATOM     32   CB PHE     4     -35.215 -39.344   8.107  1.00  0.00      BSYN  
ATOM     33   CG PHE     4     -33.833 -38.969   8.670  1.00  0.00      BSYN  
ATOM     34  CD1 PHE     4     -32.895 -38.549   7.798  1.00  0.00      BSYN  
ATOM     35  CD2 PHE     4     -33.564 -39.219   9.992  1.00  0.00      BSYN  
ATOM     36  CE1 PHE     4     -31.646 -38.265   8.141  1.00  0.00      BSYN  
ATOM     37  CE2 PHE     4     -32.324 -38.856  10.437  1.00  0.00      BSYN  
ATOM     38   CZ PHE     4     -31.427 -38.392   9.522  1.00  0.00      BSYN  
ATOM     39    C PHE     4     -37.440 -38.417   7.286  1.00  0.00      BSYN  
ATOM     40    O PHE     4     -38.180 -39.415   7.110  1.00  0.00      BSYN  
ATOM     41    N MET     5     -37.438 -37.388   6.437  1.00  0.00      BSYN  
ATOM     42    H MET     5     -36.804 -36.649   6.547  1.00  0.00      BSYN  
ATOM     43   CA MET     5     -38.358 -37.128   5.259  1.00  0.00      BSYN  
ATOM     44   CB MET     5     -39.028 -35.850   5.610  1.00  0.00      BSYN  
ATOM     45   CG MET     5     -40.286 -35.578   4.778  1.00  0.00      BSYN  
ATOM     46   SD MET     5     -41.858 -35.937   5.532  1.00  0.00      BSYN  
ATOM     47   CE MET     5     -42.212 -37.501   4.679  1.00  0.00      BSYN  
ATOM     48    C MET     5     -37.399 -37.231   3.990  1.00  0.00      BSYN  
ATOM     49    O MET     5     -36.192 -36.848   3.981  1.00  0.00      BSYN  
ATOM     50    N LYS     6     -37.955 -37.798   2.882  1.00  0.00      BSYN  
ATOM     51    H LYS     6     -38.845 -38.208   2.900  1.00  0.00      BSYN  
ATOM     52   CA LYS     6     -37.122 -37.863   1.656  1.00  0.00      BSYN  
ATOM     53   CB LYS     6     -37.958 -38.596   0.640  1.00  0.00      BSYN  
ATOM     54   CG LYS     6     -37.391 -38.988  -0.712  1.00  0.00      BSYN  
ATOM     55   CD LYS     6     -38.385 -39.883  -1.296  1.00  0.00      BSYN  
ATOM     56   CE LYS     6     -37.984 -40.282  -2.728  1.00  0.00      BSYN  
ATOM     57   NZ LYS     6     -39.092 -41.101  -3.217  1.00  0.00      BSYN  
ATOM     58  HZ1 LYS     6     -39.904 -40.473  -3.388  1.00  0.00      BSYN  
ATOM     59  HZ2 LYS     6     -38.788 -41.659  -4.039  1.00  0.00      BSYN  
ATOM     60  HZ3 LYS     6     -39.167 -41.828  -2.477  1.00  0.00      BSYN  
ATOM     61    C LYS     6     -36.662 -36.510   1.035  1.00  0.00      BSYN  
ATOM     62    O LYS     6     -35.574 -36.354   0.533  1.00  0.00      BSYN  
ATOM     63    N GLY     7     -37.503 -35.454   1.034  1.00  0.00      BSYN  
ATOM     64    H GLY     7     -38.444 -35.697   1.159  1.00  0.00      BSYN  
ATOM     65   CA GLY     7     -37.071 -34.064   0.846  1.00  0.00      BSYN  
ATOM     66    C GLY     7     -38.066 -33.057   1.315  1.00  0.00      BSYN  
ATOM     67    O GLY     7     -39.046 -33.356   2.041  1.00  0.00      BSYN  
ATOM     68    N LEU     8     -37.952 -31.741   0.974  1.00  0.00      BSYN  
ATOM     69    H LEU     8     -37.056 -31.402   0.767  1.00  0.00      BSYN  
ATOM     70   CA LEU     8     -39.156 -30.953   1.072  1.00  0.00      BSYN  
ATOM     71   CB LEU     8     -38.639 -29.520   1.593  1.00  0.00      BSYN  
ATOM     72   CG LEU     8     -39.483 -28.249   1.679  1.00  0.00      BSYN  
ATOM     73  CD1 LEU     8     -39.669 -28.067   3.125  1.00  0.00      BSYN  
ATOM     74  CD2 LEU     8     -38.622 -27.018   1.287  1.00  0.00      BSYN  
ATOM     75    C LEU     8     -40.133 -30.996  -0.112  1.00  0.00      BSYN  
ATOM     76    O LEU     8     -39.843 -30.768  -1.257  1.00  0.00      BSYN  
ATOM     77    N SER     9     -41.386 -31.165   0.369  1.00  0.00      BSYN  
ATOM     78    H SER     9     -41.438 -31.337   1.332  1.00  0.00      BSYN  
ATOM     79   CA SER     9     -42.557 -31.355  -0.517  1.00  0.00      BSYN  
ATOM     80   CB SER     9     -43.153 -32.847  -0.409  1.00  0.00      BSYN  
ATOM     81   OG SER     9     -43.806 -33.036   0.767  1.00  0.00      BSYN  
ATOM     82   HG SER     9     -44.056 -33.960   0.838  1.00  0.00      BSYN  
ATOM     83    C SER     9     -43.679 -30.320  -0.385  1.00  0.00      BSYN  
ATOM     84    O SER     9     -44.256 -29.651  -1.239  1.00  0.00      BSYN  
ATOM     85    N MET    10     -43.856 -30.145   0.945  1.00  0.00      BSYN  
ATOM     86    H MET    10     -43.357 -30.637   1.631  1.00  0.00      BSYN  
ATOM     87   CA MET    10     -44.842 -29.194   1.389  1.00  0.00      BSYN  
ATOM     88   CB MET    10     -45.919 -29.879   2.289  1.00  0.00      BSYN  
ATOM     89   CG MET    10     -46.989 -30.736   1.573  1.00  0.00      BSYN  
ATOM     90   SD MET    10     -48.353 -31.219   2.595  1.00  0.00      BSYN  
ATOM     91   CE MET    10     -49.340 -29.713   2.393  1.00  0.00      BSYN  
ATOM     92    C MET    10     -44.051 -28.089   2.077  1.00  0.00      BSYN  
ATOM     93    O MET    10     -43.654 -28.279   3.248  1.00  0.00      BSYN  
ATOM     94    N ALA    11     -43.687 -26.986   1.363  1.00  0.00      BSYN  
ATOM     95    H ALA    11     -43.009 -26.325   1.618  1.00  0.00      BSYN  
ATOM     96   CA ALA    11     -44.315 -26.708   0.024  1.00  0.00      BSYN  
ATOM     97   CB ALA    11     -45.287 -25.541   0.175  1.00  0.00      BSYN  
ATOM     98    C ALA    11     -43.323 -26.435  -1.131  1.00  0.00      BSYN  
ATOM     99    O ALA    11     -42.421 -25.603  -1.080  1.00  0.00      BSYN  
ATOM    100    N LYS    12     -43.599 -27.153  -2.209  1.00  0.00      BSYN  
ATOM    101    H LYS    12     -44.486 -27.568  -2.170  1.00  0.00      BSYN  
ATOM    102   CA LYS    12     -42.628 -27.256  -3.282  1.00  0.00      BSYN  
ATOM    103   CB LYS    12     -43.159 -28.197  -4.291  1.00  0.00      BSYN  
ATOM    104   CG LYS    12     -44.392 -27.989  -5.154  1.00  0.00      BSYN  
ATOM    105   CD LYS    12     -45.493 -28.291  -4.269  1.00  0.00      BSYN  
ATOM    106   CE LYS    12     -46.058 -29.726  -4.304  1.00  0.00      BSYN  
ATOM    107   NZ LYS    12     -47.067 -29.908  -3.159  1.00  0.00      BSYN  
ATOM    108  HZ1 LYS    12     -46.768 -29.171  -2.489  1.00  0.00      BSYN  
ATOM    109  HZ2 LYS    12     -48.041 -29.686  -3.449  1.00  0.00      BSYN  
ATOM    110  HZ3 LYS    12     -47.249 -30.861  -2.783  1.00  0.00      BSYN  
ATOM    111    C LYS    12     -42.380 -25.827  -3.944  1.00  0.00      BSYN  
ATOM    112    O LYS    12     -43.256 -25.285  -4.647  1.00  0.00      BSYN  
ATOM    113    N GLU    13     -41.170 -25.168  -3.710  1.00  0.00      BSYN  
ATOM    114    H GLU    13     -40.418 -25.531  -3.196  1.00  0.00      BSYN  
ATOM    115   CA GLU    13     -40.904 -23.876  -4.394  1.00  0.00      BSYN  
ATOM    116   CB GLU    13     -39.855 -23.167  -3.591  1.00  0.00      BSYN  
ATOM    117   CG GLU    13     -40.440 -22.260  -2.502  1.00  0.00      BSYN  
ATOM    118   CD GLU    13     -39.213 -21.765  -1.754  1.00  0.00      BSYN  
ATOM    119  OE1 GLU    13     -38.500 -20.945  -2.406  1.00  0.00      BSYN  
ATOM    120  OE2 GLU    13     -39.030 -22.178  -0.594  1.00  0.00      BSYN  
ATOM    121    C GLU    13     -40.555 -23.832  -5.878  1.00  0.00      BSYN  
ATOM    122    O GLU    13     -39.501 -24.348  -6.362  1.00  0.00      BSYN  
ATOM    123    N GLY    14     -41.464 -23.380  -6.766  1.00  0.00      BSYN  
ATOM    124    H GLY    14     -42.382 -23.165  -6.500  1.00  0.00      BSYN  
ATOM    125   CA GLY    14     -41.059 -23.092  -8.145  1.00  0.00      BSYN  
ATOM    126    C GLY    14     -41.105 -24.189  -9.171  1.00  0.00      BSYN  
ATOM    127    O GLY    14     -41.419 -23.861 -10.305  1.00  0.00      BSYN  
ATOM    128    N VAL    15     -40.896 -25.472  -8.772  1.00  0.00      BSYN  
ATOM    129    H VAL    15     -40.514 -25.585  -7.877  1.00  0.00      BSYN  
ATOM    130   CA VAL    15     -41.080 -26.615  -9.728  1.00  0.00      BSYN  
ATOM    131   CB VAL    15     -40.390 -27.904  -9.153  1.00  0.00      BSYN  
ATOM    132  CG1 VAL    15     -39.012 -27.950  -9.917  1.00  0.00      BSYN  
ATOM    133  CG2 VAL    15     -40.238 -28.009  -7.645  1.00  0.00      BSYN  
ATOM    134    C VAL    15     -42.457 -26.992  -9.864  1.00  0.00      BSYN  
ATOM    135    O VAL    15     -43.294 -26.782  -8.953  1.00  0.00      BSYN  
ATOM    136    N VAL    16     -42.773 -27.539 -11.053  1.00  0.00      BSYN  
ATOM    137    H VAL    16     -42.209 -27.159 -11.759  1.00  0.00      BSYN  
ATOM    138   CA VAL    16     -43.917 -28.318 -11.384  1.00  0.00      BSYN  
ATOM    139   CB VAL    16     -44.933 -27.553 -12.188  1.00  0.00      BSYN  
ATOM    140  CG1 VAL    16     -45.780 -26.864 -11.170  1.00  0.00      BSYN  
ATOM    141  CG2 VAL    16     -44.381 -26.405 -13.205  1.00  0.00      BSYN  
ATOM    142    C VAL    16     -43.594 -29.681 -12.098  1.00  0.00      BSYN  
ATOM    143    O VAL    16     -43.276 -29.701 -13.248  1.00  0.00      BSYN  
ATOM    144    N ALA    17     -43.911 -30.873 -11.617  1.00  0.00      BSYN  
ATOM    145    H ALA    17     -43.739 -31.646 -12.193  1.00  0.00      BSYN  
ATOM    146   CA ALA    17     -44.617 -31.139 -10.337  1.00  0.00      BSYN  
ATOM    147   CB ALA    17     -45.360 -32.501 -10.331  1.00  0.00      BSYN  
ATOM    148    C ALA    17     -43.603 -31.167  -9.130  1.00  0.00      BSYN  
ATOM    149    O ALA    17     -44.032 -30.946  -8.013  1.00  0.00      BSYN  
ATOM    150    N ALA    18     -42.320 -31.509  -9.494  1.00  0.00      BSYN  
ATOM    151    H ALA    18     -42.313 -31.783 -10.435  1.00  0.00      BSYN  
ATOM    152   CA ALA    18     -41.365 -31.624  -8.431  1.00  0.00      BSYN  
ATOM    153   CB ALA    18     -41.708 -32.666  -7.347  1.00  0.00      BSYN  
ATOM    154    C ALA    18     -40.054 -31.955  -9.040  1.00  0.00      BSYN  
ATOM    155    O ALA    18     -39.843 -32.768  -9.937  1.00  0.00      BSYN  
ATOM    156    N ALA    19     -39.079 -31.370  -8.446  1.00  0.00      BSYN  
ATOM    157    H ALA    19     -39.063 -30.604  -7.835  1.00  0.00      BSYN  
ATOM    158   CA ALA    19     -37.782 -32.000  -8.417  1.00  0.00      BSYN  
ATOM    159   CB ALA    19     -36.684 -30.911  -8.492  1.00  0.00      BSYN  
ATOM    160    C ALA    19     -37.446 -32.824  -7.157  1.00  0.00      BSYN  
ATOM    161    O ALA    19     -36.291 -32.769  -6.562  1.00  0.00      BSYN  
ATOM    162    N GLU    20     -38.523 -33.381  -6.611  1.00  0.00      BSYN  
ATOM    163    H GLU    20     -39.411 -33.043  -6.849  1.00  0.00      BSYN  
ATOM    164   CA GLU    20     -38.336 -34.487  -5.592  1.00  0.00      BSYN  
ATOM    165   CB GLU    20     -39.051 -34.151  -4.218  1.00  0.00      BSYN  
ATOM    166   CG GLU    20     -38.801 -32.760  -3.523  1.00  0.00      BSYN  
ATOM    167   CD GLU    20     -39.273 -31.563  -4.359  1.00  0.00      BSYN  
ATOM    168  OE1 GLU    20     -38.394 -30.910  -4.817  1.00  0.00      BSYN  
ATOM    169  OE2 GLU    20     -40.471 -31.398  -4.595  1.00  0.00      BSYN  
ATOM    170    C GLU    20     -38.811 -35.770  -6.113  1.00  0.00      BSYN  
ATOM    171    O GLU    20     -38.076 -36.751  -6.069  1.00  0.00      BSYN  
ATOM    172    N LYS    21     -40.115 -35.799  -6.614  1.00  0.00      BSYN  
ATOM    173    H LYS    21     -40.724 -35.032  -6.571  1.00  0.00      BSYN  
ATOM    174   CA LYS    21     -40.496 -37.098  -7.238  1.00  0.00      BSYN  
ATOM    175   CB LYS    21     -41.624 -37.731  -6.373  1.00  0.00      BSYN  
ATOM    176   CG LYS    21     -41.516 -39.259  -6.214  1.00  0.00      BSYN  
ATOM    177   CD LYS    21     -42.810 -39.867  -5.650  1.00  0.00      BSYN  
ATOM    178   CE LYS    21     -42.892 -41.358  -5.841  1.00  0.00      BSYN  
ATOM    179   NZ LYS    21     -43.365 -42.160  -4.745  1.00  0.00      BSYN  
ATOM    180  HZ1 LYS    21     -44.367 -41.925  -4.597  1.00  0.00      BSYN  
ATOM    181  HZ2 LYS    21     -43.280 -43.168  -4.988  1.00  0.00      BSYN  
ATOM    182  HZ3 LYS    21     -42.749 -42.167  -3.907  1.00  0.00      BSYN  
ATOM    183    C LYS    21     -41.050 -36.886  -8.673  1.00  0.00      BSYN  
ATOM    184    O LYS    21     -41.498 -35.808  -9.062  1.00  0.00      BSYN  
ATOM    185    N THR    22     -40.776 -37.943  -9.376  1.00  0.00      BSYN  
ATOM    186    H THR    22     -40.715 -38.679  -8.731  1.00  0.00      BSYN  
ATOM    187   CA THR    22     -40.886 -38.140 -10.732  1.00  0.00      BSYN  
ATOM    188   CB THR    22     -39.442 -38.370 -11.326  1.00  0.00      BSYN  
ATOM    189  OG1 THR    22     -38.737 -37.088 -11.208  1.00  0.00      BSYN  
ATOM    190  HG1 THR    22     -39.298 -36.319 -11.080  1.00  0.00      BSYN  
ATOM    191  CG2 THR    22     -39.545 -38.784 -12.829  1.00  0.00      BSYN  
ATOM    192    C THR    22     -41.918 -39.198 -11.040  1.00  0.00      BSYN  
ATOM    193    O THR    22     -41.591 -40.372 -11.216  1.00  0.00      BSYN  
ATOM    194    N LYS    23     -43.220 -38.858 -10.795  1.00  0.00      BSYN  
ATOM    195    H LYS    23     -43.347 -38.072 -10.224  1.00  0.00      BSYN  
ATOM    196   CA LYS    23     -44.338 -39.469 -11.378  1.00  0.00      BSYN  
ATOM    197   CB LYS    23     -45.489 -38.979 -10.710  1.00  0.00      BSYN  
ATOM    198   CG LYS    23     -46.033 -39.885  -9.548  1.00  0.00      BSYN  
ATOM    199   CD LYS    23     -47.376 -39.380  -8.805  1.00  0.00      BSYN  
ATOM    200   CE LYS    23     -47.361 -40.093  -7.429  1.00  0.00      BSYN  
ATOM    201   NZ LYS    23     -47.381 -41.552  -7.571  1.00  0.00      BSYN  
ATOM    202  HZ1 LYS    23     -48.224 -41.909  -8.063  1.00  0.00      BSYN  
ATOM    203  HZ2 LYS    23     -46.529 -41.911  -8.048  1.00  0.00      BSYN  
ATOM    204  HZ3 LYS    23     -47.359 -41.961  -6.615  1.00  0.00      BSYN  
ATOM    205    C LYS    23     -44.373 -39.067 -12.836  1.00  0.00      BSYN  
ATOM    206    O LYS    23     -44.767 -37.964 -13.211  1.00  0.00      BSYN  
ATOM    207    N GLN    24     -44.146 -40.045 -13.717  1.00  0.00      BSYN  
ATOM    208    H GLN    24     -44.292 -40.967 -13.418  1.00  0.00      BSYN  
ATOM    209   CA GLN    24     -44.094 -39.902 -15.159  1.00  0.00      BSYN  
ATOM    210   CB GLN    24     -45.317 -39.257 -15.913  1.00  0.00      BSYN  
ATOM    211   CG GLN    24     -46.426 -40.225 -16.250  1.00  0.00      BSYN  
ATOM    212   CD GLN    24     -47.160 -41.081 -15.159  1.00  0.00      BSYN  
ATOM    213  OE1 GLN    24     -47.207 -40.706 -14.000  1.00  0.00      BSYN  
ATOM    214  NE2 GLN    24     -47.580 -42.274 -15.499  1.00  0.00      BSYN  
ATOM    215 HE21 GLN    24     -48.079 -42.838 -14.872  1.00  0.00      BSYN  
ATOM    216 HE22 GLN    24     -47.386 -42.573 -16.411  1.00  0.00      BSYN  
ATOM    217    C GLN    24     -42.792 -39.263 -15.696  1.00  0.00      BSYN  
ATOM    218    O GLN    24     -41.817 -39.302 -14.921  1.00  0.00      BSYN  
ATOM    219    N GLY    25     -42.754 -38.790 -16.990  1.00  0.00      BSYN  
ATOM    220    H GLY    25     -43.521 -39.138 -17.492  1.00  0.00      BSYN  
ATOM    221   CA GLY    25     -41.574 -38.318 -17.569  1.00  0.00      BSYN  
ATOM    222    C GLY    25     -41.182 -36.814 -17.374  1.00  0.00      BSYN  
ATOM    223    O GLY    25     -40.901 -36.119 -18.347  1.00  0.00      BSYN  
ATOM    224    N VAL    26     -41.180 -36.459 -16.071  1.00  0.00      BSYN  
ATOM    225    H VAL    26     -41.513 -37.188 -15.506  1.00  0.00      BSYN  
ATOM    226   CA VAL    26     -40.665 -35.198 -15.580  1.00  0.00      BSYN  
ATOM    227   CB VAL    26     -41.260 -34.696 -14.274  1.00  0.00      BSYN  
ATOM    228  CG1 VAL    26     -40.847 -33.186 -14.215  1.00  0.00      BSYN  
ATOM    229  CG2 VAL    26     -42.731 -34.589 -14.388  1.00  0.00      BSYN  
ATOM    230    C VAL    26     -39.188 -35.469 -15.418  1.00  0.00      BSYN  
ATOM    231    O VAL    26     -38.716 -36.257 -14.494  1.00  0.00      BSYN  
ATOM    232    N THR    27     -38.475 -34.658 -16.272  1.00  0.00      BSYN  
ATOM    233    H THR    27     -38.947 -34.017 -16.844  1.00  0.00      BSYN  
ATOM    234   CA THR    27     -37.044 -34.555 -16.358  1.00  0.00      BSYN  
ATOM    235   CB THR    27     -36.763 -33.288 -17.220  1.00  0.00      BSYN  
ATOM    236  OG1 THR    27     -37.572 -33.374 -18.464  1.00  0.00      BSYN  
ATOM    237  HG1 THR    27     -37.324 -34.214 -18.858  1.00  0.00      BSYN  
ATOM    238  CG2 THR    27     -35.226 -33.053 -17.299  1.00  0.00      BSYN  
ATOM    239    C THR    27     -36.385 -34.592 -15.012  1.00  0.00      BSYN  
ATOM    240    O THR    27     -36.097 -33.623 -14.336  1.00  0.00      BSYN  
ATOM    241    N GLU    28     -35.884 -35.752 -14.685  1.00  0.00      BSYN  
ATOM    242    H GLU    28     -36.140 -36.479 -15.291  1.00  0.00      BSYN  
ATOM    243   CA GLU    28     -35.135 -36.000 -13.456  1.00  0.00      BSYN  
ATOM    244   CB GLU    28     -35.999 -35.760 -12.236  1.00  0.00      BSYN  
ATOM    245   CG GLU    28     -35.333 -35.119 -11.046  1.00  0.00      BSYN  
ATOM    246   CD GLU    28     -34.581 -33.810 -11.225  1.00  0.00      BSYN  
ATOM    247  OE1 GLU    28     -35.262 -32.889 -11.674  1.00  0.00      BSYN  
ATOM    248  OE2 GLU    28     -33.399 -33.790 -10.946  1.00  0.00      BSYN  
ATOM    249    C GLU    28     -34.682 -37.439 -13.637  1.00  0.00      BSYN  
ATOM    250    O GLU    28     -35.305 -38.326 -14.184  1.00  0.00      BSYN  
ATOM    251    N ALA    29     -33.371 -37.530 -13.378  1.00  0.00      BSYN  
ATOM    252    H ALA    29     -32.943 -36.728 -13.011  1.00  0.00      BSYN  
ATOM    253   CA ALA    29     -32.518 -38.641 -13.838  1.00  0.00      BSYN  
ATOM    254   CB ALA    29     -31.694 -38.074 -14.992  1.00  0.00      BSYN  
ATOM    255    C ALA    29     -31.619 -38.853 -12.600  1.00  0.00      BSYN  
ATOM    256    O ALA    29     -31.704 -39.866 -11.877  1.00  0.00      BSYN  
ATOM    257    N ALA    30     -30.785 -37.798 -12.270  1.00  0.00      BSYN  
ATOM    258    H ALA    30     -30.616 -37.155 -12.990  1.00  0.00      BSYN  
ATOM    259   CA ALA    30     -29.997 -37.796 -11.005  1.00  0.00      BSYN  
ATOM    260   CB ALA    30     -29.383 -36.351 -11.046  1.00  0.00      BSYN  
ATOM    261    C ALA    30     -30.859 -37.979  -9.740  1.00  0.00      BSYN  
ATOM    262    O ALA    30     -30.250 -38.148  -8.732  1.00  0.00      BSYN  
ATOM    263    N GLU    31     -32.209 -38.098  -9.749  1.00  0.00      BSYN  
ATOM    264    H GLU    31     -32.677 -37.845 -10.573  1.00  0.00      BSYN  
ATOM    265   CA GLU    31     -32.998 -38.431  -8.652  1.00  0.00      BSYN  
ATOM    266   CB GLU    31     -34.375 -37.731  -8.597  1.00  0.00      BSYN  
ATOM    267   CG GLU    31     -35.106 -37.771  -7.298  1.00  0.00      BSYN  
ATOM    268   CD GLU    31     -34.392 -37.667  -5.917  1.00  0.00      BSYN  
ATOM    269  OE1 GLU    31     -34.861 -38.378  -5.004  1.00  0.00      BSYN  
ATOM    270  OE2 GLU    31     -33.467 -36.899  -5.626  1.00  0.00      BSYN  
ATOM    271    C GLU    31     -33.203 -39.918  -8.447  1.00  0.00      BSYN  
ATOM    272    O GLU    31     -33.953 -40.640  -9.052  1.00  0.00      BSYN  
ATOM    273    N LYS    32     -32.510 -40.439  -7.405  1.00  0.00      BSYN  
ATOM    274    H LYS    32     -31.996 -39.863  -6.801  1.00  0.00      BSYN  
ATOM    275   CA LYS    32     -32.518 -41.780  -7.053  1.00  0.00      BSYN  
ATOM    276   CB LYS    32     -31.480 -42.717  -7.782  1.00  0.00      BSYN  
ATOM    277   CG LYS    32     -29.967 -42.390  -7.579  1.00  0.00      BSYN  
ATOM    278   CD LYS    32     -29.003 -43.333  -8.369  1.00  0.00      BSYN  
ATOM    279   CE LYS    32     -27.602 -42.915  -7.826  1.00  0.00      BSYN  
ATOM    280   NZ LYS    32     -26.406 -43.662  -8.374  1.00  0.00      BSYN  
ATOM    281  HZ1 LYS    32     -25.520 -43.303  -7.966  1.00  0.00      BSYN  
ATOM    282  HZ2 LYS    32     -26.531 -44.691  -8.298  1.00  0.00      BSYN  
ATOM    283  HZ3 LYS    32     -26.379 -43.536  -9.406  1.00  0.00      BSYN  
ATOM    284    C LYS    32     -32.275 -41.798  -5.498  1.00  0.00      BSYN  
ATOM    285    O LYS    32     -32.107 -40.783  -4.795  1.00  0.00      BSYN  
ATOM    286    N THR    33     -32.674 -42.856  -4.974  1.00  0.00      BSYN  
ATOM    287    H THR    33     -33.369 -43.316  -5.489  1.00  0.00      BSYN  
ATOM    288   CA THR    33     -32.403 -43.329  -3.636  1.00  0.00      BSYN  
ATOM    289   CB THR    33     -33.767 -43.910  -2.931  1.00  0.00      BSYN  
ATOM    290  OG1 THR    33     -34.355 -44.692  -3.986  1.00  0.00      BSYN  
ATOM    291  HG1 THR    33     -33.907 -45.532  -4.110  1.00  0.00      BSYN  
ATOM    292  CG2 THR    33     -34.755 -42.820  -2.446  1.00  0.00      BSYN  
ATOM    293    C THR    33     -31.233 -44.341  -3.429  1.00  0.00      BSYN  
ATOM    294    O THR    33     -31.067 -45.161  -4.260  1.00  0.00      BSYN  
ATOM    295    N LYS    34     -30.558 -44.229  -2.298  1.00  0.00      BSYN  
ATOM    296    H LYS    34     -31.009 -43.654  -1.645  1.00  0.00      BSYN  
ATOM    297   CA LYS    34     -29.320 -44.863  -2.080  1.00  0.00      BSYN  
ATOM    298   CB LYS    34     -28.682 -44.131  -0.958  1.00  0.00      BSYN  
ATOM    299   CG LYS    34     -27.640 -43.191  -1.464  1.00  0.00      BSYN  
ATOM    300   CD LYS    34     -28.101 -41.814  -0.985  1.00  0.00      BSYN  
ATOM    301   CE LYS    34     -27.371 -40.763  -1.866  1.00  0.00      BSYN  
ATOM    302   NZ LYS    34     -25.947 -40.601  -1.481  1.00  0.00      BSYN  
ATOM    303  HZ1 LYS    34     -25.504 -39.843  -2.038  1.00  0.00      BSYN  
ATOM    304  HZ2 LYS    34     -25.958 -40.240  -0.506  1.00  0.00      BSYN  
ATOM    305  HZ3 LYS    34     -25.346 -41.449  -1.518  1.00  0.00      BSYN  
ATOM    306    C LYS    34     -29.377 -46.370  -1.879  1.00  0.00      BSYN  
ATOM    307    O LYS    34     -29.285 -46.916  -0.831  1.00  0.00      BSYN  
ATOM    308    N GLU    35     -29.540 -47.056  -3.010  1.00  0.00      BSYN  
ATOM    309    H GLU    35     -29.585 -46.407  -3.743  1.00  0.00      BSYN  
ATOM    310   CA GLU    35     -29.763 -48.501  -3.188  1.00  0.00      BSYN  
ATOM    311   CB GLU    35     -30.547 -48.664  -4.485  1.00  0.00      BSYN  
ATOM    312   CG GLU    35     -31.932 -48.197  -4.083  1.00  0.00      BSYN  
ATOM    313   CD GLU    35     -32.944 -48.520  -5.096  1.00  0.00      BSYN  
ATOM    314  OE1 GLU    35     -33.311 -47.634  -5.777  1.00  0.00      BSYN  
ATOM    315  OE2 GLU    35     -33.289 -49.642  -5.232  1.00  0.00      BSYN  
ATOM    316    C GLU    35     -28.435 -49.176  -3.249  1.00  0.00      BSYN  
ATOM    317    O GLU    35     -27.555 -48.654  -3.962  1.00  0.00      BSYN  
ATOM    318    N GLY    36     -28.177 -50.312  -2.633  1.00  0.00      BSYN  
ATOM    319    H GLY    36     -29.006 -50.787  -2.415  1.00  0.00      BSYN  
ATOM    320   CA GLY    36     -26.894 -50.984  -2.507  1.00  0.00      BSYN  
ATOM    321    C GLY    36     -26.922 -52.288  -1.708  1.00  0.00      BSYN  
ATOM    322    O GLY    36     -26.662 -52.272  -0.505  1.00  0.00      BSYN  
ATOM    323    N VAL    37     -27.298 -53.324  -2.371  1.00  0.00      BSYN  
ATOM    324    H VAL    37     -27.751 -53.258  -3.237  1.00  0.00      BSYN  
ATOM    325   CA VAL    37     -27.025 -54.637  -1.725  1.00  0.00      BSYN  
ATOM    326   CB VAL    37     -28.259 -55.585  -1.970  1.00  0.00      BSYN  
ATOM    327  CG1 VAL    37     -28.047 -56.896  -1.195  1.00  0.00      BSYN  
ATOM    328  CG2 VAL    37     -29.690 -55.001  -1.474  1.00  0.00      BSYN  
ATOM    329    C VAL    37     -25.669 -55.166  -2.224  1.00  0.00      BSYN  
ATOM    330    O VAL    37     -25.396 -55.854  -3.176  1.00  0.00      BSYN  
ATOM    331    N LEU    38     -24.664 -54.604  -1.515  1.00  0.00      BSYN  
ATOM    332    H LEU    38     -24.932 -53.808  -1.009  1.00  0.00      BSYN  
ATOM    333   CA LEU    38     -23.447 -55.400  -1.340  1.00  0.00      BSYN  
ATOM    334   CB LEU    38     -22.210 -54.578  -1.880  1.00  0.00      BSYN  
ATOM    335   CG LEU    38     -20.799 -55.026  -1.650  1.00  0.00      BSYN  
ATOM    336  CD1 LEU    38     -20.321 -55.979  -2.764  1.00  0.00      BSYN  
ATOM    337  CD2 LEU    38     -19.749 -53.877  -1.503  1.00  0.00      BSYN  
ATOM    338    C LEU    38     -23.181 -55.797   0.099  1.00  0.00      BSYN  
ATOM    339    O LEU    38     -22.737 -55.042   0.988  1.00  0.00      BSYN  
ATOM    340    N TYR    39     -23.203 -57.049   0.402  1.00  0.00      BSYN  
ATOM    341    H TYR    39     -23.716 -57.636  -0.191  1.00  0.00      BSYN  
ATOM    342   CA TYR    39     -22.694 -57.502   1.720  1.00  0.00      BSYN  
ATOM    343   CB TYR    39     -23.133 -58.797   2.126  1.00  0.00      BSYN  
ATOM    344   CG TYR    39     -24.593 -58.898   2.642  1.00  0.00      BSYN  
ATOM    345  CD1 TYR    39     -25.641 -58.704   1.717  1.00  0.00      BSYN  
ATOM    346  CE1 TYR    39     -26.887 -58.914   2.083  1.00  0.00      BSYN  
ATOM    347  CD2 TYR    39     -24.854 -59.223   4.028  1.00  0.00      BSYN  
ATOM    348  CE2 TYR    39     -26.182 -59.382   4.367  1.00  0.00      BSYN  
ATOM    349   CZ TYR    39     -27.170 -59.253   3.392  1.00  0.00      BSYN  
ATOM    350   OH TYR    39     -28.486 -59.407   3.730  1.00  0.00      BSYN  
ATOM    351   HH TYR    39     -28.841 -59.851   2.957  1.00  0.00      BSYN  
ATOM    352    C TYR    39     -21.205 -57.437   2.079  1.00  0.00      BSYN  
ATOM    353    O TYR    39     -20.493 -58.223   1.430  1.00  0.00      BSYN  
ATOM    354    N VAL    40     -20.784 -56.618   3.011  1.00  0.00      BSYN  
ATOM    355    H VAL    40     -21.427 -56.025   3.452  1.00  0.00      BSYN  
ATOM    356   CA VAL    40     -19.408 -56.737   3.380  1.00  0.00      BSYN  
ATOM    357   CB VAL    40     -18.848 -55.286   3.595  1.00  0.00      BSYN  
ATOM    358  CG1 VAL    40     -19.096 -54.575   4.978  1.00  0.00      BSYN  
ATOM    359  CG2 VAL    40     -17.328 -55.175   3.574  1.00  0.00      BSYN  
ATOM    360    C VAL    40     -18.977 -57.703   4.458  1.00  0.00      BSYN  
ATOM    361    O VAL    40     -19.318 -57.632   5.624  1.00  0.00      BSYN  
ATOM    362    N GLY    41     -18.339 -58.773   4.119  1.00  0.00      BSYN  
ATOM    363    H GLY    41     -18.073 -59.328   4.882  1.00  0.00      BSYN  
ATOM    364   CA GLY    41     -17.792 -59.119   2.848  1.00  0.00      BSYN  
ATOM    365    C GLY    41     -17.692 -60.653   2.749  1.00  0.00      BSYN  
ATOM    366    O GLY    41     -16.906 -61.331   3.456  1.00  0.00      BSYN  
ATOM    367    N SER    42     -18.445 -61.097   1.766  1.00  0.00      BSYN  
ATOM    368    H SER    42     -18.979 -60.548   1.154  1.00  0.00      BSYN  
ATOM    369   CA SER    42     -18.426 -62.505   1.342  1.00  0.00      BSYN  
ATOM    370   CB SER    42     -19.494 -62.618   0.385  1.00  0.00      BSYN  
ATOM    371   OG SER    42     -20.042 -63.867   0.672  1.00  0.00      BSYN  
ATOM    372   HG SER    42     -20.664 -64.197   0.019  1.00  0.00      BSYN  
ATOM    373    C SER    42     -16.994 -62.742   0.846  1.00  0.00      BSYN  
ATOM    374    O SER    42     -16.508 -62.091  -0.074  1.00  0.00      BSYN  
ATOM    375    N LYS    43     -16.395 -63.875   1.266  1.00  0.00      BSYN  
ATOM    376    H LYS    43     -16.778 -64.547   1.868  1.00  0.00      BSYN  
ATOM    377   CA LYS    43     -15.024 -64.252   0.810  1.00  0.00      BSYN  
ATOM    378   CB LYS    43     -13.959 -63.798   1.831  1.00  0.00      BSYN  
ATOM    379   CG LYS    43     -13.402 -62.374   1.559  1.00  0.00      BSYN  
ATOM    380   CD LYS    43     -12.382 -62.101   2.583  1.00  0.00      BSYN  
ATOM    381   CE LYS    43     -12.943 -62.325   4.043  1.00  0.00      BSYN  
ATOM    382   NZ LYS    43     -14.073 -61.409   4.325  1.00  0.00      BSYN  
ATOM    383  HZ1 LYS    43     -14.931 -61.461   3.741  1.00  0.00      BSYN  
ATOM    384  HZ2 LYS    43     -14.451 -61.335   5.291  1.00  0.00      BSYN  
ATOM    385  HZ3 LYS    43     -13.651 -60.481   4.119  1.00  0.00      BSYN  
ATOM    386    C LYS    43     -14.843 -65.728   0.614  1.00  0.00      BSYN  
ATOM    387    O LYS    43     -15.866 -66.463   0.804  1.00  0.00      BSYN  
ATOM    388    N THR    44     -13.669 -66.371   0.401  1.00  0.00      BSYN  
ATOM    389    H THR    44     -12.780 -65.964   0.461  1.00  0.00      BSYN  
ATOM    390   CA THR    44     -13.743 -67.766  -0.008  1.00  0.00      BSYN  
ATOM    391   CB THR    44     -13.403 -67.667  -1.538  1.00  0.00      BSYN  
ATOM    392  OG1 THR    44     -13.616 -69.026  -2.042  1.00  0.00      BSYN  
ATOM    393  HG1 THR    44     -14.292 -68.920  -2.716  1.00  0.00      BSYN  
ATOM    394  CG2 THR    44     -12.128 -67.070  -1.900  1.00  0.00      BSYN  
ATOM    395    C THR    44     -12.821 -68.739   0.749  1.00  0.00      BSYN  
ATOM    396    O THR    44     -11.997 -68.207   1.519  1.00  0.00      BSYN  
ATOM    397    N ARG    45     -12.855 -70.070   0.582  1.00  0.00      BSYN  
ATOM    398    H ARG    45     -13.264 -70.553  -0.166  1.00  0.00      BSYN  
ATOM    399   CA ARG    45     -11.883 -71.022   1.208  1.00  0.00      BSYN  
ATOM    400   CB ARG    45     -12.614 -72.109   1.815  1.00  0.00      BSYN  
ATOM    401   CG ARG    45     -12.085 -72.761   2.995  1.00  0.00      BSYN  
ATOM    402   CD ARG    45     -11.723 -71.965   4.156  1.00  0.00      BSYN  
ATOM    403   NE ARG    45     -10.346 -71.447   4.077  1.00  0.00      BSYN  
ATOM    404   HE ARG    45      -9.995 -70.918   3.331  1.00  0.00      BSYN  
ATOM    405   CZ ARG    45      -9.522 -71.503   5.161  1.00  0.00      BSYN  
ATOM    406  NH1 ARG    45      -8.391 -70.793   5.189  1.00  0.00      BSYN  
ATOM    407 HH11 ARG    45      -8.027 -70.715   6.117  1.00  0.00      BSYN  
ATOM    408 HH12 ARG    45      -8.231 -70.207   4.394  1.00  0.00      BSYN  
ATOM    409  NH2 ARG    45      -9.735 -72.338   6.156  1.00  0.00      BSYN  
ATOM    410 HH21 ARG    45      -9.129 -72.254   6.948  1.00  0.00      BSYN  
ATOM    411 HH22 ARG    45     -10.510 -72.969   6.175  1.00  0.00      BSYN  
ATOM    412    C ARG    45     -10.809 -71.573   0.218  1.00  0.00      BSYN  
ATOM    413    O ARG    45     -11.085 -72.471  -0.581  1.00  0.00      BSYN  
ATOM    414    N GLU    46      -9.659 -70.865   0.341  1.00  0.00      BSYN  
ATOM    415    H GLU    46      -9.748 -70.238   1.090  1.00  0.00      BSYN  
ATOM    416   CA GLU    46      -8.413 -71.058  -0.395  1.00  0.00      BSYN  
ATOM    417   CB GLU    46      -7.931 -69.667  -0.908  1.00  0.00      BSYN  
ATOM    418   CG GLU    46      -7.400 -68.669   0.195  1.00  0.00      BSYN  
ATOM    419   CD GLU    46      -7.003 -67.260  -0.340  1.00  0.00      BSYN  
ATOM    420  OE1 GLU    46      -7.162 -66.212   0.290  1.00  0.00      BSYN  
ATOM    421  OE2 GLU    46      -6.548 -67.193  -1.388  1.00  0.00      BSYN  
ATOM    422    C GLU    46      -7.165 -71.604   0.333  1.00  0.00      BSYN  
ATOM    423    O GLU    46      -7.074 -71.446   1.561  1.00  0.00      BSYN  
ATOM    424    N GLY    47      -6.261 -72.239  -0.356  1.00  0.00      BSYN  
ATOM    425    H GLY    47      -6.476 -72.683  -1.203  1.00  0.00      BSYN  
ATOM    426   CA GLY    47      -5.011 -72.441   0.228  1.00  0.00      BSYN  
ATOM    427    C GLY    47      -4.591 -73.856  -0.032  1.00  0.00      BSYN  
ATOM    428    O GLY    47      -3.954 -74.423   0.790  1.00  0.00      BSYN  
ATOM    429    N VAL    48      -4.933 -74.291  -1.266  1.00  0.00      BSYN  
ATOM    430    H VAL    48      -4.884 -73.719  -2.060  1.00  0.00      BSYN  
ATOM    431   CA VAL    48      -4.717 -75.748  -1.627  1.00  0.00      BSYN  
ATOM    432   CB VAL    48      -6.082 -76.668  -1.513  1.00  0.00      BSYN  
ATOM    433  CG1 VAL    48      -5.856 -77.976  -0.852  1.00  0.00      BSYN  
ATOM    434  CG2 VAL    48      -7.059 -75.972  -0.666  1.00  0.00      BSYN  
ATOM    435    C VAL    48      -3.979 -75.916  -2.927  1.00  0.00      BSYN  
ATOM    436    O VAL    48      -4.556 -75.726  -4.022  1.00  0.00      BSYN  
ATOM    437    N VAL    49      -2.784 -76.521  -2.754  1.00  0.00      BSYN  
ATOM    438    H VAL    49      -2.367 -76.452  -1.870  1.00  0.00      BSYN  
ATOM    439   CA VAL    49      -2.010 -77.174  -3.792  1.00  0.00      BSYN  
ATOM    440   CB VAL    49      -0.436 -77.187  -3.379  1.00  0.00      BSYN  
ATOM    441  CG1 VAL    49       0.175 -75.746  -3.529  1.00  0.00      BSYN  
ATOM    442  CG2 VAL    49      -0.187 -77.632  -1.930  1.00  0.00      BSYN  
ATOM    443    C VAL    49      -2.542 -78.558  -4.034  1.00  0.00      BSYN  
ATOM    444    O VAL    49      -2.695 -79.507  -3.271  1.00  0.00      BSYN  
ATOM    445    N GLN    50      -2.655 -78.756  -5.344  1.00  0.00      BSYN  
ATOM    446    H GLN    50      -2.295 -78.201  -6.067  1.00  0.00      BSYN  
ATOM    447   CA GLN    50      -3.317 -79.927  -5.772  1.00  0.00      BSYN  
ATOM    448   CB GLN    50      -4.421 -79.599  -6.894  1.00  0.00      BSYN  
ATOM    449   CG GLN    50      -5.800 -79.044  -6.484  1.00  0.00      BSYN  
ATOM    450   CD GLN    50      -6.487 -80.112  -5.624  1.00  0.00      BSYN  
ATOM    451  OE1 GLN    50      -7.361 -80.774  -6.199  1.00  0.00      BSYN  
ATOM    452  NE2 GLN    50      -6.102 -80.197  -4.358  1.00  0.00      BSYN  
ATOM    453 HE21 GLN    50      -6.435 -80.872  -3.730  1.00  0.00      BSYN  
ATOM    454 HE22 GLN    50      -5.479 -79.468  -4.155  1.00  0.00      BSYN  
ATOM    455    C GLN    50      -2.249 -80.753  -6.463  1.00  0.00      BSYN  
ATOM    456    O GLN    50      -1.551 -80.201  -7.303  1.00  0.00      BSYN  
ATOM    457    N GLY    51      -2.349 -82.137  -6.292  1.00  0.00      BSYN  
ATOM    458    H GLY    51      -3.004 -82.570  -5.706  1.00  0.00      BSYN  
ATOM    459   CA GLY    51      -1.461 -83.119  -6.888  1.00  0.00      BSYN  
ATOM    460    C GLY    51      -0.268 -83.575  -5.898  1.00  0.00      BSYN  
ATOM    461    O GLY    51       0.088 -84.738  -5.731  1.00  0.00      BSYN  
ATOM    462    N VAL    52       0.280 -82.666  -5.153  1.00  0.00      BSYN  
ATOM    463    H VAL    52       0.003 -81.727  -5.200  1.00  0.00      BSYN  
ATOM    464   CA VAL    52       1.535 -82.787  -4.424  1.00  0.00      BSYN  
ATOM    465   CB VAL    52       2.270 -81.436  -4.674  1.00  0.00      BSYN  
ATOM    466  CG1 VAL    52       3.521 -81.207  -3.892  1.00  0.00      BSYN  
ATOM    467  CG2 VAL    52       2.756 -81.631  -6.091  1.00  0.00      BSYN  
ATOM    468    C VAL    52       1.328 -83.341  -2.969  1.00  0.00      BSYN  
ATOM    469    O VAL    52       0.606 -82.633  -2.182  1.00  0.00      BSYN  
ATOM    470    N ALA    53       1.827 -84.427  -2.656  1.00  0.00      BSYN  
ATOM    471    H ALA    53       1.996 -84.681  -1.725  1.00  0.00      BSYN  
ATOM    472   CA ALA    53       2.406 -85.323  -3.637  1.00  0.00      BSYN  
ATOM    473   CB ALA    53       3.905 -85.467  -3.447  1.00  0.00      BSYN  
ATOM    474    C ALA    53       1.884 -86.809  -3.406  1.00  0.00      BSYN  
ATOM    475    O ALA    53       2.483 -87.642  -2.701  1.00  0.00      BSYN  
ATOM    476    N SER    54       0.833 -87.034  -4.146  1.00  0.00      BSYN  
ATOM    477    H SER    54       0.733 -86.397  -4.884  1.00  0.00      BSYN  
ATOM    478   CA SER    54      -0.079 -88.210  -4.092  1.00  0.00      BSYN  
ATOM    479   CB SER    54      -1.471 -87.824  -4.393  1.00  0.00      BSYN  
ATOM    480   OG SER    54      -1.895 -87.130  -3.250  1.00  0.00      BSYN  
ATOM    481   HG SER    54      -2.613 -87.487  -2.721  1.00  0.00      BSYN  
ATOM    482    C SER    54       0.321 -89.459  -4.994  1.00  0.00      BSYN  
ATOM    483    O SER    54       0.687 -89.381  -6.154  1.00  0.00      BSYN  
ATOM    484    N VAL    55       0.180 -90.677  -4.411  1.00  0.00      BSYN  
ATOM    485    H VAL    55      -0.266 -90.650  -3.539  1.00  0.00      BSYN  
ATOM    486   CA VAL    55       0.705 -91.869  -5.029  1.00  0.00      BSYN  
ATOM    487   CB VAL    55       1.968 -92.377  -4.392  1.00  0.00      BSYN  
ATOM    488  CG1 VAL    55       2.855 -92.668  -5.555  1.00  0.00      BSYN  
ATOM    489  CG2 VAL    55       2.602 -91.396  -3.436  1.00  0.00      BSYN  
ATOM    490    C VAL    55      -0.510 -92.765  -4.989  1.00  0.00      BSYN  
ATOM    491    O VAL    55      -1.027 -93.122  -3.944  1.00  0.00      BSYN  
ATOM    492    N ALA    56      -0.992 -92.842  -6.168  1.00  0.00      BSYN  
ATOM    493    H ALA    56      -0.478 -92.539  -6.946  1.00  0.00      BSYN  
ATOM    494   CA ALA    56      -2.254 -93.481  -6.464  1.00  0.00      BSYN  
ATOM    495   CB ALA    56      -3.118 -92.766  -7.475  1.00  0.00      BSYN  
ATOM    496    C ALA    56      -2.316 -95.032  -6.483  1.00  0.00      BSYN  
ATOM    497    O ALA    56      -1.992 -95.720  -7.468  1.00  0.00      BSYN  
ATOM    498    N GLU    57      -2.959 -95.599  -5.496  1.00  0.00      BSYN  
ATOM    499    H GLU    57      -3.165 -95.100  -4.677  1.00  0.00      BSYN  
ATOM    500   CA GLU    57      -3.353 -96.955  -5.566  1.00  0.00      BSYN  
ATOM    501   CB GLU    57      -3.224 -97.484  -4.257  1.00  0.00      BSYN  
ATOM    502   CG GLU    57      -1.953 -98.173  -3.900  1.00  0.00      BSYN  
ATOM    503   CD GLU    57      -1.828 -98.728  -2.469  1.00  0.00      BSYN  
ATOM    504  OE1 GLU    57      -2.218 -97.948  -1.621  1.00  0.00      BSYN  
ATOM    505  OE2 GLU    57      -1.416 -99.939  -2.219  1.00  0.00      BSYN  
ATOM    506    C GLU    57      -4.853 -97.091  -6.029  1.00  0.00      BSYN  
ATOM    507    O GLU    57      -5.506 -96.043  -6.251  1.00  0.00      BSYN  
ATOM    508    N LYS    58      -5.237 -98.347  -6.278  1.00  0.00      BSYN  
ATOM    509    H LYS    58      -4.547 -98.998  -6.032  1.00  0.00      BSYN  
ATOM    510   CA LYS    58      -6.535 -98.620  -6.894  1.00  0.00      BSYN  
ATOM    511   CB LYS    58      -6.500 -99.809  -7.788  1.00  0.00      BSYN  
ATOM    512   CG LYS    58      -6.258 -99.434  -9.371  1.00  0.00      BSYN  
ATOM    513   CD LYS    58      -6.823-100.669 -10.132  1.00  0.00      BSYN  
ATOM    514   CE LYS    58      -6.319-102.046 -10.030  1.00  0.00      BSYN  
ATOM    515   NZ LYS    58      -5.041-102.293 -10.633  1.00  0.00      BSYN  
ATOM    516  HZ1 LYS    58      -5.079-102.212 -11.670  1.00  0.00      BSYN  
ATOM    517  HZ2 LYS    58      -4.430-101.567 -10.208  1.00  0.00      BSYN  
ATOM    518  HZ3 LYS    58      -4.770-103.271 -10.408  1.00  0.00      BSYN  
ATOM    519    C LYS    58      -7.762 -98.727  -5.875  1.00  0.00      BSYN  
ATOM    520    O LYS    58      -8.209 -99.821  -5.549  1.00  0.00      BSYN  
ATOM    521    N THR    59      -8.156 -97.530  -5.569  1.00  0.00      BSYN  
ATOM    522    H THR    59      -7.967 -96.750  -6.130  1.00  0.00      BSYN  
ATOM    523   CA THR    59      -9.063 -97.307  -4.385  1.00  0.00      BSYN  
ATOM    524   CB THR    59      -8.120 -96.608  -3.264  1.00  0.00      BSYN  
ATOM    525  OG1 THR    59      -6.806 -97.143  -3.162  1.00  0.00      BSYN  
ATOM    526  HG1 THR    59      -6.225 -96.501  -2.747  1.00  0.00      BSYN  
ATOM    527  CG2 THR    59      -8.732 -96.494  -1.923  1.00  0.00      BSYN  
ATOM    528    C THR    59     -10.174 -96.340  -4.806  1.00  0.00      BSYN  
ATOM    529    O THR    59     -10.159 -95.192  -4.435  1.00  0.00      BSYN  
ATOM    530    N LYS    60     -11.137 -97.009  -5.350  1.00  0.00      BSYN  
ATOM    531    H LYS    60     -10.914 -97.961  -5.281  1.00  0.00      BSYN  
ATOM    532   CA LYS    60     -12.263 -96.311  -5.997  1.00  0.00      BSYN  
ATOM    533   CB LYS    60     -12.488 -96.557  -7.438  1.00  0.00      BSYN  
ATOM    534   CG LYS    60     -13.206 -95.506  -8.214  1.00  0.00      BSYN  
ATOM    535   CD LYS    60     -13.543 -96.177  -9.516  1.00  0.00      BSYN  
ATOM    536   CE LYS    60     -14.234 -95.186 -10.557  1.00  0.00      BSYN  
ATOM    537   NZ LYS    60     -13.252 -94.289 -11.169  1.00  0.00      BSYN  
ATOM    538  HZ1 LYS    60     -12.464 -94.864 -11.530  1.00  0.00      BSYN  
ATOM    539  HZ2 LYS    60     -13.587 -93.810 -12.029  1.00  0.00      BSYN  
ATOM    540  HZ3 LYS    60     -12.944 -93.588 -10.466  1.00  0.00      BSYN  
ATOM    541    C LYS    60     -13.546 -96.502  -5.225  1.00  0.00      BSYN  
ATOM    542    O LYS    60     -14.138 -97.528  -5.183  1.00  0.00      BSYN  
ATOM    543    N GLU    61     -13.854 -95.425  -4.447  1.00  0.00      BSYN  
ATOM    544    H GLU    61     -13.143 -94.776  -4.264  1.00  0.00      BSYN  
ATOM    545   CA GLU    61     -15.020 -95.250  -3.589  1.00  0.00      BSYN  
ATOM    546   CB GLU    61     -14.618 -94.605  -2.242  1.00  0.00      BSYN  
ATOM    547   CG GLU    61     -15.624 -94.796  -1.159  1.00  0.00      BSYN  
ATOM    548   CD GLU    61     -15.285 -94.187   0.255  1.00  0.00      BSYN  
ATOM    549  OE1 GLU    61     -14.117 -94.379   0.715  1.00  0.00      BSYN  
ATOM    550  OE2 GLU    61     -16.228 -93.618   0.852  1.00  0.00      BSYN  
ATOM    551    C GLU    61     -16.020 -94.376  -4.383  1.00  0.00      BSYN  
ATOM    552    O GLU    61     -15.640 -93.236  -4.784  1.00  0.00      BSYN  
ATOM    553    N GLN    62     -17.142 -95.067  -4.686  1.00  0.00      BSYN  
ATOM    554    H GLN    62     -17.134 -95.936  -4.233  1.00  0.00      BSYN  
ATOM    555   CA GLN    62     -18.122 -94.516  -5.613  1.00  0.00      BSYN  
ATOM    556   CB GLN    62     -19.083 -95.669  -6.043  1.00  0.00      BSYN  
ATOM    557   CG GLN    62     -18.455 -97.043  -6.525  1.00  0.00      BSYN  
ATOM    558   CD GLN    62     -19.459 -98.186  -6.837  1.00  0.00      BSYN  
ATOM    559  OE1 GLN    62     -20.630 -98.221  -6.357  1.00  0.00      BSYN  
ATOM    560  NE2 GLN    62     -19.086 -99.312  -7.468  1.00  0.00      BSYN  
ATOM    561 HE21 GLN    62     -18.123 -99.475  -7.547  1.00  0.00      BSYN  
ATOM    562 HE22 GLN    62     -19.716 -99.723  -8.096  1.00  0.00      BSYN  
ATOM    563    C GLN    62     -18.984 -93.522  -4.897  1.00  0.00      BSYN  
ATOM    564    O GLN    62     -19.748 -93.784  -4.006  1.00  0.00      BSYN  
ATOM    565    N ALA    63     -18.677 -92.321  -5.445  1.00  0.00      BSYN  
ATOM    566    H ALA    63     -17.866 -92.196  -5.981  1.00  0.00      BSYN  
ATOM    567   CA ALA    63     -19.509 -91.166  -5.159  1.00  0.00      BSYN  
ATOM    568   CB ALA    63     -18.948 -90.004  -5.873  1.00  0.00      BSYN  
ATOM    569    C ALA    63     -20.894 -91.403  -5.649  1.00  0.00      BSYN  
ATOM    570    O ALA    63     -21.132 -91.426  -6.925  1.00  0.00      BSYN  
ATOM    571    N SER    64     -21.684 -91.781  -4.697  1.00  0.00      BSYN  
ATOM    572    H SER    64     -21.186 -91.883  -3.859  1.00  0.00      BSYN  
ATOM    573   CA SER    64     -23.095 -92.160  -4.794  1.00  0.00      BSYN  
ATOM    574   CB SER    64     -23.189 -93.485  -5.432  1.00  0.00      BSYN  
ATOM    575   OG SER    64     -24.544 -93.647  -5.778  1.00  0.00      BSYN  
ATOM    576   HG SER    64     -24.660 -94.600  -5.775  1.00  0.00      BSYN  
ATOM    577    C SER    64     -23.666 -92.132  -3.391  1.00  0.00      BSYN  
ATOM    578    O SER    64     -22.892 -91.957  -2.487  1.00  0.00      BSYN  
ATOM    579    N HIS    65     -24.868 -92.248  -3.219  1.00  0.00      BSYN  
ATOM    580    H HIS    65     -25.443 -92.450  -3.987  1.00  0.00      BSYN  
ATOM    581   CA HIS    65     -25.616 -92.051  -1.951  1.00  0.00      BSYN  
ATOM    582   CB HIS    65     -27.110 -91.615  -2.062  1.00  0.00      BSYN  
ATOM    583   CG HIS    65     -27.358 -90.340  -2.742  1.00  0.00      BSYN  
ATOM    584  ND1 HIS    65     -26.648 -89.170  -2.654  1.00  0.00      BSYN  
ATOM    585  HD1 HIS    65     -25.959 -88.865  -2.027  1.00  0.00      BSYN  
ATOM    586  CD2 HIS    65     -28.500 -90.114  -3.567  1.00  0.00      BSYN  
ATOM    587  NE2 HIS    65     -28.417 -88.845  -3.834  1.00  0.00      BSYN  
ATOM    588  CE1 HIS    65     -27.285 -88.272  -3.361  1.00  0.00      BSYN  
ATOM    589    C HIS    65     -25.474 -93.299  -1.030  1.00  0.00      BSYN  
ATOM    590    O HIS    65     -26.337 -94.057  -0.723  1.00  0.00      BSYN  
ATOM    591    N LEU    66     -24.283 -93.475  -0.431  1.00  0.00      BSYN  
ATOM    592    H LEU    66     -23.505 -92.887  -0.339  1.00  0.00      BSYN  
ATOM    593   CA LEU    66     -23.767 -94.714   0.174  1.00  0.00      BSYN  
ATOM    594   CB LEU    66     -22.390 -94.993  -0.179  1.00  0.00      BSYN  
ATOM    595   CG LEU    66     -21.772 -96.017  -1.125  1.00  0.00      BSYN  
ATOM    596  CD1 LEU    66     -20.398 -95.713  -1.604  1.00  0.00      BSYN  
ATOM    597  CD2 LEU    66     -21.777 -97.301  -0.230  1.00  0.00      BSYN  
ATOM    598    C LEU    66     -23.874 -94.338   1.714  1.00  0.00      BSYN  
ATOM    599    O LEU    66     -22.917 -93.830   2.306  1.00  0.00      BSYN  
ATOM    600    N GLY    67     -24.902 -94.766   2.444  1.00  0.00      BSYN  
ATOM    601    H GLY    67     -25.668 -94.964   1.866  1.00  0.00      BSYN  
ATOM    602   CA GLY    67     -24.889 -94.779   3.849  1.00  0.00      BSYN  
ATOM    603    C GLY    67     -25.537 -93.578   4.406  1.00  0.00      BSYN  
ATOM    604    O GLY    67     -26.594 -93.219   3.871  1.00  0.00      BSYN  
ATOM    605    N GLY    68     -25.203 -92.831   5.396  1.00  0.00      BSYN  
ATOM    606    H GLY    68     -25.831 -92.211   5.824  1.00  0.00      BSYN  
ATOM    607   CA GLY    68     -23.786 -92.893   5.977  1.00  0.00      BSYN  
ATOM    608    C GLY    68     -22.929 -91.663   5.654  1.00  0.00      BSYN  
ATOM    609    O GLY    68     -22.227 -91.096   6.499  1.00  0.00      BSYN  
ATOM    610    N ALA    69     -23.156 -91.268   4.359  1.00  0.00      BSYN  
ATOM    611    H ALA    69     -23.745 -91.763   3.752  1.00  0.00      BSYN  
ATOM    612   CA ALA    69     -22.401 -90.093   3.803  1.00  0.00      BSYN  
ATOM    613   CB ALA    69     -21.836 -90.803   2.562  1.00  0.00      BSYN  
ATOM    614    C ALA    69     -23.311 -88.884   3.402  1.00  0.00      BSYN  
ATOM    615    O ALA    69     -24.573 -88.875   3.417  1.00  0.00      BSYN  
ATOM    616    N VAL    70     -22.605 -87.875   2.856  1.00  0.00      BSYN  
ATOM    617    H VAL    70     -21.639 -88.034   2.808  1.00  0.00      BSYN  
ATOM    618   CA VAL    70     -23.142 -86.589   2.311  1.00  0.00      BSYN  
ATOM    619   CB VAL    70     -22.821 -85.503   3.292  1.00  0.00      BSYN  
ATOM    620  CG1 VAL    70     -23.754 -85.524   4.451  1.00  0.00      BSYN  
ATOM    621  CG2 VAL    70     -21.409 -85.417   3.743  1.00  0.00      BSYN  
ATOM    622    C VAL    70     -22.628 -86.170   0.901  1.00  0.00      BSYN  
ATOM    623    O VAL    70     -22.404 -84.954   0.618  1.00  0.00      BSYN  
ATOM    624    N PHE    71     -22.467 -87.052  -0.079  1.00  0.00      BSYN  
ATOM    625    H PHE    71     -22.464 -88.029  -0.004  1.00  0.00      BSYN  
ATOM    626   CA PHE    71     -22.082 -86.548  -1.403  1.00  0.00      BSYN  
ATOM    627   CB PHE    71     -21.327 -87.571  -2.210  1.00  0.00      BSYN  
ATOM    628   CG PHE    71     -20.221 -88.118  -1.323  1.00  0.00      BSYN  
ATOM    629  CD1 PHE    71     -20.377 -89.158  -0.479  1.00  0.00      BSYN  
ATOM    630  CD2 PHE    71     -19.009 -87.472  -1.570  1.00  0.00      BSYN  
ATOM    631  CE1 PHE    71     -19.239 -89.607   0.203  1.00  0.00      BSYN  
ATOM    632  CE2 PHE    71     -17.984 -87.848  -0.864  1.00  0.00      BSYN  
ATOM    633   CZ PHE    71     -18.098 -88.862   0.037  1.00  0.00      BSYN  
ATOM    634    C PHE    71     -23.312 -86.204  -2.292  1.00  0.00      BSYN  
ATOM    635    O PHE    71     -24.136 -87.061  -2.491  1.00  0.00      BSYN  
ATOM    636    N SER    72     -23.396 -84.927  -2.657  1.00  0.00      BSYN  
ATOM    637    H SER    72     -22.727 -84.322  -2.272  1.00  0.00      BSYN  
ATOM    638   CA SER    72     -24.711 -84.498  -3.097  1.00  0.00      BSYN  
ATOM    639   CB SER    72     -24.970 -83.030  -2.744  1.00  0.00      BSYN  
ATOM    640   OG SER    72     -24.357 -82.545  -1.546  1.00  0.00      BSYN  
ATOM    641   HG SER    72     -24.796 -82.239  -0.749  1.00  0.00      BSYN  
ATOM    642    C SER    72     -24.690 -84.609  -4.633  1.00  0.00      BSYN  
ATOM    643    O SER    72     -24.836 -83.699  -5.432  1.00  0.00      BSYN  
ATOM    644    N GLY    73     -24.457 -85.913  -5.065  1.00  0.00      BSYN  
ATOM    645    H GLY    73     -24.213 -86.576  -4.385  1.00  0.00      BSYN  
ATOM    646   CA GLY    73     -24.248 -86.215  -6.484  1.00  0.00      BSYN  
ATOM    647    C GLY    73     -22.743 -86.452  -6.636  1.00  0.00      BSYN  
ATOM    648    O GLY    73     -22.069 -87.118  -5.940  1.00  0.00      BSYN  
ATOM    649    N ALA    74     -22.243 -85.817  -7.776  1.00  0.00      BSYN  
ATOM    650    H ALA    74     -22.920 -85.438  -8.375  1.00  0.00      BSYN  
ATOM    651   CA ALA    74     -20.832 -85.922  -8.089  1.00  0.00      BSYN  
ATOM    652   CB ALA    74     -20.585 -86.651  -9.424  1.00  0.00      BSYN  
ATOM    653    C ALA    74     -20.331 -84.537  -8.404  1.00  0.00      BSYN  
ATOM    654    O ALA    74     -20.803 -83.902  -9.356  1.00  0.00      BSYN  
ATOM    655    N GLY    75     -19.523 -83.902  -7.530  1.00  0.00      BSYN  
ATOM    656    H GLY    75     -19.706 -84.015  -6.574  1.00  0.00      BSYN  
ATOM    657   CA GLY    75     -18.813 -82.782  -7.981  1.00  0.00      BSYN  
ATOM    658    C GLY    75     -17.490 -83.088  -8.570  1.00  0.00      BSYN  
ATOM    659    O GLY    75     -17.124 -84.278  -8.648  1.00  0.00      BSYN  
ATOM    660    N ASN    76     -16.957 -81.990  -8.978  1.00  0.00      BSYN  
ATOM    661    H ASN    76     -17.233 -81.063  -8.820  1.00  0.00      BSYN  
ATOM    662   CA ASN    76     -15.756 -82.063  -9.749  1.00  0.00      BSYN  
ATOM    663   CB ASN    76     -15.981 -81.336 -11.023  1.00  0.00      BSYN  
ATOM    664   CG ASN    76     -14.928 -81.262 -12.180  1.00  0.00      BSYN  
ATOM    665  OD1 ASN    76     -14.565 -82.291 -12.845  1.00  0.00      BSYN  
ATOM    666  ND2 ASN    76     -14.583 -80.073 -12.680  1.00  0.00      BSYN  
ATOM    667 HD21 ASN    76     -14.995 -79.279 -12.280  1.00  0.00      BSYN  
ATOM    668 HD22 ASN    76     -13.878 -80.000 -13.357  1.00  0.00      BSYN  
ATOM    669    C ASN    76     -14.503 -81.533  -9.031  1.00  0.00      BSYN  
ATOM    670    O ASN    76     -14.250 -80.375  -9.212  1.00  0.00      BSYN  
ATOM    671    N ILE    77     -13.739 -82.231  -8.241  1.00  0.00      BSYN  
ATOM    672    H ILE    77     -12.932 -81.827  -7.858  1.00  0.00      BSYN  
ATOM    673   CA ILE    77     -14.089 -83.591  -7.907  1.00  0.00      BSYN  
ATOM    674   CB ILE    77     -13.097 -84.633  -8.406  1.00  0.00      BSYN  
ATOM    675  CG2 ILE    77     -12.904 -85.948  -7.705  1.00  0.00      BSYN  
ATOM    676  CG1 ILE    77     -13.347 -84.606  -9.946  1.00  0.00      BSYN  
ATOM    677   CD ILE    77     -12.193 -85.058 -10.839  1.00  0.00      BSYN  
ATOM    678    C ILE    77     -14.235 -83.757  -6.348  1.00  0.00      BSYN  
ATOM    679    O ILE    77     -13.472 -83.182  -5.525  1.00  0.00      BSYN  
ATOM    680    N ALA    78     -15.109 -84.628  -5.889  1.00  0.00      BSYN  
ATOM    681    H ALA    78     -15.612 -85.102  -6.584  1.00  0.00      BSYN  
ATOM    682   CA ALA    78     -15.299 -84.894  -4.521  1.00  0.00      BSYN  
ATOM    683   CB ALA    78     -16.600 -85.620  -4.245  1.00  0.00      BSYN  
ATOM    684    C ALA    78     -14.199 -85.704  -3.853  1.00  0.00      BSYN  
ATOM    685    O ALA    78     -13.574 -85.236  -2.911  1.00  0.00      BSYN  
ATOM    686    N ALA    79     -14.181 -86.981  -4.282  1.00  0.00      BSYN  
ATOM    687    H ALA    79     -14.961 -87.221  -4.824  1.00  0.00      BSYN  
ATOM    688   CA ALA    79     -13.272 -87.936  -3.569  1.00  0.00      BSYN  
ATOM    689   CB ALA    79     -13.992 -88.467  -2.276  1.00  0.00      BSYN  
ATOM    690    C ALA    79     -13.102 -89.172  -4.455  1.00  0.00      BSYN  
ATOM    691    O ALA    79     -13.989 -89.625  -5.234  1.00  0.00      BSYN  
ATOM    692    N ALA    80     -11.884 -89.753  -4.397  1.00  0.00      BSYN  
ATOM    693    H ALA    80     -11.162 -89.376  -3.852  1.00  0.00      BSYN  
ATOM    694   CA ALA    80     -11.442 -90.988  -5.086  1.00  0.00      BSYN  
ATOM    695   CB ALA    80     -11.946 -91.221  -6.536  1.00  0.00      BSYN  
ATOM    696    C ALA    80      -9.948 -91.044  -5.221  1.00  0.00      BSYN  
ATOM    697    O ALA    80      -9.302 -89.967  -5.419  1.00  0.00      BSYN  
ATOM    698    N THR    81      -9.482 -92.243  -5.483  1.00  0.00      BSYN  
ATOM    699    H THR    81     -10.083 -93.011  -5.579  1.00  0.00      BSYN  
ATOM    700   CA THR    81      -8.028 -92.497  -5.690  1.00  0.00      BSYN  
ATOM    701   CB THR    81      -7.297 -92.882  -4.420  1.00  0.00      BSYN  
ATOM    702  OG1 THR    81      -8.148 -92.755  -3.349  1.00  0.00      BSYN  
ATOM    703  HG1 THR    81      -8.948 -93.285  -3.339  1.00  0.00      BSYN  
ATOM    704  CG2 THR    81      -5.987 -92.137  -4.249  1.00  0.00      BSYN  
ATOM    705    C THR    81      -7.621 -93.528  -6.725  1.00  0.00      BSYN  
ATOM    706    O THR    81      -7.685 -94.764  -6.535  1.00  0.00      BSYN  
ATOM    707    N GLY    82      -7.148 -93.161  -7.936  1.00  0.00      BSYN  
ATOM    708    H GLY    82      -6.647 -93.850  -8.420  1.00  0.00      BSYN  
ATOM    709   CA GLY    82      -7.237 -91.818  -8.489  1.00  0.00      BSYN  
ATOM    710    C GLY    82      -6.829 -91.673  -9.975  1.00  0.00      BSYN  
ATOM    711    O GLY    82      -7.609 -91.658 -10.934  1.00  0.00      BSYN  
ATOM    712    N LEU    83      -5.547 -91.587 -10.209  1.00  0.00      BSYN  
ATOM    713    H LEU    83      -5.010 -91.970  -9.484  1.00  0.00      BSYN  
ATOM    714   CA LEU    83      -4.875 -91.333 -11.470  1.00  0.00      BSYN  
ATOM    715   CB LEU    83      -3.472 -90.773 -11.341  1.00  0.00      BSYN  
ATOM    716   CG LEU    83      -3.033 -89.717 -10.336  1.00  0.00      BSYN  
ATOM    717  CD1 LEU    83      -1.725 -89.395 -10.832  1.00  0.00      BSYN  
ATOM    718  CD2 LEU    83      -3.914 -88.494 -10.377  1.00  0.00      BSYN  
ATOM    719    C LEU    83      -4.919 -92.673 -12.211  1.00  0.00      BSYN  
ATOM    720    O LEU    83      -3.931 -93.435 -12.322  1.00  0.00      BSYN  
ATOM    721    N VAL    84      -6.089 -93.097 -12.659  1.00  0.00      BSYN  
ATOM    722    H VAL    84      -6.826 -92.483 -12.459  1.00  0.00      BSYN  
ATOM    723   CA VAL    84      -6.350 -94.391 -13.326  1.00  0.00      BSYN  
ATOM    724   CB VAL    84      -7.650 -95.131 -12.941  1.00  0.00      BSYN  
ATOM    725  CG1 VAL    84      -7.731 -96.483 -13.686  1.00  0.00      BSYN  
ATOM    726  CG2 VAL    84      -7.518 -95.740 -11.536  1.00  0.00      BSYN  
ATOM    727    C VAL    84      -6.557 -93.969 -14.777  1.00  0.00      BSYN  
ATOM    728    O VAL    84      -7.496 -93.179 -15.060  1.00  0.00      BSYN  
ATOM    729    N LYS    85      -5.600 -94.365 -15.648  1.00  0.00      BSYN  
ATOM    730    H LYS    85      -5.161 -95.217 -15.446  1.00  0.00      BSYN  
ATOM    731   CA LYS    85      -5.383 -93.876 -16.989  1.00  0.00      BSYN  
ATOM    732   CB LYS    85      -3.969 -93.249 -17.286  1.00  0.00      BSYN  
ATOM    733   CG LYS    85      -3.603 -91.936 -16.610  1.00  0.00      BSYN  
ATOM    734   CD LYS    85      -2.240 -91.449 -16.953  1.00  0.00      BSYN  
ATOM    735   CE LYS    85      -1.752 -90.402 -15.972  1.00  0.00      BSYN  
ATOM    736   NZ LYS    85      -1.329 -91.046 -14.685  1.00  0.00      BSYN  
ATOM    737  HZ1 LYS    85      -2.173 -91.150 -14.086  1.00  0.00      BSYN  
ATOM    738  HZ2 LYS    85      -0.824 -91.937 -14.869  1.00  0.00      BSYN  
ATOM    739  HZ3 LYS    85      -0.592 -90.396 -14.345  1.00  0.00      BSYN  
ATOM    740    C LYS    85      -5.666 -94.946 -17.971  1.00  0.00      BSYN  
ATOM    741    O LYS    85      -4.973 -95.967 -17.930  1.00  0.00      BSYN  
ATOM    742    N ARG    86      -6.713 -94.776 -18.856  1.00  0.00      BSYN  
ATOM    743    H ARG    86      -7.230 -93.968 -18.653  1.00  0.00      BSYN  
ATOM    744   CA ARG    86      -7.282 -95.913 -19.639  1.00  0.00      BSYN  
ATOM    745   CB ARG    86      -8.136 -96.778 -18.638  1.00  0.00      BSYN  
ATOM    746   CG ARG    86      -8.873 -97.934 -19.160  1.00  0.00      BSYN  
ATOM    747   CD ARG    86      -8.997 -98.977 -18.197  1.00  0.00      BSYN  
ATOM    748   NE ARG    86      -9.395-100.239 -18.751  1.00  0.00      BSYN  
ATOM    749   HE ARG    86      -8.662-100.779 -19.114  1.00  0.00      BSYN  
ATOM    750   CZ ARG    86     -10.565-100.831 -18.648  1.00  0.00      BSYN  
ATOM    751  NH1 ARG    86     -11.494-100.096 -17.979  1.00  0.00      BSYN  
ATOM    752 HH11 ARG    86     -12.377-100.531 -17.807  1.00  0.00      BSYN  
ATOM    753 HH12 ARG    86     -11.349 -99.272 -17.431  1.00  0.00      BSYN  
ATOM    754  NH2 ARG    86     -10.921-102.005 -19.236  1.00  0.00      BSYN  
ATOM    755 HH21 ARG    86     -11.630-102.574 -18.819  1.00  0.00      BSYN  
ATOM    756 HH22 ARG    86     -10.289-102.492 -19.839  1.00  0.00      BSYN  
ATOM    757    C ARG    86      -8.096 -95.426 -20.850  1.00  0.00      BSYN  
ATOM    758    O ARG    86      -9.280 -95.004 -20.704  1.00  0.00      BSYN  
ATOM    759    N GLU    87      -7.614 -95.303 -22.073  1.00  0.00      BSYN  
ATOM    760    H GLU    87      -8.064 -94.983 -22.882  1.00  0.00      BSYN  
ATOM    761   CA GLU    87      -6.178 -95.647 -22.350  1.00  0.00      BSYN  
ATOM    762   CB GLU    87      -6.202 -96.562 -23.656  1.00  0.00      BSYN  
ATOM    763   CG GLU    87      -6.891 -97.967 -23.433  1.00  0.00      BSYN  
ATOM    764   CD GLU    87      -6.250 -99.101 -24.244  1.00  0.00      BSYN  
ATOM    765  OE1 GLU    87      -5.523 -99.848 -23.593  1.00  0.00      BSYN  
ATOM    766  OE2 GLU    87      -6.513 -99.156 -25.417  1.00  0.00      BSYN  
ATOM    767    C GLU    87      -5.673 -94.211 -22.542  1.00  0.00      BSYN  
ATOM    768    O GLU    87      -5.968 -93.321 -21.780  1.00  0.00      BSYN  
ATOM    769    N GLU    88      -4.799 -94.076 -23.614  1.00  0.00      BSYN  
ATOM    770    H GLU    88      -4.877 -94.830 -24.235  1.00  0.00      BSYN  
ATOM    771   CA GLU    88      -3.878 -92.963 -23.799  1.00  0.00      BSYN  
ATOM    772   CB GLU    88      -2.464 -93.466 -24.116  1.00  0.00      BSYN  
ATOM    773   CG GLU    88      -1.472 -92.383 -24.127  1.00  0.00      BSYN  
ATOM    774   CD GLU    88      -0.020 -92.724 -24.247  1.00  0.00      BSYN  
ATOM    775  OE1 GLU    88       0.388 -93.584 -23.524  1.00  0.00      BSYN  
ATOM    776  OE2 GLU    88       0.565 -92.463 -25.257  1.00  0.00      BSYN  
ATOM    777    C GLU    88      -4.292 -91.882 -24.797  1.00  0.00      BSYN  
ATOM    778    O GLU    88      -4.179 -90.715 -24.537  1.00  0.00      BSYN  
ATOM    779    N PHE    89      -4.691 -92.084 -26.099  1.00  0.00      BSYN  
ATOM    780    H PHE    89      -5.113 -91.296 -26.501  1.00  0.00      BSYN  
ATOM    781   CA PHE    89      -4.988 -93.389 -26.684  1.00  0.00      BSYN  
ATOM    782   CB PHE    89      -6.415 -93.420 -27.439  1.00  0.00      BSYN  
ATOM    783   CG PHE    89      -7.703 -93.289 -26.695  1.00  0.00      BSYN  
ATOM    784  CD1 PHE    89      -8.934 -93.396 -27.371  1.00  0.00      BSYN  
ATOM    785  CD2 PHE    89      -7.698 -92.901 -25.379  1.00  0.00      BSYN  
ATOM    786  CE1 PHE    89     -10.092 -92.955 -26.833  1.00  0.00      BSYN  
ATOM    787  CE2 PHE    89      -8.909 -92.450 -24.822  1.00  0.00      BSYN  
ATOM    788   CZ PHE    89     -10.005 -92.406 -25.579  1.00  0.00      BSYN  
ATOM    789    C PHE    89      -3.901 -93.701 -27.745  1.00  0.00      BSYN  
ATOM    790    O PHE    89      -3.521 -92.878 -28.645  1.00  0.00      BSYN  
ATOM    791    N PRO    90      -3.298 -94.914 -27.769  1.00  0.00      BSYN  
ATOM    792   CD PRO    90      -3.574 -95.934 -26.761  1.00  0.00      BSYN  
ATOM    793   CA PRO    90      -2.331 -95.405 -28.739  1.00  0.00      BSYN  
ATOM    794   CB PRO    90      -1.575 -96.443 -27.927  1.00  0.00      BSYN  
ATOM    795   CG PRO    90      -2.699 -97.073 -27.136  1.00  0.00      BSYN  
ATOM    796    C PRO    90      -2.788 -95.716 -30.109  1.00  0.00      BSYN  
ATOM    797    O PRO    90      -3.553 -96.636 -30.436  1.00  0.00      BSYN  
ATOM    798    N THR    91      -2.185 -94.888 -30.950  1.00  0.00      BSYN  
ATOM    799    H THR    91      -1.540 -94.221 -30.634  1.00  0.00      BSYN  
ATOM    800   CA THR    91      -2.494 -95.042 -32.397  1.00  0.00      BSYN  
ATOM    801   CB THR    91      -2.093 -93.807 -33.085  1.00  0.00      BSYN  
ATOM    802  OG1 THR    91      -1.129 -92.946 -32.486  1.00  0.00      BSYN  
ATOM    803  HG1 THR    91      -1.312 -92.060 -32.808  1.00  0.00      BSYN  
ATOM    804  CG2 THR    91      -3.421 -92.956 -33.399  1.00  0.00      BSYN  
ATOM    805    C THR    91      -1.896 -96.409 -32.984  1.00  0.00      BSYN  
ATOM    806    O THR    91      -2.405 -96.819 -34.004  1.00  0.00      BSYN  
ATOM    807    N ASP    92      -0.749 -96.831 -32.461  1.00  0.00      BSYN  
ATOM    808    H ASP    92      -0.545 -96.599 -31.531  1.00  0.00      BSYN  
ATOM    809   CA ASP    92      -0.027 -97.922 -33.169  1.00  0.00      BSYN  
ATOM    810   CB ASP    92       0.734 -97.417 -34.527  1.00  0.00      BSYN  
ATOM    811   CG ASP    92       0.936 -98.279 -35.739  1.00  0.00      BSYN  
ATOM    812  OD1 ASP    92       1.784 -97.919 -36.581  1.00  0.00      BSYN  
ATOM    813  OD2 ASP    92       0.357 -99.322 -35.829  1.00  0.00      BSYN  
ATOM    814    C ASP    92       0.742 -98.645 -32.128  1.00  0.00      BSYN  
ATOM    815    O ASP    92       0.508 -98.542 -30.928  1.00  0.00      BSYN  
ATOM    816    N LEU    93       1.439 -99.683 -32.538  1.00  0.00      BSYN  
ATOM    817    H LEU    93       1.384-100.021 -33.456  1.00  0.00      BSYN  
ATOM    818   CA LEU    93       2.484-100.155 -31.690  1.00  0.00      BSYN  
ATOM    819   CB LEU    93       2.798-101.714 -31.896  1.00  0.00      BSYN  
ATOM    820   CG LEU    93       2.413-102.665 -30.804  1.00  0.00      BSYN  
ATOM    821  CD1 LEU    93       2.648-104.088 -31.150  1.00  0.00      BSYN  
ATOM    822  CD2 LEU    93       3.091-102.370 -29.441  1.00  0.00      BSYN  
ATOM    823    C LEU    93       3.758 -99.319 -32.077  1.00  0.00      BSYN  
ATOM    824    O LEU    93       4.544 -99.783 -32.958  1.00  0.00      BSYN  
ATOM    825    N LYS    94       4.217 -98.247 -31.363  1.00  0.00      BSYN  
ATOM    826    H LYS    94       3.713 -97.920 -30.589  1.00  0.00      BSYN  
ATOM    827   CA LYS    94       5.294 -97.376 -31.771  1.00  0.00      BSYN  
ATOM    828   CB LYS    94       4.705 -95.951 -31.828  1.00  0.00      BSYN  
ATOM    829   CG LYS    94       5.553 -94.736 -32.356  1.00  0.00      BSYN  
ATOM    830   CD LYS    94       4.885 -93.824 -33.627  1.00  0.00      BSYN  
ATOM    831   CE LYS    94       4.836 -94.606 -34.921  1.00  0.00      BSYN  
ATOM    832   NZ LYS    94       3.396 -94.746 -35.141  1.00  0.00      BSYN  
ATOM    833  HZ1 LYS    94       3.166 -94.751 -36.155  1.00  0.00      BSYN  
ATOM    834  HZ2 LYS    94       3.096 -95.547 -34.549  1.00  0.00      BSYN  
ATOM    835  HZ3 LYS    94       2.967 -93.865 -34.794  1.00  0.00      BSYN  
ATOM    836    C LYS    94       6.626 -97.366 -30.920  1.00  0.00      BSYN  
ATOM    837    O LYS    94       6.665 -97.301 -29.717  1.00  0.00      BSYN  
ATOM    838    N PRO    95       7.755 -97.561 -31.593  1.00  0.00      BSYN  
ATOM    839   CD PRO    95       7.873 -97.685 -33.035  1.00  0.00      BSYN  
ATOM    840   CA PRO    95       9.050 -97.345 -30.933  1.00  0.00      BSYN  
ATOM    841   CB PRO    95       9.905 -98.130 -31.944  1.00  0.00      BSYN  
ATOM    842   CG PRO    95       9.475 -97.759 -33.211  1.00  0.00      BSYN  
ATOM    843    C PRO    95       9.456 -95.878 -30.774  1.00  0.00      BSYN  
ATOM    844    O PRO    95       9.860 -95.163 -31.702  1.00  0.00      BSYN  
ATOM    845    N GLU    96       9.301 -95.438 -29.471  1.00  0.00      BSYN  
ATOM    846    H GLU    96       9.049 -96.176 -28.878  1.00  0.00      BSYN  
ATOM    847   CA GLU    96       9.553 -94.112 -28.976  1.00  0.00      BSYN  
ATOM    848   CB GLU    96       8.900 -93.901 -27.560  1.00  0.00      BSYN  
ATOM    849   CG GLU    96       7.436 -93.910 -27.642  1.00  0.00      BSYN  
ATOM    850   CD GLU    96       6.707 -93.407 -26.360  1.00  0.00      BSYN  
ATOM    851  OE1 GLU    96       6.445 -94.180 -25.437  1.00  0.00      BSYN  
ATOM    852  OE2 GLU    96       6.348 -92.271 -26.143  1.00  0.00      BSYN  
ATOM    853    C GLU    96      11.030 -93.568 -29.106  1.00  0.00      BSYN  
ATOM    854    O GLU    96      11.284 -92.403 -28.699  1.00  0.00      BSYN  
ATOM    855    N GLU    97      11.936 -94.393 -29.620  1.00  0.00      BSYN  
ATOM    856    H GLU    97      11.829 -95.100 -30.290  1.00  0.00      BSYN  
ATOM    857   CA GLU    97      13.305 -93.885 -29.565  1.00  0.00      BSYN  
ATOM    858   CB GLU    97      14.441 -94.981 -29.414  1.00  0.00      BSYN  
ATOM    859   CG GLU    97      14.691 -95.540 -28.022  1.00  0.00      BSYN  
ATOM    860   CD GLU    97      15.580 -96.680 -27.819  1.00  0.00      BSYN  
ATOM    861  OE1 GLU    97      16.217 -96.786 -26.854  1.00  0.00      BSYN  
ATOM    862  OE2 GLU    97      15.683 -97.588 -28.697  1.00  0.00      BSYN  
ATOM    863    C GLU    97      13.686 -92.820 -30.663  1.00  0.00      BSYN  
ATOM    864    O GLU    97      13.046 -92.758 -31.727  1.00  0.00      BSYN  
ATOM    865    N VAL    98      14.608 -91.962 -30.311  1.00  0.00      BSYN  
ATOM    866    H VAL    98      14.897 -91.903 -29.377  1.00  0.00      BSYN  
ATOM    867   CA VAL    98      15.190 -91.050 -31.231  1.00  0.00      BSYN  
ATOM    868   CB VAL    98      15.291 -89.711 -30.576  1.00  0.00      BSYN  
ATOM    869  CG1 VAL    98      15.954 -89.783 -29.156  1.00  0.00      BSYN  
ATOM    870  CG2 VAL    98      15.953 -88.604 -31.287  1.00  0.00      BSYN  
ATOM    871    C VAL    98      16.622 -91.561 -31.530  1.00  0.00      BSYN  
ATOM    872    O VAL    98      17.378 -92.058 -30.694  1.00  0.00      BSYN  
ATOM    873    N ALA    99      16.891 -91.559 -32.908  1.00  0.00      BSYN  
ATOM    874    H ALA    99      16.192 -91.268 -33.531  1.00  0.00      BSYN  
ATOM    875   CA ALA    99      18.105 -92.184 -33.420  1.00  0.00      BSYN  
ATOM    876   CB ALA    99      17.905 -93.720 -33.531  1.00  0.00      BSYN  
ATOM    877    C ALA    99      18.507 -91.579 -34.785  1.00  0.00      BSYN  
ATOM    878    O ALA    99      17.899 -91.816 -35.877  1.00  0.00      BSYN  
ATOM    879    N GLN   100      19.693 -90.900 -34.750  1.00  0.00      BSYN  
ATOM    880    H GLN   100      20.253 -90.985 -33.950  1.00  0.00      BSYN  
ATOM    881   CA GLN   100      20.369 -90.262 -35.856  1.00  0.00      BSYN  
ATOM    882   CB GLN   100      20.818 -88.825 -35.427  1.00  0.00      BSYN  
ATOM    883   CG GLN   100      19.899 -87.616 -35.624  1.00  0.00      BSYN  
ATOM    884   CD GLN   100      19.056 -87.691 -34.310  1.00  0.00      BSYN  
ATOM    885  OE1 GLN   100      17.875 -87.999 -34.327  1.00  0.00      BSYN  
ATOM    886  NE2 GLN   100      19.533 -87.326 -33.120  1.00  0.00      BSYN  
ATOM    887 HE21 GLN   100      20.362 -86.810 -33.206  1.00  0.00      BSYN  
ATOM    888 HE22 GLN   100      18.957 -87.456 -32.338  1.00  0.00      BSYN  
ATOM    889    C GLN   100      21.623 -91.053 -36.366  1.00  0.00      BSYN  
ATOM    890    O GLN   100      22.594 -91.173 -35.628  1.00  0.00      BSYN  
ATOM    891    N GLU   101      21.531 -91.534 -37.580  1.00  0.00      BSYN  
ATOM    892    H GLU   101      20.785 -91.483 -38.214  1.00  0.00      BSYN  
ATOM    893   CA GLU   101      22.648 -92.298 -38.127  1.00  0.00      BSYN  
ATOM    894   CB GLU   101      22.184 -93.679 -38.273  1.00  0.00      BSYN  
ATOM    895   CG GLU   101      23.289 -94.875 -38.309  1.00  0.00      BSYN  
ATOM    896   CD GLU   101      24.110 -95.239 -37.180  1.00  0.00      BSYN  
ATOM    897  OE1 GLU   101      25.215 -95.696 -37.584  1.00  0.00      BSYN  
ATOM    898  OE2 GLU   101      23.807 -95.255 -35.963  1.00  0.00      BSYN  
ATOM    899    C GLU   101      23.392 -91.874 -39.408  1.00  0.00      BSYN  
ATOM    900    O GLU   101      22.843 -91.573 -40.464  1.00  0.00      BSYN  
ATOM    901    N ALA   102      24.770 -91.707 -39.336  1.00  0.00      BSYN  
ATOM    902    H ALA   102      25.152 -91.945 -38.466  1.00  0.00      BSYN  
ATOM    903   CA ALA   102      25.595 -91.248 -40.497  1.00  0.00      BSYN  
ATOM    904   CB ALA   102      27.028 -91.001 -39.953  1.00  0.00      BSYN  
ATOM    905    C ALA   102      25.747 -92.114 -41.761  1.00  0.00      BSYN  
ATOM    906    O ALA   102      26.667 -92.834 -42.021  1.00  0.00      BSYN  
ATOM    907    N ALA   103      24.686 -92.138 -42.535  1.00  0.00      BSYN  
ATOM    908    H ALA   103      23.931 -91.609 -42.201  1.00  0.00      BSYN  
ATOM    909   CA ALA   103      24.555 -93.054 -43.625  1.00  0.00      BSYN  
ATOM    910   CB ALA   103      23.743 -94.315 -43.360  1.00  0.00      BSYN  
ATOM    911    C ALA   103      23.755 -92.472 -44.726  1.00  0.00      BSYN  
ATOM    912    O ALA   103      23.037 -91.506 -44.512  1.00  0.00      BSYN  
ATOM    913    N GLU   104      23.826 -93.127 -45.882  1.00  0.00      BSYN  
ATOM    914    H GLU   104      24.455 -93.872 -45.986  1.00  0.00      BSYN  
ATOM    915   CA GLU   104      22.995 -92.954 -47.033  1.00  0.00      BSYN  
ATOM    916   CB GLU   104      23.739 -93.061 -48.349  1.00  0.00      BSYN  
ATOM    917   CG GLU   104      24.811 -92.029 -48.443  1.00  0.00      BSYN  
ATOM    918   CD GLU   104      25.561 -92.235 -49.752  1.00  0.00      BSYN  
ATOM    919  OE1 GLU   104      26.104 -93.304 -49.935  1.00  0.00      BSYN  
ATOM    920  OE2 GLU   104      25.761 -91.284 -50.495  1.00  0.00      BSYN  
ATOM    921    C GLU   104      21.826 -93.980 -46.905  1.00  0.00      BSYN  
ATOM    922    O GLU   104      21.868 -95.206 -46.756  1.00  0.00      BSYN  
ATOM    923    N GLU   105      20.754 -93.275 -46.607  1.00  0.00      BSYN  
ATOM    924    H GLU   105      21.036 -92.445 -46.169  1.00  0.00      BSYN  
ATOM    925   CA GLU   105      19.401 -93.848 -46.634  1.00  0.00      BSYN  
ATOM    926   CB GLU   105      18.696 -93.373 -45.406  1.00  0.00      BSYN  
ATOM    927   CG GLU   105      18.836 -94.449 -44.375  1.00  0.00      BSYN  
ATOM    928   CD GLU   105      17.725 -94.565 -43.218  1.00  0.00      BSYN  
ATOM    929  OE1 GLU   105      17.737 -95.483 -42.390  1.00  0.00      BSYN  
ATOM    930  OE2 GLU   105      16.931 -93.639 -43.078  1.00  0.00      BSYN  
ATOM    931    C GLU   105      18.485 -93.455 -47.802  1.00  0.00      BSYN  
ATOM    932    O GLU   105      18.324 -92.277 -48.117  1.00  0.00      BSYN  
ATOM    933    N PRO   106      17.937 -94.452 -48.538  1.00  0.00      BSYN  
ATOM    934   CD PRO   106      17.938 -95.892 -48.288  1.00  0.00      BSYN  
ATOM    935   CA PRO   106      17.241 -94.023 -49.770  1.00  0.00      BSYN  
ATOM    936   CB PRO   106      17.163 -95.371 -50.495  1.00  0.00      BSYN  
ATOM    937   CG PRO   106      18.170 -96.320 -49.721  1.00  0.00      BSYN  
ATOM    938    C PRO   106      15.767 -93.454 -49.505  1.00  0.00      BSYN  
ATOM    939    O PRO   106      14.934 -94.182 -48.987  1.00  0.00      BSYN  
ATOM    940    N LEU   107      15.595 -92.156 -49.852  1.00  0.00      BSYN  
ATOM    941    H LEU   107      16.358 -91.713 -50.278  1.00  0.00      BSYN  
ATOM    942   CA LEU   107      14.376 -91.392 -49.634  1.00  0.00      BSYN  
ATOM    943   CB LEU   107      14.496 -90.250 -48.742  1.00  0.00      BSYN  
ATOM    944   CG LEU   107      14.666 -90.511 -47.272  1.00  0.00      BSYN  
ATOM    945  CD1 LEU   107      15.542 -89.404 -46.616  1.00  0.00      BSYN  
ATOM    946  CD2 LEU   107      13.467 -91.113 -46.608  1.00  0.00      BSYN  
ATOM    947    C LEU   107      13.945 -90.771 -50.897  1.00  0.00      BSYN  
ATOM    948    O LEU   107      14.733 -90.299 -51.684  1.00  0.00      BSYN  
ATOM    949    N ILE   108      12.648 -90.722 -51.148  1.00  0.00      BSYN  
ATOM    950    H ILE   108      11.943 -91.104 -50.585  1.00  0.00      BSYN  
ATOM    951   CA ILE   108      12.007 -90.120 -52.378  1.00  0.00      BSYN  
ATOM    952   CB ILE   108      10.366 -90.507 -52.695  1.00  0.00      BSYN  
ATOM    953  CG2 ILE   108      10.238 -91.919 -52.359  1.00  0.00      BSYN  
ATOM    954  CG1 ILE   108       9.157 -89.947 -52.052  1.00  0.00      BSYN  
ATOM    955   CD ILE   108       8.677 -88.515 -52.495  1.00  0.00      BSYN  
ATOM    956    C ILE   108      12.062 -88.613 -52.483  1.00  0.00      BSYN  
ATOM    957    O ILE   108      11.686 -87.894 -51.528  1.00  0.00      BSYN  
ATOM    958    N GLU   109      12.546 -88.174 -53.635  1.00  0.00      BSYN  
ATOM    959    H GLU   109      12.628 -88.897 -54.291  1.00  0.00      BSYN  
ATOM    960   CA GLU   109      12.958 -86.802 -53.908  1.00  0.00      BSYN  
ATOM    961   CB GLU   109      14.351 -86.492 -53.276  1.00  0.00      BSYN  
ATOM    962   CG GLU   109      14.289 -86.030 -51.825  1.00  0.00      BSYN  
ATOM    963   CD GLU   109      15.589 -86.243 -51.042  1.00  0.00      BSYN  
ATOM    964  OE1 GLU   109      16.645 -85.981 -51.577  1.00  0.00      BSYN  
ATOM    965  OE2 GLU   109      15.617 -86.689 -49.859  1.00  0.00      BSYN  
ATOM    966    C GLU   109      13.005 -86.572 -55.441  1.00  0.00      BSYN  
ATOM    967    O GLU   109      13.055 -87.571 -56.186  1.00  0.00      BSYN  
ATOM    968    N PRO   110      13.000 -85.398 -56.133  1.00  0.00      BSYN  
ATOM    969   CD PRO   110      12.847 -84.078 -55.615  1.00  0.00      BSYN  
ATOM    970   CA PRO   110      13.204 -85.294 -57.589  1.00  0.00      BSYN  
ATOM    971   CB PRO   110      12.521 -83.942 -57.893  1.00  0.00      BSYN  
ATOM    972   CG PRO   110      11.958 -83.392 -56.622  1.00  0.00      BSYN  
ATOM    973    C PRO   110      14.677 -85.253 -58.086  1.00  0.00      BSYN  
ATOM    974    O PRO   110      15.578 -84.777 -57.398  1.00  0.00      BSYN  
ATOM    975    N LEU   111      14.942 -85.750 -59.259  1.00  0.00      BSYN  
ATOM    976    H LEU   111      14.226 -85.712 -59.927  1.00  0.00      BSYN  
ATOM    977   CA LEU   111      16.374 -85.953 -59.624  1.00  0.00      BSYN  
ATOM    978   CB LEU   111      16.602 -87.200 -60.565  1.00  0.00      BSYN  
ATOM    979   CG LEU   111      15.808 -88.531 -60.344  1.00  0.00      BSYN  
ATOM    980  CD1 LEU   111      16.166 -89.516 -61.520  1.00  0.00      BSYN  
ATOM    981  CD2 LEU   111      16.423 -89.166 -59.085  1.00  0.00      BSYN  
ATOM    982    C LEU   111      17.064 -84.693 -60.178  1.00  0.00      BSYN  
ATOM    983    O LEU   111      16.730 -84.098 -61.169  1.00  0.00      BSYN  
ATOM    984    N MET   112      17.962 -84.209 -59.340  1.00  0.00      BSYN  
ATOM    985    H MET   112      17.984 -84.552 -58.423  1.00  0.00      BSYN  
ATOM    986   CA MET   112      18.728 -83.084 -59.713  1.00  0.00      BSYN  
ATOM    987   CB MET   112      18.705 -82.175 -58.489  1.00  0.00      BSYN  
ATOM    988   CG MET   112      19.122 -80.762 -58.837  1.00  0.00      BSYN  
ATOM    989   SD MET   112      19.898 -79.903 -57.433  1.00  0.00      BSYN  
ATOM    990   CE MET   112      21.481 -79.840 -58.160  1.00  0.00      BSYN  
ATOM    991    C MET   112      20.097 -83.418 -60.224  1.00  0.00      BSYN  
ATOM    992    O MET   112      21.186 -83.194 -59.588  1.00  0.00      BSYN  
ATOM    993    N GLU   113      19.948 -83.547 -61.537  1.00  0.00      BSYN  
ATOM    994    H GLU   113      19.209 -83.168 -62.058  1.00  0.00      BSYN  
ATOM    995   CA GLU   113      21.104 -84.220 -62.215  1.00  0.00      BSYN  
ATOM    996   CB GLU   113      20.531 -85.206 -63.252  1.00  0.00      BSYN  
ATOM    997   CG GLU   113      19.614 -86.163 -62.527  1.00  0.00      BSYN  
ATOM    998   CD GLU   113      19.012 -87.064 -63.618  1.00  0.00      BSYN  
ATOM    999  OE1 GLU   113      18.452 -86.601 -64.609  1.00  0.00      BSYN  
ATOM   1000  OE2 GLU   113      19.351 -88.253 -63.525  1.00  0.00      BSYN  
ATOM   1001    C GLU   113      21.953 -83.112 -62.877  1.00  0.00      BSYN  
ATOM   1002    O GLU   113      21.441 -82.432 -63.761  1.00  0.00      BSYN  
ATOM   1003    N PRO   114      23.050 -82.792 -62.231  1.00  0.00      BSYN  
ATOM   1004   CD PRO   114      23.702 -83.343 -61.014  1.00  0.00      BSYN  
ATOM   1005   CA PRO   114      23.915 -81.709 -62.676  1.00  0.00      BSYN  
ATOM   1006   CB PRO   114      24.736 -81.291 -61.486  1.00  0.00      BSYN  
ATOM   1007   CG PRO   114      24.198 -82.037 -60.276  1.00  0.00      BSYN  
ATOM   1008    C PRO   114      24.791 -82.067 -63.887  1.00  0.00      BSYN  
ATOM   1009    O PRO   114      24.860 -81.407 -64.912  1.00  0.00      BSYN  
ATOM   1010    N GLU   115      25.489 -83.207 -63.657  1.00  0.00      BSYN  
ATOM   1011    H GLU   115      25.690 -83.441 -62.726  1.00  0.00      BSYN  
ATOM   1012   CA GLU   115      26.014 -83.894 -64.803  1.00  0.00      BSYN  
ATOM   1013   CB GLU   115      27.420 -84.427 -64.628  1.00  0.00      BSYN  
ATOM   1014   CG GLU   115      28.585 -83.350 -64.479  1.00  0.00      BSYN  
ATOM   1015   CD GLU   115      30.064 -83.741 -64.218  1.00  0.00      BSYN  
ATOM   1016  OE1 GLU   115      30.982 -83.161 -64.782  1.00  0.00      BSYN  
ATOM   1017  OE2 GLU   115      30.348 -84.548 -63.288  1.00  0.00      BSYN  
ATOM   1018    C GLU   115      25.085 -85.055 -64.920  1.00  0.00      BSYN  
ATOM   1019    O GLU   115      24.915 -86.080 -64.221  1.00  0.00      BSYN  
ATOM   1020    N GLY   116      24.301 -85.006 -65.987  1.00  0.00      BSYN  
ATOM   1021    H GLY   116      24.366 -84.400 -66.754  1.00  0.00      BSYN  
ATOM   1022   CA GLY   116      23.256 -85.927 -66.335  1.00  0.00      BSYN  
ATOM   1023    C GLY   116      23.616 -87.251 -66.945  1.00  0.00      BSYN  
ATOM   1024    O GLY   116      23.259 -87.362 -68.155  1.00  0.00      BSYN  
ATOM   1025    N GLU   117      24.152 -88.188 -66.193  1.00  0.00      BSYN  
ATOM   1026    H GLU   117      24.520 -87.843 -65.353  1.00  0.00      BSYN  
ATOM   1027   CA GLU   117      24.133 -89.675 -66.380  1.00  0.00      BSYN  
ATOM   1028   CB GLU   117      25.315 -90.369 -65.832  1.00  0.00      BSYN  
ATOM   1029   CG GLU   117      26.662 -89.576 -66.028  1.00  0.00      BSYN  
ATOM   1030   CD GLU   117      27.909 -90.356 -65.543  1.00  0.00      BSYN  
ATOM   1031  OE1 GLU   117      28.284 -91.457 -66.003  1.00  0.00      BSYN  
ATOM   1032  OE2 GLU   117      28.426 -89.803 -64.609  1.00  0.00      BSYN  
ATOM   1033    C GLU   117      22.824 -90.262 -65.941  1.00  0.00      BSYN  
ATOM   1034    O GLU   117      22.394 -90.126 -64.741  1.00  0.00      BSYN  
ATOM   1035    N SER   118      22.154 -90.817 -66.933  1.00  0.00      BSYN  
ATOM   1036    H SER   118      22.641 -91.141 -67.720  1.00  0.00      BSYN  
ATOM   1037   CA SER   118      20.721 -91.041 -66.804  1.00  0.00      BSYN  
ATOM   1038   CB SER   118      20.018 -91.675 -68.148  1.00  0.00      BSYN  
ATOM   1039   OG SER   118      20.554 -90.763 -69.121  1.00  0.00      BSYN  
ATOM   1040   HG SER   118      20.198 -90.987 -69.985  1.00  0.00      BSYN  
ATOM   1041    C SER   118      20.522 -92.147 -65.804  1.00  0.00      BSYN  
ATOM   1042    O SER   118      21.376 -92.967 -65.618  1.00  0.00      BSYN  
ATOM   1043    N TYR   119      19.325 -92.225 -65.139  1.00  0.00      BSYN  
ATOM   1044    H TYR   119      18.615 -91.600 -65.394  1.00  0.00      BSYN  
ATOM   1045   CA TYR   119      19.014 -93.264 -64.108  1.00  0.00      BSYN  
ATOM   1046   CB TYR   119      18.973 -92.689 -62.675  1.00  0.00      BSYN  
ATOM   1047   CG TYR   119      20.285 -92.362 -61.922  1.00  0.00      BSYN  
ATOM   1048  CD1 TYR   119      20.275 -91.475 -60.862  1.00  0.00      BSYN  
ATOM   1049  CE1 TYR   119      21.440 -90.939 -60.304  1.00  0.00      BSYN  
ATOM   1050  CD2 TYR   119      21.562 -92.796 -62.356  1.00  0.00      BSYN  
ATOM   1051  CE2 TYR   119      22.684 -92.183 -61.858  1.00  0.00      BSYN  
ATOM   1052   CZ TYR   119      22.661 -91.179 -60.809  1.00  0.00      BSYN  
ATOM   1053   OH TYR   119      23.875 -90.810 -60.296  1.00  0.00      BSYN  
ATOM   1054   HH TYR   119      24.606 -90.946 -60.903  1.00  0.00      BSYN  
ATOM   1055    C TYR   119      17.710 -94.010 -64.562  1.00  0.00      BSYN  
ATOM   1056    O TYR   119      16.889 -93.472 -65.280  1.00  0.00      BSYN  
ATOM   1057    N GLU   120      17.621 -95.286 -64.251  1.00  0.00      BSYN  
ATOM   1058    H GLU   120      18.271 -95.507 -63.552  1.00  0.00      BSYN  
ATOM   1059   CA GLU   120      16.604 -96.221 -64.694  1.00  0.00      BSYN  
ATOM   1060   CB GLU   120      17.355 -97.560 -64.868  1.00  0.00      BSYN  
ATOM   1061   CG GLU   120      18.068 -97.894 -66.177  1.00  0.00      BSYN  
ATOM   1062   CD GLU   120      18.311 -99.487 -66.205  1.00  0.00      BSYN  
ATOM   1063  OE1 GLU   120      19.449 -99.882 -66.071  1.00  0.00      BSYN  
ATOM   1064  OE2 GLU   120      17.343-100.162 -66.280  1.00  0.00      BSYN  
ATOM   1065    C GLU   120      15.497 -96.219 -63.598  1.00  0.00      BSYN  
ATOM   1066    O GLU   120      15.676 -95.985 -62.439  1.00  0.00      BSYN  
ATOM   1067    N ASP   121      14.268 -96.349 -64.091  1.00  0.00      BSYN  
ATOM   1068    H ASP   121      14.209 -96.395 -65.068  1.00  0.00      BSYN  
ATOM   1069   CA ASP   121      12.931 -96.525 -63.448  1.00  0.00      BSYN  
ATOM   1070   CB ASP   121      11.798 -95.859 -64.326  1.00  0.00      BSYN  
ATOM   1071   CG ASP   121      10.654 -95.516 -63.459  1.00  0.00      BSYN  
ATOM   1072  OD1 ASP   121      10.415 -94.250 -63.384  1.00  0.00      BSYN  
ATOM   1073  OD2 ASP   121       9.919 -96.431 -63.021  1.00  0.00      BSYN  
ATOM   1074    C ASP   121      12.550 -98.017 -63.455  1.00  0.00      BSYN  
ATOM   1075    O ASP   121      12.757 -98.630 -64.469  1.00  0.00      BSYN  
ATOM   1076    N PRO   122      11.950 -98.616 -62.380  1.00  0.00      BSYN  
ATOM   1077   CD PRO   122      11.868 -98.136 -61.032  1.00  0.00      BSYN  
ATOM   1078   CA PRO   122      11.655-100.090 -62.458  1.00  0.00      BSYN  
ATOM   1079   CB PRO   122      11.632-100.427 -60.962  1.00  0.00      BSYN  
ATOM   1080   CG PRO   122      11.079 -99.209 -60.279  1.00  0.00      BSYN  
ATOM   1081    C PRO   122      10.501-100.566 -63.357  1.00  0.00      BSYN  
ATOM   1082    O PRO   122       9.548 -99.922 -63.599  1.00  0.00      BSYN  
ATOM   1083    N PRO   123      10.681-101.809 -63.913  1.00  0.00      BSYN  
ATOM   1084   CD PRO   123      11.885-102.578 -64.238  1.00  0.00      BSYN  
ATOM   1085   CA PRO   123       9.540-102.435 -64.593  1.00  0.00      BSYN  
ATOM   1086   CB PRO   123      10.001-103.928 -64.646  1.00  0.00      BSYN  
ATOM   1087   CG PRO   123      11.384-103.683 -65.069  1.00  0.00      BSYN  
ATOM   1088    C PRO   123       8.039-102.374 -64.183  1.00  0.00      BSYN  
ATOM   1089    O PRO   123       7.683-103.077 -63.297  1.00  0.00      BSYN  
ATOM   1090    N GLN   124       7.188-101.548 -64.727  1.00  0.00      BSYN  
ATOM   1091    H GLN   124       7.454-100.628 -64.931  1.00  0.00      BSYN  
ATOM   1092   CA GLN   124       5.821-101.886 -64.943  1.00  0.00      BSYN  
ATOM   1093   CB GLN   124       4.825-101.296 -63.827  1.00  0.00      BSYN  
ATOM   1094   CG GLN   124       5.004 -99.817 -63.363  1.00  0.00      BSYN  
ATOM   1095   CD GLN   124       4.591 -99.783 -61.856  1.00  0.00      BSYN  
ATOM   1096  OE1 GLN   124       3.580 -99.130 -61.592  1.00  0.00      BSYN  
ATOM   1097  NE2 GLN   124       5.342-100.288 -60.844  1.00  0.00      BSYN  
ATOM   1098 HE21 GLN   124       6.276-100.579 -60.790  1.00  0.00      BSYN  
ATOM   1099 HE22 GLN   124       4.764-100.220 -60.056  1.00  0.00      BSYN  
ATOM   1100    C GLN   124       5.200-101.539 -66.303  1.00  0.00      BSYN  
ATOM   1101    O GLN   124       5.475-100.419 -66.824  1.00  0.00      BSYN  
ATOM   1102    N GLU   125       4.454-102.516 -66.798  1.00  0.00      BSYN  
ATOM   1103    H GLU   125       4.061-103.231 -66.255  1.00  0.00      BSYN  
ATOM   1104   CA GLU   125       3.940-102.387 -68.158  1.00  0.00      BSYN  
ATOM   1105   CB GLU   125       5.251-102.679 -68.921  1.00  0.00      BSYN  
ATOM   1106   CG GLU   125       5.309-101.954 -70.164  1.00  0.00      BSYN  
ATOM   1107   CD GLU   125       6.656-101.854 -70.967  1.00  0.00      BSYN  
ATOM   1108  OE1 GLU   125       6.781-102.695 -71.781  1.00  0.00      BSYN  
ATOM   1109  OE2 GLU   125       7.483-100.964 -70.621  1.00  0.00      BSYN  
ATOM   1110    C GLU   125       2.831-103.384 -68.368  1.00  0.00      BSYN  
ATOM   1111    O GLU   125       2.924-104.445 -67.861  1.00  0.00      BSYN  
ATOM   1112    N GLU   126       1.629-103.156 -68.924  1.00  0.00      BSYN  
ATOM   1113    H GLU   126       1.315-102.228 -68.939  1.00  0.00      BSYN  
ATOM   1114   CA GLU   126       0.672-104.163 -69.206  1.00  0.00      BSYN  
ATOM   1115   CB GLU   126      -0.678-103.467 -69.631  1.00  0.00      BSYN  
ATOM   1116   CG GLU   126      -1.482-102.990 -68.379  1.00  0.00      BSYN  
ATOM   1117   CD GLU   126      -0.839-101.787 -67.524  1.00  0.00      BSYN  
ATOM   1118  OE1 GLU   126      -0.759-100.684 -68.104  1.00  0.00      BSYN  
ATOM   1119  OE2 GLU   126      -0.621-102.046 -66.358  1.00  0.00      BSYN  
ATOM   1120    C GLU   126       0.933-105.395 -70.164  1.00  0.00      BSYN  
ATOM   1121    O GLU   126       0.316-105.479 -71.272  1.00  0.00      BSYN  
ATOM   1122    N TYR   127       1.863-106.288 -69.708  1.00  0.00      BSYN  
ATOM   1123    H TYR   127       2.233-106.189 -68.806  1.00  0.00      BSYN  
ATOM   1124   CA TYR   127       2.260-107.406 -70.624  1.00  0.00      BSYN  
ATOM   1125   CB TYR   127       3.307-107.030 -71.634  1.00  0.00      BSYN  
ATOM   1126   CG TYR   127       3.093-107.682 -72.969  1.00  0.00      BSYN  
ATOM   1127  CD1 TYR   127       4.030-108.589 -73.499  1.00  0.00      BSYN  
ATOM   1128  CE1 TYR   127       3.800-109.260 -74.711  1.00  0.00      BSYN  
ATOM   1129  CD2 TYR   127       1.973-107.511 -73.696  1.00  0.00      BSYN  
ATOM   1130  CE2 TYR   127       1.783-108.010 -74.909  1.00  0.00      BSYN  
ATOM   1131   CZ TYR   127       2.736-108.818 -75.480  1.00  0.00      BSYN  
ATOM   1132   OH TYR   127       2.775-108.978 -76.824  1.00  0.00      BSYN  
ATOM   1133   HH TYR   127       2.565-108.163 -77.285  1.00  0.00      BSYN  
ATOM   1134    C TYR   127       2.735-108.707 -69.889  1.00  0.00      BSYN  
ATOM   1135    O TYR   127       2.281-109.798 -70.024  1.00  0.00      BSYN  
ATOM   1136    N GLN   128       3.509-108.415 -68.862  1.00  0.00      BSYN  
ATOM   1137    H GLN   128       3.753-107.577 -68.418  1.00  0.00      BSYN  
ATOM   1138   CA GLN   128       4.101-109.470 -68.011  1.00  0.00      BSYN  
ATOM   1139   CB GLN   128       5.600-109.076 -67.918  1.00  0.00      BSYN  
ATOM   1140   CG GLN   128       6.409-109.329 -69.182  1.00  0.00      BSYN  
ATOM   1141   CD GLN   128       7.919-109.220 -69.073  1.00  0.00      BSYN  
ATOM   1142  OE1 GLN   128       8.495-108.172 -68.755  1.00  0.00      BSYN  
ATOM   1143  NE2 GLN   128       8.535-110.382 -69.248  1.00  0.00      BSYN  
ATOM   1144 HE21 GLN   128       9.503-110.249 -69.177  1.00  0.00      BSYN  
ATOM   1145 HE22 GLN   128       8.162-111.177 -69.682  1.00  0.00      BSYN  
ATOM   1146    C GLN   128       3.391-109.462 -66.665  1.00  0.00      BSYN  
ATOM   1147    O GLN   128       3.743-108.818 -65.680  1.00  0.00      BSYN  
ATOM   1148    N GLU   129       2.292-110.267 -66.857  1.00  0.00      BSYN  
ATOM   1149    H GLU   129       1.942-110.361 -67.767  1.00  0.00      BSYN  
ATOM   1150   CA GLU   129       1.445-110.914 -65.796  1.00  0.00      BSYN  
ATOM   1151   CB GLU   129       0.158-111.587 -66.374  1.00  0.00      BSYN  
ATOM   1152   CG GLU   129      -1.142-111.504 -65.709  1.00  0.00      BSYN  
ATOM   1153   CD GLU   129      -2.246-112.434 -66.485  1.00  0.00      BSYN  
ATOM   1154  OE1 GLU   129      -2.378-112.409 -67.712  1.00  0.00      BSYN  
ATOM   1155  OE2 GLU   129      -2.934-113.222 -65.819  1.00  0.00      BSYN  
ATOM   1156    C GLU   129       2.191-111.876 -64.935  1.00  0.00      BSYN  
ATOM   1157    O GLU   129       2.510-113.039 -65.318  1.00  0.00      BSYN  
ATOM   1158    N TYR   130       2.042-111.596 -63.562  1.00  0.00      BSYN  
ATOM   1159    H TYR   130       1.563-110.773 -63.334  1.00  0.00      BSYN  
ATOM   1160   CA TYR   130       2.732-112.229 -62.483  1.00  0.00      BSYN  
ATOM   1161   CB TYR   130       4.028-111.594 -62.402  1.00  0.00      BSYN  
ATOM   1162   CG TYR   130       4.910-112.398 -61.433  1.00  0.00      BSYN  
ATOM   1163  CD1 TYR   130       5.223-113.732 -61.739  1.00  0.00      BSYN  
ATOM   1164  CE1 TYR   130       6.093-114.389 -60.949  1.00  0.00      BSYN  
ATOM   1165  CD2 TYR   130       5.358-111.675 -60.266  1.00  0.00      BSYN  
ATOM   1166  CE2 TYR   130       6.226-112.351 -59.472  1.00  0.00      BSYN  
ATOM   1167   CZ TYR   130       6.593-113.724 -59.813  1.00  0.00      BSYN  
ATOM   1168   OH TYR   130       7.581-114.318 -59.062  1.00  0.00      BSYN  
ATOM   1169   HH TYR   130       7.537-115.276 -59.097  1.00  0.00      BSYN  
ATOM   1170    C TYR   130       1.859-112.110 -61.202  1.00  0.00      BSYN  
ATOM   1171    O TYR   130       1.229-111.015 -60.939  1.00  0.00      BSYN  
ATOM   1172    N GLU   131       1.935-113.224 -60.565  1.00  0.00      BSYN  
ATOM   1173    H GLU   131       2.393-113.907 -61.098  1.00  0.00      BSYN  
ATOM   1174   CA GLU   131       1.551-113.425 -59.192  1.00  0.00      BSYN  
ATOM   1175   CB GLU   131       0.231-114.045 -59.143  1.00  0.00      BSYN  
ATOM   1176   CG GLU   131      -0.776-113.287 -58.432  1.00  0.00      BSYN  
ATOM   1177   CD GLU   131      -1.395-112.056 -59.080  1.00  0.00      BSYN  
ATOM   1178  OE1 GLU   131      -2.094-112.201 -60.135  1.00  0.00      BSYN  
ATOM   1179  OE2 GLU   131      -1.166-110.984 -58.476  1.00  0.00      BSYN  
ATOM   1180    C GLU   131       2.583-113.969 -58.201  1.00  0.00      BSYN  
ATOM   1181    O GLU   131       2.889-115.137 -58.332  1.00  0.00      BSYN  
ATOM   1182    N PRO   132       3.068-113.292 -57.178  1.00  0.00      BSYN  
ATOM   1183   CD PRO   132       2.988-111.840 -57.210  1.00  0.00      BSYN  
ATOM   1184   CA PRO   132       4.231-113.669 -56.285  1.00  0.00      BSYN  
ATOM   1185   CB PRO   132       4.822-112.433 -55.884  1.00  0.00      BSYN  
ATOM   1186   CG PRO   132       3.586-111.480 -55.872  1.00  0.00      BSYN  
ATOM   1187    C PRO   132       3.909-114.584 -55.110  1.00  0.00      BSYN  
ATOM   1188    O PRO   132       2.706-114.836 -54.884  1.00  0.00      BSYN  
ATOM   1189    N GLU   133       4.799-115.245 -54.389  1.00  0.00      BSYN  
ATOM   1190    H GLU   133       5.750-115.183 -54.617  1.00  0.00      BSYN  
ATOM   1191   CA GLU   133       4.363-116.195 -53.323  1.00  0.00      BSYN  
ATOM   1192   CB GLU   133       4.737-117.697 -53.626  1.00  0.00      BSYN  
ATOM   1193   CG GLU   133       6.082-118.020 -53.277  1.00  0.00      BSYN  
ATOM   1194   CD GLU   133       6.747-119.443 -53.681  1.00  0.00      BSYN  
ATOM   1195  OE1 GLU   133       6.052-120.470 -53.630  1.00  0.00      BSYN  
ATOM   1196  OE2 GLU   133       7.917-119.495 -53.805  1.00  0.00      BSYN  
ATOM   1197    C GLU   133       4.698-115.811 -51.852  1.00  0.00      BSYN  
ATOM   1198    O GLU   133       5.267-114.698 -51.679  1.00  0.00      BSYN  
ATOM   1199    N ALA   134       4.377-116.689 -50.877  1.00  0.00      BSYN  
ATOM   1200    H ALA   134       4.225-117.605 -51.191  1.00  0.00      BSYN  
ATOM   1201   CA ALA   134       4.508-116.204 -49.429  1.00  0.00      BSYN  
ATOM   1202   CB ALA   134       3.202-115.799 -48.791  1.00  0.00      BSYN  
ATOM   1203    C ALA   134       5.287-117.087 -48.366  1.00  0.00      BSYN  
ATOM   1204  OT1 ALA   134       5.864-116.429 -47.487  1.00  0.00      BSYN  
ATOM   1205  OT2 ALA   134       5.240-118.344 -48.318  1.00  0.00      BSYN  
END
