# Supplementary material for: Data set of intrinsically disordered proteins analysed at a local protein conformation level
Source: Data Brief. 2020 Mar 5;29:105383. doi: 10.1016/j.dib.2020.105383 (PMC7078294; doi:10.1016/j.dib.2020.105383)
Supplement: Supplementary file 1 [file mmc1.zip › the data/1-DATA/PED1AAD-pdb/1AAD-22.pdb]

CRYST1    1.000    1.000    1.000  90.00  90.00  90.00 P 1           1
ATOM      1  HT1 MET     1      -0.593 -62.049  -8.152  1.00  0.00      BSYN  
ATOM      2  HT2 MET     1      -0.278 -62.095  -6.450  1.00  0.00      BSYN  
ATOM      3    N MET     1      -0.894 -62.415  -7.226  1.00  0.00      BSYN  
ATOM      4  HT3 MET     1      -1.810 -61.950  -7.063  1.00  0.00      BSYN  
ATOM      5   CA MET     1      -1.018 -63.834  -7.086  1.00  0.00      BSYN  
ATOM      6   CB MET     1      -0.769 -64.255  -5.688  1.00  0.00      BSYN  
ATOM      7   CG MET     1       0.728 -64.514  -5.592  1.00  0.00      BSYN  
ATOM      8   SD MET     1       1.804 -63.072  -5.336  1.00  0.00      BSYN  
ATOM      9   CE MET     1       2.929 -63.003  -6.720  1.00  0.00      BSYN  
ATOM     10    C MET     1      -2.210 -64.519  -7.756  1.00  0.00      BSYN  
ATOM     11    O MET     1      -3.256 -64.890  -7.155  1.00  0.00      BSYN  
ATOM     12    N ASP     2      -1.749 -65.116  -8.923  1.00  0.00      BSYN  
ATOM     13    H ASP     2      -0.817 -65.009  -9.207  1.00  0.00      BSYN  
ATOM     14   CA ASP     2      -2.525 -65.954  -9.857  1.00  0.00      BSYN  
ATOM     15   CB ASP     2      -1.720 -66.259 -11.138  1.00  0.00      BSYN  
ATOM     16   CG ASP     2      -2.717 -66.848 -12.223  1.00  0.00      BSYN  
ATOM     17  OD1 ASP     2      -2.991 -68.034 -12.217  1.00  0.00      BSYN  
ATOM     18  OD2 ASP     2      -3.119 -66.159 -13.194  1.00  0.00      BSYN  
ATOM     19    C ASP     2      -3.215 -67.104  -9.098  1.00  0.00      BSYN  
ATOM     20    O ASP     2      -2.699 -68.202  -8.809  1.00  0.00      BSYN  
ATOM     21    N VAL     3      -4.486 -66.826  -8.880  1.00  0.00      BSYN  
ATOM     22    H VAL     3      -4.992 -66.191  -9.429  1.00  0.00      BSYN  
ATOM     23   CA VAL     3      -5.458 -67.613  -8.179  1.00  0.00      BSYN  
ATOM     24   CB VAL     3      -6.643 -66.764  -7.781  1.00  0.00      BSYN  
ATOM     25  CG1 VAL     3      -7.524 -67.341  -6.800  1.00  0.00      BSYN  
ATOM     26  CG2 VAL     3      -6.264 -65.418  -7.337  1.00  0.00      BSYN  
ATOM     27    C VAL     3      -5.711 -68.987  -8.884  1.00  0.00      BSYN  
ATOM     28    O VAL     3      -6.840 -69.157  -9.378  1.00  0.00      BSYN  
ATOM     29    N PHE     4      -4.823 -69.943  -8.938  1.00  0.00      BSYN  
ATOM     30    H PHE     4      -4.174 -69.842  -8.210  1.00  0.00      BSYN  
ATOM     31   CA PHE     4      -4.884 -71.338  -9.534  1.00  0.00      BSYN  
ATOM     32   CB PHE     4      -4.149 -71.037 -10.862  1.00  0.00      BSYN  
ATOM     33   CG PHE     4      -4.474 -72.049 -11.883  1.00  0.00      BSYN  
ATOM     34  CD1 PHE     4      -5.773 -72.251 -12.298  1.00  0.00      BSYN  
ATOM     35  CD2 PHE     4      -3.459 -72.796 -12.419  1.00  0.00      BSYN  
ATOM     36  CE1 PHE     4      -6.091 -73.263 -13.151  1.00  0.00      BSYN  
ATOM     37  CE2 PHE     4      -3.826 -73.828 -13.297  1.00  0.00      BSYN  
ATOM     38   CZ PHE     4      -5.121 -74.044 -13.669  1.00  0.00      BSYN  
ATOM     39    C PHE     4      -4.179 -72.414  -8.612  1.00  0.00      BSYN  
ATOM     40    O PHE     4      -3.222 -72.030  -7.964  1.00  0.00      BSYN  
ATOM     41    N MET     5      -4.420 -73.712  -8.968  1.00  0.00      BSYN  
ATOM     42    H MET     5      -5.189 -73.984  -9.511  1.00  0.00      BSYN  
ATOM     43   CA MET     5      -3.613 -74.860  -8.505  1.00  0.00      BSYN  
ATOM     44   CB MET     5      -4.396 -76.140  -8.295  1.00  0.00      BSYN  
ATOM     45   CG MET     5      -5.484 -75.940  -7.229  1.00  0.00      BSYN  
ATOM     46   SD MET     5      -4.965 -74.927  -5.794  1.00  0.00      BSYN  
ATOM     47   CE MET     5      -4.523 -76.270  -4.665  1.00  0.00      BSYN  
ATOM     48    C MET     5      -2.201 -75.022  -9.219  1.00  0.00      BSYN  
ATOM     49    O MET     5      -2.165 -75.780 -10.218  1.00  0.00      BSYN  
ATOM     50    N LYS     6      -1.136 -74.513  -8.638  1.00  0.00      BSYN  
ATOM     51    H LYS     6      -1.228 -74.276  -7.691  1.00  0.00      BSYN  
ATOM     52   CA LYS     6       0.030 -74.114  -9.494  1.00  0.00      BSYN  
ATOM     53   CB LYS     6       0.900 -73.005  -8.733  1.00  0.00      BSYN  
ATOM     54   CG LYS     6       0.689 -71.711  -9.424  1.00  0.00      BSYN  
ATOM     55   CD LYS     6       1.199 -70.575  -8.523  1.00  0.00      BSYN  
ATOM     56   CE LYS     6       0.945 -69.367  -9.292  1.00  0.00      BSYN  
ATOM     57   NZ LYS     6       1.736 -68.263  -8.795  1.00  0.00      BSYN  
ATOM     58  HZ1 LYS     6       2.750 -68.464  -8.904  1.00  0.00      BSYN  
ATOM     59  HZ2 LYS     6       1.495 -67.532  -9.494  1.00  0.00      BSYN  
ATOM     60  HZ3 LYS     6       1.582 -68.016  -7.796  1.00  0.00      BSYN  
ATOM     61    C LYS     6       1.127 -75.179  -9.949  1.00  0.00      BSYN  
ATOM     62    O LYS     6       2.196 -74.834 -10.339  1.00  0.00      BSYN  
ATOM     63    N GLY     7       0.852 -76.410  -9.597  1.00  0.00      BSYN  
ATOM     64    H GLY     7       0.286 -76.513  -8.803  1.00  0.00      BSYN  
ATOM     65   CA GLY     7       1.636 -77.475 -10.295  1.00  0.00      BSYN  
ATOM     66    C GLY     7       1.582 -78.940  -9.836  1.00  0.00      BSYN  
ATOM     67    O GLY     7       1.861 -79.912 -10.575  1.00  0.00      BSYN  
ATOM     68    N LEU     8       1.112 -79.112  -8.524  1.00  0.00      BSYN  
ATOM     69    H LEU     8       0.557 -78.461  -8.045  1.00  0.00      BSYN  
ATOM     70   CA LEU     8       1.177 -80.395  -7.858  1.00  0.00      BSYN  
ATOM     71   CB LEU     8       1.397 -80.170  -6.425  1.00  0.00      BSYN  
ATOM     72   CG LEU     8       1.132 -81.380  -5.539  1.00  0.00      BSYN  
ATOM     73  CD1 LEU     8       2.339 -82.275  -5.641  1.00  0.00      BSYN  
ATOM     74  CD2 LEU     8       1.046 -81.066  -4.134  1.00  0.00      BSYN  
ATOM     75    C LEU     8      -0.018 -81.261  -8.097  1.00  0.00      BSYN  
ATOM     76    O LEU     8      -1.168 -81.121  -7.614  1.00  0.00      BSYN  
ATOM     77    N SER     9       0.255 -82.224  -9.103  1.00  0.00      BSYN  
ATOM     78    H SER     9       1.124 -82.182  -9.553  1.00  0.00      BSYN  
ATOM     79   CA SER     9      -0.536 -83.274  -9.510  1.00  0.00      BSYN  
ATOM     80   CB SER     9      -0.240 -83.476 -11.056  1.00  0.00      BSYN  
ATOM     81   OG SER     9      -0.659 -82.202 -11.682  1.00  0.00      BSYN  
ATOM     82   HG SER     9      -0.685 -82.382 -12.625  1.00  0.00      BSYN  
ATOM     83    C SER     9      -0.385 -84.598  -8.754  1.00  0.00      BSYN  
ATOM     84    O SER     9       0.723 -85.075  -8.566  1.00  0.00      BSYN  
ATOM     85    N MET    10      -1.541 -85.118  -8.397  1.00  0.00      BSYN  
ATOM     86    H MET    10      -2.336 -84.974  -8.952  1.00  0.00      BSYN  
ATOM     87   CA MET    10      -1.717 -86.057  -7.341  1.00  0.00      BSYN  
ATOM     88   CB MET    10      -1.335 -85.398  -5.991  1.00  0.00      BSYN  
ATOM     89   CG MET    10      -1.333 -86.401  -4.836  1.00  0.00      BSYN  
ATOM     90   SD MET    10      -1.820 -85.553  -3.260  1.00  0.00      BSYN  
ATOM     91   CE MET    10      -0.197 -84.866  -2.838  1.00  0.00      BSYN  
ATOM     92    C MET    10      -3.074 -86.728  -7.237  1.00  0.00      BSYN  
ATOM     93    O MET    10      -3.143 -87.916  -7.541  1.00  0.00      BSYN  
ATOM     94    N ALA    11      -4.105 -86.077  -6.787  1.00  0.00      BSYN  
ATOM     95    H ALA    11      -3.964 -85.108  -6.754  1.00  0.00      BSYN  
ATOM     96   CA ALA    11      -5.410 -86.559  -6.309  1.00  0.00      BSYN  
ATOM     97   CB ALA    11      -5.961 -86.153  -4.872  1.00  0.00      BSYN  
ATOM     98    C ALA    11      -6.682 -86.081  -7.136  1.00  0.00      BSYN  
ATOM     99    O ALA    11      -6.545 -85.376  -8.130  1.00  0.00      BSYN  
ATOM    100    N LYS    12      -7.857 -86.624  -6.769  1.00  0.00      BSYN  
ATOM    101    H LYS    12      -7.772 -87.381  -6.153  1.00  0.00      BSYN  
ATOM    102   CA LYS    12      -9.162 -86.239  -7.254  1.00  0.00      BSYN  
ATOM    103   CB LYS    12     -10.213 -87.123  -6.492  1.00  0.00      BSYN  
ATOM    104   CG LYS    12     -10.296 -88.651  -6.640  1.00  0.00      BSYN  
ATOM    105   CD LYS    12     -11.310 -89.408  -5.745  1.00  0.00      BSYN  
ATOM    106   CE LYS    12     -10.505 -90.633  -5.416  1.00  0.00      BSYN  
ATOM    107   NZ LYS    12     -11.434 -91.721  -5.198  1.00  0.00      BSYN  
ATOM    108  HZ1 LYS    12     -12.143 -91.780  -5.956  1.00  0.00      BSYN  
ATOM    109  HZ2 LYS    12     -10.873 -92.594  -5.270  1.00  0.00      BSYN  
ATOM    110  HZ3 LYS    12     -11.876 -91.508  -4.281  1.00  0.00      BSYN  
ATOM    111    C LYS    12      -9.558 -84.785  -7.127  1.00  0.00      BSYN  
ATOM    112    O LYS    12      -9.063 -83.970  -6.354  1.00  0.00      BSYN  
ATOM    113    N GLU    13     -10.460 -84.118  -7.920  1.00  0.00      BSYN  
ATOM    114    H GLU    13     -10.617 -83.169  -7.729  1.00  0.00      BSYN  
ATOM    115   CA GLU    13     -10.921 -84.735  -9.139  1.00  0.00      BSYN  
ATOM    116   CB GLU    13     -12.188 -84.011  -9.713  1.00  0.00      BSYN  
ATOM    117   CG GLU    13     -13.310 -84.823 -10.423  1.00  0.00      BSYN  
ATOM    118   CD GLU    13     -14.574 -83.944 -10.564  1.00  0.00      BSYN  
ATOM    119  OE1 GLU    13     -15.500 -84.059  -9.821  1.00  0.00      BSYN  
ATOM    120  OE2 GLU    13     -14.689 -83.137 -11.485  1.00  0.00      BSYN  
ATOM    121    C GLU    13      -9.889 -84.667 -10.280  1.00  0.00      BSYN  
ATOM    122    O GLU    13      -9.211 -83.757 -10.729  1.00  0.00      BSYN  
ATOM    123    N GLY    14      -9.825 -85.873 -10.712  1.00  0.00      BSYN  
ATOM    124    H GLY    14     -10.322 -86.596 -10.276  1.00  0.00      BSYN  
ATOM    125   CA GLY    14      -8.903 -86.309 -11.738  1.00  0.00      BSYN  
ATOM    126    C GLY    14      -7.476 -86.570 -11.245  1.00  0.00      BSYN  
ATOM    127    O GLY    14      -7.231 -87.544 -10.472  1.00  0.00      BSYN  
ATOM    128    N VAL    15      -6.622 -85.520 -11.587  1.00  0.00      BSYN  
ATOM    129    H VAL    15      -7.074 -84.658 -11.704  1.00  0.00      BSYN  
ATOM    130   CA VAL    15      -5.142 -85.629 -11.426  1.00  0.00      BSYN  
ATOM    131   CB VAL    15      -4.433 -85.817 -12.839  1.00  0.00      BSYN  
ATOM    132  CG1 VAL    15      -4.313 -84.561 -13.785  1.00  0.00      BSYN  
ATOM    133  CG2 VAL    15      -2.973 -86.216 -12.561  1.00  0.00      BSYN  
ATOM    134    C VAL    15      -4.664 -84.323 -10.662  1.00  0.00      BSYN  
ATOM    135    O VAL    15      -3.488 -84.250 -10.361  1.00  0.00      BSYN  
ATOM    136    N VAL    16      -5.545 -83.363 -10.377  1.00  0.00      BSYN  
ATOM    137    H VAL    16      -6.491 -83.436 -10.622  1.00  0.00      BSYN  
ATOM    138   CA VAL    16      -5.001 -82.298  -9.544  1.00  0.00      BSYN  
ATOM    139   CB VAL    16      -5.091 -80.927 -10.180  1.00  0.00      BSYN  
ATOM    140  CG1 VAL    16      -4.349 -80.930 -11.429  1.00  0.00      BSYN  
ATOM    141  CG2 VAL    16      -6.580 -80.562 -10.291  1.00  0.00      BSYN  
ATOM    142    C VAL    16      -5.630 -82.262  -8.131  1.00  0.00      BSYN  
ATOM    143    O VAL    16      -6.770 -82.762  -7.852  1.00  0.00      BSYN  
ATOM    144    N ALA    17      -4.803 -81.894  -7.161  1.00  0.00      BSYN  
ATOM    145    H ALA    17      -3.825 -81.951  -7.195  1.00  0.00      BSYN  
ATOM    146   CA ALA    17      -5.207 -81.649  -5.787  1.00  0.00      BSYN  
ATOM    147   CB ALA    17      -3.978 -81.523  -4.899  1.00  0.00      BSYN  
ATOM    148    C ALA    17      -6.081 -80.405  -5.628  1.00  0.00      BSYN  
ATOM    149    O ALA    17      -5.608 -79.321  -5.251  1.00  0.00      BSYN  
ATOM    150    N ALA    18      -7.316 -80.688  -6.074  1.00  0.00      BSYN  
ATOM    151    H ALA    18      -7.758 -81.563  -6.077  1.00  0.00      BSYN  
ATOM    152   CA ALA    18      -8.097 -79.469  -6.091  1.00  0.00      BSYN  
ATOM    153   CB ALA    18      -9.290 -79.615  -6.933  1.00  0.00      BSYN  
ATOM    154    C ALA    18      -8.666 -79.079  -4.624  1.00  0.00      BSYN  
ATOM    155    O ALA    18      -8.510 -77.948  -4.218  1.00  0.00      BSYN  
ATOM    156    N ALA    19      -9.111 -79.991  -3.763  1.00  0.00      BSYN  
ATOM    157    H ALA    19      -8.951 -80.949  -3.898  1.00  0.00      BSYN  
ATOM    158   CA ALA    19      -9.718 -79.661  -2.519  1.00  0.00      BSYN  
ATOM    159   CB ALA    19     -11.027 -79.079  -2.945  1.00  0.00      BSYN  
ATOM    160    C ALA    19      -9.962 -80.938  -1.640  1.00  0.00      BSYN  
ATOM    161    O ALA    19     -10.360 -81.981  -2.170  1.00  0.00      BSYN  
ATOM    162    N GLU    20      -9.788 -80.828  -0.315  1.00  0.00      BSYN  
ATOM    163    H GLU    20      -9.368 -79.974  -0.082  1.00  0.00      BSYN  
ATOM    164   CA GLU    20     -10.018 -81.908   0.641  1.00  0.00      BSYN  
ATOM    165   CB GLU    20      -9.372 -81.357   2.039  1.00  0.00      BSYN  
ATOM    166   CG GLU    20      -7.842 -81.523   2.308  1.00  0.00      BSYN  
ATOM    167   CD GLU    20      -7.406 -80.509   3.396  1.00  0.00      BSYN  
ATOM    168  OE1 GLU    20      -7.038 -79.360   3.065  1.00  0.00      BSYN  
ATOM    169  OE2 GLU    20      -7.510 -80.860   4.573  1.00  0.00      BSYN  
ATOM    170    C GLU    20     -11.497 -82.399   0.810  1.00  0.00      BSYN  
ATOM    171    O GLU    20     -11.925 -83.462   0.482  1.00  0.00      BSYN  
ATOM    172    N LYS    21     -12.384 -81.556   1.435  1.00  0.00      BSYN  
ATOM    173    H LYS    21     -11.970 -80.893   2.026  1.00  0.00      BSYN  
ATOM    174   CA LYS    21     -13.809 -81.654   1.303  1.00  0.00      BSYN  
ATOM    175   CB LYS    21     -14.364 -82.176   2.772  1.00  0.00      BSYN  
ATOM    176   CG LYS    21     -13.607 -83.401   3.468  1.00  0.00      BSYN  
ATOM    177   CD LYS    21     -14.255 -83.569   4.880  1.00  0.00      BSYN  
ATOM    178   CE LYS    21     -13.871 -84.784   5.687  1.00  0.00      BSYN  
ATOM    179   NZ LYS    21     -12.413 -84.880   5.961  1.00  0.00      BSYN  
ATOM    180  HZ1 LYS    21     -11.969 -84.276   6.681  1.00  0.00      BSYN  
ATOM    181  HZ2 LYS    21     -12.263 -85.700   6.583  1.00  0.00      BSYN  
ATOM    182  HZ3 LYS    21     -11.830 -85.005   5.108  1.00  0.00      BSYN  
ATOM    183    C LYS    21     -14.353 -80.246   0.790  1.00  0.00      BSYN  
ATOM    184    O LYS    21     -14.084 -79.204   1.471  1.00  0.00      BSYN  
ATOM    185    N THR    22     -15.107 -80.269  -0.321  1.00  0.00      BSYN  
ATOM    186    H THR    22     -15.283 -80.955  -0.998  1.00  0.00      BSYN  
ATOM    187   CA THR    22     -15.701 -78.987  -0.724  1.00  0.00      BSYN  
ATOM    188   CB THR    22     -16.068 -78.934  -2.264  1.00  0.00      BSYN  
ATOM    189  OG1 THR    22     -16.562 -80.226  -2.737  1.00  0.00      BSYN  
ATOM    190  HG1 THR    22     -17.085 -80.180  -3.540  1.00  0.00      BSYN  
ATOM    191  CG2 THR    22     -14.930 -78.531  -3.095  1.00  0.00      BSYN  
ATOM    192    C THR    22     -16.835 -78.348   0.123  1.00  0.00      BSYN  
ATOM    193    O THR    22     -16.874 -77.202   0.225  1.00  0.00      BSYN  
ATOM    194    N LYS    23     -17.795 -79.192   0.544  1.00  0.00      BSYN  
ATOM    195    H LYS    23     -17.872 -80.168   0.585  1.00  0.00      BSYN  
ATOM    196   CA LYS    23     -18.887 -78.665   1.324  1.00  0.00      BSYN  
ATOM    197   CB LYS    23     -20.140 -79.311   0.788  1.00  0.00      BSYN  
ATOM    198   CG LYS    23     -21.560 -78.760   1.274  1.00  0.00      BSYN  
ATOM    199   CD LYS    23     -21.528 -77.985   2.555  1.00  0.00      BSYN  
ATOM    200   CE LYS    23     -22.423 -76.748   2.510  1.00  0.00      BSYN  
ATOM    201   NZ LYS    23     -22.438 -76.203   3.872  1.00  0.00      BSYN  
ATOM    202  HZ1 LYS    23     -22.858 -75.254   3.802  1.00  0.00      BSYN  
ATOM    203  HZ2 LYS    23     -23.020 -76.850   4.441  1.00  0.00      BSYN  
ATOM    204  HZ3 LYS    23     -21.450 -76.178   4.197  1.00  0.00      BSYN  
ATOM    205    C LYS    23     -18.580 -79.135   2.788  1.00  0.00      BSYN  
ATOM    206    O LYS    23     -18.160 -80.182   3.155  1.00  0.00      BSYN  
ATOM    207    N GLN    24     -18.882 -78.194   3.625  1.00  0.00      BSYN  
ATOM    208    H GLN    24     -19.125 -77.398   3.107  1.00  0.00      BSYN  
ATOM    209   CA GLN    24     -18.690 -78.170   5.097  1.00  0.00      BSYN  
ATOM    210   CB GLN    24     -18.237 -76.737   5.560  1.00  0.00      BSYN  
ATOM    211   CG GLN    24     -16.743 -76.722   5.663  1.00  0.00      BSYN  
ATOM    212   CD GLN    24     -16.297 -75.523   6.417  1.00  0.00      BSYN  
ATOM    213  OE1 GLN    24     -15.691 -75.732   7.490  1.00  0.00      BSYN  
ATOM    214  NE2 GLN    24     -16.471 -74.256   5.992  1.00  0.00      BSYN  
ATOM    215 HE21 GLN    24     -17.113 -74.075   5.275  1.00  0.00      BSYN  
ATOM    216 HE22 GLN    24     -15.837 -73.546   6.226  1.00  0.00      BSYN  
ATOM    217    C GLN    24     -19.841 -78.794   5.884  1.00  0.00      BSYN  
ATOM    218    O GLN    24     -19.940 -80.023   6.016  1.00  0.00      BSYN  
ATOM    219    N GLY    25     -20.751 -78.076   6.468  1.00  0.00      BSYN  
ATOM    220    H GLY    25     -20.550 -77.117   6.434  1.00  0.00      BSYN  
ATOM    221   CA GLY    25     -21.976 -78.644   6.965  1.00  0.00      BSYN  
ATOM    222    C GLY    25     -23.144 -79.019   6.039  1.00  0.00      BSYN  
ATOM    223    O GLY    25     -23.855 -78.119   5.478  1.00  0.00      BSYN  
ATOM    224    N VAL    26     -23.393 -80.325   6.025  1.00  0.00      BSYN  
ATOM    225    H VAL    26     -22.731 -80.963   6.364  1.00  0.00      BSYN  
ATOM    226   CA VAL    26     -24.500 -80.886   5.341  1.00  0.00      BSYN  
ATOM    227   CB VAL    26     -24.221 -82.366   4.850  1.00  0.00      BSYN  
ATOM    228  CG1 VAL    26     -23.246 -82.336   3.708  1.00  0.00      BSYN  
ATOM    229  CG2 VAL    26     -23.388 -83.166   5.831  1.00  0.00      BSYN  
ATOM    230    C VAL    26     -25.874 -80.732   5.846  1.00  0.00      BSYN  
ATOM    231    O VAL    26     -26.916 -80.914   5.136  1.00  0.00      BSYN  
ATOM    232    N THR    27     -25.818 -80.575   7.204  1.00  0.00      BSYN  
ATOM    233    H THR    27     -25.036 -80.744   7.770  1.00  0.00      BSYN  
ATOM    234   CA THR    27     -26.906 -80.132   7.931  1.00  0.00      BSYN  
ATOM    235   CB THR    27     -27.129 -81.089   9.113  1.00  0.00      BSYN  
ATOM    236  OG1 THR    27     -27.307 -82.355   8.762  1.00  0.00      BSYN  
ATOM    237  HG1 THR    27     -26.827 -82.446   7.936  1.00  0.00      BSYN  
ATOM    238  CG2 THR    27     -28.266 -80.634  10.005  1.00  0.00      BSYN  
ATOM    239    C THR    27     -26.552 -78.654   8.270  1.00  0.00      BSYN  
ATOM    240    O THR    27     -25.381 -78.329   8.629  1.00  0.00      BSYN  
ATOM    241    N GLU    28     -27.490 -77.806   7.893  1.00  0.00      BSYN  
ATOM    242    H GLU    28     -28.287 -78.234   7.516  1.00  0.00      BSYN  
ATOM    243   CA GLU    28     -27.188 -76.404   8.040  1.00  0.00      BSYN  
ATOM    244   CB GLU    28     -26.824 -75.847   6.647  1.00  0.00      BSYN  
ATOM    245   CG GLU    28     -26.359 -74.362   6.679  1.00  0.00      BSYN  
ATOM    246   CD GLU    28     -25.220 -73.926   7.583  1.00  0.00      BSYN  
ATOM    247  OE1 GLU    28     -24.138 -73.979   7.119  1.00  0.00      BSYN  
ATOM    248  OE2 GLU    28     -25.464 -73.561   8.733  1.00  0.00      BSYN  
ATOM    249    C GLU    28     -28.326 -75.579   8.652  1.00  0.00      BSYN  
ATOM    250    O GLU    28     -29.319 -75.349   8.080  1.00  0.00      BSYN  
ATOM    251    N ALA    29     -27.923 -75.076   9.877  1.00  0.00      BSYN  
ATOM    252    H ALA    29     -26.999 -74.817  10.076  1.00  0.00      BSYN  
ATOM    253   CA ALA    29     -29.008 -74.691  10.686  1.00  0.00      BSYN  
ATOM    254   CB ALA    29     -28.420 -74.495  12.025  1.00  0.00      BSYN  
ATOM    255    C ALA    29     -29.789 -73.435  10.310  1.00  0.00      BSYN  
ATOM    256    O ALA    29     -30.890 -73.151  10.741  1.00  0.00      BSYN  
ATOM    257    N ALA    30     -29.251 -72.724   9.297  1.00  0.00      BSYN  
ATOM    258    H ALA    30     -28.354 -73.044   9.069  1.00  0.00      BSYN  
ATOM    259   CA ALA    30     -29.688 -71.537   8.564  1.00  0.00      BSYN  
ATOM    260   CB ALA    30     -28.527 -70.753   7.913  1.00  0.00      BSYN  
ATOM    261    C ALA    30     -30.662 -71.855   7.352  1.00  0.00      BSYN  
ATOM    262    O ALA    30     -31.828 -71.458   7.318  1.00  0.00      BSYN  
ATOM    263    N GLU    31     -30.121 -72.414   6.263  1.00  0.00      BSYN  
ATOM    264    H GLU    31     -29.149 -72.505   6.179  1.00  0.00      BSYN  
ATOM    265   CA GLU    31     -31.074 -73.033   5.211  1.00  0.00      BSYN  
ATOM    266   CB GLU    31     -31.587 -72.011   4.201  1.00  0.00      BSYN  
ATOM    267   CG GLU    31     -33.089 -72.003   3.778  1.00  0.00      BSYN  
ATOM    268   CD GLU    31     -34.101 -72.004   4.923  1.00  0.00      BSYN  
ATOM    269  OE1 GLU    31     -34.693 -73.071   5.197  1.00  0.00      BSYN  
ATOM    270  OE2 GLU    31     -34.314 -70.933   5.490  1.00  0.00      BSYN  
ATOM    271    C GLU    31     -30.469 -74.204   4.399  1.00  0.00      BSYN  
ATOM    272    O GLU    31     -29.600 -73.905   3.684  1.00  0.00      BSYN  
ATOM    273    N LYS    32     -31.278 -75.278   4.186  1.00  0.00      BSYN  
ATOM    274    H LYS    32     -32.037 -75.470   4.776  1.00  0.00      BSYN  
ATOM    275   CA LYS    32     -30.805 -76.303   3.286  1.00  0.00      BSYN  
ATOM    276   CB LYS    32     -30.791 -77.750   3.802  1.00  0.00      BSYN  
ATOM    277   CG LYS    32     -29.481 -78.404   3.747  1.00  0.00      BSYN  
ATOM    278   CD LYS    32     -29.318 -79.211   2.443  1.00  0.00      BSYN  
ATOM    279   CE LYS    32     -27.898 -79.597   2.009  1.00  0.00      BSYN  
ATOM    280   NZ LYS    32     -27.040 -78.492   1.477  1.00  0.00      BSYN  
ATOM    281  HZ1 LYS    32     -27.511 -78.087   0.643  1.00  0.00      BSYN  
ATOM    282  HZ2 LYS    32     -27.199 -77.641   2.053  1.00  0.00      BSYN  
ATOM    283  HZ3 LYS    32     -26.045 -78.671   1.232  1.00  0.00      BSYN  
ATOM    284    C LYS    32     -31.651 -76.213   1.991  1.00  0.00      BSYN  
ATOM    285    O LYS    32     -32.557 -76.921   1.678  1.00  0.00      BSYN  
ATOM    286    N THR    33     -31.383 -75.307   1.079  1.00  0.00      BSYN  
ATOM    287    H THR    33     -30.452 -75.097   0.857  1.00  0.00      BSYN  
ATOM    288   CA THR    33     -32.249 -75.063  -0.101  1.00  0.00      BSYN  
ATOM    289   CB THR    33     -32.102 -73.585  -0.662  1.00  0.00      BSYN  
ATOM    290  OG1 THR    33     -32.326 -72.510   0.204  1.00  0.00      BSYN  
ATOM    291  HG1 THR    33     -31.424 -72.199   0.307  1.00  0.00      BSYN  
ATOM    292  CG2 THR    33     -33.141 -73.338  -1.907  1.00  0.00      BSYN  
ATOM    293    C THR    33     -32.172 -76.223  -1.099  1.00  0.00      BSYN  
ATOM    294    O THR    33     -31.183 -76.542  -1.758  1.00  0.00      BSYN  
ATOM    295    N LYS    34     -33.355 -76.636  -1.257  1.00  0.00      BSYN  
ATOM    296    H LYS    34     -34.137 -76.196  -0.862  1.00  0.00      BSYN  
ATOM    297   CA LYS    34     -33.577 -77.887  -1.986  1.00  0.00      BSYN  
ATOM    298   CB LYS    34     -34.822 -78.604  -1.582  1.00  0.00      BSYN  
ATOM    299   CG LYS    34     -36.157 -77.833  -1.515  1.00  0.00      BSYN  
ATOM    300   CD LYS    34     -36.827 -78.461  -0.303  1.00  0.00      BSYN  
ATOM    301   CE LYS    34     -38.256 -77.930   0.122  1.00  0.00      BSYN  
ATOM    302   NZ LYS    34     -38.477 -76.469  -0.075  1.00  0.00      BSYN  
ATOM    303  HZ1 LYS    34     -39.324 -76.164   0.446  1.00  0.00      BSYN  
ATOM    304  HZ2 LYS    34     -37.684 -75.929   0.325  1.00  0.00      BSYN  
ATOM    305  HZ3 LYS    34     -38.520 -76.204  -1.080  1.00  0.00      BSYN  
ATOM    306    C LYS    34     -33.584 -77.563  -3.508  1.00  0.00      BSYN  
ATOM    307    O LYS    34     -33.701 -76.413  -3.959  1.00  0.00      BSYN  
ATOM    308    N GLU    35     -33.368 -78.600  -4.321  1.00  0.00      BSYN  
ATOM    309    H GLU    35     -33.204 -79.453  -3.867  1.00  0.00      BSYN  
ATOM    310   CA GLU    35     -33.357 -78.559  -5.749  1.00  0.00      BSYN  
ATOM    311   CB GLU    35     -32.377 -79.620  -6.340  1.00  0.00      BSYN  
ATOM    312   CG GLU    35     -30.864 -79.437  -5.807  1.00  0.00      BSYN  
ATOM    313   CD GLU    35     -30.583 -79.491  -4.324  1.00  0.00      BSYN  
ATOM    314  OE1 GLU    35     -29.704 -78.915  -3.711  1.00  0.00      BSYN  
ATOM    315  OE2 GLU    35     -31.216 -80.311  -3.736  1.00  0.00      BSYN  
ATOM    316    C GLU    35     -34.744 -78.849  -6.270  1.00  0.00      BSYN  
ATOM    317    O GLU    35     -35.061 -79.849  -6.929  1.00  0.00      BSYN  
ATOM    318    N GLY    36     -35.551 -77.712  -6.148  1.00  0.00      BSYN  
ATOM    319    H GLY    36     -35.220 -76.872  -5.767  1.00  0.00      BSYN  
ATOM    320   CA GLY    36     -36.970 -77.816  -6.557  1.00  0.00      BSYN  
ATOM    321    C GLY    36     -37.317 -76.758  -7.652  1.00  0.00      BSYN  
ATOM    322    O GLY    36     -38.146 -75.900  -7.369  1.00  0.00      BSYN  
ATOM    323    N VAL    37     -36.846 -76.848  -8.859  1.00  0.00      BSYN  
ATOM    324    H VAL    37     -36.293 -77.655  -8.918  1.00  0.00      BSYN  
ATOM    325   CA VAL    37     -36.995 -75.846  -9.928  1.00  0.00      BSYN  
ATOM    326   CB VAL    37     -36.170 -74.680  -9.440  1.00  0.00      BSYN  
ATOM    327  CG1 VAL    37     -34.519 -74.871  -9.409  1.00  0.00      BSYN  
ATOM    328  CG2 VAL    37     -36.701 -73.371  -9.971  1.00  0.00      BSYN  
ATOM    329    C VAL    37     -36.527 -76.546 -11.226  1.00  0.00      BSYN  
ATOM    330    O VAL    37     -35.708 -77.421 -11.240  1.00  0.00      BSYN  
ATOM    331    N LEU    38     -37.074 -76.151 -12.334  1.00  0.00      BSYN  
ATOM    332    H LEU    38     -37.568 -75.308 -12.254  1.00  0.00      BSYN  
ATOM    333   CA LEU    38     -36.948 -76.825 -13.602  1.00  0.00      BSYN  
ATOM    334   CB LEU    38     -37.989 -76.432 -14.627  1.00  0.00      BSYN  
ATOM    335   CG LEU    38     -39.419 -76.798 -14.104  1.00  0.00      BSYN  
ATOM    336  CD1 LEU    38     -40.345 -76.254 -15.240  1.00  0.00      BSYN  
ATOM    337  CD2 LEU    38     -39.701 -78.347 -14.012  1.00  0.00      BSYN  
ATOM    338    C LEU    38     -35.528 -76.519 -14.135  1.00  0.00      BSYN  
ATOM    339    O LEU    38     -34.917 -75.437 -14.067  1.00  0.00      BSYN  
ATOM    340    N TYR    39     -35.249 -77.460 -15.014  1.00  0.00      BSYN  
ATOM    341    H TYR    39     -35.889 -78.200 -15.076  1.00  0.00      BSYN  
ATOM    342   CA TYR    39     -33.939 -77.399 -15.790  1.00  0.00      BSYN  
ATOM    343   CB TYR    39     -33.465 -78.756 -16.155  1.00  0.00      BSYN  
ATOM    344   CG TYR    39     -33.053 -79.521 -14.945  1.00  0.00      BSYN  
ATOM    345  CD1 TYR    39     -31.808 -79.358 -14.296  1.00  0.00      BSYN  
ATOM    346  CE1 TYR    39     -31.496 -80.087 -13.208  1.00  0.00      BSYN  
ATOM    347  CD2 TYR    39     -33.944 -80.518 -14.568  1.00  0.00      BSYN  
ATOM    348  CE2 TYR    39     -33.618 -81.273 -13.468  1.00  0.00      BSYN  
ATOM    349   CZ TYR    39     -32.438 -81.037 -12.818  1.00  0.00      BSYN  
ATOM    350   OH TYR    39     -32.094 -81.920 -11.795  1.00  0.00      BSYN  
ATOM    351   HH TYR    39     -31.147 -82.078 -11.804  1.00  0.00      BSYN  
ATOM    352    C TYR    39     -33.868 -76.394 -16.947  1.00  0.00      BSYN  
ATOM    353    O TYR    39     -32.800 -76.025 -17.367  1.00  0.00      BSYN  
ATOM    354    N VAL    40     -34.986 -75.938 -17.442  1.00  0.00      BSYN  
ATOM    355    H VAL    40     -35.812 -76.353 -17.117  1.00  0.00      BSYN  
ATOM    356   CA VAL    40     -35.079 -74.789 -18.361  1.00  0.00      BSYN  
ATOM    357   CB VAL    40     -36.422 -75.005 -19.258  1.00  0.00      BSYN  
ATOM    358  CG1 VAL    40     -37.687 -75.270 -18.466  1.00  0.00      BSYN  
ATOM    359  CG2 VAL    40     -36.703 -73.732 -19.922  1.00  0.00      BSYN  
ATOM    360    C VAL    40     -34.785 -73.428 -17.680  1.00  0.00      BSYN  
ATOM    361    O VAL    40     -33.978 -72.587 -18.209  1.00  0.00      BSYN  
ATOM    362    N GLY    41     -35.455 -73.159 -16.578  1.00  0.00      BSYN  
ATOM    363    H GLY    41     -36.124 -73.780 -16.220  1.00  0.00      BSYN  
ATOM    364   CA GLY    41     -35.098 -71.914 -15.979  1.00  0.00      BSYN  
ATOM    365    C GLY    41     -33.880 -72.090 -15.125  1.00  0.00      BSYN  
ATOM    366    O GLY    41     -33.269 -73.154 -14.852  1.00  0.00      BSYN  
ATOM    367    N SER    42     -33.390 -71.015 -14.661  1.00  0.00      BSYN  
ATOM    368    H SER    42     -33.811 -70.140 -14.794  1.00  0.00      BSYN  
ATOM    369   CA SER    42     -32.318 -70.874 -13.713  1.00  0.00      BSYN  
ATOM    370   CB SER    42     -32.753 -71.402 -12.298  1.00  0.00      BSYN  
ATOM    371   OG SER    42     -34.116 -71.810 -12.138  1.00  0.00      BSYN  
ATOM    372   HG SER    42     -34.221 -72.748 -12.317  1.00  0.00      BSYN  
ATOM    373    C SER    42     -30.895 -71.317 -14.103  1.00  0.00      BSYN  
ATOM    374    O SER    42     -30.388 -72.418 -13.738  1.00  0.00      BSYN  
ATOM    375    N LYS    43     -29.977 -70.453 -14.631  1.00  0.00      BSYN  
ATOM    376    H LYS    43     -30.085 -69.484 -14.532  1.00  0.00      BSYN  
ATOM    377   CA LYS    43     -28.694 -70.794 -15.297  1.00  0.00      BSYN  
ATOM    378   CB LYS    43     -28.665 -70.708 -16.853  1.00  0.00      BSYN  
ATOM    379   CG LYS    43     -29.755 -71.663 -17.424  1.00  0.00      BSYN  
ATOM    380   CD LYS    43     -28.984 -72.852 -17.809  1.00  0.00      BSYN  
ATOM    381   CE LYS    43     -29.946 -74.067 -18.051  1.00  0.00      BSYN  
ATOM    382   NZ LYS    43     -30.365 -74.732 -16.797  1.00  0.00      BSYN  
ATOM    383  HZ1 LYS    43     -31.155 -75.343 -17.087  1.00  0.00      BSYN  
ATOM    384  HZ2 LYS    43     -29.467 -75.213 -16.588  1.00  0.00      BSYN  
ATOM    385  HZ3 LYS    43     -30.582 -74.029 -16.062  1.00  0.00      BSYN  
ATOM    386    C LYS    43     -27.507 -70.103 -14.724  1.00  0.00      BSYN  
ATOM    387    O LYS    43     -27.622 -69.108 -14.112  1.00  0.00      BSYN  
ATOM    388    N THR    44     -26.243 -70.458 -14.867  1.00  0.00      BSYN  
ATOM    389    H THR    44     -25.679 -69.657 -14.836  1.00  0.00      BSYN  
ATOM    390   CA THR    44     -25.916 -71.687 -15.557  1.00  0.00      BSYN  
ATOM    391   CB THR    44     -24.722 -71.451 -16.550  1.00  0.00      BSYN  
ATOM    392  OG1 THR    44     -24.869 -70.282 -17.220  1.00  0.00      BSYN  
ATOM    393  HG1 THR    44     -24.139 -70.288 -17.843  1.00  0.00      BSYN  
ATOM    394  CG2 THR    44     -24.682 -72.630 -17.608  1.00  0.00      BSYN  
ATOM    395    C THR    44     -25.805 -72.877 -14.609  1.00  0.00      BSYN  
ATOM    396    O THR    44     -24.702 -73.283 -14.240  1.00  0.00      BSYN  
ATOM    397    N ARG    45     -26.963 -73.591 -14.416  1.00  0.00      BSYN  
ATOM    398    H ARG    45     -27.742 -73.093 -14.741  1.00  0.00      BSYN  
ATOM    399   CA ARG    45     -27.047 -74.730 -13.656  1.00  0.00      BSYN  
ATOM    400   CB ARG    45     -27.988 -74.489 -12.425  1.00  0.00      BSYN  
ATOM    401   CG ARG    45     -27.229 -73.604 -11.301  1.00  0.00      BSYN  
ATOM    402   CD ARG    45     -26.108 -74.408 -10.518  1.00  0.00      BSYN  
ATOM    403   NE ARG    45     -25.412 -73.490  -9.574  1.00  0.00      BSYN  
ATOM    404   HE ARG    45     -25.982 -73.045  -8.912  1.00  0.00      BSYN  
ATOM    405   CZ ARG    45     -24.121 -73.479  -9.369  1.00  0.00      BSYN  
ATOM    406  NH1 ARG    45     -23.443 -72.639  -8.550  1.00  0.00      BSYN  
ATOM    407 HH11 ARG    45     -22.540 -72.841  -8.171  1.00  0.00      BSYN  
ATOM    408 HH12 ARG    45     -23.975 -72.044  -7.947  1.00  0.00      BSYN  
ATOM    409  NH2 ARG    45     -23.469 -74.469  -9.971  1.00  0.00      BSYN  
ATOM    410 HH21 ARG    45     -22.482 -74.586  -9.853  1.00  0.00      BSYN  
ATOM    411 HH22 ARG    45     -24.019 -75.149 -10.455  1.00  0.00      BSYN  
ATOM    412    C ARG    45     -27.443 -75.958 -14.487  1.00  0.00      BSYN  
ATOM    413    O ARG    45     -28.556 -75.890 -15.128  1.00  0.00      BSYN  
ATOM    414    N GLU    46     -26.715 -77.124 -14.487  1.00  0.00      BSYN  
ATOM    415    H GLU    46     -25.944 -77.245 -13.893  1.00  0.00      BSYN  
ATOM    416   CA GLU    46     -26.893 -78.350 -15.323  1.00  0.00      BSYN  
ATOM    417   CB GLU    46     -25.807 -78.433 -16.438  1.00  0.00      BSYN  
ATOM    418   CG GLU    46     -25.768 -77.418 -17.659  1.00  0.00      BSYN  
ATOM    419   CD GLU    46     -24.478 -77.429 -18.505  1.00  0.00      BSYN  
ATOM    420  OE1 GLU    46     -24.315 -78.175 -19.447  1.00  0.00      BSYN  
ATOM    421  OE2 GLU    46     -23.477 -76.772 -18.086  1.00  0.00      BSYN  
ATOM    422    C GLU    46     -26.838 -79.645 -14.551  1.00  0.00      BSYN  
ATOM    423    O GLU    46     -25.848 -79.930 -13.991  1.00  0.00      BSYN  
ATOM    424    N GLY    47     -27.896 -80.442 -14.502  1.00  0.00      BSYN  
ATOM    425    H GLY    47     -28.648 -80.175 -15.072  1.00  0.00      BSYN  
ATOM    426   CA GLY    47     -27.926 -81.768 -13.948  1.00  0.00      BSYN  
ATOM    427    C GLY    47     -28.835 -82.668 -14.721  1.00  0.00      BSYN  
ATOM    428    O GLY    47     -30.072 -82.654 -14.568  1.00  0.00      BSYN  
ATOM    429    N VAL    48     -28.275 -83.380 -15.663  1.00  0.00      BSYN  
ATOM    430    H VAL    48     -27.461 -83.068 -16.110  1.00  0.00      BSYN  
ATOM    431   CA VAL    48     -29.018 -84.556 -16.331  1.00  0.00      BSYN  
ATOM    432   CB VAL    48     -28.278 -85.078 -17.661  1.00  0.00      BSYN  
ATOM    433  CG1 VAL    48     -28.259 -83.948 -18.642  1.00  0.00      BSYN  
ATOM    434  CG2 VAL    48     -26.855 -85.661 -17.451  1.00  0.00      BSYN  
ATOM    435    C VAL    48     -29.316 -85.626 -15.307  1.00  0.00      BSYN  
ATOM    436    O VAL    48     -30.460 -86.050 -15.104  1.00  0.00      BSYN  
ATOM    437    N VAL    49     -28.266 -85.829 -14.518  1.00  0.00      BSYN  
ATOM    438    H VAL    49     -27.542 -85.169 -14.552  1.00  0.00      BSYN  
ATOM    439   CA VAL    49     -28.265 -86.929 -13.461  1.00  0.00      BSYN  
ATOM    440   CB VAL    49     -26.906 -87.636 -13.372  1.00  0.00      BSYN  
ATOM    441  CG1 VAL    49     -26.779 -88.792 -14.436  1.00  0.00      BSYN  
ATOM    442  CG2 VAL    49     -25.759 -86.649 -13.655  1.00  0.00      BSYN  
ATOM    443    C VAL    49     -28.621 -86.306 -12.163  1.00  0.00      BSYN  
ATOM    444    O VAL    49     -27.776 -85.479 -11.671  1.00  0.00      BSYN  
ATOM    445    N GLN    50     -29.781 -86.522 -11.542  1.00  0.00      BSYN  
ATOM    446    H GLN    50     -30.475 -86.864 -12.144  1.00  0.00      BSYN  
ATOM    447   CA GLN    50     -30.145 -86.090 -10.166  1.00  0.00      BSYN  
ATOM    448   CB GLN    50     -31.570 -85.563 -10.047  1.00  0.00      BSYN  
ATOM    449   CG GLN    50     -32.038 -85.131  -8.603  1.00  0.00      BSYN  
ATOM    450   CD GLN    50     -31.439 -83.754  -8.242  1.00  0.00      BSYN  
ATOM    451  OE1 GLN    50     -31.962 -82.765  -8.701  1.00  0.00      BSYN  
ATOM    452  NE2 GLN    50     -30.432 -83.580  -7.360  1.00  0.00      BSYN  
ATOM    453 HE21 GLN    50     -30.057 -84.393  -6.962  1.00  0.00      BSYN  
ATOM    454 HE22 GLN    50     -30.132 -82.681  -7.109  1.00  0.00      BSYN  
ATOM    455    C GLN    50     -29.879 -87.207  -9.077  1.00  0.00      BSYN  
ATOM    456    O GLN    50     -30.200 -88.384  -9.271  1.00  0.00      BSYN  
ATOM    457    N GLY    51     -29.063 -86.841  -8.024  1.00  0.00      BSYN  
ATOM    458    H GLY    51     -28.648 -85.977  -8.227  1.00  0.00      BSYN  
ATOM    459   CA GLY    51     -28.824 -87.368  -6.719  1.00  0.00      BSYN  
ATOM    460    C GLY    51     -27.392 -87.647  -6.429  1.00  0.00      BSYN  
ATOM    461    O GLY    51     -26.934 -88.471  -7.129  1.00  0.00      BSYN  
ATOM    462    N VAL    52     -26.567 -86.972  -5.677  1.00  0.00      BSYN  
ATOM    463    H VAL    52     -25.678 -87.337  -5.484  1.00  0.00      BSYN  
ATOM    464   CA VAL    52     -26.986 -85.765  -5.030  1.00  0.00      BSYN  
ATOM    465   CB VAL    52     -26.199 -85.571  -3.728  1.00  0.00      BSYN  
ATOM    466  CG1 VAL    52     -26.973 -86.171  -2.520  1.00  0.00      BSYN  
ATOM    467  CG2 VAL    52     -24.676 -85.972  -3.693  1.00  0.00      BSYN  
ATOM    468    C VAL    52     -26.943 -84.467  -5.952  1.00  0.00      BSYN  
ATOM    469    O VAL    52     -27.877 -84.194  -6.743  1.00  0.00      BSYN  
ATOM    470    N ALA    53     -25.793 -83.729  -5.881  1.00  0.00      BSYN  
ATOM    471    H ALA    53     -25.300 -83.637  -5.038  1.00  0.00      BSYN  
ATOM    472   CA ALA    53     -25.505 -82.801  -6.984  1.00  0.00      BSYN  
ATOM    473   CB ALA    53     -25.890 -81.350  -6.617  1.00  0.00      BSYN  
ATOM    474    C ALA    53     -24.034 -82.842  -7.277  1.00  0.00      BSYN  
ATOM    475    O ALA    53     -23.288 -82.482  -6.390  1.00  0.00      BSYN  
ATOM    476    N SER    54     -23.506 -83.179  -8.500  1.00  0.00      BSYN  
ATOM    477    H SER    54     -23.997 -83.466  -9.298  1.00  0.00      BSYN  
ATOM    478   CA SER    54     -22.012 -83.080  -8.631  1.00  0.00      BSYN  
ATOM    479   CB SER    54     -21.405 -81.516  -8.459  1.00  0.00      BSYN  
ATOM    480   OG SER    54     -21.985 -80.684  -9.443  1.00  0.00      BSYN  
ATOM    481   HG SER    54     -21.362 -79.969  -9.591  1.00  0.00      BSYN  
ATOM    482    C SER    54     -21.045 -84.024  -8.012  1.00  0.00      BSYN  
ATOM    483    O SER    54     -19.852 -83.977  -8.338  1.00  0.00      BSYN  
ATOM    484    N VAL    55     -21.247 -84.950  -7.108  1.00  0.00      BSYN  
ATOM    485    H VAL    55     -22.149 -84.942  -6.725  1.00  0.00      BSYN  
ATOM    486   CA VAL    55     -20.318 -85.899  -6.456  1.00  0.00      BSYN  
ATOM    487   CB VAL    55     -19.644 -85.131  -5.159  1.00  0.00      BSYN  
ATOM    488  CG1 VAL    55     -18.334 -84.310  -5.521  1.00  0.00      BSYN  
ATOM    489  CG2 VAL    55     -20.534 -84.117  -4.384  1.00  0.00      BSYN  
ATOM    490    C VAL    55     -20.991 -87.262  -6.363  1.00  0.00      BSYN  
ATOM    491    O VAL    55     -22.177 -87.371  -5.939  1.00  0.00      BSYN  
ATOM    492    N ALA    56     -20.147 -88.244  -6.776  1.00  0.00      BSYN  
ATOM    493    H ALA    56     -19.204 -88.062  -6.972  1.00  0.00      BSYN  
ATOM    494   CA ALA    56     -20.590 -89.677  -6.673  1.00  0.00      BSYN  
ATOM    495   CB ALA    56     -21.506 -89.970  -7.833  1.00  0.00      BSYN  
ATOM    496    C ALA    56     -19.474 -90.692  -6.812  1.00  0.00      BSYN  
ATOM    497    O ALA    56     -18.860 -91.022  -7.843  1.00  0.00      BSYN  
ATOM    498    N GLU    57     -19.251 -91.239  -5.621  1.00  0.00      BSYN  
ATOM    499    H GLU    57     -19.608 -90.803  -4.818  1.00  0.00      BSYN  
ATOM    500   CA GLU    57     -18.548 -92.473  -5.480  1.00  0.00      BSYN  
ATOM    501   CB GLU    57     -17.388 -92.264  -4.440  1.00  0.00      BSYN  
ATOM    502   CG GLU    57     -16.244 -91.469  -4.946  1.00  0.00      BSYN  
ATOM    503   CD GLU    57     -15.389 -92.186  -5.963  1.00  0.00      BSYN  
ATOM    504  OE1 GLU    57     -14.881 -91.533  -6.892  1.00  0.00      BSYN  
ATOM    505  OE2 GLU    57     -15.151 -93.379  -5.637  1.00  0.00      BSYN  
ATOM    506    C GLU    57     -19.319 -93.746  -5.084  1.00  0.00      BSYN  
ATOM    507    O GLU    57     -20.575 -93.882  -5.241  1.00  0.00      BSYN  
ATOM    508    N LYS    58     -18.655 -94.835  -4.570  1.00  0.00      BSYN  
ATOM    509    H LYS    58     -17.780 -94.753  -4.136  1.00  0.00      BSYN  
ATOM    510   CA LYS    58     -19.060 -96.198  -4.376  1.00  0.00      BSYN  
ATOM    511   CB LYS    58     -18.549 -97.024  -5.612  1.00  0.00      BSYN  
ATOM    512   CG LYS    58     -19.177 -98.443  -5.717  1.00  0.00      BSYN  
ATOM    513   CD LYS    58     -18.776 -99.251  -7.016  1.00  0.00      BSYN  
ATOM    514   CE LYS    58     -17.172 -99.276  -7.129  1.00  0.00      BSYN  
ATOM    515   NZ LYS    58     -16.783 -99.916  -8.369  1.00  0.00      BSYN  
ATOM    516  HZ1 LYS    58     -17.374 -99.486  -9.108  1.00  0.00      BSYN  
ATOM    517  HZ2 LYS    58     -15.783 -99.804  -8.635  1.00  0.00      BSYN  
ATOM    518  HZ3 LYS    58     -16.965-100.927  -8.206  1.00  0.00      BSYN  
ATOM    519    C LYS    58     -18.785 -96.697  -2.921  1.00  0.00      BSYN  
ATOM    520    O LYS    58     -19.687 -96.826  -2.069  1.00  0.00      BSYN  
ATOM    521    N THR    59     -17.468 -96.743  -2.632  1.00  0.00      BSYN  
ATOM    522    H THR    59     -16.787 -96.530  -3.304  1.00  0.00      BSYN  
ATOM    523   CA THR    59     -17.032 -97.428  -1.432  1.00  0.00      BSYN  
ATOM    524   CB THR    59     -16.128 -98.454  -1.813  1.00  0.00      BSYN  
ATOM    525  OG1 THR    59     -15.106 -98.073  -2.726  1.00  0.00      BSYN  
ATOM    526  HG1 THR    59     -14.457 -98.721  -2.442  1.00  0.00      BSYN  
ATOM    527  CG2 THR    59     -16.827 -99.633  -2.582  1.00  0.00      BSYN  
ATOM    528    C THR    59     -16.243 -96.470  -0.401  1.00  0.00      BSYN  
ATOM    529    O THR    59     -16.581 -96.142   0.772  1.00  0.00      BSYN  
ATOM    530    N LYS    60     -15.080 -95.912  -0.886  1.00  0.00      BSYN  
ATOM    531    H LYS    60     -14.786 -96.086  -1.805  1.00  0.00      BSYN  
ATOM    532   CA LYS    60     -14.187 -95.332   0.077  1.00  0.00      BSYN  
ATOM    533   CB LYS    60     -12.703 -95.390  -0.468  1.00  0.00      BSYN  
ATOM    534   CG LYS    60     -12.167 -96.756  -0.434  1.00  0.00      BSYN  
ATOM    535   CD LYS    60     -10.706 -97.022  -0.821  1.00  0.00      BSYN  
ATOM    536   CE LYS    60     -10.867 -96.638  -2.305  1.00  0.00      BSYN  
ATOM    537   NZ LYS    60      -9.614 -96.695  -3.004  1.00  0.00      BSYN  
ATOM    538  HZ1 LYS    60      -9.069 -97.577  -2.915  1.00  0.00      BSYN  
ATOM    539  HZ2 LYS    60      -9.711 -96.581  -4.033  1.00  0.00      BSYN  
ATOM    540  HZ3 LYS    60      -8.963 -95.948  -2.690  1.00  0.00      BSYN  
ATOM    541    C LYS    60     -14.561 -93.863   0.223  1.00  0.00      BSYN  
ATOM    542    O LYS    60     -14.128 -93.080  -0.531  1.00  0.00      BSYN  
ATOM    543    N GLU    61     -15.423 -93.570   1.135  1.00  0.00      BSYN  
ATOM    544    H GLU    61     -16.049 -94.171   1.589  1.00  0.00      BSYN  
ATOM    545   CA GLU    61     -15.540 -92.226   1.557  1.00  0.00      BSYN  
ATOM    546   CB GLU    61     -16.936 -91.930   1.945  1.00  0.00      BSYN  
ATOM    547   CG GLU    61     -17.930 -91.979   0.909  1.00  0.00      BSYN  
ATOM    548   CD GLU    61     -19.419 -91.808   1.376  1.00  0.00      BSYN  
ATOM    549  OE1 GLU    61     -20.089 -90.809   1.031  1.00  0.00      BSYN  
ATOM    550  OE2 GLU    61     -19.939 -92.741   2.027  1.00  0.00      BSYN  
ATOM    551    C GLU    61     -14.751 -91.763   2.753  1.00  0.00      BSYN  
ATOM    552    O GLU    61     -14.860 -92.423   3.756  1.00  0.00      BSYN  
ATOM    553    N GLN    62     -14.135 -90.616   2.618  1.00  0.00      BSYN  
ATOM    554    H GLN    62     -13.843 -90.363   1.717  1.00  0.00      BSYN  
ATOM    555   CA GLN    62     -13.596 -89.971   3.737  1.00  0.00      BSYN  
ATOM    556   CB GLN    62     -12.904 -88.714   3.264  1.00  0.00      BSYN  
ATOM    557   CG GLN    62     -11.813 -88.684   2.150  1.00  0.00      BSYN  
ATOM    558   CD GLN    62     -11.345 -87.239   1.969  1.00  0.00      BSYN  
ATOM    559  OE1 GLN    62     -10.956 -86.466   2.835  1.00  0.00      BSYN  
ATOM    560  NE2 GLN    62     -11.672 -86.626   0.853  1.00  0.00      BSYN  
ATOM    561 HE21 GLN    62     -12.171 -87.080   0.142  1.00  0.00      BSYN  
ATOM    562 HE22 GLN    62     -11.512 -85.689   0.614  1.00  0.00      BSYN  
ATOM    563    C GLN    62     -14.487 -89.631   4.958  1.00  0.00      BSYN  
ATOM    564    O GLN    62     -15.026 -88.585   5.147  1.00  0.00      BSYN  
ATOM    565    N ALA    63     -14.456 -90.619   5.822  1.00  0.00      BSYN  
ATOM    566    H ALA    63     -13.882 -91.395   5.655  1.00  0.00      BSYN  
ATOM    567   CA ALA    63     -15.361 -90.650   6.976  1.00  0.00      BSYN  
ATOM    568   CB ALA    63     -15.706 -92.179   7.180  1.00  0.00      BSYN  
ATOM    569    C ALA    63     -14.360 -90.298   8.132  1.00  0.00      BSYN  
ATOM    570    O ALA    63     -14.876 -89.917   9.134  1.00  0.00      BSYN  
ATOM    571    N SER    64     -13.084 -90.442   7.894  1.00  0.00      BSYN  
ATOM    572    H SER    64     -12.806 -90.808   7.028  1.00  0.00      BSYN  
ATOM    573   CA SER    64     -12.017 -90.042   8.783  1.00  0.00      BSYN  
ATOM    574   CB SER    64     -10.777 -90.769   8.218  1.00  0.00      BSYN  
ATOM    575   OG SER    64     -11.023 -92.199   8.115  1.00  0.00      BSYN  
ATOM    576   HG SER    64     -10.899 -92.435   7.193  1.00  0.00      BSYN  
ATOM    577    C SER    64     -11.870 -88.571   8.859  1.00  0.00      BSYN  
ATOM    578    O SER    64     -11.542 -87.956   7.857  1.00  0.00      BSYN  
ATOM    579    N HIS    65     -12.242 -87.987   9.958  1.00  0.00      BSYN  
ATOM    580    H HIS    65     -12.733 -88.539  10.601  1.00  0.00      BSYN  
ATOM    581   CA HIS    65     -11.786 -86.622  10.201  1.00  0.00      BSYN  
ATOM    582   CB HIS    65     -12.850 -85.669  10.732  1.00  0.00      BSYN  
ATOM    583   CG HIS    65     -12.575 -84.164  10.536  1.00  0.00      BSYN  
ATOM    584  ND1 HIS    65     -13.298 -83.149  11.117  1.00  0.00      BSYN  
ATOM    585  HD1 HIS    65     -14.024 -83.344  11.747  1.00  0.00      BSYN  
ATOM    586  CD2 HIS    65     -11.722 -83.509   9.689  1.00  0.00      BSYN  
ATOM    587  NE2 HIS    65     -11.854 -82.243   9.892  1.00  0.00      BSYN  
ATOM    588  CE1 HIS    65     -12.795 -82.017  10.745  1.00  0.00      BSYN  
ATOM    589    C HIS    65     -10.722 -86.693  11.300  1.00  0.00      BSYN  
ATOM    590    O HIS    65      -9.582 -86.912  10.894  1.00  0.00      BSYN  
ATOM    591    N LEU    66     -10.972 -86.664  12.625  1.00  0.00      BSYN  
ATOM    592    H LEU    66     -11.878 -86.977  12.828  1.00  0.00      BSYN  
ATOM    593   CA LEU    66     -10.024 -86.589  13.656  1.00  0.00      BSYN  
ATOM    594   CB LEU    66     -10.479 -85.531  14.782  1.00  0.00      BSYN  
ATOM    595   CG LEU    66     -11.461 -84.400  14.436  1.00  0.00      BSYN  
ATOM    596  CD1 LEU    66     -12.361 -84.205  15.621  1.00  0.00      BSYN  
ATOM    597  CD2 LEU    66     -10.892 -83.183  14.027  1.00  0.00      BSYN  
ATOM    598    C LEU    66      -9.528 -88.029  14.190  1.00  0.00      BSYN  
ATOM    599    O LEU    66      -9.669 -88.407  15.368  1.00  0.00      BSYN  
ATOM    600    N GLY    67      -9.273 -88.928  13.225  1.00  0.00      BSYN  
ATOM    601    H GLY    67      -9.810 -88.741  12.428  1.00  0.00      BSYN  
ATOM    602   CA GLY    67      -8.465 -90.128  13.248  1.00  0.00      BSYN  
ATOM    603    C GLY    67      -9.007 -91.247  12.422  1.00  0.00      BSYN  
ATOM    604    O GLY    67     -10.202 -91.492  12.416  1.00  0.00      BSYN  
ATOM    605    N GLY    68      -8.031 -92.009  11.937  1.00  0.00      BSYN  
ATOM    606    H GLY    68      -7.147 -91.592  11.867  1.00  0.00      BSYN  
ATOM    607   CA GLY    68      -8.364 -93.172  11.044  1.00  0.00      BSYN  
ATOM    608    C GLY    68      -7.555 -93.109   9.801  1.00  0.00      BSYN  
ATOM    609    O GLY    68      -6.346 -93.113   9.831  1.00  0.00      BSYN  
ATOM    610    N ALA    69      -8.233 -93.262   8.695  1.00  0.00      BSYN  
ATOM    611    H ALA    69      -9.183 -93.025   8.698  1.00  0.00      BSYN  
ATOM    612   CA ALA    69      -7.473 -93.454   7.466  1.00  0.00      BSYN  
ATOM    613   CB ALA    69      -7.393 -94.969   7.154  1.00  0.00      BSYN  
ATOM    614    C ALA    69      -8.323 -92.797   6.338  1.00  0.00      BSYN  
ATOM    615    O ALA    69      -9.451 -93.213   6.145  1.00  0.00      BSYN  
ATOM    616    N VAL    70      -7.846 -91.666   5.854  1.00  0.00      BSYN  
ATOM    617    H VAL    70      -6.905 -91.476   6.052  1.00  0.00      BSYN  
ATOM    618   CA VAL    70      -8.506 -90.653   5.091  1.00  0.00      BSYN  
ATOM    619   CB VAL    70      -7.889 -89.321   5.335  1.00  0.00      BSYN  
ATOM    620  CG1 VAL    70      -8.539 -88.318   4.477  1.00  0.00      BSYN  
ATOM    621  CG2 VAL    70      -8.292 -88.799   6.707  1.00  0.00      BSYN  
ATOM    622    C VAL    70      -8.270 -91.163   3.706  1.00  0.00      BSYN  
ATOM    623    O VAL    70      -7.132 -91.353   3.262  1.00  0.00      BSYN  
ATOM    624    N PHE    71      -9.412 -91.262   2.954  1.00  0.00      BSYN  
ATOM    625    H PHE    71     -10.303 -90.974   3.244  1.00  0.00      BSYN  
ATOM    626   CA PHE    71      -9.469 -91.979   1.697  1.00  0.00      BSYN  
ATOM    627   CB PHE    71     -10.851 -92.703   1.739  1.00  0.00      BSYN  
ATOM    628   CG PHE    71     -11.018 -93.886   2.657  1.00  0.00      BSYN  
ATOM    629  CD1 PHE    71     -12.039 -93.823   3.613  1.00  0.00      BSYN  
ATOM    630  CD2 PHE    71     -10.057 -94.845   2.668  1.00  0.00      BSYN  
ATOM    631  CE1 PHE    71     -12.169 -94.830   4.607  1.00  0.00      BSYN  
ATOM    632  CE2 PHE    71     -10.169 -95.754   3.621  1.00  0.00      BSYN  
ATOM    633   CZ PHE    71     -11.201 -95.861   4.579  1.00  0.00      BSYN  
ATOM    634    C PHE    71      -9.108 -91.093   0.589  1.00  0.00      BSYN  
ATOM    635    O PHE    71      -9.808 -90.243   0.028  1.00  0.00      BSYN  
ATOM    636    N SER    72      -7.805 -91.145   0.424  1.00  0.00      BSYN  
ATOM    637    H SER    72      -7.381 -91.728   1.088  1.00  0.00      BSYN  
ATOM    638   CA SER    72      -7.175 -90.213  -0.506  1.00  0.00      BSYN  
ATOM    639   CB SER    72      -6.607 -89.020   0.276  1.00  0.00      BSYN  
ATOM    640   OG SER    72      -6.037 -88.009  -0.507  1.00  0.00      BSYN  
ATOM    641   HG SER    72      -6.194 -87.135  -0.142  1.00  0.00      BSYN  
ATOM    642    C SER    72      -6.041 -91.046  -1.137  1.00  0.00      BSYN  
ATOM    643    O SER    72      -5.677 -90.829  -2.252  1.00  0.00      BSYN  
ATOM    644    N GLY    73      -5.430 -91.953  -0.375  1.00  0.00      BSYN  
ATOM    645    H GLY    73      -5.535 -91.905   0.598  1.00  0.00      BSYN  
ATOM    646   CA GLY    73      -4.477 -92.917  -0.894  1.00  0.00      BSYN  
ATOM    647    C GLY    73      -5.108 -93.962  -1.775  1.00  0.00      BSYN  
ATOM    648    O GLY    73      -6.185 -94.546  -1.328  1.00  0.00      BSYN  
ATOM    649    N ALA    74      -4.542 -94.191  -2.966  1.00  0.00      BSYN  
ATOM    650    H ALA    74      -4.883 -95.019  -3.363  1.00  0.00      BSYN  
ATOM    651   CA ALA    74      -3.311 -93.597  -3.530  1.00  0.00      BSYN  
ATOM    652   CB ALA    74      -2.073 -94.516  -3.739  1.00  0.00      BSYN  
ATOM    653    C ALA    74      -3.846 -92.978  -4.807  1.00  0.00      BSYN  
ATOM    654    O ALA    74      -4.596 -93.497  -5.522  1.00  0.00      BSYN  
ATOM    655    N GLY    75      -3.221 -91.830  -5.150  1.00  0.00      BSYN  
ATOM    656    H GLY    75      -2.439 -91.523  -4.645  1.00  0.00      BSYN  
ATOM    657   CA GLY    75      -3.650 -90.999  -6.317  1.00  0.00      BSYN  
ATOM    658    C GLY    75      -2.917 -91.359  -7.694  1.00  0.00      BSYN  
ATOM    659    O GLY    75      -2.120 -92.390  -7.819  1.00  0.00      BSYN  
ATOM    660    N ASN    76      -3.173 -90.497  -8.682  1.00  0.00      BSYN  
ATOM    661    H ASN    76      -3.623 -89.662  -8.437  1.00  0.00      BSYN  
ATOM    662   CA ASN    76      -2.785 -90.778 -10.098  1.00  0.00      BSYN  
ATOM    663   CB ASN    76      -3.285 -89.609 -10.973  1.00  0.00      BSYN  
ATOM    664   CG ASN    76      -3.742 -90.111 -12.447  1.00  0.00      BSYN  
ATOM    665  OD1 ASN    76      -3.027 -90.741 -13.258  1.00  0.00      BSYN  
ATOM    666  ND2 ASN    76      -4.916 -89.641 -12.757  1.00  0.00      BSYN  
ATOM    667 HD21 ASN    76      -5.397 -89.755 -13.603  1.00  0.00      BSYN  
ATOM    668 HD22 ASN    76      -5.358 -89.205 -11.999  1.00  0.00      BSYN  
ATOM    669    C ASN    76      -1.183 -90.864 -10.114  1.00  0.00      BSYN  
ATOM    670    O ASN    76      -0.418 -90.179  -9.376  1.00  0.00      BSYN  
ATOM    671    N ILE    77      -0.759 -91.846 -10.990  1.00  0.00      BSYN  
ATOM    672    H ILE    77      -1.261 -91.957 -11.824  1.00  0.00      BSYN  
ATOM    673   CA ILE    77       0.593 -92.363 -10.964  1.00  0.00      BSYN  
ATOM    674   CB ILE    77       0.598 -93.944 -11.266  1.00  0.00      BSYN  
ATOM    675  CG2 ILE    77       1.867 -94.655 -10.754  1.00  0.00      BSYN  
ATOM    676  CG1 ILE    77      -0.614 -94.627 -10.854  1.00  0.00      BSYN  
ATOM    677   CD ILE    77      -1.582 -94.790 -12.049  1.00  0.00      BSYN  
ATOM    678    C ILE    77       1.522 -91.730 -11.996  1.00  0.00      BSYN  
ATOM    679    O ILE    77       2.266 -92.289 -12.910  1.00  0.00      BSYN  
ATOM    680    N ALA    78       1.579 -90.386 -11.924  1.00  0.00      BSYN  
ATOM    681    H ALA    78       0.781 -89.973 -11.532  1.00  0.00      BSYN  
ATOM    682   CA ALA    78       2.355 -89.722 -12.948  1.00  0.00      BSYN  
ATOM    683   CB ALA    78       3.753 -89.758 -12.349  1.00  0.00      BSYN  
ATOM    684    C ALA    78       2.251 -89.897 -14.481  1.00  0.00      BSYN  
ATOM    685    O ALA    78       3.242 -89.767 -15.198  1.00  0.00      BSYN  
ATOM    686    N ALA    79       0.922 -90.183 -14.789  1.00  0.00      BSYN  
ATOM    687    H ALA    79       0.194 -90.102 -14.138  1.00  0.00      BSYN  
ATOM    688   CA ALA    79       0.611 -90.545 -16.194  1.00  0.00      BSYN  
ATOM    689   CB ALA    79       0.671 -92.118 -16.205  1.00  0.00      BSYN  
ATOM    690    C ALA    79      -0.689 -89.915 -16.761  1.00  0.00      BSYN  
ATOM    691    O ALA    79      -1.734 -90.502 -16.990  1.00  0.00      BSYN  
ATOM    692    N ALA    80      -0.601 -88.543 -16.879  1.00  0.00      BSYN  
ATOM    693    H ALA    80       0.254 -88.082 -16.746  1.00  0.00      BSYN  
ATOM    694   CA ALA    80      -1.746 -87.709 -17.223  1.00  0.00      BSYN  
ATOM    695   CB ALA    80      -2.223 -86.939 -15.990  1.00  0.00      BSYN  
ATOM    696    C ALA    80      -1.422 -86.616 -18.206  1.00  0.00      BSYN  
ATOM    697    O ALA    80      -0.284 -86.239 -18.331  1.00  0.00      BSYN  
ATOM    698    N THR    81      -2.475 -85.992 -18.721  1.00  0.00      BSYN  
ATOM    699    H THR    81      -3.338 -86.143 -18.281  1.00  0.00      BSYN  
ATOM    700   CA THR    81      -2.250 -84.965 -19.785  1.00  0.00      BSYN  
ATOM    701   CB THR    81      -3.238 -85.141 -20.951  1.00  0.00      BSYN  
ATOM    702  OG1 THR    81      -4.594 -85.051 -20.571  1.00  0.00      BSYN  
ATOM    703  HG1 THR    81      -5.010 -85.860 -20.267  1.00  0.00      BSYN  
ATOM    704  CG2 THR    81      -3.094 -86.538 -21.500  1.00  0.00      BSYN  
ATOM    705    C THR    81      -2.158 -83.485 -19.358  1.00  0.00      BSYN  
ATOM    706    O THR    81      -2.730 -82.592 -19.963  1.00  0.00      BSYN  
ATOM    707    N GLY    82      -1.337 -83.275 -18.344  1.00  0.00      BSYN  
ATOM    708    H GLY    82      -0.795 -84.027 -18.026  1.00  0.00      BSYN  
ATOM    709   CA GLY    82      -1.187 -81.907 -17.759  1.00  0.00      BSYN  
ATOM    710    C GLY    82       0.229 -81.369 -18.043  1.00  0.00      BSYN  
ATOM    711    O GLY    82       1.225 -82.000 -18.452  1.00  0.00      BSYN  
ATOM    712    N LEU    83       0.517 -80.053 -18.030  1.00  0.00      BSYN  
ATOM    713    H LEU    83       1.322 -79.752 -18.502  1.00  0.00      BSYN  
ATOM    714   CA LEU    83      -0.307 -78.947 -17.633  1.00  0.00      BSYN  
ATOM    715   CB LEU    83      -0.186 -78.792 -16.048  1.00  0.00      BSYN  
ATOM    716   CG LEU    83      -1.154 -77.721 -15.513  1.00  0.00      BSYN  
ATOM    717  CD1 LEU    83      -2.633 -78.109 -15.668  1.00  0.00      BSYN  
ATOM    718  CD2 LEU    83      -0.948 -77.576 -13.990  1.00  0.00      BSYN  
ATOM    719    C LEU    83       0.162 -77.684 -18.347  1.00  0.00      BSYN  
ATOM    720    O LEU    83      -0.685 -77.158 -19.049  1.00  0.00      BSYN  
ATOM    721    N VAL    84       1.339 -77.193 -18.276  1.00  0.00      BSYN  
ATOM    722    H VAL    84       1.938 -77.833 -17.837  1.00  0.00      BSYN  
ATOM    723   CA VAL    84       1.811 -75.994 -18.927  1.00  0.00      BSYN  
ATOM    724   CB VAL    84       2.543 -75.026 -17.908  1.00  0.00      BSYN  
ATOM    725  CG1 VAL    84       3.127 -73.760 -18.458  1.00  0.00      BSYN  
ATOM    726  CG2 VAL    84       1.484 -74.434 -17.000  1.00  0.00      BSYN  
ATOM    727    C VAL    84       2.640 -76.387 -20.161  1.00  0.00      BSYN  
ATOM    728    O VAL    84       3.693 -77.129 -20.072  1.00  0.00      BSYN  
ATOM    729    N LYS    85       1.878 -75.967 -21.129  1.00  0.00      BSYN  
ATOM    730    H LYS    85       1.059 -75.457 -20.960  1.00  0.00      BSYN  
ATOM    731   CA LYS    85       2.149 -76.248 -22.551  1.00  0.00      BSYN  
ATOM    732   CB LYS    85       2.127 -77.715 -22.903  1.00  0.00      BSYN  
ATOM    733   CG LYS    85       1.065 -78.583 -22.180  1.00  0.00      BSYN  
ATOM    734   CD LYS    85       1.683 -79.953 -21.850  1.00  0.00      BSYN  
ATOM    735   CE LYS    85       1.706 -81.079 -22.784  1.00  0.00      BSYN  
ATOM    736   NZ LYS    85       2.179 -82.103 -21.911  1.00  0.00      BSYN  
ATOM    737  HZ1 LYS    85       3.069 -81.638 -21.642  1.00  0.00      BSYN  
ATOM    738  HZ2 LYS    85       1.598 -82.198 -21.053  1.00  0.00      BSYN  
ATOM    739  HZ3 LYS    85       2.279 -83.046 -22.338  1.00  0.00      BSYN  
ATOM    740    C LYS    85       1.176 -75.296 -23.183  1.00  0.00      BSYN  
ATOM    741    O LYS    85       0.215 -75.651 -23.913  1.00  0.00      BSYN  
ATOM    742    N ARG    86       1.438 -73.978 -23.115  1.00  0.00      BSYN  
ATOM    743    H ARG    86       2.240 -73.769 -22.592  1.00  0.00      BSYN  
ATOM    744   CA ARG    86       0.664 -73.003 -23.901  1.00  0.00      BSYN  
ATOM    745   CB ARG    86       0.604 -71.803 -22.946  1.00  0.00      BSYN  
ATOM    746   CG ARG    86      -0.680 -70.907 -23.039  1.00  0.00      BSYN  
ATOM    747   CD ARG    86      -1.955 -71.682 -22.676  1.00  0.00      BSYN  
ATOM    748   NE ARG    86      -2.329 -71.726 -21.274  1.00  0.00      BSYN  
ATOM    749   HE ARG    86      -1.842 -71.095 -20.704  1.00  0.00      BSYN  
ATOM    750   CZ ARG    86      -3.177 -72.559 -20.757  1.00  0.00      BSYN  
ATOM    751  NH1 ARG    86      -3.740 -73.545 -21.322  1.00  0.00      BSYN  
ATOM    752 HH11 ARG    86      -4.511 -74.007 -20.886  1.00  0.00      BSYN  
ATOM    753 HH12 ARG    86      -3.520 -73.621 -22.295  1.00  0.00      BSYN  
ATOM    754  NH2 ARG    86      -3.501 -72.350 -19.496  1.00  0.00      BSYN  
ATOM    755 HH21 ARG    86      -4.089 -73.066 -19.118  1.00  0.00      BSYN  
ATOM    756 HH22 ARG    86      -3.083 -71.669 -18.895  1.00  0.00      BSYN  
ATOM    757    C ARG    86       1.242 -72.741 -25.249  1.00  0.00      BSYN  
ATOM    758    O ARG    86       2.443 -72.874 -25.369  1.00  0.00      BSYN  
ATOM    759    N GLU    87       0.310 -72.434 -26.228  1.00  0.00      BSYN  
ATOM    760    H GLU    87      -0.626 -72.690 -26.091  1.00  0.00      BSYN  
ATOM    761   CA GLU    87       0.756 -71.933 -27.525  1.00  0.00      BSYN  
ATOM    762   CB GLU    87       0.912 -73.043 -28.476  1.00  0.00      BSYN  
ATOM    763   CG GLU    87      -0.090 -74.189 -28.433  1.00  0.00      BSYN  
ATOM    764   CD GLU    87      -0.037 -75.213 -29.588  1.00  0.00      BSYN  
ATOM    765  OE1 GLU    87      -1.147 -75.348 -30.105  1.00  0.00      BSYN  
ATOM    766  OE2 GLU    87       0.997 -75.845 -29.964  1.00  0.00      BSYN  
ATOM    767    C GLU    87      -0.315 -71.028 -28.149  1.00  0.00      BSYN  
ATOM    768    O GLU    87      -1.473 -71.256 -28.132  1.00  0.00      BSYN  
ATOM    769    N GLU    88       0.223 -69.863 -28.672  1.00  0.00      BSYN  
ATOM    770    H GLU    88       1.074 -69.628 -28.246  1.00  0.00      BSYN  
ATOM    771   CA GLU    88      -0.620 -68.929 -29.530  1.00  0.00      BSYN  
ATOM    772   CB GLU    88      -1.302 -67.851 -28.682  1.00  0.00      BSYN  
ATOM    773   CG GLU    88      -2.725 -67.630 -28.925  1.00  0.00      BSYN  
ATOM    774   CD GLU    88      -3.124 -67.027 -30.217  1.00  0.00      BSYN  
ATOM    775  OE1 GLU    88      -3.355 -67.613 -31.215  1.00  0.00      BSYN  
ATOM    776  OE2 GLU    88      -3.247 -65.769 -30.175  1.00  0.00      BSYN  
ATOM    777    C GLU    88       0.301 -68.296 -30.505  1.00  0.00      BSYN  
ATOM    778    O GLU    88       1.232 -67.552 -30.237  1.00  0.00      BSYN  
ATOM    779    N PHE    89       0.124 -68.794 -31.730  1.00  0.00      BSYN  
ATOM    780    H PHE    89      -0.412 -69.557 -32.032  1.00  0.00      BSYN  
ATOM    781   CA PHE    89       0.964 -68.334 -32.852  1.00  0.00      BSYN  
ATOM    782   CB PHE    89       1.943 -69.513 -33.318  1.00  0.00      BSYN  
ATOM    783   CG PHE    89       2.850 -70.053 -32.212  1.00  0.00      BSYN  
ATOM    784  CD1 PHE    89       2.661 -71.269 -31.748  1.00  0.00      BSYN  
ATOM    785  CD2 PHE    89       3.926 -69.293 -31.728  1.00  0.00      BSYN  
ATOM    786  CE1 PHE    89       3.488 -71.769 -30.736  1.00  0.00      BSYN  
ATOM    787  CE2 PHE    89       4.723 -69.801 -30.680  1.00  0.00      BSYN  
ATOM    788   CZ PHE    89       4.464 -71.037 -30.179  1.00  0.00      BSYN  
ATOM    789    C PHE    89       0.116 -67.891 -34.056  1.00  0.00      BSYN  
ATOM    790    O PHE    89      -0.637 -68.687 -34.491  1.00  0.00      BSYN  
ATOM    791    N PRO    90       0.282 -66.728 -34.554  1.00  0.00      BSYN  
ATOM    792   CD PRO    90       0.613 -65.511 -33.809  1.00  0.00      BSYN  
ATOM    793   CA PRO    90      -0.234 -66.245 -35.859  1.00  0.00      BSYN  
ATOM    794   CB PRO    90      -0.094 -64.676 -35.852  1.00  0.00      BSYN  
ATOM    795   CG PRO    90       1.072 -64.544 -34.829  1.00  0.00      BSYN  
ATOM    796    C PRO    90       0.445 -66.759 -37.210  1.00  0.00      BSYN  
ATOM    797    O PRO    90      -0.135 -66.477 -38.271  1.00  0.00      BSYN  
ATOM    798    N THR    91       1.561 -67.404 -36.967  1.00  0.00      BSYN  
ATOM    799    H THR    91       1.796 -67.572 -36.031  1.00  0.00      BSYN  
ATOM    800   CA THR    91       2.411 -67.978 -38.009  1.00  0.00      BSYN  
ATOM    801   CB THR    91       3.625 -68.585 -37.181  1.00  0.00      BSYN  
ATOM    802  OG1 THR    91       3.138 -69.557 -36.349  1.00  0.00      BSYN  
ATOM    803  HG1 THR    91       3.119 -69.235 -35.445  1.00  0.00      BSYN  
ATOM    804  CG2 THR    91       4.364 -67.513 -36.365  1.00  0.00      BSYN  
ATOM    805    C THR    91       1.776 -68.914 -38.984  1.00  0.00      BSYN  
ATOM    806    O THR    91       2.094 -68.872 -40.122  1.00  0.00      BSYN  
ATOM    807    N ASP    92       0.681 -69.510 -38.598  1.00  0.00      BSYN  
ATOM    808    H ASP    92       0.383 -69.442 -37.667  1.00  0.00      BSYN  
ATOM    809   CA ASP    92      -0.155 -70.415 -39.417  1.00  0.00      BSYN  
ATOM    810   CB ASP    92      -0.908 -71.388 -38.456  1.00  0.00      BSYN  
ATOM    811   CG ASP    92      -1.492 -72.665 -39.163  1.00  0.00      BSYN  
ATOM    812  OD1 ASP    92      -0.787 -73.382 -39.789  1.00  0.00      BSYN  
ATOM    813  OD2 ASP    92      -2.685 -72.852 -38.962  1.00  0.00      BSYN  
ATOM    814    C ASP    92      -1.081 -69.725 -40.370  1.00  0.00      BSYN  
ATOM    815    O ASP    92      -2.059 -70.354 -40.789  1.00  0.00      BSYN  
ATOM    816    N LEU    93      -0.737 -68.423 -40.758  1.00  0.00      BSYN  
ATOM    817    H LEU    93       0.144 -68.091 -40.485  1.00  0.00      BSYN  
ATOM    818   CA LEU    93      -1.467 -67.664 -41.763  1.00  0.00      BSYN  
ATOM    819   CB LEU    93      -2.059 -66.429 -41.062  1.00  0.00      BSYN  
ATOM    820   CG LEU    93      -2.795 -66.599 -39.870  1.00  0.00      BSYN  
ATOM    821  CD1 LEU    93      -2.738 -65.278 -39.168  1.00  0.00      BSYN  
ATOM    822  CD2 LEU    93      -4.100 -67.219 -40.307  1.00  0.00      BSYN  
ATOM    823    C LEU    93      -0.549 -67.137 -42.876  1.00  0.00      BSYN  
ATOM    824    O LEU    93      -0.489 -65.967 -43.205  1.00  0.00      BSYN  
ATOM    825    N LYS    94       0.376 -68.038 -43.243  1.00  0.00      BSYN  
ATOM    826    H LYS    94       0.532 -68.867 -42.743  1.00  0.00      BSYN  
ATOM    827   CA LYS    94       1.445 -67.581 -44.075  1.00  0.00      BSYN  
ATOM    828   CB LYS    94       2.802 -67.352 -43.330  1.00  0.00      BSYN  
ATOM    829   CG LYS    94       2.724 -66.003 -42.540  1.00  0.00      BSYN  
ATOM    830   CD LYS    94       3.237 -66.103 -41.120  1.00  0.00      BSYN  
ATOM    831   CE LYS    94       3.120 -64.796 -40.379  1.00  0.00      BSYN  
ATOM    832   NZ LYS    94       1.872 -64.227 -40.542  1.00  0.00      BSYN  
ATOM    833  HZ1 LYS    94       1.149 -64.827 -40.097  1.00  0.00      BSYN  
ATOM    834  HZ2 LYS    94       1.803 -63.257 -40.173  1.00  0.00      BSYN  
ATOM    835  HZ3 LYS    94       1.487 -64.329 -41.503  1.00  0.00      BSYN  
ATOM    836    C LYS    94       1.680 -68.587 -45.213  1.00  0.00      BSYN  
ATOM    837    O LYS    94       1.502 -69.802 -45.034  1.00  0.00      BSYN  
ATOM    838    N PRO    95       1.885 -68.096 -46.413  1.00  0.00      BSYN  
ATOM    839   CD PRO    95       3.100 -68.473 -47.112  1.00  0.00      BSYN  
ATOM    840   CA PRO    95       1.530 -66.799 -46.903  1.00  0.00      BSYN  
ATOM    841   CB PRO    95       2.297 -66.484 -48.263  1.00  0.00      BSYN  
ATOM    842   CG PRO    95       2.864 -67.906 -48.483  1.00  0.00      BSYN  
ATOM    843    C PRO    95       0.046 -66.421 -47.114  1.00  0.00      BSYN  
ATOM    844    O PRO    95      -0.791 -67.246 -47.550  1.00  0.00      BSYN  
ATOM    845    N GLU    96      -0.196 -65.174 -46.755  1.00  0.00      BSYN  
ATOM    846    H GLU    96       0.492 -64.666 -46.277  1.00  0.00      BSYN  
ATOM    847   CA GLU    96      -1.458 -64.438 -47.064  1.00  0.00      BSYN  
ATOM    848   CB GLU    96      -1.566 -63.221 -46.151  1.00  0.00      BSYN  
ATOM    849   CG GLU    96      -1.749 -63.652 -44.662  1.00  0.00      BSYN  
ATOM    850   CD GLU    96      -1.514 -62.471 -43.634  1.00  0.00      BSYN  
ATOM    851  OE1 GLU    96      -0.364 -62.270 -43.212  1.00  0.00      BSYN  
ATOM    852  OE2 GLU    96      -2.514 -61.777 -43.319  1.00  0.00      BSYN  
ATOM    853    C GLU    96      -1.339 -64.117 -48.513  1.00  0.00      BSYN  
ATOM    854    O GLU    96      -0.299 -64.127 -49.175  1.00  0.00      BSYN  
ATOM    855    N GLU    97      -2.568 -64.135 -49.019  1.00  0.00      BSYN  
ATOM    856    H GLU    97      -3.331 -64.282 -48.422  1.00  0.00      BSYN  
ATOM    857   CA GLU    97      -2.897 -63.829 -50.446  1.00  0.00      BSYN  
ATOM    858   CB GLU    97      -3.313 -65.179 -51.166  1.00  0.00      BSYN  
ATOM    859   CG GLU    97      -2.265 -66.271 -51.597  1.00  0.00      BSYN  
ATOM    860   CD GLU    97      -2.782 -67.644 -52.004  1.00  0.00      BSYN  
ATOM    861  OE1 GLU    97      -2.550 -67.990 -53.140  1.00  0.00      BSYN  
ATOM    862  OE2 GLU    97      -3.332 -68.550 -51.268  1.00  0.00      BSYN  
ATOM    863    C GLU    97      -4.060 -62.848 -50.674  1.00  0.00      BSYN  
ATOM    864    O GLU    97      -4.364 -62.465 -51.827  1.00  0.00      BSYN  
ATOM    865    N VAL    98      -4.755 -62.429 -49.609  1.00  0.00      BSYN  
ATOM    866    H VAL    98      -4.574 -62.829 -48.733  1.00  0.00      BSYN  
ATOM    867   CA VAL    98      -5.906 -61.612 -49.777  1.00  0.00      BSYN  
ATOM    868   CB VAL    98      -6.940 -62.031 -48.726  1.00  0.00      BSYN  
ATOM    869  CG1 VAL    98      -8.233 -61.058 -48.735  1.00  0.00      BSYN  
ATOM    870  CG2 VAL    98      -7.483 -63.432 -49.058  1.00  0.00      BSYN  
ATOM    871    C VAL    98      -5.570 -60.130 -49.857  1.00  0.00      BSYN  
ATOM    872    O VAL    98      -5.566 -59.297 -48.955  1.00  0.00      BSYN  
ATOM    873    N ALA    99      -5.643 -59.691 -51.127  1.00  0.00      BSYN  
ATOM    874    H ALA    99      -5.717 -60.363 -51.836  1.00  0.00      BSYN  
ATOM    875   CA ALA    99      -5.468 -58.346 -51.450  1.00  0.00      BSYN  
ATOM    876   CB ALA    99      -4.021 -58.328 -52.031  1.00  0.00      BSYN  
ATOM    877    C ALA    99      -6.317 -58.043 -52.666  1.00  0.00      BSYN  
ATOM    878    O ALA    99      -6.987 -58.990 -53.194  1.00  0.00      BSYN  
ATOM    879    N GLN   100      -6.366 -56.742 -53.075  1.00  0.00      BSYN  
ATOM    880    H GLN   100      -5.742 -56.110 -52.663  1.00  0.00      BSYN  
ATOM    881   CA GLN   100      -7.174 -56.482 -54.133  1.00  0.00      BSYN  
ATOM    882   CB GLN   100      -8.033 -55.262 -53.754  1.00  0.00      BSYN  
ATOM    883   CG GLN   100      -9.113 -55.004 -54.595  1.00  0.00      BSYN  
ATOM    884   CD GLN   100      -9.931 -53.737 -54.321  1.00  0.00      BSYN  
ATOM    885  OE1 GLN   100      -9.974 -53.059 -53.321  1.00  0.00      BSYN  
ATOM    886  NE2 GLN   100     -10.207 -53.215 -55.492  1.00  0.00      BSYN  
ATOM    887 HE21 GLN   100     -10.680 -52.369 -55.350  1.00  0.00      BSYN  
ATOM    888 HE22 GLN   100      -9.849 -53.633 -56.303  1.00  0.00      BSYN  
ATOM    889    C GLN   100      -6.513 -56.343 -55.483  1.00  0.00      BSYN  
ATOM    890    O GLN   100      -6.140 -55.210 -55.784  1.00  0.00      BSYN  
ATOM    891    N GLU   101      -6.254 -57.358 -56.340  1.00  0.00      BSYN  
ATOM    892    H GLU   101      -6.307 -58.320 -56.158  1.00  0.00      BSYN  
ATOM    893   CA GLU   101      -5.799 -57.065 -57.651  1.00  0.00      BSYN  
ATOM    894   CB GLU   101      -5.368 -58.426 -58.182  1.00  0.00      BSYN  
ATOM    895   CG GLU   101      -6.306 -59.394 -58.961  1.00  0.00      BSYN  
ATOM    896   CD GLU   101      -6.743 -60.538 -58.181  1.00  0.00      BSYN  
ATOM    897  OE1 GLU   101      -7.925 -60.572 -57.886  1.00  0.00      BSYN  
ATOM    898  OE2 GLU   101      -5.952 -61.310 -57.632  1.00  0.00      BSYN  
ATOM    899    C GLU   101      -6.804 -56.416 -58.662  1.00  0.00      BSYN  
ATOM    900    O GLU   101      -7.972 -55.980 -58.342  1.00  0.00      BSYN  
ATOM    901    N ALA   102      -6.176 -56.185 -59.837  1.00  0.00      BSYN  
ATOM    902    H ALA   102      -5.363 -56.689 -60.052  1.00  0.00      BSYN  
ATOM    903   CA ALA   102      -6.872 -55.382 -60.865  1.00  0.00      BSYN  
ATOM    904   CB ALA   102      -5.735 -55.028 -61.768  1.00  0.00      BSYN  
ATOM    905    C ALA   102      -7.986 -56.130 -61.548  1.00  0.00      BSYN  
ATOM    906    O ALA   102      -8.703 -55.484 -62.381  1.00  0.00      BSYN  
ATOM    907    N ALA   103      -8.088 -57.429 -61.384  1.00  0.00      BSYN  
ATOM    908    H ALA   103      -7.625 -57.981 -60.719  1.00  0.00      BSYN  
ATOM    909   CA ALA   103      -9.113 -58.121 -62.075  1.00  0.00      BSYN  
ATOM    910   CB ALA   103      -8.500 -58.801 -63.298  1.00  0.00      BSYN  
ATOM    911    C ALA   103      -9.740 -59.201 -61.097  1.00  0.00      BSYN  
ATOM    912    O ALA   103      -9.021 -59.932 -60.504  1.00  0.00      BSYN  
ATOM    913    N GLU   104     -11.069 -59.236 -60.845  1.00  0.00      BSYN  
ATOM    914    H GLU   104     -11.781 -58.766 -61.326  1.00  0.00      BSYN  
ATOM    915   CA GLU   104     -11.574 -59.987 -59.645  1.00  0.00      BSYN  
ATOM    916   CB GLU   104     -12.946 -59.605 -59.325  1.00  0.00      BSYN  
ATOM    917   CG GLU   104     -13.233 -58.055 -59.228  1.00  0.00      BSYN  
ATOM    918   CD GLU   104     -13.006 -57.293 -57.863  1.00  0.00      BSYN  
ATOM    919  OE1 GLU   104     -11.957 -57.388 -57.236  1.00  0.00      BSYN  
ATOM    920  OE2 GLU   104     -13.916 -56.588 -57.444  1.00  0.00      BSYN  
ATOM    921    C GLU   104     -11.502 -61.410 -59.968  1.00  0.00      BSYN  
ATOM    922    O GLU   104     -11.969 -62.011 -60.941  1.00  0.00      BSYN  
ATOM    923    N GLU   105     -10.846 -61.935 -58.952  1.00  0.00      BSYN  
ATOM    924    H GLU   105     -10.828 -61.371 -58.151  1.00  0.00      BSYN  
ATOM    925   CA GLU   105     -10.479 -63.390 -58.848  1.00  0.00      BSYN  
ATOM    926   CB GLU   105      -8.954 -63.597 -58.863  1.00  0.00      BSYN  
ATOM    927   CG GLU   105      -8.420 -64.125 -60.199  1.00  0.00      BSYN  
ATOM    928   CD GLU   105      -7.750 -63.104 -61.129  1.00  0.00      BSYN  
ATOM    929  OE1 GLU   105      -8.163 -62.941 -62.259  1.00  0.00      BSYN  
ATOM    930  OE2 GLU   105      -6.744 -62.553 -60.649  1.00  0.00      BSYN  
ATOM    931    C GLU   105     -11.095 -63.955 -57.504  1.00  0.00      BSYN  
ATOM    932    O GLU   105     -11.426 -63.194 -56.598  1.00  0.00      BSYN  
ATOM    933    N PRO   106     -11.331 -65.265 -57.410  1.00  0.00      BSYN  
ATOM    934   CD PRO   106     -11.103 -66.154 -58.516  1.00  0.00      BSYN  
ATOM    935   CA PRO   106     -11.884 -66.007 -56.267  1.00  0.00      BSYN  
ATOM    936   CB PRO   106     -12.183 -67.431 -56.965  1.00  0.00      BSYN  
ATOM    937   CG PRO   106     -12.214 -67.173 -58.521  1.00  0.00      BSYN  
ATOM    938    C PRO   106     -10.974 -65.896 -55.110  1.00  0.00      BSYN  
ATOM    939    O PRO   106      -9.950 -66.617 -55.029  1.00  0.00      BSYN  
ATOM    940    N LEU   107     -11.329 -64.929 -54.206  1.00  0.00      BSYN  
ATOM    941    H LEU   107     -12.104 -64.354 -54.374  1.00  0.00      BSYN  
ATOM    942   CA LEU   107     -10.543 -64.863 -52.998  1.00  0.00      BSYN  
ATOM    943   CB LEU   107     -10.511 -63.411 -52.491  1.00  0.00      BSYN  
ATOM    944   CG LEU   107      -9.532 -62.333 -53.148  1.00  0.00      BSYN  
ATOM    945  CD1 LEU   107      -9.701 -60.866 -52.527  1.00  0.00      BSYN  
ATOM    946  CD2 LEU   107      -8.186 -62.845 -52.616  1.00  0.00      BSYN  
ATOM    947    C LEU   107     -11.100 -65.753 -51.916  1.00  0.00      BSYN  
ATOM    948    O LEU   107     -12.288 -65.640 -51.706  1.00  0.00      BSYN  
ATOM    949    N ILE   108     -10.339 -66.737 -51.454  1.00  0.00      BSYN  
ATOM    950    H ILE   108      -9.372 -66.770 -51.612  1.00  0.00      BSYN  
ATOM    951   CA ILE   108     -10.942 -67.813 -50.620  1.00  0.00      BSYN  
ATOM    952   CB ILE   108     -10.571 -69.191 -51.056  1.00  0.00      BSYN  
ATOM    953  CG2 ILE   108     -11.899 -69.859 -51.311  1.00  0.00      BSYN  
ATOM    954  CG1 ILE   108      -9.545 -69.264 -52.123  1.00  0.00      BSYN  
ATOM    955   CD ILE   108      -9.120 -70.707 -52.214  1.00  0.00      BSYN  
ATOM    956    C ILE   108     -10.255 -67.621 -49.260  1.00  0.00      BSYN  
ATOM    957    O ILE   108      -9.345 -66.771 -49.061  1.00  0.00      BSYN  
ATOM    958    N GLU   109     -10.604 -68.536 -48.381  1.00  0.00      BSYN  
ATOM    959    H GLU   109     -11.498 -68.854 -48.625  1.00  0.00      BSYN  
ATOM    960   CA GLU   109      -9.932 -68.880 -47.109  1.00  0.00      BSYN  
ATOM    961   CB GLU   109     -10.861 -69.052 -45.778  1.00  0.00      BSYN  
ATOM    962   CG GLU   109     -11.478 -67.748 -45.197  1.00  0.00      BSYN  
ATOM    963   CD GLU   109     -12.757 -67.372 -45.964  1.00  0.00      BSYN  
ATOM    964  OE1 GLU   109     -12.819 -66.410 -46.810  1.00  0.00      BSYN  
ATOM    965  OE2 GLU   109     -13.689 -68.058 -45.672  1.00  0.00      BSYN  
ATOM    966    C GLU   109      -9.050 -70.100 -47.287  1.00  0.00      BSYN  
ATOM    967    O GLU   109      -9.520 -71.228 -47.627  1.00  0.00      BSYN  
ATOM    968    N PRO   110      -7.723 -69.952 -47.201  1.00  0.00      BSYN  
ATOM    969   CD PRO   110      -6.836 -68.744 -47.209  1.00  0.00      BSYN  
ATOM    970   CA PRO   110      -6.856 -71.066 -47.316  1.00  0.00      BSYN  
ATOM    971   CB PRO   110      -5.462 -70.467 -47.808  1.00  0.00      BSYN  
ATOM    972   CG PRO   110      -5.846 -69.150 -48.401  1.00  0.00      BSYN  
ATOM    973    C PRO   110      -6.697 -72.102 -46.315  1.00  0.00      BSYN  
ATOM    974    O PRO   110      -6.396 -73.224 -46.638  1.00  0.00      BSYN  
ATOM    975    N LEU   111      -6.975 -71.704 -45.064  1.00  0.00      BSYN  
ATOM    976    H LEU   111      -7.220 -70.758 -44.996  1.00  0.00      BSYN  
ATOM    977   CA LEU   111      -7.200 -72.616 -43.938  1.00  0.00      BSYN  
ATOM    978   CB LEU   111      -7.174 -71.727 -42.603  1.00  0.00      BSYN  
ATOM    979   CG LEU   111      -8.127 -70.413 -42.626  1.00  0.00      BSYN  
ATOM    980  CD1 LEU   111      -9.396 -70.618 -41.832  1.00  0.00      BSYN  
ATOM    981  CD2 LEU   111      -7.310 -69.155 -42.033  1.00  0.00      BSYN  
ATOM    982    C LEU   111      -8.494 -73.385 -43.961  1.00  0.00      BSYN  
ATOM    983    O LEU   111      -8.697 -74.419 -43.306  1.00  0.00      BSYN  
ATOM    984    N MET   112      -9.399 -72.903 -44.810  1.00  0.00      BSYN  
ATOM    985    H MET   112      -9.430 -71.953 -45.051  1.00  0.00      BSYN  
ATOM    986   CA MET   112     -10.701 -73.490 -44.984  1.00  0.00      BSYN  
ATOM    987   CB MET   112     -11.878 -72.575 -45.480  1.00  0.00      BSYN  
ATOM    988   CG MET   112     -13.366 -72.804 -45.659  1.00  0.00      BSYN  
ATOM    989   SD MET   112     -14.212 -71.400 -46.458  1.00  0.00      BSYN  
ATOM    990   CE MET   112     -14.699 -72.302 -47.915  1.00  0.00      BSYN  
ATOM    991    C MET   112     -10.741 -74.613 -45.917  1.00  0.00      BSYN  
ATOM    992    O MET   112     -10.384 -74.562 -47.074  1.00  0.00      BSYN  
ATOM    993    N GLU   113     -11.503 -75.701 -45.433  1.00  0.00      BSYN  
ATOM    994    H GLU   113     -11.733 -75.475 -44.507  1.00  0.00      BSYN  
ATOM    995   CA GLU   113     -11.606 -76.982 -46.103  1.00  0.00      BSYN  
ATOM    996   CB GLU   113     -11.059 -78.093 -45.378  1.00  0.00      BSYN  
ATOM    997   CG GLU   113     -10.648 -79.319 -46.166  1.00  0.00      BSYN  
ATOM    998   CD GLU   113      -9.147 -79.464 -46.548  1.00  0.00      BSYN  
ATOM    999  OE1 GLU   113      -8.641 -78.435 -47.036  1.00  0.00      BSYN  
ATOM   1000  OE2 GLU   113      -8.629 -80.592 -46.540  1.00  0.00      BSYN  
ATOM   1001    C GLU   113     -13.156 -77.160 -46.117  1.00  0.00      BSYN  
ATOM   1002    O GLU   113     -13.760 -77.177 -45.074  1.00  0.00      BSYN  
ATOM   1003    N PRO   114     -13.813 -77.392 -47.273  1.00  0.00      BSYN  
ATOM   1004   CD PRO   114     -13.360 -77.112 -48.640  1.00  0.00      BSYN  
ATOM   1005   CA PRO   114     -15.339 -77.486 -47.428  1.00  0.00      BSYN  
ATOM   1006   CB PRO   114     -15.552 -77.457 -48.914  1.00  0.00      BSYN  
ATOM   1007   CG PRO   114     -14.526 -76.480 -49.298  1.00  0.00      BSYN  
ATOM   1008    C PRO   114     -16.061 -78.699 -46.738  1.00  0.00      BSYN  
ATOM   1009    O PRO   114     -16.971 -79.292 -47.331  1.00  0.00      BSYN  
ATOM   1010    N GLU   115     -15.795 -79.075 -45.456  1.00  0.00      BSYN  
ATOM   1011    H GLU   115     -14.969 -78.979 -44.937  1.00  0.00      BSYN  
ATOM   1012   CA GLU   115     -16.804 -79.926 -44.647  1.00  0.00      BSYN  
ATOM   1013   CB GLU   115     -18.296 -79.633 -44.804  1.00  0.00      BSYN  
ATOM   1014   CG GLU   115     -18.758 -78.327 -44.059  1.00  0.00      BSYN  
ATOM   1015   CD GLU   115     -19.859 -77.640 -44.877  1.00  0.00      BSYN  
ATOM   1016  OE1 GLU   115     -21.145 -77.688 -44.598  1.00  0.00      BSYN  
ATOM   1017  OE2 GLU   115     -19.552 -76.772 -45.747  1.00  0.00      BSYN  
ATOM   1018    C GLU   115     -16.602 -81.460 -44.851  1.00  0.00      BSYN  
ATOM   1019    O GLU   115     -16.127 -82.151 -43.978  1.00  0.00      BSYN  
ATOM   1020    N GLY   116     -16.843 -82.030 -46.065  1.00  0.00      BSYN  
ATOM   1021    H GLY   116     -17.368 -81.565 -46.750  1.00  0.00      BSYN  
ATOM   1022   CA GLY   116     -16.317 -83.374 -46.301  1.00  0.00      BSYN  
ATOM   1023    C GLY   116     -15.226 -83.496 -47.273  1.00  0.00      BSYN  
ATOM   1024    O GLY   116     -14.555 -84.474 -47.223  1.00  0.00      BSYN  
ATOM   1025    N GLU   117     -14.966 -82.442 -48.084  1.00  0.00      BSYN  
ATOM   1026    H GLU   117     -15.333 -81.599 -47.743  1.00  0.00      BSYN  
ATOM   1027   CA GLU   117     -14.175 -82.432 -49.320  1.00  0.00      BSYN  
ATOM   1028   CB GLU   117     -14.730 -81.271 -50.120  1.00  0.00      BSYN  
ATOM   1029   CG GLU   117     -14.267 -81.330 -51.578  1.00  0.00      BSYN  
ATOM   1030   CD GLU   117     -15.326 -80.755 -52.502  1.00  0.00      BSYN  
ATOM   1031  OE1 GLU   117     -15.063 -79.636 -53.006  1.00  0.00      BSYN  
ATOM   1032  OE2 GLU   117     -16.385 -81.379 -52.649  1.00  0.00      BSYN  
ATOM   1033    C GLU   117     -12.707 -82.225 -49.054  1.00  0.00      BSYN  
ATOM   1034    O GLU   117     -12.427 -81.143 -48.568  1.00  0.00      BSYN  
ATOM   1035    N SER   118     -11.988 -83.274 -49.513  1.00  0.00      BSYN  
ATOM   1036    H SER   118     -12.389 -83.880 -50.171  1.00  0.00      BSYN  
ATOM   1037   CA SER   118     -10.564 -83.407 -49.157  1.00  0.00      BSYN  
ATOM   1038   CB SER   118     -10.219 -84.825 -49.269  1.00  0.00      BSYN  
ATOM   1039   OG SER   118     -11.008 -85.817 -48.510  1.00  0.00      BSYN  
ATOM   1040   HG SER   118     -10.760 -85.724 -47.587  1.00  0.00      BSYN  
ATOM   1041    C SER   118      -9.674 -82.668 -50.079  1.00  0.00      BSYN  
ATOM   1042    O SER   118     -10.063 -82.681 -51.211  1.00  0.00      BSYN  
ATOM   1043    N TYR   119      -8.580 -81.954 -49.834  1.00  0.00      BSYN  
ATOM   1044    H TYR   119      -8.543 -81.785 -48.869  1.00  0.00      BSYN  
ATOM   1045   CA TYR   119      -7.675 -81.219 -50.739  1.00  0.00      BSYN  
ATOM   1046   CB TYR   119      -8.257 -79.826 -50.847  1.00  0.00      BSYN  
ATOM   1047   CG TYR   119      -9.179 -79.484 -52.037  1.00  0.00      BSYN  
ATOM   1048  CD1 TYR   119     -10.512 -79.235 -51.824  1.00  0.00      BSYN  
ATOM   1049  CE1 TYR   119     -11.279 -78.817 -52.930  1.00  0.00      BSYN  
ATOM   1050  CD2 TYR   119      -8.614 -79.379 -53.286  1.00  0.00      BSYN  
ATOM   1051  CE2 TYR   119      -9.356 -78.917 -54.379  1.00  0.00      BSYN  
ATOM   1052   CZ TYR   119     -10.671 -78.608 -54.197  1.00  0.00      BSYN  
ATOM   1053   OH TYR   119     -11.382 -78.123 -55.331  1.00  0.00      BSYN  
ATOM   1054   HH TYR   119     -12.082 -78.739 -55.558  1.00  0.00      BSYN  
ATOM   1055    C TYR   119      -6.188 -81.148 -50.674  1.00  0.00      BSYN  
ATOM   1056    O TYR   119      -5.627 -80.906 -49.588  1.00  0.00      BSYN  
ATOM   1057    N GLU   120      -5.435 -81.441 -51.734  1.00  0.00      BSYN  
ATOM   1058    H GLU   120      -5.982 -81.807 -52.460  1.00  0.00      BSYN  
ATOM   1059   CA GLU   120      -3.982 -81.564 -51.721  1.00  0.00      BSYN  
ATOM   1060   CB GLU   120      -3.467 -82.939 -52.340  1.00  0.00      BSYN  
ATOM   1061   CG GLU   120      -1.902 -83.185 -52.273  1.00  0.00      BSYN  
ATOM   1062   CD GLU   120      -1.549 -83.751 -50.924  1.00  0.00      BSYN  
ATOM   1063  OE1 GLU   120      -2.047 -84.742 -50.549  1.00  0.00      BSYN  
ATOM   1064  OE2 GLU   120      -0.814 -83.076 -50.189  1.00  0.00      BSYN  
ATOM   1065    C GLU   120      -3.421 -80.256 -52.296  1.00  0.00      BSYN  
ATOM   1066    O GLU   120      -3.295 -80.126 -53.495  1.00  0.00      BSYN  
ATOM   1067    N ASP   121      -3.161 -79.278 -51.305  1.00  0.00      BSYN  
ATOM   1068    H ASP   121      -3.126 -79.695 -50.419  1.00  0.00      BSYN  
ATOM   1069   CA ASP   121      -2.710 -77.925 -51.549  1.00  0.00      BSYN  
ATOM   1070   CB ASP   121      -3.270 -77.037 -50.517  1.00  0.00      BSYN  
ATOM   1071   CG ASP   121      -2.461 -75.721 -50.454  1.00  0.00      BSYN  
ATOM   1072  OD1 ASP   121      -1.598 -75.615 -49.560  1.00  0.00      BSYN  
ATOM   1073  OD2 ASP   121      -2.700 -74.775 -51.261  1.00  0.00      BSYN  
ATOM   1074    C ASP   121      -1.192 -77.979 -51.407  1.00  0.00      BSYN  
ATOM   1075    O ASP   121      -0.819 -78.557 -50.402  1.00  0.00      BSYN  
ATOM   1076    N PRO   122      -0.258 -77.472 -52.280  1.00  0.00      BSYN  
ATOM   1077   CD PRO   122      -0.580 -76.980 -53.660  1.00  0.00      BSYN  
ATOM   1078   CA PRO   122       1.182 -77.474 -51.972  1.00  0.00      BSYN  
ATOM   1079   CB PRO   122       1.701 -76.802 -53.275  1.00  0.00      BSYN  
ATOM   1080   CG PRO   122       0.629 -76.304 -54.261  1.00  0.00      BSYN  
ATOM   1081    C PRO   122       1.623 -76.563 -50.792  1.00  0.00      BSYN  
ATOM   1082    O PRO   122       1.316 -75.420 -50.862  1.00  0.00      BSYN  
ATOM   1083    N PRO   123       2.470 -76.956 -49.760  1.00  0.00      BSYN  
ATOM   1084   CD PRO   123       2.626 -78.339 -49.483  1.00  0.00      BSYN  
ATOM   1085   CA PRO   123       3.110 -76.080 -48.872  1.00  0.00      BSYN  
ATOM   1086   CB PRO   123       3.428 -77.020 -47.677  1.00  0.00      BSYN  
ATOM   1087   CG PRO   123       3.720 -78.331 -48.444  1.00  0.00      BSYN  
ATOM   1088    C PRO   123       4.225 -75.195 -49.338  1.00  0.00      BSYN  
ATOM   1089    O PRO   123       5.176 -75.753 -49.836  1.00  0.00      BSYN  
ATOM   1090    N GLN   124       4.031 -73.883 -49.470  1.00  0.00      BSYN  
ATOM   1091    H GLN   124       3.153 -73.466 -49.591  1.00  0.00      BSYN  
ATOM   1092   CA GLN   124       5.113 -72.993 -49.608  1.00  0.00      BSYN  
ATOM   1093   CB GLN   124       4.790 -71.973 -50.751  1.00  0.00      BSYN  
ATOM   1094   CG GLN   124       5.637 -72.167 -52.043  1.00  0.00      BSYN  
ATOM   1095   CD GLN   124       5.534 -73.443 -52.940  1.00  0.00      BSYN  
ATOM   1096  OE1 GLN   124       4.726 -73.544 -53.839  1.00  0.00      BSYN  
ATOM   1097  NE2 GLN   124       6.403 -74.453 -52.730  1.00  0.00      BSYN  
ATOM   1098 HE21 GLN   124       7.170 -74.235 -52.161  1.00  0.00      BSYN  
ATOM   1099 HE22 GLN   124       6.197 -75.387 -52.943  1.00  0.00      BSYN  
ATOM   1100    C GLN   124       5.892 -72.378 -48.445  1.00  0.00      BSYN  
ATOM   1101    O GLN   124       5.497 -72.377 -47.310  1.00  0.00      BSYN  
ATOM   1102    N GLU   125       6.853 -71.617 -48.951  1.00  0.00      BSYN  
ATOM   1103    H GLU   125       6.882 -71.481 -49.921  1.00  0.00      BSYN  
ATOM   1104   CA GLU   125       7.882 -70.862 -48.142  1.00  0.00      BSYN  
ATOM   1105   CB GLU   125       9.048 -71.884 -47.988  1.00  0.00      BSYN  
ATOM   1106   CG GLU   125      10.407 -71.511 -47.398  1.00  0.00      BSYN  
ATOM   1107   CD GLU   125      11.533 -72.515 -47.683  1.00  0.00      BSYN  
ATOM   1108  OE1 GLU   125      11.602 -73.466 -46.963  1.00  0.00      BSYN  
ATOM   1109  OE2 GLU   125      12.455 -72.302 -48.451  1.00  0.00      BSYN  
ATOM   1110    C GLU   125       8.437 -69.574 -48.826  1.00  0.00      BSYN  
ATOM   1111    O GLU   125       9.486 -69.453 -49.444  1.00  0.00      BSYN  
ATOM   1112    N GLU   126       7.598 -68.576 -48.521  1.00  0.00      BSYN  
ATOM   1113    H GLU   126       6.719 -68.694 -48.103  1.00  0.00      BSYN  
ATOM   1114   CA GLU   126       7.884 -67.189 -48.886  1.00  0.00      BSYN  
ATOM   1115   CB GLU   126       6.827 -66.683 -49.941  1.00  0.00      BSYN  
ATOM   1116   CG GLU   126       7.268 -65.905 -51.141  1.00  0.00      BSYN  
ATOM   1117   CD GLU   126       7.526 -64.404 -50.768  1.00  0.00      BSYN  
ATOM   1118  OE1 GLU   126       8.564 -63.956 -51.216  1.00  0.00      BSYN  
ATOM   1119  OE2 GLU   126       6.771 -63.707 -50.048  1.00  0.00      BSYN  
ATOM   1120    C GLU   126       7.771 -66.379 -47.625  1.00  0.00      BSYN  
ATOM   1121    O GLU   126       6.927 -66.466 -46.706  1.00  0.00      BSYN  
ATOM   1122    N TYR   127       8.756 -65.442 -47.570  1.00  0.00      BSYN  
ATOM   1123    H TYR   127       9.215 -65.248 -48.414  1.00  0.00      BSYN  
ATOM   1124   CA TYR   127       8.760 -64.432 -46.489  1.00  0.00      BSYN  
ATOM   1125   CB TYR   127      10.277 -64.303 -46.166  1.00  0.00      BSYN  
ATOM   1126   CG TYR   127      10.443 -63.440 -44.880  1.00  0.00      BSYN  
ATOM   1127  CD1 TYR   127      10.314 -63.842 -43.565  1.00  0.00      BSYN  
ATOM   1128  CE1 TYR   127      10.233 -63.004 -42.510  1.00  0.00      BSYN  
ATOM   1129  CD2 TYR   127      10.593 -62.133 -45.176  1.00  0.00      BSYN  
ATOM   1130  CE2 TYR   127      10.500 -61.221 -44.155  1.00  0.00      BSYN  
ATOM   1131   CZ TYR   127      10.393 -61.656 -42.796  1.00  0.00      BSYN  
ATOM   1132   OH TYR   127      10.357 -60.714 -41.750  1.00  0.00      BSYN  
ATOM   1133   HH TYR   127      10.359 -59.923 -42.294  1.00  0.00      BSYN  
ATOM   1134    C TYR   127       8.197 -63.109 -46.949  1.00  0.00      BSYN  
ATOM   1135    O TYR   127       8.548 -62.739 -48.087  1.00  0.00      BSYN  
ATOM   1136    N GLN   128       7.599 -62.250 -46.118  1.00  0.00      BSYN  
ATOM   1137    H GLN   128       7.682 -62.237 -45.142  1.00  0.00      BSYN  
ATOM   1138   CA GLN   128       6.898 -61.066 -46.603  1.00  0.00      BSYN  
ATOM   1139   CB GLN   128       5.544 -60.741 -45.933  1.00  0.00      BSYN  
ATOM   1140   CG GLN   128       4.667 -61.881 -45.466  1.00  0.00      BSYN  
ATOM   1141   CD GLN   128       3.895 -62.507 -46.715  1.00  0.00      BSYN  
ATOM   1142  OE1 GLN   128       2.857 -62.039 -47.098  1.00  0.00      BSYN  
ATOM   1143  NE2 GLN   128       4.406 -63.568 -47.370  1.00  0.00      BSYN  
ATOM   1144 HE21 GLN   128       5.252 -63.956 -47.065  1.00  0.00      BSYN  
ATOM   1145 HE22 GLN   128       4.078 -63.859 -48.246  1.00  0.00      BSYN  
ATOM   1146    C GLN   128       7.773 -59.807 -46.875  1.00  0.00      BSYN  
ATOM   1147    O GLN   128       8.067 -58.937 -46.077  1.00  0.00      BSYN  
ATOM   1148    N GLU   129       8.227 -59.762 -48.166  1.00  0.00      BSYN  
ATOM   1149    H GLU   129       8.082 -60.586 -48.677  1.00  0.00      BSYN  
ATOM   1150   CA GLU   129       8.835 -58.533 -48.692  1.00  0.00      BSYN  
ATOM   1151   CB GLU   129      10.379 -58.649 -48.680  1.00  0.00      BSYN  
ATOM   1152   CG GLU   129      10.989 -57.368 -48.886  1.00  0.00      BSYN  
ATOM   1153   CD GLU   129      12.305 -57.281 -48.048  1.00  0.00      BSYN  
ATOM   1154  OE1 GLU   129      12.253 -56.841 -46.889  1.00  0.00      BSYN  
ATOM   1155  OE2 GLU   129      13.413 -57.497 -48.522  1.00  0.00      BSYN  
ATOM   1156    C GLU   129       8.192 -58.419 -50.031  1.00  0.00      BSYN  
ATOM   1157    O GLU   129       8.211 -59.324 -50.880  1.00  0.00      BSYN  
ATOM   1158    N TYR   130       7.532 -57.290 -50.298  1.00  0.00      BSYN  
ATOM   1159    H TYR   130       7.447 -56.511 -49.709  1.00  0.00      BSYN  
ATOM   1160   CA TYR   130       6.641 -57.076 -51.472  1.00  0.00      BSYN  
ATOM   1161   CB TYR   130       5.124 -57.226 -51.249  1.00  0.00      BSYN  
ATOM   1162   CG TYR   130       4.384 -58.495 -51.335  1.00  0.00      BSYN  
ATOM   1163  CD1 TYR   130       4.090 -59.169 -52.487  1.00  0.00      BSYN  
ATOM   1164  CE1 TYR   130       3.497 -60.424 -52.447  1.00  0.00      BSYN  
ATOM   1165  CD2 TYR   130       4.086 -58.965 -50.067  1.00  0.00      BSYN  
ATOM   1166  CE2 TYR   130       3.407 -60.168 -50.073  1.00  0.00      BSYN  
ATOM   1167   CZ TYR   130       3.089 -60.868 -51.226  1.00  0.00      BSYN  
ATOM   1168   OH TYR   130       2.108 -61.931 -51.243  1.00  0.00      BSYN  
ATOM   1169   HH TYR   130       1.737 -62.079 -50.370  1.00  0.00      BSYN  
ATOM   1170    C TYR   130       6.916 -55.760 -52.104  1.00  0.00      BSYN  
ATOM   1171    O TYR   130       7.597 -54.847 -51.592  1.00  0.00      BSYN  
ATOM   1172    N GLU   131       6.284 -55.561 -53.303  1.00  0.00      BSYN  
ATOM   1173    H GLU   131       6.298 -56.435 -53.746  1.00  0.00      BSYN  
ATOM   1174   CA GLU   131       6.108 -54.229 -53.904  1.00  0.00      BSYN  
ATOM   1175   CB GLU   131       4.650 -54.040 -54.338  1.00  0.00      BSYN  
ATOM   1176   CG GLU   131       4.351 -54.786 -55.624  1.00  0.00      BSYN  
ATOM   1177   CD GLU   131       3.536 -53.941 -56.629  1.00  0.00      BSYN  
ATOM   1178  OE1 GLU   131       2.402 -54.415 -56.858  1.00  0.00      BSYN  
ATOM   1179  OE2 GLU   131       3.920 -52.812 -57.135  1.00  0.00      BSYN  
ATOM   1180    C GLU   131       6.500 -52.923 -53.279  1.00  0.00      BSYN  
ATOM   1181    O GLU   131       5.946 -52.452 -52.234  1.00  0.00      BSYN  
ATOM   1182    N PRO   132       7.386 -52.188 -53.994  1.00  0.00      BSYN  
ATOM   1183   CD PRO   132       8.489 -52.807 -54.717  1.00  0.00      BSYN  
ATOM   1184   CA PRO   132       7.718 -50.816 -53.684  1.00  0.00      BSYN  
ATOM   1185   CB PRO   132       8.937 -50.559 -54.542  1.00  0.00      BSYN  
ATOM   1186   CG PRO   132       9.593 -51.901 -54.353  1.00  0.00      BSYN  
ATOM   1187    C PRO   132       6.670 -49.695 -53.718  1.00  0.00      BSYN  
ATOM   1188    O PRO   132       5.756 -49.727 -54.561  1.00  0.00      BSYN  
ATOM   1189    N GLU   133       6.974 -48.635 -52.919  1.00  0.00      BSYN  
ATOM   1190    H GLU   133       7.493 -48.739 -52.095  1.00  0.00      BSYN  
ATOM   1191   CA GLU   133       6.347 -47.267 -53.020  1.00  0.00      BSYN  
ATOM   1192   CB GLU   133       4.933 -47.067 -52.373  1.00  0.00      BSYN  
ATOM   1193   CG GLU   133       3.904 -46.216 -53.131  1.00  0.00      BSYN  
ATOM   1194   CD GLU   133       2.450 -46.365 -52.666  1.00  0.00      BSYN  
ATOM   1195  OE1 GLU   133       1.535 -46.450 -53.571  1.00  0.00      BSYN  
ATOM   1196  OE2 GLU   133       2.166 -46.416 -51.454  1.00  0.00      BSYN  
ATOM   1197    C GLU   133       7.294 -46.210 -52.485  1.00  0.00      BSYN  
ATOM   1198    O GLU   133       8.118 -46.412 -51.496  1.00  0.00      BSYN  
ATOM   1199    N ALA   134       7.116 -44.969 -52.973  1.00  0.00      BSYN  
ATOM   1200    H ALA   134       6.569 -44.630 -53.712  1.00  0.00      BSYN  
ATOM   1201   CA ALA   134       7.655 -43.793 -52.254  1.00  0.00      BSYN  
ATOM   1202   CB ALA   134       7.257 -42.575 -53.079  1.00  0.00      BSYN  
ATOM   1203    C ALA   134       7.253 -43.656 -50.824  1.00  0.00      BSYN  
ATOM   1204  OT1 ALA   134       8.054 -43.586 -49.955  1.00  0.00      BSYN  
ATOM   1205  OT2 ALA   134       6.038 -43.650 -50.606  1.00  0.00      BSYN  
END
