# Supplementary material for: Data set of intrinsically disordered proteins analysed at a local protein conformation level
Source: Data Brief. 2020 Mar 5;29:105383. doi: 10.1016/j.dib.2020.105383 (PMC7078294; doi:10.1016/j.dib.2020.105383)
Supplement: Supplementary file 1 [file mmc1.zip › the data/1-DATA/PED1AAD-pdb/1AAD-220.pdb]

CRYST1    1.000    1.000    1.000  90.00  90.00  90.00 P 1           1
ATOM      1  HT1 MET     1     -20.785 -46.940  -2.198  1.00  0.00      BSYN  
ATOM      2  HT2 MET     1     -22.320 -47.648  -1.872  1.00  0.00      BSYN  
ATOM      3    N MET     1     -21.782 -47.005  -2.486  1.00  0.00      BSYN  
ATOM      4  HT3 MET     1     -22.116 -46.042  -2.692  1.00  0.00      BSYN  
ATOM      5   CA MET     1     -21.970 -47.666  -3.742  1.00  0.00      BSYN  
ATOM      6   CB MET     1     -23.380 -47.585  -4.161  1.00  0.00      BSYN  
ATOM      7   CG MET     1     -24.392 -48.450  -3.441  1.00  0.00      BSYN  
ATOM      8   SD MET     1     -26.106 -48.112  -3.818  1.00  0.00      BSYN  
ATOM      9   CE MET     1     -26.970 -49.632  -3.710  1.00  0.00      BSYN  
ATOM     10    C MET     1     -21.097 -46.769  -4.576  1.00  0.00      BSYN  
ATOM     11    O MET     1     -21.415 -45.604  -4.924  1.00  0.00      BSYN  
ATOM     12    N ASP     2     -19.808 -47.135  -4.543  1.00  0.00      BSYN  
ATOM     13    H ASP     2     -19.582 -47.904  -3.979  1.00  0.00      BSYN  
ATOM     14   CA ASP     2     -18.808 -46.528  -5.451  1.00  0.00      BSYN  
ATOM     15   CB ASP     2     -18.104 -45.228  -4.841  1.00  0.00      BSYN  
ATOM     16   CG ASP     2     -17.006 -44.752  -5.721  1.00  0.00      BSYN  
ATOM     17  OD1 ASP     2     -17.153 -43.546  -6.110  1.00  0.00      BSYN  
ATOM     18  OD2 ASP     2     -16.077 -45.454  -5.990  1.00  0.00      BSYN  
ATOM     19    C ASP     2     -17.922 -47.734  -5.804  1.00  0.00      BSYN  
ATOM     20    O ASP     2     -17.144 -48.118  -4.911  1.00  0.00      BSYN  
ATOM     21    N VAL     3     -17.900 -48.127  -7.001  1.00  0.00      BSYN  
ATOM     22    H VAL     3     -17.318 -48.894  -7.182  1.00  0.00      BSYN  
ATOM     23   CA VAL     3     -18.567 -47.594  -8.157  1.00  0.00      BSYN  
ATOM     24   CB VAL     3     -17.968 -48.032  -9.461  1.00  0.00      BSYN  
ATOM     25  CG1 VAL     3     -18.706 -47.459 -10.592  1.00  0.00      BSYN  
ATOM     26  CG2 VAL     3     -16.536 -47.890  -9.583  1.00  0.00      BSYN  
ATOM     27    C VAL     3     -20.020 -48.095  -8.350  1.00  0.00      BSYN  
ATOM     28    O VAL     3     -20.112 -49.353  -8.451  1.00  0.00      BSYN  
ATOM     29    N PHE     4     -20.983 -47.286  -8.287  1.00  0.00      BSYN  
ATOM     30    H PHE     4     -20.834 -46.330  -8.128  1.00  0.00      BSYN  
ATOM     31   CA PHE     4     -22.350 -47.594  -8.435  1.00  0.00      BSYN  
ATOM     32   CB PHE     4     -23.332 -46.525  -8.181  1.00  0.00      BSYN  
ATOM     33   CG PHE     4     -24.840 -46.828  -8.099  1.00  0.00      BSYN  
ATOM     34  CD1 PHE     4     -25.520 -46.862  -6.874  1.00  0.00      BSYN  
ATOM     35  CD2 PHE     4     -25.580 -47.088  -9.213  1.00  0.00      BSYN  
ATOM     36  CE1 PHE     4     -26.923 -46.987  -6.984  1.00  0.00      BSYN  
ATOM     37  CE2 PHE     4     -26.928 -47.264  -9.258  1.00  0.00      BSYN  
ATOM     38   CZ PHE     4     -27.626 -47.147  -8.108  1.00  0.00      BSYN  
ATOM     39    C PHE     4     -22.786 -48.497  -9.630  1.00  0.00      BSYN  
ATOM     40    O PHE     4     -23.468 -49.485  -9.407  1.00  0.00      BSYN  
ATOM     41    N MET     5     -22.269 -48.253 -10.812  1.00  0.00      BSYN  
ATOM     42    H MET     5     -21.481 -47.670 -10.838  1.00  0.00      BSYN  
ATOM     43   CA MET     5     -22.613 -49.070 -11.990  1.00  0.00      BSYN  
ATOM     44   CB MET     5     -22.742 -48.079 -13.174  1.00  0.00      BSYN  
ATOM     45   CG MET     5     -23.796 -46.962 -13.221  1.00  0.00      BSYN  
ATOM     46   SD MET     5     -23.401 -45.878 -14.563  1.00  0.00      BSYN  
ATOM     47   CE MET     5     -23.963 -46.984 -15.853  1.00  0.00      BSYN  
ATOM     48    C MET     5     -21.597 -50.124 -12.185  1.00  0.00      BSYN  
ATOM     49    O MET     5     -20.434 -49.768 -12.504  1.00  0.00      BSYN  
ATOM     50    N LYS     6     -21.927 -51.381 -11.990  1.00  0.00      BSYN  
ATOM     51    H LYS     6     -22.870 -51.543 -11.776  1.00  0.00      BSYN  
ATOM     52   CA LYS     6     -20.993 -52.409 -12.112  1.00  0.00      BSYN  
ATOM     53   CB LYS     6     -21.534 -53.559 -11.152  1.00  0.00      BSYN  
ATOM     54   CG LYS     6     -21.706 -53.237  -9.712  1.00  0.00      BSYN  
ATOM     55   CD LYS     6     -21.385 -54.275  -8.704  1.00  0.00      BSYN  
ATOM     56   CE LYS     6     -21.633 -53.686  -7.351  1.00  0.00      BSYN  
ATOM     57   NZ LYS     6     -20.518 -52.814  -7.148  1.00  0.00      BSYN  
ATOM     58  HZ1 LYS     6     -20.449 -52.231  -8.006  1.00  0.00      BSYN  
ATOM     59  HZ2 LYS     6     -20.809 -52.191  -6.368  1.00  0.00      BSYN  
ATOM     60  HZ3 LYS     6     -19.581 -53.222  -6.952  1.00  0.00      BSYN  
ATOM     61    C LYS     6     -20.766 -52.959 -13.485  1.00  0.00      BSYN  
ATOM     62    O LYS     6     -19.810 -53.714 -13.467  1.00  0.00      BSYN  
ATOM     63    N GLY     7     -21.384 -52.614 -14.633  1.00  0.00      BSYN  
ATOM     64    H GLY     7     -22.108 -51.989 -14.420  1.00  0.00      BSYN  
ATOM     65   CA GLY     7     -21.018 -53.272 -15.897  1.00  0.00      BSYN  
ATOM     66    C GLY     7     -21.856 -54.442 -16.309  1.00  0.00      BSYN  
ATOM     67    O GLY     7     -22.435 -54.496 -17.384  1.00  0.00      BSYN  
ATOM     68    N LEU     8     -21.922 -55.452 -15.479  1.00  0.00      BSYN  
ATOM     69    H LEU     8     -21.395 -55.440 -14.652  1.00  0.00      BSYN  
ATOM     70   CA LEU     8     -22.570 -56.714 -15.783  1.00  0.00      BSYN  
ATOM     71   CB LEU     8     -21.431 -57.890 -15.842  1.00  0.00      BSYN  
ATOM     72   CG LEU     8     -21.924 -59.166 -16.562  1.00  0.00      BSYN  
ATOM     73  CD1 LEU     8     -22.497 -58.882 -17.934  1.00  0.00      BSYN  
ATOM     74  CD2 LEU     8     -20.815 -59.978 -16.870  1.00  0.00      BSYN  
ATOM     75    C LEU     8     -23.443 -56.944 -14.486  1.00  0.00      BSYN  
ATOM     76    O LEU     8     -23.369 -56.219 -13.454  1.00  0.00      BSYN  
ATOM     77    N SER     9     -24.403 -57.943 -14.543  1.00  0.00      BSYN  
ATOM     78    H SER     9     -24.583 -58.402 -15.389  1.00  0.00      BSYN  
ATOM     79   CA SER     9     -25.101 -58.286 -13.359  1.00  0.00      BSYN  
ATOM     80   CB SER     9     -26.358 -59.196 -13.615  1.00  0.00      BSYN  
ATOM     81   OG SER     9     -26.819 -59.061 -15.011  1.00  0.00      BSYN  
ATOM     82   HG SER     9     -27.639 -59.399 -15.378  1.00  0.00      BSYN  
ATOM     83    C SER     9     -24.202 -59.056 -12.431  1.00  0.00      BSYN  
ATOM     84    O SER     9     -24.603 -59.061 -11.298  1.00  0.00      BSYN  
ATOM     85    N MET    10     -23.165 -59.751 -12.845  1.00  0.00      BSYN  
ATOM     86    H MET    10     -23.157 -59.898 -13.814  1.00  0.00      BSYN  
ATOM     87   CA MET    10     -22.221 -60.499 -11.933  1.00  0.00      BSYN  
ATOM     88   CB MET    10     -21.900 -61.824 -12.488  1.00  0.00      BSYN  
ATOM     89   CG MET    10     -22.678 -63.047 -12.015  1.00  0.00      BSYN  
ATOM     90   SD MET    10     -21.827 -64.687 -12.149  1.00  0.00      BSYN  
ATOM     91   CE MET    10     -20.384 -64.480 -11.158  1.00  0.00      BSYN  
ATOM     92    C MET    10     -21.024 -59.826 -11.364  1.00  0.00      BSYN  
ATOM     93    O MET    10     -20.211 -59.617 -12.178  1.00  0.00      BSYN  
ATOM     94    N ALA    11     -20.789 -59.348 -10.116  1.00  0.00      BSYN  
ATOM     95    H ALA    11     -19.975 -58.811 -10.024  1.00  0.00      BSYN  
ATOM     96   CA ALA    11     -21.637 -59.647  -8.961  1.00  0.00      BSYN  
ATOM     97   CB ALA    11     -20.991 -60.595  -8.046  1.00  0.00      BSYN  
ATOM     98    C ALA    11     -21.787 -58.297  -8.152  1.00  0.00      BSYN  
ATOM     99    O ALA    11     -21.338 -57.259  -8.566  1.00  0.00      BSYN  
ATOM    100    N LYS    12     -22.514 -58.397  -7.053  1.00  0.00      BSYN  
ATOM    101    H LYS    12     -22.578 -59.323  -6.736  1.00  0.00      BSYN  
ATOM    102   CA LYS    12     -22.947 -57.207  -6.363  1.00  0.00      BSYN  
ATOM    103   CB LYS    12     -24.531 -56.755  -6.522  1.00  0.00      BSYN  
ATOM    104   CG LYS    12     -25.253 -56.654  -7.755  1.00  0.00      BSYN  
ATOM    105   CD LYS    12     -26.823 -56.638  -7.481  1.00  0.00      BSYN  
ATOM    106   CE LYS    12     -27.681 -56.744  -8.805  1.00  0.00      BSYN  
ATOM    107   NZ LYS    12     -29.095 -57.210  -8.634  1.00  0.00      BSYN  
ATOM    108  HZ1 LYS    12     -29.106 -58.247  -8.549  1.00  0.00      BSYN  
ATOM    109  HZ2 LYS    12     -29.464 -56.743  -7.781  1.00  0.00      BSYN  
ATOM    110  HZ3 LYS    12     -29.562 -56.996  -9.538  1.00  0.00      BSYN  
ATOM    111    C LYS    12     -22.629 -57.388  -4.901  1.00  0.00      BSYN  
ATOM    112    O LYS    12     -23.478 -57.451  -3.973  1.00  0.00      BSYN  
ATOM    113    N GLU    13     -21.295 -57.461  -4.675  1.00  0.00      BSYN  
ATOM    114    H GLU    13     -20.742 -57.077  -5.387  1.00  0.00      BSYN  
ATOM    115   CA GLU    13     -20.904 -57.341  -3.278  1.00  0.00      BSYN  
ATOM    116   CB GLU    13     -19.959 -58.377  -2.950  1.00  0.00      BSYN  
ATOM    117   CG GLU    13     -20.648 -59.703  -3.150  1.00  0.00      BSYN  
ATOM    118   CD GLU    13     -20.100 -60.862  -2.354  1.00  0.00      BSYN  
ATOM    119  OE1 GLU    13     -19.945 -61.875  -2.945  1.00  0.00      BSYN  
ATOM    120  OE2 GLU    13     -19.608 -60.672  -1.220  1.00  0.00      BSYN  
ATOM    121    C GLU    13     -20.320 -55.922  -2.945  1.00  0.00      BSYN  
ATOM    122    O GLU    13     -20.313 -55.534  -1.738  1.00  0.00      BSYN  
ATOM    123    N GLY    14     -20.068 -55.135  -3.967  1.00  0.00      BSYN  
ATOM    124    H GLY    14     -20.024 -55.511  -4.871  1.00  0.00      BSYN  
ATOM    125   CA GLY    14     -19.646 -53.753  -3.727  1.00  0.00      BSYN  
ATOM    126    C GLY    14     -18.298 -53.286  -4.294  1.00  0.00      BSYN  
ATOM    127    O GLY    14     -18.167 -52.403  -5.145  1.00  0.00      BSYN  
ATOM    128    N VAL    15     -17.366 -53.972  -3.612  1.00  0.00      BSYN  
ATOM    129    H VAL    15     -17.548 -54.229  -2.684  1.00  0.00      BSYN  
ATOM    130   CA VAL    15     -16.022 -54.047  -4.165  1.00  0.00      BSYN  
ATOM    131   CB VAL    15     -15.117 -54.756  -3.180  1.00  0.00      BSYN  
ATOM    132  CG1 VAL    15     -13.751 -54.405  -3.744  1.00  0.00      BSYN  
ATOM    133  CG2 VAL    15     -15.128 -54.308  -1.650  1.00  0.00      BSYN  
ATOM    134    C VAL    15     -16.089 -54.755  -5.532  1.00  0.00      BSYN  
ATOM    135    O VAL    15     -15.684 -54.271  -6.496  1.00  0.00      BSYN  
ATOM    136    N VAL    16     -16.616 -55.975  -5.445  1.00  0.00      BSYN  
ATOM    137    H VAL    16     -17.155 -56.137  -4.643  1.00  0.00      BSYN  
ATOM    138   CA VAL    16     -16.642 -56.976  -6.419  1.00  0.00      BSYN  
ATOM    139   CB VAL    16     -15.987 -58.230  -5.843  1.00  0.00      BSYN  
ATOM    140  CG1 VAL    16     -14.933 -58.749  -6.806  1.00  0.00      BSYN  
ATOM    141  CG2 VAL    16     -15.224 -58.302  -4.452  1.00  0.00      BSYN  
ATOM    142    C VAL    16     -17.984 -57.132  -7.092  1.00  0.00      BSYN  
ATOM    143    O VAL    16     -18.937 -57.350  -6.376  1.00  0.00      BSYN  
ATOM    144    N ALA    17     -18.275 -56.925  -8.373  1.00  0.00      BSYN  
ATOM    145    H ALA    17     -19.240 -56.913  -8.548  1.00  0.00      BSYN  
ATOM    146   CA ALA    17     -17.215 -56.631  -9.301  1.00  0.00      BSYN  
ATOM    147   CB ALA    17     -16.802 -57.890 -10.116  1.00  0.00      BSYN  
ATOM    148    C ALA    17     -17.575 -55.450 -10.210  1.00  0.00      BSYN  
ATOM    149    O ALA    17     -18.622 -55.350 -10.852  1.00  0.00      BSYN  
ATOM    150    N ALA    18     -16.717 -54.439  -9.888  1.00  0.00      BSYN  
ATOM    151    H ALA    18     -15.992 -54.605  -9.250  1.00  0.00      BSYN  
ATOM    152   CA ALA    18     -16.485 -53.285 -10.729  1.00  0.00      BSYN  
ATOM    153   CB ALA    18     -15.697 -52.297  -9.931  1.00  0.00      BSYN  
ATOM    154    C ALA    18     -15.642 -53.664 -11.968  1.00  0.00      BSYN  
ATOM    155    O ALA    18     -14.492 -53.821 -12.050  1.00  0.00      BSYN  
ATOM    156    N ALA    19     -16.579 -54.085 -12.873  1.00  0.00      BSYN  
ATOM    157    H ALA    19     -17.474 -54.333 -12.559  1.00  0.00      BSYN  
ATOM    158   CA ALA    19     -16.265 -54.316 -14.241  1.00  0.00      BSYN  
ATOM    159   CB ALA    19     -17.254 -55.366 -14.641  1.00  0.00      BSYN  
ATOM    160    C ALA    19     -16.397 -53.159 -15.289  1.00  0.00      BSYN  
ATOM    161    O ALA    19     -15.763 -53.233 -16.281  1.00  0.00      BSYN  
ATOM    162    N GLU    20     -17.250 -52.197 -14.979  1.00  0.00      BSYN  
ATOM    163    H GLU    20     -17.656 -52.290 -14.092  1.00  0.00      BSYN  
ATOM    164   CA GLU    20     -17.540 -51.001 -15.807  1.00  0.00      BSYN  
ATOM    165   CB GLU    20     -18.191 -49.905 -14.991  1.00  0.00      BSYN  
ATOM    166   CG GLU    20     -19.025 -48.911 -15.772  1.00  0.00      BSYN  
ATOM    167   CD GLU    20     -19.577 -47.699 -14.973  1.00  0.00      BSYN  
ATOM    168  OE1 GLU    20     -20.509 -47.091 -15.565  1.00  0.00      BSYN  
ATOM    169  OE2 GLU    20     -19.184 -47.364 -13.894  1.00  0.00      BSYN  
ATOM    170    C GLU    20     -16.399 -50.405 -16.582  1.00  0.00      BSYN  
ATOM    171    O GLU    20     -15.671 -49.418 -16.312  1.00  0.00      BSYN  
ATOM    172    N LYS    21     -16.408 -50.916 -17.771  1.00  0.00      BSYN  
ATOM    173    H LYS    21     -17.257 -51.335 -18.025  1.00  0.00      BSYN  
ATOM    174   CA LYS    21     -15.471 -50.570 -18.773  1.00  0.00      BSYN  
ATOM    175   CB LYS    21     -15.337 -51.620 -19.688  1.00  0.00      BSYN  
ATOM    176   CG LYS    21     -14.151 -51.531 -20.542  1.00  0.00      BSYN  
ATOM    177   CD LYS    21     -14.250 -52.802 -21.372  1.00  0.00      BSYN  
ATOM    178   CE LYS    21     -13.173 -52.996 -22.544  1.00  0.00      BSYN  
ATOM    179   NZ LYS    21     -13.349 -54.342 -23.156  1.00  0.00      BSYN  
ATOM    180  HZ1 LYS    21     -13.114 -55.000 -22.386  1.00  0.00      BSYN  
ATOM    181  HZ2 LYS    21     -14.321 -54.414 -23.520  1.00  0.00      BSYN  
ATOM    182  HZ3 LYS    21     -12.602 -54.385 -23.878  1.00  0.00      BSYN  
ATOM    183    C LYS    21     -16.006 -49.354 -19.637  1.00  0.00      BSYN  
ATOM    184    O LYS    21     -15.319 -48.506 -20.082  1.00  0.00      BSYN  
ATOM    185    N THR    22     -17.335 -49.323 -19.820  1.00  0.00      BSYN  
ATOM    186    H THR    22     -17.876 -49.833 -19.181  1.00  0.00      BSYN  
ATOM    187   CA THR    22     -17.898 -48.322 -20.843  1.00  0.00      BSYN  
ATOM    188   CB THR    22     -19.036 -48.930 -21.727  1.00  0.00      BSYN  
ATOM    189  OG1 THR    22     -18.472 -49.926 -22.413  1.00  0.00      BSYN  
ATOM    190  HG1 THR    22     -19.094 -50.104 -23.123  1.00  0.00      BSYN  
ATOM    191  CG2 THR    22     -19.373 -47.950 -22.840  1.00  0.00      BSYN  
ATOM    192    C THR    22     -18.523 -47.203 -19.990  1.00  0.00      BSYN  
ATOM    193    O THR    22     -19.568 -47.348 -19.288  1.00  0.00      BSYN  
ATOM    194    N LYS    23     -17.661 -46.157 -20.019  1.00  0.00      BSYN  
ATOM    195    H LYS    23     -16.835 -46.338 -20.515  1.00  0.00      BSYN  
ATOM    196   CA LYS    23     -17.902 -44.854 -19.341  1.00  0.00      BSYN  
ATOM    197   CB LYS    23     -17.117 -45.094 -18.115  1.00  0.00      BSYN  
ATOM    198   CG LYS    23     -17.520 -44.104 -16.947  1.00  0.00      BSYN  
ATOM    199   CD LYS    23     -16.662 -44.231 -15.694  1.00  0.00      BSYN  
ATOM    200   CE LYS    23     -17.122 -43.258 -14.674  1.00  0.00      BSYN  
ATOM    201   NZ LYS    23     -18.166 -43.886 -13.869  1.00  0.00      BSYN  
ATOM    202  HZ1 LYS    23     -18.735 -44.430 -14.549  1.00  0.00      BSYN  
ATOM    203  HZ2 LYS    23     -17.707 -44.668 -13.360  1.00  0.00      BSYN  
ATOM    204  HZ3 LYS    23     -18.549 -43.209 -13.179  1.00  0.00      BSYN  
ATOM    205    C LYS    23     -17.509 -43.636 -20.211  1.00  0.00      BSYN  
ATOM    206    O LYS    23     -17.700 -43.759 -21.411  1.00  0.00      BSYN  
ATOM    207    N GLN    24     -16.934 -42.462 -19.716  1.00  0.00      BSYN  
ATOM    208    H GLN    24     -16.706 -42.381 -18.767  1.00  0.00      BSYN  
ATOM    209   CA GLN    24     -16.952 -41.297 -20.499  1.00  0.00      BSYN  
ATOM    210   CB GLN    24     -17.449 -39.999 -19.836  1.00  0.00      BSYN  
ATOM    211   CG GLN    24     -18.855 -40.109 -19.906  1.00  0.00      BSYN  
ATOM    212   CD GLN    24     -19.563 -39.498 -21.198  1.00  0.00      BSYN  
ATOM    213  OE1 GLN    24     -19.211 -39.518 -22.408  1.00  0.00      BSYN  
ATOM    214  NE2 GLN    24     -20.522 -38.631 -20.913  1.00  0.00      BSYN  
ATOM    215 HE21 GLN    24     -21.011 -38.092 -21.570  1.00  0.00      BSYN  
ATOM    216 HE22 GLN    24     -20.726 -38.515 -19.962  1.00  0.00      BSYN  
ATOM    217    C GLN    24     -15.635 -40.962 -21.163  1.00  0.00      BSYN  
ATOM    218    O GLN    24     -14.724 -40.402 -20.592  1.00  0.00      BSYN  
ATOM    219    N GLY    25     -15.618 -41.240 -22.477  1.00  0.00      BSYN  
ATOM    220    H GLY    25     -16.368 -41.491 -23.055  1.00  0.00      BSYN  
ATOM    221   CA GLY    25     -14.363 -41.347 -23.172  1.00  0.00      BSYN  
ATOM    222    C GLY    25     -14.431 -42.460 -24.247  1.00  0.00      BSYN  
ATOM    223    O GLY    25     -14.787 -42.110 -25.330  1.00  0.00      BSYN  
ATOM    224    N VAL    26     -14.282 -43.746 -24.018  1.00  0.00      BSYN  
ATOM    225    H VAL    26     -14.399 -44.124 -23.121  1.00  0.00      BSYN  
ATOM    226   CA VAL    26     -14.049 -44.672 -25.102  1.00  0.00      BSYN  
ATOM    227   CB VAL    26     -12.903 -45.638 -24.784  1.00  0.00      BSYN  
ATOM    228  CG1 VAL    26     -11.439 -44.974 -24.902  1.00  0.00      BSYN  
ATOM    229  CG2 VAL    26     -13.026 -46.090 -23.365  1.00  0.00      BSYN  
ATOM    230    C VAL    26     -15.264 -45.350 -25.669  1.00  0.00      BSYN  
ATOM    231    O VAL    26     -16.009 -46.004 -24.915  1.00  0.00      BSYN  
ATOM    232    N THR    27     -15.595 -44.990 -26.828  1.00  0.00      BSYN  
ATOM    233    H THR    27     -15.161 -44.175 -27.156  1.00  0.00      BSYN  
ATOM    234   CA THR    27     -16.619 -45.678 -27.648  1.00  0.00      BSYN  
ATOM    235   CB THR    27     -16.907 -44.711 -28.867  1.00  0.00      BSYN  
ATOM    236  OG1 THR    27     -17.103 -43.481 -28.302  1.00  0.00      BSYN  
ATOM    237  HG1 THR    27     -17.824 -43.392 -27.675  1.00  0.00      BSYN  
ATOM    238  CG2 THR    27     -17.990 -45.007 -29.828  1.00  0.00      BSYN  
ATOM    239    C THR    27     -16.289 -47.102 -28.038  1.00  0.00      BSYN  
ATOM    240    O THR    27     -15.496 -47.433 -28.904  1.00  0.00      BSYN  
ATOM    241    N GLU    28     -17.033 -47.919 -27.296  1.00  0.00      BSYN  
ATOM    242    H GLU    28     -17.614 -47.506 -26.623  1.00  0.00      BSYN  
ATOM    243   CA GLU    28     -16.915 -49.392 -27.565  1.00  0.00      BSYN  
ATOM    244   CB GLU    28     -17.088 -50.347 -26.333  1.00  0.00      BSYN  
ATOM    245   CG GLU    28     -16.579 -51.755 -26.325  1.00  0.00      BSYN  
ATOM    246   CD GLU    28     -17.016 -52.324 -24.965  1.00  0.00      BSYN  
ATOM    247  OE1 GLU    28     -18.094 -52.894 -25.018  1.00  0.00      BSYN  
ATOM    248  OE2 GLU    28     -16.349 -52.040 -23.908  1.00  0.00      BSYN  
ATOM    249    C GLU    28     -17.664 -49.864 -28.726  1.00  0.00      BSYN  
ATOM    250    O GLU    28     -18.801 -50.303 -28.545  1.00  0.00      BSYN  
ATOM    251    N ALA    29     -16.935 -49.745 -29.848  1.00  0.00      BSYN  
ATOM    252    H ALA    29     -16.038 -49.351 -29.891  1.00  0.00      BSYN  
ATOM    253   CA ALA    29     -17.416 -50.268 -31.069  1.00  0.00      BSYN  
ATOM    254   CB ALA    29     -16.933 -49.313 -32.095  1.00  0.00      BSYN  
ATOM    255    C ALA    29     -16.992 -51.692 -31.567  1.00  0.00      BSYN  
ATOM    256    O ALA    29     -15.938 -51.901 -32.169  1.00  0.00      BSYN  
ATOM    257    N ALA    30     -17.856 -52.606 -31.206  1.00  0.00      BSYN  
ATOM    258    H ALA    30     -18.683 -52.369 -30.738  1.00  0.00      BSYN  
ATOM    259   CA ALA    30     -17.513 -54.003 -31.376  1.00  0.00      BSYN  
ATOM    260   CB ALA    30     -17.581 -54.787 -30.012  1.00  0.00      BSYN  
ATOM    261    C ALA    30     -18.417 -54.576 -32.531  1.00  0.00      BSYN  
ATOM    262    O ALA    30     -17.967 -55.120 -33.559  1.00  0.00      BSYN  
ATOM    263    N GLU    31     -19.762 -54.380 -32.407  1.00  0.00      BSYN  
ATOM    264    H GLU    31     -20.126 -53.760 -31.742  1.00  0.00      BSYN  
ATOM    265   CA GLU    31     -20.681 -54.778 -33.427  1.00  0.00      BSYN  
ATOM    266   CB GLU    31     -21.477 -55.701 -32.683  1.00  0.00      BSYN  
ATOM    267   CG GLU    31     -21.418 -56.918 -33.665  1.00  0.00      BSYN  
ATOM    268   CD GLU    31     -20.097 -57.710 -33.754  1.00  0.00      BSYN  
ATOM    269  OE1 GLU    31     -19.483 -57.692 -34.804  1.00  0.00      BSYN  
ATOM    270  OE2 GLU    31     -19.688 -58.381 -32.840  1.00  0.00      BSYN  
ATOM    271    C GLU    31     -21.590 -53.697 -33.903  1.00  0.00      BSYN  
ATOM    272    O GLU    31     -22.478 -53.228 -33.190  1.00  0.00      BSYN  
ATOM    273    N LYS    32     -21.430 -53.117 -35.135  1.00  0.00      BSYN  
ATOM    274    H LYS    32     -20.529 -52.992 -35.500  1.00  0.00      BSYN  
ATOM    275   CA LYS    32     -22.395 -52.133 -35.682  1.00  0.00      BSYN  
ATOM    276   CB LYS    32     -21.649 -51.151 -36.340  1.00  0.00      BSYN  
ATOM    277   CG LYS    32     -20.751 -50.405 -35.385  1.00  0.00      BSYN  
ATOM    278   CD LYS    32     -19.758 -49.594 -36.119  1.00  0.00      BSYN  
ATOM    279   CE LYS    32     -20.628 -48.423 -36.706  1.00  0.00      BSYN  
ATOM    280   NZ LYS    32     -20.867 -47.411 -35.611  1.00  0.00      BSYN  
ATOM    281  HZ1 LYS    32     -21.377 -46.650 -36.104  1.00  0.00      BSYN  
ATOM    282  HZ2 LYS    32     -21.438 -47.760 -34.815  1.00  0.00      BSYN  
ATOM    283  HZ3 LYS    32     -19.982 -46.918 -35.378  1.00  0.00      BSYN  
ATOM    284    C LYS    32     -23.356 -52.799 -36.654  1.00  0.00      BSYN  
ATOM    285    O LYS    32     -23.782 -53.893 -36.435  1.00  0.00      BSYN  
ATOM    286    N THR    33     -23.624 -52.178 -37.843  1.00  0.00      BSYN  
ATOM    287    H THR    33     -23.483 -51.226 -38.030  1.00  0.00      BSYN  
ATOM    288   CA THR    33     -24.388 -52.915 -38.879  1.00  0.00      BSYN  
ATOM    289   CB THR    33     -25.378 -51.947 -39.516  1.00  0.00      BSYN  
ATOM    290  OG1 THR    33     -25.052 -50.612 -39.384  1.00  0.00      BSYN  
ATOM    291  HG1 THR    33     -25.813 -50.039 -39.501  1.00  0.00      BSYN  
ATOM    292  CG2 THR    33     -26.719 -52.359 -38.954  1.00  0.00      BSYN  
ATOM    293    C THR    33     -23.429 -53.570 -39.838  1.00  0.00      BSYN  
ATOM    294    O THR    33     -23.301 -53.118 -40.986  1.00  0.00      BSYN  
ATOM    295    N LYS    34     -22.783 -54.673 -39.394  1.00  0.00      BSYN  
ATOM    296    H LYS    34     -22.919 -54.949 -38.463  1.00  0.00      BSYN  
ATOM    297   CA LYS    34     -22.050 -55.404 -40.397  1.00  0.00      BSYN  
ATOM    298   CB LYS    34     -20.534 -55.359 -39.991  1.00  0.00      BSYN  
ATOM    299   CG LYS    34     -19.759 -54.058 -39.624  1.00  0.00      BSYN  
ATOM    300   CD LYS    34     -18.611 -54.010 -38.651  1.00  0.00      BSYN  
ATOM    301   CE LYS    34     -18.952 -54.441 -37.212  1.00  0.00      BSYN  
ATOM    302   NZ LYS    34     -18.486 -55.790 -37.113  1.00  0.00      BSYN  
ATOM    303  HZ1 LYS    34     -19.076 -56.286 -37.811  1.00  0.00      BSYN  
ATOM    304  HZ2 LYS    34     -17.487 -56.016 -37.292  1.00  0.00      BSYN  
ATOM    305  HZ3 LYS    34     -18.765 -56.279 -36.239  1.00  0.00      BSYN  
ATOM    306    C LYS    34     -22.551 -56.798 -40.498  1.00  0.00      BSYN  
ATOM    307    O LYS    34     -23.218 -57.411 -39.646  1.00  0.00      BSYN  
ATOM    308    N GLU    35     -22.381 -57.280 -41.717  1.00  0.00      BSYN  
ATOM    309    H GLU    35     -21.831 -56.906 -42.437  1.00  0.00      BSYN  
ATOM    310   CA GLU    35     -22.562 -58.727 -41.886  1.00  0.00      BSYN  
ATOM    311   CB GLU    35     -22.826 -59.199 -43.304  1.00  0.00      BSYN  
ATOM    312   CG GLU    35     -24.255 -58.604 -43.700  1.00  0.00      BSYN  
ATOM    313   CD GLU    35     -24.908 -58.928 -44.988  1.00  0.00      BSYN  
ATOM    314  OE1 GLU    35     -26.066 -59.372 -45.010  1.00  0.00      BSYN  
ATOM    315  OE2 GLU    35     -24.313 -58.525 -46.014  1.00  0.00      BSYN  
ATOM    316    C GLU    35     -21.449 -59.662 -41.392  1.00  0.00      BSYN  
ATOM    317    O GLU    35     -20.308 -59.254 -41.204  1.00  0.00      BSYN  
ATOM    318    N GLY    36     -21.721 -60.907 -41.150  1.00  0.00      BSYN  
ATOM    319    H GLY    36     -22.656 -61.065 -40.905  1.00  0.00      BSYN  
ATOM    320   CA GLY    36     -20.735 -61.983 -40.905  1.00  0.00      BSYN  
ATOM    321    C GLY    36     -19.819 -62.027 -39.689  1.00  0.00      BSYN  
ATOM    322    O GLY    36     -18.687 -62.432 -39.696  1.00  0.00      BSYN  
ATOM    323    N VAL    37     -20.430 -61.614 -38.539  1.00  0.00      BSYN  
ATOM    324    H VAL    37     -21.385 -61.409 -38.624  1.00  0.00      BSYN  
ATOM    325   CA VAL    37     -19.661 -61.406 -37.336  1.00  0.00      BSYN  
ATOM    326   CB VAL    37     -19.539 -59.947 -36.984  1.00  0.00      BSYN  
ATOM    327  CG1 VAL    37     -18.705 -59.099 -37.949  1.00  0.00      BSYN  
ATOM    328  CG2 VAL    37     -20.998 -59.364 -36.890  1.00  0.00      BSYN  
ATOM    329    C VAL    37     -20.083 -62.297 -36.093  1.00  0.00      BSYN  
ATOM    330    O VAL    37     -19.535 -62.168 -34.992  1.00  0.00      BSYN  
ATOM    331    N LEU    38     -20.858 -63.383 -36.366  1.00  0.00      BSYN  
ATOM    332    H LEU    38     -20.869 -63.842 -37.233  1.00  0.00      BSYN  
ATOM    333   CA LEU    38     -21.428 -64.214 -35.297  1.00  0.00      BSYN  
ATOM    334   CB LEU    38     -23.013 -64.425 -35.595  1.00  0.00      BSYN  
ATOM    335   CG LEU    38     -23.756 -65.207 -34.560  1.00  0.00      BSYN  
ATOM    336  CD1 LEU    38     -23.982 -64.272 -33.379  1.00  0.00      BSYN  
ATOM    337  CD2 LEU    38     -25.116 -65.721 -34.930  1.00  0.00      BSYN  
ATOM    338    C LEU    38     -20.573 -65.459 -34.996  1.00  0.00      BSYN  
ATOM    339    O LEU    38     -20.181 -65.667 -33.885  1.00  0.00      BSYN  
ATOM    340    N TYR    39     -20.374 -66.309 -36.020  1.00  0.00      BSYN  
ATOM    341    H TYR    39     -20.732 -66.071 -36.900  1.00  0.00      BSYN  
ATOM    342   CA TYR    39     -19.491 -67.483 -35.931  1.00  0.00      BSYN  
ATOM    343   CB TYR    39     -18.031 -67.172 -35.583  1.00  0.00      BSYN  
ATOM    344   CG TYR    39     -17.576 -66.092 -36.511  1.00  0.00      BSYN  
ATOM    345  CD1 TYR    39     -17.711 -66.157 -37.936  1.00  0.00      BSYN  
ATOM    346  CE1 TYR    39     -17.008 -65.257 -38.698  1.00  0.00      BSYN  
ATOM    347  CD2 TYR    39     -16.766 -65.156 -35.878  1.00  0.00      BSYN  
ATOM    348  CE2 TYR    39     -16.115 -64.289 -36.692  1.00  0.00      BSYN  
ATOM    349   CZ TYR    39     -16.139 -64.406 -38.053  1.00  0.00      BSYN  
ATOM    350   OH TYR    39     -15.322 -63.543 -38.711  1.00  0.00      BSYN  
ATOM    351   HH TYR    39     -14.687 -63.138 -38.116  1.00  0.00      BSYN  
ATOM    352    C TYR    39     -19.889 -68.684 -35.020  1.00  0.00      BSYN  
ATOM    353    O TYR    39     -19.428 -69.760 -35.350  1.00  0.00      BSYN  
ATOM    354    N VAL    40     -20.848 -68.561 -34.108  1.00  0.00      BSYN  
ATOM    355    H VAL    40     -21.459 -67.798 -34.163  1.00  0.00      BSYN  
ATOM    356   CA VAL    40     -21.172 -69.583 -33.161  1.00  0.00      BSYN  
ATOM    357   CB VAL    40     -20.846 -69.009 -31.725  1.00  0.00      BSYN  
ATOM    358  CG1 VAL    40     -21.155 -70.206 -30.744  1.00  0.00      BSYN  
ATOM    359  CG2 VAL    40     -19.461 -68.392 -31.565  1.00  0.00      BSYN  
ATOM    360    C VAL    40     -22.690 -69.720 -33.395  1.00  0.00      BSYN  
ATOM    361    O VAL    40     -23.491 -68.883 -32.943  1.00  0.00      BSYN  
ATOM    362    N GLY    41     -23.199 -70.728 -34.047  1.00  0.00      BSYN  
ATOM    363    H GLY    41     -24.141 -70.840 -34.291  1.00  0.00      BSYN  
ATOM    364   CA GLY    41     -22.392 -71.749 -34.677  1.00  0.00      BSYN  
ATOM    365    C GLY    41     -22.793 -71.937 -36.129  1.00  0.00      BSYN  
ATOM    366    O GLY    41     -22.596 -72.915 -36.786  1.00  0.00      BSYN  
ATOM    367    N SER    42     -23.508 -70.846 -36.612  1.00  0.00      BSYN  
ATOM    368    H SER    42     -23.505 -70.038 -36.057  1.00  0.00      BSYN  
ATOM    369   CA SER    42     -24.000 -70.733 -37.882  1.00  0.00      BSYN  
ATOM    370   CB SER    42     -25.394 -69.934 -37.917  1.00  0.00      BSYN  
ATOM    371   OG SER    42     -26.483 -70.696 -37.405  1.00  0.00      BSYN  
ATOM    372   HG SER    42     -27.284 -70.194 -37.573  1.00  0.00      BSYN  
ATOM    373    C SER    42     -22.906 -70.181 -38.775  1.00  0.00      BSYN  
ATOM    374    O SER    42     -22.774 -69.014 -38.874  1.00  0.00      BSYN  
ATOM    375    N LYS    43     -22.085 -71.159 -39.331  1.00  0.00      BSYN  
ATOM    376    H LYS    43     -22.125 -72.055 -38.936  1.00  0.00      BSYN  
ATOM    377   CA LYS    43     -21.044 -70.806 -40.387  1.00  0.00      BSYN  
ATOM    378   CB LYS    43     -19.562 -70.906 -39.993  1.00  0.00      BSYN  
ATOM    379   CG LYS    43     -19.233 -72.349 -39.615  1.00  0.00      BSYN  
ATOM    380   CD LYS    43     -17.827 -72.459 -39.119  1.00  0.00      BSYN  
ATOM    381   CE LYS    43     -17.541 -73.879 -38.640  1.00  0.00      BSYN  
ATOM    382   NZ LYS    43     -17.374 -74.786 -39.662  1.00  0.00      BSYN  
ATOM    383  HZ1 LYS    43     -16.730 -75.568 -39.430  1.00  0.00      BSYN  
ATOM    384  HZ2 LYS    43     -18.284 -75.268 -39.808  1.00  0.00      BSYN  
ATOM    385  HZ3 LYS    43     -17.093 -74.388 -40.581  1.00  0.00      BSYN  
ATOM    386    C LYS    43     -21.287 -71.391 -41.734  1.00  0.00      BSYN  
ATOM    387    O LYS    43     -22.458 -71.687 -42.060  1.00  0.00      BSYN  
ATOM    388    N THR    44     -20.341 -71.525 -42.724  1.00  0.00      BSYN  
ATOM    389    H THR    44     -19.465 -71.099 -42.615  1.00  0.00      BSYN  
ATOM    390   CA THR    44     -20.587 -72.447 -43.876  1.00  0.00      BSYN  
ATOM    391   CB THR    44     -19.774 -72.271 -45.103  1.00  0.00      BSYN  
ATOM    392  OG1 THR    44     -19.882 -70.816 -45.163  1.00  0.00      BSYN  
ATOM    393  HG1 THR    44     -19.036 -70.488 -44.849  1.00  0.00      BSYN  
ATOM    394  CG2 THR    44     -20.493 -72.734 -46.337  1.00  0.00      BSYN  
ATOM    395    C THR    44     -20.247 -73.837 -43.290  1.00  0.00      BSYN  
ATOM    396    O THR    44     -19.282 -73.939 -42.525  1.00  0.00      BSYN  
ATOM    397    N ARG    45     -21.104 -74.857 -43.566  1.00  0.00      BSYN  
ATOM    398    H ARG    45     -21.944 -74.762 -44.061  1.00  0.00      BSYN  
ATOM    399   CA ARG    45     -20.979 -76.175 -43.051  1.00  0.00      BSYN  
ATOM    400   CB ARG    45     -22.094 -77.176 -43.426  1.00  0.00      BSYN  
ATOM    401   CG ARG    45     -23.324 -76.946 -42.474  1.00  0.00      BSYN  
ATOM    402   CD ARG    45     -24.390 -78.036 -42.469  1.00  0.00      BSYN  
ATOM    403   NE ARG    45     -25.362 -78.154 -41.389  1.00  0.00      BSYN  
ATOM    404   HE ARG    45     -25.069 -77.723 -40.560  1.00  0.00      BSYN  
ATOM    405   CZ ARG    45     -26.574 -78.555 -41.613  1.00  0.00      BSYN  
ATOM    406  NH1 ARG    45     -27.478 -78.663 -40.589  1.00  0.00      BSYN  
ATOM    407 HH11 ARG    45     -28.354 -79.122 -40.740  1.00  0.00      BSYN  
ATOM    408 HH12 ARG    45     -27.099 -78.553 -39.670  1.00  0.00      BSYN  
ATOM    409  NH2 ARG    45     -27.072 -78.766 -42.818  1.00  0.00      BSYN  
ATOM    410 HH21 ARG    45     -28.027 -79.050 -42.898  1.00  0.00      BSYN  
ATOM    411 HH22 ARG    45     -26.564 -78.436 -43.614  1.00  0.00      BSYN  
ATOM    412    C ARG    45     -19.682 -76.817 -43.605  1.00  0.00      BSYN  
ATOM    413    O ARG    45     -19.505 -77.382 -44.697  1.00  0.00      BSYN  
ATOM    414    N GLU    46     -18.663 -76.564 -42.734  1.00  0.00      BSYN  
ATOM    415    H GLU    46     -18.847 -76.247 -41.825  1.00  0.00      BSYN  
ATOM    416   CA GLU    46     -17.260 -76.765 -43.186  1.00  0.00      BSYN  
ATOM    417   CB GLU    46     -16.536 -75.507 -43.641  1.00  0.00      BSYN  
ATOM    418   CG GLU    46     -16.724 -75.407 -45.178  1.00  0.00      BSYN  
ATOM    419   CD GLU    46     -15.696 -74.479 -45.866  1.00  0.00      BSYN  
ATOM    420  OE1 GLU    46     -14.408 -74.594 -45.861  1.00  0.00      BSYN  
ATOM    421  OE2 GLU    46     -16.156 -73.639 -46.642  1.00  0.00      BSYN  
ATOM    422    C GLU    46     -16.410 -77.386 -42.108  1.00  0.00      BSYN  
ATOM    423    O GLU    46     -16.405 -77.091 -40.934  1.00  0.00      BSYN  
ATOM    424    N GLY    47     -16.018 -78.535 -42.520  1.00  0.00      BSYN  
ATOM    425    H GLY    47     -16.600 -78.961 -43.185  1.00  0.00      BSYN  
ATOM    426   CA GLY    47     -14.935 -79.310 -41.948  1.00  0.00      BSYN  
ATOM    427    C GLY    47     -14.718 -80.555 -42.787  1.00  0.00      BSYN  
ATOM    428    O GLY    47     -15.676 -81.003 -43.417  1.00  0.00      BSYN  
ATOM    429    N VAL    48     -13.461 -80.972 -42.796  1.00  0.00      BSYN  
ATOM    430    H VAL    48     -12.785 -80.506 -42.262  1.00  0.00      BSYN  
ATOM    431   CA VAL    48     -13.139 -82.358 -43.334  1.00  0.00      BSYN  
ATOM    432   CB VAL    48     -11.692 -82.544 -43.249  1.00  0.00      BSYN  
ATOM    433  CG1 VAL    48     -11.436 -83.480 -44.392  1.00  0.00      BSYN  
ATOM    434  CG2 VAL    48     -10.922 -81.168 -43.581  1.00  0.00      BSYN  
ATOM    435    C VAL    48     -13.764 -83.563 -42.582  1.00  0.00      BSYN  
ATOM    436    O VAL    48     -14.138 -84.595 -43.114  1.00  0.00      BSYN  
ATOM    437    N VAL    49     -14.071 -83.247 -41.319  1.00  0.00      BSYN  
ATOM    438    H VAL    49     -14.257 -82.314 -41.084  1.00  0.00      BSYN  
ATOM    439   CA VAL    49     -14.577 -84.293 -40.456  1.00  0.00      BSYN  
ATOM    440   CB VAL    49     -14.172 -83.929 -38.909  1.00  0.00      BSYN  
ATOM    441  CG1 VAL    49     -12.708 -83.856 -38.814  1.00  0.00      BSYN  
ATOM    442  CG2 VAL    49     -14.743 -82.549 -38.324  1.00  0.00      BSYN  
ATOM    443    C VAL    49     -15.971 -84.753 -40.673  1.00  0.00      BSYN  
ATOM    444    O VAL    49     -16.969 -84.040 -40.439  1.00  0.00      BSYN  
ATOM    445    N GLN    50     -16.046 -86.010 -41.189  1.00  0.00      BSYN  
ATOM    446    H GLN    50     -15.246 -86.344 -41.647  1.00  0.00      BSYN  
ATOM    447   CA GLN    50     -17.251 -86.806 -41.219  1.00  0.00      BSYN  
ATOM    448   CB GLN    50     -17.146 -88.095 -42.112  1.00  0.00      BSYN  
ATOM    449   CG GLN    50     -18.337 -88.907 -42.542  1.00  0.00      BSYN  
ATOM    450   CD GLN    50     -19.477 -88.210 -43.375  1.00  0.00      BSYN  
ATOM    451  OE1 GLN    50     -19.951 -88.760 -44.414  1.00  0.00      BSYN  
ATOM    452  NE2 GLN    50     -20.009 -87.005 -43.075  1.00  0.00      BSYN  
ATOM    453 HE21 GLN    50     -20.741 -86.743 -43.671  1.00  0.00      BSYN  
ATOM    454 HE22 GLN    50     -19.601 -86.458 -42.371  1.00  0.00      BSYN  
ATOM    455    C GLN    50     -17.803 -86.989 -39.781  1.00  0.00      BSYN  
ATOM    456    O GLN    50     -18.928 -86.553 -39.518  1.00  0.00      BSYN  
ATOM    457    N GLY    51     -16.986 -87.488 -38.888  1.00  0.00      BSYN  
ATOM    458    H GLY    51     -16.166 -86.956 -38.815  1.00  0.00      BSYN  
ATOM    459   CA GLY    51     -17.582 -88.460 -37.855  1.00  0.00      BSYN  
ATOM    460    C GLY    51     -16.714 -89.723 -37.860  1.00  0.00      BSYN  
ATOM    461    O GLY    51     -15.605 -89.725 -38.322  1.00  0.00      BSYN  
ATOM    462    N VAL    52     -17.351 -90.817 -37.463  1.00  0.00      BSYN  
ATOM    463    H VAL    52     -18.292 -90.852 -37.192  1.00  0.00      BSYN  
ATOM    464   CA VAL    52     -16.618 -92.010 -37.170  1.00  0.00      BSYN  
ATOM    465   CB VAL    52     -16.552 -92.402 -35.725  1.00  0.00      BSYN  
ATOM    466  CG1 VAL    52     -15.323 -93.298 -35.351  1.00  0.00      BSYN  
ATOM    467  CG2 VAL    52     -16.679 -91.325 -34.717  1.00  0.00      BSYN  
ATOM    468    C VAL    52     -17.319 -93.096 -37.953  1.00  0.00      BSYN  
ATOM    469    O VAL    52     -18.487 -93.278 -37.644  1.00  0.00      BSYN  
ATOM    470    N ALA    53     -16.726 -93.842 -38.901  1.00  0.00      BSYN  
ATOM    471    H ALA    53     -17.134 -94.682 -39.196  1.00  0.00      BSYN  
ATOM    472   CA ALA    53     -15.348 -93.529 -39.411  1.00  0.00      BSYN  
ATOM    473   CB ALA    53     -14.553 -94.816 -39.681  1.00  0.00      BSYN  
ATOM    474    C ALA    53     -15.161 -92.721 -40.698  1.00  0.00      BSYN  
ATOM    475    O ALA    53     -16.004 -92.753 -41.528  1.00  0.00      BSYN  
ATOM    476    N SER    54     -14.109 -91.812 -40.761  1.00  0.00      BSYN  
ATOM    477    H SER    54     -13.486 -91.769 -40.007  1.00  0.00      BSYN  
ATOM    478   CA SER    54     -14.047 -90.769 -41.771  1.00  0.00      BSYN  
ATOM    479   CB SER    54     -12.896 -89.811 -41.378  1.00  0.00      BSYN  
ATOM    480   OG SER    54     -13.082 -89.472 -39.993  1.00  0.00      BSYN  
ATOM    481   HG SER    54     -13.094 -88.548 -39.731  1.00  0.00      BSYN  
ATOM    482    C SER    54     -13.693 -91.416 -43.065  1.00  0.00      BSYN  
ATOM    483    O SER    54     -13.306 -92.613 -43.232  1.00  0.00      BSYN  
ATOM    484    N VAL    55     -14.063 -90.705 -44.169  1.00  0.00      BSYN  
ATOM    485    H VAL    55     -14.313 -89.823 -43.822  1.00  0.00      BSYN  
ATOM    486   CA VAL    55     -13.977 -91.196 -45.637  1.00  0.00      BSYN  
ATOM    487   CB VAL    55     -15.379 -91.299 -46.219  1.00  0.00      BSYN  
ATOM    488  CG1 VAL    55     -16.063 -89.983 -46.270  1.00  0.00      BSYN  
ATOM    489  CG2 VAL    55     -15.189 -91.749 -47.621  1.00  0.00      BSYN  
ATOM    490    C VAL    55     -12.826 -90.611 -46.558  1.00  0.00      BSYN  
ATOM    491    O VAL    55     -12.056 -91.331 -47.240  1.00  0.00      BSYN  
ATOM    492    N ALA    56     -12.640 -89.226 -46.589  1.00  0.00      BSYN  
ATOM    493    H ALA    56     -13.323 -88.659 -46.176  1.00  0.00      BSYN  
ATOM    494   CA ALA    56     -11.469 -88.550 -47.022  1.00  0.00      BSYN  
ATOM    495   CB ALA    56     -11.775 -87.030 -46.822  1.00  0.00      BSYN  
ATOM    496    C ALA    56     -10.285 -88.913 -46.058  1.00  0.00      BSYN  
ATOM    497    O ALA    56      -9.167 -89.032 -46.569  1.00  0.00      BSYN  
ATOM    498    N GLU    57     -10.435 -89.303 -44.774  1.00  0.00      BSYN  
ATOM    499    H GLU    57     -11.362 -89.391 -44.468  1.00  0.00      BSYN  
ATOM    500   CA GLU    57      -9.254 -89.642 -43.919  1.00  0.00      BSYN  
ATOM    501   CB GLU    57      -9.181 -88.786 -42.642  1.00  0.00      BSYN  
ATOM    502   CG GLU    57     -10.009 -87.492 -42.721  1.00  0.00      BSYN  
ATOM    503   CD GLU    57     -10.182 -86.820 -41.376  1.00  0.00      BSYN  
ATOM    504  OE1 GLU    57      -9.213 -86.329 -40.873  1.00  0.00      BSYN  
ATOM    505  OE2 GLU    57     -11.296 -86.864 -40.830  1.00  0.00      BSYN  
ATOM    506    C GLU    57      -9.690 -91.079 -43.585  1.00  0.00      BSYN  
ATOM    507    O GLU    57      -9.788 -91.495 -42.455  1.00  0.00      BSYN  
ATOM    508    N LYS    58      -9.957 -91.799 -44.735  1.00  0.00      BSYN  
ATOM    509    H LYS    58      -9.778 -91.325 -45.573  1.00  0.00      BSYN  
ATOM    510   CA LYS    58     -10.393 -93.189 -44.727  1.00  0.00      BSYN  
ATOM    511   CB LYS    58     -10.296 -93.794 -46.151  1.00  0.00      BSYN  
ATOM    512   CG LYS    58     -11.090 -94.938 -46.532  1.00  0.00      BSYN  
ATOM    513   CD LYS    58     -12.496 -94.539 -46.687  1.00  0.00      BSYN  
ATOM    514   CE LYS    58     -13.595 -95.642 -46.491  1.00  0.00      BSYN  
ATOM    515   NZ LYS    58     -13.994 -95.607 -45.107  1.00  0.00      BSYN  
ATOM    516  HZ1 LYS    58     -13.236 -96.121 -44.613  1.00  0.00      BSYN  
ATOM    517  HZ2 LYS    58     -14.120 -94.650 -44.719  1.00  0.00      BSYN  
ATOM    518  HZ3 LYS    58     -14.905 -96.089 -44.969  1.00  0.00      BSYN  
ATOM    519    C LYS    58      -9.915 -94.203 -43.642  1.00  0.00      BSYN  
ATOM    520    O LYS    58      -8.713 -94.419 -43.496  1.00  0.00      BSYN  
ATOM    521    N THR    59     -10.817 -94.575 -42.727  1.00  0.00      BSYN  
ATOM    522    H THR    59     -11.667 -94.106 -42.594  1.00  0.00      BSYN  
ATOM    523   CA THR    59     -10.585 -95.824 -41.922  1.00  0.00      BSYN  
ATOM    524   CB THR    59     -10.221 -95.561 -40.479  1.00  0.00      BSYN  
ATOM    525  OG1 THR    59      -9.313 -94.405 -40.424  1.00  0.00      BSYN  
ATOM    526  HG1 THR    59      -9.168 -94.000 -41.282  1.00  0.00      BSYN  
ATOM    527  CG2 THR    59      -9.504 -96.707 -39.746  1.00  0.00      BSYN  
ATOM    528    C THR    59     -11.797 -96.724 -41.787  1.00  0.00      BSYN  
ATOM    529    O THR    59     -12.910 -96.182 -41.815  1.00  0.00      BSYN  
ATOM    530    N LYS    60     -11.463 -97.974 -41.779  1.00  0.00      BSYN  
ATOM    531    H LYS    60     -10.511 -98.165 -41.912  1.00  0.00      BSYN  
ATOM    532   CA LYS    60     -12.440 -98.992 -41.686  1.00  0.00      BSYN  
ATOM    533   CB LYS    60     -12.107-100.149 -42.731  1.00  0.00      BSYN  
ATOM    534   CG LYS    60     -12.850-100.091 -44.094  1.00  0.00      BSYN  
ATOM    535   CD LYS    60     -14.046-100.982 -44.057  1.00  0.00      BSYN  
ATOM    536   CE LYS    60     -15.284-100.511 -44.762  1.00  0.00      BSYN  
ATOM    537   NZ LYS    60     -15.533-101.456 -45.835  1.00  0.00      BSYN  
ATOM    538  HZ1 LYS    60     -16.535-101.315 -46.073  1.00  0.00      BSYN  
ATOM    539  HZ2 LYS    60     -14.921-101.292 -46.659  1.00  0.00      BSYN  
ATOM    540  HZ3 LYS    60     -15.393-102.471 -45.657  1.00  0.00      BSYN  
ATOM    541    C LYS    60     -12.434 -99.528 -40.286  1.00  0.00      BSYN  
ATOM    542    O LYS    60     -11.416 -99.779 -39.653  1.00  0.00      BSYN  
ATOM    543    N GLU    61     -13.584 -99.497 -39.661  1.00  0.00      BSYN  
ATOM    544    H GLU    61     -14.435 -99.256 -40.082  1.00  0.00      BSYN  
ATOM    545   CA GLU    61     -13.692 -99.899 -38.256  1.00  0.00      BSYN  
ATOM    546   CB GLU    61     -13.977 -98.758 -37.397  1.00  0.00      BSYN  
ATOM    547   CG GLU    61     -12.859 -97.846 -37.022  1.00  0.00      BSYN  
ATOM    548   CD GLU    61     -11.694 -98.297 -36.066  1.00  0.00      BSYN  
ATOM    549  OE1 GLU    61     -10.818 -97.452 -35.995  1.00  0.00      BSYN  
ATOM    550  OE2 GLU    61     -11.734 -99.407 -35.429  1.00  0.00      BSYN  
ATOM    551    C GLU    61     -14.857-100.840 -38.021  1.00  0.00      BSYN  
ATOM    552    O GLU    61     -16.012-100.775 -38.393  1.00  0.00      BSYN  
ATOM    553    N GLN    62     -14.684-101.767 -37.099  1.00  0.00      BSYN  
ATOM    554    H GLN    62     -13.737-101.956 -36.935  1.00  0.00      BSYN  
ATOM    555   CA GLN    62     -15.682-102.665 -36.539  1.00  0.00      BSYN  
ATOM    556   CB GLN    62     -15.536-103.989 -37.437  1.00  0.00      BSYN  
ATOM    557   CG GLN    62     -16.232-105.267 -37.138  1.00  0.00      BSYN  
ATOM    558   CD GLN    62     -17.767-105.208 -37.201  1.00  0.00      BSYN  
ATOM    559  OE1 GLN    62     -18.464-104.494 -36.489  1.00  0.00      BSYN  
ATOM    560  NE2 GLN    62     -18.303-105.826 -38.269  1.00  0.00      BSYN  
ATOM    561 HE21 GLN    62     -17.693-106.302 -38.871  1.00  0.00      BSYN  
ATOM    562 HE22 GLN    62     -19.272-105.715 -38.361  1.00  0.00      BSYN  
ATOM    563    C GLN    62     -15.637-102.916 -35.006  1.00  0.00      BSYN  
ATOM    564    O GLN    62     -14.577-103.175 -34.428  1.00  0.00      BSYN  
ATOM    565    N ALA    63     -16.803-102.857 -34.383  1.00  0.00      BSYN  
ATOM    566    H ALA    63     -17.536-102.862 -35.033  1.00  0.00      BSYN  
ATOM    567   CA ALA    63     -17.030-103.084 -32.982  1.00  0.00      BSYN  
ATOM    568   CB ALA    63     -18.026-102.286 -32.375  1.00  0.00      BSYN  
ATOM    569    C ALA    63     -17.302-104.540 -32.715  1.00  0.00      BSYN  
ATOM    570    O ALA    63     -17.609-105.395 -33.611  1.00  0.00      BSYN  
ATOM    571    N SER    64     -17.056-104.880 -31.464  1.00  0.00      BSYN  
ATOM    572    H SER    64     -16.608-104.363 -30.762  1.00  0.00      BSYN  
ATOM    573   CA SER    64     -17.322-106.245 -31.036  1.00  0.00      BSYN  
ATOM    574   CB SER    64     -16.129-106.772 -30.130  1.00  0.00      BSYN  
ATOM    575   OG SER    64     -15.762-105.833 -29.148  1.00  0.00      BSYN  
ATOM    576   HG SER    64     -16.433-105.845 -28.462  1.00  0.00      BSYN  
ATOM    577    C SER    64     -18.712-106.312 -30.402  1.00  0.00      BSYN  
ATOM    578    O SER    64     -19.427-105.392 -30.469  1.00  0.00      BSYN  
ATOM    579    N HIS    65     -18.967-107.549 -29.947  1.00  0.00      BSYN  
ATOM    580    H HIS    65     -18.251-108.216 -29.988  1.00  0.00      BSYN  
ATOM    581   CA HIS    65     -20.186-107.999 -29.174  1.00  0.00      BSYN  
ATOM    582   CB HIS    65     -20.015-109.481 -29.107  1.00  0.00      BSYN  
ATOM    583   CG HIS    65     -20.870-110.090 -30.110  1.00  0.00      BSYN  
ATOM    584  ND1 HIS    65     -20.565-110.125 -31.385  1.00  0.00      BSYN  
ATOM    585  HD1 HIS    65     -19.698-110.014 -31.828  1.00  0.00      BSYN  
ATOM    586  CD2 HIS    65     -22.113-110.664 -29.905  1.00  0.00      BSYN  
ATOM    587  NE2 HIS    65     -22.480-111.041 -31.060  1.00  0.00      BSYN  
ATOM    588  CE1 HIS    65     -21.547-110.726 -31.962  1.00  0.00      BSYN  
ATOM    589    C HIS    65     -20.524-107.429 -27.782  1.00  0.00      BSYN  
ATOM    590    O HIS    65     -19.908-107.786 -26.730  1.00  0.00      BSYN  
ATOM    591    N LEU    66     -21.428-106.401 -27.762  1.00  0.00      BSYN  
ATOM    592    H LEU    66     -21.880-106.127 -28.587  1.00  0.00      BSYN  
ATOM    593   CA LEU    66     -21.834-105.761 -26.612  1.00  0.00      BSYN  
ATOM    594   CB LEU    66     -22.442-104.401 -27.088  1.00  0.00      BSYN  
ATOM    595   CG LEU    66     -21.696-103.302 -27.890  1.00  0.00      BSYN  
ATOM    596  CD1 LEU    66     -22.755-102.553 -28.691  1.00  0.00      BSYN  
ATOM    597  CD2 LEU    66     -21.150-102.334 -26.987  1.00  0.00      BSYN  
ATOM    598    C LEU    66     -22.964-106.630 -26.054  1.00  0.00      BSYN  
ATOM    599    O LEU    66     -24.143-106.490 -26.452  1.00  0.00      BSYN  
ATOM    600    N GLY    67     -22.720-107.408 -25.078  1.00  0.00      BSYN  
ATOM    601    H GLY    67     -21.781-107.315 -24.814  1.00  0.00      BSYN  
ATOM    602   CA GLY    67     -23.707-108.417 -24.547  1.00  0.00      BSYN  
ATOM    603    C GLY    67     -23.423-109.022 -23.134  1.00  0.00      BSYN  
ATOM    604    O GLY    67     -24.058-108.614 -22.176  1.00  0.00      BSYN  
ATOM    605    N GLY    68     -22.403-109.826 -22.977  1.00  0.00      BSYN  
ATOM    606    H GLY    68     -22.341-110.304 -22.124  1.00  0.00      BSYN  
ATOM    607   CA GLY    68     -21.315-110.000 -23.992  1.00  0.00      BSYN  
ATOM    608    C GLY    68     -20.251-110.927 -23.562  1.00  0.00      BSYN  
ATOM    609    O GLY    68     -20.234-111.413 -22.461  1.00  0.00      BSYN  
ATOM    610    N ALA    69     -19.355-111.104 -24.521  1.00  0.00      BSYN  
ATOM    611    H ALA    69     -19.644-110.708 -25.369  1.00  0.00      BSYN  
ATOM    612   CA ALA    69     -17.965-111.584 -24.254  1.00  0.00      BSYN  
ATOM    613   CB ALA    69     -17.627-112.361 -25.578  1.00  0.00      BSYN  
ATOM    614    C ALA    69     -17.003-110.430 -24.158  1.00  0.00      BSYN  
ATOM    615    O ALA    69     -15.895-110.695 -23.883  1.00  0.00      BSYN  
ATOM    616    N VAL    70     -17.305-109.160 -24.347  1.00  0.00      BSYN  
ATOM    617    H VAL    70     -18.235-108.856 -24.408  1.00  0.00      BSYN  
ATOM    618   CA VAL    70     -16.379-108.049 -24.158  1.00  0.00      BSYN  
ATOM    619   CB VAL    70     -16.321-107.174 -25.464  1.00  0.00      BSYN  
ATOM    620  CG1 VAL    70     -17.304-105.998 -25.630  1.00  0.00      BSYN  
ATOM    621  CG2 VAL    70     -14.909-106.719 -25.781  1.00  0.00      BSYN  
ATOM    622    C VAL    70     -16.848-107.171 -22.944  1.00  0.00      BSYN  
ATOM    623    O VAL    70     -18.007-107.010 -22.693  1.00  0.00      BSYN  
ATOM    624    N PHE    71     -15.864-106.395 -22.420  1.00  0.00      BSYN  
ATOM    625    H PHE    71     -14.898-106.558 -22.457  1.00  0.00      BSYN  
ATOM    626   CA PHE    71     -16.093-105.281 -21.443  1.00  0.00      BSYN  
ATOM    627   CB PHE    71     -14.890-105.046 -20.502  1.00  0.00      BSYN  
ATOM    628   CG PHE    71     -14.971-103.782 -19.803  1.00  0.00      BSYN  
ATOM    629  CD1 PHE    71     -13.941-102.934 -20.057  1.00  0.00      BSYN  
ATOM    630  CD2 PHE    71     -15.914-103.581 -18.839  1.00  0.00      BSYN  
ATOM    631  CE1 PHE    71     -14.022-101.746 -19.341  1.00  0.00      BSYN  
ATOM    632  CE2 PHE    71     -15.905-102.401 -18.156  1.00  0.00      BSYN  
ATOM    633   CZ PHE    71     -15.052-101.446 -18.464  1.00  0.00      BSYN  
ATOM    634    C PHE    71     -16.520-104.057 -22.214  1.00  0.00      BSYN  
ATOM    635    O PHE    71     -16.108-103.863 -23.352  1.00  0.00      BSYN  
ATOM    636    N SER    72     -17.578-103.410 -21.745  1.00  0.00      BSYN  
ATOM    637    H SER    72     -17.888-103.530 -20.823  1.00  0.00      BSYN  
ATOM    638   CA SER    72     -18.106-102.308 -22.439  1.00  0.00      BSYN  
ATOM    639   CB SER    72     -19.459-102.384 -23.126  1.00  0.00      BSYN  
ATOM    640   OG SER    72     -19.507-103.306 -24.198  1.00  0.00      BSYN  
ATOM    641   HG SER    72     -19.108-104.163 -24.032  1.00  0.00      BSYN  
ATOM    642    C SER    72     -17.930-100.972 -21.880  1.00  0.00      BSYN  
ATOM    643    O SER    72     -17.892-100.921 -20.629  1.00  0.00      BSYN  
ATOM    644    N GLY    73     -17.933 -99.781 -22.522  1.00  0.00      BSYN  
ATOM    645    H GLY    73     -18.160 -99.884 -23.470  1.00  0.00      BSYN  
ATOM    646   CA GLY    73     -17.602 -98.486 -21.873  1.00  0.00      BSYN  
ATOM    647    C GLY    73     -18.841 -97.553 -21.738  1.00  0.00      BSYN  
ATOM    648    O GLY    73     -19.248 -97.303 -20.570  1.00  0.00      BSYN  
ATOM    649    N ALA    74     -19.552 -97.376 -22.832  1.00  0.00      BSYN  
ATOM    650    H ALA    74     -19.457 -97.878 -23.668  1.00  0.00      BSYN  
ATOM    651   CA ALA    74     -20.669 -96.396 -22.904  1.00  0.00      BSYN  
ATOM    652   CB ALA    74     -20.119 -95.004 -23.356  1.00  0.00      BSYN  
ATOM    653    C ALA    74     -21.695 -96.842 -23.925  1.00  0.00      BSYN  
ATOM    654    O ALA    74     -21.396 -97.564 -24.902  1.00  0.00      BSYN  
ATOM    655    N GLY    75     -22.957 -96.816 -23.559  1.00  0.00      BSYN  
ATOM    656    H GLY    75     -23.088 -96.356 -22.704  1.00  0.00      BSYN  
ATOM    657   CA GLY    75     -24.010 -97.418 -24.346  1.00  0.00      BSYN  
ATOM    658    C GLY    75     -24.886 -98.359 -23.565  1.00  0.00      BSYN  
ATOM    659    O GLY    75     -25.623 -98.045 -22.709  1.00  0.00      BSYN  
ATOM    660    N ASN    76     -24.886 -99.502 -24.174  1.00  0.00      BSYN  
ATOM    661    H ASN    76     -24.216 -99.426 -24.885  1.00  0.00      BSYN  
ATOM    662   CA ASN    76     -25.776-100.572 -23.826  1.00  0.00      BSYN  
ATOM    663   CB ASN    76     -27.168-100.451 -24.440  1.00  0.00      BSYN  
ATOM    664   CG ASN    76     -28.217-101.234 -23.689  1.00  0.00      BSYN  
ATOM    665  OD1 ASN    76     -28.181-102.435 -23.557  1.00  0.00      BSYN  
ATOM    666  ND2 ASN    76     -29.122-100.363 -23.182  1.00  0.00      BSYN  
ATOM    667 HD21 ASN    76     -29.059 -99.440 -23.506  1.00  0.00      BSYN  
ATOM    668 HD22 ASN    76     -29.926-100.688 -22.725  1.00  0.00      BSYN  
ATOM    669    C ASN    76     -25.033-101.855 -24.264  1.00  0.00      BSYN  
ATOM    670    O ASN    76     -25.143-102.170 -25.435  1.00  0.00      BSYN  
ATOM    671    N ILE    77     -24.213-102.605 -23.467  1.00  0.00      BSYN  
ATOM    672    H ILE    77     -23.606-103.152 -24.009  1.00  0.00      BSYN  
ATOM    673   CA ILE    77     -24.059-102.460 -21.991  1.00  0.00      BSYN  
ATOM    674   CB ILE    77     -23.602-103.918 -21.486  1.00  0.00      BSYN  
ATOM    675  CG2 ILE    77     -24.568-104.969 -21.530  1.00  0.00      BSYN  
ATOM    676  CG1 ILE    77     -22.272-104.251 -22.117  1.00  0.00      BSYN  
ATOM    677   CD ILE    77     -21.477-104.686 -20.809  1.00  0.00      BSYN  
ATOM    678    C ILE    77     -22.975-101.381 -21.673  1.00  0.00      BSYN  
ATOM    679    O ILE    77     -22.176-100.989 -22.552  1.00  0.00      BSYN  
ATOM    680    N ALA    78     -22.766-100.854 -20.390  1.00  0.00      BSYN  
ATOM    681    H ALA    78     -23.346-101.066 -19.629  1.00  0.00      BSYN  
ATOM    682   CA ALA    78     -21.667 -99.945 -20.135  1.00  0.00      BSYN  
ATOM    683   CB ALA    78     -22.174 -98.636 -20.372  1.00  0.00      BSYN  
ATOM    684    C ALA    78     -21.340 -99.984 -18.656  1.00  0.00      BSYN  
ATOM    685    O ALA    78     -22.030-100.626 -17.831  1.00  0.00      BSYN  
ATOM    686    N ALA    79     -20.341 -99.065 -18.293  1.00  0.00      BSYN  
ATOM    687    H ALA    79     -19.827 -98.503 -18.910  1.00  0.00      BSYN  
ATOM    688   CA ALA    79     -20.047 -98.895 -16.911  1.00  0.00      BSYN  
ATOM    689   CB ALA    79     -18.575 -98.979 -16.670  1.00  0.00      BSYN  
ATOM    690    C ALA    79     -20.432 -97.480 -16.432  1.00  0.00      BSYN  
ATOM    691    O ALA    79     -19.664 -96.508 -16.246  1.00  0.00      BSYN  
ATOM    692    N ALA    80     -21.656 -97.538 -16.097  1.00  0.00      BSYN  
ATOM    693    H ALA    80     -22.114 -98.395 -16.222  1.00  0.00      BSYN  
ATOM    694   CA ALA    80     -22.447 -96.416 -15.709  1.00  0.00      BSYN  
ATOM    695   CB ALA    80     -23.999 -96.628 -16.075  1.00  0.00      BSYN  
ATOM    696    C ALA    80     -22.351 -96.043 -14.245  1.00  0.00      BSYN  
ATOM    697    O ALA    80     -23.288 -96.233 -13.478  1.00  0.00      BSYN  
ATOM    698    N THR    81     -21.206 -95.510 -13.757  1.00  0.00      BSYN  
ATOM    699    H THR    81     -20.479 -95.264 -14.366  1.00  0.00      BSYN  
ATOM    700   CA THR    81     -20.838 -95.182 -12.422  1.00  0.00      BSYN  
ATOM    701   CB THR    81     -19.659 -96.122 -12.152  1.00  0.00      BSYN  
ATOM    702  OG1 THR    81     -19.965 -97.496 -12.425  1.00  0.00      BSYN  
ATOM    703  HG1 THR    81     -20.542 -97.829 -11.734  1.00  0.00      BSYN  
ATOM    704  CG2 THR    81     -19.278 -95.929 -10.711  1.00  0.00      BSYN  
ATOM    705    C THR    81     -20.240 -93.754 -12.560  1.00  0.00      BSYN  
ATOM    706    O THR    81     -19.103 -93.444 -12.956  1.00  0.00      BSYN  
ATOM    707    N GLY    82     -20.914 -92.598 -12.179  1.00  0.00      BSYN  
ATOM    708    H GLY    82     -20.399 -91.768 -12.257  1.00  0.00      BSYN  
ATOM    709   CA GLY    82     -22.363 -92.660 -11.703  1.00  0.00      BSYN  
ATOM    710    C GLY    82     -22.994 -91.323 -11.878  1.00  0.00      BSYN  
ATOM    711    O GLY    82     -23.926 -91.170 -12.646  1.00  0.00      BSYN  
ATOM    712    N LEU    83     -22.598 -90.259 -11.227  1.00  0.00      BSYN  
ATOM    713    H LEU    83     -21.912 -90.167 -10.533  1.00  0.00      BSYN  
ATOM    714   CA LEU    83     -23.245 -89.004 -11.382  1.00  0.00      BSYN  
ATOM    715   CB LEU    83     -23.660 -88.427 -10.126  1.00  0.00      BSYN  
ATOM    716   CG LEU    83     -25.150 -87.952  -9.969  1.00  0.00      BSYN  
ATOM    717  CD1 LEU    83     -25.378 -87.474  -8.517  1.00  0.00      BSYN  
ATOM    718  CD2 LEU    83     -25.471 -86.748 -10.858  1.00  0.00      BSYN  
ATOM    719    C LEU    83     -22.453 -87.905 -12.085  1.00  0.00      BSYN  
ATOM    720    O LEU    83     -22.486 -86.742 -11.763  1.00  0.00      BSYN  
ATOM    721    N VAL    84     -21.512 -88.365 -12.992  1.00  0.00      BSYN  
ATOM    722    H VAL    84     -21.481 -89.337 -13.114  1.00  0.00      BSYN  
ATOM    723   CA VAL    84     -20.541 -87.390 -13.545  1.00  0.00      BSYN  
ATOM    724   CB VAL    84     -19.360 -88.071 -14.059  1.00  0.00      BSYN  
ATOM    725  CG1 VAL    84     -18.476 -88.453 -12.906  1.00  0.00      BSYN  
ATOM    726  CG2 VAL    84     -19.585 -89.100 -15.155  1.00  0.00      BSYN  
ATOM    727    C VAL    84     -20.977 -86.319 -14.540  1.00  0.00      BSYN  
ATOM    728    O VAL    84     -21.316 -86.538 -15.719  1.00  0.00      BSYN  
ATOM    729    N LYS    85     -21.038 -85.094 -14.002  1.00  0.00      BSYN  
ATOM    730    H LYS    85     -20.933 -84.893 -13.048  1.00  0.00      BSYN  
ATOM    731   CA LYS    85     -21.381 -83.948 -14.720  1.00  0.00      BSYN  
ATOM    732   CB LYS    85     -22.242 -83.122 -13.806  1.00  0.00      BSYN  
ATOM    733   CG LYS    85     -23.602 -83.696 -13.371  1.00  0.00      BSYN  
ATOM    734   CD LYS    85     -24.644 -83.503 -14.574  1.00  0.00      BSYN  
ATOM    735   CE LYS    85     -25.312 -82.267 -14.907  1.00  0.00      BSYN  
ATOM    736   NZ LYS    85     -25.690 -82.186 -16.288  1.00  0.00      BSYN  
ATOM    737  HZ1 LYS    85     -26.468 -82.863 -16.421  1.00  0.00      BSYN  
ATOM    738  HZ2 LYS    85     -25.976 -81.193 -16.410  1.00  0.00      BSYN  
ATOM    739  HZ3 LYS    85     -24.834 -82.366 -16.851  1.00  0.00      BSYN  
ATOM    740    C LYS    85     -20.198 -83.216 -15.204  1.00  0.00      BSYN  
ATOM    741    O LYS    85     -19.532 -82.606 -14.365  1.00  0.00      BSYN  
ATOM    742    N ARG    86     -19.870 -83.281 -16.464  1.00  0.00      BSYN  
ATOM    743    H ARG    86     -20.389 -83.882 -17.039  1.00  0.00      BSYN  
ATOM    744   CA ARG    86     -18.585 -82.748 -16.888  1.00  0.00      BSYN  
ATOM    745   CB ARG    86     -17.656 -83.857 -17.327  1.00  0.00      BSYN  
ATOM    746   CG ARG    86     -16.667 -84.520 -16.255  1.00  0.00      BSYN  
ATOM    747   CD ARG    86     -15.582 -83.595 -15.632  1.00  0.00      BSYN  
ATOM    748   NE ARG    86     -14.329 -83.564 -16.457  1.00  0.00      BSYN  
ATOM    749   HE ARG    86     -14.234 -83.088 -17.308  1.00  0.00      BSYN  
ATOM    750   CZ ARG    86     -13.194 -84.261 -16.235  1.00  0.00      BSYN  
ATOM    751  NH1 ARG    86     -13.029 -85.089 -15.250  1.00  0.00      BSYN  
ATOM    752 HH11 ARG    86     -12.170 -85.600 -15.270  1.00  0.00      BSYN  
ATOM    753 HH12 ARG    86     -13.743 -85.368 -14.608  1.00  0.00      BSYN  
ATOM    754  NH2 ARG    86     -12.228 -84.065 -17.106  1.00  0.00      BSYN  
ATOM    755 HH21 ARG    86     -11.335 -84.427 -16.840  1.00  0.00      BSYN  
ATOM    756 HH22 ARG    86     -12.481 -83.417 -17.824  1.00  0.00      BSYN  
ATOM    757    C ARG    86     -18.888 -81.815 -17.990  1.00  0.00      BSYN  
ATOM    758    O ARG    86     -19.621 -82.013 -18.915  1.00  0.00      BSYN  
ATOM    759    N GLU    87     -18.348 -80.673 -18.104  1.00  0.00      BSYN  
ATOM    760    H GLU    87     -18.658 -80.013 -18.759  1.00  0.00      BSYN  
ATOM    761   CA GLU    87     -17.440 -80.112 -17.066  1.00  0.00      BSYN  
ATOM    762   CB GLU    87     -16.128 -79.879 -17.586  1.00  0.00      BSYN  
ATOM    763   CG GLU    87     -16.205 -79.216 -18.885  1.00  0.00      BSYN  
ATOM    764   CD GLU    87     -14.904 -79.521 -19.695  1.00  0.00      BSYN  
ATOM    765  OE1 GLU    87     -13.899 -78.768 -19.694  1.00  0.00      BSYN  
ATOM    766  OE2 GLU    87     -14.875 -80.420 -20.537  1.00  0.00      BSYN  
ATOM    767    C GLU    87     -18.100 -78.800 -16.586  1.00  0.00      BSYN  
ATOM    768    O GLU    87     -18.674 -78.089 -17.410  1.00  0.00      BSYN  
ATOM    769    N GLU    88     -17.809 -78.337 -15.332  1.00  0.00      BSYN  
ATOM    770    H GLU    88     -17.151 -78.834 -14.802  1.00  0.00      BSYN  
ATOM    771   CA GLU    88     -18.549 -77.237 -14.660  1.00  0.00      BSYN  
ATOM    772   CB GLU    88     -19.438 -77.667 -13.463  1.00  0.00      BSYN  
ATOM    773   CG GLU    88     -18.851 -78.759 -12.613  1.00  0.00      BSYN  
ATOM    774   CD GLU    88     -19.814 -79.542 -11.710  1.00  0.00      BSYN  
ATOM    775  OE1 GLU    88     -20.474 -80.477 -12.123  1.00  0.00      BSYN  
ATOM    776  OE2 GLU    88     -19.863 -79.142 -10.546  1.00  0.00      BSYN  
ATOM    777    C GLU    88     -17.551 -76.256 -14.084  1.00  0.00      BSYN  
ATOM    778    O GLU    88     -16.720 -76.678 -13.261  1.00  0.00      BSYN  
ATOM    779    N PHE    89     -17.685 -74.957 -14.388  1.00  0.00      BSYN  
ATOM    780    H PHE    89     -18.346 -74.537 -14.977  1.00  0.00      BSYN  
ATOM    781   CA PHE    89     -16.580 -74.137 -13.958  1.00  0.00      BSYN  
ATOM    782   CB PHE    89     -16.116 -73.207 -15.113  1.00  0.00      BSYN  
ATOM    783   CG PHE    89     -15.884 -73.861 -16.506  1.00  0.00      BSYN  
ATOM    784  CD1 PHE    89     -16.925 -73.901 -17.442  1.00  0.00      BSYN  
ATOM    785  CD2 PHE    89     -14.596 -74.304 -16.787  1.00  0.00      BSYN  
ATOM    786  CE1 PHE    89     -16.718 -74.340 -18.703  1.00  0.00      BSYN  
ATOM    787  CE2 PHE    89     -14.457 -74.895 -18.034  1.00  0.00      BSYN  
ATOM    788   CZ PHE    89     -15.477 -74.883 -18.944  1.00  0.00      BSYN  
ATOM    789    C PHE    89     -16.803 -73.262 -12.724  1.00  0.00      BSYN  
ATOM    790    O PHE    89     -17.772 -72.435 -12.692  1.00  0.00      BSYN  
ATOM    791    N PRO    90     -15.993 -73.360 -11.647  1.00  0.00      BSYN  
ATOM    792   CD PRO    90     -14.709 -74.065 -11.643  1.00  0.00      BSYN  
ATOM    793   CA PRO    90     -16.114 -72.606 -10.433  1.00  0.00      BSYN  
ATOM    794   CB PRO    90     -15.312 -73.499  -9.448  1.00  0.00      BSYN  
ATOM    795   CG PRO    90     -14.107 -73.905 -10.225  1.00  0.00      BSYN  
ATOM    796    C PRO    90     -15.743 -71.144 -10.435  1.00  0.00      BSYN  
ATOM    797    O PRO    90     -16.566 -70.283 -10.017  1.00  0.00      BSYN  
ATOM    798    N THR    91     -14.464 -70.868 -10.608  1.00  0.00      BSYN  
ATOM    799    H THR    91     -13.891 -71.662 -10.643  1.00  0.00      BSYN  
ATOM    800   CA THR    91     -13.851 -69.468 -10.927  1.00  0.00      BSYN  
ATOM    801   CB THR    91     -12.307 -69.511 -10.871  1.00  0.00      BSYN  
ATOM    802  OG1 THR    91     -12.152 -69.534  -9.458  1.00  0.00      BSYN  
ATOM    803  HG1 THR    91     -11.850 -70.402  -9.182  1.00  0.00      BSYN  
ATOM    804  CG2 THR    91     -11.609 -68.508 -11.430  1.00  0.00      BSYN  
ATOM    805    C THR    91     -14.377 -68.688 -12.133  1.00  0.00      BSYN  
ATOM    806    O THR    91     -14.886 -69.247 -13.159  1.00  0.00      BSYN  
ATOM    807    N ASP    92     -14.488 -67.350 -11.916  1.00  0.00      BSYN  
ATOM    808    H ASP    92     -14.312 -66.970 -11.030  1.00  0.00      BSYN  
ATOM    809   CA ASP    92     -15.131 -66.587 -12.946  1.00  0.00      BSYN  
ATOM    810   CB ASP    92     -15.834 -65.248 -12.570  1.00  0.00      BSYN  
ATOM    811   CG ASP    92     -14.984 -64.195 -11.893  1.00  0.00      BSYN  
ATOM    812  OD1 ASP    92     -14.757 -63.139 -12.431  1.00  0.00      BSYN  
ATOM    813  OD2 ASP    92     -14.554 -64.318 -10.789  1.00  0.00      BSYN  
ATOM    814    C ASP    92     -14.358 -66.334 -14.315  1.00  0.00      BSYN  
ATOM    815    O ASP    92     -13.406 -65.562 -14.298  1.00  0.00      BSYN  
ATOM    816    N LEU    93     -14.819 -67.073 -15.338  1.00  0.00      BSYN  
ATOM    817    H LEU    93     -15.084 -67.980 -15.076  1.00  0.00      BSYN  
ATOM    818   CA LEU    93     -14.619 -66.603 -16.754  1.00  0.00      BSYN  
ATOM    819   CB LEU    93     -15.239 -67.536 -17.949  1.00  0.00      BSYN  
ATOM    820   CG LEU    93     -15.171 -69.104 -17.839  1.00  0.00      BSYN  
ATOM    821  CD1 LEU    93     -13.872 -69.469 -17.168  1.00  0.00      BSYN  
ATOM    822  CD2 LEU    93     -16.349 -69.810 -17.129  1.00  0.00      BSYN  
ATOM    823    C LEU    93     -15.255 -65.209 -16.935  1.00  0.00      BSYN  
ATOM    824    O LEU    93     -16.393 -65.083 -16.391  1.00  0.00      BSYN  
ATOM    825    N LYS    94     -14.643 -64.207 -17.623  1.00  0.00      BSYN  
ATOM    826    H LYS    94     -14.008 -64.543 -18.290  1.00  0.00      BSYN  
ATOM    827   CA LYS    94     -15.026 -62.822 -17.660  1.00  0.00      BSYN  
ATOM    828   CB LYS    94     -14.488 -62.200 -16.349  1.00  0.00      BSYN  
ATOM    829   CG LYS    94     -14.424 -60.690 -16.227  1.00  0.00      BSYN  
ATOM    830   CD LYS    94     -13.672 -60.147 -14.932  1.00  0.00      BSYN  
ATOM    831   CE LYS    94     -13.658 -58.564 -14.697  1.00  0.00      BSYN  
ATOM    832   NZ LYS    94     -13.483 -58.281 -13.306  1.00  0.00      BSYN  
ATOM    833  HZ1 LYS    94     -12.648 -58.799 -12.964  1.00  0.00      BSYN  
ATOM    834  HZ2 LYS    94     -13.352 -57.275 -13.078  1.00  0.00      BSYN  
ATOM    835  HZ3 LYS    94     -14.204 -58.754 -12.725  1.00  0.00      BSYN  
ATOM    836    C LYS    94     -14.704 -62.021 -18.879  1.00  0.00      BSYN  
ATOM    837    O LYS    94     -13.560 -61.688 -19.063  1.00  0.00      BSYN  
ATOM    838    N PRO    95     -15.677 -61.783 -19.847  1.00  0.00      BSYN  
ATOM    839   CD PRO    95     -17.079 -62.016 -19.831  1.00  0.00      BSYN  
ATOM    840   CA PRO    95     -15.338 -61.191 -21.153  1.00  0.00      BSYN  
ATOM    841   CB PRO    95     -16.598 -61.354 -21.991  1.00  0.00      BSYN  
ATOM    842   CG PRO    95     -17.700 -61.207 -20.942  1.00  0.00      BSYN  
ATOM    843    C PRO    95     -14.954 -59.718 -21.282  1.00  0.00      BSYN  
ATOM    844    O PRO    95     -14.711 -59.268 -22.343  1.00  0.00      BSYN  
ATOM    845    N GLU    96     -14.542 -59.113 -20.150  1.00  0.00      BSYN  
ATOM    846    H GLU    96     -14.521 -59.695 -19.362  1.00  0.00      BSYN  
ATOM    847   CA GLU    96     -14.163 -57.681 -19.915  1.00  0.00      BSYN  
ATOM    848   CB GLU    96     -14.841 -56.967 -18.675  1.00  0.00      BSYN  
ATOM    849   CG GLU    96     -16.287 -56.919 -18.707  1.00  0.00      BSYN  
ATOM    850   CD GLU    96     -16.802 -55.928 -19.819  1.00  0.00      BSYN  
ATOM    851  OE1 GLU    96     -16.554 -54.710 -19.780  1.00  0.00      BSYN  
ATOM    852  OE2 GLU    96     -17.659 -56.392 -20.609  1.00  0.00      BSYN  
ATOM    853    C GLU    96     -12.681 -57.279 -19.709  1.00  0.00      BSYN  
ATOM    854    O GLU    96     -12.228 -56.153 -19.817  1.00  0.00      BSYN  
ATOM    855    N GLU    97     -11.905 -58.292 -19.253  1.00  0.00      BSYN  
ATOM    856    H GLU    97     -12.364 -59.113 -18.977  1.00  0.00      BSYN  
ATOM    857   CA GLU    97     -10.468 -58.278 -19.033  1.00  0.00      BSYN  
ATOM    858   CB GLU    97      -9.985 -58.512 -17.667  1.00  0.00      BSYN  
ATOM    859   CG GLU    97     -10.601 -59.525 -16.789  1.00  0.00      BSYN  
ATOM    860   CD GLU    97     -10.000 -59.717 -15.423  1.00  0.00      BSYN  
ATOM    861  OE1 GLU    97      -8.919 -59.102 -15.139  1.00  0.00      BSYN  
ATOM    862  OE2 GLU    97     -10.602 -60.485 -14.683  1.00  0.00      BSYN  
ATOM    863    C GLU    97      -9.883 -59.423 -19.950  1.00  0.00      BSYN  
ATOM    864    O GLU    97      -8.736 -59.338 -20.434  1.00  0.00      BSYN  
ATOM    865    N VAL    98     -10.740 -60.432 -20.180  1.00  0.00      BSYN  
ATOM    866    H VAL    98     -11.683 -60.297 -19.952  1.00  0.00      BSYN  
ATOM    867   CA VAL    98     -10.104 -61.654 -20.748  1.00  0.00      BSYN  
ATOM    868   CB VAL    98     -10.681 -62.894 -20.022  1.00  0.00      BSYN  
ATOM    869  CG1 VAL    98      -9.794 -64.138 -20.578  1.00  0.00      BSYN  
ATOM    870  CG2 VAL    98     -10.514 -63.092 -18.458  1.00  0.00      BSYN  
ATOM    871    C VAL    98     -10.171 -61.660 -22.288  1.00  0.00      BSYN  
ATOM    872    O VAL    98     -11.067 -62.211 -22.873  1.00  0.00      BSYN  
ATOM    873    N ALA    99      -9.288 -60.825 -22.877  1.00  0.00      BSYN  
ATOM    874    H ALA    99      -8.701 -60.340 -22.261  1.00  0.00      BSYN  
ATOM    875   CA ALA    99      -9.208 -60.671 -24.328  1.00  0.00      BSYN  
ATOM    876   CB ALA    99      -9.065 -59.218 -24.734  1.00  0.00      BSYN  
ATOM    877    C ALA    99      -8.220 -61.401 -25.199  1.00  0.00      BSYN  
ATOM    878    O ALA    99      -7.204 -60.808 -25.650  1.00  0.00      BSYN  
ATOM    879    N GLN   100      -8.577 -62.634 -25.483  1.00  0.00      BSYN  
ATOM    880    H GLN   100      -9.360 -63.123 -25.153  1.00  0.00      BSYN  
ATOM    881   CA GLN   100      -7.768 -63.586 -26.219  1.00  0.00      BSYN  
ATOM    882   CB GLN   100      -8.159 -65.081 -25.976  1.00  0.00      BSYN  
ATOM    883   CG GLN   100      -7.246 -66.263 -26.496  1.00  0.00      BSYN  
ATOM    884   CD GLN   100      -7.784 -67.612 -26.221  1.00  0.00      BSYN  
ATOM    885  OE1 GLN   100      -7.198 -68.396 -25.467  1.00  0.00      BSYN  
ATOM    886  NE2 GLN   100      -8.909 -67.992 -26.768  1.00  0.00      BSYN  
ATOM    887 HE21 GLN   100      -9.207 -67.414 -27.501  1.00  0.00      BSYN  
ATOM    888 HE22 GLN   100      -9.441 -68.660 -26.287  1.00  0.00      BSYN  
ATOM    889    C GLN   100      -7.261 -63.362 -27.617  1.00  0.00      BSYN  
ATOM    890    O GLN   100      -8.014 -63.287 -28.522  1.00  0.00      BSYN  
ATOM    891    N GLU   101      -5.947 -63.136 -27.727  1.00  0.00      BSYN  
ATOM    892    H GLU   101      -5.419 -63.363 -26.933  1.00  0.00      BSYN  
ATOM    893   CA GLU   101      -5.336 -62.646 -28.863  1.00  0.00      BSYN  
ATOM    894   CB GLU   101      -4.577 -61.346 -28.341  1.00  0.00      BSYN  
ATOM    895   CG GLU   101      -5.468 -60.100 -28.242  1.00  0.00      BSYN  
ATOM    896   CD GLU   101      -4.976 -58.954 -27.459  1.00  0.00      BSYN  
ATOM    897  OE1 GLU   101      -3.728 -58.948 -27.218  1.00  0.00      BSYN  
ATOM    898  OE2 GLU   101      -5.775 -58.165 -27.031  1.00  0.00      BSYN  
ATOM    899    C GLU   101      -4.368 -63.694 -29.443  1.00  0.00      BSYN  
ATOM    900    O GLU   101      -3.342 -63.977 -28.839  1.00  0.00      BSYN  
ATOM    901    N ALA   102      -4.689 -64.243 -30.599  1.00  0.00      BSYN  
ATOM    902    H ALA   102      -5.550 -63.976 -30.982  1.00  0.00      BSYN  
ATOM    903   CA ALA   102      -3.829 -65.185 -31.340  1.00  0.00      BSYN  
ATOM    904   CB ALA   102      -3.880 -66.556 -30.711  1.00  0.00      BSYN  
ATOM    905    C ALA   102      -4.108 -65.265 -32.830  1.00  0.00      BSYN  
ATOM    906    O ALA   102      -5.169 -65.115 -33.406  1.00  0.00      BSYN  
ATOM    907    N ALA   103      -2.926 -65.454 -33.508  1.00  0.00      BSYN  
ATOM    908    H ALA   103      -2.056 -65.520 -33.062  1.00  0.00      BSYN  
ATOM    909   CA ALA   103      -2.805 -65.531 -34.959  1.00  0.00      BSYN  
ATOM    910   CB ALA   103      -1.335 -64.972 -35.154  1.00  0.00      BSYN  
ATOM    911    C ALA   103      -3.110 -66.936 -35.549  1.00  0.00      BSYN  
ATOM    912    O ALA   103      -3.134 -67.071 -36.763  1.00  0.00      BSYN  
ATOM    913    N GLU   104      -3.255 -67.978 -34.687  1.00  0.00      BSYN  
ATOM    914    H GLU   104      -3.491 -67.763 -33.760  1.00  0.00      BSYN  
ATOM    915   CA GLU   104      -3.249 -69.317 -35.173  1.00  0.00      BSYN  
ATOM    916   CB GLU   104      -1.846 -69.602 -35.612  1.00  0.00      BSYN  
ATOM    917   CG GLU   104      -1.540 -70.433 -36.843  1.00  0.00      BSYN  
ATOM    918   CD GLU   104      -1.717 -71.984 -36.808  1.00  0.00      BSYN  
ATOM    919  OE1 GLU   104      -0.953 -72.762 -36.239  1.00  0.00      BSYN  
ATOM    920  OE2 GLU   104      -2.602 -72.425 -37.426  1.00  0.00      BSYN  
ATOM    921    C GLU   104      -3.797 -70.149 -33.928  1.00  0.00      BSYN  
ATOM    922    O GLU   104      -4.849 -69.706 -33.342  1.00  0.00      BSYN  
ATOM    923    N GLU   105      -3.173 -71.265 -33.482  1.00  0.00      BSYN  
ATOM    924    H GLU   105      -2.315 -71.557 -33.854  1.00  0.00      BSYN  
ATOM    925   CA GLU   105      -3.757 -72.151 -32.446  1.00  0.00      BSYN  
ATOM    926   CB GLU   105      -3.353 -73.600 -32.780  1.00  0.00      BSYN  
ATOM    927   CG GLU   105      -4.560 -74.120 -33.705  1.00  0.00      BSYN  
ATOM    928   CD GLU   105      -5.539 -75.012 -32.978  1.00  0.00      BSYN  
ATOM    929  OE1 GLU   105      -5.290 -76.246 -33.097  1.00  0.00      BSYN  
ATOM    930  OE2 GLU   105      -6.508 -74.568 -32.432  1.00  0.00      BSYN  
ATOM    931    C GLU   105      -3.584 -71.964 -30.845  1.00  0.00      BSYN  
ATOM    932    O GLU   105      -2.479 -72.099 -30.353  1.00  0.00      BSYN  
ATOM    933    N PRO   106      -4.632 -71.659 -30.012  1.00  0.00      BSYN  
ATOM    934   CD PRO   106      -6.033 -71.517 -30.471  1.00  0.00      BSYN  
ATOM    935   CA PRO   106      -4.525 -71.641 -28.519  1.00  0.00      BSYN  
ATOM    936   CB PRO   106      -5.884 -71.133 -28.272  1.00  0.00      BSYN  
ATOM    937   CG PRO   106      -6.890 -71.543 -29.295  1.00  0.00      BSYN  
ATOM    938    C PRO   106      -4.255 -72.929 -27.814  1.00  0.00      BSYN  
ATOM    939    O PRO   106      -5.091 -73.555 -27.135  1.00  0.00      BSYN  
ATOM    940    N LEU   107      -3.084 -73.431 -27.987  1.00  0.00      BSYN  
ATOM    941    H LEU   107      -2.350 -73.002 -28.476  1.00  0.00      BSYN  
ATOM    942   CA LEU   107      -2.557 -74.562 -27.195  1.00  0.00      BSYN  
ATOM    943   CB LEU   107      -1.681 -75.568 -28.005  1.00  0.00      BSYN  
ATOM    944   CG LEU   107      -2.016 -76.199 -29.355  1.00  0.00      BSYN  
ATOM    945  CD1 LEU   107      -1.064 -77.226 -29.885  1.00  0.00      BSYN  
ATOM    946  CD2 LEU   107      -3.502 -76.766 -29.359  1.00  0.00      BSYN  
ATOM    947    C LEU   107      -1.752 -74.162 -25.957  1.00  0.00      BSYN  
ATOM    948    O LEU   107      -0.538 -74.253 -25.937  1.00  0.00      BSYN  
ATOM    949    N ILE   108      -2.291 -73.727 -24.808  1.00  0.00      BSYN  
ATOM    950    H ILE   108      -3.270 -73.741 -24.765  1.00  0.00      BSYN  
ATOM    951   CA ILE   108      -1.676 -73.407 -23.575  1.00  0.00      BSYN  
ATOM    952   CB ILE   108      -1.769 -71.884 -23.070  1.00  0.00      BSYN  
ATOM    953  CG2 ILE   108      -0.649 -71.526 -21.965  1.00  0.00      BSYN  
ATOM    954  CG1 ILE   108      -1.679 -70.790 -24.036  1.00  0.00      BSYN  
ATOM    955   CD ILE   108      -0.587 -70.685 -25.210  1.00  0.00      BSYN  
ATOM    956    C ILE   108      -2.062 -74.232 -22.377  1.00  0.00      BSYN  
ATOM    957    O ILE   108      -1.230 -74.604 -21.533  1.00  0.00      BSYN  
ATOM    958    N GLU   109      -3.369 -74.412 -22.143  1.00  0.00      BSYN  
ATOM    959    H GLU   109      -4.044 -73.905 -22.642  1.00  0.00      BSYN  
ATOM    960   CA GLU   109      -3.814 -75.377 -21.114  1.00  0.00      BSYN  
ATOM    961   CB GLU   109      -4.381 -74.535 -20.003  1.00  0.00      BSYN  
ATOM    962   CG GLU   109      -4.950 -75.279 -18.790  1.00  0.00      BSYN  
ATOM    963   CD GLU   109      -4.317 -75.150 -17.380  1.00  0.00      BSYN  
ATOM    964  OE1 GLU   109      -3.874 -76.188 -16.940  1.00  0.00      BSYN  
ATOM    965  OE2 GLU   109      -4.288 -74.086 -16.763  1.00  0.00      BSYN  
ATOM    966    C GLU   109      -4.836 -76.341 -21.787  1.00  0.00      BSYN  
ATOM    967    O GLU   109      -6.031 -76.097 -21.923  1.00  0.00      BSYN  
ATOM    968    N PRO   110      -4.267 -77.518 -22.059  1.00  0.00      BSYN  
ATOM    969   CD PRO   110      -2.901 -77.664 -22.542  1.00  0.00      BSYN  
ATOM    970   CA PRO   110      -5.017 -78.724 -22.534  1.00  0.00      BSYN  
ATOM    971   CB PRO   110      -3.976 -79.648 -23.098  1.00  0.00      BSYN  
ATOM    972   CG PRO   110      -2.815 -78.775 -23.618  1.00  0.00      BSYN  
ATOM    973    C PRO   110      -5.947 -79.585 -21.667  1.00  0.00      BSYN  
ATOM    974    O PRO   110      -5.647 -79.711 -20.415  1.00  0.00      BSYN  
ATOM    975    N LEU   111      -7.156 -79.770 -22.228  1.00  0.00      BSYN  
ATOM    976    H LEU   111      -7.200 -79.721 -23.206  1.00  0.00      BSYN  
ATOM    977   CA LEU   111      -8.143 -80.529 -21.520  1.00  0.00      BSYN  
ATOM    978   CB LEU   111      -9.549 -79.829 -21.877  1.00  0.00      BSYN  
ATOM    979   CG LEU   111     -10.093 -78.458 -21.507  1.00  0.00      BSYN  
ATOM    980  CD1 LEU   111     -10.604 -78.723 -20.096  1.00  0.00      BSYN  
ATOM    981  CD2 LEU   111      -9.140 -77.335 -21.557  1.00  0.00      BSYN  
ATOM    982    C LEU   111      -8.128 -82.044 -21.838  1.00  0.00      BSYN  
ATOM    983    O LEU   111      -8.995 -82.812 -21.378  1.00  0.00      BSYN  
ATOM    984    N MET   112      -7.231 -82.486 -22.636  1.00  0.00      BSYN  
ATOM    985    H MET   112      -6.584 -81.792 -22.879  1.00  0.00      BSYN  
ATOM    986   CA MET   112      -7.076 -83.780 -23.219  1.00  0.00      BSYN  
ATOM    987   CB MET   112      -8.202 -84.006 -24.285  1.00  0.00      BSYN  
ATOM    988   CG MET   112      -8.558 -85.314 -24.798  1.00  0.00      BSYN  
ATOM    989   SD MET   112      -7.674 -85.545 -26.391  1.00  0.00      BSYN  
ATOM    990   CE MET   112      -6.962 -87.208 -26.404  1.00  0.00      BSYN  
ATOM    991    C MET   112      -5.719 -84.081 -23.814  1.00  0.00      BSYN  
ATOM    992    O MET   112      -4.814 -84.472 -23.032  1.00  0.00      BSYN  
ATOM    993    N GLU   113      -5.311 -83.621 -25.073  1.00  0.00      BSYN  
ATOM    994    H GLU   113      -5.961 -83.003 -25.468  1.00  0.00      BSYN  
ATOM    995   CA GLU   113      -4.105 -83.920 -25.768  1.00  0.00      BSYN  
ATOM    996   CB GLU   113      -3.928 -83.324 -27.197  1.00  0.00      BSYN  
ATOM    997   CG GLU   113      -5.305 -83.516 -27.809  1.00  0.00      BSYN  
ATOM    998   CD GLU   113      -5.738 -82.708 -29.045  1.00  0.00      BSYN  
ATOM    999  OE1 GLU   113      -6.512 -81.844 -28.860  1.00  0.00      BSYN  
ATOM   1000  OE2 GLU   113      -5.273 -82.993 -30.108  1.00  0.00      BSYN  
ATOM   1001    C GLU   113      -2.839 -83.721 -25.010  1.00  0.00      BSYN  
ATOM   1002    O GLU   113      -2.711 -82.749 -24.350  1.00  0.00      BSYN  
ATOM   1003    N PRO   114      -1.971 -84.779 -24.894  1.00  0.00      BSYN  
ATOM   1004   CD PRO   114      -2.413 -86.211 -24.566  1.00  0.00      BSYN  
ATOM   1005   CA PRO   114      -0.607 -84.593 -24.229  1.00  0.00      BSYN  
ATOM   1006   CB PRO   114      -0.672 -85.739 -23.197  1.00  0.00      BSYN  
ATOM   1007   CG PRO   114      -1.897 -86.603 -23.167  1.00  0.00      BSYN  
ATOM   1008    C PRO   114       0.687 -84.724 -25.102  1.00  0.00      BSYN  
ATOM   1009    O PRO   114       0.636 -84.915 -26.285  1.00  0.00      BSYN  
ATOM   1010    N GLU   115       1.939 -84.409 -24.590  1.00  0.00      BSYN  
ATOM   1011    H GLU   115       2.012 -84.038 -23.686  1.00  0.00      BSYN  
ATOM   1012   CA GLU   115       3.141 -84.945 -25.257  1.00  0.00      BSYN  
ATOM   1013   CB GLU   115       4.123 -83.760 -25.282  1.00  0.00      BSYN  
ATOM   1014   CG GLU   115       3.684 -82.405 -26.088  1.00  0.00      BSYN  
ATOM   1015   CD GLU   115       3.529 -81.145 -25.261  1.00  0.00      BSYN  
ATOM   1016  OE1 GLU   115       3.509 -81.196 -24.033  1.00  0.00      BSYN  
ATOM   1017  OE2 GLU   115       3.258 -80.166 -25.934  1.00  0.00      BSYN  
ATOM   1018    C GLU   115       3.798 -86.280 -24.715  1.00  0.00      BSYN  
ATOM   1019    O GLU   115       3.283 -86.706 -23.739  1.00  0.00      BSYN  
ATOM   1020    N GLY   116       4.832 -86.808 -25.376  1.00  0.00      BSYN  
ATOM   1021    H GLY   116       4.927 -86.496 -26.300  1.00  0.00      BSYN  
ATOM   1022   CA GLY   116       5.659 -88.025 -25.092  1.00  0.00      BSYN  
ATOM   1023    C GLY   116       6.394 -87.901 -23.704  1.00  0.00      BSYN  
ATOM   1024    O GLY   116       7.604 -87.477 -23.621  1.00  0.00      BSYN  
ATOM   1025    N GLU   117       5.748 -88.438 -22.584  1.00  0.00      BSYN  
ATOM   1026    H GLU   117       4.928 -88.943 -22.769  1.00  0.00      BSYN  
ATOM   1027   CA GLU   117       6.520 -88.411 -21.359  1.00  0.00      BSYN  
ATOM   1028   CB GLU   117       5.632 -88.116 -20.140  1.00  0.00      BSYN  
ATOM   1029   CG GLU   117       4.966 -86.677 -20.004  1.00  0.00      BSYN  
ATOM   1030   CD GLU   117       5.903 -85.565 -19.995  1.00  0.00      BSYN  
ATOM   1031  OE1 GLU   117       7.008 -85.686 -19.345  1.00  0.00      BSYN  
ATOM   1032  OE2 GLU   117       5.455 -84.658 -20.709  1.00  0.00      BSYN  
ATOM   1033    C GLU   117       7.248 -89.683 -21.129  1.00  0.00      BSYN  
ATOM   1034    O GLU   117       7.040 -90.792 -21.726  1.00  0.00      BSYN  
ATOM   1035    N SER   118       8.247 -89.638 -20.116  1.00  0.00      BSYN  
ATOM   1036    H SER   118       8.495 -88.801 -19.671  1.00  0.00      BSYN  
ATOM   1037   CA SER   118       8.971 -90.855 -19.650  1.00  0.00      BSYN  
ATOM   1038   CB SER   118      10.487 -90.540 -19.335  1.00  0.00      BSYN  
ATOM   1039   OG SER   118      10.870 -89.508 -18.287  1.00  0.00      BSYN  
ATOM   1040   HG SER   118      11.684 -89.772 -17.852  1.00  0.00      BSYN  
ATOM   1041    C SER   118       8.363 -91.302 -18.398  1.00  0.00      BSYN  
ATOM   1042    O SER   118       7.964 -90.555 -17.467  1.00  0.00      BSYN  
ATOM   1043    N TYR   119       8.234 -92.642 -18.341  1.00  0.00      BSYN  
ATOM   1044    H TYR   119       8.636 -93.000 -19.160  1.00  0.00      BSYN  
ATOM   1045   CA TYR   119       7.873 -93.478 -17.225  1.00  0.00      BSYN  
ATOM   1046   CB TYR   119       7.028 -94.706 -17.599  1.00  0.00      BSYN  
ATOM   1047   CG TYR   119       6.243 -95.359 -16.506  1.00  0.00      BSYN  
ATOM   1048  CD1 TYR   119       6.882 -96.428 -15.840  1.00  0.00      BSYN  
ATOM   1049  CE1 TYR   119       6.357 -96.980 -14.749  1.00  0.00      BSYN  
ATOM   1050  CD2 TYR   119       5.053 -94.838 -16.050  1.00  0.00      BSYN  
ATOM   1051  CE2 TYR   119       4.422 -95.475 -15.039  1.00  0.00      BSYN  
ATOM   1052   CZ TYR   119       5.106 -96.493 -14.393  1.00  0.00      BSYN  
ATOM   1053   OH TYR   119       4.469 -96.977 -13.314  1.00  0.00      BSYN  
ATOM   1054   HH TYR   119       4.990 -97.502 -12.702  1.00  0.00      BSYN  
ATOM   1055    C TYR   119       9.218 -93.805 -16.661  1.00  0.00      BSYN  
ATOM   1056    O TYR   119      10.004 -94.223 -17.501  1.00  0.00      BSYN  
ATOM   1057    N GLU   120       9.443 -93.608 -15.387  1.00  0.00      BSYN  
ATOM   1058    H GLU   120       8.722 -93.391 -14.759  1.00  0.00      BSYN  
ATOM   1059   CA GLU   120      10.780 -93.849 -14.827  1.00  0.00      BSYN  
ATOM   1060   CB GLU   120      10.873 -92.860 -13.701  1.00  0.00      BSYN  
ATOM   1061   CG GLU   120      10.881 -91.330 -13.877  1.00  0.00      BSYN  
ATOM   1062   CD GLU   120      12.276 -90.770 -13.784  1.00  0.00      BSYN  
ATOM   1063  OE1 GLU   120      12.448 -89.997 -12.859  1.00  0.00      BSYN  
ATOM   1064  OE2 GLU   120      13.048 -91.095 -14.700  1.00  0.00      BSYN  
ATOM   1065    C GLU   120      11.156 -95.223 -14.325  1.00  0.00      BSYN  
ATOM   1066    O GLU   120      10.704 -95.627 -13.228  1.00  0.00      BSYN  
ATOM   1067    N ASP   121      12.001 -95.814 -15.210  1.00  0.00      BSYN  
ATOM   1068    H ASP   121      12.033 -95.350 -16.073  1.00  0.00      BSYN  
ATOM   1069   CA ASP   121      12.704 -97.084 -14.877  1.00  0.00      BSYN  
ATOM   1070   CB ASP   121      12.732 -98.052 -16.043  1.00  0.00      BSYN  
ATOM   1071   CG ASP   121      13.615 -99.258 -16.007  1.00  0.00      BSYN  
ATOM   1072  OD1 ASP   121      13.223-100.114 -15.155  1.00  0.00      BSYN  
ATOM   1073  OD2 ASP   121      14.602 -99.380 -16.708  1.00  0.00      BSYN  
ATOM   1074    C ASP   121      14.083 -96.573 -14.413  1.00  0.00      BSYN  
ATOM   1075    O ASP   121      14.757 -95.768 -15.069  1.00  0.00      BSYN  
ATOM   1076    N PRO   122      14.457 -97.069 -13.214  1.00  0.00      BSYN  
ATOM   1077   CD PRO   122      13.775 -98.112 -12.499  1.00  0.00      BSYN  
ATOM   1078   CA PRO   122      15.646 -96.614 -12.566  1.00  0.00      BSYN  
ATOM   1079   CB PRO   122      15.830 -97.570 -11.537  1.00  0.00      BSYN  
ATOM   1080   CG PRO   122      14.395 -98.092 -11.105  1.00  0.00      BSYN  
ATOM   1081    C PRO   122      16.934 -96.543 -13.340  1.00  0.00      BSYN  
ATOM   1082    O PRO   122      17.257 -97.499 -14.042  1.00  0.00      BSYN  
ATOM   1083    N PRO   123      17.651 -95.436 -13.361  1.00  0.00      BSYN  
ATOM   1084   CD PRO   123      17.033 -94.094 -13.418  1.00  0.00      BSYN  
ATOM   1085   CA PRO   123      18.899 -95.401 -14.274  1.00  0.00      BSYN  
ATOM   1086   CB PRO   123      18.876 -93.998 -14.910  1.00  0.00      BSYN  
ATOM   1087   CG PRO   123      18.093 -93.144 -13.928  1.00  0.00      BSYN  
ATOM   1088    C PRO   123      20.289 -95.844 -13.729  1.00  0.00      BSYN  
ATOM   1089    O PRO   123      21.032 -96.213 -14.595  1.00  0.00      BSYN  
ATOM   1090    N GLN   124      20.631 -95.612 -12.453  1.00  0.00      BSYN  
ATOM   1091    H GLN   124      19.998 -95.127 -11.883  1.00  0.00      BSYN  
ATOM   1092   CA GLN   124      21.893 -95.977 -11.909  1.00  0.00      BSYN  
ATOM   1093   CB GLN   124      22.735 -94.692 -11.945  1.00  0.00      BSYN  
ATOM   1094   CG GLN   124      24.360 -94.542 -12.082  1.00  0.00      BSYN  
ATOM   1095   CD GLN   124      24.806 -93.211 -11.509  1.00  0.00      BSYN  
ATOM   1096  OE1 GLN   124      25.485 -92.331 -12.046  1.00  0.00      BSYN  
ATOM   1097  NE2 GLN   124      24.309 -92.851 -10.369  1.00  0.00      BSYN  
ATOM   1098 HE21 GLN   124      23.614 -93.400  -9.949  1.00  0.00      BSYN  
ATOM   1099 HE22 GLN   124      24.749 -92.145  -9.850  1.00  0.00      BSYN  
ATOM   1100    C GLN   124      21.711 -96.593 -10.548  1.00  0.00      BSYN  
ATOM   1101    O GLN   124      20.525 -96.815 -10.085  1.00  0.00      BSYN  
ATOM   1102    N GLU   125      22.849 -96.808  -9.885  1.00  0.00      BSYN  
ATOM   1103    H GLU   125      23.770 -96.755 -10.218  1.00  0.00      BSYN  
ATOM   1104   CA GLU   125      22.863 -97.400  -8.542  1.00  0.00      BSYN  
ATOM   1105   CB GLU   125      24.277 -97.790  -8.320  1.00  0.00      BSYN  
ATOM   1106   CG GLU   125      24.504 -99.288  -8.090  1.00  0.00      BSYN  
ATOM   1107   CD GLU   125      25.619 -99.692  -8.998  1.00  0.00      BSYN  
ATOM   1108  OE1 GLU   125      26.743 -99.319  -8.813  1.00  0.00      BSYN  
ATOM   1109  OE2 GLU   125      25.375-100.313 -10.016  1.00  0.00      BSYN  
ATOM   1110    C GLU   125      22.441 -96.409  -7.383  1.00  0.00      BSYN  
ATOM   1111    O GLU   125      22.616 -95.254  -7.505  1.00  0.00      BSYN  
ATOM   1112    N GLU   126      21.777 -97.125  -6.582  1.00  0.00      BSYN  
ATOM   1113    H GLU   126      21.601 -98.077  -6.737  1.00  0.00      BSYN  
ATOM   1114   CA GLU   126      21.169 -96.695  -5.371  1.00  0.00      BSYN  
ATOM   1115   CB GLU   126      19.644 -97.029  -5.397  1.00  0.00      BSYN  
ATOM   1116   CG GLU   126      19.074 -98.492  -5.653  1.00  0.00      BSYN  
ATOM   1117   CD GLU   126      17.618 -98.577  -6.125  1.00  0.00      BSYN  
ATOM   1118  OE1 GLU   126      17.271 -99.704  -6.581  1.00  0.00      BSYN  
ATOM   1119  OE2 GLU   126      16.869 -97.578  -6.048  1.00  0.00      BSYN  
ATOM   1120    C GLU   126      22.037 -97.128  -4.116  1.00  0.00      BSYN  
ATOM   1121    O GLU   126      22.791 -98.042  -4.177  1.00  0.00      BSYN  
ATOM   1122    N TYR   127      22.129 -96.110  -3.208  1.00  0.00      BSYN  
ATOM   1123    H TYR   127      21.508 -95.351  -3.207  1.00  0.00      BSYN  
ATOM   1124   CA TYR   127      23.051 -96.203  -2.046  1.00  0.00      BSYN  
ATOM   1125   CB TYR   127      24.067 -95.031  -2.231  1.00  0.00      BSYN  
ATOM   1126   CG TYR   127      24.928 -95.216  -3.396  1.00  0.00      BSYN  
ATOM   1127  CD1 TYR   127      24.599 -94.668  -4.599  1.00  0.00      BSYN  
ATOM   1128  CE1 TYR   127      25.532 -94.647  -5.642  1.00  0.00      BSYN  
ATOM   1129  CD2 TYR   127      26.165 -95.896  -3.298  1.00  0.00      BSYN  
ATOM   1130  CE2 TYR   127      27.103 -95.937  -4.324  1.00  0.00      BSYN  
ATOM   1131   CZ TYR   127      26.739 -95.274  -5.511  1.00  0.00      BSYN  
ATOM   1132   OH TYR   127      27.677 -95.142  -6.515  1.00  0.00      BSYN  
ATOM   1133   HH TYR   127      27.307 -94.926  -7.375  1.00  0.00      BSYN  
ATOM   1134    C TYR   127      22.279 -96.179  -0.748  1.00  0.00      BSYN  
ATOM   1135    O TYR   127      21.256 -95.676  -0.429  1.00  0.00      BSYN  
ATOM   1136    N GLN   128      23.012 -96.795   0.212  1.00  0.00      BSYN  
ATOM   1137    H GLN   128      23.886 -97.174  -0.020  1.00  0.00      BSYN  
ATOM   1138   CA GLN   128      22.520 -96.894   1.580  1.00  0.00      BSYN  
ATOM   1139   CB GLN   128      22.957 -98.049   2.518  1.00  0.00      BSYN  
ATOM   1140   CG GLN   128      21.585 -98.804   3.029  1.00  0.00      BSYN  
ATOM   1141   CD GLN   128      20.974 -99.853   2.145  1.00  0.00      BSYN  
ATOM   1142  OE1 GLN   128      21.288 -99.964   0.983  1.00  0.00      BSYN  
ATOM   1143  NE2 GLN   128      20.082-100.767   2.533  1.00  0.00      BSYN  
ATOM   1144 HE21 GLN   128      19.830-101.361   1.795  1.00  0.00      BSYN  
ATOM   1145 HE22 GLN   128      19.651-100.702   3.411  1.00  0.00      BSYN  
ATOM   1146    C GLN   128      22.631 -95.602   2.391  1.00  0.00      BSYN  
ATOM   1147    O GLN   128      21.842 -95.304   3.365  1.00  0.00      BSYN  
ATOM   1148    N GLU   129      23.676 -94.878   2.023  1.00  0.00      BSYN  
ATOM   1149    H GLU   129      24.144 -95.263   1.253  1.00  0.00      BSYN  
ATOM   1150   CA GLU   129      24.023 -93.568   2.683  1.00  0.00      BSYN  
ATOM   1151   CB GLU   129      25.174 -93.605   3.882  1.00  0.00      BSYN  
ATOM   1152   CG GLU   129      24.792 -94.371   5.104  1.00  0.00      BSYN  
ATOM   1153   CD GLU   129      25.898 -94.779   6.116  1.00  0.00      BSYN  
ATOM   1154  OE1 GLU   129      26.749 -95.571   5.802  1.00  0.00      BSYN  
ATOM   1155  OE2 GLU   129      25.760 -94.244   7.247  1.00  0.00      BSYN  
ATOM   1156    C GLU   129      24.553 -92.498   1.674  1.00  0.00      BSYN  
ATOM   1157    O GLU   129      25.682 -92.708   1.267  1.00  0.00      BSYN  
ATOM   1158    N TYR   130      23.717 -91.632   1.216  1.00  0.00      BSYN  
ATOM   1159    H TYR   130      22.775 -91.782   1.440  1.00  0.00      BSYN  
ATOM   1160   CA TYR   130      24.097 -90.657   0.176  1.00  0.00      BSYN  
ATOM   1161   CB TYR   130      22.938 -90.114  -0.632  1.00  0.00      BSYN  
ATOM   1162   CG TYR   130      22.416 -91.150  -1.657  1.00  0.00      BSYN  
ATOM   1163  CD1 TYR   130      21.401 -91.939  -1.405  1.00  0.00      BSYN  
ATOM   1164  CE1 TYR   130      20.600 -92.631  -2.378  1.00  0.00      BSYN  
ATOM   1165  CD2 TYR   130      22.739 -91.038  -3.029  1.00  0.00      BSYN  
ATOM   1166  CE2 TYR   130      22.076 -91.725  -4.036  1.00  0.00      BSYN  
ATOM   1167   CZ TYR   130      21.061 -92.533  -3.696  1.00  0.00      BSYN  
ATOM   1168   OH TYR   130      20.407 -93.166  -4.744  1.00  0.00      BSYN  
ATOM   1169   HH TYR   130      19.609 -93.619  -4.462  1.00  0.00      BSYN  
ATOM   1170    C TYR   130      24.912 -89.551   0.791  1.00  0.00      BSYN  
ATOM   1171    O TYR   130      24.408 -88.709   1.548  1.00  0.00      BSYN  
ATOM   1172    N GLU   131      26.255 -89.587   0.564  1.00  0.00      BSYN  
ATOM   1173    H GLU   131      26.611 -90.339   0.047  1.00  0.00      BSYN  
ATOM   1174   CA GLU   131      27.202 -88.545   1.020  1.00  0.00      BSYN  
ATOM   1175   CB GLU   131      28.693 -88.912   0.715  1.00  0.00      BSYN  
ATOM   1176   CG GLU   131      29.093 -90.134   1.630  1.00  0.00      BSYN  
ATOM   1177   CD GLU   131      30.616 -90.394   1.651  1.00  0.00      BSYN  
ATOM   1178  OE1 GLU   131      31.187 -90.613   2.736  1.00  0.00      BSYN  
ATOM   1179  OE2 GLU   131      31.290 -90.185   0.613  1.00  0.00      BSYN  
ATOM   1180    C GLU   131      26.973 -87.031   0.729  1.00  0.00      BSYN  
ATOM   1181    O GLU   131      26.424 -86.834  -0.353  1.00  0.00      BSYN  
ATOM   1182    N PRO   132      27.329 -86.078   1.534  1.00  0.00      BSYN  
ATOM   1183   CD PRO   132      27.701 -86.273   3.021  1.00  0.00      BSYN  
ATOM   1184   CA PRO   132      27.039 -84.681   1.234  1.00  0.00      BSYN  
ATOM   1185   CB PRO   132      26.425 -84.270   2.524  1.00  0.00      BSYN  
ATOM   1186   CG PRO   132      27.348 -84.923   3.512  1.00  0.00      BSYN  
ATOM   1187    C PRO   132      28.073 -83.748   0.677  1.00  0.00      BSYN  
ATOM   1188    O PRO   132      29.245 -83.999   0.839  1.00  0.00      BSYN  
ATOM   1189    N GLU   133      27.618 -82.661   0.022  1.00  0.00      BSYN  
ATOM   1190    H GLU   133      26.699 -82.568  -0.306  1.00  0.00      BSYN  
ATOM   1191   CA GLU   133      28.368 -81.509  -0.304  1.00  0.00      BSYN  
ATOM   1192   CB GLU   133      28.654 -81.319  -1.751  1.00  0.00      BSYN  
ATOM   1193   CG GLU   133      30.120 -81.702  -2.027  1.00  0.00      BSYN  
ATOM   1194   CD GLU   133      30.658 -80.959  -3.251  1.00  0.00      BSYN  
ATOM   1195  OE1 GLU   133      29.903 -80.188  -3.882  1.00  0.00      BSYN  
ATOM   1196  OE2 GLU   133      31.842 -81.046  -3.601  1.00  0.00      BSYN  
ATOM   1197    C GLU   133      27.820 -80.188   0.163  1.00  0.00      BSYN  
ATOM   1198    O GLU   133      26.634 -80.068   0.090  1.00  0.00      BSYN  
ATOM   1199    N ALA   134      28.535 -79.144   0.524  1.00  0.00      BSYN  
ATOM   1200    H ALA   134      29.502 -79.244   0.651  1.00  0.00      BSYN  
ATOM   1201   CA ALA   134      28.045 -77.763   0.890  1.00  0.00      BSYN  
ATOM   1202   CB ALA   134      28.296 -77.426   2.339  1.00  0.00      BSYN  
ATOM   1203    C ALA   134      28.544 -76.633  -0.022  1.00  0.00      BSYN  
ATOM   1204  OT1 ALA   134      29.687 -76.300   0.144  1.00  0.00      BSYN  
ATOM   1205  OT2 ALA   134      27.776 -76.140  -0.890  1.00  0.00      BSYN  
END
