# Supplementary material for: Data set of intrinsically disordered proteins analysed at a local protein conformation level
Source: Data Brief. 2020 Mar 5;29:105383. doi: 10.1016/j.dib.2020.105383 (PMC7078294; doi:10.1016/j.dib.2020.105383)
Supplement: Supplementary file 1 [file mmc1.zip › the data/1-DATA/PED1AAD-pdb/1AAD-221.pdb]

CRYST1    1.000    1.000    1.000  90.00  90.00  90.00 P 1           1
ATOM      1  HT1 MET     1       6.054 -79.890 -23.000  1.00  0.00      BSYN  
ATOM      2  HT2 MET     1       5.458 -78.501 -22.306  1.00  0.00      BSYN  
ATOM      3    N MET     1       6.234 -78.872 -22.892  1.00  0.00      BSYN  
ATOM      4  HT3 MET     1       7.122 -78.871 -22.351  1.00  0.00      BSYN  
ATOM      5   CA MET     1       6.158 -78.218 -24.162  1.00  0.00      BSYN  
ATOM      6   CB MET     1       7.556 -78.110 -24.691  1.00  0.00      BSYN  
ATOM      7   CG MET     1       8.269 -76.825 -24.345  1.00  0.00      BSYN  
ATOM      8   SD MET     1       7.366 -75.253 -24.043  1.00  0.00      BSYN  
ATOM      9   CE MET     1       6.931 -74.637 -25.557  1.00  0.00      BSYN  
ATOM     10    C MET     1       5.083 -78.918 -25.006  1.00  0.00      BSYN  
ATOM     11    O MET     1       4.765 -80.028 -24.648  1.00  0.00      BSYN  
ATOM     12    N ASP     2       4.651 -78.324 -26.160  1.00  0.00      BSYN  
ATOM     13    H ASP     2       4.554 -77.358 -26.021  1.00  0.00      BSYN  
ATOM     14   CA ASP     2       4.045 -79.055 -27.264  1.00  0.00      BSYN  
ATOM     15   CB ASP     2       3.600 -77.931 -28.199  1.00  0.00      BSYN  
ATOM     16   CG ASP     2       3.510 -78.122 -29.673  1.00  0.00      BSYN  
ATOM     17  OD1 ASP     2       2.570 -78.725 -30.131  1.00  0.00      BSYN  
ATOM     18  OD2 ASP     2       4.502 -77.763 -30.348  1.00  0.00      BSYN  
ATOM     19    C ASP     2       4.700 -80.315 -27.911  1.00  0.00      BSYN  
ATOM     20    O ASP     2       3.968 -81.242 -28.228  1.00  0.00      BSYN  
ATOM     21    N VAL     3       6.041 -80.253 -28.333  1.00  0.00      BSYN  
ATOM     22    H VAL     3       6.353 -79.326 -28.394  1.00  0.00      BSYN  
ATOM     23   CA VAL     3       6.710 -81.500 -28.704  1.00  0.00      BSYN  
ATOM     24   CB VAL     3       7.978 -81.176 -29.590  1.00  0.00      BSYN  
ATOM     25  CG1 VAL     3       7.586 -80.847 -31.089  1.00  0.00      BSYN  
ATOM     26  CG2 VAL     3       8.884 -80.212 -28.879  1.00  0.00      BSYN  
ATOM     27    C VAL     3       7.096 -82.403 -27.465  1.00  0.00      BSYN  
ATOM     28    O VAL     3       7.588 -81.873 -26.399  1.00  0.00      BSYN  
ATOM     29    N PHE     4       6.715 -83.643 -27.639  1.00  0.00      BSYN  
ATOM     30    H PHE     4       6.458 -83.844 -28.563  1.00  0.00      BSYN  
ATOM     31   CA PHE     4       6.943 -84.693 -26.596  1.00  0.00      BSYN  
ATOM     32   CB PHE     4       6.063 -85.891 -26.614  1.00  0.00      BSYN  
ATOM     33   CG PHE     4       4.865 -85.452 -25.833  1.00  0.00      BSYN  
ATOM     34  CD1 PHE     4       4.932 -85.462 -24.444  1.00  0.00      BSYN  
ATOM     35  CD2 PHE     4       3.691 -84.954 -26.463  1.00  0.00      BSYN  
ATOM     36  CE1 PHE     4       3.854 -84.944 -23.634  1.00  0.00      BSYN  
ATOM     37  CE2 PHE     4       2.671 -84.453 -25.703  1.00  0.00      BSYN  
ATOM     38   CZ PHE     4       2.736 -84.430 -24.256  1.00  0.00      BSYN  
ATOM     39    C PHE     4       8.277 -85.381 -26.801  1.00  0.00      BSYN  
ATOM     40    O PHE     4       8.804 -85.668 -27.901  1.00  0.00      BSYN  
ATOM     41    N MET     5       8.672 -85.766 -25.596  1.00  0.00      BSYN  
ATOM     42    H MET     5       8.171 -85.472 -24.807  1.00  0.00      BSYN  
ATOM     43   CA MET     5       9.894 -86.624 -25.410  1.00  0.00      BSYN  
ATOM     44   CB MET     5      10.317 -86.610 -23.914  1.00  0.00      BSYN  
ATOM     45   CG MET     5       9.372 -87.211 -22.805  1.00  0.00      BSYN  
ATOM     46   SD MET     5       7.659 -86.657 -23.005  1.00  0.00      BSYN  
ATOM     47   CE MET     5       7.622 -85.557 -21.705  1.00  0.00      BSYN  
ATOM     48    C MET     5       9.984 -88.008 -26.041  1.00  0.00      BSYN  
ATOM     49    O MET     5      10.872 -88.293 -26.822  1.00  0.00      BSYN  
ATOM     50    N LYS     6       9.103 -88.887 -25.569  1.00  0.00      BSYN  
ATOM     51    H LYS     6       8.459 -88.494 -24.944  1.00  0.00      BSYN  
ATOM     52   CA LYS     6       9.113 -90.264 -26.166  1.00  0.00      BSYN  
ATOM     53   CB LYS     6       8.341 -91.316 -25.379  1.00  0.00      BSYN  
ATOM     54   CG LYS     6       9.174 -92.607 -25.006  1.00  0.00      BSYN  
ATOM     55   CD LYS     6      10.015 -92.169 -23.707  1.00  0.00      BSYN  
ATOM     56   CE LYS     6      11.446 -91.862 -24.100  1.00  0.00      BSYN  
ATOM     57   NZ LYS     6      12.265 -92.851 -23.547  1.00  0.00      BSYN  
ATOM     58  HZ1 LYS     6      11.730 -93.731 -23.692  1.00  0.00      BSYN  
ATOM     59  HZ2 LYS     6      13.150 -92.813 -24.092  1.00  0.00      BSYN  
ATOM     60  HZ3 LYS     6      12.491 -92.479 -22.602  1.00  0.00      BSYN  
ATOM     61    C LYS     6       8.730 -90.341 -27.604  1.00  0.00      BSYN  
ATOM     62    O LYS     6       7.753 -89.766 -28.003  1.00  0.00      BSYN  
ATOM     63    N GLY     7       9.477 -91.075 -28.407  1.00  0.00      BSYN  
ATOM     64    H GLY     7      10.400 -91.226 -28.116  1.00  0.00      BSYN  
ATOM     65   CA GLY     7       9.054 -91.513 -29.756  1.00  0.00      BSYN  
ATOM     66    C GLY     7       8.696 -93.034 -29.690  1.00  0.00      BSYN  
ATOM     67    O GLY     7       9.587 -93.913 -29.485  1.00  0.00      BSYN  
ATOM     68    N LEU     8       7.364 -93.305 -29.613  1.00  0.00      BSYN  
ATOM     69    H LEU     8       6.820 -92.566 -29.270  1.00  0.00      BSYN  
ATOM     70   CA LEU     8       6.653 -94.557 -29.727  1.00  0.00      BSYN  
ATOM     71   CB LEU     8       5.144 -94.284 -29.291  1.00  0.00      BSYN  
ATOM     72   CG LEU     8       4.600 -93.919 -27.814  1.00  0.00      BSYN  
ATOM     73  CD1 LEU     8       4.889 -92.454 -27.288  1.00  0.00      BSYN  
ATOM     74  CD2 LEU     8       3.172 -94.073 -27.978  1.00  0.00      BSYN  
ATOM     75    C LEU     8       6.598 -95.134 -31.140  1.00  0.00      BSYN  
ATOM     76    O LEU     8       6.367 -94.536 -32.178  1.00  0.00      BSYN  
ATOM     77    N SER     9       6.664 -96.450 -31.161  1.00  0.00      BSYN  
ATOM     78    H SER     9       6.709 -96.904 -30.293  1.00  0.00      BSYN  
ATOM     79   CA SER     9       6.624 -97.150 -32.423  1.00  0.00      BSYN  
ATOM     80   CB SER     9       7.628 -98.308 -32.345  1.00  0.00      BSYN  
ATOM     81   OG SER     9       8.922 -97.859 -32.290  1.00  0.00      BSYN  
ATOM     82   HG SER     9       9.090 -97.569 -33.190  1.00  0.00      BSYN  
ATOM     83    C SER     9       5.203 -97.631 -32.737  1.00  0.00      BSYN  
ATOM     84    O SER     9       4.667 -97.476 -33.874  1.00  0.00      BSYN  
ATOM     85    N MET    10       4.628 -98.227 -31.689  1.00  0.00      BSYN  
ATOM     86    H MET    10       4.982 -98.351 -30.783  1.00  0.00      BSYN  
ATOM     87   CA MET    10       3.203 -98.592 -31.840  1.00  0.00      BSYN  
ATOM     88   CB MET    10       2.943 -99.918 -30.974  1.00  0.00      BSYN  
ATOM     89   CG MET    10       1.482-100.366 -30.770  1.00  0.00      BSYN  
ATOM     90   SD MET    10       0.629-100.286 -32.368  1.00  0.00      BSYN  
ATOM     91   CE MET    10       0.529-102.021 -32.752  1.00  0.00      BSYN  
ATOM     92    C MET    10       2.328 -97.466 -31.258  1.00  0.00      BSYN  
ATOM     93    O MET    10       2.484 -97.135 -30.042  1.00  0.00      BSYN  
ATOM     94    N ALA    11       1.247 -97.102 -31.945  1.00  0.00      BSYN  
ATOM     95    H ALA    11       1.146 -97.387 -32.877  1.00  0.00      BSYN  
ATOM     96   CA ALA    11       0.270 -96.265 -31.277  1.00  0.00      BSYN  
ATOM     97   CB ALA    11       0.570 -94.792 -31.475  1.00  0.00      BSYN  
ATOM     98    C ALA    11      -1.114 -96.558 -31.930  1.00  0.00      BSYN  
ATOM     99    O ALA    11      -1.156 -97.169 -32.977  1.00  0.00      BSYN  
ATOM    100    N LYS    12      -2.125 -96.099 -31.172  1.00  0.00      BSYN  
ATOM    101    H LYS    12      -1.992 -96.009 -30.205  1.00  0.00      BSYN  
ATOM    102   CA LYS    12      -3.329 -95.790 -31.806  1.00  0.00      BSYN  
ATOM    103   CB LYS    12      -4.567 -96.476 -31.052  1.00  0.00      BSYN  
ATOM    104   CG LYS    12      -5.181 -97.827 -31.316  1.00  0.00      BSYN  
ATOM    105   CD LYS    12      -5.407 -98.133 -32.821  1.00  0.00      BSYN  
ATOM    106   CE LYS    12      -6.652 -97.470 -33.509  1.00  0.00      BSYN  
ATOM    107   NZ LYS    12      -6.823 -96.111 -33.102  1.00  0.00      BSYN  
ATOM    108  HZ1 LYS    12      -6.099 -95.607 -33.652  1.00  0.00      BSYN  
ATOM    109  HZ2 LYS    12      -7.700 -95.751 -33.531  1.00  0.00      BSYN  
ATOM    110  HZ3 LYS    12      -6.972 -95.774 -32.129  1.00  0.00      BSYN  
ATOM    111    C LYS    12      -3.329 -94.341 -32.056  1.00  0.00      BSYN  
ATOM    112    O LYS    12      -3.563 -93.500 -31.216  1.00  0.00      BSYN  
ATOM    113    N GLU    13      -3.289 -94.116 -33.393  1.00  0.00      BSYN  
ATOM    114    H GLU    13      -3.048 -94.881 -33.956  1.00  0.00      BSYN  
ATOM    115   CA GLU    13      -3.257 -92.739 -34.011  1.00  0.00      BSYN  
ATOM    116   CB GLU    13      -2.074 -92.703 -35.018  1.00  0.00      BSYN  
ATOM    117   CG GLU    13      -2.217 -93.683 -36.289  1.00  0.00      BSYN  
ATOM    118   CD GLU    13      -0.803 -93.918 -36.854  1.00  0.00      BSYN  
ATOM    119  OE1 GLU    13      -0.207 -94.855 -36.442  1.00  0.00      BSYN  
ATOM    120  OE2 GLU    13      -0.575 -93.111 -37.798  1.00  0.00      BSYN  
ATOM    121    C GLU    13      -4.620 -92.350 -34.723  1.00  0.00      BSYN  
ATOM    122    O GLU    13      -5.449 -93.236 -34.906  1.00  0.00      BSYN  
ATOM    123    N GLY    14      -4.613 -91.090 -35.211  1.00  0.00      BSYN  
ATOM    124    H GLY    14      -3.704 -90.726 -35.182  1.00  0.00      BSYN  
ATOM    125   CA GLY    14      -5.835 -90.493 -35.736  1.00  0.00      BSYN  
ATOM    126    C GLY    14      -6.953 -90.448 -34.677  1.00  0.00      BSYN  
ATOM    127    O GLY    14      -7.166 -89.416 -34.054  1.00  0.00      BSYN  
ATOM    128    N VAL    15      -7.682 -91.551 -34.448  1.00  0.00      BSYN  
ATOM    129    H VAL    15      -7.427 -92.409 -34.848  1.00  0.00      BSYN  
ATOM    130   CA VAL    15      -8.756 -91.633 -33.466  1.00  0.00      BSYN  
ATOM    131   CB VAL    15      -9.934 -92.330 -34.070  1.00  0.00      BSYN  
ATOM    132  CG1 VAL    15     -10.991 -92.333 -32.999  1.00  0.00      BSYN  
ATOM    133  CG2 VAL    15     -10.500 -91.507 -35.209  1.00  0.00      BSYN  
ATOM    134    C VAL    15      -8.004 -92.338 -32.285  1.00  0.00      BSYN  
ATOM    135    O VAL    15      -7.656 -93.560 -32.250  1.00  0.00      BSYN  
ATOM    136    N VAL    16      -7.828 -91.600 -31.222  1.00  0.00      BSYN  
ATOM    137    H VAL    16      -8.164 -90.680 -31.259  1.00  0.00      BSYN  
ATOM    138   CA VAL    16      -7.423 -92.168 -29.907  1.00  0.00      BSYN  
ATOM    139   CB VAL    16      -6.830 -90.917 -29.042  1.00  0.00      BSYN  
ATOM    140  CG1 VAL    16      -7.726 -89.767 -28.678  1.00  0.00      BSYN  
ATOM    141  CG2 VAL    16      -6.337 -91.561 -27.805  1.00  0.00      BSYN  
ATOM    142    C VAL    16      -8.673 -92.818 -29.188  1.00  0.00      BSYN  
ATOM    143    O VAL    16      -8.530 -93.884 -28.561  1.00  0.00      BSYN  
ATOM    144    N ALA    17      -9.950 -92.422 -29.440  1.00  0.00      BSYN  
ATOM    145    H ALA    17     -10.150 -91.848 -30.209  1.00  0.00      BSYN  
ATOM    146   CA ALA    17     -11.155 -92.977 -28.712  1.00  0.00      BSYN  
ATOM    147   CB ALA    17     -11.389 -92.053 -27.545  1.00  0.00      BSYN  
ATOM    148    C ALA    17     -12.465 -93.031 -29.576  1.00  0.00      BSYN  
ATOM    149    O ALA    17     -13.456 -92.300 -29.511  1.00  0.00      BSYN  
ATOM    150    N ALA    18     -12.416 -94.115 -30.356  1.00  0.00      BSYN  
ATOM    151    H ALA    18     -11.545 -94.559 -30.422  1.00  0.00      BSYN  
ATOM    152   CA ALA    18     -13.662 -94.540 -30.973  1.00  0.00      BSYN  
ATOM    153   CB ALA    18     -13.321 -95.675 -32.070  1.00  0.00      BSYN  
ATOM    154    C ALA    18     -14.910 -95.054 -30.268  1.00  0.00      BSYN  
ATOM    155    O ALA    18     -15.835 -95.620 -30.923  1.00  0.00      BSYN  
ATOM    156    N ALA    19     -15.138 -94.735 -28.978  1.00  0.00      BSYN  
ATOM    157    H ALA    19     -14.499 -94.209 -28.453  1.00  0.00      BSYN  
ATOM    158   CA ALA    19     -16.351 -95.159 -28.345  1.00  0.00      BSYN  
ATOM    159   CB ALA    19     -16.037 -95.669 -26.908  1.00  0.00      BSYN  
ATOM    160    C ALA    19     -17.377 -94.010 -28.123  1.00  0.00      BSYN  
ATOM    161    O ALA    19     -17.408 -93.337 -27.050  1.00  0.00      BSYN  
ATOM    162    N GLU    20     -18.136 -93.722 -29.168  1.00  0.00      BSYN  
ATOM    163    H GLU    20     -17.752 -93.846 -30.061  1.00  0.00      BSYN  
ATOM    164   CA GLU    20     -19.177 -92.690 -29.036  1.00  0.00      BSYN  
ATOM    165   CB GLU    20     -18.751 -91.352 -29.799  1.00  0.00      BSYN  
ATOM    166   CG GLU    20     -18.931 -90.175 -28.776  1.00  0.00      BSYN  
ATOM    167   CD GLU    20     -18.164 -90.189 -27.491  1.00  0.00      BSYN  
ATOM    168  OE1 GLU    20     -18.849 -90.292 -26.433  1.00  0.00      BSYN  
ATOM    169  OE2 GLU    20     -16.941 -90.086 -27.496  1.00  0.00      BSYN  
ATOM    170    C GLU    20     -20.463 -93.113 -29.598  1.00  0.00      BSYN  
ATOM    171    O GLU    20     -20.582 -93.525 -30.753  1.00  0.00      BSYN  
ATOM    172    N LYS    21     -21.427 -93.133 -28.623  1.00  0.00      BSYN  
ATOM    173    H LYS    21     -21.347 -92.993 -27.656  1.00  0.00      BSYN  
ATOM    174   CA LYS    21     -22.743 -93.633 -28.935  1.00  0.00      BSYN  
ATOM    175   CB LYS    21     -23.380 -94.342 -27.743  1.00  0.00      BSYN  
ATOM    176   CG LYS    21     -22.422 -95.370 -27.178  1.00  0.00      BSYN  
ATOM    177   CD LYS    21     -22.470 -96.563 -28.098  1.00  0.00      BSYN  
ATOM    178   CE LYS    21     -21.473 -97.552 -27.599  1.00  0.00      BSYN  
ATOM    179   NZ LYS    21     -20.083 -97.129 -27.968  1.00  0.00      BSYN  
ATOM    180  HZ1 LYS    21     -19.906 -96.152 -27.659  1.00  0.00      BSYN  
ATOM    181  HZ2 LYS    21     -19.501 -97.795 -27.421  1.00  0.00      BSYN  
ATOM    182  HZ3 LYS    21     -19.845 -97.222 -28.976  1.00  0.00      BSYN  
ATOM    183    C LYS    21     -23.676 -92.633 -29.456  1.00  0.00      BSYN  
ATOM    184    O LYS    21     -24.382 -91.957 -28.743  1.00  0.00      BSYN  
ATOM    185    N THR    22     -23.499 -92.604 -30.811  1.00  0.00      BSYN  
ATOM    186    H THR    22     -23.010 -93.295 -31.304  1.00  0.00      BSYN  
ATOM    187   CA THR    22     -24.046 -91.481 -31.671  1.00  0.00      BSYN  
ATOM    188   CB THR    22     -22.939 -91.222 -32.665  1.00  0.00      BSYN  
ATOM    189  OG1 THR    22     -22.333 -92.402 -33.028  1.00  0.00      BSYN  
ATOM    190  HG1 THR    22     -22.990 -92.982 -33.420  1.00  0.00      BSYN  
ATOM    191  CG2 THR    22     -21.932 -90.242 -32.082  1.00  0.00      BSYN  
ATOM    192    C THR    22     -25.382 -91.765 -32.219  1.00  0.00      BSYN  
ATOM    193    O THR    22     -25.542 -91.815 -33.437  1.00  0.00      BSYN  
ATOM    194    N LYS    23     -26.368 -92.073 -31.358  1.00  0.00      BSYN  
ATOM    195    H LYS    23     -26.192 -92.203 -30.402  1.00  0.00      BSYN  
ATOM    196   CA LYS    23     -27.799 -92.105 -31.716  1.00  0.00      BSYN  
ATOM    197   CB LYS    23     -28.303 -93.524 -31.252  1.00  0.00      BSYN  
ATOM    198   CG LYS    23     -27.719 -94.664 -32.113  1.00  0.00      BSYN  
ATOM    199   CD LYS    23     -28.066 -95.928 -31.292  1.00  0.00      BSYN  
ATOM    200   CE LYS    23     -27.231 -97.241 -31.473  1.00  0.00      BSYN  
ATOM    201   NZ LYS    23     -27.370 -98.150 -30.291  1.00  0.00      BSYN  
ATOM    202  HZ1 LYS    23     -26.617 -98.862 -30.381  1.00  0.00      BSYN  
ATOM    203  HZ2 LYS    23     -27.193 -97.497 -29.502  1.00  0.00      BSYN  
ATOM    204  HZ3 LYS    23     -28.342 -98.520 -30.315  1.00  0.00      BSYN  
ATOM    205    C LYS    23     -28.647 -90.955 -31.186  1.00  0.00      BSYN  
ATOM    206    O LYS    23     -28.459 -90.353 -30.115  1.00  0.00      BSYN  
ATOM    207    N GLN    24     -29.461 -90.526 -32.163  1.00  0.00      BSYN  
ATOM    208    H GLN    24     -29.458 -91.033 -33.001  1.00  0.00      BSYN  
ATOM    209   CA GLN    24     -30.526 -89.545 -32.082  1.00  0.00      BSYN  
ATOM    210   CB GLN    24     -31.231 -89.153 -33.382  1.00  0.00      BSYN  
ATOM    211   CG GLN    24     -30.568 -88.006 -34.161  1.00  0.00      BSYN  
ATOM    212   CD GLN    24     -29.594 -88.431 -35.148  1.00  0.00      BSYN  
ATOM    213  OE1 GLN    24     -28.376 -88.131 -35.046  1.00  0.00      BSYN  
ATOM    214  NE2 GLN    24     -30.088 -88.815 -36.358  1.00  0.00      BSYN  
ATOM    215 HE21 GLN    24     -29.456 -89.158 -37.024  1.00  0.00      BSYN  
ATOM    216 HE22 GLN    24     -31.061 -88.785 -36.472  1.00  0.00      BSYN  
ATOM    217    C GLN    24     -31.636 -89.987 -31.236  1.00  0.00      BSYN  
ATOM    218    O GLN    24     -32.181 -91.081 -31.375  1.00  0.00      BSYN  
ATOM    219    N GLY    25     -31.939 -89.150 -30.259  1.00  0.00      BSYN  
ATOM    220    H GLY    25     -31.388 -88.408 -29.933  1.00  0.00      BSYN  
ATOM    221   CA GLY    25     -33.101 -89.284 -29.462  1.00  0.00      BSYN  
ATOM    222    C GLY    25     -32.784 -89.586 -27.984  1.00  0.00      BSYN  
ATOM    223    O GLY    25     -33.080 -88.822 -27.143  1.00  0.00      BSYN  
ATOM    224    N VAL    26     -31.925 -90.645 -27.891  1.00  0.00      BSYN  
ATOM    225    H VAL    26     -31.490 -90.994 -28.697  1.00  0.00      BSYN  
ATOM    226   CA VAL    26     -31.475 -91.137 -26.546  1.00  0.00      BSYN  
ATOM    227   CB VAL    26     -31.164 -92.675 -26.549  1.00  0.00      BSYN  
ATOM    228  CG1 VAL    26     -32.491 -93.284 -25.979  1.00  0.00      BSYN  
ATOM    229  CG2 VAL    26     -30.587 -93.391 -27.812  1.00  0.00      BSYN  
ATOM    230    C VAL    26     -30.327 -90.363 -26.040  1.00  0.00      BSYN  
ATOM    231    O VAL    26     -30.306 -89.976 -24.837  1.00  0.00      BSYN  
ATOM    232    N THR    27     -29.318 -90.230 -26.994  1.00  0.00      BSYN  
ATOM    233    H THR    27     -29.175 -90.934 -27.660  1.00  0.00      BSYN  
ATOM    234   CA THR    27     -28.172 -89.421 -26.674  1.00  0.00      BSYN  
ATOM    235   CB THR    27     -26.809 -90.085 -26.791  1.00  0.00      BSYN  
ATOM    236  OG1 THR    27     -26.860 -90.871 -27.985  1.00  0.00      BSYN  
ATOM    237  HG1 THR    27     -25.908 -90.980 -27.926  1.00  0.00      BSYN  
ATOM    238  CG2 THR    27     -26.497 -90.958 -25.645  1.00  0.00      BSYN  
ATOM    239    C THR    27     -28.129 -88.007 -27.332  1.00  0.00      BSYN  
ATOM    240    O THR    27     -28.352 -87.078 -26.571  1.00  0.00      BSYN  
ATOM    241    N GLU    28     -27.882 -87.980 -28.617  1.00  0.00      BSYN  
ATOM    242    H GLU    28     -27.859 -88.832 -29.102  1.00  0.00      BSYN  
ATOM    243   CA GLU    28     -27.383 -86.693 -29.289  1.00  0.00      BSYN  
ATOM    244   CB GLU    28     -27.013 -86.660 -30.772  1.00  0.00      BSYN  
ATOM    245   CG GLU    28     -26.007 -87.704 -31.346  1.00  0.00      BSYN  
ATOM    246   CD GLU    28     -24.753 -87.826 -30.630  1.00  0.00      BSYN  
ATOM    247  OE1 GLU    28     -23.939 -86.878 -30.767  1.00  0.00      BSYN  
ATOM    248  OE2 GLU    28     -24.512 -88.820 -29.927  1.00  0.00      BSYN  
ATOM    249    C GLU    28     -28.395 -85.615 -29.347  1.00  0.00      BSYN  
ATOM    250    O GLU    28     -28.052 -84.442 -29.337  1.00  0.00      BSYN  
ATOM    251    N ALA    29     -29.692 -85.922 -29.413  1.00  0.00      BSYN  
ATOM    252    H ALA    29     -30.028 -86.807 -29.159  1.00  0.00      BSYN  
ATOM    253   CA ALA    29     -30.688 -84.898 -29.612  1.00  0.00      BSYN  
ATOM    254   CB ALA    29     -31.181 -84.819 -30.980  1.00  0.00      BSYN  
ATOM    255    C ALA    29     -31.829 -85.321 -28.705  1.00  0.00      BSYN  
ATOM    256    O ALA    29     -32.415 -86.376 -28.713  1.00  0.00      BSYN  
ATOM    257    N ALA    30     -32.206 -84.516 -27.725  1.00  0.00      BSYN  
ATOM    258    H ALA    30     -31.687 -83.723 -27.476  1.00  0.00      BSYN  
ATOM    259   CA ALA    30     -33.519 -84.755 -26.946  1.00  0.00      BSYN  
ATOM    260   CB ALA    30     -33.402 -84.700 -25.345  1.00  0.00      BSYN  
ATOM    261    C ALA    30     -34.445 -83.550 -27.249  1.00  0.00      BSYN  
ATOM    262    O ALA    30     -34.000 -82.518 -26.816  1.00  0.00      BSYN  
ATOM    263    N GLU    31     -35.417 -83.638 -28.184  1.00  0.00      BSYN  
ATOM    264    H GLU    31     -35.753 -84.505 -28.493  1.00  0.00      BSYN  
ATOM    265   CA GLU    31     -36.283 -82.505 -28.511  1.00  0.00      BSYN  
ATOM    266   CB GLU    31     -36.687 -82.427 -30.003  1.00  0.00      BSYN  
ATOM    267   CG GLU    31     -37.071 -80.930 -30.311  1.00  0.00      BSYN  
ATOM    268   CD GLU    31     -36.865 -80.785 -31.806  1.00  0.00      BSYN  
ATOM    269  OE1 GLU    31     -35.967 -80.059 -32.242  1.00  0.00      BSYN  
ATOM    270  OE2 GLU    31     -37.660 -81.437 -32.490  1.00  0.00      BSYN  
ATOM    271    C GLU    31     -37.470 -82.300 -27.528  1.00  0.00      BSYN  
ATOM    272    O GLU    31     -38.192 -83.226 -27.242  1.00  0.00      BSYN  
ATOM    273    N LYS    32     -37.696 -81.100 -27.031  1.00  0.00      BSYN  
ATOM    274    H LYS    32     -37.174 -80.402 -27.478  1.00  0.00      BSYN  
ATOM    275   CA LYS    32     -38.639 -80.886 -25.949  1.00  0.00      BSYN  
ATOM    276   CB LYS    32     -38.079 -81.344 -24.663  1.00  0.00      BSYN  
ATOM    277   CG LYS    32     -39.087 -81.223 -23.464  1.00  0.00      BSYN  
ATOM    278   CD LYS    32     -40.124 -82.312 -23.588  1.00  0.00      BSYN  
ATOM    279   CE LYS    32     -39.529 -83.759 -23.546  1.00  0.00      BSYN  
ATOM    280   NZ LYS    32     -39.869 -84.476 -24.700  1.00  0.00      BSYN  
ATOM    281  HZ1 LYS    32     -39.230 -84.130 -25.445  1.00  0.00      BSYN  
ATOM    282  HZ2 LYS    32     -39.629 -85.436 -24.382  1.00  0.00      BSYN  
ATOM    283  HZ3 LYS    32     -40.840 -84.634 -25.038  1.00  0.00      BSYN  
ATOM    284    C LYS    32     -38.936 -79.358 -25.784  1.00  0.00      BSYN  
ATOM    285    O LYS    32     -38.097 -78.525 -25.401  1.00  0.00      BSYN  
ATOM    286    N THR    33     -40.060 -78.921 -26.396  1.00  0.00      BSYN  
ATOM    287    H THR    33     -40.733 -79.410 -26.914  1.00  0.00      BSYN  
ATOM    288   CA THR    33     -40.542 -77.567 -26.228  1.00  0.00      BSYN  
ATOM    289   CB THR    33     -41.232 -77.100 -27.582  1.00  0.00      BSYN  
ATOM    290  OG1 THR    33     -40.213 -76.979 -28.568  1.00  0.00      BSYN  
ATOM    291  HG1 THR    33     -39.957 -76.061 -28.688  1.00  0.00      BSYN  
ATOM    292  CG2 THR    33     -42.249 -75.925 -27.480  1.00  0.00      BSYN  
ATOM    293    C THR    33     -41.381 -77.612 -24.881  1.00  0.00      BSYN  
ATOM    294    O THR    33     -42.349 -78.394 -25.038  1.00  0.00      BSYN  
ATOM    295    N LYS    34     -41.113 -77.093 -23.673  1.00  0.00      BSYN  
ATOM    296    H LYS    34     -40.431 -76.423 -23.459  1.00  0.00      BSYN  
ATOM    297   CA LYS    34     -42.051 -77.160 -22.535  1.00  0.00      BSYN  
ATOM    298   CB LYS    34     -41.738 -78.380 -21.632  1.00  0.00      BSYN  
ATOM    299   CG LYS    34     -40.229 -78.261 -21.144  1.00  0.00      BSYN  
ATOM    300   CD LYS    34     -40.099 -79.260 -20.012  1.00  0.00      BSYN  
ATOM    301   CE LYS    34     -39.056 -79.008 -19.017  1.00  0.00      BSYN  
ATOM    302   NZ LYS    34     -38.760 -80.161 -18.250  1.00  0.00      BSYN  
ATOM    303  HZ1 LYS    34     -38.147 -80.035 -17.419  1.00  0.00      BSYN  
ATOM    304  HZ2 LYS    34     -39.617 -80.628 -17.890  1.00  0.00      BSYN  
ATOM    305  HZ3 LYS    34     -38.448 -80.924 -18.884  1.00  0.00      BSYN  
ATOM    306    C LYS    34     -42.202 -75.942 -21.635  1.00  0.00      BSYN  
ATOM    307    O LYS    34     -41.418 -74.946 -21.640  1.00  0.00      BSYN  
ATOM    308    N GLU    35     -43.303 -75.865 -20.876  1.00  0.00      BSYN  
ATOM    309    H GLU    35     -43.834 -76.682 -20.775  1.00  0.00      BSYN  
ATOM    310   CA GLU    35     -43.748 -74.791 -19.956  1.00  0.00      BSYN  
ATOM    311   CB GLU    35     -45.083 -74.283 -20.412  1.00  0.00      BSYN  
ATOM    312   CG GLU    35     -44.820 -73.426 -21.666  1.00  0.00      BSYN  
ATOM    313   CD GLU    35     -45.962 -73.202 -22.666  1.00  0.00      BSYN  
ATOM    314  OE1 GLU    35     -46.494 -74.234 -23.017  1.00  0.00      BSYN  
ATOM    315  OE2 GLU    35     -46.393 -72.143 -23.138  1.00  0.00      BSYN  
ATOM    316    C GLU    35     -43.889 -75.163 -18.468  1.00  0.00      BSYN  
ATOM    317    O GLU    35     -44.825 -75.846 -18.003  1.00  0.00      BSYN  
ATOM    318    N GLY    36     -43.047 -74.480 -17.630  1.00  0.00      BSYN  
ATOM    319    H GLY    36     -42.458 -73.847 -18.092  1.00  0.00      BSYN  
ATOM    320   CA GLY    36     -42.993 -74.693 -16.200  1.00  0.00      BSYN  
ATOM    321    C GLY    36     -41.525 -74.980 -15.706  1.00  0.00      BSYN  
ATOM    322    O GLY    36     -40.593 -75.425 -16.425  1.00  0.00      BSYN  
ATOM    323    N VAL    37     -41.375 -74.574 -14.409  1.00  0.00      BSYN  
ATOM    324    H VAL    37     -42.061 -73.994 -14.019  1.00  0.00      BSYN  
ATOM    325   CA VAL    37     -40.190 -74.765 -13.630  1.00  0.00      BSYN  
ATOM    326   CB VAL    37     -40.224 -73.775 -12.376  1.00  0.00      BSYN  
ATOM    327  CG1 VAL    37     -38.782 -73.287 -12.238  1.00  0.00      BSYN  
ATOM    328  CG2 VAL    37     -41.081 -72.564 -12.496  1.00  0.00      BSYN  
ATOM    329    C VAL    37     -40.319 -76.084 -12.924  1.00  0.00      BSYN  
ATOM    330    O VAL    37     -39.287 -76.631 -12.659  1.00  0.00      BSYN  
ATOM    331    N LEU    38     -41.503 -76.581 -12.484  1.00  0.00      BSYN  
ATOM    332    H LEU    38     -42.179 -75.898 -12.292  1.00  0.00      BSYN  
ATOM    333   CA LEU    38     -41.544 -77.960 -12.108  1.00  0.00      BSYN  
ATOM    334   CB LEU    38     -41.996 -78.119 -10.604  1.00  0.00      BSYN  
ATOM    335   CG LEU    38     -41.318 -77.473  -9.335  1.00  0.00      BSYN  
ATOM    336  CD1 LEU    38     -41.938 -78.161  -8.085  1.00  0.00      BSYN  
ATOM    337  CD2 LEU    38     -39.852 -77.600  -9.421  1.00  0.00      BSYN  
ATOM    338    C LEU    38     -42.257 -78.789 -13.189  1.00  0.00      BSYN  
ATOM    339    O LEU    38     -43.143 -78.297 -13.807  1.00  0.00      BSYN  
ATOM    340    N TYR    39     -41.850 -79.967 -13.605  1.00  0.00      BSYN  
ATOM    341    H TYR    39     -42.327 -80.387 -14.351  1.00  0.00      BSYN  
ATOM    342   CA TYR    39     -40.681 -80.648 -13.120  1.00  0.00      BSYN  
ATOM    343   CB TYR    39     -40.851 -82.094 -12.935  1.00  0.00      BSYN  
ATOM    344   CG TYR    39     -39.739 -82.817 -12.275  1.00  0.00      BSYN  
ATOM    345  CD1 TYR    39     -39.770 -82.929 -10.883  1.00  0.00      BSYN  
ATOM    346  CE1 TYR    39     -38.870 -83.721 -10.189  1.00  0.00      BSYN  
ATOM    347  CD2 TYR    39     -38.721 -83.394 -12.977  1.00  0.00      BSYN  
ATOM    348  CE2 TYR    39     -37.802 -84.100 -12.297  1.00  0.00      BSYN  
ATOM    349   CZ TYR    39     -37.835 -84.229 -10.892  1.00  0.00      BSYN  
ATOM    350   OH TYR    39     -36.802 -84.858 -10.219  1.00  0.00      BSYN  
ATOM    351   HH TYR    39     -36.927 -84.842  -9.267  1.00  0.00      BSYN  
ATOM    352    C TYR    39     -39.459 -80.430 -14.037  1.00  0.00      BSYN  
ATOM    353    O TYR    39     -39.269 -80.820 -15.165  1.00  0.00      BSYN  
ATOM    354    N VAL    40     -38.564 -79.563 -13.523  1.00  0.00      BSYN  
ATOM    355    H VAL    40     -38.731 -79.109 -12.670  1.00  0.00      BSYN  
ATOM    356   CA VAL    40     -37.240 -79.367 -14.157  1.00  0.00      BSYN  
ATOM    357   CB VAL    40     -36.305 -78.159 -13.521  1.00  0.00      BSYN  
ATOM    358  CG1 VAL    40     -35.837 -78.340 -12.086  1.00  0.00      BSYN  
ATOM    359  CG2 VAL    40     -35.140 -77.895 -14.399  1.00  0.00      BSYN  
ATOM    360    C VAL    40     -36.529 -80.757 -14.113  1.00  0.00      BSYN  
ATOM    361    O VAL    40     -36.301 -81.197 -12.997  1.00  0.00      BSYN  
ATOM    362    N GLY    41     -36.553 -81.390 -15.277  1.00  0.00      BSYN  
ATOM    363    H GLY    41     -36.966 -80.987 -16.069  1.00  0.00      BSYN  
ATOM    364   CA GLY    41     -35.905 -82.738 -15.497  1.00  0.00      BSYN  
ATOM    365    C GLY    41     -34.537 -82.646 -16.304  1.00  0.00      BSYN  
ATOM    366    O GLY    41     -34.440 -82.055 -17.360  1.00  0.00      BSYN  
ATOM    367    N SER    42     -33.421 -83.188 -15.750  1.00  0.00      BSYN  
ATOM    368    H SER    42     -33.422 -83.603 -14.862  1.00  0.00      BSYN  
ATOM    369   CA SER    42     -32.209 -83.194 -16.526  1.00  0.00      BSYN  
ATOM    370   CB SER    42     -31.080 -83.504 -15.617  1.00  0.00      BSYN  
ATOM    371   OG SER    42     -31.346 -84.776 -15.045  1.00  0.00      BSYN  
ATOM    372   HG SER    42     -31.623 -85.434 -15.687  1.00  0.00      BSYN  
ATOM    373    C SER    42     -32.178 -84.157 -17.730  1.00  0.00      BSYN  
ATOM    374    O SER    42     -32.355 -85.443 -17.624  1.00  0.00      BSYN  
ATOM    375    N LYS    43     -31.837 -83.635 -18.895  1.00  0.00      BSYN  
ATOM    376    H LYS    43     -31.346 -82.787 -18.909  1.00  0.00      BSYN  
ATOM    377   CA LYS    43     -31.915 -84.454 -20.109  1.00  0.00      BSYN  
ATOM    378   CB LYS    43     -33.403 -84.720 -20.483  1.00  0.00      BSYN  
ATOM    379   CG LYS    43     -34.213 -83.420 -20.443  1.00  0.00      BSYN  
ATOM    380   CD LYS    43     -35.735 -83.492 -20.186  1.00  0.00      BSYN  
ATOM    381   CE LYS    43     -36.119 -82.043 -20.365  1.00  0.00      BSYN  
ATOM    382   NZ LYS    43     -37.259 -81.560 -19.731  1.00  0.00      BSYN  
ATOM    383  HZ1 LYS    43     -36.951 -81.677 -18.744  1.00  0.00      BSYN  
ATOM    384  HZ2 LYS    43     -37.378 -80.543 -19.916  1.00  0.00      BSYN  
ATOM    385  HZ3 LYS    43     -38.130 -82.114 -19.858  1.00  0.00      BSYN  
ATOM    386    C LYS    43     -31.264 -83.898 -21.339  1.00  0.00      BSYN  
ATOM    387    O LYS    43     -31.439 -82.678 -21.585  1.00  0.00      BSYN  
ATOM    388    N THR    44     -30.381 -84.665 -22.140  1.00  0.00      BSYN  
ATOM    389    H THR    44     -30.269 -84.540 -23.105  1.00  0.00      BSYN  
ATOM    390   CA THR    44     -30.032 -86.099 -21.818  1.00  0.00      BSYN  
ATOM    391   CB THR    44     -30.267 -86.950 -23.030  1.00  0.00      BSYN  
ATOM    392  OG1 THR    44     -29.575 -86.185 -24.088  1.00  0.00      BSYN  
ATOM    393  HG1 THR    44     -29.825 -86.512 -24.956  1.00  0.00      BSYN  
ATOM    394  CG2 THR    44     -31.670 -87.402 -23.321  1.00  0.00      BSYN  
ATOM    395    C THR    44     -28.538 -86.209 -21.447  1.00  0.00      BSYN  
ATOM    396    O THR    44     -28.216 -85.408 -20.570  1.00  0.00      BSYN  
ATOM    397    N ARG    45     -27.672 -87.055 -22.021  1.00  0.00      BSYN  
ATOM    398    H ARG    45     -27.725 -87.473 -22.906  1.00  0.00      BSYN  
ATOM    399   CA ARG    45     -26.335 -87.307 -21.442  1.00  0.00      BSYN  
ATOM    400   CB ARG    45     -26.313 -88.577 -20.497  1.00  0.00      BSYN  
ATOM    401   CG ARG    45     -24.962 -89.230 -20.147  1.00  0.00      BSYN  
ATOM    402   CD ARG    45     -25.232 -90.696 -19.798  1.00  0.00      BSYN  
ATOM    403   NE ARG    45     -24.118 -91.595 -19.929  1.00  0.00      BSYN  
ATOM    404   HE ARG    45     -23.597 -91.899 -19.156  1.00  0.00      BSYN  
ATOM    405   CZ ARG    45     -23.537 -92.120 -21.032  1.00  0.00      BSYN  
ATOM    406  NH1 ARG    45     -23.811 -91.577 -22.226  1.00  0.00      BSYN  
ATOM    407 HH11 ARG    45     -23.276 -91.908 -23.003  1.00  0.00      BSYN  
ATOM    408 HH12 ARG    45     -24.354 -90.758 -22.411  1.00  0.00      BSYN  
ATOM    409  NH2 ARG    45     -22.724 -93.268 -21.032  1.00  0.00      BSYN  
ATOM    410 HH21 ARG    45     -22.207 -93.620 -21.813  1.00  0.00      BSYN  
ATOM    411 HH22 ARG    45     -22.279 -93.549 -20.181  1.00  0.00      BSYN  
ATOM    412    C ARG    45     -25.363 -87.348 -22.650  1.00  0.00      BSYN  
ATOM    413    O ARG    45     -24.980 -88.387 -23.243  1.00  0.00      BSYN  
ATOM    414    N GLU    46     -25.038 -86.140 -23.002  1.00  0.00      BSYN  
ATOM    415    H GLU    46     -25.181 -85.402 -22.373  1.00  0.00      BSYN  
ATOM    416   CA GLU    46     -24.399 -85.768 -24.219  1.00  0.00      BSYN  
ATOM    417   CB GLU    46     -24.286 -84.248 -24.242  1.00  0.00      BSYN  
ATOM    418   CG GLU    46     -25.462 -83.415 -24.740  1.00  0.00      BSYN  
ATOM    419   CD GLU    46     -25.433 -83.082 -26.210  1.00  0.00      BSYN  
ATOM    420  OE1 GLU    46     -25.377 -84.023 -27.080  1.00  0.00      BSYN  
ATOM    421  OE2 GLU    46     -25.321 -81.931 -26.447  1.00  0.00      BSYN  
ATOM    422    C GLU    46     -22.951 -86.342 -24.205  1.00  0.00      BSYN  
ATOM    423    O GLU    46     -22.278 -85.985 -23.272  1.00  0.00      BSYN  
ATOM    424    N GLY    47     -22.554 -87.352 -24.995  1.00  0.00      BSYN  
ATOM    425    H GLY    47     -23.267 -87.759 -25.530  1.00  0.00      BSYN  
ATOM    426   CA GLY    47     -21.272 -87.936 -25.134  1.00  0.00      BSYN  
ATOM    427    C GLY    47     -20.335 -87.012 -25.796  1.00  0.00      BSYN  
ATOM    428    O GLY    47     -20.138 -86.985 -27.024  1.00  0.00      BSYN  
ATOM    429    N VAL    48     -19.590 -86.356 -24.878  1.00  0.00      BSYN  
ATOM    430    H VAL    48     -19.855 -86.426 -23.937  1.00  0.00      BSYN  
ATOM    431   CA VAL    48     -18.347 -86.028 -25.246  1.00  0.00      BSYN  
ATOM    432   CB VAL    48     -18.126 -84.540 -25.794  1.00  0.00      BSYN  
ATOM    433  CG1 VAL    48     -18.104 -83.539 -24.639  1.00  0.00      BSYN  
ATOM    434  CG2 VAL    48     -16.927 -84.481 -26.786  1.00  0.00      BSYN  
ATOM    435    C VAL    48     -17.320 -86.498 -24.180  1.00  0.00      BSYN  
ATOM    436    O VAL    48     -17.711 -86.632 -23.065  1.00  0.00      BSYN  
ATOM    437    N VAL    49     -16.012 -86.693 -24.485  1.00  0.00      BSYN  
ATOM    438    H VAL    49     -15.917 -86.782 -25.456  1.00  0.00      BSYN  
ATOM    439   CA VAL    49     -14.955 -86.866 -23.407  1.00  0.00      BSYN  
ATOM    440   CB VAL    49     -14.133 -88.122 -23.785  1.00  0.00      BSYN  
ATOM    441  CG1 VAL    49     -13.276 -88.416 -22.520  1.00  0.00      BSYN  
ATOM    442  CG2 VAL    49     -14.970 -89.481 -23.785  1.00  0.00      BSYN  
ATOM    443    C VAL    49     -14.140 -85.551 -23.412  1.00  0.00      BSYN  
ATOM    444    O VAL    49     -13.714 -85.014 -24.485  1.00  0.00      BSYN  
ATOM    445    N GLN    50     -14.044 -84.959 -22.202  1.00  0.00      BSYN  
ATOM    446    H GLN    50     -14.747 -85.114 -21.537  1.00  0.00      BSYN  
ATOM    447   CA GLN    50     -13.020 -83.913 -21.865  1.00  0.00      BSYN  
ATOM    448   CB GLN    50     -13.649 -83.089 -20.760  1.00  0.00      BSYN  
ATOM    449   CG GLN    50     -14.844 -82.280 -21.279  1.00  0.00      BSYN  
ATOM    450   CD GLN    50     -15.197 -81.314 -20.115  1.00  0.00      BSYN  
ATOM    451  OE1 GLN    50     -14.762 -81.196 -18.993  1.00  0.00      BSYN  
ATOM    452  NE2 GLN    50     -16.153 -80.338 -20.392  1.00  0.00      BSYN  
ATOM    453 HE21 GLN    50     -16.674 -80.305 -21.221  1.00  0.00      BSYN  
ATOM    454 HE22 GLN    50     -16.135 -79.544 -19.818  1.00  0.00      BSYN  
ATOM    455    C GLN    50     -11.889 -84.822 -21.327  1.00  0.00      BSYN  
ATOM    456    O GLN    50     -11.915 -85.762 -20.465  1.00  0.00      BSYN  
ATOM    457    N GLY    51     -10.665 -84.671 -21.803  1.00  0.00      BSYN  
ATOM    458    H GLY    51      -9.927 -85.242 -21.502  1.00  0.00      BSYN  
ATOM    459   CA GLY    51     -10.423 -83.750 -22.909  1.00  0.00      BSYN  
ATOM    460    C GLY    51      -9.301 -84.171 -23.852  1.00  0.00      BSYN  
ATOM    461    O GLY    51      -8.588 -85.157 -23.617  1.00  0.00      BSYN  
ATOM    462    N VAL    52      -8.968 -83.284 -24.842  1.00  0.00      BSYN  
ATOM    463    H VAL    52      -9.324 -82.376 -24.937  1.00  0.00      BSYN  
ATOM    464   CA VAL    52      -8.001 -83.618 -25.937  1.00  0.00      BSYN  
ATOM    465   CB VAL    52      -7.849 -82.456 -26.973  1.00  0.00      BSYN  
ATOM    466  CG1 VAL    52      -7.189 -82.783 -28.232  1.00  0.00      BSYN  
ATOM    467  CG2 VAL    52      -9.314 -81.908 -27.408  1.00  0.00      BSYN  
ATOM    468    C VAL    52      -6.649 -84.093 -25.398  1.00  0.00      BSYN  
ATOM    469    O VAL    52      -6.036 -84.986 -25.917  1.00  0.00      BSYN  
ATOM    470    N ALA    53      -6.186 -83.414 -24.398  1.00  0.00      BSYN  
ATOM    471    H ALA    53      -6.708 -82.616 -24.174  1.00  0.00      BSYN  
ATOM    472   CA ALA    53      -5.026 -83.795 -23.642  1.00  0.00      BSYN  
ATOM    473   CB ALA    53      -4.393 -82.649 -22.886  1.00  0.00      BSYN  
ATOM    474    C ALA    53      -5.227 -84.835 -22.581  1.00  0.00      BSYN  
ATOM    475    O ALA    53      -5.531 -84.635 -21.319  1.00  0.00      BSYN  
ATOM    476    N SER    54      -5.158 -86.120 -23.124  1.00  0.00      BSYN  
ATOM    477    H SER    54      -4.854 -86.229 -24.049  1.00  0.00      BSYN  
ATOM    478   CA SER    54      -5.501 -87.277 -22.298  1.00  0.00      BSYN  
ATOM    479   CB SER    54      -5.588 -88.606 -23.173  1.00  0.00      BSYN  
ATOM    480   OG SER    54      -5.743 -89.803 -22.538  1.00  0.00      BSYN  
ATOM    481   HG SER    54      -5.601 -90.511 -23.171  1.00  0.00      BSYN  
ATOM    482    C SER    54      -4.547 -87.456 -21.162  1.00  0.00      BSYN  
ATOM    483    O SER    54      -5.016 -87.400 -20.042  1.00  0.00      BSYN  
ATOM    484    N VAL    55      -3.181 -87.489 -21.548  1.00  0.00      BSYN  
ATOM    485    H VAL    55      -3.004 -87.597 -22.506  1.00  0.00      BSYN  
ATOM    486   CA VAL    55      -2.159 -87.777 -20.435  1.00  0.00      BSYN  
ATOM    487   CB VAL    55      -0.799 -88.063 -20.939  1.00  0.00      BSYN  
ATOM    488  CG1 VAL    55      -0.736 -89.262 -21.751  1.00  0.00      BSYN  
ATOM    489  CG2 VAL    55      -0.173 -86.971 -21.547  1.00  0.00      BSYN  
ATOM    490    C VAL    55      -2.115 -86.688 -19.245  1.00  0.00      BSYN  
ATOM    491    O VAL    55      -1.620 -86.932 -18.166  1.00  0.00      BSYN  
ATOM    492    N ALA    56      -2.624 -85.565 -19.538  1.00  0.00      BSYN  
ATOM    493    H ALA    56      -3.172 -85.463 -20.344  1.00  0.00      BSYN  
ATOM    494   CA ALA    56      -2.647 -84.429 -18.645  1.00  0.00      BSYN  
ATOM    495   CB ALA    56      -2.170 -83.122 -19.308  1.00  0.00      BSYN  
ATOM    496    C ALA    56      -3.784 -84.363 -17.638  1.00  0.00      BSYN  
ATOM    497    O ALA    56      -3.683 -83.862 -16.539  1.00  0.00      BSYN  
ATOM    498    N GLU    57      -4.915 -84.933 -18.044  1.00  0.00      BSYN  
ATOM    499    H GLU    57      -4.936 -85.431 -18.889  1.00  0.00      BSYN  
ATOM    500   CA GLU    57      -6.118 -85.069 -17.153  1.00  0.00      BSYN  
ATOM    501   CB GLU    57      -7.473 -84.925 -17.906  1.00  0.00      BSYN  
ATOM    502   CG GLU    57      -8.141 -83.480 -17.673  1.00  0.00      BSYN  
ATOM    503   CD GLU    57      -8.726 -82.961 -18.841  1.00  0.00      BSYN  
ATOM    504  OE1 GLU    57      -9.865 -83.182 -19.197  1.00  0.00      BSYN  
ATOM    505  OE2 GLU    57      -7.928 -82.217 -19.524  1.00  0.00      BSYN  
ATOM    506    C GLU    57      -6.213 -86.173 -16.037  1.00  0.00      BSYN  
ATOM    507    O GLU    57      -7.266 -86.500 -15.519  1.00  0.00      BSYN  
ATOM    508    N LYS    58      -5.043 -86.734 -15.814  1.00  0.00      BSYN  
ATOM    509    H LYS    58      -4.293 -86.270 -16.241  1.00  0.00      BSYN  
ATOM    510   CA LYS    58      -4.700 -87.847 -14.969  1.00  0.00      BSYN  
ATOM    511   CB LYS    58      -3.422 -88.408 -15.498  1.00  0.00      BSYN  
ATOM    512   CG LYS    58      -3.821 -89.319 -16.696  1.00  0.00      BSYN  
ATOM    513   CD LYS    58      -2.754 -90.269 -17.198  1.00  0.00      BSYN  
ATOM    514   CE LYS    58      -2.287 -91.351 -16.194  1.00  0.00      BSYN  
ATOM    515   NZ LYS    58      -0.941 -91.936 -16.552  1.00  0.00      BSYN  
ATOM    516  HZ1 LYS    58      -1.097 -92.607 -17.330  1.00  0.00      BSYN  
ATOM    517  HZ2 LYS    58      -0.089 -91.355 -16.689  1.00  0.00      BSYN  
ATOM    518  HZ3 LYS    58      -0.641 -92.512 -15.740  1.00  0.00      BSYN  
ATOM    519    C LYS    58      -4.729 -87.527 -13.497  1.00  0.00      BSYN  
ATOM    520    O LYS    58      -3.656 -87.365 -12.837  1.00  0.00      BSYN  
ATOM    521    N THR    59      -5.933 -87.620 -12.918  1.00  0.00      BSYN  
ATOM    522    H THR    59      -6.714 -87.865 -13.457  1.00  0.00      BSYN  
ATOM    523   CA THR    59      -6.079 -87.267 -11.532  1.00  0.00      BSYN  
ATOM    524   CB THR    59      -7.375 -86.410 -11.210  1.00  0.00      BSYN  
ATOM    525  OG1 THR    59      -7.200 -85.256 -11.975  1.00  0.00      BSYN  
ATOM    526  HG1 THR    59      -7.110 -85.403 -12.920  1.00  0.00      BSYN  
ATOM    527  CG2 THR    59      -7.461 -86.133  -9.749  1.00  0.00      BSYN  
ATOM    528    C THR    59      -6.214 -88.690 -10.902  1.00  0.00      BSYN  
ATOM    529    O THR    59      -7.295 -89.321 -10.846  1.00  0.00      BSYN  
ATOM    530    N LYS    60      -5.079 -89.182 -10.281  1.00  0.00      BSYN  
ATOM    531    H LYS    60      -4.283 -88.636 -10.110  1.00  0.00      BSYN  
ATOM    532   CA LYS    60      -4.810 -90.613  -9.959  1.00  0.00      BSYN  
ATOM    533   CB LYS    60      -5.746 -91.243  -8.940  1.00  0.00      BSYN  
ATOM    534   CG LYS    60      -6.183 -90.481  -7.735  1.00  0.00      BSYN  
ATOM    535   CD LYS    60      -7.253 -91.129  -6.773  1.00  0.00      BSYN  
ATOM    536   CE LYS    60      -7.795 -90.483  -5.534  1.00  0.00      BSYN  
ATOM    537   NZ LYS    60      -6.794 -90.278  -4.380  1.00  0.00      BSYN  
ATOM    538  HZ1 LYS    60      -6.074 -89.527  -4.392  1.00  0.00      BSYN  
ATOM    539  HZ2 LYS    60      -7.251 -90.125  -3.458  1.00  0.00      BSYN  
ATOM    540  HZ3 LYS    60      -6.327 -91.206  -4.331  1.00  0.00      BSYN  
ATOM    541    C LYS    60      -4.551 -91.528 -11.204  1.00  0.00      BSYN  
ATOM    542    O LYS    60      -4.953 -91.117 -12.304  1.00  0.00      BSYN  
ATOM    543    N GLU    61      -3.790 -92.551 -10.977  1.00  0.00      BSYN  
ATOM    544    H GLU    61      -3.407 -92.682 -10.085  1.00  0.00      BSYN  
ATOM    545   CA GLU    61      -3.145 -93.252 -12.091  1.00  0.00      BSYN  
ATOM    546   CB GLU    61      -1.724 -93.576 -11.863  1.00  0.00      BSYN  
ATOM    547   CG GLU    61      -0.864 -92.444 -11.290  1.00  0.00      BSYN  
ATOM    548   CD GLU    61       0.559 -92.273 -11.993  1.00  0.00      BSYN  
ATOM    549  OE1 GLU    61       1.429 -91.749 -11.294  1.00  0.00      BSYN  
ATOM    550  OE2 GLU    61       0.730 -92.746 -13.140  1.00  0.00      BSYN  
ATOM    551    C GLU    61      -3.845 -94.497 -12.417  1.00  0.00      BSYN  
ATOM    552    O GLU    61      -3.862 -95.480 -11.658  1.00  0.00      BSYN  
ATOM    553    N GLN    62      -4.344 -94.533 -13.624  1.00  0.00      BSYN  
ATOM    554    H GLN    62      -3.951 -93.916 -14.276  1.00  0.00      BSYN  
ATOM    555   CA GLN    62      -5.321 -95.567 -14.002  1.00  0.00      BSYN  
ATOM    556   CB GLN    62      -6.665 -94.946 -14.450  1.00  0.00      BSYN  
ATOM    557   CG GLN    62      -7.230 -94.009 -13.388  1.00  0.00      BSYN  
ATOM    558   CD GLN    62      -7.690 -94.790 -12.228  1.00  0.00      BSYN  
ATOM    559  OE1 GLN    62      -8.795 -95.171 -12.228  1.00  0.00      BSYN  
ATOM    560  NE2 GLN    62      -6.871 -95.035 -11.239  1.00  0.00      BSYN  
ATOM    561 HE21 GLN    62      -5.932 -94.765 -11.318  1.00  0.00      BSYN  
ATOM    562 HE22 GLN    62      -7.288 -95.270 -10.384  1.00  0.00      BSYN  
ATOM    563    C GLN    62      -4.737 -95.979 -15.340  1.00  0.00      BSYN  
ATOM    564    O GLN    62      -4.831 -95.219 -16.310  1.00  0.00      BSYN  
ATOM    565    N ALA    63      -4.192 -97.177 -15.515  1.00  0.00      BSYN  
ATOM    566    H ALA    63      -4.255 -97.908 -14.866  1.00  0.00      BSYN  
ATOM    567   CA ALA    63      -3.372 -97.657 -16.675  1.00  0.00      BSYN  
ATOM    568   CB ALA    63      -1.854 -97.538 -16.518  1.00  0.00      BSYN  
ATOM    569    C ALA    63      -3.657 -99.065 -17.068  1.00  0.00      BSYN  
ATOM    570    O ALA    63      -3.641 -99.911 -16.182  1.00  0.00      BSYN  
ATOM    571    N SER    64      -4.003 -99.110 -18.353  1.00  0.00      BSYN  
ATOM    572    H SER    64      -3.919 -98.290 -18.883  1.00  0.00      BSYN  
ATOM    573   CA SER    64      -4.572-100.361 -18.935  1.00  0.00      BSYN  
ATOM    574   CB SER    64      -5.862-100.212 -19.694  1.00  0.00      BSYN  
ATOM    575   OG SER    64      -5.732 -99.307 -20.873  1.00  0.00      BSYN  
ATOM    576   HG SER    64      -6.494 -99.308 -21.457  1.00  0.00      BSYN  
ATOM    577    C SER    64      -3.545-100.990 -19.871  1.00  0.00      BSYN  
ATOM    578    O SER    64      -3.262-102.162 -19.726  1.00  0.00      BSYN  
ATOM    579    N HIS    65      -2.834-100.002 -20.555  1.00  0.00      BSYN  
ATOM    580    H HIS    65      -3.053 -99.063 -20.376  1.00  0.00      BSYN  
ATOM    581   CA HIS    65      -1.775-100.396 -21.572  1.00  0.00      BSYN  
ATOM    582   CB HIS    65      -0.760-101.512 -21.179  1.00  0.00      BSYN  
ATOM    583   CG HIS    65       0.435-101.845 -22.103  1.00  0.00      BSYN  
ATOM    584  ND1 HIS    65       0.825-102.902 -22.810  1.00  0.00      BSYN  
ATOM    585  HD1 HIS    65       0.337-103.621 -23.264  1.00  0.00      BSYN  
ATOM    586  CD2 HIS    65       1.445-100.877 -22.258  1.00  0.00      BSYN  
ATOM    587  NE2 HIS    65       2.371-101.374 -23.074  1.00  0.00      BSYN  
ATOM    588  CE1 HIS    65       1.958-102.563 -23.433  1.00  0.00      BSYN  
ATOM    589    C HIS    65      -2.507-100.839 -22.871  1.00  0.00      BSYN  
ATOM    590    O HIS    65      -1.901-100.911 -23.990  1.00  0.00      BSYN  
ATOM    591    N LEU    66      -3.821-101.167 -22.668  1.00  0.00      BSYN  
ATOM    592    H LEU    66      -4.244-101.430 -21.824  1.00  0.00      BSYN  
ATOM    593   CA LEU    66      -4.624-101.548 -23.791  1.00  0.00      BSYN  
ATOM    594   CB LEU    66      -5.247-102.827 -23.298  1.00  0.00      BSYN  
ATOM    595   CG LEU    66      -4.383-104.038 -22.715  1.00  0.00      BSYN  
ATOM    596  CD1 LEU    66      -5.519-104.952 -22.050  1.00  0.00      BSYN  
ATOM    597  CD2 LEU    66      -3.208-104.565 -23.705  1.00  0.00      BSYN  
ATOM    598    C LEU    66      -5.661-100.530 -24.171  1.00  0.00      BSYN  
ATOM    599    O LEU    66      -6.572-100.216 -23.437  1.00  0.00      BSYN  
ATOM    600    N GLY    67      -5.596-100.387 -25.481  1.00  0.00      BSYN  
ATOM    601    H GLY    67      -4.885-100.844 -25.977  1.00  0.00      BSYN  
ATOM    602   CA GLY    67      -6.311 -99.351 -26.111  1.00  0.00      BSYN  
ATOM    603    C GLY    67      -5.858 -97.991 -25.718  1.00  0.00      BSYN  
ATOM    604    O GLY    67      -4.988 -97.359 -26.370  1.00  0.00      BSYN  
ATOM    605    N GLY    68      -6.460 -97.469 -24.620  1.00  0.00      BSYN  
ATOM    606    H GLY    68      -7.048 -98.049 -24.093  1.00  0.00      BSYN  
ATOM    607   CA GLY    68      -6.053 -96.145 -24.214  1.00  0.00      BSYN  
ATOM    608    C GLY    68      -7.010 -95.667 -23.089  1.00  0.00      BSYN  
ATOM    609    O GLY    68      -7.268 -96.374 -22.141  1.00  0.00      BSYN  
ATOM    610    N ALA    69      -7.595 -94.513 -23.425  1.00  0.00      BSYN  
ATOM    611    H ALA    69      -7.252 -94.004 -24.189  1.00  0.00      BSYN  
ATOM    612   CA ALA    69      -8.569 -93.952 -22.493  1.00  0.00      BSYN  
ATOM    613   CB ALA    69      -8.646 -92.470 -22.759  1.00  0.00      BSYN  
ATOM    614    C ALA    69     -10.019 -94.482 -22.700  1.00  0.00      BSYN  
ATOM    615    O ALA    69     -10.948 -94.273 -21.962  1.00  0.00      BSYN  
ATOM    616    N VAL    70     -10.210 -95.249 -23.800  1.00  0.00      BSYN  
ATOM    617    H VAL    70      -9.423 -95.499 -24.327  1.00  0.00      BSYN  
ATOM    618   CA VAL    70     -11.396 -95.838 -24.268  1.00  0.00      BSYN  
ATOM    619   CB VAL    70     -11.010 -96.882 -25.454  1.00  0.00      BSYN  
ATOM    620  CG1 VAL    70     -12.104 -97.702 -26.124  1.00  0.00      BSYN  
ATOM    621  CG2 VAL    70     -10.154 -96.206 -26.542  1.00  0.00      BSYN  
ATOM    622    C VAL    70     -12.279 -96.567 -23.100  1.00  0.00      BSYN  
ATOM    623    O VAL    70     -13.445 -96.892 -23.289  1.00  0.00      BSYN  
ATOM    624    N PHE    71     -11.697 -96.811 -21.911  1.00  0.00      BSYN  
ATOM    625    H PHE    71     -10.763 -96.544 -21.784  1.00  0.00      BSYN  
ATOM    626   CA PHE    71     -12.296 -97.610 -20.876  1.00  0.00      BSYN  
ATOM    627   CB PHE    71     -11.113 -98.124 -20.020  1.00  0.00      BSYN  
ATOM    628   CG PHE    71     -10.873 -99.525 -20.565  1.00  0.00      BSYN  
ATOM    629  CD1 PHE    71      -9.724 -99.805 -21.263  1.00  0.00      BSYN  
ATOM    630  CD2 PHE    71     -11.866-100.499 -20.436  1.00  0.00      BSYN  
ATOM    631  CE1 PHE    71      -9.653-101.126 -21.844  1.00  0.00      BSYN  
ATOM    632  CE2 PHE    71     -11.703-101.781 -21.053  1.00  0.00      BSYN  
ATOM    633   CZ PHE    71     -10.560-102.117 -21.729  1.00  0.00      BSYN  
ATOM    634    C PHE    71     -13.202 -96.623 -20.070  1.00  0.00      BSYN  
ATOM    635    O PHE    71     -13.353 -96.723 -18.872  1.00  0.00      BSYN  
ATOM    636    N SER    72     -13.990 -95.727 -20.693  1.00  0.00      BSYN  
ATOM    637    H SER    72     -14.180 -95.940 -21.630  1.00  0.00      BSYN  
ATOM    638   CA SER    72     -14.668 -94.605 -20.057  1.00  0.00      BSYN  
ATOM    639   CB SER    72     -14.792 -93.444 -21.023  1.00  0.00      BSYN  
ATOM    640   OG SER    72     -15.613 -93.543 -22.287  1.00  0.00      BSYN  
ATOM    641   HG SER    72     -16.524 -93.650 -22.004  1.00  0.00      BSYN  
ATOM    642    C SER    72     -16.009 -95.028 -19.458  1.00  0.00      BSYN  
ATOM    643    O SER    72     -16.822 -95.652 -20.155  1.00  0.00      BSYN  
ATOM    644    N GLY    73     -16.081 -94.574 -18.116  1.00  0.00      BSYN  
ATOM    645    H GLY    73     -15.237 -94.348 -17.671  1.00  0.00      BSYN  
ATOM    646   CA GLY    73     -17.285 -95.043 -17.401  1.00  0.00      BSYN  
ATOM    647    C GLY    73     -18.543 -94.284 -17.846  1.00  0.00      BSYN  
ATOM    648    O GLY    73     -18.507 -93.093 -18.381  1.00  0.00      BSYN  
ATOM    649    N ALA    74     -19.657 -95.042 -17.724  1.00  0.00      BSYN  
ATOM    650    H ALA    74     -19.638 -95.927 -17.303  1.00  0.00      BSYN  
ATOM    651   CA ALA    74     -20.919 -94.368 -18.036  1.00  0.00      BSYN  
ATOM    652   CB ALA    74     -21.938 -95.372 -18.196  1.00  0.00      BSYN  
ATOM    653    C ALA    74     -21.208 -93.346 -16.912  1.00  0.00      BSYN  
ATOM    654    O ALA    74     -21.681 -93.752 -15.887  1.00  0.00      BSYN  
ATOM    655    N GLY    75     -20.920 -92.004 -17.143  1.00  0.00      BSYN  
ATOM    656    H GLY    75     -20.870 -91.790 -18.098  1.00  0.00      BSYN  
ATOM    657   CA GLY    75     -21.124 -90.891 -16.263  1.00  0.00      BSYN  
ATOM    658    C GLY    75     -19.771 -90.439 -15.599  1.00  0.00      BSYN  
ATOM    659    O GLY    75     -19.684 -89.444 -14.863  1.00  0.00      BSYN  
ATOM    660    N ASN    76     -18.701 -91.222 -15.889  1.00  0.00      BSYN  
ATOM    661    H ASN    76     -18.750 -92.013 -16.465  1.00  0.00      BSYN  
ATOM    662   CA ASN    76     -17.390 -90.945 -15.221  1.00  0.00      BSYN  
ATOM    663   CB ASN    76     -16.592 -92.161 -14.971  1.00  0.00      BSYN  
ATOM    664   CG ASN    76     -15.402 -91.921 -14.079  1.00  0.00      BSYN  
ATOM    665  OD1 ASN    76     -15.529 -91.740 -12.849  1.00  0.00      BSYN  
ATOM    666  ND2 ASN    76     -14.158 -92.183 -14.595  1.00  0.00      BSYN  
ATOM    667 HD21 ASN    76     -14.006 -92.681 -15.426  1.00  0.00      BSYN  
ATOM    668 HD22 ASN    76     -13.508 -91.812 -13.964  1.00  0.00      BSYN  
ATOM    669    C ASN    76     -16.477 -89.922 -15.867  1.00  0.00      BSYN  
ATOM    670    O ASN    76     -16.018 -90.023 -16.984  1.00  0.00      BSYN  
ATOM    671    N ILE    77     -15.965 -88.883 -15.189  1.00  0.00      BSYN  
ATOM    672    H ILE    77     -16.273 -88.810 -14.261  1.00  0.00      BSYN  
ATOM    673   CA ILE    77     -14.952 -87.952 -15.664  1.00  0.00      BSYN  
ATOM    674   CB ILE    77     -15.744 -86.512 -15.880  1.00  0.00      BSYN  
ATOM    675  CG2 ILE    77     -14.837 -85.527 -16.534  1.00  0.00      BSYN  
ATOM    676  CG1 ILE    77     -17.079 -86.386 -16.649  1.00  0.00      BSYN  
ATOM    677   CD ILE    77     -18.249 -86.683 -15.714  1.00  0.00      BSYN  
ATOM    678    C ILE    77     -13.689 -88.029 -14.813  1.00  0.00      BSYN  
ATOM    679    O ILE    77     -13.848 -87.731 -13.624  1.00  0.00      BSYN  
ATOM    680    N ALA    78     -12.611 -88.168 -15.537  1.00  0.00      BSYN  
ATOM    681    H ALA    78     -12.793 -88.263 -16.495  1.00  0.00      BSYN  
ATOM    682   CA ALA    78     -11.322 -88.099 -14.967  1.00  0.00      BSYN  
ATOM    683   CB ALA    78     -10.131 -88.619 -15.770  1.00  0.00      BSYN  
ATOM    684    C ALA    78     -10.869 -86.685 -14.392  1.00  0.00      BSYN  
ATOM    685    O ALA    78      -9.999 -86.616 -13.506  1.00  0.00      BSYN  
ATOM    686    N ALA    79     -11.298 -85.556 -14.995  1.00  0.00      BSYN  
ATOM    687    H ALA    79     -11.611 -85.650 -15.919  1.00  0.00      BSYN  
ATOM    688   CA ALA    79     -11.274 -84.288 -14.300  1.00  0.00      BSYN  
ATOM    689   CB ALA    79     -10.103 -83.524 -14.418  1.00  0.00      BSYN  
ATOM    690    C ALA    79     -12.387 -83.442 -14.964  1.00  0.00      BSYN  
ATOM    691    O ALA    79     -12.408 -83.030 -16.089  1.00  0.00      BSYN  
ATOM    692    N ALA    80     -13.276 -83.035 -13.973  1.00  0.00      BSYN  
ATOM    693    H ALA    80     -12.999 -83.180 -13.044  1.00  0.00      BSYN  
ATOM    694   CA ALA    80     -14.481 -82.250 -14.321  1.00  0.00      BSYN  
ATOM    695   CB ALA    80     -15.653 -82.850 -13.657  1.00  0.00      BSYN  
ATOM    696    C ALA    80     -14.200 -80.884 -13.737  1.00  0.00      BSYN  
ATOM    697    O ALA    80     -13.377 -80.769 -12.843  1.00  0.00      BSYN  
ATOM    698    N THR    81     -14.570 -79.726 -14.247  1.00  0.00      BSYN  
ATOM    699    H THR    81     -14.328 -78.895 -13.787  1.00  0.00      BSYN  
ATOM    700   CA THR    81     -15.045 -79.416 -15.544  1.00  0.00      BSYN  
ATOM    701   CB THR    81     -16.471 -78.905 -15.871  1.00  0.00      BSYN  
ATOM    702  OG1 THR    81     -17.440 -79.693 -15.161  1.00  0.00      BSYN  
ATOM    703  HG1 THR    81     -17.246 -79.645 -14.221  1.00  0.00      BSYN  
ATOM    704  CG2 THR    81     -16.807 -78.992 -17.363  1.00  0.00      BSYN  
ATOM    705    C THR    81     -14.105 -78.422 -16.220  1.00  0.00      BSYN  
ATOM    706    O THR    81     -14.319 -77.285 -16.597  1.00  0.00      BSYN  
ATOM    707    N GLY    82     -13.024 -79.125 -16.360  1.00  0.00      BSYN  
ATOM    708    H GLY    82     -13.091 -80.070 -16.111  1.00  0.00      BSYN  
ATOM    709   CA GLY    82     -11.822 -78.500 -16.963  1.00  0.00      BSYN  
ATOM    710    C GLY    82     -10.690 -78.330 -15.906  1.00  0.00      BSYN  
ATOM    711    O GLY    82      -9.564 -78.826 -16.102  1.00  0.00      BSYN  
ATOM    712    N LEU    83     -11.082 -77.630 -14.860  1.00  0.00      BSYN  
ATOM    713    H LEU    83     -11.981 -77.242 -14.839  1.00  0.00      BSYN  
ATOM    714   CA LEU    83     -10.105 -77.211 -13.847  1.00  0.00      BSYN  
ATOM    715   CB LEU    83     -10.500 -75.857 -13.474  1.00  0.00      BSYN  
ATOM    716   CG LEU    83     -10.229 -74.854 -14.580  1.00  0.00      BSYN  
ATOM    717  CD1 LEU    83     -11.142 -73.714 -14.559  1.00  0.00      BSYN  
ATOM    718  CD2 LEU    83      -8.697 -74.476 -14.776  1.00  0.00      BSYN  
ATOM    719    C LEU    83     -10.003 -78.120 -12.599  1.00  0.00      BSYN  
ATOM    720    O LEU    83     -10.972 -78.699 -12.078  1.00  0.00      BSYN  
ATOM    721    N VAL    84      -8.758 -78.201 -12.201  1.00  0.00      BSYN  
ATOM    722    H VAL    84      -8.106 -77.561 -12.557  1.00  0.00      BSYN  
ATOM    723   CA VAL    84      -8.191 -79.298 -11.302  1.00  0.00      BSYN  
ATOM    724   CB VAL    84      -6.659 -79.050 -11.151  1.00  0.00      BSYN  
ATOM    725  CG1 VAL    84      -6.212 -80.074 -10.177  1.00  0.00      BSYN  
ATOM    726  CG2 VAL    84      -5.885 -79.265 -12.397  1.00  0.00      BSYN  
ATOM    727    C VAL    84      -8.900 -79.382  -9.888  1.00  0.00      BSYN  
ATOM    728    O VAL    84      -8.971 -78.418  -9.117  1.00  0.00      BSYN  
ATOM    729    N LYS    85      -9.511 -80.516  -9.643  1.00  0.00      BSYN  
ATOM    730    H LYS    85      -9.820 -81.085 -10.378  1.00  0.00      BSYN  
ATOM    731   CA LYS    85     -10.052 -80.893  -8.282  1.00  0.00      BSYN  
ATOM    732   CB LYS    85     -11.331 -81.703  -8.467  1.00  0.00      BSYN  
ATOM    733   CG LYS    85     -12.503 -80.677  -8.638  1.00  0.00      BSYN  
ATOM    734   CD LYS    85     -13.506 -80.457  -7.608  1.00  0.00      BSYN  
ATOM    735   CE LYS    85     -14.657 -81.554  -7.558  1.00  0.00      BSYN  
ATOM    736   NZ LYS    85     -15.154 -82.058  -8.817  1.00  0.00      BSYN  
ATOM    737  HZ1 LYS    85     -15.308 -81.283  -9.493  1.00  0.00      BSYN  
ATOM    738  HZ2 LYS    85     -14.581 -82.776  -9.305  1.00  0.00      BSYN  
ATOM    739  HZ3 LYS    85     -16.086 -82.476  -8.624  1.00  0.00      BSYN  
ATOM    740    C LYS    85      -9.115 -81.736  -7.404  1.00  0.00      BSYN  
ATOM    741    O LYS    85      -8.806 -82.927  -7.698  1.00  0.00      BSYN  
ATOM    742    N ARG    86      -8.685 -80.968  -6.329  1.00  0.00      BSYN  
ATOM    743    H ARG    86      -8.771 -79.991  -6.322  1.00  0.00      BSYN  
ATOM    744   CA ARG    86      -7.985 -81.582  -5.282  1.00  0.00      BSYN  
ATOM    745   CB ARG    86      -6.808 -80.667  -4.814  1.00  0.00      BSYN  
ATOM    746   CG ARG    86      -7.205 -79.354  -4.161  1.00  0.00      BSYN  
ATOM    747   CD ARG    86      -6.110 -78.279  -4.176  1.00  0.00      BSYN  
ATOM    748   NE ARG    86      -6.713 -76.994  -3.801  1.00  0.00      BSYN  
ATOM    749   HE ARG    86      -6.721 -76.694  -2.868  1.00  0.00      BSYN  
ATOM    750   CZ ARG    86      -6.915 -76.034  -4.590  1.00  0.00      BSYN  
ATOM    751  NH1 ARG    86      -6.287 -76.039  -5.795  1.00  0.00      BSYN  
ATOM    752 HH11 ARG    86      -6.345 -75.199  -6.335  1.00  0.00      BSYN  
ATOM    753 HH12 ARG    86      -5.902 -76.877  -6.181  1.00  0.00      BSYN  
ATOM    754  NH2 ARG    86      -7.653 -75.034  -4.302  1.00  0.00      BSYN  
ATOM    755 HH21 ARG    86      -7.774 -74.248  -4.909  1.00  0.00      BSYN  
ATOM    756 HH22 ARG    86      -7.995 -75.047  -3.363  1.00  0.00      BSYN  
ATOM    757    C ARG    86      -8.877 -81.925  -4.078  1.00  0.00      BSYN  
ATOM    758    O ARG    86      -9.665 -81.148  -3.506  1.00  0.00      BSYN  
ATOM    759    N GLU    87      -8.864 -83.140  -3.636  1.00  0.00      BSYN  
ATOM    760    H GLU    87      -8.467 -83.794  -4.249  1.00  0.00      BSYN  
ATOM    761   CA GLU    87      -9.543 -83.533  -2.397  1.00  0.00      BSYN  
ATOM    762   CB GLU    87      -9.856 -85.019  -2.324  1.00  0.00      BSYN  
ATOM    763   CG GLU    87     -10.647 -85.442  -3.469  1.00  0.00      BSYN  
ATOM    764   CD GLU    87     -11.003 -86.940  -3.334  1.00  0.00      BSYN  
ATOM    765  OE1 GLU    87     -10.817 -87.592  -4.350  1.00  0.00      BSYN  
ATOM    766  OE2 GLU    87     -11.517 -87.438  -2.350  1.00  0.00      BSYN  
ATOM    767    C GLU    87      -8.841 -83.104  -1.146  1.00  0.00      BSYN  
ATOM    768    O GLU    87      -7.907 -83.688  -0.604  1.00  0.00      BSYN  
ATOM    769    N GLU    88      -9.365 -82.079  -0.410  1.00  0.00      BSYN  
ATOM    770    H GLU    88     -10.174 -81.735  -0.842  1.00  0.00      BSYN  
ATOM    771   CA GLU    88      -8.997 -81.648   0.894  1.00  0.00      BSYN  
ATOM    772   CB GLU    88      -9.914 -80.484   1.449  1.00  0.00      BSYN  
ATOM    773   CG GLU    88      -9.848 -79.128   0.735  1.00  0.00      BSYN  
ATOM    774   CD GLU    88      -9.941 -79.152  -0.772  1.00  0.00      BSYN  
ATOM    775  OE1 GLU    88     -10.922 -79.574  -1.252  1.00  0.00      BSYN  
ATOM    776  OE2 GLU    88      -9.051 -78.773  -1.427  1.00  0.00      BSYN  
ATOM    777    C GLU    88      -9.140 -82.703   1.923  1.00  0.00      BSYN  
ATOM    778    O GLU    88     -10.236 -83.145   2.156  1.00  0.00      BSYN  
ATOM    779    N PHE    89      -8.123 -83.301   2.618  1.00  0.00      BSYN  
ATOM    780    H PHE    89      -7.191 -83.061   2.432  1.00  0.00      BSYN  
ATOM    781   CA PHE    89      -8.383 -84.305   3.642  1.00  0.00      BSYN  
ATOM    782   CB PHE    89      -7.343 -85.417   3.536  1.00  0.00      BSYN  
ATOM    783   CG PHE    89      -7.415 -86.413   2.405  1.00  0.00      BSYN  
ATOM    784  CD1 PHE    89      -7.846 -87.688   2.745  1.00  0.00      BSYN  
ATOM    785  CD2 PHE    89      -6.926 -86.143   1.147  1.00  0.00      BSYN  
ATOM    786  CE1 PHE    89      -7.769 -88.576   1.708  1.00  0.00      BSYN  
ATOM    787  CE2 PHE    89      -6.819 -87.118   0.201  1.00  0.00      BSYN  
ATOM    788   CZ PHE    89      -7.210 -88.348   0.479  1.00  0.00      BSYN  
ATOM    789    C PHE    89      -8.528 -83.844   5.101  1.00  0.00      BSYN  
ATOM    790    O PHE    89      -7.589 -83.304   5.671  1.00  0.00      BSYN  
ATOM    791    N PRO    90      -9.605 -84.167   5.804  1.00  0.00      BSYN  
ATOM    792   CD PRO    90     -10.850 -84.737   5.193  1.00  0.00      BSYN  
ATOM    793   CA PRO    90      -9.995 -83.711   7.221  1.00  0.00      BSYN  
ATOM    794   CB PRO    90     -11.459 -83.614   7.127  1.00  0.00      BSYN  
ATOM    795   CG PRO    90     -11.913 -84.820   6.332  1.00  0.00      BSYN  
ATOM    796    C PRO    90      -9.519 -84.535   8.377  1.00  0.00      BSYN  
ATOM    797    O PRO    90     -10.172 -84.607   9.443  1.00  0.00      BSYN  
ATOM    798    N THR    91      -8.554 -85.419   8.189  1.00  0.00      BSYN  
ATOM    799    H THR    91      -8.213 -85.652   7.300  1.00  0.00      BSYN  
ATOM    800   CA THR    91      -8.076 -86.307   9.257  1.00  0.00      BSYN  
ATOM    801   CB THR    91      -8.238 -87.767   8.698  1.00  0.00      BSYN  
ATOM    802  OG1 THR    91      -9.495 -87.806   7.968  1.00  0.00      BSYN  
ATOM    803  HG1 THR    91      -9.883 -86.946   7.790  1.00  0.00      BSYN  
ATOM    804  CG2 THR    91      -8.820 -88.688   9.893  1.00  0.00      BSYN  
ATOM    805    C THR    91      -6.628 -85.955   9.556  1.00  0.00      BSYN  
ATOM    806    O THR    91      -5.957 -85.253   8.834  1.00  0.00      BSYN  
ATOM    807    N ASP    92      -6.146 -86.493  10.606  1.00  0.00      BSYN  
ATOM    808    H ASP    92      -6.672 -87.282  10.854  1.00  0.00      BSYN  
ATOM    809   CA ASP    92      -4.888 -86.251  11.200  1.00  0.00      BSYN  
ATOM    810   CB ASP    92      -4.839 -86.654  12.623  1.00  0.00      BSYN  
ATOM    811   CG ASP    92      -4.506 -88.118  13.030  1.00  0.00      BSYN  
ATOM    812  OD1 ASP    92      -3.366 -88.361  13.388  1.00  0.00      BSYN  
ATOM    813  OD2 ASP    92      -5.385 -88.951  13.037  1.00  0.00      BSYN  
ATOM    814    C ASP    92      -3.704 -86.902  10.482  1.00  0.00      BSYN  
ATOM    815    O ASP    92      -2.631 -86.399  10.470  1.00  0.00      BSYN  
ATOM    816    N LEU    93      -4.032 -88.052   9.951  1.00  0.00      BSYN  
ATOM    817    H LEU    93      -4.990 -88.229   9.849  1.00  0.00      BSYN  
ATOM    818   CA LEU    93      -2.987 -88.970   9.473  1.00  0.00      BSYN  
ATOM    819   CB LEU    93      -3.556 -90.465   9.521  1.00  0.00      BSYN  
ATOM    820   CG LEU    93      -3.125 -91.053  10.925  1.00  0.00      BSYN  
ATOM    821  CD1 LEU    93      -4.138 -91.997  11.580  1.00  0.00      BSYN  
ATOM    822  CD2 LEU    93      -1.752 -91.674  10.793  1.00  0.00      BSYN  
ATOM    823    C LEU    93      -2.469 -88.598   8.102  1.00  0.00      BSYN  
ATOM    824    O LEU    93      -1.317 -88.135   7.992  1.00  0.00      BSYN  
ATOM    825    N LYS    94      -3.305 -88.663   7.048  1.00  0.00      BSYN  
ATOM    826    H LYS    94      -4.118 -89.176   7.239  1.00  0.00      BSYN  
ATOM    827   CA LYS    94      -2.888 -88.119   5.732  1.00  0.00      BSYN  
ATOM    828   CB LYS    94      -2.985 -89.268   4.711  1.00  0.00      BSYN  
ATOM    829   CG LYS    94      -1.976 -90.438   4.865  1.00  0.00      BSYN  
ATOM    830   CD LYS    94      -0.636 -89.957   4.459  1.00  0.00      BSYN  
ATOM    831   CE LYS    94       0.376 -91.058   4.487  1.00  0.00      BSYN  
ATOM    832   NZ LYS    94       0.226 -92.182   3.545  1.00  0.00      BSYN  
ATOM    833  HZ1 LYS    94      -0.634 -92.698   3.823  1.00  0.00      BSYN  
ATOM    834  HZ2 LYS    94       0.042 -91.818   2.589  1.00  0.00      BSYN  
ATOM    835  HZ3 LYS    94       1.006 -92.866   3.471  1.00  0.00      BSYN  
ATOM    836    C LYS    94      -3.789 -86.940   5.315  1.00  0.00      BSYN  
ATOM    837    O LYS    94      -5.012 -87.161   5.018  1.00  0.00      BSYN  
ATOM    838    N PRO    95      -3.269 -85.738   5.556  1.00  0.00      BSYN  
ATOM    839   CD PRO    95      -2.077 -85.527   6.266  1.00  0.00      BSYN  
ATOM    840   CA PRO    95      -4.018 -84.509   5.171  1.00  0.00      BSYN  
ATOM    841   CB PRO    95      -3.349 -83.599   6.195  1.00  0.00      BSYN  
ATOM    842   CG PRO    95      -2.588 -84.410   7.132  1.00  0.00      BSYN  
ATOM    843    C PRO    95      -3.820 -84.133   3.723  1.00  0.00      BSYN  
ATOM    844    O PRO    95      -3.597 -84.896   2.810  1.00  0.00      BSYN  
ATOM    845    N GLU    96      -4.084 -82.833   3.524  1.00  0.00      BSYN  
ATOM    846    H GLU    96      -4.611 -82.556   4.303  1.00  0.00      BSYN  
ATOM    847   CA GLU    96      -3.971 -82.108   2.236  1.00  0.00      BSYN  
ATOM    848   CB GLU    96      -5.146 -82.418   1.213  1.00  0.00      BSYN  
ATOM    849   CG GLU    96      -4.952 -81.965  -0.259  1.00  0.00      BSYN  
ATOM    850   CD GLU    96      -3.811 -82.618  -0.948  1.00  0.00      BSYN  
ATOM    851  OE1 GLU    96      -2.798 -81.991  -1.229  1.00  0.00      BSYN  
ATOM    852  OE2 GLU    96      -3.900 -83.804  -1.268  1.00  0.00      BSYN  
ATOM    853    C GLU    96      -3.959 -80.633   2.416  1.00  0.00      BSYN  
ATOM    854    O GLU    96      -4.697 -79.981   3.239  1.00  0.00      BSYN  
ATOM    855    N GLU    97      -3.033 -80.080   1.694  1.00  0.00      BSYN  
ATOM    856    H GLU    97      -2.773 -80.552   0.875  1.00  0.00      BSYN  
ATOM    857   CA GLU    97      -2.430 -78.870   2.140  1.00  0.00      BSYN  
ATOM    858   CB GLU    97      -0.888 -79.046   2.421  1.00  0.00      BSYN  
ATOM    859   CG GLU    97      -0.346 -80.194   3.194  1.00  0.00      BSYN  
ATOM    860   CD GLU    97       1.087 -80.008   3.655  1.00  0.00      BSYN  
ATOM    861  OE1 GLU    97       1.146 -79.819   4.850  1.00  0.00      BSYN  
ATOM    862  OE2 GLU    97       2.095 -80.146   2.874  1.00  0.00      BSYN  
ATOM    863    C GLU    97      -2.596 -77.676   1.302  1.00  0.00      BSYN  
ATOM    864    O GLU    97      -2.388 -77.767   0.047  1.00  0.00      BSYN  
ATOM    865    N VAL    98      -2.759 -76.460   1.864  1.00  0.00      BSYN  
ATOM    866    H VAL    98      -2.852 -76.618   2.826  1.00  0.00      BSYN  
ATOM    867   CA VAL    98      -3.228 -75.331   1.150  1.00  0.00      BSYN  
ATOM    868   CB VAL    98      -3.887 -74.589   2.180  1.00  0.00      BSYN  
ATOM    869  CG1 VAL    98      -4.486 -73.366   1.643  1.00  0.00      BSYN  
ATOM    870  CG2 VAL    98      -5.159 -75.383   2.772  1.00  0.00      BSYN  
ATOM    871    C VAL    98      -2.088 -74.551   0.479  1.00  0.00      BSYN  
ATOM    872    O VAL    98      -1.171 -74.104   1.175  1.00  0.00      BSYN  
ATOM    873    N ALA    99      -2.027 -74.474  -0.844  1.00  0.00      BSYN  
ATOM    874    H ALA    99      -2.749 -74.708  -1.463  1.00  0.00      BSYN  
ATOM    875   CA ALA    99      -0.929 -73.896  -1.445  1.00  0.00      BSYN  
ATOM    876   CB ALA    99       0.421 -74.644  -1.228  1.00  0.00      BSYN  
ATOM    877    C ALA    99      -1.255 -73.975  -2.948  1.00  0.00      BSYN  
ATOM    878    O ALA    99      -1.729 -74.948  -3.561  1.00  0.00      BSYN  
ATOM    879    N GLN   100      -0.975 -72.781  -3.540  1.00  0.00      BSYN  
ATOM    880    H GLN   100      -0.415 -72.140  -3.055  1.00  0.00      BSYN  
ATOM    881   CA GLN   100      -1.470 -72.255  -4.833  1.00  0.00      BSYN  
ATOM    882   CB GLN   100      -1.995 -70.903  -4.902  1.00  0.00      BSYN  
ATOM    883   CG GLN   100      -2.930 -70.266  -3.849  1.00  0.00      BSYN  
ATOM    884   CD GLN   100      -4.143 -69.534  -4.387  1.00  0.00      BSYN  
ATOM    885  OE1 GLN   100      -5.244 -70.097  -4.424  1.00  0.00      BSYN  
ATOM    886  NE2 GLN   100      -3.803 -68.210  -4.516  1.00  0.00      BSYN  
ATOM    887 HE21 GLN   100      -4.508 -67.534  -4.600  1.00  0.00      BSYN  
ATOM    888 HE22 GLN   100      -2.852 -68.006  -4.632  1.00  0.00      BSYN  
ATOM    889    C GLN   100      -0.224 -72.316  -5.685  1.00  0.00      BSYN  
ATOM    890    O GLN   100       0.897 -72.752  -5.212  1.00  0.00      BSYN  
ATOM    891    N GLU   101      -0.349 -72.000  -6.958  1.00  0.00      BSYN  
ATOM    892    H GLU   101      -1.233 -71.829  -7.345  1.00  0.00      BSYN  
ATOM    893   CA GLU   101       0.759 -72.113  -7.897  1.00  0.00      BSYN  
ATOM    894   CB GLU   101       0.591 -73.320  -8.837  1.00  0.00      BSYN  
ATOM    895   CG GLU   101       1.833 -74.283  -8.929  1.00  0.00      BSYN  
ATOM    896   CD GLU   101       2.081 -75.180  -7.725  1.00  0.00      BSYN  
ATOM    897  OE1 GLU   101       2.420 -74.683  -6.634  1.00  0.00      BSYN  
ATOM    898  OE2 GLU   101       2.116 -76.361  -8.004  1.00  0.00      BSYN  
ATOM    899    C GLU   101       1.013 -70.886  -8.783  1.00  0.00      BSYN  
ATOM    900    O GLU   101       0.225 -69.913  -8.824  1.00  0.00      BSYN  
ATOM    901    N ALA   102       2.254 -70.820  -9.352  1.00  0.00      BSYN  
ATOM    902    H ALA   102       2.841 -71.599  -9.257  1.00  0.00      BSYN  
ATOM    903   CA ALA   102       2.515 -69.779 -10.316  1.00  0.00      BSYN  
ATOM    904   CB ALA   102       3.439 -68.750  -9.747  1.00  0.00      BSYN  
ATOM    905    C ALA   102       3.217 -70.472 -11.484  1.00  0.00      BSYN  
ATOM    906    O ALA   102       4.007 -71.391 -11.255  1.00  0.00      BSYN  
ATOM    907    N ALA   103       2.804 -69.968 -12.631  1.00  0.00      BSYN  
ATOM    908    H ALA   103       1.999 -69.416 -12.544  1.00  0.00      BSYN  
ATOM    909   CA ALA   103       3.541 -70.252 -13.841  1.00  0.00      BSYN  
ATOM    910   CB ALA   103       2.834 -71.405 -14.603  1.00  0.00      BSYN  
ATOM    911    C ALA   103       3.589 -68.991 -14.687  1.00  0.00      BSYN  
ATOM    912    O ALA   103       2.570 -68.315 -14.859  1.00  0.00      BSYN  
ATOM    913    N GLU   104       4.811 -68.746 -15.288  1.00  0.00      BSYN  
ATOM    914    H GLU   104       5.628 -69.257 -15.109  1.00  0.00      BSYN  
ATOM    915   CA GLU   104       5.152 -67.497 -16.033  1.00  0.00      BSYN  
ATOM    916   CB GLU   104       6.538 -66.969 -15.574  1.00  0.00      BSYN  
ATOM    917   CG GLU   104       6.633 -66.752 -14.105  1.00  0.00      BSYN  
ATOM    918   CD GLU   104       7.949 -66.299 -13.507  1.00  0.00      BSYN  
ATOM    919  OE1 GLU   104       8.141 -65.114 -13.315  1.00  0.00      BSYN  
ATOM    920  OE2 GLU   104       8.781 -67.082 -13.135  1.00  0.00      BSYN  
ATOM    921    C GLU   104       4.934 -67.758 -17.559  1.00  0.00      BSYN  
ATOM    922    O GLU   104       5.555 -68.641 -18.078  1.00  0.00      BSYN  
ATOM    923    N GLU   105       3.980 -67.104 -18.260  1.00  0.00      BSYN  
ATOM    924    H GLU   105       3.549 -66.330 -17.840  1.00  0.00      BSYN  
ATOM    925   CA GLU   105       3.733 -67.479 -19.610  1.00  0.00      BSYN  
ATOM    926   CB GLU   105       2.390 -68.337 -19.611  1.00  0.00      BSYN  
ATOM    927   CG GLU   105       2.053 -69.207 -20.897  1.00  0.00      BSYN  
ATOM    928   CD GLU   105       0.704 -69.963 -21.006  1.00  0.00      BSYN  
ATOM    929  OE1 GLU   105       0.590 -70.956 -20.310  1.00  0.00      BSYN  
ATOM    930  OE2 GLU   105      -0.174 -69.563 -21.768  1.00  0.00      BSYN  
ATOM    931    C GLU   105       3.721 -66.330 -20.626  1.00  0.00      BSYN  
ATOM    932    O GLU   105       2.691 -65.728 -20.935  1.00  0.00      BSYN  
ATOM    933    N PRO   106       4.965 -65.959 -21.098  1.00  0.00      BSYN  
ATOM    934   CD PRO   106       6.245 -66.484 -20.465  1.00  0.00      BSYN  
ATOM    935   CA PRO   106       5.134 -64.715 -21.838  1.00  0.00      BSYN  
ATOM    936   CB PRO   106       6.644 -64.547 -21.773  1.00  0.00      BSYN  
ATOM    937   CG PRO   106       7.161 -65.851 -21.512  1.00  0.00      BSYN  
ATOM    938    C PRO   106       4.640 -64.660 -23.312  1.00  0.00      BSYN  
ATOM    939    O PRO   106       5.459 -64.670 -24.213  1.00  0.00      BSYN  
ATOM    940    N LEU   107       3.333 -64.454 -23.549  1.00  0.00      BSYN  
ATOM    941    H LEU   107       2.596 -64.567 -22.913  1.00  0.00      BSYN  
ATOM    942   CA LEU   107       2.968 -64.239 -24.921  1.00  0.00      BSYN  
ATOM    943   CB LEU   107       1.852 -65.207 -25.364  1.00  0.00      BSYN  
ATOM    944   CG LEU   107       1.928 -66.747 -25.325  1.00  0.00      BSYN  
ATOM    945  CD1 LEU   107       0.471 -66.982 -25.523  1.00  0.00      BSYN  
ATOM    946  CD2 LEU   107       2.770 -67.597 -26.381  1.00  0.00      BSYN  
ATOM    947    C LEU   107       2.450 -62.858 -25.091  1.00  0.00      BSYN  
ATOM    948    O LEU   107       1.421 -62.350 -24.609  1.00  0.00      BSYN  
ATOM    949    N ILE   108       3.236 -62.157 -25.973  1.00  0.00      BSYN  
ATOM    950    H ILE   108       4.184 -62.399 -26.036  1.00  0.00      BSYN  
ATOM    951   CA ILE   108       2.760 -60.882 -26.346  1.00  0.00      BSYN  
ATOM    952   CB ILE   108       4.032 -60.040 -26.738  1.00  0.00      BSYN  
ATOM    953  CG2 ILE   108       3.615 -58.558 -26.867  1.00  0.00      BSYN  
ATOM    954  CG1 ILE   108       4.943 -59.905 -25.534  1.00  0.00      BSYN  
ATOM    955   CD ILE   108       4.642 -59.214 -24.185  1.00  0.00      BSYN  
ATOM    956    C ILE   108       1.929 -61.040 -27.577  1.00  0.00      BSYN  
ATOM    957    O ILE   108       2.317 -61.544 -28.645  1.00  0.00      BSYN  
ATOM    958    N GLU   109       0.654 -60.567 -27.466  1.00  0.00      BSYN  
ATOM    959    H GLU   109       0.297 -60.133 -26.662  1.00  0.00      BSYN  
ATOM    960   CA GLU   109      -0.167 -60.780 -28.551  1.00  0.00      BSYN  
ATOM    961   CB GLU   109      -1.147 -61.906 -28.432  1.00  0.00      BSYN  
ATOM    962   CG GLU   109      -0.488 -63.125 -28.950  1.00  0.00      BSYN  
ATOM    963   CD GLU   109      -0.882 -64.532 -28.585  1.00  0.00      BSYN  
ATOM    964  OE1 GLU   109      -2.028 -64.689 -28.228  1.00  0.00      BSYN  
ATOM    965  OE2 GLU   109      -0.128 -65.499 -28.779  1.00  0.00      BSYN  
ATOM    966    C GLU   109      -0.931 -59.575 -28.894  1.00  0.00      BSYN  
ATOM    967    O GLU   109      -1.692 -59.038 -28.023  1.00  0.00      BSYN  
ATOM    968    N PRO   110      -1.032 -59.204 -30.163  1.00  0.00      BSYN  
ATOM    969   CD PRO   110      -0.043 -59.475 -31.156  1.00  0.00      BSYN  
ATOM    970   CA PRO   110      -1.709 -57.864 -30.448  1.00  0.00      BSYN  
ATOM    971   CB PRO   110      -1.179 -57.542 -31.877  1.00  0.00      BSYN  
ATOM    972   CG PRO   110       0.197 -58.092 -31.787  1.00  0.00      BSYN  
ATOM    973    C PRO   110      -3.187 -57.893 -30.522  1.00  0.00      BSYN  
ATOM    974    O PRO   110      -3.803 -56.863 -30.300  1.00  0.00      BSYN  
ATOM    975    N LEU   111      -3.838 -59.003 -30.869  1.00  0.00      BSYN  
ATOM    976    H LEU   111      -3.366 -59.763 -31.270  1.00  0.00      BSYN  
ATOM    977   CA LEU   111      -5.309 -59.075 -30.951  1.00  0.00      BSYN  
ATOM    978   CB LEU   111      -5.931 -60.322 -31.485  1.00  0.00      BSYN  
ATOM    979   CG LEU   111      -7.565 -60.276 -31.472  1.00  0.00      BSYN  
ATOM    980  CD1 LEU   111      -8.287 -59.313 -32.512  1.00  0.00      BSYN  
ATOM    981  CD2 LEU   111      -7.987 -61.644 -31.803  1.00  0.00      BSYN  
ATOM    982    C LEU   111      -5.875 -58.804 -29.546  1.00  0.00      BSYN  
ATOM    983    O LEU   111      -5.403 -59.453 -28.613  1.00  0.00      BSYN  
ATOM    984    N MET   112      -6.710 -57.810 -29.516  1.00  0.00      BSYN  
ATOM    985    H MET   112      -6.695 -57.259 -30.326  1.00  0.00      BSYN  
ATOM    986   CA MET   112      -7.632 -57.595 -28.420  1.00  0.00      BSYN  
ATOM    987   CB MET   112      -7.687 -56.113 -28.337  1.00  0.00      BSYN  
ATOM    988   CG MET   112      -6.303 -55.503 -27.963  1.00  0.00      BSYN  
ATOM    989   SD MET   112      -6.064 -53.757 -28.139  1.00  0.00      BSYN  
ATOM    990   CE MET   112      -4.814 -53.760 -29.452  1.00  0.00      BSYN  
ATOM    991    C MET   112      -9.017 -58.147 -28.382  1.00  0.00      BSYN  
ATOM    992    O MET   112      -9.673 -58.025 -29.411  1.00  0.00      BSYN  
ATOM    993    N GLU   113      -9.486 -58.762 -27.258  1.00  0.00      BSYN  
ATOM    994    H GLU   113      -8.814 -59.051 -26.606  1.00  0.00      BSYN  
ATOM    995   CA GLU   113     -10.895 -59.240 -27.121  1.00  0.00      BSYN  
ATOM    996   CB GLU   113     -10.934 -60.637 -27.390  1.00  0.00      BSYN  
ATOM    997   CG GLU   113     -12.301 -61.292 -27.462  1.00  0.00      BSYN  
ATOM    998   CD GLU   113     -12.276 -62.765 -27.613  1.00  0.00      BSYN  
ATOM    999  OE1 GLU   113     -11.446 -63.408 -28.186  1.00  0.00      BSYN  
ATOM   1000  OE2 GLU   113     -13.240 -63.430 -27.173  1.00  0.00      BSYN  
ATOM   1001    C GLU   113     -11.505 -58.912 -25.749  1.00  0.00      BSYN  
ATOM   1002    O GLU   113     -11.280 -59.604 -24.763  1.00  0.00      BSYN  
ATOM   1003    N PRO   114     -12.357 -57.958 -25.713  1.00  0.00      BSYN  
ATOM   1004   CD PRO   114     -13.402 -57.755 -24.695  1.00  0.00      BSYN  
ATOM   1005   CA PRO   114     -12.429 -56.839 -26.723  1.00  0.00      BSYN  
ATOM   1006   CB PRO   114     -13.940 -56.528 -26.683  1.00  0.00      BSYN  
ATOM   1007   CG PRO   114     -14.352 -56.683 -25.257  1.00  0.00      BSYN  
ATOM   1008    C PRO   114     -11.478 -55.631 -26.839  1.00  0.00      BSYN  
ATOM   1009    O PRO   114     -10.666 -55.388 -25.976  1.00  0.00      BSYN  
ATOM   1010    N GLU   115     -11.536 -55.023 -28.014  1.00  0.00      BSYN  
ATOM   1011    H GLU   115     -12.132 -55.173 -28.777  1.00  0.00      BSYN  
ATOM   1012   CA GLU   115     -10.678 -53.820 -28.352  1.00  0.00      BSYN  
ATOM   1013   CB GLU   115     -10.853 -53.410 -29.855  1.00  0.00      BSYN  
ATOM   1014   CG GLU   115      -9.555 -52.941 -30.364  1.00  0.00      BSYN  
ATOM   1015   CD GLU   115      -9.679 -52.196 -31.705  1.00  0.00      BSYN  
ATOM   1016  OE1 GLU   115     -10.027 -51.062 -31.808  1.00  0.00      BSYN  
ATOM   1017  OE2 GLU   115      -9.292 -52.764 -32.750  1.00  0.00      BSYN  
ATOM   1018    C GLU   115     -10.925 -52.592 -27.490  1.00  0.00      BSYN  
ATOM   1019    O GLU   115     -11.946 -51.992 -27.725  1.00  0.00      BSYN  
ATOM   1020    N GLY   116     -10.096 -52.188 -26.574  1.00  0.00      BSYN  
ATOM   1021    H GLY   116      -9.304 -52.740 -26.404  1.00  0.00      BSYN  
ATOM   1022   CA GLY   116     -10.518 -51.064 -25.718  1.00  0.00      BSYN  
ATOM   1023    C GLY   116      -9.696 -49.748 -25.821  1.00  0.00      BSYN  
ATOM   1024    O GLY   116      -8.668 -49.641 -25.141  1.00  0.00      BSYN  
ATOM   1025    N GLU   117      -9.922 -48.750 -26.641  1.00  0.00      BSYN  
ATOM   1026    H GLU   117      -9.235 -48.052 -26.681  1.00  0.00      BSYN  
ATOM   1027   CA GLU   117     -11.044 -48.630 -27.492  1.00  0.00      BSYN  
ATOM   1028   CB GLU   117     -11.925 -47.527 -26.983  1.00  0.00      BSYN  
ATOM   1029   CG GLU   117     -13.196 -48.235 -26.490  1.00  0.00      BSYN  
ATOM   1030   CD GLU   117     -14.300 -48.163 -27.485  1.00  0.00      BSYN  
ATOM   1031  OE1 GLU   117     -15.302 -47.561 -27.041  1.00  0.00      BSYN  
ATOM   1032  OE2 GLU   117     -14.299 -48.715 -28.554  1.00  0.00      BSYN  
ATOM   1033    C GLU   117     -10.671 -48.433 -28.972  1.00  0.00      BSYN  
ATOM   1034    O GLU   117      -9.492 -48.577 -29.317  1.00  0.00      BSYN  
ATOM   1035    N SER   118     -11.487 -47.849 -29.904  1.00  0.00      BSYN  
ATOM   1036    H SER   118     -12.295 -47.436 -29.534  1.00  0.00      BSYN  
ATOM   1037   CA SER   118     -10.986 -47.670 -31.251  1.00  0.00      BSYN  
ATOM   1038   CB SER   118     -11.978 -48.177 -32.327  1.00  0.00      BSYN  
ATOM   1039   OG SER   118     -13.303 -47.953 -32.046  1.00  0.00      BSYN  
ATOM   1040   HG SER   118     -13.679 -48.234 -31.209  1.00  0.00      BSYN  
ATOM   1041    C SER   118     -10.397 -46.308 -31.636  1.00  0.00      BSYN  
ATOM   1042    O SER   118     -11.172 -45.491 -32.200  1.00  0.00      BSYN  
ATOM   1043    N TYR   119      -9.153 -45.984 -31.592  1.00  0.00      BSYN  
ATOM   1044    H TYR   119      -8.635 -46.710 -31.186  1.00  0.00      BSYN  
ATOM   1045   CA TYR   119      -8.631 -44.781 -32.264  1.00  0.00      BSYN  
ATOM   1046   CB TYR   119      -8.410 -43.637 -31.289  1.00  0.00      BSYN  
ATOM   1047   CG TYR   119      -7.514 -43.890 -30.101  1.00  0.00      BSYN  
ATOM   1048  CD1 TYR   119      -6.259 -43.239 -29.985  1.00  0.00      BSYN  
ATOM   1049  CE1 TYR   119      -5.247 -43.661 -29.149  1.00  0.00      BSYN  
ATOM   1050  CD2 TYR   119      -7.732 -44.985 -29.211  1.00  0.00      BSYN  
ATOM   1051  CE2 TYR   119      -6.724 -45.422 -28.323  1.00  0.00      BSYN  
ATOM   1052   CZ TYR   119      -5.464 -44.826 -28.412  1.00  0.00      BSYN  
ATOM   1053   OH TYR   119      -4.522 -45.407 -27.694  1.00  0.00      BSYN  
ATOM   1054   HH TYR   119      -3.760 -44.831 -27.597  1.00  0.00      BSYN  
ATOM   1055    C TYR   119      -7.256 -45.151 -32.863  1.00  0.00      BSYN  
ATOM   1056    O TYR   119      -6.338 -45.653 -32.277  1.00  0.00      BSYN  
ATOM   1057    N GLU   120      -7.136 -44.577 -34.006  1.00  0.00      BSYN  
ATOM   1058    H GLU   120      -7.900 -44.101 -34.394  1.00  0.00      BSYN  
ATOM   1059   CA GLU   120      -5.941 -44.439 -34.795  1.00  0.00      BSYN  
ATOM   1060   CB GLU   120      -6.162 -45.152 -36.143  1.00  0.00      BSYN  
ATOM   1061   CG GLU   120      -7.267 -44.458 -36.958  1.00  0.00      BSYN  
ATOM   1062   CD GLU   120      -7.338 -45.117 -38.330  1.00  0.00      BSYN  
ATOM   1063  OE1 GLU   120      -6.517 -44.847 -39.255  1.00  0.00      BSYN  
ATOM   1064  OE2 GLU   120      -8.084 -46.114 -38.500  1.00  0.00      BSYN  
ATOM   1065    C GLU   120      -5.500 -43.065 -34.949  1.00  0.00      BSYN  
ATOM   1066    O GLU   120      -6.247 -42.128 -34.837  1.00  0.00      BSYN  
ATOM   1067    N ASP   121      -4.112 -42.761 -34.878  1.00  0.00      BSYN  
ATOM   1068    H ASP   121      -3.519 -43.498 -35.133  1.00  0.00      BSYN  
ATOM   1069   CA ASP   121      -3.714 -41.418 -35.180  1.00  0.00      BSYN  
ATOM   1070   CB ASP   121      -2.964 -40.795 -33.996  1.00  0.00      BSYN  
ATOM   1071   CG ASP   121      -3.890 -40.821 -32.854  1.00  0.00      BSYN  
ATOM   1072  OD1 ASP   121      -4.665 -39.888 -32.697  1.00  0.00      BSYN  
ATOM   1073  OD2 ASP   121      -3.956 -41.805 -32.096  1.00  0.00      BSYN  
ATOM   1074    C ASP   121      -2.828 -41.589 -36.339  1.00  0.00      BSYN  
ATOM   1075    O ASP   121      -2.052 -42.611 -36.403  1.00  0.00      BSYN  
ATOM   1076    N PRO   122      -2.873 -40.838 -37.465  1.00  0.00      BSYN  
ATOM   1077   CD PRO   122      -3.997 -39.946 -37.903  1.00  0.00      BSYN  
ATOM   1078   CA PRO   122      -1.965 -41.025 -38.617  1.00  0.00      BSYN  
ATOM   1079   CB PRO   122      -2.728 -40.344 -39.769  1.00  0.00      BSYN  
ATOM   1080   CG PRO   122      -4.176 -40.188 -39.362  1.00  0.00      BSYN  
ATOM   1081    C PRO   122      -0.625 -40.294 -38.494  1.00  0.00      BSYN  
ATOM   1082    O PRO   122      -0.568 -39.270 -37.817  1.00  0.00      BSYN  
ATOM   1083    N PRO   123       0.593 -40.556 -39.117  1.00  0.00      BSYN  
ATOM   1084   CD PRO   123       0.921 -41.697 -39.997  1.00  0.00      BSYN  
ATOM   1085   CA PRO   123       1.870 -39.892 -38.893  1.00  0.00      BSYN  
ATOM   1086   CB PRO   123       2.856 -41.019 -38.934  1.00  0.00      BSYN  
ATOM   1087   CG PRO   123       2.399 -41.751 -40.227  1.00  0.00      BSYN  
ATOM   1088    C PRO   123       2.297 -38.792 -39.873  1.00  0.00      BSYN  
ATOM   1089    O PRO   123       3.430 -38.390 -39.592  1.00  0.00      BSYN  
ATOM   1090    N GLN   124       1.492 -38.427 -40.870  1.00  0.00      BSYN  
ATOM   1091    H GLN   124       0.584 -38.793 -40.841  1.00  0.00      BSYN  
ATOM   1092   CA GLN   124       1.796 -37.359 -41.795  1.00  0.00      BSYN  
ATOM   1093   CB GLN   124       1.473 -37.707 -43.293  1.00  0.00      BSYN  
ATOM   1094   CG GLN   124       2.075 -38.867 -44.037  1.00  0.00      BSYN  
ATOM   1095   CD GLN   124       1.426 -39.161 -45.372  1.00  0.00      BSYN  
ATOM   1096  OE1 GLN   124       1.282 -40.344 -45.625  1.00  0.00      BSYN  
ATOM   1097  NE2 GLN   124       1.051 -38.223 -46.217  1.00  0.00      BSYN  
ATOM   1098 HE21 GLN   124       1.258 -37.311 -45.924  1.00  0.00      BSYN  
ATOM   1099 HE22 GLN   124       0.674 -38.396 -47.105  1.00  0.00      BSYN  
ATOM   1100    C GLN   124       0.943 -36.195 -41.258  1.00  0.00      BSYN  
ATOM   1101    O GLN   124      -0.269 -36.213 -41.201  1.00  0.00      BSYN  
ATOM   1102    N GLU   125       1.534 -35.081 -40.799  1.00  0.00      BSYN  
ATOM   1103    H GLU   125       2.488 -34.998 -41.004  1.00  0.00      BSYN  
ATOM   1104   CA GLU   125       0.860 -34.058 -40.006  1.00  0.00      BSYN  
ATOM   1105   CB GLU   125       0.557 -34.791 -38.610  1.00  0.00      BSYN  
ATOM   1106   CG GLU   125       0.150 -33.822 -37.554  1.00  0.00      BSYN  
ATOM   1107   CD GLU   125       0.481 -34.429 -36.212  1.00  0.00      BSYN  
ATOM   1108  OE1 GLU   125       1.612 -34.223 -35.738  1.00  0.00      BSYN  
ATOM   1109  OE2 GLU   125      -0.440 -35.032 -35.629  1.00  0.00      BSYN  
ATOM   1110    C GLU   125       1.974 -33.051 -39.890  1.00  0.00      BSYN  
ATOM   1111    O GLU   125       2.918 -33.332 -39.178  1.00  0.00      BSYN  
ATOM   1112    N GLU   126       2.070 -31.963 -40.591  1.00  0.00      BSYN  
ATOM   1113    H GLU   126       1.358 -31.803 -41.245  1.00  0.00      BSYN  
ATOM   1114   CA GLU   126       3.115 -31.023 -40.540  1.00  0.00      BSYN  
ATOM   1115   CB GLU   126       3.814 -31.036 -41.925  1.00  0.00      BSYN  
ATOM   1116   CG GLU   126       5.080 -31.721 -42.009  1.00  0.00      BSYN  
ATOM   1117   CD GLU   126       5.230 -33.092 -41.443  1.00  0.00      BSYN  
ATOM   1118  OE1 GLU   126       4.556 -34.046 -41.721  1.00  0.00      BSYN  
ATOM   1119  OE2 GLU   126       6.047 -33.207 -40.523  1.00  0.00      BSYN  
ATOM   1120    C GLU   126       2.419 -29.706 -40.147  1.00  0.00      BSYN  
ATOM   1121    O GLU   126       1.291 -29.319 -40.491  1.00  0.00      BSYN  
ATOM   1122    N TYR   127       3.287 -28.886 -39.602  1.00  0.00      BSYN  
ATOM   1123    H TYR   127       4.204 -29.230 -39.599  1.00  0.00      BSYN  
ATOM   1124   CA TYR   127       2.903 -27.519 -39.097  1.00  0.00      BSYN  
ATOM   1125   CB TYR   127       3.377 -27.561 -37.684  1.00  0.00      BSYN  
ATOM   1126   CG TYR   127       2.513 -28.321 -36.747  1.00  0.00      BSYN  
ATOM   1127  CD1 TYR   127       1.477 -27.683 -36.073  1.00  0.00      BSYN  
ATOM   1128  CE1 TYR   127       0.572 -28.430 -35.252  1.00  0.00      BSYN  
ATOM   1129  CD2 TYR   127       2.705 -29.657 -36.665  1.00  0.00      BSYN  
ATOM   1130  CE2 TYR   127       1.825 -30.388 -35.882  1.00  0.00      BSYN  
ATOM   1131   CZ TYR   127       0.804 -29.768 -35.213  1.00  0.00      BSYN  
ATOM   1132   OH TYR   127       0.022 -30.491 -34.407  1.00  0.00      BSYN  
ATOM   1133   HH TYR   127      -0.475 -29.843 -33.902  1.00  0.00      BSYN  
ATOM   1134    C TYR   127       3.371 -26.206 -39.801  1.00  0.00      BSYN  
ATOM   1135    O TYR   127       4.575 -25.928 -39.667  1.00  0.00      BSYN  
ATOM   1136    N GLN   128       2.521 -25.439 -40.523  1.00  0.00      BSYN  
ATOM   1137    H GLN   128       2.896 -24.622 -40.913  1.00  0.00      BSYN  
ATOM   1138   CA GLN   128       1.057 -25.715 -40.648  1.00  0.00      BSYN  
ATOM   1139   CB GLN   128       0.228 -24.540 -40.011  1.00  0.00      BSYN  
ATOM   1140   CG GLN   128       0.557 -24.143 -38.562  1.00  0.00      BSYN  
ATOM   1141   CD GLN   128      -0.357 -23.144 -38.063  1.00  0.00      BSYN  
ATOM   1142  OE1 GLN   128      -0.378 -21.985 -38.501  1.00  0.00      BSYN  
ATOM   1143  NE2 GLN   128      -1.205 -23.552 -37.186  1.00  0.00      BSYN  
ATOM   1144 HE21 GLN   128      -1.261 -24.381 -36.665  1.00  0.00      BSYN  
ATOM   1145 HE22 GLN   128      -1.857 -22.842 -37.008  1.00  0.00      BSYN  
ATOM   1146    C GLN   128       0.494 -26.045 -42.054  1.00  0.00      BSYN  
ATOM   1147    O GLN   128      -0.110 -25.349 -42.831  1.00  0.00      BSYN  
ATOM   1148    N GLU   129       0.905 -27.165 -42.479  1.00  0.00      BSYN  
ATOM   1149    H GLU   129       1.544 -27.627 -41.897  1.00  0.00      BSYN  
ATOM   1150   CA GLU   129       0.762 -27.833 -43.832  1.00  0.00      BSYN  
ATOM   1151   CB GLU   129       2.133 -28.303 -44.241  1.00  0.00      BSYN  
ATOM   1152   CG GLU   129       2.014 -28.570 -45.708  1.00  0.00      BSYN  
ATOM   1153   CD GLU   129       2.579 -29.958 -45.996  1.00  0.00      BSYN  
ATOM   1154  OE1 GLU   129       3.765 -29.961 -46.129  1.00  0.00      BSYN  
ATOM   1155  OE2 GLU   129       1.833 -30.958 -45.979  1.00  0.00      BSYN  
ATOM   1156    C GLU   129      -0.181 -28.935 -43.525  1.00  0.00      BSYN  
ATOM   1157    O GLU   129       0.218 -29.988 -43.007  1.00  0.00      BSYN  
ATOM   1158    N TYR   130      -1.495 -28.762 -43.998  1.00  0.00      BSYN  
ATOM   1159    H TYR   130      -1.642 -28.068 -44.674  1.00  0.00      BSYN  
ATOM   1160   CA TYR   130      -2.543 -29.695 -43.604  1.00  0.00      BSYN  
ATOM   1161   CB TYR   130      -3.830 -29.003 -42.992  1.00  0.00      BSYN  
ATOM   1162   CG TYR   130      -5.037 -29.812 -42.595  1.00  0.00      BSYN  
ATOM   1163  CD1 TYR   130      -5.740 -30.363 -43.629  1.00  0.00      BSYN  
ATOM   1164  CE1 TYR   130      -6.795 -31.272 -43.334  1.00  0.00      BSYN  
ATOM   1165  CD2 TYR   130      -5.393 -30.045 -41.286  1.00  0.00      BSYN  
ATOM   1166  CE2 TYR   130      -6.424 -30.900 -41.063  1.00  0.00      BSYN  
ATOM   1167   CZ TYR   130      -7.022 -31.633 -42.071  1.00  0.00      BSYN  
ATOM   1168   OH TYR   130      -7.837 -32.617 -41.706  1.00  0.00      BSYN  
ATOM   1169   HH TYR   130      -8.414 -32.702 -42.468  1.00  0.00      BSYN  
ATOM   1170    C TYR   130      -2.823 -30.472 -44.888  1.00  0.00      BSYN  
ATOM   1171    O TYR   130      -3.619 -30.160 -45.788  1.00  0.00      BSYN  
ATOM   1172    N GLU   131      -2.058 -31.612 -44.966  1.00  0.00      BSYN  
ATOM   1173    H GLU   131      -1.591 -31.774 -44.120  1.00  0.00      BSYN  
ATOM   1174   CA GLU   131      -1.988 -32.472 -46.175  1.00  0.00      BSYN  
ATOM   1175   CB GLU   131      -0.863 -33.456 -46.017  1.00  0.00      BSYN  
ATOM   1176   CG GLU   131      -0.800 -34.135 -44.614  1.00  0.00      BSYN  
ATOM   1177   CD GLU   131       0.107 -33.407 -43.521  1.00  0.00      BSYN  
ATOM   1178  OE1 GLU   131      -0.401 -32.682 -42.543  1.00  0.00      BSYN  
ATOM   1179  OE2 GLU   131       1.294 -33.474 -43.788  1.00  0.00      BSYN  
ATOM   1180    C GLU   131      -3.347 -32.958 -46.849  1.00  0.00      BSYN  
ATOM   1181    O GLU   131      -4.232 -33.436 -46.130  1.00  0.00      BSYN  
ATOM   1182    N PRO   132      -3.604 -32.834 -48.210  1.00  0.00      BSYN  
ATOM   1183   CD PRO   132      -2.599 -32.330 -49.062  1.00  0.00      BSYN  
ATOM   1184   CA PRO   132      -4.803 -33.165 -48.985  1.00  0.00      BSYN  
ATOM   1185   CB PRO   132      -4.728 -32.158 -50.193  1.00  0.00      BSYN  
ATOM   1186   CG PRO   132      -3.355 -31.401 -49.957  1.00  0.00      BSYN  
ATOM   1187    C PRO   132      -4.886 -34.506 -49.798  1.00  0.00      BSYN  
ATOM   1188    O PRO   132      -4.386 -35.475 -49.334  1.00  0.00      BSYN  
ATOM   1189    N GLU   133      -5.462 -34.551 -51.071  1.00  0.00      BSYN  
ATOM   1190    H GLU   133      -5.114 -34.020 -51.818  1.00  0.00      BSYN  
ATOM   1191   CA GLU   133      -6.524 -35.540 -51.536  1.00  0.00      BSYN  
ATOM   1192   CB GLU   133      -7.826 -35.340 -50.765  1.00  0.00      BSYN  
ATOM   1193   CG GLU   133      -8.290 -33.945 -50.863  1.00  0.00      BSYN  
ATOM   1194   CD GLU   133      -9.458 -33.426 -49.949  1.00  0.00      BSYN  
ATOM   1195  OE1 GLU   133      -9.550 -33.848 -48.797  1.00  0.00      BSYN  
ATOM   1196  OE2 GLU   133     -10.143 -32.530 -50.352  1.00  0.00      BSYN  
ATOM   1197    C GLU   133      -6.757 -35.571 -53.056  1.00  0.00      BSYN  
ATOM   1198    O GLU   133      -6.239 -34.755 -53.775  1.00  0.00      BSYN  
ATOM   1199    N ALA   134      -7.519 -36.574 -53.508  1.00  0.00      BSYN  
ATOM   1200    H ALA   134      -7.846 -37.155 -52.790  1.00  0.00      BSYN  
ATOM   1201   CA ALA   134      -7.850 -36.445 -54.956  1.00  0.00      BSYN  
ATOM   1202   CB ALA   134      -6.695 -37.085 -55.838  1.00  0.00      BSYN  
ATOM   1203    C ALA   134      -9.172 -37.121 -55.390  1.00  0.00      BSYN  
ATOM   1204  OT1 ALA   134      -9.417 -38.282 -55.158  1.00  0.00      BSYN  
ATOM   1205  OT2 ALA   134      -9.845 -36.491 -56.160  1.00  0.00      BSYN  
END
