# Supplementary material for: Data set of intrinsically disordered proteins analysed at a local protein conformation level
Source: Data Brief. 2020 Mar 5;29:105383. doi: 10.1016/j.dib.2020.105383 (PMC7078294; doi:10.1016/j.dib.2020.105383)
Supplement: Supplementary file 1 [file mmc1.zip › the data/1-DATA/PED1AAD-pdb/1AAD-222.pdb]

CRYST1    1.000    1.000    1.000  90.00  90.00  90.00 P 1           1
ATOM      1  HT1 MET     1       9.347 -60.932  -2.980  1.00  0.00      BSYN  
ATOM      2  HT2 MET     1       9.407 -62.460  -2.380  1.00  0.00      BSYN  
ATOM      3    N MET     1       8.941 -61.541  -2.240  1.00  0.00      BSYN  
ATOM      4  HT3 MET     1       9.160 -61.264  -1.262  1.00  0.00      BSYN  
ATOM      5   CA MET     1       7.462 -61.665  -2.407  1.00  0.00      BSYN  
ATOM      6   CB MET     1       7.120 -61.991  -3.794  1.00  0.00      BSYN  
ATOM      7   CG MET     1       5.677 -61.830  -4.147  1.00  0.00      BSYN  
ATOM      8   SD MET     1       5.361 -61.657  -5.939  1.00  0.00      BSYN  
ATOM      9   CE MET     1       5.135 -59.964  -6.021  1.00  0.00      BSYN  
ATOM     10    C MET     1       6.797 -62.622  -1.377  1.00  0.00      BSYN  
ATOM     11    O MET     1       7.490 -63.560  -0.898  1.00  0.00      BSYN  
ATOM     12    N ASP     2       5.481 -62.364  -1.029  1.00  0.00      BSYN  
ATOM     13    H ASP     2       5.187 -61.435  -1.131  1.00  0.00      BSYN  
ATOM     14   CA ASP     2       4.657 -63.232  -0.352  1.00  0.00      BSYN  
ATOM     15   CB ASP     2       3.403 -62.354   0.068  1.00  0.00      BSYN  
ATOM     16   CG ASP     2       2.659 -63.020   1.212  1.00  0.00      BSYN  
ATOM     17  OD1 ASP     2       2.272 -64.205   1.236  1.00  0.00      BSYN  
ATOM     18  OD2 ASP     2       2.488 -62.341   2.181  1.00  0.00      BSYN  
ATOM     19    C ASP     2       4.201 -64.311  -1.287  1.00  0.00      BSYN  
ATOM     20    O ASP     2       3.148 -64.342  -1.884  1.00  0.00      BSYN  
ATOM     21    N VAL     3       4.985 -65.345  -1.360  1.00  0.00      BSYN  
ATOM     22    H VAL     3       5.836 -65.348  -0.874  1.00  0.00      BSYN  
ATOM     23   CA VAL     3       4.620 -66.432  -2.415  1.00  0.00      BSYN  
ATOM     24   CB VAL     3       5.684 -66.554  -3.580  1.00  0.00      BSYN  
ATOM     25  CG1 VAL     3       5.421 -65.447  -4.592  1.00  0.00      BSYN  
ATOM     26  CG2 VAL     3       7.090 -66.330  -3.115  1.00  0.00      BSYN  
ATOM     27    C VAL     3       4.363 -67.714  -1.691  1.00  0.00      BSYN  
ATOM     28    O VAL     3       5.276 -68.349  -1.237  1.00  0.00      BSYN  
ATOM     29    N PHE     4       3.033 -68.027  -1.634  1.00  0.00      BSYN  
ATOM     30    H PHE     4       2.337 -67.406  -1.935  1.00  0.00      BSYN  
ATOM     31   CA PHE     4       2.618 -69.366  -1.058  1.00  0.00      BSYN  
ATOM     32   CB PHE     4       1.559 -69.242   0.068  1.00  0.00      BSYN  
ATOM     33   CG PHE     4       1.314 -70.304   1.052  1.00  0.00      BSYN  
ATOM     34  CD1 PHE     4       0.153 -70.333   1.794  1.00  0.00      BSYN  
ATOM     35  CD2 PHE     4       2.353 -71.247   1.286  1.00  0.00      BSYN  
ATOM     36  CE1 PHE     4       0.057 -71.202   2.933  1.00  0.00      BSYN  
ATOM     37  CE2 PHE     4       2.243 -72.093   2.446  1.00  0.00      BSYN  
ATOM     38   CZ PHE     4       1.091 -72.071   3.261  1.00  0.00      BSYN  
ATOM     39    C PHE     4       2.323 -70.369  -2.133  1.00  0.00      BSYN  
ATOM     40    O PHE     4       1.530 -70.131  -3.075  1.00  0.00      BSYN  
ATOM     41    N MET     5       3.004 -71.511  -2.016  1.00  0.00      BSYN  
ATOM     42    H MET     5       3.378 -71.600  -1.114  1.00  0.00      BSYN  
ATOM     43   CA MET     5       2.895 -72.612  -2.889  1.00  0.00      BSYN  
ATOM     44   CB MET     5       4.258 -73.247  -2.947  1.00  0.00      BSYN  
ATOM     45   CG MET     5       5.334 -72.432  -3.757  1.00  0.00      BSYN  
ATOM     46   SD MET     5       6.049 -71.020  -2.974  1.00  0.00      BSYN  
ATOM     47   CE MET     5       7.548 -71.665  -2.319  1.00  0.00      BSYN  
ATOM     48    C MET     5       1.685 -73.561  -2.656  1.00  0.00      BSYN  
ATOM     49    O MET     5       1.667 -74.666  -2.066  1.00  0.00      BSYN  
ATOM     50    N LYS     6       0.600 -73.037  -3.230  1.00  0.00      BSYN  
ATOM     51    H LYS     6       0.750 -72.267  -3.818  1.00  0.00      BSYN  
ATOM     52   CA LYS     6      -0.675 -73.673  -3.157  1.00  0.00      BSYN  
ATOM     53   CB LYS     6      -1.753 -72.519  -3.083  1.00  0.00      BSYN  
ATOM     54   CG LYS     6      -1.637 -71.499  -2.012  1.00  0.00      BSYN  
ATOM     55   CD LYS     6      -2.623 -70.346  -2.253  1.00  0.00      BSYN  
ATOM     56   CE LYS     6      -2.316 -69.553  -3.501  1.00  0.00      BSYN  
ATOM     57   NZ LYS     6      -0.935 -69.094  -3.766  1.00  0.00      BSYN  
ATOM     58  HZ1 LYS     6      -0.764 -68.857  -4.764  1.00  0.00      BSYN  
ATOM     59  HZ2 LYS     6      -0.805 -68.222  -3.214  1.00  0.00      BSYN  
ATOM     60  HZ3 LYS     6      -0.354 -69.880  -3.412  1.00  0.00      BSYN  
ATOM     61    C LYS     6      -0.889 -74.642  -4.314  1.00  0.00      BSYN  
ATOM     62    O LYS     6      -1.378 -75.789  -4.279  1.00  0.00      BSYN  
ATOM     63    N GLY     7      -0.672 -73.934  -5.405  1.00  0.00      BSYN  
ATOM     64    H GLY     7      -0.366 -73.004  -5.358  1.00  0.00      BSYN  
ATOM     65   CA GLY     7      -0.821 -74.622  -6.628  1.00  0.00      BSYN  
ATOM     66    C GLY     7      -0.604 -73.671  -7.783  1.00  0.00      BSYN  
ATOM     67    O GLY     7       0.021 -72.623  -7.491  1.00  0.00      BSYN  
ATOM     68    N LEU     8      -1.182 -73.908  -8.971  1.00  0.00      BSYN  
ATOM     69    H LEU     8      -1.738 -74.685  -9.190  1.00  0.00      BSYN  
ATOM     70   CA LEU     8      -0.647 -73.124 -10.108  1.00  0.00      BSYN  
ATOM     71   CB LEU     8      -0.335 -74.120 -11.230  1.00  0.00      BSYN  
ATOM     72   CG LEU     8       0.284 -73.528 -12.446  1.00  0.00      BSYN  
ATOM     73  CD1 LEU     8       1.556 -72.613 -12.199  1.00  0.00      BSYN  
ATOM     74  CD2 LEU     8       0.422 -74.657 -13.532  1.00  0.00      BSYN  
ATOM     75    C LEU     8      -1.716 -72.229 -10.488  1.00  0.00      BSYN  
ATOM     76    O LEU     8      -2.720 -72.544 -11.126  1.00  0.00      BSYN  
ATOM     77    N SER     9      -1.372 -70.979 -10.178  1.00  0.00      BSYN  
ATOM     78    H SER     9      -0.428 -70.903  -9.929  1.00  0.00      BSYN  
ATOM     79   CA SER     9      -2.357 -69.841 -10.382  1.00  0.00      BSYN  
ATOM     80   CB SER     9      -2.190 -68.685  -9.463  1.00  0.00      BSYN  
ATOM     81   OG SER     9      -2.363 -69.095  -8.098  1.00  0.00      BSYN  
ATOM     82   HG SER     9      -2.629 -68.382  -7.513  1.00  0.00      BSYN  
ATOM     83    C SER     9      -2.072 -69.458 -11.801  1.00  0.00      BSYN  
ATOM     84    O SER     9      -3.037 -69.173 -12.427  1.00  0.00      BSYN  
ATOM     85    N MET    10      -0.833 -69.494 -12.409  1.00  0.00      BSYN  
ATOM     86    H MET    10      -0.014 -69.796 -11.963  1.00  0.00      BSYN  
ATOM     87   CA MET    10      -0.713 -68.951 -13.753  1.00  0.00      BSYN  
ATOM     88   CB MET    10       0.583 -68.311 -13.853  1.00  0.00      BSYN  
ATOM     89   CG MET    10       0.451 -66.878 -13.320  1.00  0.00      BSYN  
ATOM     90   SD MET    10       1.822 -65.730 -13.417  1.00  0.00      BSYN  
ATOM     91   CE MET    10       2.596 -66.391 -12.029  1.00  0.00      BSYN  
ATOM     92    C MET    10      -0.876 -69.973 -14.794  1.00  0.00      BSYN  
ATOM     93    O MET    10      -0.057 -69.931 -15.744  1.00  0.00      BSYN  
ATOM     94    N ALA    11      -1.741 -70.931 -14.679  1.00  0.00      BSYN  
ATOM     95    H ALA    11      -1.835 -71.495 -13.883  1.00  0.00      BSYN  
ATOM     96   CA ALA    11      -2.296 -71.542 -15.846  1.00  0.00      BSYN  
ATOM     97   CB ALA    11      -3.000 -72.880 -15.413  1.00  0.00      BSYN  
ATOM     98    C ALA    11      -3.337 -70.631 -16.485  1.00  0.00      BSYN  
ATOM     99    O ALA    11      -3.772 -69.583 -15.998  1.00  0.00      BSYN  
ATOM    100    N LYS    12      -3.880 -71.120 -17.637  1.00  0.00      BSYN  
ATOM    101    H LYS    12      -3.712 -72.064 -17.840  1.00  0.00      BSYN  
ATOM    102   CA LYS    12      -4.795 -70.307 -18.554  1.00  0.00      BSYN  
ATOM    103   CB LYS    12      -4.045 -70.061 -19.811  1.00  0.00      BSYN  
ATOM    104   CG LYS    12      -3.476 -71.089 -20.763  1.00  0.00      BSYN  
ATOM    105   CD LYS    12      -2.526 -70.757 -21.744  1.00  0.00      BSYN  
ATOM    106   CE LYS    12      -2.312 -71.943 -22.469  1.00  0.00      BSYN  
ATOM    107   NZ LYS    12      -1.646 -73.070 -21.838  1.00  0.00      BSYN  
ATOM    108  HZ1 LYS    12      -0.975 -72.567 -21.225  1.00  0.00      BSYN  
ATOM    109  HZ2 LYS    12      -2.360 -73.545 -21.250  1.00  0.00      BSYN  
ATOM    110  HZ3 LYS    12      -1.214 -73.786 -22.456  1.00  0.00      BSYN  
ATOM    111    C LYS    12      -6.236 -70.841 -18.727  1.00  0.00      BSYN  
ATOM    112    O LYS    12      -6.377 -71.865 -19.350  1.00  0.00      BSYN  
ATOM    113    N GLU    13      -7.231 -70.119 -18.277  1.00  0.00      BSYN  
ATOM    114    H GLU    13      -8.101 -70.552 -18.407  1.00  0.00      BSYN  
ATOM    115   CA GLU    13      -7.076 -68.925 -17.472  1.00  0.00      BSYN  
ATOM    116   CB GLU    13      -7.826 -67.670 -18.264  1.00  0.00      BSYN  
ATOM    117   CG GLU    13      -7.612 -67.848 -19.729  1.00  0.00      BSYN  
ATOM    118   CD GLU    13      -7.326 -66.556 -20.577  1.00  0.00      BSYN  
ATOM    119  OE1 GLU    13      -8.265 -66.093 -21.186  1.00  0.00      BSYN  
ATOM    120  OE2 GLU    13      -6.143 -66.280 -20.576  1.00  0.00      BSYN  
ATOM    121    C GLU    13      -7.473 -68.858 -16.034  1.00  0.00      BSYN  
ATOM    122    O GLU    13      -8.631 -68.708 -15.732  1.00  0.00      BSYN  
ATOM    123    N GLY    14      -6.548 -69.108 -15.221  1.00  0.00      BSYN  
ATOM    124    H GLY    14      -5.612 -68.977 -15.478  1.00  0.00      BSYN  
ATOM    125   CA GLY    14      -6.671 -69.285 -13.772  1.00  0.00      BSYN  
ATOM    126    C GLY    14      -7.330 -68.082 -13.088  1.00  0.00      BSYN  
ATOM    127    O GLY    14      -8.541 -68.084 -12.656  1.00  0.00      BSYN  
ATOM    128    N VAL    15      -6.512 -66.997 -13.100  1.00  0.00      BSYN  
ATOM    129    H VAL    15      -5.720 -66.976 -13.677  1.00  0.00      BSYN  
ATOM    130   CA VAL    15      -6.704 -65.650 -12.560  1.00  0.00      BSYN  
ATOM    131   CB VAL    15      -5.506 -64.706 -12.974  1.00  0.00      BSYN  
ATOM    132  CG1 VAL    15      -6.000 -63.211 -12.987  1.00  0.00      BSYN  
ATOM    133  CG2 VAL    15      -4.566 -64.917 -11.750  1.00  0.00      BSYN  
ATOM    134    C VAL    15      -8.031 -64.974 -12.696  1.00  0.00      BSYN  
ATOM    135    O VAL    15      -8.504 -64.468 -11.636  1.00  0.00      BSYN  
ATOM    136    N VAL    16      -8.751 -65.232 -13.803  1.00  0.00      BSYN  
ATOM    137    H VAL    16      -8.524 -65.906 -14.478  1.00  0.00      BSYN  
ATOM    138   CA VAL    16     -10.113 -64.662 -14.010  1.00  0.00      BSYN  
ATOM    139   CB VAL    16     -10.383 -65.112 -15.503  1.00  0.00      BSYN  
ATOM    140  CG1 VAL    16     -11.701 -64.423 -15.869  1.00  0.00      BSYN  
ATOM    141  CG2 VAL    16      -9.359 -64.730 -16.468  1.00  0.00      BSYN  
ATOM    142    C VAL    16     -11.300 -64.896 -12.956  1.00  0.00      BSYN  
ATOM    143    O VAL    16     -12.159 -64.071 -12.690  1.00  0.00      BSYN  
ATOM    144    N ALA    17     -11.177 -66.130 -12.519  1.00  0.00      BSYN  
ATOM    145    H ALA    17     -10.350 -66.538 -12.852  1.00  0.00      BSYN  
ATOM    146   CA ALA    17     -12.165 -66.572 -11.563  1.00  0.00      BSYN  
ATOM    147   CB ALA    17     -12.635 -67.902 -11.943  1.00  0.00      BSYN  
ATOM    148    C ALA    17     -11.555 -66.704 -10.196  1.00  0.00      BSYN  
ATOM    149    O ALA    17     -12.308 -66.702  -9.242  1.00  0.00      BSYN  
ATOM    150    N ALA    18     -10.233 -66.847 -10.123  1.00  0.00      BSYN  
ATOM    151    H ALA    18      -9.681 -66.784 -10.930  1.00  0.00      BSYN  
ATOM    152   CA ALA    18      -9.451 -66.902  -8.823  1.00  0.00      BSYN  
ATOM    153   CB ALA    18      -7.959 -67.280  -8.951  1.00  0.00      BSYN  
ATOM    154    C ALA    18      -9.366 -65.623  -8.055  1.00  0.00      BSYN  
ATOM    155    O ALA    18      -9.031 -65.573  -6.880  1.00  0.00      BSYN  
ATOM    156    N ALA    19      -9.560 -64.532  -8.865  1.00  0.00      BSYN  
ATOM    157    H ALA    19      -9.473 -64.629  -9.836  1.00  0.00      BSYN  
ATOM    158   CA ALA    19      -9.701 -63.202  -8.281  1.00  0.00      BSYN  
ATOM    159   CB ALA    19      -8.323 -62.514  -8.103  1.00  0.00      BSYN  
ATOM    160    C ALA    19     -10.584 -62.141  -8.995  1.00  0.00      BSYN  
ATOM    161    O ALA    19     -11.038 -61.257  -8.348  1.00  0.00      BSYN  
ATOM    162    N GLU    20     -10.833 -62.168 -10.308  1.00  0.00      BSYN  
ATOM    163    H GLU    20     -10.341 -62.901 -10.731  1.00  0.00      BSYN  
ATOM    164   CA GLU    20     -11.582 -61.098 -10.978  1.00  0.00      BSYN  
ATOM    165   CB GLU    20     -11.431 -60.986 -12.454  1.00  0.00      BSYN  
ATOM    166   CG GLU    20     -12.148 -59.722 -13.002  1.00  0.00      BSYN  
ATOM    167   CD GLU    20     -11.292 -58.463 -12.917  1.00  0.00      BSYN  
ATOM    168  OE1 GLU    20     -10.086 -58.465 -13.169  1.00  0.00      BSYN  
ATOM    169  OE2 GLU    20     -11.887 -57.350 -12.652  1.00  0.00      BSYN  
ATOM    170    C GLU    20     -13.050 -61.200 -10.632  1.00  0.00      BSYN  
ATOM    171    O GLU    20     -13.794 -60.196 -10.448  1.00  0.00      BSYN  
ATOM    172    N LYS    21     -13.653 -62.359 -10.496  1.00  0.00      BSYN  
ATOM    173    H LYS    21     -13.362 -63.126 -11.033  1.00  0.00      BSYN  
ATOM    174   CA LYS    21     -15.093 -62.547 -10.065  1.00  0.00      BSYN  
ATOM    175   CB LYS    21     -15.551 -63.884 -10.579  1.00  0.00      BSYN  
ATOM    176   CG LYS    21     -15.663 -63.924 -12.180  1.00  0.00      BSYN  
ATOM    177   CD LYS    21     -16.352 -65.282 -12.476  1.00  0.00      BSYN  
ATOM    178   CE LYS    21     -16.349 -65.629 -13.830  1.00  0.00      BSYN  
ATOM    179   NZ LYS    21     -17.142 -64.914 -14.822  1.00  0.00      BSYN  
ATOM    180  HZ1 LYS    21     -16.813 -63.928 -14.877  1.00  0.00      BSYN  
ATOM    181  HZ2 LYS    21     -16.924 -65.321 -15.753  1.00  0.00      BSYN  
ATOM    182  HZ3 LYS    21     -18.154 -64.918 -14.583  1.00  0.00      BSYN  
ATOM    183    C LYS    21     -15.403 -62.572  -8.592  1.00  0.00      BSYN  
ATOM    184    O LYS    21     -16.138 -63.409  -8.034  1.00  0.00      BSYN  
ATOM    185    N THR    22     -14.924 -61.544  -7.909  1.00  0.00      BSYN  
ATOM    186    H THR    22     -14.371 -60.965  -8.474  1.00  0.00      BSYN  
ATOM    187   CA THR    22     -14.778 -61.529  -6.493  1.00  0.00      BSYN  
ATOM    188   CB THR    22     -14.124 -60.358  -5.806  1.00  0.00      BSYN  
ATOM    189  OG1 THR    22     -14.929 -59.212  -6.101  1.00  0.00      BSYN  
ATOM    190  HG1 THR    22     -14.635 -58.383  -5.715  1.00  0.00      BSYN  
ATOM    191  CG2 THR    22     -12.648 -60.129  -6.183  1.00  0.00      BSYN  
ATOM    192    C THR    22     -16.032 -61.879  -5.598  1.00  0.00      BSYN  
ATOM    193    O THR    22     -15.986 -62.637  -4.655  1.00  0.00      BSYN  
ATOM    194    N LYS    23     -17.117 -61.110  -5.949  1.00  0.00      BSYN  
ATOM    195    H LYS    23     -16.989 -60.323  -6.518  1.00  0.00      BSYN  
ATOM    196   CA LYS    23     -18.522 -61.221  -5.502  1.00  0.00      BSYN  
ATOM    197   CB LYS    23     -19.534 -61.001  -6.725  1.00  0.00      BSYN  
ATOM    198   CG LYS    23     -18.984 -61.247  -8.260  1.00  0.00      BSYN  
ATOM    199   CD LYS    23     -20.114 -61.957  -8.984  1.00  0.00      BSYN  
ATOM    200   CE LYS    23     -19.458 -62.441 -10.324  1.00  0.00      BSYN  
ATOM    201   NZ LYS    23     -20.543 -62.392 -11.328  1.00  0.00      BSYN  
ATOM    202  HZ1 LYS    23     -21.343 -62.523 -10.677  1.00  0.00      BSYN  
ATOM    203  HZ2 LYS    23     -20.481 -61.407 -11.655  1.00  0.00      BSYN  
ATOM    204  HZ3 LYS    23     -20.449 -63.014 -12.156  1.00  0.00      BSYN  
ATOM    205    C LYS    23     -18.996 -62.506  -4.798  1.00  0.00      BSYN  
ATOM    206    O LYS    23     -19.160 -63.630  -5.328  1.00  0.00      BSYN  
ATOM    207    N GLN    24     -19.461 -62.179  -3.572  1.00  0.00      BSYN  
ATOM    208    H GLN    24     -19.591 -61.217  -3.435  1.00  0.00      BSYN  
ATOM    209   CA GLN    24     -19.789 -63.027  -2.462  1.00  0.00      BSYN  
ATOM    210   CB GLN    24     -18.717 -63.002  -1.270  1.00  0.00      BSYN  
ATOM    211   CG GLN    24     -17.224 -63.558  -1.462  1.00  0.00      BSYN  
ATOM    212   CD GLN    24     -16.226 -63.418  -0.264  1.00  0.00      BSYN  
ATOM    213  OE1 GLN    24     -16.618 -63.021   0.895  1.00  0.00      BSYN  
ATOM    214  NE2 GLN    24     -14.969 -63.584  -0.542  1.00  0.00      BSYN  
ATOM    215 HE21 GLN    24     -14.431 -63.612  -1.360  1.00  0.00      BSYN  
ATOM    216 HE22 GLN    24     -14.516 -63.850   0.286  1.00  0.00      BSYN  
ATOM    217    C GLN    24     -21.189 -62.729  -1.758  1.00  0.00      BSYN  
ATOM    218    O GLN    24     -21.290 -61.889  -0.817  1.00  0.00      BSYN  
ATOM    219    N GLY    25     -22.071 -63.655  -2.068  1.00  0.00      BSYN  
ATOM    220    H GLY    25     -21.725 -64.279  -2.739  1.00  0.00      BSYN  
ATOM    221   CA GLY    25     -23.392 -63.878  -1.500  1.00  0.00      BSYN  
ATOM    222    C GLY    25     -24.424 -62.966  -1.945  1.00  0.00      BSYN  
ATOM    223    O GLY    25     -24.795 -61.989  -1.245  1.00  0.00      BSYN  
ATOM    224    N VAL    26     -24.844 -63.070  -3.141  1.00  0.00      BSYN  
ATOM    225    H VAL    26     -24.926 -63.813  -3.775  1.00  0.00      BSYN  
ATOM    226   CA VAL    26     -25.756 -62.125  -3.768  1.00  0.00      BSYN  
ATOM    227   CB VAL    26     -25.145 -61.548  -5.055  1.00  0.00      BSYN  
ATOM    228  CG1 VAL    26     -23.811 -60.919  -4.917  1.00  0.00      BSYN  
ATOM    229  CG2 VAL    26     -24.610 -62.662  -5.931  1.00  0.00      BSYN  
ATOM    230    C VAL    26     -27.192 -62.699  -3.772  1.00  0.00      BSYN  
ATOM    231    O VAL    26     -27.448 -63.873  -4.107  1.00  0.00      BSYN  
ATOM    232    N THR    27     -28.235 -61.928  -3.616  1.00  0.00      BSYN  
ATOM    233    H THR    27     -28.084 -60.986  -3.393  1.00  0.00      BSYN  
ATOM    234   CA THR    27     -29.577 -62.456  -3.645  1.00  0.00      BSYN  
ATOM    235   CB THR    27     -30.306 -61.919  -2.329  1.00  0.00      BSYN  
ATOM    236  OG1 THR    27     -29.526 -62.236  -1.197  1.00  0.00      BSYN  
ATOM    237  HG1 THR    27     -28.957 -61.466  -1.276  1.00  0.00      BSYN  
ATOM    238  CG2 THR    27     -31.723 -62.412  -2.303  1.00  0.00      BSYN  
ATOM    239    C THR    27     -30.350 -61.806  -4.857  1.00  0.00      BSYN  
ATOM    240    O THR    27     -30.318 -60.616  -5.005  1.00  0.00      BSYN  
ATOM    241    N GLU    28     -30.965 -62.681  -5.665  1.00  0.00      BSYN  
ATOM    242    H GLU    28     -31.299 -63.560  -5.389  1.00  0.00      BSYN  
ATOM    243   CA GLU    28     -31.102 -62.450  -7.079  1.00  0.00      BSYN  
ATOM    244   CB GLU    28     -29.805 -62.842  -7.781  1.00  0.00      BSYN  
ATOM    245   CG GLU    28     -29.976 -62.575  -9.190  1.00  0.00      BSYN  
ATOM    246   CD GLU    28     -28.873 -63.300 -10.016  1.00  0.00      BSYN  
ATOM    247  OE1 GLU    28     -28.987 -64.504 -10.231  1.00  0.00      BSYN  
ATOM    248  OE2 GLU    28     -27.921 -62.677 -10.482  1.00  0.00      BSYN  
ATOM    249    C GLU    28     -32.244 -63.331  -7.524  1.00  0.00      BSYN  
ATOM    250    O GLU    28     -32.519 -64.370  -6.845  1.00  0.00      BSYN  
ATOM    251    N ALA    29     -33.096 -62.889  -8.476  1.00  0.00      BSYN  
ATOM    252    H ALA    29     -33.230 -61.919  -8.511  1.00  0.00      BSYN  
ATOM    253   CA ALA    29     -33.995 -63.649  -9.181  1.00  0.00      BSYN  
ATOM    254   CB ALA    29     -35.511 -63.177  -8.940  1.00  0.00      BSYN  
ATOM    255    C ALA    29     -33.725 -63.874 -10.654  1.00  0.00      BSYN  
ATOM    256    O ALA    29     -33.734 -64.954 -11.165  1.00  0.00      BSYN  
ATOM    257    N ALA    30     -33.431 -62.798 -11.475  1.00  0.00      BSYN  
ATOM    258    H ALA    30     -33.687 -62.023 -10.932  1.00  0.00      BSYN  
ATOM    259   CA ALA    30     -33.047 -62.856 -12.894  1.00  0.00      BSYN  
ATOM    260   CB ALA    30     -32.929 -61.523 -13.534  1.00  0.00      BSYN  
ATOM    261    C ALA    30     -31.593 -63.478 -12.991  1.00  0.00      BSYN  
ATOM    262    O ALA    30     -30.539 -62.994 -12.537  1.00  0.00      BSYN  
ATOM    263    N GLU    31     -31.625 -64.546 -13.871  1.00  0.00      BSYN  
ATOM    264    H GLU    31     -32.424 -64.676 -14.425  1.00  0.00      BSYN  
ATOM    265   CA GLU    31     -30.585 -65.397 -14.189  1.00  0.00      BSYN  
ATOM    266   CB GLU    31     -30.496 -66.669 -13.393  1.00  0.00      BSYN  
ATOM    267   CG GLU    31     -29.140 -67.377 -13.741  1.00  0.00      BSYN  
ATOM    268   CD GLU    31     -28.890 -68.673 -13.054  1.00  0.00      BSYN  
ATOM    269  OE1 GLU    31     -28.873 -68.693 -11.813  1.00  0.00      BSYN  
ATOM    270  OE2 GLU    31     -28.613 -69.619 -13.659  1.00  0.00      BSYN  
ATOM    271    C GLU    31     -30.759 -65.688 -15.684  1.00  0.00      BSYN  
ATOM    272    O GLU    31     -31.534 -66.609 -16.014  1.00  0.00      BSYN  
ATOM    273    N LYS    32     -29.990 -64.900 -16.546  1.00  0.00      BSYN  
ATOM    274    H LYS    32     -29.268 -64.351 -16.177  1.00  0.00      BSYN  
ATOM    275   CA LYS    32     -30.269 -64.925 -17.968  1.00  0.00      BSYN  
ATOM    276   CB LYS    32     -31.075 -63.643 -18.358  1.00  0.00      BSYN  
ATOM    277   CG LYS    32     -31.490 -63.654 -19.792  1.00  0.00      BSYN  
ATOM    278   CD LYS    32     -32.220 -62.409 -20.092  1.00  0.00      BSYN  
ATOM    279   CE LYS    32     -32.783 -62.242 -21.504  1.00  0.00      BSYN  
ATOM    280   NZ LYS    32     -33.395 -61.007 -21.707  1.00  0.00      BSYN  
ATOM    281  HZ1 LYS    32     -32.953 -60.367 -21.016  1.00  0.00      BSYN  
ATOM    282  HZ2 LYS    32     -33.357 -60.933 -22.743  1.00  0.00      BSYN  
ATOM    283  HZ3 LYS    32     -34.402 -61.097 -21.464  1.00  0.00      BSYN  
ATOM    284    C LYS    32     -29.029 -65.295 -18.725  1.00  0.00      BSYN  
ATOM    285    O LYS    32     -27.994 -64.565 -18.781  1.00  0.00      BSYN  
ATOM    286    N THR    33     -29.146 -66.382 -19.374  1.00  0.00      BSYN  
ATOM    287    H THR    33     -30.009 -66.846 -19.381  1.00  0.00      BSYN  
ATOM    288   CA THR    33     -28.064 -66.993 -20.184  1.00  0.00      BSYN  
ATOM    289   CB THR    33     -27.922 -68.530 -19.939  1.00  0.00      BSYN  
ATOM    290  OG1 THR    33     -29.224 -69.213 -20.014  1.00  0.00      BSYN  
ATOM    291  HG1 THR    33     -30.028 -68.708 -19.869  1.00  0.00      BSYN  
ATOM    292  CG2 THR    33     -27.040 -69.030 -18.747  1.00  0.00      BSYN  
ATOM    293    C THR    33     -27.982 -66.584 -21.637  1.00  0.00      BSYN  
ATOM    294    O THR    33     -28.908 -66.659 -22.458  1.00  0.00      BSYN  
ATOM    295    N LYS    34     -26.687 -66.578 -21.921  1.00  0.00      BSYN  
ATOM    296    H LYS    34     -25.945 -66.765 -21.309  1.00  0.00      BSYN  
ATOM    297   CA LYS    34     -26.155 -66.208 -23.250  1.00  0.00      BSYN  
ATOM    298   CB LYS    34     -24.671 -65.784 -23.218  1.00  0.00      BSYN  
ATOM    299   CG LYS    34     -24.060 -64.417 -23.659  1.00  0.00      BSYN  
ATOM    300   CD LYS    34     -24.472 -63.389 -22.644  1.00  0.00      BSYN  
ATOM    301   CE LYS    34     -23.832 -63.504 -21.325  1.00  0.00      BSYN  
ATOM    302   NZ LYS    34     -24.647 -62.739 -20.421  1.00  0.00      BSYN  
ATOM    303  HZ1 LYS    34     -24.275 -62.748 -19.450  1.00  0.00      BSYN  
ATOM    304  HZ2 LYS    34     -24.736 -61.735 -20.677  1.00  0.00      BSYN  
ATOM    305  HZ3 LYS    34     -25.616 -63.110 -20.363  1.00  0.00      BSYN  
ATOM    306    C LYS    34     -26.334 -67.246 -24.430  1.00  0.00      BSYN  
ATOM    307    O LYS    34     -26.729 -68.431 -24.364  1.00  0.00      BSYN  
ATOM    308    N GLU    35     -26.193 -66.638 -25.633  1.00  0.00      BSYN  
ATOM    309    H GLU    35     -25.902 -65.709 -25.523  1.00  0.00      BSYN  
ATOM    310   CA GLU    35     -26.344 -67.154 -26.937  1.00  0.00      BSYN  
ATOM    311   CB GLU    35     -27.707 -67.037 -27.630  1.00  0.00      BSYN  
ATOM    312   CG GLU    35     -27.901 -65.464 -27.800  1.00  0.00      BSYN  
ATOM    313   CD GLU    35     -29.239 -65.068 -28.454  1.00  0.00      BSYN  
ATOM    314  OE1 GLU    35     -29.801 -64.032 -28.223  1.00  0.00      BSYN  
ATOM    315  OE2 GLU    35     -29.870 -65.844 -29.160  1.00  0.00      BSYN  
ATOM    316    C GLU    35     -25.284 -66.600 -27.881  1.00  0.00      BSYN  
ATOM    317    O GLU    35     -24.760 -65.541 -27.534  1.00  0.00      BSYN  
ATOM    318    N GLY    36     -25.053 -67.361 -28.890  1.00  0.00      BSYN  
ATOM    319    H GLY    36     -25.520 -68.220 -28.970  1.00  0.00      BSYN  
ATOM    320   CA GLY    36     -24.025 -67.090 -29.939  1.00  0.00      BSYN  
ATOM    321    C GLY    36     -22.895 -67.983 -29.737  1.00  0.00      BSYN  
ATOM    322    O GLY    36     -23.027 -69.194 -29.814  1.00  0.00      BSYN  
ATOM    323    N VAL    37     -21.699 -67.315 -29.505  1.00  0.00      BSYN  
ATOM    324    H VAL    37     -21.844 -66.348 -29.571  1.00  0.00      BSYN  
ATOM    325   CA VAL    37     -20.381 -67.868 -29.167  1.00  0.00      BSYN  
ATOM    326   CB VAL    37     -19.126 -66.890 -29.303  1.00  0.00      BSYN  
ATOM    327  CG1 VAL    37     -17.780 -67.384 -28.908  1.00  0.00      BSYN  
ATOM    328  CG2 VAL    37     -19.000 -66.862 -30.800  1.00  0.00      BSYN  
ATOM    329    C VAL    37     -20.533 -68.613 -27.798  1.00  0.00      BSYN  
ATOM    330    O VAL    37     -20.299 -67.942 -26.852  1.00  0.00      BSYN  
ATOM    331    N LEU    38     -20.895 -69.914 -27.614  1.00  0.00      BSYN  
ATOM    332    H LEU    38     -21.070 -70.465 -28.406  1.00  0.00      BSYN  
ATOM    333   CA LEU    38     -21.009 -70.543 -26.310  1.00  0.00      BSYN  
ATOM    334   CB LEU    38     -22.308 -71.299 -26.183  1.00  0.00      BSYN  
ATOM    335   CG LEU    38     -23.615 -70.559 -26.577  1.00  0.00      BSYN  
ATOM    336  CD1 LEU    38     -24.669 -71.570 -27.085  1.00  0.00      BSYN  
ATOM    337  CD2 LEU    38     -24.208 -69.899 -25.341  1.00  0.00      BSYN  
ATOM    338    C LEU    38     -19.857 -71.568 -26.036  1.00  0.00      BSYN  
ATOM    339    O LEU    38     -19.601 -71.837 -24.920  1.00  0.00      BSYN  
ATOM    340    N TYR    39     -19.312 -72.128 -27.120  1.00  0.00      BSYN  
ATOM    341    H TYR    39     -19.617 -71.761 -27.976  1.00  0.00      BSYN  
ATOM    342   CA TYR    39     -18.176 -73.055 -27.084  1.00  0.00      BSYN  
ATOM    343   CB TYR    39     -18.625 -74.447 -27.175  1.00  0.00      BSYN  
ATOM    344   CG TYR    39     -19.370 -75.067 -25.969  1.00  0.00      BSYN  
ATOM    345  CD1 TYR    39     -20.633 -74.815 -25.629  1.00  0.00      BSYN  
ATOM    346  CE1 TYR    39     -21.296 -75.662 -24.755  1.00  0.00      BSYN  
ATOM    347  CD2 TYR    39     -18.728 -76.111 -25.339  1.00  0.00      BSYN  
ATOM    348  CE2 TYR    39     -19.336 -76.968 -24.443  1.00  0.00      BSYN  
ATOM    349   CZ TYR    39     -20.627 -76.737 -24.157  1.00  0.00      BSYN  
ATOM    350   OH TYR    39     -21.260 -77.551 -23.167  1.00  0.00      BSYN  
ATOM    351   HH TYR    39     -22.175 -77.340 -22.968  1.00  0.00      BSYN  
ATOM    352    C TYR    39     -17.214 -72.671 -28.168  1.00  0.00      BSYN  
ATOM    353    O TYR    39     -17.694 -72.495 -29.285  1.00  0.00      BSYN  
ATOM    354    N VAL    40     -15.866 -72.687 -28.016  1.00  0.00      BSYN  
ATOM    355    H VAL    40     -15.525 -73.102 -27.196  1.00  0.00      BSYN  
ATOM    356   CA VAL    40     -14.894 -72.029 -28.938  1.00  0.00      BSYN  
ATOM    357   CB VAL    40     -13.751 -71.174 -28.168  1.00  0.00      BSYN  
ATOM    358  CG1 VAL    40     -14.430 -70.041 -27.589  1.00  0.00      BSYN  
ATOM    359  CG2 VAL    40     -13.112 -71.910 -27.100  1.00  0.00      BSYN  
ATOM    360    C VAL    40     -14.193 -72.907 -29.900  1.00  0.00      BSYN  
ATOM    361    O VAL    40     -13.712 -73.940 -29.534  1.00  0.00      BSYN  
ATOM    362    N GLY    41     -14.230 -72.657 -31.247  1.00  0.00      BSYN  
ATOM    363    H GLY    41     -14.329 -73.367 -31.916  1.00  0.00      BSYN  
ATOM    364   CA GLY    41     -14.511 -71.370 -31.769  1.00  0.00      BSYN  
ATOM    365    C GLY    41     -13.322 -70.381 -31.891  1.00  0.00      BSYN  
ATOM    366    O GLY    41     -12.504 -70.475 -32.787  1.00  0.00      BSYN  
ATOM    367    N SER    42     -13.167 -69.406 -31.008  1.00  0.00      BSYN  
ATOM    368    H SER    42     -13.839 -69.302 -30.302  1.00  0.00      BSYN  
ATOM    369   CA SER    42     -12.070 -68.496 -30.990  1.00  0.00      BSYN  
ATOM    370   CB SER    42     -12.661 -67.195 -31.359  1.00  0.00      BSYN  
ATOM    371   OG SER    42     -12.797 -67.109 -32.780  1.00  0.00      BSYN  
ATOM    372   HG SER    42     -13.388 -67.813 -33.059  1.00  0.00      BSYN  
ATOM    373    C SER    42     -11.320 -68.538 -29.654  1.00  0.00      BSYN  
ATOM    374    O SER    42     -11.818 -68.201 -28.562  1.00  0.00      BSYN  
ATOM    375    N LYS    43     -10.005 -68.808 -29.741  1.00  0.00      BSYN  
ATOM    376    H LYS    43      -9.558 -68.785 -30.614  1.00  0.00      BSYN  
ATOM    377   CA LYS    43      -9.089 -69.000 -28.648  1.00  0.00      BSYN  
ATOM    378   CB LYS    43      -8.666 -70.534 -28.357  1.00  0.00      BSYN  
ATOM    379   CG LYS    43      -8.159 -71.449 -29.582  1.00  0.00      BSYN  
ATOM    380   CD LYS    43      -6.685 -71.172 -29.899  1.00  0.00      BSYN  
ATOM    381   CE LYS    43      -5.968 -71.915 -31.140  1.00  0.00      BSYN  
ATOM    382   NZ LYS    43      -6.690 -71.758 -32.388  1.00  0.00      BSYN  
ATOM    383  HZ1 LYS    43      -6.962 -70.795 -32.673  1.00  0.00      BSYN  
ATOM    384  HZ2 LYS    43      -6.119 -71.846 -33.253  1.00  0.00      BSYN  
ATOM    385  HZ3 LYS    43      -7.397 -72.519 -32.431  1.00  0.00      BSYN  
ATOM    386    C LYS    43      -7.840 -68.080 -28.706  1.00  0.00      BSYN  
ATOM    387    O LYS    43      -7.647 -67.428 -29.712  1.00  0.00      BSYN  
ATOM    388    N THR    44      -7.017 -67.640 -27.686  1.00  0.00      BSYN  
ATOM    389    H THR    44      -6.215 -67.095 -27.828  1.00  0.00      BSYN  
ATOM    390   CA THR    44      -7.265 -67.954 -26.369  1.00  0.00      BSYN  
ATOM    391   CB THR    44      -5.894 -68.361 -25.724  1.00  0.00      BSYN  
ATOM    392  OG1 THR    44      -5.197 -69.399 -26.441  1.00  0.00      BSYN  
ATOM    393  HG1 THR    44      -4.538 -69.915 -25.971  1.00  0.00      BSYN  
ATOM    394  CG2 THR    44      -6.209 -68.953 -24.300  1.00  0.00      BSYN  
ATOM    395    C THR    44      -7.798 -66.725 -25.646  1.00  0.00      BSYN  
ATOM    396    O THR    44      -7.149 -65.776 -25.265  1.00  0.00      BSYN  
ATOM    397    N ARG    45      -9.085 -66.749 -25.417  1.00  0.00      BSYN  
ATOM    398    H ARG    45      -9.496 -67.627 -25.559  1.00  0.00      BSYN  
ATOM    399   CA ARG    45      -9.781 -65.798 -24.602  1.00  0.00      BSYN  
ATOM    400   CB ARG    45     -10.066 -64.483 -25.434  1.00  0.00      BSYN  
ATOM    401   CG ARG    45     -10.296 -63.253 -24.583  1.00  0.00      BSYN  
ATOM    402   CD ARG    45      -8.855 -62.563 -24.146  1.00  0.00      BSYN  
ATOM    403   NE ARG    45      -8.214 -62.026 -25.353  1.00  0.00      BSYN  
ATOM    404   HE ARG    45      -8.231 -62.482 -26.220  1.00  0.00      BSYN  
ATOM    405   CZ ARG    45      -7.679 -60.789 -25.425  1.00  0.00      BSYN  
ATOM    406  NH1 ARG    45      -7.088 -60.481 -26.614  1.00  0.00      BSYN  
ATOM    407 HH11 ARG    45      -6.421 -59.764 -26.820  1.00  0.00      BSYN  
ATOM    408 HH12 ARG    45      -7.226 -61.133 -27.360  1.00  0.00      BSYN  
ATOM    409  NH2 ARG    45      -7.663 -59.928 -24.385  1.00  0.00      BSYN  
ATOM    410 HH21 ARG    45      -7.091 -59.111 -24.319  1.00  0.00      BSYN  
ATOM    411 HH22 ARG    45      -7.897 -60.302 -23.487  1.00  0.00      BSYN  
ATOM    412    C ARG    45     -11.021 -66.540 -24.053  1.00  0.00      BSYN  
ATOM    413    O ARG    45     -11.730 -67.196 -24.760  1.00  0.00      BSYN  
ATOM    414    N GLU    46     -11.254 -66.538 -22.739  1.00  0.00      BSYN  
ATOM    415    H GLU    46     -10.521 -66.140 -22.224  1.00  0.00      BSYN  
ATOM    416   CA GLU    46     -12.526 -67.112 -22.228  1.00  0.00      BSYN  
ATOM    417   CB GLU    46     -12.215 -67.692 -20.799  1.00  0.00      BSYN  
ATOM    418   CG GLU    46     -11.906 -69.226 -20.714  1.00  0.00      BSYN  
ATOM    419   CD GLU    46     -11.952 -69.706 -19.302  1.00  0.00      BSYN  
ATOM    420  OE1 GLU    46     -12.937 -69.577 -18.723  1.00  0.00      BSYN  
ATOM    421  OE2 GLU    46     -10.893 -70.132 -18.810  1.00  0.00      BSYN  
ATOM    422    C GLU    46     -13.813 -66.256 -22.275  1.00  0.00      BSYN  
ATOM    423    O GLU    46     -14.545 -66.559 -23.105  1.00  0.00      BSYN  
ATOM    424    N GLY    47     -13.918 -65.122 -21.523  1.00  0.00      BSYN  
ATOM    425    H GLY    47     -13.143 -64.885 -20.973  1.00  0.00      BSYN  
ATOM    426   CA GLY    47     -14.990 -64.136 -21.506  1.00  0.00      BSYN  
ATOM    427    C GLY    47     -16.349 -64.595 -20.950  1.00  0.00      BSYN  
ATOM    428    O GLY    47     -16.634 -64.458 -19.671  1.00  0.00      BSYN  
ATOM    429    N VAL    48     -17.151 -65.043 -21.944  1.00  0.00      BSYN  
ATOM    430    H VAL    48     -16.672 -65.282 -22.765  1.00  0.00      BSYN  
ATOM    431   CA VAL    48     -18.519 -65.429 -21.660  1.00  0.00      BSYN  
ATOM    432   CB VAL    48     -19.602 -64.925 -22.734  1.00  0.00      BSYN  
ATOM    433  CG1 VAL    48     -19.751 -63.470 -22.776  1.00  0.00      BSYN  
ATOM    434  CG2 VAL    48     -19.149 -65.526 -24.172  1.00  0.00      BSYN  
ATOM    435    C VAL    48     -18.659 -66.897 -21.401  1.00  0.00      BSYN  
ATOM    436    O VAL    48     -19.855 -67.285 -21.195  1.00  0.00      BSYN  
ATOM    437    N VAL    49     -17.584 -67.625 -21.373  1.00  0.00      BSYN  
ATOM    438    H VAL    49     -16.670 -67.345 -21.589  1.00  0.00      BSYN  
ATOM    439   CA VAL    49     -17.532 -69.067 -21.426  1.00  0.00      BSYN  
ATOM    440   CB VAL    49     -16.304 -69.793 -22.071  1.00  0.00      BSYN  
ATOM    441  CG1 VAL    49     -16.417 -71.336 -21.972  1.00  0.00      BSYN  
ATOM    442  CG2 VAL    49     -16.051 -69.451 -23.474  1.00  0.00      BSYN  
ATOM    443    C VAL    49     -17.689 -69.546 -19.958  1.00  0.00      BSYN  
ATOM    444    O VAL    49     -16.736 -69.593 -19.112  1.00  0.00      BSYN  
ATOM    445    N GLN    50     -18.898 -70.020 -19.661  1.00  0.00      BSYN  
ATOM    446    H GLN    50     -19.465 -70.199 -20.439  1.00  0.00      BSYN  
ATOM    447   CA GLN    50     -19.130 -70.648 -18.285  1.00  0.00      BSYN  
ATOM    448   CB GLN    50     -20.548 -70.192 -17.860  1.00  0.00      BSYN  
ATOM    449   CG GLN    50     -20.513 -68.826 -17.225  1.00  0.00      BSYN  
ATOM    450   CD GLN    50     -19.491 -68.521 -16.139  1.00  0.00      BSYN  
ATOM    451  OE1 GLN    50     -19.158 -69.340 -15.258  1.00  0.00      BSYN  
ATOM    452  NE2 GLN    50     -19.148 -67.244 -16.059  1.00  0.00      BSYN  
ATOM    453 HE21 GLN    50     -19.614 -66.681 -16.711  1.00  0.00      BSYN  
ATOM    454 HE22 GLN    50     -18.393 -66.926 -15.521  1.00  0.00      BSYN  
ATOM    455    C GLN    50     -18.950 -72.173 -18.457  1.00  0.00      BSYN  
ATOM    456    O GLN    50     -19.341 -72.751 -19.518  1.00  0.00      BSYN  
ATOM    457    N GLY    51     -18.674 -72.807 -17.326  1.00  0.00      BSYN  
ATOM    458    H GLY    51     -18.643 -72.423 -16.425  1.00  0.00      BSYN  
ATOM    459   CA GLY    51     -18.548 -74.295 -17.318  1.00  0.00      BSYN  
ATOM    460    C GLY    51     -18.719 -75.064 -16.061  1.00  0.00      BSYN  
ATOM    461    O GLY    51     -18.115 -74.627 -15.077  1.00  0.00      BSYN  
ATOM    462    N VAL    52     -19.372 -76.229 -16.041  1.00  0.00      BSYN  
ATOM    463    H VAL    52     -19.470 -76.724 -15.202  1.00  0.00      BSYN  
ATOM    464   CA VAL    52     -19.824 -76.856 -17.312  1.00  0.00      BSYN  
ATOM    465   CB VAL    52     -19.742 -78.381 -17.348  1.00  0.00      BSYN  
ATOM    466  CG1 VAL    52     -20.482 -79.115 -18.530  1.00  0.00      BSYN  
ATOM    467  CG2 VAL    52     -18.379 -78.974 -17.604  1.00  0.00      BSYN  
ATOM    468    C VAL    52     -21.276 -76.490 -17.696  1.00  0.00      BSYN  
ATOM    469    O VAL    52     -22.185 -76.784 -16.921  1.00  0.00      BSYN  
ATOM    470    N ALA    53     -21.454 -75.706 -18.714  1.00  0.00      BSYN  
ATOM    471    H ALA    53     -20.704 -75.534 -19.322  1.00  0.00      BSYN  
ATOM    472   CA ALA    53     -22.736 -75.229 -19.165  1.00  0.00      BSYN  
ATOM    473   CB ALA    53     -22.815 -73.802 -19.593  1.00  0.00      BSYN  
ATOM    474    C ALA    53     -23.456 -76.089 -20.178  1.00  0.00      BSYN  
ATOM    475    O ALA    53     -23.174 -75.940 -21.365  1.00  0.00      BSYN  
ATOM    476    N SER    54     -24.413 -77.022 -19.752  1.00  0.00      BSYN  
ATOM    477    H SER    54     -24.663 -76.934 -18.809  1.00  0.00      BSYN  
ATOM    478   CA SER    54     -24.958 -77.941 -20.831  1.00  0.00      BSYN  
ATOM    479   CB SER    54     -24.766 -79.359 -20.559  1.00  0.00      BSYN  
ATOM    480   OG SER    54     -23.515 -79.929 -20.205  1.00  0.00      BSYN  
ATOM    481   HG SER    54     -22.959 -79.858 -20.984  1.00  0.00      BSYN  
ATOM    482    C SER    54     -26.446 -77.690 -21.002  1.00  0.00      BSYN  
ATOM    483    O SER    54     -27.306 -77.850 -20.133  1.00  0.00      BSYN  
ATOM    484    N VAL    55     -26.530 -76.860 -21.967  1.00  0.00      BSYN  
ATOM    485    H VAL    55     -25.639 -76.521 -22.192  1.00  0.00      BSYN  
ATOM    486   CA VAL    55     -27.757 -76.390 -22.621  1.00  0.00      BSYN  
ATOM    487   CB VAL    55     -27.589 -75.058 -23.378  1.00  0.00      BSYN  
ATOM    488  CG1 VAL    55     -26.323 -75.230 -24.224  1.00  0.00      BSYN  
ATOM    489  CG2 VAL    55     -28.801 -74.756 -24.221  1.00  0.00      BSYN  
ATOM    490    C VAL    55     -28.413 -77.510 -23.440  1.00  0.00      BSYN  
ATOM    491    O VAL    55     -27.770 -77.930 -24.376  1.00  0.00      BSYN  
ATOM    492    N ALA    56     -29.528 -78.004 -23.017  1.00  0.00      BSYN  
ATOM    493    H ALA    56     -29.600 -77.878 -22.048  1.00  0.00      BSYN  
ATOM    494   CA ALA    56     -30.186 -79.152 -23.640  1.00  0.00      BSYN  
ATOM    495   CB ALA    56     -30.703 -80.038 -22.472  1.00  0.00      BSYN  
ATOM    496    C ALA    56     -31.438 -78.808 -24.348  1.00  0.00      BSYN  
ATOM    497    O ALA    56     -32.087 -77.772 -24.203  1.00  0.00      BSYN  
ATOM    498    N GLU    57     -31.623 -79.539 -25.412  1.00  0.00      BSYN  
ATOM    499    H GLU    57     -30.718 -79.842 -25.632  1.00  0.00      BSYN  
ATOM    500   CA GLU    57     -32.889 -79.700 -26.109  1.00  0.00      BSYN  
ATOM    501   CB GLU    57     -32.812 -79.285 -27.612  1.00  0.00      BSYN  
ATOM    502   CG GLU    57     -32.980 -77.825 -27.838  1.00  0.00      BSYN  
ATOM    503   CD GLU    57     -32.568 -77.478 -29.246  1.00  0.00      BSYN  
ATOM    504  OE1 GLU    57     -31.563 -77.896 -29.780  1.00  0.00      BSYN  
ATOM    505  OE2 GLU    57     -33.532 -77.090 -29.955  1.00  0.00      BSYN  
ATOM    506    C GLU    57     -33.157 -81.159 -25.788  1.00  0.00      BSYN  
ATOM    507    O GLU    57     -33.800 -81.492 -24.748  1.00  0.00      BSYN  
ATOM    508    N LYS    58     -32.480 -82.001 -26.470  1.00  0.00      BSYN  
ATOM    509    H LYS    58     -31.991 -81.793 -27.294  1.00  0.00      BSYN  
ATOM    510   CA LYS    58     -32.412 -83.450 -26.397  1.00  0.00      BSYN  
ATOM    511   CB LYS    58     -33.254 -84.197 -27.472  1.00  0.00      BSYN  
ATOM    512   CG LYS    58     -34.569 -84.444 -26.868  1.00  0.00      BSYN  
ATOM    513   CD LYS    58     -34.475 -85.547 -25.847  1.00  0.00      BSYN  
ATOM    514   CE LYS    58     -35.816 -85.726 -25.240  1.00  0.00      BSYN  
ATOM    515   NZ LYS    58     -36.700 -86.730 -25.907  1.00  0.00      BSYN  
ATOM    516  HZ1 LYS    58     -37.062 -86.408 -26.827  1.00  0.00      BSYN  
ATOM    517  HZ2 LYS    58     -36.147 -87.594 -26.075  1.00  0.00      BSYN  
ATOM    518  HZ3 LYS    58     -37.527 -87.068 -25.376  1.00  0.00      BSYN  
ATOM    519    C LYS    58     -31.081 -84.124 -26.225  1.00  0.00      BSYN  
ATOM    520    O LYS    58     -30.905 -85.110 -25.481  1.00  0.00      BSYN  
ATOM    521    N THR    59     -30.105 -83.530 -26.851  1.00  0.00      BSYN  
ATOM    522    H THR    59     -30.465 -82.645 -27.068  1.00  0.00      BSYN  
ATOM    523   CA THR    59     -28.674 -83.804 -26.666  1.00  0.00      BSYN  
ATOM    524   CB THR    59     -27.948 -83.050 -27.856  1.00  0.00      BSYN  
ATOM    525  OG1 THR    59     -28.814 -82.599 -28.870  1.00  0.00      BSYN  
ATOM    526  HG1 THR    59     -28.186 -81.987 -29.263  1.00  0.00      BSYN  
ATOM    527  CG2 THR    59     -26.871 -83.843 -28.438  1.00  0.00      BSYN  
ATOM    528    C THR    59     -28.255 -83.300 -25.273  1.00  0.00      BSYN  
ATOM    529    O THR    59     -28.194 -82.109 -24.969  1.00  0.00      BSYN  
ATOM    530    N LYS    60     -27.885 -84.163 -24.302  1.00  0.00      BSYN  
ATOM    531    H LYS    60     -27.866 -85.122 -24.504  1.00  0.00      BSYN  
ATOM    532   CA LYS    60     -27.399 -83.685 -23.024  1.00  0.00      BSYN  
ATOM    533   CB LYS    60     -27.784 -84.717 -22.041  1.00  0.00      BSYN  
ATOM    534   CG LYS    60     -29.256 -84.564 -21.714  1.00  0.00      BSYN  
ATOM    535   CD LYS    60     -29.684 -83.307 -21.038  1.00  0.00      BSYN  
ATOM    536   CE LYS    60     -29.551 -83.479 -19.421  1.00  0.00      BSYN  
ATOM    537   NZ LYS    60     -30.668 -83.931 -18.595  1.00  0.00      BSYN  
ATOM    538  HZ1 LYS    60     -31.015 -84.905 -18.706  1.00  0.00      BSYN  
ATOM    539  HZ2 LYS    60     -30.188 -83.847 -17.676  1.00  0.00      BSYN  
ATOM    540  HZ3 LYS    60     -31.521 -83.337 -18.619  1.00  0.00      BSYN  
ATOM    541    C LYS    60     -25.896 -83.527 -23.153  1.00  0.00      BSYN  
ATOM    542    O LYS    60     -25.223 -84.633 -23.133  1.00  0.00      BSYN  
ATOM    543    N GLU    61     -25.315 -82.347 -23.444  1.00  0.00      BSYN  
ATOM    544    H GLU    61     -25.812 -81.513 -23.311  1.00  0.00      BSYN  
ATOM    545   CA GLU    61     -23.948 -82.427 -23.984  1.00  0.00      BSYN  
ATOM    546   CB GLU    61     -23.691 -81.196 -24.843  1.00  0.00      BSYN  
ATOM    547   CG GLU    61     -24.207 -81.544 -26.290  1.00  0.00      BSYN  
ATOM    548   CD GLU    61     -24.688 -80.317 -27.043  1.00  0.00      BSYN  
ATOM    549  OE1 GLU    61     -25.883 -80.439 -27.448  1.00  0.00      BSYN  
ATOM    550  OE2 GLU    61     -23.983 -79.401 -27.219  1.00  0.00      BSYN  
ATOM    551    C GLU    61     -22.910 -82.411 -22.851  1.00  0.00      BSYN  
ATOM    552    O GLU    61     -22.596 -81.373 -22.212  1.00  0.00      BSYN  
ATOM    553    N GLN    62     -22.334 -83.637 -22.649  1.00  0.00      BSYN  
ATOM    554    H GLN    62     -22.743 -84.436 -23.043  1.00  0.00      BSYN  
ATOM    555   CA GLN    62     -21.094 -83.945 -21.926  1.00  0.00      BSYN  
ATOM    556   CB GLN    62     -21.149 -84.807 -20.593  1.00  0.00      BSYN  
ATOM    557   CG GLN    62     -22.010 -84.337 -19.329  1.00  0.00      BSYN  
ATOM    558   CD GLN    62     -21.297 -83.219 -18.471  1.00  0.00      BSYN  
ATOM    559  OE1 GLN    62     -20.162 -83.494 -18.037  1.00  0.00      BSYN  
ATOM    560  NE2 GLN    62     -21.992 -82.086 -18.244  1.00  0.00      BSYN  
ATOM    561 HE21 GLN    62     -22.914 -82.003 -18.566  1.00  0.00      BSYN  
ATOM    562 HE22 GLN    62     -21.522 -81.263 -17.995  1.00  0.00      BSYN  
ATOM    563    C GLN    62     -20.095 -84.414 -22.947  1.00  0.00      BSYN  
ATOM    564    O GLN    62     -20.394 -85.199 -23.794  1.00  0.00      BSYN  
ATOM    565    N ALA    63     -18.868 -83.878 -22.958  1.00  0.00      BSYN  
ATOM    566    H ALA    63     -18.662 -83.183 -22.298  1.00  0.00      BSYN  
ATOM    567   CA ALA    63     -17.882 -84.469 -23.832  1.00  0.00      BSYN  
ATOM    568   CB ALA    63     -17.947 -84.134 -25.278  1.00  0.00      BSYN  
ATOM    569    C ALA    63     -16.582 -83.956 -23.392  1.00  0.00      BSYN  
ATOM    570    O ALA    63     -16.433 -82.866 -23.067  1.00  0.00      BSYN  
ATOM    571    N SER    64     -15.799 -84.999 -23.218  1.00  0.00      BSYN  
ATOM    572    H SER    64     -15.867 -85.827 -23.738  1.00  0.00      BSYN  
ATOM    573   CA SER    64     -14.462 -84.874 -22.476  1.00  0.00      BSYN  
ATOM    574   CB SER    64     -13.825 -86.192 -22.289  1.00  0.00      BSYN  
ATOM    575   OG SER    64     -14.668 -87.269 -21.680  1.00  0.00      BSYN  
ATOM    576   HG SER    64     -15.557 -86.917 -21.602  1.00  0.00      BSYN  
ATOM    577    C SER    64     -13.486 -83.932 -23.104  1.00  0.00      BSYN  
ATOM    578    O SER    64     -12.732 -84.344 -24.028  1.00  0.00      BSYN  
ATOM    579    N HIS    65     -13.327 -82.732 -22.611  1.00  0.00      BSYN  
ATOM    580    H HIS    65     -13.939 -82.454 -21.898  1.00  0.00      BSYN  
ATOM    581   CA HIS    65     -12.268 -81.848 -23.217  1.00  0.00      BSYN  
ATOM    582   CB HIS    65     -12.717 -80.352 -23.171  1.00  0.00      BSYN  
ATOM    583   CG HIS    65     -14.158 -80.069 -23.712  1.00  0.00      BSYN  
ATOM    584  ND1 HIS    65     -14.825 -80.718 -24.531  1.00  0.00      BSYN  
ATOM    585  HD1 HIS    65     -14.443 -81.460 -25.045  1.00  0.00      BSYN  
ATOM    586  CD2 HIS    65     -14.803 -78.919 -23.288  1.00  0.00      BSYN  
ATOM    587  NE2 HIS    65     -15.930 -78.948 -24.004  1.00  0.00      BSYN  
ATOM    588  CE1 HIS    65     -15.932 -80.014 -24.730  1.00  0.00      BSYN  
ATOM    589    C HIS    65     -10.776 -81.956 -22.709  1.00  0.00      BSYN  
ATOM    590    O HIS    65     -10.574 -81.917 -21.513  1.00  0.00      BSYN  
ATOM    591    N LEU    66      -9.881 -82.317 -23.663  1.00  0.00      BSYN  
ATOM    592    H LEU    66     -10.030 -82.320 -24.631  1.00  0.00      BSYN  
ATOM    593   CA LEU    66      -8.506 -82.345 -23.207  1.00  0.00      BSYN  
ATOM    594   CB LEU    66      -7.685 -82.866 -24.306  1.00  0.00      BSYN  
ATOM    595   CG LEU    66      -6.583 -83.809 -23.995  1.00  0.00      BSYN  
ATOM    596  CD1 LEU    66      -7.164 -85.167 -23.577  1.00  0.00      BSYN  
ATOM    597  CD2 LEU    66      -5.732 -83.799 -25.327  1.00  0.00      BSYN  
ATOM    598    C LEU    66      -8.028 -80.889 -22.732  1.00  0.00      BSYN  
ATOM    599    O LEU    66      -8.228 -79.832 -23.352  1.00  0.00      BSYN  
ATOM    600    N GLY    67      -7.669 -80.936 -21.442  1.00  0.00      BSYN  
ATOM    601    H GLY    67      -7.650 -81.707 -20.836  1.00  0.00      BSYN  
ATOM    602   CA GLY    67      -7.359 -79.665 -20.897  1.00  0.00      BSYN  
ATOM    603    C GLY    67      -8.552 -79.004 -20.039  1.00  0.00      BSYN  
ATOM    604    O GLY    67      -8.237 -78.333 -19.069  1.00  0.00      BSYN  
ATOM    605    N GLY    68      -9.777 -79.130 -20.473  1.00  0.00      BSYN  
ATOM    606    H GLY    68      -9.867 -79.839 -21.143  1.00  0.00      BSYN  
ATOM    607   CA GLY    68     -10.888 -78.271 -20.053  1.00  0.00      BSYN  
ATOM    608    C GLY    68     -11.788 -78.880 -18.995  1.00  0.00      BSYN  
ATOM    609    O GLY    68     -12.134 -78.334 -17.950  1.00  0.00      BSYN  
ATOM    610    N ALA    69     -11.952 -80.157 -19.379  1.00  0.00      BSYN  
ATOM    611    H ALA    69     -11.360 -80.486 -20.088  1.00  0.00      BSYN  
ATOM    612   CA ALA    69     -12.974 -80.948 -18.766  1.00  0.00      BSYN  
ATOM    613   CB ALA    69     -14.160 -81.153 -19.764  1.00  0.00      BSYN  
ATOM    614    C ALA    69     -12.395 -82.411 -18.673  1.00  0.00      BSYN  
ATOM    615    O ALA    69     -13.059 -83.423 -18.791  1.00  0.00      BSYN  
ATOM    616    N VAL    70     -11.098 -82.548 -18.346  1.00  0.00      BSYN  
ATOM    617    H VAL    70     -10.534 -81.782 -18.583  1.00  0.00      BSYN  
ATOM    618   CA VAL    70     -10.507 -83.781 -17.887  1.00  0.00      BSYN  
ATOM    619   CB VAL    70      -9.357 -84.337 -18.831  1.00  0.00      BSYN  
ATOM    620  CG1 VAL    70      -9.956 -84.911 -20.134  1.00  0.00      BSYN  
ATOM    621  CG2 VAL    70      -8.359 -83.226 -19.010  1.00  0.00      BSYN  
ATOM    622    C VAL    70     -10.123 -83.757 -16.387  1.00  0.00      BSYN  
ATOM    623    O VAL    70      -9.238 -82.987 -15.966  1.00  0.00      BSYN  
ATOM    624    N PHE    71     -10.694 -84.619 -15.537  1.00  0.00      BSYN  
ATOM    625    H PHE    71     -11.406 -85.268 -15.720  1.00  0.00      BSYN  
ATOM    626   CA PHE    71     -10.067 -84.821 -14.159  1.00  0.00      BSYN  
ATOM    627   CB PHE    71     -11.173 -84.583 -13.087  1.00  0.00      BSYN  
ATOM    628   CG PHE    71     -12.405 -85.494 -13.041  1.00  0.00      BSYN  
ATOM    629  CD1 PHE    71     -12.601 -86.107 -11.800  1.00  0.00      BSYN  
ATOM    630  CD2 PHE    71     -13.275 -85.679 -14.126  1.00  0.00      BSYN  
ATOM    631  CE1 PHE    71     -13.690 -86.993 -11.773  1.00  0.00      BSYN  
ATOM    632  CE2 PHE    71     -14.325 -86.544 -14.037  1.00  0.00      BSYN  
ATOM    633   CZ PHE    71     -14.497 -87.215 -12.840  1.00  0.00      BSYN  
ATOM    634    C PHE    71      -9.023 -85.909 -13.799  1.00  0.00      BSYN  
ATOM    635    O PHE    71      -8.721 -86.775 -14.602  1.00  0.00      BSYN  
ATOM    636    N SER    72      -8.451 -85.831 -12.574  1.00  0.00      BSYN  
ATOM    637    H SER    72      -8.848 -85.342 -11.823  1.00  0.00      BSYN  
ATOM    638   CA SER    72      -7.370 -86.712 -12.186  1.00  0.00      BSYN  
ATOM    639   CB SER    72      -6.419 -85.912 -11.169  1.00  0.00      BSYN  
ATOM    640   OG SER    72      -5.719 -84.873 -11.842  1.00  0.00      BSYN  
ATOM    641   HG SER    72      -5.322 -85.223 -12.643  1.00  0.00      BSYN  
ATOM    642    C SER    72      -7.950 -87.984 -11.472  1.00  0.00      BSYN  
ATOM    643    O SER    72      -8.102 -88.144 -10.279  1.00  0.00      BSYN  
ATOM    644    N GLY    73      -8.156 -88.924 -12.314  1.00  0.00      BSYN  
ATOM    645    H GLY    73      -8.078 -88.879 -13.290  1.00  0.00      BSYN  
ATOM    646   CA GLY    73      -8.927 -90.053 -11.806  1.00  0.00      BSYN  
ATOM    647    C GLY    73      -9.840 -90.471 -12.894  1.00  0.00      BSYN  
ATOM    648    O GLY    73      -9.715 -90.032 -14.019  1.00  0.00      BSYN  
ATOM    649    N ALA    74     -10.845 -91.478 -12.854  1.00  0.00      BSYN  
ATOM    650    H ALA    74     -11.392 -91.621 -13.655  1.00  0.00      BSYN  
ATOM    651   CA ALA    74     -10.934 -92.242 -11.645  1.00  0.00      BSYN  
ATOM    652   CB ALA    74     -12.245 -91.724 -10.917  1.00  0.00      BSYN  
ATOM    653    C ALA    74     -11.179 -93.726 -11.992  1.00  0.00      BSYN  
ATOM    654    O ALA    74     -11.208 -94.559 -11.068  1.00  0.00      BSYN  
ATOM    655    N GLY    75     -11.420 -93.990 -13.315  1.00  0.00      BSYN  
ATOM    656    H GLY    75     -12.082 -93.532 -13.874  1.00  0.00      BSYN  
ATOM    657   CA GLY    75     -11.100 -95.319 -13.793  1.00  0.00      BSYN  
ATOM    658    C GLY    75     -11.579 -95.559 -15.200  1.00  0.00      BSYN  
ATOM    659    O GLY    75     -12.112 -96.629 -15.496  1.00  0.00      BSYN  
ATOM    660    N ASN    76     -11.189 -94.592 -16.034  1.00  0.00      BSYN  
ATOM    661    H ASN    76     -10.719 -93.841 -15.615  1.00  0.00      BSYN  
ATOM    662   CA ASN    76     -11.549 -94.730 -17.460  1.00  0.00      BSYN  
ATOM    663   CB ASN    76     -12.181 -93.513 -17.987  1.00  0.00      BSYN  
ATOM    664   CG ASN    76     -12.484 -93.491 -19.444  1.00  0.00      BSYN  
ATOM    665  OD1 ASN    76     -13.574 -93.776 -19.931  1.00  0.00      BSYN  
ATOM    666  ND2 ASN    76     -11.458 -93.066 -20.168  1.00  0.00      BSYN  
ATOM    667 HD21 ASN    76     -11.464 -93.145 -21.145  1.00  0.00      BSYN  
ATOM    668 HD22 ASN    76     -10.746 -92.643 -19.643  1.00  0.00      BSYN  
ATOM    669    C ASN    76     -10.454 -95.262 -18.378  1.00  0.00      BSYN  
ATOM    670    O ASN    76      -9.352 -94.671 -18.645  1.00  0.00      BSYN  
ATOM    671    N ILE    77     -10.892 -96.401 -18.928  1.00  0.00      BSYN  
ATOM    672    H ILE    77     -11.653 -96.925 -18.601  1.00  0.00      BSYN  
ATOM    673   CA ILE    77     -10.186 -96.928 -20.065  1.00  0.00      BSYN  
ATOM    674   CB ILE    77      -9.707 -98.469 -19.876  1.00  0.00      BSYN  
ATOM    675  CG2 ILE    77      -9.057 -99.125 -21.189  1.00  0.00      BSYN  
ATOM    676  CG1 ILE    77      -8.724 -98.459 -18.757  1.00  0.00      BSYN  
ATOM    677   CD ILE    77      -8.046 -99.736 -18.268  1.00  0.00      BSYN  
ATOM    678    C ILE    77     -10.963 -96.847 -21.358  1.00  0.00      BSYN  
ATOM    679    O ILE    77     -11.941 -97.527 -21.454  1.00  0.00      BSYN  
ATOM    680    N ALA    78     -10.363 -96.250 -22.339  1.00  0.00      BSYN  
ATOM    681    H ALA    78      -9.420 -96.028 -22.190  1.00  0.00      BSYN  
ATOM    682   CA ALA    78     -11.105 -96.125 -23.585  1.00  0.00      BSYN  
ATOM    683   CB ALA    78     -10.803 -94.810 -24.189  1.00  0.00      BSYN  
ATOM    684    C ALA    78     -11.266 -97.296 -24.463  1.00  0.00      BSYN  
ATOM    685    O ALA    78     -12.317 -97.553 -24.980  1.00  0.00      BSYN  
ATOM    686    N ALA    79     -10.161 -97.973 -24.690  1.00  0.00      BSYN  
ATOM    687    H ALA    79      -9.291 -97.568 -24.492  1.00  0.00      BSYN  
ATOM    688   CA ALA    79     -10.088 -99.286 -25.288  1.00  0.00      BSYN  
ATOM    689   CB ALA    79     -11.005-100.182 -24.515  1.00  0.00      BSYN  
ATOM    690    C ALA    79     -10.296 -99.446 -26.804  1.00  0.00      BSYN  
ATOM    691    O ALA    79      -9.591-100.265 -27.399  1.00  0.00      BSYN  
ATOM    692    N ALA    80     -11.193 -98.589 -27.346  1.00  0.00      BSYN  
ATOM    693    H ALA    80     -11.752 -97.950 -26.855  1.00  0.00      BSYN  
ATOM    694   CA ALA    80     -11.458 -98.603 -28.715  1.00  0.00      BSYN  
ATOM    695   CB ALA    80     -12.639 -99.326 -29.087  1.00  0.00      BSYN  
ATOM    696    C ALA    80     -11.593 -97.300 -29.334  1.00  0.00      BSYN  
ATOM    697    O ALA    80     -11.044 -96.782 -30.369  1.00  0.00      BSYN  
ATOM    698    N THR    81     -12.331 -96.395 -28.593  1.00  0.00      BSYN  
ATOM    699    H THR    81     -12.743 -96.760 -27.782  1.00  0.00      BSYN  
ATOM    700   CA THR    81     -12.664 -94.967 -28.823  1.00  0.00      BSYN  
ATOM    701   CB THR    81     -13.696 -94.459 -27.903  1.00  0.00      BSYN  
ATOM    702  OG1 THR    81     -13.254 -94.575 -26.532  1.00  0.00      BSYN  
ATOM    703  HG1 THR    81     -13.256 -95.528 -26.421  1.00  0.00      BSYN  
ATOM    704  CG2 THR    81     -15.034 -95.087 -28.037  1.00  0.00      BSYN  
ATOM    705    C THR    81     -11.563 -93.868 -29.082  1.00  0.00      BSYN  
ATOM    706    O THR    81     -11.383 -93.366 -30.156  1.00  0.00      BSYN  
ATOM    707    N GLY    82     -10.790 -93.589 -27.999  1.00  0.00      BSYN  
ATOM    708    H GLY    82     -10.976 -94.011 -27.135  1.00  0.00      BSYN  
ATOM    709   CA GLY    82      -9.721 -92.555 -28.105  1.00  0.00      BSYN  
ATOM    710    C GLY    82      -9.073 -92.197 -26.703  1.00  0.00      BSYN  
ATOM    711    O GLY    82      -9.719 -91.921 -25.720  1.00  0.00      BSYN  
ATOM    712    N LEU    83      -7.763 -92.117 -26.506  1.00  0.00      BSYN  
ATOM    713    H LEU    83      -7.458 -91.696 -25.675  1.00  0.00      BSYN  
ATOM    714   CA LEU    83      -6.788 -92.572 -27.397  1.00  0.00      BSYN  
ATOM    715   CB LEU    83      -5.573 -91.483 -27.468  1.00  0.00      BSYN  
ATOM    716   CG LEU    83      -5.689 -90.163 -28.159  1.00  0.00      BSYN  
ATOM    717  CD1 LEU    83      -5.131 -89.252 -27.064  1.00  0.00      BSYN  
ATOM    718  CD2 LEU    83      -4.817 -90.224 -29.432  1.00  0.00      BSYN  
ATOM    719    C LEU    83      -6.231 -93.956 -27.035  1.00  0.00      BSYN  
ATOM    720    O LEU    83      -5.744 -94.164 -25.863  1.00  0.00      BSYN  
ATOM    721    N VAL    84      -6.174 -94.847 -27.976  1.00  0.00      BSYN  
ATOM    722    H VAL    84      -6.644 -94.630 -28.809  1.00  0.00      BSYN  
ATOM    723   CA VAL    84      -5.465 -96.111 -27.715  1.00  0.00      BSYN  
ATOM    724   CB VAL    84      -6.273 -97.436 -27.743  1.00  0.00      BSYN  
ATOM    725  CG1 VAL    84      -6.944 -97.706 -28.987  1.00  0.00      BSYN  
ATOM    726  CG2 VAL    84      -5.586 -98.738 -27.541  1.00  0.00      BSYN  
ATOM    727    C VAL    84      -4.136 -96.287 -28.473  1.00  0.00      BSYN  
ATOM    728    O VAL    84      -4.157 -96.254 -29.675  1.00  0.00      BSYN  
ATOM    729    N LYS    85      -3.078 -96.367 -27.698  1.00  0.00      BSYN  
ATOM    730    H LYS    85      -3.237 -96.406 -26.732  1.00  0.00      BSYN  
ATOM    731   CA LYS    85      -1.800 -96.192 -28.306  1.00  0.00      BSYN  
ATOM    732   CB LYS    85      -0.974 -95.010 -27.792  1.00  0.00      BSYN  
ATOM    733   CG LYS    85      -0.156 -94.535 -28.879  1.00  0.00      BSYN  
ATOM    734   CD LYS    85       0.330 -93.074 -28.728  1.00  0.00      BSYN  
ATOM    735   CE LYS    85       0.795 -92.792 -27.304  1.00  0.00      BSYN  
ATOM    736   NZ LYS    85       1.659 -91.551 -27.183  1.00  0.00      BSYN  
ATOM    737  HZ1 LYS    85       1.114 -90.685 -27.372  1.00  0.00      BSYN  
ATOM    738  HZ2 LYS    85       2.042 -91.506 -26.217  1.00  0.00      BSYN  
ATOM    739  HZ3 LYS    85       2.436 -91.545 -27.874  1.00  0.00      BSYN  
ATOM    740    C LYS    85      -1.097 -97.603 -28.327  1.00  0.00      BSYN  
ATOM    741    O LYS    85       0.090 -97.799 -28.444  1.00  0.00      BSYN  
ATOM    742    N ARG    86      -1.878 -98.722 -28.155  1.00  0.00      BSYN  
ATOM    743    H ARG    86      -2.834 -98.581 -27.993  1.00  0.00      BSYN  
ATOM    744   CA ARG    86      -1.376-100.080 -28.219  1.00  0.00      BSYN  
ATOM    745   CB ARG    86      -1.776-100.889 -26.964  1.00  0.00      BSYN  
ATOM    746   CG ARG    86      -1.007-100.222 -25.770  1.00  0.00      BSYN  
ATOM    747   CD ARG    86      -2.127 -99.268 -25.191  1.00  0.00      BSYN  
ATOM    748   NE ARG    86      -1.779 -98.277 -24.201  1.00  0.00      BSYN  
ATOM    749   HE ARG    86      -0.820 -98.341 -24.013  1.00  0.00      BSYN  
ATOM    750   CZ ARG    86      -2.619 -97.429 -23.597  1.00  0.00      BSYN  
ATOM    751  NH1 ARG    86      -2.333 -96.462 -22.745  1.00  0.00      BSYN  
ATOM    752 HH11 ARG    86      -3.049 -95.960 -22.261  1.00  0.00      BSYN  
ATOM    753 HH12 ARG    86      -1.361 -96.233 -22.687  1.00  0.00      BSYN  
ATOM    754  NH2 ARG    86      -3.950 -97.596 -23.652  1.00  0.00      BSYN  
ATOM    755 HH21 ARG    86      -4.597 -96.965 -23.222  1.00  0.00      BSYN  
ATOM    756 HH22 ARG    86      -4.306 -98.177 -24.384  1.00  0.00      BSYN  
ATOM    757    C ARG    86      -1.861-100.685 -29.562  1.00  0.00      BSYN  
ATOM    758    O ARG    86      -2.952-101.341 -29.594  1.00  0.00      BSYN  
ATOM    759    N GLU    87      -1.050-100.446 -30.583  1.00  0.00      BSYN  
ATOM    760    H GLU    87      -0.208 -99.946 -30.550  1.00  0.00      BSYN  
ATOM    761   CA GLU    87      -1.455-100.695 -31.979  1.00  0.00      BSYN  
ATOM    762   CB GLU    87      -1.222 -99.439 -32.875  1.00  0.00      BSYN  
ATOM    763   CG GLU    87      -2.286 -98.374 -32.571  1.00  0.00      BSYN  
ATOM    764   CD GLU    87      -2.208 -97.048 -33.392  1.00  0.00      BSYN  
ATOM    765  OE1 GLU    87      -2.383 -97.222 -34.560  1.00  0.00      BSYN  
ATOM    766  OE2 GLU    87      -2.002 -95.936 -32.902  1.00  0.00      BSYN  
ATOM    767    C GLU    87      -0.786-101.980 -32.541  1.00  0.00      BSYN  
ATOM    768    O GLU    87       0.407-101.785 -32.467  1.00  0.00      BSYN  
ATOM    769    N GLU    88      -1.351-103.201 -32.862  1.00  0.00      BSYN  
ATOM    770    H GLU    88      -2.288-103.202 -32.575  1.00  0.00      BSYN  
ATOM    771   CA GLU    88      -0.633-104.241 -33.597  1.00  0.00      BSYN  
ATOM    772   CB GLU    88      -0.751-105.485 -32.798  1.00  0.00      BSYN  
ATOM    773   CG GLU    88       0.290-105.332 -31.701  1.00  0.00      BSYN  
ATOM    774   CD GLU    88       0.227-106.473 -30.621  1.00  0.00      BSYN  
ATOM    775  OE1 GLU    88      -0.715-106.425 -29.848  1.00  0.00      BSYN  
ATOM    776  OE2 GLU    88       1.174-107.292 -30.576  1.00  0.00      BSYN  
ATOM    777    C GLU    88      -1.736-104.315 -34.743  1.00  0.00      BSYN  
ATOM    778    O GLU    88      -2.896-103.974 -34.722  1.00  0.00      BSYN  
ATOM    779    N PHE    89      -1.398-104.819 -35.972  1.00  0.00      BSYN  
ATOM    780    H PHE    89      -0.824-105.609 -35.896  1.00  0.00      BSYN  
ATOM    781   CA PHE    89      -1.972-104.382 -37.269  1.00  0.00      BSYN  
ATOM    782   CB PHE    89      -0.902-103.859 -38.349  1.00  0.00      BSYN  
ATOM    783   CG PHE    89      -0.440-102.526 -37.856  1.00  0.00      BSYN  
ATOM    784  CD1 PHE    89       0.482-102.312 -36.898  1.00  0.00      BSYN  
ATOM    785  CD2 PHE    89      -1.032-101.315 -38.221  1.00  0.00      BSYN  
ATOM    786  CE1 PHE    89       0.834-101.049 -36.373  1.00  0.00      BSYN  
ATOM    787  CE2 PHE    89      -0.813-100.030 -37.717  1.00  0.00      BSYN  
ATOM    788   CZ PHE    89       0.214 -99.885 -36.867  1.00  0.00      BSYN  
ATOM    789    C PHE    89      -2.548-105.604 -38.001  1.00  0.00      BSYN  
ATOM    790    O PHE    89      -1.827-106.443 -38.545  1.00  0.00      BSYN  
ATOM    791    N PRO    90      -3.824-105.815 -37.674  1.00  0.00      BSYN  
ATOM    792   CD PRO    90      -4.767-104.713 -37.236  1.00  0.00      BSYN  
ATOM    793   CA PRO    90      -4.525-107.030 -37.966  1.00  0.00      BSYN  
ATOM    794   CB PRO    90      -5.668-106.911 -36.829  1.00  0.00      BSYN  
ATOM    795   CG PRO    90      -6.033-105.420 -36.877  1.00  0.00      BSYN  
ATOM    796    C PRO    90      -4.890-107.221 -39.403  1.00  0.00      BSYN  
ATOM    797    O PRO    90      -5.725-106.591 -40.051  1.00  0.00      BSYN  
ATOM    798    N THR    91      -4.173-108.245 -39.941  1.00  0.00      BSYN  
ATOM    799    H THR    91      -3.491-108.751 -39.452  1.00  0.00      BSYN  
ATOM    800   CA THR    91      -4.230-108.298 -41.394  1.00  0.00      BSYN  
ATOM    801   CB THR    91      -2.867-108.606 -42.006  1.00  0.00      BSYN  
ATOM    802  OG1 THR    91      -1.934-107.546 -41.801  1.00  0.00      BSYN  
ATOM    803  HG1 THR    91      -1.757-106.989 -41.039  1.00  0.00      BSYN  
ATOM    804  CG2 THR    91      -2.758-108.985 -43.520  1.00  0.00      BSYN  
ATOM    805    C THR    91      -5.288-109.332 -41.904  1.00  0.00      BSYN  
ATOM    806    O THR    91      -5.218-110.536 -41.812  1.00  0.00      BSYN  
ATOM    807    N ASP    92      -6.217-108.640 -42.550  1.00  0.00      BSYN  
ATOM    808    H ASP    92      -5.889-107.731 -42.713  1.00  0.00      BSYN  
ATOM    809   CA ASP    92      -7.468-109.256 -43.044  1.00  0.00      BSYN  
ATOM    810   CB ASP    92      -8.657-108.139 -42.752  1.00  0.00      BSYN  
ATOM    811   CG ASP    92      -8.403-106.716 -43.331  1.00  0.00      BSYN  
ATOM    812  OD1 ASP    92      -7.269-106.362 -43.516  1.00  0.00      BSYN  
ATOM    813  OD2 ASP    92      -9.390-106.015 -43.571  1.00  0.00      BSYN  
ATOM    814    C ASP    92      -7.376-109.631 -44.533  1.00  0.00      BSYN  
ATOM    815    O ASP    92      -7.970-109.052 -45.397  1.00  0.00      BSYN  
ATOM    816    N LEU    93      -6.683-110.693 -44.818  1.00  0.00      BSYN  
ATOM    817    H LEU    93      -6.257-111.206 -44.099  1.00  0.00      BSYN  
ATOM    818   CA LEU    93      -6.473-111.111 -46.208  1.00  0.00      BSYN  
ATOM    819   CB LEU    93      -5.119-111.806 -46.366  1.00  0.00      BSYN  
ATOM    820   CG LEU    93      -3.860-110.968 -46.777  1.00  0.00      BSYN  
ATOM    821  CD1 LEU    93      -3.053-111.942 -47.715  1.00  0.00      BSYN  
ATOM    822  CD2 LEU    93      -4.240-109.610 -47.524  1.00  0.00      BSYN  
ATOM    823    C LEU    93      -7.644-111.913 -46.774  1.00  0.00      BSYN  
ATOM    824    O LEU    93      -7.848-113.112 -46.445  1.00  0.00      BSYN  
ATOM    825    N LYS    94      -8.094-111.281 -47.982  1.00  0.00      BSYN  
ATOM    826    H LYS    94      -7.843-110.334 -47.963  1.00  0.00      BSYN  
ATOM    827   CA LYS    94      -8.875-111.884 -48.980  1.00  0.00      BSYN  
ATOM    828   CB LYS    94      -8.435-113.311 -49.538  1.00  0.00      BSYN  
ATOM    829   CG LYS    94      -8.805-113.635 -50.898  1.00  0.00      BSYN  
ATOM    830   CD LYS    94      -8.379-114.982 -51.283  1.00  0.00      BSYN  
ATOM    831   CE LYS    94      -9.156-115.466 -52.481  1.00  0.00      BSYN  
ATOM    832   NZ LYS    94      -8.347-116.517 -53.116  1.00  0.00      BSYN  
ATOM    833  HZ1 LYS    94      -8.879-116.972 -53.885  1.00  0.00      BSYN  
ATOM    834  HZ2 LYS    94      -7.426-116.229 -53.506  1.00  0.00      BSYN  
ATOM    835  HZ3 LYS    94      -8.201-117.138 -52.294  1.00  0.00      BSYN  
ATOM    836    C LYS    94     -10.343-111.917 -48.561  1.00  0.00      BSYN  
ATOM    837    O LYS    94     -10.733-112.743 -47.728  1.00  0.00      BSYN  
ATOM    838    N PRO    95     -11.204-110.951 -48.949  1.00  0.00      BSYN  
ATOM    839   CD PRO    95     -12.622-110.870 -48.627  1.00  0.00      BSYN  
ATOM    840   CA PRO    95     -10.978-109.858 -49.898  1.00  0.00      BSYN  
ATOM    841   CB PRO    95     -12.285-109.663 -50.576  1.00  0.00      BSYN  
ATOM    842   CG PRO    95     -13.397-110.681 -49.963  1.00  0.00      BSYN  
ATOM    843    C PRO    95     -10.468-108.594 -49.251  1.00  0.00      BSYN  
ATOM    844    O PRO    95     -10.762-108.365 -48.062  1.00  0.00      BSYN  
ATOM    845    N GLU    96      -9.714-107.816 -50.080  1.00  0.00      BSYN  
ATOM    846    H GLU    96      -9.606-107.986 -51.039  1.00  0.00      BSYN  
ATOM    847   CA GLU    96      -9.207-106.556 -49.508  1.00  0.00      BSYN  
ATOM    848   CB GLU    96      -7.625-106.575 -49.571  1.00  0.00      BSYN  
ATOM    849   CG GLU    96      -7.013-106.967 -50.919  1.00  0.00      BSYN  
ATOM    850   CD GLU    96      -6.382-108.357 -50.950  1.00  0.00      BSYN  
ATOM    851  OE1 GLU    96      -7.019-109.317 -51.297  1.00  0.00      BSYN  
ATOM    852  OE2 GLU    96      -5.225-108.470 -50.622  1.00  0.00      BSYN  
ATOM    853    C GLU    96      -9.527-105.220 -50.105  1.00  0.00      BSYN  
ATOM    854    O GLU    96     -10.103-105.091 -51.135  1.00  0.00      BSYN  
ATOM    855    N GLU    97      -9.167-104.198 -49.262  1.00  0.00      BSYN  
ATOM    856    H GLU    97      -8.931-104.357 -48.325  1.00  0.00      BSYN  
ATOM    857   CA GLU    97      -9.169-102.827 -49.685  1.00  0.00      BSYN  
ATOM    858   CB GLU    97     -10.539-102.122 -49.400  1.00  0.00      BSYN  
ATOM    859   CG GLU    97     -10.871-101.073 -50.390  1.00  0.00      BSYN  
ATOM    860   CD GLU    97     -12.016-100.275 -49.786  1.00  0.00      BSYN  
ATOM    861  OE1 GLU    97     -11.854 -99.072 -49.512  1.00  0.00      BSYN  
ATOM    862  OE2 GLU    97     -13.151-100.790 -49.610  1.00  0.00      BSYN  
ATOM    863    C GLU    97      -7.969-102.251 -48.956  1.00  0.00      BSYN  
ATOM    864    O GLU    97      -7.561-102.651 -47.847  1.00  0.00      BSYN  
ATOM    865    N VAL    98      -7.440-101.219 -49.606  1.00  0.00      BSYN  
ATOM    866    H VAL    98      -7.906-100.936 -50.420  1.00  0.00      BSYN  
ATOM    867   CA VAL    98      -6.202-100.644 -49.156  1.00  0.00      BSYN  
ATOM    868   CB VAL    98      -5.281-100.199 -50.305  1.00  0.00      BSYN  
ATOM    869  CG1 VAL    98      -4.515-101.481 -50.403  1.00  0.00      BSYN  
ATOM    870  CG2 VAL    98      -5.803 -99.746 -51.576  1.00  0.00      BSYN  
ATOM    871    C VAL    98      -6.462 -99.423 -48.296  1.00  0.00      BSYN  
ATOM    872    O VAL    98      -6.296 -98.177 -48.645  1.00  0.00      BSYN  
ATOM    873    N ALA    99      -7.060 -99.928 -47.219  1.00  0.00      BSYN  
ATOM    874    H ALA    99      -7.114-100.860 -46.921  1.00  0.00      BSYN  
ATOM    875   CA ALA    99      -7.440 -98.953 -46.206  1.00  0.00      BSYN  
ATOM    876   CB ALA    99      -8.063 -99.784 -45.080  1.00  0.00      BSYN  
ATOM    877    C ALA    99      -6.245 -98.193 -45.659  1.00  0.00      BSYN  
ATOM    878    O ALA    99      -5.299 -98.609 -44.959  1.00  0.00      BSYN  
ATOM    879    N GLN   100      -6.448 -96.919 -45.878  1.00  0.00      BSYN  
ATOM    880    H GLN   100      -7.275 -96.727 -46.367  1.00  0.00      BSYN  
ATOM    881   CA GLN   100      -5.423 -95.990 -45.547  1.00  0.00      BSYN  
ATOM    882   CB GLN   100      -5.607 -94.960 -46.659  1.00  0.00      BSYN  
ATOM    883   CG GLN   100      -4.688 -93.705 -46.749  1.00  0.00      BSYN  
ATOM    884   CD GLN   100      -5.244 -92.529 -47.645  1.00  0.00      BSYN  
ATOM    885  OE1 GLN   100      -5.078 -92.524 -48.873  1.00  0.00      BSYN  
ATOM    886  NE2 GLN   100      -5.983 -91.582 -46.992  1.00  0.00      BSYN  
ATOM    887 HE21 GLN   100      -6.354 -90.785 -47.425  1.00  0.00      BSYN  
ATOM    888 HE22 GLN   100      -6.109 -91.921 -46.081  1.00  0.00      BSYN  
ATOM    889    C GLN   100      -5.812 -95.456 -44.228  1.00  0.00      BSYN  
ATOM    890    O GLN   100      -6.907 -94.960 -44.174  1.00  0.00      BSYN  
ATOM    891    N GLU   101      -4.840 -95.367 -43.264  1.00  0.00      BSYN  
ATOM    892    H GLU   101      -3.994 -95.791 -43.521  1.00  0.00      BSYN  
ATOM    893   CA GLU   101      -5.128 -94.933 -41.907  1.00  0.00      BSYN  
ATOM    894   CB GLU   101      -4.046 -95.493 -40.927  1.00  0.00      BSYN  
ATOM    895   CG GLU   101      -3.896 -97.044 -40.984  1.00  0.00      BSYN  
ATOM    896   CD GLU   101      -2.482 -97.359 -40.662  1.00  0.00      BSYN  
ATOM    897  OE1 GLU   101      -1.625 -97.656 -41.561  1.00  0.00      BSYN  
ATOM    898  OE2 GLU   101      -2.051 -97.299 -39.487  1.00  0.00      BSYN  
ATOM    899    C GLU   101      -5.195 -93.366 -41.782  1.00  0.00      BSYN  
ATOM    900    O GLU   101      -4.236 -92.663 -42.184  1.00  0.00      BSYN  
ATOM    901    N ALA   102      -6.276 -92.814 -41.259  1.00  0.00      BSYN  
ATOM    902    H ALA   102      -7.148 -93.235 -41.109  1.00  0.00      BSYN  
ATOM    903   CA ALA   102      -6.151 -91.522 -40.616  1.00  0.00      BSYN  
ATOM    904   CB ALA   102      -6.947 -90.388 -41.248  1.00  0.00      BSYN  
ATOM    905    C ALA   102      -6.499 -91.499 -39.138  1.00  0.00      BSYN  
ATOM    906    O ALA   102      -7.530 -91.868 -38.615  1.00  0.00      BSYN  
ATOM    907    N ALA   103      -5.522 -91.073 -38.390  1.00  0.00      BSYN  
ATOM    908    H ALA   103      -4.684 -90.834 -38.839  1.00  0.00      BSYN  
ATOM    909   CA ALA   103      -5.657 -90.977 -36.943  1.00  0.00      BSYN  
ATOM    910   CB ALA   103      -4.336 -91.428 -36.472  1.00  0.00      BSYN  
ATOM    911    C ALA   103      -5.731 -89.437 -36.582  1.00  0.00      BSYN  
ATOM    912    O ALA   103      -4.955 -88.688 -37.179  1.00  0.00      BSYN  
ATOM    913    N GLU   104      -6.846 -89.220 -35.895  1.00  0.00      BSYN  
ATOM    914    H GLU   104      -7.492 -89.953 -35.814  1.00  0.00      BSYN  
ATOM    915   CA GLU   104      -6.939 -87.881 -35.179  1.00  0.00      BSYN  
ATOM    916   CB GLU   104      -8.489 -87.646 -34.918  1.00  0.00      BSYN  
ATOM    917   CG GLU   104      -9.378 -87.343 -36.150  1.00  0.00      BSYN  
ATOM    918   CD GLU   104     -10.734 -86.788 -35.769  1.00  0.00      BSYN  
ATOM    919  OE1 GLU   104     -11.677 -87.451 -36.280  1.00  0.00      BSYN  
ATOM    920  OE2 GLU   104     -10.916 -85.824 -35.045  1.00  0.00      BSYN  
ATOM    921    C GLU   104      -6.187 -88.123 -33.844  1.00  0.00      BSYN  
ATOM    922    O GLU   104      -6.662 -88.971 -33.083  1.00  0.00      BSYN  
ATOM    923    N GLU   105      -4.937 -87.693 -33.528  1.00  0.00      BSYN  
ATOM    924    H GLU   105      -4.375 -87.287 -34.221  1.00  0.00      BSYN  
ATOM    925   CA GLU   105      -4.324 -87.726 -32.193  1.00  0.00      BSYN  
ATOM    926   CB GLU   105      -3.097 -88.623 -32.184  1.00  0.00      BSYN  
ATOM    927   CG GLU   105      -3.214 -89.951 -32.735  1.00  0.00      BSYN  
ATOM    928   CD GLU   105      -1.902 -90.661 -33.025  1.00  0.00      BSYN  
ATOM    929  OE1 GLU   105      -1.502 -91.566 -32.269  1.00  0.00      BSYN  
ATOM    930  OE2 GLU   105      -1.338 -90.351 -34.093  1.00  0.00      BSYN  
ATOM    931    C GLU   105      -3.877 -86.281 -32.166  1.00  0.00      BSYN  
ATOM    932    O GLU   105      -3.179 -85.765 -33.036  1.00  0.00      BSYN  
ATOM    933    N PRO   106      -4.406 -85.596 -31.122  1.00  0.00      BSYN  
ATOM    934   CD PRO   106      -5.513 -85.938 -30.199  1.00  0.00      BSYN  
ATOM    935   CA PRO   106      -3.948 -84.183 -30.953  1.00  0.00      BSYN  
ATOM    936   CB PRO   106      -5.001 -83.617 -29.942  1.00  0.00      BSYN  
ATOM    937   CG PRO   106      -6.080 -84.566 -29.927  1.00  0.00      BSYN  
ATOM    938    C PRO   106      -2.497 -84.077 -30.472  1.00  0.00      BSYN  
ATOM    939    O PRO   106      -1.711 -83.446 -31.246  1.00  0.00      BSYN  
ATOM    940    N LEU   107      -2.134 -84.822 -29.470  1.00  0.00      BSYN  
ATOM    941    H LEU   107      -2.945 -85.299 -29.194  1.00  0.00      BSYN  
ATOM    942   CA LEU   107      -0.753 -85.071 -29.000  1.00  0.00      BSYN  
ATOM    943   CB LEU   107      -0.720 -84.721 -27.544  1.00  0.00      BSYN  
ATOM    944   CG LEU   107      -0.837 -83.400 -26.629  1.00  0.00      BSYN  
ATOM    945  CD1 LEU   107      -2.277 -83.236 -26.278  1.00  0.00      BSYN  
ATOM    946  CD2 LEU   107      -0.083 -83.525 -25.327  1.00  0.00      BSYN  
ATOM    947    C LEU   107      -0.201 -86.367 -29.166  1.00  0.00      BSYN  
ATOM    948    O LEU   107      -0.721 -87.327 -28.625  1.00  0.00      BSYN  
ATOM    949    N ILE   108       0.985 -86.336 -29.670  1.00  0.00      BSYN  
ATOM    950    H ILE   108       1.531 -85.522 -29.648  1.00  0.00      BSYN  
ATOM    951   CA ILE   108       1.631 -87.626 -30.064  1.00  0.00      BSYN  
ATOM    952   CB ILE   108       2.397 -87.333 -31.413  1.00  0.00      BSYN  
ATOM    953  CG2 ILE   108       1.466 -86.747 -32.486  1.00  0.00      BSYN  
ATOM    954  CG1 ILE   108       3.543 -86.423 -31.206  1.00  0.00      BSYN  
ATOM    955   CD ILE   108       4.395 -86.240 -32.301  1.00  0.00      BSYN  
ATOM    956    C ILE   108       2.513 -88.204 -29.007  1.00  0.00      BSYN  
ATOM    957    O ILE   108       3.080 -89.283 -29.217  1.00  0.00      BSYN  
ATOM    958    N GLU   109       2.768 -87.320 -27.939  1.00  0.00      BSYN  
ATOM    959    H GLU   109       2.281 -86.504 -27.701  1.00  0.00      BSYN  
ATOM    960   CA GLU   109       3.628 -87.636 -26.800  1.00  0.00      BSYN  
ATOM    961   CB GLU   109       4.864 -86.767 -26.685  1.00  0.00      BSYN  
ATOM    962   CG GLU   109       6.094 -87.348 -27.477  1.00  0.00      BSYN  
ATOM    963   CD GLU   109       7.138 -86.398 -28.040  1.00  0.00      BSYN  
ATOM    964  OE1 GLU   109       8.336 -86.736 -27.844  1.00  0.00      BSYN  
ATOM    965  OE2 GLU   109       6.779 -85.469 -28.719  1.00  0.00      BSYN  
ATOM    966    C GLU   109       2.852 -87.380 -25.579  1.00  0.00      BSYN  
ATOM    967    O GLU   109       2.136 -86.333 -25.499  1.00  0.00      BSYN  
ATOM    968    N PRO   110       2.645 -88.346 -24.663  1.00  0.00      BSYN  
ATOM    969   CD PRO   110       3.296 -89.597 -24.788  1.00  0.00      BSYN  
ATOM    970   CA PRO   110       1.794 -88.293 -23.473  1.00  0.00      BSYN  
ATOM    971   CB PRO   110       2.011 -89.676 -22.793  1.00  0.00      BSYN  
ATOM    972   CG PRO   110       3.207 -90.235 -23.368  1.00  0.00      BSYN  
ATOM    973    C PRO   110       2.118 -86.970 -22.591  1.00  0.00      BSYN  
ATOM    974    O PRO   110       1.282 -86.083 -22.169  1.00  0.00      BSYN  
ATOM    975    N LEU   111       3.403 -86.795 -22.476  1.00  0.00      BSYN  
ATOM    976    H LEU   111       3.980 -87.157 -23.180  1.00  0.00      BSYN  
ATOM    977   CA LEU   111       3.947 -85.699 -21.595  1.00  0.00      BSYN  
ATOM    978   CB LEU   111       5.111 -86.322 -20.970  1.00  0.00      BSYN  
ATOM    979   CG LEU   111       5.665 -85.598 -19.738  1.00  0.00      BSYN  
ATOM    980  CD1 LEU   111       5.202 -86.162 -18.408  1.00  0.00      BSYN  
ATOM    981  CD2 LEU   111       7.171 -85.543 -19.594  1.00  0.00      BSYN  
ATOM    982    C LEU   111       4.349 -84.359 -22.356  1.00  0.00      BSYN  
ATOM    983    O LEU   111       4.666 -84.457 -23.530  1.00  0.00      BSYN  
ATOM    984    N MET   112       4.409 -83.079 -21.796  1.00  0.00      BSYN  
ATOM    985    H MET   112       4.466 -83.057 -20.818  1.00  0.00      BSYN  
ATOM    986   CA MET   112       4.702 -81.782 -22.668  1.00  0.00      BSYN  
ATOM    987   CB MET   112       3.625 -80.939 -23.131  1.00  0.00      BSYN  
ATOM    988   CG MET   112       2.622 -80.403 -22.066  1.00  0.00      BSYN  
ATOM    989   SD MET   112       3.593 -79.273 -21.070  1.00  0.00      BSYN  
ATOM    990   CE MET   112       3.340 -77.844 -22.142  1.00  0.00      BSYN  
ATOM    991    C MET   112       5.931 -80.984 -22.221  1.00  0.00      BSYN  
ATOM    992    O MET   112       6.267 -81.073 -21.072  1.00  0.00      BSYN  
ATOM    993    N GLU   113       6.605 -80.101 -23.030  1.00  0.00      BSYN  
ATOM    994    H GLU   113       6.148 -79.567 -23.712  1.00  0.00      BSYN  
ATOM    995   CA GLU   113       7.662 -79.244 -22.443  1.00  0.00      BSYN  
ATOM    996   CB GLU   113       9.092 -79.528 -22.899  1.00  0.00      BSYN  
ATOM    997   CG GLU   113      10.148 -78.454 -22.709  1.00  0.00      BSYN  
ATOM    998   CD GLU   113      10.856 -78.292 -21.332  1.00  0.00      BSYN  
ATOM    999  OE1 GLU   113      11.732 -79.035 -21.037  1.00  0.00      BSYN  
ATOM   1000  OE2 GLU   113      10.485 -77.418 -20.587  1.00  0.00      BSYN  
ATOM   1001    C GLU   113       7.217 -77.792 -22.543  1.00  0.00      BSYN  
ATOM   1002    O GLU   113       7.304 -77.167 -23.641  1.00  0.00      BSYN  
ATOM   1003    N PRO   114       6.763 -77.149 -21.455  1.00  0.00      BSYN  
ATOM   1004   CD PRO   114       7.031 -77.601 -20.036  1.00  0.00      BSYN  
ATOM   1005   CA PRO   114       6.163 -75.788 -21.401  1.00  0.00      BSYN  
ATOM   1006   CB PRO   114       5.813 -75.588 -19.966  1.00  0.00      BSYN  
ATOM   1007   CG PRO   114       6.065 -76.943 -19.265  1.00  0.00      BSYN  
ATOM   1008    C PRO   114       7.100 -74.661 -21.749  1.00  0.00      BSYN  
ATOM   1009    O PRO   114       8.244 -74.457 -21.227  1.00  0.00      BSYN  
ATOM   1010    N GLU   115       6.409 -73.695 -22.365  1.00  0.00      BSYN  
ATOM   1011    H GLU   115       5.518 -74.004 -22.632  1.00  0.00      BSYN  
ATOM   1012   CA GLU   115       6.895 -72.382 -22.730  1.00  0.00      BSYN  
ATOM   1013   CB GLU   115       5.646 -71.517 -22.841  1.00  0.00      BSYN  
ATOM   1014   CG GLU   115       5.862 -70.192 -23.592  1.00  0.00      BSYN  
ATOM   1015   CD GLU   115       4.736 -69.220 -23.633  1.00  0.00      BSYN  
ATOM   1016  OE1 GLU   115       4.497 -68.732 -22.543  1.00  0.00      BSYN  
ATOM   1017  OE2 GLU   115       4.195 -69.005 -24.683  1.00  0.00      BSYN  
ATOM   1018    C GLU   115       8.035 -71.584 -22.014  1.00  0.00      BSYN  
ATOM   1019    O GLU   115       8.835 -70.838 -22.675  1.00  0.00      BSYN  
ATOM   1020    N GLY   116       8.301 -71.830 -20.732  1.00  0.00      BSYN  
ATOM   1021    H GLY   116       7.866 -72.597 -20.305  1.00  0.00      BSYN  
ATOM   1022   CA GLY   116       9.305 -71.164 -19.963  1.00  0.00      BSYN  
ATOM   1023    C GLY   116       8.750 -69.874 -19.370  1.00  0.00      BSYN  
ATOM   1024    O GLY   116       7.898 -69.175 -19.953  1.00  0.00      BSYN  
ATOM   1025    N GLU   117       9.077 -69.577 -18.065  1.00  0.00      BSYN  
ATOM   1026    H GLU   117       9.742 -70.227 -17.756  1.00  0.00      BSYN  
ATOM   1027   CA GLU   117       8.587 -68.310 -17.472  1.00  0.00      BSYN  
ATOM   1028   CB GLU   117       8.019 -68.425 -16.024  1.00  0.00      BSYN  
ATOM   1029   CG GLU   117       6.493 -68.897 -16.022  1.00  0.00      BSYN  
ATOM   1030   CD GLU   117       6.261 -70.398 -16.289  1.00  0.00      BSYN  
ATOM   1031  OE1 GLU   117       5.606 -71.026 -15.457  1.00  0.00      BSYN  
ATOM   1032  OE2 GLU   117       6.795 -70.943 -17.240  1.00  0.00      BSYN  
ATOM   1033    C GLU   117       9.547 -67.050 -17.504  1.00  0.00      BSYN  
ATOM   1034    O GLU   117       9.660 -66.211 -16.643  1.00  0.00      BSYN  
ATOM   1035    N SER   118      10.146 -66.982 -18.699  1.00  0.00      BSYN  
ATOM   1036    H SER   118       9.687 -67.354 -19.481  1.00  0.00      BSYN  
ATOM   1037   CA SER   118      11.355 -66.312 -19.004  1.00  0.00      BSYN  
ATOM   1038   CB SER   118      12.222 -67.013 -20.185  1.00  0.00      BSYN  
ATOM   1039   OG SER   118      13.619 -67.020 -19.727  1.00  0.00      BSYN  
ATOM   1040   HG SER   118      13.772 -67.917 -19.421  1.00  0.00      BSYN  
ATOM   1041    C SER   118      11.028 -64.902 -19.461  1.00  0.00      BSYN  
ATOM   1042    O SER   118      11.556 -63.870 -19.013  1.00  0.00      BSYN  
ATOM   1043    N TYR   119      10.102 -65.012 -20.390  1.00  0.00      BSYN  
ATOM   1044    H TYR   119       9.850 -65.759 -20.974  1.00  0.00      BSYN  
ATOM   1045   CA TYR   119       9.194 -63.886 -20.836  1.00  0.00      BSYN  
ATOM   1046   CB TYR   119       8.979 -63.875 -22.333  1.00  0.00      BSYN  
ATOM   1047   CG TYR   119       8.707 -65.111 -23.153  1.00  0.00      BSYN  
ATOM   1048  CD1 TYR   119       7.855 -66.115 -22.686  1.00  0.00      BSYN  
ATOM   1049  CE1 TYR   119       7.657 -67.265 -23.503  1.00  0.00      BSYN  
ATOM   1050  CD2 TYR   119       9.173 -65.255 -24.369  1.00  0.00      BSYN  
ATOM   1051  CE2 TYR   119       8.990 -66.285 -25.178  1.00  0.00      BSYN  
ATOM   1052   CZ TYR   119       8.271 -67.328 -24.750  1.00  0.00      BSYN  
ATOM   1053   OH TYR   119       8.040 -68.423 -25.511  1.00  0.00      BSYN  
ATOM   1054   HH TYR   119       7.575 -69.011 -24.911  1.00  0.00      BSYN  
ATOM   1055    C TYR   119       7.923 -63.651 -20.149  1.00  0.00      BSYN  
ATOM   1056    O TYR   119       7.479 -64.543 -19.454  1.00  0.00      BSYN  
ATOM   1057    N GLU   120       7.517 -62.382 -20.298  1.00  0.00      BSYN  
ATOM   1058    H GLU   120       7.815 -61.768 -21.001  1.00  0.00      BSYN  
ATOM   1059   CA GLU   120       6.237 -61.809 -19.791  1.00  0.00      BSYN  
ATOM   1060   CB GLU   120       6.469 -60.678 -18.821  1.00  0.00      BSYN  
ATOM   1061   CG GLU   120       6.477 -61.014 -17.348  1.00  0.00      BSYN  
ATOM   1062   CD GLU   120       6.927 -59.832 -16.504  1.00  0.00      BSYN  
ATOM   1063  OE1 GLU   120       6.074 -58.971 -16.368  1.00  0.00      BSYN  
ATOM   1064  OE2 GLU   120       7.985 -59.802 -16.037  1.00  0.00      BSYN  
ATOM   1065    C GLU   120       5.165 -61.353 -20.701  1.00  0.00      BSYN  
ATOM   1066    O GLU   120       5.280 -60.641 -21.643  1.00  0.00      BSYN  
ATOM   1067    N ASP   121       4.120 -62.072 -20.286  1.00  0.00      BSYN  
ATOM   1068    H ASP   121       4.125 -62.739 -19.567  1.00  0.00      BSYN  
ATOM   1069   CA ASP   121       2.818 -61.749 -20.872  1.00  0.00      BSYN  
ATOM   1070   CB ASP   121       2.003 -63.036 -21.258  1.00  0.00      BSYN  
ATOM   1071   CG ASP   121       0.554 -62.812 -21.657  1.00  0.00      BSYN  
ATOM   1072  OD1 ASP   121      -0.362 -62.798 -20.743  1.00  0.00      BSYN  
ATOM   1073  OD2 ASP   121       0.281 -62.743 -22.855  1.00  0.00      BSYN  
ATOM   1074    C ASP   121       2.182 -60.874 -19.749  1.00  0.00      BSYN  
ATOM   1075    O ASP   121       2.104 -61.335 -18.679  1.00  0.00      BSYN  
ATOM   1076    N PRO   122       1.742 -59.549 -19.917  1.00  0.00      BSYN  
ATOM   1077   CD PRO   122       2.416 -58.551 -20.756  1.00  0.00      BSYN  
ATOM   1078   CA PRO   122       0.734 -58.866 -19.012  1.00  0.00      BSYN  
ATOM   1079   CB PRO   122       0.892 -57.354 -19.321  1.00  0.00      BSYN  
ATOM   1080   CG PRO   122       1.576 -57.340 -20.690  1.00  0.00      BSYN  
ATOM   1081    C PRO   122      -0.606 -59.282 -19.698  1.00  0.00      BSYN  
ATOM   1082    O PRO   122      -0.810 -59.020 -20.872  1.00  0.00      BSYN  
ATOM   1083    N PRO   123      -1.587 -59.846 -18.937  1.00  0.00      BSYN  
ATOM   1084   CD PRO   123      -1.371 -60.524 -17.648  1.00  0.00      BSYN  
ATOM   1085   CA PRO   123      -2.915 -60.268 -19.397  1.00  0.00      BSYN  
ATOM   1086   CB PRO   123      -3.609 -61.282 -18.386  1.00  0.00      BSYN  
ATOM   1087   CG PRO   123      -2.483 -61.646 -17.436  1.00  0.00      BSYN  
ATOM   1088    C PRO   123      -3.792 -59.063 -19.643  1.00  0.00      BSYN  
ATOM   1089    O PRO   123      -4.277 -58.318 -18.793  1.00  0.00      BSYN  
ATOM   1090    N GLN   124      -3.888 -58.643 -20.904  1.00  0.00      BSYN  
ATOM   1091    H GLN   124      -3.558 -59.194 -21.644  1.00  0.00      BSYN  
ATOM   1092   CA GLN   124      -4.624 -57.439 -21.282  1.00  0.00      BSYN  
ATOM   1093   CB GLN   124      -3.643 -56.962 -22.346  1.00  0.00      BSYN  
ATOM   1094   CG GLN   124      -3.951 -55.703 -23.208  1.00  0.00      BSYN  
ATOM   1095   CD GLN   124      -4.804 -55.854 -24.500  1.00  0.00      BSYN  
ATOM   1096  OE1 GLN   124      -4.826 -56.781 -25.215  1.00  0.00      BSYN  
ATOM   1097  NE2 GLN   124      -5.439 -54.744 -24.826  1.00  0.00      BSYN  
ATOM   1098 HE21 GLN   124      -5.209 -53.998 -24.233  1.00  0.00      BSYN  
ATOM   1099 HE22 GLN   124      -6.033 -54.658 -25.601  1.00  0.00      BSYN  
ATOM   1100    C GLN   124      -6.062 -57.858 -21.556  1.00  0.00      BSYN  
ATOM   1101    O GLN   124      -6.385 -58.644 -22.493  1.00  0.00      BSYN  
ATOM   1102    N GLU   125      -6.935 -57.530 -20.555  1.00  0.00      BSYN  
ATOM   1103    H GLU   125      -6.570 -57.220 -19.700  1.00  0.00      BSYN  
ATOM   1104   CA GLU   125      -8.412 -57.823 -20.633  1.00  0.00      BSYN  
ATOM   1105   CB GLU   125      -8.822 -59.134 -19.791  1.00  0.00      BSYN  
ATOM   1106   CG GLU   125     -10.071 -59.838 -20.425  1.00  0.00      BSYN  
ATOM   1107   CD GLU   125     -10.647 -61.153 -19.896  1.00  0.00      BSYN  
ATOM   1108  OE1 GLU   125     -10.524 -62.164 -20.492  1.00  0.00      BSYN  
ATOM   1109  OE2 GLU   125     -11.257 -61.033 -18.834  1.00  0.00      BSYN  
ATOM   1110    C GLU   125      -9.172 -56.598 -20.218  1.00  0.00      BSYN  
ATOM   1111    O GLU   125      -9.581 -56.602 -19.072  1.00  0.00      BSYN  
ATOM   1112    N GLU   126      -9.091 -55.610 -21.132  1.00  0.00      BSYN  
ATOM   1113    H GLU   126      -8.575 -55.750 -21.954  1.00  0.00      BSYN  
ATOM   1114   CA GLU   126      -9.488 -54.334 -20.596  1.00  0.00      BSYN  
ATOM   1115   CB GLU   126      -8.442 -53.168 -20.847  1.00  0.00      BSYN  
ATOM   1116   CG GLU   126      -7.021 -53.514 -20.567  1.00  0.00      BSYN  
ATOM   1117   CD GLU   126      -6.530 -53.897 -19.187  1.00  0.00      BSYN  
ATOM   1118  OE1 GLU   126      -6.730 -55.062 -18.748  1.00  0.00      BSYN  
ATOM   1119  OE2 GLU   126      -5.955 -53.081 -18.440  1.00  0.00      BSYN  
ATOM   1120    C GLU   126     -10.759 -53.930 -21.285  1.00  0.00      BSYN  
ATOM   1121    O GLU   126     -10.777 -53.338 -22.363  1.00  0.00      BSYN  
ATOM   1122    N TYR   127     -11.792 -54.622 -20.777  1.00  0.00      BSYN  
ATOM   1123    H TYR   127     -11.563 -55.362 -20.176  1.00  0.00      BSYN  
ATOM   1124   CA TYR   127     -13.196 -54.215 -21.222  1.00  0.00      BSYN  
ATOM   1125   CB TYR   127     -14.244 -55.145 -20.690  1.00  0.00      BSYN  
ATOM   1126   CG TYR   127     -15.516 -55.239 -21.544  1.00  0.00      BSYN  
ATOM   1127  CD1 TYR   127     -15.472 -55.805 -22.815  1.00  0.00      BSYN  
ATOM   1128  CE1 TYR   127     -16.543 -55.603 -23.727  1.00  0.00      BSYN  
ATOM   1129  CD2 TYR   127     -16.600 -54.501 -21.231  1.00  0.00      BSYN  
ATOM   1130  CE2 TYR   127     -17.694 -54.318 -22.031  1.00  0.00      BSYN  
ATOM   1131   CZ TYR   127     -17.620 -54.903 -23.325  1.00  0.00      BSYN  
ATOM   1132   OH TYR   127     -18.684 -54.741 -24.308  1.00  0.00      BSYN  
ATOM   1133   HH TYR   127     -19.267 -54.173 -23.800  1.00  0.00      BSYN  
ATOM   1134    C TYR   127     -13.615 -52.845 -20.782  1.00  0.00      BSYN  
ATOM   1135    O TYR   127     -13.830 -52.046 -21.740  1.00  0.00      BSYN  
ATOM   1136    N GLN   128     -13.828 -52.692 -19.430  1.00  0.00      BSYN  
ATOM   1137    H GLN   128     -13.690 -53.413 -18.781  1.00  0.00      BSYN  
ATOM   1138   CA GLN   128     -14.217 -51.469 -18.832  1.00  0.00      BSYN  
ATOM   1139   CB GLN   128     -12.862 -50.959 -18.316  1.00  0.00      BSYN  
ATOM   1140   CG GLN   128     -11.660 -50.319 -19.101  1.00  0.00      BSYN  
ATOM   1141   CD GLN   128     -11.904 -48.903 -19.659  1.00  0.00      BSYN  
ATOM   1142  OE1 GLN   128     -11.425 -48.005 -19.034  1.00  0.00      BSYN  
ATOM   1143  NE2 GLN   128     -12.570 -48.578 -20.732  1.00  0.00      BSYN  
ATOM   1144 HE21 GLN   128     -13.012 -49.328 -21.181  1.00  0.00      BSYN  
ATOM   1145 HE22 GLN   128     -12.613 -47.620 -20.934  1.00  0.00      BSYN  
ATOM   1146    C GLN   128     -15.281 -50.402 -19.355  1.00  0.00      BSYN  
ATOM   1147    O GLN   128     -15.412 -49.276 -18.794  1.00  0.00      BSYN  
ATOM   1148    N GLU   129     -15.968 -50.548 -20.539  1.00  0.00      BSYN  
ATOM   1149    H GLU   129     -15.888 -51.430 -20.957  1.00  0.00      BSYN  
ATOM   1150   CA GLU   129     -16.822 -49.629 -21.269  1.00  0.00      BSYN  
ATOM   1151   CB GLU   129     -17.173 -50.155 -22.627  1.00  0.00      BSYN  
ATOM   1152   CG GLU   129     -16.384 -49.544 -23.815  1.00  0.00      BSYN  
ATOM   1153   CD GLU   129     -17.192 -49.921 -25.047  1.00  0.00      BSYN  
ATOM   1154  OE1 GLU   129     -17.121 -51.014 -25.556  1.00  0.00      BSYN  
ATOM   1155  OE2 GLU   129     -17.937 -49.031 -25.471  1.00  0.00      BSYN  
ATOM   1156    C GLU   129     -17.986 -48.879 -20.630  1.00  0.00      BSYN  
ATOM   1157    O GLU   129     -18.642 -48.047 -21.301  1.00  0.00      BSYN  
ATOM   1158    N TYR   130     -18.217 -49.057 -19.248  1.00  0.00      BSYN  
ATOM   1159    H TYR   130     -17.565 -49.693 -18.886  1.00  0.00      BSYN  
ATOM   1160   CA TYR   130     -19.357 -48.309 -18.628  1.00  0.00      BSYN  
ATOM   1161   CB TYR   130     -20.007 -49.228 -17.537  1.00  0.00      BSYN  
ATOM   1162   CG TYR   130     -21.500 -48.991 -17.190  1.00  0.00      BSYN  
ATOM   1163  CD1 TYR   130     -21.893 -48.745 -15.892  1.00  0.00      BSYN  
ATOM   1164  CE1 TYR   130     -23.128 -48.322 -15.494  1.00  0.00      BSYN  
ATOM   1165  CD2 TYR   130     -22.376 -48.932 -18.235  1.00  0.00      BSYN  
ATOM   1166  CE2 TYR   130     -23.703 -48.564 -17.822  1.00  0.00      BSYN  
ATOM   1167   CZ TYR   130     -24.062 -48.232 -16.513  1.00  0.00      BSYN  
ATOM   1168   OH TYR   130     -25.320 -47.727 -16.281  1.00  0.00      BSYN  
ATOM   1169   HH TYR   130     -25.672 -47.933 -15.413  1.00  0.00      BSYN  
ATOM   1170    C TYR   130     -18.953 -47.015 -18.069  1.00  0.00      BSYN  
ATOM   1171    O TYR   130     -18.293 -46.860 -16.999  1.00  0.00      BSYN  
ATOM   1172    N GLU   131     -19.172 -45.991 -18.822  1.00  0.00      BSYN  
ATOM   1173    H GLU   131     -19.192 -46.132 -19.791  1.00  0.00      BSYN  
ATOM   1174   CA GLU   131     -19.041 -44.649 -18.280  1.00  0.00      BSYN  
ATOM   1175   CB GLU   131     -18.839 -43.889 -19.530  1.00  0.00      BSYN  
ATOM   1176   CG GLU   131     -18.507 -42.337 -19.529  1.00  0.00      BSYN  
ATOM   1177   CD GLU   131     -18.395 -42.007 -21.038  1.00  0.00      BSYN  
ATOM   1178  OE1 GLU   131     -17.250 -41.898 -21.355  1.00  0.00      BSYN  
ATOM   1179  OE2 GLU   131     -19.411 -41.854 -21.725  1.00  0.00      BSYN  
ATOM   1180    C GLU   131     -20.111 -43.918 -17.509  1.00  0.00      BSYN  
ATOM   1181    O GLU   131     -21.324 -44.070 -17.801  1.00  0.00      BSYN  
ATOM   1182    N PRO   132     -19.698 -43.262 -16.354  1.00  0.00      BSYN  
ATOM   1183   CD PRO   132     -18.269 -43.310 -15.864  1.00  0.00      BSYN  
ATOM   1184   CA PRO   132     -20.689 -42.597 -15.467  1.00  0.00      BSYN  
ATOM   1185   CB PRO   132     -19.683 -42.248 -14.389  1.00  0.00      BSYN  
ATOM   1186   CG PRO   132     -18.579 -43.197 -14.304  1.00  0.00      BSYN  
ATOM   1187    C PRO   132     -21.435 -41.266 -15.821  1.00  0.00      BSYN  
ATOM   1188    O PRO   132     -21.323 -40.733 -16.850  1.00  0.00      BSYN  
ATOM   1189    N GLU   133     -22.249 -40.695 -14.900  1.00  0.00      BSYN  
ATOM   1190    H GLU   133     -22.466 -41.131 -14.050  1.00  0.00      BSYN  
ATOM   1191   CA GLU   133     -23.049 -39.476 -15.126  1.00  0.00      BSYN  
ATOM   1192   CB GLU   133     -24.445 -39.790 -15.797  1.00  0.00      BSYN  
ATOM   1193   CG GLU   133     -24.946 -38.873 -16.843  1.00  0.00      BSYN  
ATOM   1194   CD GLU   133     -26.513 -38.964 -16.832  1.00  0.00      BSYN  
ATOM   1195  OE1 GLU   133     -27.143 -40.044 -16.682  1.00  0.00      BSYN  
ATOM   1196  OE2 GLU   133     -27.162 -37.930 -16.912  1.00  0.00      BSYN  
ATOM   1197    C GLU   133     -23.270 -38.763 -13.752  1.00  0.00      BSYN  
ATOM   1198    O GLU   133     -23.447 -39.459 -12.782  1.00  0.00      BSYN  
ATOM   1199    N ALA   134     -23.165 -37.477 -13.708  1.00  0.00      BSYN  
ATOM   1200    H ALA   134     -23.077 -36.878 -14.480  1.00  0.00      BSYN  
ATOM   1201   CA ALA   134     -23.453 -36.735 -12.407  1.00  0.00      BSYN  
ATOM   1202   CB ALA   134     -23.185 -35.289 -12.673  1.00  0.00      BSYN  
ATOM   1203    C ALA   134     -24.935 -37.070 -11.939  1.00  0.00      BSYN  
ATOM   1204  OT1 ALA   134     -25.209 -37.399 -10.805  1.00  0.00      BSYN  
ATOM   1205  OT2 ALA   134     -25.821 -36.962 -12.826  1.00  0.00      BSYN  
END
