# Supplementary material for: Data set of intrinsically disordered proteins analysed at a local protein conformation level
Source: Data Brief. 2020 Mar 5;29:105383. doi: 10.1016/j.dib.2020.105383 (PMC7078294; doi:10.1016/j.dib.2020.105383)
Supplement: Supplementary file 1 [file mmc1.zip › the data/1-DATA/PED1AAD-pdb/1AAD-223.pdb]

CRYST1    1.000    1.000    1.000  90.00  90.00  90.00 P 1           1
ATOM      1  HT1 MET     1     -31.079 -92.716   4.333  1.00  0.00      BSYN  
ATOM      2  HT2 MET     1     -29.455 -92.567   3.763  1.00  0.00      BSYN  
ATOM      3    N MET     1     -30.256 -92.089   4.222  1.00  0.00      BSYN  
ATOM      4  HT3 MET     1     -30.596 -91.361   3.561  1.00  0.00      BSYN  
ATOM      5   CA MET     1     -30.039 -91.346   5.440  1.00  0.00      BSYN  
ATOM      6   CB MET     1     -28.631 -91.616   5.991  1.00  0.00      BSYN  
ATOM      7   CG MET     1     -28.406 -91.051   7.386  1.00  0.00      BSYN  
ATOM      8   SD MET     1     -29.138 -91.930   8.806  1.00  0.00      BSYN  
ATOM      9   CE MET     1     -30.508 -90.852   9.165  1.00  0.00      BSYN  
ATOM     10    C MET     1     -30.205 -89.844   5.251  1.00  0.00      BSYN  
ATOM     11    O MET     1     -31.000 -89.309   5.970  1.00  0.00      BSYN  
ATOM     12    N ASP     2     -29.396 -89.457   4.218  1.00  0.00      BSYN  
ATOM     13    H ASP     2     -28.653 -90.077   4.060  1.00  0.00      BSYN  
ATOM     14   CA ASP     2     -29.584 -88.099   3.583  1.00  0.00      BSYN  
ATOM     15   CB ASP     2     -28.760 -86.869   4.329  1.00  0.00      BSYN  
ATOM     16   CG ASP     2     -29.173 -85.607   3.674  1.00  0.00      BSYN  
ATOM     17  OD1 ASP     2     -30.276 -85.296   3.789  1.00  0.00      BSYN  
ATOM     18  OD2 ASP     2     -28.417 -84.958   2.987  1.00  0.00      BSYN  
ATOM     19    C ASP     2     -29.209 -88.173   2.162  1.00  0.00      BSYN  
ATOM     20    O ASP     2     -28.080 -88.534   1.849  1.00  0.00      BSYN  
ATOM     21    N VAL     3     -30.085 -87.993   1.216  1.00  0.00      BSYN  
ATOM     22    H VAL     3     -29.836 -87.811   0.285  1.00  0.00      BSYN  
ATOM     23   CA VAL     3     -31.525 -87.928   1.465  1.00  0.00      BSYN  
ATOM     24   CB VAL     3     -32.082 -86.570   0.740  1.00  0.00      BSYN  
ATOM     25  CG1 VAL     3     -32.660 -86.533  -0.631  1.00  0.00      BSYN  
ATOM     26  CG2 VAL     3     -33.086 -85.771   1.560  1.00  0.00      BSYN  
ATOM     27    C VAL     3     -32.338 -89.247   1.156  1.00  0.00      BSYN  
ATOM     28    O VAL     3     -32.012 -90.090   0.379  1.00  0.00      BSYN  
ATOM     29    N PHE     4     -33.622 -89.295   1.609  1.00  0.00      BSYN  
ATOM     30    H PHE     4     -33.976 -88.717   2.318  1.00  0.00      BSYN  
ATOM     31   CA PHE     4     -34.490 -90.417   1.119  1.00  0.00      BSYN  
ATOM     32   CB PHE     4     -35.762 -90.340   1.894  1.00  0.00      BSYN  
ATOM     33   CG PHE     4     -36.840 -91.352   1.605  1.00  0.00      BSYN  
ATOM     34  CD1 PHE     4     -36.630 -92.733   1.676  1.00  0.00      BSYN  
ATOM     35  CD2 PHE     4     -38.101 -90.891   1.239  1.00  0.00      BSYN  
ATOM     36  CE1 PHE     4     -37.668 -93.582   1.387  1.00  0.00      BSYN  
ATOM     37  CE2 PHE     4     -39.135 -91.749   1.094  1.00  0.00      BSYN  
ATOM     38   CZ PHE     4     -38.944 -93.169   1.179  1.00  0.00      BSYN  
ATOM     39    C PHE     4     -34.801 -90.435  -0.395  1.00  0.00      BSYN  
ATOM     40    O PHE     4     -34.933 -91.422  -1.097  1.00  0.00      BSYN  
ATOM     41    N MET     5     -34.976 -89.224  -0.855  1.00  0.00      BSYN  
ATOM     42    H MET     5     -34.941 -88.465  -0.236  1.00  0.00      BSYN  
ATOM     43   CA MET     5     -35.371 -89.093  -2.253  1.00  0.00      BSYN  
ATOM     44   CB MET     5     -36.197 -87.845  -2.307  1.00  0.00      BSYN  
ATOM     45   CG MET     5     -37.481 -87.861  -1.481  1.00  0.00      BSYN  
ATOM     46   SD MET     5     -38.168 -86.223  -1.124  1.00  0.00      BSYN  
ATOM     47   CE MET     5     -37.848 -85.862   0.652  1.00  0.00      BSYN  
ATOM     48    C MET     5     -34.363 -89.078  -3.436  1.00  0.00      BSYN  
ATOM     49    O MET     5     -34.208 -88.114  -4.159  1.00  0.00      BSYN  
ATOM     50    N LYS     6     -33.443 -90.041  -3.425  1.00  0.00      BSYN  
ATOM     51    H LYS     6     -33.376 -90.674  -2.680  1.00  0.00      BSYN  
ATOM     52   CA LYS     6     -32.479 -90.334  -4.544  1.00  0.00      BSYN  
ATOM     53   CB LYS     6     -31.130 -89.644  -4.589  1.00  0.00      BSYN  
ATOM     54   CG LYS     6     -30.401 -89.554  -3.191  1.00  0.00      BSYN  
ATOM     55   CD LYS     6     -29.087 -88.893  -3.212  1.00  0.00      BSYN  
ATOM     56   CE LYS     6     -28.463 -88.355  -1.831  1.00  0.00      BSYN  
ATOM     57   NZ LYS     6     -28.302 -89.264  -0.748  1.00  0.00      BSYN  
ATOM     58  HZ1 LYS     6     -29.086 -89.880  -0.452  1.00  0.00      BSYN  
ATOM     59  HZ2 LYS     6     -27.553 -89.979  -0.841  1.00  0.00      BSYN  
ATOM     60  HZ3 LYS     6     -28.022 -88.664   0.054  1.00  0.00      BSYN  
ATOM     61    C LYS     6     -32.265 -91.782  -4.911  1.00  0.00      BSYN  
ATOM     62    O LYS     6     -32.097 -92.562  -4.009  1.00  0.00      BSYN  
ATOM     63    N GLY     7     -32.363 -92.107  -6.206  1.00  0.00      BSYN  
ATOM     64    H GLY     7     -32.194 -91.483  -6.943  1.00  0.00      BSYN  
ATOM     65   CA GLY     7     -32.663 -93.490  -6.544  1.00  0.00      BSYN  
ATOM     66    C GLY     7     -33.858 -93.722  -7.485  1.00  0.00      BSYN  
ATOM     67    O GLY     7     -34.040 -92.937  -8.414  1.00  0.00      BSYN  
ATOM     68    N LEU     8     -34.714 -94.719  -7.355  1.00  0.00      BSYN  
ATOM     69    H LEU     8     -34.551 -95.375  -6.645  1.00  0.00      BSYN  
ATOM     70   CA LEU     8     -35.793 -95.004  -8.327  1.00  0.00      BSYN  
ATOM     71   CB LEU     8     -36.327 -96.502  -8.165  1.00  0.00      BSYN  
ATOM     72   CG LEU     8     -37.726 -96.811  -8.709  1.00  0.00      BSYN  
ATOM     73  CD1 LEU     8     -37.754 -97.146 -10.133  1.00  0.00      BSYN  
ATOM     74  CD2 LEU     8     -37.958 -98.158  -8.056  1.00  0.00      BSYN  
ATOM     75    C LEU     8     -36.981 -94.056  -7.977  1.00  0.00      BSYN  
ATOM     76    O LEU     8     -37.383 -94.045  -6.756  1.00  0.00      BSYN  
ATOM     77    N SER     9     -37.539 -93.361  -9.042  1.00  0.00      BSYN  
ATOM     78    H SER     9     -37.494 -93.684  -9.967  1.00  0.00      BSYN  
ATOM     79   CA SER     9     -38.316 -92.172  -8.765  1.00  0.00      BSYN  
ATOM     80   CB SER     9     -37.876 -90.962  -9.638  1.00  0.00      BSYN  
ATOM     81   OG SER     9     -37.642 -91.318 -11.039  1.00  0.00      BSYN  
ATOM     82   HG SER     9     -38.487 -91.144 -11.459  1.00  0.00      BSYN  
ATOM     83    C SER     9     -39.874 -92.273  -9.016  1.00  0.00      BSYN  
ATOM     84    O SER     9     -40.676 -91.329  -9.106  1.00  0.00      BSYN  
ATOM     85    N MET    10     -40.216 -93.518  -9.126  1.00  0.00      BSYN  
ATOM     86    H MET    10     -39.648 -94.317  -9.111  1.00  0.00      BSYN  
ATOM     87   CA MET    10     -41.596 -93.948  -9.432  1.00  0.00      BSYN  
ATOM     88   CB MET    10     -41.903 -95.440  -9.354  1.00  0.00      BSYN  
ATOM     89   CG MET    10     -42.337 -95.911 -10.722  1.00  0.00      BSYN  
ATOM     90   SD MET    10     -42.675 -97.694 -11.001  1.00  0.00      BSYN  
ATOM     91   CE MET    10     -42.538 -98.199  -9.296  1.00  0.00      BSYN  
ATOM     92    C MET    10     -42.645 -93.412  -8.468  1.00  0.00      BSYN  
ATOM     93    O MET    10     -42.583 -93.851  -7.294  1.00  0.00      BSYN  
ATOM     94    N ALA    11     -43.580 -92.494  -8.585  1.00  0.00      BSYN  
ATOM     95    H ALA    11     -44.004 -92.357  -7.712  1.00  0.00      BSYN  
ATOM     96   CA ALA    11     -43.795 -91.597  -9.790  1.00  0.00      BSYN  
ATOM     97   CB ALA    11     -44.971 -92.083 -10.484  1.00  0.00      BSYN  
ATOM     98    C ALA    11     -44.089 -90.212  -9.204  1.00  0.00      BSYN  
ATOM     99    O ALA    11     -45.061 -89.911  -8.566  1.00  0.00      BSYN  
ATOM    100    N LYS    12     -42.989 -89.479  -9.194  1.00  0.00      BSYN  
ATOM    101    H LYS    12     -42.073 -89.815  -9.105  1.00  0.00      BSYN  
ATOM    102   CA LYS    12     -43.081 -88.061  -8.979  1.00  0.00      BSYN  
ATOM    103   CB LYS    12     -42.189 -87.589  -7.916  1.00  0.00      BSYN  
ATOM    104   CG LYS    12     -41.707 -88.600  -6.899  1.00  0.00      BSYN  
ATOM    105   CD LYS    12     -42.634 -89.382  -6.045  1.00  0.00      BSYN  
ATOM    106   CE LYS    12     -41.969 -90.224  -4.906  1.00  0.00      BSYN  
ATOM    107   NZ LYS    12     -41.027 -91.181  -5.520  1.00  0.00      BSYN  
ATOM    108  HZ1 LYS    12     -41.374 -92.006  -6.050  1.00  0.00      BSYN  
ATOM    109  HZ2 LYS    12     -40.645 -90.637  -6.320  1.00  0.00      BSYN  
ATOM    110  HZ3 LYS    12     -40.337 -91.424  -4.781  1.00  0.00      BSYN  
ATOM    111    C LYS    12     -42.623 -87.334 -10.226  1.00  0.00      BSYN  
ATOM    112    O LYS    12     -43.280 -86.371 -10.699  1.00  0.00      BSYN  
ATOM    113    N GLU    13     -41.656 -88.005 -10.827  1.00  0.00      BSYN  
ATOM    114    H GLU    13     -41.454 -88.894 -10.468  1.00  0.00      BSYN  
ATOM    115   CA GLU    13     -41.049 -87.511 -12.072  1.00  0.00      BSYN  
ATOM    116   CB GLU    13     -39.489 -87.395 -11.996  1.00  0.00      BSYN  
ATOM    117   CG GLU    13     -39.194 -86.182 -11.103  1.00  0.00      BSYN  
ATOM    118   CD GLU    13     -37.867 -86.263 -10.334  1.00  0.00      BSYN  
ATOM    119  OE1 GLU    13     -36.994 -85.464 -10.616  1.00  0.00      BSYN  
ATOM    120  OE2 GLU    13     -37.589 -87.119  -9.468  1.00  0.00      BSYN  
ATOM    121    C GLU    13     -41.515 -88.387 -13.253  1.00  0.00      BSYN  
ATOM    122    O GLU    13     -41.781 -87.781 -14.306  1.00  0.00      BSYN  
ATOM    123    N GLY    14     -41.646 -89.718 -13.158  1.00  0.00      BSYN  
ATOM    124    H GLY    14     -41.591 -90.154 -12.282  1.00  0.00      BSYN  
ATOM    125   CA GLY    14     -42.205 -90.666 -14.150  1.00  0.00      BSYN  
ATOM    126    C GLY    14     -41.257 -90.935 -15.375  1.00  0.00      BSYN  
ATOM    127    O GLY    14     -40.910 -92.158 -15.485  1.00  0.00      BSYN  
ATOM    128    N VAL    15     -40.930 -89.957 -16.215  1.00  0.00      BSYN  
ATOM    129    H VAL    15     -40.748 -89.190 -15.633  1.00  0.00      BSYN  
ATOM    130   CA VAL    15     -40.422 -90.348 -17.525  1.00  0.00      BSYN  
ATOM    131   CB VAL    15     -41.087 -89.766 -18.798  1.00  0.00      BSYN  
ATOM    132  CG1 VAL    15     -42.403 -90.357 -19.074  1.00  0.00      BSYN  
ATOM    133  CG2 VAL    15     -41.222 -88.119 -18.819  1.00  0.00      BSYN  
ATOM    134    C VAL    15     -38.895 -90.204 -17.623  1.00  0.00      BSYN  
ATOM    135    O VAL    15     -38.169 -91.147 -17.951  1.00  0.00      BSYN  
ATOM    136    N VAL    16     -38.506 -89.133 -16.893  1.00  0.00      BSYN  
ATOM    137    H VAL    16     -39.235 -88.723 -16.383  1.00  0.00      BSYN  
ATOM    138   CA VAL    16     -37.121 -88.649 -16.891  1.00  0.00      BSYN  
ATOM    139   CB VAL    16     -37.237 -87.190 -17.283  1.00  0.00      BSYN  
ATOM    140  CG1 VAL    16     -37.658 -86.993 -18.664  1.00  0.00      BSYN  
ATOM    141  CG2 VAL    16     -38.184 -86.555 -16.275  1.00  0.00      BSYN  
ATOM    142    C VAL    16     -36.147 -88.876 -15.769  1.00  0.00      BSYN  
ATOM    143    O VAL    16     -36.628 -88.937 -14.635  1.00  0.00      BSYN  
ATOM    144    N ALA    17     -34.798 -89.192 -15.834  1.00  0.00      BSYN  
ATOM    145    H ALA    17     -34.339 -89.333 -14.980  1.00  0.00      BSYN  
ATOM    146   CA ALA    17     -34.017 -89.322 -17.092  1.00  0.00      BSYN  
ATOM    147   CB ALA    17     -32.902 -88.412 -16.883  1.00  0.00      BSYN  
ATOM    148    C ALA    17     -33.544 -90.704 -17.195  1.00  0.00      BSYN  
ATOM    149    O ALA    17     -33.723 -91.287 -18.257  1.00  0.00      BSYN  
ATOM    150    N ALA    18     -32.704 -91.254 -16.272  1.00  0.00      BSYN  
ATOM    151    H ALA    18     -32.312 -90.775 -15.513  1.00  0.00      BSYN  
ATOM    152   CA ALA    18     -32.874 -92.710 -16.129  1.00  0.00      BSYN  
ATOM    153   CB ALA    18     -31.604 -93.480 -16.052  1.00  0.00      BSYN  
ATOM    154    C ALA    18     -33.763 -93.219 -15.037  1.00  0.00      BSYN  
ATOM    155    O ALA    18     -34.007 -92.475 -14.106  1.00  0.00      BSYN  
ATOM    156    N ALA    19     -34.193 -94.489 -15.215  1.00  0.00      BSYN  
ATOM    157    H ALA    19     -33.736 -95.101 -15.829  1.00  0.00      BSYN  
ATOM    158   CA ALA    19     -35.102 -95.003 -14.197  1.00  0.00      BSYN  
ATOM    159   CB ALA    19     -35.382 -96.513 -14.601  1.00  0.00      BSYN  
ATOM    160    C ALA    19     -34.723 -94.862 -12.723  1.00  0.00      BSYN  
ATOM    161    O ALA    19     -35.443 -94.467 -11.850  1.00  0.00      BSYN  
ATOM    162    N GLU    20     -33.556 -95.455 -12.349  1.00  0.00      BSYN  
ATOM    163    H GLU    20     -33.143 -96.060 -13.001  1.00  0.00      BSYN  
ATOM    164   CA GLU    20     -32.956 -95.310 -11.004  1.00  0.00      BSYN  
ATOM    165   CB GLU    20     -32.517 -96.715 -10.534  1.00  0.00      BSYN  
ATOM    166   CG GLU    20     -32.144 -96.698  -8.974  1.00  0.00      BSYN  
ATOM    167   CD GLU    20     -31.527 -97.883  -8.451  1.00  0.00      BSYN  
ATOM    168  OE1 GLU    20     -31.907 -98.907  -8.878  1.00  0.00      BSYN  
ATOM    169  OE2 GLU    20     -30.697 -97.786  -7.548  1.00  0.00      BSYN  
ATOM    170    C GLU    20     -31.826 -94.270 -11.002  1.00  0.00      BSYN  
ATOM    171    O GLU    20     -30.854 -94.453 -11.773  1.00  0.00      BSYN  
ATOM    172    N LYS    21     -31.847 -93.213 -10.148  1.00  0.00      BSYN  
ATOM    173    H LYS    21     -32.708 -93.022  -9.722  1.00  0.00      BSYN  
ATOM    174   CA LYS    21     -30.844 -92.201 -10.107  1.00  0.00      BSYN  
ATOM    175   CB LYS    21     -31.290 -90.973  -9.326  1.00  0.00      BSYN  
ATOM    176   CG LYS    21     -32.141 -89.997 -10.233  1.00  0.00      BSYN  
ATOM    177   CD LYS    21     -33.469 -90.483 -10.605  1.00  0.00      BSYN  
ATOM    178   CE LYS    21     -34.108 -89.390 -11.519  1.00  0.00      BSYN  
ATOM    179   NZ LYS    21     -35.424 -89.992 -11.872  1.00  0.00      BSYN  
ATOM    180  HZ1 LYS    21     -35.968 -89.308 -12.436  1.00  0.00      BSYN  
ATOM    181  HZ2 LYS    21     -35.147 -90.656 -12.623  1.00  0.00      BSYN  
ATOM    182  HZ3 LYS    21     -36.051 -90.371 -11.134  1.00  0.00      BSYN  
ATOM    183    C LYS    21     -29.443 -92.547  -9.613  1.00  0.00      BSYN  
ATOM    184    O LYS    21     -28.440 -91.992 -10.099  1.00  0.00      BSYN  
ATOM    185    N THR    22     -29.307 -93.653  -8.851  1.00  0.00      BSYN  
ATOM    186    H THR    22     -30.199 -94.031  -8.705  1.00  0.00      BSYN  
ATOM    187   CA THR    22     -28.072 -94.186  -8.279  1.00  0.00      BSYN  
ATOM    188   CB THR    22     -28.585 -95.176  -7.227  1.00  0.00      BSYN  
ATOM    189  OG1 THR    22     -29.422 -94.389  -6.437  1.00  0.00      BSYN  
ATOM    190  HG1 THR    22     -29.030 -93.513  -6.423  1.00  0.00      BSYN  
ATOM    191  CG2 THR    22     -27.459 -95.903  -6.458  1.00  0.00      BSYN  
ATOM    192    C THR    22     -27.300 -94.903  -9.451  1.00  0.00      BSYN  
ATOM    193    O THR    22     -26.148 -94.760  -9.723  1.00  0.00      BSYN  
ATOM    194    N LYS    23     -28.187 -95.507 -10.275  1.00  0.00      BSYN  
ATOM    195    H LYS    23     -29.128 -95.339 -10.056  1.00  0.00      BSYN  
ATOM    196   CA LYS    23     -27.769 -96.114 -11.536  1.00  0.00      BSYN  
ATOM    197   CB LYS    23     -28.751 -97.171 -12.049  1.00  0.00      BSYN  
ATOM    198   CG LYS    23     -28.419 -98.603 -11.674  1.00  0.00      BSYN  
ATOM    199   CD LYS    23     -28.409 -98.830 -10.157  1.00  0.00      BSYN  
ATOM    200   CE LYS    23     -27.936-100.137  -9.703  1.00  0.00      BSYN  
ATOM    201   NZ LYS    23     -26.615-100.476 -10.241  1.00  0.00      BSYN  
ATOM    202  HZ1 LYS    23     -26.627-100.347 -11.273  1.00  0.00      BSYN  
ATOM    203  HZ2 LYS    23     -25.904 -99.852  -9.810  1.00  0.00      BSYN  
ATOM    204  HZ3 LYS    23     -26.525-101.468  -9.944  1.00  0.00      BSYN  
ATOM    205    C LYS    23     -27.594 -95.167 -12.718  1.00  0.00      BSYN  
ATOM    206    O LYS    23     -26.953 -95.531 -13.787  1.00  0.00      BSYN  
ATOM    207    N GLN    24     -28.117 -93.986 -12.786  1.00  0.00      BSYN  
ATOM    208    H GLN    24     -28.953 -93.729 -12.343  1.00  0.00      BSYN  
ATOM    209   CA GLN    24     -27.631 -92.993 -13.723  1.00  0.00      BSYN  
ATOM    210   CB GLN    24     -28.788 -92.068 -14.430  1.00  0.00      BSYN  
ATOM    211   CG GLN    24     -29.535 -91.075 -13.550  1.00  0.00      BSYN  
ATOM    212   CD GLN    24     -29.639 -89.838 -14.380  1.00  0.00      BSYN  
ATOM    213  OE1 GLN    24     -30.529 -89.728 -15.223  1.00  0.00      BSYN  
ATOM    214  NE2 GLN    24     -28.714 -88.874 -14.299  1.00  0.00      BSYN  
ATOM    215 HE21 GLN    24     -28.997 -88.075 -14.790  1.00  0.00      BSYN  
ATOM    216 HE22 GLN    24     -27.968 -89.121 -13.713  1.00  0.00      BSYN  
ATOM    217    C GLN    24     -26.361 -92.178 -13.275  1.00  0.00      BSYN  
ATOM    218    O GLN    24     -25.432 -92.089 -13.978  1.00  0.00      BSYN  
ATOM    219    N GLY    25     -26.390 -91.638 -12.074  1.00  0.00      BSYN  
ATOM    220    H GLY    25     -27.159 -91.874 -11.513  1.00  0.00      BSYN  
ATOM    221   CA GLY    25     -25.263 -90.816 -11.593  1.00  0.00      BSYN  
ATOM    222    C GLY    25     -24.932 -90.729 -10.093  1.00  0.00      BSYN  
ATOM    223    O GLY    25     -23.869 -90.149  -9.651  1.00  0.00      BSYN  
ATOM    224    N VAL    26     -25.833 -91.282  -9.187  1.00  0.00      BSYN  
ATOM    225    H VAL    26     -26.728 -91.538  -9.495  1.00  0.00      BSYN  
ATOM    226   CA VAL    26     -25.432 -91.173  -7.742  1.00  0.00      BSYN  
ATOM    227   CB VAL    26     -26.789 -90.943  -7.052  1.00  0.00      BSYN  
ATOM    228  CG1 VAL    26     -26.802 -90.808  -5.572  1.00  0.00      BSYN  
ATOM    229  CG2 VAL    26     -27.433 -89.580  -7.444  1.00  0.00      BSYN  
ATOM    230    C VAL    26     -24.604 -92.423  -7.452  1.00  0.00      BSYN  
ATOM    231    O VAL    26     -24.964 -93.542  -7.284  1.00  0.00      BSYN  
ATOM    232    N THR    27     -23.361 -92.032  -7.194  1.00  0.00      BSYN  
ATOM    233    H THR    27     -23.145 -91.152  -6.820  1.00  0.00      BSYN  
ATOM    234   CA THR    27     -22.253 -92.885  -7.298  1.00  0.00      BSYN  
ATOM    235   CB THR    27     -21.194 -92.363  -8.321  1.00  0.00      BSYN  
ATOM    236  OG1 THR    27     -21.979 -92.534  -9.569  1.00  0.00      BSYN  
ATOM    237  HG1 THR    27     -21.875 -91.669  -9.972  1.00  0.00      BSYN  
ATOM    238  CG2 THR    27     -19.983 -93.051  -8.676  1.00  0.00      BSYN  
ATOM    239    C THR    27     -21.606 -93.157  -5.973  1.00  0.00      BSYN  
ATOM    240    O THR    27     -21.280 -92.267  -5.196  1.00  0.00      BSYN  
ATOM    241    N GLU    28     -21.455 -94.508  -5.755  1.00  0.00      BSYN  
ATOM    242    H GLU    28     -21.821 -95.060  -6.477  1.00  0.00      BSYN  
ATOM    243   CA GLU    28     -20.795 -94.961  -4.538  1.00  0.00      BSYN  
ATOM    244   CB GLU    28     -21.480 -96.284  -4.053  1.00  0.00      BSYN  
ATOM    245   CG GLU    28     -22.742 -96.337  -3.136  1.00  0.00      BSYN  
ATOM    246   CD GLU    28     -22.789 -95.382  -2.015  1.00  0.00      BSYN  
ATOM    247  OE1 GLU    28     -23.232 -94.282  -2.130  1.00  0.00      BSYN  
ATOM    248  OE2 GLU    28     -22.541 -95.964  -1.008  1.00  0.00      BSYN  
ATOM    249    C GLU    28     -19.283 -95.100  -4.474  1.00  0.00      BSYN  
ATOM    250    O GLU    28     -18.723 -95.390  -5.538  1.00  0.00      BSYN  
ATOM    251    N ALA    29     -18.571 -94.943  -3.260  1.00  0.00      BSYN  
ATOM    252    H ALA    29     -19.105 -94.504  -2.565  1.00  0.00      BSYN  
ATOM    253   CA ALA    29     -17.140 -95.220  -3.030  1.00  0.00      BSYN  
ATOM    254   CB ALA    29     -16.448 -93.933  -2.818  1.00  0.00      BSYN  
ATOM    255    C ALA    29     -17.096 -95.858  -1.747  1.00  0.00      BSYN  
ATOM    256    O ALA    29     -17.896 -95.777  -0.843  1.00  0.00      BSYN  
ATOM    257    N ALA    30     -16.056 -96.710  -1.616  1.00  0.00      BSYN  
ATOM    258    H ALA    30     -15.477 -96.770  -2.405  1.00  0.00      BSYN  
ATOM    259   CA ALA    30     -15.874 -97.401  -0.337  1.00  0.00      BSYN  
ATOM    260   CB ALA    30     -14.794 -98.487  -0.535  1.00  0.00      BSYN  
ATOM    261    C ALA    30     -15.425 -96.506   0.752  1.00  0.00      BSYN  
ATOM    262    O ALA    30     -14.462 -95.772   0.686  1.00  0.00      BSYN  
ATOM    263    N GLU    31     -16.120 -96.670   1.861  1.00  0.00      BSYN  
ATOM    264    H GLU    31     -16.766 -97.407   1.844  1.00  0.00      BSYN  
ATOM    265   CA GLU    31     -16.152 -95.638   2.871  1.00  0.00      BSYN  
ATOM    266   CB GLU    31     -17.599 -95.474   3.364  1.00  0.00      BSYN  
ATOM    267   CG GLU    31     -18.323 -94.809   2.269  1.00  0.00      BSYN  
ATOM    268   CD GLU    31     -19.448 -93.826   2.578  1.00  0.00      BSYN  
ATOM    269  OE1 GLU    31     -20.160 -93.980   3.610  1.00  0.00      BSYN  
ATOM    270  OE2 GLU    31     -19.684 -92.976   1.759  1.00  0.00      BSYN  
ATOM    271    C GLU    31     -14.906 -95.393   3.820  1.00  0.00      BSYN  
ATOM    272    O GLU    31     -14.642 -96.152   4.771  1.00  0.00      BSYN  
ATOM    273    N LYS    32     -14.070 -94.425   3.552  1.00  0.00      BSYN  
ATOM    274    H LYS    32     -14.062 -94.155   2.610  1.00  0.00      BSYN  
ATOM    275   CA LYS    32     -13.112 -93.846   4.450  1.00  0.00      BSYN  
ATOM    276   CB LYS    32     -11.980 -93.069   3.758  1.00  0.00      BSYN  
ATOM    277   CG LYS    32     -10.897 -94.078   3.156  1.00  0.00      BSYN  
ATOM    278   CD LYS    32     -11.436 -94.589   1.887  1.00  0.00      BSYN  
ATOM    279   CE LYS    32     -11.769 -93.456   0.888  1.00  0.00      BSYN  
ATOM    280   NZ LYS    32     -12.313 -93.986  -0.409  1.00  0.00      BSYN  
ATOM    281  HZ1 LYS    32     -12.509 -93.143  -0.986  1.00  0.00      BSYN  
ATOM    282  HZ2 LYS    32     -11.682 -94.608  -0.954  1.00  0.00      BSYN  
ATOM    283  HZ3 LYS    32     -13.215 -94.504  -0.423  1.00  0.00      BSYN  
ATOM    284    C LYS    32     -13.747 -92.951   5.501  1.00  0.00      BSYN  
ATOM    285    O LYS    32     -14.777 -92.269   5.335  1.00  0.00      BSYN  
ATOM    286    N THR    33     -13.043 -93.125   6.578  1.00  0.00      BSYN  
ATOM    287    H THR    33     -12.353 -93.819   6.633  1.00  0.00      BSYN  
ATOM    288   CA THR    33     -13.103 -92.213   7.627  1.00  0.00      BSYN  
ATOM    289   CB THR    33     -12.882 -93.092   8.988  1.00  0.00      BSYN  
ATOM    290  OG1 THR    33     -13.968 -93.925   8.855  1.00  0.00      BSYN  
ATOM    291  HG1 THR    33     -14.741 -93.403   9.079  1.00  0.00      BSYN  
ATOM    292  CG2 THR    33     -13.011 -92.209  10.215  1.00  0.00      BSYN  
ATOM    293    C THR    33     -11.811 -91.243   7.470  1.00  0.00      BSYN  
ATOM    294    O THR    33     -10.663 -91.672   7.152  1.00  0.00      BSYN  
ATOM    295    N LYS    34     -12.043 -90.007   7.561  1.00  0.00      BSYN  
ATOM    296    H LYS    34     -12.796 -89.763   8.139  1.00  0.00      BSYN  
ATOM    297   CA LYS    34     -11.151 -89.037   6.932  1.00  0.00      BSYN  
ATOM    298   CB LYS    34     -12.097 -88.128   6.080  1.00  0.00      BSYN  
ATOM    299   CG LYS    34     -12.752 -88.875   4.922  1.00  0.00      BSYN  
ATOM    300   CD LYS    34     -13.544 -87.983   3.953  1.00  0.00      BSYN  
ATOM    301   CE LYS    34     -14.767 -88.710   3.152  1.00  0.00      BSYN  
ATOM    302   NZ LYS    34     -15.731 -88.994   4.116  1.00  0.00      BSYN  
ATOM    303  HZ1 LYS    34     -15.433 -89.716   4.803  1.00  0.00      BSYN  
ATOM    304  HZ2 LYS    34     -16.016 -88.185   4.704  1.00  0.00      BSYN  
ATOM    305  HZ3 LYS    34     -16.647 -89.197   3.667  1.00  0.00      BSYN  
ATOM    306    C LYS    34     -10.379 -88.256   8.022  1.00  0.00      BSYN  
ATOM    307    O LYS    34     -10.951 -87.653   8.978  1.00  0.00      BSYN  
ATOM    308    N GLU    35      -9.079 -88.153   7.624  1.00  0.00      BSYN  
ATOM    309    H GLU    35      -8.756 -88.507   6.769  1.00  0.00      BSYN  
ATOM    310   CA GLU    35      -8.052 -87.359   8.324  1.00  0.00      BSYN  
ATOM    311   CB GLU    35      -6.888 -88.236   8.763  1.00  0.00      BSYN  
ATOM    312   CG GLU    35      -7.249 -89.575   9.315  1.00  0.00      BSYN  
ATOM    313   CD GLU    35      -5.959 -90.303   9.723  1.00  0.00      BSYN  
ATOM    314  OE1 GLU    35      -5.885 -90.460  10.906  1.00  0.00      BSYN  
ATOM    315  OE2 GLU    35      -5.068 -90.714   8.999  1.00  0.00      BSYN  
ATOM    316    C GLU    35      -7.623 -86.032   7.782  1.00  0.00      BSYN  
ATOM    317    O GLU    35      -7.194 -85.823   6.696  1.00  0.00      BSYN  
ATOM    318    N GLY    36      -7.856 -85.012   8.703  1.00  0.00      BSYN  
ATOM    319    H GLY    36      -8.106 -85.087   9.648  1.00  0.00      BSYN  
ATOM    320   CA GLY    36      -7.374 -83.706   8.493  1.00  0.00      BSYN  
ATOM    321    C GLY    36      -7.794 -83.119   7.153  1.00  0.00      BSYN  
ATOM    322    O GLY    36      -9.015 -82.874   6.979  1.00  0.00      BSYN  
ATOM    323    N VAL    37      -6.822 -82.752   6.275  1.00  0.00      BSYN  
ATOM    324    H VAL    37      -5.938 -83.114   6.495  1.00  0.00      BSYN  
ATOM    325   CA VAL    37      -7.081 -82.206   4.888  1.00  0.00      BSYN  
ATOM    326   CB VAL    37      -5.917 -81.352   4.355  1.00  0.00      BSYN  
ATOM    327  CG1 VAL    37      -6.100 -80.062   4.828  1.00  0.00      BSYN  
ATOM    328  CG2 VAL    37      -4.503 -82.013   4.559  1.00  0.00      BSYN  
ATOM    329    C VAL    37      -7.486 -82.955   3.589  1.00  0.00      BSYN  
ATOM    330    O VAL    37      -7.331 -82.456   2.458  1.00  0.00      BSYN  
ATOM    331    N LEU    38      -8.037 -84.050   3.890  1.00  0.00      BSYN  
ATOM    332    H LEU    38      -8.068 -84.288   4.840  1.00  0.00      BSYN  
ATOM    333   CA LEU    38      -8.453 -84.976   2.846  1.00  0.00      BSYN  
ATOM    334   CB LEU    38      -8.180 -86.306   3.315  1.00  0.00      BSYN  
ATOM    335   CG LEU    38      -6.902 -87.116   3.763  1.00  0.00      BSYN  
ATOM    336  CD1 LEU    38      -7.132 -88.630   4.128  1.00  0.00      BSYN  
ATOM    337  CD2 LEU    38      -5.868 -87.080   2.545  1.00  0.00      BSYN  
ATOM    338    C LEU    38      -9.896 -84.769   2.430  1.00  0.00      BSYN  
ATOM    339    O LEU    38     -10.785 -85.575   2.765  1.00  0.00      BSYN  
ATOM    340    N TYR    39     -10.042 -83.745   1.547  1.00  0.00      BSYN  
ATOM    341    H TYR    39      -9.374 -83.056   1.347  1.00  0.00      BSYN  
ATOM    342   CA TYR    39     -11.320 -83.811   0.761  1.00  0.00      BSYN  
ATOM    343   CB TYR    39     -12.034 -82.480   0.291  1.00  0.00      BSYN  
ATOM    344   CG TYR    39     -11.952 -81.315   1.184  1.00  0.00      BSYN  
ATOM    345  CD1 TYR    39     -12.751 -81.224   2.255  1.00  0.00      BSYN  
ATOM    346  CE1 TYR    39     -12.751 -80.117   3.059  1.00  0.00      BSYN  
ATOM    347  CD2 TYR    39     -11.084 -80.257   0.859  1.00  0.00      BSYN  
ATOM    348  CE2 TYR    39     -11.108 -79.160   1.696  1.00  0.00      BSYN  
ATOM    349   CZ TYR    39     -11.962 -79.146   2.762  1.00  0.00      BSYN  
ATOM    350   OH TYR    39     -12.071 -78.168   3.706  1.00  0.00      BSYN  
ATOM    351   HH TYR    39     -12.872 -78.368   4.197  1.00  0.00      BSYN  
ATOM    352    C TYR    39     -10.991 -84.753  -0.402  1.00  0.00      BSYN  
ATOM    353    O TYR    39     -10.555 -84.260  -1.482  1.00  0.00      BSYN  
ATOM    354    N VAL    40     -11.181 -86.047  -0.171  1.00  0.00      BSYN  
ATOM    355    H VAL    40     -11.561 -86.402   0.659  1.00  0.00      BSYN  
ATOM    356   CA VAL    40     -10.801 -87.180  -1.063  1.00  0.00      BSYN  
ATOM    357   CB VAL    40      -9.642 -88.054  -0.604  1.00  0.00      BSYN  
ATOM    358  CG1 VAL    40      -8.429 -87.118  -0.667  1.00  0.00      BSYN  
ATOM    359  CG2 VAL    40      -9.808 -88.486   0.755  1.00  0.00      BSYN  
ATOM    360    C VAL    40     -11.973 -87.917  -1.652  1.00  0.00      BSYN  
ATOM    361    O VAL    40     -12.593 -88.785  -1.075  1.00  0.00      BSYN  
ATOM    362    N GLY    41     -12.593 -87.466  -2.757  1.00  0.00      BSYN  
ATOM    363    H GLY    41     -13.413 -87.951  -2.986  1.00  0.00      BSYN  
ATOM    364   CA GLY    41     -12.018 -86.529  -3.739  1.00  0.00      BSYN  
ATOM    365    C GLY    41     -11.317 -87.304  -4.848  1.00  0.00      BSYN  
ATOM    366    O GLY    41     -10.879 -88.433  -4.617  1.00  0.00      BSYN  
ATOM    367    N SER    42     -10.922 -86.576  -5.945  1.00  0.00      BSYN  
ATOM    368    H SER    42     -10.751 -85.623  -5.794  1.00  0.00      BSYN  
ATOM    369   CA SER    42     -10.723 -87.118  -7.290  1.00  0.00      BSYN  
ATOM    370   CB SER    42     -11.969 -87.629  -7.908  1.00  0.00      BSYN  
ATOM    371   OG SER    42     -13.028 -86.768  -7.446  1.00  0.00      BSYN  
ATOM    372   HG SER    42     -13.106 -85.851  -7.720  1.00  0.00      BSYN  
ATOM    373    C SER    42      -9.992 -86.213  -8.278  1.00  0.00      BSYN  
ATOM    374    O SER    42      -8.843 -86.315  -8.139  1.00  0.00      BSYN  
ATOM    375    N LYS    43     -10.624 -85.235  -9.059  1.00  0.00      BSYN  
ATOM    376    H LYS    43     -11.600 -85.146  -9.052  1.00  0.00      BSYN  
ATOM    377   CA LYS    43      -9.896 -84.218  -9.820  1.00  0.00      BSYN  
ATOM    378   CB LYS    43      -9.636 -84.618 -11.349  1.00  0.00      BSYN  
ATOM    379   CG LYS    43     -10.908 -84.774 -12.073  1.00  0.00      BSYN  
ATOM    380   CD LYS    43     -10.670 -85.075 -13.543  1.00  0.00      BSYN  
ATOM    381   CE LYS    43     -10.078 -86.471 -13.839  1.00  0.00      BSYN  
ATOM    382   NZ LYS    43     -11.000 -87.598 -13.543  1.00  0.00      BSYN  
ATOM    383  HZ1 LYS    43     -10.683 -88.527 -13.888  1.00  0.00      BSYN  
ATOM    384  HZ2 LYS    43     -11.080 -87.661 -12.509  1.00  0.00      BSYN  
ATOM    385  HZ3 LYS    43     -11.968 -87.403 -13.870  1.00  0.00      BSYN  
ATOM    386    C LYS    43     -10.441 -82.756  -9.811  1.00  0.00      BSYN  
ATOM    387    O LYS    43     -11.154 -82.536  -8.766  1.00  0.00      BSYN  
ATOM    388    N THR    44     -10.153 -81.724 -10.656  1.00  0.00      BSYN  
ATOM    389    H THR    44      -9.278 -81.623 -11.087  1.00  0.00      BSYN  
ATOM    390   CA THR    44     -10.730 -80.454 -10.741  1.00  0.00      BSYN  
ATOM    391   CB THR    44      -9.729 -79.203 -10.712  1.00  0.00      BSYN  
ATOM    392  OG1 THR    44      -8.677 -79.420 -11.577  1.00  0.00      BSYN  
ATOM    393  HG1 THR    44      -8.137 -78.635 -11.693  1.00  0.00      BSYN  
ATOM    394  CG2 THR    44      -9.204 -78.871  -9.342  1.00  0.00      BSYN  
ATOM    395    C THR    44     -11.658 -80.145 -11.895  1.00  0.00      BSYN  
ATOM    396    O THR    44     -11.268 -79.800 -13.032  1.00  0.00      BSYN  
ATOM    397    N ARG    45     -12.911 -80.012 -11.428  1.00  0.00      BSYN  
ATOM    398    H ARG    45     -13.139 -79.690 -10.531  1.00  0.00      BSYN  
ATOM    399   CA ARG    45     -14.089 -80.093 -12.247  1.00  0.00      BSYN  
ATOM    400   CB ARG    45     -14.634 -81.493 -12.293  1.00  0.00      BSYN  
ATOM    401   CG ARG    45     -15.218 -82.064 -11.024  1.00  0.00      BSYN  
ATOM    402   CD ARG    45     -15.763 -83.525 -11.259  1.00  0.00      BSYN  
ATOM    403   NE ARG    45     -14.818 -84.648 -11.389  1.00  0.00      BSYN  
ATOM    404   HE ARG    45     -14.236 -84.498 -12.163  1.00  0.00      BSYN  
ATOM    405   CZ ARG    45     -14.793 -85.621 -10.484  1.00  0.00      BSYN  
ATOM    406  NH1 ARG    45     -14.258 -86.793 -10.810  1.00  0.00      BSYN  
ATOM    407 HH11 ARG    45     -14.554 -87.556 -10.235  1.00  0.00      BSYN  
ATOM    408 HH12 ARG    45     -13.874 -86.917 -11.724  1.00  0.00      BSYN  
ATOM    409  NH2 ARG    45     -15.242 -85.387  -9.282  1.00  0.00      BSYN  
ATOM    410 HH21 ARG    45     -15.254 -86.162  -8.651  1.00  0.00      BSYN  
ATOM    411 HH22 ARG    45     -15.581 -84.465  -9.094  1.00  0.00      BSYN  
ATOM    412    C ARG    45     -15.190 -79.194 -11.817  1.00  0.00      BSYN  
ATOM    413    O ARG    45     -15.055 -78.796 -10.665  1.00  0.00      BSYN  
ATOM    414    N GLU    46     -16.082 -78.883 -12.670  1.00  0.00      BSYN  
ATOM    415    H GLU    46     -16.001 -79.060 -13.630  1.00  0.00      BSYN  
ATOM    416   CA GLU    46     -17.128 -77.958 -12.178  1.00  0.00      BSYN  
ATOM    417   CB GLU    46     -17.987 -77.420 -13.340  1.00  0.00      BSYN  
ATOM    418   CG GLU    46     -17.129 -76.654 -14.341  1.00  0.00      BSYN  
ATOM    419   CD GLU    46     -17.980 -76.331 -15.584  1.00  0.00      BSYN  
ATOM    420  OE1 GLU    46     -18.901 -75.498 -15.505  1.00  0.00      BSYN  
ATOM    421  OE2 GLU    46     -17.790 -77.088 -16.559  1.00  0.00      BSYN  
ATOM    422    C GLU    46     -18.032 -78.545 -11.189  1.00  0.00      BSYN  
ATOM    423    O GLU    46     -18.855 -79.478 -11.465  1.00  0.00      BSYN  
ATOM    424    N GLY    47     -17.677 -78.245  -9.951  1.00  0.00      BSYN  
ATOM    425    H GLY    47     -17.001 -77.555  -9.785  1.00  0.00      BSYN  
ATOM    426   CA GLY    47     -18.325 -78.457  -8.708  1.00  0.00      BSYN  
ATOM    427    C GLY    47     -19.742 -77.790  -8.603  1.00  0.00      BSYN  
ATOM    428    O GLY    47     -19.862 -76.604  -8.169  1.00  0.00      BSYN  
ATOM    429    N VAL    48     -20.845 -78.587  -8.945  1.00  0.00      BSYN  
ATOM    430    H VAL    48     -20.768 -79.437  -9.426  1.00  0.00      BSYN  
ATOM    431   CA VAL    48     -22.205 -78.151  -8.843  1.00  0.00      BSYN  
ATOM    432   CB VAL    48     -22.872 -77.631 -10.127  1.00  0.00      BSYN  
ATOM    433  CG1 VAL    48     -22.890 -76.079 -10.024  1.00  0.00      BSYN  
ATOM    434  CG2 VAL    48     -22.385 -77.978 -11.619  1.00  0.00      BSYN  
ATOM    435    C VAL    48     -22.970 -79.407  -8.420  1.00  0.00      BSYN  
ATOM    436    O VAL    48     -22.699 -80.557  -8.704  1.00  0.00      BSYN  
ATOM    437    N VAL    49     -23.864 -78.953  -7.552  1.00  0.00      BSYN  
ATOM    438    H VAL    49     -24.064 -77.995  -7.491  1.00  0.00      BSYN  
ATOM    439   CA VAL    49     -24.541 -79.853  -6.636  1.00  0.00      BSYN  
ATOM    440   CB VAL    49     -24.987 -79.308  -5.303  1.00  0.00      BSYN  
ATOM    441  CG1 VAL    49     -23.859 -78.779  -4.502  1.00  0.00      BSYN  
ATOM    442  CG2 VAL    49     -26.260 -78.434  -5.279  1.00  0.00      BSYN  
ATOM    443    C VAL    49     -25.677 -80.722  -7.091  1.00  0.00      BSYN  
ATOM    444    O VAL    49     -26.603 -80.192  -7.775  1.00  0.00      BSYN  
ATOM    445    N GLN    50     -25.501 -81.998  -6.888  1.00  0.00      BSYN  
ATOM    446    H GLN    50     -24.931 -82.322  -6.159  1.00  0.00      BSYN  
ATOM    447   CA GLN    50     -26.461 -83.050  -7.402  1.00  0.00      BSYN  
ATOM    448   CB GLN    50     -25.793 -84.044  -8.348  1.00  0.00      BSYN  
ATOM    449   CG GLN    50     -26.753 -85.208  -8.787  1.00  0.00      BSYN  
ATOM    450   CD GLN    50     -27.669 -84.581  -9.880  1.00  0.00      BSYN  
ATOM    451  OE1 GLN    50     -28.776 -84.207  -9.606  1.00  0.00      BSYN  
ATOM    452  NE2 GLN    50     -27.174 -84.489 -11.102  1.00  0.00      BSYN  
ATOM    453 HE21 GLN    50     -27.903 -84.240 -11.708  1.00  0.00      BSYN  
ATOM    454 HE22 GLN    50     -26.234 -84.592 -11.361  1.00  0.00      BSYN  
ATOM    455    C GLN    50     -27.116 -83.603  -6.197  1.00  0.00      BSYN  
ATOM    456    O GLN    50     -26.472 -84.344  -5.474  1.00  0.00      BSYN  
ATOM    457    N GLY    51     -28.390 -83.353  -5.872  1.00  0.00      BSYN  
ATOM    458    H GLY    51     -28.859 -82.764  -6.499  1.00  0.00      BSYN  
ATOM    459   CA GLY    51     -29.090 -83.986  -4.802  1.00  0.00      BSYN  
ATOM    460    C GLY    51     -28.570 -83.403  -3.479  1.00  0.00      BSYN  
ATOM    461    O GLY    51     -29.302 -82.517  -2.917  1.00  0.00      BSYN  
ATOM    462    N VAL    52     -27.366 -83.715  -2.972  1.00  0.00      BSYN  
ATOM    463    H VAL    52     -26.789 -84.392  -3.383  1.00  0.00      BSYN  
ATOM    464   CA VAL    52     -26.749 -83.088  -1.802  1.00  0.00      BSYN  
ATOM    465   CB VAL    52     -25.786 -84.077  -1.106  1.00  0.00      BSYN  
ATOM    466  CG1 VAL    52     -25.528 -83.749   0.365  1.00  0.00      BSYN  
ATOM    467  CG2 VAL    52     -26.502 -85.401  -1.080  1.00  0.00      BSYN  
ATOM    468    C VAL    52     -26.055 -81.733  -2.020  1.00  0.00      BSYN  
ATOM    469    O VAL    52     -25.291 -81.551  -2.995  1.00  0.00      BSYN  
ATOM    470    N ALA    53     -26.118 -80.713  -1.183  1.00  0.00      BSYN  
ATOM    471    H ALA    53     -25.356 -80.098  -1.176  1.00  0.00      BSYN  
ATOM    472   CA ALA    53     -27.062 -80.644  -0.074  1.00  0.00      BSYN  
ATOM    473   CB ALA    53     -26.676 -79.712   1.056  1.00  0.00      BSYN  
ATOM    474    C ALA    53     -28.393 -80.214  -0.501  1.00  0.00      BSYN  
ATOM    475    O ALA    53     -29.398 -80.704   0.087  1.00  0.00      BSYN  
ATOM    476    N SER    54     -28.483 -79.280  -1.435  1.00  0.00      BSYN  
ATOM    477    H SER    54     -27.748 -79.166  -2.073  1.00  0.00      BSYN  
ATOM    478   CA SER    54     -29.678 -78.685  -1.866  1.00  0.00      BSYN  
ATOM    479   CB SER    54     -29.471 -77.191  -2.281  1.00  0.00      BSYN  
ATOM    480   OG SER    54     -28.499 -76.488  -1.481  1.00  0.00      BSYN  
ATOM    481   HG SER    54     -27.931 -77.206  -1.192  1.00  0.00      BSYN  
ATOM    482    C SER    54     -30.209 -79.377  -3.055  1.00  0.00      BSYN  
ATOM    483    O SER    54     -29.568 -79.441  -4.055  1.00  0.00      BSYN  
ATOM    484    N VAL    55     -31.443 -80.047  -2.879  1.00  0.00      BSYN  
ATOM    485    H VAL    55     -31.908 -80.035  -2.017  1.00  0.00      BSYN  
ATOM    486   CA VAL    55     -31.954 -80.986  -3.816  1.00  0.00      BSYN  
ATOM    487   CB VAL    55     -33.306 -81.630  -3.333  1.00  0.00      BSYN  
ATOM    488  CG1 VAL    55     -33.668 -82.689  -4.312  1.00  0.00      BSYN  
ATOM    489  CG2 VAL    55     -33.370 -82.267  -1.985  1.00  0.00      BSYN  
ATOM    490    C VAL    55     -32.148 -80.372  -5.286  1.00  0.00      BSYN  
ATOM    491    O VAL    55     -33.012 -79.550  -5.413  1.00  0.00      BSYN  
ATOM    492    N ALA    56     -31.558 -80.974  -6.364  1.00  0.00      BSYN  
ATOM    493    H ALA    56     -31.277 -81.881  -6.124  1.00  0.00      BSYN  
ATOM    494   CA ALA    56     -31.536 -80.248  -7.542  1.00  0.00      BSYN  
ATOM    495   CB ALA    56     -30.257 -80.746  -8.234  1.00  0.00      BSYN  
ATOM    496    C ALA    56     -32.764 -80.535  -8.467  1.00  0.00      BSYN  
ATOM    497    O ALA    56     -33.027 -79.703  -9.320  1.00  0.00      BSYN  
ATOM    498    N GLU    57     -33.472 -81.654  -8.188  1.00  0.00      BSYN  
ATOM    499    H GLU    57     -33.063 -82.327  -7.604  1.00  0.00      BSYN  
ATOM    500   CA GLU    57     -34.606 -82.022  -9.151  1.00  0.00      BSYN  
ATOM    501   CB GLU    57     -34.594 -83.428  -9.731  1.00  0.00      BSYN  
ATOM    502   CG GLU    57     -33.403 -83.921 -10.349  1.00  0.00      BSYN  
ATOM    503   CD GLU    57     -32.839 -85.072  -9.670  1.00  0.00      BSYN  
ATOM    504  OE1 GLU    57     -32.071 -84.952  -8.694  1.00  0.00      BSYN  
ATOM    505  OE2 GLU    57     -33.153 -86.185  -9.969  1.00  0.00      BSYN  
ATOM    506    C GLU    57     -35.968 -81.623  -8.508  1.00  0.00      BSYN  
ATOM    507    O GLU    57     -36.943 -82.473  -8.732  1.00  0.00      BSYN  
ATOM    508    N LYS    58     -36.186 -80.338  -8.007  1.00  0.00      BSYN  
ATOM    509    H LYS    58     -35.845 -79.466  -8.297  1.00  0.00      BSYN  
ATOM    510   CA LYS    58     -37.186 -80.028  -6.938  1.00  0.00      BSYN  
ATOM    511   CB LYS    58     -36.863 -80.542  -5.537  1.00  0.00      BSYN  
ATOM    512   CG LYS    58     -37.968 -80.227  -4.697  1.00  0.00      BSYN  
ATOM    513   CD LYS    58     -37.643 -80.988  -3.372  1.00  0.00      BSYN  
ATOM    514   CE LYS    58     -38.025 -82.401  -3.571  1.00  0.00      BSYN  
ATOM    515   NZ LYS    58     -39.459 -82.700  -3.671  1.00  0.00      BSYN  
ATOM    516  HZ1 LYS    58     -40.015 -82.102  -3.028  1.00  0.00      BSYN  
ATOM    517  HZ2 LYS    58     -39.966 -82.525  -4.562  1.00  0.00      BSYN  
ATOM    518  HZ3 LYS    58     -39.547 -83.735  -3.612  1.00  0.00      BSYN  
ATOM    519    C LYS    58     -37.036 -78.514  -6.942  1.00  0.00      BSYN  
ATOM    520    O LYS    58     -38.103 -77.876  -7.095  1.00  0.00      BSYN  
ATOM    521    N THR    59     -35.911 -77.845  -6.778  1.00  0.00      BSYN  
ATOM    522    H THR    59     -35.103 -78.388  -6.665  1.00  0.00      BSYN  
ATOM    523   CA THR    59     -35.895 -76.349  -6.998  1.00  0.00      BSYN  
ATOM    524   CB THR    59     -35.036 -75.760  -5.919  1.00  0.00      BSYN  
ATOM    525  OG1 THR    59     -33.706 -76.254  -5.713  1.00  0.00      BSYN  
ATOM    526  HG1 THR    59     -33.371 -76.728  -6.477  1.00  0.00      BSYN  
ATOM    527  CG2 THR    59     -35.858 -75.609  -4.636  1.00  0.00      BSYN  
ATOM    528    C THR    59     -35.242 -76.008  -8.363  1.00  0.00      BSYN  
ATOM    529    O THR    59     -34.032 -75.854  -8.650  1.00  0.00      BSYN  
ATOM    530    N LYS    60     -36.145 -75.804  -9.356  1.00  0.00      BSYN  
ATOM    531    H LYS    60     -37.092 -75.930  -9.139  1.00  0.00      BSYN  
ATOM    532   CA LYS    60     -35.772 -75.377 -10.711  1.00  0.00      BSYN  
ATOM    533   CB LYS    60     -37.003 -75.539 -11.667  1.00  0.00      BSYN  
ATOM    534   CG LYS    60     -37.797 -76.820 -11.885  1.00  0.00      BSYN  
ATOM    535   CD LYS    60     -38.957 -76.456 -12.733  1.00  0.00      BSYN  
ATOM    536   CE LYS    60     -39.860 -77.457 -13.343  1.00  0.00      BSYN  
ATOM    537   NZ LYS    60     -39.822 -77.293 -14.783  1.00  0.00      BSYN  
ATOM    538  HZ1 LYS    60     -39.693 -76.294 -15.043  1.00  0.00      BSYN  
ATOM    539  HZ2 LYS    60     -39.151 -77.937 -15.250  1.00  0.00      BSYN  
ATOM    540  HZ3 LYS    60     -40.687 -77.621 -15.258  1.00  0.00      BSYN  
ATOM    541    C LYS    60     -35.354 -73.824 -10.762  1.00  0.00      BSYN  
ATOM    542    O LYS    60     -35.887 -72.988 -10.012  1.00  0.00      BSYN  
ATOM    543    N GLU    61     -34.488 -73.459 -11.747  1.00  0.00      BSYN  
ATOM    544    H GLU    61     -34.051 -74.185 -12.238  1.00  0.00      BSYN  
ATOM    545   CA GLU    61     -34.071 -72.085 -11.950  1.00  0.00      BSYN  
ATOM    546   CB GLU    61     -32.767 -71.771 -11.260  1.00  0.00      BSYN  
ATOM    547   CG GLU    61     -33.004 -70.678 -10.149  1.00  0.00      BSYN  
ATOM    548   CD GLU    61     -31.842 -70.581  -9.280  1.00  0.00      BSYN  
ATOM    549  OE1 GLU    61     -31.353 -71.541  -8.670  1.00  0.00      BSYN  
ATOM    550  OE2 GLU    61     -31.369 -69.474  -9.063  1.00  0.00      BSYN  
ATOM    551    C GLU    61     -33.848 -72.013 -13.481  1.00  0.00      BSYN  
ATOM    552    O GLU    61     -32.941 -72.691 -14.084  1.00  0.00      BSYN  
ATOM    553    N GLN    62     -34.623 -71.125 -14.169  1.00  0.00      BSYN  
ATOM    554    H GLN    62     -35.475 -70.837 -13.779  1.00  0.00      BSYN  
ATOM    555   CA GLN    62     -34.372 -70.752 -15.454  1.00  0.00      BSYN  
ATOM    556   CB GLN    62     -35.300 -71.484 -16.412  1.00  0.00      BSYN  
ATOM    557   CG GLN    62     -34.896 -71.448 -17.892  1.00  0.00      BSYN  
ATOM    558   CD GLN    62     -35.858 -72.091 -18.881  1.00  0.00      BSYN  
ATOM    559  OE1 GLN    62     -35.515 -72.237 -19.955  1.00  0.00      BSYN  
ATOM    560  NE2 GLN    62     -37.128 -72.241 -18.732  1.00  0.00      BSYN  
ATOM    561 HE21 GLN    62     -37.689 -71.869 -18.020  1.00  0.00      BSYN  
ATOM    562 HE22 GLN    62     -37.571 -72.848 -19.360  1.00  0.00      BSYN  
ATOM    563    C GLN    62     -34.208 -69.308 -15.794  1.00  0.00      BSYN  
ATOM    564    O GLN    62     -35.172 -68.544 -16.034  1.00  0.00      BSYN  
ATOM    565    N ALA    63     -32.992 -68.812 -15.850  1.00  0.00      BSYN  
ATOM    566    H ALA    63     -32.190 -69.343 -16.035  1.00  0.00      BSYN  
ATOM    567   CA ALA    63     -32.828 -67.367 -15.820  1.00  0.00      BSYN  
ATOM    568   CB ALA    63     -32.261 -67.070 -14.402  1.00  0.00      BSYN  
ATOM    569    C ALA    63     -32.027 -66.721 -16.943  1.00  0.00      BSYN  
ATOM    570    O ALA    63     -31.750 -67.346 -17.998  1.00  0.00      BSYN  
ATOM    571    N SER    64     -31.981 -65.384 -16.864  1.00  0.00      BSYN  
ATOM    572    H SER    64     -32.473 -64.826 -16.227  1.00  0.00      BSYN  
ATOM    573   CA SER    64     -31.095 -64.647 -17.732  1.00  0.00      BSYN  
ATOM    574   CB SER    64     -31.789 -63.232 -17.980  1.00  0.00      BSYN  
ATOM    575   OG SER    64     -31.039 -62.244 -18.705  1.00  0.00      BSYN  
ATOM    576   HG SER    64     -30.083 -62.241 -18.619  1.00  0.00      BSYN  
ATOM    577    C SER    64     -29.770 -64.604 -17.139  1.00  0.00      BSYN  
ATOM    578    O SER    64     -28.801 -65.157 -17.691  1.00  0.00      BSYN  
ATOM    579    N HIS    65     -29.584 -63.889 -16.009  1.00  0.00      BSYN  
ATOM    580    H HIS    65     -30.318 -63.274 -15.800  1.00  0.00      BSYN  
ATOM    581   CA HIS    65     -28.409 -64.063 -15.249  1.00  0.00      BSYN  
ATOM    582   CB HIS    65     -27.713 -62.825 -14.675  1.00  0.00      BSYN  
ATOM    583   CG HIS    65     -28.656 -61.830 -14.064  1.00  0.00      BSYN  
ATOM    584  ND1 HIS    65     -29.764 -61.999 -13.416  1.00  0.00      BSYN  
ATOM    585  HD1 HIS    65     -29.959 -62.791 -12.872  1.00  0.00      BSYN  
ATOM    586  CD2 HIS    65     -28.601 -60.486 -14.315  1.00  0.00      BSYN  
ATOM    587  NE2 HIS    65     -29.674 -59.937 -13.884  1.00  0.00      BSYN  
ATOM    588  CE1 HIS    65     -30.475 -60.912 -13.396  1.00  0.00      BSYN  
ATOM    589    C HIS    65     -28.696 -65.135 -14.317  1.00  0.00      BSYN  
ATOM    590    O HIS    65     -29.427 -64.957 -13.370  1.00  0.00      BSYN  
ATOM    591    N LEU    66     -28.076 -66.329 -14.542  1.00  0.00      BSYN  
ATOM    592    H LEU    66     -27.533 -66.397 -15.355  1.00  0.00      BSYN  
ATOM    593   CA LEU    66     -28.343 -67.436 -13.709  1.00  0.00      BSYN  
ATOM    594   CB LEU    66     -28.410 -68.732 -14.621  1.00  0.00      BSYN  
ATOM    595   CG LEU    66     -28.787 -70.088 -14.050  1.00  0.00      BSYN  
ATOM    596  CD1 LEU    66     -30.328 -70.441 -13.846  1.00  0.00      BSYN  
ATOM    597  CD2 LEU    66     -28.271 -71.113 -14.953  1.00  0.00      BSYN  
ATOM    598    C LEU    66     -27.153 -67.512 -12.666  1.00  0.00      BSYN  
ATOM    599    O LEU    66     -26.252 -68.331 -12.766  1.00  0.00      BSYN  
ATOM    600    N GLY    67     -27.029 -66.566 -11.753  1.00  0.00      BSYN  
ATOM    601    H GLY    67     -27.748 -65.902 -11.803  1.00  0.00      BSYN  
ATOM    602   CA GLY    67     -25.967 -66.445 -10.837  1.00  0.00      BSYN  
ATOM    603    C GLY    67     -26.034 -65.132 -10.056  1.00  0.00      BSYN  
ATOM    604    O GLY    67     -27.123 -64.766  -9.547  1.00  0.00      BSYN  
ATOM    605    N GLY    68     -24.981 -64.327  -9.829  1.00  0.00      BSYN  
ATOM    606    H GLY    68     -25.221 -63.576  -9.246  1.00  0.00      BSYN  
ATOM    607   CA GLY    68     -23.616 -64.604 -10.201  1.00  0.00      BSYN  
ATOM    608    C GLY    68     -22.640 -63.607  -9.608  1.00  0.00      BSYN  
ATOM    609    O GLY    68     -23.009 -62.940  -8.670  1.00  0.00      BSYN  
ATOM    610    N ALA    69     -21.479 -63.425 -10.216  1.00  0.00      BSYN  
ATOM    611    H ALA    69     -21.291 -63.965 -11.012  1.00  0.00      BSYN  
ATOM    612   CA ALA    69     -20.578 -62.324  -9.734  1.00  0.00      BSYN  
ATOM    613   CB ALA    69     -19.146 -62.855  -9.894  1.00  0.00      BSYN  
ATOM    614    C ALA    69     -20.481 -60.892 -10.272  1.00  0.00      BSYN  
ATOM    615    O ALA    69     -20.908 -60.476 -11.338  1.00  0.00      BSYN  
ATOM    616    N VAL    70     -19.801 -60.034  -9.466  1.00  0.00      BSYN  
ATOM    617    H VAL    70     -19.245 -60.417  -8.756  1.00  0.00      BSYN  
ATOM    618   CA VAL    70     -19.804 -58.611  -9.796  1.00  0.00      BSYN  
ATOM    619   CB VAL    70     -19.851 -57.688  -8.518  1.00  0.00      BSYN  
ATOM    620  CG1 VAL    70     -20.107 -56.260  -8.928  1.00  0.00      BSYN  
ATOM    621  CG2 VAL    70     -20.905 -57.981  -7.542  1.00  0.00      BSYN  
ATOM    622    C VAL    70     -18.415 -58.456 -10.416  1.00  0.00      BSYN  
ATOM    623    O VAL    70     -17.361 -58.815  -9.885  1.00  0.00      BSYN  
ATOM    624    N PHE    71     -18.379 -57.860 -11.630  1.00  0.00      BSYN  
ATOM    625    H PHE    71     -19.195 -57.463 -12.000  1.00  0.00      BSYN  
ATOM    626   CA PHE    71     -17.148 -57.559 -12.418  1.00  0.00      BSYN  
ATOM    627   CB PHE    71     -17.380 -57.989 -14.030  1.00  0.00      BSYN  
ATOM    628   CG PHE    71     -17.838 -59.391 -14.344  1.00  0.00      BSYN  
ATOM    629  CD1 PHE    71     -18.128 -59.821 -15.542  1.00  0.00      BSYN  
ATOM    630  CD2 PHE    71     -17.757 -60.253 -13.265  1.00  0.00      BSYN  
ATOM    631  CE1 PHE    71     -18.357 -61.164 -15.727  1.00  0.00      BSYN  
ATOM    632  CE2 PHE    71     -18.093 -61.588 -13.420  1.00  0.00      BSYN  
ATOM    633   CZ PHE    71     -18.239 -62.108 -14.734  1.00  0.00      BSYN  
ATOM    634    C PHE    71     -16.495 -56.273 -12.325  1.00  0.00      BSYN  
ATOM    635    O PHE    71     -16.916 -55.400 -13.154  1.00  0.00      BSYN  
ATOM    636    N SER    72     -15.483 -56.135 -11.429  1.00  0.00      BSYN  
ATOM    637    H SER    72     -15.082 -56.953 -11.069  1.00  0.00      BSYN  
ATOM    638   CA SER    72     -14.706 -54.959 -11.326  1.00  0.00      BSYN  
ATOM    639   CB SER    72     -15.663 -54.005 -10.560  1.00  0.00      BSYN  
ATOM    640   OG SER    72     -16.877 -53.326 -11.047  1.00  0.00      BSYN  
ATOM    641   HG SER    72     -17.084 -53.668 -11.919  1.00  0.00      BSYN  
ATOM    642    C SER    72     -13.399 -55.187 -10.549  1.00  0.00      BSYN  
ATOM    643    O SER    72     -12.999 -56.297 -10.442  1.00  0.00      BSYN  
ATOM    644    N GLY    73     -12.708 -54.124 -10.102  1.00  0.00      BSYN  
ATOM    645    H GLY    73     -13.191 -53.277 -10.007  1.00  0.00      BSYN  
ATOM    646   CA GLY    73     -11.365 -54.271  -9.516  1.00  0.00      BSYN  
ATOM    647    C GLY    73     -10.633 -52.933  -9.744  1.00  0.00      BSYN  
ATOM    648    O GLY    73     -10.979 -52.084  -8.905  1.00  0.00      BSYN  
ATOM    649    N ALA    74      -9.485 -52.854 -10.493  1.00  0.00      BSYN  
ATOM    650    H ALA    74      -9.277 -53.763 -10.795  1.00  0.00      BSYN  
ATOM    651   CA ALA    74      -8.749 -51.651 -10.577  1.00  0.00      BSYN  
ATOM    652   CB ALA    74      -7.317 -51.941 -11.117  1.00  0.00      BSYN  
ATOM    653    C ALA    74      -9.386 -50.689 -11.629  1.00  0.00      BSYN  
ATOM    654    O ALA    74      -8.983 -49.527 -11.794  1.00  0.00      BSYN  
ATOM    655    N GLY    75     -10.423 -51.221 -12.272  1.00  0.00      BSYN  
ATOM    656    H GLY    75     -10.523 -52.152 -11.984  1.00  0.00      BSYN  
ATOM    657   CA GLY    75     -11.267 -50.512 -13.114  1.00  0.00      BSYN  
ATOM    658    C GLY    75     -12.250 -51.457 -13.780  1.00  0.00      BSYN  
ATOM    659    O GLY    75     -12.144 -52.705 -13.635  1.00  0.00      BSYN  
ATOM    660    N ASN    76     -13.036 -50.960 -14.791  1.00  0.00      BSYN  
ATOM    661    H ASN    76     -13.262 -50.008 -14.859  1.00  0.00      BSYN  
ATOM    662   CA ASN    76     -13.880 -51.894 -15.592  1.00  0.00      BSYN  
ATOM    663   CB ASN    76     -15.308 -51.534 -15.590  1.00  0.00      BSYN  
ATOM    664   CG ASN    76     -16.069 -51.277 -14.274  1.00  0.00      BSYN  
ATOM    665  OD1 ASN    76     -16.102 -50.153 -13.813  1.00  0.00      BSYN  
ATOM    666  ND2 ASN    76     -16.645 -52.302 -13.641  1.00  0.00      BSYN  
ATOM    667 HD21 ASN    76     -16.701 -53.200 -14.029  1.00  0.00      BSYN  
ATOM    668 HD22 ASN    76     -16.860 -52.119 -12.703  1.00  0.00      BSYN  
ATOM    669    C ASN    76     -13.358 -51.663 -16.999  1.00  0.00      BSYN  
ATOM    670    O ASN    76     -13.520 -50.609 -17.612  1.00  0.00      BSYN  
ATOM    671    N ILE    77     -12.649 -52.571 -17.634  1.00  0.00      BSYN  
ATOM    672    H ILE    77     -12.103 -52.315 -18.406  1.00  0.00      BSYN  
ATOM    673   CA ILE    77     -12.783 -53.941 -17.336  1.00  0.00      BSYN  
ATOM    674   CB ILE    77     -13.645 -54.677 -18.484  1.00  0.00      BSYN  
ATOM    675  CG2 ILE    77     -13.500 -56.196 -18.559  1.00  0.00      BSYN  
ATOM    676  CG1 ILE    77     -15.123 -54.377 -18.174  1.00  0.00      BSYN  
ATOM    677   CD ILE    77     -15.921 -54.986 -16.941  1.00  0.00      BSYN  
ATOM    678    C ILE    77     -11.444 -54.570 -17.076  1.00  0.00      BSYN  
ATOM    679    O ILE    77     -10.526 -54.504 -17.819  1.00  0.00      BSYN  
ATOM    680    N ALA    78     -11.420 -55.386 -16.004  1.00  0.00      BSYN  
ATOM    681    H ALA    78     -12.270 -55.705 -15.634  1.00  0.00      BSYN  
ATOM    682   CA ALA    78     -10.227 -55.866 -15.325  1.00  0.00      BSYN  
ATOM    683   CB ALA    78     -10.206 -55.320 -13.853  1.00  0.00      BSYN  
ATOM    684    C ALA    78     -10.092 -57.305 -15.481  1.00  0.00      BSYN  
ATOM    685    O ALA    78      -9.119 -57.909 -15.104  1.00  0.00      BSYN  
ATOM    686    N ALA    79     -11.068 -57.966 -16.009  1.00  0.00      BSYN  
ATOM    687    H ALA    79     -11.923 -57.486 -16.008  1.00  0.00      BSYN  
ATOM    688   CA ALA    79     -11.002 -59.350 -16.555  1.00  0.00      BSYN  
ATOM    689   CB ALA    79     -10.994 -60.244 -15.198  1.00  0.00      BSYN  
ATOM    690    C ALA    79     -12.275 -59.668 -17.321  1.00  0.00      BSYN  
ATOM    691    O ALA    79     -13.414 -59.407 -17.037  1.00  0.00      BSYN  
ATOM    692    N ALA    80     -11.852 -60.506 -18.289  1.00  0.00      BSYN  
ATOM    693    H ALA    80     -10.946 -60.878 -18.326  1.00  0.00      BSYN  
ATOM    694   CA ALA    80     -12.706 -60.941 -19.334  1.00  0.00      BSYN  
ATOM    695   CB ALA    80     -11.986 -60.681 -20.686  1.00  0.00      BSYN  
ATOM    696    C ALA    80     -12.972 -62.359 -19.234  1.00  0.00      BSYN  
ATOM    697    O ALA    80     -12.097 -63.128 -19.375  1.00  0.00      BSYN  
ATOM    698    N THR    81     -14.181 -62.699 -18.749  1.00  0.00      BSYN  
ATOM    699    H THR    81     -14.915 -62.049 -18.742  1.00  0.00      BSYN  
ATOM    700   CA THR    81     -14.379 -63.945 -18.021  1.00  0.00      BSYN  
ATOM    701   CB THR    81     -15.219 -63.783 -16.684  1.00  0.00      BSYN  
ATOM    702  OG1 THR    81     -14.313 -63.036 -15.873  1.00  0.00      BSYN  
ATOM    703  HG1 THR    81     -14.623 -62.833 -14.988  1.00  0.00      BSYN  
ATOM    704  CG2 THR    81     -15.570 -65.110 -16.001  1.00  0.00      BSYN  
ATOM    705    C THR    81     -14.936 -65.073 -18.951  1.00  0.00      BSYN  
ATOM    706    O THR    81     -16.031 -64.943 -19.567  1.00  0.00      BSYN  
ATOM    707    N GLY    82     -14.253 -66.222 -19.324  1.00  0.00      BSYN  
ATOM    708    H GLY    82     -14.586 -66.806 -20.038  1.00  0.00      BSYN  
ATOM    709   CA GLY    82     -13.105 -66.530 -18.522  1.00  0.00      BSYN  
ATOM    710    C GLY    82     -12.951 -67.912 -17.863  1.00  0.00      BSYN  
ATOM    711    O GLY    82     -13.560 -67.996 -16.800  1.00  0.00      BSYN  
ATOM    712    N LEU    83     -12.338 -69.034 -18.209  1.00  0.00      BSYN  
ATOM    713    H LEU    83     -12.761 -69.759 -17.705  1.00  0.00      BSYN  
ATOM    714   CA LEU    83     -11.464 -69.085 -19.358  1.00  0.00      BSYN  
ATOM    715   CB LEU    83     -10.171 -69.796 -19.138  1.00  0.00      BSYN  
ATOM    716   CG LEU    83      -8.901 -69.584 -19.887  1.00  0.00      BSYN  
ATOM    717  CD1 LEU    83      -8.785 -70.316 -21.129  1.00  0.00      BSYN  
ATOM    718  CD2 LEU    83      -8.803 -68.097 -19.969  1.00  0.00      BSYN  
ATOM    719    C LEU    83     -12.198 -69.510 -20.672  1.00  0.00      BSYN  
ATOM    720    O LEU    83     -13.250 -70.125 -20.496  1.00  0.00      BSYN  
ATOM    721    N VAL    84     -11.649 -69.258 -21.958  1.00  0.00      BSYN  
ATOM    722    H VAL    84     -10.815 -68.743 -21.969  1.00  0.00      BSYN  
ATOM    723   CA VAL    84     -12.300 -69.445 -23.192  1.00  0.00      BSYN  
ATOM    724   CB VAL    84     -12.241 -68.257 -24.036  1.00  0.00      BSYN  
ATOM    725  CG1 VAL    84     -13.519 -68.346 -25.068  1.00  0.00      BSYN  
ATOM    726  CG2 VAL    84     -12.244 -67.048 -23.133  1.00  0.00      BSYN  
ATOM    727    C VAL    84     -11.649 -70.709 -23.695  1.00  0.00      BSYN  
ATOM    728    O VAL    84     -10.456 -70.766 -23.824  1.00  0.00      BSYN  
ATOM    729    N LYS    85     -12.447 -71.775 -23.923  1.00  0.00      BSYN  
ATOM    730    H LYS    85     -13.390 -71.707 -23.665  1.00  0.00      BSYN  
ATOM    731   CA LYS    85     -11.997 -73.092 -24.334  1.00  0.00      BSYN  
ATOM    732   CB LYS    85     -11.767 -73.991 -23.080  1.00  0.00      BSYN  
ATOM    733   CG LYS    85     -10.473 -73.634 -22.313  1.00  0.00      BSYN  
ATOM    734   CD LYS    85     -10.228 -74.681 -21.223  1.00  0.00      BSYN  
ATOM    735   CE LYS    85      -8.800 -74.379 -20.696  1.00  0.00      BSYN  
ATOM    736   NZ LYS    85      -8.266 -75.632 -20.154  1.00  0.00      BSYN  
ATOM    737  HZ1 LYS    85      -7.547 -75.230 -19.519  1.00  0.00      BSYN  
ATOM    738  HZ2 LYS    85      -9.022 -76.142 -19.655  1.00  0.00      BSYN  
ATOM    739  HZ3 LYS    85      -7.921 -76.194 -20.958  1.00  0.00      BSYN  
ATOM    740    C LYS    85     -12.979 -73.658 -25.381  1.00  0.00      BSYN  
ATOM    741    O LYS    85     -12.606 -74.426 -26.291  1.00  0.00      BSYN  
ATOM    742    N ARG    86     -14.210 -73.153 -25.241  1.00  0.00      BSYN  
ATOM    743    H ARG    86     -14.401 -72.448 -24.588  1.00  0.00      BSYN  
ATOM    744   CA ARG    86     -15.207 -73.577 -26.147  1.00  0.00      BSYN  
ATOM    745   CB ARG    86     -16.004 -74.743 -25.622  1.00  0.00      BSYN  
ATOM    746   CG ARG    86     -16.771 -75.156 -26.941  1.00  0.00      BSYN  
ATOM    747   CD ARG    86     -18.173 -75.812 -26.779  1.00  0.00      BSYN  
ATOM    748   NE ARG    86     -18.757 -76.087 -28.127  1.00  0.00      BSYN  
ATOM    749   HE ARG    86     -18.572 -76.990 -28.460  1.00  0.00      BSYN  
ATOM    750   CZ ARG    86     -19.591 -75.196 -28.709  1.00  0.00      BSYN  
ATOM    751  NH1 ARG    86     -19.873 -73.920 -28.272  1.00  0.00      BSYN  
ATOM    752 HH11 ARG    86     -20.430 -73.241 -28.749  1.00  0.00      BSYN  
ATOM    753 HH12 ARG    86     -19.426 -73.366 -27.570  1.00  0.00      BSYN  
ATOM    754  NH2 ARG    86     -20.353 -75.629 -29.700  1.00  0.00      BSYN  
ATOM    755 HH21 ARG    86     -20.870 -74.839 -30.028  1.00  0.00      BSYN  
ATOM    756 HH22 ARG    86     -20.072 -76.512 -30.078  1.00  0.00      BSYN  
ATOM    757    C ARG    86     -16.126 -72.362 -26.355  1.00  0.00      BSYN  
ATOM    758    O ARG    86     -16.740 -71.883 -25.329  1.00  0.00      BSYN  
ATOM    759    N GLU    87     -16.016 -71.599 -27.486  1.00  0.00      BSYN  
ATOM    760    H GLU    87     -16.527 -70.773 -27.355  1.00  0.00      BSYN  
ATOM    761   CA GLU    87     -15.015 -71.887 -28.613  1.00  0.00      BSYN  
ATOM    762   CB GLU    87     -15.845 -71.801 -29.858  1.00  0.00      BSYN  
ATOM    763   CG GLU    87     -16.744 -72.988 -30.129  1.00  0.00      BSYN  
ATOM    764   CD GLU    87     -16.322 -74.153 -31.018  1.00  0.00      BSYN  
ATOM    765  OE1 GLU    87     -15.582 -74.929 -30.485  1.00  0.00      BSYN  
ATOM    766  OE2 GLU    87     -16.646 -74.169 -32.184  1.00  0.00      BSYN  
ATOM    767    C GLU    87     -13.861 -70.820 -28.694  1.00  0.00      BSYN  
ATOM    768    O GLU    87     -14.201 -69.533 -28.639  1.00  0.00      BSYN  
ATOM    769    N GLU    88     -12.550 -71.170 -28.784  1.00  0.00      BSYN  
ATOM    770    H GLU    88     -12.030 -71.863 -28.326  1.00  0.00      BSYN  
ATOM    771   CA GLU    88     -11.671 -70.115 -29.322  1.00  0.00      BSYN  
ATOM    772   CB GLU    88     -10.265 -70.327 -28.840  1.00  0.00      BSYN  
ATOM    773   CG GLU    88      -9.960 -70.095 -27.325  1.00  0.00      BSYN  
ATOM    774   CD GLU    88      -8.468 -70.307 -27.027  1.00  0.00      BSYN  
ATOM    775  OE1 GLU    88      -8.073 -71.491 -26.956  1.00  0.00      BSYN  
ATOM    776  OE2 GLU    88      -7.645 -69.373 -26.984  1.00  0.00      BSYN  
ATOM    777    C GLU    88     -11.752 -69.943 -30.819  1.00  0.00      BSYN  
ATOM    778    O GLU    88     -11.297 -70.830 -31.609  1.00  0.00      BSYN  
ATOM    779    N PHE    89     -12.123 -68.718 -31.274  1.00  0.00      BSYN  
ATOM    780    H PHE    89     -12.267 -67.989 -30.635  1.00  0.00      BSYN  
ATOM    781   CA PHE    89     -12.382 -68.578 -32.674  1.00  0.00      BSYN  
ATOM    782   CB PHE    89     -13.775 -68.409 -32.928  1.00  0.00      BSYN  
ATOM    783   CG PHE    89     -14.405 -69.092 -34.116  1.00  0.00      BSYN  
ATOM    784  CD1 PHE    89     -14.059 -70.392 -34.585  1.00  0.00      BSYN  
ATOM    785  CD2 PHE    89     -15.160 -68.351 -34.987  1.00  0.00      BSYN  
ATOM    786  CE1 PHE    89     -14.339 -70.866 -35.850  1.00  0.00      BSYN  
ATOM    787  CE2 PHE    89     -15.592 -68.886 -36.198  1.00  0.00      BSYN  
ATOM    788   CZ PHE    89     -15.204 -70.098 -36.743  1.00  0.00      BSYN  
ATOM    789    C PHE    89     -11.649 -67.298 -33.186  1.00  0.00      BSYN  
ATOM    790    O PHE    89     -11.637 -66.233 -32.537  1.00  0.00      BSYN  
ATOM    791    N PRO    90     -10.901 -67.354 -34.349  1.00  0.00      BSYN  
ATOM    792   CD PRO    90     -10.205 -68.610 -34.744  1.00  0.00      BSYN  
ATOM    793   CA PRO    90     -10.379 -66.205 -35.059  1.00  0.00      BSYN  
ATOM    794   CB PRO    90      -9.399 -66.923 -36.039  1.00  0.00      BSYN  
ATOM    795   CG PRO    90      -9.776 -68.386 -36.211  1.00  0.00      BSYN  
ATOM    796    C PRO    90     -11.495 -65.472 -35.778  1.00  0.00      BSYN  
ATOM    797    O PRO    90     -12.006 -65.915 -36.831  1.00  0.00      BSYN  
ATOM    798    N THR    91     -11.864 -64.243 -35.489  1.00  0.00      BSYN  
ATOM    799    H THR    91     -11.679 -63.851 -34.610  1.00  0.00      BSYN  
ATOM    800   CA THR    91     -12.742 -63.389 -36.249  1.00  0.00      BSYN  
ATOM    801   CB THR    91     -13.680 -62.519 -35.411  1.00  0.00      BSYN  
ATOM    802  OG1 THR    91     -13.474 -62.719 -33.992  1.00  0.00      BSYN  
ATOM    803  HG1 THR    91     -12.528 -62.649 -33.843  1.00  0.00      BSYN  
ATOM    804  CG2 THR    91     -15.138 -62.701 -35.681  1.00  0.00      BSYN  
ATOM    805    C THR    91     -11.780 -62.585 -37.028  1.00  0.00      BSYN  
ATOM    806    O THR    91     -11.104 -61.724 -36.465  1.00  0.00      BSYN  
ATOM    807    N ASP    92     -11.757 -62.776 -38.343  1.00  0.00      BSYN  
ATOM    808    H ASP    92     -12.497 -63.373 -38.582  1.00  0.00      BSYN  
ATOM    809   CA ASP    92     -10.851 -62.235 -39.391  1.00  0.00      BSYN  
ATOM    810   CB ASP    92     -11.738 -61.492 -40.348  1.00  0.00      BSYN  
ATOM    811   CG ASP    92     -12.537 -60.315 -39.819  1.00  0.00      BSYN  
ATOM    812  OD1 ASP    92     -12.480 -59.247 -40.415  1.00  0.00      BSYN  
ATOM    813  OD2 ASP    92     -13.343 -60.431 -38.881  1.00  0.00      BSYN  
ATOM    814    C ASP    92      -9.419 -61.782 -39.165  1.00  0.00      BSYN  
ATOM    815    O ASP    92      -8.512 -62.405 -38.498  1.00  0.00      BSYN  
ATOM    816    N LEU    93      -9.119 -60.527 -39.610  1.00  0.00      BSYN  
ATOM    817    H LEU    93      -9.721 -60.152 -40.286  1.00  0.00      BSYN  
ATOM    818   CA LEU    93      -8.007 -59.729 -39.128  1.00  0.00      BSYN  
ATOM    819   CB LEU    93      -7.807 -58.528 -40.042  1.00  0.00      BSYN  
ATOM    820   CG LEU    93      -7.367 -58.953 -41.509  1.00  0.00      BSYN  
ATOM    821  CD1 LEU    93      -7.761 -57.833 -42.530  1.00  0.00      BSYN  
ATOM    822  CD2 LEU    93      -5.928 -59.262 -41.598  1.00  0.00      BSYN  
ATOM    823    C LEU    93      -8.183 -59.261 -37.663  1.00  0.00      BSYN  
ATOM    824    O LEU    93      -8.673 -58.126 -37.391  1.00  0.00      BSYN  
ATOM    825    N LYS    94      -7.732 -60.081 -36.703  1.00  0.00      BSYN  
ATOM    826    H LYS    94      -7.674 -60.978 -37.092  1.00  0.00      BSYN  
ATOM    827   CA LYS    94      -7.456 -59.597 -35.381  1.00  0.00      BSYN  
ATOM    828   CB LYS    94      -7.412 -60.884 -34.428  1.00  0.00      BSYN  
ATOM    829   CG LYS    94      -8.752 -61.343 -33.763  1.00  0.00      BSYN  
ATOM    830   CD LYS    94      -8.674 -62.777 -33.081  1.00  0.00      BSYN  
ATOM    831   CE LYS    94      -7.726 -62.565 -31.799  1.00  0.00      BSYN  
ATOM    832   NZ LYS    94      -6.928 -63.642 -31.370  1.00  0.00      BSYN  
ATOM    833  HZ1 LYS    94      -6.035 -63.543 -31.893  1.00  0.00      BSYN  
ATOM    834  HZ2 LYS    94      -7.032 -63.646 -30.335  1.00  0.00      BSYN  
ATOM    835  HZ3 LYS    94      -7.403 -64.488 -31.744  1.00  0.00      BSYN  
ATOM    836    C LYS    94      -6.345 -58.667 -35.136  1.00  0.00      BSYN  
ATOM    837    O LYS    94      -5.258 -58.952 -35.682  1.00  0.00      BSYN  
ATOM    838    N PRO    95      -6.471 -57.452 -34.602  1.00  0.00      BSYN  
ATOM    839   CD PRO    95      -7.738 -56.718 -34.650  1.00  0.00      BSYN  
ATOM    840   CA PRO    95      -5.348 -56.727 -34.033  1.00  0.00      BSYN  
ATOM    841   CB PRO    95      -5.982 -55.321 -33.740  1.00  0.00      BSYN  
ATOM    842   CG PRO    95      -7.506 -55.369 -34.024  1.00  0.00      BSYN  
ATOM    843    C PRO    95      -4.675 -57.249 -32.793  1.00  0.00      BSYN  
ATOM    844    O PRO    95      -3.572 -56.820 -32.472  1.00  0.00      BSYN  
ATOM    845    N GLU    96      -5.235 -58.246 -31.995  1.00  0.00      BSYN  
ATOM    846    H GLU    96      -6.213 -58.237 -32.063  1.00  0.00      BSYN  
ATOM    847   CA GLU    96      -4.373 -59.148 -31.224  1.00  0.00      BSYN  
ATOM    848   CB GLU    96      -5.110 -59.935 -30.217  1.00  0.00      BSYN  
ATOM    849   CG GLU    96      -5.929 -59.208 -29.111  1.00  0.00      BSYN  
ATOM    850   CD GLU    96      -4.963 -58.380 -28.360  1.00  0.00      BSYN  
ATOM    851  OE1 GLU    96      -4.412 -58.717 -27.334  1.00  0.00      BSYN  
ATOM    852  OE2 GLU    96      -4.544 -57.301 -28.780  1.00  0.00      BSYN  
ATOM    853    C GLU    96      -3.394 -60.057 -31.965  1.00  0.00      BSYN  
ATOM    854    O GLU    96      -2.339 -60.377 -31.442  1.00  0.00      BSYN  
ATOM    855    N GLU    97      -3.769 -60.503 -33.183  1.00  0.00      BSYN  
ATOM    856    H GLU    97      -4.642 -60.249 -33.551  1.00  0.00      BSYN  
ATOM    857   CA GLU    97      -2.962 -61.451 -33.945  1.00  0.00      BSYN  
ATOM    858   CB GLU    97      -3.656 -62.529 -34.720  1.00  0.00      BSYN  
ATOM    859   CG GLU    97      -3.961 -63.718 -33.755  1.00  0.00      BSYN  
ATOM    860   CD GLU    97      -2.757 -64.745 -33.494  1.00  0.00      BSYN  
ATOM    861  OE1 GLU    97      -2.496 -65.612 -34.370  1.00  0.00      BSYN  
ATOM    862  OE2 GLU    97      -2.204 -64.648 -32.408  1.00  0.00      BSYN  
ATOM    863    C GLU    97      -1.884 -60.745 -34.856  1.00  0.00      BSYN  
ATOM    864    O GLU    97      -1.228 -61.402 -35.674  1.00  0.00      BSYN  
ATOM    865    N VAL    98      -1.878 -59.378 -34.747  1.00  0.00      BSYN  
ATOM    866    H VAL    98      -2.400 -58.950 -34.038  1.00  0.00      BSYN  
ATOM    867   CA VAL    98      -1.066 -58.482 -35.678  1.00  0.00      BSYN  
ATOM    868   CB VAL    98      -1.840 -57.039 -35.703  1.00  0.00      BSYN  
ATOM    869  CG1 VAL    98      -1.489 -56.182 -34.544  1.00  0.00      BSYN  
ATOM    870  CG2 VAL    98      -1.491 -56.294 -37.025  1.00  0.00      BSYN  
ATOM    871    C VAL    98       0.481 -58.468 -35.347  1.00  0.00      BSYN  
ATOM    872    O VAL    98       0.812 -58.519 -34.164  1.00  0.00      BSYN  
ATOM    873    N ALA    99       1.363 -58.385 -36.380  1.00  0.00      BSYN  
ATOM    874    H ALA    99       1.046 -58.744 -37.235  1.00  0.00      BSYN  
ATOM    875   CA ALA    99       2.751 -58.058 -36.353  1.00  0.00      BSYN  
ATOM    876   CB ALA    99       3.364 -59.195 -35.763  1.00  0.00      BSYN  
ATOM    877    C ALA    99       3.197 -58.072 -37.818  1.00  0.00      BSYN  
ATOM    878    O ALA    99       3.268 -59.017 -38.573  1.00  0.00      BSYN  
ATOM    879    N GLN   100       3.454 -56.781 -38.241  1.00  0.00      BSYN  
ATOM    880    H GLN   100       3.250 -56.004 -37.681  1.00  0.00      BSYN  
ATOM    881   CA GLN   100       3.999 -56.485 -39.545  1.00  0.00      BSYN  
ATOM    882   CB GLN   100       3.211 -55.262 -40.186  1.00  0.00      BSYN  
ATOM    883   CG GLN   100       4.126 -54.509 -41.138  1.00  0.00      BSYN  
ATOM    884   CD GLN   100       3.332 -53.294 -41.743  1.00  0.00      BSYN  
ATOM    885  OE1 GLN   100       3.648 -53.056 -42.920  1.00  0.00      BSYN  
ATOM    886  NE2 GLN   100       2.262 -52.598 -41.237  1.00  0.00      BSYN  
ATOM    887 HE21 GLN   100       1.702 -52.840 -40.470  1.00  0.00      BSYN  
ATOM    888 HE22 GLN   100       1.931 -51.932 -41.874  1.00  0.00      BSYN  
ATOM    889    C GLN   100       5.480 -56.439 -39.429  1.00  0.00      BSYN  
ATOM    890    O GLN   100       6.042 -55.569 -38.778  1.00  0.00      BSYN  
ATOM    891    N GLU   101       6.147 -57.303 -40.174  1.00  0.00      BSYN  
ATOM    892    H GLU   101       5.699 -57.942 -40.767  1.00  0.00      BSYN  
ATOM    893   CA GLU   101       7.641 -57.417 -40.268  1.00  0.00      BSYN  
ATOM    894   CB GLU   101       8.017 -58.756 -39.572  1.00  0.00      BSYN  
ATOM    895   CG GLU   101       7.390 -59.946 -40.267  1.00  0.00      BSYN  
ATOM    896   CD GLU   101       7.715 -61.390 -39.805  1.00  0.00      BSYN  
ATOM    897  OE1 GLU   101       8.396 -62.141 -40.465  1.00  0.00      BSYN  
ATOM    898  OE2 GLU   101       7.227 -61.837 -38.808  1.00  0.00      BSYN  
ATOM    899    C GLU   101       8.305 -57.372 -41.635  1.00  0.00      BSYN  
ATOM    900    O GLU   101       7.603 -57.318 -42.658  1.00  0.00      BSYN  
ATOM    901    N ALA   102       9.587 -57.161 -41.625  1.00  0.00      BSYN  
ATOM    902    H ALA   102       9.994 -57.044 -40.741  1.00  0.00      BSYN  
ATOM    903   CA ALA   102      10.455 -57.295 -42.802  1.00  0.00      BSYN  
ATOM    904   CB ALA   102      11.834 -56.713 -42.579  1.00  0.00      BSYN  
ATOM    905    C ALA   102      10.569 -58.706 -43.307  1.00  0.00      BSYN  
ATOM    906    O ALA   102      10.391 -59.705 -42.580  1.00  0.00      BSYN  
ATOM    907    N ALA   103      10.989 -58.898 -44.592  1.00  0.00      BSYN  
ATOM    908    H ALA   103      11.124 -58.108 -45.155  1.00  0.00      BSYN  
ATOM    909   CA ALA   103      10.970 -60.198 -45.178  1.00  0.00      BSYN  
ATOM    910   CB ALA   103       9.661 -60.433 -45.992  1.00  0.00      BSYN  
ATOM    911    C ALA   103      12.147 -60.264 -46.187  1.00  0.00      BSYN  
ATOM    912    O ALA   103      12.031 -60.488 -47.426  1.00  0.00      BSYN  
ATOM    913    N GLU   104      13.284 -60.101 -45.640  1.00  0.00      BSYN  
ATOM    914    H GLU   104      13.113 -60.154 -44.677  1.00  0.00      BSYN  
ATOM    915   CA GLU   104      14.584 -59.887 -46.211  1.00  0.00      BSYN  
ATOM    916   CB GLU   104      14.871 -58.463 -46.389  1.00  0.00      BSYN  
ATOM    917   CG GLU   104      13.880 -57.538 -47.046  1.00  0.00      BSYN  
ATOM    918   CD GLU   104      13.396 -57.694 -48.472  1.00  0.00      BSYN  
ATOM    919  OE1 GLU   104      14.095 -58.174 -49.332  1.00  0.00      BSYN  
ATOM    920  OE2 GLU   104      12.246 -57.328 -48.633  1.00  0.00      BSYN  
ATOM    921    C GLU   104      15.613 -60.340 -45.147  1.00  0.00      BSYN  
ATOM    922    O GLU   104      15.521 -60.016 -43.932  1.00  0.00      BSYN  
ATOM    923    N GLU   105      16.593 -61.139 -45.549  1.00  0.00      BSYN  
ATOM    924    H GLU   105      16.795 -61.307 -46.493  1.00  0.00      BSYN  
ATOM    925   CA GLU   105      17.569 -61.841 -44.709  1.00  0.00      BSYN  
ATOM    926   CB GLU   105      17.091 -63.286 -44.286  1.00  0.00      BSYN  
ATOM    927   CG GLU   105      17.267 -64.383 -45.326  1.00  0.00      BSYN  
ATOM    928   CD GLU   105      16.086 -65.376 -45.362  1.00  0.00      BSYN  
ATOM    929  OE1 GLU   105      15.232 -65.148 -46.211  1.00  0.00      BSYN  
ATOM    930  OE2 GLU   105      16.062 -66.367 -44.687  1.00  0.00      BSYN  
ATOM    931    C GLU   105      19.070 -62.030 -45.029  1.00  0.00      BSYN  
ATOM    932    O GLU   105      19.365 -62.137 -46.192  1.00  0.00      BSYN  
ATOM    933    N PRO   106      20.079 -61.924 -44.142  1.00  0.00      BSYN  
ATOM    934   CD PRO   106      20.025 -61.221 -42.836  1.00  0.00      BSYN  
ATOM    935   CA PRO   106      21.396 -62.500 -44.397  1.00  0.00      BSYN  
ATOM    936   CB PRO   106      22.115 -61.990 -43.165  1.00  0.00      BSYN  
ATOM    937   CG PRO   106      21.372 -60.633 -42.939  1.00  0.00      BSYN  
ATOM    938    C PRO   106      21.647 -63.915 -44.718  1.00  0.00      BSYN  
ATOM    939    O PRO   106      22.075 -64.713 -43.896  1.00  0.00      BSYN  
ATOM    940    N LEU   107      21.458 -64.287 -45.991  1.00  0.00      BSYN  
ATOM    941    H LEU   107      21.346 -63.619 -46.699  1.00  0.00      BSYN  
ATOM    942   CA LEU   107      21.313 -65.755 -46.395  1.00  0.00      BSYN  
ATOM    943   CB LEU   107      21.043 -65.813 -47.971  1.00  0.00      BSYN  
ATOM    944   CG LEU   107      20.964 -67.069 -48.852  1.00  0.00      BSYN  
ATOM    945  CD1 LEU   107      19.685 -67.916 -48.457  1.00  0.00      BSYN  
ATOM    946  CD2 LEU   107      20.923 -66.632 -50.255  1.00  0.00      BSYN  
ATOM    947    C LEU   107      22.563 -66.622 -46.024  1.00  0.00      BSYN  
ATOM    948    O LEU   107      22.486 -67.794 -45.895  1.00  0.00      BSYN  
ATOM    949    N ILE   108      23.737 -65.957 -46.290  1.00  0.00      BSYN  
ATOM    950    H ILE   108      23.563 -65.073 -46.677  1.00  0.00      BSYN  
ATOM    951   CA ILE   108      24.986 -66.701 -46.251  1.00  0.00      BSYN  
ATOM    952   CB ILE   108      25.846 -66.231 -47.448  1.00  0.00      BSYN  
ATOM    953  CG2 ILE   108      27.139 -67.144 -47.349  1.00  0.00      BSYN  
ATOM    954  CG1 ILE   108      25.317 -66.214 -48.885  1.00  0.00      BSYN  
ATOM    955   CD ILE   108      26.270 -65.570 -49.875  1.00  0.00      BSYN  
ATOM    956    C ILE   108      25.514 -66.257 -44.879  1.00  0.00      BSYN  
ATOM    957    O ILE   108      26.130 -65.248 -44.650  1.00  0.00      BSYN  
ATOM    958    N GLU   109      25.448 -67.282 -44.065  1.00  0.00      BSYN  
ATOM    959    H GLU   109      24.949 -68.063 -44.383  1.00  0.00      BSYN  
ATOM    960   CA GLU   109      26.109 -67.315 -42.795  1.00  0.00      BSYN  
ATOM    961   CB GLU   109      25.143 -66.790 -41.696  1.00  0.00      BSYN  
ATOM    962   CG GLU   109      25.731 -66.555 -40.369  1.00  0.00      BSYN  
ATOM    963   CD GLU   109      24.932 -65.810 -39.382  1.00  0.00      BSYN  
ATOM    964  OE1 GLU   109      24.539 -66.390 -38.395  1.00  0.00      BSYN  
ATOM    965  OE2 GLU   109      24.769 -64.589 -39.491  1.00  0.00      BSYN  
ATOM    966    C GLU   109      26.721 -68.667 -42.417  1.00  0.00      BSYN  
ATOM    967    O GLU   109      26.055 -69.685 -42.599  1.00  0.00      BSYN  
ATOM    968    N PRO   110      28.019 -68.775 -41.989  1.00  0.00      BSYN  
ATOM    969   CD PRO   110      29.106 -67.901 -42.469  1.00  0.00      BSYN  
ATOM    970   CA PRO   110      28.649 -69.941 -41.407  1.00  0.00      BSYN  
ATOM    971   CB PRO   110      30.106 -69.421 -41.108  1.00  0.00      BSYN  
ATOM    972   CG PRO   110      30.104 -68.038 -41.379  1.00  0.00      BSYN  
ATOM    973    C PRO   110      27.873 -70.420 -40.195  1.00  0.00      BSYN  
ATOM    974    O PRO   110      27.834 -69.815 -39.141  1.00  0.00      BSYN  
ATOM    975    N LEU   111      27.437 -71.692 -40.336  1.00  0.00      BSYN  
ATOM    976    H LEU   111      27.876 -72.465 -40.748  1.00  0.00      BSYN  
ATOM    977   CA LEU   111      26.375 -72.114 -39.353  1.00  0.00      BSYN  
ATOM    978   CB LEU   111      25.086 -72.252 -40.109  1.00  0.00      BSYN  
ATOM    979   CG LEU   111      24.150 -71.153 -40.303  1.00  0.00      BSYN  
ATOM    980  CD1 LEU   111      22.881 -71.571 -41.001  1.00  0.00      BSYN  
ATOM    981  CD2 LEU   111      24.002 -70.502 -38.991  1.00  0.00      BSYN  
ATOM    982    C LEU   111      26.865 -73.542 -38.950  1.00  0.00      BSYN  
ATOM    983    O LEU   111      26.629 -74.570 -39.562  1.00  0.00      BSYN  
ATOM    984    N MET   112      27.654 -73.479 -37.954  1.00  0.00      BSYN  
ATOM    985    H MET   112      27.624 -72.612 -37.500  1.00  0.00      BSYN  
ATOM    986   CA MET   112      28.299 -74.608 -37.269  1.00  0.00      BSYN  
ATOM    987   CB MET   112      29.781 -74.226 -37.226  1.00  0.00      BSYN  
ATOM    988   CG MET   112      30.097 -72.908 -36.394  1.00  0.00      BSYN  
ATOM    989   SD MET   112      30.105 -71.462 -37.447  1.00  0.00      BSYN  
ATOM    990   CE MET   112      29.275 -70.193 -36.421  1.00  0.00      BSYN  
ATOM    991    C MET   112      27.751 -75.320 -36.033  1.00  0.00      BSYN  
ATOM    992    O MET   112      27.714 -74.798 -34.983  1.00  0.00      BSYN  
ATOM    993    N GLU   113      27.351 -76.520 -36.349  1.00  0.00      BSYN  
ATOM    994    H GLU   113      27.110 -76.835 -37.245  1.00  0.00      BSYN  
ATOM    995   CA GLU   113      27.017 -77.499 -35.375  1.00  0.00      BSYN  
ATOM    996   CB GLU   113      26.041 -78.523 -36.142  1.00  0.00      BSYN  
ATOM    997   CG GLU   113      24.800 -77.604 -36.495  1.00  0.00      BSYN  
ATOM    998   CD GLU   113      23.492 -78.264 -36.595  1.00  0.00      BSYN  
ATOM    999  OE1 GLU   113      22.921 -78.579 -35.542  1.00  0.00      BSYN  
ATOM   1000  OE2 GLU   113      23.027 -78.675 -37.640  1.00  0.00      BSYN  
ATOM   1001    C GLU   113      28.204 -78.280 -34.880  1.00  0.00      BSYN  
ATOM   1002    O GLU   113      29.058 -78.767 -35.634  1.00  0.00      BSYN  
ATOM   1003    N PRO   114      28.328 -78.568 -33.519  1.00  0.00      BSYN  
ATOM   1004   CD PRO   114      27.492 -78.066 -32.356  1.00  0.00      BSYN  
ATOM   1005   CA PRO   114      29.347 -79.459 -33.058  1.00  0.00      BSYN  
ATOM   1006   CB PRO   114      29.466 -79.315 -31.583  1.00  0.00      BSYN  
ATOM   1007   CG PRO   114      28.370 -78.316 -31.128  1.00  0.00      BSYN  
ATOM   1008    C PRO   114      29.038 -81.000 -33.302  1.00  0.00      BSYN  
ATOM   1009    O PRO   114      28.558 -81.812 -32.444  1.00  0.00      BSYN  
ATOM   1010    N GLU   115      29.441 -81.493 -34.426  1.00  0.00      BSYN  
ATOM   1011    H GLU   115      30.056 -80.847 -34.834  1.00  0.00      BSYN  
ATOM   1012   CA GLU   115      29.202 -82.891 -34.930  1.00  0.00      BSYN  
ATOM   1013   CB GLU   115      30.273 -83.804 -34.310  1.00  0.00      BSYN  
ATOM   1014   CG GLU   115      31.704 -83.112 -34.515  1.00  0.00      BSYN  
ATOM   1015   CD GLU   115      32.425 -83.588 -35.748  1.00  0.00      BSYN  
ATOM   1016  OE1 GLU   115      32.828 -84.704 -35.906  1.00  0.00      BSYN  
ATOM   1017  OE2 GLU   115      32.662 -82.670 -36.522  1.00  0.00      BSYN  
ATOM   1018    C GLU   115      27.779 -83.371 -34.757  1.00  0.00      BSYN  
ATOM   1019    O GLU   115      27.342 -83.947 -33.804  1.00  0.00      BSYN  
ATOM   1020    N GLY   116      27.016 -82.915 -35.770  1.00  0.00      BSYN  
ATOM   1021    H GLY   116      27.195 -82.076 -36.243  1.00  0.00      BSYN  
ATOM   1022   CA GLY   116      25.756 -83.606 -36.022  1.00  0.00      BSYN  
ATOM   1023    C GLY   116      24.862 -82.700 -36.868  1.00  0.00      BSYN  
ATOM   1024    O GLY   116      24.698 -81.530 -36.496  1.00  0.00      BSYN  
ATOM   1025    N GLU   117      24.304 -83.250 -37.955  1.00  0.00      BSYN  
ATOM   1026    H GLU   117      24.330 -84.216 -38.118  1.00  0.00      BSYN  
ATOM   1027   CA GLU   117      23.328 -82.494 -38.750  1.00  0.00      BSYN  
ATOM   1028   CB GLU   117      23.285 -82.908 -40.173  1.00  0.00      BSYN  
ATOM   1029   CG GLU   117      24.547 -83.077 -41.041  1.00  0.00      BSYN  
ATOM   1030   CD GLU   117      25.499 -81.932 -40.908  1.00  0.00      BSYN  
ATOM   1031  OE1 GLU   117      26.215 -81.840 -39.904  1.00  0.00      BSYN  
ATOM   1032  OE2 GLU   117      25.595 -81.047 -41.808  1.00  0.00      BSYN  
ATOM   1033    C GLU   117      21.965 -82.632 -38.189  1.00  0.00      BSYN  
ATOM   1034    O GLU   117      21.550 -83.726 -38.021  1.00  0.00      BSYN  
ATOM   1035    N SER   118      21.377 -81.552 -37.686  1.00  0.00      BSYN  
ATOM   1036    H SER   118      21.670 -80.626 -37.820  1.00  0.00      BSYN  
ATOM   1037   CA SER   118      19.967 -81.480 -37.265  1.00  0.00      BSYN  
ATOM   1038   CB SER   118      19.594 -80.244 -36.386  1.00  0.00      BSYN  
ATOM   1039   OG SER   118      20.223 -79.341 -37.299  1.00  0.00      BSYN  
ATOM   1040   HG SER   118      19.754 -78.515 -37.439  1.00  0.00      BSYN  
ATOM   1041    C SER   118      18.846 -81.752 -38.282  1.00  0.00      BSYN  
ATOM   1042    O SER   118      17.790 -82.430 -38.047  1.00  0.00      BSYN  
ATOM   1043    N TYR   119      19.034 -81.132 -39.472  1.00  0.00      BSYN  
ATOM   1044    H TYR   119      19.789 -80.509 -39.504  1.00  0.00      BSYN  
ATOM   1045   CA TYR   119      18.094 -81.465 -40.607  1.00  0.00      BSYN  
ATOM   1046   CB TYR   119      17.932 -80.155 -41.370  1.00  0.00      BSYN  
ATOM   1047   CG TYR   119      17.463 -78.823 -40.812  1.00  0.00      BSYN  
ATOM   1048  CD1 TYR   119      17.906 -78.476 -39.523  1.00  0.00      BSYN  
ATOM   1049  CE1 TYR   119      17.451 -77.222 -39.030  1.00  0.00      BSYN  
ATOM   1050  CD2 TYR   119      16.853 -77.983 -41.655  1.00  0.00      BSYN  
ATOM   1051  CE2 TYR   119      16.395 -76.777 -41.100  1.00  0.00      BSYN  
ATOM   1052   CZ TYR   119      16.639 -76.501 -39.817  1.00  0.00      BSYN  
ATOM   1053   OH TYR   119      15.884 -75.451 -39.336  1.00  0.00      BSYN  
ATOM   1054   HH TYR   119      16.260 -75.260 -38.473  1.00  0.00      BSYN  
ATOM   1055    C TYR   119      18.529 -82.631 -41.549  1.00  0.00      BSYN  
ATOM   1056    O TYR   119      19.627 -83.179 -41.412  1.00  0.00      BSYN  
ATOM   1057    N GLU   120      17.700 -82.983 -42.513  1.00  0.00      BSYN  
ATOM   1058    H GLU   120      16.830 -82.588 -42.730  1.00  0.00      BSYN  
ATOM   1059   CA GLU   120      18.144 -83.980 -43.471  1.00  0.00      BSYN  
ATOM   1060   CB GLU   120      17.148 -85.238 -43.296  1.00  0.00      BSYN  
ATOM   1061   CG GLU   120      17.914 -86.416 -43.620  1.00  0.00      BSYN  
ATOM   1062   CD GLU   120      17.210 -87.759 -43.240  1.00  0.00      BSYN  
ATOM   1063  OE1 GLU   120      17.268 -88.129 -42.103  1.00  0.00      BSYN  
ATOM   1064  OE2 GLU   120      16.700 -88.478 -44.084  1.00  0.00      BSYN  
ATOM   1065    C GLU   120      17.841 -83.420 -44.881  1.00  0.00      BSYN  
ATOM   1066    O GLU   120      16.962 -82.588 -45.045  1.00  0.00      BSYN  
ATOM   1067    N ASP   121      18.617 -83.850 -45.855  1.00  0.00      BSYN  
ATOM   1068    H ASP   121      19.515 -84.221 -45.729  1.00  0.00      BSYN  
ATOM   1069   CA ASP   121      18.259 -83.701 -47.337  1.00  0.00      BSYN  
ATOM   1070   CB ASP   121      17.005 -84.430 -47.712  1.00  0.00      BSYN  
ATOM   1071   CG ASP   121      16.537 -84.204 -49.107  1.00  0.00      BSYN  
ATOM   1072  OD1 ASP   121      15.581 -83.533 -49.335  1.00  0.00      BSYN  
ATOM   1073  OD2 ASP   121      17.221 -84.723 -49.941  1.00  0.00      BSYN  
ATOM   1074    C ASP   121      18.091 -82.201 -47.875  1.00  0.00      BSYN  
ATOM   1075    O ASP   121      17.332 -81.401 -47.343  1.00  0.00      BSYN  
ATOM   1076    N PRO   122      19.022 -81.859 -48.845  1.00  0.00      BSYN  
ATOM   1077   CD PRO   122      20.257 -82.729 -49.041  1.00  0.00      BSYN  
ATOM   1078   CA PRO   122      19.312 -80.460 -49.195  1.00  0.00      BSYN  
ATOM   1079   CB PRO   122      20.624 -80.679 -49.788  1.00  0.00      BSYN  
ATOM   1080   CG PRO   122      20.778 -82.083 -50.310  1.00  0.00      BSYN  
ATOM   1081    C PRO   122      18.372 -79.719 -50.127  1.00  0.00      BSYN  
ATOM   1082    O PRO   122      18.119 -80.182 -51.242  1.00  0.00      BSYN  
ATOM   1083    N PRO   123      17.724 -78.641 -49.609  1.00  0.00      BSYN  
ATOM   1084   CD PRO   123      18.093 -77.983 -48.317  1.00  0.00      BSYN  
ATOM   1085   CA PRO   123      16.640 -77.898 -50.289  1.00  0.00      BSYN  
ATOM   1086   CB PRO   123      16.031 -77.097 -49.182  1.00  0.00      BSYN  
ATOM   1087   CG PRO   123      16.680 -77.675 -47.984  1.00  0.00      BSYN  
ATOM   1088    C PRO   123      17.198 -77.007 -51.462  1.00  0.00      BSYN  
ATOM   1089    O PRO   123      18.268 -76.436 -51.377  1.00  0.00      BSYN  
ATOM   1090    N GLN   124      16.555 -77.015 -52.612  1.00  0.00      BSYN  
ATOM   1091    H GLN   124      15.804 -77.643 -52.642  1.00  0.00      BSYN  
ATOM   1092   CA GLN   124      17.021 -76.383 -53.777  1.00  0.00      BSYN  
ATOM   1093   CB GLN   124      17.712 -77.234 -54.954  1.00  0.00      BSYN  
ATOM   1094   CG GLN   124      18.765 -78.164 -54.451  1.00  0.00      BSYN  
ATOM   1095   CD GLN   124      20.026 -77.324 -54.062  1.00  0.00      BSYN  
ATOM   1096  OE1 GLN   124      20.680 -76.602 -54.819  1.00  0.00      BSYN  
ATOM   1097  NE2 GLN   124      20.431 -77.556 -52.807  1.00  0.00      BSYN  
ATOM   1098 HE21 GLN   124      19.952 -78.160 -52.203  1.00  0.00      BSYN  
ATOM   1099 HE22 GLN   124      21.126 -76.981 -52.424  1.00  0.00      BSYN  
ATOM   1100    C GLN   124      15.839 -75.604 -54.482  1.00  0.00      BSYN  
ATOM   1101    O GLN   124      14.927 -76.310 -54.842  1.00  0.00      BSYN  
ATOM   1102    N GLU   125      15.919 -74.355 -54.901  1.00  0.00      BSYN  
ATOM   1103    H GLU   125      16.831 -74.149 -55.194  1.00  0.00      BSYN  
ATOM   1104   CA GLU   125      14.750 -73.482 -55.320  1.00  0.00      BSYN  
ATOM   1105   CB GLU   125      15.134 -72.020 -55.146  1.00  0.00      BSYN  
ATOM   1106   CG GLU   125      16.337 -71.448 -55.927  1.00  0.00      BSYN  
ATOM   1107   CD GLU   125      16.969 -70.202 -55.333  1.00  0.00      BSYN  
ATOM   1108  OE1 GLU   125      17.036 -69.913 -54.082  1.00  0.00      BSYN  
ATOM   1109  OE2 GLU   125      17.460 -69.423 -56.104  1.00  0.00      BSYN  
ATOM   1110    C GLU   125      14.269 -73.758 -56.781  1.00  0.00      BSYN  
ATOM   1111    O GLU   125      13.769 -72.878 -57.462  1.00  0.00      BSYN  
ATOM   1112    N GLU   126      14.377 -74.995 -57.314  1.00  0.00      BSYN  
ATOM   1113    H GLU   126      14.777 -75.516 -56.587  1.00  0.00      BSYN  
ATOM   1114   CA GLU   126      13.926 -75.407 -58.633  1.00  0.00      BSYN  
ATOM   1115   CB GLU   126      14.451 -76.818 -58.953  1.00  0.00      BSYN  
ATOM   1116   CG GLU   126      14.108 -77.977 -58.053  1.00  0.00      BSYN  
ATOM   1117   CD GLU   126      14.618 -79.306 -58.512  1.00  0.00      BSYN  
ATOM   1118  OE1 GLU   126      13.836 -79.965 -59.293  1.00  0.00      BSYN  
ATOM   1119  OE2 GLU   126      15.793 -79.649 -58.232  1.00  0.00      BSYN  
ATOM   1120    C GLU   126      12.455 -75.220 -59.031  1.00  0.00      BSYN  
ATOM   1121    O GLU   126      12.034 -75.358 -60.199  1.00  0.00      BSYN  
ATOM   1122    N TYR   127      11.517 -74.831 -58.150  1.00  0.00      BSYN  
ATOM   1123    H TYR   127      11.873 -74.360 -57.368  1.00  0.00      BSYN  
ATOM   1124   CA TYR   127      10.099 -74.898 -58.426  1.00  0.00      BSYN  
ATOM   1125   CB TYR   127       9.492 -75.998 -57.631  1.00  0.00      BSYN  
ATOM   1126   CG TYR   127       9.707 -75.873 -56.089  1.00  0.00      BSYN  
ATOM   1127  CD1 TYR   127       8.706 -76.495 -55.389  1.00  0.00      BSYN  
ATOM   1128  CE1 TYR   127       8.766 -76.396 -53.975  1.00  0.00      BSYN  
ATOM   1129  CD2 TYR   127      10.777 -75.180 -55.476  1.00  0.00      BSYN  
ATOM   1130  CE2 TYR   127      10.713 -74.965 -54.038  1.00  0.00      BSYN  
ATOM   1131   CZ TYR   127       9.753 -75.662 -53.292  1.00  0.00      BSYN  
ATOM   1132   OH TYR   127       9.801 -75.770 -51.959  1.00  0.00      BSYN  
ATOM   1133   HH TYR   127      10.016 -76.651 -51.644  1.00  0.00      BSYN  
ATOM   1134    C TYR   127       9.404 -73.572 -58.073  1.00  0.00      BSYN  
ATOM   1135    O TYR   127       8.265 -73.348 -58.362  1.00  0.00      BSYN  
ATOM   1136    N GLN   128      10.167 -72.499 -57.681  1.00  0.00      BSYN  
ATOM   1137    H GLN   128      11.144 -72.569 -57.723  1.00  0.00      BSYN  
ATOM   1138   CA GLN   128       9.617 -71.214 -57.280  1.00  0.00      BSYN  
ATOM   1139   CB GLN   128       9.775 -71.159 -55.620  1.00  0.00      BSYN  
ATOM   1140   CG GLN   128       8.681 -71.879 -54.909  1.00  0.00      BSYN  
ATOM   1141   CD GLN   128       8.333 -71.449 -53.525  1.00  0.00      BSYN  
ATOM   1142  OE1 GLN   128       9.199 -71.091 -52.745  1.00  0.00      BSYN  
ATOM   1143  NE2 GLN   128       7.019 -71.290 -53.323  1.00  0.00      BSYN  
ATOM   1144 HE21 GLN   128       6.758 -71.185 -52.384  1.00  0.00      BSYN  
ATOM   1145 HE22 GLN   128       6.478 -71.547 -54.099  1.00  0.00      BSYN  
ATOM   1146    C GLN   128      10.586 -70.329 -58.079  1.00  0.00      BSYN  
ATOM   1147    O GLN   128      11.180 -69.414 -57.556  1.00  0.00      BSYN  
ATOM   1148    N GLU   129      10.731 -70.519 -59.463  1.00  0.00      BSYN  
ATOM   1149    H GLU   129      10.230 -71.201 -59.957  1.00  0.00      BSYN  
ATOM   1150   CA GLU   129      11.744 -69.679 -60.107  1.00  0.00      BSYN  
ATOM   1151   CB GLU   129      12.482 -70.595 -60.951  1.00  0.00      BSYN  
ATOM   1152   CG GLU   129      13.948 -70.042 -61.176  1.00  0.00      BSYN  
ATOM   1153   CD GLU   129      15.047 -70.599 -60.303  1.00  0.00      BSYN  
ATOM   1154  OE1 GLU   129      16.233 -70.544 -60.760  1.00  0.00      BSYN  
ATOM   1155  OE2 GLU   129      14.780 -70.928 -59.107  1.00  0.00      BSYN  
ATOM   1156    C GLU   129      11.216 -68.485 -60.917  1.00  0.00      BSYN  
ATOM   1157    O GLU   129      11.221 -68.411 -62.161  1.00  0.00      BSYN  
ATOM   1158    N TYR   130      10.918 -67.474 -60.098  1.00  0.00      BSYN  
ATOM   1159    H TYR   130      10.850 -67.773 -59.167  1.00  0.00      BSYN  
ATOM   1160   CA TYR   130      10.755 -66.041 -60.397  1.00  0.00      BSYN  
ATOM   1161   CB TYR   130       9.589 -65.510 -59.616  1.00  0.00      BSYN  
ATOM   1162   CG TYR   130       8.158 -66.108 -59.728  1.00  0.00      BSYN  
ATOM   1163  CD1 TYR   130       7.081 -65.332 -59.410  1.00  0.00      BSYN  
ATOM   1164  CE1 TYR   130       5.755 -65.791 -59.560  1.00  0.00      BSYN  
ATOM   1165  CD2 TYR   130       7.901 -67.409 -60.034  1.00  0.00      BSYN  
ATOM   1166  CE2 TYR   130       6.578 -67.971 -60.025  1.00  0.00      BSYN  
ATOM   1167   CZ TYR   130       5.458 -67.140 -59.859  1.00  0.00      BSYN  
ATOM   1168   OH TYR   130       4.212 -67.755 -59.888  1.00  0.00      BSYN  
ATOM   1169   HH TYR   130       3.462 -67.156 -59.905  1.00  0.00      BSYN  
ATOM   1170    C TYR   130      11.892 -65.120 -60.125  1.00  0.00      BSYN  
ATOM   1171    O TYR   130      12.133 -64.208 -60.871  1.00  0.00      BSYN  
ATOM   1172    N GLU   131      12.475 -65.387 -58.963  1.00  0.00      BSYN  
ATOM   1173    H GLU   131      12.249 -66.274 -58.614  1.00  0.00      BSYN  
ATOM   1174   CA GLU   131      13.562 -64.652 -58.280  1.00  0.00      BSYN  
ATOM   1175   CB GLU   131      14.864 -65.377 -58.203  1.00  0.00      BSYN  
ATOM   1176   CG GLU   131      14.771 -66.670 -57.385  1.00  0.00      BSYN  
ATOM   1177   CD GLU   131      15.347 -66.797 -55.966  1.00  0.00      BSYN  
ATOM   1178  OE1 GLU   131      16.503 -66.547 -55.886  1.00  0.00      BSYN  
ATOM   1179  OE2 GLU   131      14.672 -67.148 -54.980  1.00  0.00      BSYN  
ATOM   1180    C GLU   131      13.834 -63.256 -58.832  1.00  0.00      BSYN  
ATOM   1181    O GLU   131      14.889 -63.151 -59.514  1.00  0.00      BSYN  
ATOM   1182    N PRO   132      13.078 -62.145 -58.590  1.00  0.00      BSYN  
ATOM   1183   CD PRO   132      11.981 -62.221 -57.607  1.00  0.00      BSYN  
ATOM   1184   CA PRO   132      13.125 -60.867 -59.320  1.00  0.00      BSYN  
ATOM   1185   CB PRO   132      11.818 -60.179 -58.968  1.00  0.00      BSYN  
ATOM   1186   CG PRO   132      10.954 -61.282 -58.280  1.00  0.00      BSYN  
ATOM   1187    C PRO   132      14.317 -59.993 -59.114  1.00  0.00      BSYN  
ATOM   1188    O PRO   132      15.175 -60.171 -58.287  1.00  0.00      BSYN  
ATOM   1189    N GLU   133      14.366 -58.954 -59.953  1.00  0.00      BSYN  
ATOM   1190    H GLU   133      13.608 -58.792 -60.553  1.00  0.00      BSYN  
ATOM   1191   CA GLU   133      15.510 -57.930 -60.010  1.00  0.00      BSYN  
ATOM   1192   CB GLU   133      16.575 -58.456 -60.985  1.00  0.00      BSYN  
ATOM   1193   CG GLU   133      17.955 -58.862 -60.356  1.00  0.00      BSYN  
ATOM   1194   CD GLU   133      18.817 -57.871 -59.510  1.00  0.00      BSYN  
ATOM   1195  OE1 GLU   133      19.719 -58.343 -58.772  1.00  0.00      BSYN  
ATOM   1196  OE2 GLU   133      18.606 -56.653 -59.496  1.00  0.00      BSYN  
ATOM   1197    C GLU   133      15.007 -56.445 -60.422  1.00  0.00      BSYN  
ATOM   1198    O GLU   133      13.929 -56.250 -60.943  1.00  0.00      BSYN  
ATOM   1199    N ALA   134      15.825 -55.358 -60.031  1.00  0.00      BSYN  
ATOM   1200    H ALA   134      16.562 -55.516 -59.405  1.00  0.00      BSYN  
ATOM   1201   CA ALA   134      15.557 -53.948 -60.462  1.00  0.00      BSYN  
ATOM   1202   CB ALA   134      16.493 -52.881 -59.826  1.00  0.00      BSYN  
ATOM   1203    C ALA   134      15.599 -53.699 -61.926  1.00  0.00      BSYN  
ATOM   1204  OT1 ALA   134      14.682 -53.093 -62.495  1.00  0.00      BSYN  
ATOM   1205  OT2 ALA   134      16.556 -54.077 -62.558  1.00  0.00      BSYN  
END
