# Supplementary material for: Data set of intrinsically disordered proteins analysed at a local protein conformation level
Source: Data Brief. 2020 Mar 5;29:105383. doi: 10.1016/j.dib.2020.105383 (PMC7078294; doi:10.1016/j.dib.2020.105383)
Supplement: Supplementary file 1 [file mmc1.zip › the data/1-DATA/PED1AAD-pdb/1AAD-224.pdb]

CRYST1    1.000    1.000    1.000  90.00  90.00  90.00 P 1           1
ATOM      1  HT1 MET     1     -48.398 -89.579  14.257  1.00  0.00      BSYN  
ATOM      2  HT2 MET     1     -48.476 -88.573  12.945  1.00  0.00      BSYN  
ATOM      3    N MET     1     -47.813 -89.122  13.529  1.00  0.00      BSYN  
ATOM      4  HT3 MET     1     -47.215 -88.395  13.970  1.00  0.00      BSYN  
ATOM      5   CA MET     1     -47.094 -90.120  12.785  1.00  0.00      BSYN  
ATOM      6   CB MET     1     -48.117 -90.842  11.868  1.00  0.00      BSYN  
ATOM      7   CG MET     1     -49.060 -91.781  12.616  1.00  0.00      BSYN  
ATOM      8   SD MET     1     -50.229 -90.985  13.748  1.00  0.00      BSYN  
ATOM      9   CE MET     1     -51.819 -91.233  12.964  1.00  0.00      BSYN  
ATOM     10    C MET     1     -45.972 -89.370  12.081  1.00  0.00      BSYN  
ATOM     11    O MET     1     -45.624 -88.136  12.345  1.00  0.00      BSYN  
ATOM     12    N ASP     2     -45.195 -90.236  11.457  1.00  0.00      BSYN  
ATOM     13    H ASP     2     -45.571 -91.137  11.540  1.00  0.00      BSYN  
ATOM     14   CA ASP     2     -44.064 -89.833  10.569  1.00  0.00      BSYN  
ATOM     15   CB ASP     2     -42.749 -90.147  11.162  1.00  0.00      BSYN  
ATOM     16   CG ASP     2     -41.566 -89.798  10.286  1.00  0.00      BSYN  
ATOM     17  OD1 ASP     2     -41.256 -88.658  10.035  1.00  0.00      BSYN  
ATOM     18  OD2 ASP     2     -40.810 -90.751   9.979  1.00  0.00      BSYN  
ATOM     19    C ASP     2     -44.239 -90.556   9.259  1.00  0.00      BSYN  
ATOM     20    O ASP     2     -44.278 -91.751   9.256  1.00  0.00      BSYN  
ATOM     21    N VAL     3     -44.472 -89.868   8.104  1.00  0.00      BSYN  
ATOM     22    H VAL     3     -44.375 -90.340   7.250  1.00  0.00      BSYN  
ATOM     23   CA VAL     3     -44.688 -88.463   8.173  1.00  0.00      BSYN  
ATOM     24   CB VAL     3     -43.569 -87.704   7.401  1.00  0.00      BSYN  
ATOM     25  CG1 VAL     3     -43.064 -86.661   8.290  1.00  0.00      BSYN  
ATOM     26  CG2 VAL     3     -42.360 -88.542   6.816  1.00  0.00      BSYN  
ATOM     27    C VAL     3     -46.010 -88.319   7.495  1.00  0.00      BSYN  
ATOM     28    O VAL     3     -47.122 -88.557   8.046  1.00  0.00      BSYN  
ATOM     29    N PHE     4     -45.961 -87.996   6.215  1.00  0.00      BSYN  
ATOM     30    H PHE     4     -45.110 -87.870   5.745  1.00  0.00      BSYN  
ATOM     31   CA PHE     4     -47.166 -88.106   5.364  1.00  0.00      BSYN  
ATOM     32   CB PHE     4     -46.876 -87.339   4.116  1.00  0.00      BSYN  
ATOM     33   CG PHE     4     -46.448 -85.864   4.112  1.00  0.00      BSYN  
ATOM     34  CD1 PHE     4     -47.436 -84.923   3.784  1.00  0.00      BSYN  
ATOM     35  CD2 PHE     4     -45.106 -85.415   4.375  1.00  0.00      BSYN  
ATOM     36  CE1 PHE     4     -47.135 -83.577   3.796  1.00  0.00      BSYN  
ATOM     37  CE2 PHE     4     -44.916 -84.039   4.371  1.00  0.00      BSYN  
ATOM     38   CZ PHE     4     -45.894 -83.139   4.144  1.00  0.00      BSYN  
ATOM     39    C PHE     4     -47.838 -89.479   4.968  1.00  0.00      BSYN  
ATOM     40    O PHE     4     -48.099 -89.659   3.761  1.00  0.00      BSYN  
ATOM     41    N MET     5     -47.930 -90.482   5.916  1.00  0.00      BSYN  
ATOM     42    H MET     5     -47.822 -90.355   6.881  1.00  0.00      BSYN  
ATOM     43   CA MET     5     -48.245 -91.839   5.415  1.00  0.00      BSYN  
ATOM     44   CB MET     5     -48.100 -92.990   6.531  1.00  0.00      BSYN  
ATOM     45   CG MET     5     -46.695 -93.090   6.974  1.00  0.00      BSYN  
ATOM     46   SD MET     5     -45.650 -93.434   5.526  1.00  0.00      BSYN  
ATOM     47   CE MET     5     -43.980 -93.718   6.183  1.00  0.00      BSYN  
ATOM     48    C MET     5     -49.624 -92.011   4.902  1.00  0.00      BSYN  
ATOM     49    O MET     5     -50.532 -91.589   5.499  1.00  0.00      BSYN  
ATOM     50    N LYS     6     -49.743 -92.447   3.644  1.00  0.00      BSYN  
ATOM     51    H LYS     6     -48.943 -92.722   3.149  1.00  0.00      BSYN  
ATOM     52   CA LYS     6     -51.016 -92.730   3.076  1.00  0.00      BSYN  
ATOM     53   CB LYS     6     -51.019 -92.822   1.555  1.00  0.00      BSYN  
ATOM     54   CG LYS     6     -52.239 -92.334   0.990  1.00  0.00      BSYN  
ATOM     55   CD LYS     6     -52.062 -92.351  -0.472  1.00  0.00      BSYN  
ATOM     56   CE LYS     6     -53.372 -91.586  -0.810  1.00  0.00      BSYN  
ATOM     57   NZ LYS     6     -54.114 -92.106  -2.001  1.00  0.00      BSYN  
ATOM     58  HZ1 LYS     6     -54.803 -92.843  -1.749  1.00  0.00      BSYN  
ATOM     59  HZ2 LYS     6     -54.648 -91.225  -2.143  1.00  0.00      BSYN  
ATOM     60  HZ3 LYS     6     -53.548 -92.183  -2.870  1.00  0.00      BSYN  
ATOM     61    C LYS     6     -51.519 -94.017   3.720  1.00  0.00      BSYN  
ATOM     62    O LYS     6     -50.952 -95.131   3.703  1.00  0.00      BSYN  
ATOM     63    N GLY     7     -52.666 -93.865   4.378  1.00  0.00      BSYN  
ATOM     64    H GLY     7     -53.103 -93.002   4.222  1.00  0.00      BSYN  
ATOM     65   CA GLY     7     -53.195 -94.937   5.079  1.00  0.00      BSYN  
ATOM     66    C GLY     7     -54.289 -94.556   6.021  1.00  0.00      BSYN  
ATOM     67    O GLY     7     -55.463 -94.321   5.711  1.00  0.00      BSYN  
ATOM     68    N LEU     8     -53.939 -94.543   7.321  1.00  0.00      BSYN  
ATOM     69    H LEU     8     -52.981 -94.620   7.513  1.00  0.00      BSYN  
ATOM     70   CA LEU     8     -54.900 -94.328   8.355  1.00  0.00      BSYN  
ATOM     71   CB LEU     8     -54.463 -95.194   9.534  1.00  0.00      BSYN  
ATOM     72   CG LEU     8     -55.383 -95.167  10.815  1.00  0.00      BSYN  
ATOM     73  CD1 LEU     8     -56.753 -95.759  10.552  1.00  0.00      BSYN  
ATOM     74  CD2 LEU     8     -54.732 -95.722  12.060  1.00  0.00      BSYN  
ATOM     75    C LEU     8     -55.174 -92.870   8.689  1.00  0.00      BSYN  
ATOM     76    O LEU     8     -55.991 -92.564   9.580  1.00  0.00      BSYN  
ATOM     77    N SER     9     -54.623 -91.901   7.902  1.00  0.00      BSYN  
ATOM     78    H SER     9     -54.275 -92.204   7.038  1.00  0.00      BSYN  
ATOM     79   CA SER     9     -54.545 -90.484   8.315  1.00  0.00      BSYN  
ATOM     80   CB SER     9     -53.081 -90.182   8.364  1.00  0.00      BSYN  
ATOM     81   OG SER     9     -52.143 -90.903   7.615  1.00  0.00      BSYN  
ATOM     82   HG SER     9     -51.547 -90.162   7.479  1.00  0.00      BSYN  
ATOM     83    C SER     9     -55.357 -89.480   7.415  1.00  0.00      BSYN  
ATOM     84    O SER     9     -55.301 -89.581   6.199  1.00  0.00      BSYN  
ATOM     85    N MET    10     -55.883 -88.437   8.034  1.00  0.00      BSYN  
ATOM     86    H MET    10     -55.610 -88.169   8.936  1.00  0.00      BSYN  
ATOM     87   CA MET    10     -56.680 -87.484   7.405  1.00  0.00      BSYN  
ATOM     88   CB MET    10     -58.110 -87.478   8.150  1.00  0.00      BSYN  
ATOM     89   CG MET    10     -58.271 -86.862   9.640  1.00  0.00      BSYN  
ATOM     90   SD MET    10     -59.281 -88.098  10.649  1.00  0.00      BSYN  
ATOM     91   CE MET    10     -57.764 -89.069  10.646  1.00  0.00      BSYN  
ATOM     92    C MET    10     -56.282 -86.075   7.011  1.00  0.00      BSYN  
ATOM     93    O MET    10     -55.587 -85.431   7.719  1.00  0.00      BSYN  
ATOM     94    N ALA    11     -56.643 -85.555   5.788  1.00  0.00      BSYN  
ATOM     95    H ALA    11     -56.455 -84.618   5.572  1.00  0.00      BSYN  
ATOM     96   CA ALA    11     -57.437 -86.342   4.758  1.00  0.00      BSYN  
ATOM     97   CB ALA    11     -58.876 -85.753   4.712  1.00  0.00      BSYN  
ATOM     98    C ALA    11     -56.971 -86.631   3.332  1.00  0.00      BSYN  
ATOM     99    O ALA    11     -57.489 -87.393   2.506  1.00  0.00      BSYN  
ATOM    100    N LYS    12     -55.790 -86.064   3.058  1.00  0.00      BSYN  
ATOM    101    H LYS    12     -55.141 -85.946   3.783  1.00  0.00      BSYN  
ATOM    102   CA LYS    12     -55.089 -86.082   1.780  1.00  0.00      BSYN  
ATOM    103   CB LYS    12     -55.498 -84.990   0.874  1.00  0.00      BSYN  
ATOM    104   CG LYS    12     -55.269 -85.488  -0.619  1.00  0.00      BSYN  
ATOM    105   CD LYS    12     -55.938 -84.667  -1.595  1.00  0.00      BSYN  
ATOM    106   CE LYS    12     -55.734 -85.292  -2.988  1.00  0.00      BSYN  
ATOM    107   NZ LYS    12     -56.690 -84.744  -3.864  1.00  0.00      BSYN  
ATOM    108  HZ1 LYS    12     -56.760 -83.735  -3.624  1.00  0.00      BSYN  
ATOM    109  HZ2 LYS    12     -56.318 -85.011  -4.798  1.00  0.00      BSYN  
ATOM    110  HZ3 LYS    12     -57.535 -85.304  -3.630  1.00  0.00      BSYN  
ATOM    111    C LYS    12     -53.593 -86.073   2.017  1.00  0.00      BSYN  
ATOM    112    O LYS    12     -53.116 -85.174   2.627  1.00  0.00      BSYN  
ATOM    113    N GLU    13     -52.816 -87.060   1.712  1.00  0.00      BSYN  
ATOM    114    H GLU    13     -53.277 -87.887   1.459  1.00  0.00      BSYN  
ATOM    115   CA GLU    13     -51.460 -87.202   2.182  1.00  0.00      BSYN  
ATOM    116   CB GLU    13     -51.266 -88.601   2.768  1.00  0.00      BSYN  
ATOM    117   CG GLU    13     -52.098 -88.834   3.973  1.00  0.00      BSYN  
ATOM    118   CD GLU    13     -51.927 -88.018   5.146  1.00  0.00      BSYN  
ATOM    119  OE1 GLU    13     -52.937 -87.356   5.500  1.00  0.00      BSYN  
ATOM    120  OE2 GLU    13     -50.868 -88.000   5.816  1.00  0.00      BSYN  
ATOM    121    C GLU    13     -50.574 -86.832   1.005  1.00  0.00      BSYN  
ATOM    122    O GLU    13     -50.331 -85.593   0.854  1.00  0.00      BSYN  
ATOM    123    N GLY    14     -50.284 -87.736   0.075  1.00  0.00      BSYN  
ATOM    124    H GLY    14     -50.647 -88.644   0.143  1.00  0.00      BSYN  
ATOM    125   CA GLY    14     -49.476 -87.407  -1.092  1.00  0.00      BSYN  
ATOM    126    C GLY    14     -50.276 -86.755  -2.221  1.00  0.00      BSYN  
ATOM    127    O GLY    14     -50.936 -87.437  -2.983  1.00  0.00      BSYN  
ATOM    128    N VAL    15     -50.214 -85.447  -2.153  1.00  0.00      BSYN  
ATOM    129    H VAL    15     -49.645 -85.152  -1.412  1.00  0.00      BSYN  
ATOM    130   CA VAL    15     -50.794 -84.535  -3.159  1.00  0.00      BSYN  
ATOM    131   CB VAL    15     -51.656 -83.526  -2.378  1.00  0.00      BSYN  
ATOM    132  CG1 VAL    15     -50.940 -82.719  -1.353  1.00  0.00      BSYN  
ATOM    133  CG2 VAL    15     -52.321 -82.521  -3.306  1.00  0.00      BSYN  
ATOM    134    C VAL    15     -49.556 -83.825  -3.642  1.00  0.00      BSYN  
ATOM    135    O VAL    15     -48.435 -84.017  -3.239  1.00  0.00      BSYN  
ATOM    136    N VAL    16     -49.815 -83.098  -4.691  1.00  0.00      BSYN  
ATOM    137    H VAL    16     -50.738 -83.133  -5.020  1.00  0.00      BSYN  
ATOM    138   CA VAL    16     -48.803 -82.338  -5.441  1.00  0.00      BSYN  
ATOM    139   CB VAL    16     -48.963 -82.592  -7.076  1.00  0.00      BSYN  
ATOM    140  CG1 VAL    16     -48.593 -84.081  -7.324  1.00  0.00      BSYN  
ATOM    141  CG2 VAL    16     -50.341 -82.269  -7.686  1.00  0.00      BSYN  
ATOM    142    C VAL    16     -48.644 -80.874  -5.037  1.00  0.00      BSYN  
ATOM    143    O VAL    16     -49.641 -80.122  -5.078  1.00  0.00      BSYN  
ATOM    144    N ALA    17     -47.467 -80.402  -4.725  1.00  0.00      BSYN  
ATOM    145    H ALA    17     -47.285 -79.439  -4.710  1.00  0.00      BSYN  
ATOM    146   CA ALA    17     -46.276 -81.133  -4.439  1.00  0.00      BSYN  
ATOM    147   CB ALA    17     -45.022 -80.610  -5.201  1.00  0.00      BSYN  
ATOM    148    C ALA    17     -45.916 -80.973  -2.950  1.00  0.00      BSYN  
ATOM    149    O ALA    17     -45.820 -79.938  -2.408  1.00  0.00      BSYN  
ATOM    150    N ALA    18     -45.656 -82.173  -2.258  1.00  0.00      BSYN  
ATOM    151    H ALA    18     -45.563 -82.946  -2.853  1.00  0.00      BSYN  
ATOM    152   CA ALA    18     -45.401 -82.214  -0.844  1.00  0.00      BSYN  
ATOM    153   CB ALA    18     -46.199 -83.301  -0.181  1.00  0.00      BSYN  
ATOM    154    C ALA    18     -43.939 -82.478  -0.663  1.00  0.00      BSYN  
ATOM    155    O ALA    18     -43.525 -83.649  -0.500  1.00  0.00      BSYN  
ATOM    156    N ALA    19     -43.159 -81.395  -0.810  1.00  0.00      BSYN  
ATOM    157    H ALA    19     -43.661 -80.650  -1.202  1.00  0.00      BSYN  
ATOM    158   CA ALA    19     -41.705 -81.155  -0.591  1.00  0.00      BSYN  
ATOM    159   CB ALA    19     -40.727 -82.314  -1.119  1.00  0.00      BSYN  
ATOM    160    C ALA    19     -41.251 -79.827  -1.175  1.00  0.00      BSYN  
ATOM    161    O ALA    19     -42.013 -79.107  -1.827  1.00  0.00      BSYN  
ATOM    162    N GLU    20     -39.989 -79.403  -0.894  1.00  0.00      BSYN  
ATOM    163    H GLU    20     -39.476 -79.834  -0.179  1.00  0.00      BSYN  
ATOM    164   CA GLU    20     -39.624 -78.129  -1.361  1.00  0.00      BSYN  
ATOM    165   CB GLU    20     -39.387 -77.236  -0.156  1.00  0.00      BSYN  
ATOM    166   CG GLU    20     -39.733 -75.763  -0.354  1.00  0.00      BSYN  
ATOM    167   CD GLU    20     -39.682 -74.704   0.829  1.00  0.00      BSYN  
ATOM    168  OE1 GLU    20     -40.477 -74.794   1.820  1.00  0.00      BSYN  
ATOM    169  OE2 GLU    20     -38.963 -73.671   0.795  1.00  0.00      BSYN  
ATOM    170    C GLU    20     -38.370 -78.198  -2.262  1.00  0.00      BSYN  
ATOM    171    O GLU    20     -37.560 -79.151  -2.237  1.00  0.00      BSYN  
ATOM    172    N LYS    21     -38.148 -77.235  -3.176  1.00  0.00      BSYN  
ATOM    173    H LYS    21     -38.896 -76.613  -3.288  1.00  0.00      BSYN  
ATOM    174   CA LYS    21     -36.861 -76.931  -3.845  1.00  0.00      BSYN  
ATOM    175   CB LYS    21     -36.858 -77.485  -5.260  1.00  0.00      BSYN  
ATOM    176   CG LYS    21     -35.548 -77.342  -5.921  1.00  0.00      BSYN  
ATOM    177   CD LYS    21     -34.574 -78.265  -5.280  1.00  0.00      BSYN  
ATOM    178   CE LYS    21     -32.982 -78.106  -5.649  1.00  0.00      BSYN  
ATOM    179   NZ LYS    21     -32.554 -76.853  -5.000  1.00  0.00      BSYN  
ATOM    180  HZ1 LYS    21     -31.553 -76.901  -4.723  1.00  0.00      BSYN  
ATOM    181  HZ2 LYS    21     -32.808 -76.077  -5.644  1.00  0.00      BSYN  
ATOM    182  HZ3 LYS    21     -33.091 -76.558  -4.159  1.00  0.00      BSYN  
ATOM    183    C LYS    21     -36.936 -75.409  -3.962  1.00  0.00      BSYN  
ATOM    184    O LYS    21     -37.894 -74.949  -4.554  1.00  0.00      BSYN  
ATOM    185    N THR    22     -35.930 -74.725  -3.546  1.00  0.00      BSYN  
ATOM    186    H THR    22     -35.352 -75.193  -2.908  1.00  0.00      BSYN  
ATOM    187   CA THR    22     -35.763 -73.258  -3.605  1.00  0.00      BSYN  
ATOM    188   CB THR    22     -35.466 -72.780  -2.176  1.00  0.00      BSYN  
ATOM    189  OG1 THR    22     -34.649 -73.813  -1.564  1.00  0.00      BSYN  
ATOM    190  HG1 THR    22     -34.813 -73.993  -0.635  1.00  0.00      BSYN  
ATOM    191  CG2 THR    22     -36.693 -72.437  -1.520  1.00  0.00      BSYN  
ATOM    192    C THR    22     -34.788 -72.787  -4.608  1.00  0.00      BSYN  
ATOM    193    O THR    22     -33.659 -72.907  -4.300  1.00  0.00      BSYN  
ATOM    194    N LYS    23     -35.166 -72.354  -5.789  1.00  0.00      BSYN  
ATOM    195    H LYS    23     -36.119 -72.393  -6.015  1.00  0.00      BSYN  
ATOM    196   CA LYS    23     -34.238 -71.772  -6.817  1.00  0.00      BSYN  
ATOM    197   CB LYS    23     -34.209 -72.674  -8.071  1.00  0.00      BSYN  
ATOM    198   CG LYS    23     -33.133 -72.110  -9.056  1.00  0.00      BSYN  
ATOM    199   CD LYS    23     -32.981 -73.275 -10.114  1.00  0.00      BSYN  
ATOM    200   CE LYS    23     -31.820 -73.123 -11.060  1.00  0.00      BSYN  
ATOM    201   NZ LYS    23     -30.523 -73.204 -10.407  1.00  0.00      BSYN  
ATOM    202  HZ1 LYS    23     -30.291 -74.194 -10.186  1.00  0.00      BSYN  
ATOM    203  HZ2 LYS    23     -29.773 -72.738 -10.956  1.00  0.00      BSYN  
ATOM    204  HZ3 LYS    23     -30.456 -72.757  -9.471  1.00  0.00      BSYN  
ATOM    205    C LYS    23     -34.796 -70.440  -7.202  1.00  0.00      BSYN  
ATOM    206    O LYS    23     -35.903 -70.359  -7.831  1.00  0.00      BSYN  
ATOM    207    N GLN    24     -34.096 -69.387  -6.806  1.00  0.00      BSYN  
ATOM    208    H GLN    24     -33.206 -69.602  -6.455  1.00  0.00      BSYN  
ATOM    209   CA GLN    24     -34.609 -68.080  -7.043  1.00  0.00      BSYN  
ATOM    210   CB GLN    24     -34.100 -67.030  -6.029  1.00  0.00      BSYN  
ATOM    211   CG GLN    24     -33.862 -67.569  -4.605  1.00  0.00      BSYN  
ATOM    212   CD GLN    24     -33.794 -66.544  -3.582  1.00  0.00      BSYN  
ATOM    213  OE1 GLN    24     -33.534 -65.382  -3.927  1.00  0.00      BSYN  
ATOM    214  NE2 GLN    24     -33.973 -66.996  -2.402  1.00  0.00      BSYN  
ATOM    215 HE21 GLN    24     -34.119 -66.326  -1.702  1.00  0.00      BSYN  
ATOM    216 HE22 GLN    24     -34.031 -67.964  -2.262  1.00  0.00      BSYN  
ATOM    217    C GLN    24     -34.409 -67.513  -8.503  1.00  0.00      BSYN  
ATOM    218    O GLN    24     -33.283 -67.160  -8.844  1.00  0.00      BSYN  
ATOM    219    N GLY    25     -35.505 -67.370  -9.336  1.00  0.00      BSYN  
ATOM    220    H GLY    25     -36.397 -67.555  -8.974  1.00  0.00      BSYN  
ATOM    221   CA GLY    25     -35.443 -66.903 -10.690  1.00  0.00      BSYN  
ATOM    222    C GLY    25     -35.432 -65.382 -10.699  1.00  0.00      BSYN  
ATOM    223    O GLY    25     -36.408 -64.690 -10.917  1.00  0.00      BSYN  
ATOM    224    N VAL    26     -34.220 -64.857 -10.480  1.00  0.00      BSYN  
ATOM    225    H VAL    26     -33.514 -65.529 -10.585  1.00  0.00      BSYN  
ATOM    226   CA VAL    26     -33.960 -63.430 -10.168  1.00  0.00      BSYN  
ATOM    227   CB VAL    26     -33.536 -63.115  -8.744  1.00  0.00      BSYN  
ATOM    228  CG1 VAL    26     -32.477 -63.967  -8.160  1.00  0.00      BSYN  
ATOM    229  CG2 VAL    26     -33.058 -61.631  -8.480  1.00  0.00      BSYN  
ATOM    230    C VAL    26     -33.018 -62.934 -11.227  1.00  0.00      BSYN  
ATOM    231    O VAL    26     -31.870 -63.420 -11.379  1.00  0.00      BSYN  
ATOM    232    N THR    27     -33.596 -62.097 -12.131  1.00  0.00      BSYN  
ATOM    233    H THR    27     -34.550 -61.947 -11.967  1.00  0.00      BSYN  
ATOM    234   CA THR    27     -32.941 -61.648 -13.381  1.00  0.00      BSYN  
ATOM    235   CB THR    27     -33.793 -60.712 -14.354  1.00  0.00      BSYN  
ATOM    236  OG1 THR    27     -34.155 -59.596 -13.521  1.00  0.00      BSYN  
ATOM    237  HG1 THR    27     -33.478 -58.924 -13.621  1.00  0.00      BSYN  
ATOM    238  CG2 THR    27     -34.855 -61.444 -15.109  1.00  0.00      BSYN  
ATOM    239    C THR    27     -31.563 -61.212 -13.470  1.00  0.00      BSYN  
ATOM    240    O THR    27     -30.699 -61.989 -13.908  1.00  0.00      BSYN  
ATOM    241    N GLU    28     -31.309 -60.022 -12.861  1.00  0.00      BSYN  
ATOM    242    H GLU    28     -31.797 -59.632 -12.106  1.00  0.00      BSYN  
ATOM    243   CA GLU    28     -30.063 -59.319 -12.853  1.00  0.00      BSYN  
ATOM    244   CB GLU    28     -30.291 -57.785 -12.736  1.00  0.00      BSYN  
ATOM    245   CG GLU    28     -30.117 -57.070 -14.042  1.00  0.00      BSYN  
ATOM    246   CD GLU    28     -31.424 -56.706 -14.762  1.00  0.00      BSYN  
ATOM    247  OE1 GLU    28     -32.476 -57.336 -14.681  1.00  0.00      BSYN  
ATOM    248  OE2 GLU    28     -31.311 -55.730 -15.524  1.00  0.00      BSYN  
ATOM    249    C GLU    28     -29.227 -59.750 -11.669  1.00  0.00      BSYN  
ATOM    250    O GLU    28     -28.988 -58.888 -10.917  1.00  0.00      BSYN  
ATOM    251    N ALA    29     -29.179 -61.089 -11.541  1.00  0.00      BSYN  
ATOM    252    H ALA    29     -29.631 -61.744 -12.113  1.00  0.00      BSYN  
ATOM    253   CA ALA    29     -28.474 -61.748 -10.467  1.00  0.00      BSYN  
ATOM    254   CB ALA    29     -28.795 -63.315 -10.385  1.00  0.00      BSYN  
ATOM    255    C ALA    29     -26.917 -61.614 -10.676  1.00  0.00      BSYN  
ATOM    256    O ALA    29     -26.357 -62.031 -11.704  1.00  0.00      BSYN  
ATOM    257    N ALA    30     -26.302 -60.812  -9.804  1.00  0.00      BSYN  
ATOM    258    H ALA    30     -26.805 -60.331  -9.115  1.00  0.00      BSYN  
ATOM    259   CA ALA    30     -24.866 -60.732  -9.842  1.00  0.00      BSYN  
ATOM    260   CB ALA    30     -24.452 -59.392 -10.456  1.00  0.00      BSYN  
ATOM    261    C ALA    30     -24.239 -60.760  -8.406  1.00  0.00      BSYN  
ATOM    262    O ALA    30     -23.054 -60.583  -8.177  1.00  0.00      BSYN  
ATOM    263    N GLU    31     -25.023 -61.034  -7.368  1.00  0.00      BSYN  
ATOM    264    H GLU    31     -25.887 -61.487  -7.469  1.00  0.00      BSYN  
ATOM    265   CA GLU    31     -24.634 -60.969  -5.919  1.00  0.00      BSYN  
ATOM    266   CB GLU    31     -25.357 -59.887  -5.308  1.00  0.00      BSYN  
ATOM    267   CG GLU    31     -26.830 -59.878  -4.978  1.00  0.00      BSYN  
ATOM    268   CD GLU    31     -27.737 -59.442  -6.135  1.00  0.00      BSYN  
ATOM    269  OE1 GLU    31     -28.048 -58.246  -6.178  1.00  0.00      BSYN  
ATOM    270  OE2 GLU    31     -28.211 -60.318  -6.842  1.00  0.00      BSYN  
ATOM    271    C GLU    31     -24.708 -62.210  -4.992  1.00  0.00      BSYN  
ATOM    272    O GLU    31     -23.975 -62.406  -4.071  1.00  0.00      BSYN  
ATOM    273    N LYS    32     -25.798 -62.989  -5.101  1.00  0.00      BSYN  
ATOM    274    H LYS    32     -26.555 -62.741  -5.673  1.00  0.00      BSYN  
ATOM    275   CA LYS    32     -25.968 -64.184  -4.249  1.00  0.00      BSYN  
ATOM    276   CB LYS    32     -27.431 -64.187  -3.865  1.00  0.00      BSYN  
ATOM    277   CG LYS    32     -28.444 -64.604  -4.928  1.00  0.00      BSYN  
ATOM    278   CD LYS    32     -29.890 -64.337  -4.546  1.00  0.00      BSYN  
ATOM    279   CE LYS    32     -30.423 -64.545  -3.094  1.00  0.00      BSYN  
ATOM    280   NZ LYS    32     -31.617 -63.737  -2.946  1.00  0.00      BSYN  
ATOM    281  HZ1 LYS    32     -31.656 -62.833  -3.458  1.00  0.00      BSYN  
ATOM    282  HZ2 LYS    32     -32.456 -64.297  -3.199  1.00  0.00      BSYN  
ATOM    283  HZ3 LYS    32     -31.685 -63.462  -1.945  1.00  0.00      BSYN  
ATOM    284    C LYS    32     -25.439 -65.447  -4.924  1.00  0.00      BSYN  
ATOM    285    O LYS    32     -25.847 -65.929  -5.949  1.00  0.00      BSYN  
ATOM    286    N THR    33     -24.717 -65.979  -3.925  1.00  0.00      BSYN  
ATOM    287    H THR    33     -24.455 -65.388  -3.189  1.00  0.00      BSYN  
ATOM    288   CA THR    33     -24.127 -67.327  -3.950  1.00  0.00      BSYN  
ATOM    289   CB THR    33     -23.997 -67.675  -2.472  1.00  0.00      BSYN  
ATOM    290  OG1 THR    33     -25.339 -67.579  -1.892  1.00  0.00      BSYN  
ATOM    291  HG1 THR    33     -25.422 -67.540  -0.936  1.00  0.00      BSYN  
ATOM    292  CG2 THR    33     -22.926 -66.791  -1.789  1.00  0.00      BSYN  
ATOM    293    C THR    33     -24.758 -68.482  -4.679  1.00  0.00      BSYN  
ATOM    294    O THR    33     -23.959 -69.190  -5.338  1.00  0.00      BSYN  
ATOM    295    N LYS    34     -26.052 -68.706  -4.681  1.00  0.00      BSYN  
ATOM    296    H LYS    34     -26.700 -68.053  -4.344  1.00  0.00      BSYN  
ATOM    297   CA LYS    34     -26.564 -69.972  -5.241  1.00  0.00      BSYN  
ATOM    298   CB LYS    34     -27.822 -70.314  -4.454  1.00  0.00      BSYN  
ATOM    299   CG LYS    34     -27.809 -70.447  -3.036  1.00  0.00      BSYN  
ATOM    300   CD LYS    34     -29.111 -70.080  -2.628  1.00  0.00      BSYN  
ATOM    301   CE LYS    34     -29.406 -70.626  -1.238  1.00  0.00      BSYN  
ATOM    302   NZ LYS    34     -30.811 -70.536  -1.047  1.00  0.00      BSYN  
ATOM    303  HZ1 LYS    34     -31.164 -70.766  -0.096  1.00  0.00      BSYN  
ATOM    304  HZ2 LYS    34     -31.117 -69.551  -1.182  1.00  0.00      BSYN  
ATOM    305  HZ3 LYS    34     -31.433 -71.150  -1.612  1.00  0.00      BSYN  
ATOM    306    C LYS    34     -26.905 -69.929  -6.668  1.00  0.00      BSYN  
ATOM    307    O LYS    34     -27.167 -70.928  -7.374  1.00  0.00      BSYN  
ATOM    308    N GLU    35     -26.976 -68.634  -7.173  1.00  0.00      BSYN  
ATOM    309    H GLU    35     -27.127 -67.925  -6.513  1.00  0.00      BSYN  
ATOM    310   CA GLU    35     -27.213 -68.303  -8.529  1.00  0.00      BSYN  
ATOM    311   CB GLU    35     -28.457 -67.328  -8.529  1.00  0.00      BSYN  
ATOM    312   CG GLU    35     -29.754 -68.134  -9.061  1.00  0.00      BSYN  
ATOM    313   CD GLU    35     -30.540 -68.730  -7.922  1.00  0.00      BSYN  
ATOM    314  OE1 GLU    35     -30.520 -68.382  -6.745  1.00  0.00      BSYN  
ATOM    315  OE2 GLU    35     -31.157 -69.707  -8.251  1.00  0.00      BSYN  
ATOM    316    C GLU    35     -26.121 -67.743  -9.395  1.00  0.00      BSYN  
ATOM    317    O GLU    35     -26.307 -67.201 -10.511  1.00  0.00      BSYN  
ATOM    318    N GLY    36     -24.999 -67.643  -8.724  1.00  0.00      BSYN  
ATOM    319    H GLY    36     -25.070 -67.582  -7.748  1.00  0.00      BSYN  
ATOM    320   CA GLY    36     -23.724 -67.391  -9.262  1.00  0.00      BSYN  
ATOM    321    C GLY    36     -23.119 -68.035 -10.492  1.00  0.00      BSYN  
ATOM    322    O GLY    36     -22.316 -67.503 -11.241  1.00  0.00      BSYN  
ATOM    323    N VAL    37     -23.751 -69.283 -10.728  1.00  0.00      BSYN  
ATOM    324    H VAL    37     -24.579 -69.404 -10.218  1.00  0.00      BSYN  
ATOM    325   CA VAL    37     -23.230 -70.271 -11.598  1.00  0.00      BSYN  
ATOM    326   CB VAL    37     -22.720 -71.500 -10.777  1.00  0.00      BSYN  
ATOM    327  CG1 VAL    37     -23.618 -72.668 -10.553  1.00  0.00      BSYN  
ATOM    328  CG2 VAL    37     -21.591 -72.043 -11.628  1.00  0.00      BSYN  
ATOM    329    C VAL    37     -24.237 -70.772 -12.731  1.00  0.00      BSYN  
ATOM    330    O VAL    37     -24.253 -71.899 -13.310  1.00  0.00      BSYN  
ATOM    331    N LEU    38     -25.013 -69.775 -13.215  1.00  0.00      BSYN  
ATOM    332    H LEU    38     -24.961 -68.908 -12.762  1.00  0.00      BSYN  
ATOM    333   CA LEU    38     -26.031 -69.918 -14.238  1.00  0.00      BSYN  
ATOM    334   CB LEU    38     -27.450 -69.450 -13.866  1.00  0.00      BSYN  
ATOM    335   CG LEU    38     -28.352 -69.898 -12.637  1.00  0.00      BSYN  
ATOM    336  CD1 LEU    38     -29.634 -69.212 -12.582  1.00  0.00      BSYN  
ATOM    337  CD2 LEU    38     -28.420 -71.415 -12.699  1.00  0.00      BSYN  
ATOM    338    C LEU    38     -25.575 -68.973 -15.260  1.00  0.00      BSYN  
ATOM    339    O LEU    38     -25.090 -67.904 -15.103  1.00  0.00      BSYN  
ATOM    340    N TYR    39     -25.709 -69.596 -16.403  1.00  0.00      BSYN  
ATOM    341    H TYR    39     -25.935 -70.547 -16.477  1.00  0.00      BSYN  
ATOM    342   CA TYR    39     -25.534 -68.948 -17.710  1.00  0.00      BSYN  
ATOM    343   CB TYR    39     -24.350 -69.446 -18.523  1.00  0.00      BSYN  
ATOM    344   CG TYR    39     -23.051 -68.860 -18.143  1.00  0.00      BSYN  
ATOM    345  CD1 TYR    39     -22.143 -69.764 -17.667  1.00  0.00      BSYN  
ATOM    346  CE1 TYR    39     -20.907 -69.244 -17.051  1.00  0.00      BSYN  
ATOM    347  CD2 TYR    39     -22.806 -67.490 -18.017  1.00  0.00      BSYN  
ATOM    348  CE2 TYR    39     -21.725 -67.021 -17.402  1.00  0.00      BSYN  
ATOM    349   CZ TYR    39     -20.760 -67.892 -16.917  1.00  0.00      BSYN  
ATOM    350   OH TYR    39     -19.600 -67.255 -16.350  1.00  0.00      BSYN  
ATOM    351   HH TYR    39     -19.136 -67.810 -15.719  1.00  0.00      BSYN  
ATOM    352    C TYR    39     -26.690 -68.950 -18.610  1.00  0.00      BSYN  
ATOM    353    O TYR    39     -27.592 -69.811 -18.437  1.00  0.00      BSYN  
ATOM    354    N VAL    40     -26.770 -67.918 -19.424  1.00  0.00      BSYN  
ATOM    355    H VAL    40     -26.090 -67.221 -19.529  1.00  0.00      BSYN  
ATOM    356   CA VAL    40     -27.653 -67.962 -20.547  1.00  0.00      BSYN  
ATOM    357   CB VAL    40     -28.867 -66.977 -20.366  1.00  0.00      BSYN  
ATOM    358  CG1 VAL    40     -29.782 -67.154 -21.674  1.00  0.00      BSYN  
ATOM    359  CG2 VAL    40     -29.503 -67.006 -19.015  1.00  0.00      BSYN  
ATOM    360    C VAL    40     -26.797 -67.524 -21.682  1.00  0.00      BSYN  
ATOM    361    O VAL    40     -26.514 -66.297 -21.734  1.00  0.00      BSYN  
ATOM    362    N GLY    41     -26.300 -68.412 -22.596  1.00  0.00      BSYN  
ATOM    363    H GLY    41     -25.917 -68.134 -23.453  1.00  0.00      BSYN  
ATOM    364   CA GLY    41     -26.461 -69.827 -22.346  1.00  0.00      BSYN  
ATOM    365    C GLY    41     -25.857 -70.640 -23.450  1.00  0.00      BSYN  
ATOM    366    O GLY    41     -24.639 -70.640 -23.518  1.00  0.00      BSYN  
ATOM    367    N SER    42     -26.562 -71.461 -24.247  1.00  0.00      BSYN  
ATOM    368    H SER    42     -27.515 -71.308 -24.420  1.00  0.00      BSYN  
ATOM    369   CA SER    42     -25.926 -72.336 -25.231  1.00  0.00      BSYN  
ATOM    370   CB SER    42     -26.052 -73.725 -24.641  1.00  0.00      BSYN  
ATOM    371   OG SER    42     -25.565 -73.812 -23.264  1.00  0.00      BSYN  
ATOM    372   HG SER    42     -26.100 -73.381 -22.593  1.00  0.00      BSYN  
ATOM    373    C SER    42     -26.664 -72.198 -26.585  1.00  0.00      BSYN  
ATOM    374    O SER    42     -27.850 -71.741 -26.548  1.00  0.00      BSYN  
ATOM    375    N LYS    43     -26.112 -72.512 -27.719  1.00  0.00      BSYN  
ATOM    376    H LYS    43     -25.335 -73.070 -27.509  1.00  0.00      BSYN  
ATOM    377   CA LYS    43     -26.517 -72.215 -29.166  1.00  0.00      BSYN  
ATOM    378   CB LYS    43     -25.627 -70.985 -29.696  1.00  0.00      BSYN  
ATOM    379   CG LYS    43     -26.165 -69.602 -29.250  1.00  0.00      BSYN  
ATOM    380   CD LYS    43     -26.244 -68.717 -30.523  1.00  0.00      BSYN  
ATOM    381   CE LYS    43     -25.079 -68.667 -31.500  1.00  0.00      BSYN  
ATOM    382   NZ LYS    43     -25.513 -68.234 -32.807  1.00  0.00      BSYN  
ATOM    383  HZ1 LYS    43     -24.644 -68.210 -33.378  1.00  0.00      BSYN  
ATOM    384  HZ2 LYS    43     -26.290 -68.842 -33.135  1.00  0.00      BSYN  
ATOM    385  HZ3 LYS    43     -25.710 -67.226 -32.966  1.00  0.00      BSYN  
ATOM    386    C LYS    43     -26.258 -73.502 -30.018  1.00  0.00      BSYN  
ATOM    387    O LYS    43     -25.708 -74.399 -29.358  1.00  0.00      BSYN  
ATOM    388    N THR    44     -26.466 -73.724 -31.310  1.00  0.00      BSYN  
ATOM    389    H THR    44     -26.892 -73.171 -31.998  1.00  0.00      BSYN  
ATOM    390   CA THR    44     -25.865 -74.852 -31.957  1.00  0.00      BSYN  
ATOM    391   CB THR    44     -26.280 -74.865 -33.391  1.00  0.00      BSYN  
ATOM    392  OG1 THR    44     -26.136 -73.543 -33.857  1.00  0.00      BSYN  
ATOM    393  HG1 THR    44     -25.255 -73.311 -34.159  1.00  0.00      BSYN  
ATOM    394  CG2 THR    44     -27.733 -75.477 -33.319  1.00  0.00      BSYN  
ATOM    395    C THR    44     -24.312 -75.155 -31.763  1.00  0.00      BSYN  
ATOM    396    O THR    44     -23.438 -74.326 -32.077  1.00  0.00      BSYN  
ATOM    397    N ARG    45     -24.109 -76.272 -31.023  1.00  0.00      BSYN  
ATOM    398    H ARG    45     -24.746 -76.895 -30.615  1.00  0.00      BSYN  
ATOM    399   CA ARG    45     -22.751 -76.563 -30.536  1.00  0.00      BSYN  
ATOM    400   CB ARG    45     -22.574 -76.224 -29.077  1.00  0.00      BSYN  
ATOM    401   CG ARG    45     -21.149 -76.027 -28.693  1.00  0.00      BSYN  
ATOM    402   CD ARG    45     -20.847 -75.908 -27.254  1.00  0.00      BSYN  
ATOM    403   NE ARG    45     -21.220 -77.185 -26.713  1.00  0.00      BSYN  
ATOM    404   HE ARG    45     -21.338 -77.958 -27.304  1.00  0.00      BSYN  
ATOM    405   CZ ARG    45     -21.508 -77.315 -25.432  1.00  0.00      BSYN  
ATOM    406  NH1 ARG    45     -21.946 -78.465 -25.060  1.00  0.00      BSYN  
ATOM    407 HH11 ARG    45     -22.037 -78.751 -24.106  1.00  0.00      BSYN  
ATOM    408 HH12 ARG    45     -21.998 -79.195 -25.741  1.00  0.00      BSYN  
ATOM    409  NH2 ARG    45     -21.366 -76.318 -24.519  1.00  0.00      BSYN  
ATOM    410 HH21 ARG    45     -21.667 -76.597 -23.607  1.00  0.00      BSYN  
ATOM    411 HH22 ARG    45     -20.810 -75.496 -24.636  1.00  0.00      BSYN  
ATOM    412    C ARG    45     -22.436 -78.039 -30.906  1.00  0.00      BSYN  
ATOM    413    O ARG    45     -23.287 -78.897 -30.760  1.00  0.00      BSYN  
ATOM    414    N GLU    46     -21.125 -78.379 -31.250  1.00  0.00      BSYN  
ATOM    415    H GLU    46     -20.553 -77.664 -31.598  1.00  0.00      BSYN  
ATOM    416   CA GLU    46     -20.882 -79.770 -31.603  1.00  0.00      BSYN  
ATOM    417   CB GLU    46     -19.385 -79.933 -31.829  1.00  0.00      BSYN  
ATOM    418   CG GLU    46     -18.869 -79.173 -33.079  1.00  0.00      BSYN  
ATOM    419   CD GLU    46     -17.397 -79.182 -33.456  1.00  0.00      BSYN  
ATOM    420  OE1 GLU    46     -17.050 -79.232 -34.625  1.00  0.00      BSYN  
ATOM    421  OE2 GLU    46     -16.602 -79.210 -32.546  1.00  0.00      BSYN  
ATOM    422    C GLU    46     -21.118 -80.642 -30.421  1.00  0.00      BSYN  
ATOM    423    O GLU    46     -20.515 -80.506 -29.348  1.00  0.00      BSYN  
ATOM    424    N GLY    47     -22.005 -81.550 -30.649  1.00  0.00      BSYN  
ATOM    425    H GLY    47     -22.537 -81.573 -31.472  1.00  0.00      BSYN  
ATOM    426   CA GLY    47     -22.230 -82.640 -29.736  1.00  0.00      BSYN  
ATOM    427    C GLY    47     -22.958 -82.126 -28.533  1.00  0.00      BSYN  
ATOM    428    O GLY    47     -22.329 -81.983 -27.474  1.00  0.00      BSYN  
ATOM    429    N VAL    48     -24.328 -81.964 -28.588  1.00  0.00      BSYN  
ATOM    430    H VAL    48     -24.683 -82.011 -29.500  1.00  0.00      BSYN  
ATOM    431   CA VAL    48     -25.077 -81.754 -27.385  1.00  0.00      BSYN  
ATOM    432   CB VAL    48     -26.103 -80.748 -27.723  1.00  0.00      BSYN  
ATOM    433  CG1 VAL    48     -27.240 -80.428 -26.729  1.00  0.00      BSYN  
ATOM    434  CG2 VAL    48     -25.239 -79.452 -27.735  1.00  0.00      BSYN  
ATOM    435    C VAL    48     -25.724 -83.159 -26.881  1.00  0.00      BSYN  
ATOM    436    O VAL    48     -26.274 -83.935 -27.607  1.00  0.00      BSYN  
ATOM    437    N VAL    49     -25.700 -83.304 -25.584  1.00  0.00      BSYN  
ATOM    438    H VAL    49     -25.500 -82.605 -24.928  1.00  0.00      BSYN  
ATOM    439   CA VAL    49     -26.270 -84.450 -24.959  1.00  0.00      BSYN  
ATOM    440   CB VAL    49     -25.100 -85.259 -24.324  1.00  0.00      BSYN  
ATOM    441  CG1 VAL    49     -24.463 -84.597 -23.154  1.00  0.00      BSYN  
ATOM    442  CG2 VAL    49     -25.566 -86.645 -24.034  1.00  0.00      BSYN  
ATOM    443    C VAL    49     -27.379 -84.034 -23.896  1.00  0.00      BSYN  
ATOM    444    O VAL    49     -27.555 -82.888 -23.643  1.00  0.00      BSYN  
ATOM    445    N GLN    50     -28.300 -85.013 -23.597  1.00  0.00      BSYN  
ATOM    446    H GLN    50     -28.343 -85.847 -24.110  1.00  0.00      BSYN  
ATOM    447   CA GLN    50     -29.385 -84.699 -22.689  1.00  0.00      BSYN  
ATOM    448   CB GLN    50     -30.658 -84.999 -23.488  1.00  0.00      BSYN  
ATOM    449   CG GLN    50     -31.101 -83.703 -24.130  1.00  0.00      BSYN  
ATOM    450   CD GLN    50     -31.513 -83.960 -25.560  1.00  0.00      BSYN  
ATOM    451  OE1 GLN    50     -30.961 -84.590 -26.444  1.00  0.00      BSYN  
ATOM    452  NE2 GLN    50     -32.705 -83.465 -25.899  1.00  0.00      BSYN  
ATOM    453 HE21 GLN    50     -33.016 -83.601 -26.818  1.00  0.00      BSYN  
ATOM    454 HE22 GLN    50     -33.139 -82.918 -25.211  1.00  0.00      BSYN  
ATOM    455    C GLN    50     -29.359 -85.426 -21.311  1.00  0.00      BSYN  
ATOM    456    O GLN    50     -29.905 -84.836 -20.401  1.00  0.00      BSYN  
ATOM    457    N GLY    51     -28.622 -86.581 -21.051  1.00  0.00      BSYN  
ATOM    458    H GLY    51     -28.212 -87.119 -21.761  1.00  0.00      BSYN  
ATOM    459   CA GLY    51     -28.590 -87.204 -19.755  1.00  0.00      BSYN  
ATOM    460    C GLY    51     -29.269 -88.426 -19.348  1.00  0.00      BSYN  
ATOM    461    O GLY    51     -28.669 -89.244 -18.625  1.00  0.00      BSYN  
ATOM    462    N VAL    52     -30.581 -88.606 -19.630  1.00  0.00      BSYN  
ATOM    463    H VAL    52     -31.030 -87.870 -20.094  1.00  0.00      BSYN  
ATOM    464   CA VAL    52     -31.307 -89.776 -19.104  1.00  0.00      BSYN  
ATOM    465   CB VAL    52     -32.636 -89.315 -18.358  1.00  0.00      BSYN  
ATOM    466  CG1 VAL    52     -33.696 -88.742 -19.365  1.00  0.00      BSYN  
ATOM    467  CG2 VAL    52     -33.351 -90.492 -17.697  1.00  0.00      BSYN  
ATOM    468    C VAL    52     -31.515 -90.785 -20.252  1.00  0.00      BSYN  
ATOM    469    O VAL    52     -32.137 -90.442 -21.276  1.00  0.00      BSYN  
ATOM    470    N ALA    53     -31.014 -92.077 -20.136  1.00  0.00      BSYN  
ATOM    471    H ALA    53     -31.241 -92.783 -20.776  1.00  0.00      BSYN  
ATOM    472   CA ALA    53     -30.084 -92.533 -19.083  1.00  0.00      BSYN  
ATOM    473   CB ALA    53     -30.689 -93.709 -18.311  1.00  0.00      BSYN  
ATOM    474    C ALA    53     -28.870 -93.075 -19.760  1.00  0.00      BSYN  
ATOM    475    O ALA    53     -28.314 -94.128 -19.437  1.00  0.00      BSYN  
ATOM    476    N SER    54     -28.378 -92.290 -20.750  1.00  0.00      BSYN  
ATOM    477    H SER    54     -28.693 -91.365 -20.668  1.00  0.00      BSYN  
ATOM    478   CA SER    54     -27.176 -92.598 -21.550  1.00  0.00      BSYN  
ATOM    479   CB SER    54     -27.142 -91.695 -22.841  1.00  0.00      BSYN  
ATOM    480   OG SER    54     -27.435 -90.294 -22.557  1.00  0.00      BSYN  
ATOM    481   HG SER    54     -27.715 -89.949 -23.408  1.00  0.00      BSYN  
ATOM    482    C SER    54     -25.849 -92.717 -20.966  1.00  0.00      BSYN  
ATOM    483    O SER    54     -25.568 -91.997 -20.045  1.00  0.00      BSYN  
ATOM    484    N VAL    55     -24.919 -93.520 -21.481  1.00  0.00      BSYN  
ATOM    485    H VAL    55     -25.216 -94.020 -22.269  1.00  0.00      BSYN  
ATOM    486   CA VAL    55     -23.639 -93.712 -20.902  1.00  0.00      BSYN  
ATOM    487   CB VAL    55     -23.536 -95.310 -20.834  1.00  0.00      BSYN  
ATOM    488  CG1 VAL    55     -22.219 -96.059 -20.840  1.00  0.00      BSYN  
ATOM    489  CG2 VAL    55     -24.442 -95.811 -19.813  1.00  0.00      BSYN  
ATOM    490    C VAL    55     -22.655 -93.186 -21.914  1.00  0.00      BSYN  
ATOM    491    O VAL    55     -23.069 -93.242 -23.115  1.00  0.00      BSYN  
ATOM    492    N ALA    56     -21.576 -92.637 -21.495  1.00  0.00      BSYN  
ATOM    493    H ALA    56     -21.461 -92.474 -20.536  1.00  0.00      BSYN  
ATOM    494   CA ALA    56     -20.535 -92.304 -22.377  1.00  0.00      BSYN  
ATOM    495   CB ALA    56     -19.530 -91.493 -21.662  1.00  0.00      BSYN  
ATOM    496    C ALA    56     -19.810 -93.567 -22.985  1.00  0.00      BSYN  
ATOM    497    O ALA    56     -19.605 -94.574 -22.408  1.00  0.00      BSYN  
ATOM    498    N GLU    57     -19.354 -93.223 -24.229  1.00  0.00      BSYN  
ATOM    499    H GLU    57     -19.607 -92.375 -24.651  1.00  0.00      BSYN  
ATOM    500   CA GLU    57     -18.587 -94.168 -24.959  1.00  0.00      BSYN  
ATOM    501   CB GLU    57     -18.911 -93.789 -26.393  1.00  0.00      BSYN  
ATOM    502   CG GLU    57     -20.190 -94.084 -27.028  1.00  0.00      BSYN  
ATOM    503   CD GLU    57     -21.476 -93.534 -26.452  1.00  0.00      BSYN  
ATOM    504  OE1 GLU    57     -21.632 -92.349 -26.458  1.00  0.00      BSYN  
ATOM    505  OE2 GLU    57     -22.222 -94.396 -25.998  1.00  0.00      BSYN  
ATOM    506    C GLU    57     -17.025 -94.345 -24.600  1.00  0.00      BSYN  
ATOM    507    O GLU    57     -16.118 -93.609 -24.890  1.00  0.00      BSYN  
ATOM    508    N LYS    58     -16.771 -95.506 -23.942  1.00  0.00      BSYN  
ATOM    509    H LYS    58     -17.542 -96.110 -23.968  1.00  0.00      BSYN  
ATOM    510   CA LYS    58     -15.430 -95.900 -23.479  1.00  0.00      BSYN  
ATOM    511   CB LYS    58     -15.242 -97.062 -22.399  1.00  0.00      BSYN  
ATOM    512   CG LYS    58     -13.832 -97.445 -22.010  1.00  0.00      BSYN  
ATOM    513   CD LYS    58     -13.800 -98.787 -21.388  1.00  0.00      BSYN  
ATOM    514   CE LYS    58     -12.346 -99.227 -21.248  1.00  0.00      BSYN  
ATOM    515   NZ LYS    58     -11.641 -99.496 -22.541  1.00  0.00      BSYN  
ATOM    516  HZ1 LYS    58     -11.992-100.447 -22.774  1.00  0.00      BSYN  
ATOM    517  HZ2 LYS    58     -11.682 -98.774 -23.289  1.00  0.00      BSYN  
ATOM    518  HZ3 LYS    58     -10.634 -99.564 -22.289  1.00  0.00      BSYN  
ATOM    519    C LYS    58     -14.822 -96.389 -24.789  1.00  0.00      BSYN  
ATOM    520    O LYS    58     -14.891 -97.542 -25.149  1.00  0.00      BSYN  
ATOM    521    N THR    59     -14.167 -95.403 -25.383  1.00  0.00      BSYN  
ATOM    522    H THR    59     -14.197 -94.484 -25.044  1.00  0.00      BSYN  
ATOM    523   CA THR    59     -13.352 -95.763 -26.586  1.00  0.00      BSYN  
ATOM    524   CB THR    59     -13.842 -95.056 -27.924  1.00  0.00      BSYN  
ATOM    525  OG1 THR    59     -13.774 -93.642 -27.809  1.00  0.00      BSYN  
ATOM    526  HG1 THR    59     -13.804 -93.322 -28.713  1.00  0.00      BSYN  
ATOM    527  CG2 THR    59     -15.330 -95.390 -28.191  1.00  0.00      BSYN  
ATOM    528    C THR    59     -11.888 -95.417 -26.571  1.00  0.00      BSYN  
ATOM    529    O THR    59     -11.138 -96.132 -27.174  1.00  0.00      BSYN  
ATOM    530    N LYS    60     -11.572 -94.304 -25.863  1.00  0.00      BSYN  
ATOM    531    H LYS    60     -12.137 -93.909 -25.167  1.00  0.00      BSYN  
ATOM    532   CA LYS    60     -10.191 -93.909 -25.949  1.00  0.00      BSYN  
ATOM    533   CB LYS    60     -10.073 -92.771 -27.036  1.00  0.00      BSYN  
ATOM    534   CG LYS    60      -9.588 -93.332 -28.373  1.00  0.00      BSYN  
ATOM    535   CD LYS    60      -8.105 -93.658 -28.306  1.00  0.00      BSYN  
ATOM    536   CE LYS    60      -7.443 -94.259 -29.560  1.00  0.00      BSYN  
ATOM    537   NZ LYS    60      -6.233 -94.913 -29.087  1.00  0.00      BSYN  
ATOM    538  HZ1 LYS    60      -6.400 -95.517 -28.257  1.00  0.00      BSYN  
ATOM    539  HZ2 LYS    60      -5.802 -95.500 -29.829  1.00  0.00      BSYN  
ATOM    540  HZ3 LYS    60      -5.522 -94.193 -28.845  1.00  0.00      BSYN  
ATOM    541    C LYS    60      -9.653 -93.375 -24.619  1.00  0.00      BSYN  
ATOM    542    O LYS    60      -9.936 -92.236 -24.166  1.00  0.00      BSYN  
ATOM    543    N GLU    61      -8.874 -94.212 -24.019  1.00  0.00      BSYN  
ATOM    544    H GLU    61      -9.047 -95.132 -24.311  1.00  0.00      BSYN  
ATOM    545   CA GLU    61      -8.175 -93.982 -22.776  1.00  0.00      BSYN  
ATOM    546   CB GLU    61      -8.070 -95.202 -21.880  1.00  0.00      BSYN  
ATOM    547   CG GLU    61      -9.264 -96.164 -21.666  1.00  0.00      BSYN  
ATOM    548   CD GLU    61      -9.169 -97.167 -22.800  1.00  0.00      BSYN  
ATOM    549  OE1 GLU    61      -9.839 -97.049 -23.844  1.00  0.00      BSYN  
ATOM    550  OE2 GLU    61      -8.515 -98.211 -22.611  1.00  0.00      BSYN  
ATOM    551    C GLU    61      -6.743 -93.495 -22.779  1.00  0.00      BSYN  
ATOM    552    O GLU    61      -6.058 -93.251 -21.734  1.00  0.00      BSYN  
ATOM    553    N GLN    62      -6.262 -93.415 -24.007  1.00  0.00      BSYN  
ATOM    554    H GLN    62      -6.830 -93.586 -24.787  1.00  0.00      BSYN  
ATOM    555   CA GLN    62      -4.845 -93.273 -24.204  1.00  0.00      BSYN  
ATOM    556   CB GLN    62      -4.309 -94.457 -25.062  1.00  0.00      BSYN  
ATOM    557   CG GLN    62      -4.346 -95.842 -24.368  1.00  0.00      BSYN  
ATOM    558   CD GLN    62      -5.640 -96.522 -24.686  1.00  0.00      BSYN  
ATOM    559  OE1 GLN    62      -6.433 -96.189 -25.491  1.00  0.00      BSYN  
ATOM    560  NE2 GLN    62      -5.967 -97.657 -24.126  1.00  0.00      BSYN  
ATOM    561 HE21 GLN    62      -5.377 -98.070 -23.461  1.00  0.00      BSYN  
ATOM    562 HE22 GLN    62      -6.818 -98.013 -24.455  1.00  0.00      BSYN  
ATOM    563    C GLN    62      -4.361 -91.979 -24.871  1.00  0.00      BSYN  
ATOM    564    O GLN    62      -5.185 -91.504 -25.665  1.00  0.00      BSYN  
ATOM    565    N ALA    63      -3.043 -91.575 -24.837  1.00  0.00      BSYN  
ATOM    566    H ALA    63      -2.273 -92.021 -24.426  1.00  0.00      BSYN  
ATOM    567   CA ALA    63      -2.591 -90.411 -25.529  1.00  0.00      BSYN  
ATOM    568   CB ALA    63      -2.667 -89.115 -24.626  1.00  0.00      BSYN  
ATOM    569    C ALA    63      -1.063 -90.479 -25.831  1.00  0.00      BSYN  
ATOM    570    O ALA    63      -0.357 -90.894 -24.870  1.00  0.00      BSYN  
ATOM    571    N SER    64      -0.569 -90.158 -27.024  1.00  0.00      BSYN  
ATOM    572    H SER    64      -0.974 -90.380 -27.889  1.00  0.00      BSYN  
ATOM    573   CA SER    64       0.890 -89.977 -27.193  1.00  0.00      BSYN  
ATOM    574   CB SER    64       1.121 -89.664 -28.665  1.00  0.00      BSYN  
ATOM    575   OG SER    64       0.538 -90.742 -29.510  1.00  0.00      BSYN  
ATOM    576   HG SER    64       1.119 -91.504 -29.559  1.00  0.00      BSYN  
ATOM    577    C SER    64       1.717 -88.969 -26.427  1.00  0.00      BSYN  
ATOM    578    O SER    64       1.867 -87.806 -26.775  1.00  0.00      BSYN  
ATOM    579    N HIS    65       2.183 -89.537 -25.329  1.00  0.00      BSYN  
ATOM    580    H HIS    65       1.782 -90.333 -24.922  1.00  0.00      BSYN  
ATOM    581   CA HIS    65       3.240 -88.911 -24.594  1.00  0.00      BSYN  
ATOM    582   CB HIS    65       3.103 -89.210 -23.080  1.00  0.00      BSYN  
ATOM    583   CG HIS    65       2.767 -90.623 -22.752  1.00  0.00      BSYN  
ATOM    584  ND1 HIS    65       3.396 -91.792 -22.746  1.00  0.00      BSYN  
ATOM    585  HD1 HIS    65       4.221 -92.011 -23.228  1.00  0.00      BSYN  
ATOM    586  CD2 HIS    65       1.520 -90.937 -22.262  1.00  0.00      BSYN  
ATOM    587  NE2 HIS    65       1.511 -92.235 -22.119  1.00  0.00      BSYN  
ATOM    588  CE1 HIS    65       2.666 -92.735 -22.330  1.00  0.00      BSYN  
ATOM    589    C HIS    65       4.599 -89.200 -25.174  1.00  0.00      BSYN  
ATOM    590    O HIS    65       5.367 -90.176 -25.014  1.00  0.00      BSYN  
ATOM    591    N LEU    66       4.773 -88.018 -25.814  1.00  0.00      BSYN  
ATOM    592    H LEU    66       3.971 -87.532 -26.098  1.00  0.00      BSYN  
ATOM    593   CA LEU    66       6.048 -87.756 -26.393  1.00  0.00      BSYN  
ATOM    594   CB LEU    66       5.861 -86.665 -27.402  1.00  0.00      BSYN  
ATOM    595   CG LEU    66       5.555 -86.964 -28.833  1.00  0.00      BSYN  
ATOM    596  CD1 LEU    66       5.015 -85.595 -29.386  1.00  0.00      BSYN  
ATOM    597  CD2 LEU    66       6.819 -87.432 -29.637  1.00  0.00      BSYN  
ATOM    598    C LEU    66       7.383 -87.389 -25.656  1.00  0.00      BSYN  
ATOM    599    O LEU    66       7.917 -86.228 -25.703  1.00  0.00      BSYN  
ATOM    600    N GLY    67       7.874 -88.391 -24.905  1.00  0.00      BSYN  
ATOM    601    H GLY    67       7.352 -89.214 -24.805  1.00  0.00      BSYN  
ATOM    602   CA GLY    67       9.252 -88.433 -24.414  1.00  0.00      BSYN  
ATOM    603    C GLY    67       9.655 -88.449 -22.946  1.00  0.00      BSYN  
ATOM    604    O GLY    67       9.597 -89.542 -22.389  1.00  0.00      BSYN  
ATOM    605    N GLY    68       9.948 -87.432 -22.197  1.00  0.00      BSYN  
ATOM    606    H GLY    68      10.449 -87.491 -21.357  1.00  0.00      BSYN  
ATOM    607   CA GLY    68       9.718 -86.062 -22.693  1.00  0.00      BSYN  
ATOM    608    C GLY    68       9.156 -85.010 -21.726  1.00  0.00      BSYN  
ATOM    609    O GLY    68       9.115 -85.064 -20.535  1.00  0.00      BSYN  
ATOM    610    N ALA    69       8.667 -83.935 -22.246  1.00  0.00      BSYN  
ATOM    611    H ALA    69       8.570 -83.986 -23.220  1.00  0.00      BSYN  
ATOM    612   CA ALA    69       8.240 -82.833 -21.512  1.00  0.00      BSYN  
ATOM    613   CB ALA    69       7.952 -81.627 -22.429  1.00  0.00      BSYN  
ATOM    614    C ALA    69       6.974 -83.006 -20.701  1.00  0.00      BSYN  
ATOM    615    O ALA    69       5.945 -83.539 -21.111  1.00  0.00      BSYN  
ATOM    616    N VAL    70       7.125 -82.467 -19.552  1.00  0.00      BSYN  
ATOM    617    H VAL    70       7.935 -81.988 -19.281  1.00  0.00      BSYN  
ATOM    618   CA VAL    70       6.029 -82.540 -18.524  1.00  0.00      BSYN  
ATOM    619   CB VAL    70       6.413 -82.260 -17.038  1.00  0.00      BSYN  
ATOM    620  CG1 VAL    70       5.418 -82.866 -16.177  1.00  0.00      BSYN  
ATOM    621  CG2 VAL    70       7.870 -82.716 -16.698  1.00  0.00      BSYN  
ATOM    622    C VAL    70       4.905 -81.528 -18.863  1.00  0.00      BSYN  
ATOM    623    O VAL    70       5.178 -80.337 -19.001  1.00  0.00      BSYN  
ATOM    624    N PHE    71       3.703 -82.078 -19.042  1.00  0.00      BSYN  
ATOM    625    H PHE    71       3.623 -83.055 -19.062  1.00  0.00      BSYN  
ATOM    626   CA PHE    71       2.454 -81.307 -19.354  1.00  0.00      BSYN  
ATOM    627   CB PHE    71       1.196 -82.015 -19.896  1.00  0.00      BSYN  
ATOM    628   CG PHE    71       1.510 -82.969 -21.007  1.00  0.00      BSYN  
ATOM    629  CD1 PHE    71       1.905 -84.308 -20.818  1.00  0.00      BSYN  
ATOM    630  CD2 PHE    71       1.530 -82.540 -22.238  1.00  0.00      BSYN  
ATOM    631  CE1 PHE    71       2.167 -85.230 -21.809  1.00  0.00      BSYN  
ATOM    632  CE2 PHE    71       1.879 -83.350 -23.287  1.00  0.00      BSYN  
ATOM    633   CZ PHE    71       2.241 -84.737 -23.169  1.00  0.00      BSYN  
ATOM    634    C PHE    71       1.988 -80.724 -17.994  1.00  0.00      BSYN  
ATOM    635    O PHE    71       1.533 -79.602 -17.863  1.00  0.00      BSYN  
ATOM    636    N SER    72       2.194 -81.604 -17.005  1.00  0.00      BSYN  
ATOM    637    H SER    72       2.724 -82.422 -17.110  1.00  0.00      BSYN  
ATOM    638   CA SER    72       1.359 -81.482 -15.760  1.00  0.00      BSYN  
ATOM    639   CB SER    72       0.866 -82.901 -15.449  1.00  0.00      BSYN  
ATOM    640   OG SER    72       0.733 -83.735 -16.531  1.00  0.00      BSYN  
ATOM    641   HG SER    72      -0.052 -83.457 -17.008  1.00  0.00      BSYN  
ATOM    642    C SER    72       2.039 -80.852 -14.618  1.00  0.00      BSYN  
ATOM    643    O SER    72       1.278 -80.498 -13.694  1.00  0.00      BSYN  
ATOM    644    N GLY    73       3.338 -80.562 -14.621  1.00  0.00      BSYN  
ATOM    645    H GLY    73       3.765 -80.672 -15.497  1.00  0.00      BSYN  
ATOM    646   CA GLY    73       4.044 -80.084 -13.483  1.00  0.00      BSYN  
ATOM    647    C GLY    73       4.030 -78.566 -13.393  1.00  0.00      BSYN  
ATOM    648    O GLY    73       5.011 -78.017 -13.760  1.00  0.00      BSYN  
ATOM    649    N ALA    74       3.021 -77.797 -13.064  1.00  0.00      BSYN  
ATOM    650    H ALA    74       2.191 -78.200 -12.733  1.00  0.00      BSYN  
ATOM    651   CA ALA    74       3.109 -76.353 -12.986  1.00  0.00      BSYN  
ATOM    652   CB ALA    74       1.699 -75.738 -13.278  1.00  0.00      BSYN  
ATOM    653    C ALA    74       3.597 -76.045 -11.534  1.00  0.00      BSYN  
ATOM    654    O ALA    74       2.911 -75.610 -10.571  1.00  0.00      BSYN  
ATOM    655    N GLY    75       4.899 -76.318 -11.420  1.00  0.00      BSYN  
ATOM    656    H GLY    75       5.367 -76.688 -12.197  1.00  0.00      BSYN  
ATOM    657   CA GLY    75       5.643 -76.050 -10.188  1.00  0.00      BSYN  
ATOM    658    C GLY    75       6.560 -74.779 -10.378  1.00  0.00      BSYN  
ATOM    659    O GLY    75       7.197 -74.737 -11.367  1.00  0.00      BSYN  
ATOM    660    N ASN    76       6.541 -73.807  -9.427  1.00  0.00      BSYN  
ATOM    661    H ASN    76       5.877 -73.975  -8.726  1.00  0.00      BSYN  
ATOM    662   CA ASN    76       7.182 -72.536  -9.655  1.00  0.00      BSYN  
ATOM    663   CB ASN    76       6.573 -71.605  -8.697  1.00  0.00      BSYN  
ATOM    664   CG ASN    76       6.771 -70.102  -9.066  1.00  0.00      BSYN  
ATOM    665  OD1 ASN    76       6.807 -69.564 -10.210  1.00  0.00      BSYN  
ATOM    666  ND2 ASN    76       6.915 -69.405  -7.900  1.00  0.00      BSYN  
ATOM    667 HD21 ASN    76       6.820 -69.865  -7.040  1.00  0.00      BSYN  
ATOM    668 HD22 ASN    76       7.049 -68.437  -7.965  1.00  0.00      BSYN  
ATOM    669    C ASN    76       8.735 -72.565  -9.528  1.00  0.00      BSYN  
ATOM    670    O ASN    76       9.291 -73.184  -8.611  1.00  0.00      BSYN  
ATOM    671    N ILE    77       9.432 -72.018 -10.526  1.00  0.00      BSYN  
ATOM    672    H ILE    77      10.406 -71.925 -10.458  1.00  0.00      BSYN  
ATOM    673   CA ILE    77       8.981 -71.935 -11.881  1.00  0.00      BSYN  
ATOM    674   CB ILE    77       8.836 -70.428 -12.500  1.00  0.00      BSYN  
ATOM    675  CG2 ILE    77      10.203 -69.730 -12.298  1.00  0.00      BSYN  
ATOM    676  CG1 ILE    77       8.287 -70.412 -13.890  1.00  0.00      BSYN  
ATOM    677   CD ILE    77       6.700 -70.492 -13.955  1.00  0.00      BSYN  
ATOM    678    C ILE    77       9.774 -72.799 -12.896  1.00  0.00      BSYN  
ATOM    679    O ILE    77      10.944 -72.600 -13.209  1.00  0.00      BSYN  
ATOM    680    N ALA    78       8.902 -73.683 -13.426  1.00  0.00      BSYN  
ATOM    681    H ALA    78       7.971 -73.635 -13.125  1.00  0.00      BSYN  
ATOM    682   CA ALA    78       9.523 -74.718 -14.295  1.00  0.00      BSYN  
ATOM    683   CB ALA    78       8.757 -76.009 -14.378  1.00  0.00      BSYN  
ATOM    684    C ALA    78       9.533 -74.316 -15.802  1.00  0.00      BSYN  
ATOM    685    O ALA    78      10.621 -74.276 -16.403  1.00  0.00      BSYN  
ATOM    686    N ALA    79       8.338 -73.896 -16.341  1.00  0.00      BSYN  
ATOM    687    H ALA    79       7.504 -73.722 -15.857  1.00  0.00      BSYN  
ATOM    688   CA ALA    79       8.293 -73.561 -17.746  1.00  0.00      BSYN  
ATOM    689   CB ALA    79       6.857 -73.901 -18.244  1.00  0.00      BSYN  
ATOM    690    C ALA    79       8.367 -72.073 -17.843  1.00  0.00      BSYN  
ATOM    691    O ALA    79       8.145 -71.301 -16.944  1.00  0.00      BSYN  
ATOM    692    N ALA    80       8.667 -71.558 -19.021  1.00  0.00      BSYN  
ATOM    693    H ALA    80       8.783 -72.179 -19.771  1.00  0.00      BSYN  
ATOM    694   CA ALA    80       8.787 -70.148 -19.252  1.00  0.00      BSYN  
ATOM    695   CB ALA    80      10.047 -69.692 -20.219  1.00  0.00      BSYN  
ATOM    696    C ALA    80       7.554 -69.547 -19.994  1.00  0.00      BSYN  
ATOM    697    O ALA    80       6.846 -70.252 -20.657  1.00  0.00      BSYN  
ATOM    698    N THR    81       7.381 -68.223 -19.801  1.00  0.00      BSYN  
ATOM    699    H THR    81       8.131 -67.721 -19.419  1.00  0.00      BSYN  
ATOM    700   CA THR    81       6.072 -67.666 -20.124  1.00  0.00      BSYN  
ATOM    701   CB THR    81       5.725 -66.701 -18.969  1.00  0.00      BSYN  
ATOM    702  OG1 THR    81       5.599 -67.583 -17.887  1.00  0.00      BSYN  
ATOM    703  HG1 THR    81       6.390 -68.061 -17.626  1.00  0.00      BSYN  
ATOM    704  CG2 THR    81       4.420 -65.966 -19.172  1.00  0.00      BSYN  
ATOM    705    C THR    81       6.041 -66.976 -21.485  1.00  0.00      BSYN  
ATOM    706    O THR    81       6.911 -66.218 -21.905  1.00  0.00      BSYN  
ATOM    707    N GLY    82       5.154 -67.318 -22.451  1.00  0.00      BSYN  
ATOM    708    H GLY    82       5.182 -66.684 -23.198  1.00  0.00      BSYN  
ATOM    709   CA GLY    82       4.265 -68.426 -22.271  1.00  0.00      BSYN  
ATOM    710    C GLY    82       3.546 -68.818 -23.599  1.00  0.00      BSYN  
ATOM    711    O GLY    82       2.595 -68.124 -24.048  1.00  0.00      BSYN  
ATOM    712    N LEU    83       3.847 -69.900 -24.240  1.00  0.00      BSYN  
ATOM    713    H LEU    83       3.437 -70.005 -25.124  1.00  0.00      BSYN  
ATOM    714   CA LEU    83       4.535 -71.058 -23.634  1.00  0.00      BSYN  
ATOM    715   CB LEU    83       3.519 -72.235 -23.838  1.00  0.00      BSYN  
ATOM    716   CG LEU    83       2.600 -72.725 -22.911  1.00  0.00      BSYN  
ATOM    717  CD1 LEU    83       1.685 -73.595 -23.654  1.00  0.00      BSYN  
ATOM    718  CD2 LEU    83       3.426 -73.370 -21.730  1.00  0.00      BSYN  
ATOM    719    C LEU    83       5.917 -71.279 -24.092  1.00  0.00      BSYN  
ATOM    720    O LEU    83       6.043 -71.603 -25.258  1.00  0.00      BSYN  
ATOM    721    N VAL    84       7.010 -71.119 -23.315  1.00  0.00      BSYN  
ATOM    722    H VAL    84       7.175 -70.422 -22.646  1.00  0.00      BSYN  
ATOM    723   CA VAL    84       8.268 -71.618 -23.861  1.00  0.00      BSYN  
ATOM    724   CB VAL    84       9.492 -70.538 -24.050  1.00  0.00      BSYN  
ATOM    725  CG1 VAL    84      10.610 -71.234 -24.585  1.00  0.00      BSYN  
ATOM    726  CG2 VAL    84       9.364 -69.358 -25.061  1.00  0.00      BSYN  
ATOM    727    C VAL    84       8.708 -72.884 -23.045  1.00  0.00      BSYN  
ATOM    728    O VAL    84       9.215 -72.813 -21.937  1.00  0.00      BSYN  
ATOM    729    N LYS    85       8.584 -74.049 -23.767  1.00  0.00      BSYN  
ATOM    730    H LYS    85       7.954 -74.036 -24.517  1.00  0.00      BSYN  
ATOM    731   CA LYS    85       8.538 -75.386 -23.139  1.00  0.00      BSYN  
ATOM    732   CB LYS    85       7.160 -76.142 -23.577  1.00  0.00      BSYN  
ATOM    733   CG LYS    85       6.217 -76.370 -22.403  1.00  0.00      BSYN  
ATOM    734   CD LYS    85       5.371 -77.632 -22.657  1.00  0.00      BSYN  
ATOM    735   CE LYS    85       4.263 -77.230 -23.665  1.00  0.00      BSYN  
ATOM    736   NZ LYS    85       3.219 -76.492 -23.000  1.00  0.00      BSYN  
ATOM    737  HZ1 LYS    85       2.343 -77.051 -22.955  1.00  0.00      BSYN  
ATOM    738  HZ2 LYS    85       3.522 -76.245 -22.036  1.00  0.00      BSYN  
ATOM    739  HZ3 LYS    85       2.893 -75.701 -23.591  1.00  0.00      BSYN  
ATOM    740    C LYS    85       9.837 -76.215 -23.252  1.00  0.00      BSYN  
ATOM    741    O LYS    85      10.606 -76.204 -24.274  1.00  0.00      BSYN  
ATOM    742    N ARG    86       9.997 -77.111 -22.197  1.00  0.00      BSYN  
ATOM    743    H ARG    86       9.218 -77.141 -21.603  1.00  0.00      BSYN  
ATOM    744   CA ARG    86      11.332 -77.798 -21.863  1.00  0.00      BSYN  
ATOM    745   CB ARG    86      11.235 -78.232 -20.322  1.00  0.00      BSYN  
ATOM    746   CG ARG    86      11.507 -77.036 -19.259  1.00  0.00      BSYN  
ATOM    747   CD ARG    86      10.498 -76.003 -19.407  1.00  0.00      BSYN  
ATOM    748   NE ARG    86      11.096 -75.066 -20.295  1.00  0.00      BSYN  
ATOM    749   HE ARG    86      10.614 -74.785 -21.101  1.00  0.00      BSYN  
ATOM    750   CZ ARG    86      12.276 -74.300 -20.063  1.00  0.00      BSYN  
ATOM    751  NH1 ARG    86      12.913 -74.340 -18.884  1.00  0.00      BSYN  
ATOM    752 HH11 ARG    86      13.802 -73.896 -18.770  1.00  0.00      BSYN  
ATOM    753 HH12 ARG    86      12.705 -74.916 -18.093  1.00  0.00      BSYN  
ATOM    754  NH2 ARG    86      12.623 -73.427 -20.961  1.00  0.00      BSYN  
ATOM    755 HH21 ARG    86      13.414 -72.872 -20.704  1.00  0.00      BSYN  
ATOM    756 HH22 ARG    86      12.360 -73.296 -21.917  1.00  0.00      BSYN  
ATOM    757    C ARG    86      11.428 -79.002 -22.775  1.00  0.00      BSYN  
ATOM    758    O ARG    86      10.631 -79.874 -22.650  1.00  0.00      BSYN  
ATOM    759    N GLU    87      12.287 -79.367 -23.749  1.00  0.00      BSYN  
ATOM    760    H GLU    87      12.051 -80.133 -24.314  1.00  0.00      BSYN  
ATOM    761   CA GLU    87      13.582 -78.723 -24.101  1.00  0.00      BSYN  
ATOM    762   CB GLU    87      14.622 -79.466 -23.423  1.00  0.00      BSYN  
ATOM    763   CG GLU    87      15.787 -78.474 -23.358  1.00  0.00      BSYN  
ATOM    764   CD GLU    87      16.054 -77.389 -22.403  1.00  0.00      BSYN  
ATOM    765  OE1 GLU    87      15.460 -76.341 -22.539  1.00  0.00      BSYN  
ATOM    766  OE2 GLU    87      17.001 -77.493 -21.614  1.00  0.00      BSYN  
ATOM    767    C GLU    87      13.659 -78.696 -25.642  1.00  0.00      BSYN  
ATOM    768    O GLU    87      13.494 -79.737 -26.339  1.00  0.00      BSYN  
ATOM    769    N GLU    88      13.632 -77.507 -26.224  1.00  0.00      BSYN  
ATOM    770    H GLU    88      13.742 -76.691 -25.692  1.00  0.00      BSYN  
ATOM    771   CA GLU    88      13.474 -77.399 -27.709  1.00  0.00      BSYN  
ATOM    772   CB GLU    88      12.721 -76.111 -28.043  1.00  0.00      BSYN  
ATOM    773   CG GLU    88      11.207 -76.265 -27.697  1.00  0.00      BSYN  
ATOM    774   CD GLU    88      10.476 -75.065 -28.261  1.00  0.00      BSYN  
ATOM    775  OE1 GLU    88      10.071 -74.020 -27.675  1.00  0.00      BSYN  
ATOM    776  OE2 GLU    88      10.328 -75.030 -29.456  1.00  0.00      BSYN  
ATOM    777    C GLU    88      14.776 -77.503 -28.589  1.00  0.00      BSYN  
ATOM    778    O GLU    88      15.662 -76.685 -28.629  1.00  0.00      BSYN  
ATOM    779    N PHE    89      14.787 -78.640 -29.271  1.00  0.00      BSYN  
ATOM    780    H PHE    89      13.971 -79.170 -29.381  1.00  0.00      BSYN  
ATOM    781   CA PHE    89      15.905 -79.063 -30.120  1.00  0.00      BSYN  
ATOM    782   CB PHE    89      16.109 -80.545 -30.066  1.00  0.00      BSYN  
ATOM    783   CG PHE    89      16.946 -80.889 -28.772  1.00  0.00      BSYN  
ATOM    784  CD1 PHE    89      16.169 -81.171 -27.645  1.00  0.00      BSYN  
ATOM    785  CD2 PHE    89      18.263 -80.879 -28.783  1.00  0.00      BSYN  
ATOM    786  CE1 PHE    89      16.824 -81.436 -26.484  1.00  0.00      BSYN  
ATOM    787  CE2 PHE    89      18.952 -81.101 -27.582  1.00  0.00      BSYN  
ATOM    788   CZ PHE    89      18.177 -81.477 -26.468  1.00  0.00      BSYN  
ATOM    789    C PHE    89      15.480 -78.715 -31.559  1.00  0.00      BSYN  
ATOM    790    O PHE    89      14.328 -79.022 -31.836  1.00  0.00      BSYN  
ATOM    791    N PRO    90      16.273 -78.050 -32.515  1.00  0.00      BSYN  
ATOM    792   CD PRO    90      17.587 -77.450 -32.206  1.00  0.00      BSYN  
ATOM    793   CA PRO    90      15.817 -77.749 -33.823  1.00  0.00      BSYN  
ATOM    794   CB PRO    90      16.714 -76.712 -34.285  1.00  0.00      BSYN  
ATOM    795   CG PRO    90      17.438 -76.192 -33.072  1.00  0.00      BSYN  
ATOM    796    C PRO    90      15.580 -78.908 -34.787  1.00  0.00      BSYN  
ATOM    797    O PRO    90      14.664 -78.780 -35.619  1.00  0.00      BSYN  
ATOM    798    N THR    91      16.421 -79.977 -34.787  1.00  0.00      BSYN  
ATOM    799    H THR    91      17.260 -80.043 -34.285  1.00  0.00      BSYN  
ATOM    800   CA THR    91      16.010 -81.066 -35.603  1.00  0.00      BSYN  
ATOM    801   CB THR    91      17.297 -81.711 -36.085  1.00  0.00      BSYN  
ATOM    802  OG1 THR    91      18.141 -81.897 -34.978  1.00  0.00      BSYN  
ATOM    803  HG1 THR    91      17.700 -82.553 -34.433  1.00  0.00      BSYN  
ATOM    804  CG2 THR    91      17.903 -80.904 -37.236  1.00  0.00      BSYN  
ATOM    805    C THR    91      15.156 -82.068 -34.856  1.00  0.00      BSYN  
ATOM    806    O THR    91      15.573 -82.942 -34.093  1.00  0.00      BSYN  
ATOM    807    N ASP    92      13.782 -81.971 -35.136  1.00  0.00      BSYN  
ATOM    808    H ASP    92      13.420 -81.589 -35.963  1.00  0.00      BSYN  
ATOM    809   CA ASP    92      12.917 -82.850 -34.330  1.00  0.00      BSYN  
ATOM    810   CB ASP    92      11.872 -82.029 -33.502  1.00  0.00      BSYN  
ATOM    811   CG ASP    92      12.354 -81.407 -32.152  1.00  0.00      BSYN  
ATOM    812  OD1 ASP    92      13.409 -81.858 -31.693  1.00  0.00      BSYN  
ATOM    813  OD2 ASP    92      11.616 -80.631 -31.635  1.00  0.00      BSYN  
ATOM    814    C ASP    92      12.252 -83.826 -35.287  1.00  0.00      BSYN  
ATOM    815    O ASP    92      11.922 -83.492 -36.392  1.00  0.00      BSYN  
ATOM    816    N LEU    93      12.170 -84.942 -34.697  1.00  0.00      BSYN  
ATOM    817    H LEU    93      12.514 -85.065 -33.788  1.00  0.00      BSYN  
ATOM    818   CA LEU    93      11.473 -85.970 -35.368  1.00  0.00      BSYN  
ATOM    819   CB LEU    93      12.550 -87.030 -35.905  1.00  0.00      BSYN  
ATOM    820   CG LEU    93      12.391 -88.279 -36.895  1.00  0.00      BSYN  
ATOM    821  CD1 LEU    93      11.006 -88.969 -36.672  1.00  0.00      BSYN  
ATOM    822  CD2 LEU    93      12.311 -87.714 -38.367  1.00  0.00      BSYN  
ATOM    823    C LEU    93      10.511 -86.594 -34.393  1.00  0.00      BSYN  
ATOM    824    O LEU    93      10.793 -87.327 -33.436  1.00  0.00      BSYN  
ATOM    825    N LYS    94       9.296 -86.333 -34.894  1.00  0.00      BSYN  
ATOM    826    H LYS    94       9.321 -85.818 -35.728  1.00  0.00      BSYN  
ATOM    827   CA LYS    94       8.060 -86.811 -34.367  1.00  0.00      BSYN  
ATOM    828   CB LYS    94       7.043 -85.613 -34.213  1.00  0.00      BSYN  
ATOM    829   CG LYS    94       6.902 -84.972 -32.817  1.00  0.00      BSYN  
ATOM    830   CD LYS    94       5.961 -83.757 -32.810  1.00  0.00      BSYN  
ATOM    831   CE LYS    94       6.562 -82.386 -33.168  1.00  0.00      BSYN  
ATOM    832   NZ LYS    94       6.566 -82.098 -34.642  1.00  0.00      BSYN  
ATOM    833  HZ1 LYS    94       5.614 -82.187 -35.050  1.00  0.00      BSYN  
ATOM    834  HZ2 LYS    94       7.059 -81.193 -34.783  1.00  0.00      BSYN  
ATOM    835  HZ3 LYS    94       7.161 -82.870 -35.004  1.00  0.00      BSYN  
ATOM    836    C LYS    94       7.232 -87.714 -35.302  1.00  0.00      BSYN  
ATOM    837    O LYS    94       7.525 -87.716 -36.480  1.00  0.00      BSYN  
ATOM    838    N PRO    95       6.174 -88.468 -34.896  1.00  0.00      BSYN  
ATOM    839   CD PRO    95       6.184 -89.163 -33.586  1.00  0.00      BSYN  
ATOM    840   CA PRO    95       5.343 -89.229 -35.882  1.00  0.00      BSYN  
ATOM    841   CB PRO    95       4.570 -90.189 -35.053  1.00  0.00      BSYN  
ATOM    842   CG PRO    95       4.721 -89.629 -33.625  1.00  0.00      BSYN  
ATOM    843    C PRO    95       4.425 -88.347 -36.741  1.00  0.00      BSYN  
ATOM    844    O PRO    95       4.145 -88.690 -37.889  1.00  0.00      BSYN  
ATOM    845    N GLU    96       4.127 -87.079 -36.394  1.00  0.00      BSYN  
ATOM    846    H GLU    96       4.835 -86.709 -35.827  1.00  0.00      BSYN  
ATOM    847   CA GLU    96       3.071 -86.402 -36.928  1.00  0.00      BSYN  
ATOM    848   CB GLU    96       2.073 -85.976 -35.834  1.00  0.00      BSYN  
ATOM    849   CG GLU    96       2.657 -85.153 -34.744  1.00  0.00      BSYN  
ATOM    850   CD GLU    96       1.746 -84.984 -33.547  1.00  0.00      BSYN  
ATOM    851  OE1 GLU    96       1.490 -85.939 -32.818  1.00  0.00      BSYN  
ATOM    852  OE2 GLU    96       1.499 -83.840 -33.259  1.00  0.00      BSYN  
ATOM    853    C GLU    96       3.397 -85.353 -37.933  1.00  0.00      BSYN  
ATOM    854    O GLU    96       2.647 -84.414 -38.232  1.00  0.00      BSYN  
ATOM    855    N GLU    97       4.697 -85.416 -38.321  1.00  0.00      BSYN  
ATOM    856    H GLU    97       5.256 -85.982 -37.749  1.00  0.00      BSYN  
ATOM    857   CA GLU    97       5.292 -84.438 -39.344  1.00  0.00      BSYN  
ATOM    858   CB GLU    97       6.812 -84.586 -39.211  1.00  0.00      BSYN  
ATOM    859   CG GLU    97       7.162 -86.016 -39.381  1.00  0.00      BSYN  
ATOM    860   CD GLU    97       8.594 -86.319 -39.713  1.00  0.00      BSYN  
ATOM    861  OE1 GLU    97       8.765 -87.279 -40.464  1.00  0.00      BSYN  
ATOM    862  OE2 GLU    97       9.497 -85.729 -39.143  1.00  0.00      BSYN  
ATOM    863    C GLU    97       4.774 -84.384 -40.849  1.00  0.00      BSYN  
ATOM    864    O GLU    97       5.172 -85.234 -41.609  1.00  0.00      BSYN  
ATOM    865    N VAL    98       4.115 -83.316 -41.294  1.00  0.00      BSYN  
ATOM    866    H VAL    98       4.210 -82.475 -40.801  1.00  0.00      BSYN  
ATOM    867   CA VAL    98       3.510 -83.273 -42.630  1.00  0.00      BSYN  
ATOM    868   CB VAL    98       2.519 -82.261 -42.804  1.00  0.00      BSYN  
ATOM    869  CG1 VAL    98       1.388 -82.740 -43.725  1.00  0.00      BSYN  
ATOM    870  CG2 VAL    98       1.985 -81.821 -41.447  1.00  0.00      BSYN  
ATOM    871    C VAL    98       4.687 -82.909 -43.608  1.00  0.00      BSYN  
ATOM    872    O VAL    98       5.650 -82.139 -43.458  1.00  0.00      BSYN  
ATOM    873    N ALA    99       4.596 -83.560 -44.780  1.00  0.00      BSYN  
ATOM    874    H ALA    99       3.926 -84.274 -44.816  1.00  0.00      BSYN  
ATOM    875   CA ALA    99       5.457 -83.315 -45.976  1.00  0.00      BSYN  
ATOM    876   CB ALA    99       5.985 -84.756 -46.329  1.00  0.00      BSYN  
ATOM    877    C ALA    99       4.540 -82.724 -47.053  1.00  0.00      BSYN  
ATOM    878    O ALA    99       3.389 -83.149 -47.047  1.00  0.00      BSYN  
ATOM    879    N GLN   100       4.862 -81.782 -47.874  1.00  0.00      BSYN  
ATOM    880    H GLN   100       5.783 -81.458 -47.957  1.00  0.00      BSYN  
ATOM    881   CA GLN   100       4.027 -81.193 -48.878  1.00  0.00      BSYN  
ATOM    882   CB GLN   100       4.198 -79.754 -48.956  1.00  0.00      BSYN  
ATOM    883   CG GLN   100       5.636 -79.354 -49.183  1.00  0.00      BSYN  
ATOM    884   CD GLN   100       6.058 -78.021 -48.578  1.00  0.00      BSYN  
ATOM    885  OE1 GLN   100       5.485 -76.977 -48.892  1.00  0.00      BSYN  
ATOM    886  NE2 GLN   100       7.131 -78.057 -47.767  1.00  0.00      BSYN  
ATOM    887 HE21 GLN   100       7.728 -78.826 -47.655  1.00  0.00      BSYN  
ATOM    888 HE22 GLN   100       7.201 -77.329 -47.115  1.00  0.00      BSYN  
ATOM    889    C GLN   100       3.808 -81.822 -50.242  1.00  0.00      BSYN  
ATOM    890    O GLN   100       4.653 -82.504 -50.831  1.00  0.00      BSYN  
ATOM    891    N GLU   101       2.622 -81.494 -50.880  1.00  0.00      BSYN  
ATOM    892    H GLU   101       2.071 -80.922 -50.306  1.00  0.00      BSYN  
ATOM    893   CA GLU   101       2.381 -81.825 -52.240  1.00  0.00      BSYN  
ATOM    894   CB GLU   101       0.863 -81.855 -52.292  1.00  0.00      BSYN  
ATOM    895   CG GLU   101       0.298 -82.684 -53.537  1.00  0.00      BSYN  
ATOM    896   CD GLU   101      -1.221 -83.061 -53.525  1.00  0.00      BSYN  
ATOM    897  OE1 GLU   101      -2.099 -82.183 -53.698  1.00  0.00      BSYN  
ATOM    898  OE2 GLU   101      -1.543 -84.220 -53.216  1.00  0.00      BSYN  
ATOM    899    C GLU   101       3.135 -80.724 -53.048  1.00  0.00      BSYN  
ATOM    900    O GLU   101       3.391 -79.601 -52.574  1.00  0.00      BSYN  
ATOM    901    N ALA   102       3.488 -81.123 -54.305  1.00  0.00      BSYN  
ATOM    902    H ALA   102       3.092 -81.892 -54.765  1.00  0.00      BSYN  
ATOM    903   CA ALA   102       4.279 -80.201 -55.026  1.00  0.00      BSYN  
ATOM    904   CB ALA   102       4.922 -80.850 -56.162  1.00  0.00      BSYN  
ATOM    905    C ALA   102       3.450 -79.088 -55.604  1.00  0.00      BSYN  
ATOM    906    O ALA   102       2.230 -79.281 -55.884  1.00  0.00      BSYN  
ATOM    907    N ALA   103       4.178 -77.938 -55.777  1.00  0.00      BSYN  
ATOM    908    H ALA   103       5.136 -78.047 -55.601  1.00  0.00      BSYN  
ATOM    909   CA ALA   103       3.849 -76.657 -56.321  1.00  0.00      BSYN  
ATOM    910   CB ALA   103       3.323 -75.729 -55.189  1.00  0.00      BSYN  
ATOM    911    C ALA   103       4.874 -75.954 -57.190  1.00  0.00      BSYN  
ATOM    912    O ALA   103       5.871 -76.520 -57.593  1.00  0.00      BSYN  
ATOM    913    N GLU   104       4.476 -74.774 -57.780  1.00  0.00      BSYN  
ATOM    914    H GLU   104       3.575 -74.530 -57.482  1.00  0.00      BSYN  
ATOM    915   CA GLU   104       5.227 -73.992 -58.780  1.00  0.00      BSYN  
ATOM    916   CB GLU   104       4.449 -72.801 -59.123  1.00  0.00      BSYN  
ATOM    917   CG GLU   104       3.413 -73.201 -60.162  1.00  0.00      BSYN  
ATOM    918   CD GLU   104       2.451 -74.367 -59.857  1.00  0.00      BSYN  
ATOM    919  OE1 GLU   104       1.874 -74.258 -58.797  1.00  0.00      BSYN  
ATOM    920  OE2 GLU   104       2.438 -75.328 -60.626  1.00  0.00      BSYN  
ATOM    921    C GLU   104       6.565 -73.458 -58.221  1.00  0.00      BSYN  
ATOM    922    O GLU   104       6.642 -72.681 -57.264  1.00  0.00      BSYN  
ATOM    923    N GLU   105       7.690 -73.991 -58.853  1.00  0.00      BSYN  
ATOM    924    H GLU   105       7.517 -74.083 -59.814  1.00  0.00      BSYN  
ATOM    925   CA GLU   105       9.015 -73.878 -58.321  1.00  0.00      BSYN  
ATOM    926   CB GLU   105       9.337 -75.248 -57.739  1.00  0.00      BSYN  
ATOM    927   CG GLU   105      10.824 -75.522 -57.547  1.00  0.00      BSYN  
ATOM    928   CD GLU   105      11.291 -76.667 -56.562  1.00  0.00      BSYN  
ATOM    929  OE1 GLU   105      12.392 -76.527 -56.064  1.00  0.00      BSYN  
ATOM    930  OE2 GLU   105      10.536 -77.669 -56.442  1.00  0.00      BSYN  
ATOM    931    C GLU   105       9.909 -73.575 -59.594  1.00  0.00      BSYN  
ATOM    932    O GLU   105      10.033 -74.326 -60.541  1.00  0.00      BSYN  
ATOM    933    N PRO   106      10.418 -72.273 -59.647  1.00  0.00      BSYN  
ATOM    934   CD PRO   106      10.129 -71.179 -58.751  1.00  0.00      BSYN  
ATOM    935   CA PRO   106      11.424 -71.877 -60.657  1.00  0.00      BSYN  
ATOM    936   CB PRO   106      11.129 -70.301 -60.836  1.00  0.00      BSYN  
ATOM    937   CG PRO   106      10.648 -69.785 -59.461  1.00  0.00      BSYN  
ATOM    938    C PRO   106      12.834 -72.110 -60.078  1.00  0.00      BSYN  
ATOM    939    O PRO   106      13.128 -73.049 -59.380  1.00  0.00      BSYN  
ATOM    940    N LEU   107      13.770 -71.193 -60.320  1.00  0.00      BSYN  
ATOM    941    H LEU   107      13.589 -70.488 -60.978  1.00  0.00      BSYN  
ATOM    942   CA LEU   107      15.149 -71.333 -59.855  1.00  0.00      BSYN  
ATOM    943   CB LEU   107      16.177 -70.781 -60.930  1.00  0.00      BSYN  
ATOM    944   CG LEU   107      17.698 -70.896 -60.536  1.00  0.00      BSYN  
ATOM    945  CD1 LEU   107      18.346 -72.230 -60.500  1.00  0.00      BSYN  
ATOM    946  CD2 LEU   107      18.518 -69.988 -61.507  1.00  0.00      BSYN  
ATOM    947    C LEU   107      15.192 -70.633 -58.521  1.00  0.00      BSYN  
ATOM    948    O LEU   107      15.500 -69.432 -58.291  1.00  0.00      BSYN  
ATOM    949    N ILE   108      15.058 -71.456 -57.469  1.00  0.00      BSYN  
ATOM    950    H ILE   108      14.863 -72.393 -57.677  1.00  0.00      BSYN  
ATOM    951   CA ILE   108      15.250 -70.998 -56.077  1.00  0.00      BSYN  
ATOM    952   CB ILE   108      13.923 -70.922 -55.292  1.00  0.00      BSYN  
ATOM    953  CG2 ILE   108      13.979 -71.336 -53.781  1.00  0.00      BSYN  
ATOM    954  CG1 ILE   108      13.181 -69.548 -55.564  1.00  0.00      BSYN  
ATOM    955   CD ILE   108      13.982 -68.344 -55.292  1.00  0.00      BSYN  
ATOM    956    C ILE   108      16.469 -71.778 -55.512  1.00  0.00      BSYN  
ATOM    957    O ILE   108      17.093 -72.642 -56.024  1.00  0.00      BSYN  
ATOM    958    N GLU   109      16.957 -71.152 -54.400  1.00  0.00      BSYN  
ATOM    959    H GLU   109      16.557 -70.300 -54.128  1.00  0.00      BSYN  
ATOM    960   CA GLU   109      18.043 -71.629 -53.577  1.00  0.00      BSYN  
ATOM    961   CB GLU   109      19.182 -70.551 -53.642  1.00  0.00      BSYN  
ATOM    962   CG GLU   109      19.618 -70.177 -55.113  1.00  0.00      BSYN  
ATOM    963   CD GLU   109      21.013 -69.463 -55.213  1.00  0.00      BSYN  
ATOM    964  OE1 GLU   109      21.149 -68.434 -55.860  1.00  0.00      BSYN  
ATOM    965  OE2 GLU   109      21.921 -70.044 -54.650  1.00  0.00      BSYN  
ATOM    966    C GLU   109      17.594 -71.723 -52.175  1.00  0.00      BSYN  
ATOM    967    O GLU   109      16.914 -70.819 -51.662  1.00  0.00      BSYN  
ATOM    968    N PRO   110      17.918 -72.759 -51.406  1.00  0.00      BSYN  
ATOM    969   CD PRO   110      18.104 -74.078 -51.937  1.00  0.00      BSYN  
ATOM    970   CA PRO   110      17.602 -72.825 -49.912  1.00  0.00      BSYN  
ATOM    971   CB PRO   110      17.645 -74.352 -49.631  1.00  0.00      BSYN  
ATOM    972   CG PRO   110      18.448 -74.967 -50.731  1.00  0.00      BSYN  
ATOM    973    C PRO   110      18.527 -71.974 -49.048  1.00  0.00      BSYN  
ATOM    974    O PRO   110      18.853 -72.444 -47.913  1.00  0.00      BSYN  
ATOM    975    N LEU   111      18.857 -70.812 -49.518  1.00  0.00      BSYN  
ATOM    976    H LEU   111      18.419 -70.468 -50.325  1.00  0.00      BSYN  
ATOM    977   CA LEU   111      20.068 -70.189 -48.923  1.00  0.00      BSYN  
ATOM    978   CB LEU   111      20.687 -69.166 -49.924  1.00  0.00      BSYN  
ATOM    979   CG LEU   111      22.156 -69.348 -50.319  1.00  0.00      BSYN  
ATOM    980  CD1 LEU   111      22.578 -68.559 -51.498  1.00  0.00      BSYN  
ATOM    981  CD2 LEU   111      23.112 -69.093 -49.044  1.00  0.00      BSYN  
ATOM    982    C LEU   111      19.674 -69.461 -47.642  1.00  0.00      BSYN  
ATOM    983    O LEU   111      19.173 -68.300 -47.595  1.00  0.00      BSYN  
ATOM    984    N MET   112      19.951 -70.188 -46.518  1.00  0.00      BSYN  
ATOM    985    H MET   112      20.330 -71.091 -46.491  1.00  0.00      BSYN  
ATOM    986   CA MET   112      19.854 -69.600 -45.157  1.00  0.00      BSYN  
ATOM    987   CB MET   112      19.813 -70.617 -44.007  1.00  0.00      BSYN  
ATOM    988   CG MET   112      21.007 -71.565 -43.800  1.00  0.00      BSYN  
ATOM    989   SD MET   112      21.295 -72.214 -42.129  1.00  0.00      BSYN  
ATOM    990   CE MET   112      21.888 -70.900 -41.106  1.00  0.00      BSYN  
ATOM    991    C MET   112      20.964 -68.637 -45.062  1.00  0.00      BSYN  
ATOM    992    O MET   112      21.937 -68.709 -45.776  1.00  0.00      BSYN  
ATOM    993    N GLU   113      20.757 -67.643 -44.137  1.00  0.00      BSYN  
ATOM    994    H GLU   113      20.030 -67.549 -43.487  1.00  0.00      BSYN  
ATOM    995   CA GLU   113      21.769 -66.681 -43.910  1.00  0.00      BSYN  
ATOM    996   CB GLU   113      21.224 -65.271 -44.134  1.00  0.00      BSYN  
ATOM    997   CG GLU   113      20.513 -65.072 -45.401  1.00  0.00      BSYN  
ATOM    998   CD GLU   113      21.400 -64.857 -46.602  1.00  0.00      BSYN  
ATOM    999  OE1 GLU   113      21.997 -63.826 -46.697  1.00  0.00      BSYN  
ATOM   1000  OE2 GLU   113      21.558 -65.805 -47.432  1.00  0.00      BSYN  
ATOM   1001    C GLU   113      22.533 -66.805 -42.647  1.00  0.00      BSYN  
ATOM   1002    O GLU   113      22.005 -67.332 -41.691  1.00  0.00      BSYN  
ATOM   1003    N PRO   114      23.824 -66.471 -42.648  1.00  0.00      BSYN  
ATOM   1004   CD PRO   114      24.739 -67.007 -43.736  1.00  0.00      BSYN  
ATOM   1005   CA PRO   114      24.509 -66.074 -41.435  1.00  0.00      BSYN  
ATOM   1006   CB PRO   114      25.821 -65.992 -42.019  1.00  0.00      BSYN  
ATOM   1007   CG PRO   114      26.002 -67.148 -43.013  1.00  0.00      BSYN  
ATOM   1008    C PRO   114      23.910 -64.732 -40.994  1.00  0.00      BSYN  
ATOM   1009    O PRO   114      24.373 -63.707 -41.493  1.00  0.00      BSYN  
ATOM   1010    N GLU   115      23.001 -64.684 -40.021  1.00  0.00      BSYN  
ATOM   1011    H GLU   115      22.499 -65.448 -39.669  1.00  0.00      BSYN  
ATOM   1012   CA GLU   115      22.493 -63.450 -39.436  1.00  0.00      BSYN  
ATOM   1013   CB GLU   115      21.119 -63.257 -39.950  1.00  0.00      BSYN  
ATOM   1014   CG GLU   115      21.074 -61.919 -40.687  1.00  0.00      BSYN  
ATOM   1015   CD GLU   115      19.780 -61.636 -41.375  1.00  0.00      BSYN  
ATOM   1016  OE1 GLU   115      18.980 -60.931 -40.823  1.00  0.00      BSYN  
ATOM   1017  OE2 GLU   115      19.509 -62.298 -42.335  1.00  0.00      BSYN  
ATOM   1018    C GLU   115      22.686 -63.285 -37.982  1.00  0.00      BSYN  
ATOM   1019    O GLU   115      21.651 -63.078 -37.315  1.00  0.00      BSYN  
ATOM   1020    N GLY   116      23.904 -63.552 -37.496  1.00  0.00      BSYN  
ATOM   1021    H GLY   116      24.574 -63.901 -38.121  1.00  0.00      BSYN  
ATOM   1022   CA GLY   116      24.232 -63.456 -36.057  1.00  0.00      BSYN  
ATOM   1023    C GLY   116      24.013 -62.168 -35.420  1.00  0.00      BSYN  
ATOM   1024    O GLY   116      24.928 -61.383 -35.276  1.00  0.00      BSYN  
ATOM   1025    N GLU   117      22.695 -61.840 -35.095  1.00  0.00      BSYN  
ATOM   1026    H GLU   117      21.908 -62.397 -35.267  1.00  0.00      BSYN  
ATOM   1027   CA GLU   117      22.358 -60.549 -34.539  1.00  0.00      BSYN  
ATOM   1028   CB GLU   117      22.281 -59.675 -35.802  1.00  0.00      BSYN  
ATOM   1029   CG GLU   117      21.951 -58.333 -35.414  1.00  0.00      BSYN  
ATOM   1030   CD GLU   117      22.162 -57.427 -36.531  1.00  0.00      BSYN  
ATOM   1031  OE1 GLU   117      23.269 -57.132 -36.950  1.00  0.00      BSYN  
ATOM   1032  OE2 GLU   117      21.113 -57.035 -36.992  1.00  0.00      BSYN  
ATOM   1033    C GLU   117      21.123 -60.783 -33.718  1.00  0.00      BSYN  
ATOM   1034    O GLU   117      20.049 -61.206 -34.162  1.00  0.00      BSYN  
ATOM   1035    N SER   118      21.194 -60.342 -32.446  1.00  0.00      BSYN  
ATOM   1036    H SER   118      22.021 -59.982 -32.063  1.00  0.00      BSYN  
ATOM   1037   CA SER   118      20.163 -60.685 -31.418  1.00  0.00      BSYN  
ATOM   1038   CB SER   118      20.832 -60.804 -30.001  1.00  0.00      BSYN  
ATOM   1039   OG SER   118      21.831 -61.701 -29.803  1.00  0.00      BSYN  
ATOM   1040   HG SER   118      21.971 -61.344 -28.923  1.00  0.00      BSYN  
ATOM   1041    C SER   118      19.168 -59.514 -31.411  1.00  0.00      BSYN  
ATOM   1042    O SER   118      19.545 -58.392 -31.838  1.00  0.00      BSYN  
ATOM   1043    N TYR   119      17.882 -59.862 -31.090  1.00  0.00      BSYN  
ATOM   1044    H TYR   119      17.626 -60.760 -30.793  1.00  0.00      BSYN  
ATOM   1045   CA TYR   119      16.832 -58.862 -31.197  1.00  0.00      BSYN  
ATOM   1046   CB TYR   119      15.774 -59.180 -32.258  1.00  0.00      BSYN  
ATOM   1047   CG TYR   119      16.373 -59.681 -33.559  1.00  0.00      BSYN  
ATOM   1048  CD1 TYR   119      17.088 -58.820 -34.262  1.00  0.00      BSYN  
ATOM   1049  CE1 TYR   119      17.588 -59.094 -35.523  1.00  0.00      BSYN  
ATOM   1050  CD2 TYR   119      16.214 -60.954 -34.101  1.00  0.00      BSYN  
ATOM   1051  CE2 TYR   119      16.705 -61.315 -35.370  1.00  0.00      BSYN  
ATOM   1052   CZ TYR   119      17.458 -60.368 -36.025  1.00  0.00      BSYN  
ATOM   1053   OH TYR   119      17.930 -60.536 -37.302  1.00  0.00      BSYN  
ATOM   1054   HH TYR   119      18.260 -59.671 -37.559  1.00  0.00      BSYN  
ATOM   1055    C TYR   119      16.161 -58.491 -29.830  1.00  0.00      BSYN  
ATOM   1056    O TYR   119      15.794 -59.308 -29.025  1.00  0.00      BSYN  
ATOM   1057    N GLU   120      15.837 -57.137 -29.666  1.00  0.00      BSYN  
ATOM   1058    H GLU   120      16.080 -56.557 -30.417  1.00  0.00      BSYN  
ATOM   1059   CA GLU   120      15.239 -56.651 -28.451  1.00  0.00      BSYN  
ATOM   1060   CB GLU   120      16.225 -55.740 -27.688  1.00  0.00      BSYN  
ATOM   1061   CG GLU   120      17.647 -56.246 -27.603  1.00  0.00      BSYN  
ATOM   1062   CD GLU   120      18.544 -55.054 -27.221  1.00  0.00      BSYN  
ATOM   1063  OE1 GLU   120      19.113 -54.384 -28.057  1.00  0.00      BSYN  
ATOM   1064  OE2 GLU   120      18.908 -54.841 -26.102  1.00  0.00      BSYN  
ATOM   1065    C GLU   120      13.874 -56.098 -28.733  1.00  0.00      BSYN  
ATOM   1066    O GLU   120      13.613 -55.037 -29.234  1.00  0.00      BSYN  
ATOM   1067    N ASP   121      12.851 -56.893 -28.503  1.00  0.00      BSYN  
ATOM   1068    H ASP   121      13.165 -57.731 -28.104  1.00  0.00      BSYN  
ATOM   1069   CA ASP   121      11.479 -56.534 -28.854  1.00  0.00      BSYN  
ATOM   1070   CB ASP   121      10.901 -57.668 -29.658  1.00  0.00      BSYN  
ATOM   1071   CG ASP   121       9.605 -57.766 -30.333  1.00  0.00      BSYN  
ATOM   1072  OD1 ASP   121       8.663 -57.795 -29.449  1.00  0.00      BSYN  
ATOM   1073  OD2 ASP   121       9.492 -57.945 -31.542  1.00  0.00      BSYN  
ATOM   1074    C ASP   121      10.636 -56.248 -27.570  1.00  0.00      BSYN  
ATOM   1075    O ASP   121      10.651 -57.095 -26.688  1.00  0.00      BSYN  
ATOM   1076    N PRO   122      10.019 -55.067 -27.402  1.00  0.00      BSYN  
ATOM   1077   CD PRO   122       9.877 -53.970 -28.362  1.00  0.00      BSYN  
ATOM   1078   CA PRO   122       9.224 -54.650 -26.227  1.00  0.00      BSYN  
ATOM   1079   CB PRO   122       8.445 -53.416 -26.735  1.00  0.00      BSYN  
ATOM   1080   CG PRO   122       9.366 -52.723 -27.697  1.00  0.00      BSYN  
ATOM   1081    C PRO   122       8.317 -55.757 -25.694  1.00  0.00      BSYN  
ATOM   1082    O PRO   122       7.412 -56.253 -26.367  1.00  0.00      BSYN  
ATOM   1083    N PRO   123       8.502 -56.270 -24.477  1.00  0.00      BSYN  
ATOM   1084   CD PRO   123       9.727 -55.953 -23.728  1.00  0.00      BSYN  
ATOM   1085   CA PRO   123       7.749 -57.279 -23.835  1.00  0.00      BSYN  
ATOM   1086   CB PRO   123       8.833 -57.897 -22.902  1.00  0.00      BSYN  
ATOM   1087   CG PRO   123       9.460 -56.645 -22.476  1.00  0.00      BSYN  
ATOM   1088    C PRO   123       6.419 -56.759 -23.187  1.00  0.00      BSYN  
ATOM   1089    O PRO   123       5.967 -57.409 -22.266  1.00  0.00      BSYN  
ATOM   1090    N GLN   124       5.828 -55.579 -23.662  1.00  0.00      BSYN  
ATOM   1091    H GLN   124       6.250 -55.201 -24.462  1.00  0.00      BSYN  
ATOM   1092   CA GLN   124       4.656 -54.935 -23.043  1.00  0.00      BSYN  
ATOM   1093   CB GLN   124       4.530 -53.505 -23.444  1.00  0.00      BSYN  
ATOM   1094   CG GLN   124       5.739 -52.607 -23.204  1.00  0.00      BSYN  
ATOM   1095   CD GLN   124       5.812 -52.154 -21.773  1.00  0.00      BSYN  
ATOM   1096  OE1 GLN   124       6.199 -52.887 -20.943  1.00  0.00      BSYN  
ATOM   1097  NE2 GLN   124       5.258 -50.982 -21.596  1.00  0.00      BSYN  
ATOM   1098 HE21 GLN   124       4.693 -50.731 -22.357  1.00  0.00      BSYN  
ATOM   1099 HE22 GLN   124       5.388 -50.442 -20.789  1.00  0.00      BSYN  
ATOM   1100    C GLN   124       3.438 -55.851 -23.306  1.00  0.00      BSYN  
ATOM   1101    O GLN   124       2.955 -55.794 -24.460  1.00  0.00      BSYN  
ATOM   1102    N GLU   125       3.174 -56.586 -22.286  1.00  0.00      BSYN  
ATOM   1103    H GLU   125       3.792 -56.592 -21.526  1.00  0.00      BSYN  
ATOM   1104   CA GLU   125       1.968 -57.477 -22.369  1.00  0.00      BSYN  
ATOM   1105   CB GLU   125       1.883 -58.436 -21.176  1.00  0.00      BSYN  
ATOM   1106   CG GLU   125       2.931 -59.454 -20.787  1.00  0.00      BSYN  
ATOM   1107   CD GLU   125       3.760 -59.277 -19.499  1.00  0.00      BSYN  
ATOM   1108  OE1 GLU   125       3.533 -59.920 -18.471  1.00  0.00      BSYN  
ATOM   1109  OE2 GLU   125       4.744 -58.529 -19.456  1.00  0.00      BSYN  
ATOM   1110    C GLU   125       0.638 -56.737 -22.503  1.00  0.00      BSYN  
ATOM   1111    O GLU   125      -0.284 -57.513 -22.739  1.00  0.00      BSYN  
ATOM   1112    N GLU   126       0.354 -55.407 -22.355  1.00  0.00      BSYN  
ATOM   1113    H GLU   126       1.133 -54.895 -22.053  1.00  0.00      BSYN  
ATOM   1114   CA GLU   126      -0.906 -54.745 -22.535  1.00  0.00      BSYN  
ATOM   1115   CB GLU   126      -0.788 -53.524 -21.754  1.00  0.00      BSYN  
ATOM   1116   CG GLU   126      -1.430 -53.470 -20.312  1.00  0.00      BSYN  
ATOM   1117   CD GLU   126      -0.874 -52.212 -19.569  1.00  0.00      BSYN  
ATOM   1118  OE1 GLU   126      -0.021 -52.321 -18.738  1.00  0.00      BSYN  
ATOM   1119  OE2 GLU   126      -1.313 -51.175 -19.901  1.00  0.00      BSYN  
ATOM   1120    C GLU   126      -1.609 -54.591 -23.886  1.00  0.00      BSYN  
ATOM   1121    O GLU   126      -2.528 -53.708 -24.147  1.00  0.00      BSYN  
ATOM   1122    N TYR   127      -1.244 -55.666 -24.627  1.00  0.00      BSYN  
ATOM   1123    H TYR   127      -0.623 -56.359 -24.321  1.00  0.00      BSYN  
ATOM   1124   CA TYR   127      -1.744 -55.942 -25.981  1.00  0.00      BSYN  
ATOM   1125   CB TYR   127      -0.982 -55.084 -26.985  1.00  0.00      BSYN  
ATOM   1126   CG TYR   127       0.510 -55.316 -27.269  1.00  0.00      BSYN  
ATOM   1127  CD1 TYR   127       1.338 -54.281 -26.913  1.00  0.00      BSYN  
ATOM   1128  CE1 TYR   127       2.653 -54.179 -27.451  1.00  0.00      BSYN  
ATOM   1129  CD2 TYR   127       0.943 -56.363 -28.036  1.00  0.00      BSYN  
ATOM   1130  CE2 TYR   127       2.243 -56.351 -28.507  1.00  0.00      BSYN  
ATOM   1131   CZ TYR   127       3.079 -55.223 -28.187  1.00  0.00      BSYN  
ATOM   1132   OH TYR   127       4.369 -55.129 -28.716  1.00  0.00      BSYN  
ATOM   1133   HH TYR   127       4.785 -54.377 -28.287  1.00  0.00      BSYN  
ATOM   1134    C TYR   127      -1.886 -57.439 -26.488  1.00  0.00      BSYN  
ATOM   1135    O TYR   127      -2.175 -57.740 -27.633  1.00  0.00      BSYN  
ATOM   1136    N GLN   128      -1.676 -58.330 -25.556  1.00  0.00      BSYN  
ATOM   1137    H GLN   128      -1.881 -58.133 -24.618  1.00  0.00      BSYN  
ATOM   1138   CA GLN   128      -1.408 -59.740 -25.782  1.00  0.00      BSYN  
ATOM   1139   CB GLN   128       0.130 -59.894 -25.962  1.00  0.00      BSYN  
ATOM   1140   CG GLN   128       0.330 -60.992 -26.869  1.00  0.00      BSYN  
ATOM   1141   CD GLN   128       1.740 -61.185 -27.519  1.00  0.00      BSYN  
ATOM   1142  OE1 GLN   128       2.266 -60.246 -28.050  1.00  0.00      BSYN  
ATOM   1143  NE2 GLN   128       2.294 -62.407 -27.403  1.00  0.00      BSYN  
ATOM   1144 HE21 GLN   128       3.034 -62.726 -27.961  1.00  0.00      BSYN  
ATOM   1145 HE22 GLN   128       1.988 -63.041 -26.722  1.00  0.00      BSYN  
ATOM   1146    C GLN   128      -2.092 -60.594 -24.689  1.00  0.00      BSYN  
ATOM   1147    O GLN   128      -1.509 -60.989 -23.672  1.00  0.00      BSYN  
ATOM   1148    N GLU   129      -3.358 -60.852 -25.076  1.00  0.00      BSYN  
ATOM   1149    H GLU   129      -3.776 -60.324 -25.788  1.00  0.00      BSYN  
ATOM   1150   CA GLU   129      -4.310 -61.760 -24.465  1.00  0.00      BSYN  
ATOM   1151   CB GLU   129      -5.736 -61.492 -25.096  1.00  0.00      BSYN  
ATOM   1152   CG GLU   129      -6.380 -60.202 -24.604  1.00  0.00      BSYN  
ATOM   1153   CD GLU   129      -7.343 -59.536 -25.496  1.00  0.00      BSYN  
ATOM   1154  OE1 GLU   129      -7.040 -59.288 -26.633  1.00  0.00      BSYN  
ATOM   1155  OE2 GLU   129      -8.478 -59.290 -25.091  1.00  0.00      BSYN  
ATOM   1156    C GLU   129      -3.851 -63.179 -24.487  1.00  0.00      BSYN  
ATOM   1157    O GLU   129      -3.216 -63.597 -25.451  1.00  0.00      BSYN  
ATOM   1158    N TYR   130      -3.773 -63.900 -23.351  1.00  0.00      BSYN  
ATOM   1159    H TYR   130      -4.000 -63.475 -22.497  1.00  0.00      BSYN  
ATOM   1160   CA TYR   130      -3.462 -65.266 -23.260  1.00  0.00      BSYN  
ATOM   1161   CB TYR   130      -2.442 -65.439 -22.212  1.00  0.00      BSYN  
ATOM   1162   CG TYR   130      -1.052 -65.074 -22.681  1.00  0.00      BSYN  
ATOM   1163  CD1 TYR   130      -0.210 -64.479 -21.754  1.00  0.00      BSYN  
ATOM   1164  CE1 TYR   130       0.820 -63.800 -22.211  1.00  0.00      BSYN  
ATOM   1165  CD2 TYR   130      -0.615 -65.069 -24.051  1.00  0.00      BSYN  
ATOM   1166  CE2 TYR   130       0.559 -64.442 -24.446  1.00  0.00      BSYN  
ATOM   1167   CZ TYR   130       1.267 -63.738 -23.521  1.00  0.00      BSYN  
ATOM   1168   OH TYR   130       2.401 -63.039 -23.949  1.00  0.00      BSYN  
ATOM   1169   HH TYR   130       2.482 -62.294 -23.349  1.00  0.00      BSYN  
ATOM   1170    C TYR   130      -4.687 -66.184 -23.108  1.00  0.00      BSYN  
ATOM   1171    O TYR   130      -5.333 -66.322 -22.124  1.00  0.00      BSYN  
ATOM   1172    N GLU   131      -4.959 -66.637 -24.276  1.00  0.00      BSYN  
ATOM   1173    H GLU   131      -4.467 -66.375 -25.082  1.00  0.00      BSYN  
ATOM   1174   CA GLU   131      -6.041 -67.561 -24.528  1.00  0.00      BSYN  
ATOM   1175   CB GLU   131      -5.591 -68.283 -25.932  1.00  0.00      BSYN  
ATOM   1176   CG GLU   131      -6.060 -69.724 -26.128  1.00  0.00      BSYN  
ATOM   1177   CD GLU   131      -4.988 -70.686 -26.486  1.00  0.00      BSYN  
ATOM   1178  OE1 GLU   131      -4.687 -71.624 -25.758  1.00  0.00      BSYN  
ATOM   1179  OE2 GLU   131      -4.624 -70.545 -27.672  1.00  0.00      BSYN  
ATOM   1180    C GLU   131      -6.341 -68.657 -23.469  1.00  0.00      BSYN  
ATOM   1181    O GLU   131      -5.459 -69.348 -23.031  1.00  0.00      BSYN  
ATOM   1182    N PRO   132      -7.539 -68.919 -22.920  1.00  0.00      BSYN  
ATOM   1183   CD PRO   132      -8.584 -68.086 -23.268  1.00  0.00      BSYN  
ATOM   1184   CA PRO   132      -7.875 -69.800 -21.928  1.00  0.00      BSYN  
ATOM   1185   CB PRO   132      -8.856 -69.059 -21.019  1.00  0.00      BSYN  
ATOM   1186   CG PRO   132      -9.640 -68.449 -22.169  1.00  0.00      BSYN  
ATOM   1187    C PRO   132      -8.279 -71.224 -22.213  1.00  0.00      BSYN  
ATOM   1188    O PRO   132      -8.718 -71.432 -23.347  1.00  0.00      BSYN  
ATOM   1189    N GLU   133      -8.201 -72.325 -21.364  1.00  0.00      BSYN  
ATOM   1190    H GLU   133      -8.034 -72.015 -20.450  1.00  0.00      BSYN  
ATOM   1191   CA GLU   133      -8.329 -73.735 -21.698  1.00  0.00      BSYN  
ATOM   1192   CB GLU   133      -6.919 -74.173 -22.226  1.00  0.00      BSYN  
ATOM   1193   CG GLU   133      -6.254 -75.608 -22.308  1.00  0.00      BSYN  
ATOM   1194   CD GLU   133      -7.177 -76.485 -23.165  1.00  0.00      BSYN  
ATOM   1195  OE1 GLU   133      -8.207 -77.027 -22.635  1.00  0.00      BSYN  
ATOM   1196  OE2 GLU   133      -6.893 -76.599 -24.352  1.00  0.00      BSYN  
ATOM   1197    C GLU   133      -8.827 -74.615 -20.528  1.00  0.00      BSYN  
ATOM   1198    O GLU   133      -8.340 -74.354 -19.419  1.00  0.00      BSYN  
ATOM   1199    N ALA   134      -9.598 -75.620 -20.762  1.00  0.00      BSYN  
ATOM   1200    H ALA   134     -10.057 -75.632 -21.627  1.00  0.00      BSYN  
ATOM   1201   CA ALA   134      -9.796 -76.712 -19.780  1.00  0.00      BSYN  
ATOM   1202   CB ALA   134     -11.133 -77.308 -19.930  1.00  0.00      BSYN  
ATOM   1203    C ALA   134      -8.668 -77.773 -19.633  1.00  0.00      BSYN  
ATOM   1204  OT1 ALA   134      -7.506 -77.395 -19.632  1.00  0.00      BSYN  
ATOM   1205  OT2 ALA   134      -9.056 -78.970 -19.518  1.00  0.00      BSYN  
END
