# Supplementary material for: Data set of intrinsically disordered proteins analysed at a local protein conformation level
Source: Data Brief. 2020 Mar 5;29:105383. doi: 10.1016/j.dib.2020.105383 (PMC7078294; doi:10.1016/j.dib.2020.105383)
Supplement: Supplementary file 1 [file mmc1.zip › the data/1-DATA/PED1AAD-pdb/1AAD-225.pdb]

CRYST1    1.000    1.000    1.000  90.00  90.00  90.00 P 1           1
ATOM      1  HT1 MET     1     -50.123 -88.639 -67.741  1.00  0.00      BSYN  
ATOM      2  HT2 MET     1     -51.656 -89.402 -67.217  1.00  0.00      BSYN  
ATOM      3    N MET     1     -50.718 -89.488 -67.659  1.00  0.00      BSYN  
ATOM      4  HT3 MET     1     -50.953 -89.687 -68.653  1.00  0.00      BSYN  
ATOM      5   CA MET     1     -49.851 -90.612 -67.228  1.00  0.00      BSYN  
ATOM      6   CB MET     1     -48.557 -90.923 -67.932  1.00  0.00      BSYN  
ATOM      7   CG MET     1     -48.477 -92.322 -68.463  1.00  0.00      BSYN  
ATOM      8   SD MET     1     -46.906 -92.876 -69.152  1.00  0.00      BSYN  
ATOM      9   CE MET     1     -46.439 -93.883 -67.883  1.00  0.00      BSYN  
ATOM     10    C MET     1     -49.567 -90.415 -65.759  1.00  0.00      BSYN  
ATOM     11    O MET     1     -49.676 -89.301 -65.227  1.00  0.00      BSYN  
ATOM     12    N ASP     2     -49.561 -91.451 -64.923  1.00  0.00      BSYN  
ATOM     13    H ASP     2     -50.245 -92.150 -64.973  1.00  0.00      BSYN  
ATOM     14   CA ASP     2     -48.733 -91.508 -63.685  1.00  0.00      BSYN  
ATOM     15   CB ASP     2     -49.335 -92.539 -62.708  1.00  0.00      BSYN  
ATOM     16   CG ASP     2     -49.184 -92.201 -61.241  1.00  0.00      BSYN  
ATOM     17  OD1 ASP     2     -50.127 -91.965 -60.576  1.00  0.00      BSYN  
ATOM     18  OD2 ASP     2     -48.114 -92.099 -60.677  1.00  0.00      BSYN  
ATOM     19    C ASP     2     -47.348 -91.974 -64.098  1.00  0.00      BSYN  
ATOM     20    O ASP     2     -47.217 -92.948 -64.775  1.00  0.00      BSYN  
ATOM     21    N VAL     3     -46.223 -91.254 -63.752  1.00  0.00      BSYN  
ATOM     22    H VAL     3     -45.375 -91.719 -63.913  1.00  0.00      BSYN  
ATOM     23   CA VAL     3     -46.297 -90.095 -63.032  1.00  0.00      BSYN  
ATOM     24   CB VAL     3     -45.429 -90.182 -61.727  1.00  0.00      BSYN  
ATOM     25  CG1 VAL     3     -43.878 -90.251 -61.651  1.00  0.00      BSYN  
ATOM     26  CG2 VAL     3     -46.099 -89.292 -60.650  1.00  0.00      BSYN  
ATOM     27    C VAL     3     -45.973 -88.871 -63.881  1.00  0.00      BSYN  
ATOM     28    O VAL     3     -44.906 -88.640 -64.335  1.00  0.00      BSYN  
ATOM     29    N PHE     4     -46.985 -88.122 -64.107  1.00  0.00      BSYN  
ATOM     30    H PHE     4     -47.825 -88.364 -63.664  1.00  0.00      BSYN  
ATOM     31   CA PHE     4     -46.886 -86.859 -64.830  1.00  0.00      BSYN  
ATOM     32   CB PHE     4     -48.001 -86.551 -65.801  1.00  0.00      BSYN  
ATOM     33   CG PHE     4     -47.860 -85.336 -66.707  1.00  0.00      BSYN  
ATOM     34  CD1 PHE     4     -48.975 -84.723 -67.276  1.00  0.00      BSYN  
ATOM     35  CD2 PHE     4     -46.601 -85.044 -67.191  1.00  0.00      BSYN  
ATOM     36  CE1 PHE     4     -48.778 -83.696 -68.142  1.00  0.00      BSYN  
ATOM     37  CE2 PHE     4     -46.445 -84.062 -68.159  1.00  0.00      BSYN  
ATOM     38   CZ PHE     4     -47.535 -83.268 -68.615  1.00  0.00      BSYN  
ATOM     39    C PHE     4     -46.780 -85.897 -63.643  1.00  0.00      BSYN  
ATOM     40    O PHE     4     -47.503 -85.946 -62.633  1.00  0.00      BSYN  
ATOM     41    N MET     5     -45.750 -84.955 -63.831  1.00  0.00      BSYN  
ATOM     42    H MET     5     -45.055 -85.101 -64.506  1.00  0.00      BSYN  
ATOM     43   CA MET     5     -45.901 -83.784 -63.030  1.00  0.00      BSYN  
ATOM     44   CB MET     5     -44.545 -83.404 -62.477  1.00  0.00      BSYN  
ATOM     45   CG MET     5     -44.648 -82.269 -61.495  1.00  0.00      BSYN  
ATOM     46   SD MET     5     -43.007 -81.828 -60.991  1.00  0.00      BSYN  
ATOM     47   CE MET     5     -43.401 -81.433 -59.294  1.00  0.00      BSYN  
ATOM     48    C MET     5     -46.650 -82.738 -63.835  1.00  0.00      BSYN  
ATOM     49    O MET     5     -46.363 -82.514 -64.997  1.00  0.00      BSYN  
ATOM     50    N LYS     6     -47.732 -82.153 -63.127  1.00  0.00      BSYN  
ATOM     51    H LYS     6     -47.713 -82.376 -62.173  1.00  0.00      BSYN  
ATOM     52   CA LYS     6     -48.624 -81.188 -63.770  1.00  0.00      BSYN  
ATOM     53   CB LYS     6     -49.980 -81.363 -63.270  1.00  0.00      BSYN  
ATOM     54   CG LYS     6     -50.865 -81.995 -64.318  1.00  0.00      BSYN  
ATOM     55   CD LYS     6     -50.631 -83.477 -64.507  1.00  0.00      BSYN  
ATOM     56   CE LYS     6     -51.165 -84.319 -63.357  1.00  0.00      BSYN  
ATOM     57   NZ LYS     6     -50.426 -85.587 -63.224  1.00  0.00      BSYN  
ATOM     58  HZ1 LYS     6     -49.426 -85.620 -63.508  1.00  0.00      BSYN  
ATOM     59  HZ2 LYS     6     -50.474 -85.940 -62.247  1.00  0.00      BSYN  
ATOM     60  HZ3 LYS     6     -50.837 -86.289 -63.871  1.00  0.00      BSYN  
ATOM     61    C LYS     6     -48.359 -79.685 -63.955  1.00  0.00      BSYN  
ATOM     62    O LYS     6     -48.024 -79.082 -62.923  1.00  0.00      BSYN  
ATOM     63    N GLY     7     -48.386 -79.098 -65.135  1.00  0.00      BSYN  
ATOM     64    H GLY     7     -48.635 -79.718 -65.853  1.00  0.00      BSYN  
ATOM     65   CA GLY     7     -48.137 -77.585 -65.255  1.00  0.00      BSYN  
ATOM     66    C GLY     7     -46.619 -77.544 -65.647  1.00  0.00      BSYN  
ATOM     67    O GLY     7     -46.264 -76.703 -66.510  1.00  0.00      BSYN  
ATOM     68    N LEU     8     -45.716 -78.290 -64.956  1.00  0.00      BSYN  
ATOM     69    H LEU     8     -46.080 -79.027 -64.422  1.00  0.00      BSYN  
ATOM     70   CA LEU     8     -44.348 -77.989 -65.409  1.00  0.00      BSYN  
ATOM     71   CB LEU     8     -43.503 -77.537 -64.168  1.00  0.00      BSYN  
ATOM     72   CG LEU     8     -43.420 -78.468 -62.946  1.00  0.00      BSYN  
ATOM     73  CD1 LEU     8     -42.054 -78.462 -62.242  1.00  0.00      BSYN  
ATOM     74  CD2 LEU     8     -44.627 -78.404 -62.123  1.00  0.00      BSYN  
ATOM     75    C LEU     8     -43.618 -79.063 -66.229  1.00  0.00      BSYN  
ATOM     76    O LEU     8     -43.131 -80.105 -65.771  1.00  0.00      BSYN  
ATOM     77    N SER     9     -43.566 -78.900 -67.566  1.00  0.00      BSYN  
ATOM     78    H SER     9     -43.935 -78.060 -67.911  1.00  0.00      BSYN  
ATOM     79   CA SER     9     -42.978 -79.784 -68.527  1.00  0.00      BSYN  
ATOM     80   CB SER     9     -43.636 -79.371 -69.837  1.00  0.00      BSYN  
ATOM     81   OG SER     9     -45.077 -79.390 -69.932  1.00  0.00      BSYN  
ATOM     82   HG SER     9     -45.452 -78.510 -69.864  1.00  0.00      BSYN  
ATOM     83    C SER     9     -41.509 -79.658 -68.561  1.00  0.00      BSYN  
ATOM     84    O SER     9     -40.948 -78.511 -68.595  1.00  0.00      BSYN  
ATOM     85    N MET    10     -41.082 -80.821 -68.833  1.00  0.00      BSYN  
ATOM     86    H MET    10     -41.660 -81.560 -69.113  1.00  0.00      BSYN  
ATOM     87   CA MET    10     -39.664 -81.174 -68.756  1.00  0.00      BSYN  
ATOM     88   CB MET    10     -39.599 -82.716 -68.840  1.00  0.00      BSYN  
ATOM     89   CG MET    10     -39.919 -83.454 -67.604  1.00  0.00      BSYN  
ATOM     90   SD MET    10     -40.631 -85.110 -67.969  1.00  0.00      BSYN  
ATOM     91   CE MET    10     -41.962 -84.456 -68.916  1.00  0.00      BSYN  
ATOM     92    C MET    10     -38.888 -80.452 -69.921  1.00  0.00      BSYN  
ATOM     93    O MET    10     -39.493 -80.225 -70.992  1.00  0.00      BSYN  
ATOM     94    N ALA    11     -37.525 -80.099 -69.943  1.00  0.00      BSYN  
ATOM     95    H ALA    11     -37.167 -79.328 -70.430  1.00  0.00      BSYN  
ATOM     96   CA ALA    11     -36.472 -80.516 -69.124  1.00  0.00      BSYN  
ATOM     97   CB ALA    11     -35.099 -80.558 -69.887  1.00  0.00      BSYN  
ATOM     98    C ALA    11     -36.229 -79.735 -67.772  1.00  0.00      BSYN  
ATOM     99    O ALA    11     -36.594 -78.557 -67.644  1.00  0.00      BSYN  
ATOM    100    N LYS    12     -35.764 -80.582 -66.886  1.00  0.00      BSYN  
ATOM    101    H LYS    12     -35.521 -81.478 -67.199  1.00  0.00      BSYN  
ATOM    102   CA LYS    12     -35.490 -80.324 -65.455  1.00  0.00      BSYN  
ATOM    103   CB LYS    12     -36.854 -79.929 -64.671  1.00  0.00      BSYN  
ATOM    104   CG LYS    12     -38.067 -80.733 -64.968  1.00  0.00      BSYN  
ATOM    105   CD LYS    12     -39.376 -79.984 -64.627  1.00  0.00      BSYN  
ATOM    106   CE LYS    12     -39.490 -78.739 -65.498  1.00  0.00      BSYN  
ATOM    107   NZ LYS    12     -40.308 -77.669 -64.899  1.00  0.00      BSYN  
ATOM    108  HZ1 LYS    12     -39.944 -77.407 -63.960  1.00  0.00      BSYN  
ATOM    109  HZ2 LYS    12     -40.203 -76.896 -65.586  1.00  0.00      BSYN  
ATOM    110  HZ3 LYS    12     -41.289 -77.975 -64.740  1.00  0.00      BSYN  
ATOM    111    C LYS    12     -34.983 -81.532 -64.640  1.00  0.00      BSYN  
ATOM    112    O LYS    12     -35.343 -82.664 -64.724  1.00  0.00      BSYN  
ATOM    113    N GLU    13     -33.883 -81.146 -63.943  1.00  0.00      BSYN  
ATOM    114    H GLU    13     -33.724 -80.183 -64.034  1.00  0.00      BSYN  
ATOM    115   CA GLU    13     -33.016 -82.065 -63.204  1.00  0.00      BSYN  
ATOM    116   CB GLU    13     -31.743 -81.190 -62.958  1.00  0.00      BSYN  
ATOM    117   CG GLU    13     -30.554 -81.154 -63.875  1.00  0.00      BSYN  
ATOM    118   CD GLU    13     -29.825 -79.852 -63.980  1.00  0.00      BSYN  
ATOM    119  OE1 GLU    13     -28.540 -79.799 -63.839  1.00  0.00      BSYN  
ATOM    120  OE2 GLU    13     -30.506 -78.906 -64.329  1.00  0.00      BSYN  
ATOM    121    C GLU    13     -33.647 -82.524 -61.897  1.00  0.00      BSYN  
ATOM    122    O GLU    13     -34.548 -81.770 -61.492  1.00  0.00      BSYN  
ATOM    123    N GLY    14     -33.099 -83.494 -61.230  1.00  0.00      BSYN  
ATOM    124    H GLY    14     -32.652 -84.201 -61.742  1.00  0.00      BSYN  
ATOM    125   CA GLY    14     -33.227 -83.544 -59.734  1.00  0.00      BSYN  
ATOM    126    C GLY    14     -33.590 -82.398 -58.830  1.00  0.00      BSYN  
ATOM    127    O GLY    14     -34.490 -82.529 -57.920  1.00  0.00      BSYN  
ATOM    128    N VAL    15     -32.861 -81.218 -58.991  1.00  0.00      BSYN  
ATOM    129    H VAL    15     -32.219 -81.173 -59.730  1.00  0.00      BSYN  
ATOM    130   CA VAL    15     -33.276 -80.004 -58.214  1.00  0.00      BSYN  
ATOM    131   CB VAL    15     -32.469 -79.608 -56.934  1.00  0.00      BSYN  
ATOM    132  CG1 VAL    15     -31.360 -78.651 -57.072  1.00  0.00      BSYN  
ATOM    133  CG2 VAL    15     -33.410 -79.275 -55.842  1.00  0.00      BSYN  
ATOM    134    C VAL    15     -33.577 -78.888 -59.193  1.00  0.00      BSYN  
ATOM    135    O VAL    15     -33.018 -78.758 -60.297  1.00  0.00      BSYN  
ATOM    136    N VAL    16     -34.549 -78.055 -58.776  1.00  0.00      BSYN  
ATOM    137    H VAL    16     -35.064 -78.231 -57.961  1.00  0.00      BSYN  
ATOM    138   CA VAL    16     -34.949 -76.965 -59.608  1.00  0.00      BSYN  
ATOM    139   CB VAL    16     -36.512 -76.885 -59.893  1.00  0.00      BSYN  
ATOM    140  CG1 VAL    16     -37.126 -77.997 -60.705  1.00  0.00      BSYN  
ATOM    141  CG2 VAL    16     -37.287 -76.818 -58.512  1.00  0.00      BSYN  
ATOM    142    C VAL    16     -34.531 -75.683 -58.999  1.00  0.00      BSYN  
ATOM    143    O VAL    16     -34.530 -75.565 -57.797  1.00  0.00      BSYN  
ATOM    144    N ALA    17     -33.988 -74.643 -59.698  1.00  0.00      BSYN  
ATOM    145    H ALA    17     -33.835 -73.841 -59.156  1.00  0.00      BSYN  
ATOM    146   CA ALA    17     -34.090 -74.537 -61.099  1.00  0.00      BSYN  
ATOM    147   CB ALA    17     -34.240 -72.998 -61.506  1.00  0.00      BSYN  
ATOM    148    C ALA    17     -32.862 -74.915 -61.904  1.00  0.00      BSYN  
ATOM    149    O ALA    17     -33.009 -75.417 -63.082  1.00  0.00      BSYN  
ATOM    150    N ALA    18     -31.672 -74.881 -61.348  1.00  0.00      BSYN  
ATOM    151    H ALA    18     -31.567 -74.669 -60.397  1.00  0.00      BSYN  
ATOM    152   CA ALA    18     -30.490 -75.403 -62.026  1.00  0.00      BSYN  
ATOM    153   CB ALA    18     -29.952 -74.295 -62.938  1.00  0.00      BSYN  
ATOM    154    C ALA    18     -29.539 -75.803 -60.917  1.00  0.00      BSYN  
ATOM    155    O ALA    18     -29.713 -75.474 -59.748  1.00  0.00      BSYN  
ATOM    156    N ALA    19     -28.545 -76.546 -61.455  1.00  0.00      BSYN  
ATOM    157    H ALA    19     -28.770 -76.824 -62.367  1.00  0.00      BSYN  
ATOM    158   CA ALA    19     -27.407 -77.053 -60.701  1.00  0.00      BSYN  
ATOM    159   CB ALA    19     -26.606 -78.041 -61.520  1.00  0.00      BSYN  
ATOM    160    C ALA    19     -26.486 -75.977 -60.155  1.00  0.00      BSYN  
ATOM    161    O ALA    19     -26.450 -74.832 -60.654  1.00  0.00      BSYN  
ATOM    162    N GLU    20     -25.934 -76.350 -59.047  1.00  0.00      BSYN  
ATOM    163    H GLU    20     -26.103 -77.253 -58.706  1.00  0.00      BSYN  
ATOM    164   CA GLU    20     -25.093 -75.516 -58.218  1.00  0.00      BSYN  
ATOM    165   CB GLU    20     -25.765 -75.439 -56.834  1.00  0.00      BSYN  
ATOM    166   CG GLU    20     -26.446 -76.752 -56.336  1.00  0.00      BSYN  
ATOM    167   CD GLU    20     -27.007 -76.788 -54.945  1.00  0.00      BSYN  
ATOM    168  OE1 GLU    20     -28.227 -76.612 -54.832  1.00  0.00      BSYN  
ATOM    169  OE2 GLU    20     -26.240 -77.009 -53.986  1.00  0.00      BSYN  
ATOM    170    C GLU    20     -23.626 -75.855 -58.308  1.00  0.00      BSYN  
ATOM    171    O GLU    20     -22.847 -75.190 -58.923  1.00  0.00      BSYN  
ATOM    172    N LYS    21     -23.210 -76.943 -57.628  1.00  0.00      BSYN  
ATOM    173    H LYS    21     -23.822 -77.314 -56.958  1.00  0.00      BSYN  
ATOM    174   CA LYS    21     -21.807 -77.435 -57.465  1.00  0.00      BSYN  
ATOM    175   CB LYS    21     -21.504 -77.406 -56.047  1.00  0.00      BSYN  
ATOM    176   CG LYS    21     -20.496 -76.312 -55.655  1.00  0.00      BSYN  
ATOM    177   CD LYS    21     -20.600 -75.993 -54.155  1.00  0.00      BSYN  
ATOM    178   CE LYS    21     -21.998 -75.768 -53.506  1.00  0.00      BSYN  
ATOM    179   NZ LYS    21     -22.712 -74.493 -54.011  1.00  0.00      BSYN  
ATOM    180  HZ1 LYS    21     -23.027 -74.373 -54.995  1.00  0.00      BSYN  
ATOM    181  HZ2 LYS    21     -23.561 -74.306 -53.439  1.00  0.00      BSYN  
ATOM    182  HZ3 LYS    21     -22.055 -73.787 -53.621  1.00  0.00      BSYN  
ATOM    183    C LYS    21     -21.658 -78.742 -58.105  1.00  0.00      BSYN  
ATOM    184    O LYS    21     -21.530 -79.708 -57.358  1.00  0.00      BSYN  
ATOM    185    N THR    22     -21.755 -78.887 -59.405  1.00  0.00      BSYN  
ATOM    186    H THR    22     -22.024 -78.075 -59.883  1.00  0.00      BSYN  
ATOM    187   CA THR    22     -21.476 -80.102 -60.204  1.00  0.00      BSYN  
ATOM    188   CB THR    22     -22.606 -80.204 -61.169  1.00  0.00      BSYN  
ATOM    189  OG1 THR    22     -22.686 -78.964 -61.828  1.00  0.00      BSYN  
ATOM    190  HG1 THR    22     -23.190 -79.204 -62.609  1.00  0.00      BSYN  
ATOM    191  CG2 THR    22     -23.862 -80.593 -60.367  1.00  0.00      BSYN  
ATOM    192    C THR    22     -20.012 -80.088 -60.672  1.00  0.00      BSYN  
ATOM    193    O THR    22     -19.213 -80.993 -60.562  1.00  0.00      BSYN  
ATOM    194    N LYS    23     -19.753 -78.913 -61.223  1.00  0.00      BSYN  
ATOM    195    H LYS    23     -20.488 -78.489 -61.713  1.00  0.00      BSYN  
ATOM    196   CA LYS    23     -18.513 -78.516 -61.744  1.00  0.00      BSYN  
ATOM    197   CB LYS    23     -18.667 -77.265 -62.640  1.00  0.00      BSYN  
ATOM    198   CG LYS    23     -19.603 -77.354 -63.896  1.00  0.00      BSYN  
ATOM    199   CD LYS    23     -19.560 -76.117 -64.907  1.00  0.00      BSYN  
ATOM    200   CE LYS    23     -20.630 -76.144 -65.908  1.00  0.00      BSYN  
ATOM    201   NZ LYS    23     -20.264 -76.953 -67.064  1.00  0.00      BSYN  
ATOM    202  HZ1 LYS    23     -19.941 -77.895 -66.765  1.00  0.00      BSYN  
ATOM    203  HZ2 LYS    23     -21.175 -77.119 -67.537  1.00  0.00      BSYN  
ATOM    204  HZ3 LYS    23     -19.497 -76.538 -67.630  1.00  0.00      BSYN  
ATOM    205    C LYS    23     -17.517 -78.285 -60.670  1.00  0.00      BSYN  
ATOM    206    O LYS    23     -16.307 -78.590 -60.794  1.00  0.00      BSYN  
ATOM    207    N GLN    24     -17.936 -77.637 -59.579  1.00  0.00      BSYN  
ATOM    208    H GLN    24     -18.845 -77.288 -59.469  1.00  0.00      BSYN  
ATOM    209   CA GLN    24     -17.051 -77.484 -58.467  1.00  0.00      BSYN  
ATOM    210   CB GLN    24     -17.064 -76.063 -58.132  1.00  0.00      BSYN  
ATOM    211   CG GLN    24     -16.422 -75.266 -59.271  1.00  0.00      BSYN  
ATOM    212   CD GLN    24     -15.228 -74.612 -58.737  1.00  0.00      BSYN  
ATOM    213  OE1 GLN    24     -15.347 -73.675 -57.920  1.00  0.00      BSYN  
ATOM    214  NE2 GLN    24     -14.049 -75.199 -59.089  1.00  0.00      BSYN  
ATOM    215 HE21 GLN    24     -13.240 -74.987 -58.578  1.00  0.00      BSYN  
ATOM    216 HE22 GLN    24     -13.990 -76.027 -59.611  1.00  0.00      BSYN  
ATOM    217    C GLN    24     -17.426 -78.399 -57.294  1.00  0.00      BSYN  
ATOM    218    O GLN    24     -18.113 -77.991 -56.372  1.00  0.00      BSYN  
ATOM    219    N GLY    25     -17.106 -79.708 -57.452  1.00  0.00      BSYN  
ATOM    220    H GLY    25     -16.448 -80.137 -58.038  1.00  0.00      BSYN  
ATOM    221   CA GLY    25     -17.580 -80.677 -56.461  1.00  0.00      BSYN  
ATOM    222    C GLY    25     -17.898 -82.154 -56.911  1.00  0.00      BSYN  
ATOM    223    O GLY    25     -18.619 -82.214 -57.934  1.00  0.00      BSYN  
ATOM    224    N VAL    26     -17.696 -83.195 -56.064  1.00  0.00      BSYN  
ATOM    225    H VAL    26     -17.448 -83.036 -55.130  1.00  0.00      BSYN  
ATOM    226   CA VAL    26     -17.934 -84.569 -56.526  1.00  0.00      BSYN  
ATOM    227   CB VAL    26     -16.828 -85.493 -56.120  1.00  0.00      BSYN  
ATOM    228  CG1 VAL    26     -17.099 -86.902 -56.583  1.00  0.00      BSYN  
ATOM    229  CG2 VAL    26     -15.507 -85.044 -56.872  1.00  0.00      BSYN  
ATOM    230    C VAL    26     -19.093 -85.008 -55.660  1.00  0.00      BSYN  
ATOM    231    O VAL    26     -19.085 -84.851 -54.405  1.00  0.00      BSYN  
ATOM    232    N THR    27     -20.002 -85.574 -56.412  1.00  0.00      BSYN  
ATOM    233    H THR    27     -19.828 -85.631 -57.375  1.00  0.00      BSYN  
ATOM    234   CA THR    27     -21.186 -86.244 -55.912  1.00  0.00      BSYN  
ATOM    235   CB THR    27     -21.844 -86.918 -57.179  1.00  0.00      BSYN  
ATOM    236  OG1 THR    27     -22.017 -85.908 -58.137  1.00  0.00      BSYN  
ATOM    237  HG1 THR    27     -21.237 -85.469 -58.486  1.00  0.00      BSYN  
ATOM    238  CG2 THR    27     -23.237 -87.444 -56.807  1.00  0.00      BSYN  
ATOM    239    C THR    27     -21.022 -87.314 -54.811  1.00  0.00      BSYN  
ATOM    240    O THR    27     -20.029 -88.031 -54.706  1.00  0.00      BSYN  
ATOM    241    N GLU    28     -22.052 -87.391 -53.869  1.00  0.00      BSYN  
ATOM    242    H GLU    28     -22.517 -86.568 -53.608  1.00  0.00      BSYN  
ATOM    243   CA GLU    28     -22.120 -88.619 -53.032  1.00  0.00      BSYN  
ATOM    244   CB GLU    28     -22.283 -88.207 -51.551  1.00  0.00      BSYN  
ATOM    245   CG GLU    28     -21.440 -89.117 -50.670  1.00  0.00      BSYN  
ATOM    246   CD GLU    28     -20.170 -88.512 -50.128  1.00  0.00      BSYN  
ATOM    247  OE1 GLU    28     -20.205 -87.266 -49.855  1.00  0.00      BSYN  
ATOM    248  OE2 GLU    28     -19.183 -89.172 -49.896  1.00  0.00      BSYN  
ATOM    249    C GLU    28     -23.264 -89.436 -53.562  1.00  0.00      BSYN  
ATOM    250    O GLU    28     -24.322 -88.852 -53.778  1.00  0.00      BSYN  
ATOM    251    N ALA    29     -23.247 -90.774 -53.589  1.00  0.00      BSYN  
ATOM    252    H ALA    29     -22.908 -91.288 -52.827  1.00  0.00      BSYN  
ATOM    253   CA ALA    29     -23.995 -91.454 -54.607  1.00  0.00      BSYN  
ATOM    254   CB ALA    29     -23.325 -91.448 -56.006  1.00  0.00      BSYN  
ATOM    255    C ALA    29     -24.206 -92.884 -54.153  1.00  0.00      BSYN  
ATOM    256    O ALA    29     -23.307 -93.691 -54.481  1.00  0.00      BSYN  
ATOM    257    N ALA    30     -25.183 -93.154 -53.249  1.00  0.00      BSYN  
ATOM    258    H ALA    30     -25.744 -92.479 -52.813  1.00  0.00      BSYN  
ATOM    259   CA ALA    30     -25.333 -94.497 -52.729  1.00  0.00      BSYN  
ATOM    260   CB ALA    30     -25.047 -94.497 -51.191  1.00  0.00      BSYN  
ATOM    261    C ALA    30     -26.627 -95.180 -53.028  1.00  0.00      BSYN  
ATOM    262    O ALA    30     -26.587 -96.110 -53.837  1.00  0.00      BSYN  
ATOM    263    N GLU    31     -27.771 -94.940 -52.440  1.00  0.00      BSYN  
ATOM    264    H GLU    31     -27.754 -94.241 -51.754  1.00  0.00      BSYN  
ATOM    265   CA GLU    31     -29.005 -95.452 -52.962  1.00  0.00      BSYN  
ATOM    266   CB GLU    31     -30.079 -95.359 -51.815  1.00  0.00      BSYN  
ATOM    267   CG GLU    31     -30.106 -96.395 -50.750  1.00  0.00      BSYN  
ATOM    268   CD GLU    31     -28.828 -96.590 -49.849  1.00  0.00      BSYN  
ATOM    269  OE1 GLU    31     -27.963 -97.388 -50.213  1.00  0.00      BSYN  
ATOM    270  OE2 GLU    31     -28.809 -95.989 -48.844  1.00  0.00      BSYN  
ATOM    271    C GLU    31     -29.543 -94.865 -54.253  1.00  0.00      BSYN  
ATOM    272    O GLU    31     -28.804 -94.161 -54.857  1.00  0.00      BSYN  
ATOM    273    N LYS    32     -30.831 -95.196 -54.518  1.00  0.00      BSYN  
ATOM    274    H LYS    32     -31.249 -95.732 -53.811  1.00  0.00      BSYN  
ATOM    275   CA LYS    32     -31.581 -94.782 -55.689  1.00  0.00      BSYN  
ATOM    276   CB LYS    32     -32.897 -95.707 -55.779  1.00  0.00      BSYN  
ATOM    277   CG LYS    32     -32.812 -97.231 -55.846  1.00  0.00      BSYN  
ATOM    278   CD LYS    32     -34.136 -97.972 -56.021  1.00  0.00      BSYN  
ATOM    279   CE LYS    32     -34.706 -98.131 -57.465  1.00  0.00      BSYN  
ATOM    280   NZ LYS    32     -33.627 -98.248 -58.478  1.00  0.00      BSYN  
ATOM    281  HZ1 LYS    32     -34.151 -98.439 -59.356  1.00  0.00      BSYN  
ATOM    282  HZ2 LYS    32     -33.235 -97.306 -58.276  1.00  0.00      BSYN  
ATOM    283  HZ3 LYS    32     -32.978 -98.996 -58.161  1.00  0.00      BSYN  
ATOM    284    C LYS    32     -31.986 -93.337 -55.513  1.00  0.00      BSYN  
ATOM    285    O LYS    32     -32.294 -92.588 -56.441  1.00  0.00      BSYN  
ATOM    286    N THR    33     -32.199 -92.889 -54.272  1.00  0.00      BSYN  
ATOM    287    H THR    33     -31.987 -93.328 -53.422  1.00  0.00      BSYN  
ATOM    288   CA THR    33     -32.751 -91.536 -53.993  1.00  0.00      BSYN  
ATOM    289   CB THR    33     -33.688 -91.780 -52.794  1.00  0.00      BSYN  
ATOM    290  OG1 THR    33     -34.858 -92.449 -53.330  1.00  0.00      BSYN  
ATOM    291  HG1 THR    33     -34.703 -93.396 -53.368  1.00  0.00      BSYN  
ATOM    292  CG2 THR    33     -34.125 -90.282 -52.507  1.00  0.00      BSYN  
ATOM    293    C THR    33     -31.498 -90.599 -53.869  1.00  0.00      BSYN  
ATOM    294    O THR    33     -30.631 -90.820 -52.984  1.00  0.00      BSYN  
ATOM    295    N LYS    34     -31.383 -89.619 -54.784  1.00  0.00      BSYN  
ATOM    296    H LYS    34     -32.167 -89.039 -54.891  1.00  0.00      BSYN  
ATOM    297   CA LYS    34     -30.026 -89.162 -55.045  1.00  0.00      BSYN  
ATOM    298   CB LYS    34     -29.758 -88.675 -56.486  1.00  0.00      BSYN  
ATOM    299   CG LYS    34     -30.996 -88.327 -57.234  1.00  0.00      BSYN  
ATOM    300   CD LYS    34     -31.405 -89.791 -57.835  1.00  0.00      BSYN  
ATOM    301   CE LYS    34     -32.642 -89.940 -58.668  1.00  0.00      BSYN  
ATOM    302   NZ LYS    34     -33.579 -90.771 -58.012  1.00  0.00      BSYN  
ATOM    303  HZ1 LYS    34     -33.317 -91.777 -57.981  1.00  0.00      BSYN  
ATOM    304  HZ2 LYS    34     -33.704 -90.369 -57.061  1.00  0.00      BSYN  
ATOM    305  HZ3 LYS    34     -34.469 -90.606 -58.525  1.00  0.00      BSYN  
ATOM    306    C LYS    34     -29.749 -87.969 -54.125  1.00  0.00      BSYN  
ATOM    307    O LYS    34     -30.597 -87.226 -53.666  1.00  0.00      BSYN  
ATOM    308    N GLU    35     -28.500 -87.646 -53.885  1.00  0.00      BSYN  
ATOM    309    H GLU    35     -27.690 -87.858 -54.394  1.00  0.00      BSYN  
ATOM    310   CA GLU    35     -28.195 -86.744 -52.796  1.00  0.00      BSYN  
ATOM    311   CB GLU    35     -27.175 -87.299 -51.748  1.00  0.00      BSYN  
ATOM    312   CG GLU    35     -27.066 -88.825 -51.336  1.00  0.00      BSYN  
ATOM    313   CD GLU    35     -25.942 -89.204 -50.457  1.00  0.00      BSYN  
ATOM    314  OE1 GLU    35     -25.493 -90.376 -50.594  1.00  0.00      BSYN  
ATOM    315  OE2 GLU    35     -25.504 -88.417 -49.693  1.00  0.00      BSYN  
ATOM    316    C GLU    35     -27.652 -85.396 -53.242  1.00  0.00      BSYN  
ATOM    317    O GLU    35     -28.386 -84.490 -53.439  1.00  0.00      BSYN  
ATOM    318    N GLY    36     -26.346 -85.432 -53.605  1.00  0.00      BSYN  
ATOM    319    H GLY    36     -25.869 -86.288 -53.604  1.00  0.00      BSYN  
ATOM    320   CA GLY    36     -25.655 -84.290 -54.015  1.00  0.00      BSYN  
ATOM    321    C GLY    36     -24.309 -84.167 -53.355  1.00  0.00      BSYN  
ATOM    322    O GLY    36     -23.311 -84.871 -53.390  1.00  0.00      BSYN  
ATOM    323    N VAL    37     -24.131 -82.908 -52.767  1.00  0.00      BSYN  
ATOM    324    H VAL    37     -24.893 -82.303 -52.879  1.00  0.00      BSYN  
ATOM    325   CA VAL    37     -23.010 -82.404 -52.098  1.00  0.00      BSYN  
ATOM    326   CB VAL    37     -22.411 -81.114 -52.963  1.00  0.00      BSYN  
ATOM    327  CG1 VAL    37     -20.858 -81.302 -52.867  1.00  0.00      BSYN  
ATOM    328  CG2 VAL    37     -22.705 -81.148 -54.553  1.00  0.00      BSYN  
ATOM    329    C VAL    37     -23.222 -82.103 -50.601  1.00  0.00      BSYN  
ATOM    330    O VAL    37     -22.296 -81.870 -49.783  1.00  0.00      BSYN  
ATOM    331    N LEU    38     -24.561 -82.023 -50.309  1.00  0.00      BSYN  
ATOM    332    H LEU    38     -25.193 -82.523 -50.866  1.00  0.00      BSYN  
ATOM    333   CA LEU    38     -24.990 -81.627 -49.016  1.00  0.00      BSYN  
ATOM    334   CB LEU    38     -26.367 -80.882 -49.034  1.00  0.00      BSYN  
ATOM    335   CG LEU    38     -26.426 -79.413 -49.408  1.00  0.00      BSYN  
ATOM    336  CD1 LEU    38     -26.898 -79.253 -50.778  1.00  0.00      BSYN  
ATOM    337  CD2 LEU    38     -27.366 -78.781 -48.541  1.00  0.00      BSYN  
ATOM    338    C LEU    38     -25.113 -82.855 -48.102  1.00  0.00      BSYN  
ATOM    339    O LEU    38     -25.977 -83.714 -48.217  1.00  0.00      BSYN  
ATOM    340    N TYR    39     -24.294 -82.896 -47.048  1.00  0.00      BSYN  
ATOM    341    H TYR    39     -23.815 -82.042 -47.097  1.00  0.00      BSYN  
ATOM    342   CA TYR    39     -24.108 -84.111 -46.297  1.00  0.00      BSYN  
ATOM    343   CB TYR    39     -22.855 -83.987 -45.427  1.00  0.00      BSYN  
ATOM    344   CG TYR    39     -21.495 -84.492 -45.990  1.00  0.00      BSYN  
ATOM    345  CD1 TYR    39     -20.749 -83.743 -46.943  1.00  0.00      BSYN  
ATOM    346  CE1 TYR    39     -19.438 -84.163 -47.259  1.00  0.00      BSYN  
ATOM    347  CD2 TYR    39     -20.799 -85.468 -45.396  1.00  0.00      BSYN  
ATOM    348  CE2 TYR    39     -19.530 -85.939 -45.680  1.00  0.00      BSYN  
ATOM    349   CZ TYR    39     -18.775 -85.291 -46.610  1.00  0.00      BSYN  
ATOM    350   OH TYR    39     -17.463 -85.454 -46.774  1.00  0.00      BSYN  
ATOM    351   HH TYR    39     -17.408 -86.369 -46.491  1.00  0.00      BSYN  
ATOM    352    C TYR    39     -25.365 -84.609 -45.582  1.00  0.00      BSYN  
ATOM    353    O TYR    39     -25.546 -84.214 -44.411  1.00  0.00      BSYN  
ATOM    354    N VAL    40     -26.188 -85.449 -46.162  1.00  0.00      BSYN  
ATOM    355    H VAL    40     -26.204 -85.417 -47.141  1.00  0.00      BSYN  
ATOM    356   CA VAL    40     -27.322 -86.047 -45.493  1.00  0.00      BSYN  
ATOM    357   CB VAL    40     -28.724 -85.650 -45.939  1.00  0.00      BSYN  
ATOM    358  CG1 VAL    40     -29.439 -84.688 -45.143  1.00  0.00      BSYN  
ATOM    359  CG2 VAL    40     -28.607 -85.360 -47.423  1.00  0.00      BSYN  
ATOM    360    C VAL    40     -27.281 -87.572 -45.182  1.00  0.00      BSYN  
ATOM    361    O VAL    40     -27.519 -88.351 -46.101  1.00  0.00      BSYN  
ATOM    362    N GLY    41     -26.900 -88.082 -44.071  1.00  0.00      BSYN  
ATOM    363    H GLY    41     -26.843 -89.060 -44.082  1.00  0.00      BSYN  
ATOM    364   CA GLY    41     -26.437 -87.244 -43.043  1.00  0.00      BSYN  
ATOM    365    C GLY    41     -25.591 -87.924 -41.928  1.00  0.00      BSYN  
ATOM    366    O GLY    41     -25.543 -89.201 -42.075  1.00  0.00      BSYN  
ATOM    367    N SER    42     -24.804 -87.383 -41.007  1.00  0.00      BSYN  
ATOM    368    H SER    42     -24.676 -86.411 -41.021  1.00  0.00      BSYN  
ATOM    369   CA SER    42     -24.020 -88.281 -40.023  1.00  0.00      BSYN  
ATOM    370   CB SER    42     -22.878 -87.529 -39.430  1.00  0.00      BSYN  
ATOM    371   OG SER    42     -22.037 -86.857 -40.355  1.00  0.00      BSYN  
ATOM    372   HG SER    42     -21.154 -86.769 -39.990  1.00  0.00      BSYN  
ATOM    373    C SER    42     -25.007 -88.682 -38.849  1.00  0.00      BSYN  
ATOM    374    O SER    42     -24.522 -89.225 -37.912  1.00  0.00      BSYN  
ATOM    375    N LYS    43     -26.370 -88.363 -38.952  1.00  0.00      BSYN  
ATOM    376    H LYS    43     -26.697 -87.650 -39.540  1.00  0.00      BSYN  
ATOM    377   CA LYS    43     -27.352 -89.069 -38.107  1.00  0.00      BSYN  
ATOM    378   CB LYS    43     -28.219 -88.042 -37.415  1.00  0.00      BSYN  
ATOM    379   CG LYS    43     -27.591 -87.224 -36.271  1.00  0.00      BSYN  
ATOM    380   CD LYS    43     -28.649 -86.452 -35.532  1.00  0.00      BSYN  
ATOM    381   CE LYS    43     -27.881 -85.546 -34.610  1.00  0.00      BSYN  
ATOM    382   NZ LYS    43     -28.845 -84.880 -33.678  1.00  0.00      BSYN  
ATOM    383  HZ1 LYS    43     -29.734 -84.880 -34.216  1.00  0.00      BSYN  
ATOM    384  HZ2 LYS    43     -28.939 -85.517 -32.860  1.00  0.00      BSYN  
ATOM    385  HZ3 LYS    43     -28.495 -83.983 -33.284  1.00  0.00      BSYN  
ATOM    386    C LYS    43     -28.321 -90.001 -38.879  1.00  0.00      BSYN  
ATOM    387    O LYS    43     -28.063 -90.149 -40.086  1.00  0.00      BSYN  
ATOM    388    N THR    44     -29.428 -90.580 -38.260  1.00  0.00      BSYN  
ATOM    389    H THR    44     -29.668 -90.460 -37.317  1.00  0.00      BSYN  
ATOM    390   CA THR    44     -30.465 -91.176 -39.124  1.00  0.00      BSYN  
ATOM    391   CB THR    44     -31.299 -91.964 -38.091  1.00  0.00      BSYN  
ATOM    392  OG1 THR    44     -31.584 -91.080 -36.953  1.00  0.00      BSYN  
ATOM    393  HG1 THR    44     -32.285 -90.510 -37.277  1.00  0.00      BSYN  
ATOM    394  CG2 THR    44     -30.606 -93.110 -37.467  1.00  0.00      BSYN  
ATOM    395    C THR    44     -31.337 -89.978 -39.733  1.00  0.00      BSYN  
ATOM    396    O THR    44     -32.442 -89.645 -39.294  1.00  0.00      BSYN  
ATOM    397    N ARG    45     -30.770 -89.403 -40.815  1.00  0.00      BSYN  
ATOM    398    H ARG    45     -29.976 -89.840 -41.189  1.00  0.00      BSYN  
ATOM    399   CA ARG    45     -31.268 -88.205 -41.410  1.00  0.00      BSYN  
ATOM    400   CB ARG    45     -30.093 -87.236 -41.469  1.00  0.00      BSYN  
ATOM    401   CG ARG    45     -30.240 -85.900 -40.891  1.00  0.00      BSYN  
ATOM    402   CD ARG    45     -29.030 -84.908 -40.966  1.00  0.00      BSYN  
ATOM    403   NE ARG    45     -27.998 -85.474 -40.155  1.00  0.00      BSYN  
ATOM    404   HE ARG    45     -28.017 -86.406 -39.854  1.00  0.00      BSYN  
ATOM    405   CZ ARG    45     -26.941 -84.795 -39.813  1.00  0.00      BSYN  
ATOM    406  NH1 ARG    45     -25.968 -85.359 -39.129  1.00  0.00      BSYN  
ATOM    407 HH11 ARG    45     -25.088 -84.922 -38.939  1.00  0.00      BSYN  
ATOM    408 HH12 ARG    45     -26.085 -86.292 -38.789  1.00  0.00      BSYN  
ATOM    409  NH2 ARG    45     -26.713 -83.532 -40.205  1.00  0.00      BSYN  
ATOM    410 HH21 ARG    45     -25.986 -82.972 -39.806  1.00  0.00      BSYN  
ATOM    411 HH22 ARG    45     -27.274 -83.144 -40.936  1.00  0.00      BSYN  
ATOM    412    C ARG    45     -31.870 -88.453 -42.782  1.00  0.00      BSYN  
ATOM    413    O ARG    45     -31.235 -88.331 -43.804  1.00  0.00      BSYN  
ATOM    414    N GLU    46     -33.071 -89.032 -42.756  1.00  0.00      BSYN  
ATOM    415    H GLU    46     -33.239 -89.310 -41.831  1.00  0.00      BSYN  
ATOM    416   CA GLU    46     -34.003 -89.051 -43.935  1.00  0.00      BSYN  
ATOM    417   CB GLU    46     -34.648 -90.431 -43.951  1.00  0.00      BSYN  
ATOM    418   CG GLU    46     -33.965 -91.481 -44.873  1.00  0.00      BSYN  
ATOM    419   CD GLU    46     -34.157 -91.312 -46.401  1.00  0.00      BSYN  
ATOM    420  OE1 GLU    46     -35.303 -91.147 -46.785  1.00  0.00      BSYN  
ATOM    421  OE2 GLU    46     -33.198 -91.232 -47.129  1.00  0.00      BSYN  
ATOM    422    C GLU    46     -35.013 -87.909 -44.227  1.00  0.00      BSYN  
ATOM    423    O GLU    46     -35.348 -87.501 -45.372  1.00  0.00      BSYN  
ATOM    424    N GLY    47     -35.402 -87.310 -43.076  1.00  0.00      BSYN  
ATOM    425    H GLY    47     -35.143 -87.579 -42.170  1.00  0.00      BSYN  
ATOM    426   CA GLY    47     -36.274 -86.087 -42.994  1.00  0.00      BSYN  
ATOM    427    C GLY    47     -36.108 -85.194 -41.728  1.00  0.00      BSYN  
ATOM    428    O GLY    47     -37.031 -84.447 -41.506  1.00  0.00      BSYN  
ATOM    429    N VAL    48     -35.045 -85.450 -40.930  1.00  0.00      BSYN  
ATOM    430    H VAL    48     -34.441 -86.167 -41.213  1.00  0.00      BSYN  
ATOM    431   CA VAL    48     -34.752 -84.686 -39.724  1.00  0.00      BSYN  
ATOM    432   CB VAL    48     -33.804 -85.703 -38.773  1.00  0.00      BSYN  
ATOM    433  CG1 VAL    48     -33.508 -85.028 -37.463  1.00  0.00      BSYN  
ATOM    434  CG2 VAL    48     -34.507 -86.954 -38.533  1.00  0.00      BSYN  
ATOM    435    C VAL    48     -34.025 -83.380 -39.907  1.00  0.00      BSYN  
ATOM    436    O VAL    48     -32.907 -83.273 -40.551  1.00  0.00      BSYN  
ATOM    437    N VAL    49     -34.654 -82.241 -39.596  1.00  0.00      BSYN  
ATOM    438    H VAL    49     -35.599 -82.394 -39.385  1.00  0.00      BSYN  
ATOM    439   CA VAL    49     -34.063 -80.933 -39.428  1.00  0.00      BSYN  
ATOM    440   CB VAL    49     -34.700 -79.963 -40.630  1.00  0.00      BSYN  
ATOM    441  CG1 VAL    49     -34.490 -80.476 -42.076  1.00  0.00      BSYN  
ATOM    442  CG2 VAL    49     -36.184 -79.757 -40.416  1.00  0.00      BSYN  
ATOM    443    C VAL    49     -34.127 -80.244 -38.037  1.00  0.00      BSYN  
ATOM    444    O VAL    49     -33.442 -79.229 -37.679  1.00  0.00      BSYN  
ATOM    445    N GLN    50     -35.039 -80.808 -37.182  1.00  0.00      BSYN  
ATOM    446    H GLN    50     -35.557 -81.457 -37.704  1.00  0.00      BSYN  
ATOM    447   CA GLN    50     -35.262 -80.411 -35.790  1.00  0.00      BSYN  
ATOM    448   CB GLN    50     -36.735 -80.331 -35.517  1.00  0.00      BSYN  
ATOM    449   CG GLN    50     -37.555 -79.719 -36.718  1.00  0.00      BSYN  
ATOM    450   CD GLN    50     -37.764 -78.118 -36.660  1.00  0.00      BSYN  
ATOM    451  OE1 GLN    50     -36.876 -77.284 -36.704  1.00  0.00      BSYN  
ATOM    452  NE2 GLN    50     -38.962 -77.541 -36.539  1.00  0.00      BSYN  
ATOM    453 HE21 GLN    50     -38.990 -76.603 -36.821  1.00  0.00      BSYN  
ATOM    454 HE22 GLN    50     -39.720 -78.016 -36.141  1.00  0.00      BSYN  
ATOM    455    C GLN    50     -34.594 -81.335 -34.784  1.00  0.00      BSYN  
ATOM    456    O GLN    50     -34.801 -82.561 -34.727  1.00  0.00      BSYN  
ATOM    457    N GLY    51     -33.978 -80.651 -33.898  1.00  0.00      BSYN  
ATOM    458    H GLY    51     -33.672 -79.732 -34.047  1.00  0.00      BSYN  
ATOM    459   CA GLY    51     -33.311 -81.335 -32.832  1.00  0.00      BSYN  
ATOM    460    C GLY    51     -34.284 -81.444 -31.683  1.00  0.00      BSYN  
ATOM    461    O GLY    51     -34.254 -80.764 -30.641  1.00  0.00      BSYN  
ATOM    462    N VAL    52     -35.142 -82.428 -31.887  1.00  0.00      BSYN  
ATOM    463    H VAL    52     -34.995 -82.849 -32.760  1.00  0.00      BSYN  
ATOM    464   CA VAL    52     -36.087 -82.780 -30.846  1.00  0.00      BSYN  
ATOM    465   CB VAL    52     -37.444 -82.968 -31.604  1.00  0.00      BSYN  
ATOM    466  CG1 VAL    52     -38.426 -83.913 -30.784  1.00  0.00      BSYN  
ATOM    467  CG2 VAL    52     -38.052 -81.546 -31.555  1.00  0.00      BSYN  
ATOM    468    C VAL    52     -35.501 -83.980 -30.025  1.00  0.00      BSYN  
ATOM    469    O VAL    52     -35.409 -85.063 -30.509  1.00  0.00      BSYN  
ATOM    470    N ALA    53     -35.234 -83.782 -28.724  1.00  0.00      BSYN  
ATOM    471    H ALA    53     -34.751 -84.506 -28.274  1.00  0.00      BSYN  
ATOM    472   CA ALA    53     -35.540 -82.638 -27.959  1.00  0.00      BSYN  
ATOM    473   CB ALA    53     -36.722 -82.941 -27.001  1.00  0.00      BSYN  
ATOM    474    C ALA    53     -34.314 -82.272 -27.195  1.00  0.00      BSYN  
ATOM    475    O ALA    53     -33.538 -83.118 -26.740  1.00  0.00      BSYN  
ATOM    476    N SER    54     -34.042 -81.010 -26.971  1.00  0.00      BSYN  
ATOM    477    H SER    54     -34.759 -80.349 -26.877  1.00  0.00      BSYN  
ATOM    478   CA SER    54     -32.752 -80.626 -26.431  1.00  0.00      BSYN  
ATOM    479   CB SER    54     -32.377 -79.213 -27.141  1.00  0.00      BSYN  
ATOM    480   OG SER    54     -32.629 -79.240 -28.520  1.00  0.00      BSYN  
ATOM    481   HG SER    54     -33.355 -79.784 -28.834  1.00  0.00      BSYN  
ATOM    482    C SER    54     -32.365 -80.665 -24.970  1.00  0.00      BSYN  
ATOM    483    O SER    54     -33.372 -80.739 -24.296  1.00  0.00      BSYN  
ATOM    484    N VAL    55     -31.132 -80.846 -24.462  1.00  0.00      BSYN  
ATOM    485    H VAL    55     -30.490 -81.244 -25.087  1.00  0.00      BSYN  
ATOM    486   CA VAL    55     -30.673 -80.776 -23.082  1.00  0.00      BSYN  
ATOM    487   CB VAL    55     -29.443 -81.713 -22.607  1.00  0.00      BSYN  
ATOM    488  CG1 VAL    55     -29.953 -83.139 -22.529  1.00  0.00      BSYN  
ATOM    489  CG2 VAL    55     -28.071 -81.597 -23.328  1.00  0.00      BSYN  
ATOM    490    C VAL    55     -30.519 -79.382 -22.389  1.00  0.00      BSYN  
ATOM    491    O VAL    55     -29.843 -78.464 -22.887  1.00  0.00      BSYN  
ATOM    492    N ALA    56     -31.037 -79.327 -21.163  1.00  0.00      BSYN  
ATOM    493    H ALA    56     -31.573 -80.120 -20.951  1.00  0.00      BSYN  
ATOM    494   CA ALA    56     -30.983 -78.210 -20.317  1.00  0.00      BSYN  
ATOM    495   CB ALA    56     -32.423 -78.114 -20.061  1.00  0.00      BSYN  
ATOM    496    C ALA    56     -30.152 -78.438 -19.049  1.00  0.00      BSYN  
ATOM    497    O ALA    56     -30.247 -79.369 -18.252  1.00  0.00      BSYN  
ATOM    498    N GLU    57     -29.183 -77.494 -18.857  1.00  0.00      BSYN  
ATOM    499    H GLU    57     -28.758 -76.970 -19.568  1.00  0.00      BSYN  
ATOM    500   CA GLU    57     -28.335 -77.440 -17.712  1.00  0.00      BSYN  
ATOM    501   CB GLU    57     -27.087 -78.317 -17.835  1.00  0.00      BSYN  
ATOM    502   CG GLU    57     -27.109 -79.884 -17.888  1.00  0.00      BSYN  
ATOM    503   CD GLU    57     -25.952 -80.766 -18.358  1.00  0.00      BSYN  
ATOM    504  OE1 GLU    57     -25.487 -81.497 -17.507  1.00  0.00      BSYN  
ATOM    505  OE2 GLU    57     -25.426 -80.724 -19.511  1.00  0.00      BSYN  
ATOM    506    C GLU    57     -28.023 -75.906 -17.304  1.00  0.00      BSYN  
ATOM    507    O GLU    57     -27.474 -75.169 -18.107  1.00  0.00      BSYN  
ATOM    508    N LYS    58     -28.669 -75.381 -16.124  1.00  0.00      BSYN  
ATOM    509    H LYS    58     -29.230 -75.872 -15.487  1.00  0.00      BSYN  
ATOM    510   CA LYS    58     -28.692 -73.998 -15.779  1.00  0.00      BSYN  
ATOM    511   CB LYS    58     -30.171 -73.947 -15.273  1.00  0.00      BSYN  
ATOM    512   CG LYS    58     -31.007 -73.817 -16.545  1.00  0.00      BSYN  
ATOM    513   CD LYS    58     -31.033 -72.265 -16.996  1.00  0.00      BSYN  
ATOM    514   CE LYS    58     -32.335 -71.824 -16.488  1.00  0.00      BSYN  
ATOM    515   NZ LYS    58     -32.539 -70.433 -16.633  1.00  0.00      BSYN  
ATOM    516  HZ1 LYS    58     -31.580 -70.071 -16.454  1.00  0.00      BSYN  
ATOM    517  HZ2 LYS    58     -32.909 -70.469 -17.604  1.00  0.00      BSYN  
ATOM    518  HZ3 LYS    58     -33.134 -70.077 -15.858  1.00  0.00      BSYN  
ATOM    519    C LYS    58     -27.523 -73.466 -14.963  1.00  0.00      BSYN  
ATOM    520    O LYS    58     -27.089 -72.298 -15.227  1.00  0.00      BSYN  
ATOM    521    N THR    59     -27.018 -74.246 -14.062  1.00  0.00      BSYN  
ATOM    522    H THR    59     -27.076 -75.219 -14.158  1.00  0.00      BSYN  
ATOM    523   CA THR    59     -26.240 -73.636 -13.032  1.00  0.00      BSYN  
ATOM    524   CB THR    59     -26.197 -74.463 -11.687  1.00  0.00      BSYN  
ATOM    525  OG1 THR    59     -27.532 -74.482 -11.315  1.00  0.00      BSYN  
ATOM    526  HG1 THR    59     -27.758 -73.868 -10.612  1.00  0.00      BSYN  
ATOM    527  CG2 THR    59     -25.467 -73.647 -10.669  1.00  0.00      BSYN  
ATOM    528    C THR    59     -24.808 -73.265 -13.501  1.00  0.00      BSYN  
ATOM    529    O THR    59     -24.155 -74.244 -13.895  1.00  0.00      BSYN  
ATOM    530    N LYS    60     -24.436 -72.036 -13.626  1.00  0.00      BSYN  
ATOM    531    H LYS    60     -25.012 -71.244 -13.659  1.00  0.00      BSYN  
ATOM    532   CA LYS    60     -23.086 -71.649 -13.867  1.00  0.00      BSYN  
ATOM    533   CB LYS    60     -23.259 -70.609 -14.910  1.00  0.00      BSYN  
ATOM    534   CG LYS    60     -21.952 -69.831 -15.199  1.00  0.00      BSYN  
ATOM    535   CD LYS    60     -21.771 -69.565 -16.766  1.00  0.00      BSYN  
ATOM    536   CE LYS    60     -23.049 -68.876 -17.201  1.00  0.00      BSYN  
ATOM    537   NZ LYS    60     -23.578 -69.330 -18.533  1.00  0.00      BSYN  
ATOM    538  HZ1 LYS    60     -24.285 -68.622 -18.817  1.00  0.00      BSYN  
ATOM    539  HZ2 LYS    60     -22.755 -69.361 -19.168  1.00  0.00      BSYN  
ATOM    540  HZ3 LYS    60     -24.000 -70.280 -18.483  1.00  0.00      BSYN  
ATOM    541    C LYS    60     -22.321 -71.190 -12.660  1.00  0.00      BSYN  
ATOM    542    O LYS    60     -22.547 -70.239 -11.902  1.00  0.00      BSYN  
ATOM    543    N GLU    61     -21.098 -71.778 -12.595  1.00  0.00      BSYN  
ATOM    544    H GLU    61     -20.992 -72.523 -13.223  1.00  0.00      BSYN  
ATOM    545   CA GLU    61     -20.079 -71.426 -11.683  1.00  0.00      BSYN  
ATOM    546   CB GLU    61     -19.275 -72.635 -11.199  1.00  0.00      BSYN  
ATOM    547   CG GLU    61     -18.539 -72.296  -9.850  1.00  0.00      BSYN  
ATOM    548   CD GLU    61     -19.486 -72.292  -8.579  1.00  0.00      BSYN  
ATOM    549  OE1 GLU    61     -19.623 -73.327  -8.017  1.00  0.00      BSYN  
ATOM    550  OE2 GLU    61     -20.187 -71.296  -8.375  1.00  0.00      BSYN  
ATOM    551    C GLU    61     -19.215 -70.289 -12.288  1.00  0.00      BSYN  
ATOM    552    O GLU    61     -18.274 -70.452 -13.138  1.00  0.00      BSYN  
ATOM    553    N GLN    62     -19.722 -69.060 -12.169  1.00  0.00      BSYN  
ATOM    554    H GLN    62     -20.653 -69.136 -11.871  1.00  0.00      BSYN  
ATOM    555   CA GLN    62     -18.934 -67.871 -12.378  1.00  0.00      BSYN  
ATOM    556   CB GLN    62     -19.850 -66.707 -12.258  1.00  0.00      BSYN  
ATOM    557   CG GLN    62     -21.036 -66.419 -13.221  1.00  0.00      BSYN  
ATOM    558   CD GLN    62     -20.708 -66.011 -14.712  1.00  0.00      BSYN  
ATOM    559  OE1 GLN    62     -20.505 -66.892 -15.613  1.00  0.00      BSYN  
ATOM    560  NE2 GLN    62     -20.841 -64.715 -15.080  1.00  0.00      BSYN  
ATOM    561 HE21 GLN    62     -21.047 -64.084 -14.359  1.00  0.00      BSYN  
ATOM    562 HE22 GLN    62     -20.754 -64.411 -16.008  1.00  0.00      BSYN  
ATOM    563    C GLN    62     -17.499 -67.718 -11.787  1.00  0.00      BSYN  
ATOM    564    O GLN    62     -17.189 -67.489 -10.672  1.00  0.00      BSYN  
ATOM    565    N ALA    63     -16.516 -67.869 -12.739  1.00  0.00      BSYN  
ATOM    566    H ALA    63     -16.890 -67.952 -13.642  1.00  0.00      BSYN  
ATOM    567   CA ALA    63     -15.182 -68.214 -12.450  1.00  0.00      BSYN  
ATOM    568   CB ALA    63     -15.024 -69.690 -12.769  1.00  0.00      BSYN  
ATOM    569    C ALA    63     -14.190 -67.364 -13.310  1.00  0.00      BSYN  
ATOM    570    O ALA    63     -14.483 -66.233 -13.555  1.00  0.00      BSYN  
ATOM    571    N SER    64     -13.048 -67.994 -13.757  1.00  0.00      BSYN  
ATOM    572    H SER    64     -12.663 -68.840 -13.446  1.00  0.00      BSYN  
ATOM    573   CA SER    64     -12.215 -67.453 -14.790  1.00  0.00      BSYN  
ATOM    574   CB SER    64     -11.249 -68.498 -15.208  1.00  0.00      BSYN  
ATOM    575   OG SER    64     -10.688 -69.363 -14.180  1.00  0.00      BSYN  
ATOM    576   HG SER    64      -9.923 -69.848 -14.499  1.00  0.00      BSYN  
ATOM    577    C SER    64     -12.787 -66.608 -15.999  1.00  0.00      BSYN  
ATOM    578    O SER    64     -12.240 -65.593 -16.409  1.00  0.00      BSYN  
ATOM    579    N HIS    65     -14.036 -67.053 -16.378  1.00  0.00      BSYN  
ATOM    580    H HIS    65     -14.625 -67.564 -15.783  1.00  0.00      BSYN  
ATOM    581   CA HIS    65     -14.721 -66.327 -17.496  1.00  0.00      BSYN  
ATOM    582   CB HIS    65     -15.896 -67.144 -18.155  1.00  0.00      BSYN  
ATOM    583   CG HIS    65     -15.594 -68.543 -18.567  1.00  0.00      BSYN  
ATOM    584  ND1 HIS    65     -14.489 -69.227 -18.397  1.00  0.00      BSYN  
ATOM    585  HD1 HIS    65     -13.609 -68.821 -18.251  1.00  0.00      BSYN  
ATOM    586  CD2 HIS    65     -16.528 -69.441 -19.057  1.00  0.00      BSYN  
ATOM    587  NE2 HIS    65     -15.939 -70.581 -19.022  1.00  0.00      BSYN  
ATOM    588  CE1 HIS    65     -14.679 -70.503 -18.710  1.00  0.00      BSYN  
ATOM    589    C HIS    65     -15.083 -64.898 -17.009  1.00  0.00      BSYN  
ATOM    590    O HIS    65     -15.131 -63.995 -17.866  1.00  0.00      BSYN  
ATOM    591    N LEU    66     -15.333 -64.703 -15.668  1.00  0.00      BSYN  
ATOM    592    H LEU    66     -15.029 -65.481 -15.156  1.00  0.00      BSYN  
ATOM    593   CA LEU    66     -15.967 -63.421 -15.263  1.00  0.00      BSYN  
ATOM    594   CB LEU    66     -17.407 -63.428 -15.153  1.00  0.00      BSYN  
ATOM    595   CG LEU    66     -17.895 -61.948 -15.115  1.00  0.00      BSYN  
ATOM    596  CD1 LEU    66     -18.175 -61.666 -16.608  1.00  0.00      BSYN  
ATOM    597  CD2 LEU    66     -19.287 -61.827 -14.344  1.00  0.00      BSYN  
ATOM    598    C LEU    66     -15.315 -62.678 -14.083  1.00  0.00      BSYN  
ATOM    599    O LEU    66     -15.862 -62.555 -13.019  1.00  0.00      BSYN  
ATOM    600    N GLY    67     -14.111 -62.105 -14.276  1.00  0.00      BSYN  
ATOM    601    H GLY    67     -13.912 -62.130 -15.235  1.00  0.00      BSYN  
ATOM    602   CA GLY    67     -13.537 -61.546 -13.098  1.00  0.00      BSYN  
ATOM    603    C GLY    67     -12.448 -60.598 -13.593  1.00  0.00      BSYN  
ATOM    604    O GLY    67     -12.276 -60.382 -14.805  1.00  0.00      BSYN  
ATOM    605    N GLY    68     -11.674 -59.906 -12.776  1.00  0.00      BSYN  
ATOM    606    H GLY    68     -11.011 -59.292 -13.155  1.00  0.00      BSYN  
ATOM    607   CA GLY    68     -12.002 -59.851 -11.358  1.00  0.00      BSYN  
ATOM    608    C GLY    68     -10.909 -60.524 -10.638  1.00  0.00      BSYN  
ATOM    609    O GLY    68     -10.931 -61.755 -10.477  1.00  0.00      BSYN  
ATOM    610    N ALA    69     -10.020 -59.815  -9.947  1.00  0.00      BSYN  
ATOM    611    H ALA    69     -10.298 -58.937  -9.614  1.00  0.00      BSYN  
ATOM    612   CA ALA    69      -8.845 -60.371  -9.424  1.00  0.00      BSYN  
ATOM    613   CB ALA    69      -7.874 -59.201  -8.919  1.00  0.00      BSYN  
ATOM    614    C ALA    69      -9.004 -61.337  -8.297  1.00  0.00      BSYN  
ATOM    615    O ALA    69      -8.180 -62.188  -8.013  1.00  0.00      BSYN  
ATOM    616    N VAL    70     -10.192 -61.306  -7.707  1.00  0.00      BSYN  
ATOM    617    H VAL    70     -10.927 -60.764  -8.063  1.00  0.00      BSYN  
ATOM    618   CA VAL    70     -10.499 -62.114  -6.505  1.00  0.00      BSYN  
ATOM    619   CB VAL    70     -11.432 -61.281  -5.599  1.00  0.00      BSYN  
ATOM    620  CG1 VAL    70     -10.802 -60.017  -4.981  1.00  0.00      BSYN  
ATOM    621  CG2 VAL    70     -12.742 -61.060  -6.386  1.00  0.00      BSYN  
ATOM    622    C VAL    70     -11.039 -63.457  -6.771  1.00  0.00      BSYN  
ATOM    623    O VAL    70     -11.696 -64.000  -5.911  1.00  0.00      BSYN  
ATOM    624    N PHE    71     -10.794 -64.052  -7.923  1.00  0.00      BSYN  
ATOM    625    H PHE    71     -10.310 -63.466  -8.541  1.00  0.00      BSYN  
ATOM    626   CA PHE    71     -11.126 -65.425  -8.132  1.00  0.00      BSYN  
ATOM    627   CB PHE    71     -11.617 -65.618  -9.591  1.00  0.00      BSYN  
ATOM    628   CG PHE    71     -10.807 -65.005 -10.814  1.00  0.00      BSYN  
ATOM    629  CD1 PHE    71     -11.445 -64.541 -11.899  1.00  0.00      BSYN  
ATOM    630  CD2 PHE    71      -9.418 -64.842 -10.863  1.00  0.00      BSYN  
ATOM    631  CE1 PHE    71     -10.861 -63.961 -12.997  1.00  0.00      BSYN  
ATOM    632  CE2 PHE    71      -8.807 -64.207 -11.912  1.00  0.00      BSYN  
ATOM    633   CZ PHE    71      -9.504 -63.823 -13.043  1.00  0.00      BSYN  
ATOM    634    C PHE    71     -10.160 -66.525  -7.670  1.00  0.00      BSYN  
ATOM    635    O PHE    71     -10.499 -67.677  -7.444  1.00  0.00      BSYN  
ATOM    636    N SER    72      -8.939 -66.069  -7.371  1.00  0.00      BSYN  
ATOM    637    H SER    72      -8.823 -65.187  -6.960  1.00  0.00      BSYN  
ATOM    638   CA SER    72      -7.798 -66.959  -7.165  1.00  0.00      BSYN  
ATOM    639   CB SER    72      -6.399 -66.512  -7.512  1.00  0.00      BSYN  
ATOM    640   OG SER    72      -6.308 -66.133  -8.894  1.00  0.00      BSYN  
ATOM    641   HG SER    72      -7.209 -66.196  -9.218  1.00  0.00      BSYN  
ATOM    642    C SER    72      -7.817 -67.534  -5.722  1.00  0.00      BSYN  
ATOM    643    O SER    72      -7.345 -66.877  -4.844  1.00  0.00      BSYN  
ATOM    644    N GLY    73      -8.478 -68.674  -5.679  1.00  0.00      BSYN  
ATOM    645    H GLY    73      -8.709 -69.035  -6.561  1.00  0.00      BSYN  
ATOM    646   CA GLY    73      -8.796 -69.370  -4.445  1.00  0.00      BSYN  
ATOM    647    C GLY    73      -7.885 -70.473  -3.866  1.00  0.00      BSYN  
ATOM    648    O GLY    73      -7.031 -70.231  -2.985  1.00  0.00      BSYN  
ATOM    649    N ALA    74      -8.190 -71.717  -4.280  1.00  0.00      BSYN  
ATOM    650    H ALA    74      -8.744 -72.014  -5.032  1.00  0.00      BSYN  
ATOM    651   CA ALA    74      -7.519 -72.968  -3.682  1.00  0.00      BSYN  
ATOM    652   CB ALA    74      -8.625 -73.974  -3.749  1.00  0.00      BSYN  
ATOM    653    C ALA    74      -6.441 -73.491  -4.643  1.00  0.00      BSYN  
ATOM    654    O ALA    74      -6.097 -72.700  -5.490  1.00  0.00      BSYN  
ATOM    655    N GLY    75      -5.940 -74.742  -4.495  1.00  0.00      BSYN  
ATOM    656    H GLY    75      -6.238 -75.316  -3.759  1.00  0.00      BSYN  
ATOM    657   CA GLY    75      -5.041 -75.313  -5.433  1.00  0.00      BSYN  
ATOM    658    C GLY    75      -5.355 -76.780  -5.958  1.00  0.00      BSYN  
ATOM    659    O GLY    75      -4.647 -77.640  -5.402  1.00  0.00      BSYN  
ATOM    660    N ASN    76      -6.393 -76.864  -6.855  1.00  0.00      BSYN  
ATOM    661    H ASN    76      -7.004 -76.100  -6.918  1.00  0.00      BSYN  
ATOM    662   CA ASN    76      -6.866 -78.133  -7.408  1.00  0.00      BSYN  
ATOM    663   CB ASN    76      -8.387 -77.955  -7.487  1.00  0.00      BSYN  
ATOM    664   CG ASN    76      -9.101 -78.944  -8.428  1.00  0.00      BSYN  
ATOM    665  OD1 ASN    76      -8.970 -80.135  -8.227  1.00  0.00      BSYN  
ATOM    666  ND2 ASN    76      -9.723 -78.317  -9.380  1.00  0.00      BSYN  
ATOM    667 HD21 ASN    76      -9.653 -77.340  -9.394  1.00  0.00      BSYN  
ATOM    668 HD22 ASN    76     -10.254 -78.761 -10.073  1.00  0.00      BSYN  
ATOM    669    C ASN    76      -6.285 -78.063  -8.770  1.00  0.00      BSYN  
ATOM    670    O ASN    76      -6.490 -77.077  -9.480  1.00  0.00      BSYN  
ATOM    671    N ILE    77      -5.505 -78.936  -9.244  1.00  0.00      BSYN  
ATOM    672    H ILE    77      -5.447 -79.141 -10.201  1.00  0.00      BSYN  
ATOM    673   CA ILE    77      -4.706 -79.976  -8.536  1.00  0.00      BSYN  
ATOM    674   CB ILE    77      -4.513 -81.278  -9.374  1.00  0.00      BSYN  
ATOM    675  CG2 ILE    77      -3.564 -80.956 -10.413  1.00  0.00      BSYN  
ATOM    676  CG1 ILE    77      -4.152 -82.289  -8.353  1.00  0.00      BSYN  
ATOM    677   CD ILE    77      -3.690 -83.652  -8.946  1.00  0.00      BSYN  
ATOM    678    C ILE    77      -3.389 -79.465  -7.875  1.00  0.00      BSYN  
ATOM    679    O ILE    77      -2.700 -78.731  -8.559  1.00  0.00      BSYN  
ATOM    680    N ALA    78      -3.093 -79.814  -6.599  1.00  0.00      BSYN  
ATOM    681    H ALA    78      -3.549 -80.628  -6.301  1.00  0.00      BSYN  
ATOM    682   CA ALA    78      -1.935 -79.290  -5.848  1.00  0.00      BSYN  
ATOM    683   CB ALA    78      -1.988 -80.105  -4.631  1.00  0.00      BSYN  
ATOM    684    C ALA    78      -0.722 -79.806  -6.653  1.00  0.00      BSYN  
ATOM    685    O ALA    78      -0.543 -80.988  -6.871  1.00  0.00      BSYN  
ATOM    686    N ALA    79       0.103 -78.816  -7.151  1.00  0.00      BSYN  
ATOM    687    H ALA    79      -0.005 -77.873  -6.906  1.00  0.00      BSYN  
ATOM    688   CA ALA    79       1.028 -79.073  -8.150  1.00  0.00      BSYN  
ATOM    689   CB ALA    79       0.419 -79.248  -9.492  1.00  0.00      BSYN  
ATOM    690    C ALA    79       2.143 -78.022  -8.316  1.00  0.00      BSYN  
ATOM    691    O ALA    79       1.831 -76.855  -8.070  1.00  0.00      BSYN  
ATOM    692    N ALA    80       3.409 -78.404  -8.535  1.00  0.00      BSYN  
ATOM    693    H ALA    80       3.712 -79.331  -8.443  1.00  0.00      BSYN  
ATOM    694   CA ALA    80       4.563 -77.566  -8.550  1.00  0.00      BSYN  
ATOM    695   CB ALA    80       5.600 -77.940  -7.562  1.00  0.00      BSYN  
ATOM    696    C ALA    80       5.186 -77.747  -9.918  1.00  0.00      BSYN  
ATOM    697    O ALA    80       5.116 -78.891 -10.478  1.00  0.00      BSYN  
ATOM    698    N THR    81       5.486 -76.608 -10.523  1.00  0.00      BSYN  
ATOM    699    H THR    81       5.077 -75.798 -10.154  1.00  0.00      BSYN  
ATOM    700   CA THR    81       6.442 -76.507 -11.617  1.00  0.00      BSYN  
ATOM    701   CB THR    81       5.946 -75.206 -12.419  1.00  0.00      BSYN  
ATOM    702  OG1 THR    81       4.581 -75.536 -12.748  1.00  0.00      BSYN  
ATOM    703  HG1 THR    81       4.049 -75.838 -12.009  1.00  0.00      BSYN  
ATOM    704  CG2 THR    81       6.814 -74.667 -13.634  1.00  0.00      BSYN  
ATOM    705    C THR    81       7.953 -76.593 -11.291  1.00  0.00      BSYN  
ATOM    706    O THR    81       8.452 -75.862 -10.468  1.00  0.00      BSYN  
ATOM    707    N GLY    82       8.749 -77.414 -11.880  1.00  0.00      BSYN  
ATOM    708    H GLY    82       9.694 -77.205 -12.037  1.00  0.00      BSYN  
ATOM    709   CA GLY    82       8.192 -78.617 -12.525  1.00  0.00      BSYN  
ATOM    710    C GLY    82       9.289 -79.705 -12.649  1.00  0.00      BSYN  
ATOM    711    O GLY    82      10.405 -79.410 -13.144  1.00  0.00      BSYN  
ATOM    712    N LEU    83       9.058 -80.993 -12.184  1.00  0.00      BSYN  
ATOM    713    H LEU    83       9.855 -81.559 -12.246  1.00  0.00      BSYN  
ATOM    714   CA LEU    83       7.850 -81.483 -11.598  1.00  0.00      BSYN  
ATOM    715   CB LEU    83       7.762 -82.909 -12.104  1.00  0.00      BSYN  
ATOM    716   CG LEU    83       7.542 -83.414 -13.575  1.00  0.00      BSYN  
ATOM    717  CD1 LEU    83       6.609 -82.419 -14.275  1.00  0.00      BSYN  
ATOM    718  CD2 LEU    83       8.844 -83.285 -14.320  1.00  0.00      BSYN  
ATOM    719    C LEU    83       7.938 -81.430 -10.026  1.00  0.00      BSYN  
ATOM    720    O LEU    83       8.373 -80.360  -9.548  1.00  0.00      BSYN  
ATOM    721    N VAL    84       7.394 -82.387  -9.186  1.00  0.00      BSYN  
ATOM    722    H VAL    84       6.983 -83.203  -9.540  1.00  0.00      BSYN  
ATOM    723   CA VAL    84       7.459 -82.252  -7.817  1.00  0.00      BSYN  
ATOM    724   CB VAL    84       6.360 -82.957  -6.896  1.00  0.00      BSYN  
ATOM    725  CG1 VAL    84       6.036 -82.361  -5.562  1.00  0.00      BSYN  
ATOM    726  CG2 VAL    84       5.042 -82.947  -7.649  1.00  0.00      BSYN  
ATOM    727    C VAL    84       8.697 -82.936  -7.302  1.00  0.00      BSYN  
ATOM    728    O VAL    84       9.034 -84.011  -7.812  1.00  0.00      BSYN  
ATOM    729    N LYS    85       9.442 -82.235  -6.451  1.00  0.00      BSYN  
ATOM    730    H LYS    85       9.129 -81.344  -6.189  1.00  0.00      BSYN  
ATOM    731   CA LYS    85      10.726 -82.665  -5.970  1.00  0.00      BSYN  
ATOM    732   CB LYS    85      11.628 -81.448  -5.722  1.00  0.00      BSYN  
ATOM    733   CG LYS    85      11.925 -80.427  -6.806  1.00  0.00      BSYN  
ATOM    734   CD LYS    85      10.677 -79.548  -7.486  1.00  0.00      BSYN  
ATOM    735   CE LYS    85      11.100 -78.816  -8.775  1.00  0.00      BSYN  
ATOM    736   NZ LYS    85       9.923 -78.134  -9.315  1.00  0.00      BSYN  
ATOM    737  HZ1 LYS    85       9.199 -78.874  -9.218  1.00  0.00      BSYN  
ATOM    738  HZ2 LYS    85       9.758 -77.268  -8.762  1.00  0.00      BSYN  
ATOM    739  HZ3 LYS    85       9.975 -77.940 -10.335  1.00  0.00      BSYN  
ATOM    740    C LYS    85      10.718 -83.564  -4.688  1.00  0.00      BSYN  
ATOM    741    O LYS    85      10.119 -83.166  -3.657  1.00  0.00      BSYN  
ATOM    742    N ARG    86      11.403 -84.730  -4.839  1.00  0.00      BSYN  
ATOM    743    H ARG    86      12.299 -84.639  -5.227  1.00  0.00      BSYN  
ATOM    744   CA ARG    86      11.180 -85.832  -3.891  1.00  0.00      BSYN  
ATOM    745   CB ARG    86      10.693 -87.124  -4.829  1.00  0.00      BSYN  
ATOM    746   CG ARG    86      11.117 -88.476  -4.147  1.00  0.00      BSYN  
ATOM    747   CD ARG    86      11.276 -89.469  -5.216  1.00  0.00      BSYN  
ATOM    748   NE ARG    86      10.059 -90.204  -5.267  1.00  0.00      BSYN  
ATOM    749   HE ARG    86       9.173 -89.838  -5.063  1.00  0.00      BSYN  
ATOM    750   CZ ARG    86      10.177 -91.520  -5.171  1.00  0.00      BSYN  
ATOM    751  NH1 ARG    86      11.347 -92.101  -4.835  1.00  0.00      BSYN  
ATOM    752 HH11 ARG    86      11.287 -93.096  -4.761  1.00  0.00      BSYN  
ATOM    753 HH12 ARG    86      12.211 -91.599  -4.812  1.00  0.00      BSYN  
ATOM    754  NH2 ARG    86       9.077 -92.317  -5.458  1.00  0.00      BSYN  
ATOM    755 HH21 ARG    86       8.946 -93.203  -5.012  1.00  0.00      BSYN  
ATOM    756 HH22 ARG    86       8.195 -91.877  -5.627  1.00  0.00      BSYN  
ATOM    757    C ARG    86      12.533 -86.046  -3.207  1.00  0.00      BSYN  
ATOM    758    O ARG    86      13.598 -86.271  -3.886  1.00  0.00      BSYN  
ATOM    759    N GLU    87      12.613 -85.927  -1.911  1.00  0.00      BSYN  
ATOM    760    H GLU    87      13.461 -86.010  -1.427  1.00  0.00      BSYN  
ATOM    761   CA GLU    87      11.487 -85.518  -1.027  1.00  0.00      BSYN  
ATOM    762   CB GLU    87      10.706 -86.744  -0.548  1.00  0.00      BSYN  
ATOM    763   CG GLU    87       9.367 -86.369   0.104  1.00  0.00      BSYN  
ATOM    764   CD GLU    87       8.451 -85.460  -0.731  1.00  0.00      BSYN  
ATOM    765  OE1 GLU    87       7.896 -85.911  -1.757  1.00  0.00      BSYN  
ATOM    766  OE2 GLU    87       8.315 -84.306  -0.330  1.00  0.00      BSYN  
ATOM    767    C GLU    87      12.063 -84.672   0.167  1.00  0.00      BSYN  
ATOM    768    O GLU    87      12.691 -85.345   1.035  1.00  0.00      BSYN  
ATOM    769    N GLU    88      11.910 -83.311   0.254  1.00  0.00      BSYN  
ATOM    770    H GLU    88      11.372 -82.890  -0.448  1.00  0.00      BSYN  
ATOM    771   CA GLU    88      12.713 -82.392   1.096  1.00  0.00      BSYN  
ATOM    772   CB GLU    88      13.060 -81.159   0.307  1.00  0.00      BSYN  
ATOM    773   CG GLU    88      14.316 -81.078  -0.623  1.00  0.00      BSYN  
ATOM    774   CD GLU    88      14.465 -79.671  -1.238  1.00  0.00      BSYN  
ATOM    775  OE1 GLU    88      14.288 -78.672  -0.598  1.00  0.00      BSYN  
ATOM    776  OE2 GLU    88      14.876 -79.631  -2.417  1.00  0.00      BSYN  
ATOM    777    C GLU    88      12.045 -82.339   2.444  1.00  0.00      BSYN  
ATOM    778    O GLU    88      11.044 -81.658   2.767  1.00  0.00      BSYN  
ATOM    779    N PHE    89      12.730 -82.996   3.289  1.00  0.00      BSYN  
ATOM    780    H PHE    89      13.382 -83.632   2.927  1.00  0.00      BSYN  
ATOM    781   CA PHE    89      12.488 -83.062   4.758  1.00  0.00      BSYN  
ATOM    782   CB PHE    89      12.375 -84.485   5.364  1.00  0.00      BSYN  
ATOM    783   CG PHE    89      11.071 -85.091   5.074  1.00  0.00      BSYN  
ATOM    784  CD1 PHE    89      10.982 -86.132   4.181  1.00  0.00      BSYN  
ATOM    785  CD2 PHE    89      10.035 -84.678   5.853  1.00  0.00      BSYN  
ATOM    786  CE1 PHE    89       9.767 -86.719   3.953  1.00  0.00      BSYN  
ATOM    787  CE2 PHE    89       8.838 -85.343   5.745  1.00  0.00      BSYN  
ATOM    788   CZ PHE    89       8.704 -86.354   4.833  1.00  0.00      BSYN  
ATOM    789    C PHE    89      13.442 -82.218   5.554  1.00  0.00      BSYN  
ATOM    790    O PHE    89      14.614 -82.682   5.528  1.00  0.00      BSYN  
ATOM    791    N PRO    90      13.128 -81.083   6.198  1.00  0.00      BSYN  
ATOM    792   CD PRO    90      11.861 -80.424   6.211  1.00  0.00      BSYN  
ATOM    793   CA PRO    90      14.138 -80.336   6.927  1.00  0.00      BSYN  
ATOM    794   CB PRO    90      13.386 -78.980   6.896  1.00  0.00      BSYN  
ATOM    795   CG PRO    90      11.952 -79.335   7.315  1.00  0.00      BSYN  
ATOM    796    C PRO    90      14.421 -80.927   8.386  1.00  0.00      BSYN  
ATOM    797    O PRO    90      14.322 -80.282   9.428  1.00  0.00      BSYN  
ATOM    798    N THR    91      14.789 -82.215   8.490  1.00  0.00      BSYN  
ATOM    799    H THR    91      15.196 -82.625   7.698  1.00  0.00      BSYN  
ATOM    800   CA THR    91      14.891 -82.961   9.716  1.00  0.00      BSYN  
ATOM    801   CB THR    91      14.287 -84.335   9.405  1.00  0.00      BSYN  
ATOM    802  OG1 THR    91      12.900 -84.163   9.665  1.00  0.00      BSYN  
ATOM    803  HG1 THR    91      12.699 -83.952   8.750  1.00  0.00      BSYN  
ATOM    804  CG2 THR    91      14.778 -85.406  10.321  1.00  0.00      BSYN  
ATOM    805    C THR    91      16.126 -82.922  10.478  1.00  0.00      BSYN  
ATOM    806    O THR    91      16.267 -82.519  11.662  1.00  0.00      BSYN  
ATOM    807    N ASP    92      17.179 -83.055   9.668  1.00  0.00      BSYN  
ATOM    808    H ASP    92      17.058 -82.853   8.717  1.00  0.00      BSYN  
ATOM    809   CA ASP    92      18.597 -83.292  10.035  1.00  0.00      BSYN  
ATOM    810   CB ASP    92      19.121 -84.211   8.939  1.00  0.00      BSYN  
ATOM    811   CG ASP    92      20.248 -85.071   9.395  1.00  0.00      BSYN  
ATOM    812  OD1 ASP    92      20.712 -85.928   8.677  1.00  0.00      BSYN  
ATOM    813  OD2 ASP    92      20.704 -85.000  10.527  1.00  0.00      BSYN  
ATOM    814    C ASP    92      19.259 -81.908  10.062  1.00  0.00      BSYN  
ATOM    815    O ASP    92      19.513 -81.272   8.991  1.00  0.00      BSYN  
ATOM    816    N LEU    93      19.636 -81.434  11.265  1.00  0.00      BSYN  
ATOM    817    H LEU    93      19.604 -81.974  12.082  1.00  0.00      BSYN  
ATOM    818   CA LEU    93      20.108 -80.111  11.447  1.00  0.00      BSYN  
ATOM    819   CB LEU    93      19.055 -79.167  12.016  1.00  0.00      BSYN  
ATOM    820   CG LEU    93      18.168 -78.196  11.165  1.00  0.00      BSYN  
ATOM    821  CD1 LEU    93      17.492 -77.183  12.102  1.00  0.00      BSYN  
ATOM    822  CD2 LEU    93      19.039 -77.267  10.276  1.00  0.00      BSYN  
ATOM    823    C LEU    93      21.436 -80.018  12.218  1.00  0.00      BSYN  
ATOM    824    O LEU    93      21.764 -80.858  13.027  1.00  0.00      BSYN  
ATOM    825    N LYS    94      22.184 -78.982  11.881  1.00  0.00      BSYN  
ATOM    826    H LYS    94      21.878 -78.259  11.295  1.00  0.00      BSYN  
ATOM    827   CA LYS    94      23.440 -78.729  12.429  1.00  0.00      BSYN  
ATOM    828   CB LYS    94      24.350 -78.319  11.236  1.00  0.00      BSYN  
ATOM    829   CG LYS    94      25.885 -78.712  11.286  1.00  0.00      BSYN  
ATOM    830   CD LYS    94      26.657 -77.607  10.494  1.00  0.00      BSYN  
ATOM    831   CE LYS    94      28.087 -78.036  10.017  1.00  0.00      BSYN  
ATOM    832   NZ LYS    94      28.098 -79.070   8.945  1.00  0.00      BSYN  
ATOM    833  HZ1 LYS    94      27.627 -78.660   8.113  1.00  0.00      BSYN  
ATOM    834  HZ2 LYS    94      28.949 -79.470   8.502  1.00  0.00      BSYN  
ATOM    835  HZ3 LYS    94      27.462 -79.867   9.149  1.00  0.00      BSYN  
ATOM    836    C LYS    94      23.185 -77.647  13.463  1.00  0.00      BSYN  
ATOM    837    O LYS    94      22.396 -76.713  13.314  1.00  0.00      BSYN  
ATOM    838    N PRO    95      23.895 -77.610  14.651  1.00  0.00      BSYN  
ATOM    839   CD PRO    95      24.816 -78.615  15.086  1.00  0.00      BSYN  
ATOM    840   CA PRO    95      23.749 -76.566  15.699  1.00  0.00      BSYN  
ATOM    841   CB PRO    95      24.422 -77.173  16.905  1.00  0.00      BSYN  
ATOM    842   CG PRO    95      25.549 -77.968  16.266  1.00  0.00      BSYN  
ATOM    843    C PRO    95      24.472 -75.261  15.284  1.00  0.00      BSYN  
ATOM    844    O PRO    95      25.397 -74.904  15.978  1.00  0.00      BSYN  
ATOM    845    N GLU    96      24.114 -74.548  14.221  1.00  0.00      BSYN  
ATOM    846    H GLU    96      23.415 -74.822  13.590  1.00  0.00      BSYN  
ATOM    847   CA GLU    96      25.072 -73.421  13.807  1.00  0.00      BSYN  
ATOM    848   CB GLU    96      24.896 -73.379  12.285  1.00  0.00      BSYN  
ATOM    849   CG GLU    96      25.647 -74.469  11.488  1.00  0.00      BSYN  
ATOM    850   CD GLU    96      24.981 -74.436  10.132  1.00  0.00      BSYN  
ATOM    851  OE1 GLU    96      25.101 -73.550   9.340  1.00  0.00      BSYN  
ATOM    852  OE2 GLU    96      24.155 -75.332   9.854  1.00  0.00      BSYN  
ATOM    853    C GLU    96      24.928 -72.040  14.396  1.00  0.00      BSYN  
ATOM    854    O GLU    96      24.129 -71.130  14.033  1.00  0.00      BSYN  
ATOM    855    N GLU    97      25.841 -71.694  15.340  1.00  0.00      BSYN  
ATOM    856    H GLU    97      26.589 -72.292  15.547  1.00  0.00      BSYN  
ATOM    857   CA GLU    97      25.819 -70.399  16.020  1.00  0.00      BSYN  
ATOM    858   CB GLU    97      26.348 -70.383  17.452  1.00  0.00      BSYN  
ATOM    859   CG GLU    97      25.207 -70.905  18.341  1.00  0.00      BSYN  
ATOM    860   CD GLU    97      25.679 -71.012  19.827  1.00  0.00      BSYN  
ATOM    861  OE1 GLU    97      24.813 -71.136  20.628  1.00  0.00      BSYN  
ATOM    862  OE2 GLU    97      26.795 -70.753  20.069  1.00  0.00      BSYN  
ATOM    863    C GLU    97      26.572 -69.488  15.067  1.00  0.00      BSYN  
ATOM    864    O GLU    97      27.789 -69.465  15.201  1.00  0.00      BSYN  
ATOM    865    N VAL    98      25.860 -68.852  14.128  1.00  0.00      BSYN  
ATOM    866    H VAL    98      24.885 -68.949  14.129  1.00  0.00      BSYN  
ATOM    867   CA VAL    98      26.414 -68.016  13.119  1.00  0.00      BSYN  
ATOM    868   CB VAL    98      25.572 -67.881  11.848  1.00  0.00      BSYN  
ATOM    869  CG1 VAL    98      26.220 -66.806  10.916  1.00  0.00      BSYN  
ATOM    870  CG2 VAL    98      25.392 -69.129  11.014  1.00  0.00      BSYN  
ATOM    871    C VAL    98      26.657 -66.718  13.773  1.00  0.00      BSYN  
ATOM    872    O VAL    98      25.698 -65.953  14.224  1.00  0.00      BSYN  
ATOM    873    N ALA    99      27.958 -66.316  13.968  1.00  0.00      BSYN  
ATOM    874    H ALA    99      28.730 -66.812  13.623  1.00  0.00      BSYN  
ATOM    875   CA ALA    99      28.373 -65.047  14.643  1.00  0.00      BSYN  
ATOM    876   CB ALA    99      29.326 -65.516  15.585  1.00  0.00      BSYN  
ATOM    877    C ALA    99      29.109 -64.244  13.563  1.00  0.00      BSYN  
ATOM    878    O ALA    99      29.907 -64.746  12.822  1.00  0.00      BSYN  
ATOM    879    N GLN   100      28.747 -62.922  13.487  1.00  0.00      BSYN  
ATOM    880    H GLN   100      27.926 -62.708  13.978  1.00  0.00      BSYN  
ATOM    881   CA GLN   100      29.654 -62.159  12.576  1.00  0.00      BSYN  
ATOM    882   CB GLN   100      28.790 -61.255  11.870  1.00  0.00      BSYN  
ATOM    883   CG GLN   100      29.357 -60.546  10.589  1.00  0.00      BSYN  
ATOM    884   CD GLN   100      30.016 -61.575   9.695  1.00  0.00      BSYN  
ATOM    885  OE1 GLN   100      29.354 -62.382   9.102  1.00  0.00      BSYN  
ATOM    886  NE2 GLN   100      31.375 -61.552   9.594  1.00  0.00      BSYN  
ATOM    887 HE21 GLN   100      31.917 -60.788   9.884  1.00  0.00      BSYN  
ATOM    888 HE22 GLN   100      31.826 -62.297   9.144  1.00  0.00      BSYN  
ATOM    889    C GLN   100      30.774 -61.447  13.257  1.00  0.00      BSYN  
ATOM    890    O GLN   100      30.519 -60.873  14.310  1.00  0.00      BSYN  
ATOM    891    N GLU   101      31.925 -61.826  12.728  1.00  0.00      BSYN  
ATOM    892    H GLU   101      31.956 -62.317  11.880  1.00  0.00      BSYN  
ATOM    893   CA GLU   101      33.134 -61.072  13.209  1.00  0.00      BSYN  
ATOM    894   CB GLU   101      34.239 -61.977  13.844  1.00  0.00      BSYN  
ATOM    895   CG GLU   101      33.692 -63.082  14.826  1.00  0.00      BSYN  
ATOM    896   CD GLU   101      33.017 -62.552  16.069  1.00  0.00      BSYN  
ATOM    897  OE1 GLU   101      32.195 -63.327  16.631  1.00  0.00      BSYN  
ATOM    898  OE2 GLU   101      33.390 -61.437  16.487  1.00  0.00      BSYN  
ATOM    899    C GLU   101      33.639 -60.162  12.062  1.00  0.00      BSYN  
ATOM    900    O GLU   101      32.977 -59.827  11.153  1.00  0.00      BSYN  
ATOM    901    N ALA   102      34.891 -59.716  12.309  1.00  0.00      BSYN  
ATOM    902    H ALA   102      35.352 -59.990  13.130  1.00  0.00      BSYN  
ATOM    903   CA ALA   102      35.687 -58.943  11.274  1.00  0.00      BSYN  
ATOM    904   CB ALA   102      37.067 -58.612  11.685  1.00  0.00      BSYN  
ATOM    905    C ALA   102      35.764 -59.481   9.832  1.00  0.00      BSYN  
ATOM    906    O ALA   102      36.582 -60.386   9.516  1.00  0.00      BSYN  
ATOM    907    N ALA   103      34.778 -59.063   8.988  1.00  0.00      BSYN  
ATOM    908    H ALA   103      34.309 -58.240   9.238  1.00  0.00      BSYN  
ATOM    909   CA ALA   103      34.571 -59.664   7.685  1.00  0.00      BSYN  
ATOM    910   CB ALA   103      33.154 -59.304   7.225  1.00  0.00      BSYN  
ATOM    911    C ALA   103      35.515 -59.029   6.707  1.00  0.00      BSYN  
ATOM    912    O ALA   103      35.425 -57.829   6.369  1.00  0.00      BSYN  
ATOM    913    N GLU   104      36.588 -59.713   6.414  1.00  0.00      BSYN  
ATOM    914    H GLU   104      36.689 -60.580   6.859  1.00  0.00      BSYN  
ATOM    915   CA GLU   104      37.488 -59.203   5.341  1.00  0.00      BSYN  
ATOM    916   CB GLU   104      38.795 -58.926   5.938  1.00  0.00      BSYN  
ATOM    917   CG GLU   104      38.702 -58.153   7.201  1.00  0.00      BSYN  
ATOM    918   CD GLU   104      39.992 -57.909   7.909  1.00  0.00      BSYN  
ATOM    919  OE1 GLU   104      39.871 -57.063   8.785  1.00  0.00      BSYN  
ATOM    920  OE2 GLU   104      41.072 -58.506   7.719  1.00  0.00      BSYN  
ATOM    921    C GLU   104      37.602 -60.161   4.150  1.00  0.00      BSYN  
ATOM    922    O GLU   104      38.681 -60.418   3.602  1.00  0.00      BSYN  
ATOM    923    N GLU   105      36.505 -60.682   3.773  1.00  0.00      BSYN  
ATOM    924    H GLU   105      35.606 -60.441   4.082  1.00  0.00      BSYN  
ATOM    925   CA GLU   105      36.486 -61.657   2.696  1.00  0.00      BSYN  
ATOM    926   CB GLU   105      35.881 -62.826   3.219  1.00  0.00      BSYN  
ATOM    927   CG GLU   105      36.822 -64.185   2.851  1.00  0.00      BSYN  
ATOM    928   CD GLU   105      36.698 -65.213   3.968  1.00  0.00      BSYN  
ATOM    929  OE1 GLU   105      36.561 -66.372   3.672  1.00  0.00      BSYN  
ATOM    930  OE2 GLU   105      36.794 -64.819   5.202  1.00  0.00      BSYN  
ATOM    931    C GLU   105      35.803 -61.031   1.492  1.00  0.00      BSYN  
ATOM    932    O GLU   105      34.609 -60.624   1.593  1.00  0.00      BSYN  
ATOM    933    N PRO   106      36.380 -61.035   0.319  1.00  0.00      BSYN  
ATOM    934   CD PRO   106      37.791 -61.154   0.069  1.00  0.00      BSYN  
ATOM    935   CA PRO   106      35.825 -60.522  -0.908  1.00  0.00      BSYN  
ATOM    936   CB PRO   106      36.878 -60.499  -1.961  1.00  0.00      BSYN  
ATOM    937   CG PRO   106      37.913 -61.501  -1.414  1.00  0.00      BSYN  
ATOM    938    C PRO   106      34.668 -61.178  -1.514  1.00  0.00      BSYN  
ATOM    939    O PRO   106      34.371 -60.915  -2.684  1.00  0.00      BSYN  
ATOM    940    N LEU   107      34.034 -62.032  -0.703  1.00  0.00      BSYN  
ATOM    941    H LEU   107      34.564 -62.110   0.118  1.00  0.00      BSYN  
ATOM    942   CA LEU   107      32.995 -62.802  -1.267  1.00  0.00      BSYN  
ATOM    943   CB LEU   107      33.010 -64.107  -0.596  1.00  0.00      BSYN  
ATOM    944   CG LEU   107      34.175 -64.777  -0.037  1.00  0.00      BSYN  
ATOM    945  CD1 LEU   107      33.766 -66.146   0.516  1.00  0.00      BSYN  
ATOM    946  CD2 LEU   107      35.109 -64.945  -1.175  1.00  0.00      BSYN  
ATOM    947    C LEU   107      31.626 -62.103  -1.454  1.00  0.00      BSYN  
ATOM    948    O LEU   107      30.696 -62.125  -0.632  1.00  0.00      BSYN  
ATOM    949    N ILE   108      31.436 -61.432  -2.589  1.00  0.00      BSYN  
ATOM    950    H ILE   108      32.195 -61.593  -3.188  1.00  0.00      BSYN  
ATOM    951   CA ILE   108      30.277 -60.629  -2.959  1.00  0.00      BSYN  
ATOM    952   CB ILE   108      30.767 -59.251  -3.472  1.00  0.00      BSYN  
ATOM    953  CG2 ILE   108      29.795 -58.370  -4.199  1.00  0.00      BSYN  
ATOM    954  CG1 ILE   108      31.793 -58.657  -2.412  1.00  0.00      BSYN  
ATOM    955   CD ILE   108      31.148 -57.970  -1.194  1.00  0.00      BSYN  
ATOM    956    C ILE   108      29.636 -61.505  -3.943  1.00  0.00      BSYN  
ATOM    957    O ILE   108      30.229 -62.120  -4.894  1.00  0.00      BSYN  
ATOM    958    N GLU   109      28.398 -61.622  -3.438  1.00  0.00      BSYN  
ATOM    959    H GLU   109      28.327 -61.196  -2.558  1.00  0.00      BSYN  
ATOM    960   CA GLU   109      27.332 -62.376  -4.024  1.00  0.00      BSYN  
ATOM    961   CB GLU   109      27.249 -63.724  -3.441  1.00  0.00      BSYN  
ATOM    962   CG GLU   109      28.322 -64.672  -3.053  1.00  0.00      BSYN  
ATOM    963   CD GLU   109      27.976 -66.132  -2.766  1.00  0.00      BSYN  
ATOM    964  OE1 GLU   109      28.749 -66.949  -3.244  1.00  0.00      BSYN  
ATOM    965  OE2 GLU   109      26.923 -66.436  -2.172  1.00  0.00      BSYN  
ATOM    966    C GLU   109      25.927 -61.720  -3.782  1.00  0.00      BSYN  
ATOM    967    O GLU   109      25.483 -61.607  -2.643  1.00  0.00      BSYN  
ATOM    968    N PRO   110      25.302 -61.219  -4.833  1.00  0.00      BSYN  
ATOM    969   CD PRO   110      25.978 -60.903  -6.078  1.00  0.00      BSYN  
ATOM    970   CA PRO   110      23.880 -60.695  -4.800  1.00  0.00      BSYN  
ATOM    971   CB PRO   110      23.738 -60.106  -6.251  1.00  0.00      BSYN  
ATOM    972   CG PRO   110      25.198 -59.639  -6.546  1.00  0.00      BSYN  
ATOM    973    C PRO   110      22.942 -61.921  -4.671  1.00  0.00      BSYN  
ATOM    974    O PRO   110      23.244 -62.968  -5.265  1.00  0.00      BSYN  
ATOM    975    N LEU   111      21.983 -61.703  -3.832  1.00  0.00      BSYN  
ATOM    976    H LEU   111      21.924 -60.970  -3.184  1.00  0.00      BSYN  
ATOM    977   CA LEU   111      21.179 -62.896  -3.601  1.00  0.00      BSYN  
ATOM    978   CB LEU   111      20.547 -62.923  -2.176  1.00  0.00      BSYN  
ATOM    979   CG LEU   111      21.346 -63.381  -0.810  1.00  0.00      BSYN  
ATOM    980  CD1 LEU   111      22.364 -64.556  -1.062  1.00  0.00      BSYN  
ATOM    981  CD2 LEU   111      22.203 -62.320  -0.146  1.00  0.00      BSYN  
ATOM    982    C LEU   111      20.028 -63.009  -4.566  1.00  0.00      BSYN  
ATOM    983    O LEU   111      19.235 -62.057  -4.725  1.00  0.00      BSYN  
ATOM    984    N MET   112      19.935 -64.077  -5.383  1.00  0.00      BSYN  
ATOM    985    H MET   112      20.708 -64.653  -5.562  1.00  0.00      BSYN  
ATOM    986   CA MET   112      18.764 -64.346  -6.257  1.00  0.00      BSYN  
ATOM    987   CB MET   112      19.136 -65.264  -7.424  1.00  0.00      BSYN  
ATOM    988   CG MET   112      18.018 -65.054  -8.567  1.00  0.00      BSYN  
ATOM    989   SD MET   112      18.113 -66.335  -9.940  1.00  0.00      BSYN  
ATOM    990   CE MET   112      18.524 -65.460 -11.314  1.00  0.00      BSYN  
ATOM    991    C MET   112      17.435 -64.834  -5.653  1.00  0.00      BSYN  
ATOM    992    O MET   112      16.328 -64.277  -5.845  1.00  0.00      BSYN  
ATOM    993    N GLU   113      17.485 -65.963  -4.928  1.00  0.00      BSYN  
ATOM    994    H GLU   113      18.308 -66.488  -4.842  1.00  0.00      BSYN  
ATOM    995   CA GLU   113      16.257 -66.468  -4.267  1.00  0.00      BSYN  
ATOM    996   CB GLU   113      15.522 -67.543  -5.132  1.00  0.00      BSYN  
ATOM    997   CG GLU   113      14.311 -68.315  -4.628  1.00  0.00      BSYN  
ATOM    998   CD GLU   113      13.711 -69.287  -5.677  1.00  0.00      BSYN  
ATOM    999  OE1 GLU   113      13.123 -68.825  -6.609  1.00  0.00      BSYN  
ATOM   1000  OE2 GLU   113      13.945 -70.446  -5.665  1.00  0.00      BSYN  
ATOM   1001    C GLU   113      16.603 -67.104  -2.864  1.00  0.00      BSYN  
ATOM   1002    O GLU   113      16.663 -68.340  -2.720  1.00  0.00      BSYN  
ATOM   1003    N PRO   114      16.871 -66.238  -1.824  1.00  0.00      BSYN  
ATOM   1004   CD PRO   114      17.674 -65.067  -1.853  1.00  0.00      BSYN  
ATOM   1005   CA PRO   114      16.741 -66.599  -0.344  1.00  0.00      BSYN  
ATOM   1006   CB PRO   114      17.733 -65.649   0.244  1.00  0.00      BSYN  
ATOM   1007   CG PRO   114      17.427 -64.418  -0.445  1.00  0.00      BSYN  
ATOM   1008    C PRO   114      15.407 -66.531   0.413  1.00  0.00      BSYN  
ATOM   1009    O PRO   114      14.551 -65.661   0.162  1.00  0.00      BSYN  
ATOM   1010    N GLU   115      15.321 -67.435   1.342  1.00  0.00      BSYN  
ATOM   1011    H GLU   115      16.075 -68.025   1.553  1.00  0.00      BSYN  
ATOM   1012   CA GLU   115      14.177 -67.636   2.152  1.00  0.00      BSYN  
ATOM   1013   CB GLU   115      14.001 -69.127   2.593  1.00  0.00      BSYN  
ATOM   1014   CG GLU   115      13.836 -70.046   1.335  1.00  0.00      BSYN  
ATOM   1015   CD GLU   115      13.468 -71.484   1.626  1.00  0.00      BSYN  
ATOM   1016  OE1 GLU   115      14.190 -72.295   2.191  1.00  0.00      BSYN  
ATOM   1017  OE2 GLU   115      12.352 -71.788   1.382  1.00  0.00      BSYN  
ATOM   1018    C GLU   115      14.231 -66.804   3.455  1.00  0.00      BSYN  
ATOM   1019    O GLU   115      15.418 -66.507   3.818  1.00  0.00      BSYN  
ATOM   1020    N GLY   116      13.038 -66.553   4.099  1.00  0.00      BSYN  
ATOM   1021    H GLY   116      12.388 -67.284   4.049  1.00  0.00      BSYN  
ATOM   1022   CA GLY   116      13.014 -65.391   4.997  1.00  0.00      BSYN  
ATOM   1023    C GLY   116      12.909 -64.051   4.258  1.00  0.00      BSYN  
ATOM   1024    O GLY   116      12.491 -63.159   4.968  1.00  0.00      BSYN  
ATOM   1025    N GLU   117      13.544 -63.912   3.022  1.00  0.00      BSYN  
ATOM   1026    H GLU   117      13.565 -64.693   2.431  1.00  0.00      BSYN  
ATOM   1027   CA GLU   117      13.798 -62.601   2.484  1.00  0.00      BSYN  
ATOM   1028   CB GLU   117      15.322 -62.324   2.331  1.00  0.00      BSYN  
ATOM   1029   CG GLU   117      15.882 -60.892   1.979  1.00  0.00      BSYN  
ATOM   1030   CD GLU   117      16.115 -59.895   3.123  1.00  0.00      BSYN  
ATOM   1031  OE1 GLU   117      16.398 -58.788   2.760  1.00  0.00      BSYN  
ATOM   1032  OE2 GLU   117      15.913 -60.179   4.298  1.00  0.00      BSYN  
ATOM   1033    C GLU   117      12.968 -62.363   1.219  1.00  0.00      BSYN  
ATOM   1034    O GLU   117      11.738 -62.214   1.366  1.00  0.00      BSYN  
ATOM   1035    N SER   118      13.552 -62.370   0.014  1.00  0.00      BSYN  
ATOM   1036    H SER   118      14.530 -62.414   0.064  1.00  0.00      BSYN  
ATOM   1037   CA SER   118      12.795 -62.046  -1.117  1.00  0.00      BSYN  
ATOM   1038   CB SER   118      13.773 -61.634  -2.105  1.00  0.00      BSYN  
ATOM   1039   OG SER   118      14.434 -60.498  -1.700  1.00  0.00      BSYN  
ATOM   1040   HG SER   118      14.207 -60.614  -0.774  1.00  0.00      BSYN  
ATOM   1041    C SER   118      11.785 -63.107  -1.706  1.00  0.00      BSYN  
ATOM   1042    O SER   118      12.252 -64.081  -2.304  1.00  0.00      BSYN  
ATOM   1043    N TYR   119      10.521 -62.879  -1.705  1.00  0.00      BSYN  
ATOM   1044    H TYR   119      10.363 -61.938  -1.482  1.00  0.00      BSYN  
ATOM   1045   CA TYR   119       9.457 -63.744  -2.232  1.00  0.00      BSYN  
ATOM   1046   CB TYR   119       9.164 -65.051  -1.454  1.00  0.00      BSYN  
ATOM   1047   CG TYR   119       8.883 -64.985   0.068  1.00  0.00      BSYN  
ATOM   1048  CD1 TYR   119       9.633 -65.873   0.887  1.00  0.00      BSYN  
ATOM   1049  CE1 TYR   119       9.714 -65.637   2.255  1.00  0.00      BSYN  
ATOM   1050  CD2 TYR   119       8.083 -64.043   0.713  1.00  0.00      BSYN  
ATOM   1051  CE2 TYR   119       8.293 -63.800   2.159  1.00  0.00      BSYN  
ATOM   1052   CZ TYR   119       9.099 -64.541   2.910  1.00  0.00      BSYN  
ATOM   1053   OH TYR   119       9.588 -64.009   4.128  1.00  0.00      BSYN  
ATOM   1054   HH TYR   119       9.730 -63.065   4.031  1.00  0.00      BSYN  
ATOM   1055    C TYR   119       8.133 -63.045  -2.471  1.00  0.00      BSYN  
ATOM   1056    O TYR   119       8.011 -61.887  -2.108  1.00  0.00      BSYN  
ATOM   1057    N GLU   120       7.037 -63.742  -2.941  1.00  0.00      BSYN  
ATOM   1058    H GLU   120       7.130 -64.716  -2.877  1.00  0.00      BSYN  
ATOM   1059   CA GLU   120       5.722 -63.107  -3.185  1.00  0.00      BSYN  
ATOM   1060   CB GLU   120       4.909 -63.510  -4.468  1.00  0.00      BSYN  
ATOM   1061   CG GLU   120       5.732 -63.986  -5.722  1.00  0.00      BSYN  
ATOM   1062   CD GLU   120       6.091 -65.480  -6.052  1.00  0.00      BSYN  
ATOM   1063  OE1 GLU   120       6.513 -65.726  -7.199  1.00  0.00      BSYN  
ATOM   1064  OE2 GLU   120       5.931 -66.467  -5.302  1.00  0.00      BSYN  
ATOM   1065    C GLU   120       4.708 -63.476  -2.079  1.00  0.00      BSYN  
ATOM   1066    O GLU   120       4.855 -64.548  -1.532  1.00  0.00      BSYN  
ATOM   1067    N ASP   121       3.824 -62.466  -1.835  1.00  0.00      BSYN  
ATOM   1068    H ASP   121       4.205 -61.578  -2.001  1.00  0.00      BSYN  
ATOM   1069   CA ASP   121       2.569 -62.693  -1.036  1.00  0.00      BSYN  
ATOM   1070   CB ASP   121       2.023 -61.409  -0.514  1.00  0.00      BSYN  
ATOM   1071   CG ASP   121       0.843 -61.482   0.472  1.00  0.00      BSYN  
ATOM   1072  OD1 ASP   121       0.961 -61.220   1.686  1.00  0.00      BSYN  
ATOM   1073  OD2 ASP   121      -0.272 -61.828   0.135  1.00  0.00      BSYN  
ATOM   1074    C ASP   121       1.558 -63.025  -2.153  1.00  0.00      BSYN  
ATOM   1075    O ASP   121       1.416 -62.299  -3.161  1.00  0.00      BSYN  
ATOM   1076    N PRO   122       0.810 -64.112  -1.828  1.00  0.00      BSYN  
ATOM   1077   CD PRO   122       1.020 -65.034  -0.747  1.00  0.00      BSYN  
ATOM   1078   CA PRO   122      -0.169 -64.710  -2.705  1.00  0.00      BSYN  
ATOM   1079   CB PRO   122      -0.263 -66.092  -2.193  1.00  0.00      BSYN  
ATOM   1080   CG PRO   122       1.011 -66.340  -1.416  1.00  0.00      BSYN  
ATOM   1081    C PRO   122      -1.448 -64.006  -3.066  1.00  0.00      BSYN  
ATOM   1082    O PRO   122      -1.762 -63.007  -2.424  1.00  0.00      BSYN  
ATOM   1083    N PRO   123      -2.185 -64.387  -4.240  1.00  0.00      BSYN  
ATOM   1084   CD PRO   123      -1.632 -64.997  -5.460  1.00  0.00      BSYN  
ATOM   1085   CA PRO   123      -3.493 -63.936  -4.669  1.00  0.00      BSYN  
ATOM   1086   CB PRO   123      -3.729 -64.184  -6.185  1.00  0.00      BSYN  
ATOM   1087   CG PRO   123      -2.294 -64.291  -6.642  1.00  0.00      BSYN  
ATOM   1088    C PRO   123      -4.643 -64.600  -3.869  1.00  0.00      BSYN  
ATOM   1089    O PRO   123      -5.714 -64.011  -3.856  1.00  0.00      BSYN  
ATOM   1090    N GLN   124      -4.494 -65.784  -3.317  1.00  0.00      BSYN  
ATOM   1091    H GLN   124      -3.637 -66.229  -3.481  1.00  0.00      BSYN  
ATOM   1092   CA GLN   124      -5.493 -66.529  -2.548  1.00  0.00      BSYN  
ATOM   1093   CB GLN   124      -4.826 -67.756  -1.978  1.00  0.00      BSYN  
ATOM   1094   CG GLN   124      -3.897 -68.659  -2.865  1.00  0.00      BSYN  
ATOM   1095   CD GLN   124      -3.070 -69.788  -2.232  1.00  0.00      BSYN  
ATOM   1096  OE1 GLN   124      -3.091 -69.967  -1.047  1.00  0.00      BSYN  
ATOM   1097  NE2 GLN   124      -2.656 -70.737  -2.952  1.00  0.00      BSYN  
ATOM   1098 HE21 GLN   124      -2.972 -70.703  -3.879  1.00  0.00      BSYN  
ATOM   1099 HE22 GLN   124      -2.079 -71.427  -2.564  1.00  0.00      BSYN  
ATOM   1100    C GLN   124      -6.185 -65.755  -1.462  1.00  0.00      BSYN  
ATOM   1101    O GLN   124      -5.606 -65.522  -0.358  1.00  0.00      BSYN  
ATOM   1102    N GLU   125      -7.499 -65.538  -1.680  1.00  0.00      BSYN  
ATOM   1103    H GLU   125      -7.797 -65.726  -2.594  1.00  0.00      BSYN  
ATOM   1104   CA GLU   125      -8.423 -65.051  -0.683  1.00  0.00      BSYN  
ATOM   1105   CB GLU   125      -9.493 -64.142  -1.330  1.00  0.00      BSYN  
ATOM   1106   CG GLU   125     -10.382 -63.264  -0.395  1.00  0.00      BSYN  
ATOM   1107   CD GLU   125     -11.311 -62.381  -1.084  1.00  0.00      BSYN  
ATOM   1108  OE1 GLU   125     -11.524 -62.425  -2.277  1.00  0.00      BSYN  
ATOM   1109  OE2 GLU   125     -11.966 -61.513  -0.371  1.00  0.00      BSYN  
ATOM   1110    C GLU   125      -9.136 -66.308  -0.142  1.00  0.00      BSYN  
ATOM   1111    O GLU   125      -9.304 -67.330  -0.878  1.00  0.00      BSYN  
ATOM   1112    N GLU   126      -9.683 -66.143   1.048  1.00  0.00      BSYN  
ATOM   1113    H GLU   126      -9.655 -65.198   1.306  1.00  0.00      BSYN  
ATOM   1114   CA GLU   126     -10.197 -67.230   1.865  1.00  0.00      BSYN  
ATOM   1115   CB GLU   126      -9.555 -67.334   3.186  1.00  0.00      BSYN  
ATOM   1116   CG GLU   126      -8.000 -66.835   3.164  1.00  0.00      BSYN  
ATOM   1117   CD GLU   126      -7.750 -65.446   3.642  1.00  0.00      BSYN  
ATOM   1118  OE1 GLU   126      -8.440 -64.541   3.197  1.00  0.00      BSYN  
ATOM   1119  OE2 GLU   126      -6.905 -65.229   4.510  1.00  0.00      BSYN  
ATOM   1120    C GLU   126     -11.736 -67.097   2.156  1.00  0.00      BSYN  
ATOM   1121    O GLU   126     -12.098 -66.183   2.904  1.00  0.00      BSYN  
ATOM   1122    N TYR   127     -12.570 -68.011   1.620  1.00  0.00      BSYN  
ATOM   1123    H TYR   127     -12.310 -68.770   1.057  1.00  0.00      BSYN  
ATOM   1124   CA TYR   127     -14.019 -67.873   1.435  1.00  0.00      BSYN  
ATOM   1125   CB TYR   127     -14.518 -68.773   0.337  1.00  0.00      BSYN  
ATOM   1126   CG TYR   127     -13.921 -68.278  -0.954  1.00  0.00      BSYN  
ATOM   1127  CD1 TYR   127     -14.541 -67.272  -1.573  1.00  0.00      BSYN  
ATOM   1128  CE1 TYR   127     -13.962 -66.666  -2.712  1.00  0.00      BSYN  
ATOM   1129  CD2 TYR   127     -12.719 -68.801  -1.476  1.00  0.00      BSYN  
ATOM   1130  CE2 TYR   127     -12.143 -68.234  -2.547  1.00  0.00      BSYN  
ATOM   1131   CZ TYR   127     -12.790 -67.178  -3.183  1.00  0.00      BSYN  
ATOM   1132   OH TYR   127     -12.311 -66.760  -4.452  1.00  0.00      BSYN  
ATOM   1133   HH TYR   127     -12.611 -65.890  -4.727  1.00  0.00      BSYN  
ATOM   1134    C TYR   127     -14.646 -68.556   2.687  1.00  0.00      BSYN  
ATOM   1135    O TYR   127     -14.111 -69.502   3.293  1.00  0.00      BSYN  
ATOM   1136    N GLN   128     -15.789 -68.050   3.018  1.00  0.00      BSYN  
ATOM   1137    H GLN   128     -15.739 -67.074   3.086  1.00  0.00      BSYN  
ATOM   1138   CA GLN   128     -16.967 -68.811   3.589  1.00  0.00      BSYN  
ATOM   1139   CB GLN   128     -18.152 -68.022   3.179  1.00  0.00      BSYN  
ATOM   1140   CG GLN   128     -18.997 -67.567   4.385  1.00  0.00      BSYN  
ATOM   1141   CD GLN   128     -20.043 -66.588   3.969  1.00  0.00      BSYN  
ATOM   1142  OE1 GLN   128     -19.809 -65.468   3.473  1.00  0.00      BSYN  
ATOM   1143  NE2 GLN   128     -21.201 -67.030   4.292  1.00  0.00      BSYN  
ATOM   1144 HE21 GLN   128     -21.971 -66.591   3.873  1.00  0.00      BSYN  
ATOM   1145 HE22 GLN   128     -21.331 -67.686   5.007  1.00  0.00      BSYN  
ATOM   1146    C GLN   128     -17.156 -70.247   3.176  1.00  0.00      BSYN  
ATOM   1147    O GLN   128     -17.186 -70.648   1.997  1.00  0.00      BSYN  
ATOM   1148    N GLU   129     -17.273 -71.097   4.218  1.00  0.00      BSYN  
ATOM   1149    H GLU   129     -17.438 -70.682   5.090  1.00  0.00      BSYN  
ATOM   1150   CA GLU   129     -17.704 -72.450   3.861  1.00  0.00      BSYN  
ATOM   1151   CB GLU   129     -17.265 -73.458   4.861  1.00  0.00      BSYN  
ATOM   1152   CG GLU   129     -15.813 -73.713   5.002  1.00  0.00      BSYN  
ATOM   1153   CD GLU   129     -15.392 -74.737   6.034  1.00  0.00      BSYN  
ATOM   1154  OE1 GLU   129     -15.755 -75.897   6.012  1.00  0.00      BSYN  
ATOM   1155  OE2 GLU   129     -14.849 -74.266   7.024  1.00  0.00      BSYN  
ATOM   1156    C GLU   129     -19.211 -72.557   3.749  1.00  0.00      BSYN  
ATOM   1157    O GLU   129     -19.839 -71.660   4.206  1.00  0.00      BSYN  
ATOM   1158    N TYR   130     -19.774 -73.607   3.100  1.00  0.00      BSYN  
ATOM   1159    H TYR   130     -19.319 -74.389   2.723  1.00  0.00      BSYN  
ATOM   1160   CA TYR   130     -21.240 -73.721   3.011  1.00  0.00      BSYN  
ATOM   1161   CB TYR   130     -21.904 -72.788   1.992  1.00  0.00      BSYN  
ATOM   1162   CG TYR   130     -21.642 -72.894   0.560  1.00  0.00      BSYN  
ATOM   1163  CD1 TYR   130     -22.585 -73.521  -0.202  1.00  0.00      BSYN  
ATOM   1164  CE1 TYR   130     -22.497 -73.716  -1.548  1.00  0.00      BSYN  
ATOM   1165  CD2 TYR   130     -20.536 -72.412  -0.072  1.00  0.00      BSYN  
ATOM   1166  CE2 TYR   130     -20.347 -72.519  -1.454  1.00  0.00      BSYN  
ATOM   1167   CZ TYR   130     -21.395 -73.142  -2.225  1.00  0.00      BSYN  
ATOM   1168   OH TYR   130     -21.516 -73.023  -3.573  1.00  0.00      BSYN  
ATOM   1169   HH TYR   130     -20.826 -72.476  -3.956  1.00  0.00      BSYN  
ATOM   1170    C TYR   130     -21.392 -75.213   2.809  1.00  0.00      BSYN  
ATOM   1171    O TYR   130     -20.958 -75.786   1.798  1.00  0.00      BSYN  
ATOM   1172    N GLU   131     -21.731 -75.777   3.911  1.00  0.00      BSYN  
ATOM   1173    H GLU   131     -21.898 -75.222   4.701  1.00  0.00      BSYN  
ATOM   1174   CA GLU   131     -21.767 -77.164   4.077  1.00  0.00      BSYN  
ATOM   1175   CB GLU   131     -22.324 -77.565   5.504  1.00  0.00      BSYN  
ATOM   1176   CG GLU   131     -21.476 -77.015   6.613  1.00  0.00      BSYN  
ATOM   1177   CD GLU   131     -22.022 -75.721   7.285  1.00  0.00      BSYN  
ATOM   1178  OE1 GLU   131     -21.867 -75.496   8.501  1.00  0.00      BSYN  
ATOM   1179  OE2 GLU   131     -22.674 -74.900   6.575  1.00  0.00      BSYN  
ATOM   1180    C GLU   131     -22.429 -78.027   2.878  1.00  0.00      BSYN  
ATOM   1181    O GLU   131     -23.457 -77.722   2.239  1.00  0.00      BSYN  
ATOM   1182    N PRO   132     -21.658 -79.051   2.449  1.00  0.00      BSYN  
ATOM   1183   CD PRO   132     -20.384 -79.354   2.862  1.00  0.00      BSYN  
ATOM   1184   CA PRO   132     -21.986 -79.788   1.216  1.00  0.00      BSYN  
ATOM   1185   CB PRO   132     -20.694 -80.245   0.759  1.00  0.00      BSYN  
ATOM   1186   CG PRO   132     -19.854 -80.533   2.010  1.00  0.00      BSYN  
ATOM   1187    C PRO   132     -23.031 -80.898   1.417  1.00  0.00      BSYN  
ATOM   1188    O PRO   132     -23.467 -81.276   2.544  1.00  0.00      BSYN  
ATOM   1189    N GLU   133     -23.389 -81.569   0.257  1.00  0.00      BSYN  
ATOM   1190    H GLU   133     -23.148 -81.113  -0.576  1.00  0.00      BSYN  
ATOM   1191   CA GLU   133     -24.374 -82.716   0.372  1.00  0.00      BSYN  
ATOM   1192   CB GLU   133     -25.797 -82.465   0.960  1.00  0.00      BSYN  
ATOM   1193   CG GLU   133     -26.589 -81.602   0.039  1.00  0.00      BSYN  
ATOM   1194   CD GLU   133     -28.051 -81.346   0.414  1.00  0.00      BSYN  
ATOM   1195  OE1 GLU   133     -28.545 -82.120   1.216  1.00  0.00      BSYN  
ATOM   1196  OE2 GLU   133     -28.767 -80.430  -0.077  1.00  0.00      BSYN  
ATOM   1197    C GLU   133     -24.451 -83.684  -0.854  1.00  0.00      BSYN  
ATOM   1198    O GLU   133     -24.291 -83.175  -1.928  1.00  0.00      BSYN  
ATOM   1199    N ALA   134     -24.794 -84.911  -0.692  1.00  0.00      BSYN  
ATOM   1200    H ALA   134     -24.920 -85.292   0.202  1.00  0.00      BSYN  
ATOM   1201   CA ALA   134     -25.370 -85.818  -1.747  1.00  0.00      BSYN  
ATOM   1202   CB ALA   134     -25.196 -87.192  -1.428  1.00  0.00      BSYN  
ATOM   1203    C ALA   134     -26.829 -85.713  -1.953  1.00  0.00      BSYN  
ATOM   1204  OT1 ALA   134     -27.167 -85.433  -3.116  1.00  0.00      BSYN  
ATOM   1205  OT2 ALA   134     -27.663 -85.867  -1.104  1.00  0.00      BSYN  
END
