# Supplementary material for: Data set of intrinsically disordered proteins analysed at a local protein conformation level
Source: Data Brief. 2020 Mar 5;29:105383. doi: 10.1016/j.dib.2020.105383 (PMC7078294; doi:10.1016/j.dib.2020.105383)
Supplement: Supplementary file 1 [file mmc1.zip › the data/1-DATA/PED1AAD-pdb/1AAD-226.pdb]

CRYST1    1.000    1.000    1.000  90.00  90.00  90.00 P 1           1
ATOM      1  HT1 MET     1       0.726 -56.636 -21.980  1.00  0.00      BSYN  
ATOM      2  HT2 MET     1       1.549 -55.825 -20.623  1.00  0.00      BSYN  
ATOM      3    N MET     1       1.605 -56.273 -21.560  1.00  0.00      BSYN  
ATOM      4  HT3 MET     1       2.280 -57.063 -21.521  1.00  0.00      BSYN  
ATOM      5   CA MET     1       2.103 -55.173 -22.300  1.00  0.00      BSYN  
ATOM      6   CB MET     1       1.130 -53.920 -22.420  1.00  0.00      BSYN  
ATOM      7   CG MET     1       0.765 -53.373 -21.149  1.00  0.00      BSYN  
ATOM      8   SD MET     1      -0.495 -52.170 -21.058  1.00  0.00      BSYN  
ATOM      9   CE MET     1       0.315 -51.221 -19.795  1.00  0.00      BSYN  
ATOM     10    C MET     1       3.453 -54.694 -21.796  1.00  0.00      BSYN  
ATOM     11    O MET     1       3.925 -55.190 -20.756  1.00  0.00      BSYN  
ATOM     12    N ASP     2       4.099 -53.690 -22.418  1.00  0.00      BSYN  
ATOM     13    H ASP     2       3.662 -53.134 -23.097  1.00  0.00      BSYN  
ATOM     14   CA ASP     2       5.412 -53.255 -21.924  1.00  0.00      BSYN  
ATOM     15   CB ASP     2       5.227 -52.467 -20.683  1.00  0.00      BSYN  
ATOM     16   CG ASP     2       6.468 -51.672 -20.303  1.00  0.00      BSYN  
ATOM     17  OD1 ASP     2       6.550 -50.482 -20.537  1.00  0.00      BSYN  
ATOM     18  OD2 ASP     2       7.339 -52.220 -19.653  1.00  0.00      BSYN  
ATOM     19    C ASP     2       6.475 -54.357 -21.847  1.00  0.00      BSYN  
ATOM     20    O ASP     2       7.130 -54.667 -22.884  1.00  0.00      BSYN  
ATOM     21    N VAL     3       6.616 -54.925 -20.655  1.00  0.00      BSYN  
ATOM     22    H VAL     3       5.820 -54.869 -20.086  1.00  0.00      BSYN  
ATOM     23   CA VAL     3       7.653 -55.924 -20.333  1.00  0.00      BSYN  
ATOM     24   CB VAL     3       7.648 -56.219 -18.801  1.00  0.00      BSYN  
ATOM     25  CG1 VAL     3       8.915 -57.029 -18.488  1.00  0.00      BSYN  
ATOM     26  CG2 VAL     3       7.541 -54.965 -17.994  1.00  0.00      BSYN  
ATOM     27    C VAL     3       7.512 -57.116 -21.333  1.00  0.00      BSYN  
ATOM     28    O VAL     3       8.557 -57.685 -21.774  1.00  0.00      BSYN  
ATOM     29    N PHE     4       6.215 -57.544 -21.476  1.00  0.00      BSYN  
ATOM     30    H PHE     4       5.536 -56.985 -21.043  1.00  0.00      BSYN  
ATOM     31   CA PHE     4       5.948 -58.694 -22.404  1.00  0.00      BSYN  
ATOM     32   CB PHE     4       6.485 -60.163 -22.101  1.00  0.00      BSYN  
ATOM     33   CG PHE     4       5.763 -60.810 -20.877  1.00  0.00      BSYN  
ATOM     34  CD1 PHE     4       5.160 -61.987 -21.080  1.00  0.00      BSYN  
ATOM     35  CD2 PHE     4       5.789 -60.266 -19.507  1.00  0.00      BSYN  
ATOM     36  CE1 PHE     4       4.612 -62.598 -19.981  1.00  0.00      BSYN  
ATOM     37  CE2 PHE     4       5.269 -60.907 -18.450  1.00  0.00      BSYN  
ATOM     38   CZ PHE     4       4.691 -62.085 -18.720  1.00  0.00      BSYN  
ATOM     39    C PHE     4       4.613 -58.659 -23.136  1.00  0.00      BSYN  
ATOM     40    O PHE     4       3.514 -58.964 -22.672  1.00  0.00      BSYN  
ATOM     41    N MET     5       4.717 -58.362 -24.430  1.00  0.00      BSYN  
ATOM     42    H MET     5       5.596 -58.229 -24.842  1.00  0.00      BSYN  
ATOM     43   CA MET     5       3.679 -58.333 -25.403  1.00  0.00      BSYN  
ATOM     44   CB MET     5       4.089 -57.321 -26.595  1.00  0.00      BSYN  
ATOM     45   CG MET     5       3.000 -56.952 -27.585  1.00  0.00      BSYN  
ATOM     46   SD MET     5       3.889 -55.956 -28.777  1.00  0.00      BSYN  
ATOM     47   CE MET     5       2.552 -54.800 -29.058  1.00  0.00      BSYN  
ATOM     48    C MET     5       3.101 -59.667 -25.902  1.00  0.00      BSYN  
ATOM     49    O MET     5       2.486 -60.345 -25.051  1.00  0.00      BSYN  
ATOM     50    N LYS     6       3.249 -60.116 -27.122  1.00  0.00      BSYN  
ATOM     51    H LYS     6       3.921 -59.584 -27.596  1.00  0.00      BSYN  
ATOM     52   CA LYS     6       2.849 -61.370 -27.746  1.00  0.00      BSYN  
ATOM     53   CB LYS     6       3.238 -61.389 -29.206  1.00  0.00      BSYN  
ATOM     54   CG LYS     6       2.774 -60.249 -30.065  1.00  0.00      BSYN  
ATOM     55   CD LYS     6       1.227 -60.077 -30.039  1.00  0.00      BSYN  
ATOM     56   CE LYS     6       0.638 -59.167 -31.052  1.00  0.00      BSYN  
ATOM     57   NZ LYS     6      -0.154 -58.054 -30.482  1.00  0.00      BSYN  
ATOM     58  HZ1 LYS     6      -0.785 -58.386 -29.724  1.00  0.00      BSYN  
ATOM     59  HZ2 LYS     6       0.407 -57.209 -30.252  1.00  0.00      BSYN  
ATOM     60  HZ3 LYS     6      -0.640 -57.783 -31.360  1.00  0.00      BSYN  
ATOM     61    C LYS     6       3.363 -62.480 -26.915  1.00  0.00      BSYN  
ATOM     62    O LYS     6       4.576 -62.785 -26.811  1.00  0.00      BSYN  
ATOM     63    N GLY     7       2.277 -62.842 -26.208  1.00  0.00      BSYN  
ATOM     64    H GLY     7       1.645 -62.131 -25.974  1.00  0.00      BSYN  
ATOM     65   CA GLY     7       2.171 -64.121 -25.514  1.00  0.00      BSYN  
ATOM     66    C GLY     7       2.073 -65.288 -26.433  1.00  0.00      BSYN  
ATOM     67    O GLY     7       1.941 -65.128 -27.680  1.00  0.00      BSYN  
ATOM     68    N LEU     8       2.254 -66.445 -25.826  1.00  0.00      BSYN  
ATOM     69    H LEU     8       2.225 -66.443 -24.846  1.00  0.00      BSYN  
ATOM     70   CA LEU     8       2.437 -67.737 -26.559  1.00  0.00      BSYN  
ATOM     71   CB LEU     8       3.645 -68.303 -25.969  1.00  0.00      BSYN  
ATOM     72   CG LEU     8       5.010 -67.726 -26.193  1.00  0.00      BSYN  
ATOM     73  CD1 LEU     8       5.880 -68.282 -25.121  1.00  0.00      BSYN  
ATOM     74  CD2 LEU     8       5.668 -68.288 -27.461  1.00  0.00      BSYN  
ATOM     75    C LEU     8       1.224 -68.684 -26.623  1.00  0.00      BSYN  
ATOM     76    O LEU     8       1.058 -69.707 -25.889  1.00  0.00      BSYN  
ATOM     77    N SER     9       0.337 -68.235 -27.515  1.00  0.00      BSYN  
ATOM     78    H SER     9       0.582 -67.361 -27.882  1.00  0.00      BSYN  
ATOM     79   CA SER     9      -0.765 -69.004 -28.052  1.00  0.00      BSYN  
ATOM     80   CB SER     9      -1.851 -67.953 -28.349  1.00  0.00      BSYN  
ATOM     81   OG SER     9      -2.318 -67.378 -27.117  1.00  0.00      BSYN  
ATOM     82   HG SER     9      -1.563 -66.850 -26.847  1.00  0.00      BSYN  
ATOM     83    C SER     9      -0.461 -69.997 -29.134  1.00  0.00      BSYN  
ATOM     84    O SER     9       0.155 -69.680 -30.135  1.00  0.00      BSYN  
ATOM     85    N MET    10      -0.893 -71.280 -28.998  1.00  0.00      BSYN  
ATOM     86    H MET    10      -1.680 -71.397 -28.427  1.00  0.00      BSYN  
ATOM     87   CA MET    10      -0.410 -72.419 -29.835  1.00  0.00      BSYN  
ATOM     88   CB MET    10       0.439 -73.400 -29.050  1.00  0.00      BSYN  
ATOM     89   CG MET    10       1.716 -72.576 -28.847  1.00  0.00      BSYN  
ATOM     90   SD MET    10       3.054 -73.120 -29.871  1.00  0.00      BSYN  
ATOM     91   CE MET    10       3.122 -71.466 -30.510  1.00  0.00      BSYN  
ATOM     92    C MET    10      -1.784 -72.981 -30.302  1.00  0.00      BSYN  
ATOM     93    O MET    10      -2.848 -72.923 -29.634  1.00  0.00      BSYN  
ATOM     94    N ALA    11      -1.847 -73.468 -31.529  1.00  0.00      BSYN  
ATOM     95    H ALA    11      -2.691 -73.853 -31.845  1.00  0.00      BSYN  
ATOM     96   CA ALA    11      -0.675 -73.450 -32.484  1.00  0.00      BSYN  
ATOM     97   CB ALA    11      -0.502 -74.941 -32.960  1.00  0.00      BSYN  
ATOM     98    C ALA    11      -0.738 -72.474 -33.670  1.00  0.00      BSYN  
ATOM     99    O ALA    11      -1.665 -71.947 -34.223  1.00  0.00      BSYN  
ATOM    100    N LYS    12       0.437 -72.147 -34.098  1.00  0.00      BSYN  
ATOM    101    H LYS    12       1.235 -72.682 -33.903  1.00  0.00      BSYN  
ATOM    102   CA LYS    12       0.526 -71.193 -35.212  1.00  0.00      BSYN  
ATOM    103   CB LYS    12       1.502 -70.143 -34.801  1.00  0.00      BSYN  
ATOM    104   CG LYS    12       0.805 -68.980 -34.147  1.00  0.00      BSYN  
ATOM    105   CD LYS    12       1.158 -67.738 -34.869  1.00  0.00      BSYN  
ATOM    106   CE LYS    12       0.087 -66.878 -34.328  1.00  0.00      BSYN  
ATOM    107   NZ LYS    12       0.016 -65.549 -34.951  1.00  0.00      BSYN  
ATOM    108  HZ1 LYS    12       0.963 -65.358 -34.566  1.00  0.00      BSYN  
ATOM    109  HZ2 LYS    12       0.089 -65.507 -35.987  1.00  0.00      BSYN  
ATOM    110  HZ3 LYS    12      -0.608 -64.751 -34.715  1.00  0.00      BSYN  
ATOM    111    C LYS    12       1.266 -71.905 -36.343  1.00  0.00      BSYN  
ATOM    112    O LYS    12       0.995 -71.760 -37.542  1.00  0.00      BSYN  
ATOM    113    N GLU    13       2.200 -72.786 -35.918  1.00  0.00      BSYN  
ATOM    114    H GLU    13       2.353 -72.967 -34.967  1.00  0.00      BSYN  
ATOM    115   CA GLU    13       2.716 -73.641 -36.904  1.00  0.00      BSYN  
ATOM    116   CB GLU    13       4.160 -73.368 -37.081  1.00  0.00      BSYN  
ATOM    117   CG GLU    13       4.262 -72.510 -38.330  1.00  0.00      BSYN  
ATOM    118   CD GLU    13       5.681 -72.310 -38.873  1.00  0.00      BSYN  
ATOM    119  OE1 GLU    13       6.054 -72.924 -39.854  1.00  0.00      BSYN  
ATOM    120  OE2 GLU    13       6.423 -71.442 -38.341  1.00  0.00      BSYN  
ATOM    121    C GLU    13       2.552 -75.183 -36.757  1.00  0.00      BSYN  
ATOM    122    O GLU    13       2.050 -75.643 -35.720  1.00  0.00      BSYN  
ATOM    123    N GLY    14       2.907 -75.975 -37.741  1.00  0.00      BSYN  
ATOM    124    H GLY    14       3.358 -75.442 -38.428  1.00  0.00      BSYN  
ATOM    125   CA GLY    14       2.699 -77.323 -37.833  1.00  0.00      BSYN  
ATOM    126    C GLY    14       3.594 -78.179 -36.960  1.00  0.00      BSYN  
ATOM    127    O GLY    14       3.613 -79.403 -37.001  1.00  0.00      BSYN  
ATOM    128    N VAL    15       4.591 -77.747 -36.111  1.00  0.00      BSYN  
ATOM    129    H VAL    15       4.762 -76.784 -36.054  1.00  0.00      BSYN  
ATOM    130   CA VAL    15       5.367 -78.563 -35.242  1.00  0.00      BSYN  
ATOM    131   CB VAL    15       6.904 -78.253 -35.544  1.00  0.00      BSYN  
ATOM    132  CG1 VAL    15       7.794 -78.725 -34.435  1.00  0.00      BSYN  
ATOM    133  CG2 VAL    15       7.444 -78.744 -36.911  1.00  0.00      BSYN  
ATOM    134    C VAL    15       4.981 -78.544 -33.805  1.00  0.00      BSYN  
ATOM    135    O VAL    15       4.786 -79.632 -33.283  1.00  0.00      BSYN  
ATOM    136    N VAL    16       4.880 -77.367 -33.187  1.00  0.00      BSYN  
ATOM    137    H VAL    16       4.833 -76.513 -33.665  1.00  0.00      BSYN  
ATOM    138   CA VAL    16       4.538 -77.163 -31.734  1.00  0.00      BSYN  
ATOM    139   CB VAL    16       5.584 -76.205 -31.175  1.00  0.00      BSYN  
ATOM    140  CG1 VAL    16       6.517 -76.885 -30.282  1.00  0.00      BSYN  
ATOM    141  CG2 VAL    16       6.348 -75.258 -32.168  1.00  0.00      BSYN  
ATOM    142    C VAL    16       3.127 -76.447 -31.765  1.00  0.00      BSYN  
ATOM    143    O VAL    16       3.033 -75.452 -32.487  1.00  0.00      BSYN  
ATOM    144    N ALA    17       1.977 -76.890 -31.232  1.00  0.00      BSYN  
ATOM    145    H ALA    17       1.113 -76.548 -31.543  1.00  0.00      BSYN  
ATOM    146   CA ALA    17       1.928 -78.163 -30.417  1.00  0.00      BSYN  
ATOM    147   CB ALA    17       1.272 -77.700 -29.108  1.00  0.00      BSYN  
ATOM    148    C ALA    17       1.145 -79.212 -31.130  1.00  0.00      BSYN  
ATOM    149    O ALA    17       0.658 -80.158 -30.489  1.00  0.00      BSYN  
ATOM    150    N ALA    18       1.017 -78.997 -32.402  1.00  0.00      BSYN  
ATOM    151    H ALA    18       1.273 -78.145 -32.813  1.00  0.00      BSYN  
ATOM    152   CA ALA    18       0.576 -80.172 -33.176  1.00  0.00      BSYN  
ATOM    153   CB ALA    18       1.019 -80.026 -34.639  1.00  0.00      BSYN  
ATOM    154    C ALA    18       0.803 -81.664 -32.854  1.00  0.00      BSYN  
ATOM    155    O ALA    18      -0.149 -82.337 -32.847  1.00  0.00      BSYN  
ATOM    156    N ALA    19       2.043 -81.984 -32.495  1.00  0.00      BSYN  
ATOM    157    H ALA    19       2.824 -81.407 -32.621  1.00  0.00      BSYN  
ATOM    158   CA ALA    19       2.520 -83.332 -32.276  1.00  0.00      BSYN  
ATOM    159   CB ALA    19       4.033 -83.397 -32.702  1.00  0.00      BSYN  
ATOM    160    C ALA    19       2.414 -83.777 -30.803  1.00  0.00      BSYN  
ATOM    161    O ALA    19       3.287 -84.472 -30.270  1.00  0.00      BSYN  
ATOM    162    N GLU    20       1.309 -83.283 -30.308  1.00  0.00      BSYN  
ATOM    163    H GLU    20       0.952 -82.419 -30.601  1.00  0.00      BSYN  
ATOM    164   CA GLU    20       0.757 -83.615 -28.946  1.00  0.00      BSYN  
ATOM    165   CB GLU    20       0.754 -85.145 -28.729  1.00  0.00      BSYN  
ATOM    166   CG GLU    20      -0.352 -85.842 -29.427  1.00  0.00      BSYN  
ATOM    167   CD GLU    20       0.156 -87.237 -29.874  1.00  0.00      BSYN  
ATOM    168  OE1 GLU    20       0.333 -88.211 -29.148  1.00  0.00      BSYN  
ATOM    169  OE2 GLU    20       0.474 -87.261 -31.004  1.00  0.00      BSYN  
ATOM    170    C GLU    20       1.487 -82.960 -27.824  1.00  0.00      BSYN  
ATOM    171    O GLU    20       0.953 -82.709 -26.776  1.00  0.00      BSYN  
ATOM    172    N LYS    21       2.707 -82.525 -27.924  1.00  0.00      BSYN  
ATOM    173    H LYS    21       2.705 -82.240 -28.861  1.00  0.00      BSYN  
ATOM    174   CA LYS    21       3.629 -82.173 -26.791  1.00  0.00      BSYN  
ATOM    175   CB LYS    21       4.167 -83.512 -26.266  1.00  0.00      BSYN  
ATOM    176   CG LYS    21       3.875 -83.632 -24.852  1.00  0.00      BSYN  
ATOM    177   CD LYS    21       4.928 -84.633 -24.345  1.00  0.00      BSYN  
ATOM    178   CE LYS    21       4.645 -84.935 -22.924  1.00  0.00      BSYN  
ATOM    179   NZ LYS    21       5.556 -85.958 -22.447  1.00  0.00      BSYN  
ATOM    180  HZ1 LYS    21       6.430 -85.413 -22.303  1.00  0.00      BSYN  
ATOM    181  HZ2 LYS    21       5.106 -86.447 -21.646  1.00  0.00      BSYN  
ATOM    182  HZ3 LYS    21       5.721 -86.710 -23.146  1.00  0.00      BSYN  
ATOM    183    C LYS    21       4.707 -81.235 -27.276  1.00  0.00      BSYN  
ATOM    184    O LYS    21       4.534 -80.545 -28.259  1.00  0.00      BSYN  
ATOM    185    N THR    22       5.804 -81.138 -26.560  1.00  0.00      BSYN  
ATOM    186    H THR    22       5.905 -81.747 -25.799  1.00  0.00      BSYN  
ATOM    187   CA THR    22       6.915 -80.233 -26.755  1.00  0.00      BSYN  
ATOM    188   CB THR    22       7.543 -79.883 -25.431  1.00  0.00      BSYN  
ATOM    189  OG1 THR    22       7.791 -81.006 -24.560  1.00  0.00      BSYN  
ATOM    190  HG1 THR    22       7.740 -80.713 -23.647  1.00  0.00      BSYN  
ATOM    191  CG2 THR    22       6.764 -78.824 -24.680  1.00  0.00      BSYN  
ATOM    192    C THR    22       7.895 -80.884 -27.623  1.00  0.00      BSYN  
ATOM    193    O THR    22       8.186 -80.342 -28.703  1.00  0.00      BSYN  
ATOM    194    N LYS    23       8.565 -81.940 -27.159  1.00  0.00      BSYN  
ATOM    195    H LYS    23       8.477 -82.236 -26.229  1.00  0.00      BSYN  
ATOM    196   CA LYS    23       9.116 -82.938 -28.110  1.00  0.00      BSYN  
ATOM    197   CB LYS    23       9.700 -84.109 -27.320  1.00  0.00      BSYN  
ATOM    198   CG LYS    23       8.824 -85.131 -26.679  1.00  0.00      BSYN  
ATOM    199   CD LYS    23       9.670 -85.848 -25.567  1.00  0.00      BSYN  
ATOM    200   CE LYS    23       8.550 -86.249 -24.574  1.00  0.00      BSYN  
ATOM    201   NZ LYS    23       8.934 -87.051 -23.426  1.00  0.00      BSYN  
ATOM    202  HZ1 LYS    23       7.981 -87.129 -23.019  1.00  0.00      BSYN  
ATOM    203  HZ2 LYS    23       9.339 -87.967 -23.704  1.00  0.00      BSYN  
ATOM    204  HZ3 LYS    23       9.605 -86.536 -22.820  1.00  0.00      BSYN  
ATOM    205    C LYS    23       8.137 -83.433 -29.186  1.00  0.00      BSYN  
ATOM    206    O LYS    23       6.965 -83.707 -28.936  1.00  0.00      BSYN  
ATOM    207    N GLN    24       8.662 -83.253 -30.447  1.00  0.00      BSYN  
ATOM    208    H GLN    24       9.576 -82.902 -30.474  1.00  0.00      BSYN  
ATOM    209   CA GLN    24       7.996 -83.469 -31.749  1.00  0.00      BSYN  
ATOM    210   CB GLN    24       8.932 -82.826 -32.775  1.00  0.00      BSYN  
ATOM    211   CG GLN    24       8.405 -82.956 -34.197  1.00  0.00      BSYN  
ATOM    212   CD GLN    24       9.582 -83.011 -35.185  1.00  0.00      BSYN  
ATOM    213  OE1 GLN    24      10.707 -82.540 -34.930  1.00  0.00      BSYN  
ATOM    214  NE2 GLN    24       9.462 -83.724 -36.367  1.00  0.00      BSYN  
ATOM    215 HE21 GLN    24      10.277 -83.763 -36.910  1.00  0.00      BSYN  
ATOM    216 HE22 GLN    24       8.588 -84.130 -36.547  1.00  0.00      BSYN  
ATOM    217    C GLN    24       7.619 -84.923 -32.065  1.00  0.00      BSYN  
ATOM    218    O GLN    24       6.626 -85.320 -32.583  1.00  0.00      BSYN  
ATOM    219    N GLY    25       8.637 -85.841 -31.714  1.00  0.00      BSYN  
ATOM    220    H GLY    25       9.258 -85.479 -31.048  1.00  0.00      BSYN  
ATOM    221   CA GLY    25       8.571 -87.239 -32.101  1.00  0.00      BSYN  
ATOM    222    C GLY    25       8.308 -88.220 -30.976  1.00  0.00      BSYN  
ATOM    223    O GLY    25       9.214 -88.999 -30.547  1.00  0.00      BSYN  
ATOM    224    N VAL    26       7.059 -88.131 -30.564  1.00  0.00      BSYN  
ATOM    225    H VAL    26       6.526 -87.588 -31.181  1.00  0.00      BSYN  
ATOM    226   CA VAL    26       6.580 -88.759 -29.359  1.00  0.00      BSYN  
ATOM    227   CB VAL    26       5.187 -88.185 -28.915  1.00  0.00      BSYN  
ATOM    228  CG1 VAL    26       5.260 -86.791 -28.423  1.00  0.00      BSYN  
ATOM    229  CG2 VAL    26       4.233 -88.311 -30.019  1.00  0.00      BSYN  
ATOM    230    C VAL    26       6.421 -90.287 -29.381  1.00  0.00      BSYN  
ATOM    231    O VAL    26       6.112 -90.930 -28.406  1.00  0.00      BSYN  
ATOM    232    N THR    27       6.623 -91.043 -30.480  1.00  0.00      BSYN  
ATOM    233    H THR    27       6.632 -90.543 -31.323  1.00  0.00      BSYN  
ATOM    234   CA THR    27       6.946 -92.518 -30.502  1.00  0.00      BSYN  
ATOM    235   CB THR    27       6.473 -93.276 -31.837  1.00  0.00      BSYN  
ATOM    236  OG1 THR    27       6.917 -92.360 -32.938  1.00  0.00      BSYN  
ATOM    237  HG1 THR    27       7.039 -92.682 -33.834  1.00  0.00      BSYN  
ATOM    238  CG2 THR    27       4.949 -93.703 -31.840  1.00  0.00      BSYN  
ATOM    239    C THR    27       8.431 -92.856 -30.254  1.00  0.00      BSYN  
ATOM    240    O THR    27       8.612 -94.038 -29.832  1.00  0.00      BSYN  
ATOM    241    N GLU    28       9.462 -92.009 -30.475  1.00  0.00      BSYN  
ATOM    242    H GLU    28       9.156 -91.176 -30.892  1.00  0.00      BSYN  
ATOM    243   CA GLU    28      10.834 -92.297 -30.210  1.00  0.00      BSYN  
ATOM    244   CB GLU    28      11.791 -91.862 -31.319  1.00  0.00      BSYN  
ATOM    245   CG GLU    28      12.067 -92.771 -32.547  1.00  0.00      BSYN  
ATOM    246   CD GLU    28      12.649 -94.084 -32.265  1.00  0.00      BSYN  
ATOM    247  OE1 GLU    28      13.834 -94.195 -32.306  1.00  0.00      BSYN  
ATOM    248  OE2 GLU    28      11.857 -94.976 -31.859  1.00  0.00      BSYN  
ATOM    249    C GLU    28      11.469 -91.843 -28.982  1.00  0.00      BSYN  
ATOM    250    O GLU    28      12.462 -92.363 -28.598  1.00  0.00      BSYN  
ATOM    251    N ALA    29      10.979 -90.760 -28.407  1.00  0.00      BSYN  
ATOM    252    H ALA    29      10.258 -90.403 -28.966  1.00  0.00      BSYN  
ATOM    253   CA ALA    29      11.444 -90.091 -27.167  1.00  0.00      BSYN  
ATOM    254   CB ALA    29      11.306 -88.579 -27.362  1.00  0.00      BSYN  
ATOM    255    C ALA    29      10.773 -90.416 -25.771  1.00  0.00      BSYN  
ATOM    256    O ALA    29      11.276 -90.170 -24.712  1.00  0.00      BSYN  
ATOM    257    N ALA    30       9.539 -90.961 -26.007  1.00  0.00      BSYN  
ATOM    258    H ALA    30       9.365 -90.919 -26.970  1.00  0.00      BSYN  
ATOM    259   CA ALA    30       8.591 -91.202 -24.994  1.00  0.00      BSYN  
ATOM    260   CB ALA    30       7.209 -91.518 -25.626  1.00  0.00      BSYN  
ATOM    261    C ALA    30       9.119 -92.334 -24.118  1.00  0.00      BSYN  
ATOM    262    O ALA    30      10.119 -93.054 -24.430  1.00  0.00      BSYN  
ATOM    263    N GLU    31       8.439 -92.635 -22.975  1.00  0.00      BSYN  
ATOM    264    H GLU    31       7.648 -92.058 -22.982  1.00  0.00      BSYN  
ATOM    265   CA GLU    31       8.873 -93.661 -22.021  1.00  0.00      BSYN  
ATOM    266   CB GLU    31       9.162 -93.011 -20.671  1.00  0.00      BSYN  
ATOM    267   CG GLU    31       9.384 -94.049 -19.496  1.00  0.00      BSYN  
ATOM    268   CD GLU    31       9.032 -93.451 -18.132  1.00  0.00      BSYN  
ATOM    269  OE1 GLU    31       7.837 -93.590 -17.731  1.00  0.00      BSYN  
ATOM    270  OE2 GLU    31       9.891 -92.921 -17.401  1.00  0.00      BSYN  
ATOM    271    C GLU    31       7.802 -94.738 -21.960  1.00  0.00      BSYN  
ATOM    272    O GLU    31       6.950 -94.800 -21.084  1.00  0.00      BSYN  
ATOM    273    N LYS    32       7.927 -95.666 -22.938  1.00  0.00      BSYN  
ATOM    274    H LYS    32       8.751 -95.537 -23.453  1.00  0.00      BSYN  
ATOM    275   CA LYS    32       6.817 -96.642 -23.184  1.00  0.00      BSYN  
ATOM    276   CB LYS    32       6.093 -96.260 -24.437  1.00  0.00      BSYN  
ATOM    277   CG LYS    32       4.605 -96.590 -24.365  1.00  0.00      BSYN  
ATOM    278   CD LYS    32       4.026 -96.318 -25.694  1.00  0.00      BSYN  
ATOM    279   CE LYS    32       2.629 -96.941 -25.806  1.00  0.00      BSYN  
ATOM    280   NZ LYS    32       2.583 -98.404 -25.576  1.00  0.00      BSYN  
ATOM    281  HZ1 LYS    32       1.712 -98.972 -25.550  1.00  0.00      BSYN  
ATOM    282  HZ2 LYS    32       3.293 -98.562 -26.318  1.00  0.00      BSYN  
ATOM    283  HZ3 LYS    32       2.963 -98.482 -24.611  1.00  0.00      BSYN  
ATOM    284    C LYS    32       7.382 -98.061 -23.443  1.00  0.00      BSYN  
ATOM    285    O LYS    32       6.709 -98.896 -24.115  1.00  0.00      BSYN  
ATOM    286    N THR    33       8.510 -98.410 -22.913  1.00  0.00      BSYN  
ATOM    287    H THR    33       9.016 -97.821 -22.314  1.00  0.00      BSYN  
ATOM    288   CA THR    33       8.930 -99.768 -22.867  1.00  0.00      BSYN  
ATOM    289   CB THR    33      10.476 -99.818 -23.160  1.00  0.00      BSYN  
ATOM    290  OG1 THR    33      10.570 -99.266 -24.417  1.00  0.00      BSYN  
ATOM    291  HG1 THR    33      11.371 -98.741 -24.476  1.00  0.00      BSYN  
ATOM    292  CG2 THR    33      11.193-101.126 -23.421  1.00  0.00      BSYN  
ATOM    293    C THR    33       8.525-100.504 -21.479  1.00  0.00      BSYN  
ATOM    294    O THR    33       8.386 -99.808 -20.496  1.00  0.00      BSYN  
ATOM    295    N LYS    34       8.218-101.804 -21.618  1.00  0.00      BSYN  
ATOM    296    H LYS    34       8.250-102.165 -22.529  1.00  0.00      BSYN  
ATOM    297   CA LYS    34       7.668-102.711 -20.564  1.00  0.00      BSYN  
ATOM    298   CB LYS    34       6.318-102.261 -19.868  1.00  0.00      BSYN  
ATOM    299   CG LYS    34       6.136-102.943 -18.503  1.00  0.00      BSYN  
ATOM    300   CD LYS    34       4.696-102.559 -18.105  1.00  0.00      BSYN  
ATOM    301   CE LYS    34       4.218-103.142 -16.780  1.00  0.00      BSYN  
ATOM    302   NZ LYS    34       5.091-102.717 -15.618  1.00  0.00      BSYN  
ATOM    303  HZ1 LYS    34       4.975-101.743 -15.272  1.00  0.00      BSYN  
ATOM    304  HZ2 LYS    34       4.624-103.310 -14.902  1.00  0.00      BSYN  
ATOM    305  HZ3 LYS    34       6.058-103.050 -15.810  1.00  0.00      BSYN  
ATOM    306    C LYS    34       7.440-104.101 -21.196  1.00  0.00      BSYN  
ATOM    307    O LYS    34       7.005-104.162 -22.295  1.00  0.00      BSYN  
ATOM    308    N GLU    35       7.674-105.160 -20.379  1.00  0.00      BSYN  
ATOM    309    H GLU    35       7.657-104.866 -19.444  1.00  0.00      BSYN  
ATOM    310   CA GLU    35       7.512-106.544 -20.689  1.00  0.00      BSYN  
ATOM    311   CB GLU    35       8.401-107.442 -19.767  1.00  0.00      BSYN  
ATOM    312   CG GLU    35       9.752-108.066 -20.284  1.00  0.00      BSYN  
ATOM    313   CD GLU    35       9.595-108.485 -21.748  1.00  0.00      BSYN  
ATOM    314  OE1 GLU    35       8.809-109.458 -22.066  1.00  0.00      BSYN  
ATOM    315  OE2 GLU    35      10.328-107.944 -22.614  1.00  0.00      BSYN  
ATOM    316    C GLU    35       6.083-106.911 -20.499  1.00  0.00      BSYN  
ATOM    317    O GLU    35       5.190-106.236 -19.974  1.00  0.00      BSYN  
ATOM    318    N GLY    36       5.735-108.099 -21.025  1.00  0.00      BSYN  
ATOM    319    H GLY    36       6.417-108.629 -21.488  1.00  0.00      BSYN  
ATOM    320   CA GLY    36       4.469-108.560 -20.952  1.00  0.00      BSYN  
ATOM    321    C GLY    36       3.691-108.208 -22.274  1.00  0.00      BSYN  
ATOM    322    O GLY    36       3.630-108.948 -23.257  1.00  0.00      BSYN  
ATOM    323    N VAL    37       2.988-107.094 -22.235  1.00  0.00      BSYN  
ATOM    324    H VAL    37       3.078-106.520 -21.446  1.00  0.00      BSYN  
ATOM    325   CA VAL    37       2.058-106.827 -23.299  1.00  0.00      BSYN  
ATOM    326   CB VAL    37       1.282-105.571 -22.914  1.00  0.00      BSYN  
ATOM    327  CG1 VAL    37       2.242-104.408 -22.987  1.00  0.00      BSYN  
ATOM    328  CG2 VAL    37       0.151-105.119 -23.741  1.00  0.00      BSYN  
ATOM    329    C VAL    37       2.681-106.812 -24.707  1.00  0.00      BSYN  
ATOM    330    O VAL    37       2.089-107.131 -25.697  1.00  0.00      BSYN  
ATOM    331    N LEU    38       3.937-106.374 -24.820  1.00  0.00      BSYN  
ATOM    332    H LEU    38       4.392-105.906 -24.088  1.00  0.00      BSYN  
ATOM    333   CA LEU    38       4.717-106.706 -25.970  1.00  0.00      BSYN  
ATOM    334   CB LEU    38       5.622-105.592 -26.406  1.00  0.00      BSYN  
ATOM    335   CG LEU    38       6.490-105.785 -27.683  1.00  0.00      BSYN  
ATOM    336  CD1 LEU    38       5.562-105.732 -28.900  1.00  0.00      BSYN  
ATOM    337  CD2 LEU    38       7.491-104.653 -27.854  1.00  0.00      BSYN  
ATOM    338    C LEU    38       5.530-108.003 -25.773  1.00  0.00      BSYN  
ATOM    339    O LEU    38       6.537-108.079 -25.015  1.00  0.00      BSYN  
ATOM    340    N TYR    39       4.914-109.059 -26.288  1.00  0.00      BSYN  
ATOM    341    H TYR    39       4.004-109.135 -26.643  1.00  0.00      BSYN  
ATOM    342   CA TYR    39       5.634-110.284 -26.417  1.00  0.00      BSYN  
ATOM    343   CB TYR    39       5.229-111.284 -25.271  1.00  0.00      BSYN  
ATOM    344   CG TYR    39       6.310-112.311 -24.986  1.00  0.00      BSYN  
ATOM    345  CD1 TYR    39       6.188-113.707 -25.194  1.00  0.00      BSYN  
ATOM    346  CE1 TYR    39       7.318-114.562 -24.931  1.00  0.00      BSYN  
ATOM    347  CD2 TYR    39       7.572-111.799 -24.517  1.00  0.00      BSYN  
ATOM    348  CE2 TYR    39       8.612-112.698 -24.147  1.00  0.00      BSYN  
ATOM    349   CZ TYR    39       8.436-114.044 -24.380  1.00  0.00      BSYN  
ATOM    350   OH TYR    39       9.442-114.966 -24.016  1.00  0.00      BSYN  
ATOM    351   HH TYR    39       9.378-115.600 -24.734  1.00  0.00      BSYN  
ATOM    352    C TYR    39       5.792-110.951 -27.811  1.00  0.00      BSYN  
ATOM    353    O TYR    39       4.802-111.540 -28.181  1.00  0.00      BSYN  
ATOM    354    N VAL    40       6.982-110.724 -28.481  1.00  0.00      BSYN  
ATOM    355    H VAL    40       7.825-110.639 -27.988  1.00  0.00      BSYN  
ATOM    356   CA VAL    40       6.959-110.983 -29.928  1.00  0.00      BSYN  
ATOM    357   CB VAL    40       7.726-109.843 -30.776  1.00  0.00      BSYN  
ATOM    358  CG1 VAL    40       8.938-109.141 -30.181  1.00  0.00      BSYN  
ATOM    359  CG2 VAL    40       7.682-110.306 -32.165  1.00  0.00      BSYN  
ATOM    360    C VAL    40       7.821-112.282 -29.851  1.00  0.00      BSYN  
ATOM    361    O VAL    40       9.009-112.305 -29.573  1.00  0.00      BSYN  
ATOM    362    N GLY    41       7.351-113.462 -30.249  1.00  0.00      BSYN  
ATOM    363    H GLY    41       7.974-114.156 -30.549  1.00  0.00      BSYN  
ATOM    364   CA GLY    41       6.019-113.553 -30.790  1.00  0.00      BSYN  
ATOM    365    C GLY    41       5.722-114.484 -32.039  1.00  0.00      BSYN  
ATOM    366    O GLY    41       5.337-115.674 -31.895  1.00  0.00      BSYN  
ATOM    367    N SER    42       5.681-113.783 -33.188  1.00  0.00      BSYN  
ATOM    368    H SER    42       5.571-112.811 -33.122  1.00  0.00      BSYN  
ATOM    369   CA SER    42       5.633-114.451 -34.449  1.00  0.00      BSYN  
ATOM    370   CB SER    42       4.951-113.674 -35.545  1.00  0.00      BSYN  
ATOM    371   OG SER    42       3.585-113.630 -35.263  1.00  0.00      BSYN  
ATOM    372   HG SER    42       3.111-113.753 -36.089  1.00  0.00      BSYN  
ATOM    373    C SER    42       7.083-114.856 -34.800  1.00  0.00      BSYN  
ATOM    374    O SER    42       8.068-114.156 -34.704  1.00  0.00      BSYN  
ATOM    375    N LYS    43       7.214-116.191 -35.024  1.00  0.00      BSYN  
ATOM    376    H LYS    43       6.465-116.819 -34.957  1.00  0.00      BSYN  
ATOM    377   CA LYS    43       8.547-116.947 -35.191  1.00  0.00      BSYN  
ATOM    378   CB LYS    43       9.174-117.140 -33.756  1.00  0.00      BSYN  
ATOM    379   CG LYS    43      10.611-116.618 -33.707  1.00  0.00      BSYN  
ATOM    380   CD LYS    43      11.098-116.537 -32.137  1.00  0.00      BSYN  
ATOM    381   CE LYS    43      11.492-117.756 -31.490  1.00  0.00      BSYN  
ATOM    382   NZ LYS    43      11.968-117.561 -30.095  1.00  0.00      BSYN  
ATOM    383  HZ1 LYS    43      11.222-117.060 -29.571  1.00  0.00      BSYN  
ATOM    384  HZ2 LYS    43      12.413-118.447 -29.780  1.00  0.00      BSYN  
ATOM    385  HZ3 LYS    43      12.754-116.884 -30.032  1.00  0.00      BSYN  
ATOM    386    C LYS    43       8.281-118.431 -35.702  1.00  0.00      BSYN  
ATOM    387    O LYS    43       7.218-118.799 -36.195  1.00  0.00      BSYN  
ATOM    388    N THR    44       9.319-119.270 -35.879  1.00  0.00      BSYN  
ATOM    389    H THR    44      10.225-118.999 -35.625  1.00  0.00      BSYN  
ATOM    390   CA THR    44       9.148-120.631 -36.493  1.00  0.00      BSYN  
ATOM    391   CB THR    44      10.351-121.010 -37.199  1.00  0.00      BSYN  
ATOM    392  OG1 THR    44      11.408-120.669 -36.277  1.00  0.00      BSYN  
ATOM    393  HG1 THR    44      12.204-121.148 -36.522  1.00  0.00      BSYN  
ATOM    394  CG2 THR    44      10.682-120.083 -38.334  1.00  0.00      BSYN  
ATOM    395    C THR    44       8.821-121.524 -35.354  1.00  0.00      BSYN  
ATOM    396    O THR    44       9.182-121.245 -34.202  1.00  0.00      BSYN  
ATOM    397    N ARG    45       7.989-122.505 -35.581  1.00  0.00      BSYN  
ATOM    398    H ARG    45       7.273-122.267 -36.207  1.00  0.00      BSYN  
ATOM    399   CA ARG    45       7.807-123.710 -34.717  1.00  0.00      BSYN  
ATOM    400   CB ARG    45       6.718-124.703 -35.347  1.00  0.00      BSYN  
ATOM    401   CG ARG    45       5.286-124.364 -35.569  1.00  0.00      BSYN  
ATOM    402   CD ARG    45       4.740-124.939 -36.819  1.00  0.00      BSYN  
ATOM    403   NE ARG    45       4.769-123.850 -37.784  1.00  0.00      BSYN  
ATOM    404   HE ARG    45       5.249-123.012 -37.622  1.00  0.00      BSYN  
ATOM    405   CZ ARG    45       4.141-123.785 -38.952  1.00  0.00      BSYN  
ATOM    406  NH1 ARG    45       4.644-123.038 -39.898  1.00  0.00      BSYN  
ATOM    407 HH11 ARG    45       4.075-122.940 -40.715  1.00  0.00      BSYN  
ATOM    408 HH12 ARG    45       5.523-122.572 -39.800  1.00  0.00      BSYN  
ATOM    409  NH2 ARG    45       3.032-124.539 -39.199  1.00  0.00      BSYN  
ATOM    410 HH21 ARG    45       2.656-124.505 -40.125  1.00  0.00      BSYN  
ATOM    411 HH22 ARG    45       2.394-124.961 -38.555  1.00  0.00      BSYN  
ATOM    412    C ARG    45       9.098-124.447 -34.275  1.00  0.00      BSYN  
ATOM    413    O ARG    45       9.650-125.404 -34.879  1.00  0.00      BSYN  
ATOM    414    N GLU    46       9.514-123.873 -33.166  1.00  0.00      BSYN  
ATOM    415    H GLU    46       8.984-123.151 -32.767  1.00  0.00      BSYN  
ATOM    416   CA GLU    46      10.628-124.461 -32.342  1.00  0.00      BSYN  
ATOM    417   CB GLU    46      11.548-123.294 -31.860  1.00  0.00      BSYN  
ATOM    418   CG GLU    46      12.936-123.513 -31.358  1.00  0.00      BSYN  
ATOM    419   CD GLU    46      13.073-124.063 -29.901  1.00  0.00      BSYN  
ATOM    420  OE1 GLU    46      12.470-123.487 -28.934  1.00  0.00      BSYN  
ATOM    421  OE2 GLU    46      13.985-124.904 -29.599  1.00  0.00      BSYN  
ATOM    422    C GLU    46      10.005-125.334 -31.284  1.00  0.00      BSYN  
ATOM    423    O GLU    46      10.218-126.577 -31.269  1.00  0.00      BSYN  
ATOM    424    N GLY    47       9.438-124.688 -30.285  1.00  0.00      BSYN  
ATOM    425    H GLY    47       9.590-123.752 -30.037  1.00  0.00      BSYN  
ATOM    426   CA GLY    47       8.639-125.427 -29.273  1.00  0.00      BSYN  
ATOM    427    C GLY    47       7.588-124.600 -28.650  1.00  0.00      BSYN  
ATOM    428    O GLY    47       7.498-124.494 -27.420  1.00  0.00      BSYN  
ATOM    429    N VAL    48       6.667-124.178 -29.507  1.00  0.00      BSYN  
ATOM    430    H VAL    48       6.385-124.699 -30.288  1.00  0.00      BSYN  
ATOM    431   CA VAL    48       5.909-122.977 -29.188  1.00  0.00      BSYN  
ATOM    432   CB VAL    48       5.751-122.033 -30.428  1.00  0.00      BSYN  
ATOM    433  CG1 VAL    48       5.584-120.720 -29.899  1.00  0.00      BSYN  
ATOM    434  CG2 VAL    48       6.905-121.905 -31.404  1.00  0.00      BSYN  
ATOM    435    C VAL    48       4.548-123.216 -28.394  1.00  0.00      BSYN  
ATOM    436    O VAL    48       3.466-123.050 -28.982  1.00  0.00      BSYN  
ATOM    437    N VAL    49       4.566-123.583 -27.118  1.00  0.00      BSYN  
ATOM    438    H VAL    49       5.366-123.867 -26.628  1.00  0.00      BSYN  
ATOM    439   CA VAL    49       3.398-123.662 -26.270  1.00  0.00      BSYN  
ATOM    440   CB VAL    49       3.393-124.992 -25.416  1.00  0.00      BSYN  
ATOM    441  CG1 VAL    49       3.335-126.233 -26.205  1.00  0.00      BSYN  
ATOM    442  CG2 VAL    49       4.606-124.991 -24.629  1.00  0.00      BSYN  
ATOM    443    C VAL    49       2.777-122.434 -25.484  1.00  0.00      BSYN  
ATOM    444    O VAL    49       2.682-122.396 -24.238  1.00  0.00      BSYN  
ATOM    445    N GLN    50       2.444-121.420 -26.231  1.00  0.00      BSYN  
ATOM    446    H GLN    50       2.898-121.278 -27.088  1.00  0.00      BSYN  
ATOM    447   CA GLN    50       1.534-120.434 -25.743  1.00  0.00      BSYN  
ATOM    448   CB GLN    50       2.098-119.017 -26.140  1.00  0.00      BSYN  
ATOM    449   CG GLN    50       1.513-118.059 -25.138  1.00  0.00      BSYN  
ATOM    450   CD GLN    50       2.273-117.931 -23.877  1.00  0.00      BSYN  
ATOM    451  OE1 GLN    50       3.214-117.108 -23.927  1.00  0.00      BSYN  
ATOM    452  NE2 GLN    50       1.888-118.486 -22.738  1.00  0.00      BSYN  
ATOM    453 HE21 GLN    50       2.580-118.254 -22.084  1.00  0.00      BSYN  
ATOM    454 HE22 GLN    50       1.079-119.037 -22.678  1.00  0.00      BSYN  
ATOM    455    C GLN    50       0.096-120.601 -26.308  1.00  0.00      BSYN  
ATOM    456    O GLN    50      -0.883-120.152 -25.684  1.00  0.00      BSYN  
ATOM    457    N GLY    51      -0.251-121.372 -27.350  1.00  0.00      BSYN  
ATOM    458    H GLY    51       0.278-122.196 -27.315  1.00  0.00      BSYN  
ATOM    459   CA GLY    51      -1.466-120.927 -28.118  1.00  0.00      BSYN  
ATOM    460    C GLY    51      -1.113-119.941 -29.303  1.00  0.00      BSYN  
ATOM    461    O GLY    51      -1.066-118.759 -28.940  1.00  0.00      BSYN  
ATOM    462    N VAL    52      -0.975-120.354 -30.609  1.00  0.00      BSYN  
ATOM    463    H VAL    52      -1.329-121.241 -30.827  1.00  0.00      BSYN  
ATOM    464   CA VAL    52      -0.576-119.479 -31.740  1.00  0.00      BSYN  
ATOM    465   CB VAL    52       0.946-119.720 -31.988  1.00  0.00      BSYN  
ATOM    466  CG1 VAL    52       1.738-118.663 -31.174  1.00  0.00      BSYN  
ATOM    467  CG2 VAL    52       1.474-121.123 -31.839  1.00  0.00      BSYN  
ATOM    468    C VAL    52      -1.348-119.853 -33.035  1.00  0.00      BSYN  
ATOM    469    O VAL    52      -1.544-120.972 -33.540  1.00  0.00      BSYN  
ATOM    470    N ALA    53      -2.017-118.858 -33.594  1.00  0.00      BSYN  
ATOM    471    H ALA    53      -2.514-119.083 -34.408  1.00  0.00      BSYN  
ATOM    472   CA ALA    53      -2.282-117.604 -32.864  1.00  0.00      BSYN  
ATOM    473   CB ALA    53      -1.491-116.509 -33.512  1.00  0.00      BSYN  
ATOM    474    C ALA    53      -3.771-117.201 -32.963  1.00  0.00      BSYN  
ATOM    475    O ALA    53      -4.352-116.974 -34.008  1.00  0.00      BSYN  
ATOM    476    N SER    54      -4.464-117.292 -31.785  1.00  0.00      BSYN  
ATOM    477    H SER    54      -4.005-117.492 -30.942  1.00  0.00      BSYN  
ATOM    478   CA SER    54      -5.923-117.310 -31.654  1.00  0.00      BSYN  
ATOM    479   CB SER    54      -6.363-118.226 -30.615  1.00  0.00      BSYN  
ATOM    480   OG SER    54      -7.594-118.852 -30.871  1.00  0.00      BSYN  
ATOM    481   HG SER    54      -7.612-119.610 -30.283  1.00  0.00      BSYN  
ATOM    482    C SER    54      -6.449-115.895 -31.530  1.00  0.00      BSYN  
ATOM    483    O SER    54      -5.927-114.971 -30.921  1.00  0.00      BSYN  
ATOM    484    N VAL    55      -7.685-115.845 -31.940  1.00  0.00      BSYN  
ATOM    485    H VAL    55      -8.001-116.667 -32.371  1.00  0.00      BSYN  
ATOM    486   CA VAL    55      -8.627-114.743 -31.850  1.00  0.00      BSYN  
ATOM    487   CB VAL    55      -9.480-114.702 -33.208  1.00  0.00      BSYN  
ATOM    488  CG1 VAL    55     -10.127-116.026 -33.582  1.00  0.00      BSYN  
ATOM    489  CG2 VAL    55     -10.673-113.802 -33.121  1.00  0.00      BSYN  
ATOM    490    C VAL    55      -9.541-114.768 -30.568  1.00  0.00      BSYN  
ATOM    491    O VAL    55      -9.892-113.705 -29.957  1.00  0.00      BSYN  
ATOM    492    N ALA    56      -9.628-115.884 -29.905  1.00  0.00      BSYN  
ATOM    493    H ALA    56      -9.004-116.633 -30.012  1.00  0.00      BSYN  
ATOM    494   CA ALA    56     -10.677-115.985 -28.911  1.00  0.00      BSYN  
ATOM    495   CB ALA    56     -11.757-117.131 -29.379  1.00  0.00      BSYN  
ATOM    496    C ALA    56     -10.272-116.141 -27.430  1.00  0.00      BSYN  
ATOM    497    O ALA    56      -9.345-116.999 -27.213  1.00  0.00      BSYN  
ATOM    498    N GLU    57     -10.834-115.445 -26.448  1.00  0.00      BSYN  
ATOM    499    H GLU    57     -11.552-114.816 -26.668  1.00  0.00      BSYN  
ATOM    500   CA GLU    57     -10.306-115.588 -25.014  1.00  0.00      BSYN  
ATOM    501   CB GLU    57      -9.544-114.218 -24.698  1.00  0.00      BSYN  
ATOM    502   CG GLU    57     -10.358-113.005 -24.572  1.00  0.00      BSYN  
ATOM    503   CD GLU    57      -9.503-111.832 -24.351  1.00  0.00      BSYN  
ATOM    504  OE1 GLU    57      -8.687-111.370 -25.208  1.00  0.00      BSYN  
ATOM    505  OE2 GLU    57      -9.653-111.223 -23.302  1.00  0.00      BSYN  
ATOM    506    C GLU    57     -11.283-115.985 -23.892  1.00  0.00      BSYN  
ATOM    507    O GLU    57     -12.092-115.341 -23.298  1.00  0.00      BSYN  
ATOM    508    N LYS    58     -10.940-117.215 -23.507  1.00  0.00      BSYN  
ATOM    509    H LYS    58     -10.315-117.830 -23.945  1.00  0.00      BSYN  
ATOM    510   CA LYS    58     -11.692-117.871 -22.347  1.00  0.00      BSYN  
ATOM    511   CB LYS    58     -11.484-119.317 -22.599  1.00  0.00      BSYN  
ATOM    512   CG LYS    58     -11.901-120.030 -23.849  1.00  0.00      BSYN  
ATOM    513   CD LYS    58     -11.604-121.611 -23.887  1.00  0.00      BSYN  
ATOM    514   CE LYS    58     -12.453-122.414 -24.814  1.00  0.00      BSYN  
ATOM    515   NZ LYS    58     -12.114-123.868 -24.651  1.00  0.00      BSYN  
ATOM    516  HZ1 LYS    58     -11.933-124.218 -23.688  1.00  0.00      BSYN  
ATOM    517  HZ2 LYS    58     -12.814-124.433 -25.173  1.00  0.00      BSYN  
ATOM    518  HZ3 LYS    58     -11.250-124.123 -25.172  1.00  0.00      BSYN  
ATOM    519    C LYS    58     -11.333-117.409 -20.970  1.00  0.00      BSYN  
ATOM    520    O LYS    58     -12.172-117.406 -20.078  1.00  0.00      BSYN  
ATOM    521    N THR    59     -10.046-116.935 -20.672  1.00  0.00      BSYN  
ATOM    522    H THR    59      -9.271-116.839 -21.264  1.00  0.00      BSYN  
ATOM    523   CA THR    59      -9.773-116.358 -19.381  1.00  0.00      BSYN  
ATOM    524   CB THR    59      -8.256-116.279 -19.020  1.00  0.00      BSYN  
ATOM    525  OG1 THR    59      -7.791-117.559 -19.354  1.00  0.00      BSYN  
ATOM    526  HG1 THR    59      -8.242-118.205 -18.805  1.00  0.00      BSYN  
ATOM    527  CG2 THR    59      -7.954-115.783 -17.570  1.00  0.00      BSYN  
ATOM    528    C THR    59     -10.280-114.911 -19.472  1.00  0.00      BSYN  
ATOM    529    O THR    59      -9.970-114.190 -20.425  1.00  0.00      BSYN  
ATOM    530    N LYS    60     -10.917-114.571 -18.362  1.00  0.00      BSYN  
ATOM    531    H LYS    60     -11.141-115.342 -17.800  1.00  0.00      BSYN  
ATOM    532   CA LYS    60     -11.390-113.255 -18.108  1.00  0.00      BSYN  
ATOM    533   CB LYS    60     -12.584-113.201 -17.275  1.00  0.00      BSYN  
ATOM    534   CG LYS    60     -12.615-113.938 -15.931  1.00  0.00      BSYN  
ATOM    535   CD LYS    60     -13.803-113.587 -15.153  1.00  0.00      BSYN  
ATOM    536   CE LYS    60     -14.899-114.620 -15.710  1.00  0.00      BSYN  
ATOM    537   NZ LYS    60     -16.182-114.395 -15.097  1.00  0.00      BSYN  
ATOM    538  HZ1 LYS    60     -16.047-114.757 -14.132  1.00  0.00      BSYN  
ATOM    539  HZ2 LYS    60     -16.633-113.458 -15.063  1.00  0.00      BSYN  
ATOM    540  HZ3 LYS    60     -16.864-114.943 -15.659  1.00  0.00      BSYN  
ATOM    541    C LYS    60     -10.286-112.402 -17.501  1.00  0.00      BSYN  
ATOM    542    O LYS    60      -9.357-112.869 -16.780  1.00  0.00      BSYN  
ATOM    543    N GLU    61     -10.342-111.212 -18.156  1.00  0.00      BSYN  
ATOM    544    H GLU    61     -10.985-111.169 -18.894  1.00  0.00      BSYN  
ATOM    545   CA GLU    61      -9.564-110.034 -17.966  1.00  0.00      BSYN  
ATOM    546   CB GLU    61      -8.570-109.745 -19.095  1.00  0.00      BSYN  
ATOM    547   CG GLU    61      -7.088-110.025 -18.570  1.00  0.00      BSYN  
ATOM    548   CD GLU    61      -5.968-110.002 -19.595  1.00  0.00      BSYN  
ATOM    549  OE1 GLU    61      -5.851-110.900 -20.467  1.00  0.00      BSYN  
ATOM    550  OE2 GLU    61      -5.165-109.151 -19.545  1.00  0.00      BSYN  
ATOM    551    C GLU    61     -10.297-108.751 -17.602  1.00  0.00      BSYN  
ATOM    552    O GLU    61     -11.387-108.516 -17.984  1.00  0.00      BSYN  
ATOM    553    N GLN    62      -9.804-107.860 -16.626  1.00  0.00      BSYN  
ATOM    554    H GLN    62      -9.096-108.265 -16.083  1.00  0.00      BSYN  
ATOM    555   CA GLN    62     -10.424-106.573 -16.294  1.00  0.00      BSYN  
ATOM    556   CB GLN    62      -9.967-105.989 -14.826  1.00  0.00      BSYN  
ATOM    557   CG GLN    62     -10.358-106.983 -13.731  1.00  0.00      BSYN  
ATOM    558   CD GLN    62      -9.344-108.076 -13.454  1.00  0.00      BSYN  
ATOM    559  OE1 GLN    62      -9.325-109.230 -13.862  1.00  0.00      BSYN  
ATOM    560  NE2 GLN    62      -8.398-107.705 -12.573  1.00  0.00      BSYN  
ATOM    561 HE21 GLN    62      -8.258-106.800 -12.222  1.00  0.00      BSYN  
ATOM    562 HE22 GLN    62      -7.857-108.437 -12.210  1.00  0.00      BSYN  
ATOM    563    C GLN    62     -10.037-105.571 -17.320  1.00  0.00      BSYN  
ATOM    564    O GLN    62      -9.040-105.707 -18.025  1.00  0.00      BSYN  
ATOM    565    N ALA    63     -10.949-104.604 -17.417  1.00  0.00      BSYN  
ATOM    566    H ALA    63     -11.675-104.485 -16.769  1.00  0.00      BSYN  
ATOM    567   CA ALA    63     -10.910-103.595 -18.397  1.00  0.00      BSYN  
ATOM    568   CB ALA    63     -11.838-103.828 -19.586  1.00  0.00      BSYN  
ATOM    569    C ALA    63     -11.560-102.365 -17.809  1.00  0.00      BSYN  
ATOM    570    O ALA    63     -12.555-102.419 -17.066  1.00  0.00      BSYN  
ATOM    571    N SER    64     -10.701-101.324 -17.794  1.00  0.00      BSYN  
ATOM    572    H SER    64      -9.767-101.604 -17.702  1.00  0.00      BSYN  
ATOM    573   CA SER    64     -11.030 -99.979 -17.395  1.00  0.00      BSYN  
ATOM    574   CB SER    64      -9.747 -99.151 -17.134  1.00  0.00      BSYN  
ATOM    575   OG SER    64      -8.796 -99.903 -16.346  1.00  0.00      BSYN  
ATOM    576   HG SER    64      -8.095-100.197 -16.932  1.00  0.00      BSYN  
ATOM    577    C SER    64     -11.912 -99.271 -18.401  1.00  0.00      BSYN  
ATOM    578    O SER    64     -12.959 -98.727 -18.009  1.00  0.00      BSYN  
ATOM    579    N HIS    65     -11.520 -99.112 -19.652  1.00  0.00      BSYN  
ATOM    580    H HIS    65     -10.543 -99.168 -19.705  1.00  0.00      BSYN  
ATOM    581   CA HIS    65     -12.392 -98.974 -20.722  1.00  0.00      BSYN  
ATOM    582   CB HIS    65     -11.641 -99.081 -21.954  1.00  0.00      BSYN  
ATOM    583   CG HIS    65     -10.513 -98.010 -22.187  1.00  0.00      BSYN  
ATOM    584  ND1 HIS    65     -10.727 -96.819 -22.664  1.00  0.00      BSYN  
ATOM    585  HD1 HIS    65     -11.544 -96.297 -22.523  1.00  0.00      BSYN  
ATOM    586  CD2 HIS    65      -9.073 -98.125 -21.933  1.00  0.00      BSYN  
ATOM    587  NE2 HIS    65      -8.627 -96.972 -22.257  1.00  0.00      BSYN  
ATOM    588  CE1 HIS    65      -9.543 -96.176 -22.813  1.00  0.00      BSYN  
ATOM    589    C HIS    65     -13.568 -99.980 -20.720  1.00  0.00      BSYN  
ATOM    590    O HIS    65     -13.410-101.169 -21.151  1.00  0.00      BSYN  
ATOM    591    N LEU    66     -14.811 -99.641 -20.363  1.00  0.00      BSYN  
ATOM    592    H LEU    66     -14.896 -98.689 -20.143  1.00  0.00      BSYN  
ATOM    593   CA LEU    66     -15.898-100.540 -20.328  1.00  0.00      BSYN  
ATOM    594   CB LEU    66     -17.133 -99.860 -19.633  1.00  0.00      BSYN  
ATOM    595   CG LEU    66     -17.660-100.466 -18.288  1.00  0.00      BSYN  
ATOM    596  CD1 LEU    66     -18.193-101.813 -18.544  1.00  0.00      BSYN  
ATOM    597  CD2 LEU    66     -16.603-100.630 -17.220  1.00  0.00      BSYN  
ATOM    598    C LEU    66     -16.308-101.030 -21.653  1.00  0.00      BSYN  
ATOM    599    O LEU    66     -16.572-100.125 -22.502  1.00  0.00      BSYN  
ATOM    600    N GLY    67     -16.542-102.317 -21.748  1.00  0.00      BSYN  
ATOM    601    H GLY    67     -16.459-102.906 -20.969  1.00  0.00      BSYN  
ATOM    602   CA GLY    67     -16.828-103.035 -22.969  1.00  0.00      BSYN  
ATOM    603    C GLY    67     -15.461-103.269 -23.593  1.00  0.00      BSYN  
ATOM    604    O GLY    67     -14.632-104.004 -23.098  1.00  0.00      BSYN  
ATOM    605    N GLY    68     -15.028-102.638 -24.564  1.00  0.00      BSYN  
ATOM    606    H GLY    68     -14.082-102.464 -24.752  1.00  0.00      BSYN  
ATOM    607   CA GLY    68     -16.004-101.805 -25.250  1.00  0.00      BSYN  
ATOM    608    C GLY    68     -15.281-100.827 -26.229  1.00  0.00      BSYN  
ATOM    609    O GLY    68     -14.054-100.835 -26.329  1.00  0.00      BSYN  
ATOM    610    N ALA    69     -15.902 -99.827 -26.872  1.00  0.00      BSYN  
ATOM    611    H ALA    69     -16.875 -99.868 -26.761  1.00  0.00      BSYN  
ATOM    612   CA ALA    69     -15.210 -98.829 -27.555  1.00  0.00      BSYN  
ATOM    613   CB ALA    69     -15.554 -99.043 -29.031  1.00  0.00      BSYN  
ATOM    614    C ALA    69     -15.614 -97.417 -27.158  1.00  0.00      BSYN  
ATOM    615    O ALA    69     -16.164 -96.675 -27.995  1.00  0.00      BSYN  
ATOM    616    N VAL    70     -15.457 -96.956 -25.923  1.00  0.00      BSYN  
ATOM    617    H VAL    70     -14.856 -97.489 -25.363  1.00  0.00      BSYN  
ATOM    618   CA VAL    70     -15.951 -95.678 -25.480  1.00  0.00      BSYN  
ATOM    619   CB VAL    70     -17.227 -95.980 -24.671  1.00  0.00      BSYN  
ATOM    620  CG1 VAL    70     -18.310 -96.653 -25.544  1.00  0.00      BSYN  
ATOM    621  CG2 VAL    70     -17.032 -96.645 -23.303  1.00  0.00      BSYN  
ATOM    622    C VAL    70     -14.924 -94.890 -24.698  1.00  0.00      BSYN  
ATOM    623    O VAL    70     -14.065 -95.300 -24.020  1.00  0.00      BSYN  
ATOM    624    N PHE    71     -15.055 -93.493 -24.825  1.00  0.00      BSYN  
ATOM    625    H PHE    71     -15.888 -93.171 -25.228  1.00  0.00      BSYN  
ATOM    626   CA PHE    71     -14.109 -92.570 -24.270  1.00  0.00      BSYN  
ATOM    627   CB PHE    71     -13.216 -92.156 -25.615  1.00  0.00      BSYN  
ATOM    628   CG PHE    71     -11.679 -92.365 -25.312  1.00  0.00      BSYN  
ATOM    629  CD1 PHE    71     -11.012 -91.977 -24.155  1.00  0.00      BSYN  
ATOM    630  CD2 PHE    71     -10.952 -92.969 -26.391  1.00  0.00      BSYN  
ATOM    631  CE1 PHE    71      -9.642 -92.232 -24.074  1.00  0.00      BSYN  
ATOM    632  CE2 PHE    71      -9.639 -93.216 -26.294  1.00  0.00      BSYN  
ATOM    633   CZ PHE    71      -8.954 -92.820 -25.119  1.00  0.00      BSYN  
ATOM    634    C PHE    71     -14.802 -91.319 -23.709  1.00  0.00      BSYN  
ATOM    635    O PHE    71     -15.924 -90.897 -24.199  1.00  0.00      BSYN  
ATOM    636    N SER    72     -14.296 -90.647 -22.631  1.00  0.00      BSYN  
ATOM    637    H SER    72     -13.388 -90.742 -22.277  1.00  0.00      BSYN  
ATOM    638   CA SER    72     -15.015 -89.461 -22.131  1.00  0.00      BSYN  
ATOM    639   CB SER    72     -14.930 -89.557 -20.663  1.00  0.00      BSYN  
ATOM    640   OG SER    72     -13.581 -89.718 -20.176  1.00  0.00      BSYN  
ATOM    641   HG SER    72     -13.025 -89.107 -20.665  1.00  0.00      BSYN  
ATOM    642    C SER    72     -14.275 -88.221 -22.630  1.00  0.00      BSYN  
ATOM    643    O SER    72     -13.024 -88.003 -22.558  1.00  0.00      BSYN  
ATOM    644    N GLY    73     -15.225 -87.465 -23.190  1.00  0.00      BSYN  
ATOM    645    H GLY    73     -16.114 -87.821 -22.982  1.00  0.00      BSYN  
ATOM    646   CA GLY    73     -15.006 -86.082 -23.713  1.00  0.00      BSYN  
ATOM    647    C GLY    73     -16.355 -85.294 -23.802  1.00  0.00      BSYN  
ATOM    648    O GLY    73     -17.508 -85.790 -23.732  1.00  0.00      BSYN  
ATOM    649    N ALA    74     -16.191 -84.038 -23.801  1.00  0.00      BSYN  
ATOM    650    H ALA    74     -15.296 -83.655 -23.688  1.00  0.00      BSYN  
ATOM    651   CA ALA    74     -17.355 -83.179 -23.529  1.00  0.00      BSYN  
ATOM    652   CB ALA    74     -17.552 -83.252 -21.970  1.00  0.00      BSYN  
ATOM    653    C ALA    74     -17.361 -81.622 -23.979  1.00  0.00      BSYN  
ATOM    654    O ALA    74     -16.807 -80.725 -23.366  1.00  0.00      BSYN  
ATOM    655    N GLY    75     -18.060 -81.513 -25.080  1.00  0.00      BSYN  
ATOM    656    H GLY    75     -18.309 -82.300 -25.609  1.00  0.00      BSYN  
ATOM    657   CA GLY    75     -18.459 -80.220 -25.496  1.00  0.00      BSYN  
ATOM    658    C GLY    75     -19.603 -79.653 -24.731  1.00  0.00      BSYN  
ATOM    659    O GLY    75     -20.635 -80.416 -24.657  1.00  0.00      BSYN  
ATOM    660    N ASN    76     -19.524 -78.500 -24.095  1.00  0.00      BSYN  
ATOM    661    H ASN    76     -18.713 -77.964 -24.217  1.00  0.00      BSYN  
ATOM    662   CA ASN    76     -20.540 -78.229 -23.074  1.00  0.00      BSYN  
ATOM    663   CB ASN    76     -19.818 -78.262 -21.727  1.00  0.00      BSYN  
ATOM    664   CG ASN    76     -20.521 -78.082 -20.426  1.00  0.00      BSYN  
ATOM    665  OD1 ASN    76     -21.514 -78.677 -20.258  1.00  0.00      BSYN  
ATOM    666  ND2 ASN    76     -20.197 -77.218 -19.493  1.00  0.00      BSYN  
ATOM    667 HD21 ASN    76     -19.542 -76.542 -19.763  1.00  0.00      BSYN  
ATOM    668 HD22 ASN    76     -20.554 -77.211 -18.580  1.00  0.00      BSYN  
ATOM    669    C ASN    76     -21.344 -76.940 -23.437  1.00  0.00      BSYN  
ATOM    670    O ASN    76     -20.804 -75.866 -23.447  1.00  0.00      BSYN  
ATOM    671    N ILE    77     -22.704 -76.863 -23.697  1.00  0.00      BSYN  
ATOM    672    H ILE    77     -23.021 -76.009 -24.058  1.00  0.00      BSYN  
ATOM    673   CA ILE    77     -23.686 -77.920 -23.614  1.00  0.00      BSYN  
ATOM    674   CB ILE    77     -24.842 -77.518 -22.641  1.00  0.00      BSYN  
ATOM    675  CG2 ILE    77     -24.616 -77.704 -21.109  1.00  0.00      BSYN  
ATOM    676  CG1 ILE    77     -25.567 -76.228 -23.142  1.00  0.00      BSYN  
ATOM    677   CD ILE    77     -26.971 -76.010 -22.517  1.00  0.00      BSYN  
ATOM    678    C ILE    77     -24.156 -78.415 -24.944  1.00  0.00      BSYN  
ATOM    679    O ILE    77     -25.020 -79.327 -24.871  1.00  0.00      BSYN  
ATOM    680    N ALA    78     -23.880 -77.922 -26.106  1.00  0.00      BSYN  
ATOM    681    H ALA    78     -23.301 -77.141 -26.225  1.00  0.00      BSYN  
ATOM    682   CA ALA    78     -24.185 -78.664 -27.316  1.00  0.00      BSYN  
ATOM    683   CB ALA    78     -25.295 -77.972 -28.240  1.00  0.00      BSYN  
ATOM    684    C ALA    78     -22.838 -78.908 -28.016  1.00  0.00      BSYN  
ATOM    685    O ALA    78     -21.902 -78.197 -28.091  1.00  0.00      BSYN  
ATOM    686    N ALA    79     -22.852 -80.091 -28.669  1.00  0.00      BSYN  
ATOM    687    H ALA    79     -23.692 -80.548 -28.881  1.00  0.00      BSYN  
ATOM    688   CA ALA    79     -21.617 -80.547 -29.269  1.00  0.00      BSYN  
ATOM    689   CB ALA    79     -21.253 -81.763 -28.381  1.00  0.00      BSYN  
ATOM    690    C ALA    79     -21.590 -80.882 -30.728  1.00  0.00      BSYN  
ATOM    691    O ALA    79     -22.566 -81.361 -31.393  1.00  0.00      BSYN  
ATOM    692    N ALA    80     -20.496 -80.529 -31.349  1.00  0.00      BSYN  
ATOM    693    H ALA    80     -19.878 -79.863 -30.981  1.00  0.00      BSYN  
ATOM    694   CA ALA    80     -20.163 -81.027 -32.641  1.00  0.00      BSYN  
ATOM    695   CB ALA    80     -20.179 -79.794 -33.511  1.00  0.00      BSYN  
ATOM    696    C ALA    80     -18.843 -81.757 -32.537  1.00  0.00      BSYN  
ATOM    697    O ALA    80     -18.671 -82.747 -33.153  1.00  0.00      BSYN  
ATOM    698    N THR    81     -17.840 -81.234 -31.766  1.00  0.00      BSYN  
ATOM    699    H THR    81     -17.777 -80.285 -31.530  1.00  0.00      BSYN  
ATOM    700   CA THR    81     -16.633 -82.050 -31.611  1.00  0.00      BSYN  
ATOM    701   CB THR    81     -15.558 -81.321 -30.827  1.00  0.00      BSYN  
ATOM    702  OG1 THR    81     -16.131 -80.423 -29.699  1.00  0.00      BSYN  
ATOM    703  HG1 THR    81     -15.510 -79.805 -29.306  1.00  0.00      BSYN  
ATOM    704  CG2 THR    81     -14.825 -80.366 -31.752  1.00  0.00      BSYN  
ATOM    705    C THR    81     -16.954 -83.293 -30.856  1.00  0.00      BSYN  
ATOM    706    O THR    81     -16.414 -84.335 -31.151  1.00  0.00      BSYN  
ATOM    707    N GLY    82     -17.855 -83.347 -29.887  1.00  0.00      BSYN  
ATOM    708    H GLY    82     -18.122 -82.447 -29.605  1.00  0.00      BSYN  
ATOM    709   CA GLY    82     -18.113 -84.436 -29.078  1.00  0.00      BSYN  
ATOM    710    C GLY    82     -17.859 -83.976 -27.631  1.00  0.00      BSYN  
ATOM    711    O GLY    82     -17.397 -82.908 -27.302  1.00  0.00      BSYN  
ATOM    712    N LEU    83     -18.269 -84.743 -26.649  1.00  0.00      BSYN  
ATOM    713    H LEU    83     -18.078 -84.326 -25.783  1.00  0.00      BSYN  
ATOM    714   CA LEU    83     -18.836 -86.037 -26.906  1.00  0.00      BSYN  
ATOM    715   CB LEU    83     -18.057 -87.205 -26.405  1.00  0.00      BSYN  
ATOM    716   CG LEU    83     -16.728 -87.584 -27.024  1.00  0.00      BSYN  
ATOM    717  CD1 LEU    83     -16.088 -88.897 -26.485  1.00  0.00      BSYN  
ATOM    718  CD2 LEU    83     -17.018 -87.937 -28.455  1.00  0.00      BSYN  
ATOM    719    C LEU    83     -20.259 -86.277 -26.399  1.00  0.00      BSYN  
ATOM    720    O LEU    83     -21.195 -86.408 -27.175  1.00  0.00      BSYN  
ATOM    721    N VAL    84     -20.352 -86.224 -25.041  1.00  0.00      BSYN  
ATOM    722    H VAL    84     -19.783 -85.696 -24.442  1.00  0.00      BSYN  
ATOM    723   CA VAL    84     -21.543 -86.713 -24.410  1.00  0.00      BSYN  
ATOM    724   CB VAL    84     -21.401 -88.105 -23.777  1.00  0.00      BSYN  
ATOM    725  CG1 VAL    84     -20.442 -88.101 -22.623  1.00  0.00      BSYN  
ATOM    726  CG2 VAL    84     -22.687 -88.857 -23.346  1.00  0.00      BSYN  
ATOM    727    C VAL    84     -21.999 -85.614 -23.446  1.00  0.00      BSYN  
ATOM    728    O VAL    84     -21.280 -84.706 -23.143  1.00  0.00      BSYN  
ATOM    729    N LYS    85     -23.256 -85.468 -23.132  1.00  0.00      BSYN  
ATOM    730    H LYS    85     -23.955 -86.154 -23.165  1.00  0.00      BSYN  
ATOM    731   CA LYS    85     -23.766 -84.240 -22.402  1.00  0.00      BSYN  
ATOM    732   CB LYS    85     -25.109 -83.774 -22.970  1.00  0.00      BSYN  
ATOM    733   CG LYS    85     -24.883 -83.278 -24.359  1.00  0.00      BSYN  
ATOM    734   CD LYS    85     -26.081 -82.908 -25.202  1.00  0.00      BSYN  
ATOM    735   CE LYS    85     -27.229 -81.917 -24.447  1.00  0.00      BSYN  
ATOM    736   NZ LYS    85     -26.819 -80.841 -23.492  1.00  0.00      BSYN  
ATOM    737  HZ1 LYS    85     -26.233 -80.225 -24.091  1.00  0.00      BSYN  
ATOM    738  HZ2 LYS    85     -27.708 -80.306 -23.409  1.00  0.00      BSYN  
ATOM    739  HZ3 LYS    85     -26.325 -81.115 -22.619  1.00  0.00      BSYN  
ATOM    740    C LYS    85     -23.678 -84.386 -20.879  1.00  0.00      BSYN  
ATOM    741    O LYS    85     -24.541 -84.860 -20.148  1.00  0.00      BSYN  
ATOM    742    N ARG    86     -22.552 -83.770 -20.415  1.00  0.00      BSYN  
ATOM    743    H ARG    86     -21.849 -83.418 -20.999  1.00  0.00      BSYN  
ATOM    744   CA ARG    86     -22.357 -83.636 -18.979  1.00  0.00      BSYN  
ATOM    745   CB ARG    86     -20.853 -83.797 -18.673  1.00  0.00      BSYN  
ATOM    746   CG ARG    86     -20.464 -85.223 -19.139  1.00  0.00      BSYN  
ATOM    747   CD ARG    86     -18.926 -85.463 -19.118  1.00  0.00      BSYN  
ATOM    748   NE ARG    86     -18.453 -85.791 -17.760  1.00  0.00      BSYN  
ATOM    749   HE ARG    86     -19.133 -85.843 -17.057  1.00  0.00      BSYN  
ATOM    750   CZ ARG    86     -17.137 -85.602 -17.518  1.00  0.00      BSYN  
ATOM    751  NH1 ARG    86     -16.380 -84.886 -18.373  1.00  0.00      BSYN  
ATOM    752 HH11 ARG    86     -15.439 -84.632 -18.150  1.00  0.00      BSYN  
ATOM    753 HH12 ARG    86     -16.695 -84.642 -19.290  1.00  0.00      BSYN  
ATOM    754  NH2 ARG    86     -16.561 -86.198 -16.496  1.00  0.00      BSYN  
ATOM    755 HH21 ARG    86     -15.571 -86.162 -16.360  1.00  0.00      BSYN  
ATOM    756 HH22 ARG    86     -17.142 -86.842 -15.999  1.00  0.00      BSYN  
ATOM    757    C ARG    86     -23.137 -82.551 -18.246  1.00  0.00      BSYN  
ATOM    758    O ARG    86     -22.742 -81.411 -18.324  1.00  0.00      BSYN  
ATOM    759    N GLU    87     -24.132 -82.609 -17.368  1.00  0.00      BSYN  
ATOM    760    H GLU    87     -24.164 -82.008 -16.595  1.00  0.00      BSYN  
ATOM    761   CA GLU    87     -25.073 -83.704 -17.371  1.00  0.00      BSYN  
ATOM    762   CB GLU    87     -24.767 -84.878 -16.336  1.00  0.00      BSYN  
ATOM    763   CG GLU    87     -23.437 -85.666 -16.368  1.00  0.00      BSYN  
ATOM    764   CD GLU    87     -22.985 -86.359 -15.062  1.00  0.00      BSYN  
ATOM    765  OE1 GLU    87     -23.609 -87.322 -14.604  1.00  0.00      BSYN  
ATOM    766  OE2 GLU    87     -21.997 -85.873 -14.542  1.00  0.00      BSYN  
ATOM    767    C GLU    87     -26.463 -83.063 -17.149  1.00  0.00      BSYN  
ATOM    768    O GLU    87     -26.603 -81.913 -16.749  1.00  0.00      BSYN  
ATOM    769    N GLU    88     -27.355 -83.983 -17.499  1.00  0.00      BSYN  
ATOM    770    H GLU    88     -27.004 -84.532 -18.231  1.00  0.00      BSYN  
ATOM    771   CA GLU    88     -28.746 -83.874 -17.177  1.00  0.00      BSYN  
ATOM    772   CB GLU    88     -29.618 -84.222 -18.401  1.00  0.00      BSYN  
ATOM    773   CG GLU    88     -29.737 -83.168 -19.502  1.00  0.00      BSYN  
ATOM    774   CD GLU    88     -30.539 -81.998 -18.989  1.00  0.00      BSYN  
ATOM    775  OE1 GLU    88     -31.761 -82.022 -19.063  1.00  0.00      BSYN  
ATOM    776  OE2 GLU    88     -30.047 -81.050 -18.378  1.00  0.00      BSYN  
ATOM    777    C GLU    88     -29.023 -84.780 -16.094  1.00  0.00      BSYN  
ATOM    778    O GLU    88     -28.646 -85.947 -16.180  1.00  0.00      BSYN  
ATOM    779    N PHE    89     -29.583 -84.312 -14.967  1.00  0.00      BSYN  
ATOM    780    H PHE    89     -29.947 -83.403 -14.922  1.00  0.00      BSYN  
ATOM    781   CA PHE    89     -29.984 -85.121 -13.901  1.00  0.00      BSYN  
ATOM    782   CB PHE    89     -28.885 -84.852 -12.839  1.00  0.00      BSYN  
ATOM    783   CG PHE    89     -28.746 -85.878 -11.728  1.00  0.00      BSYN  
ATOM    784  CD1 PHE    89     -29.559 -85.761 -10.552  1.00  0.00      BSYN  
ATOM    785  CD2 PHE    89     -27.921 -86.969 -11.849  1.00  0.00      BSYN  
ATOM    786  CE1 PHE    89     -29.727 -86.779  -9.688  1.00  0.00      BSYN  
ATOM    787  CE2 PHE    89     -28.079 -87.915 -10.856  1.00  0.00      BSYN  
ATOM    788   CZ PHE    89     -28.862 -87.863  -9.755  1.00  0.00      BSYN  
ATOM    789    C PHE    89     -31.422 -84.650 -13.652  1.00  0.00      BSYN  
ATOM    790    O PHE    89     -31.889 -83.596 -13.993  1.00  0.00      BSYN  
ATOM    791    N PRO    90     -32.270 -85.553 -13.054  1.00  0.00      BSYN  
ATOM    792   CD PRO    90     -31.916 -86.900 -12.730  1.00  0.00      BSYN  
ATOM    793   CA PRO    90     -33.665 -85.355 -12.625  1.00  0.00      BSYN  
ATOM    794   CB PRO    90     -34.099 -86.736 -12.349  1.00  0.00      BSYN  
ATOM    795   CG PRO    90     -32.894 -87.446 -11.736  1.00  0.00      BSYN  
ATOM    796    C PRO    90     -33.988 -84.314 -11.589  1.00  0.00      BSYN  
ATOM    797    O PRO    90     -35.044 -83.691 -11.677  1.00  0.00      BSYN  
ATOM    798    N THR    91     -33.108 -84.260 -10.605  1.00  0.00      BSYN  
ATOM    799    H THR    91     -32.293 -84.793 -10.494  1.00  0.00      BSYN  
ATOM    800   CA THR    91     -33.268 -83.170  -9.581  1.00  0.00      BSYN  
ATOM    801   CB THR    91     -32.443 -83.551  -8.349  1.00  0.00      BSYN  
ATOM    802  OG1 THR    91     -31.284 -84.146  -8.921  1.00  0.00      BSYN  
ATOM    803  HG1 THR    91     -30.683 -83.409  -9.055  1.00  0.00      BSYN  
ATOM    804  CG2 THR    91     -33.202 -84.426  -7.357  1.00  0.00      BSYN  
ATOM    805    C THR    91     -32.840 -81.726 -10.010  1.00  0.00      BSYN  
ATOM    806    O THR    91     -31.604 -81.538 -10.218  1.00  0.00      BSYN  
ATOM    807    N ASP    92     -33.724 -80.726 -10.194  1.00  0.00      BSYN  
ATOM    808    H ASP    92     -34.590 -81.014  -9.837  1.00  0.00      BSYN  
ATOM    809   CA ASP    92     -33.393 -79.375 -10.637  1.00  0.00      BSYN  
ATOM    810   CB ASP    92     -34.066 -79.094 -12.142  1.00  0.00      BSYN  
ATOM    811   CG ASP    92     -33.489 -77.917 -12.826  1.00  0.00      BSYN  
ATOM    812  OD1 ASP    92     -34.009 -76.920 -12.537  1.00  0.00      BSYN  
ATOM    813  OD2 ASP    92     -32.591 -78.000 -13.683  1.00  0.00      BSYN  
ATOM    814    C ASP    92     -33.657 -78.300  -9.462  1.00  0.00      BSYN  
ATOM    815    O ASP    92     -34.651 -78.371  -8.681  1.00  0.00      BSYN  
ATOM    816    N LEU    93     -32.587 -77.496  -9.412  1.00  0.00      BSYN  
ATOM    817    H LEU    93     -31.730 -77.740  -9.821  1.00  0.00      BSYN  
ATOM    818   CA LEU    93     -32.504 -76.310  -8.554  1.00  0.00      BSYN  
ATOM    819   CB LEU    93     -31.643 -76.559  -7.298  1.00  0.00      BSYN  
ATOM    820   CG LEU    93     -32.387 -76.898  -6.049  1.00  0.00      BSYN  
ATOM    821  CD1 LEU    93     -33.438 -75.907  -5.944  1.00  0.00      BSYN  
ATOM    822  CD2 LEU    93     -32.865 -78.387  -5.824  1.00  0.00      BSYN  
ATOM    823    C LEU    93     -31.744 -75.327  -9.478  1.00  0.00      BSYN  
ATOM    824    O LEU    93     -30.562 -75.509  -9.928  1.00  0.00      BSYN  
ATOM    825    N LYS    94     -32.531 -74.375  -9.929  1.00  0.00      BSYN  
ATOM    826    H LYS    94     -33.469 -74.659  -9.905  1.00  0.00      BSYN  
ATOM    827   CA LYS    94     -32.192 -73.138 -10.511  1.00  0.00      BSYN  
ATOM    828   CB LYS    94     -33.406 -72.387 -10.977  1.00  0.00      BSYN  
ATOM    829   CG LYS    94     -33.816 -72.688 -12.475  1.00  0.00      BSYN  
ATOM    830   CD LYS    94     -32.554 -72.597 -13.303  1.00  0.00      BSYN  
ATOM    831   CE LYS    94     -33.083 -72.645 -14.621  1.00  0.00      BSYN  
ATOM    832   NZ LYS    94     -32.260 -71.847 -15.509  1.00  0.00      BSYN  
ATOM    833  HZ1 LYS    94     -32.380 -70.850 -15.240  1.00  0.00      BSYN  
ATOM    834  HZ2 LYS    94     -31.275 -72.016 -15.222  1.00  0.00      BSYN  
ATOM    835  HZ3 LYS    94     -32.411 -71.957 -16.532  1.00  0.00      BSYN  
ATOM    836    C LYS    94     -31.519 -72.400  -9.301  1.00  0.00      BSYN  
ATOM    837    O LYS    94     -32.152 -72.268  -8.209  1.00  0.00      BSYN  
ATOM    838    N PRO    95     -30.274 -71.905  -9.448  1.00  0.00      BSYN  
ATOM    839   CD PRO    95     -29.328 -72.286 -10.445  1.00  0.00      BSYN  
ATOM    840   CA PRO    95     -29.488 -71.249  -8.311  1.00  0.00      BSYN  
ATOM    841   CB PRO    95     -28.069 -71.139  -8.849  1.00  0.00      BSYN  
ATOM    842   CG PRO    95     -28.155 -71.206 -10.405  1.00  0.00      BSYN  
ATOM    843    C PRO    95     -29.978 -69.891  -7.948  1.00  0.00      BSYN  
ATOM    844    O PRO    95     -30.116 -68.976  -8.760  1.00  0.00      BSYN  
ATOM    845    N GLU    96     -30.247 -69.711  -6.651  1.00  0.00      BSYN  
ATOM    846    H GLU    96     -29.784 -70.325  -6.044  1.00  0.00      BSYN  
ATOM    847   CA GLU    96     -30.947 -68.595  -6.198  1.00  0.00      BSYN  
ATOM    848   CB GLU    96     -32.360 -69.103  -5.673  1.00  0.00      BSYN  
ATOM    849   CG GLU    96     -33.553 -69.695  -6.306  1.00  0.00      BSYN  
ATOM    850   CD GLU    96     -34.612 -70.113  -5.309  1.00  0.00      BSYN  
ATOM    851  OE1 GLU    96     -35.730 -69.644  -5.480  1.00  0.00      BSYN  
ATOM    852  OE2 GLU    96     -34.224 -70.851  -4.334  1.00  0.00      BSYN  
ATOM    853    C GLU    96     -30.086 -67.896  -5.072  1.00  0.00      BSYN  
ATOM    854    O GLU    96     -30.628 -67.259  -4.196  1.00  0.00      BSYN  
ATOM    855    N GLU    97     -28.689 -67.701  -5.393  1.00  0.00      BSYN  
ATOM    856    H GLU    97     -28.429 -68.078  -6.259  1.00  0.00      BSYN  
ATOM    857   CA GLU    97     -27.850 -67.083  -4.350  1.00  0.00      BSYN  
ATOM    858   CB GLU    97     -26.623 -67.888  -4.124  1.00  0.00      BSYN  
ATOM    859   CG GLU    97     -26.736 -69.376  -3.931  1.00  0.00      BSYN  
ATOM    860   CD GLU    97     -25.397 -70.143  -3.801  1.00  0.00      BSYN  
ATOM    861  OE1 GLU    97     -24.707 -70.167  -2.731  1.00  0.00      BSYN  
ATOM    862  OE2 GLU    97     -24.939 -70.687  -4.769  1.00  0.00      BSYN  
ATOM    863    C GLU    97     -27.314 -65.639  -4.530  1.00  0.00      BSYN  
ATOM    864    O GLU    97     -26.323 -65.333  -5.223  1.00  0.00      BSYN  
ATOM    865    N VAL    98     -28.132 -64.740  -3.974  1.00  0.00      BSYN  
ATOM    866    H VAL    98     -28.975 -65.078  -3.605  1.00  0.00      BSYN  
ATOM    867   CA VAL    98     -27.777 -63.323  -4.035  1.00  0.00      BSYN  
ATOM    868   CB VAL    98     -29.187 -62.817  -4.000  1.00  0.00      BSYN  
ATOM    869  CG1 VAL    98     -29.235 -61.288  -3.940  1.00  0.00      BSYN  
ATOM    870  CG2 VAL    98     -30.177 -63.214  -5.075  1.00  0.00      BSYN  
ATOM    871    C VAL    98     -26.928 -62.723  -2.873  1.00  0.00      BSYN  
ATOM    872    O VAL    98     -27.162 -62.988  -1.671  1.00  0.00      BSYN  
ATOM    873    N ALA    99     -25.940 -61.909  -3.276  1.00  0.00      BSYN  
ATOM    874    H ALA    99     -25.693 -61.910  -4.224  1.00  0.00      BSYN  
ATOM    875   CA ALA    99     -25.130 -61.215  -2.251  1.00  0.00      BSYN  
ATOM    876   CB ALA    99     -23.765 -61.275  -2.707  1.00  0.00      BSYN  
ATOM    877    C ALA    99     -25.548 -59.720  -2.085  1.00  0.00      BSYN  
ATOM    878    O ALA    99     -26.804 -59.457  -2.094  1.00  0.00      BSYN  
ATOM    879    N GLN   100     -24.620 -58.752  -2.032  1.00  0.00      BSYN  
ATOM    880    H GLN   100     -23.677 -58.937  -2.224  1.00  0.00      BSYN  
ATOM    881   CA GLN   100     -25.016 -57.399  -1.769  1.00  0.00      BSYN  
ATOM    882   CB GLN   100     -24.963 -57.088  -0.222  1.00  0.00      BSYN  
ATOM    883   CG GLN   100     -23.789 -57.169   0.692  1.00  0.00      BSYN  
ATOM    884   CD GLN   100     -23.459 -55.795   1.362  1.00  0.00      BSYN  
ATOM    885  OE1 GLN   100     -23.569 -55.631   2.568  1.00  0.00      BSYN  
ATOM    886  NE2 GLN   100     -23.080 -54.886   0.459  1.00  0.00      BSYN  
ATOM    887 HE21 GLN   100     -22.933 -55.136  -0.477  1.00  0.00      BSYN  
ATOM    888 HE22 GLN   100     -22.990 -53.955   0.752  1.00  0.00      BSYN  
ATOM    889    C GLN   100     -24.298 -56.199  -2.383  1.00  0.00      BSYN  
ATOM    890    O GLN   100     -23.084 -55.985  -2.188  1.00  0.00      BSYN  
ATOM    891    N GLU   101     -25.048 -55.435  -3.142  1.00  0.00      BSYN  
ATOM    892    H GLU   101     -25.989 -55.706  -3.170  1.00  0.00      BSYN  
ATOM    893   CA GLU   101     -24.684 -54.153  -3.689  1.00  0.00      BSYN  
ATOM    894   CB GLU   101     -25.853 -53.464  -4.346  1.00  0.00      BSYN  
ATOM    895   CG GLU   101     -25.554 -52.373  -5.324  1.00  0.00      BSYN  
ATOM    896   CD GLU   101     -26.636 -51.643  -6.063  1.00  0.00      BSYN  
ATOM    897  OE1 GLU   101     -26.361 -50.480  -6.108  1.00  0.00      BSYN  
ATOM    898  OE2 GLU   101     -27.650 -52.229  -6.525  1.00  0.00      BSYN  
ATOM    899    C GLU   101     -24.128 -53.115  -2.728  1.00  0.00      BSYN  
ATOM    900    O GLU   101     -24.546 -52.939  -1.601  1.00  0.00      BSYN  
ATOM    901    N ALA   102     -23.275 -52.131  -3.092  1.00  0.00      BSYN  
ATOM    902    H ALA   102     -23.023 -52.205  -4.037  1.00  0.00      BSYN  
ATOM    903   CA ALA   102     -22.484 -51.205  -2.291  1.00  0.00      BSYN  
ATOM    904   CB ALA   102     -21.121 -51.793  -2.204  1.00  0.00      BSYN  
ATOM    905    C ALA   102     -22.423 -49.731  -2.736  1.00  0.00      BSYN  
ATOM    906    O ALA   102     -21.925 -49.266  -3.797  1.00  0.00      BSYN  
ATOM    907    N ALA   103     -23.120 -49.057  -1.897  1.00  0.00      BSYN  
ATOM    908    H ALA   103     -23.513 -49.543  -1.142  1.00  0.00      BSYN  
ATOM    909   CA ALA   103     -23.480 -47.697  -2.219  1.00  0.00      BSYN  
ATOM    910   CB ALA   103     -24.770 -47.347  -1.427  1.00  0.00      BSYN  
ATOM    911    C ALA   103     -22.370 -46.660  -1.904  1.00  0.00      BSYN  
ATOM    912    O ALA   103     -22.588 -45.673  -1.190  1.00  0.00      BSYN  
ATOM    913    N GLU   104     -21.169 -46.914  -2.379  1.00  0.00      BSYN  
ATOM    914    H GLU   104     -20.785 -47.771  -2.659  1.00  0.00      BSYN  
ATOM    915   CA GLU   104     -20.080 -45.985  -2.266  1.00  0.00      BSYN  
ATOM    916   CB GLU   104     -18.815 -46.935  -2.220  1.00  0.00      BSYN  
ATOM    917   CG GLU   104     -18.631 -47.819  -1.045  1.00  0.00      BSYN  
ATOM    918   CD GLU   104     -17.256 -48.636  -1.075  1.00  0.00      BSYN  
ATOM    919  OE1 GLU   104     -17.230 -49.756  -0.662  1.00  0.00      BSYN  
ATOM    920  OE2 GLU   104     -16.249 -47.976  -1.487  1.00  0.00      BSYN  
ATOM    921    C GLU   104     -19.927 -45.032  -3.404  1.00  0.00      BSYN  
ATOM    922    O GLU   104     -19.319 -44.030  -3.370  1.00  0.00      BSYN  
ATOM    923    N GLU   105     -20.382 -45.485  -4.588  1.00  0.00      BSYN  
ATOM    924    H GLU   105     -20.788 -46.377  -4.589  1.00  0.00      BSYN  
ATOM    925   CA GLU   105     -20.349 -44.521  -5.714  1.00  0.00      BSYN  
ATOM    926   CB GLU   105     -19.380 -44.939  -6.640  1.00  0.00      BSYN  
ATOM    927   CG GLU   105     -19.522 -46.283  -7.397  1.00  0.00      BSYN  
ATOM    928   CD GLU   105     -18.220 -46.627  -7.959  1.00  0.00      BSYN  
ATOM    929  OE1 GLU   105     -18.058 -46.959  -9.132  1.00  0.00      BSYN  
ATOM    930  OE2 GLU   105     -17.213 -46.709  -7.232  1.00  0.00      BSYN  
ATOM    931    C GLU   105     -21.741 -44.463  -6.290  1.00  0.00      BSYN  
ATOM    932    O GLU   105     -22.537 -45.372  -6.138  1.00  0.00      BSYN  
ATOM    933    N PRO   106     -22.189 -43.335  -7.001  1.00  0.00      BSYN  
ATOM    934   CD PRO   106     -21.845 -41.961  -6.645  1.00  0.00      BSYN  
ATOM    935   CA PRO   106     -23.304 -43.356  -7.954  1.00  0.00      BSYN  
ATOM    936   CB PRO   106     -23.330 -41.851  -8.421  1.00  0.00      BSYN  
ATOM    937   CG PRO   106     -22.932 -41.074  -7.237  1.00  0.00      BSYN  
ATOM    938    C PRO   106     -23.038 -44.347  -9.141  1.00  0.00      BSYN  
ATOM    939    O PRO   106     -22.046 -44.999  -9.288  1.00  0.00      BSYN  
ATOM    940    N LEU   107     -24.132 -44.706  -9.733  1.00  0.00      BSYN  
ATOM    941    H LEU   107     -24.760 -43.959  -9.829  1.00  0.00      BSYN  
ATOM    942   CA LEU   107     -24.310 -45.915 -10.439  1.00  0.00      BSYN  
ATOM    943   CB LEU   107     -25.704 -46.675 -10.186  1.00  0.00      BSYN  
ATOM    944   CG LEU   107     -25.967 -46.734  -8.665  1.00  0.00      BSYN  
ATOM    945  CD1 LEU   107     -27.459 -47.165  -8.651  1.00  0.00      BSYN  
ATOM    946  CD2 LEU   107     -25.102 -47.645  -7.942  1.00  0.00      BSYN  
ATOM    947    C LEU   107     -23.930 -45.851 -11.934  1.00  0.00      BSYN  
ATOM    948    O LEU   107     -23.033 -46.473 -12.464  1.00  0.00      BSYN  
ATOM    949    N ILE   108     -24.784 -45.049 -12.662  1.00  0.00      BSYN  
ATOM    950    H ILE   108     -25.554 -44.712 -12.159  1.00  0.00      BSYN  
ATOM    951   CA ILE   108     -24.526 -44.593 -14.047  1.00  0.00      BSYN  
ATOM    952   CB ILE   108     -25.735 -43.965 -14.552  1.00  0.00      BSYN  
ATOM    953  CG2 ILE   108     -25.635 -43.417 -15.843  1.00  0.00      BSYN  
ATOM    954  CG1 ILE   108     -26.812 -45.058 -14.647  1.00  0.00      BSYN  
ATOM    955   CD ILE   108     -28.285 -44.804 -14.642  1.00  0.00      BSYN  
ATOM    956    C ILE   108     -23.390 -43.549 -13.912  1.00  0.00      BSYN  
ATOM    957    O ILE   108     -23.475 -42.595 -13.139  1.00  0.00      BSYN  
ATOM    958    N GLU   109     -22.343 -43.642 -14.798  1.00  0.00      BSYN  
ATOM    959    H GLU   109     -22.273 -44.378 -15.443  1.00  0.00      BSYN  
ATOM    960   CA GLU   109     -21.090 -42.859 -14.513  1.00  0.00      BSYN  
ATOM    961   CB GLU   109     -20.020 -44.015 -14.130  1.00  0.00      BSYN  
ATOM    962   CG GLU   109     -19.936 -44.385 -12.690  1.00  0.00      BSYN  
ATOM    963   CD GLU   109     -19.090 -45.562 -12.283  1.00  0.00      BSYN  
ATOM    964  OE1 GLU   109     -17.876 -45.412 -12.382  1.00  0.00      BSYN  
ATOM    965  OE2 GLU   109     -19.622 -46.601 -11.896  1.00  0.00      BSYN  
ATOM    966    C GLU   109     -20.758 -42.071 -15.766  1.00  0.00      BSYN  
ATOM    967    O GLU   109     -20.875 -42.685 -16.812  1.00  0.00      BSYN  
ATOM    968    N PRO   110     -20.240 -40.824 -15.635  1.00  0.00      BSYN  
ATOM    969   CD PRO   110     -19.619 -40.293 -14.353  1.00  0.00      BSYN  
ATOM    970   CA PRO   110     -20.437 -39.755 -16.738  1.00  0.00      BSYN  
ATOM    971   CB PRO   110     -19.971 -38.461 -15.967  1.00  0.00      BSYN  
ATOM    972   CG PRO   110     -18.971 -39.057 -15.020  1.00  0.00      BSYN  
ATOM    973    C PRO   110     -19.580 -39.913 -18.043  1.00  0.00      BSYN  
ATOM    974    O PRO   110     -19.940 -39.620 -19.222  1.00  0.00      BSYN  
ATOM    975    N LEU   111     -18.264 -40.234 -17.806  1.00  0.00      BSYN  
ATOM    976    H LEU   111     -18.023 -40.681 -16.968  1.00  0.00      BSYN  
ATOM    977   CA LEU   111     -17.259 -40.140 -18.810  1.00  0.00      BSYN  
ATOM    978   CB LEU   111     -16.375 -38.899 -18.841  1.00  0.00      BSYN  
ATOM    979   CG LEU   111     -15.504 -38.667 -20.119  1.00  0.00      BSYN  
ATOM    980  CD1 LEU   111     -16.405 -38.683 -21.426  1.00  0.00      BSYN  
ATOM    981  CD2 LEU   111     -14.732 -37.377 -19.954  1.00  0.00      BSYN  
ATOM    982    C LEU   111     -16.269 -41.184 -18.491  1.00  0.00      BSYN  
ATOM    983    O LEU   111     -15.482 -41.077 -17.516  1.00  0.00      BSYN  
ATOM    984    N MET   112     -16.480 -42.393 -19.122  1.00  0.00      BSYN  
ATOM    985    H MET   112     -17.284 -42.589 -19.646  1.00  0.00      BSYN  
ATOM    986   CA MET   112     -15.404 -43.432 -19.341  1.00  0.00      BSYN  
ATOM    987   CB MET   112     -16.117 -44.697 -19.792  1.00  0.00      BSYN  
ATOM    988   CG MET   112     -16.779 -45.438 -18.639  1.00  0.00      BSYN  
ATOM    989   SD MET   112     -15.768 -46.102 -17.244  1.00  0.00      BSYN  
ATOM    990   CE MET   112     -16.648 -45.621 -15.788  1.00  0.00      BSYN  
ATOM    991    C MET   112     -14.270 -43.156 -20.255  1.00  0.00      BSYN  
ATOM    992    O MET   112     -14.449 -42.137 -20.990  1.00  0.00      BSYN  
ATOM    993    N GLU   113     -13.181 -43.840 -20.290  1.00  0.00      BSYN  
ATOM    994    H GLU   113     -12.952 -44.619 -19.741  1.00  0.00      BSYN  
ATOM    995   CA GLU   113     -12.184 -43.573 -21.277  1.00  0.00      BSYN  
ATOM    996   CB GLU   113     -10.692 -43.577 -20.724  1.00  0.00      BSYN  
ATOM    997   CG GLU   113     -10.123 -42.121 -20.643  1.00  0.00      BSYN  
ATOM    998   CD GLU   113     -10.277 -41.327 -21.937  1.00  0.00      BSYN  
ATOM    999  OE1 GLU   113     -11.180 -40.543 -22.027  1.00  0.00      BSYN  
ATOM   1000  OE2 GLU   113      -9.658 -41.539 -22.953  1.00  0.00      BSYN  
ATOM   1001    C GLU   113     -12.319 -44.542 -22.466  1.00  0.00      BSYN  
ATOM   1002    O GLU   113     -12.001 -45.756 -22.402  1.00  0.00      BSYN  
ATOM   1003    N PRO   114     -12.664 -43.959 -23.547  1.00  0.00      BSYN  
ATOM   1004   CD PRO   114     -13.012 -42.517 -23.770  1.00  0.00      BSYN  
ATOM   1005   CA PRO   114     -12.747 -44.769 -24.790  1.00  0.00      BSYN  
ATOM   1006   CB PRO   114     -13.826 -43.946 -25.566  1.00  0.00      BSYN  
ATOM   1007   CG PRO   114     -14.080 -42.665 -24.755  1.00  0.00      BSYN  
ATOM   1008    C PRO   114     -11.578 -45.067 -25.619  1.00  0.00      BSYN  
ATOM   1009    O PRO   114     -11.727 -45.858 -26.570  1.00  0.00      BSYN  
ATOM   1010    N GLU   115     -10.564 -44.239 -25.386  1.00  0.00      BSYN  
ATOM   1011    H GLU   115     -10.543 -43.606 -24.638  1.00  0.00      BSYN  
ATOM   1012   CA GLU   115      -9.291 -44.373 -26.091  1.00  0.00      BSYN  
ATOM   1013   CB GLU   115      -8.735 -43.097 -26.839  1.00  0.00      BSYN  
ATOM   1014   CG GLU   115      -9.762 -42.354 -27.657  1.00  0.00      BSYN  
ATOM   1015   CD GLU   115     -10.483 -43.133 -28.664  1.00  0.00      BSYN  
ATOM   1016  OE1 GLU   115      -9.792 -43.488 -29.697  1.00  0.00      BSYN  
ATOM   1017  OE2 GLU   115     -11.690 -43.303 -28.578  1.00  0.00      BSYN  
ATOM   1018    C GLU   115      -8.136 -44.806 -25.137  1.00  0.00      BSYN  
ATOM   1019    O GLU   115      -7.532 -45.844 -25.513  1.00  0.00      BSYN  
ATOM   1020    N GLY   116      -7.900 -44.216 -24.010  1.00  0.00      BSYN  
ATOM   1021    H GLY   116      -8.602 -43.581 -23.755  1.00  0.00      BSYN  
ATOM   1022   CA GLY   116      -6.687 -44.545 -23.316  1.00  0.00      BSYN  
ATOM   1023    C GLY   116      -6.523 -43.710 -22.002  1.00  0.00      BSYN  
ATOM   1024    O GLY   116      -7.106 -42.629 -21.968  1.00  0.00      BSYN  
ATOM   1025    N GLU   117      -5.930 -44.247 -20.878  1.00  0.00      BSYN  
ATOM   1026    H GLU   117      -5.455 -45.103 -20.933  1.00  0.00      BSYN  
ATOM   1027   CA GLU   117      -6.009 -43.538 -19.671  1.00  0.00      BSYN  
ATOM   1028   CB GLU   117      -5.735 -44.471 -18.458  1.00  0.00      BSYN  
ATOM   1029   CG GLU   117      -6.868 -45.460 -17.994  1.00  0.00      BSYN  
ATOM   1030   CD GLU   117      -6.676 -46.312 -16.781  1.00  0.00      BSYN  
ATOM   1031  OE1 GLU   117      -6.952 -47.503 -16.769  1.00  0.00      BSYN  
ATOM   1032  OE2 GLU   117      -6.329 -45.678 -15.749  1.00  0.00      BSYN  
ATOM   1033    C GLU   117      -5.279 -42.134 -19.557  1.00  0.00      BSYN  
ATOM   1034    O GLU   117      -5.558 -41.282 -18.617  1.00  0.00      BSYN  
ATOM   1035    N SER   118      -4.233 -42.157 -20.334  1.00  0.00      BSYN  
ATOM   1036    H SER   118      -3.811 -42.972 -20.678  1.00  0.00      BSYN  
ATOM   1037   CA SER   118      -3.399 -40.966 -20.487  1.00  0.00      BSYN  
ATOM   1038   CB SER   118      -2.236 -41.196 -21.263  1.00  0.00      BSYN  
ATOM   1039   OG SER   118      -2.714 -41.971 -22.413  1.00  0.00      BSYN  
ATOM   1040   HG SER   118      -2.140 -42.098 -23.172  1.00  0.00      BSYN  
ATOM   1041    C SER   118      -4.245 -39.871 -21.231  1.00  0.00      BSYN  
ATOM   1042    O SER   118      -4.089 -38.712 -21.082  1.00  0.00      BSYN  
ATOM   1043    N TYR   119      -5.119 -40.366 -22.109  1.00  0.00      BSYN  
ATOM   1044    H TYR   119      -5.489 -41.268 -22.016  1.00  0.00      BSYN  
ATOM   1045   CA TYR   119      -5.702 -39.453 -23.068  1.00  0.00      BSYN  
ATOM   1046   CB TYR   119      -6.030 -40.135 -24.352  1.00  0.00      BSYN  
ATOM   1047   CG TYR   119      -6.513 -39.159 -25.501  1.00  0.00      BSYN  
ATOM   1048  CD1 TYR   119      -5.654 -38.689 -26.483  1.00  0.00      BSYN  
ATOM   1049  CE1 TYR   119      -6.050 -38.008 -27.573  1.00  0.00      BSYN  
ATOM   1050  CD2 TYR   119      -7.908 -38.992 -25.681  1.00  0.00      BSYN  
ATOM   1051  CE2 TYR   119      -8.379 -38.395 -26.835  1.00  0.00      BSYN  
ATOM   1052   CZ TYR   119      -7.479 -37.804 -27.752  1.00  0.00      BSYN  
ATOM   1053   OH TYR   119      -7.937 -37.125 -28.871  1.00  0.00      BSYN  
ATOM   1054   HH TYR   119      -7.212 -36.575 -29.177  1.00  0.00      BSYN  
ATOM   1055    C TYR   119      -6.723 -38.361 -22.678  1.00  0.00      BSYN  
ATOM   1056    O TYR   119      -7.878 -38.426 -22.326  1.00  0.00      BSYN  
ATOM   1057    N GLU   120      -6.148 -37.207 -22.917  1.00  0.00      BSYN  
ATOM   1058    H GLU   120      -5.245 -37.223 -23.298  1.00  0.00      BSYN  
ATOM   1059   CA GLU   120      -6.946 -36.001 -22.621  1.00  0.00      BSYN  
ATOM   1060   CB GLU   120      -6.096 -34.824 -22.055  1.00  0.00      BSYN  
ATOM   1061   CG GLU   120      -5.553 -35.046 -20.677  1.00  0.00      BSYN  
ATOM   1062   CD GLU   120      -4.532 -34.022 -20.262  1.00  0.00      BSYN  
ATOM   1063  OE1 GLU   120      -3.413 -34.013 -20.798  1.00  0.00      BSYN  
ATOM   1064  OE2 GLU   120      -4.843 -33.175 -19.410  1.00  0.00      BSYN  
ATOM   1065    C GLU   120      -7.777 -35.622 -23.839  1.00  0.00      BSYN  
ATOM   1066    O GLU   120      -7.395 -34.792 -24.669  1.00  0.00      BSYN  
ATOM   1067    N ASP   121      -8.911 -36.223 -23.933  1.00  0.00      BSYN  
ATOM   1068    H ASP   121      -9.157 -36.690 -23.107  1.00  0.00      BSYN  
ATOM   1069   CA ASP   121      -9.922 -35.852 -25.013  1.00  0.00      BSYN  
ATOM   1070   CB ASP   121     -11.228 -36.749 -24.935  1.00  0.00      BSYN  
ATOM   1071   CG ASP   121     -12.153 -36.602 -23.717  1.00  0.00      BSYN  
ATOM   1072  OD1 ASP   121     -13.300 -36.637 -23.841  1.00  0.00      BSYN  
ATOM   1073  OD2 ASP   121     -11.644 -36.732 -22.597  1.00  0.00      BSYN  
ATOM   1074    C ASP   121     -10.385 -34.353 -25.001  1.00  0.00      BSYN  
ATOM   1075    O ASP   121     -10.221 -33.715 -23.922  1.00  0.00      BSYN  
ATOM   1076    N PRO   122     -11.010 -33.821 -26.066  1.00  0.00      BSYN  
ATOM   1077   CD PRO   122     -10.715 -34.238 -27.504  1.00  0.00      BSYN  
ATOM   1078   CA PRO   122     -11.620 -32.448 -26.052  1.00  0.00      BSYN  
ATOM   1079   CB PRO   122     -12.076 -32.216 -27.482  1.00  0.00      BSYN  
ATOM   1080   CG PRO   122     -11.119 -33.050 -28.292  1.00  0.00      BSYN  
ATOM   1081    C PRO   122     -12.793 -32.382 -25.078  1.00  0.00      BSYN  
ATOM   1082    O PRO   122     -13.603 -33.329 -25.108  1.00  0.00      BSYN  
ATOM   1083    N PRO   123     -12.981 -31.331 -24.249  1.00  0.00      BSYN  
ATOM   1084   CD PRO   123     -11.869 -30.605 -23.621  1.00  0.00      BSYN  
ATOM   1085   CA PRO   123     -14.210 -31.242 -23.422  1.00  0.00      BSYN  
ATOM   1086   CB PRO   123     -13.697 -30.583 -22.164  1.00  0.00      BSYN  
ATOM   1087   CG PRO   123     -12.174 -30.829 -22.208  1.00  0.00      BSYN  
ATOM   1088    C PRO   123     -15.442 -30.516 -23.935  1.00  0.00      BSYN  
ATOM   1089    O PRO   123     -16.287 -29.882 -23.238  1.00  0.00      BSYN  
ATOM   1090    N GLN   124     -15.798 -30.949 -25.160  1.00  0.00      BSYN  
ATOM   1091    H GLN   124     -15.288 -31.707 -25.514  1.00  0.00      BSYN  
ATOM   1092   CA GLN   124     -16.877 -30.249 -25.937  1.00  0.00      BSYN  
ATOM   1093   CB GLN   124     -16.726 -30.526 -27.359  1.00  0.00      BSYN  
ATOM   1094   CG GLN   124     -16.718 -31.998 -27.882  1.00  0.00      BSYN  
ATOM   1095   CD GLN   124     -17.639 -31.981 -29.131  1.00  0.00      BSYN  
ATOM   1096  OE1 GLN   124     -17.099 -31.543 -30.117  1.00  0.00      BSYN  
ATOM   1097  NE2 GLN   124     -18.834 -32.523 -29.239  1.00  0.00      BSYN  
ATOM   1098 HE21 GLN   124     -19.236 -33.023 -28.498  1.00  0.00      BSYN  
ATOM   1099 HE22 GLN   124     -19.151 -32.404 -30.159  1.00  0.00      BSYN  
ATOM   1100    C GLN   124     -18.323 -30.670 -25.543  1.00  0.00      BSYN  
ATOM   1101    O GLN   124     -18.628 -31.720 -25.076  1.00  0.00      BSYN  
ATOM   1102    N GLU   125     -19.189 -29.691 -25.787  1.00  0.00      BSYN  
ATOM   1103    H GLU   125     -18.848 -29.275 -26.606  1.00  0.00      BSYN  
ATOM   1104   CA GLU   125     -20.224 -29.282 -24.956  1.00  0.00      BSYN  
ATOM   1105   CB GLU   125     -20.418 -27.816 -25.102  1.00  0.00      BSYN  
ATOM   1106   CG GLU   125     -19.482 -26.858 -24.526  1.00  0.00      BSYN  
ATOM   1107   CD GLU   125     -19.486 -25.320 -24.837  1.00  0.00      BSYN  
ATOM   1108  OE1 GLU   125     -20.271 -24.579 -24.125  1.00  0.00      BSYN  
ATOM   1109  OE2 GLU   125     -18.705 -24.957 -25.675  1.00  0.00      BSYN  
ATOM   1110    C GLU   125     -21.513 -30.114 -25.150  1.00  0.00      BSYN  
ATOM   1111    O GLU   125     -21.827 -30.846 -26.080  1.00  0.00      BSYN  
ATOM   1112    N GLU   126     -22.278 -29.942 -24.049  1.00  0.00      BSYN  
ATOM   1113    H GLU   126     -21.893 -29.478 -23.276  1.00  0.00      BSYN  
ATOM   1114   CA GLU   126     -23.502 -30.649 -23.806  1.00  0.00      BSYN  
ATOM   1115   CB GLU   126     -23.169 -31.727 -22.636  1.00  0.00      BSYN  
ATOM   1116   CG GLU   126     -22.352 -32.934 -23.263  1.00  0.00      BSYN  
ATOM   1117   CD GLU   126     -21.769 -33.937 -22.303  1.00  0.00      BSYN  
ATOM   1118  OE1 GLU   126     -20.674 -33.776 -21.755  1.00  0.00      BSYN  
ATOM   1119  OE2 GLU   126     -22.544 -34.965 -22.175  1.00  0.00      BSYN  
ATOM   1120    C GLU   126     -24.743 -29.751 -23.417  1.00  0.00      BSYN  
ATOM   1121    O GLU   126     -24.666 -28.973 -22.456  1.00  0.00      BSYN  
ATOM   1122    N TYR   127     -25.798 -29.687 -24.185  1.00  0.00      BSYN  
ATOM   1123    H TYR   127     -25.707 -30.119 -25.060  1.00  0.00      BSYN  
ATOM   1124   CA TYR   127     -27.043 -29.039 -23.798  1.00  0.00      BSYN  
ATOM   1125   CB TYR   127     -27.622 -28.583 -25.158  1.00  0.00      BSYN  
ATOM   1126   CG TYR   127     -28.932 -27.741 -25.045  1.00  0.00      BSYN  
ATOM   1127  CD1 TYR   127     -30.065 -27.998 -25.906  1.00  0.00      BSYN  
ATOM   1128  CE1 TYR   127     -31.078 -27.083 -25.742  1.00  0.00      BSYN  
ATOM   1129  CD2 TYR   127     -28.985 -26.645 -24.130  1.00  0.00      BSYN  
ATOM   1130  CE2 TYR   127     -30.038 -25.857 -23.965  1.00  0.00      BSYN  
ATOM   1131   CZ TYR   127     -31.080 -26.065 -24.759  1.00  0.00      BSYN  
ATOM   1132   OH TYR   127     -32.265 -25.288 -24.438  1.00  0.00      BSYN  
ATOM   1133   HH TYR   127     -32.941 -25.436 -25.103  1.00  0.00      BSYN  
ATOM   1134    C TYR   127     -27.913 -30.117 -23.200  1.00  0.00      BSYN  
ATOM   1135    O TYR   127     -28.813 -29.805 -22.344  1.00  0.00      BSYN  
ATOM   1136    N GLN   128     -27.582 -31.460 -23.314  1.00  0.00      BSYN  
ATOM   1137    H GLN   128     -26.652 -31.673 -23.539  1.00  0.00      BSYN  
ATOM   1138   CA GLN   128     -28.597 -32.478 -23.160  1.00  0.00      BSYN  
ATOM   1139   CB GLN   128     -28.409 -33.543 -24.130  1.00  0.00      BSYN  
ATOM   1140   CG GLN   128     -28.578 -33.288 -25.600  1.00  0.00      BSYN  
ATOM   1141   CD GLN   128     -27.583 -32.463 -26.403  1.00  0.00      BSYN  
ATOM   1142  OE1 GLN   128     -26.506 -31.899 -25.959  1.00  0.00      BSYN  
ATOM   1143  NE2 GLN   128     -27.862 -32.436 -27.683  1.00  0.00      BSYN  
ATOM   1144 HE21 GLN   128     -27.071 -32.246 -28.228  1.00  0.00      BSYN  
ATOM   1145 HE22 GLN   128     -28.737 -32.695 -28.041  1.00  0.00      BSYN  
ATOM   1146    C GLN   128     -28.473 -33.057 -21.753  1.00  0.00      BSYN  
ATOM   1147    O GLN   128     -27.685 -33.946 -21.383  1.00  0.00      BSYN  
ATOM   1148    N GLU   129     -29.342 -32.366 -20.911  1.00  0.00      BSYN  
ATOM   1149    H GLU   129     -29.608 -31.427 -21.004  1.00  0.00      BSYN  
ATOM   1150   CA GLU   129     -29.732 -32.984 -19.570  1.00  0.00      BSYN  
ATOM   1151   CB GLU   129     -29.694 -31.962 -18.389  1.00  0.00      BSYN  
ATOM   1152   CG GLU   129     -28.465 -31.114 -17.989  1.00  0.00      BSYN  
ATOM   1153   CD GLU   129     -27.996 -29.952 -18.929  1.00  0.00      BSYN  
ATOM   1154  OE1 GLU   129     -28.538 -28.829 -18.777  1.00  0.00      BSYN  
ATOM   1155  OE2 GLU   129     -27.098 -30.024 -19.727  1.00  0.00      BSYN  
ATOM   1156    C GLU   129     -31.092 -33.243 -19.748  1.00  0.00      BSYN  
ATOM   1157    O GLU   129     -31.843 -32.461 -20.304  1.00  0.00      BSYN  
ATOM   1158    N TYR   130     -31.540 -34.300 -19.032  1.00  0.00      BSYN  
ATOM   1159    H TYR   130     -30.944 -34.774 -18.415  1.00  0.00      BSYN  
ATOM   1160   CA TYR   130     -32.942 -34.792 -19.222  1.00  0.00      BSYN  
ATOM   1161   CB TYR   130     -33.086 -36.363 -19.369  1.00  0.00      BSYN  
ATOM   1162   CG TYR   130     -32.317 -37.264 -20.347  1.00  0.00      BSYN  
ATOM   1163  CD1 TYR   130     -30.940 -37.460 -20.244  1.00  0.00      BSYN  
ATOM   1164  CE1 TYR   130     -30.185 -38.353 -20.988  1.00  0.00      BSYN  
ATOM   1165  CD2 TYR   130     -32.952 -37.883 -21.424  1.00  0.00      BSYN  
ATOM   1166  CE2 TYR   130     -32.257 -38.775 -22.172  1.00  0.00      BSYN  
ATOM   1167   CZ TYR   130     -30.911 -39.025 -21.900  1.00  0.00      BSYN  
ATOM   1168   OH TYR   130     -30.306 -40.016 -22.666  1.00  0.00      BSYN  
ATOM   1169   HH TYR   130     -30.792 -40.333 -23.431  1.00  0.00      BSYN  
ATOM   1170    C TYR   130     -33.789 -34.269 -18.054  1.00  0.00      BSYN  
ATOM   1171    O TYR   130     -33.449 -34.145 -16.921  1.00  0.00      BSYN  
ATOM   1172    N GLU   131     -34.985 -33.963 -18.572  1.00  0.00      BSYN  
ATOM   1173    H GLU   131     -35.095 -33.948 -19.546  1.00  0.00      BSYN  
ATOM   1174   CA GLU   131     -36.102 -33.505 -17.727  1.00  0.00      BSYN  
ATOM   1175   CB GLU   131     -36.487 -32.143 -18.400  1.00  0.00      BSYN  
ATOM   1176   CG GLU   131     -36.397 -31.015 -17.328  1.00  0.00      BSYN  
ATOM   1177   CD GLU   131     -35.020 -30.327 -17.217  1.00  0.00      BSYN  
ATOM   1178  OE1 GLU   131     -34.482 -29.873 -18.214  1.00  0.00      BSYN  
ATOM   1179  OE2 GLU   131     -34.554 -30.191 -16.034  1.00  0.00      BSYN  
ATOM   1180    C GLU   131     -37.323 -34.523 -17.449  1.00  0.00      BSYN  
ATOM   1181    O GLU   131     -38.013 -34.879 -18.401  1.00  0.00      BSYN  
ATOM   1182    N PRO   132     -37.714 -34.649 -16.173  1.00  0.00      BSYN  
ATOM   1183   CD PRO   132     -36.994 -34.104 -15.041  1.00  0.00      BSYN  
ATOM   1184   CA PRO   132     -38.933 -35.350 -15.729  1.00  0.00      BSYN  
ATOM   1185   CB PRO   132     -38.490 -35.710 -14.251  1.00  0.00      BSYN  
ATOM   1186   CG PRO   132     -37.451 -34.839 -13.796  1.00  0.00      BSYN  
ATOM   1187    C PRO   132     -40.298 -34.593 -15.653  1.00  0.00      BSYN  
ATOM   1188    O PRO   132     -40.322 -33.379 -15.862  1.00  0.00      BSYN  
ATOM   1189    N GLU   133     -41.475 -35.092 -15.211  1.00  0.00      BSYN  
ATOM   1190    H GLU   133     -41.526 -35.988 -14.817  1.00  0.00      BSYN  
ATOM   1191   CA GLU   133     -42.740 -34.263 -15.180  1.00  0.00      BSYN  
ATOM   1192   CB GLU   133     -43.517 -34.500 -16.470  1.00  0.00      BSYN  
ATOM   1193   CG GLU   133     -43.005 -34.482 -17.911  1.00  0.00      BSYN  
ATOM   1194   CD GLU   133     -43.959 -33.668 -18.760  1.00  0.00      BSYN  
ATOM   1195  OE1 GLU   133     -44.055 -32.438 -18.699  1.00  0.00      BSYN  
ATOM   1196  OE2 GLU   133     -44.667 -34.337 -19.522  1.00  0.00      BSYN  
ATOM   1197    C GLU   133     -43.628 -34.311 -13.872  1.00  0.00      BSYN  
ATOM   1198    O GLU   133     -43.033 -34.536 -12.801  1.00  0.00      BSYN  
ATOM   1199    N ALA   134     -44.940 -34.297 -13.924  1.00  0.00      BSYN  
ATOM   1200    H ALA   134     -45.307 -33.807 -14.688  1.00  0.00      BSYN  
ATOM   1201   CA ALA   134     -45.795 -34.776 -12.810  1.00  0.00      BSYN  
ATOM   1202   CB ALA   134     -47.162 -34.323 -13.001  1.00  0.00      BSYN  
ATOM   1203    C ALA   134     -45.799 -36.322 -12.505  1.00  0.00      BSYN  
ATOM   1204  OT1 ALA   134     -45.225 -36.686 -11.445  1.00  0.00      BSYN  
ATOM   1205  OT2 ALA   134     -45.985 -37.156 -13.397  1.00  0.00      BSYN  
END
