# Supplementary material for: Data set of intrinsically disordered proteins analysed at a local protein conformation level
Source: Data Brief. 2020 Mar 5;29:105383. doi: 10.1016/j.dib.2020.105383 (PMC7078294; doi:10.1016/j.dib.2020.105383)
Supplement: Supplementary file 1 [file mmc1.zip › the data/1-DATA/PED1AAD-pdb/1AAD-227.pdb]

CRYST1    1.000    1.000    1.000  90.00  90.00  90.00 P 1           1
ATOM      1  HT1 MET     1     -16.106 -84.907   3.460  1.00  0.00      BSYN  
ATOM      2  HT2 MET     1     -15.664 -85.331   1.875  1.00  0.00      BSYN  
ATOM      3    N MET     1     -16.117 -85.666   2.749  1.00  0.00      BSYN  
ATOM      4  HT3 MET     1     -15.629 -86.475   3.184  1.00  0.00      BSYN  
ATOM      5   CA MET     1     -17.450 -86.202   2.468  1.00  0.00      BSYN  
ATOM      6   CB MET     1     -17.288 -87.111   1.215  1.00  0.00      BSYN  
ATOM      7   CG MET     1     -17.410 -86.419  -0.099  1.00  0.00      BSYN  
ATOM      8   SD MET     1     -17.192 -84.620  -0.338  1.00  0.00      BSYN  
ATOM      9   CE MET     1     -15.415 -84.529  -0.914  1.00  0.00      BSYN  
ATOM     10    C MET     1     -18.133 -86.858   3.625  1.00  0.00      BSYN  
ATOM     11    O MET     1     -19.258 -87.320   3.646  1.00  0.00      BSYN  
ATOM     12    N ASP     2     -17.461 -86.734   4.827  1.00  0.00      BSYN  
ATOM     13    H ASP     2     -16.770 -86.039   4.849  1.00  0.00      BSYN  
ATOM     14   CA ASP     2     -17.805 -87.358   6.107  1.00  0.00      BSYN  
ATOM     15   CB ASP     2     -16.411 -87.263   6.961  1.00  0.00      BSYN  
ATOM     16   CG ASP     2     -15.440 -88.460   6.783  1.00  0.00      BSYN  
ATOM     17  OD1 ASP     2     -15.420 -89.386   7.628  1.00  0.00      BSYN  
ATOM     18  OD2 ASP     2     -14.688 -88.416   5.849  1.00  0.00      BSYN  
ATOM     19    C ASP     2     -18.925 -86.554   6.770  1.00  0.00      BSYN  
ATOM     20    O ASP     2     -19.776 -87.114   7.533  1.00  0.00      BSYN  
ATOM     21    N VAL     3     -18.937 -85.282   6.481  1.00  0.00      BSYN  
ATOM     22    H VAL     3     -18.079 -84.897   6.205  1.00  0.00      BSYN  
ATOM     23   CA VAL     3     -20.169 -84.510   6.751  1.00  0.00      BSYN  
ATOM     24   CB VAL     3     -19.971 -82.945   6.830  1.00  0.00      BSYN  
ATOM     25  CG1 VAL     3     -21.238 -82.328   7.414  1.00  0.00      BSYN  
ATOM     26  CG2 VAL     3     -18.860 -82.526   7.820  1.00  0.00      BSYN  
ATOM     27    C VAL     3     -21.254 -84.829   5.782  1.00  0.00      BSYN  
ATOM     28    O VAL     3     -22.250 -85.437   6.235  1.00  0.00      BSYN  
ATOM     29    N PHE     4     -21.082 -84.440   4.546  1.00  0.00      BSYN  
ATOM     30    H PHE     4     -20.243 -84.015   4.272  1.00  0.00      BSYN  
ATOM     31   CA PHE     4     -22.108 -84.682   3.590  1.00  0.00      BSYN  
ATOM     32   CB PHE     4     -21.734 -83.982   2.269  1.00  0.00      BSYN  
ATOM     33   CG PHE     4     -22.105 -82.502   2.262  1.00  0.00      BSYN  
ATOM     34  CD1 PHE     4     -21.198 -81.584   1.917  1.00  0.00      BSYN  
ATOM     35  CD2 PHE     4     -23.320 -82.021   2.654  1.00  0.00      BSYN  
ATOM     36  CE1 PHE     4     -21.499 -80.239   2.066  1.00  0.00      BSYN  
ATOM     37  CE2 PHE     4     -23.784 -80.758   2.658  1.00  0.00      BSYN  
ATOM     38   CZ PHE     4     -22.758 -79.869   2.399  1.00  0.00      BSYN  
ATOM     39    C PHE     4     -22.697 -86.132   3.394  1.00  0.00      BSYN  
ATOM     40    O PHE     4     -22.053 -87.100   3.152  1.00  0.00      BSYN  
ATOM     41    N MET     5     -24.053 -86.200   3.242  1.00  0.00      BSYN  
ATOM     42    H MET     5     -24.467 -85.312   3.232  1.00  0.00      BSYN  
ATOM     43   CA MET     5     -24.804 -87.456   3.090  1.00  0.00      BSYN  
ATOM     44   CB MET     5     -26.196 -87.296   3.700  1.00  0.00      BSYN  
ATOM     45   CG MET     5     -26.195 -86.962   5.159  1.00  0.00      BSYN  
ATOM     46   SD MET     5     -25.926 -88.173   6.381  1.00  0.00      BSYN  
ATOM     47   CE MET     5     -27.253 -87.738   7.377  1.00  0.00      BSYN  
ATOM     48    C MET     5     -25.066 -87.647   1.613  1.00  0.00      BSYN  
ATOM     49    O MET     5     -25.433 -88.696   1.247  1.00  0.00      BSYN  
ATOM     50    N LYS     6     -24.997 -86.645   0.677  1.00  0.00      BSYN  
ATOM     51    H LYS     6     -24.840 -85.698   0.872  1.00  0.00      BSYN  
ATOM     52   CA LYS     6     -25.190 -86.950  -0.770  1.00  0.00      BSYN  
ATOM     53   CB LYS     6     -26.212 -85.975  -1.564  1.00  0.00      BSYN  
ATOM     54   CG LYS     6     -25.842 -84.579  -1.575  1.00  0.00      BSYN  
ATOM     55   CD LYS     6     -26.568 -83.896  -2.802  1.00  0.00      BSYN  
ATOM     56   CE LYS     6     -26.576 -82.413  -2.446  1.00  0.00      BSYN  
ATOM     57   NZ LYS     6     -27.631 -81.712  -3.159  1.00  0.00      BSYN  
ATOM     58  HZ1 LYS     6     -27.501 -80.727  -2.850  1.00  0.00      BSYN  
ATOM     59  HZ2 LYS     6     -27.446 -81.792  -4.179  1.00  0.00      BSYN  
ATOM     60  HZ3 LYS     6     -28.641 -81.865  -2.967  1.00  0.00      BSYN  
ATOM     61    C LYS     6     -23.912 -87.336  -1.569  1.00  0.00      BSYN  
ATOM     62    O LYS     6     -22.980 -86.622  -1.604  1.00  0.00      BSYN  
ATOM     63    N GLY     7     -23.945 -88.463  -2.160  1.00  0.00      BSYN  
ATOM     64    H GLY     7     -24.896 -88.694  -2.120  1.00  0.00      BSYN  
ATOM     65   CA GLY     7     -22.742 -88.988  -2.930  1.00  0.00      BSYN  
ATOM     66    C GLY     7     -22.878 -90.383  -3.264  1.00  0.00      BSYN  
ATOM     67    O GLY     7     -21.817 -91.004  -3.534  1.00  0.00      BSYN  
ATOM     68    N LEU     8     -24.046 -91.048  -3.215  1.00  0.00      BSYN  
ATOM     69    H LEU     8     -24.733 -90.733  -2.591  1.00  0.00      BSYN  
ATOM     70   CA LEU     8     -24.068 -92.429  -3.771  1.00  0.00      BSYN  
ATOM     71   CB LEU     8     -24.933 -93.283  -2.784  1.00  0.00      BSYN  
ATOM     72   CG LEU     8     -24.344 -94.047  -1.589  1.00  0.00      BSYN  
ATOM     73  CD1 LEU     8     -23.676 -93.141  -0.665  1.00  0.00      BSYN  
ATOM     74  CD2 LEU     8     -25.513 -94.608  -0.818  1.00  0.00      BSYN  
ATOM     75    C LEU     8     -24.640 -92.441  -5.143  1.00  0.00      BSYN  
ATOM     76    O LEU     8     -25.230 -93.439  -5.582  1.00  0.00      BSYN  
ATOM     77    N SER     9     -24.602 -91.272  -5.781  1.00  0.00      BSYN  
ATOM     78    H SER     9     -24.355 -90.454  -5.301  1.00  0.00      BSYN  
ATOM     79   CA SER     9     -25.179 -91.160  -7.063  1.00  0.00      BSYN  
ATOM     80   CB SER     9     -25.484 -89.797  -7.345  1.00  0.00      BSYN  
ATOM     81   OG SER     9     -26.622 -89.377  -6.646  1.00  0.00      BSYN  
ATOM     82   HG SER     9     -27.457 -89.849  -6.690  1.00  0.00      BSYN  
ATOM     83    C SER     9     -24.066 -91.631  -8.072  1.00  0.00      BSYN  
ATOM     84    O SER     9     -23.275 -90.766  -8.621  1.00  0.00      BSYN  
ATOM     85    N MET    10     -24.346 -92.802  -8.644  1.00  0.00      BSYN  
ATOM     86    H MET    10     -24.925 -93.392  -8.118  1.00  0.00      BSYN  
ATOM     87   CA MET    10     -23.527 -93.293  -9.687  1.00  0.00      BSYN  
ATOM     88   CB MET    10     -23.721 -94.770 -10.090  1.00  0.00      BSYN  
ATOM     89   CG MET    10     -23.453 -95.805  -8.960  1.00  0.00      BSYN  
ATOM     90   SD MET    10     -21.759 -95.878  -8.367  1.00  0.00      BSYN  
ATOM     91   CE MET    10     -20.857 -97.087  -9.381  1.00  0.00      BSYN  
ATOM     92    C MET    10     -23.672 -92.580 -11.041  1.00  0.00      BSYN  
ATOM     93    O MET    10     -24.738 -91.912 -11.083  1.00  0.00      BSYN  
ATOM     94    N ALA    11     -22.913 -92.466 -12.149  1.00  0.00      BSYN  
ATOM     95    H ALA    11     -23.281 -91.870 -12.834  1.00  0.00      BSYN  
ATOM     96   CA ALA    11     -21.555 -92.973 -12.181  1.00  0.00      BSYN  
ATOM     97   CB ALA    11     -21.143 -93.534 -13.458  1.00  0.00      BSYN  
ATOM     98    C ALA    11     -20.432 -91.976 -11.792  1.00  0.00      BSYN  
ATOM     99    O ALA    11     -19.800 -91.375 -12.594  1.00  0.00      BSYN  
ATOM    100    N LYS    12     -20.216 -91.787 -10.513  1.00  0.00      BSYN  
ATOM    101    H LYS    12     -20.862 -92.190  -9.896  1.00  0.00      BSYN  
ATOM    102   CA LYS    12     -18.991 -91.275  -9.925  1.00  0.00      BSYN  
ATOM    103   CB LYS    12     -19.221 -90.275  -8.886  1.00  0.00      BSYN  
ATOM    104   CG LYS    12     -17.978 -89.459  -8.501  1.00  0.00      BSYN  
ATOM    105   CD LYS    12     -17.737 -88.309  -9.514  1.00  0.00      BSYN  
ATOM    106   CE LYS    12     -16.677 -87.444  -9.311  1.00  0.00      BSYN  
ATOM    107   NZ LYS    12     -15.515 -88.279  -9.523  1.00  0.00      BSYN  
ATOM    108  HZ1 LYS    12     -14.586 -87.821  -9.426  1.00  0.00      BSYN  
ATOM    109  HZ2 LYS    12     -15.481 -88.991  -8.766  1.00  0.00      BSYN  
ATOM    110  HZ3 LYS    12     -15.635 -88.738 -10.449  1.00  0.00      BSYN  
ATOM    111    C LYS    12     -18.156 -92.405  -9.649  1.00  0.00      BSYN  
ATOM    112    O LYS    12     -18.686 -93.367  -9.149  1.00  0.00      BSYN  
ATOM    113    N GLU    13     -16.870 -92.492 -10.122  1.00  0.00      BSYN  
ATOM    114    H GLU    13     -16.611 -91.648 -10.547  1.00  0.00      BSYN  
ATOM    115   CA GLU    13     -16.094 -93.733 -10.023  1.00  0.00      BSYN  
ATOM    116   CB GLU    13     -15.116 -93.707 -11.234  1.00  0.00      BSYN  
ATOM    117   CG GLU    13     -14.195 -92.401 -11.565  1.00  0.00      BSYN  
ATOM    118   CD GLU    13     -14.915 -91.399 -12.447  1.00  0.00      BSYN  
ATOM    119  OE1 GLU    13     -15.506 -91.673 -13.428  1.00  0.00      BSYN  
ATOM    120  OE2 GLU    13     -14.780 -90.189 -12.107  1.00  0.00      BSYN  
ATOM    121    C GLU    13     -15.287 -93.927  -8.749  1.00  0.00      BSYN  
ATOM    122    O GLU    13     -14.468 -94.848  -8.674  1.00  0.00      BSYN  
ATOM    123    N GLY    14     -15.505 -93.049  -7.781  1.00  0.00      BSYN  
ATOM    124    H GLY    14     -16.234 -92.396  -7.841  1.00  0.00      BSYN  
ATOM    125   CA GLY    14     -14.838 -93.110  -6.477  1.00  0.00      BSYN  
ATOM    126    C GLY    14     -15.811 -92.330  -5.535  1.00  0.00      BSYN  
ATOM    127    O GLY    14     -16.871 -92.814  -5.189  1.00  0.00      BSYN  
ATOM    128    N VAL    15     -15.466 -91.142  -5.155  1.00  0.00      BSYN  
ATOM    129    H VAL    15     -14.637 -90.719  -5.460  1.00  0.00      BSYN  
ATOM    130   CA VAL    15     -16.313 -90.172  -4.488  1.00  0.00      BSYN  
ATOM    131   CB VAL    15     -15.956 -90.187  -2.993  1.00  0.00      BSYN  
ATOM    132  CG1 VAL    15     -14.709 -89.459  -2.577  1.00  0.00      BSYN  
ATOM    133  CG2 VAL    15     -17.188 -89.867  -2.084  1.00  0.00      BSYN  
ATOM    134    C VAL    15     -16.160 -88.813  -5.082  1.00  0.00      BSYN  
ATOM    135    O VAL    15     -15.203 -88.365  -5.750  1.00  0.00      BSYN  
ATOM    136    N VAL    16     -17.258 -88.061  -4.820  1.00  0.00      BSYN  
ATOM    137    H VAL    16     -17.880 -88.370  -4.129  1.00  0.00      BSYN  
ATOM    138   CA VAL    16     -17.562 -86.740  -5.432  1.00  0.00      BSYN  
ATOM    139   CB VAL    16     -19.089 -86.307  -5.442  1.00  0.00      BSYN  
ATOM    140  CG1 VAL    16     -19.649 -86.963  -6.560  1.00  0.00      BSYN  
ATOM    141  CG2 VAL    16     -19.887 -86.669  -4.251  1.00  0.00      BSYN  
ATOM    142    C VAL    16     -16.825 -85.537  -4.776  1.00  0.00      BSYN  
ATOM    143    O VAL    16     -16.522 -85.583  -3.570  1.00  0.00      BSYN  
ATOM    144    N ALA    17     -16.350 -84.512  -5.526  1.00  0.00      BSYN  
ATOM    145    H ALA    17     -15.976 -83.764  -5.015  1.00  0.00      BSYN  
ATOM    146   CA ALA    17     -16.321 -84.604  -6.994  1.00  0.00      BSYN  
ATOM    147   CB ALA    17     -17.174 -83.476  -7.519  1.00  0.00      BSYN  
ATOM    148    C ALA    17     -14.849 -84.305  -7.344  1.00  0.00      BSYN  
ATOM    149    O ALA    17     -14.540 -83.169  -7.763  1.00  0.00      BSYN  
ATOM    150    N ALA    18     -14.084 -85.342  -7.259  1.00  0.00      BSYN  
ATOM    151    H ALA    18     -14.521 -86.204  -7.096  1.00  0.00      BSYN  
ATOM    152   CA ALA    18     -12.629 -85.172  -7.212  1.00  0.00      BSYN  
ATOM    153   CB ALA    18     -12.044 -84.580  -5.921  1.00  0.00      BSYN  
ATOM    154    C ALA    18     -11.917 -86.571  -7.431  1.00  0.00      BSYN  
ATOM    155    O ALA    18     -10.797 -86.645  -7.908  1.00  0.00      BSYN  
ATOM    156    N ALA    19     -12.548 -87.707  -7.216  1.00  0.00      BSYN  
ATOM    157    H ALA    19     -13.418 -87.564  -6.789  1.00  0.00      BSYN  
ATOM    158   CA ALA    19     -11.888 -89.031  -7.535  1.00  0.00      BSYN  
ATOM    159   CB ALA    19     -12.208 -90.087  -6.503  1.00  0.00      BSYN  
ATOM    160    C ALA    19     -12.324 -89.639  -8.901  1.00  0.00      BSYN  
ATOM    161    O ALA    19     -13.438 -90.110  -9.082  1.00  0.00      BSYN  
ATOM    162    N GLU    20     -11.326 -89.433  -9.806  1.00  0.00      BSYN  
ATOM    163    H GLU    20     -10.453 -89.088  -9.524  1.00  0.00      BSYN  
ATOM    164   CA GLU    20     -11.408 -89.725 -11.220  1.00  0.00      BSYN  
ATOM    165   CB GLU    20     -10.937 -88.466 -12.103  1.00  0.00      BSYN  
ATOM    166   CG GLU    20     -11.442 -87.097 -11.655  1.00  0.00      BSYN  
ATOM    167   CD GLU    20     -12.942 -86.850 -11.593  1.00  0.00      BSYN  
ATOM    168  OE1 GLU    20     -13.403 -86.837 -10.472  1.00  0.00      BSYN  
ATOM    169  OE2 GLU    20     -13.613 -86.688 -12.639  1.00  0.00      BSYN  
ATOM    170    C GLU    20     -10.519 -90.895 -11.673  1.00  0.00      BSYN  
ATOM    171    O GLU    20      -9.747 -91.413 -10.923  1.00  0.00      BSYN  
ATOM    172    N LYS    21     -10.830 -91.460 -12.852  1.00  0.00      BSYN  
ATOM    173    H LYS    21     -11.572 -91.136 -13.405  1.00  0.00      BSYN  
ATOM    174   CA LYS    21     -10.108 -92.598 -13.351  1.00  0.00      BSYN  
ATOM    175   CB LYS    21     -10.540 -93.779 -12.524  1.00  0.00      BSYN  
ATOM    176   CG LYS    21      -9.491 -94.895 -12.343  1.00  0.00      BSYN  
ATOM    177   CD LYS    21     -10.231 -95.980 -11.646  1.00  0.00      BSYN  
ATOM    178   CE LYS    21      -9.553 -97.373 -11.783  1.00  0.00      BSYN  
ATOM    179   NZ LYS    21     -10.193 -98.402 -11.044  1.00  0.00      BSYN  
ATOM    180  HZ1 LYS    21     -10.471 -98.250 -10.054  1.00  0.00      BSYN  
ATOM    181  HZ2 LYS    21     -11.083 -98.420 -11.582  1.00  0.00      BSYN  
ATOM    182  HZ3 LYS    21      -9.722 -99.319 -11.181  1.00  0.00      BSYN  
ATOM    183    C LYS    21     -10.674 -92.711 -14.780  1.00  0.00      BSYN  
ATOM    184    O LYS    21     -11.558 -93.596 -15.043  1.00  0.00      BSYN  
ATOM    185    N THR    22     -10.137 -91.771 -15.657  1.00  0.00      BSYN  
ATOM    186    H THR    22      -9.562 -91.058 -15.308  1.00  0.00      BSYN  
ATOM    187   CA THR    22     -10.327 -91.848 -17.141  1.00  0.00      BSYN  
ATOM    188   CB THR    22      -9.784 -90.558 -17.830  1.00  0.00      BSYN  
ATOM    189  OG1 THR    22     -10.422 -89.453 -17.257  1.00  0.00      BSYN  
ATOM    190  HG1 THR    22     -11.251 -89.576 -17.725  1.00  0.00      BSYN  
ATOM    191  CG2 THR    22      -9.952 -90.396 -19.258  1.00  0.00      BSYN  
ATOM    192    C THR    22      -9.893 -93.238 -17.693  1.00  0.00      BSYN  
ATOM    193    O THR    22      -9.332 -93.247 -18.824  1.00  0.00      BSYN  
ATOM    194    N LYS    23     -10.327 -94.348 -17.192  1.00  0.00      BSYN  
ATOM    195    H LYS    23     -11.240 -94.335 -16.838  1.00  0.00      BSYN  
ATOM    196   CA LYS    23      -9.576 -95.617 -17.356  1.00  0.00      BSYN  
ATOM    197   CB LYS    23      -9.860 -96.290 -18.725  1.00  0.00      BSYN  
ATOM    198   CG LYS    23     -11.439 -96.581 -18.992  1.00  0.00      BSYN  
ATOM    199   CD LYS    23     -11.614 -97.194 -20.337  1.00  0.00      BSYN  
ATOM    200   CE LYS    23     -13.092 -97.504 -20.682  1.00  0.00      BSYN  
ATOM    201   NZ LYS    23     -13.772 -98.423 -19.833  1.00  0.00      BSYN  
ATOM    202  HZ1 LYS    23     -14.117 -99.144 -20.498  1.00  0.00      BSYN  
ATOM    203  HZ2 LYS    23     -13.182 -98.941 -19.151  1.00  0.00      BSYN  
ATOM    204  HZ3 LYS    23     -14.690 -98.144 -19.431  1.00  0.00      BSYN  
ATOM    205    C LYS    23      -8.085 -95.653 -17.074  1.00  0.00      BSYN  
ATOM    206    O LYS    23      -7.855 -96.322 -16.138  1.00  0.00      BSYN  
ATOM    207    N GLN    24      -7.230 -95.010 -17.894  1.00  0.00      BSYN  
ATOM    208    H GLN    24      -7.456 -94.456 -18.670  1.00  0.00      BSYN  
ATOM    209   CA GLN    24      -5.798 -95.072 -17.658  1.00  0.00      BSYN  
ATOM    210   CB GLN    24      -5.152 -96.079 -18.545  1.00  0.00      BSYN  
ATOM    211   CG GLN    24      -4.728 -97.290 -17.609  1.00  0.00      BSYN  
ATOM    212   CD GLN    24      -3.632 -97.000 -16.675  1.00  0.00      BSYN  
ATOM    213  OE1 GLN    24      -3.554 -95.984 -16.001  1.00  0.00      BSYN  
ATOM    214  NE2 GLN    24      -2.764 -97.909 -16.391  1.00  0.00      BSYN  
ATOM    215 HE21 GLN    24      -2.163 -97.621 -15.672  1.00  0.00      BSYN  
ATOM    216 HE22 GLN    24      -2.679 -98.729 -16.921  1.00  0.00      BSYN  
ATOM    217    C GLN    24      -4.949 -93.771 -17.780  1.00  0.00      BSYN  
ATOM    218    O GLN    24      -5.124 -93.107 -18.809  1.00  0.00      BSYN  
ATOM    219    N GLY    25      -4.444 -93.328 -16.606  1.00  0.00      BSYN  
ATOM    220    H GLY    25      -4.495 -93.926 -15.832  1.00  0.00      BSYN  
ATOM    221   CA GLY    25      -3.747 -92.008 -16.585  1.00  0.00      BSYN  
ATOM    222    C GLY    25      -2.265 -92.184 -16.960  1.00  0.00      BSYN  
ATOM    223    O GLY    25      -1.318 -92.420 -16.179  1.00  0.00      BSYN  
ATOM    224    N VAL    26      -1.961 -92.255 -18.291  1.00  0.00      BSYN  
ATOM    225    H VAL    26      -2.495 -91.946 -19.052  1.00  0.00      BSYN  
ATOM    226   CA VAL    26      -0.735 -92.830 -18.695  1.00  0.00      BSYN  
ATOM    227   CB VAL    26      -1.017 -94.181 -19.547  1.00  0.00      BSYN  
ATOM    228  CG1 VAL    26      -1.819 -94.024 -20.887  1.00  0.00      BSYN  
ATOM    229  CG2 VAL    26       0.188 -95.081 -19.628  1.00  0.00      BSYN  
ATOM    230    C VAL    26       0.188 -91.854 -19.445  1.00  0.00      BSYN  
ATOM    231    O VAL    26      -0.269 -90.875 -20.137  1.00  0.00      BSYN  
ATOM    232    N THR    27       1.518 -92.153 -19.358  1.00  0.00      BSYN  
ATOM    233    H THR    27       1.757 -92.928 -18.808  1.00  0.00      BSYN  
ATOM    234   CA THR    27       2.479 -91.207 -20.005  1.00  0.00      BSYN  
ATOM    235   CB THR    27       3.554 -90.763 -19.104  1.00  0.00      BSYN  
ATOM    236  OG1 THR    27       4.107 -92.016 -18.674  1.00  0.00      BSYN  
ATOM    237  HG1 THR    27       4.376 -92.572 -19.409  1.00  0.00      BSYN  
ATOM    238  CG2 THR    27       2.901 -90.037 -17.856  1.00  0.00      BSYN  
ATOM    239    C THR    27       3.245 -91.635 -21.228  1.00  0.00      BSYN  
ATOM    240    O THR    27       4.119 -92.537 -21.227  1.00  0.00      BSYN  
ATOM    241    N GLU    28       2.821 -90.964 -22.328  1.00  0.00      BSYN  
ATOM    242    H GLU    28       2.168 -90.241 -22.228  1.00  0.00      BSYN  
ATOM    243   CA GLU    28       3.388 -91.146 -23.627  1.00  0.00      BSYN  
ATOM    244   CB GLU    28       2.585 -90.163 -24.629  1.00  0.00      BSYN  
ATOM    245   CG GLU    28       2.310 -90.904 -26.000  1.00  0.00      BSYN  
ATOM    246   CD GLU    28       3.408 -91.537 -26.770  1.00  0.00      BSYN  
ATOM    247  OE1 GLU    28       3.747 -92.760 -26.587  1.00  0.00      BSYN  
ATOM    248  OE2 GLU    28       3.901 -90.905 -27.614  1.00  0.00      BSYN  
ATOM    249    C GLU    28       4.869 -90.968 -23.813  1.00  0.00      BSYN  
ATOM    250    O GLU    28       5.405 -89.880 -23.949  1.00  0.00      BSYN  
ATOM    251    N ALA    29       5.507 -92.137 -23.865  1.00  0.00      BSYN  
ATOM    252    H ALA    29       4.916 -92.919 -23.849  1.00  0.00      BSYN  
ATOM    253   CA ALA    29       6.952 -92.306 -24.053  1.00  0.00      BSYN  
ATOM    254   CB ALA    29       7.577 -92.712 -22.777  1.00  0.00      BSYN  
ATOM    255    C ALA    29       7.497 -93.281 -25.170  1.00  0.00      BSYN  
ATOM    256    O ALA    29       8.688 -93.143 -25.588  1.00  0.00      BSYN  
ATOM    257    N ALA    30       6.557 -94.041 -25.840  1.00  0.00      BSYN  
ATOM    258    H ALA    30       5.624 -93.796 -25.668  1.00  0.00      BSYN  
ATOM    259   CA ALA    30       6.967 -95.125 -26.718  1.00  0.00      BSYN  
ATOM    260   CB ALA    30       6.147 -96.406 -26.737  1.00  0.00      BSYN  
ATOM    261    C ALA    30       7.020 -94.460 -28.176  1.00  0.00      BSYN  
ATOM    262    O ALA    30       8.007 -94.697 -28.803  1.00  0.00      BSYN  
ATOM    263    N GLU    31       6.135 -93.713 -28.727  1.00  0.00      BSYN  
ATOM    264    H GLU    31       5.480 -93.276 -28.143  1.00  0.00      BSYN  
ATOM    265   CA GLU    31       5.998 -93.584 -30.211  1.00  0.00      BSYN  
ATOM    266   CB GLU    31       4.490 -93.112 -30.581  1.00  0.00      BSYN  
ATOM    267   CG GLU    31       3.327 -93.870 -30.010  1.00  0.00      BSYN  
ATOM    268   CD GLU    31       2.051 -93.838 -30.776  1.00  0.00      BSYN  
ATOM    269  OE1 GLU    31       1.793 -94.926 -31.284  1.00  0.00      BSYN  
ATOM    270  OE2 GLU    31       1.425 -92.809 -30.902  1.00  0.00      BSYN  
ATOM    271    C GLU    31       6.899 -92.474 -30.651  1.00  0.00      BSYN  
ATOM    272    O GLU    31       7.339 -92.546 -31.780  1.00  0.00      BSYN  
ATOM    273    N LYS    32       7.164 -91.486 -29.809  1.00  0.00      BSYN  
ATOM    274    H LYS    32       6.743 -91.415 -28.926  1.00  0.00      BSYN  
ATOM    275   CA LYS    32       8.102 -90.388 -30.020  1.00  0.00      BSYN  
ATOM    276   CB LYS    32       7.715 -89.026 -29.535  1.00  0.00      BSYN  
ATOM    277   CG LYS    32       7.297 -88.897 -28.132  1.00  0.00      BSYN  
ATOM    278   CD LYS    32       7.383 -87.340 -27.984  1.00  0.00      BSYN  
ATOM    279   CE LYS    32       6.669 -86.688 -26.851  1.00  0.00      BSYN  
ATOM    280   NZ LYS    32       7.353 -86.868 -25.590  1.00  0.00      BSYN  
ATOM    281  HZ1 LYS    32       8.372 -86.696 -25.710  1.00  0.00      BSYN  
ATOM    282  HZ2 LYS    32       6.924 -86.336 -24.806  1.00  0.00      BSYN  
ATOM    283  HZ3 LYS    32       7.288 -87.876 -25.341  1.00  0.00      BSYN  
ATOM    284    C LYS    32       9.459 -90.735 -29.521  1.00  0.00      BSYN  
ATOM    285    O LYS    32      10.288 -90.680 -30.366  1.00  0.00      BSYN  
ATOM    286    N THR    33       9.675 -91.149 -28.254  1.00  0.00      BSYN  
ATOM    287    H THR    33       8.915 -91.406 -27.691  1.00  0.00      BSYN  
ATOM    288   CA THR    33      11.073 -91.372 -27.846  1.00  0.00      BSYN  
ATOM    289   CB THR    33      11.451 -91.071 -26.358  1.00  0.00      BSYN  
ATOM    290  OG1 THR    33      10.701 -89.948 -25.927  1.00  0.00      BSYN  
ATOM    291  HG1 THR    33      11.101 -89.218 -26.406  1.00  0.00      BSYN  
ATOM    292  CG2 THR    33      12.891 -91.045 -25.891  1.00  0.00      BSYN  
ATOM    293    C THR    33      11.659 -92.654 -28.330  1.00  0.00      BSYN  
ATOM    294    O THR    33      12.433 -92.789 -29.247  1.00  0.00      BSYN  
ATOM    295    N LYS    34      10.965 -93.789 -27.879  1.00  0.00      BSYN  
ATOM    296    H LYS    34      10.018 -93.657 -27.663  1.00  0.00      BSYN  
ATOM    297   CA LYS    34      11.612 -95.152 -27.920  1.00  0.00      BSYN  
ATOM    298   CB LYS    34      11.219 -96.072 -26.737  1.00  0.00      BSYN  
ATOM    299   CG LYS    34      11.305 -95.238 -25.503  1.00  0.00      BSYN  
ATOM    300   CD LYS    34      10.880 -96.125 -24.389  1.00  0.00      BSYN  
ATOM    301   CE LYS    34      12.135 -96.650 -23.671  1.00  0.00      BSYN  
ATOM    302   NZ LYS    34      11.897 -96.963 -22.285  1.00  0.00      BSYN  
ATOM    303  HZ1 LYS    34      11.333 -96.209 -21.843  1.00  0.00      BSYN  
ATOM    304  HZ2 LYS    34      11.288 -97.806 -22.289  1.00  0.00      BSYN  
ATOM    305  HZ3 LYS    34      12.735 -97.144 -21.695  1.00  0.00      BSYN  
ATOM    306    C LYS    34      11.551 -95.881 -29.227  1.00  0.00      BSYN  
ATOM    307    O LYS    34      12.550 -96.580 -29.489  1.00  0.00      BSYN  
ATOM    308    N GLU    35      10.438 -95.629 -29.991  1.00  0.00      BSYN  
ATOM    309    H GLU    35       9.691 -95.092 -29.656  1.00  0.00      BSYN  
ATOM    310   CA GLU    35      10.299 -96.172 -31.385  1.00  0.00      BSYN  
ATOM    311   CB GLU    35       8.785 -96.182 -31.842  1.00  0.00      BSYN  
ATOM    312   CG GLU    35       8.280 -96.628 -33.263  1.00  0.00      BSYN  
ATOM    313   CD GLU    35       7.592 -98.017 -33.208  1.00  0.00      BSYN  
ATOM    314  OE1 GLU    35       6.512 -98.202 -32.665  1.00  0.00      BSYN  
ATOM    315  OE2 GLU    35       8.213 -98.962 -33.798  1.00  0.00      BSYN  
ATOM    316    C GLU    35      11.248 -95.577 -32.421  1.00  0.00      BSYN  
ATOM    317    O GLU    35      11.416 -96.175 -33.501  1.00  0.00      BSYN  
ATOM    318    N GLY    36      11.881 -94.372 -32.181  1.00  0.00      BSYN  
ATOM    319    H GLY    36      11.615 -93.837 -31.404  1.00  0.00      BSYN  
ATOM    320   CA GLY    36      12.854 -93.862 -33.182  1.00  0.00      BSYN  
ATOM    321    C GLY    36      12.482 -93.120 -34.520  1.00  0.00      BSYN  
ATOM    322    O GLY    36      12.980 -92.028 -34.921  1.00  0.00      BSYN  
ATOM    323    N VAL    37      11.556 -93.844 -35.144  1.00  0.00      BSYN  
ATOM    324    H VAL    37      11.167 -94.617 -34.685  1.00  0.00      BSYN  
ATOM    325   CA VAL    37      11.298 -93.503 -36.540  1.00  0.00      BSYN  
ATOM    326   CB VAL    37      10.352 -94.540 -37.245  1.00  0.00      BSYN  
ATOM    327  CG1 VAL    37      11.257 -95.746 -37.520  1.00  0.00      BSYN  
ATOM    328  CG2 VAL    37       9.144 -95.047 -36.555  1.00  0.00      BSYN  
ATOM    329    C VAL    37      10.700 -92.112 -36.724  1.00  0.00      BSYN  
ATOM    330    O VAL    37       9.710 -91.764 -36.136  1.00  0.00      BSYN  
ATOM    331    N LEU    38      11.438 -91.186 -37.372  1.00  0.00      BSYN  
ATOM    332    H LEU    38      12.361 -91.492 -37.493  1.00  0.00      BSYN  
ATOM    333   CA LEU    38      11.001 -89.840 -37.697  1.00  0.00      BSYN  
ATOM    334   CB LEU    38      12.195 -88.898 -37.697  1.00  0.00      BSYN  
ATOM    335   CG LEU    38      12.202 -87.601 -38.380  1.00  0.00      BSYN  
ATOM    336  CD1 LEU    38      11.491 -86.652 -37.360  1.00  0.00      BSYN  
ATOM    337  CD2 LEU    38      13.602 -87.103 -38.827  1.00  0.00      BSYN  
ATOM    338    C LEU    38      10.264 -89.821 -39.047  1.00  0.00      BSYN  
ATOM    339    O LEU    38      10.809 -90.286 -40.066  1.00  0.00      BSYN  
ATOM    340    N TYR    39       9.067 -89.313 -39.127  1.00  0.00      BSYN  
ATOM    341    H TYR    39       8.612 -89.137 -38.278  1.00  0.00      BSYN  
ATOM    342   CA TYR    39       8.333 -89.261 -40.325  1.00  0.00      BSYN  
ATOM    343   CB TYR    39       7.064 -90.154 -40.171  1.00  0.00      BSYN  
ATOM    344   CG TYR    39       7.255 -91.630 -40.674  1.00  0.00      BSYN  
ATOM    345  CD1 TYR    39       7.747 -92.644 -39.798  1.00  0.00      BSYN  
ATOM    346  CE1 TYR    39       7.819 -93.913 -40.261  1.00  0.00      BSYN  
ATOM    347  CD2 TYR    39       6.807 -91.924 -41.958  1.00  0.00      BSYN  
ATOM    348  CE2 TYR    39       6.982 -93.186 -42.474  1.00  0.00      BSYN  
ATOM    349   CZ TYR    39       7.448 -94.204 -41.596  1.00  0.00      BSYN  
ATOM    350   OH TYR    39       7.445 -95.497 -42.054  1.00  0.00      BSYN  
ATOM    351   HH TYR    39       7.907 -96.139 -41.509  1.00  0.00      BSYN  
ATOM    352    C TYR    39       7.805 -87.928 -40.752  1.00  0.00      BSYN  
ATOM    353    O TYR    39       7.039 -87.258 -40.130  1.00  0.00      BSYN  
ATOM    354    N VAL    40       8.391 -87.443 -41.862  1.00  0.00      BSYN  
ATOM    355    H VAL    40       9.120 -87.911 -42.321  1.00  0.00      BSYN  
ATOM    356   CA VAL    40       8.331 -86.113 -42.431  1.00  0.00      BSYN  
ATOM    357   CB VAL    40       9.626 -85.844 -43.110  1.00  0.00      BSYN  
ATOM    358  CG1 VAL    40       9.640 -84.491 -43.746  1.00  0.00      BSYN  
ATOM    359  CG2 VAL    40      10.805 -85.872 -42.176  1.00  0.00      BSYN  
ATOM    360    C VAL    40       7.132 -85.993 -43.349  1.00  0.00      BSYN  
ATOM    361    O VAL    40       7.216 -86.613 -44.376  1.00  0.00      BSYN  
ATOM    362    N GLY    41       6.042 -85.236 -43.175  1.00  0.00      BSYN  
ATOM    363    H GLY    41       5.635 -84.933 -44.013  1.00  0.00      BSYN  
ATOM    364   CA GLY    41       5.758 -84.601 -41.897  1.00  0.00      BSYN  
ATOM    365    C GLY    41       4.546 -83.697 -41.694  1.00  0.00      BSYN  
ATOM    366    O GLY    41       4.677 -82.512 -41.302  1.00  0.00      BSYN  
ATOM    367    N SER    42       3.386 -84.244 -42.124  1.00  0.00      BSYN  
ATOM    368    H SER    42       3.462 -85.110 -42.575  1.00  0.00      BSYN  
ATOM    369   CA SER    42       2.212 -83.421 -42.091  1.00  0.00      BSYN  
ATOM    370   CB SER    42       0.963 -84.093 -42.666  1.00  0.00      BSYN  
ATOM    371   OG SER    42       1.199 -84.355 -44.032  1.00  0.00      BSYN  
ATOM    372   HG SER    42       0.729 -83.773 -44.633  1.00  0.00      BSYN  
ATOM    373    C SER    42       1.965 -83.072 -40.645  1.00  0.00      BSYN  
ATOM    374    O SER    42       2.082 -83.923 -39.758  1.00  0.00      BSYN  
ATOM    375    N LYS    43       1.429 -81.839 -40.251  1.00  0.00      BSYN  
ATOM    376    H LYS    43       0.971 -81.327 -40.950  1.00  0.00      BSYN  
ATOM    377   CA LYS    43       1.305 -81.349 -38.808  1.00  0.00      BSYN  
ATOM    378   CB LYS    43       2.567 -80.449 -38.534  1.00  0.00      BSYN  
ATOM    379   CG LYS    43       2.690 -79.157 -39.436  1.00  0.00      BSYN  
ATOM    380   CD LYS    43       4.108 -78.771 -39.132  1.00  0.00      BSYN  
ATOM    381   CE LYS    43       4.834 -77.630 -39.753  1.00  0.00      BSYN  
ATOM    382   NZ LYS    43       4.317 -76.331 -39.387  1.00  0.00      BSYN  
ATOM    383  HZ1 LYS    43       3.299 -76.126 -39.443  1.00  0.00      BSYN  
ATOM    384  HZ2 LYS    43       4.591 -76.196 -38.392  1.00  0.00      BSYN  
ATOM    385  HZ3 LYS    43       4.699 -75.573 -39.987  1.00  0.00      BSYN  
ATOM    386    C LYS    43      -0.025 -80.637 -38.325  1.00  0.00      BSYN  
ATOM    387    O LYS    43      -0.728 -80.005 -39.213  1.00  0.00      BSYN  
ATOM    388    N THR    44      -0.415 -80.672 -37.023  1.00  0.00      BSYN  
ATOM    389    H THR    44       0.135 -80.871 -36.237  1.00  0.00      BSYN  
ATOM    390   CA THR    44      -1.659 -79.996 -36.676  1.00  0.00      BSYN  
ATOM    391   CB THR    44      -2.033 -80.466 -35.248  1.00  0.00      BSYN  
ATOM    392  OG1 THR    44      -2.109 -81.873 -35.311  1.00  0.00      BSYN  
ATOM    393  HG1 THR    44      -1.286 -82.277 -35.026  1.00  0.00      BSYN  
ATOM    394  CG2 THR    44      -3.548 -80.201 -35.202  1.00  0.00      BSYN  
ATOM    395    C THR    44      -1.529 -78.505 -36.698  1.00  0.00      BSYN  
ATOM    396    O THR    44      -0.494 -77.940 -36.334  1.00  0.00      BSYN  
ATOM    397    N ARG    45      -2.519 -77.842 -37.375  1.00  0.00      BSYN  
ATOM    398    H ARG    45      -3.136 -78.215 -38.039  1.00  0.00      BSYN  
ATOM    399   CA ARG    45      -2.606 -76.354 -37.196  1.00  0.00      BSYN  
ATOM    400   CB ARG    45      -3.531 -75.882 -38.421  1.00  0.00      BSYN  
ATOM    401   CG ARG    45      -3.125 -76.202 -39.844  1.00  0.00      BSYN  
ATOM    402   CD ARG    45      -4.037 -75.646 -40.899  1.00  0.00      BSYN  
ATOM    403   NE ARG    45      -3.529 -75.859 -42.195  1.00  0.00      BSYN  
ATOM    404   HE ARG    45      -2.895 -75.193 -42.537  1.00  0.00      BSYN  
ATOM    405   CZ ARG    45      -3.851 -76.824 -43.022  1.00  0.00      BSYN  
ATOM    406  NH1 ARG    45      -3.283 -76.731 -44.259  1.00  0.00      BSYN  
ATOM    407 HH11 ARG    45      -3.642 -77.413 -44.896  1.00  0.00      BSYN  
ATOM    408 HH12 ARG    45      -2.645 -76.008 -44.524  1.00  0.00      BSYN  
ATOM    409  NH2 ARG    45      -4.459 -77.911 -42.652  1.00  0.00      BSYN  
ATOM    410 HH21 ARG    45      -4.479 -78.655 -43.321  1.00  0.00      BSYN  
ATOM    411 HH22 ARG    45      -4.832 -78.037 -41.732  1.00  0.00      BSYN  
ATOM    412    C ARG    45      -3.188 -75.961 -35.735  1.00  0.00      BSYN  
ATOM    413    O ARG    45      -2.732 -75.126 -34.964  1.00  0.00      BSYN  
ATOM    414    N GLU    46      -4.287 -76.693 -35.408  1.00  0.00      BSYN  
ATOM    415    H GLU    46      -4.274 -77.612 -35.748  1.00  0.00      BSYN  
ATOM    416   CA GLU    46      -5.261 -76.367 -34.286  1.00  0.00      BSYN  
ATOM    417   CB GLU    46      -6.690 -76.316 -34.881  1.00  0.00      BSYN  
ATOM    418   CG GLU    46      -7.270 -75.079 -35.550  1.00  0.00      BSYN  
ATOM    419   CD GLU    46      -7.507 -73.927 -34.455  1.00  0.00      BSYN  
ATOM    420  OE1 GLU    46      -8.588 -73.963 -33.962  1.00  0.00      BSYN  
ATOM    421  OE2 GLU    46      -6.635 -73.122 -34.170  1.00  0.00      BSYN  
ATOM    422    C GLU    46      -5.122 -77.460 -33.142  1.00  0.00      BSYN  
ATOM    423    O GLU    46      -6.069 -78.079 -32.505  1.00  0.00      BSYN  
ATOM    424    N GLY    47      -3.871 -77.647 -32.624  1.00  0.00      BSYN  
ATOM    425    H GLY    47      -3.074 -77.441 -33.156  1.00  0.00      BSYN  
ATOM    426   CA GLY    47      -3.581 -78.562 -31.551  1.00  0.00      BSYN  
ATOM    427    C GLY    47      -2.171 -78.723 -31.288  1.00  0.00      BSYN  
ATOM    428    O GLY    47      -1.734 -78.086 -30.295  1.00  0.00      BSYN  
ATOM    429    N VAL    48      -1.321 -79.573 -31.954  1.00  0.00      BSYN  
ATOM    430    H VAL    48      -1.677 -80.158 -32.655  1.00  0.00      BSYN  
ATOM    431   CA VAL    48       0.116 -79.539 -31.611  1.00  0.00      BSYN  
ATOM    432   CB VAL    48       1.024 -80.732 -32.065  1.00  0.00      BSYN  
ATOM    433  CG1 VAL    48       2.446 -80.587 -31.496  1.00  0.00      BSYN  
ATOM    434  CG2 VAL    48       0.527 -81.983 -31.482  1.00  0.00      BSYN  
ATOM    435    C VAL    48       0.702 -78.185 -31.834  1.00  0.00      BSYN  
ATOM    436    O VAL    48       0.740 -77.559 -32.882  1.00  0.00      BSYN  
ATOM    437    N VAL    49       1.264 -77.720 -30.713  1.00  0.00      BSYN  
ATOM    438    H VAL    49       0.966 -78.292 -29.976  1.00  0.00      BSYN  
ATOM    439   CA VAL    49       1.966 -76.457 -30.689  1.00  0.00      BSYN  
ATOM    440   CB VAL    49       2.095 -75.654 -29.363  1.00  0.00      BSYN  
ATOM    441  CG1 VAL    49       0.815 -75.447 -28.622  1.00  0.00      BSYN  
ATOM    442  CG2 VAL    49       3.104 -76.526 -28.508  1.00  0.00      BSYN  
ATOM    443    C VAL    49       3.211 -76.401 -31.533  1.00  0.00      BSYN  
ATOM    444    O VAL    49       4.083 -77.329 -31.558  1.00  0.00      BSYN  
ATOM    445    N GLN    50       3.359 -75.287 -32.163  1.00  0.00      BSYN  
ATOM    446    H GLN    50       2.975 -74.606 -31.572  1.00  0.00      BSYN  
ATOM    447   CA GLN    50       4.154 -75.112 -33.322  1.00  0.00      BSYN  
ATOM    448   CB GLN    50       3.496 -74.520 -34.536  1.00  0.00      BSYN  
ATOM    449   CG GLN    50       2.350 -75.094 -35.440  1.00  0.00      BSYN  
ATOM    450   CD GLN    50       2.679 -76.218 -36.459  1.00  0.00      BSYN  
ATOM    451  OE1 GLN    50       3.701 -76.834 -36.396  1.00  0.00      BSYN  
ATOM    452  NE2 GLN    50       1.656 -76.645 -37.245  1.00  0.00      BSYN  
ATOM    453 HE21 GLN    50       2.010 -77.168 -37.994  1.00  0.00      BSYN  
ATOM    454 HE22 GLN    50       0.742 -76.407 -36.985  1.00  0.00      BSYN  
ATOM    455    C GLN    50       5.188 -74.171 -33.099  1.00  0.00      BSYN  
ATOM    456    O GLN    50       4.902 -73.105 -32.501  1.00  0.00      BSYN  
ATOM    457    N GLY    51       6.352 -74.472 -33.727  1.00  0.00      BSYN  
ATOM    458    H GLY    51       6.438 -75.432 -33.903  1.00  0.00      BSYN  
ATOM    459   CA GLY    51       7.493 -73.568 -33.536  1.00  0.00      BSYN  
ATOM    460    C GLY    51       8.856 -74.433 -33.648  1.00  0.00      BSYN  
ATOM    461    O GLY    51       9.859 -74.257 -32.929  1.00  0.00      BSYN  
ATOM    462    N VAL    52       8.929 -75.513 -34.488  1.00  0.00      BSYN  
ATOM    463    H VAL    52       8.173 -75.635 -35.100  1.00  0.00      BSYN  
ATOM    464   CA VAL    52      10.057 -76.399 -34.584  1.00  0.00      BSYN  
ATOM    465   CB VAL    52       9.821 -77.812 -35.030  1.00  0.00      BSYN  
ATOM    466  CG1 VAL    52       9.656 -78.603 -33.716  1.00  0.00      BSYN  
ATOM    467  CG2 VAL    52       8.610 -77.986 -35.935  1.00  0.00      BSYN  
ATOM    468    C VAL    52      11.211 -75.803 -35.267  1.00  0.00      BSYN  
ATOM    469    O VAL    52      11.184 -75.873 -36.472  1.00  0.00      BSYN  
ATOM    470    N ALA    53      12.311 -75.404 -34.562  1.00  0.00      BSYN  
ATOM    471    H ALA    53      12.982 -74.929 -35.095  1.00  0.00      BSYN  
ATOM    472   CA ALA    53      12.688 -75.626 -33.110  1.00  0.00      BSYN  
ATOM    473   CB ALA    53      13.081 -77.040 -32.872  1.00  0.00      BSYN  
ATOM    474    C ALA    53      13.802 -74.651 -32.820  1.00  0.00      BSYN  
ATOM    475    O ALA    53      14.893 -74.764 -33.252  1.00  0.00      BSYN  
ATOM    476    N SER    54      13.287 -73.599 -32.241  1.00  0.00      BSYN  
ATOM    477    H SER    54      12.329 -73.438 -32.367  1.00  0.00      BSYN  
ATOM    478   CA SER    54      14.024 -72.516 -31.575  1.00  0.00      BSYN  
ATOM    479   CB SER    54      13.288 -72.180 -30.444  1.00  0.00      BSYN  
ATOM    480   OG SER    54      13.433 -70.822 -29.983  1.00  0.00      BSYN  
ATOM    481   HG SER    54      13.580 -70.913 -29.039  1.00  0.00      BSYN  
ATOM    482    C SER    54      15.439 -72.716 -31.039  1.00  0.00      BSYN  
ATOM    483    O SER    54      15.670 -73.499 -30.122  1.00  0.00      BSYN  
ATOM    484    N VAL    55      16.421 -71.961 -31.484  1.00  0.00      BSYN  
ATOM    485    H VAL    55      16.533 -71.499 -32.341  1.00  0.00      BSYN  
ATOM    486   CA VAL    55      17.717 -72.006 -30.829  1.00  0.00      BSYN  
ATOM    487   CB VAL    55      18.972 -71.797 -31.726  1.00  0.00      BSYN  
ATOM    488  CG1 VAL    55      18.944 -72.985 -32.479  1.00  0.00      BSYN  
ATOM    489  CG2 VAL    55      19.013 -70.515 -32.472  1.00  0.00      BSYN  
ATOM    490    C VAL    55      17.700 -70.983 -29.634  1.00  0.00      BSYN  
ATOM    491    O VAL    55      16.765 -70.271 -29.361  1.00  0.00      BSYN  
ATOM    492    N ALA    56      18.849 -70.923 -28.972  1.00  0.00      BSYN  
ATOM    493    H ALA    56      19.620 -71.341 -29.408  1.00  0.00      BSYN  
ATOM    494   CA ALA    56      19.094 -70.295 -27.687  1.00  0.00      BSYN  
ATOM    495   CB ALA    56      19.510 -68.818 -27.824  1.00  0.00      BSYN  
ATOM    496    C ALA    56      18.128 -70.464 -26.559  1.00  0.00      BSYN  
ATOM    497    O ALA    56      18.315 -71.411 -25.758  1.00  0.00      BSYN  
ATOM    498    N GLU    57      16.949 -69.736 -26.564  1.00  0.00      BSYN  
ATOM    499    H GLU    57      16.681 -69.170 -27.318  1.00  0.00      BSYN  
ATOM    500   CA GLU    57      15.929 -69.635 -25.495  1.00  0.00      BSYN  
ATOM    501   CB GLU    57      15.426 -68.189 -25.126  1.00  0.00      BSYN  
ATOM    502   CG GLU    57      14.623 -68.317 -23.697  1.00  0.00      BSYN  
ATOM    503   CD GLU    57      13.664 -67.276 -23.221  1.00  0.00      BSYN  
ATOM    504  OE1 GLU    57      12.455 -67.379 -23.512  1.00  0.00      BSYN  
ATOM    505  OE2 GLU    57      14.079 -66.340 -22.546  1.00  0.00      BSYN  
ATOM    506    C GLU    57      14.774 -70.500 -25.862  1.00  0.00      BSYN  
ATOM    507    O GLU    57      14.152 -70.365 -26.899  1.00  0.00      BSYN  
ATOM    508    N LYS    58      14.432 -71.310 -24.813  1.00  0.00      BSYN  
ATOM    509    H LYS    58      15.020 -71.557 -24.069  1.00  0.00      BSYN  
ATOM    510   CA LYS    58      13.141 -71.898 -24.749  1.00  0.00      BSYN  
ATOM    511   CB LYS    58      13.403 -73.419 -25.024  1.00  0.00      BSYN  
ATOM    512   CG LYS    58      12.173 -74.254 -24.853  1.00  0.00      BSYN  
ATOM    513   CD LYS    58      11.064 -73.959 -25.850  1.00  0.00      BSYN  
ATOM    514   CE LYS    58      11.667 -74.549 -27.129  1.00  0.00      BSYN  
ATOM    515   NZ LYS    58      10.552 -74.719 -28.141  1.00  0.00      BSYN  
ATOM    516  HZ1 LYS    58       9.951 -73.889 -27.963  1.00  0.00      BSYN  
ATOM    517  HZ2 LYS    58      10.817 -74.976 -29.114  1.00  0.00      BSYN  
ATOM    518  HZ3 LYS    58      10.042 -75.531 -27.741  1.00  0.00      BSYN  
ATOM    519    C LYS    58      12.457 -71.683 -23.405  1.00  0.00      BSYN  
ATOM    520    O LYS    58      13.118 -71.394 -22.429  1.00  0.00      BSYN  
ATOM    521    N THR    59      11.163 -71.659 -23.420  1.00  0.00      BSYN  
ATOM    522    H THR    59      10.749 -71.190 -24.175  1.00  0.00      BSYN  
ATOM    523   CA THR    59      10.337 -71.526 -22.200  1.00  0.00      BSYN  
ATOM    524   CB THR    59       8.988 -70.780 -22.291  1.00  0.00      BSYN  
ATOM    525  OG1 THR    59       9.388 -69.625 -23.023  1.00  0.00      BSYN  
ATOM    526  HG1 THR    59      10.223 -69.216 -22.781  1.00  0.00      BSYN  
ATOM    527  CG2 THR    59       8.557 -70.192 -20.913  1.00  0.00      BSYN  
ATOM    528    C THR    59      10.195 -72.878 -21.375  1.00  0.00      BSYN  
ATOM    529    O THR    59       9.166 -73.523 -21.430  1.00  0.00      BSYN  
ATOM    530    N LYS    60      11.269 -73.270 -20.628  1.00  0.00      BSYN  
ATOM    531    H LYS    60      11.952 -72.572 -20.709  1.00  0.00      BSYN  
ATOM    532   CA LYS    60      11.256 -74.406 -19.667  1.00  0.00      BSYN  
ATOM    533   CB LYS    60      12.651 -74.418 -18.851  1.00  0.00      BSYN  
ATOM    534   CG LYS    60      12.928 -75.634 -18.050  1.00  0.00      BSYN  
ATOM    535   CD LYS    60      14.378 -75.681 -17.448  1.00  0.00      BSYN  
ATOM    536   CE LYS    60      15.226 -76.214 -18.623  1.00  0.00      BSYN  
ATOM    537   NZ LYS    60      16.559 -75.595 -18.626  1.00  0.00      BSYN  
ATOM    538  HZ1 LYS    60      16.589 -74.556 -18.592  1.00  0.00      BSYN  
ATOM    539  HZ2 LYS    60      16.896 -75.775 -17.658  1.00  0.00      BSYN  
ATOM    540  HZ3 LYS    60      17.234 -76.088 -19.245  1.00  0.00      BSYN  
ATOM    541    C LYS    60      10.215 -74.181 -18.582  1.00  0.00      BSYN  
ATOM    542    O LYS    60       9.667 -75.280 -18.249  1.00  0.00      BSYN  
ATOM    543    N GLU    61       9.860 -72.954 -18.067  1.00  0.00      BSYN  
ATOM    544    H GLU    61      10.206 -72.290 -18.699  1.00  0.00      BSYN  
ATOM    545   CA GLU    61       8.974 -72.868 -16.920  1.00  0.00      BSYN  
ATOM    546   CB GLU    61       9.345 -71.872 -15.770  1.00  0.00      BSYN  
ATOM    547   CG GLU    61      10.778 -72.119 -15.269  1.00  0.00      BSYN  
ATOM    548   CD GLU    61      11.762 -71.083 -15.603  1.00  0.00      BSYN  
ATOM    549  OE1 GLU    61      12.457 -71.147 -16.616  1.00  0.00      BSYN  
ATOM    550  OE2 GLU    61      11.835 -70.067 -14.920  1.00  0.00      BSYN  
ATOM    551    C GLU    61       7.552 -72.612 -17.426  1.00  0.00      BSYN  
ATOM    552    O GLU    61       7.388 -71.676 -18.203  1.00  0.00      BSYN  
ATOM    553    N GLN    62       6.595 -73.319 -16.816  1.00  0.00      BSYN  
ATOM    554    H GLN    62       6.817 -73.622 -15.911  1.00  0.00      BSYN  
ATOM    555   CA GLN    62       5.179 -73.610 -17.219  1.00  0.00      BSYN  
ATOM    556   CB GLN    62       4.435 -74.273 -16.040  1.00  0.00      BSYN  
ATOM    557   CG GLN    62       4.630 -75.708 -16.106  1.00  0.00      BSYN  
ATOM    558   CD GLN    62       4.186 -76.385 -14.821  1.00  0.00      BSYN  
ATOM    559  OE1 GLN    62       4.838 -76.184 -13.831  1.00  0.00      BSYN  
ATOM    560  NE2 GLN    62       3.046 -77.094 -14.608  1.00  0.00      BSYN  
ATOM    561 HE21 GLN    62       2.639 -77.566 -15.365  1.00  0.00      BSYN  
ATOM    562 HE22 GLN    62       2.774 -77.230 -13.676  1.00  0.00      BSYN  
ATOM    563    C GLN    62       4.306 -72.382 -17.560  1.00  0.00      BSYN  
ATOM    564    O GLN    62       4.094 -71.566 -16.696  1.00  0.00      BSYN  
ATOM    565    N ALA    63       4.050 -72.035 -18.892  1.00  0.00      BSYN  
ATOM    566    H ALA    63       4.367 -72.729 -19.507  1.00  0.00      BSYN  
ATOM    567   CA ALA    63       3.106 -70.973 -19.207  1.00  0.00      BSYN  
ATOM    568   CB ALA    63       2.979 -70.559 -20.651  1.00  0.00      BSYN  
ATOM    569    C ALA    63       1.740 -71.263 -18.718  1.00  0.00      BSYN  
ATOM    570    O ALA    63       1.308 -72.409 -18.800  1.00  0.00      BSYN  
ATOM    571    N SER    64       1.180 -70.364 -17.849  1.00  0.00      BSYN  
ATOM    572    H SER    64       1.866 -69.791 -17.446  1.00  0.00      BSYN  
ATOM    573   CA SER    64      -0.156 -70.314 -17.436  1.00  0.00      BSYN  
ATOM    574   CB SER    64      -0.535 -71.392 -16.431  1.00  0.00      BSYN  
ATOM    575   OG SER    64      -1.820 -71.808 -16.759  1.00  0.00      BSYN  
ATOM    576   HG SER    64      -2.020 -72.664 -16.373  1.00  0.00      BSYN  
ATOM    577    C SER    64      -0.422 -68.876 -16.896  1.00  0.00      BSYN  
ATOM    578    O SER    64       0.496 -68.061 -16.855  1.00  0.00      BSYN  
ATOM    579    N HIS    65      -1.629 -68.585 -16.370  1.00  0.00      BSYN  
ATOM    580    H HIS    65      -2.342 -69.252 -16.282  1.00  0.00      BSYN  
ATOM    581   CA HIS    65      -1.874 -67.229 -15.973  1.00  0.00      BSYN  
ATOM    582   CB HIS    65      -3.299 -66.745 -16.240  1.00  0.00      BSYN  
ATOM    583   CG HIS    65      -4.275 -67.824 -15.782  1.00  0.00      BSYN  
ATOM    584  ND1 HIS    65      -4.296 -68.437 -14.609  1.00  0.00      BSYN  
ATOM    585  HD1 HIS    65      -3.743 -68.298 -13.811  1.00  0.00      BSYN  
ATOM    586  CD2 HIS    65      -5.172 -68.330 -16.685  1.00  0.00      BSYN  
ATOM    587  NE2 HIS    65      -5.645 -69.265 -16.005  1.00  0.00      BSYN  
ATOM    588  CE1 HIS    65      -5.131 -69.359 -14.759  1.00  0.00      BSYN  
ATOM    589    C HIS    65      -1.438 -66.859 -14.581  1.00  0.00      BSYN  
ATOM    590    O HIS    65      -2.231 -66.651 -13.592  1.00  0.00      BSYN  
ATOM    591    N LEU    66      -0.116 -66.556 -14.589  1.00  0.00      BSYN  
ATOM    592    H LEU    66       0.236 -66.233 -15.445  1.00  0.00      BSYN  
ATOM    593   CA LEU    66       0.671 -66.382 -13.377  1.00  0.00      BSYN  
ATOM    594   CB LEU    66       1.843 -67.331 -13.225  1.00  0.00      BSYN  
ATOM    595   CG LEU    66       1.437 -68.732 -13.265  1.00  0.00      BSYN  
ATOM    596  CD1 LEU    66       2.348 -69.523 -14.142  1.00  0.00      BSYN  
ATOM    597  CD2 LEU    66       1.409 -69.245 -11.715  1.00  0.00      BSYN  
ATOM    598    C LEU    66       0.975 -64.853 -13.304  1.00  0.00      BSYN  
ATOM    599    O LEU    66       1.453 -64.235 -14.276  1.00  0.00      BSYN  
ATOM    600    N GLY    67       0.857 -64.393 -12.102  1.00  0.00      BSYN  
ATOM    601    H GLY    67       0.457 -65.073 -11.520  1.00  0.00      BSYN  
ATOM    602   CA GLY    67       1.163 -63.036 -11.766  1.00  0.00      BSYN  
ATOM    603    C GLY    67       0.064 -62.407 -10.932  1.00  0.00      BSYN  
ATOM    604    O GLY    67      -0.836 -63.148 -10.437  1.00  0.00      BSYN  
ATOM    605    N GLY    68      -0.002 -61.109 -10.596  1.00  0.00      BSYN  
ATOM    606    H GLY    68      -0.705 -60.850  -9.964  1.00  0.00      BSYN  
ATOM    607   CA GLY    68       1.145 -60.242 -10.661  1.00  0.00      BSYN  
ATOM    608    C GLY    68       1.154 -58.867 -10.004  1.00  0.00      BSYN  
ATOM    609    O GLY    68       1.387 -58.790  -8.812  1.00  0.00      BSYN  
ATOM    610    N ALA    69       0.843 -57.912 -10.828  1.00  0.00      BSYN  
ATOM    611    H ALA    69       0.600 -58.244 -11.718  1.00  0.00      BSYN  
ATOM    612   CA ALA    69       1.079 -56.548 -10.392  1.00  0.00      BSYN  
ATOM    613   CB ALA    69       1.351 -55.692 -11.624  1.00  0.00      BSYN  
ATOM    614    C ALA    69      -0.176 -55.771  -9.840  1.00  0.00      BSYN  
ATOM    615    O ALA    69      -0.764 -54.887 -10.407  1.00  0.00      BSYN  
ATOM    616    N VAL    70      -0.777 -56.368  -8.824  1.00  0.00      BSYN  
ATOM    617    H VAL    70      -0.350 -57.075  -8.296  1.00  0.00      BSYN  
ATOM    618   CA VAL    70      -1.976 -55.688  -8.210  1.00  0.00      BSYN  
ATOM    619   CB VAL    70      -2.641 -56.936  -7.552  1.00  0.00      BSYN  
ATOM    620  CG1 VAL    70      -3.868 -56.323  -6.973  1.00  0.00      BSYN  
ATOM    621  CG2 VAL    70      -3.026 -58.163  -8.345  1.00  0.00      BSYN  
ATOM    622    C VAL    70      -1.348 -54.653  -7.238  1.00  0.00      BSYN  
ATOM    623    O VAL    70      -0.776 -55.022  -6.201  1.00  0.00      BSYN  
ATOM    624    N PHE    71      -1.294 -53.436  -7.804  1.00  0.00      BSYN  
ATOM    625    H PHE    71      -1.568 -53.447  -8.745  1.00  0.00      BSYN  
ATOM    626   CA PHE    71      -0.801 -52.261  -7.079  1.00  0.00      BSYN  
ATOM    627   CB PHE    71       0.246 -51.456  -7.888  1.00  0.00      BSYN  
ATOM    628   CG PHE    71       1.650 -52.060  -8.126  1.00  0.00      BSYN  
ATOM    629  CD1 PHE    71       2.415 -52.876  -7.215  1.00  0.00      BSYN  
ATOM    630  CD2 PHE    71       2.152 -52.003  -9.403  1.00  0.00      BSYN  
ATOM    631  CE1 PHE    71       3.594 -53.470  -7.591  1.00  0.00      BSYN  
ATOM    632  CE2 PHE    71       3.304 -52.650  -9.803  1.00  0.00      BSYN  
ATOM    633   CZ PHE    71       4.059 -53.358  -8.816  1.00  0.00      BSYN  
ATOM    634    C PHE    71      -1.965 -51.325  -6.585  1.00  0.00      BSYN  
ATOM    635    O PHE    71      -3.141 -51.757  -6.568  1.00  0.00      BSYN  
ATOM    636    N SER    72      -1.595 -50.138  -6.027  1.00  0.00      BSYN  
ATOM    637    H SER    72      -0.646 -50.043  -5.803  1.00  0.00      BSYN  
ATOM    638   CA SER    72      -2.538 -49.189  -5.455  1.00  0.00      BSYN  
ATOM    639   CB SER    72      -1.809 -48.284  -4.543  1.00  0.00      BSYN  
ATOM    640   OG SER    72      -1.364 -49.022  -3.450  1.00  0.00      BSYN  
ATOM    641   HG SER    72      -1.516 -48.564  -2.621  1.00  0.00      BSYN  
ATOM    642    C SER    72      -3.363 -48.390  -6.493  1.00  0.00      BSYN  
ATOM    643    O SER    72      -3.355 -47.154  -6.399  1.00  0.00      BSYN  
ATOM    644    N GLY    73      -4.126 -49.013  -7.310  1.00  0.00      BSYN  
ATOM    645    H GLY    73      -4.139 -49.975  -7.123  1.00  0.00      BSYN  
ATOM    646   CA GLY    73      -4.742 -48.405  -8.353  1.00  0.00      BSYN  
ATOM    647    C GLY    73      -4.015 -48.267  -9.713  1.00  0.00      BSYN  
ATOM    648    O GLY    73      -4.679 -48.692 -10.735  1.00  0.00      BSYN  
ATOM    649    N ALA    74      -2.739 -47.794  -9.767  1.00  0.00      BSYN  
ATOM    650    H ALA    74      -2.395 -47.371  -8.953  1.00  0.00      BSYN  
ATOM    651   CA ALA    74      -1.977 -47.674 -11.005  1.00  0.00      BSYN  
ATOM    652   CB ALA    74      -1.731 -46.207 -11.140  1.00  0.00      BSYN  
ATOM    653    C ALA    74      -0.693 -48.388 -10.962  1.00  0.00      BSYN  
ATOM    654    O ALA    74      -0.121 -48.605  -9.915  1.00  0.00      BSYN  
ATOM    655    N GLY    75      -0.069 -48.696 -12.123  1.00  0.00      BSYN  
ATOM    656    H GLY    75      -0.500 -48.648 -13.002  1.00  0.00      BSYN  
ATOM    657   CA GLY    75       1.338 -49.155 -11.923  1.00  0.00      BSYN  
ATOM    658    C GLY    75       2.192 -49.276 -13.130  1.00  0.00      BSYN  
ATOM    659    O GLY    75       1.715 -49.054 -14.217  1.00  0.00      BSYN  
ATOM    660    N ASN    76       3.471 -49.512 -12.937  1.00  0.00      BSYN  
ATOM    661    H ASN    76       3.625 -49.704 -11.988  1.00  0.00      BSYN  
ATOM    662   CA ASN    76       4.457 -49.692 -14.017  1.00  0.00      BSYN  
ATOM    663   CB ASN    76       5.834 -49.141 -13.569  1.00  0.00      BSYN  
ATOM    664   CG ASN    76       5.746 -47.791 -12.819  1.00  0.00      BSYN  
ATOM    665  OD1 ASN    76       4.842 -47.319 -12.127  1.00  0.00      BSYN  
ATOM    666  ND2 ASN    76       6.948 -47.235 -13.089  1.00  0.00      BSYN  
ATOM    667 HD21 ASN    76       7.597 -47.699 -13.659  1.00  0.00      BSYN  
ATOM    668 HD22 ASN    76       7.109 -46.500 -12.461  1.00  0.00      BSYN  
ATOM    669    C ASN    76       4.479 -51.162 -14.420  1.00  0.00      BSYN  
ATOM    670    O ASN    76       4.208 -52.094 -13.622  1.00  0.00      BSYN  
ATOM    671    N ILE    77       4.690 -51.406 -15.716  1.00  0.00      BSYN  
ATOM    672    H ILE    77       4.278 -52.253 -15.988  1.00  0.00      BSYN  
ATOM    673   CA ILE    77       5.258 -50.495 -16.693  1.00  0.00      BSYN  
ATOM    674   CB ILE    77       6.690 -50.955 -16.911  1.00  0.00      BSYN  
ATOM    675  CG2 ILE    77       6.879 -52.347 -17.491  1.00  0.00      BSYN  
ATOM    676  CG1 ILE    77       7.622 -50.096 -17.689  1.00  0.00      BSYN  
ATOM    677   CD ILE    77       8.059 -48.754 -16.991  1.00  0.00      BSYN  
ATOM    678    C ILE    77       4.331 -49.985 -17.801  1.00  0.00      BSYN  
ATOM    679    O ILE    77       4.017 -48.814 -17.820  1.00  0.00      BSYN  
ATOM    680    N ALA    78       3.856 -50.975 -18.580  1.00  0.00      BSYN  
ATOM    681    H ALA    78       4.001 -51.942 -18.505  1.00  0.00      BSYN  
ATOM    682   CA ALA    78       2.919 -50.706 -19.658  1.00  0.00      BSYN  
ATOM    683   CB ALA    78       3.557 -50.670 -21.031  1.00  0.00      BSYN  
ATOM    684    C ALA    78       1.858 -51.808 -19.510  1.00  0.00      BSYN  
ATOM    685    O ALA    78       0.692 -51.509 -19.871  1.00  0.00      BSYN  
ATOM    686    N ALA    79       2.235 -53.004 -18.971  1.00  0.00      BSYN  
ATOM    687    H ALA    79       3.144 -53.048 -18.607  1.00  0.00      BSYN  
ATOM    688   CA ALA    79       1.352 -54.113 -18.802  1.00  0.00      BSYN  
ATOM    689   CB ALA    79       2.130 -55.461 -18.693  1.00  0.00      BSYN  
ATOM    690    C ALA    79       0.688 -53.663 -17.516  1.00  0.00      BSYN  
ATOM    691    O ALA    79       1.082 -54.152 -16.402  1.00  0.00      BSYN  
ATOM    692    N ALA    80      -0.386 -52.892 -17.653  1.00  0.00      BSYN  
ATOM    693    H ALA    80      -0.454 -52.477 -18.539  1.00  0.00      BSYN  
ATOM    694   CA ALA    80      -1.260 -52.461 -16.534  1.00  0.00      BSYN  
ATOM    695   CB ALA    80      -2.318 -51.534 -17.053  1.00  0.00      BSYN  
ATOM    696    C ALA    80      -2.161 -53.649 -16.117  1.00  0.00      BSYN  
ATOM    697    O ALA    80      -1.935 -54.168 -15.049  1.00  0.00      BSYN  
ATOM    698    N THR    81      -3.169 -54.084 -16.927  1.00  0.00      BSYN  
ATOM    699    H THR    81      -3.251 -53.643 -17.798  1.00  0.00      BSYN  
ATOM    700   CA THR    81      -4.150 -55.073 -16.420  1.00  0.00      BSYN  
ATOM    701   CB THR    81      -5.348 -54.828 -17.198  1.00  0.00      BSYN  
ATOM    702  OG1 THR    81      -5.103 -54.543 -18.725  1.00  0.00      BSYN  
ATOM    703  HG1 THR    81      -5.765 -53.862 -18.869  1.00  0.00      BSYN  
ATOM    704  CG2 THR    81      -6.322 -53.756 -16.517  1.00  0.00      BSYN  
ATOM    705    C THR    81      -3.807 -56.588 -16.233  1.00  0.00      BSYN  
ATOM    706    O THR    81      -4.658 -57.406 -16.105  1.00  0.00      BSYN  
ATOM    707    N GLY    82      -2.522 -56.742 -16.075  1.00  0.00      BSYN  
ATOM    708    H GLY    82      -2.125 -55.929 -15.699  1.00  0.00      BSYN  
ATOM    709   CA GLY    82      -1.895 -58.081 -15.988  1.00  0.00      BSYN  
ATOM    710    C GLY    82      -1.144 -58.007 -14.685  1.00  0.00      BSYN  
ATOM    711    O GLY    82      -0.109 -57.440 -14.617  1.00  0.00      BSYN  
ATOM    712    N LEU    83      -1.604 -58.622 -13.594  1.00  0.00      BSYN  
ATOM    713    H LEU    83      -1.031 -58.624 -12.799  1.00  0.00      BSYN  
ATOM    714   CA LEU    83      -2.842 -59.505 -13.435  1.00  0.00      BSYN  
ATOM    715   CB LEU    83      -2.203 -60.877 -13.761  1.00  0.00      BSYN  
ATOM    716   CG LEU    83      -3.267 -61.959 -14.394  1.00  0.00      BSYN  
ATOM    717  CD1 LEU    83      -3.008 -61.790 -15.942  1.00  0.00      BSYN  
ATOM    718  CD2 LEU    83      -2.842 -63.202 -13.612  1.00  0.00      BSYN  
ATOM    719    C LEU    83      -3.362 -59.563 -12.025  1.00  0.00      BSYN  
ATOM    720    O LEU    83      -2.768 -59.821 -10.974  1.00  0.00      BSYN  
ATOM    721    N VAL    84      -4.660 -59.233 -12.052  1.00  0.00      BSYN  
ATOM    722    H VAL    84      -5.042 -58.881 -12.884  1.00  0.00      BSYN  
ATOM    723   CA VAL    84      -5.533 -59.451 -10.903  1.00  0.00      BSYN  
ATOM    724   CB VAL    84      -6.758 -58.538 -11.136  1.00  0.00      BSYN  
ATOM    725  CG1 VAL    84      -7.683 -58.709  -9.888  1.00  0.00      BSYN  
ATOM    726  CG2 VAL    84      -6.465 -57.159 -11.494  1.00  0.00      BSYN  
ATOM    727    C VAL    84      -5.903 -60.872 -10.711  1.00  0.00      BSYN  
ATOM    728    O VAL    84      -6.552 -61.482 -11.560  1.00  0.00      BSYN  
ATOM    729    N LYS    85      -5.184 -61.395  -9.737  1.00  0.00      BSYN  
ATOM    730    H LYS    85      -4.453 -60.834  -9.402  1.00  0.00      BSYN  
ATOM    731   CA LYS    85      -5.260 -62.800  -9.327  1.00  0.00      BSYN  
ATOM    732   CB LYS    85      -3.998 -63.604  -9.602  1.00  0.00      BSYN  
ATOM    733   CG LYS    85      -4.447 -64.857 -10.319  1.00  0.00      BSYN  
ATOM    734   CD LYS    85      -3.282 -65.749 -10.621  1.00  0.00      BSYN  
ATOM    735   CE LYS    85      -3.702 -67.225 -11.003  1.00  0.00      BSYN  
ATOM    736   NZ LYS    85      -4.289 -67.997  -9.933  1.00  0.00      BSYN  
ATOM    737  HZ1 LYS    85      -3.500 -68.101  -9.263  1.00  0.00      BSYN  
ATOM    738  HZ2 LYS    85      -5.111 -67.605  -9.432  1.00  0.00      BSYN  
ATOM    739  HZ3 LYS    85      -4.540 -68.836 -10.494  1.00  0.00      BSYN  
ATOM    740    C LYS    85      -5.516 -62.904  -7.826  1.00  0.00      BSYN  
ATOM    741    O LYS    85      -6.403 -63.686  -7.388  1.00  0.00      BSYN  
ATOM    742    N ARG    86      -4.817 -62.215  -6.902  1.00  0.00      BSYN  
ATOM    743    H ARG    86      -4.093 -61.643  -7.232  1.00  0.00      BSYN  
ATOM    744   CA ARG    86      -5.050 -62.240  -5.465  1.00  0.00      BSYN  
ATOM    745   CB ARG    86      -3.914 -61.450  -4.918  1.00  0.00      BSYN  
ATOM    746   CG ARG    86      -3.332 -61.833  -3.634  1.00  0.00      BSYN  
ATOM    747   CD ARG    86      -2.406 -60.781  -3.003  1.00  0.00      BSYN  
ATOM    748   NE ARG    86      -3.198 -59.733  -2.530  1.00  0.00      BSYN  
ATOM    749   HE ARG    86      -4.158 -59.764  -2.727  1.00  0.00      BSYN  
ATOM    750   CZ ARG    86      -2.585 -58.751  -1.874  1.00  0.00      BSYN  
ATOM    751  NH1 ARG    86      -1.255 -58.745  -1.440  1.00  0.00      BSYN  
ATOM    752 HH11 ARG    86      -1.126 -58.070  -0.714  1.00  0.00      BSYN  
ATOM    753 HH12 ARG    86      -0.791 -59.615  -1.608  1.00  0.00      BSYN  
ATOM    754  NH2 ARG    86      -3.328 -57.746  -1.295  1.00  0.00      BSYN  
ATOM    755 HH21 ARG    86      -3.060 -56.992  -0.694  1.00  0.00      BSYN  
ATOM    756 HH22 ARG    86      -4.307 -57.947  -1.268  1.00  0.00      BSYN  
ATOM    757    C ARG    86      -6.406 -61.521  -5.177  1.00  0.00      BSYN  
ATOM    758    O ARG    86      -6.690 -60.490  -5.741  1.00  0.00      BSYN  
ATOM    759    N GLU    87      -7.345 -62.101  -4.422  1.00  0.00      BSYN  
ATOM    760    H GLU    87      -8.266 -61.811  -4.588  1.00  0.00      BSYN  
ATOM    761   CA GLU    87      -7.093 -63.221  -3.601  1.00  0.00      BSYN  
ATOM    762   CB GLU    87      -7.096 -62.620  -2.109  1.00  0.00      BSYN  
ATOM    763   CG GLU    87      -6.741 -63.458  -0.796  1.00  0.00      BSYN  
ATOM    764   CD GLU    87      -7.472 -62.911   0.491  1.00  0.00      BSYN  
ATOM    765  OE1 GLU    87      -7.957 -61.797   0.592  1.00  0.00      BSYN  
ATOM    766  OE2 GLU    87      -7.519 -63.689   1.502  1.00  0.00      BSYN  
ATOM    767    C GLU    87      -8.056 -64.377  -3.764  1.00  0.00      BSYN  
ATOM    768    O GLU    87      -9.167 -64.469  -3.264  1.00  0.00      BSYN  
ATOM    769    N GLU    88      -7.455 -65.406  -4.532  1.00  0.00      BSYN  
ATOM    770    H GLU    88      -6.745 -65.021  -5.086  1.00  0.00      BSYN  
ATOM    771   CA GLU    88      -7.933 -66.719  -4.502  1.00  0.00      BSYN  
ATOM    772   CB GLU    88      -7.293 -67.465  -3.327  1.00  0.00      BSYN  
ATOM    773   CG GLU    88      -5.801 -67.646  -3.581  1.00  0.00      BSYN  
ATOM    774   CD GLU    88      -4.961 -68.674  -2.796  1.00  0.00      BSYN  
ATOM    775  OE1 GLU    88      -4.893 -68.499  -1.543  1.00  0.00      BSYN  
ATOM    776  OE2 GLU    88      -4.440 -69.651  -3.383  1.00  0.00      BSYN  
ATOM    777    C GLU    88      -9.359 -67.140  -4.783  1.00  0.00      BSYN  
ATOM    778    O GLU    88      -9.837 -66.887  -5.856  1.00  0.00      BSYN  
ATOM    779    N PHE    89     -10.072 -67.810  -3.860  1.00  0.00      BSYN  
ATOM    780    H PHE    89      -9.804 -68.132  -2.974  1.00  0.00      BSYN  
ATOM    781   CA PHE    89     -11.507 -67.942  -4.036  1.00  0.00      BSYN  
ATOM    782   CB PHE    89     -11.971 -69.345  -3.527  1.00  0.00      BSYN  
ATOM    783   CG PHE    89     -13.323 -69.839  -4.126  1.00  0.00      BSYN  
ATOM    784  CD1 PHE    89     -13.324 -70.172  -5.532  1.00  0.00      BSYN  
ATOM    785  CD2 PHE    89     -14.568 -70.203  -3.485  1.00  0.00      BSYN  
ATOM    786  CE1 PHE    89     -14.360 -70.873  -6.151  1.00  0.00      BSYN  
ATOM    787  CE2 PHE    89     -15.599 -70.748  -4.174  1.00  0.00      BSYN  
ATOM    788   CZ PHE    89     -15.523 -71.124  -5.453  1.00  0.00      BSYN  
ATOM    789    C PHE    89     -12.139 -66.757  -3.146  1.00  0.00      BSYN  
ATOM    790    O PHE    89     -11.935 -66.879  -1.994  1.00  0.00      BSYN  
ATOM    791    N PRO    90     -12.734 -65.786  -3.789  1.00  0.00      BSYN  
ATOM    792   CD PRO    90     -12.647 -65.450  -5.230  1.00  0.00      BSYN  
ATOM    793   CA PRO    90     -13.380 -64.575  -3.164  1.00  0.00      BSYN  
ATOM    794   CB PRO    90     -13.503 -63.555  -4.405  1.00  0.00      BSYN  
ATOM    795   CG PRO    90     -13.704 -64.429  -5.578  1.00  0.00      BSYN  
ATOM    796    C PRO    90     -14.606 -64.838  -2.401  1.00  0.00      BSYN  
ATOM    797    O PRO    90     -15.452 -65.512  -2.996  1.00  0.00      BSYN  
ATOM    798    N THR    91     -14.744 -64.540  -1.101  1.00  0.00      BSYN  
ATOM    799    H THR    91     -13.991 -64.389  -0.491  1.00  0.00      BSYN  
ATOM    800   CA THR    91     -16.102 -64.514  -0.591  1.00  0.00      BSYN  
ATOM    801   CB THR    91     -16.241 -64.765   0.787  1.00  0.00      BSYN  
ATOM    802  OG1 THR    91     -15.790 -63.739   1.588  1.00  0.00      BSYN  
ATOM    803  HG1 THR    91     -15.368 -63.987   2.414  1.00  0.00      BSYN  
ATOM    804  CG2 THR    91     -15.551 -66.042   1.158  1.00  0.00      BSYN  
ATOM    805    C THR    91     -17.017 -63.315  -0.998  1.00  0.00      BSYN  
ATOM    806    O THR    91     -18.265 -63.409  -0.949  1.00  0.00      BSYN  
ATOM    807    N ASP    92     -16.480 -62.200  -1.532  1.00  0.00      BSYN  
ATOM    808    H ASP    92     -15.652 -61.838  -1.153  1.00  0.00      BSYN  
ATOM    809   CA ASP    92     -17.471 -61.295  -2.157  1.00  0.00      BSYN  
ATOM    810   CB ASP    92     -17.199 -59.915  -1.663  1.00  0.00      BSYN  
ATOM    811   CG ASP    92     -16.088 -59.266  -2.500  1.00  0.00      BSYN  
ATOM    812  OD1 ASP    92     -16.245 -58.289  -3.282  1.00  0.00      BSYN  
ATOM    813  OD2 ASP    92     -15.003 -59.705  -2.372  1.00  0.00      BSYN  
ATOM    814    C ASP    92     -17.644 -61.331  -3.678  1.00  0.00      BSYN  
ATOM    815    O ASP    92     -16.724 -60.960  -4.376  1.00  0.00      BSYN  
ATOM    816    N LEU    93     -18.711 -61.913  -4.254  1.00  0.00      BSYN  
ATOM    817    H LEU    93     -19.369 -62.208  -3.591  1.00  0.00      BSYN  
ATOM    818   CA LEU    93     -18.886 -62.160  -5.677  1.00  0.00      BSYN  
ATOM    819   CB LEU    93     -20.375 -62.682  -5.640  1.00  0.00      BSYN  
ATOM    820   CG LEU    93     -20.996 -62.926  -6.934  1.00  0.00      BSYN  
ATOM    821  CD1 LEU    93     -20.150 -63.630  -7.961  1.00  0.00      BSYN  
ATOM    822  CD2 LEU    93     -22.278 -63.767  -6.703  1.00  0.00      BSYN  
ATOM    823    C LEU    93     -18.565 -60.905  -6.495  1.00  0.00      BSYN  
ATOM    824    O LEU    93     -18.827 -59.723  -6.125  1.00  0.00      BSYN  
ATOM    825    N LYS    94     -17.767 -61.375  -7.496  1.00  0.00      BSYN  
ATOM    826    H LYS    94     -17.684 -62.343  -7.629  1.00  0.00      BSYN  
ATOM    827   CA LYS    94     -17.237 -60.538  -8.538  1.00  0.00      BSYN  
ATOM    828   CB LYS    94     -15.816 -61.104  -8.901  1.00  0.00      BSYN  
ATOM    829   CG LYS    94     -14.742 -61.246  -7.794  1.00  0.00      BSYN  
ATOM    830   CD LYS    94     -14.623 -59.867  -7.117  1.00  0.00      BSYN  
ATOM    831   CE LYS    94     -13.459 -59.997  -6.074  1.00  0.00      BSYN  
ATOM    832   NZ LYS    94     -13.288 -58.917  -5.254  1.00  0.00      BSYN  
ATOM    833  HZ1 LYS    94     -13.982 -58.948  -4.479  1.00  0.00      BSYN  
ATOM    834  HZ2 LYS    94     -12.430 -59.044  -4.681  1.00  0.00      BSYN  
ATOM    835  HZ3 LYS    94     -13.356 -58.038  -5.805  1.00  0.00      BSYN  
ATOM    836    C LYS    94     -18.212 -60.467  -9.735  1.00  0.00      BSYN  
ATOM    837    O LYS    94     -18.739 -61.436 -10.177  1.00  0.00      BSYN  
ATOM    838    N PRO    95     -18.316 -59.240 -10.393  1.00  0.00      BSYN  
ATOM    839   CD PRO    95     -18.139 -58.047  -9.687  1.00  0.00      BSYN  
ATOM    840   CA PRO    95     -19.103 -59.002 -11.590  1.00  0.00      BSYN  
ATOM    841   CB PRO    95     -19.411 -57.519 -11.415  1.00  0.00      BSYN  
ATOM    842   CG PRO    95     -19.340 -57.208  -9.953  1.00  0.00      BSYN  
ATOM    843    C PRO    95     -18.272 -59.196 -12.897  1.00  0.00      BSYN  
ATOM    844    O PRO    95     -17.377 -58.422 -13.141  1.00  0.00      BSYN  
ATOM    845    N GLU    96     -18.559 -60.282 -13.523  1.00  0.00      BSYN  
ATOM    846    H GLU    96     -18.960 -61.074 -13.109  1.00  0.00      BSYN  
ATOM    847   CA GLU    96     -18.438 -60.318 -15.031  1.00  0.00      BSYN  
ATOM    848   CB GLU    96     -17.826 -61.646 -15.634  1.00  0.00      BSYN  
ATOM    849   CG GLU    96     -16.467 -62.099 -15.165  1.00  0.00      BSYN  
ATOM    850   CD GLU    96     -15.883 -63.079 -16.214  1.00  0.00      BSYN  
ATOM    851  OE1 GLU    96     -15.068 -63.911 -15.899  1.00  0.00      BSYN  
ATOM    852  OE2 GLU    96     -16.257 -62.963 -17.415  1.00  0.00      BSYN  
ATOM    853    C GLU    96     -19.527 -59.841 -15.986  1.00  0.00      BSYN  
ATOM    854    O GLU    96     -20.633 -60.396 -16.125  1.00  0.00      BSYN  
ATOM    855    N GLU    97     -19.232 -58.694 -16.615  1.00  0.00      BSYN  
ATOM    856    H GLU    97     -18.467 -58.133 -16.367  1.00  0.00      BSYN  
ATOM    857   CA GLU    97     -19.880 -58.524 -17.927  1.00  0.00      BSYN  
ATOM    858   CB GLU    97     -19.967 -57.155 -18.338  1.00  0.00      BSYN  
ATOM    859   CG GLU    97     -20.537 -56.105 -17.312  1.00  0.00      BSYN  
ATOM    860   CD GLU    97     -20.657 -54.694 -17.799  1.00  0.00      BSYN  
ATOM    861  OE1 GLU    97     -21.784 -54.231 -17.895  1.00  0.00      BSYN  
ATOM    862  OE2 GLU    97     -19.564 -54.055 -17.924  1.00  0.00      BSYN  
ATOM    863    C GLU    97     -19.064 -59.407 -18.930  1.00  0.00      BSYN  
ATOM    864    O GLU    97     -17.841 -59.395 -19.091  1.00  0.00      BSYN  
ATOM    865    N VAL    98     -19.889 -60.202 -19.672  1.00  0.00      BSYN  
ATOM    866    H VAL    98     -20.848 -60.001 -19.673  1.00  0.00      BSYN  
ATOM    867   CA VAL    98     -19.356 -61.057 -20.748  1.00  0.00      BSYN  
ATOM    868   CB VAL    98     -20.315 -62.297 -20.832  1.00  0.00      BSYN  
ATOM    869  CG1 VAL    98     -20.640 -62.912 -19.497  1.00  0.00      BSYN  
ATOM    870  CG2 VAL    98     -21.608 -62.123 -21.564  1.00  0.00      BSYN  
ATOM    871    C VAL    98     -19.301 -60.292 -22.010  1.00  0.00      BSYN  
ATOM    872    O VAL    98     -20.191 -59.523 -22.325  1.00  0.00      BSYN  
ATOM    873    N ALA    99     -18.110 -60.450 -22.601  1.00  0.00      BSYN  
ATOM    874    H ALA    99     -17.381 -60.940 -22.167  1.00  0.00      BSYN  
ATOM    875   CA ALA    99     -17.870 -59.959 -23.971  1.00  0.00      BSYN  
ATOM    876   CB ALA    99     -16.479 -59.355 -24.128  1.00  0.00      BSYN  
ATOM    877    C ALA    99     -18.058 -61.165 -24.954  1.00  0.00      BSYN  
ATOM    878    O ALA    99     -17.676 -62.315 -24.708  1.00  0.00      BSYN  
ATOM    879    N GLN   100     -18.709 -60.803 -26.109  1.00  0.00      BSYN  
ATOM    880    H GLN   100     -18.557 -59.999 -26.648  1.00  0.00      BSYN  
ATOM    881   CA GLN   100     -19.551 -61.847 -26.809  1.00  0.00      BSYN  
ATOM    882   CB GLN   100     -20.652 -61.145 -27.644  1.00  0.00      BSYN  
ATOM    883   CG GLN   100     -21.481 -62.030 -28.505  1.00  0.00      BSYN  
ATOM    884   CD GLN   100     -22.530 -62.849 -27.798  1.00  0.00      BSYN  
ATOM    885  OE1 GLN   100     -23.515 -62.382 -27.222  1.00  0.00      BSYN  
ATOM    886  NE2 GLN   100     -22.195 -64.146 -27.599  1.00  0.00      BSYN  
ATOM    887 HE21 GLN   100     -21.296 -64.327 -27.944  1.00  0.00      BSYN  
ATOM    888 HE22 GLN   100     -22.823 -64.797 -27.222  1.00  0.00      BSYN  
ATOM    889    C GLN   100     -18.614 -62.663 -27.695  1.00  0.00      BSYN  
ATOM    890    O GLN   100     -17.819 -62.260 -28.549  1.00  0.00      BSYN  
ATOM    891    N GLU   101     -18.836 -63.952 -27.531  1.00  0.00      BSYN  
ATOM    892    H GLU   101     -19.434 -64.167 -26.785  1.00  0.00      BSYN  
ATOM    893   CA GLU   101     -18.284 -64.965 -28.288  1.00  0.00      BSYN  
ATOM    894   CB GLU   101     -18.549 -66.380 -27.612  1.00  0.00      BSYN  
ATOM    895   CG GLU   101     -17.520 -66.568 -26.501  1.00  0.00      BSYN  
ATOM    896   CD GLU   101     -17.803 -67.877 -25.654  1.00  0.00      BSYN  
ATOM    897  OE1 GLU   101     -18.752 -68.015 -24.890  1.00  0.00      BSYN  
ATOM    898  OE2 GLU   101     -16.942 -68.780 -25.727  1.00  0.00      BSYN  
ATOM    899    C GLU   101     -18.917 -65.013 -29.632  1.00  0.00      BSYN  
ATOM    900    O GLU   101     -20.136 -65.088 -29.689  1.00  0.00      BSYN  
ATOM    901    N ALA   102     -18.037 -64.759 -30.526  1.00  0.00      BSYN  
ATOM    902    H ALA   102     -17.159 -64.507 -30.171  1.00  0.00      BSYN  
ATOM    903   CA ALA   102     -18.353 -65.062 -31.923  1.00  0.00      BSYN  
ATOM    904   CB ALA   102     -17.559 -64.342 -32.946  1.00  0.00      BSYN  
ATOM    905    C ALA   102     -18.351 -66.616 -32.296  1.00  0.00      BSYN  
ATOM    906    O ALA   102     -19.386 -67.073 -32.731  1.00  0.00      BSYN  
ATOM    907    N ALA   103     -17.349 -67.342 -31.891  1.00  0.00      BSYN  
ATOM    908    H ALA   103     -16.689 -67.036 -31.235  1.00  0.00      BSYN  
ATOM    909   CA ALA   103     -17.173 -68.787 -32.267  1.00  0.00      BSYN  
ATOM    910   CB ALA   103     -15.579 -69.050 -32.324  1.00  0.00      BSYN  
ATOM    911    C ALA   103     -17.692 -69.704 -31.192  1.00  0.00      BSYN  
ATOM    912    O ALA   103     -17.416 -69.439 -29.997  1.00  0.00      BSYN  
ATOM    913    N GLU   104     -18.191 -70.874 -31.613  1.00  0.00      BSYN  
ATOM    914    H GLU   104     -17.800 -71.190 -32.454  1.00  0.00      BSYN  
ATOM    915   CA GLU   104     -19.069 -71.705 -30.699  1.00  0.00      BSYN  
ATOM    916   CB GLU   104     -20.179 -72.624 -31.288  1.00  0.00      BSYN  
ATOM    917   CG GLU   104     -21.148 -71.840 -32.189  1.00  0.00      BSYN  
ATOM    918   CD GLU   104     -22.581 -72.198 -32.116  1.00  0.00      BSYN  
ATOM    919  OE1 GLU   104     -23.308 -71.562 -31.444  1.00  0.00      BSYN  
ATOM    920  OE2 GLU   104     -22.905 -73.188 -32.758  1.00  0.00      BSYN  
ATOM    921    C GLU   104     -18.190 -72.634 -29.958  1.00  0.00      BSYN  
ATOM    922    O GLU   104     -17.217 -73.277 -30.445  1.00  0.00      BSYN  
ATOM    923    N GLU   105     -18.479 -72.775 -28.692  1.00  0.00      BSYN  
ATOM    924    H GLU   105     -19.279 -72.294 -28.392  1.00  0.00      BSYN  
ATOM    925   CA GLU   105     -17.614 -73.632 -27.839  1.00  0.00      BSYN  
ATOM    926   CB GLU   105     -17.514 -72.928 -26.522  1.00  0.00      BSYN  
ATOM    927   CG GLU   105     -16.631 -73.460 -25.599  1.00  0.00      BSYN  
ATOM    928   CD GLU   105     -16.783 -72.781 -24.258  1.00  0.00      BSYN  
ATOM    929  OE1 GLU   105     -16.365 -71.670 -24.041  1.00  0.00      BSYN  
ATOM    930  OE2 GLU   105     -17.308 -73.427 -23.380  1.00  0.00      BSYN  
ATOM    931    C GLU   105     -18.028 -75.087 -27.621  1.00  0.00      BSYN  
ATOM    932    O GLU   105     -19.126 -75.348 -27.281  1.00  0.00      BSYN  
ATOM    933    N PRO   106     -17.295 -76.101 -28.151  1.00  0.00      BSYN  
ATOM    934   CD PRO   106     -16.829 -76.054 -29.521  1.00  0.00      BSYN  
ATOM    935   CA PRO   106     -17.380 -77.485 -27.734  1.00  0.00      BSYN  
ATOM    936   CB PRO   106     -16.370 -78.264 -28.622  1.00  0.00      BSYN  
ATOM    937   CG PRO   106     -16.509 -77.489 -29.771  1.00  0.00      BSYN  
ATOM    938    C PRO   106     -17.169 -77.661 -26.267  1.00  0.00      BSYN  
ATOM    939    O PRO   106     -16.066 -77.879 -25.732  1.00  0.00      BSYN  
ATOM    940    N LEU   107     -18.246 -77.797 -25.512  1.00  0.00      BSYN  
ATOM    941    H LEU   107     -19.168 -77.558 -25.744  1.00  0.00      BSYN  
ATOM    942   CA LEU   107     -18.105 -78.131 -24.103  1.00  0.00      BSYN  
ATOM    943   CB LEU   107     -18.984 -77.138 -23.411  1.00  0.00      BSYN  
ATOM    944   CG LEU   107     -19.219 -77.224 -21.929  1.00  0.00      BSYN  
ATOM    945  CD1 LEU   107     -17.864 -76.890 -21.302  1.00  0.00      BSYN  
ATOM    946  CD2 LEU   107     -20.205 -76.071 -21.594  1.00  0.00      BSYN  
ATOM    947    C LEU   107     -18.693 -79.546 -23.913  1.00  0.00      BSYN  
ATOM    948    O LEU   107     -19.825 -79.803 -24.225  1.00  0.00      BSYN  
ATOM    949    N ILE   108     -17.836 -80.350 -23.371  1.00  0.00      BSYN  
ATOM    950    H ILE   108     -17.074 -79.894 -22.957  1.00  0.00      BSYN  
ATOM    951   CA ILE   108     -17.964 -81.811 -23.209  1.00  0.00      BSYN  
ATOM    952   CB ILE   108     -16.602 -82.521 -23.235  1.00  0.00      BSYN  
ATOM    953  CG2 ILE   108     -15.686 -81.794 -22.269  1.00  0.00      BSYN  
ATOM    954  CG1 ILE   108     -16.627 -84.062 -23.326  1.00  0.00      BSYN  
ATOM    955   CD ILE   108     -15.126 -84.814 -23.474  1.00  0.00      BSYN  
ATOM    956    C ILE   108     -18.955 -82.174 -22.115  1.00  0.00      BSYN  
ATOM    957    O ILE   108     -18.705 -82.080 -20.857  1.00  0.00      BSYN  
ATOM    958    N GLU   109     -20.216 -82.395 -22.597  1.00  0.00      BSYN  
ATOM    959    H GLU   109     -20.532 -82.129 -23.485  1.00  0.00      BSYN  
ATOM    960   CA GLU   109     -21.286 -83.121 -21.939  1.00  0.00      BSYN  
ATOM    961   CB GLU   109     -22.582 -82.378 -22.213  1.00  0.00      BSYN  
ATOM    962   CG GLU   109     -23.067 -81.180 -21.343  1.00  0.00      BSYN  
ATOM    963   CD GLU   109     -22.089 -80.031 -21.199  1.00  0.00      BSYN  
ATOM    964  OE1 GLU   109     -21.248 -79.991 -20.232  1.00  0.00      BSYN  
ATOM    965  OE2 GLU   109     -22.211 -79.072 -21.932  1.00  0.00      BSYN  
ATOM    966    C GLU   109     -21.423 -84.640 -22.307  1.00  0.00      BSYN  
ATOM    967    O GLU   109     -22.139 -85.012 -23.333  1.00  0.00      BSYN  
ATOM    968    N PRO   110     -20.922 -85.477 -21.387  1.00  0.00      BSYN  
ATOM    969   CD PRO   110     -19.840 -85.141 -20.437  1.00  0.00      BSYN  
ATOM    970   CA PRO   110     -21.131 -86.963 -21.487  1.00  0.00      BSYN  
ATOM    971   CB PRO   110     -20.333 -87.386 -20.216  1.00  0.00      BSYN  
ATOM    972   CG PRO   110     -19.229 -86.466 -20.177  1.00  0.00      BSYN  
ATOM    973    C PRO   110     -22.568 -87.622 -21.454  1.00  0.00      BSYN  
ATOM    974    O PRO   110     -23.435 -87.563 -20.572  1.00  0.00      BSYN  
ATOM    975    N LEU   111     -22.878 -88.159 -22.679  1.00  0.00      BSYN  
ATOM    976    H LEU   111     -22.258 -88.120 -23.438  1.00  0.00      BSYN  
ATOM    977   CA LEU   111     -24.180 -88.834 -22.996  1.00  0.00      BSYN  
ATOM    978   CB LEU   111     -24.904 -88.069 -24.164  1.00  0.00      BSYN  
ATOM    979   CG LEU   111     -25.248 -86.622 -23.959  1.00  0.00      BSYN  
ATOM    980  CD1 LEU   111     -25.469 -85.908 -25.236  1.00  0.00      BSYN  
ATOM    981  CD2 LEU   111     -26.489 -86.676 -23.120  1.00  0.00      BSYN  
ATOM    982    C LEU   111     -24.323 -90.286 -23.013  1.00  0.00      BSYN  
ATOM    983    O LEU   111     -24.236 -90.927 -24.015  1.00  0.00      BSYN  
ATOM    984    N MET   112     -24.547 -90.787 -21.797  1.00  0.00      BSYN  
ATOM    985    H MET   112     -24.597 -90.072 -21.129  1.00  0.00      BSYN  
ATOM    986   CA MET   112     -24.633 -92.188 -21.409  1.00  0.00      BSYN  
ATOM    987   CB MET   112     -24.863 -92.240 -19.876  1.00  0.00      BSYN  
ATOM    988   CG MET   112     -24.227 -93.408 -19.154  1.00  0.00      BSYN  
ATOM    989   SD MET   112     -24.341 -94.997 -20.003  1.00  0.00      BSYN  
ATOM    990   CE MET   112     -24.900 -95.914 -18.604  1.00  0.00      BSYN  
ATOM    991    C MET   112     -25.735 -92.847 -22.215  1.00  0.00      BSYN  
ATOM    992    O MET   112     -25.464 -93.926 -22.912  1.00  0.00      BSYN  
ATOM    993    N GLU   113     -26.806 -92.143 -22.286  1.00  0.00      BSYN  
ATOM    994    H GLU   113     -26.864 -91.492 -21.556  1.00  0.00      BSYN  
ATOM    995   CA GLU   113     -28.062 -92.606 -22.906  1.00  0.00      BSYN  
ATOM    996   CB GLU   113     -29.274 -91.929 -22.106  1.00  0.00      BSYN  
ATOM    997   CG GLU   113     -29.368 -92.550 -20.689  1.00  0.00      BSYN  
ATOM    998   CD GLU   113     -30.699 -92.321 -19.942  1.00  0.00      BSYN  
ATOM    999  OE1 GLU   113     -30.880 -92.970 -18.904  1.00  0.00      BSYN  
ATOM   1000  OE2 GLU   113     -31.471 -91.457 -20.401  1.00  0.00      BSYN  
ATOM   1001    C GLU   113     -28.215 -92.251 -24.422  1.00  0.00      BSYN  
ATOM   1002    O GLU   113     -28.102 -90.984 -24.763  1.00  0.00      BSYN  
ATOM   1003    N PRO   114     -28.535 -93.111 -25.373  1.00  0.00      BSYN  
ATOM   1004   CD PRO   114     -29.670 -94.066 -25.258  1.00  0.00      BSYN  
ATOM   1005   CA PRO   114     -28.146 -93.104 -26.796  1.00  0.00      BSYN  
ATOM   1006   CB PRO   114     -27.950 -94.571 -27.064  1.00  0.00      BSYN  
ATOM   1007   CG PRO   114     -29.272 -95.055 -26.262  1.00  0.00      BSYN  
ATOM   1008    C PRO   114     -29.038 -92.398 -27.750  1.00  0.00      BSYN  
ATOM   1009    O PRO   114     -29.808 -93.063 -28.428  1.00  0.00      BSYN  
ATOM   1010    N GLU   115     -29.096 -91.116 -27.601  1.00  0.00      BSYN  
ATOM   1011    H GLU   115     -28.644 -90.639 -26.874  1.00  0.00      BSYN  
ATOM   1012   CA GLU   115     -29.850 -90.195 -28.500  1.00  0.00      BSYN  
ATOM   1013   CB GLU   115     -29.607 -88.694 -28.145  1.00  0.00      BSYN  
ATOM   1014   CG GLU   115     -30.311 -88.361 -26.793  1.00  0.00      BSYN  
ATOM   1015   CD GLU   115     -29.933 -86.917 -26.139  1.00  0.00      BSYN  
ATOM   1016  OE1 GLU   115     -30.462 -85.930 -26.551  1.00  0.00      BSYN  
ATOM   1017  OE2 GLU   115     -29.050 -86.861 -25.332  1.00  0.00      BSYN  
ATOM   1018    C GLU   115     -29.277 -90.361 -29.919  1.00  0.00      BSYN  
ATOM   1019    O GLU   115     -28.037 -90.321 -30.240  1.00  0.00      BSYN  
ATOM   1020    N GLY   116     -30.200 -90.919 -30.692  1.00  0.00      BSYN  
ATOM   1021    H GLY   116     -30.770 -91.442 -30.092  1.00  0.00      BSYN  
ATOM   1022   CA GLY   116     -30.191 -90.696 -32.081  1.00  0.00      BSYN  
ATOM   1023    C GLY   116     -31.391 -90.123 -32.756  1.00  0.00      BSYN  
ATOM   1024    O GLY   116     -32.026 -89.222 -32.161  1.00  0.00      BSYN  
ATOM   1025    N GLU   117     -31.531 -90.641 -34.024  1.00  0.00      BSYN  
ATOM   1026    H GLU   117     -31.351 -91.596 -34.152  1.00  0.00      BSYN  
ATOM   1027   CA GLU   117     -32.485 -90.027 -35.035  1.00  0.00      BSYN  
ATOM   1028   CB GLU   117     -31.938 -90.322 -36.381  1.00  0.00      BSYN  
ATOM   1029   CG GLU   117     -31.973 -91.807 -36.922  1.00  0.00      BSYN  
ATOM   1030   CD GLU   117     -30.897 -92.787 -36.771  1.00  0.00      BSYN  
ATOM   1031  OE1 GLU   117     -30.973 -93.720 -37.535  1.00  0.00      BSYN  
ATOM   1032  OE2 GLU   117     -30.054 -92.705 -35.844  1.00  0.00      BSYN  
ATOM   1033    C GLU   117     -33.907 -90.440 -34.945  1.00  0.00      BSYN  
ATOM   1034    O GLU   117     -34.581 -90.481 -35.888  1.00  0.00      BSYN  
ATOM   1035    N SER   118     -34.539 -90.817 -33.763  1.00  0.00      BSYN  
ATOM   1036    H SER   118     -33.968 -90.847 -32.968  1.00  0.00      BSYN  
ATOM   1037   CA SER   118     -35.980 -91.121 -33.592  1.00  0.00      BSYN  
ATOM   1038   CB SER   118     -36.216 -92.425 -32.848  1.00  0.00      BSYN  
ATOM   1039   OG SER   118     -35.681 -92.677 -31.516  1.00  0.00      BSYN  
ATOM   1040   HG SER   118     -35.783 -91.854 -31.032  1.00  0.00      BSYN  
ATOM   1041    C SER   118     -36.669 -89.985 -32.811  1.00  0.00      BSYN  
ATOM   1042    O SER   118     -37.692 -90.152 -32.192  1.00  0.00      BSYN  
ATOM   1043    N TYR   119     -36.121 -88.826 -32.916  1.00  0.00      BSYN  
ATOM   1044    H TYR   119     -35.545 -88.706 -33.700  1.00  0.00      BSYN  
ATOM   1045   CA TYR   119     -36.464 -87.706 -32.038  1.00  0.00      BSYN  
ATOM   1046   CB TYR   119     -35.476 -87.635 -30.896  1.00  0.00      BSYN  
ATOM   1047   CG TYR   119     -35.746 -88.801 -29.976  1.00  0.00      BSYN  
ATOM   1048  CD1 TYR   119     -37.024 -88.843 -29.359  1.00  0.00      BSYN  
ATOM   1049  CE1 TYR   119     -37.267 -89.810 -28.380  1.00  0.00      BSYN  
ATOM   1050  CD2 TYR   119     -34.715 -89.653 -29.746  1.00  0.00      BSYN  
ATOM   1051  CE2 TYR   119     -35.057 -90.706 -28.873  1.00  0.00      BSYN  
ATOM   1052   CZ TYR   119     -36.345 -90.772 -28.260  1.00  0.00      BSYN  
ATOM   1053   OH TYR   119     -36.709 -91.662 -27.294  1.00  0.00      BSYN  
ATOM   1054   HH TYR   119     -36.127 -92.405 -27.121  1.00  0.00      BSYN  
ATOM   1055    C TYR   119     -36.525 -86.397 -32.811  1.00  0.00      BSYN  
ATOM   1056    O TYR   119     -35.759 -86.108 -33.745  1.00  0.00      BSYN  
ATOM   1057    N GLU   120     -37.520 -85.607 -32.559  1.00  0.00      BSYN  
ATOM   1058    H GLU   120     -37.921 -85.714 -31.671  1.00  0.00      BSYN  
ATOM   1059   CA GLU   120     -37.799 -84.463 -33.390  1.00  0.00      BSYN  
ATOM   1060   CB GLU   120     -39.227 -84.021 -33.066  1.00  0.00      BSYN  
ATOM   1061   CG GLU   120     -39.810 -82.912 -34.037  1.00  0.00      BSYN  
ATOM   1062   CD GLU   120     -39.708 -83.408 -35.538  1.00  0.00      BSYN  
ATOM   1063  OE1 GLU   120     -39.869 -84.587 -35.957  1.00  0.00      BSYN  
ATOM   1064  OE2 GLU   120     -39.307 -82.542 -36.349  1.00  0.00      BSYN  
ATOM   1065    C GLU   120     -36.722 -83.343 -33.282  1.00  0.00      BSYN  
ATOM   1066    O GLU   120     -36.514 -82.687 -32.250  1.00  0.00      BSYN  
ATOM   1067    N ASP   121     -35.954 -83.092 -34.360  1.00  0.00      BSYN  
ATOM   1068    H ASP   121     -36.165 -83.377 -35.274  1.00  0.00      BSYN  
ATOM   1069   CA ASP   121     -34.700 -82.432 -34.264  1.00  0.00      BSYN  
ATOM   1070   CB ASP   121     -33.537 -83.390 -34.348  1.00  0.00      BSYN  
ATOM   1071   CG ASP   121     -32.158 -82.721 -34.210  1.00  0.00      BSYN  
ATOM   1072  OD1 ASP   121     -31.175 -83.244 -34.854  1.00  0.00      BSYN  
ATOM   1073  OD2 ASP   121     -32.003 -81.654 -33.640  1.00  0.00      BSYN  
ATOM   1074    C ASP   121     -34.619 -81.497 -35.497  1.00  0.00      BSYN  
ATOM   1075    O ASP   121     -34.035 -81.852 -36.546  1.00  0.00      BSYN  
ATOM   1076    N PRO   122     -35.110 -80.250 -35.394  1.00  0.00      BSYN  
ATOM   1077   CD PRO   122     -35.931 -79.817 -34.240  1.00  0.00      BSYN  
ATOM   1078   CA PRO   122     -34.973 -79.197 -36.405  1.00  0.00      BSYN  
ATOM   1079   CB PRO   122     -35.827 -78.167 -35.772  1.00  0.00      BSYN  
ATOM   1080   CG PRO   122     -36.887 -78.773 -34.768  1.00  0.00      BSYN  
ATOM   1081    C PRO   122     -33.662 -78.705 -36.829  1.00  0.00      BSYN  
ATOM   1082    O PRO   122     -32.934 -78.347 -35.962  1.00  0.00      BSYN  
ATOM   1083    N PRO   123     -33.388 -78.486 -38.085  1.00  0.00      BSYN  
ATOM   1084   CD PRO   123     -34.267 -78.844 -39.250  1.00  0.00      BSYN  
ATOM   1085   CA PRO   123     -32.039 -78.109 -38.601  1.00  0.00      BSYN  
ATOM   1086   CB PRO   123     -32.182 -77.879 -40.032  1.00  0.00      BSYN  
ATOM   1087   CG PRO   123     -33.136 -79.054 -40.338  1.00  0.00      BSYN  
ATOM   1088    C PRO   123     -31.517 -76.752 -37.997  1.00  0.00      BSYN  
ATOM   1089    O PRO   123     -32.268 -75.763 -37.968  1.00  0.00      BSYN  
ATOM   1090    N GLN   124     -30.394 -76.825 -37.313  1.00  0.00      BSYN  
ATOM   1091    H GLN   124     -30.056 -77.731 -37.160  1.00  0.00      BSYN  
ATOM   1092   CA GLN   124     -29.748 -75.676 -36.599  1.00  0.00      BSYN  
ATOM   1093   CB GLN   124     -28.829 -76.167 -35.557  1.00  0.00      BSYN  
ATOM   1094   CG GLN   124     -29.526 -77.063 -34.551  1.00  0.00      BSYN  
ATOM   1095   CD GLN   124     -29.170 -77.102 -33.150  1.00  0.00      BSYN  
ATOM   1096  OE1 GLN   124     -28.314 -76.338 -32.587  1.00  0.00      BSYN  
ATOM   1097  NE2 GLN   124     -29.768 -78.072 -32.445  1.00  0.00      BSYN  
ATOM   1098 HE21 GLN   124     -30.488 -78.578 -32.875  1.00  0.00      BSYN  
ATOM   1099 HE22 GLN   124     -29.521 -78.147 -31.500  1.00  0.00      BSYN  
ATOM   1100    C GLN   124     -29.144 -74.707 -37.669  1.00  0.00      BSYN  
ATOM   1101    O GLN   124     -28.400 -75.100 -38.566  1.00  0.00      BSYN  
ATOM   1102    N GLU   125     -29.393 -73.416 -37.495  1.00  0.00      BSYN  
ATOM   1103    H GLU   125     -29.566 -73.203 -36.554  1.00  0.00      BSYN  
ATOM   1104   CA GLU   125     -29.514 -72.411 -38.529  1.00  0.00      BSYN  
ATOM   1105   CB GLU   125     -30.962 -71.919 -38.418  1.00  0.00      BSYN  
ATOM   1106   CG GLU   125     -32.053 -72.459 -39.467  1.00  0.00      BSYN  
ATOM   1107   CD GLU   125     -32.060 -71.815 -40.900  1.00  0.00      BSYN  
ATOM   1108  OE1 GLU   125     -31.172 -72.052 -41.688  1.00  0.00      BSYN  
ATOM   1109  OE2 GLU   125     -32.925 -70.974 -41.216  1.00  0.00      BSYN  
ATOM   1110    C GLU   125     -28.389 -71.347 -38.642  1.00  0.00      BSYN  
ATOM   1111    O GLU   125     -28.144 -70.551 -37.753  1.00  0.00      BSYN  
ATOM   1112    N GLU   126     -27.889 -71.301 -39.882  1.00  0.00      BSYN  
ATOM   1113    H GLU   126     -28.462 -71.584 -40.626  1.00  0.00      BSYN  
ATOM   1114   CA GLU   126     -26.510 -70.858 -40.108  1.00  0.00      BSYN  
ATOM   1115   CB GLU   126     -25.677 -72.121 -40.362  1.00  0.00      BSYN  
ATOM   1116   CG GLU   126     -24.625 -72.461 -39.320  1.00  0.00      BSYN  
ATOM   1117   CD GLU   126     -23.226 -71.934 -39.483  1.00  0.00      BSYN  
ATOM   1118  OE1 GLU   126     -22.966 -70.817 -39.884  1.00  0.00      BSYN  
ATOM   1119  OE2 GLU   126     -22.350 -72.606 -39.000  1.00  0.00      BSYN  
ATOM   1120    C GLU   126     -26.294 -69.759 -41.160  1.00  0.00      BSYN  
ATOM   1121    O GLU   126     -27.169 -69.412 -41.959  1.00  0.00      BSYN  
ATOM   1122    N TYR   127     -25.081 -69.244 -41.141  1.00  0.00      BSYN  
ATOM   1123    H TYR   127     -24.306 -69.484 -40.592  1.00  0.00      BSYN  
ATOM   1124   CA TYR   127     -24.798 -67.975 -41.847  1.00  0.00      BSYN  
ATOM   1125   CB TYR   127     -23.897 -67.211 -41.062  1.00  0.00      BSYN  
ATOM   1126   CG TYR   127     -24.568 -66.415 -39.992  1.00  0.00      BSYN  
ATOM   1127  CD1 TYR   127     -25.892 -66.079 -40.035  1.00  0.00      BSYN  
ATOM   1128  CE1 TYR   127     -26.508 -65.281 -39.067  1.00  0.00      BSYN  
ATOM   1129  CD2 TYR   127     -23.890 -66.006 -38.877  1.00  0.00      BSYN  
ATOM   1130  CE2 TYR   127     -24.507 -65.331 -37.855  1.00  0.00      BSYN  
ATOM   1131   CZ TYR   127     -25.768 -64.944 -38.044  1.00  0.00      BSYN  
ATOM   1132   OH TYR   127     -26.529 -64.174 -37.139  1.00  0.00      BSYN  
ATOM   1133   HH TYR   127     -27.326 -63.878 -37.585  1.00  0.00      BSYN  
ATOM   1134    C TYR   127     -24.316 -68.105 -43.298  1.00  0.00      BSYN  
ATOM   1135    O TYR   127     -23.168 -68.572 -43.416  1.00  0.00      BSYN  
ATOM   1136    N GLN   128     -25.295 -68.088 -44.215  1.00  0.00      BSYN  
ATOM   1137    H GLN   128     -26.238 -68.169 -43.961  1.00  0.00      BSYN  
ATOM   1138   CA GLN   128     -25.021 -68.337 -45.612  1.00  0.00      BSYN  
ATOM   1139   CB GLN   128     -26.233 -69.156 -46.181  1.00  0.00      BSYN  
ATOM   1140   CG GLN   128     -26.046 -70.542 -45.738  1.00  0.00      BSYN  
ATOM   1141   CD GLN   128     -27.022 -71.358 -46.490  1.00  0.00      BSYN  
ATOM   1142  OE1 GLN   128     -28.123 -71.053 -46.806  1.00  0.00      BSYN  
ATOM   1143  NE2 GLN   128     -26.543 -72.467 -46.973  1.00  0.00      BSYN  
ATOM   1144 HE21 GLN   128     -27.319 -72.958 -47.315  1.00  0.00      BSYN  
ATOM   1145 HE22 GLN   128     -25.643 -72.849 -46.904  1.00  0.00      BSYN  
ATOM   1146    C GLN   128     -24.981 -66.978 -46.332  1.00  0.00      BSYN  
ATOM   1147    O GLN   128     -25.838 -66.135 -46.128  1.00  0.00      BSYN  
ATOM   1148    N GLU   129     -23.865 -66.764 -46.844  1.00  0.00      BSYN  
ATOM   1149    H GLU   129     -23.167 -67.417 -46.629  1.00  0.00      BSYN  
ATOM   1150   CA GLU   129     -23.506 -65.467 -47.507  1.00  0.00      BSYN  
ATOM   1151   CB GLU   129     -22.049 -65.558 -47.923  1.00  0.00      BSYN  
ATOM   1152   CG GLU   129     -21.635 -64.347 -48.667  1.00  0.00      BSYN  
ATOM   1153   CD GLU   129     -20.071 -64.494 -48.838  1.00  0.00      BSYN  
ATOM   1154  OE1 GLU   129     -19.357 -64.201 -47.934  1.00  0.00      BSYN  
ATOM   1155  OE2 GLU   129     -19.521 -65.096 -49.771  1.00  0.00      BSYN  
ATOM   1156    C GLU   129     -24.454 -65.321 -48.707  1.00  0.00      BSYN  
ATOM   1157    O GLU   129     -24.373 -65.909 -49.820  1.00  0.00      BSYN  
ATOM   1158    N TYR   130     -25.465 -64.378 -48.347  1.00  0.00      BSYN  
ATOM   1159    H TYR   130     -25.599 -64.008 -47.449  1.00  0.00      BSYN  
ATOM   1160   CA TYR   130     -26.365 -64.059 -49.399  1.00  0.00      BSYN  
ATOM   1161   CB TYR   130     -27.813 -63.893 -48.899  1.00  0.00      BSYN  
ATOM   1162   CG TYR   130     -28.671 -63.844 -50.109  1.00  0.00      BSYN  
ATOM   1163  CD1 TYR   130     -29.306 -62.699 -50.514  1.00  0.00      BSYN  
ATOM   1164  CE1 TYR   130     -30.200 -62.725 -51.604  1.00  0.00      BSYN  
ATOM   1165  CD2 TYR   130     -28.879 -65.073 -50.721  1.00  0.00      BSYN  
ATOM   1166  CE2 TYR   130     -29.794 -65.076 -51.720  1.00  0.00      BSYN  
ATOM   1167   CZ TYR   130     -30.460 -63.928 -52.131  1.00  0.00      BSYN  
ATOM   1168   OH TYR   130     -31.432 -64.061 -53.098  1.00  0.00      BSYN  
ATOM   1169   HH TYR   130     -31.852 -63.229 -53.328  1.00  0.00      BSYN  
ATOM   1170    C TYR   130     -25.706 -62.966 -50.284  1.00  0.00      BSYN  
ATOM   1171    O TYR   130     -25.477 -61.874 -49.797  1.00  0.00      BSYN  
ATOM   1172    N GLU   131     -25.246 -63.592 -51.412  1.00  0.00      BSYN  
ATOM   1173    H GLU   131     -24.982 -64.528 -51.295  1.00  0.00      BSYN  
ATOM   1174   CA GLU   131     -24.816 -62.672 -52.502  1.00  0.00      BSYN  
ATOM   1175   CB GLU   131     -24.015 -63.630 -53.527  1.00  0.00      BSYN  
ATOM   1176   CG GLU   131     -23.452 -62.883 -54.704  1.00  0.00      BSYN  
ATOM   1177   CD GLU   131     -23.210 -63.925 -55.826  1.00  0.00      BSYN  
ATOM   1178  OE1 GLU   131     -22.037 -64.052 -56.148  1.00  0.00      BSYN  
ATOM   1179  OE2 GLU   131     -24.130 -64.363 -56.567  1.00  0.00      BSYN  
ATOM   1180    C GLU   131     -26.068 -62.088 -53.226  1.00  0.00      BSYN  
ATOM   1181    O GLU   131     -27.102 -62.785 -53.455  1.00  0.00      BSYN  
ATOM   1182    N PRO   132     -26.183 -60.863 -53.523  1.00  0.00      BSYN  
ATOM   1183   CD PRO   132     -25.717 -59.804 -52.603  1.00  0.00      BSYN  
ATOM   1184   CA PRO   132     -27.219 -60.292 -54.413  1.00  0.00      BSYN  
ATOM   1185   CB PRO   132     -27.565 -59.131 -53.504  1.00  0.00      BSYN  
ATOM   1186   CG PRO   132     -26.276 -58.480 -53.169  1.00  0.00      BSYN  
ATOM   1187    C PRO   132     -26.838 -59.943 -55.845  1.00  0.00      BSYN  
ATOM   1188    O PRO   132     -25.650 -60.025 -56.179  1.00  0.00      BSYN  
ATOM   1189    N GLU   133     -27.835 -59.645 -56.683  1.00  0.00      BSYN  
ATOM   1190    H GLU   133     -28.571 -60.065 -56.191  1.00  0.00      BSYN  
ATOM   1191   CA GLU   133     -27.803 -59.043 -58.046  1.00  0.00      BSYN  
ATOM   1192   CB GLU   133     -28.570 -60.132 -58.924  1.00  0.00      BSYN  
ATOM   1193   CG GLU   133     -27.798 -61.448 -58.955  1.00  0.00      BSYN  
ATOM   1194   CD GLU   133     -28.551 -62.716 -59.365  1.00  0.00      BSYN  
ATOM   1195  OE1 GLU   133     -29.314 -63.263 -58.598  1.00  0.00      BSYN  
ATOM   1196  OE2 GLU   133     -28.521 -63.071 -60.558  1.00  0.00      BSYN  
ATOM   1197    C GLU   133     -28.368 -57.557 -58.269  1.00  0.00      BSYN  
ATOM   1198    O GLU   133     -29.013 -57.060 -57.399  1.00  0.00      BSYN  
ATOM   1199    N ALA   134     -28.177 -56.997 -59.470  1.00  0.00      BSYN  
ATOM   1200    H ALA   134     -28.071 -57.671 -60.173  1.00  0.00      BSYN  
ATOM   1201   CA ALA   134     -28.416 -55.565 -59.659  1.00  0.00      BSYN  
ATOM   1202   CB ALA   134     -27.149 -54.838 -60.000  1.00  0.00      BSYN  
ATOM   1203    C ALA   134     -29.634 -55.225 -60.588  1.00  0.00      BSYN  
ATOM   1204  OT1 ALA   134     -30.605 -54.644 -60.176  1.00  0.00      BSYN  
ATOM   1205  OT2 ALA   134     -29.404 -55.552 -61.761  1.00  0.00      BSYN  
END
