# Supplementary material for: Data set of intrinsically disordered proteins analysed at a local protein conformation level
Source: Data Brief. 2020 Mar 5;29:105383. doi: 10.1016/j.dib.2020.105383 (PMC7078294; doi:10.1016/j.dib.2020.105383)
Supplement: Supplementary file 1 [file mmc1.zip › the data/1-DATA/PED1AAD-pdb/1AAD-228.pdb]

CRYST1    1.000    1.000    1.000  90.00  90.00  90.00 P 1           1
ATOM      1  HT1 MET     1       3.904 -98.689  -3.950  1.00  0.00      BSYN  
ATOM      2  HT2 MET     1       4.434 -98.853  -2.515  1.00  0.00      BSYN  
ATOM      3    N MET     1       3.615 -99.168  -3.073  1.00  0.00      BSYN  
ATOM      4  HT3 MET     1       2.654 -99.088  -2.683  1.00  0.00      BSYN  
ATOM      5   CA MET     1       3.947-100.613  -3.221  1.00  0.00      BSYN  
ATOM      6   CB MET     1       2.976-101.545  -3.859  1.00  0.00      BSYN  
ATOM      7   CG MET     1       2.323-101.214  -5.174  1.00  0.00      BSYN  
ATOM      8   SD MET     1       1.091-102.535  -5.579  1.00  0.00      BSYN  
ATOM      9   CE MET     1       0.389-101.855  -6.944  1.00  0.00      BSYN  
ATOM     10    C MET     1       5.196-100.795  -4.016  1.00  0.00      BSYN  
ATOM     11    O MET     1       5.559 -99.934  -4.812  1.00  0.00      BSYN  
ATOM     12    N ASP     2       5.979-101.830  -3.794  1.00  0.00      BSYN  
ATOM     13    H ASP     2       5.775-102.455  -3.067  1.00  0.00      BSYN  
ATOM     14   CA ASP     2       7.053-102.323  -4.581  1.00  0.00      BSYN  
ATOM     15   CB ASP     2       7.964-103.345  -3.863  1.00  0.00      BSYN  
ATOM     16   CG ASP     2       9.289-103.715  -4.514  1.00  0.00      BSYN  
ATOM     17  OD1 ASP     2       9.688-104.871  -4.456  1.00  0.00      BSYN  
ATOM     18  OD2 ASP     2       9.902-102.844  -5.134  1.00  0.00      BSYN  
ATOM     19    C ASP     2       6.631-102.947  -5.946  1.00  0.00      BSYN  
ATOM     20    O ASP     2       6.230-104.117  -5.871  1.00  0.00      BSYN  
ATOM     21    N VAL     3       6.533-102.009  -6.906  1.00  0.00      BSYN  
ATOM     22    H VAL     3       6.783-101.147  -6.512  1.00  0.00      BSYN  
ATOM     23   CA VAL     3       6.219-102.284  -8.282  1.00  0.00      BSYN  
ATOM     24   CB VAL     3       5.898-100.939  -9.223  1.00  0.00      BSYN  
ATOM     25  CG1 VAL     3       6.852 -99.863  -9.091  1.00  0.00      BSYN  
ATOM     26  CG2 VAL     3       5.388-101.377 -10.570  1.00  0.00      BSYN  
ATOM     27    C VAL     3       7.406-103.012  -8.879  1.00  0.00      BSYN  
ATOM     28    O VAL     3       7.252-103.749  -9.758  1.00  0.00      BSYN  
ATOM     29    N PHE     4       8.599-102.632  -8.464  1.00  0.00      BSYN  
ATOM     30    H PHE     4       8.599-101.805  -7.937  1.00  0.00      BSYN  
ATOM     31   CA PHE     4       9.771-103.312  -8.960  1.00  0.00      BSYN  
ATOM     32   CB PHE     4      10.917-102.830  -8.250  1.00  0.00      BSYN  
ATOM     33   CG PHE     4      11.296-101.420  -8.734  1.00  0.00      BSYN  
ATOM     34  CD1 PHE     4      11.173-101.126 -10.094  1.00  0.00      BSYN  
ATOM     35  CD2 PHE     4      11.780-100.538  -7.819  1.00  0.00      BSYN  
ATOM     36  CE1 PHE     4      11.233 -99.838 -10.506  1.00  0.00      BSYN  
ATOM     37  CE2 PHE     4      11.861 -99.218  -8.148  1.00  0.00      BSYN  
ATOM     38   CZ PHE     4      11.604 -98.885  -9.523  1.00  0.00      BSYN  
ATOM     39    C PHE     4       9.964-104.800  -8.988  1.00  0.00      BSYN  
ATOM     40    O PHE     4      10.953-105.255  -9.709  1.00  0.00      BSYN  
ATOM     41    N MET     5       9.081-105.541  -8.293  1.00  0.00      BSYN  
ATOM     42    H MET     5       8.287-105.233  -7.808  1.00  0.00      BSYN  
ATOM     43   CA MET     5       9.123-106.943  -8.410  1.00  0.00      BSYN  
ATOM     44   CB MET     5       8.025-107.481  -7.441  1.00  0.00      BSYN  
ATOM     45   CG MET     5       8.695-108.273  -6.352  1.00  0.00      BSYN  
ATOM     46   SD MET     5       7.278-108.869  -5.281  1.00  0.00      BSYN  
ATOM     47   CE MET     5       7.572-108.009  -3.711  1.00  0.00      BSYN  
ATOM     48    C MET     5       8.865-107.598  -9.882  1.00  0.00      BSYN  
ATOM     49    O MET     5       9.380-108.657 -10.351  1.00  0.00      BSYN  
ATOM     50    N LYS     6       8.038-106.836 -10.658  1.00  0.00      BSYN  
ATOM     51    H LYS     6       7.807-105.933 -10.356  1.00  0.00      BSYN  
ATOM     52   CA LYS     6       7.521-107.340 -11.868  1.00  0.00      BSYN  
ATOM     53   CB LYS     6       6.135-106.663 -12.021  1.00  0.00      BSYN  
ATOM     54   CG LYS     6       5.293-106.801 -13.241  1.00  0.00      BSYN  
ATOM     55   CD LYS     6       4.024-105.932 -13.103  1.00  0.00      BSYN  
ATOM     56   CE LYS     6       3.041-106.362 -12.019  1.00  0.00      BSYN  
ATOM     57   NZ LYS     6       2.374-107.577 -12.302  1.00  0.00      BSYN  
ATOM     58  HZ1 LYS     6       1.520-107.635 -11.712  1.00  0.00      BSYN  
ATOM     59  HZ2 LYS     6       2.013-107.810 -13.249  1.00  0.00      BSYN  
ATOM     60  HZ3 LYS     6       2.986-108.408 -12.175  1.00  0.00      BSYN  
ATOM     61    C LYS     6       8.496-106.828 -13.017  1.00  0.00      BSYN  
ATOM     62    O LYS     6       8.825-107.697 -13.926  1.00  0.00      BSYN  
ATOM     63    N GLY     7       9.052-105.659 -12.855  1.00  0.00      BSYN  
ATOM     64    H GLY     7       8.782-105.204 -12.030  1.00  0.00      BSYN  
ATOM     65   CA GLY     7       9.808-104.960 -13.848  1.00  0.00      BSYN  
ATOM     66    C GLY     7      11.257-104.773 -13.559  1.00  0.00      BSYN  
ATOM     67    O GLY     7      11.668-103.628 -13.680  1.00  0.00      BSYN  
ATOM     68    N LEU     8      11.941-105.796 -12.984  1.00  0.00      BSYN  
ATOM     69    H LEU     8      11.407-106.488 -12.540  1.00  0.00      BSYN  
ATOM     70   CA LEU     8      13.381-105.686 -12.625  1.00  0.00      BSYN  
ATOM     71   CB LEU     8      13.545-107.019 -11.928  1.00  0.00      BSYN  
ATOM     72   CG LEU     8      14.750-107.486 -10.995  1.00  0.00      BSYN  
ATOM     73  CD1 LEU     8      14.847-106.578  -9.853  1.00  0.00      BSYN  
ATOM     74  CD2 LEU     8      14.366-108.887 -10.530  1.00  0.00      BSYN  
ATOM     75    C LEU     8      14.393-105.664 -13.811  1.00  0.00      BSYN  
ATOM     76    O LEU     8      14.334-106.375 -14.866  1.00  0.00      BSYN  
ATOM     77    N SER     9      15.383-104.753 -13.684  1.00  0.00      BSYN  
ATOM     78    H SER     9      15.471-104.137 -12.927  1.00  0.00      BSYN  
ATOM     79   CA SER     9      16.400-104.550 -14.593  1.00  0.00      BSYN  
ATOM     80   CB SER     9      16.200-103.312 -15.422  1.00  0.00      BSYN  
ATOM     81   OG SER     9      15.269-103.479 -16.460  1.00  0.00      BSYN  
ATOM     82   HG SER     9      14.913-104.329 -16.729  1.00  0.00      BSYN  
ATOM     83    C SER     9      17.701-104.371 -13.826  1.00  0.00      BSYN  
ATOM     84    O SER     9      17.587-104.117 -12.641  1.00  0.00      BSYN  
ATOM     85    N MET    10      18.896-104.461 -14.457  1.00  0.00      BSYN  
ATOM     86    H MET    10      18.811-104.692 -15.406  1.00  0.00      BSYN  
ATOM     87   CA MET    10      20.074-104.031 -13.819  1.00  0.00      BSYN  
ATOM     88   CB MET    10      21.216-105.123 -14.010  1.00  0.00      BSYN  
ATOM     89   CG MET    10      21.031-106.249 -13.075  1.00  0.00      BSYN  
ATOM     90   SD MET    10      22.541-107.150 -12.640  1.00  0.00      BSYN  
ATOM     91   CE MET    10      22.279-107.486 -10.922  1.00  0.00      BSYN  
ATOM     92    C MET    10      20.573-102.728 -14.499  1.00  0.00      BSYN  
ATOM     93    O MET    10      21.240-102.663 -15.496  1.00  0.00      BSYN  
ATOM     94    N ALA    11      20.346-101.582 -13.903  1.00  0.00      BSYN  
ATOM     95    H ALA    11      20.694-100.747 -14.281  1.00  0.00      BSYN  
ATOM     96   CA ALA    11      19.725-101.431 -12.609  1.00  0.00      BSYN  
ATOM     97   CB ALA    11      20.835-101.314 -11.558  1.00  0.00      BSYN  
ATOM     98    C ALA    11      18.583-100.513 -12.159  1.00  0.00      BSYN  
ATOM     99    O ALA    11      18.409 -99.450 -12.733  1.00  0.00      BSYN  
ATOM    100    N LYS    12      17.729-100.975 -11.237  1.00  0.00      BSYN  
ATOM    101    H LYS    12      17.656-101.922 -10.998  1.00  0.00      BSYN  
ATOM    102   CA LYS    12      16.714-100.057 -10.728  1.00  0.00      BSYN  
ATOM    103   CB LYS    12      15.512-100.712  -9.974  1.00  0.00      BSYN  
ATOM    104   CG LYS    12      16.048-101.327  -8.601  1.00  0.00      BSYN  
ATOM    105   CD LYS    12      15.101-102.204  -7.740  1.00  0.00      BSYN  
ATOM    106   CE LYS    12      14.832-103.488  -8.400  1.00  0.00      BSYN  
ATOM    107   NZ LYS    12      13.748-104.229  -7.764  1.00  0.00      BSYN  
ATOM    108  HZ1 LYS    12      13.599-103.530  -7.008  1.00  0.00      BSYN  
ATOM    109  HZ2 LYS    12      12.869-104.361  -8.305  1.00  0.00      BSYN  
ATOM    110  HZ3 LYS    12      14.102-105.159  -7.463  1.00  0.00      BSYN  
ATOM    111    C LYS    12      17.141 -98.759 -10.029  1.00  0.00      BSYN  
ATOM    112    O LYS    12      17.666 -98.682  -8.949  1.00  0.00      BSYN  
ATOM    113    N GLU    13      16.961 -97.585 -10.724  1.00  0.00      BSYN  
ATOM    114    H GLU    13      16.754 -97.665 -11.679  1.00  0.00      BSYN  
ATOM    115   CA GLU    13      17.243 -96.243 -10.248  1.00  0.00      BSYN  
ATOM    116   CB GLU    13      17.992 -95.304 -11.369  1.00  0.00      BSYN  
ATOM    117   CG GLU    13      19.229 -95.879 -11.975  1.00  0.00      BSYN  
ATOM    118   CD GLU    13      20.027 -94.913 -12.872  1.00  0.00      BSYN  
ATOM    119  OE1 GLU    13      20.024 -93.762 -12.658  1.00  0.00      BSYN  
ATOM    120  OE2 GLU    13      20.665 -95.493 -13.753  1.00  0.00      BSYN  
ATOM    121    C GLU    13      16.175 -95.716  -9.312  1.00  0.00      BSYN  
ATOM    122    O GLU    13      15.653 -94.580  -9.508  1.00  0.00      BSYN  
ATOM    123    N GLY    14      16.035 -96.420  -8.238  1.00  0.00      BSYN  
ATOM    124    H GLY    14      16.581 -97.207  -8.029  1.00  0.00      BSYN  
ATOM    125   CA GLY    14      15.015 -96.152  -7.305  1.00  0.00      BSYN  
ATOM    126    C GLY    14      15.385 -96.474  -5.790  1.00  0.00      BSYN  
ATOM    127    O GLY    14      16.540 -96.544  -5.424  1.00  0.00      BSYN  
ATOM    128    N VAL    15      14.309 -96.676  -5.066  1.00  0.00      BSYN  
ATOM    129    H VAL    15      13.472 -96.322  -5.432  1.00  0.00      BSYN  
ATOM    130   CA VAL    15      14.322 -97.356  -3.776  1.00  0.00      BSYN  
ATOM    131   CB VAL    15      12.992 -97.040  -2.973  1.00  0.00      BSYN  
ATOM    132  CG1 VAL    15      12.887 -95.552  -2.631  1.00  0.00      BSYN  
ATOM    133  CG2 VAL    15      11.756 -97.340  -3.796  1.00  0.00      BSYN  
ATOM    134    C VAL    15      14.590 -98.894  -3.967  1.00  0.00      BSYN  
ATOM    135    O VAL    15      14.115 -99.589  -4.860  1.00  0.00      BSYN  
ATOM    136    N VAL    16      15.419 -99.238  -2.935  1.00  0.00      BSYN  
ATOM    137    H VAL    16      15.556 -98.487  -2.320  1.00  0.00      BSYN  
ATOM    138   CA VAL    16      15.982-100.607  -2.768  1.00  0.00      BSYN  
ATOM    139   CB VAL    16      17.449-100.601  -2.761  1.00  0.00      BSYN  
ATOM    140  CG1 VAL    16      17.804-100.729  -4.273  1.00  0.00      BSYN  
ATOM    141  CG2 VAL    16      18.204 -99.413  -2.230  1.00  0.00      BSYN  
ATOM    142    C VAL    16      15.571-100.971  -1.280  1.00  0.00      BSYN  
ATOM    143    O VAL    16      16.255-100.583  -0.340  1.00  0.00      BSYN  
ATOM    144    N ALA    17      14.504-101.711  -0.974  1.00  0.00      BSYN  
ATOM    145    H ALA    17      14.190-101.507  -0.068  1.00  0.00      BSYN  
ATOM    146   CA ALA    17      13.567-102.286  -2.004  1.00  0.00      BSYN  
ATOM    147   CB ALA    17      13.779-103.776  -2.243  1.00  0.00      BSYN  
ATOM    148    C ALA    17      12.057-102.057  -1.758  1.00  0.00      BSYN  
ATOM    149    O ALA    17      11.158-101.777  -2.658  1.00  0.00      BSYN  
ATOM    150    N ALA    18      11.873-101.981  -0.478  1.00  0.00      BSYN  
ATOM    151    H ALA    18      12.583-102.324   0.104  1.00  0.00      BSYN  
ATOM    152   CA ALA    18      10.572-101.645   0.089  1.00  0.00      BSYN  
ATOM    153   CB ALA    18      10.148-102.819   1.000  1.00  0.00      BSYN  
ATOM    154    C ALA    18      10.472-100.330   0.793  1.00  0.00      BSYN  
ATOM    155    O ALA    18      11.427 -99.829   1.393  1.00  0.00      BSYN  
ATOM    156    N ALA    19       9.296 -99.741   0.579  1.00  0.00      BSYN  
ATOM    157    H ALA    19       8.563-100.327   0.296  1.00  0.00      BSYN  
ATOM    158   CA ALA    19       8.908 -98.552   1.272  1.00  0.00      BSYN  
ATOM    159   CB ALA    19       9.201 -97.430   0.324  1.00  0.00      BSYN  
ATOM    160    C ALA    19       7.413 -98.611   1.563  1.00  0.00      BSYN  
ATOM    161    O ALA    19       6.621 -99.455   1.174  1.00  0.00      BSYN  
ATOM    162    N GLU    20       7.115 -97.680   2.472  1.00  0.00      BSYN  
ATOM    163    H GLU    20       7.886 -97.462   3.037  1.00  0.00      BSYN  
ATOM    164   CA GLU    20       5.712 -97.387   2.800  1.00  0.00      BSYN  
ATOM    165   CB GLU    20       5.429 -97.469   4.215  1.00  0.00      BSYN  
ATOM    166   CG GLU    20       5.845 -98.788   4.738  1.00  0.00      BSYN  
ATOM    167   CD GLU    20       5.862 -99.068   6.201  1.00  0.00      BSYN  
ATOM    168  OE1 GLU    20       4.772 -99.391   6.778  1.00  0.00      BSYN  
ATOM    169  OE2 GLU    20       6.903 -98.875   6.858  1.00  0.00      BSYN  
ATOM    170    C GLU    20       5.050 -96.098   2.384  1.00  0.00      BSYN  
ATOM    171    O GLU    20       5.592 -95.005   2.553  1.00  0.00      BSYN  
ATOM    172    N LYS    21       3.943 -96.139   1.660  1.00  0.00      BSYN  
ATOM    173    H LYS    21       3.440 -96.979   1.696  1.00  0.00      BSYN  
ATOM    174   CA LYS    21       3.092 -94.947   1.292  1.00  0.00      BSYN  
ATOM    175   CB LYS    21       2.187 -95.404   0.168  1.00  0.00      BSYN  
ATOM    176   CG LYS    21       1.666 -94.361  -0.730  1.00  0.00      BSYN  
ATOM    177   CD LYS    21       0.771 -94.911  -1.772  1.00  0.00      BSYN  
ATOM    178   CE LYS    21       1.401 -96.046  -2.485  1.00  0.00      BSYN  
ATOM    179   NZ LYS    21       0.464 -96.511  -3.556  1.00  0.00      BSYN  
ATOM    180  HZ1 LYS    21       0.141 -95.696  -4.116  1.00  0.00      BSYN  
ATOM    181  HZ2 LYS    21       0.982 -97.098  -4.241  1.00  0.00      BSYN  
ATOM    182  HZ3 LYS    21      -0.337 -97.058  -3.181  1.00  0.00      BSYN  
ATOM    183    C LYS    21       2.432 -94.191   2.473  1.00  0.00      BSYN  
ATOM    184    O LYS    21       1.270 -94.561   2.846  1.00  0.00      BSYN  
ATOM    185    N THR    22       2.968 -93.168   2.993  1.00  0.00      BSYN  
ATOM    186    H THR    22       3.868 -92.789   2.919  1.00  0.00      BSYN  
ATOM    187   CA THR    22       2.351 -92.406   4.107  1.00  0.00      BSYN  
ATOM    188   CB THR    22       3.307 -91.686   5.108  1.00  0.00      BSYN  
ATOM    189  OG1 THR    22       4.488 -92.511   5.222  1.00  0.00      BSYN  
ATOM    190  HG1 THR    22       4.944 -92.315   6.043  1.00  0.00      BSYN  
ATOM    191  CG2 THR    22       2.754 -91.560   6.495  1.00  0.00      BSYN  
ATOM    192    C THR    22       1.573 -91.302   3.329  1.00  0.00      BSYN  
ATOM    193    O THR    22       2.019 -90.668   2.405  1.00  0.00      BSYN  
ATOM    194    N LYS    23       0.318 -90.905   3.849  1.00  0.00      BSYN  
ATOM    195    H LYS    23      -0.152 -91.269   4.628  1.00  0.00      BSYN  
ATOM    196   CA LYS    23      -0.499 -90.031   3.034  1.00  0.00      BSYN  
ATOM    197   CB LYS    23      -1.890 -90.477   3.129  1.00  0.00      BSYN  
ATOM    198   CG LYS    23      -1.971 -91.990   2.850  1.00  0.00      BSYN  
ATOM    199   CD LYS    23      -3.441 -92.341   3.015  1.00  0.00      BSYN  
ATOM    200   CE LYS    23      -3.728 -92.708   4.457  1.00  0.00      BSYN  
ATOM    201   NZ LYS    23      -5.196 -92.690   4.628  1.00  0.00      BSYN  
ATOM    202  HZ1 LYS    23      -5.623 -91.771   4.394  1.00  0.00      BSYN  
ATOM    203  HZ2 LYS    23      -5.719 -93.306   3.973  1.00  0.00      BSYN  
ATOM    204  HZ3 LYS    23      -5.548 -92.660   5.606  1.00  0.00      BSYN  
ATOM    205    C LYS    23      -0.394 -88.615   3.560  1.00  0.00      BSYN  
ATOM    206    O LYS    23      -0.265 -88.335   4.769  1.00  0.00      BSYN  
ATOM    207    N GLN    24      -0.438 -87.684   2.630  1.00  0.00      BSYN  
ATOM    208    H GLN    24      -0.542 -88.031   1.719  1.00  0.00      BSYN  
ATOM    209   CA GLN    24      -0.134 -86.366   2.947  1.00  0.00      BSYN  
ATOM    210   CB GLN    24       1.410 -86.245   2.857  1.00  0.00      BSYN  
ATOM    211   CG GLN    24       2.191 -86.635   1.624  1.00  0.00      BSYN  
ATOM    212   CD GLN    24       3.472 -86.014   1.341  1.00  0.00      BSYN  
ATOM    213  OE1 GLN    24       3.899 -85.069   1.876  1.00  0.00      BSYN  
ATOM    214  NE2 GLN    24       4.234 -86.646   0.426  1.00  0.00      BSYN  
ATOM    215 HE21 GLN    24       5.100 -86.259   0.178  1.00  0.00      BSYN  
ATOM    216 HE22 GLN    24       3.927 -87.516   0.094  1.00  0.00      BSYN  
ATOM    217    C GLN    24      -0.754 -85.455   1.825  1.00  0.00      BSYN  
ATOM    218    O GLN    24      -0.985 -85.908   0.702  1.00  0.00      BSYN  
ATOM    219    N GLY    25      -1.191 -84.287   2.232  1.00  0.00      BSYN  
ATOM    220    H GLY    25      -1.416 -84.157   3.177  1.00  0.00      BSYN  
ATOM    221   CA GLY    25      -1.530 -83.254   1.251  1.00  0.00      BSYN  
ATOM    222    C GLY    25      -0.533 -82.032   1.425  1.00  0.00      BSYN  
ATOM    223    O GLY    25      -0.680 -81.171   2.342  1.00  0.00      BSYN  
ATOM    224    N VAL    26       0.308 -81.966   0.488  1.00  0.00      BSYN  
ATOM    225    H VAL    26       0.141 -82.439  -0.354  1.00  0.00      BSYN  
ATOM    226   CA VAL    26       1.276 -80.815   0.360  1.00  0.00      BSYN  
ATOM    227   CB VAL    26       2.569 -81.119  -0.385  1.00  0.00      BSYN  
ATOM    228  CG1 VAL    26       3.604 -80.371   0.447  1.00  0.00      BSYN  
ATOM    229  CG2 VAL    26       3.005 -82.623  -0.065  1.00  0.00      BSYN  
ATOM    230    C VAL    26       0.767 -79.523  -0.230  1.00  0.00      BSYN  
ATOM    231    O VAL    26       0.950 -78.945  -1.296  1.00  0.00      BSYN  
ATOM    232    N THR    27       0.044 -78.959   0.800  1.00  0.00      BSYN  
ATOM    233    H THR    27       0.272 -79.240   1.711  1.00  0.00      BSYN  
ATOM    234   CA THR    27      -0.815 -77.749   0.749  1.00  0.00      BSYN  
ATOM    235   CB THR    27      -1.952 -77.720  -0.252  1.00  0.00      BSYN  
ATOM    236  OG1 THR    27      -1.678 -78.599  -1.349  1.00  0.00      BSYN  
ATOM    237  HG1 THR    27      -0.986 -78.349  -1.966  1.00  0.00      BSYN  
ATOM    238  CG2 THR    27      -2.566 -76.332  -0.573  1.00  0.00      BSYN  
ATOM    239    C THR    27      -1.387 -77.416   2.097  1.00  0.00      BSYN  
ATOM    240    O THR    27      -1.563 -76.250   2.400  1.00  0.00      BSYN  
ATOM    241    N GLU    28      -1.788 -78.386   2.882  1.00  0.00      BSYN  
ATOM    242    H GLU    28      -1.910 -79.271   2.481  1.00  0.00      BSYN  
ATOM    243   CA GLU    28      -1.974 -78.288   4.342  1.00  0.00      BSYN  
ATOM    244   CB GLU    28      -3.058 -79.262   4.868  1.00  0.00      BSYN  
ATOM    245   CG GLU    28      -4.544 -78.843   4.460  1.00  0.00      BSYN  
ATOM    246   CD GLU    28      -5.485 -80.065   4.521  1.00  0.00      BSYN  
ATOM    247  OE1 GLU    28      -5.559 -80.764   3.504  1.00  0.00      BSYN  
ATOM    248  OE2 GLU    28      -6.052 -80.436   5.527  1.00  0.00      BSYN  
ATOM    249    C GLU    28      -0.646 -78.346   5.145  1.00  0.00      BSYN  
ATOM    250    O GLU    28      -0.369 -77.636   6.088  1.00  0.00      BSYN  
ATOM    251    N ALA    29       0.221 -79.262   4.678  1.00  0.00      BSYN  
ATOM    252    H ALA    29       0.007 -80.016   4.089  1.00  0.00      BSYN  
ATOM    253   CA ALA    29       1.476 -79.463   5.296  1.00  0.00      BSYN  
ATOM    254   CB ALA    29       1.821 -80.896   5.289  1.00  0.00      BSYN  
ATOM    255    C ALA    29       2.512 -78.896   4.318  1.00  0.00      BSYN  
ATOM    256    O ALA    29       2.580 -79.350   3.216  1.00  0.00      BSYN  
ATOM    257    N ALA    30       3.107 -77.773   4.770  1.00  0.00      BSYN  
ATOM    258    H ALA    30       2.962 -77.382   5.656  1.00  0.00      BSYN  
ATOM    259   CA ALA    30       3.935 -76.990   3.852  1.00  0.00      BSYN  
ATOM    260   CB ALA    30       3.661 -75.473   4.086  1.00  0.00      BSYN  
ATOM    261    C ALA    30       5.485 -77.252   3.652  1.00  0.00      BSYN  
ATOM    262    O ALA    30       6.350 -76.422   3.550  1.00  0.00      BSYN  
ATOM    263    N GLU    31       5.856 -78.546   3.574  1.00  0.00      BSYN  
ATOM    264    H GLU    31       5.225 -79.215   3.911  1.00  0.00      BSYN  
ATOM    265   CA GLU    31       7.195 -78.988   3.234  1.00  0.00      BSYN  
ATOM    266   CB GLU    31       7.552 -80.374   3.880  1.00  0.00      BSYN  
ATOM    267   CG GLU    31       7.419 -80.570   5.443  1.00  0.00      BSYN  
ATOM    268   CD GLU    31       7.456 -82.110   5.805  1.00  0.00      BSYN  
ATOM    269  OE1 GLU    31       8.599 -82.510   6.154  1.00  0.00      BSYN  
ATOM    270  OE2 GLU    31       6.467 -82.795   5.697  1.00  0.00      BSYN  
ATOM    271    C GLU    31       7.571 -78.881   1.742  1.00  0.00      BSYN  
ATOM    272    O GLU    31       7.230 -79.721   0.936  1.00  0.00      BSYN  
ATOM    273    N LYS    32       7.876 -77.671   1.360  1.00  0.00      BSYN  
ATOM    274    H LYS    32       7.895 -76.979   2.054  1.00  0.00      BSYN  
ATOM    275   CA LYS    32       8.095 -77.164   0.003  1.00  0.00      BSYN  
ATOM    276   CB LYS    32       7.722 -75.729  -0.060  1.00  0.00      BSYN  
ATOM    277   CG LYS    32       6.403 -75.178   0.033  1.00  0.00      BSYN  
ATOM    278   CD LYS    32       5.648 -75.883  -1.226  1.00  0.00      BSYN  
ATOM    279   CE LYS    32       4.434 -75.046  -1.648  1.00  0.00      BSYN  
ATOM    280   NZ LYS    32       3.352 -75.284  -0.741  1.00  0.00      BSYN  
ATOM    281  HZ1 LYS    32       3.594 -75.440   0.259  1.00  0.00      BSYN  
ATOM    282  HZ2 LYS    32       2.889 -74.354  -0.704  1.00  0.00      BSYN  
ATOM    283  HZ3 LYS    32       2.631 -75.927  -1.125  1.00  0.00      BSYN  
ATOM    284    C LYS    32       9.602 -77.265  -0.519  1.00  0.00      BSYN  
ATOM    285    O LYS    32      10.524 -77.076   0.299  1.00  0.00      BSYN  
ATOM    286    N THR    33       9.725 -77.491  -1.784  1.00  0.00      BSYN  
ATOM    287    H THR    33       9.323 -78.277  -2.210  1.00  0.00      BSYN  
ATOM    288   CA THR    33      10.976 -77.042  -2.401  1.00  0.00      BSYN  
ATOM    289   CB THR    33      11.340 -77.997  -3.517  1.00  0.00      BSYN  
ATOM    290  OG1 THR    33      10.249 -78.339  -4.331  1.00  0.00      BSYN  
ATOM    291  HG1 THR    33      10.357 -78.203  -5.275  1.00  0.00      BSYN  
ATOM    292  CG2 THR    33      11.949 -79.256  -3.016  1.00  0.00      BSYN  
ATOM    293    C THR    33      10.656 -75.723  -3.062  1.00  0.00      BSYN  
ATOM    294    O THR    33       9.634 -75.502  -3.809  1.00  0.00      BSYN  
ATOM    295    N LYS    34      11.488 -74.695  -2.940  1.00  0.00      BSYN  
ATOM    296    H LYS    34      12.064 -74.785  -2.152  1.00  0.00      BSYN  
ATOM    297   CA LYS    34      11.702 -73.678  -4.000  1.00  0.00      BSYN  
ATOM    298   CB LYS    34      12.267 -72.477  -3.399  1.00  0.00      BSYN  
ATOM    299   CG LYS    34      11.853 -71.315  -4.229  1.00  0.00      BSYN  
ATOM    300   CD LYS    34      10.450 -70.782  -4.063  1.00  0.00      BSYN  
ATOM    301   CE LYS    34      10.529 -70.004  -2.750  1.00  0.00      BSYN  
ATOM    302   NZ LYS    34       9.267 -69.399  -2.267  1.00  0.00      BSYN  
ATOM    303  HZ1 LYS    34       9.478 -68.868  -1.398  1.00  0.00      BSYN  
ATOM    304  HZ2 LYS    34       8.958 -68.830  -3.081  1.00  0.00      BSYN  
ATOM    305  HZ3 LYS    34       8.553 -70.151  -2.177  1.00  0.00      BSYN  
ATOM    306    C LYS    34      12.919 -74.227  -4.902  1.00  0.00      BSYN  
ATOM    307    O LYS    34      13.894 -74.858  -4.437  1.00  0.00      BSYN  
ATOM    308    N GLU    35      12.767 -74.027  -6.210  1.00  0.00      BSYN  
ATOM    309    H GLU    35      11.907 -73.628  -6.460  1.00  0.00      BSYN  
ATOM    310   CA GLU    35      13.866 -74.381  -7.103  1.00  0.00      BSYN  
ATOM    311   CB GLU    35      13.345 -75.431  -8.073  1.00  0.00      BSYN  
ATOM    312   CG GLU    35      13.968 -76.806  -7.751  1.00  0.00      BSYN  
ATOM    313   CD GLU    35      13.536 -77.907  -8.759  1.00  0.00      BSYN  
ATOM    314  OE1 GLU    35      12.531 -78.589  -8.452  1.00  0.00      BSYN  
ATOM    315  OE2 GLU    35      14.186 -78.170  -9.806  1.00  0.00      BSYN  
ATOM    316    C GLU    35      14.505 -73.197  -7.739  1.00  0.00      BSYN  
ATOM    317    O GLU    35      13.881 -72.510  -8.533  1.00  0.00      BSYN  
ATOM    318    N GLY    36      15.743 -73.049  -7.420  1.00  0.00      BSYN  
ATOM    319    H GLY    36      16.076 -73.497  -6.614  1.00  0.00      BSYN  
ATOM    320   CA GLY    36      16.566 -71.899  -8.040  1.00  0.00      BSYN  
ATOM    321    C GLY    36      17.700 -72.575  -8.812  1.00  0.00      BSYN  
ATOM    322    O GLY    36      18.792 -71.962  -9.017  1.00  0.00      BSYN  
ATOM    323    N VAL    37      17.643 -73.893  -9.160  1.00  0.00      BSYN  
ATOM    324    H VAL    37      16.921 -74.467  -8.830  1.00  0.00      BSYN  
ATOM    325   CA VAL    37      18.805 -74.576  -9.757  1.00  0.00      BSYN  
ATOM    326   CB VAL    37      19.354 -75.848  -8.876  1.00  0.00      BSYN  
ATOM    327  CG1 VAL    37      19.851 -75.477  -7.578  1.00  0.00      BSYN  
ATOM    328  CG2 VAL    37      18.495 -77.022  -8.805  1.00  0.00      BSYN  
ATOM    329    C VAL    37      18.539 -74.957 -11.238  1.00  0.00      BSYN  
ATOM    330    O VAL    37      18.749 -76.009 -11.785  1.00  0.00      BSYN  
ATOM    331    N LEU    38      17.831 -74.046 -11.780  1.00  0.00      BSYN  
ATOM    332    H LEU    38      17.882 -73.241 -11.223  1.00  0.00      BSYN  
ATOM    333   CA LEU    38      17.226 -74.133 -13.082  1.00  0.00      BSYN  
ATOM    334   CB LEU    38      16.043 -73.143 -13.271  1.00  0.00      BSYN  
ATOM    335   CG LEU    38      15.157 -73.330 -11.965  1.00  0.00      BSYN  
ATOM    336  CD1 LEU    38      14.266 -72.124 -12.092  1.00  0.00      BSYN  
ATOM    337  CD2 LEU    38      14.391 -74.661 -11.802  1.00  0.00      BSYN  
ATOM    338    C LEU    38      18.241 -73.994 -14.185  1.00  0.00      BSYN  
ATOM    339    O LEU    38      18.939 -72.996 -14.432  1.00  0.00      BSYN  
ATOM    340    N TYR    39      18.388 -75.126 -14.864  1.00  0.00      BSYN  
ATOM    341    H TYR    39      17.903 -75.815 -14.363  1.00  0.00      BSYN  
ATOM    342   CA TYR    39      19.130 -75.223 -16.088  1.00  0.00      BSYN  
ATOM    343   CB TYR    39      19.240 -76.777 -16.430  1.00  0.00      BSYN  
ATOM    344   CG TYR    39      19.997 -77.244 -17.627  1.00  0.00      BSYN  
ATOM    345  CD1 TYR    39      19.454 -78.188 -18.425  1.00  0.00      BSYN  
ATOM    346  CE1 TYR    39      19.978 -78.415 -19.686  1.00  0.00      BSYN  
ATOM    347  CD2 TYR    39      21.148 -76.644 -17.991  1.00  0.00      BSYN  
ATOM    348  CE2 TYR    39      21.883 -76.947 -19.121  1.00  0.00      BSYN  
ATOM    349   CZ TYR    39      21.250 -77.838 -19.974  1.00  0.00      BSYN  
ATOM    350   OH TYR    39      21.890 -78.300 -21.154  1.00  0.00      BSYN  
ATOM    351   HH TYR    39      22.720 -77.840 -21.299  1.00  0.00      BSYN  
ATOM    352    C TYR    39      18.181 -74.558 -17.064  1.00  0.00      BSYN  
ATOM    353    O TYR    39      16.965 -74.642 -17.075  1.00  0.00      BSYN  
ATOM    354    N VAL    40      18.817 -73.824 -17.934  1.00  0.00      BSYN  
ATOM    355    H VAL    40      19.652 -73.314 -17.870  1.00  0.00      BSYN  
ATOM    356   CA VAL    40      18.130 -73.600 -19.164  1.00  0.00      BSYN  
ATOM    357   CB VAL    40      17.966 -72.088 -19.383  1.00  0.00      BSYN  
ATOM    358  CG1 VAL    40      16.876 -71.709 -18.527  1.00  0.00      BSYN  
ATOM    359  CG2 VAL    40      19.168 -71.228 -18.968  1.00  0.00      BSYN  
ATOM    360    C VAL    40      18.723 -74.348 -20.394  1.00  0.00      BSYN  
ATOM    361    O VAL    40      19.868 -74.088 -20.712  1.00  0.00      BSYN  
ATOM    362    N GLY    41      18.017 -75.215 -21.140  1.00  0.00      BSYN  
ATOM    363    H GLY    41      18.337 -75.479 -22.028  1.00  0.00      BSYN  
ATOM    364   CA GLY    41      16.760 -75.714 -20.754  1.00  0.00      BSYN  
ATOM    365    C GLY    41      15.584 -75.562 -21.671  1.00  0.00      BSYN  
ATOM    366    O GLY    41      15.011 -76.535 -22.075  1.00  0.00      BSYN  
ATOM    367    N SER    42      15.241 -74.357 -22.008  1.00  0.00      BSYN  
ATOM    368    H SER    42      15.711 -73.533 -21.763  1.00  0.00      BSYN  
ATOM    369   CA SER    42      13.968 -74.065 -22.640  1.00  0.00      BSYN  
ATOM    370   CB SER    42      12.965 -73.486 -21.637  1.00  0.00      BSYN  
ATOM    371   OG SER    42      12.979 -74.004 -20.299  1.00  0.00      BSYN  
ATOM    372   HG SER    42      12.926 -74.962 -20.291  1.00  0.00      BSYN  
ATOM    373    C SER    42      14.074 -73.094 -23.896  1.00  0.00      BSYN  
ATOM    374    O SER    42      14.693 -72.040 -23.955  1.00  0.00      BSYN  
ATOM    375    N LYS    43      13.635 -73.677 -25.013  1.00  0.00      BSYN  
ATOM    376    H LYS    43      13.019 -74.437 -24.965  1.00  0.00      BSYN  
ATOM    377   CA LYS    43      13.976 -73.293 -26.326  1.00  0.00      BSYN  
ATOM    378   CB LYS    43      14.410 -74.505 -27.080  1.00  0.00      BSYN  
ATOM    379   CG LYS    43      15.809 -75.014 -26.812  1.00  0.00      BSYN  
ATOM    380   CD LYS    43      16.361 -75.703 -28.133  1.00  0.00      BSYN  
ATOM    381   CE LYS    43      16.633 -74.605 -29.251  1.00  0.00      BSYN  
ATOM    382   NZ LYS    43      17.169 -75.246 -30.482  1.00  0.00      BSYN  
ATOM    383  HZ1 LYS    43      17.765 -76.075 -30.284  1.00  0.00      BSYN  
ATOM    384  HZ2 LYS    43      16.409 -75.330 -31.187  1.00  0.00      BSYN  
ATOM    385  HZ3 LYS    43      17.739 -74.541 -30.991  1.00  0.00      BSYN  
ATOM    386    C LYS    43      12.852 -72.630 -27.059  1.00  0.00      BSYN  
ATOM    387    O LYS    43      11.799 -72.462 -26.440  1.00  0.00      BSYN  
ATOM    388    N THR    44      12.902 -72.255 -28.413  1.00  0.00      BSYN  
ATOM    389    H THR    44      13.629 -72.522 -29.012  1.00  0.00      BSYN  
ATOM    390   CA THR    44      11.829 -71.622 -29.070  1.00  0.00      BSYN  
ATOM    391   CB THR    44      12.110 -70.236 -29.309  1.00  0.00      BSYN  
ATOM    392  OG1 THR    44      13.210 -69.950 -28.425  1.00  0.00      BSYN  
ATOM    393  HG1 THR    44      13.133 -69.051 -28.096  1.00  0.00      BSYN  
ATOM    394  CG2 THR    44      10.954 -69.396 -28.735  1.00  0.00      BSYN  
ATOM    395    C THR    44      11.733 -72.498 -30.253  1.00  0.00      BSYN  
ATOM    396    O THR    44      12.735 -72.761 -30.895  1.00  0.00      BSYN  
ATOM    397    N ARG    45      10.428 -72.868 -30.590  1.00  0.00      BSYN  
ATOM    398    H ARG    45       9.704 -72.581 -29.995  1.00  0.00      BSYN  
ATOM    399   CA ARG    45      10.059 -73.937 -31.562  1.00  0.00      BSYN  
ATOM    400   CB ARG    45      10.157 -75.350 -30.823  1.00  0.00      BSYN  
ATOM    401   CG ARG    45      11.172 -76.354 -31.485  1.00  0.00      BSYN  
ATOM    402   CD ARG    45      11.124 -77.785 -30.865  1.00  0.00      BSYN  
ATOM    403   NE ARG    45       9.854 -78.441 -31.153  1.00  0.00      BSYN  
ATOM    404   HE ARG    45       9.061 -77.987 -30.799  1.00  0.00      BSYN  
ATOM    405   CZ ARG    45       9.661 -79.348 -32.134  1.00  0.00      BSYN  
ATOM    406  NH1 ARG    45       8.516 -80.003 -32.100  1.00  0.00      BSYN  
ATOM    407 HH11 ARG    45       8.108 -80.772 -32.593  1.00  0.00      BSYN  
ATOM    408 HH12 ARG    45       7.925 -79.597 -31.403  1.00  0.00      BSYN  
ATOM    409  NH2 ARG    45      10.670 -79.593 -33.003  1.00  0.00      BSYN  
ATOM    410 HH21 ARG    45      10.647 -80.369 -33.633  1.00  0.00      BSYN  
ATOM    411 HH22 ARG    45      11.479 -79.012 -32.911  1.00  0.00      BSYN  
ATOM    412    C ARG    45       8.613 -73.516 -31.829  1.00  0.00      BSYN  
ATOM    413    O ARG    45       7.782 -73.986 -31.179  1.00  0.00      BSYN  
ATOM    414    N GLU    46       8.438 -72.339 -32.546  1.00  0.00      BSYN  
ATOM    415    H GLU    46       9.193 -71.723 -32.651  1.00  0.00      BSYN  
ATOM    416   CA GLU    46       7.058 -72.038 -32.903  1.00  0.00      BSYN  
ATOM    417   CB GLU    46       6.887 -70.418 -32.714  1.00  0.00      BSYN  
ATOM    418   CG GLU    46       7.829 -69.589 -33.451  1.00  0.00      BSYN  
ATOM    419   CD GLU    46       8.477 -68.336 -32.843  1.00  0.00      BSYN  
ATOM    420  OE1 GLU    46       9.656 -68.378 -32.487  1.00  0.00      BSYN  
ATOM    421  OE2 GLU    46       7.803 -67.362 -32.579  1.00  0.00      BSYN  
ATOM    422    C GLU    46       6.722 -72.401 -34.349  1.00  0.00      BSYN  
ATOM    423    O GLU    46       5.677 -72.770 -34.788  1.00  0.00      BSYN  
ATOM    424    N GLY    47       7.810 -72.486 -35.169  1.00  0.00      BSYN  
ATOM    425    H GLY    47       8.706 -72.290 -34.822  1.00  0.00      BSYN  
ATOM    426   CA GLY    47       7.714 -72.547 -36.649  1.00  0.00      BSYN  
ATOM    427    C GLY    47       7.245 -71.179 -37.226  1.00  0.00      BSYN  
ATOM    428    O GLY    47       8.041 -70.219 -37.515  1.00  0.00      BSYN  
ATOM    429    N VAL    48       5.942 -70.988 -37.312  1.00  0.00      BSYN  
ATOM    430    H VAL    48       5.437 -71.531 -36.672  1.00  0.00      BSYN  
ATOM    431   CA VAL    48       5.322 -69.988 -38.254  1.00  0.00      BSYN  
ATOM    432   CB VAL    48       4.534 -70.454 -39.550  1.00  0.00      BSYN  
ATOM    433  CG1 VAL    48       5.458 -70.806 -40.622  1.00  0.00      BSYN  
ATOM    434  CG2 VAL    48       3.572 -71.575 -39.304  1.00  0.00      BSYN  
ATOM    435    C VAL    48       4.418 -68.947 -37.622  1.00  0.00      BSYN  
ATOM    436    O VAL    48       4.444 -67.759 -38.048  1.00  0.00      BSYN  
ATOM    437    N VAL    49       3.527 -69.307 -36.624  1.00  0.00      BSYN  
ATOM    438    H VAL    49       3.656 -70.203 -36.248  1.00  0.00      BSYN  
ATOM    439   CA VAL    49       2.566 -68.252 -36.184  1.00  0.00      BSYN  
ATOM    440   CB VAL    49       1.254 -68.761 -35.551  1.00  0.00      BSYN  
ATOM    441  CG1 VAL    49       0.388 -67.684 -34.997  1.00  0.00      BSYN  
ATOM    442  CG2 VAL    49       0.366 -69.763 -36.327  1.00  0.00      BSYN  
ATOM    443    C VAL    49       3.270 -67.302 -35.140  1.00  0.00      BSYN  
ATOM    444    O VAL    49       3.255 -67.706 -33.949  1.00  0.00      BSYN  
ATOM    445    N GLN    50       3.977 -66.211 -35.375  1.00  0.00      BSYN  
ATOM    446    H GLN    50       4.024 -66.142 -36.352  1.00  0.00      BSYN  
ATOM    447   CA GLN    50       4.601 -65.337 -34.370  1.00  0.00      BSYN  
ATOM    448   CB GLN    50       5.689 -64.395 -35.005  1.00  0.00      BSYN  
ATOM    449   CG GLN    50       6.645 -64.976 -35.886  1.00  0.00      BSYN  
ATOM    450   CD GLN    50       7.857 -64.116 -36.148  1.00  0.00      BSYN  
ATOM    451  OE1 GLN    50       8.379 -63.518 -35.140  1.00  0.00      BSYN  
ATOM    452  NE2 GLN    50       8.238 -63.855 -37.386  1.00  0.00      BSYN  
ATOM    453 HE21 GLN    50       8.997 -63.248 -37.516  1.00  0.00      BSYN  
ATOM    454 HE22 GLN    50       7.935 -64.338 -38.183  1.00  0.00      BSYN  
ATOM    455    C GLN    50       3.446 -64.458 -33.779  1.00  0.00      BSYN  
ATOM    456    O GLN    50       3.240 -63.356 -34.205  1.00  0.00      BSYN  
ATOM    457    N GLY    51       2.731 -65.069 -32.758  1.00  0.00      BSYN  
ATOM    458    H GLY    51       2.869 -66.032 -32.641  1.00  0.00      BSYN  
ATOM    459   CA GLY    51       1.799 -64.301 -31.975  1.00  0.00      BSYN  
ATOM    460    C GLY    51       2.314 -63.081 -31.299  1.00  0.00      BSYN  
ATOM    461    O GLY    51       1.887 -61.943 -31.556  1.00  0.00      BSYN  
ATOM    462    N VAL    52       3.313 -63.106 -30.453  1.00  0.00      BSYN  
ATOM    463    H VAL    52       3.784 -63.926 -30.195  1.00  0.00      BSYN  
ATOM    464   CA VAL    52       3.841 -61.867 -30.006  1.00  0.00      BSYN  
ATOM    465   CB VAL    52       4.121 -61.954 -28.493  1.00  0.00      BSYN  
ATOM    466  CG1 VAL    52       4.766 -60.670 -28.016  1.00  0.00      BSYN  
ATOM    467  CG2 VAL    52       2.976 -62.350 -27.564  1.00  0.00      BSYN  
ATOM    468    C VAL    52       5.121 -61.582 -30.839  1.00  0.00      BSYN  
ATOM    469    O VAL    52       6.069 -62.336 -30.824  1.00  0.00      BSYN  
ATOM    470    N ALA    53       5.116 -60.579 -31.825  1.00  0.00      BSYN  
ATOM    471    H ALA    53       5.898 -60.213 -32.290  1.00  0.00      BSYN  
ATOM    472   CA ALA    53       3.952 -59.653 -31.800  1.00  0.00      BSYN  
ATOM    473   CB ALA    53       4.262 -58.358 -31.167  1.00  0.00      BSYN  
ATOM    474    C ALA    53       3.240 -59.359 -33.216  1.00  0.00      BSYN  
ATOM    475    O ALA    53       3.653 -58.482 -34.007  1.00  0.00      BSYN  
ATOM    476    N SER    54       2.040 -59.927 -33.642  1.00  0.00      BSYN  
ATOM    477    H SER    54       1.606 -60.657 -33.154  1.00  0.00      BSYN  
ATOM    478   CA SER    54       1.252 -59.542 -34.794  1.00  0.00      BSYN  
ATOM    479   CB SER    54       0.553 -60.703 -35.473  1.00  0.00      BSYN  
ATOM    480   OG SER    54       1.422 -61.837 -35.869  1.00  0.00      BSYN  
ATOM    481   HG SER    54       0.801 -62.545 -35.680  1.00  0.00      BSYN  
ATOM    482    C SER    54       0.213 -58.484 -34.409  1.00  0.00      BSYN  
ATOM    483    O SER    54       0.089 -58.241 -33.265  1.00  0.00      BSYN  
ATOM    484    N VAL    55      -0.365 -57.650 -35.395  1.00  0.00      BSYN  
ATOM    485    H VAL    55      -0.022 -57.849 -36.291  1.00  0.00      BSYN  
ATOM    486   CA VAL    55      -1.378 -56.560 -35.134  1.00  0.00      BSYN  
ATOM    487   CB VAL    55      -1.922 -55.773 -36.400  1.00  0.00      BSYN  
ATOM    488  CG1 VAL    55      -1.223 -54.459 -36.671  1.00  0.00      BSYN  
ATOM    489  CG2 VAL    55      -1.902 -56.658 -37.525  1.00  0.00      BSYN  
ATOM    490    C VAL    55      -2.551 -57.146 -34.340  1.00  0.00      BSYN  
ATOM    491    O VAL    55      -2.910 -56.569 -33.305  1.00  0.00      BSYN  
ATOM    492    N ALA    56      -3.108 -58.267 -34.741  1.00  0.00      BSYN  
ATOM    493    H ALA    56      -2.794 -58.612 -35.603  1.00  0.00      BSYN  
ATOM    494   CA ALA    56      -4.271 -58.895 -34.011  1.00  0.00      BSYN  
ATOM    495   CB ALA    56      -5.498 -58.436 -34.866  1.00  0.00      BSYN  
ATOM    496    C ALA    56      -4.532 -60.305 -33.867  1.00  0.00      BSYN  
ATOM    497    O ALA    56      -5.434 -60.766 -33.220  1.00  0.00      BSYN  
ATOM    498    N GLU    57      -3.689 -61.122 -34.503  1.00  0.00      BSYN  
ATOM    499    H GLU    57      -3.027 -60.713 -35.098  1.00  0.00      BSYN  
ATOM    500   CA GLU    57      -3.821 -62.549 -34.540  1.00  0.00      BSYN  
ATOM    501   CB GLU    57      -3.310 -63.268 -35.861  1.00  0.00      BSYN  
ATOM    502   CG GLU    57      -4.206 -62.905 -37.059  1.00  0.00      BSYN  
ATOM    503   CD GLU    57      -3.737 -63.627 -38.288  1.00  0.00      BSYN  
ATOM    504  OE1 GLU    57      -3.066 -62.895 -39.032  1.00  0.00      BSYN  
ATOM    505  OE2 GLU    57      -3.929 -64.864 -38.488  1.00  0.00      BSYN  
ATOM    506    C GLU    57      -2.932 -63.034 -33.412  1.00  0.00      BSYN  
ATOM    507    O GLU    57      -1.777 -63.172 -33.498  1.00  0.00      BSYN  
ATOM    508    N LYS    58      -3.782 -63.148 -32.352  1.00  0.00      BSYN  
ATOM    509    H LYS    58      -4.723 -62.903 -32.472  1.00  0.00      BSYN  
ATOM    510   CA LYS    58      -3.187 -63.464 -31.093  1.00  0.00      BSYN  
ATOM    511   CB LYS    58      -2.786 -62.129 -30.285  1.00  0.00      BSYN  
ATOM    512   CG LYS    58      -1.409 -61.549 -30.329  1.00  0.00      BSYN  
ATOM    513   CD LYS    58      -1.477 -60.016 -30.248  1.00  0.00      BSYN  
ATOM    514   CE LYS    58      -0.113 -59.478 -29.698  1.00  0.00      BSYN  
ATOM    515   NZ LYS    58       0.891 -59.355 -30.689  1.00  0.00      BSYN  
ATOM    516  HZ1 LYS    58       1.317 -60.290 -30.848  1.00  0.00      BSYN  
ATOM    517  HZ2 LYS    58       0.724 -58.768 -31.531  1.00  0.00      BSYN  
ATOM    518  HZ3 LYS    58       1.575 -58.668 -30.311  1.00  0.00      BSYN  
ATOM    519    C LYS    58      -3.961 -64.494 -30.264  1.00  0.00      BSYN  
ATOM    520    O LYS    58      -4.961 -65.004 -30.813  1.00  0.00      BSYN  
ATOM    521    N THR    59      -3.490 -64.771 -29.085  1.00  0.00      BSYN  
ATOM    522    H THR    59      -2.881 -64.071 -28.770  1.00  0.00      BSYN  
ATOM    523   CA THR    59      -4.102 -65.789 -28.241  1.00  0.00      BSYN  
ATOM    524   CB THR    59      -3.053 -66.176 -27.191  1.00  0.00      BSYN  
ATOM    525  OG1 THR    59      -2.025 -66.587 -28.019  1.00  0.00      BSYN  
ATOM    526  HG1 THR    59      -1.204 -66.494 -27.529  1.00  0.00      BSYN  
ATOM    527  CG2 THR    59      -3.345 -67.312 -26.269  1.00  0.00      BSYN  
ATOM    528    C THR    59      -5.471 -65.348 -27.577  1.00  0.00      BSYN  
ATOM    529    O THR    59      -5.539 -64.603 -26.546  1.00  0.00      BSYN  
ATOM    530    N LYS    60      -6.644 -65.821 -28.047  1.00  0.00      BSYN  
ATOM    531    H LYS    60      -6.631 -66.384 -28.849  1.00  0.00      BSYN  
ATOM    532   CA LYS    60      -7.959 -65.784 -27.353  1.00  0.00      BSYN  
ATOM    533   CB LYS    60      -9.151 -66.130 -28.241  1.00  0.00      BSYN  
ATOM    534   CG LYS    60     -10.592 -65.745 -27.891  1.00  0.00      BSYN  
ATOM    535   CD LYS    60     -11.478 -65.709 -29.136  1.00  0.00      BSYN  
ATOM    536   CE LYS    60     -13.021 -65.564 -28.891  1.00  0.00      BSYN  
ATOM    537   NZ LYS    60     -13.483 -64.377 -29.510  1.00  0.00      BSYN  
ATOM    538  HZ1 LYS    60     -13.212 -63.540 -28.955  1.00  0.00      BSYN  
ATOM    539  HZ2 LYS    60     -13.006 -64.359 -30.433  1.00  0.00      BSYN  
ATOM    540  HZ3 LYS    60     -14.464 -64.035 -29.570  1.00  0.00      BSYN  
ATOM    541    C LYS    60      -8.011 -66.740 -26.199  1.00  0.00      BSYN  
ATOM    542    O LYS    60      -7.633 -67.909 -26.251  1.00  0.00      BSYN  
ATOM    543    N GLU    61      -8.366 -66.274 -25.040  1.00  0.00      BSYN  
ATOM    544    H GLU    61      -8.673 -65.344 -25.017  1.00  0.00      BSYN  
ATOM    545   CA GLU    61      -8.692 -67.190 -23.910  1.00  0.00      BSYN  
ATOM    546   CB GLU    61      -7.851 -66.722 -22.672  1.00  0.00      BSYN  
ATOM    547   CG GLU    61      -6.447 -67.404 -22.685  1.00  0.00      BSYN  
ATOM    548   CD GLU    61      -5.754 -67.699 -21.377  1.00  0.00      BSYN  
ATOM    549  OE1 GLU    61      -5.573 -68.849 -21.011  1.00  0.00      BSYN  
ATOM    550  OE2 GLU    61      -5.332 -66.806 -20.647  1.00  0.00      BSYN  
ATOM    551    C GLU    61     -10.131 -67.412 -23.543  1.00  0.00      BSYN  
ATOM    552    O GLU    61     -10.835 -66.437 -23.666  1.00  0.00      BSYN  
ATOM    553    N GLN    62     -10.419 -68.633 -22.995  1.00  0.00      BSYN  
ATOM    554    H GLN    62      -9.680 -69.250 -22.810  1.00  0.00      BSYN  
ATOM    555   CA GLN    62     -11.770 -69.078 -22.741  1.00  0.00      BSYN  
ATOM    556   CB GLN    62     -11.875 -70.669 -22.631  1.00  0.00      BSYN  
ATOM    557   CG GLN    62     -10.859 -71.513 -23.429  1.00  0.00      BSYN  
ATOM    558   CD GLN    62     -11.343 -72.821 -24.169  1.00  0.00      BSYN  
ATOM    559  OE1 GLN    62     -10.730 -73.868 -24.283  1.00  0.00      BSYN  
ATOM    560  NE2 GLN    62     -12.635 -72.770 -24.419  1.00  0.00      BSYN  
ATOM    561 HE21 GLN    62     -13.241 -72.027 -24.220  1.00  0.00      BSYN  
ATOM    562 HE22 GLN    62     -13.061 -73.496 -24.921  1.00  0.00      BSYN  
ATOM    563    C GLN    62     -12.456 -68.504 -21.520  1.00  0.00      BSYN  
ATOM    564    O GLN    62     -13.719 -68.628 -21.466  1.00  0.00      BSYN  
ATOM    565    N ALA    63     -11.711 -67.835 -20.694  1.00  0.00      BSYN  
ATOM    566    H ALA    63     -10.745 -67.927 -20.832  1.00  0.00      BSYN  
ATOM    567   CA ALA    63     -12.239 -67.183 -19.473  1.00  0.00      BSYN  
ATOM    568   CB ALA    63     -11.904 -68.019 -18.259  1.00  0.00      BSYN  
ATOM    569    C ALA    63     -11.836 -65.729 -19.281  1.00  0.00      BSYN  
ATOM    570    O ALA    63     -10.765 -65.299 -19.801  1.00  0.00      BSYN  
ATOM    571    N SER    64     -12.662 -65.033 -18.484  1.00  0.00      BSYN  
ATOM    572    H SER    64     -13.462 -65.520 -18.195  1.00  0.00      BSYN  
ATOM    573   CA SER    64     -12.305 -63.744 -17.973  1.00  0.00      BSYN  
ATOM    574   CB SER    64     -12.935 -62.545 -18.775  1.00  0.00      BSYN  
ATOM    575   OG SER    64     -12.102 -61.492 -18.484  1.00  0.00      BSYN  
ATOM    576   HG SER    64     -12.727 -60.772 -18.590  1.00  0.00      BSYN  
ATOM    577    C SER    64     -12.744 -63.740 -16.504  1.00  0.00      BSYN  
ATOM    578    O SER    64     -12.335 -62.921 -15.645  1.00  0.00      BSYN  
ATOM    579    N HIS    65     -13.698 -64.630 -16.161  1.00  0.00      BSYN  
ATOM    580    H HIS    65     -13.960 -65.120 -16.968  1.00  0.00      BSYN  
ATOM    581   CA HIS    65     -14.206 -64.987 -14.852  1.00  0.00      BSYN  
ATOM    582   CB HIS    65     -15.723 -65.172 -15.084  1.00  0.00      BSYN  
ATOM    583   CG HIS    65     -16.149 -66.472 -15.798  1.00  0.00      BSYN  
ATOM    584  ND1 HIS    65     -16.041 -66.835 -17.059  1.00  0.00      BSYN  
ATOM    585  HD1 HIS    65     -15.340 -66.648 -17.718  1.00  0.00      BSYN  
ATOM    586  CD2 HIS    65     -16.831 -67.327 -15.050  1.00  0.00      BSYN  
ATOM    587  NE2 HIS    65     -17.024 -68.354 -15.807  1.00  0.00      BSYN  
ATOM    588  CE1 HIS    65     -16.629 -67.992 -16.989  1.00  0.00      BSYN  
ATOM    589    C HIS    65     -13.491 -66.212 -14.255  1.00  0.00      BSYN  
ATOM    590    O HIS    65     -12.859 -67.034 -14.931  1.00  0.00      BSYN  
ATOM    591    N LEU    66     -13.466 -66.300 -12.899  1.00  0.00      BSYN  
ATOM    592    H LEU    66     -13.943 -65.748 -12.245  1.00  0.00      BSYN  
ATOM    593   CA LEU    66     -12.717 -67.396 -12.339  1.00  0.00      BSYN  
ATOM    594   CB LEU    66     -11.653 -66.747 -11.408  1.00  0.00      BSYN  
ATOM    595   CG LEU    66     -10.441 -66.042 -11.845  1.00  0.00      BSYN  
ATOM    596  CD1 LEU    66     -10.477 -64.547 -11.694  1.00  0.00      BSYN  
ATOM    597  CD2 LEU    66      -9.179 -66.491 -11.305  1.00  0.00      BSYN  
ATOM    598    C LEU    66     -13.514 -68.357 -11.560  1.00  0.00      BSYN  
ATOM    599    O LEU    66     -14.389 -67.997 -10.757  1.00  0.00      BSYN  
ATOM    600    N GLY    67     -13.289 -69.720 -11.914  1.00  0.00      BSYN  
ATOM    601    H GLY    67     -12.748 -69.910 -12.708  1.00  0.00      BSYN  
ATOM    602   CA GLY    67     -13.778 -70.838 -11.123  1.00  0.00      BSYN  
ATOM    603    C GLY    67     -12.769 -71.594 -10.281  1.00  0.00      BSYN  
ATOM    604    O GLY    67     -11.614 -71.259 -10.374  1.00  0.00      BSYN  
ATOM    605    N GLY    68     -13.133 -72.561  -9.336  1.00  0.00      BSYN  
ATOM    606    H GLY    68     -12.452 -73.009  -8.792  1.00  0.00      BSYN  
ATOM    607   CA GLY    68     -14.541 -72.970  -9.272  1.00  0.00      BSYN  
ATOM    608    C GLY    68     -14.722 -74.202 -10.201  1.00  0.00      BSYN  
ATOM    609    O GLY    68     -14.016 -74.541 -11.134  1.00  0.00      BSYN  
ATOM    610    N ALA    69     -15.954 -74.806 -10.026  1.00  0.00      BSYN  
ATOM    611    H ALA    69     -16.537 -74.673  -9.249  1.00  0.00      BSYN  
ATOM    612   CA ALA    69     -16.384 -75.891 -10.915  1.00  0.00      BSYN  
ATOM    613   CB ALA    69     -17.884 -76.211 -10.836  1.00  0.00      BSYN  
ATOM    614    C ALA    69     -15.984 -76.004 -12.441  1.00  0.00      BSYN  
ATOM    615    O ALA    69     -15.549 -77.073 -12.940  1.00  0.00      BSYN  
ATOM    616    N VAL    70     -16.179 -74.840 -13.140  1.00  0.00      BSYN  
ATOM    617    H VAL    70     -16.291 -74.002 -12.644  1.00  0.00      BSYN  
ATOM    618   CA VAL    70     -15.840 -74.875 -14.525  1.00  0.00      BSYN  
ATOM    619   CB VAL    70     -16.353 -73.465 -15.123  1.00  0.00      BSYN  
ATOM    620  CG1 VAL    70     -15.758 -73.230 -16.557  1.00  0.00      BSYN  
ATOM    621  CG2 VAL    70     -17.843 -73.329 -15.005  1.00  0.00      BSYN  
ATOM    622    C VAL    70     -14.402 -75.258 -14.766  1.00  0.00      BSYN  
ATOM    623    O VAL    70     -14.028 -75.886 -15.834  1.00  0.00      BSYN  
ATOM    624    N PHE    71     -13.505 -74.793 -13.841  1.00  0.00      BSYN  
ATOM    625    H PHE    71     -13.852 -74.535 -12.962  1.00  0.00      BSYN  
ATOM    626   CA PHE    71     -12.021 -74.827 -14.046  1.00  0.00      BSYN  
ATOM    627   CB PHE    71     -11.577 -73.446 -13.445  1.00  0.00      BSYN  
ATOM    628   CG PHE    71     -11.083 -72.449 -14.475  1.00  0.00      BSYN  
ATOM    629  CD1 PHE    71     -10.565 -71.224 -13.976  1.00  0.00      BSYN  
ATOM    630  CD2 PHE    71     -11.018 -72.810 -15.854  1.00  0.00      BSYN  
ATOM    631  CE1 PHE    71      -9.841 -70.533 -14.897  1.00  0.00      BSYN  
ATOM    632  CE2 PHE    71     -10.396 -71.998 -16.782  1.00  0.00      BSYN  
ATOM    633   CZ PHE    71      -9.744 -70.961 -16.242  1.00  0.00      BSYN  
ATOM    634    C PHE    71     -11.388 -76.008 -13.403  1.00  0.00      BSYN  
ATOM    635    O PHE    71     -10.303 -76.354 -13.807  1.00  0.00      BSYN  
ATOM    636    N SER    72     -12.067 -76.792 -12.572  1.00  0.00      BSYN  
ATOM    637    H SER    72     -13.023 -76.683 -12.389  1.00  0.00      BSYN  
ATOM    638   CA SER    72     -11.379 -77.835 -11.801  1.00  0.00      BSYN  
ATOM    639   CB SER    72     -12.174 -78.320 -10.567  1.00  0.00      BSYN  
ATOM    640   OG SER    72     -12.531 -77.294  -9.748  1.00  0.00      BSYN  
ATOM    641   HG SER    72     -11.774 -76.921  -9.292  1.00  0.00      BSYN  
ATOM    642    C SER    72     -11.028 -79.084 -12.664  1.00  0.00      BSYN  
ATOM    643    O SER    72     -11.809 -80.056 -12.776  1.00  0.00      BSYN  
ATOM    644    N GLY    73      -9.762 -79.072 -13.127  1.00  0.00      BSYN  
ATOM    645    H GLY    73      -9.233 -78.271 -12.926  1.00  0.00      BSYN  
ATOM    646   CA GLY    73      -9.269 -79.988 -14.147  1.00  0.00      BSYN  
ATOM    647    C GLY    73      -7.836 -79.909 -14.733  1.00  0.00      BSYN  
ATOM    648    O GLY    73      -7.606 -80.175 -15.902  1.00  0.00      BSYN  
ATOM    649    N ALA    74      -6.936 -79.497 -13.851  1.00  0.00      BSYN  
ATOM    650    H ALA    74      -7.201 -79.392 -12.913  1.00  0.00      BSYN  
ATOM    651   CA ALA    74      -5.605 -79.086 -14.320  1.00  0.00      BSYN  
ATOM    652   CB ALA    74      -5.535 -77.572 -14.414  1.00  0.00      BSYN  
ATOM    653    C ALA    74      -4.477 -79.481 -13.368  1.00  0.00      BSYN  
ATOM    654    O ALA    74      -4.615 -79.599 -12.110  1.00  0.00      BSYN  
ATOM    655    N GLY    75      -3.301 -79.716 -13.886  1.00  0.00      BSYN  
ATOM    656    H GLY    75      -3.281 -79.493 -14.840  1.00  0.00      BSYN  
ATOM    657   CA GLY    75      -2.168 -79.775 -13.028  1.00  0.00      BSYN  
ATOM    658    C GLY    75      -0.971 -79.643 -13.995  1.00  0.00      BSYN  
ATOM    659    O GLY    75      -0.252 -80.638 -13.931  1.00  0.00      BSYN  
ATOM    660    N ASN    76      -0.857 -78.620 -14.865  1.00  0.00      BSYN  
ATOM    661    H ASN    76      -1.367 -77.789 -14.963  1.00  0.00      BSYN  
ATOM    662   CA ASN    76      -0.003 -78.717 -15.975  1.00  0.00      BSYN  
ATOM    663   CB ASN    76      -0.815 -79.124 -17.215  1.00  0.00      BSYN  
ATOM    664   CG ASN    76       0.033 -79.538 -18.434  1.00  0.00      BSYN  
ATOM    665  OD1 ASN    76       0.849 -80.436 -18.358  1.00  0.00      BSYN  
ATOM    666  ND2 ASN    76       0.100 -78.821 -19.522  1.00  0.00      BSYN  
ATOM    667 HD21 ASN    76      -0.522 -78.086 -19.338  1.00  0.00      BSYN  
ATOM    668 HD22 ASN    76       0.633 -79.086 -20.300  1.00  0.00      BSYN  
ATOM    669    C ASN    76       0.772 -77.401 -16.230  1.00  0.00      BSYN  
ATOM    670    O ASN    76       0.178 -76.417 -16.636  1.00  0.00      BSYN  
ATOM    671    N ILE    77       2.096 -77.375 -15.969  1.00  0.00      BSYN  
ATOM    672    H ILE    77       2.558 -76.540 -16.195  1.00  0.00      BSYN  
ATOM    673   CA ILE    77       2.971 -78.585 -15.700  1.00  0.00      BSYN  
ATOM    674   CB ILE    77       4.273 -78.537 -16.591  1.00  0.00      BSYN  
ATOM    675  CG2 ILE    77       5.099 -77.321 -16.208  1.00  0.00      BSYN  
ATOM    676  CG1 ILE    77       5.129 -79.835 -16.499  1.00  0.00      BSYN  
ATOM    677   CD ILE    77       4.685 -80.916 -17.450  1.00  0.00      BSYN  
ATOM    678    C ILE    77       3.230 -78.815 -14.165  1.00  0.00      BSYN  
ATOM    679    O ILE    77       3.952 -78.105 -13.500  1.00  0.00      BSYN  
ATOM    680    N ALA    78       2.468 -79.850 -13.638  1.00  0.00      BSYN  
ATOM    681    H ALA    78       1.653 -80.215 -14.042  1.00  0.00      BSYN  
ATOM    682   CA ALA    78       2.969 -80.410 -12.432  1.00  0.00      BSYN  
ATOM    683   CB ALA    78       2.008 -80.883 -11.509  1.00  0.00      BSYN  
ATOM    684    C ALA    78       3.774 -81.609 -12.819  1.00  0.00      BSYN  
ATOM    685    O ALA    78       3.317 -82.653 -13.358  1.00  0.00      BSYN  
ATOM    686    N ALA    79       5.114 -81.317 -12.664  1.00  0.00      BSYN  
ATOM    687    H ALA    79       5.239 -80.729 -11.890  1.00  0.00      BSYN  
ATOM    688   CA ALA    79       6.090 -82.177 -13.216  1.00  0.00      BSYN  
ATOM    689   CB ALA    79       7.208 -81.325 -13.718  1.00  0.00      BSYN  
ATOM    690    C ALA    79       6.454 -83.057 -12.049  1.00  0.00      BSYN  
ATOM    691    O ALA    79       7.348 -82.933 -11.212  1.00  0.00      BSYN  
ATOM    692    N ALA    80       5.666 -84.152 -12.141  1.00  0.00      BSYN  
ATOM    693    H ALA    80       5.074 -84.304 -12.908  1.00  0.00      BSYN  
ATOM    694   CA ALA    80       5.595 -85.138 -11.052  1.00  0.00      BSYN  
ATOM    695   CB ALA    80       4.223 -85.725 -10.865  1.00  0.00      BSYN  
ATOM    696    C ALA    80       6.580 -86.314 -11.335  1.00  0.00      BSYN  
ATOM    697    O ALA    80       7.306 -86.282 -12.299  1.00  0.00      BSYN  
ATOM    698    N THR    81       6.692 -87.308 -10.489  1.00  0.00      BSYN  
ATOM    699    H THR    81       6.334 -87.312  -9.577  1.00  0.00      BSYN  
ATOM    700   CA THR    81       7.203 -88.628 -10.862  1.00  0.00      BSYN  
ATOM    701   CB THR    81       7.842 -89.414  -9.773  1.00  0.00      BSYN  
ATOM    702  OG1 THR    81       6.990 -89.473  -8.604  1.00  0.00      BSYN  
ATOM    703  HG1 THR    81       6.230 -88.985  -8.927  1.00  0.00      BSYN  
ATOM    704  CG2 THR    81       9.177 -88.721  -9.459  1.00  0.00      BSYN  
ATOM    705    C THR    81       6.028 -89.392 -11.502  1.00  0.00      BSYN  
ATOM    706    O THR    81       4.953 -89.565 -10.828  1.00  0.00      BSYN  
ATOM    707    N GLY    82       6.253 -89.846 -12.733  1.00  0.00      BSYN  
ATOM    708    H GLY    82       7.103 -89.734 -13.209  1.00  0.00      BSYN  
ATOM    709   CA GLY    82       5.299 -90.738 -13.359  1.00  0.00      BSYN  
ATOM    710    C GLY    82       5.835 -91.234 -14.684  1.00  0.00      BSYN  
ATOM    711    O GLY    82       6.486 -92.322 -14.940  1.00  0.00      BSYN  
ATOM    712    N LEU    83       5.546 -90.549 -15.819  1.00  0.00      BSYN  
ATOM    713    H LEU    83       6.054 -90.569 -16.657  1.00  0.00      BSYN  
ATOM    714   CA LEU    83       4.623 -89.411 -15.876  1.00  0.00      BSYN  
ATOM    715   CB LEU    83       5.299 -88.218 -16.548  1.00  0.00      BSYN  
ATOM    716   CG LEU    83       5.198 -86.911 -15.817  1.00  0.00      BSYN  
ATOM    717  CD1 LEU    83       6.073 -85.829 -16.663  1.00  0.00      BSYN  
ATOM    718  CD2 LEU    83       3.711 -86.594 -15.400  1.00  0.00      BSYN  
ATOM    719    C LEU    83       3.295 -89.854 -16.529  1.00  0.00      BSYN  
ATOM    720    O LEU    83       2.228 -89.773 -15.883  1.00  0.00      BSYN  
ATOM    721    N VAL    84       3.257 -90.303 -17.792  1.00  0.00      BSYN  
ATOM    722    H VAL    84       4.071 -90.352 -18.337  1.00  0.00      BSYN  
ATOM    723   CA VAL    84       2.031 -90.662 -18.608  1.00  0.00      BSYN  
ATOM    724   CB VAL    84       2.283 -90.348 -20.107  1.00  0.00      BSYN  
ATOM    725  CG1 VAL    84       1.250 -91.058 -21.137  1.00  0.00      BSYN  
ATOM    726  CG2 VAL    84       2.548 -88.861 -20.395  1.00  0.00      BSYN  
ATOM    727    C VAL    84       1.696 -92.156 -18.365  1.00  0.00      BSYN  
ATOM    728    O VAL    84       2.703 -92.945 -18.209  1.00  0.00      BSYN  
ATOM    729    N LYS    85       0.479 -92.575 -17.938  1.00  0.00      BSYN  
ATOM    730    H LYS    85      -0.063 -91.900 -17.480  1.00  0.00      BSYN  
ATOM    731   CA LYS    85       0.164 -93.951 -17.840  1.00  0.00      BSYN  
ATOM    732   CB LYS    85       0.271 -94.479 -16.412  1.00  0.00      BSYN  
ATOM    733   CG LYS    85       1.666 -94.921 -15.885  1.00  0.00      BSYN  
ATOM    734   CD LYS    85       2.118 -96.384 -16.193  1.00  0.00      BSYN  
ATOM    735   CE LYS    85       1.212 -97.258 -15.369  1.00  0.00      BSYN  
ATOM    736   NZ LYS    85       1.834 -98.637 -15.492  1.00  0.00      BSYN  
ATOM    737  HZ1 LYS    85       1.073 -99.219 -15.087  1.00  0.00      BSYN  
ATOM    738  HZ2 LYS    85       1.983 -98.826 -16.504  1.00  0.00      BSYN  
ATOM    739  HZ3 LYS    85       2.717 -98.753 -14.955  1.00  0.00      BSYN  
ATOM    740    C LYS    85      -1.221 -94.384 -18.449  1.00  0.00      BSYN  
ATOM    741    O LYS    85      -2.031 -93.454 -18.549  1.00  0.00      BSYN  
ATOM    742    N ARG    86      -1.495 -95.557 -19.064  1.00  0.00      BSYN  
ATOM    743    H ARG    86      -0.845 -96.279 -19.196  1.00  0.00      BSYN  
ATOM    744   CA ARG    86      -2.812 -95.862 -19.589  1.00  0.00      BSYN  
ATOM    745   CB ARG    86      -2.543 -96.978 -20.509  1.00  0.00      BSYN  
ATOM    746   CG ARG    86      -3.386 -97.151 -21.687  1.00  0.00      BSYN  
ATOM    747   CD ARG    86      -3.332 -98.599 -22.199  1.00  0.00      BSYN  
ATOM    748   NE ARG    86      -3.559 -98.360 -23.658  1.00  0.00      BSYN  
ATOM    749   HE ARG    86      -2.762 -98.255 -24.220  1.00  0.00      BSYN  
ATOM    750   CZ ARG    86      -4.769 -98.636 -24.346  1.00  0.00      BSYN  
ATOM    751  NH1 ARG    86      -5.940 -99.160 -23.859  1.00  0.00      BSYN  
ATOM    752 HH11 ARG    86      -6.540 -99.579 -24.540  1.00  0.00      BSYN  
ATOM    753 HH12 ARG    86      -6.209 -99.537 -22.972  1.00  0.00      BSYN  
ATOM    754  NH2 ARG    86      -4.817 -98.164 -25.637  1.00  0.00      BSYN  
ATOM    755 HH21 ARG    86      -5.555 -98.142 -26.312  1.00  0.00      BSYN  
ATOM    756 HH22 ARG    86      -4.019 -97.798 -26.116  1.00  0.00      BSYN  
ATOM    757    C ARG    86      -3.872 -96.285 -18.668  1.00  0.00      BSYN  
ATOM    758    O ARG    86      -3.714 -97.277 -17.934  1.00  0.00      BSYN  
ATOM    759    N GLU    87      -5.069 -95.567 -18.573  1.00  0.00      BSYN  
ATOM    760    H GLU    87      -5.717 -95.690 -17.848  1.00  0.00      BSYN  
ATOM    761   CA GLU    87      -5.281 -94.359 -19.380  1.00  0.00      BSYN  
ATOM    762   CB GLU    87      -6.576 -94.389 -20.164  1.00  0.00      BSYN  
ATOM    763   CG GLU    87      -6.715 -95.148 -21.354  1.00  0.00      BSYN  
ATOM    764   CD GLU    87      -8.021 -95.615 -22.029  1.00  0.00      BSYN  
ATOM    765  OE1 GLU    87      -8.028 -96.172 -23.179  1.00  0.00      BSYN  
ATOM    766  OE2 GLU    87      -9.067 -95.395 -21.506  1.00  0.00      BSYN  
ATOM    767    C GLU    87      -5.121 -93.032 -18.691  1.00  0.00      BSYN  
ATOM    768    O GLU    87      -5.525 -91.987 -19.287  1.00  0.00      BSYN  
ATOM    769    N GLU    88      -4.615 -92.861 -17.526  1.00  0.00      BSYN  
ATOM    770    H GLU    88      -3.935 -93.512 -17.250  1.00  0.00      BSYN  
ATOM    771   CA GLU    88      -4.732 -91.659 -16.598  1.00  0.00      BSYN  
ATOM    772   CB GLU    88      -3.995 -90.441 -17.090  1.00  0.00      BSYN  
ATOM    773   CG GLU    88      -2.528 -90.647 -17.597  1.00  0.00      BSYN  
ATOM    774   CD GLU    88      -2.410 -89.856 -18.946  1.00  0.00      BSYN  
ATOM    775  OE1 GLU    88      -1.903 -90.497 -19.854  1.00  0.00      BSYN  
ATOM    776  OE2 GLU    88      -2.799 -88.752 -19.043  1.00  0.00      BSYN  
ATOM    777    C GLU    88      -6.070 -91.262 -16.012  1.00  0.00      BSYN  
ATOM    778    O GLU    88      -6.307 -91.643 -14.914  1.00  0.00      BSYN  
ATOM    779    N PHE    89      -6.885 -90.543 -16.856  1.00  0.00      BSYN  
ATOM    780    H PHE    89      -6.476 -90.162 -17.660  1.00  0.00      BSYN  
ATOM    781   CA PHE    89      -8.312 -90.396 -16.617  1.00  0.00      BSYN  
ATOM    782   CB PHE    89      -8.715 -88.872 -16.527  1.00  0.00      BSYN  
ATOM    783   CG PHE    89      -9.544 -88.562 -15.302  1.00  0.00      BSYN  
ATOM    784  CD1 PHE    89     -10.943 -88.673 -15.447  1.00  0.00      BSYN  
ATOM    785  CD2 PHE    89      -8.899 -88.244 -14.101  1.00  0.00      BSYN  
ATOM    786  CE1 PHE    89     -11.698 -88.256 -14.327  1.00  0.00      BSYN  
ATOM    787  CE2 PHE    89      -9.711 -87.943 -13.021  1.00  0.00      BSYN  
ATOM    788   CZ PHE    89     -11.088 -87.928 -13.102  1.00  0.00      BSYN  
ATOM    789    C PHE    89      -8.995 -91.130 -17.759  1.00  0.00      BSYN  
ATOM    790    O PHE    89      -8.649 -90.850 -18.939  1.00  0.00      BSYN  
ATOM    791    N PRO    90      -9.839 -92.178 -17.516  1.00  0.00      BSYN  
ATOM    792   CD PRO    90     -10.291 -92.618 -16.207  1.00  0.00      BSYN  
ATOM    793   CA PRO    90     -10.609 -92.795 -18.624  1.00  0.00      BSYN  
ATOM    794   CB PRO    90     -11.232 -94.081 -17.833  1.00  0.00      BSYN  
ATOM    795   CG PRO    90     -11.317 -93.725 -16.402  1.00  0.00      BSYN  
ATOM    796    C PRO    90     -11.556 -91.967 -19.454  1.00  0.00      BSYN  
ATOM    797    O PRO    90     -11.474 -91.820 -20.665  1.00  0.00      BSYN  
ATOM    798    N THR    91     -12.416 -91.301 -18.742  1.00  0.00      BSYN  
ATOM    799    H THR    91     -12.314 -91.200 -17.773  1.00  0.00      BSYN  
ATOM    800   CA THR    91     -13.649 -90.733 -19.264  1.00  0.00      BSYN  
ATOM    801   CB THR    91     -14.844 -90.714 -18.223  1.00  0.00      BSYN  
ATOM    802  OG1 THR    91     -14.267 -90.392 -17.031  1.00  0.00      BSYN  
ATOM    803  HG1 THR    91     -14.866 -90.489 -16.287  1.00  0.00      BSYN  
ATOM    804  CG2 THR    91     -15.551 -92.049 -18.012  1.00  0.00      BSYN  
ATOM    805    C THR    91     -13.387 -89.316 -19.739  1.00  0.00      BSYN  
ATOM    806    O THR    91     -13.629 -89.019 -20.916  1.00  0.00      BSYN  
ATOM    807    N ASP    92     -12.828 -88.398 -18.944  1.00  0.00      BSYN  
ATOM    808    H ASP    92     -12.367 -88.788 -18.172  1.00  0.00      BSYN  
ATOM    809   CA ASP    92     -12.977 -86.922 -19.173  1.00  0.00      BSYN  
ATOM    810   CB ASP    92     -13.518 -86.171 -17.873  1.00  0.00      BSYN  
ATOM    811   CG ASP    92     -13.772 -84.697 -18.200  1.00  0.00      BSYN  
ATOM    812  OD1 ASP    92     -13.767 -83.896 -17.262  1.00  0.00      BSYN  
ATOM    813  OD2 ASP    92     -13.967 -84.324 -19.347  1.00  0.00      BSYN  
ATOM    814    C ASP    92     -11.546 -86.434 -19.544  1.00  0.00      BSYN  
ATOM    815    O ASP    92     -10.498 -86.755 -19.041  1.00  0.00      BSYN  
ATOM    816    N LEU    93     -11.616 -85.470 -20.466  1.00  0.00      BSYN  
ATOM    817    H LEU    93     -12.507 -85.387 -20.865  1.00  0.00      BSYN  
ATOM    818   CA LEU    93     -10.536 -84.669 -20.978  1.00  0.00      BSYN  
ATOM    819   CB LEU    93      -9.910 -85.269 -22.271  1.00  0.00      BSYN  
ATOM    820   CG LEU    93     -10.676 -85.401 -23.562  1.00  0.00      BSYN  
ATOM    821  CD1 LEU    93      -9.739 -85.908 -24.684  1.00  0.00      BSYN  
ATOM    822  CD2 LEU    93     -11.956 -86.239 -23.497  1.00  0.00      BSYN  
ATOM    823    C LEU    93     -10.742 -83.139 -21.184  1.00  0.00      BSYN  
ATOM    824    O LEU    93     -10.014 -82.489 -20.385  1.00  0.00      BSYN  
ATOM    825    N LYS    94     -11.549 -82.465 -22.054  1.00  0.00      BSYN  
ATOM    826    H LYS    94     -12.063 -83.051 -22.648  1.00  0.00      BSYN  
ATOM    827   CA LYS    94     -11.605 -81.033 -22.165  1.00  0.00      BSYN  
ATOM    828   CB LYS    94     -11.697 -80.569 -23.660  1.00  0.00      BSYN  
ATOM    829   CG LYS    94     -10.961 -79.238 -23.826  1.00  0.00      BSYN  
ATOM    830   CD LYS    94     -11.318 -78.590 -25.167  1.00  0.00      BSYN  
ATOM    831   CE LYS    94     -11.029 -77.143 -24.735  1.00  0.00      BSYN  
ATOM    832   NZ LYS    94     -11.253 -76.298 -25.902  1.00  0.00      BSYN  
ATOM    833  HZ1 LYS    94     -11.137 -75.313 -25.588  1.00  0.00      BSYN  
ATOM    834  HZ2 LYS    94     -10.648 -76.391 -26.743  1.00  0.00      BSYN  
ATOM    835  HZ3 LYS    94     -12.198 -76.546 -26.258  1.00  0.00      BSYN  
ATOM    836    C LYS    94     -12.652 -80.356 -21.225  1.00  0.00      BSYN  
ATOM    837    O LYS    94     -13.830 -80.708 -21.281  1.00  0.00      BSYN  
ATOM    838    N PRO    95     -12.284 -79.536 -20.212  1.00  0.00      BSYN  
ATOM    839   CD PRO    95     -10.885 -79.206 -19.773  1.00  0.00      BSYN  
ATOM    840   CA PRO    95     -13.090 -79.016 -19.114  1.00  0.00      BSYN  
ATOM    841   CB PRO    95     -12.162 -78.381 -18.055  1.00  0.00      BSYN  
ATOM    842   CG PRO    95     -10.892 -78.009 -18.810  1.00  0.00      BSYN  
ATOM    843    C PRO    95     -14.122 -78.035 -19.564  1.00  0.00      BSYN  
ATOM    844    O PRO    95     -13.968 -76.779 -19.561  1.00  0.00      BSYN  
ATOM    845    N GLU    96     -15.251 -78.573 -20.097  1.00  0.00      BSYN  
ATOM    846    H GLU    96     -15.456 -79.531 -20.131  1.00  0.00      BSYN  
ATOM    847   CA GLU    96     -16.508 -77.811 -20.268  1.00  0.00      BSYN  
ATOM    848   CB GLU    96     -16.969 -77.781 -21.692  1.00  0.00      BSYN  
ATOM    849   CG GLU    96     -17.426 -79.048 -22.360  1.00  0.00      BSYN  
ATOM    850   CD GLU    96     -18.268 -79.111 -23.622  1.00  0.00      BSYN  
ATOM    851  OE1 GLU    96     -19.446 -78.623 -23.598  1.00  0.00      BSYN  
ATOM    852  OE2 GLU    96     -17.725 -79.654 -24.591  1.00  0.00      BSYN  
ATOM    853    C GLU    96     -17.738 -78.446 -19.532  1.00  0.00      BSYN  
ATOM    854    O GLU    96     -17.686 -79.546 -19.124  1.00  0.00      BSYN  
ATOM    855    N GLU    97     -18.687 -77.468 -19.308  1.00  0.00      BSYN  
ATOM    856    H GLU    97     -18.458 -76.533 -19.490  1.00  0.00      BSYN  
ATOM    857   CA GLU    97     -19.871 -77.791 -18.513  1.00  0.00      BSYN  
ATOM    858   CB GLU    97     -20.436 -76.669 -17.689  1.00  0.00      BSYN  
ATOM    859   CG GLU    97     -20.449 -75.306 -18.534  1.00  0.00      BSYN  
ATOM    860   CD GLU    97     -19.271 -74.355 -18.427  1.00  0.00      BSYN  
ATOM    861  OE1 GLU    97     -18.234 -74.722 -18.867  1.00  0.00      BSYN  
ATOM    862  OE2 GLU    97     -19.467 -73.249 -17.932  1.00  0.00      BSYN  
ATOM    863    C GLU    97     -20.967 -78.294 -19.459  1.00  0.00      BSYN  
ATOM    864    O GLU    97     -20.854 -78.386 -20.631  1.00  0.00      BSYN  
ATOM    865    N VAL    98     -22.213 -78.394 -18.902  1.00  0.00      BSYN  
ATOM    866    H VAL    98     -22.250 -78.590 -17.942  1.00  0.00      BSYN  
ATOM    867   CA VAL    98     -23.354 -78.764 -19.683  1.00  0.00      BSYN  
ATOM    868   CB VAL    98     -23.928 -80.202 -19.413  1.00  0.00      BSYN  
ATOM    869  CG1 VAL    98     -22.747 -81.201 -19.768  1.00  0.00      BSYN  
ATOM    870  CG2 VAL    98     -24.300 -80.434 -18.029  1.00  0.00      BSYN  
ATOM    871    C VAL    98     -24.341 -77.706 -19.374  1.00  0.00      BSYN  
ATOM    872    O VAL    98     -24.506 -77.323 -18.155  1.00  0.00      BSYN  
ATOM    873    N ALA    99     -24.997 -77.224 -20.447  1.00  0.00      BSYN  
ATOM    874    H ALA    99     -24.828 -77.608 -21.332  1.00  0.00      BSYN  
ATOM    875   CA ALA    99     -25.975 -76.155 -20.267  1.00  0.00      BSYN  
ATOM    876   CB ALA    99     -25.710 -75.018 -21.221  1.00  0.00      BSYN  
ATOM    877    C ALA    99     -27.407 -76.496 -20.373  1.00  0.00      BSYN  
ATOM    878    O ALA    99     -27.882 -77.414 -21.097  1.00  0.00      BSYN  
ATOM    879    N GLN   100     -28.262 -75.723 -19.645  1.00  0.00      BSYN  
ATOM    880    H GLN   100     -27.943 -74.920 -19.184  1.00  0.00      BSYN  
ATOM    881   CA GLN   100     -29.767 -75.752 -19.642  1.00  0.00      BSYN  
ATOM    882   CB GLN   100     -30.415 -75.243 -18.251  1.00  0.00      BSYN  
ATOM    883   CG GLN   100     -30.495 -76.458 -17.313  1.00  0.00      BSYN  
ATOM    884   CD GLN   100     -31.643 -77.392 -17.660  1.00  0.00      BSYN  
ATOM    885  OE1 GLN   100     -31.291 -78.521 -18.068  1.00  0.00      BSYN  
ATOM    886  NE2 GLN   100     -32.963 -77.043 -17.672  1.00  0.00      BSYN  
ATOM    887 HE21 GLN   100     -33.242 -76.160 -17.351  1.00  0.00      BSYN  
ATOM    888 HE22 GLN   100     -33.607 -77.780 -17.704  1.00  0.00      BSYN  
ATOM    889    C GLN   100     -30.385 -74.854 -20.806  1.00  0.00      BSYN  
ATOM    890    O GLN   100     -29.568 -74.234 -21.513  1.00  0.00      BSYN  
ATOM    891    N GLU   101     -31.717 -74.788 -20.989  1.00  0.00      BSYN  
ATOM    892    H GLU   101     -32.309 -75.429 -20.542  1.00  0.00      BSYN  
ATOM    893   CA GLU   101     -32.416 -74.005 -22.014  1.00  0.00      BSYN  
ATOM    894   CB GLU   101     -32.767 -74.966 -23.172  1.00  0.00      BSYN  
ATOM    895   CG GLU   101     -33.095 -74.151 -24.411  1.00  0.00      BSYN  
ATOM    896   CD GLU   101     -34.572 -74.128 -24.869  1.00  0.00      BSYN  
ATOM    897  OE1 GLU   101     -35.332 -73.416 -24.187  1.00  0.00      BSYN  
ATOM    898  OE2 GLU   101     -34.946 -74.858 -25.864  1.00  0.00      BSYN  
ATOM    899    C GLU   101     -33.560 -73.173 -21.455  1.00  0.00      BSYN  
ATOM    900    O GLU   101     -34.307 -73.515 -20.534  1.00  0.00      BSYN  
ATOM    901    N ALA   102     -33.772 -71.953 -22.201  1.00  0.00      BSYN  
ATOM    902    H ALA   102     -33.671 -71.873 -23.172  1.00  0.00      BSYN  
ATOM    903   CA ALA   102     -34.657 -70.851 -21.705  1.00  0.00      BSYN  
ATOM    904   CB ALA   102     -33.609 -69.890 -21.040  1.00  0.00      BSYN  
ATOM    905    C ALA   102     -35.478 -70.164 -22.777  1.00  0.00      BSYN  
ATOM    906    O ALA   102     -34.935 -69.805 -23.830  1.00  0.00      BSYN  
ATOM    907    N ALA   103     -36.804 -70.174 -22.621  1.00  0.00      BSYN  
ATOM    908    H ALA   103     -36.981 -70.374 -21.678  1.00  0.00      BSYN  
ATOM    909   CA ALA   103     -37.841 -69.592 -23.578  1.00  0.00      BSYN  
ATOM    910   CB ALA   103     -39.166 -70.313 -23.181  1.00  0.00      BSYN  
ATOM    911    C ALA   103     -38.055 -68.100 -23.409  1.00  0.00      BSYN  
ATOM    912    O ALA   103     -38.041 -67.641 -22.327  1.00  0.00      BSYN  
ATOM    913    N GLU   104     -38.129 -67.417 -24.540  1.00  0.00      BSYN  
ATOM    914    H GLU   104     -38.392 -68.017 -25.269  1.00  0.00      BSYN  
ATOM    915   CA GLU   104     -38.244 -65.977 -24.522  1.00  0.00      BSYN  
ATOM    916   CB GLU   104     -36.904 -65.342 -24.455  1.00  0.00      BSYN  
ATOM    917   CG GLU   104     -36.066 -65.269 -25.778  1.00  0.00      BSYN  
ATOM    918   CD GLU   104     -35.036 -64.271 -25.765  1.00  0.00      BSYN  
ATOM    919  OE1 GLU   104     -35.143 -63.182 -26.303  1.00  0.00      BSYN  
ATOM    920  OE2 GLU   104     -34.077 -64.651 -25.222  1.00  0.00      BSYN  
ATOM    921    C GLU   104     -38.963 -65.371 -25.693  1.00  0.00      BSYN  
ATOM    922    O GLU   104     -39.300 -64.195 -25.625  1.00  0.00      BSYN  
ATOM    923    N GLU   105     -39.187 -66.167 -26.849  1.00  0.00      BSYN  
ATOM    924    H GLU   105     -39.172 -67.145 -26.778  1.00  0.00      BSYN  
ATOM    925   CA GLU   105     -39.743 -65.556 -28.158  1.00  0.00      BSYN  
ATOM    926   CB GLU   105     -38.771 -66.111 -29.247  1.00  0.00      BSYN  
ATOM    927   CG GLU   105     -38.794 -67.525 -29.738  1.00  0.00      BSYN  
ATOM    928   CD GLU   105     -38.051 -67.703 -30.985  1.00  0.00      BSYN  
ATOM    929  OE1 GLU   105     -36.914 -67.273 -31.280  1.00  0.00      BSYN  
ATOM    930  OE2 GLU   105     -38.658 -68.229 -31.894  1.00  0.00      BSYN  
ATOM    931    C GLU   105     -41.166 -65.325 -28.636  1.00  0.00      BSYN  
ATOM    932    O GLU   105     -41.692 -66.120 -29.394  1.00  0.00      BSYN  
ATOM    933    N PRO   106     -41.884 -64.243 -28.378  1.00  0.00      BSYN  
ATOM    934   CD PRO   106     -41.390 -63.194 -27.472  1.00  0.00      BSYN  
ATOM    935   CA PRO   106     -43.178 -63.903 -28.942  1.00  0.00      BSYN  
ATOM    936   CB PRO   106     -43.536 -62.687 -28.224  1.00  0.00      BSYN  
ATOM    937   CG PRO   106     -42.716 -62.809 -26.867  1.00  0.00      BSYN  
ATOM    938    C PRO   106     -43.167 -63.508 -30.439  1.00  0.00      BSYN  
ATOM    939    O PRO   106     -43.909 -62.630 -30.914  1.00  0.00      BSYN  
ATOM    940    N LEU   107     -42.226 -64.176 -31.158  1.00  0.00      BSYN  
ATOM    941    H LEU   107     -41.516 -64.715 -30.752  1.00  0.00      BSYN  
ATOM    942   CA LEU   107     -42.236 -63.979 -32.573  1.00  0.00      BSYN  
ATOM    943   CB LEU   107     -41.686 -62.653 -33.007  1.00  0.00      BSYN  
ATOM    944   CG LEU   107     -41.820 -62.213 -34.386  1.00  0.00      BSYN  
ATOM    945  CD1 LEU   107     -43.333 -62.217 -34.814  1.00  0.00      BSYN  
ATOM    946  CD2 LEU   107     -41.078 -60.928 -34.674  1.00  0.00      BSYN  
ATOM    947    C LEU   107     -41.363 -65.031 -33.218  1.00  0.00      BSYN  
ATOM    948    O LEU   107     -40.271 -65.308 -32.778  1.00  0.00      BSYN  
ATOM    949    N ILE   108     -41.932 -65.667 -34.288  1.00  0.00      BSYN  
ATOM    950    H ILE   108     -42.903 -65.584 -34.395  1.00  0.00      BSYN  
ATOM    951   CA ILE   108     -41.050 -66.495 -35.106  1.00  0.00      BSYN  
ATOM    952   CB ILE   108     -41.663 -67.865 -35.497  1.00  0.00      BSYN  
ATOM    953  CG2 ILE   108     -42.965 -67.642 -36.319  1.00  0.00      BSYN  
ATOM    954  CG1 ILE   108     -40.598 -68.829 -35.973  1.00  0.00      BSYN  
ATOM    955   CD ILE   108     -39.460 -69.006 -35.038  1.00  0.00      BSYN  
ATOM    956    C ILE   108     -40.538 -65.658 -36.287  1.00  0.00      BSYN  
ATOM    957    O ILE   108     -41.345 -65.122 -37.004  1.00  0.00      BSYN  
ATOM    958    N GLU   109     -39.221 -65.544 -36.496  1.00  0.00      BSYN  
ATOM    959    H GLU   109     -38.754 -66.049 -35.799  1.00  0.00      BSYN  
ATOM    960   CA GLU   109     -38.722 -64.860 -37.643  1.00  0.00      BSYN  
ATOM    961   CB GLU   109     -37.684 -63.935 -37.060  1.00  0.00      BSYN  
ATOM    962   CG GLU   109     -38.159 -62.809 -36.178  1.00  0.00      BSYN  
ATOM    963   CD GLU   109     -37.220 -61.946 -35.364  1.00  0.00      BSYN  
ATOM    964  OE1 GLU   109     -37.323 -61.912 -34.137  1.00  0.00      BSYN  
ATOM    965  OE2 GLU   109     -36.374 -61.266 -35.987  1.00  0.00      BSYN  
ATOM    966    C GLU   109     -38.236 -65.909 -38.605  1.00  0.00      BSYN  
ATOM    967    O GLU   109     -37.233 -66.603 -38.385  1.00  0.00      BSYN  
ATOM    968    N PRO   110     -38.922 -66.191 -39.753  1.00  0.00      BSYN  
ATOM    969   CD PRO   110     -40.248 -65.726 -39.842  1.00  0.00      BSYN  
ATOM    970   CA PRO   110     -38.574 -67.128 -40.840  1.00  0.00      BSYN  
ATOM    971   CB PRO   110     -39.781 -67.392 -41.602  1.00  0.00      BSYN  
ATOM    972   CG PRO   110     -40.897 -66.883 -40.636  1.00  0.00      BSYN  
ATOM    973    C PRO   110     -37.614 -66.237 -41.759  1.00  0.00      BSYN  
ATOM    974    O PRO   110     -37.814 -65.032 -41.911  1.00  0.00      BSYN  
ATOM    975    N LEU   111     -36.712 -66.994 -42.476  1.00  0.00      BSYN  
ATOM    976    H LEU   111     -36.465 -67.903 -42.204  1.00  0.00      BSYN  
ATOM    977   CA LEU   111     -36.176 -66.585 -43.776  1.00  0.00      BSYN  
ATOM    978   CB LEU   111     -34.637 -66.692 -43.693  1.00  0.00      BSYN  
ATOM    979   CG LEU   111     -33.738 -65.848 -44.526  1.00  0.00      BSYN  
ATOM    980  CD1 LEU   111     -33.798 -64.405 -44.096  1.00  0.00      BSYN  
ATOM    981  CD2 LEU   111     -32.191 -66.039 -44.420  1.00  0.00      BSYN  
ATOM    982    C LEU   111     -36.884 -67.439 -44.849  1.00  0.00      BSYN  
ATOM    983    O LEU   111     -36.179 -67.706 -45.817  1.00  0.00      BSYN  
ATOM    984    N MET   112     -38.156 -68.009 -44.713  1.00  0.00      BSYN  
ATOM    985    H MET   112     -38.613 -68.014 -43.846  1.00  0.00      BSYN  
ATOM    986   CA MET   112     -38.738 -68.935 -45.653  1.00  0.00      BSYN  
ATOM    987   CB MET   112     -38.602 -70.454 -45.222  1.00  0.00      BSYN  
ATOM    988   CG MET   112     -38.111 -71.329 -46.358  1.00  0.00      BSYN  
ATOM    989   SD MET   112     -36.402 -71.040 -46.961  1.00  0.00      BSYN  
ATOM    990   CE MET   112     -35.503 -71.148 -45.486  1.00  0.00      BSYN  
ATOM    991    C MET   112     -40.136 -68.801 -46.137  1.00  0.00      BSYN  
ATOM    992    O MET   112     -41.142 -68.947 -45.488  1.00  0.00      BSYN  
ATOM    993    N GLU   113     -40.285 -68.671 -47.493  1.00  0.00      BSYN  
ATOM    994    H GLU   113     -39.474 -68.531 -48.026  1.00  0.00      BSYN  
ATOM    995   CA GLU   113     -41.626 -68.781 -48.208  1.00  0.00      BSYN  
ATOM    996   CB GLU   113     -41.598 -68.201 -49.592  1.00  0.00      BSYN  
ATOM    997   CG GLU   113     -41.216 -66.762 -49.467  1.00  0.00      BSYN  
ATOM    998   CD GLU   113     -40.674 -66.192 -50.687  1.00  0.00      BSYN  
ATOM    999  OE1 GLU   113     -41.454 -65.777 -51.545  1.00  0.00      BSYN  
ATOM   1000  OE2 GLU   113     -39.486 -66.210 -50.878  1.00  0.00      BSYN  
ATOM   1001    C GLU   113     -42.011 -70.238 -48.247  1.00  0.00      BSYN  
ATOM   1002    O GLU   113     -41.148 -71.056 -48.698  1.00  0.00      BSYN  
ATOM   1003    N PRO   114     -43.057 -70.761 -47.608  1.00  0.00      BSYN  
ATOM   1004   CD PRO   114     -44.152 -69.882 -47.116  1.00  0.00      BSYN  
ATOM   1005   CA PRO   114     -43.297 -72.138 -47.234  1.00  0.00      BSYN  
ATOM   1006   CB PRO   114     -44.241 -72.053 -45.956  1.00  0.00      BSYN  
ATOM   1007   CG PRO   114     -45.118 -70.880 -46.327  1.00  0.00      BSYN  
ATOM   1008    C PRO   114     -43.881 -73.081 -48.187  1.00  0.00      BSYN  
ATOM   1009    O PRO   114     -43.570 -74.227 -48.115  1.00  0.00      BSYN  
ATOM   1010    N GLU   115     -44.573 -72.658 -49.331  1.00  0.00      BSYN  
ATOM   1011    H GLU   115     -44.847 -71.718 -49.387  1.00  0.00      BSYN  
ATOM   1012   CA GLU   115     -45.111 -73.600 -50.207  1.00  0.00      BSYN  
ATOM   1013   CB GLU   115     -46.549 -73.971 -49.701  1.00  0.00      BSYN  
ATOM   1014   CG GLU   115     -47.129 -74.773 -50.895  1.00  0.00      BSYN  
ATOM   1015   CD GLU   115     -48.428 -75.558 -50.647  1.00  0.00      BSYN  
ATOM   1016  OE1 GLU   115     -49.262 -75.042 -49.895  1.00  0.00      BSYN  
ATOM   1017  OE2 GLU   115     -48.436 -76.656 -51.130  1.00  0.00      BSYN  
ATOM   1018    C GLU   115     -45.130 -72.972 -51.613  1.00  0.00      BSYN  
ATOM   1019    O GLU   115     -46.034 -72.255 -51.939  1.00  0.00      BSYN  
ATOM   1020    N GLY   116     -44.097 -73.351 -52.386  1.00  0.00      BSYN  
ATOM   1021    H GLY   116     -43.468 -73.982 -51.978  1.00  0.00      BSYN  
ATOM   1022   CA GLY   116     -43.889 -72.904 -53.749  1.00  0.00      BSYN  
ATOM   1023    C GLY   116     -45.027 -73.068 -54.793  1.00  0.00      BSYN  
ATOM   1024    O GLY   116     -45.243 -72.258 -55.658  1.00  0.00      BSYN  
ATOM   1025    N GLU   117     -45.747 -74.123 -54.661  1.00  0.00      BSYN  
ATOM   1026    H GLU   117     -45.423 -74.883 -54.134  1.00  0.00      BSYN  
ATOM   1027   CA GLU   117     -46.796 -74.409 -55.664  1.00  0.00      BSYN  
ATOM   1028   CB GLU   117     -47.116 -75.802 -55.633  1.00  0.00      BSYN  
ATOM   1029   CG GLU   117     -45.973 -76.742 -56.177  1.00  0.00      BSYN  
ATOM   1030   CD GLU   117     -46.317 -78.132 -56.593  1.00  0.00      BSYN  
ATOM   1031  OE1 GLU   117     -46.333 -78.364 -57.747  1.00  0.00      BSYN  
ATOM   1032  OE2 GLU   117     -46.629 -78.960 -55.731  1.00  0.00      BSYN  
ATOM   1033    C GLU   117     -48.050 -73.518 -55.495  1.00  0.00      BSYN  
ATOM   1034    O GLU   117     -49.015 -74.071 -56.031  1.00  0.00      BSYN  
ATOM   1035    N SER   118     -48.177 -72.358 -54.719  1.00  0.00      BSYN  
ATOM   1036    H SER   118     -47.472 -72.269 -54.045  1.00  0.00      BSYN  
ATOM   1037   CA SER   118     -49.428 -71.632 -54.517  1.00  0.00      BSYN  
ATOM   1038   CB SER   118     -50.329 -72.422 -53.545  1.00  0.00      BSYN  
ATOM   1039   OG SER   118     -49.759 -72.825 -52.281  1.00  0.00      BSYN  
ATOM   1040   HG SER   118     -50.452 -73.407 -51.960  1.00  0.00      BSYN  
ATOM   1041    C SER   118     -49.243 -70.243 -54.053  1.00  0.00      BSYN  
ATOM   1042    O SER   118     -49.903 -69.324 -54.637  1.00  0.00      BSYN  
ATOM   1043    N TYR   119     -48.468 -70.103 -53.002  1.00  0.00      BSYN  
ATOM   1044    H TYR   119     -47.814 -70.749 -52.662  1.00  0.00      BSYN  
ATOM   1045   CA TYR   119     -48.361 -68.848 -52.246  1.00  0.00      BSYN  
ATOM   1046   CB TYR   119     -49.239 -68.893 -50.968  1.00  0.00      BSYN  
ATOM   1047   CG TYR   119     -49.817 -67.670 -50.282  1.00  0.00      BSYN  
ATOM   1048  CD1 TYR   119     -49.571 -67.460 -48.877  1.00  0.00      BSYN  
ATOM   1049  CE1 TYR   119     -50.217 -66.450 -48.309  1.00  0.00      BSYN  
ATOM   1050  CD2 TYR   119     -50.748 -66.906 -50.994  1.00  0.00      BSYN  
ATOM   1051  CE2 TYR   119     -51.478 -65.897 -50.392  1.00  0.00      BSYN  
ATOM   1052   CZ TYR   119     -51.125 -65.642 -49.020  1.00  0.00      BSYN  
ATOM   1053   OH TYR   119     -51.631 -64.520 -48.442  1.00  0.00      BSYN  
ATOM   1054   HH TYR   119     -52.106 -64.100 -49.163  1.00  0.00      BSYN  
ATOM   1055    C TYR   119     -46.926 -68.365 -51.882  1.00  0.00      BSYN  
ATOM   1056    O TYR   119     -46.125 -68.879 -51.054  1.00  0.00      BSYN  
ATOM   1057    N GLU   120     -46.497 -67.309 -52.629  1.00  0.00      BSYN  
ATOM   1058    H GLU   120     -47.083 -66.982 -53.343  1.00  0.00      BSYN  
ATOM   1059   CA GLU   120     -45.157 -66.741 -52.370  1.00  0.00      BSYN  
ATOM   1060   CB GLU   120     -44.493 -66.160 -53.708  1.00  0.00      BSYN  
ATOM   1061   CG GLU   120     -43.799 -67.231 -54.565  1.00  0.00      BSYN  
ATOM   1062   CD GLU   120     -42.683 -68.044 -53.975  1.00  0.00      BSYN  
ATOM   1063  OE1 GLU   120     -41.460 -67.721 -54.207  1.00  0.00      BSYN  
ATOM   1064  OE2 GLU   120     -42.918 -69.003 -53.304  1.00  0.00      BSYN  
ATOM   1065    C GLU   120     -45.426 -65.618 -51.330  1.00  0.00      BSYN  
ATOM   1066    O GLU   120     -46.305 -64.789 -51.550  1.00  0.00      BSYN  
ATOM   1067    N ASP   121     -44.855 -65.683 -50.061  1.00  0.00      BSYN  
ATOM   1068    H ASP   121     -44.399 -66.518 -49.827  1.00  0.00      BSYN  
ATOM   1069   CA ASP   121     -45.024 -64.649 -49.034  1.00  0.00      BSYN  
ATOM   1070   CB ASP   121     -46.112 -64.890 -47.924  1.00  0.00      BSYN  
ATOM   1071   CG ASP   121     -45.946 -66.120 -46.975  1.00  0.00      BSYN  
ATOM   1072  OD1 ASP   121     -45.313 -67.103 -47.439  1.00  0.00      BSYN  
ATOM   1073  OD2 ASP   121     -46.475 -66.033 -45.849  1.00  0.00      BSYN  
ATOM   1074    C ASP   121     -43.779 -64.112 -48.477  1.00  0.00      BSYN  
ATOM   1075    O ASP   121     -43.169 -64.633 -47.489  1.00  0.00      BSYN  
ATOM   1076    N PRO   122     -43.316 -62.855 -48.958  1.00  0.00      BSYN  
ATOM   1077   CD PRO   122     -44.297 -62.001 -49.672  1.00  0.00      BSYN  
ATOM   1078   CA PRO   122     -41.890 -62.524 -48.778  1.00  0.00      BSYN  
ATOM   1079   CB PRO   122     -41.868 -61.448 -49.842  1.00  0.00      BSYN  
ATOM   1080   CG PRO   122     -43.256 -60.944 -49.953  1.00  0.00      BSYN  
ATOM   1081    C PRO   122     -41.641 -62.058 -47.336  1.00  0.00      BSYN  
ATOM   1082    O PRO   122     -42.575 -61.470 -46.809  1.00  0.00      BSYN  
ATOM   1083    N PRO   123     -40.457 -62.243 -46.694  1.00  0.00      BSYN  
ATOM   1084   CD PRO   123     -39.441 -63.294 -46.997  1.00  0.00      BSYN  
ATOM   1085   CA PRO   123     -40.069 -61.668 -45.383  1.00  0.00      BSYN  
ATOM   1086   CB PRO   123     -38.687 -62.188 -45.042  1.00  0.00      BSYN  
ATOM   1087   CG PRO   123     -38.224 -62.875 -46.256  1.00  0.00      BSYN  
ATOM   1088    C PRO   123     -40.090 -60.137 -45.289  1.00  0.00      BSYN  
ATOM   1089    O PRO   123     -39.204 -59.420 -45.781  1.00  0.00      BSYN  
ATOM   1090    N GLN   124     -41.174 -59.703 -44.721  1.00  0.00      BSYN  
ATOM   1091    H GLN   124     -41.830 -60.420 -44.594  1.00  0.00      BSYN  
ATOM   1092   CA GLN   124     -41.591 -58.365 -44.317  1.00  0.00      BSYN  
ATOM   1093   CB GLN   124     -43.083 -58.250 -44.206  1.00  0.00      BSYN  
ATOM   1094   CG GLN   124     -43.735 -59.106 -43.112  1.00  0.00      BSYN  
ATOM   1095   CD GLN   124     -45.264 -59.092 -42.977  1.00  0.00      BSYN  
ATOM   1096  OE1 GLN   124     -45.795 -58.697 -41.963  1.00  0.00      BSYN  
ATOM   1097  NE2 GLN   124     -46.000 -59.277 -44.069  1.00  0.00      BSYN  
ATOM   1098 HE21 GLN   124     -45.705 -59.299 -45.003  1.00  0.00      BSYN  
ATOM   1099 HE22 GLN   124     -46.915 -59.390 -43.736  1.00  0.00      BSYN  
ATOM   1100    C GLN   124     -40.789 -57.525 -43.349  1.00  0.00      BSYN  
ATOM   1101    O GLN   124     -40.951 -56.276 -43.267  1.00  0.00      BSYN  
ATOM   1102    N GLU   125     -39.893 -58.141 -42.443  1.00  0.00      BSYN  
ATOM   1103    H GLU   125     -39.986 -59.116 -42.413  1.00  0.00      BSYN  
ATOM   1104   CA GLU   125     -38.941 -57.492 -41.520  1.00  0.00      BSYN  
ATOM   1105   CB GLU   125     -38.082 -58.655 -40.906  1.00  0.00      BSYN  
ATOM   1106   CG GLU   125     -38.817 -59.652 -39.986  1.00  0.00      BSYN  
ATOM   1107   CD GLU   125     -39.386 -60.957 -40.631  1.00  0.00      BSYN  
ATOM   1108  OE1 GLU   125     -38.563 -61.829 -40.879  1.00  0.00      BSYN  
ATOM   1109  OE2 GLU   125     -40.533 -61.069 -41.149  1.00  0.00      BSYN  
ATOM   1110    C GLU   125     -38.017 -56.349 -41.982  1.00  0.00      BSYN  
ATOM   1111    O GLU   125     -36.791 -56.441 -42.121  1.00  0.00      BSYN  
ATOM   1112    N GLU   126     -38.612 -55.118 -42.171  1.00  0.00      BSYN  
ATOM   1113    H GLU   126     -39.589 -55.089 -42.237  1.00  0.00      BSYN  
ATOM   1114   CA GLU   126     -37.891 -53.855 -42.394  1.00  0.00      BSYN  
ATOM   1115   CB GLU   126     -38.897 -52.864 -42.987  1.00  0.00      BSYN  
ATOM   1116   CG GLU   126     -39.361 -53.094 -44.372  1.00  0.00      BSYN  
ATOM   1117   CD GLU   126     -38.232 -52.831 -45.450  1.00  0.00      BSYN  
ATOM   1118  OE1 GLU   126     -37.765 -51.711 -45.448  1.00  0.00      BSYN  
ATOM   1119  OE2 GLU   126     -37.923 -53.774 -46.254  1.00  0.00      BSYN  
ATOM   1120    C GLU   126     -37.397 -53.112 -41.114  1.00  0.00      BSYN  
ATOM   1121    O GLU   126     -38.097 -53.240 -40.078  1.00  0.00      BSYN  
ATOM   1122    N TYR   127     -36.297 -52.354 -40.965  1.00  0.00      BSYN  
ATOM   1123    H TYR   127     -35.578 -52.356 -41.632  1.00  0.00      BSYN  
ATOM   1124   CA TYR   127     -35.920 -51.543 -39.795  1.00  0.00      BSYN  
ATOM   1125   CB TYR   127     -34.434 -51.749 -39.322  1.00  0.00      BSYN  
ATOM   1126   CG TYR   127     -33.679 -53.020 -39.816  1.00  0.00      BSYN  
ATOM   1127  CD1 TYR   127     -34.355 -54.154 -39.702  1.00  0.00      BSYN  
ATOM   1128  CE1 TYR   127     -33.923 -55.389 -40.186  1.00  0.00      BSYN  
ATOM   1129  CD2 TYR   127     -32.499 -52.952 -40.510  1.00  0.00      BSYN  
ATOM   1130  CE2 TYR   127     -32.077 -54.145 -41.115  1.00  0.00      BSYN  
ATOM   1131   CZ TYR   127     -32.797 -55.355 -40.980  1.00  0.00      BSYN  
ATOM   1132   OH TYR   127     -32.610 -56.562 -41.707  1.00  0.00      BSYN  
ATOM   1133   HH TYR   127     -33.175 -57.288 -41.431  1.00  0.00      BSYN  
ATOM   1134    C TYR   127     -36.301 -50.056 -39.892  1.00  0.00      BSYN  
ATOM   1135    O TYR   127     -35.788 -49.174 -39.125  1.00  0.00      BSYN  
ATOM   1136    N GLN   128     -37.241 -49.700 -40.868  1.00  0.00      BSYN  
ATOM   1137    H GLN   128     -37.981 -50.308 -41.077  1.00  0.00      BSYN  
ATOM   1138   CA GLN   128     -37.328 -48.277 -41.253  1.00  0.00      BSYN  
ATOM   1139   CB GLN   128     -37.281 -48.203 -42.703  1.00  0.00      BSYN  
ATOM   1140   CG GLN   128     -35.854 -48.690 -43.277  1.00  0.00      BSYN  
ATOM   1141   CD GLN   128     -35.289 -48.107 -44.588  1.00  0.00      BSYN  
ATOM   1142  OE1 GLN   128     -34.288 -47.378 -44.675  1.00  0.00      BSYN  
ATOM   1143  NE2 GLN   128     -35.920 -48.337 -45.794  1.00  0.00      BSYN  
ATOM   1144 HE21 GLN   128     -35.412 -47.926 -46.525  1.00  0.00      BSYN  
ATOM   1145 HE22 GLN   128     -36.527 -49.099 -45.900  1.00  0.00      BSYN  
ATOM   1146    C GLN   128     -38.419 -47.431 -40.732  1.00  0.00      BSYN  
ATOM   1147    O GLN   128     -39.098 -46.603 -41.392  1.00  0.00      BSYN  
ATOM   1148    N GLU   129     -38.750 -47.654 -39.412  1.00  0.00      BSYN  
ATOM   1149    H GLU   129     -38.473 -48.401 -38.841  1.00  0.00      BSYN  
ATOM   1150   CA GLU   129     -39.749 -46.852 -38.763  1.00  0.00      BSYN  
ATOM   1151   CB GLU   129     -40.224 -47.558 -37.519  1.00  0.00      BSYN  
ATOM   1152   CG GLU   129     -40.907 -49.009 -37.721  1.00  0.00      BSYN  
ATOM   1153   CD GLU   129     -41.334 -49.742 -36.488  1.00  0.00      BSYN  
ATOM   1154  OE1 GLU   129     -40.933 -50.885 -36.215  1.00  0.00      BSYN  
ATOM   1155  OE2 GLU   129     -42.013 -49.119 -35.737  1.00  0.00      BSYN  
ATOM   1156    C GLU   129     -39.111 -45.555 -38.278  1.00  0.00      BSYN  
ATOM   1157    O GLU   129     -38.501 -45.481 -37.276  1.00  0.00      BSYN  
ATOM   1158    N TYR   130     -39.334 -44.359 -38.959  1.00  0.00      BSYN  
ATOM   1159    H TYR   130     -39.922 -44.455 -39.737  1.00  0.00      BSYN  
ATOM   1160   CA TYR   130     -39.000 -43.062 -38.427  1.00  0.00      BSYN  
ATOM   1161   CB TYR   130     -38.177 -42.127 -39.337  1.00  0.00      BSYN  
ATOM   1162   CG TYR   130     -36.627 -42.593 -39.525  1.00  0.00      BSYN  
ATOM   1163  CD1 TYR   130     -36.114 -43.846 -39.619  1.00  0.00      BSYN  
ATOM   1164  CE1 TYR   130     -34.792 -44.190 -39.788  1.00  0.00      BSYN  
ATOM   1165  CD2 TYR   130     -35.694 -41.581 -39.736  1.00  0.00      BSYN  
ATOM   1166  CE2 TYR   130     -34.341 -41.866 -39.929  1.00  0.00      BSYN  
ATOM   1167   CZ TYR   130     -33.909 -43.154 -39.890  1.00  0.00      BSYN  
ATOM   1168   OH TYR   130     -32.570 -43.424 -39.932  1.00  0.00      BSYN  
ATOM   1169   HH TYR   130     -32.440 -44.374 -39.878  1.00  0.00      BSYN  
ATOM   1170    C TYR   130     -40.339 -42.324 -38.192  1.00  0.00      BSYN  
ATOM   1171    O TYR   130     -41.326 -42.349 -39.027  1.00  0.00      BSYN  
ATOM   1172    N GLU   131     -40.379 -41.672 -37.031  1.00  0.00      BSYN  
ATOM   1173    H GLU   131     -39.773 -41.979 -36.324  1.00  0.00      BSYN  
ATOM   1174   CA GLU   131     -41.444 -40.763 -36.698  1.00  0.00      BSYN  
ATOM   1175   CB GLU   131     -41.370 -40.555 -35.206  1.00  0.00      BSYN  
ATOM   1176   CG GLU   131     -40.078 -40.501 -34.287  1.00  0.00      BSYN  
ATOM   1177   CD GLU   131     -40.428 -40.578 -32.775  1.00  0.00      BSYN  
ATOM   1178  OE1 GLU   131     -40.532 -39.563 -32.089  1.00  0.00      BSYN  
ATOM   1179  OE2 GLU   131     -40.449 -41.745 -32.313  1.00  0.00      BSYN  
ATOM   1180    C GLU   131     -41.559 -39.470 -37.445  1.00  0.00      BSYN  
ATOM   1181    O GLU   131     -40.556 -38.947 -37.924  1.00  0.00      BSYN  
ATOM   1182    N PRO   132     -42.806 -39.107 -37.724  1.00  0.00      BSYN  
ATOM   1183   CD PRO   132     -43.964 -40.006 -37.855  1.00  0.00      BSYN  
ATOM   1184   CA PRO   132     -43.242 -37.821 -38.316  1.00  0.00      BSYN  
ATOM   1185   CB PRO   132     -44.351 -38.204 -39.171  1.00  0.00      BSYN  
ATOM   1186   CG PRO   132     -45.094 -39.118 -38.328  1.00  0.00      BSYN  
ATOM   1187    C PRO   132     -43.633 -36.640 -37.327  1.00  0.00      BSYN  
ATOM   1188    O PRO   132     -43.321 -36.941 -36.217  1.00  0.00      BSYN  
ATOM   1189    N GLU   133     -44.105 -35.455 -37.765  1.00  0.00      BSYN  
ATOM   1190    H GLU   133     -44.368 -35.432 -38.709  1.00  0.00      BSYN  
ATOM   1191   CA GLU   133     -44.156 -34.156 -36.961  1.00  0.00      BSYN  
ATOM   1192   CB GLU   133     -42.744 -33.742 -36.546  1.00  0.00      BSYN  
ATOM   1193   CG GLU   133     -42.515 -32.729 -35.452  1.00  0.00      BSYN  
ATOM   1194   CD GLU   133     -43.376 -32.550 -34.163  1.00  0.00      BSYN  
ATOM   1195  OE1 GLU   133     -44.533 -32.312 -34.283  1.00  0.00      BSYN  
ATOM   1196  OE2 GLU   133     -42.977 -32.721 -33.029  1.00  0.00      BSYN  
ATOM   1197    C GLU   133     -44.781 -33.084 -37.885  1.00  0.00      BSYN  
ATOM   1198    O GLU   133     -44.232 -32.757 -38.989  1.00  0.00      BSYN  
ATOM   1199    N ALA   134     -45.747 -32.391 -37.294  1.00  0.00      BSYN  
ATOM   1200    H ALA   134     -45.696 -32.007 -36.394  1.00  0.00      BSYN  
ATOM   1201   CA ALA   134     -46.397 -31.463 -38.127  1.00  0.00      BSYN  
ATOM   1202   CB ALA   134     -47.829 -31.875 -38.401  1.00  0.00      BSYN  
ATOM   1203    C ALA   134     -46.264 -30.100 -37.523  1.00  0.00      BSYN  
ATOM   1204  OT1 ALA   134     -46.479 -29.082 -38.169  1.00  0.00      BSYN  
ATOM   1205  OT2 ALA   134     -46.036 -29.883 -36.324  1.00  0.00      BSYN  
END
