# Supplementary material for: Data set of intrinsically disordered proteins analysed at a local protein conformation level
Source: Data Brief. 2020 Mar 5;29:105383. doi: 10.1016/j.dib.2020.105383 (PMC7078294; doi:10.1016/j.dib.2020.105383)
Supplement: Supplementary file 1 [file mmc1.zip › the data/1-DATA/PED1AAD-pdb/1AAD-229.pdb]

CRYST1    1.000    1.000    1.000  90.00  90.00  90.00 P 1           1
ATOM      1  HT1 MET     1      46.724 -73.884 -11.229  1.00  0.00      BSYN  
ATOM      2  HT2 MET     1      47.405 -73.476  -9.761  1.00  0.00      BSYN  
ATOM      3    N MET     1      47.134 -74.283 -10.360  1.00  0.00      BSYN  
ATOM      4  HT3 MET     1      46.312 -74.772  -9.953  1.00  0.00      BSYN  
ATOM      5   CA MET     1      48.272 -75.132 -10.734  1.00  0.00      BSYN  
ATOM      6   CB MET     1      48.021 -76.015 -12.024  1.00  0.00      BSYN  
ATOM      7   CG MET     1      47.142 -77.151 -11.636  1.00  0.00      BSYN  
ATOM      8   SD MET     1      48.311 -78.627 -11.331  1.00  0.00      BSYN  
ATOM      9   CE MET     1      48.958 -78.565 -12.996  1.00  0.00      BSYN  
ATOM     10    C MET     1      49.443 -74.177 -11.067  1.00  0.00      BSYN  
ATOM     11    O MET     1      49.271 -72.977 -11.101  1.00  0.00      BSYN  
ATOM     12    N ASP     2      50.623 -74.690 -11.247  1.00  0.00      BSYN  
ATOM     13    H ASP     2      50.814 -75.553 -10.825  1.00  0.00      BSYN  
ATOM     14   CA ASP     2      51.731 -73.764 -11.707  1.00  0.00      BSYN  
ATOM     15   CB ASP     2      53.015 -74.606 -11.342  1.00  0.00      BSYN  
ATOM     16   CG ASP     2      54.297 -73.841 -11.627  1.00  0.00      BSYN  
ATOM     17  OD1 ASP     2      54.609 -73.692 -12.829  1.00  0.00      BSYN  
ATOM     18  OD2 ASP     2      54.921 -73.264 -10.720  1.00  0.00      BSYN  
ATOM     19    C ASP     2      51.581 -73.466 -13.200  1.00  0.00      BSYN  
ATOM     20    O ASP     2      51.743 -74.427 -14.007  1.00  0.00      BSYN  
ATOM     21    N VAL     3      51.513 -72.187 -13.573  1.00  0.00      BSYN  
ATOM     22    H VAL     3      51.693 -71.491 -12.907  1.00  0.00      BSYN  
ATOM     23   CA VAL     3      51.291 -71.882 -14.920  1.00  0.00      BSYN  
ATOM     24   CB VAL     3      50.270 -70.583 -14.998  1.00  0.00      BSYN  
ATOM     25  CG1 VAL     3      50.205 -69.910 -16.345  1.00  0.00      BSYN  
ATOM     26  CG2 VAL     3      48.910 -71.123 -14.673  1.00  0.00      BSYN  
ATOM     27    C VAL     3      52.489 -71.774 -15.908  1.00  0.00      BSYN  
ATOM     28    O VAL     3      53.651 -71.431 -15.515  1.00  0.00      BSYN  
ATOM     29    N PHE     4      52.336 -72.046 -17.201  1.00  0.00      BSYN  
ATOM     30    H PHE     4      51.559 -72.597 -17.434  1.00  0.00      BSYN  
ATOM     31   CA PHE     4      53.454 -72.143 -18.041  1.00  0.00      BSYN  
ATOM     32   CB PHE     4      53.341 -73.268 -19.056  1.00  0.00      BSYN  
ATOM     33   CG PHE     4      54.007 -74.585 -18.718  1.00  0.00      BSYN  
ATOM     34  CD1 PHE     4      53.299 -75.769 -18.731  1.00  0.00      BSYN  
ATOM     35  CD2 PHE     4      55.424 -74.704 -18.390  1.00  0.00      BSYN  
ATOM     36  CE1 PHE     4      53.956 -76.986 -18.520  1.00  0.00      BSYN  
ATOM     37  CE2 PHE     4      56.037 -75.962 -18.368  1.00  0.00      BSYN  
ATOM     38   CZ PHE     4      55.263 -77.134 -18.340  1.00  0.00      BSYN  
ATOM     39    C PHE     4      53.649 -70.724 -18.787  1.00  0.00      BSYN  
ATOM     40    O PHE     4      53.032 -70.475 -19.901  1.00  0.00      BSYN  
ATOM     41    N MET     5      54.487 -69.885 -18.366  1.00  0.00      BSYN  
ATOM     42    H MET     5      55.066 -70.221 -17.651  1.00  0.00      BSYN  
ATOM     43   CA MET     5      54.529 -68.485 -18.790  1.00  0.00      BSYN  
ATOM     44   CB MET     5      53.270 -67.664 -18.322  1.00  0.00      BSYN  
ATOM     45   CG MET     5      52.382 -67.439 -19.584  1.00  0.00      BSYN  
ATOM     46   SD MET     5      53.239 -66.272 -20.655  1.00  0.00      BSYN  
ATOM     47   CE MET     5      52.277 -64.809 -20.598  1.00  0.00      BSYN  
ATOM     48    C MET     5      55.802 -67.688 -18.490  1.00  0.00      BSYN  
ATOM     49    O MET     5      56.767 -68.259 -17.894  1.00  0.00      BSYN  
ATOM     50    N LYS     6      55.937 -66.396 -18.670  1.00  0.00      BSYN  
ATOM     51    H LYS     6      55.138 -65.834 -18.589  1.00  0.00      BSYN  
ATOM     52   CA LYS     6      57.231 -65.647 -18.614  1.00  0.00      BSYN  
ATOM     53   CB LYS     6      57.755 -65.071 -19.917  1.00  0.00      BSYN  
ATOM     54   CG LYS     6      59.168 -64.503 -19.697  1.00  0.00      BSYN  
ATOM     55   CD LYS     6      59.407 -63.527 -20.725  1.00  0.00      BSYN  
ATOM     56   CE LYS     6      60.528 -62.709 -20.263  1.00  0.00      BSYN  
ATOM     57   NZ LYS     6      61.067 -62.100 -21.430  1.00  0.00      BSYN  
ATOM     58  HZ1 LYS     6      60.309 -61.492 -21.801  1.00  0.00      BSYN  
ATOM     59  HZ2 LYS     6      61.763 -61.522 -20.916  1.00  0.00      BSYN  
ATOM     60  HZ3 LYS     6      61.428 -62.806 -22.102  1.00  0.00      BSYN  
ATOM     61    C LYS     6      56.962 -64.557 -17.654  1.00  0.00      BSYN  
ATOM     62    O LYS     6      55.953 -63.855 -17.638  1.00  0.00      BSYN  
ATOM     63    N GLY     7      57.873 -64.532 -16.601  1.00  0.00      BSYN  
ATOM     64    H GLY     7      58.485 -65.276 -16.418  1.00  0.00      BSYN  
ATOM     65   CA GLY     7      57.795 -63.329 -15.767  1.00  0.00      BSYN  
ATOM     66    C GLY     7      57.179 -63.605 -14.433  1.00  0.00      BSYN  
ATOM     67    O GLY     7      57.823 -63.736 -13.371  1.00  0.00      BSYN  
ATOM     68    N LEU     8      55.909 -63.800 -14.624  1.00  0.00      BSYN  
ATOM     69    H LEU     8      55.573 -63.726 -15.542  1.00  0.00      BSYN  
ATOM     70   CA LEU     8      54.945 -63.950 -13.547  1.00  0.00      BSYN  
ATOM     71   CB LEU     8      54.712 -62.562 -12.900  1.00  0.00      BSYN  
ATOM     72   CG LEU     8      53.851 -62.593 -11.549  1.00  0.00      BSYN  
ATOM     73  CD1 LEU     8      54.639 -63.144 -10.380  1.00  0.00      BSYN  
ATOM     74  CD2 LEU     8      53.270 -61.277 -11.310  1.00  0.00      BSYN  
ATOM     75    C LEU     8      53.644 -64.327 -14.172  1.00  0.00      BSYN  
ATOM     76    O LEU     8      53.631 -64.288 -15.408  1.00  0.00      BSYN  
ATOM     77    N SER     9      52.654 -64.856 -13.398  1.00  0.00      BSYN  
ATOM     78    H SER     9      52.960 -64.843 -12.467  1.00  0.00      BSYN  
ATOM     79   CA SER     9      51.442 -65.379 -13.928  1.00  0.00      BSYN  
ATOM     80   CB SER     9      51.389 -66.945 -13.666  1.00  0.00      BSYN  
ATOM     81   OG SER     9      52.433 -67.802 -14.192  1.00  0.00      BSYN  
ATOM     82   HG SER     9      53.297 -67.405 -14.059  1.00  0.00      BSYN  
ATOM     83    C SER     9      50.150 -64.697 -13.387  1.00  0.00      BSYN  
ATOM     84    O SER     9      49.377 -65.320 -12.580  1.00  0.00      BSYN  
ATOM     85    N MET    10      50.109 -63.462 -13.869  1.00  0.00      BSYN  
ATOM     86    H MET    10      51.047 -63.192 -13.954  1.00  0.00      BSYN  
ATOM     87   CA MET    10      48.971 -62.610 -14.004  1.00  0.00      BSYN  
ATOM     88   CB MET    10      49.546 -61.307 -14.507  1.00  0.00      BSYN  
ATOM     89   CG MET    10      50.010 -61.074 -15.867  1.00  0.00      BSYN  
ATOM     90   SD MET    10      51.407 -62.213 -16.104  1.00  0.00      BSYN  
ATOM     91   CE MET    10      52.458 -60.861 -16.586  1.00  0.00      BSYN  
ATOM     92    C MET    10      47.713 -63.101 -14.805  1.00  0.00      BSYN  
ATOM     93    O MET    10      47.829 -63.957 -15.647  1.00  0.00      BSYN  
ATOM     94    N ALA    11      46.523 -62.596 -14.724  1.00  0.00      BSYN  
ATOM     95    H ALA    11      45.937 -62.885 -15.455  1.00  0.00      BSYN  
ATOM     96   CA ALA    11      46.041 -61.787 -13.677  1.00  0.00      BSYN  
ATOM     97   CB ALA    11      45.815 -60.359 -14.474  1.00  0.00      BSYN  
ATOM     98    C ALA    11      44.844 -62.092 -12.820  1.00  0.00      BSYN  
ATOM     99    O ALA    11      44.826 -61.727 -11.673  1.00  0.00      BSYN  
ATOM    100    N LYS    12      44.016 -62.961 -13.355  1.00  0.00      BSYN  
ATOM    101    H LYS    12      44.317 -63.431 -14.161  1.00  0.00      BSYN  
ATOM    102   CA LYS    12      42.804 -63.442 -12.662  1.00  0.00      BSYN  
ATOM    103   CB LYS    12      42.196 -64.626 -13.494  1.00  0.00      BSYN  
ATOM    104   CG LYS    12      42.886 -66.062 -13.539  1.00  0.00      BSYN  
ATOM    105   CD LYS    12      44.082 -66.103 -14.545  1.00  0.00      BSYN  
ATOM    106   CE LYS    12      45.010 -67.266 -14.294  1.00  0.00      BSYN  
ATOM    107   NZ LYS    12      44.208 -68.450 -14.575  1.00  0.00      BSYN  
ATOM    108  HZ1 LYS    12      43.343 -68.313 -14.014  1.00  0.00      BSYN  
ATOM    109  HZ2 LYS    12      44.026 -68.443 -15.599  1.00  0.00      BSYN  
ATOM    110  HZ3 LYS    12      44.817 -69.272 -14.393  1.00  0.00      BSYN  
ATOM    111    C LYS    12      43.006 -64.079 -11.242  1.00  0.00      BSYN  
ATOM    112    O LYS    12      42.047 -64.006 -10.385  1.00  0.00      BSYN  
ATOM    113    N GLU    13      44.202 -64.483 -10.815  1.00  0.00      BSYN  
ATOM    114    H GLU    13      44.904 -64.455 -11.498  1.00  0.00      BSYN  
ATOM    115   CA GLU    13      44.373 -65.209  -9.516  1.00  0.00      BSYN  
ATOM    116   CB GLU    13      45.743 -65.917  -9.584  1.00  0.00      BSYN  
ATOM    117   CG GLU    13      45.673 -67.209 -10.345  1.00  0.00      BSYN  
ATOM    118   CD GLU    13      46.934 -68.007 -10.393  1.00  0.00      BSYN  
ATOM    119  OE1 GLU    13      47.734 -68.027  -9.436  1.00  0.00      BSYN  
ATOM    120  OE2 GLU    13      47.096 -68.714 -11.396  1.00  0.00      BSYN  
ATOM    121    C GLU    13      44.368 -64.340  -8.256  1.00  0.00      BSYN  
ATOM    122    O GLU    13      45.188 -63.472  -8.025  1.00  0.00      BSYN  
ATOM    123    N GLY    14      43.178 -64.519  -7.596  1.00  0.00      BSYN  
ATOM    124    H GLY    14      42.362 -64.812  -8.052  1.00  0.00      BSYN  
ATOM    125   CA GLY    14      43.024 -64.149  -6.191  1.00  0.00      BSYN  
ATOM    126    C GLY    14      43.812 -64.820  -5.195  1.00  0.00      BSYN  
ATOM    127    O GLY    14      43.307 -65.691  -4.416  1.00  0.00      BSYN  
ATOM    128    N VAL    15      45.083 -64.495  -5.211  1.00  0.00      BSYN  
ATOM    129    H VAL    15      45.205 -63.675  -5.733  1.00  0.00      BSYN  
ATOM    130   CA VAL    15      45.942 -65.330  -4.284  1.00  0.00      BSYN  
ATOM    131   CB VAL    15      47.248 -65.366  -4.959  1.00  0.00      BSYN  
ATOM    132  CG1 VAL    15      47.281 -65.718  -6.435  1.00  0.00      BSYN  
ATOM    133  CG2 VAL    15      48.048 -63.997  -4.973  1.00  0.00      BSYN  
ATOM    134    C VAL    15      46.110 -64.850  -2.769  1.00  0.00      BSYN  
ATOM    135    O VAL    15      46.536 -63.773  -2.381  1.00  0.00      BSYN  
ATOM    136    N VAL    16      45.515 -65.638  -1.846  1.00  0.00      BSYN  
ATOM    137    H VAL    16      45.097 -66.393  -2.310  1.00  0.00      BSYN  
ATOM    138   CA VAL    16      45.474 -65.439  -0.446  1.00  0.00      BSYN  
ATOM    139   CB VAL    16      43.931 -65.378   0.033  1.00  0.00      BSYN  
ATOM    140  CG1 VAL    16      43.901 -65.431   1.529  1.00  0.00      BSYN  
ATOM    141  CG2 VAL    16      43.336 -64.054  -0.307  1.00  0.00      BSYN  
ATOM    142    C VAL    16      46.397 -66.568   0.059  1.00  0.00      BSYN  
ATOM    143    O VAL    16      46.045 -67.717  -0.312  1.00  0.00      BSYN  
ATOM    144    N ALA    17      47.445 -66.306   0.902  1.00  0.00      BSYN  
ATOM    145    H ALA    17      48.127 -67.003   0.997  1.00  0.00      BSYN  
ATOM    146   CA ALA    17      47.633 -65.108   1.668  1.00  0.00      BSYN  
ATOM    147   CB ALA    17      47.028 -65.284   3.127  1.00  0.00      BSYN  
ATOM    148    C ALA    17      49.030 -64.385   1.544  1.00  0.00      BSYN  
ATOM    149    O ALA    17      49.664 -63.940   2.451  1.00  0.00      BSYN  
ATOM    150    N ALA    18      49.314 -63.974   0.273  1.00  0.00      BSYN  
ATOM    151    H ALA    18      48.741 -64.112  -0.510  1.00  0.00      BSYN  
ATOM    152   CA ALA    18      50.487 -63.147   0.044  1.00  0.00      BSYN  
ATOM    153   CB ALA    18      51.144 -63.795  -1.155  1.00  0.00      BSYN  
ATOM    154    C ALA    18      49.857 -61.760  -0.233  1.00  0.00      BSYN  
ATOM    155    O ALA    18      49.715 -61.415  -1.409  1.00  0.00      BSYN  
ATOM    156    N ALA    19      49.492 -60.940   0.771  1.00  0.00      BSYN  
ATOM    157    H ALA    19      49.673 -61.230   1.689  1.00  0.00      BSYN  
ATOM    158   CA ALA    19      49.203 -59.598   0.494  1.00  0.00      BSYN  
ATOM    159   CB ALA    19      48.781 -59.026   1.808  1.00  0.00      BSYN  
ATOM    160    C ALA    19      50.560 -58.893   0.257  1.00  0.00      BSYN  
ATOM    161    O ALA    19      51.389 -58.646   1.166  1.00  0.00      BSYN  
ATOM    162    N GLU    20      50.629 -58.769  -1.095  1.00  0.00      BSYN  
ATOM    163    H GLU    20      49.903 -59.127  -1.647  1.00  0.00      BSYN  
ATOM    164   CA GLU    20      51.624 -57.913  -1.668  1.00  0.00      BSYN  
ATOM    165   CB GLU    20      51.955 -58.458  -3.074  1.00  0.00      BSYN  
ATOM    166   CG GLU    20      50.702 -58.673  -3.922  1.00  0.00      BSYN  
ATOM    167   CD GLU    20      50.707 -59.527  -5.215  1.00  0.00      BSYN  
ATOM    168  OE1 GLU    20      49.744 -59.392  -5.940  1.00  0.00      BSYN  
ATOM    169  OE2 GLU    20      51.507 -60.455  -5.506  1.00  0.00      BSYN  
ATOM    170    C GLU    20      51.078 -56.462  -1.759  1.00  0.00      BSYN  
ATOM    171    O GLU    20      49.897 -56.176  -1.995  1.00  0.00      BSYN  
ATOM    172    N LYS    21      52.044 -55.497  -1.620  1.00  0.00      BSYN  
ATOM    173    H LYS    21      52.968 -55.801  -1.498  1.00  0.00      BSYN  
ATOM    174   CA LYS    21      51.850 -54.086  -1.500  1.00  0.00      BSYN  
ATOM    175   CB LYS    21      52.901 -53.527  -0.419  1.00  0.00      BSYN  
ATOM    176   CG LYS    21      52.990 -54.126   1.031  1.00  0.00      BSYN  
ATOM    177   CD LYS    21      53.921 -53.483   2.090  1.00  0.00      BSYN  
ATOM    178   CE LYS    21      54.108 -54.421   3.343  1.00  0.00      BSYN  
ATOM    179   NZ LYS    21      54.469 -55.831   2.944  1.00  0.00      BSYN  
ATOM    180  HZ1 LYS    21      55.370 -55.875   2.426  1.00  0.00      BSYN  
ATOM    181  HZ2 LYS    21      54.537 -56.423   3.797  1.00  0.00      BSYN  
ATOM    182  HZ3 LYS    21      53.675 -56.121   2.338  1.00  0.00      BSYN  
ATOM    183    C LYS    21      52.016 -53.447  -2.853  1.00  0.00      BSYN  
ATOM    184    O LYS    21      53.097 -52.934  -3.162  1.00  0.00      BSYN  
ATOM    185    N THR    22      50.917 -53.338  -3.616  1.00  0.00      BSYN  
ATOM    186    H THR    22      50.281 -54.041  -3.366  1.00  0.00      BSYN  
ATOM    187   CA THR    22      50.675 -52.362  -4.613  1.00  0.00      BSYN  
ATOM    188   CB THR    22      49.836 -52.999  -5.822  1.00  0.00      BSYN  
ATOM    189  OG1 THR    22      48.670 -53.647  -5.304  1.00  0.00      BSYN  
ATOM    190  HG1 THR    22      48.914 -54.542  -5.054  1.00  0.00      BSYN  
ATOM    191  CG2 THR    22      50.587 -53.870  -6.789  1.00  0.00      BSYN  
ATOM    192    C THR    22      49.945 -51.170  -4.024  1.00  0.00      BSYN  
ATOM    193    O THR    22      50.311 -50.032  -4.376  1.00  0.00      BSYN  
ATOM    194    N LYS    23      49.205 -51.436  -3.008  1.00  0.00      BSYN  
ATOM    195    H LYS    23      49.150 -52.326  -2.602  1.00  0.00      BSYN  
ATOM    196   CA LYS    23      48.587 -50.367  -2.274  1.00  0.00      BSYN  
ATOM    197   CB LYS    23      47.205 -50.802  -1.808  1.00  0.00      BSYN  
ATOM    198   CG LYS    23      46.143 -50.798  -2.880  1.00  0.00      BSYN  
ATOM    199   CD LYS    23      46.075 -49.516  -3.799  1.00  0.00      BSYN  
ATOM    200   CE LYS    23      45.215 -49.779  -5.162  1.00  0.00      BSYN  
ATOM    201   NZ LYS    23      44.861 -48.503  -5.718  1.00  0.00      BSYN  
ATOM    202  HZ1 LYS    23      44.103 -48.138  -5.105  1.00  0.00      BSYN  
ATOM    203  HZ2 LYS    23      45.576 -47.751  -5.793  1.00  0.00      BSYN  
ATOM    204  HZ3 LYS    23      44.447 -48.771  -6.633  1.00  0.00      BSYN  
ATOM    205    C LYS    23      49.293 -49.898  -0.985  1.00  0.00      BSYN  
ATOM    206    O LYS    23      50.344 -50.436  -0.552  1.00  0.00      BSYN  
ATOM    207    N GLN    24      48.706 -48.777  -0.439  1.00  0.00      BSYN  
ATOM    208    H GLN    24      47.788 -48.543  -0.687  1.00  0.00      BSYN  
ATOM    209   CA GLN    24      49.238 -48.071   0.763  1.00  0.00      BSYN  
ATOM    210   CB GLN    24      48.849 -48.729   2.056  1.00  0.00      BSYN  
ATOM    211   CG GLN    24      49.138 -50.231   2.299  1.00  0.00      BSYN  
ATOM    212   CD GLN    24      49.889 -50.800   3.550  1.00  0.00      BSYN  
ATOM    213  OE1 GLN    24      49.868 -50.247   4.670  1.00  0.00      BSYN  
ATOM    214  NE2 GLN    24      50.694 -51.893   3.419  1.00  0.00      BSYN  
ATOM    215 HE21 GLN    24      51.405 -52.116   4.056  1.00  0.00      BSYN  
ATOM    216 HE22 GLN    24      50.433 -52.498   2.694  1.00  0.00      BSYN  
ATOM    217    C GLN    24      50.580 -47.459   0.895  1.00  0.00      BSYN  
ATOM    218    O GLN    24      51.236 -47.450   1.880  1.00  0.00      BSYN  
ATOM    219    N GLY    25      51.001 -46.977  -0.252  1.00  0.00      BSYN  
ATOM    220    H GLY    25      50.787 -47.436  -1.091  1.00  0.00      BSYN  
ATOM    221   CA GLY    25      52.111 -46.052  -0.311  1.00  0.00      BSYN  
ATOM    222    C GLY    25      51.697 -44.602  -0.098  1.00  0.00      BSYN  
ATOM    223    O GLY    25      51.347 -44.188   0.956  1.00  0.00      BSYN  
ATOM    224    N VAL    26      51.960 -43.786  -1.044  1.00  0.00      BSYN  
ATOM    225    H VAL    26      52.623 -44.177  -1.651  1.00  0.00      BSYN  
ATOM    226   CA VAL    26      51.397 -42.411  -1.144  1.00  0.00      BSYN  
ATOM    227   CB VAL    26      52.389 -41.267  -1.474  1.00  0.00      BSYN  
ATOM    228  CG1 VAL    26      53.372 -41.257  -0.291  1.00  0.00      BSYN  
ATOM    229  CG2 VAL    26      53.069 -41.562  -2.826  1.00  0.00      BSYN  
ATOM    230    C VAL    26      50.190 -42.237  -1.960  1.00  0.00      BSYN  
ATOM    231    O VAL    26      49.735 -41.144  -2.330  1.00  0.00      BSYN  
ATOM    232    N THR    27      49.553 -43.424  -2.153  1.00  0.00      BSYN  
ATOM    233    H THR    27      49.878 -44.241  -1.721  1.00  0.00      BSYN  
ATOM    234   CA THR    27      48.303 -43.577  -2.910  1.00  0.00      BSYN  
ATOM    235   CB THR    27      48.120 -44.951  -3.564  1.00  0.00      BSYN  
ATOM    236  OG1 THR    27      48.716 -45.810  -2.667  1.00  0.00      BSYN  
ATOM    237  HG1 THR    27      47.932 -46.090  -2.189  1.00  0.00      BSYN  
ATOM    238  CG2 THR    27      48.756 -45.151  -4.976  1.00  0.00      BSYN  
ATOM    239    C THR    27      47.091 -43.189  -1.974  1.00  0.00      BSYN  
ATOM    240    O THR    27      46.619 -44.023  -1.215  1.00  0.00      BSYN  
ATOM    241    N GLU    28      46.625 -41.974  -2.092  1.00  0.00      BSYN  
ATOM    242    H GLU    28      47.177 -41.269  -2.491  1.00  0.00      BSYN  
ATOM    243   CA GLU    28      45.489 -41.516  -1.261  1.00  0.00      BSYN  
ATOM    244   CB GLU    28      46.015 -40.490  -0.279  1.00  0.00      BSYN  
ATOM    245   CG GLU    28      45.023 -39.492   0.447  1.00  0.00      BSYN  
ATOM    246   CD GLU    28      45.743 -38.413   1.344  1.00  0.00      BSYN  
ATOM    247  OE1 GLU    28      46.296 -37.475   0.805  1.00  0.00      BSYN  
ATOM    248  OE2 GLU    28      45.630 -38.424   2.565  1.00  0.00      BSYN  
ATOM    249    C GLU    28      44.335 -40.936  -2.080  1.00  0.00      BSYN  
ATOM    250    O GLU    28      43.191 -40.959  -1.735  1.00  0.00      BSYN  
ATOM    251    N ALA    29      44.662 -40.494  -3.294  1.00  0.00      BSYN  
ATOM    252    H ALA    29      45.537 -40.669  -3.700  1.00  0.00      BSYN  
ATOM    253   CA ALA    29      43.592 -39.860  -4.035  1.00  0.00      BSYN  
ATOM    254   CB ALA    29      44.229 -38.801  -4.838  1.00  0.00      BSYN  
ATOM    255    C ALA    29      43.019 -40.896  -5.062  1.00  0.00      BSYN  
ATOM    256    O ALA    29      42.331 -40.581  -6.030  1.00  0.00      BSYN  
ATOM    257    N ALA    30      43.672 -42.104  -5.326  1.00  0.00      BSYN  
ATOM    258    H ALA    30      44.349 -42.337  -4.656  1.00  0.00      BSYN  
ATOM    259   CA ALA    30      43.419 -43.096  -6.277  1.00  0.00      BSYN  
ATOM    260   CB ALA    30      44.535 -44.096  -6.042  1.00  0.00      BSYN  
ATOM    261    C ALA    30      42.003 -43.651  -6.205  1.00  0.00      BSYN  
ATOM    262    O ALA    30      41.383 -43.909  -5.190  1.00  0.00      BSYN  
ATOM    263    N GLU    31      41.511 -43.826  -7.522  1.00  0.00      BSYN  
ATOM    264    H GLU    31      42.099 -43.672  -8.290  1.00  0.00      BSYN  
ATOM    265   CA GLU    31      40.141 -44.299  -7.734  1.00  0.00      BSYN  
ATOM    266   CB GLU    31      39.891 -44.279  -9.261  1.00  0.00      BSYN  
ATOM    267   CG GLU    31      38.683 -43.277  -9.630  1.00  0.00      BSYN  
ATOM    268   CD GLU    31      38.475 -43.032 -11.115  1.00  0.00      BSYN  
ATOM    269  OE1 GLU    31      38.947 -41.947 -11.626  1.00  0.00      BSYN  
ATOM    270  OE2 GLU    31      37.741 -43.832 -11.840  1.00  0.00      BSYN  
ATOM    271    C GLU    31      39.866 -45.681  -7.288  1.00  0.00      BSYN  
ATOM    272    O GLU    31      38.821 -46.001  -6.680  1.00  0.00      BSYN  
ATOM    273    N LYS    32      40.832 -46.486  -7.532  1.00  0.00      BSYN  
ATOM    274    H LYS    32      41.630 -46.160  -7.999  1.00  0.00      BSYN  
ATOM    275   CA LYS    32      40.623 -47.834  -7.381  1.00  0.00      BSYN  
ATOM    276   CB LYS    32      41.684 -48.298  -8.372  1.00  0.00      BSYN  
ATOM    277   CG LYS    32      41.770 -49.815  -8.391  1.00  0.00      BSYN  
ATOM    278   CD LYS    32      42.649 -50.134  -9.455  1.00  0.00      BSYN  
ATOM    279   CE LYS    32      42.645 -51.548  -9.695  1.00  0.00      BSYN  
ATOM    280   NZ LYS    32      43.636 -51.979 -10.594  1.00  0.00      BSYN  
ATOM    281  HZ1 LYS    32      44.619 -51.910 -10.263  1.00  0.00      BSYN  
ATOM    282  HZ2 LYS    32      43.468 -53.003 -10.655  1.00  0.00      BSYN  
ATOM    283  HZ3 LYS    32      43.724 -51.482 -11.504  1.00  0.00      BSYN  
ATOM    284    C LYS    32      40.858 -48.395  -5.914  1.00  0.00      BSYN  
ATOM    285    O LYS    32      40.597 -49.600  -5.726  1.00  0.00      BSYN  
ATOM    286    N THR    33      40.897 -47.452  -4.933  1.00  0.00      BSYN  
ATOM    287    H THR    33      40.671 -46.517  -5.120  1.00  0.00      BSYN  
ATOM    288   CA THR    33      41.245 -47.913  -3.615  1.00  0.00      BSYN  
ATOM    289   CB THR    33      41.895 -46.856  -2.825  1.00  0.00      BSYN  
ATOM    290  OG1 THR    33      42.871 -46.288  -3.630  1.00  0.00      BSYN  
ATOM    291  HG1 THR    33      42.514 -45.583  -4.176  1.00  0.00      BSYN  
ATOM    292  CG2 THR    33      42.812 -47.353  -1.726  1.00  0.00      BSYN  
ATOM    293    C THR    33      40.039 -48.568  -2.873  1.00  0.00      BSYN  
ATOM    294    O THR    33      39.097 -47.934  -2.428  1.00  0.00      BSYN  
ATOM    295    N LYS    34      40.114 -49.862  -2.651  1.00  0.00      BSYN  
ATOM    296    H LYS    34      40.853 -50.392  -3.018  1.00  0.00      BSYN  
ATOM    297   CA LYS    34      39.052 -50.491  -1.954  1.00  0.00      BSYN  
ATOM    298   CB LYS    34      38.528 -51.767  -2.695  1.00  0.00      BSYN  
ATOM    299   CG LYS    34      38.409 -51.593  -4.233  1.00  0.00      BSYN  
ATOM    300   CD LYS    34      37.518 -52.553  -5.002  1.00  0.00      BSYN  
ATOM    301   CE LYS    34      37.399 -52.224  -6.392  1.00  0.00      BSYN  
ATOM    302   NZ LYS    34      36.800 -50.927  -6.556  1.00  0.00      BSYN  
ATOM    303  HZ1 LYS    34      37.394 -50.198  -6.112  1.00  0.00      BSYN  
ATOM    304  HZ2 LYS    34      36.963 -50.651  -7.545  1.00  0.00      BSYN  
ATOM    305  HZ3 LYS    34      35.764 -50.875  -6.477  1.00  0.00      BSYN  
ATOM    306    C LYS    34      39.267 -50.979  -0.521  1.00  0.00      BSYN  
ATOM    307    O LYS    34      38.462 -51.646   0.030  1.00  0.00      BSYN  
ATOM    308    N GLU    35      40.366 -50.625   0.122  1.00  0.00      BSYN  
ATOM    309    H GLU    35      40.811 -49.826  -0.231  1.00  0.00      BSYN  
ATOM    310   CA GLU    35      40.648 -51.049   1.414  1.00  0.00      BSYN  
ATOM    311   CB GLU    35      42.040 -51.475   1.655  1.00  0.00      BSYN  
ATOM    312   CG GLU    35      43.322 -51.202   0.871  1.00  0.00      BSYN  
ATOM    313   CD GLU    35      44.446 -52.188   1.082  1.00  0.00      BSYN  
ATOM    314  OE1 GLU    35      44.331 -53.394   0.795  1.00  0.00      BSYN  
ATOM    315  OE2 GLU    35      45.398 -51.678   1.617  1.00  0.00      BSYN  
ATOM    316    C GLU    35      40.418 -49.769   2.188  1.00  0.00      BSYN  
ATOM    317    O GLU    35      41.275 -48.916   2.380  1.00  0.00      BSYN  
ATOM    318    N GLY    36      39.168 -49.789   2.688  1.00  0.00      BSYN  
ATOM    319    H GLY    36      38.557 -50.305   2.123  1.00  0.00      BSYN  
ATOM    320   CA GLY    36      38.776 -48.712   3.617  1.00  0.00      BSYN  
ATOM    321    C GLY    36      37.361 -48.284   3.385  1.00  0.00      BSYN  
ATOM    322    O GLY    36      36.828 -47.514   2.539  1.00  0.00      BSYN  
ATOM    323    N VAL    37      36.667 -49.049   4.228  1.00  0.00      BSYN  
ATOM    324    H VAL    37      37.146 -49.371   5.020  1.00  0.00      BSYN  
ATOM    325   CA VAL    37      35.255 -49.157   4.149  1.00  0.00      BSYN  
ATOM    326   CB VAL    37      34.790 -50.636   4.398  1.00  0.00      BSYN  
ATOM    327  CG1 VAL    37      33.291 -50.797   4.031  1.00  0.00      BSYN  
ATOM    328  CG2 VAL    37      35.521 -51.644   3.517  1.00  0.00      BSYN  
ATOM    329    C VAL    37      34.701 -48.129   5.123  1.00  0.00      BSYN  
ATOM    330    O VAL    37      34.773 -48.177   6.381  1.00  0.00      BSYN  
ATOM    331    N LEU    38      34.030 -47.242   4.393  1.00  0.00      BSYN  
ATOM    332    H LEU    38      33.862 -47.411   3.442  1.00  0.00      BSYN  
ATOM    333   CA LEU    38      33.604 -45.979   4.857  1.00  0.00      BSYN  
ATOM    334   CB LEU    38      33.521 -44.941   3.770  1.00  0.00      BSYN  
ATOM    335   CG LEU    38      33.876 -43.463   3.900  1.00  0.00      BSYN  
ATOM    336  CD1 LEU    38      35.186 -43.310   4.565  1.00  0.00      BSYN  
ATOM    337  CD2 LEU    38      33.816 -42.616   2.484  1.00  0.00      BSYN  
ATOM    338    C LEU    38      32.428 -45.818   5.819  1.00  0.00      BSYN  
ATOM    339    O LEU    38      32.084 -44.708   6.257  1.00  0.00      BSYN  
ATOM    340    N TYR    39      31.850 -46.943   6.096  1.00  0.00      BSYN  
ATOM    341    H TYR    39      32.480 -47.689   6.013  1.00  0.00      BSYN  
ATOM    342   CA TYR    39      30.755 -47.054   6.919  1.00  0.00      BSYN  
ATOM    343   CB TYR    39      29.962 -48.311   6.568  1.00  0.00      BSYN  
ATOM    344   CG TYR    39      29.391 -48.284   5.136  1.00  0.00      BSYN  
ATOM    345  CD1 TYR    39      28.732 -47.205   4.527  1.00  0.00      BSYN  
ATOM    346  CE1 TYR    39      28.307 -47.117   3.217  1.00  0.00      BSYN  
ATOM    347  CD2 TYR    39      29.494 -49.321   4.250  1.00  0.00      BSYN  
ATOM    348  CE2 TYR    39      29.112 -49.243   2.885  1.00  0.00      BSYN  
ATOM    349   CZ TYR    39      28.486 -48.218   2.318  1.00  0.00      BSYN  
ATOM    350   OH TYR    39      27.976 -48.278   1.060  1.00  0.00      BSYN  
ATOM    351   HH TYR    39      27.461 -47.496   0.847  1.00  0.00      BSYN  
ATOM    352    C TYR    39      31.209 -47.070   8.396  1.00  0.00      BSYN  
ATOM    353    O TYR    39      31.346 -48.062   9.084  1.00  0.00      BSYN  
ATOM    354    N VAL    40      31.279 -45.926   9.115  1.00  0.00      BSYN  
ATOM    355    H VAL    40      30.950 -45.075   8.756  1.00  0.00      BSYN  
ATOM    356   CA VAL    40      31.802 -45.885  10.457  1.00  0.00      BSYN  
ATOM    357   CB VAL    40      32.968 -44.978  10.746  1.00  0.00      BSYN  
ATOM    358  CG1 VAL    40      33.612 -44.900  12.194  1.00  0.00      BSYN  
ATOM    359  CG2 VAL    40      34.165 -45.144   9.675  1.00  0.00      BSYN  
ATOM    360    C VAL    40      30.674 -45.651  11.477  1.00  0.00      BSYN  
ATOM    361    O VAL    40      30.141 -44.496  11.451  1.00  0.00      BSYN  
ATOM    362    N GLY    41      30.468 -46.577  12.414  1.00  0.00      BSYN  
ATOM    363    H GLY    41      29.576 -46.463  12.804  1.00  0.00      BSYN  
ATOM    364   CA GLY    41      31.272 -47.777  12.470  1.00  0.00      BSYN  
ATOM    365    C GLY    41      30.590 -48.990  11.783  1.00  0.00      BSYN  
ATOM    366    O GLY    41      29.449 -49.041  11.389  1.00  0.00      BSYN  
ATOM    367    N SER    42      31.357 -50.098  11.967  1.00  0.00      BSYN  
ATOM    368    H SER    42      32.272 -50.027  12.312  1.00  0.00      BSYN  
ATOM    369   CA SER    42      30.767 -51.445  11.499  1.00  0.00      BSYN  
ATOM    370   CB SER    42      31.183 -51.845  10.001  1.00  0.00      BSYN  
ATOM    371   OG SER    42      32.526 -51.441   9.764  1.00  0.00      BSYN  
ATOM    372   HG SER    42      33.104 -51.180  10.485  1.00  0.00      BSYN  
ATOM    373    C SER    42      31.149 -52.594  12.479  1.00  0.00      BSYN  
ATOM    374    O SER    42      32.311 -53.018  12.728  1.00  0.00      BSYN  
ATOM    375    N LYS    43      30.103 -53.227  12.997  1.00  0.00      BSYN  
ATOM    376    H LYS    43      29.259 -52.959  12.578  1.00  0.00      BSYN  
ATOM    377   CA LYS    43      30.005 -54.291  13.961  1.00  0.00      BSYN  
ATOM    378   CB LYS    43      29.344 -53.838  15.337  1.00  0.00      BSYN  
ATOM    379   CG LYS    43      29.547 -54.762  16.466  1.00  0.00      BSYN  
ATOM    380   CD LYS    43      31.118 -54.446  16.639  1.00  0.00      BSYN  
ATOM    381   CE LYS    43      31.533 -55.171  17.882  1.00  0.00      BSYN  
ATOM    382   NZ LYS    43      31.599 -56.576  17.813  1.00  0.00      BSYN  
ATOM    383  HZ1 LYS    43      32.420 -56.765  17.203  1.00  0.00      BSYN  
ATOM    384  HZ2 LYS    43      31.909 -56.912  18.747  1.00  0.00      BSYN  
ATOM    385  HZ3 LYS    43      30.739 -56.959  17.371  1.00  0.00      BSYN  
ATOM    386    C LYS    43      29.408 -55.584  13.387  1.00  0.00      BSYN  
ATOM    387    O LYS    43      29.130 -55.568  12.164  1.00  0.00      BSYN  
ATOM    388    N THR    44      29.015 -56.608  14.124  1.00  0.00      BSYN  
ATOM    389    H THR    44      29.440 -56.732  14.998  1.00  0.00      BSYN  
ATOM    390   CA THR    44      28.262 -57.722  13.518  1.00  0.00      BSYN  
ATOM    391   CB THR    44      28.834 -59.064  14.157  1.00  0.00      BSYN  
ATOM    392  OG1 THR    44      30.161 -59.261  13.823  1.00  0.00      BSYN  
ATOM    393  HG1 THR    44      30.391 -60.145  13.527  1.00  0.00      BSYN  
ATOM    394  CG2 THR    44      28.004 -60.277  13.507  1.00  0.00      BSYN  
ATOM    395    C THR    44      26.803 -57.491  14.019  1.00  0.00      BSYN  
ATOM    396    O THR    44      26.348 -57.863  15.063  1.00  0.00      BSYN  
ATOM    397    N ARG    45      26.160 -56.629  13.202  1.00  0.00      BSYN  
ATOM    398    H ARG    45      26.556 -56.283  12.375  1.00  0.00      BSYN  
ATOM    399   CA ARG    45      24.801 -56.238  13.591  1.00  0.00      BSYN  
ATOM    400   CB ARG    45      24.678 -54.642  13.411  1.00  0.00      BSYN  
ATOM    401   CG ARG    45      25.614 -53.734  14.093  1.00  0.00      BSYN  
ATOM    402   CD ARG    45      25.109 -52.318  13.736  1.00  0.00      BSYN  
ATOM    403   NE ARG    45      25.993 -51.723  12.689  1.00  0.00      BSYN  
ATOM    404   HE ARG    45      26.939 -51.972  12.747  1.00  0.00      BSYN  
ATOM    405   CZ ARG    45      25.602 -51.042  11.645  1.00  0.00      BSYN  
ATOM    406  NH1 ARG    45      26.492 -50.620  10.664  1.00  0.00      BSYN  
ATOM    407 HH11 ARG    45      26.239 -50.004   9.918  1.00  0.00      BSYN  
ATOM    408 HH12 ARG    45      27.397 -50.612  11.089  1.00  0.00      BSYN  
ATOM    409  NH2 ARG    45      24.366 -50.592  11.467  1.00  0.00      BSYN  
ATOM    410 HH21 ARG    45      24.091 -49.988  10.719  1.00  0.00      BSYN  
ATOM    411 HH22 ARG    45      23.605 -50.513  12.111  1.00  0.00      BSYN  
ATOM    412    C ARG    45      23.678 -56.859  12.779  1.00  0.00      BSYN  
ATOM    413    O ARG    45      22.645 -57.257  13.248  1.00  0.00      BSYN  
ATOM    414    N GLU    46      24.000 -56.925  11.433  1.00  0.00      BSYN  
ATOM    415    H GLU    46      24.937 -56.676  11.288  1.00  0.00      BSYN  
ATOM    416   CA GLU    46      23.015 -57.445  10.560  1.00  0.00      BSYN  
ATOM    417   CB GLU    46      23.197 -56.874   9.210  1.00  0.00      BSYN  
ATOM    418   CG GLU    46      22.114 -56.032   8.621  1.00  0.00      BSYN  
ATOM    419   CD GLU    46      22.405 -55.562   7.196  1.00  0.00      BSYN  
ATOM    420  OE1 GLU    46      22.774 -56.336   6.301  1.00  0.00      BSYN  
ATOM    421  OE2 GLU    46      22.228 -54.352   7.058  1.00  0.00      BSYN  
ATOM    422    C GLU    46      23.254 -58.900  10.340  1.00  0.00      BSYN  
ATOM    423    O GLU    46      24.405 -59.392  10.248  1.00  0.00      BSYN  
ATOM    424    N GLY    47      22.280 -59.778  10.219  1.00  0.00      BSYN  
ATOM    425    H GLY    47      21.357 -59.453  10.263  1.00  0.00      BSYN  
ATOM    426   CA GLY    47      22.442 -61.244   9.848  1.00  0.00      BSYN  
ATOM    427    C GLY    47      21.005 -61.715   9.517  1.00  0.00      BSYN  
ATOM    428    O GLY    47      20.057 -61.699  10.339  1.00  0.00      BSYN  
ATOM    429    N VAL    48      20.960 -62.309   8.299  1.00  0.00      BSYN  
ATOM    430    H VAL    48      21.834 -62.506   7.900  1.00  0.00      BSYN  
ATOM    431   CA VAL    48      19.679 -62.880   7.744  1.00  0.00      BSYN  
ATOM    432   CB VAL    48      19.521 -62.702   6.222  1.00  0.00      BSYN  
ATOM    433  CG1 VAL    48      19.497 -61.189   5.957  1.00  0.00      BSYN  
ATOM    434  CG2 VAL    48      20.763 -63.156   5.305  1.00  0.00      BSYN  
ATOM    435    C VAL    48      19.366 -64.369   8.237  1.00  0.00      BSYN  
ATOM    436    O VAL    48      19.120 -65.286   7.447  1.00  0.00      BSYN  
ATOM    437    N VAL    49      19.441 -64.553   9.494  1.00  0.00      BSYN  
ATOM    438    H VAL    49      19.561 -63.711   9.982  1.00  0.00      BSYN  
ATOM    439   CA VAL    49      19.220 -65.812  10.131  1.00  0.00      BSYN  
ATOM    440   CB VAL    49      19.797 -65.547  11.600  1.00  0.00      BSYN  
ATOM    441  CG1 VAL    49      19.795 -66.888  12.367  1.00  0.00      BSYN  
ATOM    442  CG2 VAL    49      21.119 -64.761  11.679  1.00  0.00      BSYN  
ATOM    443    C VAL    49      17.704 -66.030  10.016  1.00  0.00      BSYN  
ATOM    444    O VAL    49      17.166 -67.084   9.727  1.00  0.00      BSYN  
ATOM    445    N GLN    50      16.983 -64.985  10.276  1.00  0.00      BSYN  
ATOM    446    H GLN    50      17.342 -64.186  10.715  1.00  0.00      BSYN  
ATOM    447   CA GLN    50      15.543 -64.768  10.032  1.00  0.00      BSYN  
ATOM    448   CB GLN    50      14.757 -64.898  11.302  1.00  0.00      BSYN  
ATOM    449   CG GLN    50      15.502 -64.228  12.424  1.00  0.00      BSYN  
ATOM    450   CD GLN    50      14.767 -64.070  13.733  1.00  0.00      BSYN  
ATOM    451  OE1 GLN    50      13.806 -63.342  13.731  1.00  0.00      BSYN  
ATOM    452  NE2 GLN    50      15.257 -64.649  14.799  1.00  0.00      BSYN  
ATOM    453 HE21 GLN    50      14.764 -64.667  15.645  1.00  0.00      BSYN  
ATOM    454 HE22 GLN    50      16.008 -65.269  14.686  1.00  0.00      BSYN  
ATOM    455    C GLN    50      15.313 -63.516   9.235  1.00  0.00      BSYN  
ATOM    456    O GLN    50      15.487 -62.356   9.686  1.00  0.00      BSYN  
ATOM    457    N GLY    51      14.961 -63.909   7.970  1.00  0.00      BSYN  
ATOM    458    H GLY    51      14.931 -64.823   7.617  1.00  0.00      BSYN  
ATOM    459   CA GLY    51      14.520 -62.873   7.021  1.00  0.00      BSYN  
ATOM    460    C GLY    51      13.063 -62.745   6.728  1.00  0.00      BSYN  
ATOM    461    O GLY    51      12.766 -62.904   5.529  1.00  0.00      BSYN  
ATOM    462    N VAL    52      12.280 -62.805   7.777  1.00  0.00      BSYN  
ATOM    463    H VAL    52      12.597 -62.674   8.695  1.00  0.00      BSYN  
ATOM    464   CA VAL    52      10.836 -62.703   7.727  1.00  0.00      BSYN  
ATOM    465   CB VAL    52      10.209 -63.578   8.856  1.00  0.00      BSYN  
ATOM    466  CG1 VAL    52       8.662 -63.465   8.996  1.00  0.00      BSYN  
ATOM    467  CG2 VAL    52      10.796 -65.000   8.832  1.00  0.00      BSYN  
ATOM    468    C VAL    52      10.306 -61.254   7.596  1.00  0.00      BSYN  
ATOM    469    O VAL    52      10.587 -60.490   8.506  1.00  0.00      BSYN  
ATOM    470    N ALA    53       9.624 -60.810   6.514  1.00  0.00      BSYN  
ATOM    471    H ALA    53       9.308 -59.883   6.561  1.00  0.00      BSYN  
ATOM    472   CA ALA    53       9.492 -61.640   5.345  1.00  0.00      BSYN  
ATOM    473   CB ALA    53       8.224 -62.563   5.401  1.00  0.00      BSYN  
ATOM    474    C ALA    53       9.190 -60.831   4.062  1.00  0.00      BSYN  
ATOM    475    O ALA    53       8.370 -59.936   4.230  1.00  0.00      BSYN  
ATOM    476    N SER    54       9.959 -60.924   2.948  1.00  0.00      BSYN  
ATOM    477    H SER    54      10.714 -61.549   2.917  1.00  0.00      BSYN  
ATOM    478   CA SER    54       9.530 -60.265   1.623  1.00  0.00      BSYN  
ATOM    479   CB SER    54      10.697 -60.277   0.765  1.00  0.00      BSYN  
ATOM    480   OG SER    54      11.261 -61.551   0.506  1.00  0.00      BSYN  
ATOM    481   HG SER    54      10.975 -62.088  -0.236  1.00  0.00      BSYN  
ATOM    482    C SER    54       8.346 -60.906   0.942  1.00  0.00      BSYN  
ATOM    483    O SER    54       7.339 -60.118   0.773  1.00  0.00      BSYN  
ATOM    484    N VAL    55       8.443 -62.212   0.492  1.00  0.00      BSYN  
ATOM    485    H VAL    55       9.242 -62.684   0.808  1.00  0.00      BSYN  
ATOM    486   CA VAL    55       7.588 -62.827  -0.504  1.00  0.00      BSYN  
ATOM    487   CB VAL    55       7.137 -61.990  -1.698  1.00  0.00      BSYN  
ATOM    488  CG1 VAL    55       8.403 -61.663  -2.519  1.00  0.00      BSYN  
ATOM    489  CG2 VAL    55       5.970 -62.536  -2.476  1.00  0.00      BSYN  
ATOM    490    C VAL    55       8.038 -64.293  -0.816  1.00  0.00      BSYN  
ATOM    491    O VAL    55       7.394 -65.319  -0.448  1.00  0.00      BSYN  
ATOM    492    N ALA    56       9.186 -64.492  -1.482  1.00  0.00      BSYN  
ATOM    493    H ALA    56       9.847 -63.798  -1.277  1.00  0.00      BSYN  
ATOM    494   CA ALA    56       9.501 -65.742  -2.055  1.00  0.00      BSYN  
ATOM    495   CB ALA    56      10.114 -65.329  -3.293  1.00  0.00      BSYN  
ATOM    496    C ALA    56      10.181 -66.744  -1.166  1.00  0.00      BSYN  
ATOM    497    O ALA    56      11.356 -67.050  -1.433  1.00  0.00      BSYN  
ATOM    498    N GLU    57       9.499 -67.207  -0.158  1.00  0.00      BSYN  
ATOM    499    H GLU    57       8.538 -67.024  -0.216  1.00  0.00      BSYN  
ATOM    500   CA GLU    57      10.207 -67.972   0.908  1.00  0.00      BSYN  
ATOM    501   CB GLU    57       9.886 -67.191   2.219  1.00  0.00      BSYN  
ATOM    502   CG GLU    57      10.885 -66.009   2.661  1.00  0.00      BSYN  
ATOM    503   CD GLU    57      10.736 -64.776   1.782  1.00  0.00      BSYN  
ATOM    504  OE1 GLU    57      11.276 -64.681   0.739  1.00  0.00      BSYN  
ATOM    505  OE2 GLU    57      10.055 -63.830   2.122  1.00  0.00      BSYN  
ATOM    506    C GLU    57      10.057 -69.474   1.027  1.00  0.00      BSYN  
ATOM    507    O GLU    57      10.954 -70.184   0.854  1.00  0.00      BSYN  
ATOM    508    N LYS    58       8.874 -69.850   1.378  1.00  0.00      BSYN  
ATOM    509    H LYS    58       8.254 -69.097   1.477  1.00  0.00      BSYN  
ATOM    510   CA LYS    58       8.386 -71.195   1.401  1.00  0.00      BSYN  
ATOM    511   CB LYS    58       7.210 -71.332   2.413  1.00  0.00      BSYN  
ATOM    512   CG LYS    58       6.801 -72.796   2.467  1.00  0.00      BSYN  
ATOM    513   CD LYS    58       7.538 -73.272   3.675  1.00  0.00      BSYN  
ATOM    514   CE LYS    58       7.893 -74.681   3.248  1.00  0.00      BSYN  
ATOM    515   NZ LYS    58       8.676 -75.438   4.186  1.00  0.00      BSYN  
ATOM    516  HZ1 LYS    58       8.955 -76.365   3.806  1.00  0.00      BSYN  
ATOM    517  HZ2 LYS    58       9.547 -74.988   4.533  1.00  0.00      BSYN  
ATOM    518  HZ3 LYS    58       8.051 -75.762   4.951  1.00  0.00      BSYN  
ATOM    519    C LYS    58       8.034 -71.739   0.004  1.00  0.00      BSYN  
ATOM    520    O LYS    58       7.263 -71.076  -0.689  1.00  0.00      BSYN  
ATOM    521    N THR    59       8.619 -72.854  -0.362  1.00  0.00      BSYN  
ATOM    522    H THR    59       9.420 -73.107   0.142  1.00  0.00      BSYN  
ATOM    523   CA THR    59       8.248 -73.422  -1.640  1.00  0.00      BSYN  
ATOM    524   CB THR    59       9.545 -73.756  -2.398  1.00  0.00      BSYN  
ATOM    525  OG1 THR    59      10.234 -72.512  -2.633  1.00  0.00      BSYN  
ATOM    526  HG1 THR    59      10.883 -72.568  -3.338  1.00  0.00      BSYN  
ATOM    527  CG2 THR    59       9.578 -74.544  -3.731  1.00  0.00      BSYN  
ATOM    528    C THR    59       7.481 -74.765  -1.225  1.00  0.00      BSYN  
ATOM    529    O THR    59       7.846 -75.778  -0.533  1.00  0.00      BSYN  
ATOM    530    N LYS    60       6.252 -74.661  -1.640  1.00  0.00      BSYN  
ATOM    531    H LYS    60       5.877 -73.873  -2.085  1.00  0.00      BSYN  
ATOM    532   CA LYS    60       5.205 -75.695  -1.479  1.00  0.00      BSYN  
ATOM    533   CB LYS    60       4.217 -75.494  -0.251  1.00  0.00      BSYN  
ATOM    534   CG LYS    60       2.978 -74.475  -0.342  1.00  0.00      BSYN  
ATOM    535   CD LYS    60       1.970 -74.696   0.884  1.00  0.00      BSYN  
ATOM    536   CE LYS    60       1.551 -76.186   1.104  1.00  0.00      BSYN  
ATOM    537   NZ LYS    60       0.368 -76.595   0.378  1.00  0.00      BSYN  
ATOM    538  HZ1 LYS    60      -0.507 -76.277   0.839  1.00  0.00      BSYN  
ATOM    539  HZ2 LYS    60       0.458 -76.180  -0.571  1.00  0.00      BSYN  
ATOM    540  HZ3 LYS    60       0.238 -77.626   0.329  1.00  0.00      BSYN  
ATOM    541    C LYS    60       4.550 -75.953  -2.808  1.00  0.00      BSYN  
ATOM    542    O LYS    60       4.406 -75.069  -3.704  1.00  0.00      BSYN  
ATOM    543    N GLU    61       4.554 -77.262  -2.986  1.00  0.00      BSYN  
ATOM    544    H GLU    61       5.304 -77.724  -2.557  1.00  0.00      BSYN  
ATOM    545   CA GLU    61       3.926 -77.848  -4.229  1.00  0.00      BSYN  
ATOM    546   CB GLU    61       4.262 -79.320  -4.280  1.00  0.00      BSYN  
ATOM    547   CG GLU    61       5.714 -79.627  -3.956  1.00  0.00      BSYN  
ATOM    548   CD GLU    61       6.707 -79.469  -5.031  1.00  0.00      BSYN  
ATOM    549  OE1 GLU    61       6.943 -80.461  -5.639  1.00  0.00      BSYN  
ATOM    550  OE2 GLU    61       7.186 -78.389  -5.113  1.00  0.00      BSYN  
ATOM    551    C GLU    61       2.437 -77.870  -4.042  1.00  0.00      BSYN  
ATOM    552    O GLU    61       1.979 -78.269  -2.929  1.00  0.00      BSYN  
ATOM    553    N GLN    62       1.658 -77.429  -4.951  1.00  0.00      BSYN  
ATOM    554    H GLN    62       1.879 -77.379  -5.905  1.00  0.00      BSYN  
ATOM    555   CA GLN    62       0.144 -77.440  -4.743  1.00  0.00      BSYN  
ATOM    556   CB GLN    62      -0.553 -76.769  -5.902  1.00  0.00      BSYN  
ATOM    557   CG GLN    62       0.003 -75.295  -5.966  1.00  0.00      BSYN  
ATOM    558   CD GLN    62      -0.790 -74.443  -6.939  1.00  0.00      BSYN  
ATOM    559  OE1 GLN    62      -0.584 -74.605  -8.143  1.00  0.00      BSYN  
ATOM    560  NE2 GLN    62      -1.672 -73.562  -6.500  1.00  0.00      BSYN  
ATOM    561 HE21 GLN    62      -1.887 -73.191  -5.618  1.00  0.00      BSYN  
ATOM    562 HE22 GLN    62      -2.216 -73.311  -7.276  1.00  0.00      BSYN  
ATOM    563    C GLN    62      -0.311 -78.868  -4.538  1.00  0.00      BSYN  
ATOM    564    O GLN    62      -0.165 -79.689  -5.453  1.00  0.00      BSYN  
ATOM    565    N ALA    63      -0.858 -79.149  -3.303  1.00  0.00      BSYN  
ATOM    566    H ALA    63      -0.876 -78.585  -2.502  1.00  0.00      BSYN  
ATOM    567   CA ALA    63      -1.305 -80.555  -3.128  1.00  0.00      BSYN  
ATOM    568   CB ALA    63      -0.170 -81.297  -2.375  1.00  0.00      BSYN  
ATOM    569    C ALA    63      -2.685 -80.738  -2.369  1.00  0.00      BSYN  
ATOM    570    O ALA    63      -2.908 -80.033  -1.396  1.00  0.00      BSYN  
ATOM    571    N SER    64      -3.495 -81.712  -2.871  1.00  0.00      BSYN  
ATOM    572    H SER    64      -3.251 -82.330  -3.591  1.00  0.00      BSYN  
ATOM    573   CA SER    64      -4.748 -81.991  -2.250  1.00  0.00      BSYN  
ATOM    574   CB SER    64      -5.786 -82.316  -3.314  1.00  0.00      BSYN  
ATOM    575   OG SER    64      -5.906 -81.356  -4.400  1.00  0.00      BSYN  
ATOM    576   HG SER    64      -5.198 -80.831  -4.779  1.00  0.00      BSYN  
ATOM    577    C SER    64      -4.585 -83.233  -1.482  1.00  0.00      BSYN  
ATOM    578    O SER    64      -3.909 -84.188  -1.845  1.00  0.00      BSYN  
ATOM    579    N HIS    65      -5.385 -83.346  -0.460  1.00  0.00      BSYN  
ATOM    580    H HIS    65      -6.176 -82.797  -0.276  1.00  0.00      BSYN  
ATOM    581   CA HIS    65      -5.340 -84.426   0.486  1.00  0.00      BSYN  
ATOM    582   CB HIS    65      -4.935 -83.846   1.837  1.00  0.00      BSYN  
ATOM    583   CG HIS    65      -5.544 -82.610   2.157  1.00  0.00      BSYN  
ATOM    584  ND1 HIS    65      -6.720 -82.112   1.858  1.00  0.00      BSYN  
ATOM    585  HD1 HIS    65      -7.479 -82.571   1.441  1.00  0.00      BSYN  
ATOM    586  CD2 HIS    65      -4.849 -81.559   2.698  1.00  0.00      BSYN  
ATOM    587  NE2 HIS    65      -5.706 -80.572   2.729  1.00  0.00      BSYN  
ATOM    588  CE1 HIS    65      -6.798 -80.867   2.115  1.00  0.00      BSYN  
ATOM    589    C HIS    65      -6.620 -85.216   0.565  1.00  0.00      BSYN  
ATOM    590    O HIS    65      -7.601 -84.899  -0.115  1.00  0.00      BSYN  
ATOM    591    N LEU    66      -6.566 -86.181   1.419  1.00  0.00      BSYN  
ATOM    592    H LEU    66      -5.701 -86.634   1.500  1.00  0.00      BSYN  
ATOM    593   CA LEU    66      -7.698 -86.812   1.956  1.00  0.00      BSYN  
ATOM    594   CB LEU    66      -7.127 -87.780   3.037  1.00  0.00      BSYN  
ATOM    595   CG LEU    66      -6.723 -89.299   2.528  1.00  0.00      BSYN  
ATOM    596  CD1 LEU    66      -5.874 -90.000   3.549  1.00  0.00      BSYN  
ATOM    597  CD2 LEU    66      -7.919 -90.210   2.221  1.00  0.00      BSYN  
ATOM    598    C LEU    66      -8.754 -85.767   2.655  1.00  0.00      BSYN  
ATOM    599    O LEU    66      -8.465 -84.640   3.159  1.00  0.00      BSYN  
ATOM    600    N GLY    67      -9.958 -86.159   2.379  1.00  0.00      BSYN  
ATOM    601    H GLY    67     -10.087 -86.783   1.635  1.00  0.00      BSYN  
ATOM    602   CA GLY    67     -11.179 -85.519   2.833  1.00  0.00      BSYN  
ATOM    603    C GLY    67     -12.449 -85.782   1.951  1.00  0.00      BSYN  
ATOM    604    O GLY    67     -12.254 -86.062   0.777  1.00  0.00      BSYN  
ATOM    605    N GLY    68     -13.682 -85.740   2.506  1.00  0.00      BSYN  
ATOM    606    H GLY    68     -14.402 -85.827   1.847  1.00  0.00      BSYN  
ATOM    607   CA GLY    68     -13.932 -85.360   3.895  1.00  0.00      BSYN  
ATOM    608    C GLY    68     -14.787 -84.054   4.065  1.00  0.00      BSYN  
ATOM    609    O GLY    68     -15.935 -83.886   3.795  1.00  0.00      BSYN  
ATOM    610    N ALA    69     -13.971 -83.087   4.715  1.00  0.00      BSYN  
ATOM    611    H ALA    69     -13.093 -83.135   4.282  1.00  0.00      BSYN  
ATOM    612   CA ALA    69     -14.508 -82.139   5.756  1.00  0.00      BSYN  
ATOM    613   CB ALA    69     -14.505 -82.568   7.274  1.00  0.00      BSYN  
ATOM    614    C ALA    69     -13.731 -80.854   5.668  1.00  0.00      BSYN  
ATOM    615    O ALA    69     -14.317 -79.776   5.518  1.00  0.00      BSYN  
ATOM    616    N VAL    70     -12.407 -80.949   5.618  1.00  0.00      BSYN  
ATOM    617    H VAL    70     -11.857 -81.760   5.665  1.00  0.00      BSYN  
ATOM    618   CA VAL    70     -11.521 -79.775   5.316  1.00  0.00      BSYN  
ATOM    619   CB VAL    70     -10.223 -79.805   5.950  1.00  0.00      BSYN  
ATOM    620  CG1 VAL    70      -9.315 -80.843   5.091  1.00  0.00      BSYN  
ATOM    621  CG2 VAL    70      -9.778 -78.434   6.339  1.00  0.00      BSYN  
ATOM    622    C VAL    70     -11.523 -79.372   3.830  1.00  0.00      BSYN  
ATOM    623    O VAL    70     -11.476 -78.208   3.558  1.00  0.00      BSYN  
ATOM    624    N PHE    71     -11.708 -80.413   2.950  1.00  0.00      BSYN  
ATOM    625    H PHE    71     -11.773 -81.359   3.199  1.00  0.00      BSYN  
ATOM    626   CA PHE    71     -11.644 -80.164   1.502  1.00  0.00      BSYN  
ATOM    627   CB PHE    71     -10.225 -80.424   1.029  1.00  0.00      BSYN  
ATOM    628   CG PHE    71      -9.687 -79.458  -0.018  1.00  0.00      BSYN  
ATOM    629  CD1 PHE    71      -8.985 -80.132  -1.020  1.00  0.00      BSYN  
ATOM    630  CD2 PHE    71      -9.792 -78.063  -0.045  1.00  0.00      BSYN  
ATOM    631  CE1 PHE    71      -8.272 -79.515  -2.012  1.00  0.00      BSYN  
ATOM    632  CE2 PHE    71      -8.998 -77.403  -0.924  1.00  0.00      BSYN  
ATOM    633   CZ PHE    71      -8.231 -78.153  -1.865  1.00  0.00      BSYN  
ATOM    634    C PHE    71     -12.472 -81.243   0.697  1.00  0.00      BSYN  
ATOM    635    O PHE    71     -12.878 -82.181   1.377  1.00  0.00      BSYN  
ATOM    636    N SER    72     -12.771 -81.008  -0.593  1.00  0.00      BSYN  
ATOM    637    H SER    72     -12.971 -80.127  -0.974  1.00  0.00      BSYN  
ATOM    638   CA SER    72     -13.249 -82.150  -1.399  1.00  0.00      BSYN  
ATOM    639   CB SER    72     -14.799 -82.063  -1.683  1.00  0.00      BSYN  
ATOM    640   OG SER    72     -15.108 -83.373  -1.977  1.00  0.00      BSYN  
ATOM    641   HG SER    72     -14.582 -83.568  -2.756  1.00  0.00      BSYN  
ATOM    642    C SER    72     -12.437 -82.039  -2.666  1.00  0.00      BSYN  
ATOM    643    O SER    72     -12.512 -81.039  -3.403  1.00  0.00      BSYN  
ATOM    644    N GLY    73     -11.707 -83.168  -2.934  1.00  0.00      BSYN  
ATOM    645    H GLY    73     -11.370 -83.739  -2.212  1.00  0.00      BSYN  
ATOM    646   CA GLY    73     -11.113 -83.474  -4.253  1.00  0.00      BSYN  
ATOM    647    C GLY    73     -11.222 -84.978  -4.557  1.00  0.00      BSYN  
ATOM    648    O GLY    73     -11.126 -85.770  -3.634  1.00  0.00      BSYN  
ATOM    649    N ALA    74     -11.515 -85.189  -5.858  1.00  0.00      BSYN  
ATOM    650    H ALA    74     -11.458 -84.395  -6.430  1.00  0.00      BSYN  
ATOM    651   CA ALA    74     -12.185 -86.433  -6.282  1.00  0.00      BSYN  
ATOM    652   CB ALA    74     -12.288 -86.499  -7.800  1.00  0.00      BSYN  
ATOM    653    C ALA    74     -11.395 -87.757  -5.973  1.00  0.00      BSYN  
ATOM    654    O ALA    74     -10.543 -88.120  -6.796  1.00  0.00      BSYN  
ATOM    655    N GLY    75     -11.580 -88.483  -4.903  1.00  0.00      BSYN  
ATOM    656    H GLY    75     -12.268 -88.248  -4.246  1.00  0.00      BSYN  
ATOM    657   CA GLY    75     -10.840 -89.748  -4.655  1.00  0.00      BSYN  
ATOM    658    C GLY    75     -11.387 -90.520  -3.535  1.00  0.00      BSYN  
ATOM    659    O GLY    75     -12.348 -91.334  -3.738  1.00  0.00      BSYN  
ATOM    660    N ASN    76     -10.811 -90.388  -2.379  1.00  0.00      BSYN  
ATOM    661    H ASN    76     -10.015 -89.818  -2.409  1.00  0.00      BSYN  
ATOM    662   CA ASN    76     -11.305 -91.096  -1.221  1.00  0.00      BSYN  
ATOM    663   CB ASN    76     -10.139 -91.886  -0.584  1.00  0.00      BSYN  
ATOM    664   CG ASN    76     -10.572 -92.964   0.332  1.00  0.00      BSYN  
ATOM    665  OD1 ASN    76     -11.318 -92.815   1.295  1.00  0.00      BSYN  
ATOM    666  ND2 ASN    76     -10.168 -94.141  -0.013  1.00  0.00      BSYN  
ATOM    667 HD21 ASN    76      -9.593 -94.200  -0.804  1.00  0.00      BSYN  
ATOM    668 HD22 ASN    76     -10.437 -94.970   0.435  1.00  0.00      BSYN  
ATOM    669    C ASN    76     -12.032 -90.155  -0.260  1.00  0.00      BSYN  
ATOM    670    O ASN    76     -11.427 -89.363   0.382  1.00  0.00      BSYN  
ATOM    671    N ILE    77     -13.430 -90.071  -0.221  1.00  0.00      BSYN  
ATOM    672    H ILE    77     -13.747 -89.300   0.295  1.00  0.00      BSYN  
ATOM    673   CA ILE    77     -14.266 -90.932  -1.008  1.00  0.00      BSYN  
ATOM    674   CB ILE    77     -14.710 -92.101  -0.051  1.00  0.00      BSYN  
ATOM    675  CG2 ILE    77     -15.521 -91.784   1.306  1.00  0.00      BSYN  
ATOM    676  CG1 ILE    77     -15.495 -93.238  -0.813  1.00  0.00      BSYN  
ATOM    677   CD ILE    77     -14.584 -94.585  -0.690  1.00  0.00      BSYN  
ATOM    678    C ILE    77     -15.404 -90.244  -1.660  1.00  0.00      BSYN  
ATOM    679    O ILE    77     -16.325 -89.666  -1.034  1.00  0.00      BSYN  
ATOM    680    N ALA    78     -15.383 -90.201  -2.977  1.00  0.00      BSYN  
ATOM    681    H ALA    78     -14.896 -90.726  -3.647  1.00  0.00      BSYN  
ATOM    682   CA ALA    78     -16.338 -89.324  -3.636  1.00  0.00      BSYN  
ATOM    683   CB ALA    78     -15.554 -88.200  -4.319  1.00  0.00      BSYN  
ATOM    684    C ALA    78     -17.091 -89.985  -4.829  1.00  0.00      BSYN  
ATOM    685    O ALA    78     -16.771 -91.059  -5.371  1.00  0.00      BSYN  
ATOM    686    N ALA    79     -18.147 -89.322  -5.326  1.00  0.00      BSYN  
ATOM    687    H ALA    79     -18.599 -88.798  -4.633  1.00  0.00      BSYN  
ATOM    688   CA ALA    79     -18.717 -89.665  -6.615  1.00  0.00      BSYN  
ATOM    689   CB ALA    79     -19.906 -90.550  -6.313  1.00  0.00      BSYN  
ATOM    690    C ALA    79     -19.315 -88.380  -7.105  1.00  0.00      BSYN  
ATOM    691    O ALA    79     -19.824 -88.310  -8.182  1.00  0.00      BSYN  
ATOM    692    N ALA    80     -19.184 -87.190  -6.460  1.00  0.00      BSYN  
ATOM    693    H ALA    80     -18.575 -87.126  -5.694  1.00  0.00      BSYN  
ATOM    694   CA ALA    80     -19.636 -85.987  -7.068  1.00  0.00      BSYN  
ATOM    695   CB ALA    80     -21.164 -85.989  -6.845  1.00  0.00      BSYN  
ATOM    696    C ALA    80     -19.002 -84.819  -6.438  1.00  0.00      BSYN  
ATOM    697    O ALA    80     -18.831 -84.726  -5.216  1.00  0.00      BSYN  
ATOM    698    N THR    81     -18.702 -83.769  -7.203  1.00  0.00      BSYN  
ATOM    699    H THR    81     -18.842 -83.771  -8.173  1.00  0.00      BSYN  
ATOM    700   CA THR    81     -18.067 -82.610  -6.603  1.00  0.00      BSYN  
ATOM    701   CB THR    81     -16.669 -82.266  -7.187  1.00  0.00      BSYN  
ATOM    702  OG1 THR    81     -16.863 -82.256  -8.628  1.00  0.00      BSYN  
ATOM    703  HG1 THR    81     -17.417 -81.553  -8.975  1.00  0.00      BSYN  
ATOM    704  CG2 THR    81     -15.587 -83.308  -6.556  1.00  0.00      BSYN  
ATOM    705    C THR    81     -19.014 -81.367  -6.561  1.00  0.00      BSYN  
ATOM    706    O THR    81     -18.812 -80.308  -7.183  1.00  0.00      BSYN  
ATOM    707    N GLY    82     -20.059 -81.578  -5.766  1.00  0.00      BSYN  
ATOM    708    H GLY    82     -20.135 -82.407  -5.247  1.00  0.00      BSYN  
ATOM    709   CA GLY    82     -21.144 -80.549  -5.742  1.00  0.00      BSYN  
ATOM    710    C GLY    82     -21.521 -80.353  -4.234  1.00  0.00      BSYN  
ATOM    711    O GLY    82     -20.626 -79.808  -3.563  1.00  0.00      BSYN  
ATOM    712    N LEU    83     -22.616 -80.562  -3.492  1.00  0.00      BSYN  
ATOM    713    H LEU    83     -22.631 -80.399  -2.526  1.00  0.00      BSYN  
ATOM    714   CA LEU    83     -23.836 -80.968  -4.199  1.00  0.00      BSYN  
ATOM    715   CB LEU    83     -24.285 -82.198  -3.545  1.00  0.00      BSYN  
ATOM    716   CG LEU    83     -23.596 -83.536  -3.748  1.00  0.00      BSYN  
ATOM    717  CD1 LEU    83     -23.715 -84.465  -2.605  1.00  0.00      BSYN  
ATOM    718  CD2 LEU    83     -23.918 -84.136  -5.108  1.00  0.00      BSYN  
ATOM    719    C LEU    83     -24.852 -79.822  -3.869  1.00  0.00      BSYN  
ATOM    720    O LEU    83     -25.153 -79.464  -2.732  1.00  0.00      BSYN  
ATOM    721    N VAL    84     -25.066 -79.190  -5.061  1.00  0.00      BSYN  
ATOM    722    H VAL    84     -24.477 -79.459  -5.798  1.00  0.00      BSYN  
ATOM    723   CA VAL    84     -26.124 -78.198  -5.259  1.00  0.00      BSYN  
ATOM    724   CB VAL    84     -25.458 -76.871  -5.833  1.00  0.00      BSYN  
ATOM    725  CG1 VAL    84     -25.141 -75.846  -4.730  1.00  0.00      BSYN  
ATOM    726  CG2 VAL    84     -24.442 -77.092  -6.814  1.00  0.00      BSYN  
ATOM    727    C VAL    84     -27.246 -78.675  -6.236  1.00  0.00      BSYN  
ATOM    728    O VAL    84     -27.259 -79.833  -6.498  1.00  0.00      BSYN  
ATOM    729    N LYS    85     -28.116 -77.789  -6.770  1.00  0.00      BSYN  
ATOM    730    H LYS    85     -28.038 -76.847  -6.510  1.00  0.00      BSYN  
ATOM    731   CA LYS    85     -29.227 -78.266  -7.554  1.00  0.00      BSYN  
ATOM    732   CB LYS    85     -30.563 -77.964  -6.757  1.00  0.00      BSYN  
ATOM    733   CG LYS    85     -31.318 -79.227  -6.278  1.00  0.00      BSYN  
ATOM    734   CD LYS    85     -32.566 -79.414  -6.938  1.00  0.00      BSYN  
ATOM    735   CE LYS    85     -33.167 -80.755  -6.561  1.00  0.00      BSYN  
ATOM    736   NZ LYS    85     -34.510 -80.605  -7.047  1.00  0.00      BSYN  
ATOM    737  HZ1 LYS    85     -34.880 -81.573  -6.962  1.00  0.00      BSYN  
ATOM    738  HZ2 LYS    85     -35.007 -79.835  -6.555  1.00  0.00      BSYN  
ATOM    739  HZ3 LYS    85     -34.460 -80.334  -8.050  1.00  0.00      BSYN  
ATOM    740    C LYS    85     -29.051 -77.857  -9.020  1.00  0.00      BSYN  
ATOM    741    O LYS    85     -29.059 -76.680  -9.317  1.00  0.00      BSYN  
ATOM    742    N ARG    86     -29.004 -78.898  -9.871  1.00  0.00      BSYN  
ATOM    743    H ARG    86     -29.067 -79.759  -9.407  1.00  0.00      BSYN  
ATOM    744   CA ARG    86     -29.019 -78.771 -11.292  1.00  0.00      BSYN  
ATOM    745   CB ARG    86     -27.642 -78.341 -11.945  1.00  0.00      BSYN  
ATOM    746   CG ARG    86     -27.725 -77.004 -12.639  1.00  0.00      BSYN  
ATOM    747   CD ARG    86     -26.304 -76.621 -12.960  1.00  0.00      BSYN  
ATOM    748   NE ARG    86     -26.275 -75.545 -13.929  1.00  0.00      BSYN  
ATOM    749   HE ARG    86     -26.731 -74.707 -13.702  1.00  0.00      BSYN  
ATOM    750   CZ ARG    86     -25.667 -75.665 -15.147  1.00  0.00      BSYN  
ATOM    751  NH1 ARG    86     -24.778 -76.590 -15.289  1.00  0.00      BSYN  
ATOM    752 HH11 ARG    86     -24.422 -76.766 -16.207  1.00  0.00      BSYN  
ATOM    753 HH12 ARG    86     -24.403 -77.140 -14.544  1.00  0.00      BSYN  
ATOM    754  NH2 ARG    86     -25.911 -74.753 -16.067  1.00  0.00      BSYN  
ATOM    755 HH21 ARG    86     -25.418 -74.809 -16.936  1.00  0.00      BSYN  
ATOM    756 HH22 ARG    86     -26.442 -73.977 -15.726  1.00  0.00      BSYN  
ATOM    757    C ARG    86     -29.525 -80.094 -11.911  1.00  0.00      BSYN  
ATOM    758    O ARG    86     -29.536 -81.175 -11.375  1.00  0.00      BSYN  
ATOM    759    N GLU    87     -30.008 -80.058 -13.140  1.00  0.00      BSYN  
ATOM    760    H GLU    87     -30.087 -80.819 -13.753  1.00  0.00      BSYN  
ATOM    761   CA GLU    87     -30.471 -78.790 -13.774  1.00  0.00      BSYN  
ATOM    762   CB GLU    87     -29.858 -78.716 -15.143  1.00  0.00      BSYN  
ATOM    763   CG GLU    87     -30.543 -77.734 -16.174  1.00  0.00      BSYN  
ATOM    764   CD GLU    87     -30.176 -76.278 -15.986  1.00  0.00      BSYN  
ATOM    765  OE1 GLU    87     -30.551 -75.764 -14.931  1.00  0.00      BSYN  
ATOM    766  OE2 GLU    87     -29.677 -75.707 -16.917  1.00  0.00      BSYN  
ATOM    767    C GLU    87     -31.973 -78.876 -13.834  1.00  0.00      BSYN  
ATOM    768    O GLU    87     -32.499 -79.951 -14.033  1.00  0.00      BSYN  
ATOM    769    N GLU    88     -32.765 -77.867 -13.520  1.00  0.00      BSYN  
ATOM    770    H GLU    88     -32.417 -76.961 -13.385  1.00  0.00      BSYN  
ATOM    771   CA GLU    88     -34.186 -78.049 -13.386  1.00  0.00      BSYN  
ATOM    772   CB GLU    88     -34.720 -77.929 -11.979  1.00  0.00      BSYN  
ATOM    773   CG GLU    88     -35.667 -79.100 -11.833  1.00  0.00      BSYN  
ATOM    774   CD GLU    88     -36.200 -79.203 -10.446  1.00  0.00      BSYN  
ATOM    775  OE1 GLU    88     -35.996 -80.164  -9.784  1.00  0.00      BSYN  
ATOM    776  OE2 GLU    88     -36.918 -78.257 -10.008  1.00  0.00      BSYN  
ATOM    777    C GLU    88     -34.930 -77.016 -14.236  1.00  0.00      BSYN  
ATOM    778    O GLU    88     -35.133 -75.814 -13.988  1.00  0.00      BSYN  
ATOM    779    N PHE    89     -35.114 -77.635 -15.418  1.00  0.00      BSYN  
ATOM    780    H PHE    89     -34.659 -78.493 -15.285  1.00  0.00      BSYN  
ATOM    781   CA PHE    89     -36.058 -77.253 -16.363  1.00  0.00      BSYN  
ATOM    782   CB PHE    89     -35.517 -77.275 -17.802  1.00  0.00      BSYN  
ATOM    783   CG PHE    89     -34.582 -76.011 -17.913  1.00  0.00      BSYN  
ATOM    784  CD1 PHE    89     -35.047 -74.620 -17.841  1.00  0.00      BSYN  
ATOM    785  CD2 PHE    89     -33.272 -76.192 -18.168  1.00  0.00      BSYN  
ATOM    786  CE1 PHE    89     -34.205 -73.615 -18.091  1.00  0.00      BSYN  
ATOM    787  CE2 PHE    89     -32.488 -75.084 -18.405  1.00  0.00      BSYN  
ATOM    788   CZ PHE    89     -32.871 -73.760 -18.406  1.00  0.00      BSYN  
ATOM    789    C PHE    89     -37.341 -77.991 -16.179  1.00  0.00      BSYN  
ATOM    790    O PHE    89     -37.158 -79.166 -16.436  1.00  0.00      BSYN  
ATOM    791    N PRO    90     -38.569 -77.458 -15.784  1.00  0.00      BSYN  
ATOM    792   CD PRO    90     -38.897 -76.016 -15.658  1.00  0.00      BSYN  
ATOM    793   CA PRO    90     -39.849 -78.221 -15.532  1.00  0.00      BSYN  
ATOM    794   CB PRO    90     -40.664 -77.231 -14.651  1.00  0.00      BSYN  
ATOM    795   CG PRO    90     -39.824 -75.957 -14.417  1.00  0.00      BSYN  
ATOM    796    C PRO    90     -40.620 -78.498 -16.843  1.00  0.00      BSYN  
ATOM    797    O PRO    90     -41.509 -77.801 -17.257  1.00  0.00      BSYN  
ATOM    798    N THR    91     -39.966 -79.485 -17.479  1.00  0.00      BSYN  
ATOM    799    H THR    91     -39.001 -79.641 -17.551  1.00  0.00      BSYN  
ATOM    800   CA THR    91     -40.607 -80.277 -18.497  1.00  0.00      BSYN  
ATOM    801   CB THR    91     -40.223 -79.946 -19.960  1.00  0.00      BSYN  
ATOM    802  OG1 THR    91     -39.663 -78.673 -20.106  1.00  0.00      BSYN  
ATOM    803  HG1 THR    91     -39.587 -78.619 -21.062  1.00  0.00      BSYN  
ATOM    804  CG2 THR    91     -41.693 -79.677 -20.241  1.00  0.00      BSYN  
ATOM    805    C THR    91     -40.112 -81.665 -18.365  1.00  0.00      BSYN  
ATOM    806    O THR    91     -38.929 -82.034 -18.289  1.00  0.00      BSYN  
ATOM    807    N ASP    92     -41.081 -82.495 -18.036  1.00  0.00      BSYN  
ATOM    808    H ASP    92     -41.991 -82.140 -18.118  1.00  0.00      BSYN  
ATOM    809   CA ASP    92     -40.947 -83.904 -17.615  1.00  0.00      BSYN  
ATOM    810   CB ASP    92     -42.196 -84.229 -16.755  1.00  0.00      BSYN  
ATOM    811   CG ASP    92     -42.121 -85.310 -15.744  1.00  0.00      BSYN  
ATOM    812  OD1 ASP    92     -43.118 -85.917 -15.320  1.00  0.00      BSYN  
ATOM    813  OD2 ASP    92     -41.044 -85.524 -15.226  1.00  0.00      BSYN  
ATOM    814    C ASP    92     -40.792 -84.673 -18.922  1.00  0.00      BSYN  
ATOM    815    O ASP    92     -41.570 -84.603 -19.851  1.00  0.00      BSYN  
ATOM    816    N LEU    93     -39.667 -85.368 -18.905  1.00  0.00      BSYN  
ATOM    817    H LEU    93     -39.053 -85.353 -18.141  1.00  0.00      BSYN  
ATOM    818   CA LEU    93     -39.422 -86.324 -20.016  1.00  0.00      BSYN  
ATOM    819   CB LEU    93     -37.921 -86.432 -19.796  1.00  0.00      BSYN  
ATOM    820   CG LEU    93     -36.961 -87.100 -20.720  1.00  0.00      BSYN  
ATOM    821  CD1 LEU    93     -37.195 -86.373 -22.087  1.00  0.00      BSYN  
ATOM    822  CD2 LEU    93     -35.594 -86.907 -20.310  1.00  0.00      BSYN  
ATOM    823    C LEU    93     -40.285 -87.519 -20.035  1.00  0.00      BSYN  
ATOM    824    O LEU    93     -39.960 -88.611 -19.584  1.00  0.00      BSYN  
ATOM    825    N LYS    94     -41.435 -87.423 -20.657  1.00  0.00      BSYN  
ATOM    826    H LYS    94     -41.826 -86.570 -20.939  1.00  0.00      BSYN  
ATOM    827   CA LYS    94     -42.288 -88.605 -20.908  1.00  0.00      BSYN  
ATOM    828   CB LYS    94     -43.382 -88.671 -19.813  1.00  0.00      BSYN  
ATOM    829   CG LYS    94     -43.085 -89.327 -18.488  1.00  0.00      BSYN  
ATOM    830   CD LYS    94     -44.238 -88.786 -17.581  1.00  0.00      BSYN  
ATOM    831   CE LYS    94     -44.212 -89.527 -16.202  1.00  0.00      BSYN  
ATOM    832   NZ LYS    94     -43.125 -89.185 -15.337  1.00  0.00      BSYN  
ATOM    833  HZ1 LYS    94     -43.192 -89.926 -14.610  1.00  0.00      BSYN  
ATOM    834  HZ2 LYS    94     -42.309 -89.353 -15.959  1.00  0.00      BSYN  
ATOM    835  HZ3 LYS    94     -43.210 -88.180 -15.084  1.00  0.00      BSYN  
ATOM    836    C LYS    94     -42.931 -88.724 -22.250  1.00  0.00      BSYN  
ATOM    837    O LYS    94     -43.546 -87.857 -22.710  1.00  0.00      BSYN  
ATOM    838    N PRO    95     -42.635 -89.818 -22.896  1.00  0.00      BSYN  
ATOM    839   CD PRO    95     -41.299 -90.390 -23.078  1.00  0.00      BSYN  
ATOM    840   CA PRO    95     -43.568 -90.603 -23.765  1.00  0.00      BSYN  
ATOM    841   CB PRO    95     -42.703 -91.710 -24.429  1.00  0.00      BSYN  
ATOM    842   CG PRO    95     -41.368 -91.002 -24.447  1.00  0.00      BSYN  
ATOM    843    C PRO    95     -44.721 -91.248 -23.041  1.00  0.00      BSYN  
ATOM    844    O PRO    95     -44.593 -92.251 -22.386  1.00  0.00      BSYN  
ATOM    845    N GLU    96     -45.785 -90.517 -22.957  1.00  0.00      BSYN  
ATOM    846    H GLU    96     -45.880 -89.554 -23.108  1.00  0.00      BSYN  
ATOM    847   CA GLU    96     -47.111 -91.096 -22.655  1.00  0.00      BSYN  
ATOM    848   CB GLU    96     -47.590 -90.444 -21.315  1.00  0.00      BSYN  
ATOM    849   CG GLU    96     -47.693 -91.510 -20.196  1.00  0.00      BSYN  
ATOM    850   CD GLU    96     -48.493 -91.249 -18.867  1.00  0.00      BSYN  
ATOM    851  OE1 GLU    96     -49.747 -91.220 -18.911  1.00  0.00      BSYN  
ATOM    852  OE2 GLU    96     -47.852 -90.779 -17.958  1.00  0.00      BSYN  
ATOM    853    C GLU    96     -48.075 -91.051 -23.832  1.00  0.00      BSYN  
ATOM    854    O GLU    96     -49.280 -91.102 -23.567  1.00  0.00      BSYN  
ATOM    855    N GLU    97     -47.712 -90.873 -25.132  1.00  0.00      BSYN  
ATOM    856    H GLU    97     -46.771 -91.050 -25.342  1.00  0.00      BSYN  
ATOM    857   CA GLU    97     -48.680 -90.741 -26.248  1.00  0.00      BSYN  
ATOM    858   CB GLU    97     -48.437 -89.316 -26.900  1.00  0.00      BSYN  
ATOM    859   CG GLU    97     -49.012 -88.975 -28.268  1.00  0.00      BSYN  
ATOM    860   CD GLU    97     -48.430 -87.829 -29.008  1.00  0.00      BSYN  
ATOM    861  OE1 GLU    97     -47.442 -87.919 -29.651  1.00  0.00      BSYN  
ATOM    862  OE2 GLU    97     -48.866 -86.732 -28.768  1.00  0.00      BSYN  
ATOM    863    C GLU    97     -48.354 -91.905 -27.181  1.00  0.00      BSYN  
ATOM    864    O GLU    97     -47.236 -92.321 -27.532  1.00  0.00      BSYN  
ATOM    865    N VAL    98     -49.509 -92.435 -27.522  1.00  0.00      BSYN  
ATOM    866    H VAL    98     -50.291 -91.867 -27.359  1.00  0.00      BSYN  
ATOM    867   CA VAL    98     -49.487 -93.576 -28.367  1.00  0.00      BSYN  
ATOM    868   CB VAL    98     -50.773 -94.301 -27.882  1.00  0.00      BSYN  
ATOM    869  CG1 VAL    98     -52.017 -93.519 -28.026  1.00  0.00      BSYN  
ATOM    870  CG2 VAL    98     -50.987 -95.674 -28.440  1.00  0.00      BSYN  
ATOM    871    C VAL    98     -49.331 -93.549 -29.876  1.00  0.00      BSYN  
ATOM    872    O VAL    98     -50.042 -92.803 -30.529  1.00  0.00      BSYN  
ATOM    873    N ALA    99     -48.471 -94.465 -30.350  1.00  0.00      BSYN  
ATOM    874    H ALA    99     -48.445 -95.167 -29.666  1.00  0.00      BSYN  
ATOM    875   CA ALA    99     -47.775 -94.586 -31.632  1.00  0.00      BSYN  
ATOM    876   CB ALA    99     -46.272 -94.777 -31.490  1.00  0.00      BSYN  
ATOM    877    C ALA    99     -48.387 -95.630 -32.567  1.00  0.00      BSYN  
ATOM    878    O ALA    99     -49.232 -96.407 -32.162  1.00  0.00      BSYN  
ATOM    879    N GLN   100     -48.160 -95.341 -33.829  1.00  0.00      BSYN  
ATOM    880    H GLN   100     -47.314 -94.916 -34.081  1.00  0.00      BSYN  
ATOM    881   CA GLN   100     -48.647 -96.198 -34.859  1.00  0.00      BSYN  
ATOM    882   CB GLN   100     -49.002 -95.411 -36.190  1.00  0.00      BSYN  
ATOM    883   CG GLN   100     -49.691 -94.069 -36.445  1.00  0.00      BSYN  
ATOM    884   CD GLN   100     -48.905 -93.203 -37.414  1.00  0.00      BSYN  
ATOM    885  OE1 GLN   100     -48.246 -92.250 -37.158  1.00  0.00      BSYN  
ATOM    886  NE2 GLN   100     -49.043 -93.421 -38.664  1.00  0.00      BSYN  
ATOM    887 HE21 GLN   100     -49.733 -94.093 -38.847  1.00  0.00      BSYN  
ATOM    888 HE22 GLN   100     -48.420 -92.962 -39.265  1.00  0.00      BSYN  
ATOM    889    C GLN   100     -47.597 -97.193 -35.259  1.00  0.00      BSYN  
ATOM    890    O GLN   100     -46.360 -96.964 -35.198  1.00  0.00      BSYN  
ATOM    891    N GLU   101     -48.163 -98.335 -35.720  1.00  0.00      BSYN  
ATOM    892    H GLU   101     -49.142 -98.358 -35.682  1.00  0.00      BSYN  
ATOM    893   CA GLU   101     -47.424 -99.359 -36.356  1.00  0.00      BSYN  
ATOM    894   CB GLU   101     -47.626-100.738 -35.731  1.00  0.00      BSYN  
ATOM    895   CG GLU   101     -46.231-101.298 -35.715  1.00  0.00      BSYN  
ATOM    896   CD GLU   101     -46.199-102.633 -35.107  1.00  0.00      BSYN  
ATOM    897  OE1 GLU   101     -46.767-102.767 -34.011  1.00  0.00      BSYN  
ATOM    898  OE2 GLU   101     -45.526-103.522 -35.701  1.00  0.00      BSYN  
ATOM    899    C GLU   101     -47.797 -99.280 -37.864  1.00  0.00      BSYN  
ATOM    900    O GLU   101     -47.429 -98.228 -38.506  1.00  0.00      BSYN  
ATOM    901    N ALA   102     -48.578-100.213 -38.489  1.00  0.00      BSYN  
ATOM    902    H ALA   102     -48.689-101.105 -38.097  1.00  0.00      BSYN  
ATOM    903   CA ALA   102     -49.071-100.111 -39.912  1.00  0.00      BSYN  
ATOM    904   CB ALA   102     -49.206-101.437 -40.528  1.00  0.00      BSYN  
ATOM    905    C ALA   102     -50.438 -99.417 -39.984  1.00  0.00      BSYN  
ATOM    906    O ALA   102     -51.271 -99.526 -39.080  1.00  0.00      BSYN  
ATOM    907    N ALA   103     -50.577 -98.652 -41.054  1.00  0.00      BSYN  
ATOM    908    H ALA   103     -49.773 -98.483 -41.587  1.00  0.00      BSYN  
ATOM    909   CA ALA   103     -51.890 -97.977 -41.218  1.00  0.00      BSYN  
ATOM    910   CB ALA   103     -51.878 -96.905 -42.288  1.00  0.00      BSYN  
ATOM    911    C ALA   103     -53.118 -98.839 -41.525  1.00  0.00      BSYN  
ATOM    912    O ALA   103     -54.223 -98.328 -41.396  1.00  0.00      BSYN  
ATOM    913    N GLU   104     -52.835-100.107 -41.814  1.00  0.00      BSYN  
ATOM    914    H GLU   104     -51.902-100.375 -41.683  1.00  0.00      BSYN  
ATOM    915   CA GLU   104     -53.703-101.136 -42.470  1.00  0.00      BSYN  
ATOM    916   CB GLU   104     -53.061-102.518 -42.601  1.00  0.00      BSYN  
ATOM    917   CG GLU   104     -51.682-102.693 -43.186  1.00  0.00      BSYN  
ATOM    918   CD GLU   104     -51.702-102.681 -44.714  1.00  0.00      BSYN  
ATOM    919  OE1 GLU   104     -52.394-103.557 -45.287  1.00  0.00      BSYN  
ATOM    920  OE2 GLU   104     -51.286-101.673 -45.274  1.00  0.00      BSYN  
ATOM    921    C GLU   104     -55.035-101.195 -41.671  1.00  0.00      BSYN  
ATOM    922    O GLU   104     -54.987-101.919 -40.688  1.00  0.00      BSYN  
ATOM    923    N GLU   105     -56.023-100.690 -42.159  1.00  0.00      BSYN  
ATOM    924    H GLU   105     -55.727 -99.996 -42.784  1.00  0.00      BSYN  
ATOM    925   CA GLU   105     -57.432-100.894 -41.747  1.00  0.00      BSYN  
ATOM    926   CB GLU   105     -57.894 -99.860 -40.653  1.00  0.00      BSYN  
ATOM    927   CG GLU   105     -59.306 -99.928 -40.213  1.00  0.00      BSYN  
ATOM    928   CD GLU   105     -59.497 -98.912 -39.156  1.00  0.00      BSYN  
ATOM    929  OE1 GLU   105     -59.923 -97.769 -39.485  1.00  0.00      BSYN  
ATOM    930  OE2 GLU   105     -59.273 -99.076 -37.912  1.00  0.00      BSYN  
ATOM    931    C GLU   105     -58.231-100.906 -43.050  1.00  0.00      BSYN  
ATOM    932    O GLU   105     -58.476 -99.811 -43.543  1.00  0.00      BSYN  
ATOM    933    N PRO   106     -58.780-102.042 -43.599  1.00  0.00      BSYN  
ATOM    934   CD PRO   106     -58.438-103.386 -43.241  1.00  0.00      BSYN  
ATOM    935   CA PRO   106     -59.637-102.203 -44.760  1.00  0.00      BSYN  
ATOM    936   CB PRO   106     -59.829-103.740 -44.847  1.00  0.00      BSYN  
ATOM    937   CG PRO   106     -58.422-104.193 -44.567  1.00  0.00      BSYN  
ATOM    938    C PRO   106     -60.992-101.585 -44.356  1.00  0.00      BSYN  
ATOM    939    O PRO   106     -61.557-101.702 -43.316  1.00  0.00      BSYN  
ATOM    940    N LEU   107     -61.443-101.032 -45.466  1.00  0.00      BSYN  
ATOM    941    H LEU   107     -60.814-101.230 -46.191  1.00  0.00      BSYN  
ATOM    942   CA LEU   107     -62.658-100.147 -45.696  1.00  0.00      BSYN  
ATOM    943   CB LEU   107     -62.322 -98.672 -45.843  1.00  0.00      BSYN  
ATOM    944   CG LEU   107     -61.488 -97.891 -44.744  1.00  0.00      BSYN  
ATOM    945  CD1 LEU   107     -60.918 -96.521 -45.152  1.00  0.00      BSYN  
ATOM    946  CD2 LEU   107     -62.315 -97.998 -43.509  1.00  0.00      BSYN  
ATOM    947    C LEU   107     -63.473-100.637 -46.837  1.00  0.00      BSYN  
ATOM    948    O LEU   107     -62.988-100.577 -47.996  1.00  0.00      BSYN  
ATOM    949    N ILE   108     -64.587-101.344 -46.542  1.00  0.00      BSYN  
ATOM    950    H ILE   108     -64.949-101.370 -45.632  1.00  0.00      BSYN  
ATOM    951   CA ILE   108     -65.284-102.154 -47.526  1.00  0.00      BSYN  
ATOM    952   CB ILE   108     -65.146-103.696 -47.230  1.00  0.00      BSYN  
ATOM    953  CG2 ILE   108     -63.777-104.151 -47.561  1.00  0.00      BSYN  
ATOM    954  CG1 ILE   108     -65.531-104.192 -45.836  1.00  0.00      BSYN  
ATOM    955   CD ILE   108     -65.939-105.710 -45.856  1.00  0.00      BSYN  
ATOM    956    C ILE   108     -66.715-101.735 -47.649  1.00  0.00      BSYN  
ATOM    957    O ILE   108     -67.575-102.628 -47.875  1.00  0.00      BSYN  
ATOM    958    N GLU   109     -67.009-100.411 -47.711  1.00  0.00      BSYN  
ATOM    959    H GLU   109     -66.226 -99.822 -47.747  1.00  0.00      BSYN  
ATOM    960   CA GLU   109     -68.369 -99.942 -47.581  1.00  0.00      BSYN  
ATOM    961   CB GLU   109     -68.449 -98.827 -46.546  1.00  0.00      BSYN  
ATOM    962   CG GLU   109     -67.532 -98.935 -45.307  1.00  0.00      BSYN  
ATOM    963   CD GLU   109     -67.757-100.180 -44.472  1.00  0.00      BSYN  
ATOM    964  OE1 GLU   109     -66.854-101.055 -44.425  1.00  0.00      BSYN  
ATOM    965  OE2 GLU   109     -68.778-100.249 -43.793  1.00  0.00      BSYN  
ATOM    966    C GLU   109     -68.562 -99.417 -49.040  1.00  0.00      BSYN  
ATOM    967    O GLU   109     -68.085 -98.337 -49.395  1.00  0.00      BSYN  
ATOM    968    N PRO   110     -69.319-100.195 -49.864  1.00  0.00      BSYN  
ATOM    969   CD PRO   110     -69.478-101.658 -49.947  1.00  0.00      BSYN  
ATOM    970   CA PRO   110     -69.965 -99.612 -51.090  1.00  0.00      BSYN  
ATOM    971   CB PRO   110     -70.939-100.788 -51.581  1.00  0.00      BSYN  
ATOM    972   CG PRO   110     -70.106-102.001 -51.315  1.00  0.00      BSYN  
ATOM    973    C PRO   110     -70.790 -98.335 -50.827  1.00  0.00      BSYN  
ATOM    974    O PRO   110     -71.919 -98.531 -50.339  1.00  0.00      BSYN  
ATOM    975    N LEU   111     -70.473 -97.123 -51.153  1.00  0.00      BSYN  
ATOM    976    H LEU   111     -69.737 -96.992 -51.787  1.00  0.00      BSYN  
ATOM    977   CA LEU   111     -71.183 -95.958 -50.682  1.00  0.00      BSYN  
ATOM    978   CB LEU   111     -70.288 -94.720 -50.866  1.00  0.00      BSYN  
ATOM    979   CG LEU   111     -68.810 -94.753 -50.382  1.00  0.00      BSYN  
ATOM    980  CD1 LEU   111     -68.009 -93.755 -51.162  1.00  0.00      BSYN  
ATOM    981  CD2 LEU   111     -68.878 -94.754 -48.863  1.00  0.00      BSYN  
ATOM    982    C LEU   111     -72.425 -95.654 -51.466  1.00  0.00      BSYN  
ATOM    983    O LEU   111     -72.369 -95.692 -52.664  1.00  0.00      BSYN  
ATOM    984    N MET   112     -73.512 -95.197 -50.818  1.00  0.00      BSYN  
ATOM    985    H MET   112     -73.639 -95.394 -49.866  1.00  0.00      BSYN  
ATOM    986   CA MET   112     -74.812 -94.741 -51.405  1.00  0.00      BSYN  
ATOM    987   CB MET   112     -76.100 -95.134 -50.593  1.00  0.00      BSYN  
ATOM    988   CG MET   112     -76.096 -94.627 -49.176  1.00  0.00      BSYN  
ATOM    989   SD MET   112     -77.417 -95.356 -48.189  1.00  0.00      BSYN  
ATOM    990   CE MET   112     -77.167 -97.108 -48.360  1.00  0.00      BSYN  
ATOM    991    C MET   112     -74.903 -93.312 -51.885  1.00  0.00      BSYN  
ATOM    992    O MET   112     -75.600 -92.467 -51.271  1.00  0.00      BSYN  
ATOM    993    N GLU   113     -74.194 -93.111 -52.951  1.00  0.00      BSYN  
ATOM    994    H GLU   113     -73.573 -93.846 -53.134  1.00  0.00      BSYN  
ATOM    995   CA GLU   113     -74.184 -91.962 -53.860  1.00  0.00      BSYN  
ATOM    996   CB GLU   113     -72.733 -91.584 -54.269  1.00  0.00      BSYN  
ATOM    997   CG GLU   113     -71.910 -90.875 -53.221  1.00  0.00      BSYN  
ATOM    998   CD GLU   113     -70.677 -90.409 -53.791  1.00  0.00      BSYN  
ATOM    999  OE1 GLU   113     -69.694 -90.714 -53.129  1.00  0.00      BSYN  
ATOM   1000  OE2 GLU   113     -70.622 -89.723 -54.882  1.00  0.00      BSYN  
ATOM   1001    C GLU   113     -75.044 -92.393 -55.044  1.00  0.00      BSYN  
ATOM   1002    O GLU   113     -74.900 -93.466 -55.629  1.00  0.00      BSYN  
ATOM   1003    N PRO   114     -76.107 -91.582 -55.333  1.00  0.00      BSYN  
ATOM   1004   CD PRO   114     -76.679 -90.669 -54.403  1.00  0.00      BSYN  
ATOM   1005   CA PRO   114     -76.829 -91.567 -56.587  1.00  0.00      BSYN  
ATOM   1006   CB PRO   114     -77.886 -90.483 -56.381  1.00  0.00      BSYN  
ATOM   1007   CG PRO   114     -77.420 -89.674 -55.267  1.00  0.00      BSYN  
ATOM   1008    C PRO   114     -76.089 -91.458 -57.965  1.00  0.00      BSYN  
ATOM   1009    O PRO   114     -76.475 -90.574 -58.764  1.00  0.00      BSYN  
ATOM   1010    N GLU   115     -75.055 -92.258 -58.303  1.00  0.00      BSYN  
ATOM   1011    H GLU   115     -74.779 -93.047 -57.790  1.00  0.00      BSYN  
ATOM   1012   CA GLU   115     -74.355 -91.788 -59.509  1.00  0.00      BSYN  
ATOM   1013   CB GLU   115     -72.852 -92.096 -59.319  1.00  0.00      BSYN  
ATOM   1014   CG GLU   115     -72.148 -91.381 -58.111  1.00  0.00      BSYN  
ATOM   1015   CD GLU   115     -70.664 -91.425 -58.238  1.00  0.00      BSYN  
ATOM   1016  OE1 GLU   115     -70.000 -91.567 -57.210  1.00  0.00      BSYN  
ATOM   1017  OE2 GLU   115     -70.082 -91.262 -59.314  1.00  0.00      BSYN  
ATOM   1018    C GLU   115     -75.084 -92.082 -60.834  1.00  0.00      BSYN  
ATOM   1019    O GLU   115     -75.068 -93.243 -61.229  1.00  0.00      BSYN  
ATOM   1020    N GLY   116     -75.636 -90.913 -61.318  1.00  0.00      BSYN  
ATOM   1021    H GLY   116     -75.534 -90.150 -60.711  1.00  0.00      BSYN  
ATOM   1022   CA GLY   116     -76.254 -90.861 -62.608  1.00  0.00      BSYN  
ATOM   1023    C GLY   116     -76.733 -89.544 -62.977  1.00  0.00      BSYN  
ATOM   1024    O GLY   116     -77.932 -89.431 -63.194  1.00  0.00      BSYN  
ATOM   1025    N GLU   117     -75.857 -88.613 -63.356  1.00  0.00      BSYN  
ATOM   1026    H GLU   117     -74.991 -89.016 -63.573  1.00  0.00      BSYN  
ATOM   1027   CA GLU   117     -76.121 -87.223 -63.409  1.00  0.00      BSYN  
ATOM   1028   CB GLU   117     -76.708 -86.774 -62.062  1.00  0.00      BSYN  
ATOM   1029   CG GLU   117     -77.114 -85.265 -62.038  1.00  0.00      BSYN  
ATOM   1030   CD GLU   117     -77.328 -84.481 -60.795  1.00  0.00      BSYN  
ATOM   1031  OE1 GLU   117     -77.097 -84.937 -59.759  1.00  0.00      BSYN  
ATOM   1032  OE2 GLU   117     -77.693 -83.273 -61.028  1.00  0.00      BSYN  
ATOM   1033    C GLU   117     -74.795 -86.457 -63.851  1.00  0.00      BSYN  
ATOM   1034    O GLU   117     -74.628 -85.747 -64.838  1.00  0.00      BSYN  
ATOM   1035    N SER   118     -73.753 -86.671 -63.052  1.00  0.00      BSYN  
ATOM   1036    H SER   118     -73.883 -87.142 -62.202  1.00  0.00      BSYN  
ATOM   1037   CA SER   118     -72.412 -86.339 -63.480  1.00  0.00      BSYN  
ATOM   1038   CB SER   118     -71.778 -85.507 -62.562  1.00  0.00      BSYN  
ATOM   1039   OG SER   118     -72.301 -84.211 -62.285  1.00  0.00      BSYN  
ATOM   1040   HG SER   118     -71.481 -83.712 -62.270  1.00  0.00      BSYN  
ATOM   1041    C SER   118     -71.836 -87.731 -63.684  1.00  0.00      BSYN  
ATOM   1042    O SER   118     -71.450 -88.313 -62.646  1.00  0.00      BSYN  
ATOM   1043    N TYR   119     -71.649 -88.216 -64.871  1.00  0.00      BSYN  
ATOM   1044    H TYR   119     -71.992 -87.722 -65.644  1.00  0.00      BSYN  
ATOM   1045   CA TYR   119     -71.171 -89.504 -65.207  1.00  0.00      BSYN  
ATOM   1046   CB TYR   119     -72.389 -90.397 -65.601  1.00  0.00      BSYN  
ATOM   1047   CG TYR   119     -73.197 -89.876 -66.744  1.00  0.00      BSYN  
ATOM   1048  CD1 TYR   119     -72.875 -90.007 -68.022  1.00  0.00      BSYN  
ATOM   1049  CE1 TYR   119     -73.743 -89.833 -69.008  1.00  0.00      BSYN  
ATOM   1050  CD2 TYR   119     -74.461 -89.379 -66.469  1.00  0.00      BSYN  
ATOM   1051  CE2 TYR   119     -75.360 -89.144 -67.483  1.00  0.00      BSYN  
ATOM   1052   CZ TYR   119     -75.001 -89.388 -68.731  1.00  0.00      BSYN  
ATOM   1053   OH TYR   119     -75.902 -89.110 -69.725  1.00  0.00      BSYN  
ATOM   1054   HH TYR   119     -75.661 -88.262 -70.106  1.00  0.00      BSYN  
ATOM   1055    C TYR   119     -70.034 -89.439 -66.219  1.00  0.00      BSYN  
ATOM   1056    O TYR   119     -69.924 -88.370 -66.792  1.00  0.00      BSYN  
ATOM   1057    N GLU   120     -69.363 -90.651 -66.459  1.00  0.00      BSYN  
ATOM   1058    H GLU   120     -69.621 -91.423 -65.912  1.00  0.00      BSYN  
ATOM   1059   CA GLU   120     -68.591 -90.869 -67.767  1.00  0.00      BSYN  
ATOM   1060   CB GLU   120     -67.649 -92.029 -67.559  1.00  0.00      BSYN  
ATOM   1061   CG GLU   120     -66.441 -91.457 -67.007  1.00  0.00      BSYN  
ATOM   1062   CD GLU   120     -65.228 -92.230 -66.762  1.00  0.00      BSYN  
ATOM   1063  OE1 GLU   120     -64.314 -92.313 -67.595  1.00  0.00      BSYN  
ATOM   1064  OE2 GLU   120     -65.025 -92.606 -65.587  1.00  0.00      BSYN  
ATOM   1065    C GLU   120     -69.648 -91.329 -68.766  1.00  0.00      BSYN  
ATOM   1066    O GLU   120     -70.649 -91.999 -68.334  1.00  0.00      BSYN  
ATOM   1067    N ASP   121     -69.574 -91.039 -70.101  1.00  0.00      BSYN  
ATOM   1068    H ASP   121     -69.067 -90.273 -70.443  1.00  0.00      BSYN  
ATOM   1069   CA ASP   121     -70.408 -91.837 -70.990  1.00  0.00      BSYN  
ATOM   1070   CB ASP   121     -70.471 -91.034 -72.260  1.00  0.00      BSYN  
ATOM   1071   CG ASP   121     -71.759 -90.793 -72.827  1.00  0.00      BSYN  
ATOM   1072  OD1 ASP   121     -72.150 -89.629 -72.640  1.00  0.00      BSYN  
ATOM   1073  OD2 ASP   121     -72.435 -91.666 -73.406  1.00  0.00      BSYN  
ATOM   1074    C ASP   121     -69.800 -93.132 -71.417  1.00  0.00      BSYN  
ATOM   1075    O ASP   121     -68.644 -93.288 -71.738  1.00  0.00      BSYN  
ATOM   1076    N PRO   122     -70.570 -94.197 -71.341  1.00  0.00      BSYN  
ATOM   1077   CD PRO   122     -71.712 -94.396 -70.418  1.00  0.00      BSYN  
ATOM   1078   CA PRO   122     -70.190 -95.459 -71.871  1.00  0.00      BSYN  
ATOM   1079   CB PRO   122     -70.963 -96.536 -71.198  1.00  0.00      BSYN  
ATOM   1080   CG PRO   122     -71.480 -95.947 -69.919  1.00  0.00      BSYN  
ATOM   1081    C PRO   122     -70.228 -95.409 -73.400  1.00  0.00      BSYN  
ATOM   1082    O PRO   122     -71.168 -94.788 -73.965  1.00  0.00      BSYN  
ATOM   1083    N PRO   123     -69.279 -96.057 -74.034  1.00  0.00      BSYN  
ATOM   1084   CD PRO   123     -67.973 -96.273 -73.406  1.00  0.00      BSYN  
ATOM   1085   CA PRO   123     -69.117 -96.241 -75.515  1.00  0.00      BSYN  
ATOM   1086   CB PRO   123     -67.672 -96.770 -75.639  1.00  0.00      BSYN  
ATOM   1087   CG PRO   123     -67.000 -96.014 -74.544  1.00  0.00      BSYN  
ATOM   1088    C PRO   123     -70.055 -97.277 -76.049  1.00  0.00      BSYN  
ATOM   1089    O PRO   123     -70.184 -98.238 -75.362  1.00  0.00      BSYN  
ATOM   1090    N GLN   124     -70.750 -97.071 -77.182  1.00  0.00      BSYN  
ATOM   1091    H GLN   124     -70.788 -96.108 -77.363  1.00  0.00      BSYN  
ATOM   1092   CA GLN   124     -71.612 -98.139 -77.852  1.00  0.00      BSYN  
ATOM   1093   CB GLN   124     -73.141 -97.742 -77.717  1.00  0.00      BSYN  
ATOM   1094   CG GLN   124     -73.611 -97.887 -76.240  1.00  0.00      BSYN  
ATOM   1095   CD GLN   124     -74.085 -99.195 -75.691  1.00  0.00      BSYN  
ATOM   1096  OE1 GLN   124     -75.246 -99.504 -75.823  1.00  0.00      BSYN  
ATOM   1097  NE2 GLN   124     -73.343 -99.824 -74.840  1.00  0.00      BSYN  
ATOM   1098 HE21 GLN   124     -72.482 -99.390 -74.665  1.00  0.00      BSYN  
ATOM   1099 HE22 GLN   124     -73.554-100.642 -74.343  1.00  0.00      BSYN  
ATOM   1100    C GLN   124     -71.255 -98.373 -79.271  1.00  0.00      BSYN  
ATOM   1101    O GLN   124     -71.492 -97.377 -80.006  1.00  0.00      BSYN  
ATOM   1102    N GLU   125     -70.734 -99.494 -79.763  1.00  0.00      BSYN  
ATOM   1103    H GLU   125     -70.610-100.113 -79.014  1.00  0.00      BSYN  
ATOM   1104   CA GLU   125     -70.228 -99.434 -81.098  1.00  0.00      BSYN  
ATOM   1105   CB GLU   125     -68.946-100.125 -81.275  1.00  0.00      BSYN  
ATOM   1106   CG GLU   125     -67.635 -99.401 -80.877  1.00  0.00      BSYN  
ATOM   1107   CD GLU   125     -66.340 -99.929 -81.550  1.00  0.00      BSYN  
ATOM   1108  OE1 GLU   125     -65.944-101.003 -81.075  1.00  0.00      BSYN  
ATOM   1109  OE2 GLU   125     -65.792 -99.210 -82.450  1.00  0.00      BSYN  
ATOM   1110    C GLU   125     -71.272 -99.721 -82.165  1.00  0.00      BSYN  
ATOM   1111    O GLU   125     -71.348-100.850 -82.683  1.00  0.00      BSYN  
ATOM   1112    N GLU   126     -71.949 -98.622 -82.443  1.00  0.00      BSYN  
ATOM   1113    H GLU   126     -71.761 -97.733 -82.076  1.00  0.00      BSYN  
ATOM   1114   CA GLU   126     -73.063 -98.743 -83.429  1.00  0.00      BSYN  
ATOM   1115   CB GLU   126     -74.350 -97.988 -82.918  1.00  0.00      BSYN  
ATOM   1116   CG GLU   126     -74.658 -98.804 -81.568  1.00  0.00      BSYN  
ATOM   1117   CD GLU   126     -75.983 -98.535 -80.881  1.00  0.00      BSYN  
ATOM   1118  OE1 GLU   126     -76.674 -99.484 -80.524  1.00  0.00      BSYN  
ATOM   1119  OE2 GLU   126     -76.452 -97.393 -80.886  1.00  0.00      BSYN  
ATOM   1120    C GLU   126     -72.893 -98.155 -84.824  1.00  0.00      BSYN  
ATOM   1121    O GLU   126     -72.317 -97.103 -84.941  1.00  0.00      BSYN  
ATOM   1122    N TYR   127     -73.106 -98.944 -85.853  1.00  0.00      BSYN  
ATOM   1123    H TYR   127     -72.718 -99.838 -85.959  1.00  0.00      BSYN  
ATOM   1124   CA TYR   127     -73.267 -98.324 -87.206  1.00  0.00      BSYN  
ATOM   1125   CB TYR   127     -74.003 -99.435 -88.020  1.00  0.00      BSYN  
ATOM   1126   CG TYR   127     -73.453 -99.461 -89.413  1.00  0.00      BSYN  
ATOM   1127  CD1 TYR   127     -73.645-100.511 -90.112  1.00  0.00      BSYN  
ATOM   1128  CE1 TYR   127     -73.163-100.777 -91.342  1.00  0.00      BSYN  
ATOM   1129  CD2 TYR   127     -72.582 -98.488 -89.885  1.00  0.00      BSYN  
ATOM   1130  CE2 TYR   127     -72.008 -98.700 -91.128  1.00  0.00      BSYN  
ATOM   1131   CZ TYR   127     -72.356 -99.774 -91.809  1.00  0.00      BSYN  
ATOM   1132   OH TYR   127     -71.814 -99.803 -93.118  1.00  0.00      BSYN  
ATOM   1133   HH TYR   127     -71.415-100.652 -93.323  1.00  0.00      BSYN  
ATOM   1134    C TYR   127     -74.060 -96.998 -87.294  1.00  0.00      BSYN  
ATOM   1135    O TYR   127     -75.261 -96.935 -87.085  1.00  0.00      BSYN  
ATOM   1136    N GLN   128     -73.304 -95.922 -87.663  1.00  0.00      BSYN  
ATOM   1137    H GLN   128     -72.432 -96.109 -88.069  1.00  0.00      BSYN  
ATOM   1138   CA GLN   128     -73.732 -94.568 -87.573  1.00  0.00      BSYN  
ATOM   1139   CB GLN   128     -72.695 -93.444 -87.056  1.00  0.00      BSYN  
ATOM   1140   CG GLN   128     -71.404 -93.394 -87.870  1.00  0.00      BSYN  
ATOM   1141   CD GLN   128     -71.565 -93.471 -89.378  1.00  0.00      BSYN  
ATOM   1142  OE1 GLN   128     -71.193 -94.472 -89.976  1.00  0.00      BSYN  
ATOM   1143  NE2 GLN   128     -72.059 -92.423 -90.002  1.00  0.00      BSYN  
ATOM   1144 HE21 GLN   128     -72.154 -92.502 -90.974  1.00  0.00      BSYN  
ATOM   1145 HE22 GLN   128     -72.199 -91.592 -89.502  1.00  0.00      BSYN  
ATOM   1146    C GLN   128     -74.677 -94.047 -88.726  1.00  0.00      BSYN  
ATOM   1147    O GLN   128     -74.590 -92.938 -89.073  1.00  0.00      BSYN  
ATOM   1148    N GLU   129     -75.498 -94.868 -89.313  1.00  0.00      BSYN  
ATOM   1149    H GLU   129     -75.683 -95.724 -88.872  1.00  0.00      BSYN  
ATOM   1150   CA GLU   129     -76.026 -94.487 -90.583  1.00  0.00      BSYN  
ATOM   1151   CB GLU   129     -75.307 -95.305 -91.660  1.00  0.00      BSYN  
ATOM   1152   CG GLU   129     -75.374 -94.707 -93.132  1.00  0.00      BSYN  
ATOM   1153   CD GLU   129     -76.505 -94.908 -94.137  1.00  0.00      BSYN  
ATOM   1154  OE1 GLU   129     -77.114 -93.869 -94.499  1.00  0.00      BSYN  
ATOM   1155  OE2 GLU   129     -76.658 -96.065 -94.632  1.00  0.00      BSYN  
ATOM   1156    C GLU   129     -77.549 -94.566 -90.763  1.00  0.00      BSYN  
ATOM   1157    O GLU   129     -78.149 -95.404 -90.131  1.00  0.00      BSYN  
ATOM   1158    N TYR   130     -78.051 -93.682 -91.608  1.00  0.00      BSYN  
ATOM   1159    H TYR   130     -77.390 -93.104 -92.044  1.00  0.00      BSYN  
ATOM   1160   CA TYR   130     -79.469 -93.336 -91.815  1.00  0.00      BSYN  
ATOM   1161   CB TYR   130     -79.464 -91.697 -91.764  1.00  0.00      BSYN  
ATOM   1162   CG TYR   130     -78.655 -90.837 -90.698  1.00  0.00      BSYN  
ATOM   1163  CD1 TYR   130     -78.219 -91.456 -89.534  1.00  0.00      BSYN  
ATOM   1164  CE1 TYR   130     -77.634 -90.613 -88.615  1.00  0.00      BSYN  
ATOM   1165  CD2 TYR   130     -78.503 -89.469 -91.042  1.00  0.00      BSYN  
ATOM   1166  CE2 TYR   130     -77.942 -88.610 -90.049  1.00  0.00      BSYN  
ATOM   1167   CZ TYR   130     -77.553 -89.261 -88.899  1.00  0.00      BSYN  
ATOM   1168   OH TYR   130     -76.967 -88.401 -87.945  1.00  0.00      BSYN  
ATOM   1169   HH TYR   130     -76.713 -88.774 -87.097  1.00  0.00      BSYN  
ATOM   1170    C TYR   130     -80.399 -93.890 -92.904  1.00  0.00      BSYN  
ATOM   1171    O TYR   130     -81.111 -93.241 -93.629  1.00  0.00      BSYN  
ATOM   1172    N GLU   131     -80.377 -95.197 -92.905  1.00  0.00      BSYN  
ATOM   1173    H GLU   131     -79.754 -95.580 -92.253  1.00  0.00      BSYN  
ATOM   1174   CA GLU   131     -81.093 -96.042 -93.861  1.00  0.00      BSYN  
ATOM   1175   CB GLU   131     -81.601 -97.221 -93.031  1.00  0.00      BSYN  
ATOM   1176   CG GLU   131     -80.539 -98.008 -92.243  1.00  0.00      BSYN  
ATOM   1177   CD GLU   131     -80.953 -99.393 -91.758  1.00  0.00      BSYN  
ATOM   1178  OE1 GLU   131     -81.171-100.329 -92.611  1.00  0.00      BSYN  
ATOM   1179  OE2 GLU   131     -80.945 -99.545 -90.564  1.00  0.00      BSYN  
ATOM   1180    C GLU   131     -82.039 -95.652 -95.063  1.00  0.00      BSYN  
ATOM   1181    O GLU   131     -83.243 -95.451 -94.873  1.00  0.00      BSYN  
ATOM   1182    N PRO   132     -81.543 -95.713 -96.301  1.00  0.00      BSYN  
ATOM   1183   CD PRO   132     -80.193 -95.186 -96.681  1.00  0.00      BSYN  
ATOM   1184   CA PRO   132     -82.381 -95.741 -97.553  1.00  0.00      BSYN  
ATOM   1185   CB PRO   132     -81.769 -94.572 -98.182  1.00  0.00      BSYN  
ATOM   1186   CG PRO   132     -80.332 -94.829 -98.066  1.00  0.00      BSYN  
ATOM   1187    C PRO   132     -82.515 -96.858 -98.577  1.00  0.00      BSYN  
ATOM   1188    O PRO   132     -81.644 -97.595 -98.960  1.00  0.00      BSYN  
ATOM   1189    N GLU   133     -83.724 -96.741 -99.177  1.00  0.00      BSYN  
ATOM   1190    H GLU   133     -84.425 -96.166 -98.804  1.00  0.00      BSYN  
ATOM   1191   CA GLU   133     -84.188 -97.532-100.336  1.00  0.00      BSYN  
ATOM   1192   CB GLU   133     -85.376 -98.395 -99.966  1.00  0.00      BSYN  
ATOM   1193   CG GLU   133     -84.891 -99.552 -99.062  1.00  0.00      BSYN  
ATOM   1194   CD GLU   133     -86.133-100.226 -98.473  1.00  0.00      BSYN  
ATOM   1195  OE1 GLU   133     -86.503-101.356 -98.853  1.00  0.00      BSYN  
ATOM   1196  OE2 GLU   133     -86.731 -99.666 -97.553  1.00  0.00      BSYN  
ATOM   1197    C GLU   133     -84.551 -96.860-101.631  1.00  0.00      BSYN  
ATOM   1198    O GLU   133     -84.627 -95.713-101.846  1.00  0.00      BSYN  
ATOM   1199    N ALA   134     -84.964 -97.665-102.645  1.00  0.00      BSYN  
ATOM   1200    H ALA   134     -84.943 -98.584-102.304  1.00  0.00      BSYN  
ATOM   1201   CA ALA   134     -85.069 -97.275-104.082  1.00  0.00      BSYN  
ATOM   1202   CB ALA   134     -86.225 -96.349-104.210  1.00  0.00      BSYN  
ATOM   1203    C ALA   134     -83.814 -96.673-104.726  1.00  0.00      BSYN  
ATOM   1204  OT1 ALA   134     -83.625 -95.531-105.239  1.00  0.00      BSYN  
ATOM   1205  OT2 ALA   134     -82.936 -97.548-104.791  1.00  0.00      BSYN  
END
