# Supplementary material for: Data set of intrinsically disordered proteins analysed at a local protein conformation level
Source: Data Brief. 2020 Mar 5;29:105383. doi: 10.1016/j.dib.2020.105383 (PMC7078294; doi:10.1016/j.dib.2020.105383)
Supplement: Supplementary file 1 [file mmc1.zip › the data/1-DATA/PED1AAD-pdb/1AAD-23.pdb]

CRYST1    1.000    1.000    1.000  90.00  90.00  90.00 P 1           1
ATOM      1  HT1 MET     1       0.614-112.804 -49.762  1.00  0.00      BSYN  
ATOM      2  HT2 MET     1       1.382-113.222 -48.348  1.00  0.00      BSYN  
ATOM      3    N MET     1       1.150-112.414 -48.961  1.00  0.00      BSYN  
ATOM      4  HT3 MET     1       1.989-111.907 -49.307  1.00  0.00      BSYN  
ATOM      5   CA MET     1       0.240-111.513 -48.165  1.00  0.00      BSYN  
ATOM      6   CB MET     1       0.899-111.210 -46.727  1.00  0.00      BSYN  
ATOM      7   CG MET     1       0.735-112.585 -45.931  1.00  0.00      BSYN  
ATOM      8   SD MET     1       2.068-113.472 -45.131  1.00  0.00      BSYN  
ATOM      9   CE MET     1       1.203-114.993 -44.849  1.00  0.00      BSYN  
ATOM     10    C MET     1      -0.069-110.257 -48.991  1.00  0.00      BSYN  
ATOM     11    O MET     1       0.862-109.695 -49.607  1.00  0.00      BSYN  
ATOM     12    N ASP     2      -1.390-110.180 -49.180  1.00  0.00      BSYN  
ATOM     13    H ASP     2      -1.788-110.965 -48.748  1.00  0.00      BSYN  
ATOM     14   CA ASP     2      -1.818-109.068 -49.995  1.00  0.00      BSYN  
ATOM     15   CB ASP     2      -2.977-109.318 -50.905  1.00  0.00      BSYN  
ATOM     16   CG ASP     2      -3.219-108.352 -51.957  1.00  0.00      BSYN  
ATOM     17  OD1 ASP     2      -2.160-108.002 -52.645  1.00  0.00      BSYN  
ATOM     18  OD2 ASP     2      -4.281-107.777 -52.027  1.00  0.00      BSYN  
ATOM     19    C ASP     2      -2.250-107.907 -49.074  1.00  0.00      BSYN  
ATOM     20    O ASP     2      -2.828-108.101 -48.001  1.00  0.00      BSYN  
ATOM     21    N VAL     3      -1.707-106.801 -49.525  1.00  0.00      BSYN  
ATOM     22    H VAL     3      -1.269-106.836 -50.401  1.00  0.00      BSYN  
ATOM     23   CA VAL     3      -1.864-105.520 -48.846  1.00  0.00      BSYN  
ATOM     24   CB VAL     3      -1.129-104.501 -49.597  1.00  0.00      BSYN  
ATOM     25  CG1 VAL     3      -0.889-103.159 -48.900  1.00  0.00      BSYN  
ATOM     26  CG2 VAL     3       0.340-104.993 -49.749  1.00  0.00      BSYN  
ATOM     27    C VAL     3      -3.331-105.144 -48.746  1.00  0.00      BSYN  
ATOM     28    O VAL     3      -4.097-105.098 -49.729  1.00  0.00      BSYN  
ATOM     29    N PHE     4      -3.860-104.992 -47.501  1.00  0.00      BSYN  
ATOM     30    H PHE     4      -3.229-104.814 -46.773  1.00  0.00      BSYN  
ATOM     31   CA PHE     4      -5.298-104.831 -47.457  1.00  0.00      BSYN  
ATOM     32   CB PHE     4      -5.878-105.834 -46.337  1.00  0.00      BSYN  
ATOM     33   CG PHE     4      -6.813-106.853 -46.932  1.00  0.00      BSYN  
ATOM     34  CD1 PHE     4      -6.124-107.925 -47.330  1.00  0.00      BSYN  
ATOM     35  CD2 PHE     4      -8.150-106.855 -47.021  1.00  0.00      BSYN  
ATOM     36  CE1 PHE     4      -6.728-108.982 -47.884  1.00  0.00      BSYN  
ATOM     37  CE2 PHE     4      -8.825-107.901 -47.539  1.00  0.00      BSYN  
ATOM     38   CZ PHE     4      -8.067-108.979 -48.104  1.00  0.00      BSYN  
ATOM     39    C PHE     4      -5.961-103.384 -47.351  1.00  0.00      BSYN  
ATOM     40    O PHE     4      -5.282-102.316 -47.114  1.00  0.00      BSYN  
ATOM     41    N MET     5      -7.362-103.348 -47.208  1.00  0.00      BSYN  
ATOM     42    H MET     5      -7.811-104.182 -47.462  1.00  0.00      BSYN  
ATOM     43   CA MET     5      -8.163-102.139 -47.233  1.00  0.00      BSYN  
ATOM     44   CB MET     5      -9.093-102.047 -48.277  1.00  0.00      BSYN  
ATOM     45   CG MET     5      -8.611-101.917 -49.661  1.00  0.00      BSYN  
ATOM     46   SD MET     5      -7.757-100.308 -49.865  1.00  0.00      BSYN  
ATOM     47   CE MET     5      -6.093-100.641 -49.497  1.00  0.00      BSYN  
ATOM     48    C MET     5      -8.936-101.779 -45.966  1.00  0.00      BSYN  
ATOM     49    O MET     5      -9.843-102.459 -45.427  1.00  0.00      BSYN  
ATOM     50    N LYS     6      -8.238-100.801 -45.360  1.00  0.00      BSYN  
ATOM     51    H LYS     6      -7.269-100.851 -45.498  1.00  0.00      BSYN  
ATOM     52   CA LYS     6      -8.945-100.066 -44.228  1.00  0.00      BSYN  
ATOM     53   CB LYS     6      -7.879 -99.458 -43.453  1.00  0.00      BSYN  
ATOM     54   CG LYS     6      -6.957-100.546 -42.830  1.00  0.00      BSYN  
ATOM     55   CD LYS     6      -5.835 -99.660 -42.321  1.00  0.00      BSYN  
ATOM     56   CE LYS     6      -4.540-100.531 -42.187  1.00  0.00      BSYN  
ATOM     57   NZ LYS     6      -3.495 -99.720 -41.568  1.00  0.00      BSYN  
ATOM     58  HZ1 LYS     6      -2.845-100.275 -40.975  1.00  0.00      BSYN  
ATOM     59  HZ2 LYS     6      -3.204 -98.862 -42.079  1.00  0.00      BSYN  
ATOM     60  HZ3 LYS     6      -3.925 -99.101 -40.851  1.00  0.00      BSYN  
ATOM     61    C LYS     6      -9.820 -98.950 -44.845  1.00  0.00      BSYN  
ATOM     62    O LYS     6     -10.967 -98.645 -44.506  1.00  0.00      BSYN  
ATOM     63    N GLY     7      -9.188 -98.371 -45.757  1.00  0.00      BSYN  
ATOM     64    H GLY     7      -8.380 -98.817 -46.089  1.00  0.00      BSYN  
ATOM     65   CA GLY     7      -9.589 -97.077 -46.290  1.00  0.00      BSYN  
ATOM     66    C GLY     7      -9.075 -95.814 -45.607  1.00  0.00      BSYN  
ATOM     67    O GLY     7      -8.004 -95.163 -45.810  1.00  0.00      BSYN  
ATOM     68    N LEU     8      -9.899 -95.361 -44.695  1.00  0.00      BSYN  
ATOM     69    H LEU     8     -10.598 -96.014 -44.483  1.00  0.00      BSYN  
ATOM     70   CA LEU     8      -9.664 -94.061 -44.005  1.00  0.00      BSYN  
ATOM     71   CB LEU     8     -10.969 -93.512 -43.425  1.00  0.00      BSYN  
ATOM     72   CG LEU     8     -12.294 -93.424 -44.265  1.00  0.00      BSYN  
ATOM     73  CD1 LEU     8     -13.485 -92.805 -43.534  1.00  0.00      BSYN  
ATOM     74  CD2 LEU     8     -12.072 -92.566 -45.555  1.00  0.00      BSYN  
ATOM     75    C LEU     8      -8.562 -94.118 -43.008  1.00  0.00      BSYN  
ATOM     76    O LEU     8      -8.646 -94.923 -42.153  1.00  0.00      BSYN  
ATOM     77    N SER     9      -7.676 -93.157 -43.119  1.00  0.00      BSYN  
ATOM     78    H SER     9      -7.629 -92.700 -43.985  1.00  0.00      BSYN  
ATOM     79   CA SER     9      -6.797 -92.620 -42.050  1.00  0.00      BSYN  
ATOM     80   CB SER     9      -5.712 -91.860 -42.737  1.00  0.00      BSYN  
ATOM     81   OG SER     9      -5.120 -92.538 -43.907  1.00  0.00      BSYN  
ATOM     82   HG SER     9      -4.611 -93.292 -43.600  1.00  0.00      BSYN  
ATOM     83    C SER     9      -7.472 -91.823 -40.881  1.00  0.00      BSYN  
ATOM     84    O SER     9      -8.572 -91.289 -41.164  1.00  0.00      BSYN  
ATOM     85    N MET    10      -6.937 -91.801 -39.652  1.00  0.00      BSYN  
ATOM     86    H MET    10      -6.014 -92.000 -39.389  1.00  0.00      BSYN  
ATOM     87   CA MET    10      -7.608 -90.976 -38.473  1.00  0.00      BSYN  
ATOM     88   CB MET    10      -7.241 -91.737 -37.169  1.00  0.00      BSYN  
ATOM     89   CG MET    10      -5.741 -92.184 -36.848  1.00  0.00      BSYN  
ATOM     90   SD MET    10      -5.541 -93.179 -35.395  1.00  0.00      BSYN  
ATOM     91   CE MET    10      -5.487 -92.008 -34.064  1.00  0.00      BSYN  
ATOM     92    C MET    10      -7.338 -89.449 -38.429  1.00  0.00      BSYN  
ATOM     93    O MET    10      -7.480 -88.770 -37.486  1.00  0.00      BSYN  
ATOM     94    N ALA    11      -6.838 -89.012 -39.606  1.00  0.00      BSYN  
ATOM     95    H ALA    11      -7.142 -89.401 -40.453  1.00  0.00      BSYN  
ATOM     96   CA ALA    11      -6.131 -87.755 -39.512  1.00  0.00      BSYN  
ATOM     97   CB ALA    11      -4.702 -87.909 -40.093  1.00  0.00      BSYN  
ATOM     98    C ALA    11      -6.840 -86.678 -40.289  1.00  0.00      BSYN  
ATOM     99    O ALA    11      -6.286 -86.011 -41.239  1.00  0.00      BSYN  
ATOM    100    N LYS    12      -7.959 -86.471 -39.632  1.00  0.00      BSYN  
ATOM    101    H LYS    12      -8.149 -86.894 -38.769  1.00  0.00      BSYN  
ATOM    102   CA LYS    12      -8.869 -85.488 -40.148  1.00  0.00      BSYN  
ATOM    103   CB LYS    12     -10.166 -86.230 -40.216  1.00  0.00      BSYN  
ATOM    104   CG LYS    12     -10.544 -86.793 -41.568  1.00  0.00      BSYN  
ATOM    105   CD LYS    12     -11.174 -88.189 -41.411  1.00  0.00      BSYN  
ATOM    106   CE LYS    12     -11.705 -88.995 -42.573  1.00  0.00      BSYN  
ATOM    107   NZ LYS    12     -12.586 -88.195 -43.390  1.00  0.00      BSYN  
ATOM    108  HZ1 LYS    12     -12.952 -88.849 -44.110  1.00  0.00      BSYN  
ATOM    109  HZ2 LYS    12     -13.440 -87.867 -42.896  1.00  0.00      BSYN  
ATOM    110  HZ3 LYS    12     -12.250 -87.350 -43.895  1.00  0.00      BSYN  
ATOM    111    C LYS    12      -9.008 -84.096 -39.521  1.00  0.00      BSYN  
ATOM    112    O LYS    12      -9.320 -83.914 -38.304  1.00  0.00      BSYN  
ATOM    113    N GLU    13      -8.693 -82.993 -40.261  1.00  0.00      BSYN  
ATOM    114    H GLU    13      -8.240 -82.217 -39.871  1.00  0.00      BSYN  
ATOM    115   CA GLU    13      -8.686 -83.011 -41.690  1.00  0.00      BSYN  
ATOM    116   CB GLU    13      -9.950 -82.331 -42.148  1.00  0.00      BSYN  
ATOM    117   CG GLU    13     -11.344 -82.997 -42.218  1.00  0.00      BSYN  
ATOM    118   CD GLU    13     -12.364 -82.680 -41.117  1.00  0.00      BSYN  
ATOM    119  OE1 GLU    13     -12.588 -81.497 -40.778  1.00  0.00      BSYN  
ATOM    120  OE2 GLU    13     -13.074 -83.658 -40.695  1.00  0.00      BSYN  
ATOM    121    C GLU    13      -7.367 -82.500 -42.210  1.00  0.00      BSYN  
ATOM    122    O GLU    13      -6.608 -81.889 -41.489  1.00  0.00      BSYN  
ATOM    123    N GLY    14      -7.159 -82.671 -43.487  1.00  0.00      BSYN  
ATOM    124    H GLY    14      -7.700 -83.359 -43.929  1.00  0.00      BSYN  
ATOM    125   CA GLY    14      -6.115 -82.106 -44.244  1.00  0.00      BSYN  
ATOM    126    C GLY    14      -4.821 -82.853 -44.079  1.00  0.00      BSYN  
ATOM    127    O GLY    14      -4.788 -84.046 -43.867  1.00  0.00      BSYN  
ATOM    128    N VAL    15      -3.790 -82.200 -44.516  1.00  0.00      BSYN  
ATOM    129    H VAL    15      -3.900 -81.231 -44.612  1.00  0.00      BSYN  
ATOM    130   CA VAL    15      -2.437 -82.728 -44.570  1.00  0.00      BSYN  
ATOM    131   CB VAL    15      -1.569 -82.436 -45.927  1.00  0.00      BSYN  
ATOM    132  CG1 VAL    15      -2.266 -83.282 -46.985  1.00  0.00      BSYN  
ATOM    133  CG2 VAL    15      -1.985 -81.060 -46.479  1.00  0.00      BSYN  
ATOM    134    C VAL    15      -1.548 -82.568 -43.322  1.00  0.00      BSYN  
ATOM    135    O VAL    15      -1.301 -83.650 -42.787  1.00  0.00      BSYN  
ATOM    136    N VAL    16      -0.988 -81.316 -42.972  1.00  0.00      BSYN  
ATOM    137    H VAL    16      -1.252 -80.637 -43.628  1.00  0.00      BSYN  
ATOM    138   CA VAL    16      -0.379 -81.104 -41.712  1.00  0.00      BSYN  
ATOM    139   CB VAL    16       1.025 -80.322 -41.723  1.00  0.00      BSYN  
ATOM    140  CG1 VAL    16       1.702 -80.631 -40.452  1.00  0.00      BSYN  
ATOM    141  CG2 VAL    16       1.938 -81.003 -42.775  1.00  0.00      BSYN  
ATOM    142    C VAL    16      -1.448 -80.641 -40.661  1.00  0.00      BSYN  
ATOM    143    O VAL    16      -2.398 -79.939 -40.949  1.00  0.00      BSYN  
ATOM    144    N ALA    17      -1.302 -81.189 -39.406  1.00  0.00      BSYN  
ATOM    145    H ALA    17      -0.583 -81.795 -39.132  1.00  0.00      BSYN  
ATOM    146   CA ALA    17      -2.172 -80.781 -38.319  1.00  0.00      BSYN  
ATOM    147   CB ALA    17      -1.975 -81.853 -37.199  1.00  0.00      BSYN  
ATOM    148    C ALA    17      -2.017 -79.434 -37.671  1.00  0.00      BSYN  
ATOM    149    O ALA    17      -2.996 -78.772 -37.457  1.00  0.00      BSYN  
ATOM    150    N ALA    18      -0.792 -78.947 -37.608  1.00  0.00      BSYN  
ATOM    151    H ALA    18      -0.083 -79.561 -37.891  1.00  0.00      BSYN  
ATOM    152   CA ALA    18      -0.431 -77.573 -37.273  1.00  0.00      BSYN  
ATOM    153   CB ALA    18       1.090 -77.421 -37.016  1.00  0.00      BSYN  
ATOM    154    C ALA    18      -0.795 -76.644 -38.385  1.00  0.00      BSYN  
ATOM    155    O ALA    18      -1.316 -75.605 -38.141  1.00  0.00      BSYN  
ATOM    156    N ALA    19      -0.718 -77.139 -39.625  1.00  0.00      BSYN  
ATOM    157    H ALA    19      -0.974 -78.080 -39.723  1.00  0.00      BSYN  
ATOM    158   CA ALA    19      -0.745 -76.267 -40.789  1.00  0.00      BSYN  
ATOM    159   CB ALA    19       0.031 -76.837 -41.986  1.00  0.00      BSYN  
ATOM    160    C ALA    19      -2.093 -75.760 -41.324  1.00  0.00      BSYN  
ATOM    161    O ALA    19      -2.148 -74.856 -42.098  1.00  0.00      BSYN  
ATOM    162    N GLU    20      -3.158 -76.307 -40.759  1.00  0.00      BSYN  
ATOM    163    H GLU    20      -3.166 -77.050 -40.120  1.00  0.00      BSYN  
ATOM    164   CA GLU    20      -4.489 -75.746 -40.936  1.00  0.00      BSYN  
ATOM    165   CB GLU    20      -5.427 -76.911 -40.662  1.00  0.00      BSYN  
ATOM    166   CG GLU    20      -5.103 -78.213 -41.415  1.00  0.00      BSYN  
ATOM    167   CD GLU    20      -6.155 -78.437 -42.509  1.00  0.00      BSYN  
ATOM    168  OE1 GLU    20      -7.192 -79.030 -42.179  1.00  0.00      BSYN  
ATOM    169  OE2 GLU    20      -5.963 -78.150 -43.672  1.00  0.00      BSYN  
ATOM    170    C GLU    20      -4.621 -74.558 -39.922  1.00  0.00      BSYN  
ATOM    171    O GLU    20      -5.280 -73.559 -40.307  1.00  0.00      BSYN  
ATOM    172    N LYS    21      -3.989 -74.681 -38.781  1.00  0.00      BSYN  
ATOM    173    H LYS    21      -3.446 -75.495 -38.724  1.00  0.00      BSYN  
ATOM    174   CA LYS    21      -4.092 -73.660 -37.694  1.00  0.00      BSYN  
ATOM    175   CB LYS    21      -3.720 -74.324 -36.415  1.00  0.00      BSYN  
ATOM    176   CG LYS    21      -4.772 -75.382 -35.810  1.00  0.00      BSYN  
ATOM    177   CD LYS    21      -5.936 -74.592 -35.222  1.00  0.00      BSYN  
ATOM    178   CE LYS    21      -7.494 -74.920 -35.492  1.00  0.00      BSYN  
ATOM    179   NZ LYS    21      -7.967 -74.848 -36.838  1.00  0.00      BSYN  
ATOM    180  HZ1 LYS    21      -8.955 -74.530 -36.772  1.00  0.00      BSYN  
ATOM    181  HZ2 LYS    21      -7.420 -74.105 -37.318  1.00  0.00      BSYN  
ATOM    182  HZ3 LYS    21      -7.819 -75.764 -37.309  1.00  0.00      BSYN  
ATOM    183    C LYS    21      -3.271 -72.427 -37.830  1.00  0.00      BSYN  
ATOM    184    O LYS    21      -3.679 -71.355 -37.384  1.00  0.00      BSYN  
ATOM    185    N THR    22      -2.248 -72.460 -38.661  1.00  0.00      BSYN  
ATOM    186    H THR    22      -2.001 -73.318 -39.066  1.00  0.00      BSYN  
ATOM    187   CA THR    22      -1.412 -71.311 -38.923  1.00  0.00      BSYN  
ATOM    188   CB THR    22       0.121 -71.464 -38.772  1.00  0.00      BSYN  
ATOM    189  OG1 THR    22       0.541 -72.585 -39.601  1.00  0.00      BSYN  
ATOM    190  HG1 THR    22       1.387 -72.881 -39.257  1.00  0.00      BSYN  
ATOM    191  CG2 THR    22       0.544 -71.665 -37.323  1.00  0.00      BSYN  
ATOM    192    C THR    22      -1.786 -70.271 -39.959  1.00  0.00      BSYN  
ATOM    193    O THR    22      -1.672 -69.064 -39.669  1.00  0.00      BSYN  
ATOM    194    N LYS    23      -2.247 -70.721 -41.223  1.00  0.00      BSYN  
ATOM    195    H LYS    23      -2.488 -71.665 -41.324  1.00  0.00      BSYN  
ATOM    196   CA LYS    23      -2.572 -69.768 -42.254  1.00  0.00      BSYN  
ATOM    197   CB LYS    23      -2.839 -70.427 -43.645  1.00  0.00      BSYN  
ATOM    198   CG LYS    23      -1.531 -70.673 -44.332  1.00  0.00      BSYN  
ATOM    199   CD LYS    23      -0.976 -69.399 -44.951  1.00  0.00      BSYN  
ATOM    200   CE LYS    23      -0.188 -69.539 -46.303  1.00  0.00      BSYN  
ATOM    201   NZ LYS    23       0.176 -68.242 -46.744  1.00  0.00      BSYN  
ATOM    202  HZ1 LYS    23       0.703 -68.443 -47.617  1.00  0.00      BSYN  
ATOM    203  HZ2 LYS    23      -0.716 -67.728 -46.894  1.00  0.00      BSYN  
ATOM    204  HZ3 LYS    23       0.642 -67.807 -45.922  1.00  0.00      BSYN  
ATOM    205    C LYS    23      -3.772 -68.987 -41.961  1.00  0.00      BSYN  
ATOM    206    O LYS    23      -4.915 -69.467 -41.833  1.00  0.00      BSYN  
ATOM    207    N GLN    24      -3.433 -67.711 -41.783  1.00  0.00      BSYN  
ATOM    208    H GLN    24      -2.542 -67.321 -41.901  1.00  0.00      BSYN  
ATOM    209   CA GLN    24      -4.434 -66.663 -41.649  1.00  0.00      BSYN  
ATOM    210   CB GLN    24      -3.883 -65.626 -40.645  1.00  0.00      BSYN  
ATOM    211   CG GLN    24      -3.796 -66.055 -39.105  1.00  0.00      BSYN  
ATOM    212   CD GLN    24      -4.978 -65.911 -38.125  1.00  0.00      BSYN  
ATOM    213  OE1 GLN    24      -5.022 -66.127 -36.894  1.00  0.00      BSYN  
ATOM    214  NE2 GLN    24      -6.219 -65.776 -38.745  1.00  0.00      BSYN  
ATOM    215 HE21 GLN    24      -6.357 -66.012 -39.686  1.00  0.00      BSYN  
ATOM    216 HE22 GLN    24      -6.928 -65.371 -38.203  1.00  0.00      BSYN  
ATOM    217    C GLN    24      -4.487 -65.899 -42.965  1.00  0.00      BSYN  
ATOM    218    O GLN    24      -5.598 -65.331 -43.284  1.00  0.00      BSYN  
ATOM    219    N GLY    25      -3.448 -65.987 -43.819  1.00  0.00      BSYN  
ATOM    220    H GLY    25      -2.689 -66.532 -43.523  1.00  0.00      BSYN  
ATOM    221   CA GLY    25      -3.589 -65.305 -45.089  1.00  0.00      BSYN  
ATOM    222    C GLY    25      -2.252 -65.446 -45.790  1.00  0.00      BSYN  
ATOM    223    O GLY    25      -1.910 -66.547 -46.137  1.00  0.00      BSYN  
ATOM    224    N VAL    26      -1.618 -64.349 -46.170  1.00  0.00      BSYN  
ATOM    225    H VAL    26      -2.134 -63.538 -46.361  1.00  0.00      BSYN  
ATOM    226   CA VAL    26      -0.207 -64.421 -46.633  1.00  0.00      BSYN  
ATOM    227   CB VAL    26       0.178 -63.257 -47.601  1.00  0.00      BSYN  
ATOM    228  CG1 VAL    26       1.546 -63.384 -48.174  1.00  0.00      BSYN  
ATOM    229  CG2 VAL    26      -0.721 -63.259 -48.778  1.00  0.00      BSYN  
ATOM    230    C VAL    26       0.545 -64.456 -45.280  1.00  0.00      BSYN  
ATOM    231    O VAL    26       1.404 -65.277 -45.068  1.00  0.00      BSYN  
ATOM    232    N THR    27       0.246 -63.511 -44.283  1.00  0.00      BSYN  
ATOM    233    H THR    27      -0.143 -62.641 -44.512  1.00  0.00      BSYN  
ATOM    234   CA THR    27       0.572 -63.637 -42.883  1.00  0.00      BSYN  
ATOM    235   CB THR    27      -0.143 -62.425 -42.223  1.00  0.00      BSYN  
ATOM    236  OG1 THR    27      -0.123 -61.317 -43.113  1.00  0.00      BSYN  
ATOM    237  HG1 THR    27       0.528 -60.655 -42.870  1.00  0.00      BSYN  
ATOM    238  CG2 THR    27       0.547 -61.963 -40.947  1.00  0.00      BSYN  
ATOM    239    C THR    27       0.139 -64.928 -42.264  1.00  0.00      BSYN  
ATOM    240    O THR    27      -0.632 -65.737 -42.815  1.00  0.00      BSYN  
ATOM    241    N GLU    28       0.493 -65.064 -41.019  1.00  0.00      BSYN  
ATOM    242    H GLU    28       0.903 -64.278 -40.602  1.00  0.00      BSYN  
ATOM    243   CA GLU    28       0.305 -66.200 -40.185  1.00  0.00      BSYN  
ATOM    244   CB GLU    28       1.430 -67.023 -40.058  1.00  0.00      BSYN  
ATOM    245   CG GLU    28       1.879 -67.747 -41.324  1.00  0.00      BSYN  
ATOM    246   CD GLU    28       3.414 -67.877 -41.418  1.00  0.00      BSYN  
ATOM    247  OE1 GLU    28       4.080 -66.883 -41.052  1.00  0.00      BSYN  
ATOM    248  OE2 GLU    28       3.896 -68.895 -41.941  1.00  0.00      BSYN  
ATOM    249    C GLU    28       0.113 -65.818 -38.720  1.00  0.00      BSYN  
ATOM    250    O GLU    28       0.469 -64.702 -38.272  1.00  0.00      BSYN  
ATOM    251    N ALA    29      -0.538 -66.689 -37.956  1.00  0.00      BSYN  
ATOM    252    H ALA    29      -1.145 -67.350 -38.348  1.00  0.00      BSYN  
ATOM    253   CA ALA    29      -0.632 -66.528 -36.555  1.00  0.00      BSYN  
ATOM    254   CB ALA    29      -1.670 -67.435 -36.084  1.00  0.00      BSYN  
ATOM    255    C ALA    29       0.609 -66.875 -35.781  1.00  0.00      BSYN  
ATOM    256    O ALA    29       1.026 -68.052 -35.843  1.00  0.00      BSYN  
ATOM    257    N ALA    30       1.162 -65.875 -35.062  1.00  0.00      BSYN  
ATOM    258    H ALA    30       0.512 -65.259 -34.664  1.00  0.00      BSYN  
ATOM    259   CA ALA    30       2.511 -65.887 -34.535  1.00  0.00      BSYN  
ATOM    260   CB ALA    30       3.192 -64.476 -34.405  1.00  0.00      BSYN  
ATOM    261    C ALA    30       2.319 -66.381 -33.046  1.00  0.00      BSYN  
ATOM    262    O ALA    30       1.870 -65.644 -32.156  1.00  0.00      BSYN  
ATOM    263    N GLU    31       2.682 -67.682 -32.868  1.00  0.00      BSYN  
ATOM    264    H GLU    31       2.960 -68.088 -33.716  1.00  0.00      BSYN  
ATOM    265   CA GLU    31       2.750 -68.364 -31.573  1.00  0.00      BSYN  
ATOM    266   CB GLU    31       2.580 -69.740 -31.771  1.00  0.00      BSYN  
ATOM    267   CG GLU    31       3.492 -70.440 -32.830  1.00  0.00      BSYN  
ATOM    268   CD GLU    31       3.299 -71.921 -32.930  1.00  0.00      BSYN  
ATOM    269  OE1 GLU    31       4.300 -72.650 -32.816  1.00  0.00      BSYN  
ATOM    270  OE2 GLU    31       2.152 -72.280 -33.091  1.00  0.00      BSYN  
ATOM    271    C GLU    31       3.848 -68.086 -30.634  1.00  0.00      BSYN  
ATOM    272    O GLU    31       5.067 -68.225 -30.822  1.00  0.00      BSYN  
ATOM    273    N LYS    32       3.322 -67.722 -29.521  1.00  0.00      BSYN  
ATOM    274    H LYS    32       2.403 -67.412 -29.378  1.00  0.00      BSYN  
ATOM    275   CA LYS    32       4.140 -67.420 -28.362  1.00  0.00      BSYN  
ATOM    276   CB LYS    32       3.276 -66.887 -27.090  1.00  0.00      BSYN  
ATOM    277   CG LYS    32       2.620 -65.596 -27.306  1.00  0.00      BSYN  
ATOM    278   CD LYS    32       1.751 -65.296 -26.158  1.00  0.00      BSYN  
ATOM    279   CE LYS    32       0.610 -64.304 -26.570  1.00  0.00      BSYN  
ATOM    280   NZ LYS    32       0.661 -63.085 -25.759  1.00  0.00      BSYN  
ATOM    281  HZ1 LYS    32       0.871 -63.257 -24.755  1.00  0.00      BSYN  
ATOM    282  HZ2 LYS    32       1.391 -62.377 -25.976  1.00  0.00      BSYN  
ATOM    283  HZ3 LYS    32      -0.310 -62.719 -25.683  1.00  0.00      BSYN  
ATOM    284    C LYS    32       5.057 -68.546 -27.795  1.00  0.00      BSYN  
ATOM    285    O LYS    32       4.646 -69.594 -27.251  1.00  0.00      BSYN  
ATOM    286    N THR    33       6.312 -68.264 -28.100  1.00  0.00      BSYN  
ATOM    287    H THR    33       6.419 -67.578 -28.792  1.00  0.00      BSYN  
ATOM    288   CA THR    33       7.357 -69.175 -27.591  1.00  0.00      BSYN  
ATOM    289   CB THR    33       8.795 -68.847 -28.288  1.00  0.00      BSYN  
ATOM    290  OG1 THR    33       8.709 -68.159 -29.467  1.00  0.00      BSYN  
ATOM    291  HG1 THR    33       8.170 -68.593 -30.132  1.00  0.00      BSYN  
ATOM    292  CG2 THR    33       9.461 -70.207 -28.594  1.00  0.00      BSYN  
ATOM    293    C THR    33       7.538 -69.447 -26.102  1.00  0.00      BSYN  
ATOM    294    O THR    33       7.837 -70.578 -25.706  1.00  0.00      BSYN  
ATOM    295    N LYS    34       7.370 -68.331 -25.400  1.00  0.00      BSYN  
ATOM    296    H LYS    34       7.033 -67.466 -25.716  1.00  0.00      BSYN  
ATOM    297   CA LYS    34       7.413 -68.448 -23.958  1.00  0.00      BSYN  
ATOM    298   CB LYS    34       8.331 -67.392 -23.515  1.00  0.00      BSYN  
ATOM    299   CG LYS    34       9.846 -67.616 -24.044  1.00  0.00      BSYN  
ATOM    300   CD LYS    34      10.721 -66.597 -23.444  1.00  0.00      BSYN  
ATOM    301   CE LYS    34      10.873 -66.696 -21.925  1.00  0.00      BSYN  
ATOM    302   NZ LYS    34      11.714 -67.822 -21.608  1.00  0.00      BSYN  
ATOM    303  HZ1 LYS    34      12.183 -68.255 -22.429  1.00  0.00      BSYN  
ATOM    304  HZ2 LYS    34      12.462 -67.305 -21.103  1.00  0.00      BSYN  
ATOM    305  HZ3 LYS    34      11.177 -68.460 -20.985  1.00  0.00      BSYN  
ATOM    306    C LYS    34       5.997 -68.170 -23.550  1.00  0.00      BSYN  
ATOM    307    O LYS    34       5.548 -67.096 -23.989  1.00  0.00      BSYN  
ATOM    308    N GLU    35       5.384 -68.873 -22.609  1.00  0.00      BSYN  
ATOM    309    H GLU    35       5.910 -69.581 -22.181  1.00  0.00      BSYN  
ATOM    310   CA GLU    35       3.948 -68.750 -22.366  1.00  0.00      BSYN  
ATOM    311   CB GLU    35       3.282 -70.055 -21.740  1.00  0.00      BSYN  
ATOM    312   CG GLU    35       3.381 -70.973 -23.070  1.00  0.00      BSYN  
ATOM    313   CD GLU    35       3.224 -72.539 -22.794  1.00  0.00      BSYN  
ATOM    314  OE1 GLU    35       3.668 -73.328 -23.613  1.00  0.00      BSYN  
ATOM    315  OE2 GLU    35       2.786 -72.866 -21.743  1.00  0.00      BSYN  
ATOM    316    C GLU    35       3.644 -67.460 -21.659  1.00  0.00      BSYN  
ATOM    317    O GLU    35       4.126 -67.300 -20.478  1.00  0.00      BSYN  
ATOM    318    N GLY    36       3.074 -66.537 -22.520  1.00  0.00      BSYN  
ATOM    319    H GLY    36       2.600 -66.910 -23.293  1.00  0.00      BSYN  
ATOM    320   CA GLY    36       2.872 -65.150 -22.196  1.00  0.00      BSYN  
ATOM    321    C GLY    36       1.471 -64.717 -21.826  1.00  0.00      BSYN  
ATOM    322    O GLY    36       0.974 -63.699 -22.286  1.00  0.00      BSYN  
ATOM    323    N VAL    37       0.989 -65.580 -20.837  1.00  0.00      BSYN  
ATOM    324    H VAL    37       1.531 -66.175 -20.276  1.00  0.00      BSYN  
ATOM    325   CA VAL    37      -0.420 -65.448 -20.464  1.00  0.00      BSYN  
ATOM    326   CB VAL    37      -1.309 -66.631 -21.076  1.00  0.00      BSYN  
ATOM    327  CG1 VAL    37      -1.204 -66.929 -22.635  1.00  0.00      BSYN  
ATOM    328  CG2 VAL    37      -0.979 -67.929 -20.299  1.00  0.00      BSYN  
ATOM    329    C VAL    37      -0.587 -65.274 -18.920  1.00  0.00      BSYN  
ATOM    330    O VAL    37       0.366 -65.606 -18.132  1.00  0.00      BSYN  
ATOM    331    N LEU    38      -1.859 -64.783 -18.699  1.00  0.00      BSYN  
ATOM    332    H LEU    38      -2.307 -64.274 -19.407  1.00  0.00      BSYN  
ATOM    333   CA LEU    38      -2.402 -64.584 -17.360  1.00  0.00      BSYN  
ATOM    334   CB LEU    38      -1.836 -63.308 -16.722  1.00  0.00      BSYN  
ATOM    335   CG LEU    38      -1.772 -62.158 -17.667  1.00  0.00      BSYN  
ATOM    336  CD1 LEU    38      -2.283 -60.912 -16.972  1.00  0.00      BSYN  
ATOM    337  CD2 LEU    38      -0.444 -61.786 -18.183  1.00  0.00      BSYN  
ATOM    338    C LEU    38      -3.926 -64.517 -17.452  1.00  0.00      BSYN  
ATOM    339    O LEU    38      -4.599 -63.488 -17.633  1.00  0.00      BSYN  
ATOM    340    N TYR    39      -4.380 -65.759 -17.399  1.00  0.00      BSYN  
ATOM    341    H TYR    39      -3.800 -66.481 -17.077  1.00  0.00      BSYN  
ATOM    342   CA TYR    39      -5.788 -65.979 -17.554  1.00  0.00      BSYN  
ATOM    343   CB TYR    39      -5.760 -67.530 -17.147  1.00  0.00      BSYN  
ATOM    344   CG TYR    39      -5.127 -68.518 -18.152  1.00  0.00      BSYN  
ATOM    345  CD1 TYR    39      -4.099 -69.251 -17.626  1.00  0.00      BSYN  
ATOM    346  CE1 TYR    39      -3.410 -70.132 -18.399  1.00  0.00      BSYN  
ATOM    347  CD2 TYR    39      -5.361 -68.611 -19.498  1.00  0.00      BSYN  
ATOM    348  CE2 TYR    39      -4.676 -69.564 -20.276  1.00  0.00      BSYN  
ATOM    349   CZ TYR    39      -3.722 -70.392 -19.745  1.00  0.00      BSYN  
ATOM    350   OH TYR    39      -3.152 -71.459 -20.452  1.00  0.00      BSYN  
ATOM    351   HH TYR    39      -3.352 -71.301 -21.377  1.00  0.00      BSYN  
ATOM    352    C TYR    39      -6.570 -65.239 -16.497  1.00  0.00      BSYN  
ATOM    353    O TYR    39      -6.643 -65.475 -15.275  1.00  0.00      BSYN  
ATOM    354    N VAL    40      -7.278 -64.234 -17.049  1.00  0.00      BSYN  
ATOM    355    H VAL    40      -7.166 -63.982 -17.989  1.00  0.00      BSYN  
ATOM    356   CA VAL    40      -8.220 -63.385 -16.329  1.00  0.00      BSYN  
ATOM    357   CB VAL    40      -8.129 -61.948 -16.853  1.00  0.00      BSYN  
ATOM    358  CG1 VAL    40      -9.102 -60.934 -16.152  1.00  0.00      BSYN  
ATOM    359  CG2 VAL    40      -6.681 -61.395 -16.548  1.00  0.00      BSYN  
ATOM    360    C VAL    40      -9.582 -63.896 -16.280  1.00  0.00      BSYN  
ATOM    361    O VAL    40     -10.252 -64.148 -17.275  1.00  0.00      BSYN  
ATOM    362    N GLY    41     -10.205 -64.056 -15.037  1.00  0.00      BSYN  
ATOM    363    H GLY    41      -9.690 -63.973 -14.208  1.00  0.00      BSYN  
ATOM    364   CA GLY    41     -11.622 -64.286 -14.888  1.00  0.00      BSYN  
ATOM    365    C GLY    41     -12.482 -63.055 -14.815  1.00  0.00      BSYN  
ATOM    366    O GLY    41     -12.914 -62.778 -13.769  1.00  0.00      BSYN  
ATOM    367    N SER    42     -12.635 -62.376 -15.990  1.00  0.00      BSYN  
ATOM    368    H SER    42     -12.050 -62.740 -16.688  1.00  0.00      BSYN  
ATOM    369   CA SER    42     -13.551 -61.266 -16.274  1.00  0.00      BSYN  
ATOM    370   CB SER    42     -13.321 -60.545 -17.719  1.00  0.00      BSYN  
ATOM    371   OG SER    42     -11.953 -60.176 -17.926  1.00  0.00      BSYN  
ATOM    372   HG SER    42     -11.726 -60.902 -18.511  1.00  0.00      BSYN  
ATOM    373    C SER    42     -15.013 -61.669 -16.185  1.00  0.00      BSYN  
ATOM    374    O SER    42     -15.839 -60.941 -15.565  1.00  0.00      BSYN  
ATOM    375    N LYS    43     -15.389 -62.822 -16.681  1.00  0.00      BSYN  
ATOM    376    H LYS    43     -14.767 -63.480 -17.055  1.00  0.00      BSYN  
ATOM    377   CA LYS    43     -16.767 -63.147 -17.091  1.00  0.00      BSYN  
ATOM    378   CB LYS    43     -17.010 -62.869 -18.526  1.00  0.00      BSYN  
ATOM    379   CG LYS    43     -17.775 -61.627 -18.990  1.00  0.00      BSYN  
ATOM    380   CD LYS    43     -19.158 -61.389 -18.442  1.00  0.00      BSYN  
ATOM    381   CE LYS    43     -19.688 -60.485 -19.621  1.00  0.00      BSYN  
ATOM    382   NZ LYS    43     -20.938 -59.790 -19.240  1.00  0.00      BSYN  
ATOM    383  HZ1 LYS    43     -21.632 -60.530 -19.009  1.00  0.00      BSYN  
ATOM    384  HZ2 LYS    43     -20.737 -59.218 -18.396  1.00  0.00      BSYN  
ATOM    385  HZ3 LYS    43     -21.205 -59.146 -20.013  1.00  0.00      BSYN  
ATOM    386    C LYS    43     -17.122 -64.583 -16.752  1.00  0.00      BSYN  
ATOM    387    O LYS    43     -16.213 -65.403 -16.892  1.00  0.00      BSYN  
ATOM    388    N THR    44     -18.397 -65.040 -16.371  1.00  0.00      BSYN  
ATOM    389    H THR    44     -18.748 -65.934 -16.567  1.00  0.00      BSYN  
ATOM    390   CA THR    44     -19.438 -64.184 -15.771  1.00  0.00      BSYN  
ATOM    391   CB THR    44     -20.853 -64.566 -16.034  1.00  0.00      BSYN  
ATOM    392  OG1 THR    44     -20.857 -64.928 -17.397  1.00  0.00      BSYN  
ATOM    393  HG1 THR    44     -20.193 -64.476 -17.923  1.00  0.00      BSYN  
ATOM    394  CG2 THR    44     -21.857 -63.476 -15.756  1.00  0.00      BSYN  
ATOM    395    C THR    44     -19.253 -64.260 -14.222  1.00  0.00      BSYN  
ATOM    396    O THR    44     -18.760 -63.343 -13.576  1.00  0.00      BSYN  
ATOM    397    N ARG    45     -19.644 -65.328 -13.612  1.00  0.00      BSYN  
ATOM    398    H ARG    45     -19.976 -66.120 -14.084  1.00  0.00      BSYN  
ATOM    399   CA ARG    45     -19.795 -65.315 -12.108  1.00  0.00      BSYN  
ATOM    400   CB ARG    45     -21.255 -65.534 -11.824  1.00  0.00      BSYN  
ATOM    401   CG ARG    45     -22.095 -66.488 -12.598  1.00  0.00      BSYN  
ATOM    402   CD ARG    45     -23.623 -66.300 -12.611  1.00  0.00      BSYN  
ATOM    403   NE ARG    45     -24.155 -65.026 -13.224  1.00  0.00      BSYN  
ATOM    404   HE ARG    45     -23.480 -64.318 -13.278  1.00  0.00      BSYN  
ATOM    405   CZ ARG    45     -25.454 -64.780 -13.538  1.00  0.00      BSYN  
ATOM    406  NH1 ARG    45     -26.518 -65.303 -12.906  1.00  0.00      BSYN  
ATOM    407 HH11 ARG    45     -27.458 -65.112 -13.188  1.00  0.00      BSYN  
ATOM    408 HH12 ARG    45     -26.421 -65.998 -12.193  1.00  0.00      BSYN  
ATOM    409  NH2 ARG    45     -25.748 -64.058 -14.609  1.00  0.00      BSYN  
ATOM    410 HH21 ARG    45     -26.725 -63.973 -14.803  1.00  0.00      BSYN  
ATOM    411 HH22 ARG    45     -24.996 -63.533 -15.007  1.00  0.00      BSYN  
ATOM    412    C ARG    45     -18.947 -66.446 -11.597  1.00  0.00      BSYN  
ATOM    413    O ARG    45     -19.245 -67.654 -11.862  1.00  0.00      BSYN  
ATOM    414    N GLU    46     -18.109 -65.984 -10.645  1.00  0.00      BSYN  
ATOM    415    H GLU    46     -18.212 -65.078 -10.285  1.00  0.00      BSYN  
ATOM    416   CA GLU    46     -17.003 -66.725  -9.995  1.00  0.00      BSYN  
ATOM    417   CB GLU    46     -15.803 -65.875  -9.507  1.00  0.00      BSYN  
ATOM    418   CG GLU    46     -14.798 -65.492 -10.525  1.00  0.00      BSYN  
ATOM    419   CD GLU    46     -13.928 -66.672 -10.898  1.00  0.00      BSYN  
ATOM    420  OE1 GLU    46     -14.025 -67.045 -12.082  1.00  0.00      BSYN  
ATOM    421  OE2 GLU    46     -13.113 -67.232 -10.124  1.00  0.00      BSYN  
ATOM    422    C GLU    46     -17.658 -67.561  -8.829  1.00  0.00      BSYN  
ATOM    423    O GLU    46     -17.772 -67.241  -7.734  1.00  0.00      BSYN  
ATOM    424    N GLY    47     -17.914 -68.792  -9.242  1.00  0.00      BSYN  
ATOM    425    H GLY    47     -17.669 -69.138 -10.126  1.00  0.00      BSYN  
ATOM    426   CA GLY    47     -18.572 -69.697  -8.264  1.00  0.00      BSYN  
ATOM    427    C GLY    47     -17.695 -70.932  -7.985  1.00  0.00      BSYN  
ATOM    428    O GLY    47     -16.530 -71.080  -8.457  1.00  0.00      BSYN  
ATOM    429    N VAL    48     -18.244 -71.844  -7.317  1.00  0.00      BSYN  
ATOM    430    H VAL    48     -19.139 -71.736  -6.933  1.00  0.00      BSYN  
ATOM    431   CA VAL    48     -17.511 -73.060  -6.850  1.00  0.00      BSYN  
ATOM    432   CB VAL    48     -17.875 -73.479  -5.393  1.00  0.00      BSYN  
ATOM    433  CG1 VAL    48     -17.172 -74.666  -4.851  1.00  0.00      BSYN  
ATOM    434  CG2 VAL    48     -17.452 -72.352  -4.494  1.00  0.00      BSYN  
ATOM    435    C VAL    48     -17.963 -74.168  -7.760  1.00  0.00      BSYN  
ATOM    436    O VAL    48     -19.209 -74.221  -7.936  1.00  0.00      BSYN  
ATOM    437    N VAL    49     -17.020 -74.949  -8.373  1.00  0.00      BSYN  
ATOM    438    H VAL    49     -16.049 -74.820  -8.411  1.00  0.00      BSYN  
ATOM    439   CA VAL    49     -17.363 -76.103  -9.175  1.00  0.00      BSYN  
ATOM    440   CB VAL    49     -16.078 -76.727  -9.720  1.00  0.00      BSYN  
ATOM    441  CG1 VAL    49     -16.329 -77.876 -10.534  1.00  0.00      BSYN  
ATOM    442  CG2 VAL    49     -15.356 -75.901 -10.649  1.00  0.00      BSYN  
ATOM    443    C VAL    49     -18.069 -77.156  -8.155  1.00  0.00      BSYN  
ATOM    444    O VAL    49     -17.532 -77.823  -7.282  1.00  0.00      BSYN  
ATOM    445    N GLN    50     -19.267 -77.336  -8.565  1.00  0.00      BSYN  
ATOM    446    H GLN    50     -19.843 -76.708  -9.049  1.00  0.00      BSYN  
ATOM    447   CA GLN    50     -20.033 -78.451  -8.131  1.00  0.00      BSYN  
ATOM    448   CB GLN    50     -21.159 -77.892  -7.173  1.00  0.00      BSYN  
ATOM    449   CG GLN    50     -20.795 -76.799  -6.280  1.00  0.00      BSYN  
ATOM    450   CD GLN    50     -22.047 -76.009  -5.730  1.00  0.00      BSYN  
ATOM    451  OE1 GLN    50     -23.218 -76.059  -6.050  1.00  0.00      BSYN  
ATOM    452  NE2 GLN    50     -21.648 -75.524  -4.582  1.00  0.00      BSYN  
ATOM    453 HE21 GLN    50     -20.679 -75.545  -4.439  1.00  0.00      BSYN  
ATOM    454 HE22 GLN    50     -22.288 -75.001  -4.055  1.00  0.00      BSYN  
ATOM    455    C GLN    50     -20.639 -79.129  -9.336  1.00  0.00      BSYN  
ATOM    456    O GLN    50     -20.901 -78.607 -10.402  1.00  0.00      BSYN  
ATOM    457    N GLY    51     -20.707 -80.396  -8.958  1.00  0.00      BSYN  
ATOM    458    H GLY    51     -20.174 -80.774  -8.228  1.00  0.00      BSYN  
ATOM    459   CA GLY    51     -21.394 -81.276  -9.866  1.00  0.00      BSYN  
ATOM    460    C GLY    51     -20.968 -82.750 -10.011  1.00  0.00      BSYN  
ATOM    461    O GLY    51     -20.311 -83.342  -9.157  1.00  0.00      BSYN  
ATOM    462    N VAL    52     -21.425 -83.313 -11.152  1.00  0.00      BSYN  
ATOM    463    H VAL    52     -22.002 -82.735 -11.694  1.00  0.00      BSYN  
ATOM    464   CA VAL    52     -20.869 -84.548 -11.626  1.00  0.00      BSYN  
ATOM    465   CB VAL    52     -21.327 -84.913 -12.977  1.00  0.00      BSYN  
ATOM    466  CG1 VAL    52     -22.873 -85.177 -12.797  1.00  0.00      BSYN  
ATOM    467  CG2 VAL    52     -21.261 -83.894 -14.101  1.00  0.00      BSYN  
ATOM    468    C VAL    52     -19.332 -84.622 -11.705  1.00  0.00      BSYN  
ATOM    469    O VAL    52     -18.695 -85.726 -11.671  1.00  0.00      BSYN  
ATOM    470    N ALA    53     -18.739 -83.458 -11.982  1.00  0.00      BSYN  
ATOM    471    H ALA    53     -19.222 -82.677 -12.324  1.00  0.00      BSYN  
ATOM    472   CA ALA    53     -17.318 -83.305 -11.714  1.00  0.00      BSYN  
ATOM    473   CB ALA    53     -17.018 -81.809 -11.707  1.00  0.00      BSYN  
ATOM    474    C ALA    53     -16.710 -83.813 -10.388  1.00  0.00      BSYN  
ATOM    475    O ALA    53     -15.586 -84.310 -10.311  1.00  0.00      BSYN  
ATOM    476    N SER    54     -17.383 -83.693  -9.266  1.00  0.00      BSYN  
ATOM    477    H SER    54     -18.205 -83.160  -9.251  1.00  0.00      BSYN  
ATOM    478   CA SER    54     -16.797 -83.930  -8.014  1.00  0.00      BSYN  
ATOM    479   CB SER    54     -17.305 -82.909  -7.125  1.00  0.00      BSYN  
ATOM    480   OG SER    54     -17.108 -81.626  -7.660  1.00  0.00      BSYN  
ATOM    481   HG SER    54     -17.207 -80.857  -7.093  1.00  0.00      BSYN  
ATOM    482    C SER    54     -17.101 -85.340  -7.517  1.00  0.00      BSYN  
ATOM    483    O SER    54     -18.157 -85.481  -6.944  1.00  0.00      BSYN  
ATOM    484    N VAL    55     -16.282 -86.303  -7.595  1.00  0.00      BSYN  
ATOM    485    H VAL    55     -16.597 -87.133  -7.181  1.00  0.00      BSYN  
ATOM    486   CA VAL    55     -15.014 -86.404  -8.330  1.00  0.00      BSYN  
ATOM    487   CB VAL    55     -13.832 -86.829  -7.441  1.00  0.00      BSYN  
ATOM    488  CG1 VAL    55     -12.618 -86.349  -8.204  1.00  0.00      BSYN  
ATOM    489  CG2 VAL    55     -13.882 -85.895  -6.221  1.00  0.00      BSYN  
ATOM    490    C VAL    55     -15.116 -87.400  -9.531  1.00  0.00      BSYN  
ATOM    491    O VAL    55     -15.346 -88.598  -9.374  1.00  0.00      BSYN  
ATOM    492    N ALA    56     -14.844 -86.813 -10.742  1.00  0.00      BSYN  
ATOM    493    H ALA    56     -14.683 -85.865 -10.934  1.00  0.00      BSYN  
ATOM    494   CA ALA    56     -14.701 -87.645 -11.896  1.00  0.00      BSYN  
ATOM    495   CB ALA    56     -14.813 -86.744 -13.140  1.00  0.00      BSYN  
ATOM    496    C ALA    56     -13.302 -88.345 -11.879  1.00  0.00      BSYN  
ATOM    497    O ALA    56     -12.289 -87.759 -11.467  1.00  0.00      BSYN  
ATOM    498    N GLU    57     -13.421 -89.644 -12.352  1.00  0.00      BSYN  
ATOM    499    H GLU    57     -14.246 -90.152 -12.500  1.00  0.00      BSYN  
ATOM    500   CA GLU    57     -12.206 -90.458 -12.434  1.00  0.00      BSYN  
ATOM    501   CB GLU    57     -12.248 -91.327 -11.152  1.00  0.00      BSYN  
ATOM    502   CG GLU    57     -10.893 -91.328 -10.385  1.00  0.00      BSYN  
ATOM    503   CD GLU    57     -10.783 -90.533  -9.095  1.00  0.00      BSYN  
ATOM    504  OE1 GLU    57     -11.344 -91.029  -8.045  1.00  0.00      BSYN  
ATOM    505  OE2 GLU    57     -10.137 -89.500  -9.049  1.00  0.00      BSYN  
ATOM    506    C GLU    57     -12.337 -91.372 -13.729  1.00  0.00      BSYN  
ATOM    507    O GLU    57     -11.281 -91.653 -14.325  1.00  0.00      BSYN  
ATOM    508    N LYS    58     -13.539 -91.751 -14.191  1.00  0.00      BSYN  
ATOM    509    H LYS    58     -14.313 -91.434 -13.680  1.00  0.00      BSYN  
ATOM    510   CA LYS    58     -13.846 -92.512 -15.307  1.00  0.00      BSYN  
ATOM    511   CB LYS    58     -14.806 -93.578 -14.779  1.00  0.00      BSYN  
ATOM    512   CG LYS    58     -14.396 -94.885 -15.395  1.00  0.00      BSYN  
ATOM    513   CD LYS    58     -15.554 -95.762 -15.219  1.00  0.00      BSYN  
ATOM    514   CE LYS    58     -16.807 -95.328 -16.012  1.00  0.00      BSYN  
ATOM    515   NZ LYS    58     -16.926 -96.355 -17.067  1.00  0.00      BSYN  
ATOM    516  HZ1 LYS    58     -16.806 -97.291 -16.628  1.00  0.00      BSYN  
ATOM    517  HZ2 LYS    58     -17.802 -96.302 -17.626  1.00  0.00      BSYN  
ATOM    518  HZ3 LYS    58     -16.227 -96.008 -17.754  1.00  0.00      BSYN  
ATOM    519    C LYS    58     -14.417 -91.700 -16.386  1.00  0.00      BSYN  
ATOM    520    O LYS    58     -14.793 -90.527 -16.194  1.00  0.00      BSYN  
ATOM    521    N THR    59     -14.200 -92.229 -17.611  1.00  0.00      BSYN  
ATOM    522    H THR    59     -13.721 -93.084 -17.605  1.00  0.00      BSYN  
ATOM    523   CA THR    59     -14.584 -91.601 -18.848  1.00  0.00      BSYN  
ATOM    524   CB THR    59     -13.421 -91.037 -19.849  1.00  0.00      BSYN  
ATOM    525  OG1 THR    59     -12.917 -89.964 -19.139  1.00  0.00      BSYN  
ATOM    526  HG1 THR    59     -12.412 -89.298 -19.611  1.00  0.00      BSYN  
ATOM    527  CG2 THR    59     -13.848 -90.562 -21.214  1.00  0.00      BSYN  
ATOM    528    C THR    59     -15.636 -92.460 -19.479  1.00  0.00      BSYN  
ATOM    529    O THR    59     -15.630 -93.679 -19.648  1.00  0.00      BSYN  
ATOM    530    N LYS    60     -16.494 -91.619 -20.023  1.00  0.00      BSYN  
ATOM    531    H LYS    60     -16.472 -90.640 -20.060  1.00  0.00      BSYN  
ATOM    532   CA LYS    60     -17.723 -92.061 -20.620  1.00  0.00      BSYN  
ATOM    533   CB LYS    60     -18.769 -90.869 -20.805  1.00  0.00      BSYN  
ATOM    534   CG LYS    60     -19.060 -89.887 -19.599  1.00  0.00      BSYN  
ATOM    535   CD LYS    60     -18.137 -88.660 -19.619  1.00  0.00      BSYN  
ATOM    536   CE LYS    60     -18.316 -87.595 -18.576  1.00  0.00      BSYN  
ATOM    537   NZ LYS    60     -17.866 -88.135 -17.297  1.00  0.00      BSYN  
ATOM    538  HZ1 LYS    60     -16.951 -88.547 -17.571  1.00  0.00      BSYN  
ATOM    539  HZ2 LYS    60     -17.676 -87.477 -16.514  1.00  0.00      BSYN  
ATOM    540  HZ3 LYS    60     -18.435 -88.948 -16.987  1.00  0.00      BSYN  
ATOM    541    C LYS    60     -17.655 -92.675 -21.971  1.00  0.00      BSYN  
ATOM    542    O LYS    60     -17.085 -91.962 -22.872  1.00  0.00      BSYN  
ATOM    543    N GLU    61     -18.164 -93.883 -22.198  1.00  0.00      BSYN  
ATOM    544    H GLU    61     -18.305 -94.382 -21.366  1.00  0.00      BSYN  
ATOM    545   CA GLU    61     -18.177 -94.577 -23.445  1.00  0.00      BSYN  
ATOM    546   CB GLU    61     -17.456 -95.937 -23.279  1.00  0.00      BSYN  
ATOM    547   CG GLU    61     -16.109 -95.989 -22.846  1.00  0.00      BSYN  
ATOM    548   CD GLU    61     -15.272 -97.084 -23.445  1.00  0.00      BSYN  
ATOM    549  OE1 GLU    61     -15.368 -98.276 -23.096  1.00  0.00      BSYN  
ATOM    550  OE2 GLU    61     -14.391 -96.590 -24.212  1.00  0.00      BSYN  
ATOM    551    C GLU    61     -19.528 -94.668 -24.085  1.00  0.00      BSYN  
ATOM    552    O GLU    61     -20.549 -94.901 -23.461  1.00  0.00      BSYN  
ATOM    553    N GLN    62     -19.525 -94.527 -25.473  1.00  0.00      BSYN  
ATOM    554    H GLN    62     -18.672 -94.292 -25.892  1.00  0.00      BSYN  
ATOM    555   CA GLN    62     -20.674 -94.742 -26.287  1.00  0.00      BSYN  
ATOM    556   CB GLN    62     -21.150 -93.491 -27.160  1.00  0.00      BSYN  
ATOM    557   CG GLN    62     -21.324 -92.306 -26.183  1.00  0.00      BSYN  
ATOM    558   CD GLN    62     -22.455 -92.197 -25.169  1.00  0.00      BSYN  
ATOM    559  OE1 GLN    62     -23.645 -92.476 -25.465  1.00  0.00      BSYN  
ATOM    560  NE2 GLN    62     -22.287 -91.711 -23.951  1.00  0.00      BSYN  
ATOM    561 HE21 GLN    62     -21.380 -91.527 -23.628  1.00  0.00      BSYN  
ATOM    562 HE22 GLN    62     -23.119 -91.572 -23.451  1.00  0.00      BSYN  
ATOM    563    C GLN    62     -20.475 -95.858 -27.351  1.00  0.00      BSYN  
ATOM    564    O GLN    62     -19.534 -95.670 -28.117  1.00  0.00      BSYN  
ATOM    565    N ALA    63     -21.396 -96.774 -27.547  1.00  0.00      BSYN  
ATOM    566    H ALA    63     -22.215 -96.775 -27.008  1.00  0.00      BSYN  
ATOM    567   CA ALA    63     -21.194 -97.886 -28.491  1.00  0.00      BSYN  
ATOM    568   CB ALA    63     -21.923 -99.106 -28.020  1.00  0.00      BSYN  
ATOM    569    C ALA    63     -21.800 -97.274 -29.751  1.00  0.00      BSYN  
ATOM    570    O ALA    63     -22.984 -96.942 -29.868  1.00  0.00      BSYN  
ATOM    571    N SER    64     -21.157 -97.133 -30.950  1.00  0.00      BSYN  
ATOM    572    H SER    64     -21.482 -96.678 -31.756  1.00  0.00      BSYN  
ATOM    573   CA SER    64     -19.933 -97.952 -31.167  1.00  0.00      BSYN  
ATOM    574   CB SER    64     -20.199 -98.744 -32.517  1.00  0.00      BSYN  
ATOM    575   OG SER    64     -20.483 -97.768 -33.621  1.00  0.00      BSYN  
ATOM    576   HG SER    64     -19.900 -97.018 -33.758  1.00  0.00      BSYN  
ATOM    577    C SER    64     -18.546 -97.184 -31.167  1.00  0.00      BSYN  
ATOM    578    O SER    64     -17.546 -97.891 -31.471  1.00  0.00      BSYN  
ATOM    579    N HIS    65     -18.523 -95.871 -31.015  1.00  0.00      BSYN  
ATOM    580    H HIS    65     -19.259 -95.406 -30.565  1.00  0.00      BSYN  
ATOM    581   CA HIS    65     -17.289 -95.171 -30.987  1.00  0.00      BSYN  
ATOM    582   CB HIS    65     -17.500 -93.729 -31.398  1.00  0.00      BSYN  
ATOM    583   CG HIS    65     -17.235 -93.405 -32.872  1.00  0.00      BSYN  
ATOM    584  ND1 HIS    65     -16.147 -92.838 -33.497  1.00  0.00      BSYN  
ATOM    585  HD1 HIS    65     -15.263 -92.820 -33.074  1.00  0.00      BSYN  
ATOM    586  CD2 HIS    65     -18.230 -93.511 -33.767  1.00  0.00      BSYN  
ATOM    587  NE2 HIS    65     -17.644 -92.958 -34.903  1.00  0.00      BSYN  
ATOM    588  CE1 HIS    65     -16.458 -92.588 -34.703  1.00  0.00      BSYN  
ATOM    589    C HIS    65     -16.497 -95.292 -29.605  1.00  0.00      BSYN  
ATOM    590    O HIS    65     -16.641 -94.452 -28.642  1.00  0.00      BSYN  
ATOM    591    N LEU    66     -15.825 -96.425 -29.403  1.00  0.00      BSYN  
ATOM    592    H LEU    66     -15.963 -97.123 -30.077  1.00  0.00      BSYN  
ATOM    593   CA LEU    66     -15.095 -96.577 -28.127  1.00  0.00      BSYN  
ATOM    594   CB LEU    66     -15.067 -98.111 -27.760  1.00  0.00      BSYN  
ATOM    595   CG LEU    66     -16.352 -98.922 -27.188  1.00  0.00      BSYN  
ATOM    596  CD1 LEU    66     -17.267 -99.262 -28.411  1.00  0.00      BSYN  
ATOM    597  CD2 LEU    66     -15.856-100.216 -26.452  1.00  0.00      BSYN  
ATOM    598    C LEU    66     -13.675 -95.899 -28.321  1.00  0.00      BSYN  
ATOM    599    O LEU    66     -13.045 -95.946 -29.383  1.00  0.00      BSYN  
ATOM    600    N GLY    67     -13.262 -95.319 -27.198  1.00  0.00      BSYN  
ATOM    601    H GLY    67     -13.807 -95.461 -26.396  1.00  0.00      BSYN  
ATOM    602   CA GLY    67     -12.015 -94.731 -27.104  1.00  0.00      BSYN  
ATOM    603    C GLY    67     -11.366 -95.530 -26.040  1.00  0.00      BSYN  
ATOM    604    O GLY    67     -11.134 -94.983 -24.931  1.00  0.00      BSYN  
ATOM    605    N GLY    68     -11.290 -96.812 -26.248  1.00  0.00      BSYN  
ATOM    606    H GLY    68     -11.874 -97.121 -26.972  1.00  0.00      BSYN  
ATOM    607   CA GLY    68     -10.592 -97.754 -25.330  1.00  0.00      BSYN  
ATOM    608    C GLY    68     -10.002 -99.004 -26.124  1.00  0.00      BSYN  
ATOM    609    O GLY    68     -10.321-100.139 -25.793  1.00  0.00      BSYN  
ATOM    610    N ALA    69      -9.306 -98.779 -27.244  1.00  0.00      BSYN  
ATOM    611    H ALA    69      -8.973 -97.907 -27.542  1.00  0.00      BSYN  
ATOM    612   CA ALA    69      -8.851 -99.773 -28.194  1.00  0.00      BSYN  
ATOM    613   CB ALA    69      -9.744 -99.716 -29.446  1.00  0.00      BSYN  
ATOM    614    C ALA    69      -7.400 -99.438 -28.657  1.00  0.00      BSYN  
ATOM    615    O ALA    69      -7.034 -98.237 -28.716  1.00  0.00      BSYN  
ATOM    616    N VAL    70      -6.427-100.343 -28.695  1.00  0.00      BSYN  
ATOM    617    H VAL    70      -6.686-101.263 -28.476  1.00  0.00      BSYN  
ATOM    618   CA VAL    70      -5.068 -99.992 -29.130  1.00  0.00      BSYN  
ATOM    619   CB VAL    70      -4.049-100.583 -28.066  1.00  0.00      BSYN  
ATOM    620  CG1 VAL    70      -3.170 -99.527 -27.609  1.00  0.00      BSYN  
ATOM    621  CG2 VAL    70      -4.797-101.091 -26.701  1.00  0.00      BSYN  
ATOM    622    C VAL    70      -4.741-100.526 -30.577  1.00  0.00      BSYN  
ATOM    623    O VAL    70      -4.799-101.705 -30.829  1.00  0.00      BSYN  
ATOM    624    N PHE    71      -4.334 -99.727 -31.560  1.00  0.00      BSYN  
ATOM    625    H PHE    71      -4.337 -99.899 -32.524  1.00  0.00      BSYN  
ATOM    626   CA PHE    71      -4.111 -98.363 -31.230  1.00  0.00      BSYN  
ATOM    627   CB PHE    71      -2.736 -98.002 -31.581  1.00  0.00      BSYN  
ATOM    628   CG PHE    71      -2.363 -96.523 -31.371  1.00  0.00      BSYN  
ATOM    629  CD1 PHE    71      -2.020 -95.911 -30.183  1.00  0.00      BSYN  
ATOM    630  CD2 PHE    71      -2.314 -95.712 -32.567  1.00  0.00      BSYN  
ATOM    631  CE1 PHE    71      -1.756 -94.588 -30.193  1.00  0.00      BSYN  
ATOM    632  CE2 PHE    71      -1.874 -94.386 -32.475  1.00  0.00      BSYN  
ATOM    633   CZ PHE    71      -1.628 -93.814 -31.303  1.00  0.00      BSYN  
ATOM    634    C PHE    71      -5.135 -97.466 -31.929  1.00  0.00      BSYN  
ATOM    635    O PHE    71      -4.995 -96.887 -33.044  1.00  0.00      BSYN  
ATOM    636    N SER    72      -6.362 -97.422 -31.274  1.00  0.00      BSYN  
ATOM    637    H SER    72      -6.554 -98.082 -30.576  1.00  0.00      BSYN  
ATOM    638   CA SER    72      -7.292 -96.398 -31.826  1.00  0.00      BSYN  
ATOM    639   CB SER    72      -8.370 -97.038 -32.712  1.00  0.00      BSYN  
ATOM    640   OG SER    72      -8.001 -97.343 -34.036  1.00  0.00      BSYN  
ATOM    641   HG SER    72      -7.627 -96.525 -34.370  1.00  0.00      BSYN  
ATOM    642    C SER    72      -7.997 -95.593 -30.742  1.00  0.00      BSYN  
ATOM    643    O SER    72      -9.038 -95.879 -30.223  1.00  0.00      BSYN  
ATOM    644    N GLY    73      -7.297 -94.545 -30.246  1.00  0.00      BSYN  
ATOM    645    H GLY    73      -6.432 -94.253 -30.601  1.00  0.00      BSYN  
ATOM    646   CA GLY    73      -7.794 -93.720 -29.148  1.00  0.00      BSYN  
ATOM    647    C GLY    73      -7.794 -92.191 -29.511  1.00  0.00      BSYN  
ATOM    648    O GLY    73      -7.116 -91.755 -30.488  1.00  0.00      BSYN  
ATOM    649    N ALA    74      -8.458 -91.361 -28.729  1.00  0.00      BSYN  
ATOM    650    H ALA    74      -8.718 -91.752 -27.870  1.00  0.00      BSYN  
ATOM    651   CA ALA    74      -8.834 -90.074 -29.176  1.00  0.00      BSYN  
ATOM    652   CB ALA    74     -10.111 -89.725 -28.589  1.00  0.00      BSYN  
ATOM    653    C ALA    74      -7.807 -88.973 -28.735  1.00  0.00      BSYN  
ATOM    654    O ALA    74      -6.953 -89.100 -27.793  1.00  0.00      BSYN  
ATOM    655    N GLY    75      -7.771 -88.070 -29.717  1.00  0.00      BSYN  
ATOM    656    H GLY    75      -8.149 -88.215 -30.609  1.00  0.00      BSYN  
ATOM    657   CA GLY    75      -7.034 -86.833 -29.651  1.00  0.00      BSYN  
ATOM    658    C GLY    75      -7.073 -85.980 -28.428  1.00  0.00      BSYN  
ATOM    659    O GLY    75      -7.811 -86.218 -27.454  1.00  0.00      BSYN  
ATOM    660    N ASN    76      -6.271 -84.948 -28.450  1.00  0.00      BSYN  
ATOM    661    H ASN    76      -5.740 -84.637 -29.212  1.00  0.00      BSYN  
ATOM    662   CA ASN    76      -6.386 -83.905 -27.387  1.00  0.00      BSYN  
ATOM    663   CB ASN    76      -5.011 -83.564 -26.811  1.00  0.00      BSYN  
ATOM    664   CG ASN    76      -5.178 -82.779 -25.523  1.00  0.00      BSYN  
ATOM    665  OD1 ASN    76      -4.362 -81.898 -25.172  1.00  0.00      BSYN  
ATOM    666  ND2 ASN    76      -6.258 -82.896 -24.712  1.00  0.00      BSYN  
ATOM    667 HD21 ASN    76      -7.048 -83.468 -24.811  1.00  0.00      BSYN  
ATOM    668 HD22 ASN    76      -6.171 -82.313 -23.930  1.00  0.00      BSYN  
ATOM    669    C ASN    76      -7.128 -82.744 -27.856  1.00  0.00      BSYN  
ATOM    670    O ASN    76      -7.889 -82.037 -27.114  1.00  0.00      BSYN  
ATOM    671    N ILE    77      -7.269 -82.691 -29.180  1.00  0.00      BSYN  
ATOM    672    H ILE    77      -7.402 -83.552 -29.630  1.00  0.00      BSYN  
ATOM    673   CA ILE    77      -7.342 -81.411 -29.860  1.00  0.00      BSYN  
ATOM    674   CB ILE    77      -6.371 -81.212 -31.048  1.00  0.00      BSYN  
ATOM    675  CG2 ILE    77      -4.953 -80.875 -30.731  1.00  0.00      BSYN  
ATOM    676  CG1 ILE    77      -6.323 -82.404 -31.948  1.00  0.00      BSYN  
ATOM    677   CD ILE    77      -5.703 -82.092 -33.334  1.00  0.00      BSYN  
ATOM    678    C ILE    77      -8.789 -80.919 -30.190  1.00  0.00      BSYN  
ATOM    679    O ILE    77      -9.477 -81.400 -31.009  1.00  0.00      BSYN  
ATOM    680    N ALA    78      -9.148 -79.924 -29.325  1.00  0.00      BSYN  
ATOM    681    H ALA    78      -8.551 -79.869 -28.550  1.00  0.00      BSYN  
ATOM    682   CA ALA    78     -10.302 -79.052 -29.346  1.00  0.00      BSYN  
ATOM    683   CB ALA    78     -10.782 -78.817 -27.898  1.00  0.00      BSYN  
ATOM    684    C ALA    78     -10.083 -77.775 -30.102  1.00  0.00      BSYN  
ATOM    685    O ALA    78      -9.382 -76.860 -29.680  1.00  0.00      BSYN  
ATOM    686    N ALA    79     -10.686 -77.764 -31.294  1.00  0.00      BSYN  
ATOM    687    H ALA    79     -11.129 -78.564 -31.647  1.00  0.00      BSYN  
ATOM    688   CA ALA    79     -10.729 -76.449 -32.028  1.00  0.00      BSYN  
ATOM    689   CB ALA    79     -10.475 -76.839 -33.466  1.00  0.00      BSYN  
ATOM    690    C ALA    79     -12.009 -75.527 -31.914  1.00  0.00      BSYN  
ATOM    691    O ALA    79     -12.444 -74.853 -32.867  1.00  0.00      BSYN  
ATOM    692    N ALA    80     -12.492 -75.418 -30.768  1.00  0.00      BSYN  
ATOM    693    H ALA    80     -12.354 -76.061 -30.041  1.00  0.00      BSYN  
ATOM    694   CA ALA    80     -13.334 -74.343 -30.292  1.00  0.00      BSYN  
ATOM    695   CB ALA    80     -13.463 -74.442 -28.750  1.00  0.00      BSYN  
ATOM    696    C ALA    80     -12.885 -72.966 -30.629  1.00  0.00      BSYN  
ATOM    697    O ALA    80     -11.832 -72.471 -30.053  1.00  0.00      BSYN  
ATOM    698    N THR    81     -13.347 -72.366 -31.768  1.00  0.00      BSYN  
ATOM    699    H THR    81     -13.890 -72.882 -32.399  1.00  0.00      BSYN  
ATOM    700   CA THR    81     -12.768 -71.085 -32.172  1.00  0.00      BSYN  
ATOM    701   CB THR    81     -12.543 -70.963 -33.691  1.00  0.00      BSYN  
ATOM    702  OG1 THR    81     -12.249 -72.233 -34.109  1.00  0.00      BSYN  
ATOM    703  HG1 THR    81     -11.685 -72.614 -33.432  1.00  0.00      BSYN  
ATOM    704  CG2 THR    81     -11.284 -70.321 -34.193  1.00  0.00      BSYN  
ATOM    705    C THR    81     -13.718 -70.038 -31.556  1.00  0.00      BSYN  
ATOM    706    O THR    81     -14.899 -70.356 -31.156  1.00  0.00      BSYN  
ATOM    707    N GLY    82     -13.123 -68.891 -31.309  1.00  0.00      BSYN  
ATOM    708    H GLY    82     -12.239 -68.738 -31.703  1.00  0.00      BSYN  
ATOM    709   CA GLY    82     -13.807 -67.915 -30.520  1.00  0.00      BSYN  
ATOM    710    C GLY    82     -13.680 -68.050 -29.012  1.00  0.00      BSYN  
ATOM    711    O GLY    82     -12.926 -67.356 -28.343  1.00  0.00      BSYN  
ATOM    712    N LEU    83     -14.482 -68.996 -28.559  1.00  0.00      BSYN  
ATOM    713    H LEU    83     -14.951 -69.510 -29.250  1.00  0.00      BSYN  
ATOM    714   CA LEU    83     -14.527 -69.375 -27.201  1.00  0.00      BSYN  
ATOM    715   CB LEU    83     -15.916 -69.890 -26.840  1.00  0.00      BSYN  
ATOM    716   CG LEU    83     -16.208 -70.373 -25.329  1.00  0.00      BSYN  
ATOM    717  CD1 LEU    83     -16.831 -69.256 -24.329  1.00  0.00      BSYN  
ATOM    718  CD2 LEU    83     -17.220 -71.615 -25.380  1.00  0.00      BSYN  
ATOM    719    C LEU    83     -13.457 -70.447 -26.877  1.00  0.00      BSYN  
ATOM    720    O LEU    83     -13.403 -71.571 -27.394  1.00  0.00      BSYN  
ATOM    721    N VAL    84     -12.599 -69.907 -26.088  1.00  0.00      BSYN  
ATOM    722    H VAL    84     -12.761 -68.964 -25.875  1.00  0.00      BSYN  
ATOM    723   CA VAL    84     -11.371 -70.512 -25.639  1.00  0.00      BSYN  
ATOM    724   CB VAL    84     -10.188 -69.547 -25.619  1.00  0.00      BSYN  
ATOM    725  CG1 VAL    84      -9.894 -68.825 -26.941  1.00  0.00      BSYN  
ATOM    726  CG2 VAL    84     -10.504 -68.249 -24.772  1.00  0.00      BSYN  
ATOM    727    C VAL    84     -11.379 -71.408 -24.407  1.00  0.00      BSYN  
ATOM    728    O VAL    84     -11.281 -71.077 -23.248  1.00  0.00      BSYN  
ATOM    729    N LYS    85     -11.720 -72.694 -24.663  1.00  0.00      BSYN  
ATOM    730    H LYS    85     -11.812 -73.023 -25.581  1.00  0.00      BSYN  
ATOM    731   CA LYS    85     -11.894 -73.782 -23.699  1.00  0.00      BSYN  
ATOM    732   CB LYS    85     -12.768 -74.982 -24.142  1.00  0.00      BSYN  
ATOM    733   CG LYS    85     -12.775 -76.177 -23.111  1.00  0.00      BSYN  
ATOM    734   CD LYS    85     -13.783 -77.219 -23.537  1.00  0.00      BSYN  
ATOM    735   CE LYS    85     -13.826 -78.494 -22.751  1.00  0.00      BSYN  
ATOM    736   NZ LYS    85     -14.429 -79.597 -23.497  1.00  0.00      BSYN  
ATOM    737  HZ1 LYS    85     -13.956 -79.473 -24.414  1.00  0.00      BSYN  
ATOM    738  HZ2 LYS    85     -14.136 -80.425 -22.940  1.00  0.00      BSYN  
ATOM    739  HZ3 LYS    85     -15.457 -79.571 -23.656  1.00  0.00      BSYN  
ATOM    740    C LYS    85     -10.472 -74.161 -23.358  1.00  0.00      BSYN  
ATOM    741    O LYS    85      -9.630 -74.514 -24.250  1.00  0.00      BSYN  
ATOM    742    N ARG    86     -10.187 -74.097 -22.074  1.00  0.00      BSYN  
ATOM    743    H ARG    86     -10.858 -73.876 -21.395  1.00  0.00      BSYN  
ATOM    744   CA ARG    86      -8.902 -74.531 -21.594  1.00  0.00      BSYN  
ATOM    745   CB ARG    86      -8.755 -74.088 -20.186  1.00  0.00      BSYN  
ATOM    746   CG ARG    86      -9.780 -74.697 -19.243  1.00  0.00      BSYN  
ATOM    747   CD ARG    86      -9.567 -74.214 -17.878  1.00  0.00      BSYN  
ATOM    748   NE ARG    86     -10.621 -74.842 -17.106  1.00  0.00      BSYN  
ATOM    749   HE ARG    86     -11.041 -75.708 -17.293  1.00  0.00      BSYN  
ATOM    750   CZ ARG    86     -10.922 -74.330 -15.895  1.00  0.00      BSYN  
ATOM    751  NH1 ARG    86     -11.932 -74.841 -15.241  1.00  0.00      BSYN  
ATOM    752 HH11 ARG    86     -12.251 -74.411 -14.396  1.00  0.00      BSYN  
ATOM    753 HH12 ARG    86     -12.604 -75.451 -15.660  1.00  0.00      BSYN  
ATOM    754  NH2 ARG    86     -10.229 -73.244 -15.375  1.00  0.00      BSYN  
ATOM    755 HH21 ARG    86     -10.566 -72.995 -14.468  1.00  0.00      BSYN  
ATOM    756 HH22 ARG    86      -9.601 -72.780 -16.001  1.00  0.00      BSYN  
ATOM    757    C ARG    86      -8.657 -76.025 -21.805  1.00  0.00      BSYN  
ATOM    758    O ARG    86      -9.388 -76.919 -21.406  1.00  0.00      BSYN  
ATOM    759    N GLU    87      -7.862 -76.248 -22.804  1.00  0.00      BSYN  
ATOM    760    H GLU    87      -7.688 -75.472 -23.376  1.00  0.00      BSYN  
ATOM    761   CA GLU    87      -7.238 -77.559 -23.031  1.00  0.00      BSYN  
ATOM    762   CB GLU    87      -6.938 -77.579 -24.453  1.00  0.00      BSYN  
ATOM    763   CG GLU    87      -6.515 -78.987 -24.904  1.00  0.00      BSYN  
ATOM    764   CD GLU    87      -6.339 -79.043 -26.448  1.00  0.00      BSYN  
ATOM    765  OE1 GLU    87      -7.374 -79.237 -27.056  1.00  0.00      BSYN  
ATOM    766  OE2 GLU    87      -5.325 -78.836 -27.049  1.00  0.00      BSYN  
ATOM    767    C GLU    87      -5.961 -77.824 -22.143  1.00  0.00      BSYN  
ATOM    768    O GLU    87      -5.036 -77.055 -22.028  1.00  0.00      BSYN  
ATOM    769    N GLU    88      -6.212 -78.828 -21.322  1.00  0.00      BSYN  
ATOM    770    H GLU    88      -7.168 -79.007 -21.202  1.00  0.00      BSYN  
ATOM    771   CA GLU    88      -5.179 -79.360 -20.619  1.00  0.00      BSYN  
ATOM    772   CB GLU    88      -5.448 -79.563 -19.177  1.00  0.00      BSYN  
ATOM    773   CG GLU    88      -5.399 -78.512 -18.059  1.00  0.00      BSYN  
ATOM    774   CD GLU    88      -4.931 -79.020 -16.668  1.00  0.00      BSYN  
ATOM    775  OE1 GLU    88      -3.731 -79.296 -16.528  1.00  0.00      BSYN  
ATOM    776  OE2 GLU    88      -5.743 -79.179 -15.720  1.00  0.00      BSYN  
ATOM    777    C GLU    88      -5.058 -80.798 -21.183  1.00  0.00      BSYN  
ATOM    778    O GLU    88      -5.792 -81.450 -21.933  1.00  0.00      BSYN  
ATOM    779    N PHE    89      -4.001 -81.440 -20.720  1.00  0.00      BSYN  
ATOM    780    H PHE    89      -3.487 -81.118 -19.950  1.00  0.00      BSYN  
ATOM    781   CA PHE    89      -3.401 -82.722 -21.241  1.00  0.00      BSYN  
ATOM    782   CB PHE    89      -1.816 -82.521 -21.375  1.00  0.00      BSYN  
ATOM    783   CG PHE    89      -1.375 -81.460 -22.400  1.00  0.00      BSYN  
ATOM    784  CD1 PHE    89      -0.671 -80.322 -22.097  1.00  0.00      BSYN  
ATOM    785  CD2 PHE    89      -1.558 -81.747 -23.726  1.00  0.00      BSYN  
ATOM    786  CE1 PHE    89      -0.194 -79.443 -23.052  1.00  0.00      BSYN  
ATOM    787  CE2 PHE    89      -0.976 -80.967 -24.650  1.00  0.00      BSYN  
ATOM    788   CZ PHE    89      -0.297 -79.826 -24.359  1.00  0.00      BSYN  
ATOM    789    C PHE    89      -3.626 -83.992 -20.442  1.00  0.00      BSYN  
ATOM    790    O PHE    89      -3.205 -84.054 -19.285  1.00  0.00      BSYN  
ATOM    791    N PRO    90      -4.262 -85.037 -20.934  1.00  0.00      BSYN  
ATOM    792   CD PRO    90      -4.802 -85.144 -22.305  1.00  0.00      BSYN  
ATOM    793   CA PRO    90      -4.598 -86.271 -20.231  1.00  0.00      BSYN  
ATOM    794   CB PRO    90      -5.589 -86.989 -21.095  1.00  0.00      BSYN  
ATOM    795   CG PRO    90      -5.947 -86.027 -22.173  1.00  0.00      BSYN  
ATOM    796    C PRO    90      -3.430 -87.135 -19.852  1.00  0.00      BSYN  
ATOM    797    O PRO    90      -2.746 -87.738 -20.633  1.00  0.00      BSYN  
ATOM    798    N THR    91      -3.031 -87.078 -18.554  1.00  0.00      BSYN  
ATOM    799    H THR    91      -3.652 -86.653 -17.927  1.00  0.00      BSYN  
ATOM    800   CA THR    91      -1.733 -87.557 -18.040  1.00  0.00      BSYN  
ATOM    801   CB THR    91      -1.377 -86.661 -16.822  1.00  0.00      BSYN  
ATOM    802  OG1 THR    91      -2.039 -85.428 -16.821  1.00  0.00      BSYN  
ATOM    803  HG1 THR    91      -1.999 -84.754 -17.503  1.00  0.00      BSYN  
ATOM    804  CG2 THR    91       0.080 -86.214 -16.914  1.00  0.00      BSYN  
ATOM    805    C THR    91      -1.605 -89.052 -17.719  1.00  0.00      BSYN  
ATOM    806    O THR    91      -1.412 -89.456 -16.553  1.00  0.00      BSYN  
ATOM    807    N ASP    92      -1.620 -89.768 -18.866  1.00  0.00      BSYN  
ATOM    808    H ASP    92      -1.787 -89.231 -19.669  1.00  0.00      BSYN  
ATOM    809   CA ASP    92      -1.302 -91.267 -18.885  1.00  0.00      BSYN  
ATOM    810   CB ASP    92      -2.500 -92.158 -18.476  1.00  0.00      BSYN  
ATOM    811   CG ASP    92      -3.772 -91.833 -19.279  1.00  0.00      BSYN  
ATOM    812  OD1 ASP    92      -4.241 -92.631 -20.156  1.00  0.00      BSYN  
ATOM    813  OD2 ASP    92      -4.453 -90.890 -18.967  1.00  0.00      BSYN  
ATOM    814    C ASP    92      -0.938 -91.567 -20.388  1.00  0.00      BSYN  
ATOM    815    O ASP    92      -0.001 -92.323 -20.624  1.00  0.00      BSYN  
ATOM    816    N LEU    93      -1.508 -90.730 -21.277  1.00  0.00      BSYN  
ATOM    817    H LEU    93      -2.345 -90.356 -20.930  1.00  0.00      BSYN  
ATOM    818   CA LEU    93      -0.961 -90.638 -22.633  1.00  0.00      BSYN  
ATOM    819   CB LEU    93      -1.858 -90.233 -23.676  1.00  0.00      BSYN  
ATOM    820   CG LEU    93      -3.030 -91.118 -24.201  1.00  0.00      BSYN  
ATOM    821  CD1 LEU    93      -4.371 -91.152 -23.293  1.00  0.00      BSYN  
ATOM    822  CD2 LEU    93      -3.173 -90.930 -25.757  1.00  0.00      BSYN  
ATOM    823    C LEU    93       0.272 -89.780 -22.761  1.00  0.00      BSYN  
ATOM    824    O LEU    93       1.362 -90.281 -23.302  1.00  0.00      BSYN  
ATOM    825    N LYS    94       0.200 -88.562 -22.184  1.00  0.00      BSYN  
ATOM    826    H LYS    94      -0.584 -88.229 -21.700  1.00  0.00      BSYN  
ATOM    827   CA LYS    94       1.373 -87.621 -22.116  1.00  0.00      BSYN  
ATOM    828   CB LYS    94       0.942 -86.300 -22.716  1.00  0.00      BSYN  
ATOM    829   CG LYS    94       1.040 -86.306 -24.167  1.00  0.00      BSYN  
ATOM    830   CD LYS    94       2.549 -86.270 -24.656  1.00  0.00      BSYN  
ATOM    831   CE LYS    94       2.377 -86.359 -26.261  1.00  0.00      BSYN  
ATOM    832   NZ LYS    94       1.847 -85.095 -26.897  1.00  0.00      BSYN  
ATOM    833  HZ1 LYS    94       1.986 -85.091 -27.928  1.00  0.00      BSYN  
ATOM    834  HZ2 LYS    94       0.841 -85.044 -26.639  1.00  0.00      BSYN  
ATOM    835  HZ3 LYS    94       2.355 -84.231 -26.619  1.00  0.00      BSYN  
ATOM    836    C LYS    94       2.056 -87.562 -20.689  1.00  0.00      BSYN  
ATOM    837    O LYS    94       1.511 -86.957 -19.769  1.00  0.00      BSYN  
ATOM    838    N PRO    95       3.370 -87.946 -20.599  1.00  0.00      BSYN  
ATOM    839   CD PRO    95       3.947 -88.976 -21.474  1.00  0.00      BSYN  
ATOM    840   CA PRO    95       4.341 -87.631 -19.453  1.00  0.00      BSYN  
ATOM    841   CB PRO    95       5.540 -88.434 -19.793  1.00  0.00      BSYN  
ATOM    842   CG PRO    95       4.948 -89.674 -20.614  1.00  0.00      BSYN  
ATOM    843    C PRO    95       4.747 -86.200 -19.433  1.00  0.00      BSYN  
ATOM    844    O PRO    95       4.855 -85.479 -20.472  1.00  0.00      BSYN  
ATOM    845    N GLU    96       5.225 -85.798 -18.285  1.00  0.00      BSYN  
ATOM    846    H GLU    96       4.755 -86.362 -17.636  1.00  0.00      BSYN  
ATOM    847   CA GLU    96       5.943 -84.489 -18.061  1.00  0.00      BSYN  
ATOM    848   CB GLU    96       5.356 -83.755 -16.888  1.00  0.00      BSYN  
ATOM    849   CG GLU    96       4.454 -82.741 -17.389  1.00  0.00      BSYN  
ATOM    850   CD GLU    96       3.451 -82.987 -18.505  1.00  0.00      BSYN  
ATOM    851  OE1 GLU    96       2.843 -84.020 -18.659  1.00  0.00      BSYN  
ATOM    852  OE2 GLU    96       3.261 -82.031 -19.229  1.00  0.00      BSYN  
ATOM    853    C GLU    96       7.425 -84.799 -17.730  1.00  0.00      BSYN  
ATOM    854    O GLU    96       8.460 -84.018 -18.050  1.00  0.00      BSYN  
ATOM    855    N GLU    97       7.652 -85.999 -17.141  1.00  0.00      BSYN  
ATOM    856    H GLU    97       7.004 -86.700 -17.361  1.00  0.00      BSYN  
ATOM    857   CA GLU    97       8.876 -86.412 -16.491  1.00  0.00      BSYN  
ATOM    858   CB GLU    97       9.895 -86.870 -17.609  1.00  0.00      BSYN  
ATOM    859   CG GLU    97       9.632 -88.304 -18.010  1.00  0.00      BSYN  
ATOM    860   CD GLU    97      10.753 -89.016 -18.607  1.00  0.00      BSYN  
ATOM    861  OE1 GLU    97      11.040 -88.756 -19.752  1.00  0.00      BSYN  
ATOM    862  OE2 GLU    97      11.348 -89.889 -17.916  1.00  0.00      BSYN  
ATOM    863    C GLU    97       9.397 -85.668 -15.270  1.00  0.00      BSYN  
ATOM    864    O GLU    97       8.761 -85.659 -14.299  1.00  0.00      BSYN  
ATOM    865    N VAL    98      10.523 -84.944 -15.350  1.00  0.00      BSYN  
ATOM    866    H VAL    98      10.768 -84.907 -16.298  1.00  0.00      BSYN  
ATOM    867   CA VAL    98      11.128 -84.130 -14.278  1.00  0.00      BSYN  
ATOM    868   CB VAL    98      12.581 -84.386 -14.269  1.00  0.00      BSYN  
ATOM    869  CG1 VAL    98      12.968 -85.862 -13.912  1.00  0.00      BSYN  
ATOM    870  CG2 VAL    98      13.289 -84.069 -15.544  1.00  0.00      BSYN  
ATOM    871    C VAL    98      10.777 -82.669 -14.511  1.00  0.00      BSYN  
ATOM    872    O VAL    98      11.343 -82.006 -15.320  1.00  0.00      BSYN  
ATOM    873    N ALA    99       9.588 -82.263 -14.180  1.00  0.00      BSYN  
ATOM    874    H ALA    99       8.965 -82.965 -13.896  1.00  0.00      BSYN  
ATOM    875   CA ALA    99       9.192 -80.894 -14.395  1.00  0.00      BSYN  
ATOM    876   CB ALA    99       7.695 -80.936 -14.902  1.00  0.00      BSYN  
ATOM    877    C ALA    99       9.358 -80.067 -13.210  1.00  0.00      BSYN  
ATOM    878    O ALA    99       9.198 -80.445 -12.068  1.00  0.00      BSYN  
ATOM    879    N GLN   100       9.792 -78.816 -13.412  1.00  0.00      BSYN  
ATOM    880    H GLN   100      10.288 -78.765 -14.255  1.00  0.00      BSYN  
ATOM    881   CA GLN   100       9.814 -77.819 -12.350  1.00  0.00      BSYN  
ATOM    882   CB GLN   100      11.083 -77.172 -12.372  1.00  0.00      BSYN  
ATOM    883   CG GLN   100      11.637 -76.785 -11.052  1.00  0.00      BSYN  
ATOM    884   CD GLN   100      12.195 -77.931 -10.164  1.00  0.00      BSYN  
ATOM    885  OE1 GLN   100      12.773 -78.964 -10.562  1.00  0.00      BSYN  
ATOM    886  NE2 GLN   100      11.913 -77.697  -8.904  1.00  0.00      BSYN  
ATOM    887 HE21 GLN   100      11.428 -76.902  -8.597  1.00  0.00      BSYN  
ATOM    888 HE22 GLN   100      12.331 -78.332  -8.286  1.00  0.00      BSYN  
ATOM    889    C GLN   100       8.726 -76.809 -12.450  1.00  0.00      BSYN  
ATOM    890    O GLN   100       8.517 -76.083 -13.464  1.00  0.00      BSYN  
ATOM    891    N GLU   101       7.970 -76.737 -11.328  1.00  0.00      BSYN  
ATOM    892    H GLU   101       8.229 -77.491 -10.758  1.00  0.00      BSYN  
ATOM    893   CA GLU   101       6.913 -75.744 -11.046  1.00  0.00      BSYN  
ATOM    894   CB GLU   101       5.619 -76.220 -11.648  1.00  0.00      BSYN  
ATOM    895   CG GLU   101       4.527 -75.258 -11.882  1.00  0.00      BSYN  
ATOM    896   CD GLU   101       4.839 -74.145 -12.875  1.00  0.00      BSYN  
ATOM    897  OE1 GLU   101       4.884 -73.042 -12.426  1.00  0.00      BSYN  
ATOM    898  OE2 GLU   101       4.817 -74.477 -14.037  1.00  0.00      BSYN  
ATOM    899    C GLU   101       6.765 -75.527  -9.524  1.00  0.00      BSYN  
ATOM    900    O GLU   101       5.814 -75.884  -8.801  1.00  0.00      BSYN  
ATOM    901    N ALA   102       7.870 -74.882  -9.036  1.00  0.00      BSYN  
ATOM    902    H ALA   102       8.581 -74.901  -9.711  1.00  0.00      BSYN  
ATOM    903   CA ALA   102       7.945 -74.203  -7.680  1.00  0.00      BSYN  
ATOM    904   CB ALA   102       9.273 -74.625  -7.126  1.00  0.00      BSYN  
ATOM    905    C ALA   102       7.676 -72.712  -7.462  1.00  0.00      BSYN  
ATOM    906    O ALA   102       8.449 -71.814  -7.115  1.00  0.00      BSYN  
ATOM    907    N ALA   103       6.336 -72.489  -7.739  1.00  0.00      BSYN  
ATOM    908    H ALA   103       5.863 -73.276  -8.080  1.00  0.00      BSYN  
ATOM    909   CA ALA   103       5.716 -71.221  -7.688  1.00  0.00      BSYN  
ATOM    910   CB ALA   103       4.468 -71.190  -8.700  1.00  0.00      BSYN  
ATOM    911    C ALA   103       5.167 -70.960  -6.289  1.00  0.00      BSYN  
ATOM    912    O ALA   103       4.005 -70.694  -6.108  1.00  0.00      BSYN  
ATOM    913    N GLU   104       6.044 -71.081  -5.278  1.00  0.00      BSYN  
ATOM    914    H GLU   104       7.006 -71.054  -5.464  1.00  0.00      BSYN  
ATOM    915   CA GLU   104       5.525 -70.963  -3.888  1.00  0.00      BSYN  
ATOM    916   CB GLU   104       6.170 -71.984  -2.907  1.00  0.00      BSYN  
ATOM    917   CG GLU   104       7.704 -71.857  -2.946  1.00  0.00      BSYN  
ATOM    918   CD GLU   104       8.455 -72.981  -2.338  1.00  0.00      BSYN  
ATOM    919  OE1 GLU   104       8.753 -72.883  -1.158  1.00  0.00      BSYN  
ATOM    920  OE2 GLU   104       8.699 -73.897  -3.128  1.00  0.00      BSYN  
ATOM    921    C GLU   104       5.678 -69.569  -3.502  1.00  0.00      BSYN  
ATOM    922    O GLU   104       6.580 -69.266  -2.783  1.00  0.00      BSYN  
ATOM    923    N GLU   105       4.897 -68.623  -4.010  1.00  0.00      BSYN  
ATOM    924    H GLU   105       4.192 -68.917  -4.624  1.00  0.00      BSYN  
ATOM    925   CA GLU   105       5.149 -67.248  -3.816  1.00  0.00      BSYN  
ATOM    926   CB GLU   105       6.047 -66.930  -5.009  1.00  0.00      BSYN  
ATOM    927   CG GLU   105       7.538 -67.006  -4.782  1.00  0.00      BSYN  
ATOM    928   CD GLU   105       8.481 -66.215  -5.754  1.00  0.00      BSYN  
ATOM    929  OE1 GLU   105       8.946 -66.899  -6.688  1.00  0.00      BSYN  
ATOM    930  OE2 GLU   105       8.792 -65.063  -5.587  1.00  0.00      BSYN  
ATOM    931    C GLU   105       4.077 -66.131  -3.745  1.00  0.00      BSYN  
ATOM    932    O GLU   105       3.009 -66.478  -4.138  1.00  0.00      BSYN  
ATOM    933    N PRO   106       4.391 -64.875  -3.411  1.00  0.00      BSYN  
ATOM    934   CD PRO   106       5.549 -64.456  -2.686  1.00  0.00      BSYN  
ATOM    935   CA PRO   106       3.450 -63.740  -3.501  1.00  0.00      BSYN  
ATOM    936   CB PRO   106       3.925 -62.766  -2.479  1.00  0.00      BSYN  
ATOM    937   CG PRO   106       5.367 -62.989  -2.634  1.00  0.00      BSYN  
ATOM    938    C PRO   106       3.359 -63.128  -4.971  1.00  0.00      BSYN  
ATOM    939    O PRO   106       2.387 -62.584  -5.461  1.00  0.00      BSYN  
ATOM    940    N LEU   107       4.410 -63.308  -5.732  1.00  0.00      BSYN  
ATOM    941    H LEU   107       5.032 -63.987  -5.398  1.00  0.00      BSYN  
ATOM    942   CA LEU   107       4.677 -62.708  -6.972  1.00  0.00      BSYN  
ATOM    943   CB LEU   107       6.148 -62.324  -7.172  1.00  0.00      BSYN  
ATOM    944   CG LEU   107       6.602 -61.247  -6.255  1.00  0.00      BSYN  
ATOM    945  CD1 LEU   107       7.947 -60.701  -6.749  1.00  0.00      BSYN  
ATOM    946  CD2 LEU   107       5.636 -59.994  -6.332  1.00  0.00      BSYN  
ATOM    947    C LEU   107       4.374 -63.659  -8.104  1.00  0.00      BSYN  
ATOM    948    O LEU   107       4.954 -64.771  -8.256  1.00  0.00      BSYN  
ATOM    949    N ILE   108       3.632 -63.316  -9.145  1.00  0.00      BSYN  
ATOM    950    H ILE   108       3.274 -63.979  -9.771  1.00  0.00      BSYN  
ATOM    951   CA ILE   108       3.292 -61.927  -9.337  1.00  0.00      BSYN  
ATOM    952   CB ILE   108       3.679 -61.484 -10.887  1.00  0.00      BSYN  
ATOM    953  CG2 ILE   108       2.953 -62.253 -11.918  1.00  0.00      BSYN  
ATOM    954  CG1 ILE   108       3.550 -59.978 -11.158  1.00  0.00      BSYN  
ATOM    955   CD ILE   108       4.585 -59.148 -10.355  1.00  0.00      BSYN  
ATOM    956    C ILE   108       1.886 -61.733  -8.964  1.00  0.00      BSYN  
ATOM    957    O ILE   108       1.079 -62.616  -9.190  1.00  0.00      BSYN  
ATOM    958    N GLU   109       1.724 -60.604  -8.233  1.00  0.00      BSYN  
ATOM    959    H GLU   109       2.547 -60.081  -8.141  1.00  0.00      BSYN  
ATOM    960   CA GLU   109       0.443 -60.065  -7.726  1.00  0.00      BSYN  
ATOM    961   CB GLU   109       0.066 -60.329  -6.313  1.00  0.00      BSYN  
ATOM    962   CG GLU   109      -0.277 -61.839  -6.138  1.00  0.00      BSYN  
ATOM    963   CD GLU   109      -0.868 -62.425  -4.842  1.00  0.00      BSYN  
ATOM    964  OE1 GLU   109      -1.238 -63.624  -4.826  1.00  0.00      BSYN  
ATOM    965  OE2 GLU   109      -1.087 -61.696  -3.904  1.00  0.00      BSYN  
ATOM    966    C GLU   109       0.641 -58.584  -7.802  1.00  0.00      BSYN  
ATOM    967    O GLU   109       1.521 -58.055  -7.093  1.00  0.00      BSYN  
ATOM    968    N PRO   110      -0.065 -57.821  -8.636  1.00  0.00      BSYN  
ATOM    969   CD PRO   110      -0.895 -58.273  -9.694  1.00  0.00      BSYN  
ATOM    970   CA PRO   110      -0.152 -56.384  -8.644  1.00  0.00      BSYN  
ATOM    971   CB PRO   110      -1.316 -56.003  -9.584  1.00  0.00      BSYN  
ATOM    972   CG PRO   110      -1.048 -56.999 -10.656  1.00  0.00      BSYN  
ATOM    973    C PRO   110      -0.136 -55.550  -7.321  1.00  0.00      BSYN  
ATOM    974    O PRO   110       0.920 -55.328  -6.818  1.00  0.00      BSYN  
ATOM    975    N LEU   111      -1.395 -55.405  -6.824  1.00  0.00      BSYN  
ATOM    976    H LEU   111      -2.129 -55.936  -7.198  1.00  0.00      BSYN  
ATOM    977   CA LEU   111      -1.774 -54.501  -5.745  1.00  0.00      BSYN  
ATOM    978   CB LEU   111      -1.491 -53.099  -6.119  1.00  0.00      BSYN  
ATOM    979   CG LEU   111      -1.417 -51.824  -5.465  1.00  0.00      BSYN  
ATOM    980  CD1 LEU   111      -2.674 -51.342  -4.714  1.00  0.00      BSYN  
ATOM    981  CD2 LEU   111      -0.208 -51.958  -4.548  1.00  0.00      BSYN  
ATOM    982    C LEU   111      -3.322 -54.650  -5.358  1.00  0.00      BSYN  
ATOM    983    O LEU   111      -4.203 -55.124  -6.191  1.00  0.00      BSYN  
ATOM    984    N MET   112      -3.533 -54.551  -4.097  1.00  0.00      BSYN  
ATOM    985    H MET   112      -2.828 -54.054  -3.631  1.00  0.00      BSYN  
ATOM    986   CA MET   112      -4.649 -55.163  -3.361  1.00  0.00      BSYN  
ATOM    987   CB MET   112      -4.055 -56.030  -2.254  1.00  0.00      BSYN  
ATOM    988   CG MET   112      -4.909 -56.463  -1.045  1.00  0.00      BSYN  
ATOM    989   SD MET   112      -3.988 -56.101   0.465  1.00  0.00      BSYN  
ATOM    990   CE MET   112      -3.487 -57.751   0.961  1.00  0.00      BSYN  
ATOM    991    C MET   112      -5.334 -53.993  -2.847  1.00  0.00      BSYN  
ATOM    992    O MET   112      -4.786 -53.095  -2.262  1.00  0.00      BSYN  
ATOM    993    N GLU   113      -6.680 -53.985  -3.114  1.00  0.00      BSYN  
ATOM    994    H GLU   113      -7.045 -54.515  -3.853  1.00  0.00      BSYN  
ATOM    995   CA GLU   113      -7.579 -53.169  -2.348  1.00  0.00      BSYN  
ATOM    996   CB GLU   113      -8.838 -52.924  -3.225  1.00  0.00      BSYN  
ATOM    997   CG GLU   113      -8.363 -52.122  -4.563  1.00  0.00      BSYN  
ATOM    998   CD GLU   113      -9.387 -51.656  -5.608  1.00  0.00      BSYN  
ATOM    999  OE1 GLU   113      -9.964 -50.624  -5.318  1.00  0.00      BSYN  
ATOM   1000  OE2 GLU   113      -9.568 -52.201  -6.691  1.00  0.00      BSYN  
ATOM   1001    C GLU   113      -7.978 -53.894  -1.051  1.00  0.00      BSYN  
ATOM   1002    O GLU   113      -8.366 -55.050  -1.064  1.00  0.00      BSYN  
ATOM   1003    N PRO   114      -7.975 -53.237   0.175  1.00  0.00      BSYN  
ATOM   1004   CD PRO   114      -7.263 -52.003   0.342  1.00  0.00      BSYN  
ATOM   1005   CA PRO   114      -8.635 -53.696   1.443  1.00  0.00      BSYN  
ATOM   1006   CB PRO   114      -7.983 -52.785   2.554  1.00  0.00      BSYN  
ATOM   1007   CG PRO   114      -6.807 -52.284   1.751  1.00  0.00      BSYN  
ATOM   1008    C PRO   114     -10.124 -53.351   1.338  1.00  0.00      BSYN  
ATOM   1009    O PRO   114     -10.704 -52.512   2.056  1.00  0.00      BSYN  
ATOM   1010    N GLU   115     -10.905 -54.127   0.613  1.00  0.00      BSYN  
ATOM   1011    H GLU   115     -10.615 -54.893   0.075  1.00  0.00      BSYN  
ATOM   1012   CA GLU   115     -12.302 -53.865   0.405  1.00  0.00      BSYN  
ATOM   1013   CB GLU   115     -12.636 -53.960  -1.117  1.00  0.00      BSYN  
ATOM   1014   CG GLU   115     -11.878 -53.075  -2.090  1.00  0.00      BSYN  
ATOM   1015   CD GLU   115     -11.862 -51.640  -1.640  1.00  0.00      BSYN  
ATOM   1016  OE1 GLU   115     -12.820 -50.923  -1.735  1.00  0.00      BSYN  
ATOM   1017  OE2 GLU   115     -10.799 -51.179  -1.288  1.00  0.00      BSYN  
ATOM   1018    C GLU   115     -13.122 -54.953   1.194  1.00  0.00      BSYN  
ATOM   1019    O GLU   115     -12.633 -56.039   1.353  1.00  0.00      BSYN  
ATOM   1020    N GLY   116     -14.304 -54.583   1.743  1.00  0.00      BSYN  
ATOM   1021    H GLY   116     -14.658 -53.704   1.493  1.00  0.00      BSYN  
ATOM   1022   CA GLY   116     -15.204 -55.561   2.379  1.00  0.00      BSYN  
ATOM   1023    C GLY   116     -16.319 -54.748   3.027  1.00  0.00      BSYN  
ATOM   1024    O GLY   116     -17.389 -55.310   3.254  1.00  0.00      BSYN  
ATOM   1025    N GLU   117     -16.166 -53.416   3.235  1.00  0.00      BSYN  
ATOM   1026    H GLU   117     -15.356 -52.870   3.303  1.00  0.00      BSYN  
ATOM   1027   CA GLU   117     -17.279 -52.451   3.630  1.00  0.00      BSYN  
ATOM   1028   CB GLU   117     -16.879 -51.541   4.765  1.00  0.00      BSYN  
ATOM   1029   CG GLU   117     -17.981 -50.830   5.446  1.00  0.00      BSYN  
ATOM   1030   CD GLU   117     -18.738 -51.623   6.544  1.00  0.00      BSYN  
ATOM   1031  OE1 GLU   117     -19.632 -52.455   6.152  1.00  0.00      BSYN  
ATOM   1032  OE2 GLU   117     -18.539 -51.458   7.725  1.00  0.00      BSYN  
ATOM   1033    C GLU   117     -17.454 -51.516   2.392  1.00  0.00      BSYN  
ATOM   1034    O GLU   117     -16.588 -50.853   1.994  1.00  0.00      BSYN  
ATOM   1035    N SER   118     -18.505 -51.449   1.704  1.00  0.00      BSYN  
ATOM   1036    H SER   118     -18.571 -50.777   0.994  1.00  0.00      BSYN  
ATOM   1037   CA SER   118     -19.736 -52.215   1.987  1.00  0.00      BSYN  
ATOM   1038   CB SER   118     -20.876 -51.348   2.332  1.00  0.00      BSYN  
ATOM   1039   OG SER   118     -20.954 -50.206   1.410  1.00  0.00      BSYN  
ATOM   1040   HG SER   118     -21.476 -50.405   0.629  1.00  0.00      BSYN  
ATOM   1041    C SER   118     -20.069 -53.195   0.825  1.00  0.00      BSYN  
ATOM   1042    O SER   118     -20.050 -52.699  -0.304  1.00  0.00      BSYN  
ATOM   1043    N TYR   119     -20.480 -54.384   1.203  1.00  0.00      BSYN  
ATOM   1044    H TYR   119     -20.679 -54.648   2.125  1.00  0.00      BSYN  
ATOM   1045   CA TYR   119     -20.436 -55.432   0.176  1.00  0.00      BSYN  
ATOM   1046   CB TYR   119     -19.441 -56.514   0.441  1.00  0.00      BSYN  
ATOM   1047   CG TYR   119     -19.173 -57.640  -0.557  1.00  0.00      BSYN  
ATOM   1048  CD1 TYR   119     -19.671 -58.863  -0.309  1.00  0.00      BSYN  
ATOM   1049  CE1 TYR   119     -19.546 -59.834  -1.218  1.00  0.00      BSYN  
ATOM   1050  CD2 TYR   119     -18.499 -57.450  -1.665  1.00  0.00      BSYN  
ATOM   1051  CE2 TYR   119     -18.433 -58.373  -2.703  1.00  0.00      BSYN  
ATOM   1052   CZ TYR   119     -19.024 -59.581  -2.506  1.00  0.00      BSYN  
ATOM   1053   OH TYR   119     -18.812 -60.491  -3.535  1.00  0.00      BSYN  
ATOM   1054   HH TYR   119     -19.153 -61.320  -3.191  1.00  0.00      BSYN  
ATOM   1055    C TYR   119     -21.872 -55.946  -0.110  1.00  0.00      BSYN  
ATOM   1056    O TYR   119     -22.570 -56.571   0.743  1.00  0.00      BSYN  
ATOM   1057    N GLU   120     -22.184 -55.644  -1.311  1.00  0.00      BSYN  
ATOM   1058    H GLU   120     -21.606 -55.313  -2.030  1.00  0.00      BSYN  
ATOM   1059   CA GLU   120     -23.550 -55.532  -1.766  1.00  0.00      BSYN  
ATOM   1060   CB GLU   120     -24.064 -54.238  -1.508  1.00  0.00      BSYN  
ATOM   1061   CG GLU   120     -23.657 -53.034  -2.200  1.00  0.00      BSYN  
ATOM   1062   CD GLU   120     -23.699 -51.869  -1.222  1.00  0.00      BSYN  
ATOM   1063  OE1 GLU   120     -24.595 -51.001  -1.387  1.00  0.00      BSYN  
ATOM   1064  OE2 GLU   120     -22.870 -51.777  -0.344  1.00  0.00      BSYN  
ATOM   1065    C GLU   120     -23.781 -56.031  -3.205  1.00  0.00      BSYN  
ATOM   1066    O GLU   120     -22.970 -55.804  -4.093  1.00  0.00      BSYN  
ATOM   1067    N ASP   121     -24.667 -56.957  -3.530  1.00  0.00      BSYN  
ATOM   1068    H ASP   121     -25.110 -57.376  -2.763  1.00  0.00      BSYN  
ATOM   1069   CA ASP   121     -24.987 -57.308  -4.864  1.00  0.00      BSYN  
ATOM   1070   CB ASP   121     -24.482 -58.702  -5.147  1.00  0.00      BSYN  
ATOM   1071   CG ASP   121     -24.849 -59.421  -6.403  1.00  0.00      BSYN  
ATOM   1072  OD1 ASP   121     -25.400 -60.475  -6.434  1.00  0.00      BSYN  
ATOM   1073  OD2 ASP   121     -24.489 -58.870  -7.417  1.00  0.00      BSYN  
ATOM   1074    C ASP   121     -26.560 -57.299  -5.083  1.00  0.00      BSYN  
ATOM   1075    O ASP   121     -27.302 -57.814  -4.218  1.00  0.00      BSYN  
ATOM   1076    N PRO   122     -27.036 -56.594  -6.093  1.00  0.00      BSYN  
ATOM   1077   CD PRO   122     -26.238 -55.759  -7.010  1.00  0.00      BSYN  
ATOM   1078   CA PRO   122     -28.397 -56.443  -6.547  1.00  0.00      BSYN  
ATOM   1079   CB PRO   122     -28.423 -55.267  -7.630  1.00  0.00      BSYN  
ATOM   1080   CG PRO   122     -27.157 -54.581  -7.347  1.00  0.00      BSYN  
ATOM   1081    C PRO   122     -28.856 -57.660  -7.285  1.00  0.00      BSYN  
ATOM   1082    O PRO   122     -28.303 -57.975  -8.290  1.00  0.00      BSYN  
ATOM   1083    N PRO   123     -30.021 -58.270  -6.893  1.00  0.00      BSYN  
ATOM   1084   CD PRO   123     -30.638 -58.138  -5.579  1.00  0.00      BSYN  
ATOM   1085   CA PRO   123     -30.571 -59.431  -7.578  1.00  0.00      BSYN  
ATOM   1086   CB PRO   123     -31.911 -59.645  -6.824  1.00  0.00      BSYN  
ATOM   1087   CG PRO   123     -31.478 -59.384  -5.384  1.00  0.00      BSYN  
ATOM   1088    C PRO   123     -30.789 -59.442  -9.066  1.00  0.00      BSYN  
ATOM   1089    O PRO   123     -31.611 -58.698  -9.614  1.00  0.00      BSYN  
ATOM   1090    N GLN   124     -30.150 -60.358  -9.676  1.00  0.00      BSYN  
ATOM   1091    H GLN   124     -29.554 -60.974  -9.202  1.00  0.00      BSYN  
ATOM   1092   CA GLN   124     -30.585 -60.884 -11.027  1.00  0.00      BSYN  
ATOM   1093   CB GLN   124     -29.356 -60.826 -11.967  1.00  0.00      BSYN  
ATOM   1094   CG GLN   124     -28.987 -59.674 -12.847  1.00  0.00      BSYN  
ATOM   1095   CD GLN   124     -29.102 -58.224 -12.250  1.00  0.00      BSYN  
ATOM   1096  OE1 GLN   124     -29.596 -57.258 -12.902  1.00  0.00      BSYN  
ATOM   1097  NE2 GLN   124     -28.364 -57.999 -11.166  1.00  0.00      BSYN  
ATOM   1098 HE21 GLN   124     -28.179 -57.072 -10.909  1.00  0.00      BSYN  
ATOM   1099 HE22 GLN   124     -28.008 -58.708 -10.589  1.00  0.00      BSYN  
ATOM   1100    C GLN   124     -31.094 -62.272 -10.831  1.00  0.00      BSYN  
ATOM   1101    O GLN   124     -30.569 -63.146 -10.121  1.00  0.00      BSYN  
ATOM   1102    N GLU   125     -32.296 -62.250 -11.386  1.00  0.00      BSYN  
ATOM   1103    H GLU   125     -32.533 -61.428 -11.864  1.00  0.00      BSYN  
ATOM   1104   CA GLU   125     -33.172 -63.450 -11.298  1.00  0.00      BSYN  
ATOM   1105   CB GLU   125     -34.609 -63.050 -11.333  1.00  0.00      BSYN  
ATOM   1106   CG GLU   125     -34.951 -62.068 -10.100  1.00  0.00      BSYN  
ATOM   1107   CD GLU   125     -36.505 -61.943 -10.013  1.00  0.00      BSYN  
ATOM   1108  OE1 GLU   125     -37.210 -62.623  -9.144  1.00  0.00      BSYN  
ATOM   1109  OE2 GLU   125     -37.017 -61.134 -10.834  1.00  0.00      BSYN  
ATOM   1110    C GLU   125     -32.906 -64.223 -12.634  1.00  0.00      BSYN  
ATOM   1111    O GLU   125     -32.181 -63.760 -13.570  1.00  0.00      BSYN  
ATOM   1112    N GLU   126     -33.428 -65.453 -12.606  1.00  0.00      BSYN  
ATOM   1113    H GLU   126     -34.076 -65.876 -12.005  1.00  0.00      BSYN  
ATOM   1114   CA GLU   126     -33.278 -66.243 -13.906  1.00  0.00      BSYN  
ATOM   1115   CB GLU   126     -33.358 -67.775 -13.647  1.00  0.00      BSYN  
ATOM   1116   CG GLU   126     -32.236 -68.412 -12.847  1.00  0.00      BSYN  
ATOM   1117   CD GLU   126     -30.887 -68.691 -13.554  1.00  0.00      BSYN  
ATOM   1118  OE1 GLU   126     -29.931 -67.994 -13.322  1.00  0.00      BSYN  
ATOM   1119  OE2 GLU   126     -30.770 -69.669 -14.316  1.00  0.00      BSYN  
ATOM   1120    C GLU   126     -34.470 -65.795 -14.715  1.00  0.00      BSYN  
ATOM   1121    O GLU   126     -35.582 -66.068 -14.273  1.00  0.00      BSYN  
ATOM   1122    N TYR   127     -34.248 -64.769 -15.605  1.00  0.00      BSYN  
ATOM   1123    H TYR   127     -33.320 -64.545 -15.829  1.00  0.00      BSYN  
ATOM   1124   CA TYR   127     -35.336 -64.195 -16.275  1.00  0.00      BSYN  
ATOM   1125   CB TYR   127     -35.068 -62.790 -16.663  1.00  0.00      BSYN  
ATOM   1126   CG TYR   127     -36.276 -61.799 -16.648  1.00  0.00      BSYN  
ATOM   1127  CD1 TYR   127     -36.558 -60.973 -15.563  1.00  0.00      BSYN  
ATOM   1128  CE1 TYR   127     -37.633 -60.145 -15.672  1.00  0.00      BSYN  
ATOM   1129  CD2 TYR   127     -37.114 -61.761 -17.824  1.00  0.00      BSYN  
ATOM   1130  CE2 TYR   127     -38.123 -60.884 -17.902  1.00  0.00      BSYN  
ATOM   1131   CZ TYR   127     -38.347 -60.025 -16.889  1.00  0.00      BSYN  
ATOM   1132   OH TYR   127     -39.266 -58.990 -17.018  1.00  0.00      BSYN  
ATOM   1133   HH TYR   127     -39.294 -58.273 -16.380  1.00  0.00      BSYN  
ATOM   1134    C TYR   127     -35.982 -64.901 -17.395  1.00  0.00      BSYN  
ATOM   1135    O TYR   127     -35.345 -65.128 -18.473  1.00  0.00      BSYN  
ATOM   1136    N GLN   128     -37.245 -65.391 -17.152  1.00  0.00      BSYN  
ATOM   1137    H GLN   128     -37.711 -65.229 -16.305  1.00  0.00      BSYN  
ATOM   1138   CA GLN   128     -37.954 -66.125 -18.224  1.00  0.00      BSYN  
ATOM   1139   CB GLN   128     -37.879 -67.655 -17.961  1.00  0.00      BSYN  
ATOM   1140   CG GLN   128     -38.766 -68.532 -18.743  1.00  0.00      BSYN  
ATOM   1141   CD GLN   128     -38.239 -69.863 -18.919  1.00  0.00      BSYN  
ATOM   1142  OE1 GLN   128     -38.426 -70.848 -18.169  1.00  0.00      BSYN  
ATOM   1143  NE2 GLN   128     -37.522 -70.159 -19.973  1.00  0.00      BSYN  
ATOM   1144 HE21 GLN   128     -37.382 -71.128 -20.018  1.00  0.00      BSYN  
ATOM   1145 HE22 GLN   128     -37.227 -69.485 -20.620  1.00  0.00      BSYN  
ATOM   1146    C GLN   128     -39.347 -65.542 -18.342  1.00  0.00      BSYN  
ATOM   1147    O GLN   128     -40.123 -65.447 -17.401  1.00  0.00      BSYN  
ATOM   1148    N GLU   129     -39.648 -65.066 -19.610  1.00  0.00      BSYN  
ATOM   1149    H GLU   129     -38.874 -64.885 -20.182  1.00  0.00      BSYN  
ATOM   1150   CA GLU   129     -40.874 -64.719 -20.174  1.00  0.00      BSYN  
ATOM   1151   CB GLU   129     -40.689 -63.793 -21.416  1.00  0.00      BSYN  
ATOM   1152   CG GLU   129     -39.488 -62.759 -21.267  1.00  0.00      BSYN  
ATOM   1153   CD GLU   129     -38.206 -63.125 -21.987  1.00  0.00      BSYN  
ATOM   1154  OE1 GLU   129     -37.754 -62.235 -22.757  1.00  0.00      BSYN  
ATOM   1155  OE2 GLU   129     -37.712 -64.277 -21.896  1.00  0.00      BSYN  
ATOM   1156    C GLU   129     -41.820 -65.915 -20.486  1.00  0.00      BSYN  
ATOM   1157    O GLU   129     -41.776 -66.477 -21.571  1.00  0.00      BSYN  
ATOM   1158    N TYR   130     -42.723 -66.075 -19.542  1.00  0.00      BSYN  
ATOM   1159    H TYR   130     -42.816 -65.349 -18.890  1.00  0.00      BSYN  
ATOM   1160   CA TYR   130     -43.735 -67.177 -19.540  1.00  0.00      BSYN  
ATOM   1161   CB TYR   130     -43.277 -68.302 -18.644  1.00  0.00      BSYN  
ATOM   1162   CG TYR   130     -43.045 -67.951 -17.237  1.00  0.00      BSYN  
ATOM   1163  CD1 TYR   130     -43.322 -66.726 -16.754  1.00  0.00      BSYN  
ATOM   1164  CE1 TYR   130     -43.197 -66.408 -15.466  1.00  0.00      BSYN  
ATOM   1165  CD2 TYR   130     -42.608 -68.914 -16.428  1.00  0.00      BSYN  
ATOM   1166  CE2 TYR   130     -42.356 -68.634 -15.106  1.00  0.00      BSYN  
ATOM   1167   CZ TYR   130     -42.605 -67.380 -14.622  1.00  0.00      BSYN  
ATOM   1168   OH TYR   130     -42.355 -67.076 -13.228  1.00  0.00      BSYN  
ATOM   1169   HH TYR   130     -43.021 -66.425 -12.995  1.00  0.00      BSYN  
ATOM   1170    C TYR   130     -45.167 -66.589 -19.414  1.00  0.00      BSYN  
ATOM   1171    O TYR   130     -45.807 -66.464 -18.337  1.00  0.00      BSYN  
ATOM   1172    N GLU   131     -45.787 -66.310 -20.545  1.00  0.00      BSYN  
ATOM   1173    H GLU   131     -45.358 -66.463 -21.413  1.00  0.00      BSYN  
ATOM   1174   CA GLU   131     -47.184 -65.724 -20.630  1.00  0.00      BSYN  
ATOM   1175   CB GLU   131     -47.412 -64.865 -21.863  1.00  0.00      BSYN  
ATOM   1176   CG GLU   131     -46.818 -63.419 -21.922  1.00  0.00      BSYN  
ATOM   1177   CD GLU   131     -46.726 -62.586 -23.235  1.00  0.00      BSYN  
ATOM   1178  OE1 GLU   131     -47.568 -62.707 -24.131  1.00  0.00      BSYN  
ATOM   1179  OE2 GLU   131     -45.781 -61.775 -23.380  1.00  0.00      BSYN  
ATOM   1180    C GLU   131     -48.295 -66.765 -20.616  1.00  0.00      BSYN  
ATOM   1181    O GLU   131     -48.478 -67.475 -21.601  1.00  0.00      BSYN  
ATOM   1182    N PRO   132     -49.157 -66.845 -19.515  1.00  0.00      BSYN  
ATOM   1183   CD PRO   132     -48.978 -65.776 -18.535  1.00  0.00      BSYN  
ATOM   1184   CA PRO   132     -50.220 -67.824 -19.337  1.00  0.00      BSYN  
ATOM   1185   CB PRO   132     -50.024 -68.136 -17.885  1.00  0.00      BSYN  
ATOM   1186   CG PRO   132     -49.481 -66.720 -17.360  1.00  0.00      BSYN  
ATOM   1187    C PRO   132     -51.726 -67.419 -19.528  1.00  0.00      BSYN  
ATOM   1188    O PRO   132     -52.151 -66.281 -19.838  1.00  0.00      BSYN  
ATOM   1189    N GLU   133     -52.593 -68.476 -19.577  1.00  0.00      BSYN  
ATOM   1190    H GLU   133     -52.218 -69.335 -19.292  1.00  0.00      BSYN  
ATOM   1191   CA GLU   133     -54.144 -68.277 -19.749  1.00  0.00      BSYN  
ATOM   1192   CB GLU   133     -54.678 -68.718 -21.082  1.00  0.00      BSYN  
ATOM   1193   CG GLU   133     -54.190 -67.702 -22.138  1.00  0.00      BSYN  
ATOM   1194   CD GLU   133     -54.901 -67.940 -23.460  1.00  0.00      BSYN  
ATOM   1195  OE1 GLU   133     -55.832 -67.247 -23.831  1.00  0.00      BSYN  
ATOM   1196  OE2 GLU   133     -54.601 -68.951 -24.125  1.00  0.00      BSYN  
ATOM   1197    C GLU   133     -54.897 -69.161 -18.717  1.00  0.00      BSYN  
ATOM   1198    O GLU   133     -54.373 -70.204 -18.122  1.00  0.00      BSYN  
ATOM   1199    N ALA   134     -56.164 -68.800 -18.667  1.00  0.00      BSYN  
ATOM   1200    H ALA   134     -56.450 -68.140 -19.333  1.00  0.00      BSYN  
ATOM   1201   CA ALA   134     -57.178 -69.602 -17.884  1.00  0.00      BSYN  
ATOM   1202   CB ALA   134     -58.463 -68.751 -17.892  1.00  0.00      BSYN  
ATOM   1203    C ALA   134     -57.590 -70.832 -18.720  1.00  0.00      BSYN  
ATOM   1204  OT1 ALA   134     -57.697 -70.700 -19.902  1.00  0.00      BSYN  
ATOM   1205  OT2 ALA   134     -57.799 -71.878 -18.091  1.00  0.00      BSYN  
END
