# Supplementary material for: Data set of intrinsically disordered proteins analysed at a local protein conformation level
Source: Data Brief. 2020 Mar 5;29:105383. doi: 10.1016/j.dib.2020.105383 (PMC7078294; doi:10.1016/j.dib.2020.105383)
Supplement: Supplementary file 1 [file mmc1.zip › the data/1-DATA/PED1AAD-pdb/1AAD-230.pdb]

CRYST1    1.000    1.000    1.000  90.00  90.00  90.00 P 1           1
ATOM      1  HT1 MET     1       2.960 -95.005 -32.629  1.00  0.00      BSYN  
ATOM      2  HT2 MET     1       2.134 -96.312 -32.002  1.00  0.00      BSYN  
ATOM      3    N MET     1       2.008 -95.365 -32.414  1.00  0.00      BSYN  
ATOM      4  HT3 MET     1       1.537 -94.901 -31.612  1.00  0.00      BSYN  
ATOM      5   CA MET     1       1.154 -95.226 -33.628  1.00  0.00      BSYN  
ATOM      6   CB MET     1      -0.173 -95.839 -33.201  1.00  0.00      BSYN  
ATOM      7   CG MET     1      -1.527 -95.647 -33.957  1.00  0.00      BSYN  
ATOM      8   SD MET     1      -1.179 -95.950 -35.669  1.00  0.00      BSYN  
ATOM      9   CE MET     1      -0.974 -97.702 -35.381  1.00  0.00      BSYN  
ATOM     10    C MET     1       1.180 -93.779 -33.935  1.00  0.00      BSYN  
ATOM     11    O MET     1       1.351 -92.940 -33.012  1.00  0.00      BSYN  
ATOM     12    N ASP     2       0.969 -93.232 -35.120  1.00  0.00      BSYN  
ATOM     13    H ASP     2       1.411 -93.475 -35.960  1.00  0.00      BSYN  
ATOM     14   CA ASP     2       0.659 -91.849 -35.284  1.00  0.00      BSYN  
ATOM     15   CB ASP     2       1.098 -91.307 -36.651  1.00  0.00      BSYN  
ATOM     16   CG ASP     2       1.875 -89.964 -36.489  1.00  0.00      BSYN  
ATOM     17  OD1 ASP     2       2.337 -89.596 -37.518  1.00  0.00      BSYN  
ATOM     18  OD2 ASP     2       1.908 -89.328 -35.429  1.00  0.00      BSYN  
ATOM     19    C ASP     2      -0.767 -91.452 -34.789  1.00  0.00      BSYN  
ATOM     20    O ASP     2      -1.698 -91.440 -35.552  1.00  0.00      BSYN  
ATOM     21    N VAL     3      -0.949 -91.031 -33.558  1.00  0.00      BSYN  
ATOM     22    H VAL     3      -0.237 -90.947 -32.890  1.00  0.00      BSYN  
ATOM     23   CA VAL     3      -2.310 -90.591 -33.177  1.00  0.00      BSYN  
ATOM     24   CB VAL     3      -2.600 -91.012 -31.713  1.00  0.00      BSYN  
ATOM     25  CG1 VAL     3      -3.919 -90.631 -31.119  1.00  0.00      BSYN  
ATOM     26  CG2 VAL     3      -2.316 -92.495 -31.356  1.00  0.00      BSYN  
ATOM     27    C VAL     3      -2.486 -89.137 -33.322  1.00  0.00      BSYN  
ATOM     28    O VAL     3      -2.145 -88.300 -32.503  1.00  0.00      BSYN  
ATOM     29    N PHE     4      -3.070 -88.883 -34.541  1.00  0.00      BSYN  
ATOM     30    H PHE     4      -3.193 -89.502 -35.290  1.00  0.00      BSYN  
ATOM     31   CA PHE     4      -3.490 -87.509 -34.887  1.00  0.00      BSYN  
ATOM     32   CB PHE     4      -3.596 -87.471 -36.464  1.00  0.00      BSYN  
ATOM     33   CG PHE     4      -2.321 -86.976 -37.002  1.00  0.00      BSYN  
ATOM     34  CD1 PHE     4      -1.760 -85.816 -36.619  1.00  0.00      BSYN  
ATOM     35  CD2 PHE     4      -1.533 -87.823 -37.795  1.00  0.00      BSYN  
ATOM     36  CE1 PHE     4      -0.543 -85.419 -37.102  1.00  0.00      BSYN  
ATOM     37  CE2 PHE     4      -0.346 -87.484 -38.267  1.00  0.00      BSYN  
ATOM     38   CZ PHE     4       0.193 -86.279 -37.932  1.00  0.00      BSYN  
ATOM     39    C PHE     4      -4.832 -87.060 -34.244  1.00  0.00      BSYN  
ATOM     40    O PHE     4      -5.930 -87.512 -34.506  1.00  0.00      BSYN  
ATOM     41    N MET     5      -4.673 -86.137 -33.293  1.00  0.00      BSYN  
ATOM     42    H MET     5      -3.799 -85.715 -33.152  1.00  0.00      BSYN  
ATOM     43   CA MET     5      -5.742 -85.712 -32.533  1.00  0.00      BSYN  
ATOM     44   CB MET     5      -5.338 -85.901 -31.034  1.00  0.00      BSYN  
ATOM     45   CG MET     5      -4.156 -85.092 -30.582  1.00  0.00      BSYN  
ATOM     46   SD MET     5      -2.802 -86.087 -29.971  1.00  0.00      BSYN  
ATOM     47   CE MET     5      -2.182 -85.212 -28.542  1.00  0.00      BSYN  
ATOM     48    C MET     5      -6.191 -84.346 -32.971  1.00  0.00      BSYN  
ATOM     49    O MET     5      -5.677 -83.300 -32.523  1.00  0.00      BSYN  
ATOM     50    N LYS     6      -6.973 -84.487 -34.105  1.00  0.00      BSYN  
ATOM     51    H LYS     6      -7.218 -85.356 -34.487  1.00  0.00      BSYN  
ATOM     52   CA LYS     6      -7.489 -83.284 -34.780  1.00  0.00      BSYN  
ATOM     53   CB LYS     6      -8.159 -83.520 -36.111  1.00  0.00      BSYN  
ATOM     54   CG LYS     6      -7.186 -83.386 -37.236  1.00  0.00      BSYN  
ATOM     55   CD LYS     6      -7.899 -84.162 -38.353  1.00  0.00      BSYN  
ATOM     56   CE LYS     6      -7.296 -83.755 -39.661  1.00  0.00      BSYN  
ATOM     57   NZ LYS     6      -7.746 -84.675 -40.644  1.00  0.00      BSYN  
ATOM     58  HZ1 LYS     6      -8.384 -85.383 -40.227  1.00  0.00      BSYN  
ATOM     59  HZ2 LYS     6      -8.380 -84.034 -41.162  1.00  0.00      BSYN  
ATOM     60  HZ3 LYS     6      -6.935 -85.045 -41.179  1.00  0.00      BSYN  
ATOM     61    C LYS     6      -8.317 -82.387 -33.829  1.00  0.00      BSYN  
ATOM     62    O LYS     6      -9.382 -82.650 -33.309  1.00  0.00      BSYN  
ATOM     63    N GLY     7      -7.803 -81.149 -33.500  1.00  0.00      BSYN  
ATOM     64    H GLY     7      -6.919 -80.858 -33.805  1.00  0.00      BSYN  
ATOM     65   CA GLY     7      -8.683 -80.161 -32.963  1.00  0.00      BSYN  
ATOM     66    C GLY     7      -8.293 -79.944 -31.503  1.00  0.00      BSYN  
ATOM     67    O GLY     7      -7.513 -79.117 -31.084  1.00  0.00      BSYN  
ATOM     68    N LEU     8      -8.872 -80.827 -30.745  1.00  0.00      BSYN  
ATOM     69    H LEU     8      -9.486 -81.382 -31.269  1.00  0.00      BSYN  
ATOM     70   CA LEU     8      -8.661 -80.939 -29.290  1.00  0.00      BSYN  
ATOM     71   CB LEU     8      -9.771 -81.859 -28.729  1.00  0.00      BSYN  
ATOM     72   CG LEU     8     -11.195 -81.298 -28.804  1.00  0.00      BSYN  
ATOM     73  CD1 LEU     8     -12.123 -82.490 -28.466  1.00  0.00      BSYN  
ATOM     74  CD2 LEU     8     -11.351 -80.082 -27.815  1.00  0.00      BSYN  
ATOM     75    C LEU     8      -7.345 -81.431 -28.771  1.00  0.00      BSYN  
ATOM     76    O LEU     8      -7.190 -82.587 -28.210  1.00  0.00      BSYN  
ATOM     77    N SER     9      -6.317 -80.546 -28.835  1.00  0.00      BSYN  
ATOM     78    H SER     9      -6.627 -79.652 -28.583  1.00  0.00      BSYN  
ATOM     79   CA SER     9      -4.899 -80.833 -28.713  1.00  0.00      BSYN  
ATOM     80   CB SER     9      -4.006 -79.722 -29.385  1.00  0.00      BSYN  
ATOM     81   OG SER     9      -4.232 -79.620 -30.703  1.00  0.00      BSYN  
ATOM     82   HG SER     9      -5.077 -79.189 -30.851  1.00  0.00      BSYN  
ATOM     83    C SER     9      -4.597 -80.977 -27.176  1.00  0.00      BSYN  
ATOM     84    O SER     9      -4.586 -79.967 -26.470  1.00  0.00      BSYN  
ATOM     85    N MET    10      -4.222 -82.135 -26.638  1.00  0.00      BSYN  
ATOM     86    H MET    10      -3.706 -82.698 -27.253  1.00  0.00      BSYN  
ATOM     87   CA MET    10      -4.269 -82.326 -25.211  1.00  0.00      BSYN  
ATOM     88   CB MET    10      -5.140 -83.555 -24.617  1.00  0.00      BSYN  
ATOM     89   CG MET    10      -6.552 -83.438 -25.152  1.00  0.00      BSYN  
ATOM     90   SD MET    10      -7.351 -84.995 -24.673  1.00  0.00      BSYN  
ATOM     91   CE MET    10      -7.836 -85.599 -26.228  1.00  0.00      BSYN  
ATOM     92    C MET    10      -2.793 -82.542 -24.797  1.00  0.00      BSYN  
ATOM     93    O MET    10      -2.082 -83.282 -25.407  1.00  0.00      BSYN  
ATOM     94    N ALA    11      -2.282 -81.939 -23.726  1.00  0.00      BSYN  
ATOM     95    H ALA    11      -1.354 -82.123 -23.471  1.00  0.00      BSYN  
ATOM     96   CA ALA    11      -2.948 -80.723 -23.108  1.00  0.00      BSYN  
ATOM     97   CB ALA    11      -2.684 -80.723 -21.618  1.00  0.00      BSYN  
ATOM     98    C ALA    11      -2.407 -79.412 -23.706  1.00  0.00      BSYN  
ATOM     99    O ALA    11      -1.238 -79.248 -24.164  1.00  0.00      BSYN  
ATOM    100    N LYS    12      -3.111 -78.363 -23.197  1.00  0.00      BSYN  
ATOM    101    H LYS    12      -3.579 -78.533 -22.353  1.00  0.00      BSYN  
ATOM    102   CA LYS    12      -2.779 -76.937 -23.661  1.00  0.00      BSYN  
ATOM    103   CB LYS    12      -4.034 -76.500 -24.522  1.00  0.00      BSYN  
ATOM    104   CG LYS    12      -5.322 -76.516 -23.808  1.00  0.00      BSYN  
ATOM    105   CD LYS    12      -6.520 -75.807 -24.422  1.00  0.00      BSYN  
ATOM    106   CE LYS    12      -7.428 -76.917 -24.896  1.00  0.00      BSYN  
ATOM    107   NZ LYS    12      -7.701 -77.926 -23.938  1.00  0.00      BSYN  
ATOM    108  HZ1 LYS    12      -8.507 -78.483 -24.287  1.00  0.00      BSYN  
ATOM    109  HZ2 LYS    12      -6.869 -78.528 -23.783  1.00  0.00      BSYN  
ATOM    110  HZ3 LYS    12      -8.026 -77.530 -23.033  1.00  0.00      BSYN  
ATOM    111    C LYS    12      -2.393 -75.861 -22.646  1.00  0.00      BSYN  
ATOM    112    O LYS    12      -2.577 -74.621 -22.745  1.00  0.00      BSYN  
ATOM    113    N GLU    13      -1.833 -76.371 -21.523  1.00  0.00      BSYN  
ATOM    114    H GLU    13      -1.339 -77.194 -21.720  1.00  0.00      BSYN  
ATOM    115   CA GLU    13      -1.499 -75.490 -20.404  1.00  0.00      BSYN  
ATOM    116   CB GLU    13      -1.314 -76.284 -19.087  1.00  0.00      BSYN  
ATOM    117   CG GLU    13      -2.599 -76.545 -18.245  1.00  0.00      BSYN  
ATOM    118   CD GLU    13      -2.519 -77.696 -17.331  1.00  0.00      BSYN  
ATOM    119  OE1 GLU    13      -1.494 -78.429 -17.316  1.00  0.00      BSYN  
ATOM    120  OE2 GLU    13      -3.509 -77.917 -16.579  1.00  0.00      BSYN  
ATOM    121    C GLU    13      -0.310 -74.616 -20.757  1.00  0.00      BSYN  
ATOM    122    O GLU    13      -0.340 -73.418 -20.909  1.00  0.00      BSYN  
ATOM    123    N GLY    14       0.744 -75.400 -21.124  1.00  0.00      BSYN  
ATOM    124    H GLY    14       0.668 -76.364 -20.960  1.00  0.00      BSYN  
ATOM    125   CA GLY    14       2.009 -74.735 -21.342  1.00  0.00      BSYN  
ATOM    126    C GLY    14       3.168 -74.834 -20.416  1.00  0.00      BSYN  
ATOM    127    O GLY    14       4.322 -74.901 -20.774  1.00  0.00      BSYN  
ATOM    128    N VAL    15       2.854 -74.673 -19.140  1.00  0.00      BSYN  
ATOM    129    H VAL    15       2.136 -74.017 -19.017  1.00  0.00      BSYN  
ATOM    130   CA VAL    15       3.869 -74.973 -18.014  1.00  0.00      BSYN  
ATOM    131   CB VAL    15       3.429 -74.379 -16.657  1.00  0.00      BSYN  
ATOM    132  CG1 VAL    15       3.818 -72.937 -16.953  1.00  0.00      BSYN  
ATOM    133  CG2 VAL    15       1.880 -74.427 -16.499  1.00  0.00      BSYN  
ATOM    134    C VAL    15       4.122 -76.420 -17.791  1.00  0.00      BSYN  
ATOM    135    O VAL    15       5.198 -76.885 -17.962  1.00  0.00      BSYN  
ATOM    136    N VAL    16       3.050 -77.177 -17.608  1.00  0.00      BSYN  
ATOM    137    H VAL    16       2.113 -76.965 -17.804  1.00  0.00      BSYN  
ATOM    138   CA VAL    16       3.121 -78.581 -17.110  1.00  0.00      BSYN  
ATOM    139   CB VAL    16       2.210 -78.840 -15.905  1.00  0.00      BSYN  
ATOM    140  CG1 VAL    16       2.996 -79.837 -15.234  1.00  0.00      BSYN  
ATOM    141  CG2 VAL    16       1.897 -77.598 -15.047  1.00  0.00      BSYN  
ATOM    142    C VAL    16       2.654 -79.481 -18.258  1.00  0.00      BSYN  
ATOM    143    O VAL    16       1.914 -78.970 -19.119  1.00  0.00      BSYN  
ATOM    144    N ALA    17       3.243 -80.690 -18.631  1.00  0.00      BSYN  
ATOM    145    H ALA    17       2.724 -81.489 -18.861  1.00  0.00      BSYN  
ATOM    146   CA ALA    17       4.666 -80.879 -18.318  1.00  0.00      BSYN  
ATOM    147   CB ALA    17       4.970 -82.418 -18.074  1.00  0.00      BSYN  
ATOM    148    C ALA    17       5.487 -80.295 -19.529  1.00  0.00      BSYN  
ATOM    149    O ALA    17       5.525 -80.832 -20.661  1.00  0.00      BSYN  
ATOM    150    N ALA    18       6.173 -79.202 -19.259  1.00  0.00      BSYN  
ATOM    151    H ALA    18       6.208 -78.807 -18.363  1.00  0.00      BSYN  
ATOM    152   CA ALA    18       6.893 -78.487 -20.263  1.00  0.00      BSYN  
ATOM    153   CB ALA    18       5.948 -77.839 -21.285  1.00  0.00      BSYN  
ATOM    154    C ALA    18       7.915 -77.457 -19.843  1.00  0.00      BSYN  
ATOM    155    O ALA    18       8.782 -77.117 -20.591  1.00  0.00      BSYN  
ATOM    156    N ALA    19       7.676 -76.933 -18.618  1.00  0.00      BSYN  
ATOM    157    H ALA    19       6.932 -77.354 -18.140  1.00  0.00      BSYN  
ATOM    158   CA ALA    19       8.484 -75.842 -18.073  1.00  0.00      BSYN  
ATOM    159   CB ALA    19       7.860 -74.647 -18.872  1.00  0.00      BSYN  
ATOM    160    C ALA    19       8.300 -75.732 -16.484  1.00  0.00      BSYN  
ATOM    161    O ALA    19       9.357 -75.589 -15.880  1.00  0.00      BSYN  
ATOM    162    N GLU    20       7.087 -75.784 -15.941  1.00  0.00      BSYN  
ATOM    163    H GLU    20       6.328 -76.022 -16.512  1.00  0.00      BSYN  
ATOM    164   CA GLU    20       6.868 -75.491 -14.562  1.00  0.00      BSYN  
ATOM    165   CB GLU    20       6.058 -74.189 -14.454  1.00  0.00      BSYN  
ATOM    166   CG GLU    20       6.942 -73.020 -13.963  1.00  0.00      BSYN  
ATOM    167   CD GLU    20       6.380 -71.612 -14.001  1.00  0.00      BSYN  
ATOM    168  OE1 GLU    20       6.356 -70.817 -13.034  1.00  0.00      BSYN  
ATOM    169  OE2 GLU    20       6.070 -71.296 -15.141  1.00  0.00      BSYN  
ATOM    170    C GLU    20       6.105 -76.774 -14.188  1.00  0.00      BSYN  
ATOM    171    O GLU    20       5.124 -77.192 -14.835  1.00  0.00      BSYN  
ATOM    172    N LYS    21       6.591 -77.561 -13.210  1.00  0.00      BSYN  
ATOM    173    H LYS    21       7.311 -77.172 -12.671  1.00  0.00      BSYN  
ATOM    174   CA LYS    21       6.015 -78.801 -12.788  1.00  0.00      BSYN  
ATOM    175   CB LYS    21       7.081 -79.979 -12.589  1.00  0.00      BSYN  
ATOM    176   CG LYS    21       7.298 -81.014 -13.664  1.00  0.00      BSYN  
ATOM    177   CD LYS    21       7.923 -80.240 -14.866  1.00  0.00      BSYN  
ATOM    178   CE LYS    21       7.778 -81.118 -16.081  1.00  0.00      BSYN  
ATOM    179   NZ LYS    21       8.847 -82.137 -16.009  1.00  0.00      BSYN  
ATOM    180  HZ1 LYS    21       9.529 -82.175 -16.793  1.00  0.00      BSYN  
ATOM    181  HZ2 LYS    21       9.408 -81.847 -15.184  1.00  0.00      BSYN  
ATOM    182  HZ3 LYS    21       8.580 -83.133 -15.877  1.00  0.00      BSYN  
ATOM    183    C LYS    21       5.245 -78.625 -11.502  1.00  0.00      BSYN  
ATOM    184    O LYS    21       5.715 -77.890 -10.654  1.00  0.00      BSYN  
ATOM    185    N THR    22       4.034 -79.241 -11.612  1.00  0.00      BSYN  
ATOM    186    H THR    22       3.798 -79.898 -12.300  1.00  0.00      BSYN  
ATOM    187   CA THR    22       3.038 -79.028 -10.552  1.00  0.00      BSYN  
ATOM    188   CB THR    22       1.900 -80.045 -10.648  1.00  0.00      BSYN  
ATOM    189  OG1 THR    22       2.463 -81.221 -11.256  1.00  0.00      BSYN  
ATOM    190  HG1 THR    22       2.006 -81.922 -10.785  1.00  0.00      BSYN  
ATOM    191  CG2 THR    22       0.684 -79.611 -11.473  1.00  0.00      BSYN  
ATOM    192    C THR    22       3.586 -79.048  -9.047  1.00  0.00      BSYN  
ATOM    193    O THR    22       3.923 -80.121  -8.594  1.00  0.00      BSYN  
ATOM    194    N LYS    23       3.532 -77.874  -8.333  1.00  0.00      BSYN  
ATOM    195    H LYS    23       3.114 -77.064  -8.694  1.00  0.00      BSYN  
ATOM    196   CA LYS    23       4.241 -77.700  -6.998  1.00  0.00      BSYN  
ATOM    197   CB LYS    23       4.564 -76.256  -6.803  1.00  0.00      BSYN  
ATOM    198   CG LYS    23       5.256 -76.145  -5.423  1.00  0.00      BSYN  
ATOM    199   CD LYS    23       6.688 -75.917  -5.851  1.00  0.00      BSYN  
ATOM    200   CE LYS    23       7.618 -75.287  -4.911  1.00  0.00      BSYN  
ATOM    201   NZ LYS    23       8.654 -74.597  -5.622  1.00  0.00      BSYN  
ATOM    202  HZ1 LYS    23       9.461 -74.496  -4.973  1.00  0.00      BSYN  
ATOM    203  HZ2 LYS    23       8.952 -75.437  -6.157  1.00  0.00      BSYN  
ATOM    204  HZ3 LYS    23       8.341 -73.766  -6.164  1.00  0.00      BSYN  
ATOM    205    C LYS    23       3.462 -78.332  -5.859  1.00  0.00      BSYN  
ATOM    206    O LYS    23       3.828 -79.412  -5.440  1.00  0.00      BSYN  
ATOM    207    N GLN    24       2.420 -77.742  -5.294  1.00  0.00      BSYN  
ATOM    208    H GLN    24       2.267 -76.782  -5.424  1.00  0.00      BSYN  
ATOM    209   CA GLN    24       1.488 -78.435  -4.443  1.00  0.00      BSYN  
ATOM    210   CB GLN    24       1.456 -77.801  -3.088  1.00  0.00      BSYN  
ATOM    211   CG GLN    24       2.742 -78.257  -2.179  1.00  0.00      BSYN  
ATOM    212   CD GLN    24       2.734 -79.683  -1.719  1.00  0.00      BSYN  
ATOM    213  OE1 GLN    24       1.972 -80.149  -0.828  1.00  0.00      BSYN  
ATOM    214  NE2 GLN    24       3.464 -80.606  -2.130  1.00  0.00      BSYN  
ATOM    215 HE21 GLN    24       3.246 -81.528  -1.879  1.00  0.00      BSYN  
ATOM    216 HE22 GLN    24       4.208 -80.146  -2.571  1.00  0.00      BSYN  
ATOM    217    C GLN    24       0.097 -78.429  -5.142  1.00  0.00      BSYN  
ATOM    218    O GLN    24      -0.300 -77.478  -5.854  1.00  0.00      BSYN  
ATOM    219    N GLY    25      -0.756 -79.463  -4.971  1.00  0.00      BSYN  
ATOM    220    H GLY    25      -0.417 -80.375  -4.857  1.00  0.00      BSYN  
ATOM    221   CA GLY    25      -2.185 -79.357  -5.335  1.00  0.00      BSYN  
ATOM    222    C GLY    25      -2.692 -80.723  -5.677  1.00  0.00      BSYN  
ATOM    223    O GLY    25      -3.704 -81.279  -5.078  1.00  0.00      BSYN  
ATOM    224    N VAL    26      -2.188 -81.058  -6.925  1.00  0.00      BSYN  
ATOM    225    H VAL    26      -1.636 -80.568  -7.571  1.00  0.00      BSYN  
ATOM    226   CA VAL    26      -2.528 -82.355  -7.486  1.00  0.00      BSYN  
ATOM    227   CB VAL    26      -3.555 -82.110  -8.721  1.00  0.00      BSYN  
ATOM    228  CG1 VAL    26      -4.834 -81.656  -8.137  1.00  0.00      BSYN  
ATOM    229  CG2 VAL    26      -2.982 -81.226  -9.882  1.00  0.00      BSYN  
ATOM    230    C VAL    26      -1.249 -83.150  -7.661  1.00  0.00      BSYN  
ATOM    231    O VAL    26      -0.826 -83.405  -8.748  1.00  0.00      BSYN  
ATOM    232    N THR    27      -0.705 -83.528  -6.518  1.00  0.00      BSYN  
ATOM    233    H THR    27      -1.009 -83.241  -5.631  1.00  0.00      BSYN  
ATOM    234   CA THR    27       0.568 -84.220  -6.482  1.00  0.00      BSYN  
ATOM    235   CB THR    27       1.583 -83.341  -5.842  1.00  0.00      BSYN  
ATOM    236  OG1 THR    27       1.699 -82.127  -6.577  1.00  0.00      BSYN  
ATOM    237  HG1 THR    27       2.421 -81.525  -6.381  1.00  0.00      BSYN  
ATOM    238  CG2 THR    27       2.946 -83.998  -5.682  1.00  0.00      BSYN  
ATOM    239    C THR    27       0.402 -85.627  -5.951  1.00  0.00      BSYN  
ATOM    240    O THR    27      -0.052 -85.813  -4.763  1.00  0.00      BSYN  
ATOM    241    N GLU    28       0.749 -86.598  -6.746  1.00  0.00      BSYN  
ATOM    242    H GLU    28       1.053 -86.258  -7.613  1.00  0.00      BSYN  
ATOM    243   CA GLU    28       0.753 -88.045  -6.283  1.00  0.00      BSYN  
ATOM    244   CB GLU    28       0.648 -88.803  -7.619  1.00  0.00      BSYN  
ATOM    245   CG GLU    28      -0.503 -88.546  -8.670  1.00  0.00      BSYN  
ATOM    246   CD GLU    28      -0.503 -89.493  -9.895  1.00  0.00      BSYN  
ATOM    247  OE1 GLU    28      -1.006 -89.049 -10.890  1.00  0.00      BSYN  
ATOM    248  OE2 GLU    28      -0.119 -90.642  -9.742  1.00  0.00      BSYN  
ATOM    249    C GLU    28       1.963 -88.490  -5.322  1.00  0.00      BSYN  
ATOM    250    O GLU    28       2.118 -89.577  -4.707  1.00  0.00      BSYN  
ATOM    251    N ALA    29       2.774 -87.488  -5.076  1.00  0.00      BSYN  
ATOM    252    H ALA    29       2.610 -86.612  -5.484  1.00  0.00      BSYN  
ATOM    253   CA ALA    29       3.855 -87.708  -4.269  1.00  0.00      BSYN  
ATOM    254   CB ALA    29       5.085 -87.302  -4.874  1.00  0.00      BSYN  
ATOM    255    C ALA    29       3.601 -86.781  -3.085  1.00  0.00      BSYN  
ATOM    256    O ALA    29       3.976 -85.598  -3.156  1.00  0.00      BSYN  
ATOM    257    N ALA    30       3.021 -87.438  -2.017  1.00  0.00      BSYN  
ATOM    258    H ALA    30       2.631 -88.315  -2.216  1.00  0.00      BSYN  
ATOM    259   CA ALA    30       2.841 -86.824  -0.702  1.00  0.00      BSYN  
ATOM    260   CB ALA    30       1.765 -87.534   0.076  1.00  0.00      BSYN  
ATOM    261    C ALA    30       4.221 -86.976  -0.015  1.00  0.00      BSYN  
ATOM    262    O ALA    30       5.021 -86.048  -0.127  1.00  0.00      BSYN  
ATOM    263    N GLU    31       4.630 -88.093   0.631  1.00  0.00      BSYN  
ATOM    264    H GLU    31       4.026 -88.849   0.481  1.00  0.00      BSYN  
ATOM    265   CA GLU    31       5.892 -88.164   1.372  1.00  0.00      BSYN  
ATOM    266   CB GLU    31       5.424 -88.081   2.855  1.00  0.00      BSYN  
ATOM    267   CG GLU    31       4.666 -89.378   3.415  1.00  0.00      BSYN  
ATOM    268   CD GLU    31       3.376 -89.041   4.122  1.00  0.00      BSYN  
ATOM    269  OE1 GLU    31       3.294 -88.922   5.284  1.00  0.00      BSYN  
ATOM    270  OE2 GLU    31       2.378 -88.852   3.417  1.00  0.00      BSYN  
ATOM    271    C GLU    31       6.883 -89.319   1.006  1.00  0.00      BSYN  
ATOM    272    O GLU    31       7.879 -89.283   1.745  1.00  0.00      BSYN  
ATOM    273    N LYS    32       6.632 -90.138   0.001  1.00  0.00      BSYN  
ATOM    274    H LYS    32       5.706 -90.075  -0.312  1.00  0.00      BSYN  
ATOM    275   CA LYS    32       7.530 -91.116  -0.472  1.00  0.00      BSYN  
ATOM    276   CB LYS    32       6.888 -92.009  -1.566  1.00  0.00      BSYN  
ATOM    277   CG LYS    32       7.395 -93.416  -1.677  1.00  0.00      BSYN  
ATOM    278   CD LYS    32       7.127 -94.264  -2.830  1.00  0.00      BSYN  
ATOM    279   CE LYS    32       7.572 -95.618  -2.540  1.00  0.00      BSYN  
ATOM    280   NZ LYS    32       8.373 -96.195  -3.529  1.00  0.00      BSYN  
ATOM    281  HZ1 LYS    32       9.174 -95.533  -3.583  1.00  0.00      BSYN  
ATOM    282  HZ2 LYS    32       8.716 -97.169  -3.406  1.00  0.00      BSYN  
ATOM    283  HZ3 LYS    32       7.775 -96.007  -4.359  1.00  0.00      BSYN  
ATOM    284    C LYS    32       8.903 -90.547  -0.952  1.00  0.00      BSYN  
ATOM    285    O LYS    32       9.780 -90.361  -0.037  1.00  0.00      BSYN  
ATOM    286    N THR    33       9.093 -90.271  -2.309  1.00  0.00      BSYN  
ATOM    287    H THR    33       8.385 -90.473  -2.957  1.00  0.00      BSYN  
ATOM    288   CA THR    33      10.256 -89.617  -2.789  1.00  0.00      BSYN  
ATOM    289   CB THR    33      10.590 -90.165  -4.208  1.00  0.00      BSYN  
ATOM    290  OG1 THR    33       9.471 -90.031  -5.128  1.00  0.00      BSYN  
ATOM    291  HG1 THR    33       9.311 -90.703  -5.796  1.00  0.00      BSYN  
ATOM    292  CG2 THR    33      10.902 -91.655  -3.900  1.00  0.00      BSYN  
ATOM    293    C THR    33      10.300 -88.149  -2.662  1.00  0.00      BSYN  
ATOM    294    O THR    33       9.234 -87.593  -2.565  1.00  0.00      BSYN  
ATOM    295    N LYS    34      11.489 -87.521  -2.322  1.00  0.00      BSYN  
ATOM    296    H LYS    34      12.301 -88.021  -2.098  1.00  0.00      BSYN  
ATOM    297   CA LYS    34      11.707 -86.071  -2.161  1.00  0.00      BSYN  
ATOM    298   CB LYS    34      12.830 -85.849  -1.148  1.00  0.00      BSYN  
ATOM    299   CG LYS    34      12.341 -85.647   0.246  1.00  0.00      BSYN  
ATOM    300   CD LYS    34      11.375 -86.662   0.726  1.00  0.00      BSYN  
ATOM    301   CE LYS    34      11.965 -88.057   1.014  1.00  0.00      BSYN  
ATOM    302   NZ LYS    34      11.213 -88.625   2.150  1.00  0.00      BSYN  
ATOM    303  HZ1 LYS    34      10.512 -89.210   1.652  1.00  0.00      BSYN  
ATOM    304  HZ2 LYS    34      11.867 -89.289   2.611  1.00  0.00      BSYN  
ATOM    305  HZ3 LYS    34      10.801 -87.906   2.778  1.00  0.00      BSYN  
ATOM    306    C LYS    34      12.286 -85.652  -3.523  1.00  0.00      BSYN  
ATOM    307    O LYS    34      12.232 -86.273  -4.598  1.00  0.00      BSYN  
ATOM    308    N GLU    35      12.918 -84.443  -3.437  1.00  0.00      BSYN  
ATOM    309    H GLU    35      12.691 -83.848  -2.692  1.00  0.00      BSYN  
ATOM    310   CA GLU    35      13.573 -83.863  -4.601  1.00  0.00      BSYN  
ATOM    311   CB GLU    35      13.441 -82.377  -4.509  1.00  0.00      BSYN  
ATOM    312   CG GLU    35      13.940 -81.390  -5.638  1.00  0.00      BSYN  
ATOM    313   CD GLU    35      12.987 -80.175  -5.811  1.00  0.00      BSYN  
ATOM    314  OE1 GLU    35      12.656 -79.860  -6.951  1.00  0.00      BSYN  
ATOM    315  OE2 GLU    35      12.681 -79.463  -4.825  1.00  0.00      BSYN  
ATOM    316    C GLU    35      15.038 -84.228  -4.674  1.00  0.00      BSYN  
ATOM    317    O GLU    35      15.612 -84.492  -3.644  1.00  0.00      BSYN  
ATOM    318    N GLY    36      15.553 -84.179  -5.826  1.00  0.00      BSYN  
ATOM    319    H GLY    36      14.988 -83.900  -6.577  1.00  0.00      BSYN  
ATOM    320   CA GLY    36      16.923 -84.638  -6.004  1.00  0.00      BSYN  
ATOM    321    C GLY    36      16.808 -85.863  -6.948  1.00  0.00      BSYN  
ATOM    322    O GLY    36      17.461 -85.858  -7.918  1.00  0.00      BSYN  
ATOM    323    N VAL    37      15.916 -86.766  -6.536  1.00  0.00      BSYN  
ATOM    324    H VAL    37      15.317 -86.582  -5.783  1.00  0.00      BSYN  
ATOM    325   CA VAL    37      15.562 -87.905  -7.421  1.00  0.00      BSYN  
ATOM    326   CB VAL    37      16.633 -89.188  -7.378  1.00  0.00      BSYN  
ATOM    327  CG1 VAL    37      16.878 -89.632  -6.003  1.00  0.00      BSYN  
ATOM    328  CG2 VAL    37      16.493 -90.413  -8.312  1.00  0.00      BSYN  
ATOM    329    C VAL    37      14.095 -88.488  -7.314  1.00  0.00      BSYN  
ATOM    330    O VAL    37      13.863 -88.938  -6.246  1.00  0.00      BSYN  
ATOM    331    N LEU    38      13.302 -88.319  -8.396  1.00  0.00      BSYN  
ATOM    332    H LEU    38      13.898 -87.898  -9.049  1.00  0.00      BSYN  
ATOM    333   CA LEU    38      11.920 -88.619  -8.572  1.00  0.00      BSYN  
ATOM    334   CB LEU    38      11.378 -87.325  -9.088  1.00  0.00      BSYN  
ATOM    335   CG LEU    38      10.436 -86.482  -8.165  1.00  0.00      BSYN  
ATOM    336  CD1 LEU    38       9.925 -85.171  -8.744  1.00  0.00      BSYN  
ATOM    337  CD2 LEU    38       9.129 -87.159  -7.611  1.00  0.00      BSYN  
ATOM    338    C LEU    38      11.711 -89.880  -9.441  1.00  0.00      BSYN  
ATOM    339    O LEU    38      12.677 -90.458  -9.996  1.00  0.00      BSYN  
ATOM    340    N TYR    39      10.471 -90.317  -9.421  1.00  0.00      BSYN  
ATOM    341    H TYR    39       9.971 -89.693  -8.855  1.00  0.00      BSYN  
ATOM    342   CA TYR    39       9.868 -91.486 -10.147  1.00  0.00      BSYN  
ATOM    343   CB TYR    39       8.986 -92.353  -9.317  1.00  0.00      BSYN  
ATOM    344   CG TYR    39       9.719 -93.054  -8.209  1.00  0.00      BSYN  
ATOM    345  CD1 TYR    39       8.949 -93.420  -7.163  1.00  0.00      BSYN  
ATOM    346  CE1 TYR    39       9.472 -94.134  -6.073  1.00  0.00      BSYN  
ATOM    347  CD2 TYR    39      11.021 -93.391  -8.313  1.00  0.00      BSYN  
ATOM    348  CE2 TYR    39      11.598 -94.025  -7.193  1.00  0.00      BSYN  
ATOM    349   CZ TYR    39      10.836 -94.482  -6.108  1.00  0.00      BSYN  
ATOM    350   OH TYR    39      11.518 -95.157  -5.060  1.00  0.00      BSYN  
ATOM    351   HH TYR    39      12.455 -94.961  -4.986  1.00  0.00      BSYN  
ATOM    352    C TYR    39       8.971 -91.077 -11.255  1.00  0.00      BSYN  
ATOM    353    O TYR    39       8.408 -90.017 -11.369  1.00  0.00      BSYN  
ATOM    354    N VAL    40       8.780 -92.042 -12.081  1.00  0.00      BSYN  
ATOM    355    H VAL    40       9.247 -92.888 -11.921  1.00  0.00      BSYN  
ATOM    356   CA VAL    40       7.726 -92.221 -13.180  1.00  0.00      BSYN  
ATOM    357   CB VAL    40       8.024 -93.493 -14.082  1.00  0.00      BSYN  
ATOM    358  CG1 VAL    40       9.120 -93.164 -15.153  1.00  0.00      BSYN  
ATOM    359  CG2 VAL    40       8.411 -94.676 -13.367  1.00  0.00      BSYN  
ATOM    360    C VAL    40       6.349 -92.343 -12.519  1.00  0.00      BSYN  
ATOM    361    O VAL    40       6.214 -92.733 -11.364  1.00  0.00      BSYN  
ATOM    362    N GLY    41       5.285 -91.976 -13.268  1.00  0.00      BSYN  
ATOM    363    H GLY    41       4.412 -92.375 -13.069  1.00  0.00      BSYN  
ATOM    364   CA GLY    41       5.285 -91.448 -14.535  1.00  0.00      BSYN  
ATOM    365    C GLY    41       3.836 -91.199 -14.894  1.00  0.00      BSYN  
ATOM    366    O GLY    41       2.980 -92.106 -15.085  1.00  0.00      BSYN  
ATOM    367    N SER    42       3.611 -89.938 -15.206  1.00  0.00      BSYN  
ATOM    368    H SER    42       4.363 -89.378 -15.491  1.00  0.00      BSYN  
ATOM    369   CA SER    42       2.314 -89.356 -15.137  1.00  0.00      BSYN  
ATOM    370   CB SER    42       2.561 -87.997 -14.443  1.00  0.00      BSYN  
ATOM    371   OG SER    42       3.452 -87.208 -15.246  1.00  0.00      BSYN  
ATOM    372   HG SER    42       3.305 -86.259 -15.226  1.00  0.00      BSYN  
ATOM    373    C SER    42       1.761 -89.303 -16.560  1.00  0.00      BSYN  
ATOM    374    O SER    42       1.217 -90.213 -17.099  1.00  0.00      BSYN  
ATOM    375    N LYS    43       2.022 -88.266 -17.316  1.00  0.00      BSYN  
ATOM    376    H LYS    43       2.623 -87.572 -16.974  1.00  0.00      BSYN  
ATOM    377   CA LYS    43       1.451 -88.241 -18.658  1.00  0.00      BSYN  
ATOM    378   CB LYS    43       0.065 -87.515 -18.674  1.00  0.00      BSYN  
ATOM    379   CG LYS    43      -0.077 -85.994 -18.262  1.00  0.00      BSYN  
ATOM    380   CD LYS    43       0.194 -85.759 -16.743  1.00  0.00      BSYN  
ATOM    381   CE LYS    43      -0.858 -86.166 -15.816  1.00  0.00      BSYN  
ATOM    382   NZ LYS    43      -0.655 -85.185 -14.673  1.00  0.00      BSYN  
ATOM    383  HZ1 LYS    43      -1.389 -84.451 -14.609  1.00  0.00      BSYN  
ATOM    384  HZ2 LYS    43      -0.618 -85.695 -13.768  1.00  0.00      BSYN  
ATOM    385  HZ3 LYS    43       0.312 -84.910 -14.940  1.00  0.00      BSYN  
ATOM    386    C LYS    43       2.337 -87.617 -19.812  1.00  0.00      BSYN  
ATOM    387    O LYS    43       3.479 -87.319 -19.448  1.00  0.00      BSYN  
ATOM    388    N THR    44       1.991 -87.433 -21.067  1.00  0.00      BSYN  
ATOM    389    H THR    44       1.092 -87.525 -21.446  1.00  0.00      BSYN  
ATOM    390   CA THR    44       2.999 -87.269 -22.027  1.00  0.00      BSYN  
ATOM    391   CB THR    44       3.488 -88.661 -22.491  1.00  0.00      BSYN  
ATOM    392  OG1 THR    44       3.758 -89.590 -21.437  1.00  0.00      BSYN  
ATOM    393  HG1 THR    44       4.189 -89.099 -20.733  1.00  0.00      BSYN  
ATOM    394  CG2 THR    44       5.012 -88.386 -22.915  1.00  0.00      BSYN  
ATOM    395    C THR    44       2.625 -86.245 -23.105  1.00  0.00      BSYN  
ATOM    396    O THR    44       1.617 -86.478 -23.747  1.00  0.00      BSYN  
ATOM    397    N ARG    45       3.176 -85.053 -23.044  1.00  0.00      BSYN  
ATOM    398    H ARG    45       3.975 -84.869 -22.508  1.00  0.00      BSYN  
ATOM    399   CA ARG    45       2.680 -83.918 -23.834  1.00  0.00      BSYN  
ATOM    400   CB ARG    45       2.887 -82.531 -23.111  1.00  0.00      BSYN  
ATOM    401   CG ARG    45       1.838 -82.285 -22.012  1.00  0.00      BSYN  
ATOM    402   CD ARG    45       1.574 -80.777 -21.795  1.00  0.00      BSYN  
ATOM    403   NE ARG    45       0.930 -80.072 -22.893  1.00  0.00      BSYN  
ATOM    404   HE ARG    45       0.037 -80.340 -23.197  1.00  0.00      BSYN  
ATOM    405   CZ ARG    45       1.698 -79.039 -23.426  1.00  0.00      BSYN  
ATOM    406  NH1 ARG    45       1.109 -78.370 -24.387  1.00  0.00      BSYN  
ATOM    407 HH11 ARG    45       1.288 -77.599 -24.999  1.00  0.00      BSYN  
ATOM    408 HH12 ARG    45       0.252 -78.872 -24.504  1.00  0.00      BSYN  
ATOM    409  NH2 ARG    45       2.888 -78.628 -23.049  1.00  0.00      BSYN  
ATOM    410 HH21 ARG    45       3.388 -77.929 -23.560  1.00  0.00      BSYN  
ATOM    411 HH22 ARG    45       3.302 -79.177 -22.323  1.00  0.00      BSYN  
ATOM    412    C ARG    45       3.471 -83.974 -25.122  1.00  0.00      BSYN  
ATOM    413    O ARG    45       4.554 -83.448 -25.405  1.00  0.00      BSYN  
ATOM    414    N GLU    46       2.728 -84.612 -26.029  1.00  0.00      BSYN  
ATOM    415    H GLU    46       1.776 -84.827 -25.943  1.00  0.00      BSYN  
ATOM    416   CA GLU    46       3.235 -85.058 -27.308  1.00  0.00      BSYN  
ATOM    417   CB GLU    46       2.445 -86.186 -27.804  1.00  0.00      BSYN  
ATOM    418   CG GLU    46       2.500 -87.438 -26.884  1.00  0.00      BSYN  
ATOM    419   CD GLU    46       1.461 -88.470 -27.138  1.00  0.00      BSYN  
ATOM    420  OE1 GLU    46       0.291 -88.246 -27.282  1.00  0.00      BSYN  
ATOM    421  OE2 GLU    46       1.875 -89.597 -27.307  1.00  0.00      BSYN  
ATOM    422    C GLU    46       3.179 -83.959 -28.335  1.00  0.00      BSYN  
ATOM    423    O GLU    46       3.512 -84.028 -29.489  1.00  0.00      BSYN  
ATOM    424    N GLY    47       2.945 -82.685 -27.837  1.00  0.00      BSYN  
ATOM    425    H GLY    47       2.693 -82.626 -26.892  1.00  0.00      BSYN  
ATOM    426   CA GLY    47       2.776 -81.594 -28.767  1.00  0.00      BSYN  
ATOM    427    C GLY    47       1.374 -81.234 -29.303  1.00  0.00      BSYN  
ATOM    428    O GLY    47       0.334 -81.846 -28.885  1.00  0.00      BSYN  
ATOM    429    N VAL    48       1.488 -80.217 -30.196  1.00  0.00      BSYN  
ATOM    430    H VAL    48       2.291 -79.659 -30.250  1.00  0.00      BSYN  
ATOM    431   CA VAL    48       0.265 -79.796 -30.953  1.00  0.00      BSYN  
ATOM    432   CB VAL    48       0.140 -78.337 -30.323  1.00  0.00      BSYN  
ATOM    433  CG1 VAL    48       1.097 -77.299 -30.656  1.00  0.00      BSYN  
ATOM    434  CG2 VAL    48      -1.251 -77.855 -30.359  1.00  0.00      BSYN  
ATOM    435    C VAL    48       0.406 -79.827 -32.415  1.00  0.00      BSYN  
ATOM    436    O VAL    48       1.380 -79.525 -33.109  1.00  0.00      BSYN  
ATOM    437    N VAL    49      -0.810 -80.222 -32.985  1.00  0.00      BSYN  
ATOM    438    H VAL    49      -1.694 -80.184 -32.563  1.00  0.00      BSYN  
ATOM    439   CA VAL    49      -0.980 -80.182 -34.424  1.00  0.00      BSYN  
ATOM    440   CB VAL    49      -2.258 -81.039 -35.006  1.00  0.00      BSYN  
ATOM    441  CG1 VAL    49      -1.734 -81.777 -36.290  1.00  0.00      BSYN  
ATOM    442  CG2 VAL    49      -2.615 -82.152 -34.125  1.00  0.00      BSYN  
ATOM    443    C VAL    49      -0.780 -78.812 -35.158  1.00  0.00      BSYN  
ATOM    444    O VAL    49      -0.266 -78.653 -36.287  1.00  0.00      BSYN  
ATOM    445    N GLN    50      -1.002 -77.759 -34.358  1.00  0.00      BSYN  
ATOM    446    H GLN    50      -1.035 -77.859 -33.384  1.00  0.00      BSYN  
ATOM    447   CA GLN    50      -1.135 -76.386 -34.878  1.00  0.00      BSYN  
ATOM    448   CB GLN    50      -2.493 -76.333 -35.625  1.00  0.00      BSYN  
ATOM    449   CG GLN    50      -2.646 -75.104 -36.543  1.00  0.00      BSYN  
ATOM    450   CD GLN    50      -2.048 -75.106 -37.902  1.00  0.00      BSYN  
ATOM    451  OE1 GLN    50      -0.876 -74.688 -38.050  1.00  0.00      BSYN  
ATOM    452  NE2 GLN    50      -2.724 -75.426 -38.990  1.00  0.00      BSYN  
ATOM    453 HE21 GLN    50      -2.138 -75.638 -39.746  1.00  0.00      BSYN  
ATOM    454 HE22 GLN    50      -3.703 -75.427 -38.937  1.00  0.00      BSYN  
ATOM    455    C GLN    50      -0.927 -75.279 -33.888  1.00  0.00      BSYN  
ATOM    456    O GLN    50      -0.769 -75.690 -32.758  1.00  0.00      BSYN  
ATOM    457    N GLY    51      -1.123 -73.914 -34.150  1.00  0.00      BSYN  
ATOM    458    H GLY    51      -1.579 -73.569 -34.946  1.00  0.00      BSYN  
ATOM    459   CA GLY    51      -0.619 -73.009 -33.114  1.00  0.00      BSYN  
ATOM    460    C GLY    51      -1.708 -72.708 -32.188  1.00  0.00      BSYN  
ATOM    461    O GLY    51      -2.872 -73.093 -32.328  1.00  0.00      BSYN  
ATOM    462    N VAL    52      -1.160 -72.352 -31.028  1.00  0.00      BSYN  
ATOM    463    H VAL    52      -0.187 -72.465 -30.979  1.00  0.00      BSYN  
ATOM    464   CA VAL    52      -1.916 -71.914 -29.816  1.00  0.00      BSYN  
ATOM    465   CB VAL    52      -1.145 -72.455 -28.527  1.00  0.00      BSYN  
ATOM    466  CG1 VAL    52      -1.815 -72.340 -27.223  1.00  0.00      BSYN  
ATOM    467  CG2 VAL    52      -0.809 -73.948 -28.825  1.00  0.00      BSYN  
ATOM    468    C VAL    52      -2.262 -70.439 -29.588  1.00  0.00      BSYN  
ATOM    469    O VAL    52      -1.464 -69.681 -29.115  1.00  0.00      BSYN  
ATOM    470    N ALA    53      -3.464 -69.904 -29.823  1.00  0.00      BSYN  
ATOM    471    H ALA    53      -3.413 -68.963 -29.554  1.00  0.00      BSYN  
ATOM    472   CA ALA    53      -4.556 -70.761 -30.200  1.00  0.00      BSYN  
ATOM    473   CB ALA    53      -5.704 -70.794 -29.201  1.00  0.00      BSYN  
ATOM    474    C ALA    53      -4.977 -70.097 -31.462  1.00  0.00      BSYN  
ATOM    475    O ALA    53      -5.609 -69.085 -31.432  1.00  0.00      BSYN  
ATOM    476    N SER    54      -4.474 -70.625 -32.565  1.00  0.00      BSYN  
ATOM    477    H SER    54      -3.578 -71.023 -32.585  1.00  0.00      BSYN  
ATOM    478   CA SER    54      -5.299 -70.640 -33.704  1.00  0.00      BSYN  
ATOM    479   CB SER    54      -4.756 -69.926 -34.912  1.00  0.00      BSYN  
ATOM    480   OG SER    54      -4.389 -68.617 -34.481  1.00  0.00      BSYN  
ATOM    481   HG SER    54      -3.878 -68.734 -33.676  1.00  0.00      BSYN  
ATOM    482    C SER    54      -5.803 -71.988 -34.085  1.00  0.00      BSYN  
ATOM    483    O SER    54      -5.970 -72.306 -35.210  1.00  0.00      BSYN  
ATOM    484    N VAL    55      -6.156 -72.823 -33.099  1.00  0.00      BSYN  
ATOM    485    H VAL    55      -6.325 -72.458 -32.206  1.00  0.00      BSYN  
ATOM    486   CA VAL    55      -6.295 -74.260 -33.431  1.00  0.00      BSYN  
ATOM    487   CB VAL    55      -6.151 -75.266 -32.154  1.00  0.00      BSYN  
ATOM    488  CG1 VAL    55      -5.980 -76.766 -32.632  1.00  0.00      BSYN  
ATOM    489  CG2 VAL    55      -5.070 -74.942 -31.175  1.00  0.00      BSYN  
ATOM    490    C VAL    55      -7.663 -74.324 -33.928  1.00  0.00      BSYN  
ATOM    491    O VAL    55      -8.600 -73.937 -33.176  1.00  0.00      BSYN  
ATOM    492    N ALA    56      -7.774 -74.462 -35.251  1.00  0.00      BSYN  
ATOM    493    H ALA    56      -6.999 -74.774 -35.762  1.00  0.00      BSYN  
ATOM    494   CA ALA    56      -8.999 -74.535 -36.100  1.00  0.00      BSYN  
ATOM    495   CB ALA    56      -8.432 -74.374 -37.511  1.00  0.00      BSYN  
ATOM    496    C ALA    56      -9.534 -75.925 -35.758  1.00  0.00      BSYN  
ATOM    497    O ALA    56      -8.822 -76.938 -35.912  1.00  0.00      BSYN  
ATOM    498    N GLU    57     -10.746 -75.894 -35.094  1.00  0.00      BSYN  
ATOM    499    H GLU    57     -11.226 -75.044 -35.003  1.00  0.00      BSYN  
ATOM    500   CA GLU    57     -11.280 -77.181 -34.492  1.00  0.00      BSYN  
ATOM    501   CB GLU    57     -11.477 -77.117 -32.928  1.00  0.00      BSYN  
ATOM    502   CG GLU    57     -10.246 -76.605 -32.234  1.00  0.00      BSYN  
ATOM    503   CD GLU    57     -10.421 -75.999 -30.832  1.00  0.00      BSYN  
ATOM    504  OE1 GLU    57      -9.699 -76.190 -29.854  1.00  0.00      BSYN  
ATOM    505  OE2 GLU    57     -11.452 -75.309 -30.732  1.00  0.00      BSYN  
ATOM    506    C GLU    57     -12.655 -77.435 -35.092  1.00  0.00      BSYN  
ATOM    507    O GLU    57     -13.708 -77.270 -34.419  1.00  0.00      BSYN  
ATOM    508    N LYS    58     -12.524 -77.676 -36.419  1.00  0.00      BSYN  
ATOM    509    H LYS    58     -11.646 -78.004 -36.707  1.00  0.00      BSYN  
ATOM    510   CA LYS    58     -13.675 -77.603 -37.427  1.00  0.00      BSYN  
ATOM    511   CB LYS    58     -13.108 -77.078 -38.739  1.00  0.00      BSYN  
ATOM    512   CG LYS    58     -12.889 -75.514 -38.626  1.00  0.00      BSYN  
ATOM    513   CD LYS    58     -12.697 -74.735 -39.985  1.00  0.00      BSYN  
ATOM    514   CE LYS    58     -14.010 -74.615 -40.709  1.00  0.00      BSYN  
ATOM    515   NZ LYS    58     -14.912 -73.668 -40.133  1.00  0.00      BSYN  
ATOM    516  HZ1 LYS    58     -15.836 -73.755 -40.601  1.00  0.00      BSYN  
ATOM    517  HZ2 LYS    58     -15.005 -73.925 -39.130  1.00  0.00      BSYN  
ATOM    518  HZ3 LYS    58     -14.390 -72.774 -40.232  1.00  0.00      BSYN  
ATOM    519    C LYS    58     -14.461 -78.946 -37.634  1.00  0.00      BSYN  
ATOM    520    O LYS    58     -14.715 -79.540 -38.719  1.00  0.00      BSYN  
ATOM    521    N THR    59     -14.890 -79.416 -36.404  1.00  0.00      BSYN  
ATOM    522    H THR    59     -14.916 -78.768 -35.669  1.00  0.00      BSYN  
ATOM    523   CA THR    59     -15.603 -80.641 -36.200  1.00  0.00      BSYN  
ATOM    524   CB THR    59     -15.193 -81.253 -34.836  1.00  0.00      BSYN  
ATOM    525  OG1 THR    59     -15.215 -80.264 -33.822  1.00  0.00      BSYN  
ATOM    526  HG1 THR    59     -14.404 -79.750 -33.812  1.00  0.00      BSYN  
ATOM    527  CG2 THR    59     -13.844 -81.846 -34.796  1.00  0.00      BSYN  
ATOM    528    C THR    59     -17.082 -80.695 -36.452  1.00  0.00      BSYN  
ATOM    529    O THR    59     -17.701 -81.213 -37.327  1.00  0.00      BSYN  
ATOM    530    N LYS    60     -17.675 -79.847 -35.607  1.00  0.00      BSYN  
ATOM    531    H LYS    60     -17.204 -79.525 -34.810  1.00  0.00      BSYN  
ATOM    532   CA LYS    60     -19.100 -79.663 -35.686  1.00  0.00      BSYN  
ATOM    533   CB LYS    60     -19.530 -78.641 -34.554  1.00  0.00      BSYN  
ATOM    534   CG LYS    60     -18.779 -77.212 -34.644  1.00  0.00      BSYN  
ATOM    535   CD LYS    60     -17.613 -77.225 -33.771  1.00  0.00      BSYN  
ATOM    536   CE LYS    60     -17.096 -75.849 -33.856  1.00  0.00      BSYN  
ATOM    537   NZ LYS    60     -16.024 -75.896 -32.937  1.00  0.00      BSYN  
ATOM    538  HZ1 LYS    60     -16.557 -76.296 -32.139  1.00  0.00      BSYN  
ATOM    539  HZ2 LYS    60     -15.268 -76.535 -33.254  1.00  0.00      BSYN  
ATOM    540  HZ3 LYS    60     -15.582 -74.962 -32.815  1.00  0.00      BSYN  
ATOM    541    C LYS    60     -19.719 -78.972 -36.909  1.00  0.00      BSYN  
ATOM    542    O LYS    60     -20.940 -78.833 -37.067  1.00  0.00      BSYN  
ATOM    543    N GLU    61     -18.946 -78.300 -37.752  1.00  0.00      BSYN  
ATOM    544    H GLU    61     -18.037 -78.158 -37.414  1.00  0.00      BSYN  
ATOM    545   CA GLU    61     -19.506 -77.635 -38.924  1.00  0.00      BSYN  
ATOM    546   CB GLU    61     -18.382 -76.657 -39.421  1.00  0.00      BSYN  
ATOM    547   CG GLU    61     -18.776 -75.295 -39.949  1.00  0.00      BSYN  
ATOM    548   CD GLU    61     -18.890 -74.336 -38.894  1.00  0.00      BSYN  
ATOM    549  OE1 GLU    61     -17.946 -73.488 -38.892  1.00  0.00      BSYN  
ATOM    550  OE2 GLU    61     -19.826 -74.322 -38.135  1.00  0.00      BSYN  
ATOM    551    C GLU    61     -19.907 -78.602 -40.066  1.00  0.00      BSYN  
ATOM    552    O GLU    61     -19.500 -79.765 -40.154  1.00  0.00      BSYN  
ATOM    553    N GLN    62     -20.945 -78.315 -40.766  1.00  0.00      BSYN  
ATOM    554    H GLN    62     -21.246 -77.383 -40.804  1.00  0.00      BSYN  
ATOM    555   CA GLN    62     -21.618 -79.331 -41.548  1.00  0.00      BSYN  
ATOM    556   CB GLN    62     -23.069 -79.121 -41.378  1.00  0.00      BSYN  
ATOM    557   CG GLN    62     -23.739 -79.477 -40.097  1.00  0.00      BSYN  
ATOM    558   CD GLN    62     -25.155 -78.900 -40.089  1.00  0.00      BSYN  
ATOM    559  OE1 GLN    62     -25.534 -77.842 -40.568  1.00  0.00      BSYN  
ATOM    560  NE2 GLN    62     -26.042 -79.726 -39.772  1.00  0.00      BSYN  
ATOM    561 HE21 GLN    62     -25.727 -80.563 -39.371  1.00  0.00      BSYN  
ATOM    562 HE22 GLN    62     -26.965 -79.416 -39.885  1.00  0.00      BSYN  
ATOM    563    C GLN    62     -21.249 -79.129 -42.944  1.00  0.00      BSYN  
ATOM    564    O GLN    62     -21.331 -78.057 -43.489  1.00  0.00      BSYN  
ATOM    565    N ALA    63     -20.994 -80.312 -43.558  1.00  0.00      BSYN  
ATOM    566    H ALA    63     -21.056 -81.115 -42.999  1.00  0.00      BSYN  
ATOM    567   CA ALA    63     -20.582 -80.438 -44.995  1.00  0.00      BSYN  
ATOM    568   CB ALA    63     -20.027 -81.802 -45.383  1.00  0.00      BSYN  
ATOM    569    C ALA    63     -21.745 -80.258 -45.953  1.00  0.00      BSYN  
ATOM    570    O ALA    63     -22.492 -81.206 -46.276  1.00  0.00      BSYN  
ATOM    571    N SER    64     -21.949 -79.124 -46.597  1.00  0.00      BSYN  
ATOM    572    H SER    64     -21.330 -78.375 -46.469  1.00  0.00      BSYN  
ATOM    573   CA SER    64     -23.110 -78.753 -47.447  1.00  0.00      BSYN  
ATOM    574   CB SER    64     -23.002 -77.305 -47.502  1.00  0.00      BSYN  
ATOM    575   OG SER    64     -21.746 -76.875 -47.959  1.00  0.00      BSYN  
ATOM    576   HG SER    64     -21.599 -77.555 -48.620  1.00  0.00      BSYN  
ATOM    577    C SER    64     -23.206 -79.398 -48.841  1.00  0.00      BSYN  
ATOM    578    O SER    64     -22.859 -78.944 -49.968  1.00  0.00      BSYN  
ATOM    579    N HIS    65     -23.952 -80.431 -48.532  1.00  0.00      BSYN  
ATOM    580    H HIS    65     -24.167 -80.628 -47.597  1.00  0.00      BSYN  
ATOM    581   CA HIS    65     -24.572 -81.233 -49.537  1.00  0.00      BSYN  
ATOM    582   CB HIS    65     -24.383 -82.748 -49.458  1.00  0.00      BSYN  
ATOM    583   CG HIS    65     -22.904 -83.184 -49.248  1.00  0.00      BSYN  
ATOM    584  ND1 HIS    65     -21.940 -82.585 -48.516  1.00  0.00      BSYN  
ATOM    585  HD1 HIS    65     -22.234 -81.811 -47.992  1.00  0.00      BSYN  
ATOM    586  CD2 HIS    65     -22.208 -84.185 -50.002  1.00  0.00      BSYN  
ATOM    587  NE2 HIS    65     -20.995 -84.109 -49.699  1.00  0.00      BSYN  
ATOM    588  CE1 HIS    65     -20.777 -83.152 -48.820  1.00  0.00      BSYN  
ATOM    589    C HIS    65     -26.087 -80.956 -49.402  1.00  0.00      BSYN  
ATOM    590    O HIS    65     -26.588 -80.762 -48.268  1.00  0.00      BSYN  
ATOM    591    N LEU    66     -26.869 -80.935 -50.492  1.00  0.00      BSYN  
ATOM    592    H LEU    66     -26.509 -81.051 -51.395  1.00  0.00      BSYN  
ATOM    593   CA LEU    66     -28.203 -80.455 -50.510  1.00  0.00      BSYN  
ATOM    594   CB LEU    66     -28.360 -79.156 -51.328  1.00  0.00      BSYN  
ATOM    595   CG LEU    66     -27.333 -78.013 -51.131  1.00  0.00      BSYN  
ATOM    596  CD1 LEU    66     -27.547 -76.893 -52.286  1.00  0.00      BSYN  
ATOM    597  CD2 LEU    66     -27.436 -77.344 -49.719  1.00  0.00      BSYN  
ATOM    598    C LEU    66     -29.193 -81.484 -51.029  1.00  0.00      BSYN  
ATOM    599    O LEU    66     -29.984 -81.979 -50.284  1.00  0.00      BSYN  
ATOM    600    N GLY    67     -29.065 -81.834 -52.292  1.00  0.00      BSYN  
ATOM    601    H GLY    67     -28.494 -81.240 -52.823  1.00  0.00      BSYN  
ATOM    602   CA GLY    67     -29.742 -82.850 -53.107  1.00  0.00      BSYN  
ATOM    603    C GLY    67     -30.495 -82.115 -54.262  1.00  0.00      BSYN  
ATOM    604    O GLY    67     -31.355 -81.204 -54.094  1.00  0.00      BSYN  
ATOM    605    N GLY    68     -30.316 -82.666 -55.458  1.00  0.00      BSYN  
ATOM    606    H GLY    68     -30.866 -82.218 -56.134  1.00  0.00      BSYN  
ATOM    607   CA GLY    68     -29.295 -83.570 -55.981  1.00  0.00      BSYN  
ATOM    608    C GLY    68     -27.862 -83.036 -55.800  1.00  0.00      BSYN  
ATOM    609    O GLY    68     -26.940 -83.907 -55.558  1.00  0.00      BSYN  
ATOM    610    N ALA    69     -27.586 -81.705 -55.753  1.00  0.00      BSYN  
ATOM    611    H ALA    69     -28.265 -81.033 -55.532  1.00  0.00      BSYN  
ATOM    612   CA ALA    69     -26.301 -81.249 -56.246  1.00  0.00      BSYN  
ATOM    613   CB ALA    69     -26.810 -80.304 -57.410  1.00  0.00      BSYN  
ATOM    614    C ALA    69     -25.817 -80.205 -55.144  1.00  0.00      BSYN  
ATOM    615    O ALA    69     -26.630 -79.776 -54.352  1.00  0.00      BSYN  
ATOM    616    N VAL    70     -24.496 -79.972 -55.172  1.00  0.00      BSYN  
ATOM    617    H VAL    70     -23.858 -80.483 -55.712  1.00  0.00      BSYN  
ATOM    618   CA VAL    70     -23.724 -78.896 -54.427  1.00  0.00      BSYN  
ATOM    619   CB VAL    70     -22.293 -79.460 -54.027  1.00  0.00      BSYN  
ATOM    620  CG1 VAL    70     -22.420 -80.607 -52.986  1.00  0.00      BSYN  
ATOM    621  CG2 VAL    70     -21.363 -79.887 -55.271  1.00  0.00      BSYN  
ATOM    622    C VAL    70     -23.730 -77.610 -55.286  1.00  0.00      BSYN  
ATOM    623    O VAL    70     -23.622 -76.459 -54.734  1.00  0.00      BSYN  
ATOM    624    N PHE    71     -23.833 -77.773 -56.633  1.00  0.00      BSYN  
ATOM    625    H PHE    71     -23.744 -78.727 -56.838  1.00  0.00      BSYN  
ATOM    626   CA PHE    71     -23.873 -76.596 -57.524  1.00  0.00      BSYN  
ATOM    627   CB PHE    71     -23.456 -76.745 -58.929  1.00  0.00      BSYN  
ATOM    628   CG PHE    71     -22.001 -77.169 -59.046  1.00  0.00      BSYN  
ATOM    629  CD1 PHE    71     -20.950 -76.303 -59.408  1.00  0.00      BSYN  
ATOM    630  CD2 PHE    71     -21.720 -78.512 -58.929  1.00  0.00      BSYN  
ATOM    631  CE1 PHE    71     -19.666 -76.704 -59.529  1.00  0.00      BSYN  
ATOM    632  CE2 PHE    71     -20.460 -78.947 -59.199  1.00  0.00      BSYN  
ATOM    633   CZ PHE    71     -19.467 -78.118 -59.556  1.00  0.00      BSYN  
ATOM    634    C PHE    71     -25.295 -75.982 -57.403  1.00  0.00      BSYN  
ATOM    635    O PHE    71     -25.448 -74.806 -57.313  1.00  0.00      BSYN  
ATOM    636    N SER    72     -26.346 -76.721 -57.844  1.00  0.00      BSYN  
ATOM    637    H SER    72     -26.314 -77.697 -57.927  1.00  0.00      BSYN  
ATOM    638   CA SER    72     -27.663 -75.984 -58.019  1.00  0.00      BSYN  
ATOM    639   CB SER    72     -28.486 -76.706 -59.064  1.00  0.00      BSYN  
ATOM    640   OG SER    72     -27.962 -76.611 -60.376  1.00  0.00      BSYN  
ATOM    641   HG SER    72     -27.890 -75.679 -60.598  1.00  0.00      BSYN  
ATOM    642    C SER    72     -28.436 -75.780 -56.686  1.00  0.00      BSYN  
ATOM    643    O SER    72     -28.618 -76.748 -55.990  1.00  0.00      BSYN  
ATOM    644    N GLY    73     -28.914 -74.587 -56.391  1.00  0.00      BSYN  
ATOM    645    H GLY    73     -28.283 -73.909 -56.711  1.00  0.00      BSYN  
ATOM    646   CA GLY    73     -29.965 -74.284 -55.356  1.00  0.00      BSYN  
ATOM    647    C GLY    73     -29.964 -72.811 -54.839  1.00  0.00      BSYN  
ATOM    648    O GLY    73     -30.379 -71.882 -55.567  1.00  0.00      BSYN  
ATOM    649    N ALA    74     -29.259 -72.667 -53.750  1.00  0.00      BSYN  
ATOM    650    H ALA    74     -28.640 -73.323 -53.366  1.00  0.00      BSYN  
ATOM    651   CA ALA    74     -29.450 -71.417 -52.950  1.00  0.00      BSYN  
ATOM    652   CB ALA    74     -29.975 -71.834 -51.506  1.00  0.00      BSYN  
ATOM    653    C ALA    74     -28.154 -70.635 -52.963  1.00  0.00      BSYN  
ATOM    654    O ALA    74     -27.259 -70.708 -52.117  1.00  0.00      BSYN  
ATOM    655    N GLY    75     -28.083 -69.708 -53.947  1.00  0.00      BSYN  
ATOM    656    H GLY    75     -28.796 -69.757 -54.618  1.00  0.00      BSYN  
ATOM    657   CA GLY    75     -26.952 -68.861 -54.187  1.00  0.00      BSYN  
ATOM    658    C GLY    75     -27.394 -67.433 -54.687  1.00  0.00      BSYN  
ATOM    659    O GLY    75     -26.957 -66.912 -55.741  1.00  0.00      BSYN  
ATOM    660    N ASN    76     -28.264 -66.730 -53.867  1.00  0.00      BSYN  
ATOM    661    H ASN    76     -28.630 -67.209 -53.094  1.00  0.00      BSYN  
ATOM    662   CA ASN    76     -28.658 -65.329 -54.229  1.00  0.00      BSYN  
ATOM    663   CB ASN    76     -29.926 -65.198 -55.198  1.00  0.00      BSYN  
ATOM    664   CG ASN    76     -29.687 -64.178 -56.371  1.00  0.00      BSYN  
ATOM    665  OD1 ASN    76     -30.051 -62.979 -56.315  1.00  0.00      BSYN  
ATOM    666  ND2 ASN    76     -29.169 -64.622 -57.506  1.00  0.00      BSYN  
ATOM    667 HD21 ASN    76     -28.566 -65.388 -57.609  1.00  0.00      BSYN  
ATOM    668 HD22 ASN    76     -29.254 -64.019 -58.273  1.00  0.00      BSYN  
ATOM    669    C ASN    76     -28.866 -64.518 -52.870  1.00  0.00      BSYN  
ATOM    670    O ASN    76     -29.964 -64.682 -52.290  1.00  0.00      BSYN  
ATOM    671    N ILE    77     -27.971 -63.674 -52.335  1.00  0.00      BSYN  
ATOM    672    H ILE    77     -27.913 -63.544 -51.365  1.00  0.00      BSYN  
ATOM    673   CA ILE    77     -26.750 -63.371 -53.062  1.00  0.00      BSYN  
ATOM    674   CB ILE    77     -26.491 -61.829 -52.880  1.00  0.00      BSYN  
ATOM    675  CG2 ILE    77     -25.074 -61.400 -53.256  1.00  0.00      BSYN  
ATOM    676  CG1 ILE    77     -27.324 -61.084 -53.776  1.00  0.00      BSYN  
ATOM    677   CD ILE    77     -28.456 -60.477 -52.933  1.00  0.00      BSYN  
ATOM    678    C ILE    77     -25.583 -64.160 -52.519  1.00  0.00      BSYN  
ATOM    679    O ILE    77     -25.666 -64.357 -51.273  1.00  0.00      BSYN  
ATOM    680    N ALA    78     -24.559 -64.552 -53.267  1.00  0.00      BSYN  
ATOM    681    H ALA    78     -24.289 -63.917 -53.963  1.00  0.00      BSYN  
ATOM    682   CA ALA    78     -23.526 -65.447 -52.771  1.00  0.00      BSYN  
ATOM    683   CB ALA    78     -23.480 -66.400 -53.991  1.00  0.00      BSYN  
ATOM    684    C ALA    78     -22.248 -64.584 -52.571  1.00  0.00      BSYN  
ATOM    685    O ALA    78     -22.227 -63.355 -52.753  1.00  0.00      BSYN  
ATOM    686    N ALA    79     -21.211 -65.163 -51.974  1.00  0.00      BSYN  
ATOM    687    H ALA    79     -21.224 -66.094 -52.279  1.00  0.00      BSYN  
ATOM    688   CA ALA    79     -19.976 -64.416 -51.690  1.00  0.00      BSYN  
ATOM    689   CB ALA    79     -19.345 -64.928 -50.427  1.00  0.00      BSYN  
ATOM    690    C ALA    79     -19.083 -64.743 -52.916  1.00  0.00      BSYN  
ATOM    691    O ALA    79     -18.404 -65.742 -53.003  1.00  0.00      BSYN  
ATOM    692    N ALA    80     -19.345 -63.910 -53.871  1.00  0.00      BSYN  
ATOM    693    H ALA    80     -20.194 -63.426 -53.791  1.00  0.00      BSYN  
ATOM    694   CA ALA    80     -18.474 -63.739 -55.037  1.00  0.00      BSYN  
ATOM    695   CB ALA    80     -19.257 -64.015 -56.305  1.00  0.00      BSYN  
ATOM    696    C ALA    80     -17.974 -62.274 -54.998  1.00  0.00      BSYN  
ATOM    697    O ALA    80     -16.821 -62.001 -55.291  1.00  0.00      BSYN  
ATOM    698    N THR    81     -18.958 -61.424 -54.577  1.00  0.00      BSYN  
ATOM    699    H THR    81     -19.778 -61.861 -54.263  1.00  0.00      BSYN  
ATOM    700   CA THR    81     -18.808 -60.031 -54.284  1.00  0.00      BSYN  
ATOM    701   CB THR    81     -19.790 -59.073 -55.152  1.00  0.00      BSYN  
ATOM    702  OG1 THR    81     -19.829 -59.506 -56.537  1.00  0.00      BSYN  
ATOM    703  HG1 THR    81     -20.014 -58.740 -57.085  1.00  0.00      BSYN  
ATOM    704  CG2 THR    81     -19.425 -57.572 -55.066  1.00  0.00      BSYN  
ATOM    705    C THR    81     -19.078 -59.944 -52.810  1.00  0.00      BSYN  
ATOM    706    O THR    81     -19.857 -60.704 -52.117  1.00  0.00      BSYN  
ATOM    707    N GLY    82     -18.170 -59.160 -52.095  1.00  0.00      BSYN  
ATOM    708    H GLY    82     -17.712 -58.432 -52.565  1.00  0.00      BSYN  
ATOM    709   CA GLY    82     -18.068 -59.180 -50.707  1.00  0.00      BSYN  
ATOM    710    C GLY    82     -17.682 -57.820 -50.132  1.00  0.00      BSYN  
ATOM    711    O GLY    82     -18.557 -57.114 -49.742  1.00  0.00      BSYN  
ATOM    712    N LEU    83     -16.415 -57.419 -50.037  1.00  0.00      BSYN  
ATOM    713    H LEU    83     -16.330 -56.448 -49.942  1.00  0.00      BSYN  
ATOM    714   CA LEU    83     -15.217 -58.294 -50.325  1.00  0.00      BSYN  
ATOM    715   CB LEU    83     -14.699 -58.182 -51.813  1.00  0.00      BSYN  
ATOM    716   CG LEU    83     -14.127 -56.974 -52.584  1.00  0.00      BSYN  
ATOM    717  CD1 LEU    83     -12.552 -57.192 -52.743  1.00  0.00      BSYN  
ATOM    718  CD2 LEU    83     -14.789 -56.593 -53.859  1.00  0.00      BSYN  
ATOM    719    C LEU    83     -14.015 -57.982 -49.338  1.00  0.00      BSYN  
ATOM    720    O LEU    83     -14.094 -57.062 -48.556  1.00  0.00      BSYN  
ATOM    721    N VAL    84     -13.023 -58.868 -49.276  1.00  0.00      BSYN  
ATOM    722    H VAL    84     -12.784 -59.488 -49.996  1.00  0.00      BSYN  
ATOM    723   CA VAL    84     -11.933 -58.738 -48.282  1.00  0.00      BSYN  
ATOM    724   CB VAL    84     -12.181 -59.631 -46.977  1.00  0.00      BSYN  
ATOM    725  CG1 VAL    84     -11.010 -59.568 -46.055  1.00  0.00      BSYN  
ATOM    726  CG2 VAL    84     -13.359 -59.057 -46.292  1.00  0.00      BSYN  
ATOM    727    C VAL    84     -10.772 -59.285 -49.146  1.00  0.00      BSYN  
ATOM    728    O VAL    84     -10.924 -60.245 -49.890  1.00  0.00      BSYN  
ATOM    729    N LYS    85      -9.636 -58.558 -49.083  1.00  0.00      BSYN  
ATOM    730    H LYS    85      -9.682 -57.805 -48.457  1.00  0.00      BSYN  
ATOM    731   CA LYS    85      -8.461 -58.949 -49.882  1.00  0.00      BSYN  
ATOM    732   CB LYS    85      -7.693 -57.844 -50.340  1.00  0.00      BSYN  
ATOM    733   CG LYS    85      -8.208 -57.411 -51.731  1.00  0.00      BSYN  
ATOM    734   CD LYS    85      -7.247 -56.370 -52.363  1.00  0.00      BSYN  
ATOM    735   CE LYS    85      -8.113 -55.959 -53.680  1.00  0.00      BSYN  
ATOM    736   NZ LYS    85      -7.613 -54.661 -54.013  1.00  0.00      BSYN  
ATOM    737  HZ1 LYS    85      -6.591 -54.755 -54.183  1.00  0.00      BSYN  
ATOM    738  HZ2 LYS    85      -7.956 -54.258 -54.908  1.00  0.00      BSYN  
ATOM    739  HZ3 LYS    85      -7.766 -54.058 -53.179  1.00  0.00      BSYN  
ATOM    740    C LYS    85      -7.439 -59.815 -49.151  1.00  0.00      BSYN  
ATOM    741    O LYS    85      -7.035 -59.666 -47.993  1.00  0.00      BSYN  
ATOM    742    N ARG    86      -7.302 -60.949 -49.792  1.00  0.00      BSYN  
ATOM    743    H ARG    86      -7.464 -60.885 -50.757  1.00  0.00      BSYN  
ATOM    744   CA ARG    86      -6.654 -62.115 -49.080  1.00  0.00      BSYN  
ATOM    745   CB ARG    86      -7.570 -63.456 -49.214  1.00  0.00      BSYN  
ATOM    746   CG ARG    86      -9.062 -63.405 -48.927  1.00  0.00      BSYN  
ATOM    747   CD ARG    86      -9.276 -63.259 -47.421  1.00  0.00      BSYN  
ATOM    748   NE ARG    86      -8.538 -64.299 -46.668  1.00  0.00      BSYN  
ATOM    749   HE ARG    86      -8.537 -65.142 -47.167  1.00  0.00      BSYN  
ATOM    750   CZ ARG    86      -8.271 -64.124 -45.379  1.00  0.00      BSYN  
ATOM    751  NH1 ARG    86      -8.818 -63.108 -44.699  1.00  0.00      BSYN  
ATOM    752 HH11 ARG    86      -8.725 -63.112 -43.703  1.00  0.00      BSYN  
ATOM    753 HH12 ARG    86      -9.253 -62.376 -45.223  1.00  0.00      BSYN  
ATOM    754  NH2 ARG    86      -7.550 -65.057 -44.740  1.00  0.00      BSYN  
ATOM    755 HH21 ARG    86      -7.451 -65.039 -43.745  1.00  0.00      BSYN  
ATOM    756 HH22 ARG    86      -7.267 -65.914 -45.169  1.00  0.00      BSYN  
ATOM    757    C ARG    86      -5.167 -62.381 -49.413  1.00  0.00      BSYN  
ATOM    758    O ARG    86      -4.701 -62.317 -50.563  1.00  0.00      BSYN  
ATOM    759    N GLU    87      -4.334 -62.384 -48.262  1.00  0.00      BSYN  
ATOM    760    H GLU    87      -3.499 -62.779 -48.589  1.00  0.00      BSYN  
ATOM    761   CA GLU    87      -4.738 -62.103 -46.928  1.00  0.00      BSYN  
ATOM    762   CB GLU    87      -4.278 -62.994 -45.879  1.00  0.00      BSYN  
ATOM    763   CG GLU    87      -4.484 -64.452 -45.982  1.00  0.00      BSYN  
ATOM    764   CD GLU    87      -3.798 -65.221 -47.212  1.00  0.00      BSYN  
ATOM    765  OE1 GLU    87      -4.545 -66.086 -47.725  1.00  0.00      BSYN  
ATOM    766  OE2 GLU    87      -2.619 -64.953 -47.430  1.00  0.00      BSYN  
ATOM    767    C GLU    87      -4.108 -60.790 -46.366  1.00  0.00      BSYN  
ATOM    768    O GLU    87      -2.845 -60.506 -46.369  1.00  0.00      BSYN  
ATOM    769    N GLU    88      -4.945 -59.904 -45.857  1.00  0.00      BSYN  
ATOM    770    H GLU    88      -5.867 -60.236 -45.868  1.00  0.00      BSYN  
ATOM    771   CA GLU    88      -4.666 -58.613 -45.371  1.00  0.00      BSYN  
ATOM    772   CB GLU    88      -5.998 -57.935 -44.870  1.00  0.00      BSYN  
ATOM    773   CG GLU    88      -6.212 -56.446 -45.348  1.00  0.00      BSYN  
ATOM    774   CD GLU    88      -7.049 -55.508 -44.411  1.00  0.00      BSYN  
ATOM    775  OE1 GLU    88      -8.184 -55.859 -44.152  1.00  0.00      BSYN  
ATOM    776  OE2 GLU    88      -6.680 -54.393 -44.089  1.00  0.00      BSYN  
ATOM    777    C GLU    88      -3.512 -58.449 -44.335  1.00  0.00      BSYN  
ATOM    778    O GLU    88      -2.841 -57.412 -44.414  1.00  0.00      BSYN  
ATOM    779    N PHE    89      -3.209 -59.313 -43.313  1.00  0.00      BSYN  
ATOM    780    H PHE    89      -3.609 -60.180 -43.093  1.00  0.00      BSYN  
ATOM    781   CA PHE    89      -1.990 -59.044 -42.380  1.00  0.00      BSYN  
ATOM    782   CB PHE    89      -2.483 -59.113 -41.019  1.00  0.00      BSYN  
ATOM    783   CG PHE    89      -2.339 -57.873 -40.192  1.00  0.00      BSYN  
ATOM    784  CD1 PHE    89      -3.318 -57.405 -39.397  1.00  0.00      BSYN  
ATOM    785  CD2 PHE    89      -1.133 -57.248 -40.272  1.00  0.00      BSYN  
ATOM    786  CE1 PHE    89      -3.226 -56.261 -38.753  1.00  0.00      BSYN  
ATOM    787  CE2 PHE    89      -0.941 -56.075 -39.603  1.00  0.00      BSYN  
ATOM    788   CZ PHE    89      -1.994 -55.548 -38.809  1.00  0.00      BSYN  
ATOM    789    C PHE    89      -0.874 -60.126 -42.760  1.00  0.00      BSYN  
ATOM    790    O PHE    89      -0.908 -61.231 -42.278  1.00  0.00      BSYN  
ATOM    791    N PRO    90       0.064 -59.837 -43.616  1.00  0.00      BSYN  
ATOM    792   CD PRO    90       0.156 -58.649 -44.416  1.00  0.00      BSYN  
ATOM    793   CA PRO    90       1.310 -60.620 -44.000  1.00  0.00      BSYN  
ATOM    794   CB PRO    90       1.548 -60.156 -45.391  1.00  0.00      BSYN  
ATOM    795   CG PRO    90       0.373 -59.322 -45.771  1.00  0.00      BSYN  
ATOM    796    C PRO    90       2.580 -60.614 -43.164  1.00  0.00      BSYN  
ATOM    797    O PRO    90       3.692 -60.649 -43.713  1.00  0.00      BSYN  
ATOM    798    N THR    91       2.357 -60.571 -41.841  1.00  0.00      BSYN  
ATOM    799    H THR    91       1.514 -60.096 -41.690  1.00  0.00      BSYN  
ATOM    800   CA THR    91       3.351 -60.745 -40.799  1.00  0.00      BSYN  
ATOM    801   CB THR    91       3.561 -59.393 -40.086  1.00  0.00      BSYN  
ATOM    802  OG1 THR    91       3.497 -58.338 -40.938  1.00  0.00      BSYN  
ATOM    803  HG1 THR    91       3.208 -57.613 -40.378  1.00  0.00      BSYN  
ATOM    804  CG2 THR    91       4.899 -59.186 -39.352  1.00  0.00      BSYN  
ATOM    805    C THR    91       2.956 -61.816 -39.751  1.00  0.00      BSYN  
ATOM    806    O THR    91       2.131 -62.645 -40.096  1.00  0.00      BSYN  
ATOM    807    N ASP    92       3.541 -61.999 -38.540  1.00  0.00      BSYN  
ATOM    808    H ASP    92       4.251 -61.401 -38.226  1.00  0.00      BSYN  
ATOM    809   CA ASP    92       3.166 -63.213 -37.723  1.00  0.00      BSYN  
ATOM    810   CB ASP    92       4.123 -63.130 -36.505  1.00  0.00      BSYN  
ATOM    811   CG ASP    92       4.258 -64.494 -35.730  1.00  0.00      BSYN  
ATOM    812  OD1 ASP    92       4.835 -65.378 -36.338  1.00  0.00      BSYN  
ATOM    813  OD2 ASP    92       3.983 -64.653 -34.565  1.00  0.00      BSYN  
ATOM    814    C ASP    92       1.729 -63.441 -37.244  1.00  0.00      BSYN  
ATOM    815    O ASP    92       1.381 -64.565 -36.704  1.00  0.00      BSYN  
ATOM    816    N LEU    93       0.951 -62.376 -37.161  1.00  0.00      BSYN  
ATOM    817    H LEU    93       0.994 -61.523 -37.643  1.00  0.00      BSYN  
ATOM    818   CA LEU    93      -0.193 -62.400 -36.307  1.00  0.00      BSYN  
ATOM    819   CB LEU    93      -0.070 -61.263 -35.334  1.00  0.00      BSYN  
ATOM    820   CG LEU    93       1.092 -61.187 -34.387  1.00  0.00      BSYN  
ATOM    821  CD1 LEU    93       0.665 -60.040 -33.386  1.00  0.00      BSYN  
ATOM    822  CD2 LEU    93       1.395 -62.531 -33.671  1.00  0.00      BSYN  
ATOM    823    C LEU    93      -1.516 -62.249 -37.135  1.00  0.00      BSYN  
ATOM    824    O LEU    93      -1.766 -61.165 -37.499  1.00  0.00      BSYN  
ATOM    825    N LYS    94      -2.206 -63.353 -37.416  1.00  0.00      BSYN  
ATOM    826    H LYS    94      -1.678 -64.156 -37.611  1.00  0.00      BSYN  
ATOM    827   CA LYS    94      -3.698 -63.360 -37.591  1.00  0.00      BSYN  
ATOM    828   CB LYS    94      -4.256 -64.668 -38.189  1.00  0.00      BSYN  
ATOM    829   CG LYS    94      -5.014 -64.285 -39.428  1.00  0.00      BSYN  
ATOM    830   CD LYS    94      -6.238 -65.197 -39.567  1.00  0.00      BSYN  
ATOM    831   CE LYS    94      -7.187 -65.086 -38.280  1.00  0.00      BSYN  
ATOM    832   NZ LYS    94      -8.474 -65.801 -38.327  1.00  0.00      BSYN  
ATOM    833  HZ1 LYS    94      -8.952 -65.426 -37.483  1.00  0.00      BSYN  
ATOM    834  HZ2 LYS    94      -8.906 -65.557 -39.242  1.00  0.00      BSYN  
ATOM    835  HZ3 LYS    94      -8.294 -66.820 -38.427  1.00  0.00      BSYN  
ATOM    836    C LYS    94      -4.362 -62.976 -36.291  1.00  0.00      BSYN  
ATOM    837    O LYS    94      -4.174 -63.701 -35.326  1.00  0.00      BSYN  
ATOM    838    N PRO    95      -5.142 -61.931 -36.209  1.00  0.00      BSYN  
ATOM    839   CD PRO    95      -5.400 -61.066 -37.469  1.00  0.00      BSYN  
ATOM    840   CA PRO    95      -5.979 -61.451 -35.110  1.00  0.00      BSYN  
ATOM    841   CB PRO    95      -6.692 -60.260 -35.806  1.00  0.00      BSYN  
ATOM    842   CG PRO    95      -6.798 -60.614 -37.274  1.00  0.00      BSYN  
ATOM    843    C PRO    95      -7.108 -62.261 -34.512  1.00  0.00      BSYN  
ATOM    844    O PRO    95      -7.684 -61.651 -33.663  1.00  0.00      BSYN  
ATOM    845    N GLU    96      -7.529 -63.450 -34.913  1.00  0.00      BSYN  
ATOM    846    H GLU    96      -7.117 -63.920 -35.668  1.00  0.00      BSYN  
ATOM    847   CA GLU    96      -8.664 -64.070 -34.273  1.00  0.00      BSYN  
ATOM    848   CB GLU    96      -9.770 -64.476 -35.234  1.00  0.00      BSYN  
ATOM    849   CG GLU    96     -10.416 -63.397 -36.148  1.00  0.00      BSYN  
ATOM    850   CD GLU    96     -11.670 -63.794 -36.806  1.00  0.00      BSYN  
ATOM    851  OE1 GLU    96     -12.743 -63.420 -36.259  1.00  0.00      BSYN  
ATOM    852  OE2 GLU    96     -11.562 -64.461 -37.810  1.00  0.00      BSYN  
ATOM    853    C GLU    96      -8.289 -65.277 -33.338  1.00  0.00      BSYN  
ATOM    854    O GLU    96      -8.630 -66.412 -33.491  1.00  0.00      BSYN  
ATOM    855    N GLU    97      -7.761 -64.958 -32.167  1.00  0.00      BSYN  
ATOM    856    H GLU    97      -7.525 -64.086 -31.787  1.00  0.00      BSYN  
ATOM    857   CA GLU    97      -7.418 -65.982 -31.206  1.00  0.00      BSYN  
ATOM    858   CB GLU    97      -6.282 -65.604 -30.324  1.00  0.00      BSYN  
ATOM    859   CG GLU    97      -5.018 -65.034 -30.985  1.00  0.00      BSYN  
ATOM    860   CD GLU    97      -4.127 -66.102 -31.642  1.00  0.00      BSYN  
ATOM    861  OE1 GLU    97      -3.548 -66.882 -30.871  1.00  0.00      BSYN  
ATOM    862  OE2 GLU    97      -4.050 -66.039 -32.855  1.00  0.00      BSYN  
ATOM    863    C GLU    97      -8.359 -66.874 -30.290  1.00  0.00      BSYN  
ATOM    864    O GLU    97      -8.771 -66.400 -29.253  1.00  0.00      BSYN  
ATOM    865    N VAL    98      -8.544 -68.208 -30.619  1.00  0.00      BSYN  
ATOM    866    H VAL    98      -8.151 -68.561 -31.445  1.00  0.00      BSYN  
ATOM    867   CA VAL    98      -9.645 -68.874 -29.972  1.00  0.00      BSYN  
ATOM    868   CB VAL    98     -10.293 -69.813 -30.925  1.00  0.00      BSYN  
ATOM    869  CG1 VAL    98     -11.525 -70.628 -30.435  1.00  0.00      BSYN  
ATOM    870  CG2 VAL    98     -10.719 -69.081 -32.212  1.00  0.00      BSYN  
ATOM    871    C VAL    98      -9.345 -69.626 -28.700  1.00  0.00      BSYN  
ATOM    872    O VAL    98      -8.720 -70.702 -28.683  1.00  0.00      BSYN  
ATOM    873    N ALA    99     -10.021 -69.177 -27.594  1.00  0.00      BSYN  
ATOM    874    H ALA    99     -10.782 -68.583 -27.759  1.00  0.00      BSYN  
ATOM    875   CA ALA    99      -9.612 -69.666 -26.225  1.00  0.00      BSYN  
ATOM    876   CB ALA    99      -8.751 -68.536 -25.545  1.00  0.00      BSYN  
ATOM    877    C ALA    99     -10.916 -69.974 -25.503  1.00  0.00      BSYN  
ATOM    878    O ALA    99     -11.666 -68.977 -25.243  1.00  0.00      BSYN  
ATOM    879    N GLN   100     -10.989 -71.146 -25.032  1.00  0.00      BSYN  
ATOM    880    H GLN   100     -10.263 -71.786 -25.186  1.00  0.00      BSYN  
ATOM    881   CA GLN   100     -11.999 -71.548 -24.049  1.00  0.00      BSYN  
ATOM    882   CB GLN   100     -12.654 -72.851 -24.438  1.00  0.00      BSYN  
ATOM    883   CG GLN   100     -13.311 -72.776 -25.881  1.00  0.00      BSYN  
ATOM    884   CD GLN   100     -14.313 -73.899 -26.217  1.00  0.00      BSYN  
ATOM    885  OE1 GLN   100     -15.055 -74.451 -25.431  1.00  0.00      BSYN  
ATOM    886  NE2 GLN   100     -14.211 -74.398 -27.366  1.00  0.00      BSYN  
ATOM    887 HE21 GLN   100     -13.356 -74.286 -27.832  1.00  0.00      BSYN  
ATOM    888 HE22 GLN   100     -14.985 -74.944 -27.620  1.00  0.00      BSYN  
ATOM    889    C GLN   100     -11.373 -71.639 -22.665  1.00  0.00      BSYN  
ATOM    890    O GLN   100     -10.610 -72.499 -22.360  1.00  0.00      BSYN  
ATOM    891    N GLU   101     -11.672 -70.587 -21.872  1.00  0.00      BSYN  
ATOM    892    H GLU   101     -12.550 -70.193 -22.059  1.00  0.00      BSYN  
ATOM    893   CA GLU   101     -10.989 -70.286 -20.636  1.00  0.00      BSYN  
ATOM    894   CB GLU   101      -9.896 -69.232 -20.821  1.00  0.00      BSYN  
ATOM    895   CG GLU   101      -8.572 -69.484 -21.604  1.00  0.00      BSYN  
ATOM    896   CD GLU   101      -7.685 -70.595 -21.014  1.00  0.00      BSYN  
ATOM    897  OE1 GLU   101      -7.474 -71.665 -21.658  1.00  0.00      BSYN  
ATOM    898  OE2 GLU   101      -7.122 -70.374 -19.900  1.00  0.00      BSYN  
ATOM    899    C GLU   101     -11.981 -69.868 -19.559  1.00  0.00      BSYN  
ATOM    900    O GLU   101     -13.242 -70.069 -19.735  1.00  0.00      BSYN  
ATOM    901    N ALA   102     -11.593 -69.408 -18.370  1.00  0.00      BSYN  
ATOM    902    H ALA   102     -10.660 -69.438 -18.072  1.00  0.00      BSYN  
ATOM    903   CA ALA   102     -12.539 -69.068 -17.278  1.00  0.00      BSYN  
ATOM    904   CB ALA   102     -12.820 -70.360 -16.364  1.00  0.00      BSYN  
ATOM    905    C ALA   102     -12.159 -67.875 -16.374  1.00  0.00      BSYN  
ATOM    906    O ALA   102     -11.080 -67.247 -16.534  1.00  0.00      BSYN  
ATOM    907    N ALA   103     -13.088 -67.473 -15.508  1.00  0.00      BSYN  
ATOM    908    H ALA   103     -14.018 -67.776 -15.571  1.00  0.00      BSYN  
ATOM    909   CA ALA   103     -12.730 -66.531 -14.451  1.00  0.00      BSYN  
ATOM    910   CB ALA   103     -13.989 -65.666 -14.215  1.00  0.00      BSYN  
ATOM    911    C ALA   103     -12.588 -67.363 -13.147  1.00  0.00      BSYN  
ATOM    912    O ALA   103     -11.741 -67.153 -12.266  1.00  0.00      BSYN  
ATOM    913    N GLU   104     -13.492 -68.357 -13.074  1.00  0.00      BSYN  
ATOM    914    H GLU   104     -13.981 -68.540 -13.903  1.00  0.00      BSYN  
ATOM    915   CA GLU   104     -13.485 -69.415 -12.029  1.00  0.00      BSYN  
ATOM    916   CB GLU   104     -14.785 -70.024 -11.852  1.00  0.00      BSYN  
ATOM    917   CG GLU   104     -15.769 -69.066 -11.380  1.00  0.00      BSYN  
ATOM    918   CD GLU   104     -17.243 -69.367 -11.267  1.00  0.00      BSYN  
ATOM    919  OE1 GLU   104     -17.781 -69.804 -12.293  1.00  0.00      BSYN  
ATOM    920  OE2 GLU   104     -17.854 -69.106 -10.231  1.00  0.00      BSYN  
ATOM    921    C GLU   104     -12.485 -70.562 -12.235  1.00  0.00      BSYN  
ATOM    922    O GLU   104     -12.384 -71.146 -13.287  1.00  0.00      BSYN  
ATOM    923    N GLU   105     -11.579 -70.679 -11.241  1.00  0.00      BSYN  
ATOM    924    H GLU   105     -11.526 -69.900 -10.649  1.00  0.00      BSYN  
ATOM    925   CA GLU   105     -10.623 -71.845 -11.144  1.00  0.00      BSYN  
ATOM    926   CB GLU   105      -9.144 -71.410 -10.659  1.00  0.00      BSYN  
ATOM    927   CG GLU   105      -8.356 -70.757 -11.741  1.00  0.00      BSYN  
ATOM    928   CD GLU   105      -8.587 -69.271 -12.319  1.00  0.00      BSYN  
ATOM    929  OE1 GLU   105      -9.666 -68.991 -12.854  1.00  0.00      BSYN  
ATOM    930  OE2 GLU   105      -7.739 -68.401 -12.191  1.00  0.00      BSYN  
ATOM    931    C GLU   105     -11.091 -72.950 -10.181  1.00  0.00      BSYN  
ATOM    932    O GLU   105     -11.305 -72.736  -8.991  1.00  0.00      BSYN  
ATOM    933    N PRO   106     -11.171 -74.202 -10.652  1.00  0.00      BSYN  
ATOM    934   CD PRO   106     -11.245 -74.602 -12.034  1.00  0.00      BSYN  
ATOM    935   CA PRO   106     -11.494 -75.352  -9.911  1.00  0.00      BSYN  
ATOM    936   CB PRO   106     -11.723 -76.565 -11.003  1.00  0.00      BSYN  
ATOM    937   CG PRO   106     -12.306 -75.805 -12.251  1.00  0.00      BSYN  
ATOM    938    C PRO   106     -10.538 -75.952  -8.833  1.00  0.00      BSYN  
ATOM    939    O PRO   106      -9.849 -77.012  -8.859  1.00  0.00      BSYN  
ATOM    940    N LEU   107     -10.711 -75.214  -7.700  1.00  0.00      BSYN  
ATOM    941    H LEU   107     -11.211 -74.378  -7.803  1.00  0.00      BSYN  
ATOM    942   CA LEU   107     -10.215 -75.606  -6.408  1.00  0.00      BSYN  
ATOM    943   CB LEU   107      -9.512 -74.403  -5.770  1.00  0.00      BSYN  
ATOM    944   CG LEU   107     -10.251 -73.153  -5.387  1.00  0.00      BSYN  
ATOM    945  CD1 LEU   107      -9.773 -72.497  -4.007  1.00  0.00      BSYN  
ATOM    946  CD2 LEU   107     -10.061 -72.110  -6.524  1.00  0.00      BSYN  
ATOM    947    C LEU   107     -11.412 -76.189  -5.558  1.00  0.00      BSYN  
ATOM    948    O LEU   107     -12.511 -75.566  -5.451  1.00  0.00      BSYN  
ATOM    949    N ILE   108     -11.317 -77.387  -4.934  1.00  0.00      BSYN  
ATOM    950    H ILE   108     -10.456 -77.845  -5.034  1.00  0.00      BSYN  
ATOM    951   CA ILE   108     -12.209 -77.807  -3.903  1.00  0.00      BSYN  
ATOM    952   CB ILE   108     -12.174 -79.414  -3.798  1.00  0.00      BSYN  
ATOM    953  CG2 ILE   108     -12.730 -80.044  -5.014  1.00  0.00      BSYN  
ATOM    954  CG1 ILE   108     -10.812 -80.037  -3.590  1.00  0.00      BSYN  
ATOM    955   CD ILE   108     -10.778 -81.672  -3.619  1.00  0.00      BSYN  
ATOM    956    C ILE   108     -11.904 -77.136  -2.557  1.00  0.00      BSYN  
ATOM    957    O ILE   108     -10.765 -76.852  -2.117  1.00  0.00      BSYN  
ATOM    958    N GLU   109     -13.053 -76.916  -1.862  1.00  0.00      BSYN  
ATOM    959    H GLU   109     -13.834 -77.179  -2.393  1.00  0.00      BSYN  
ATOM    960   CA GLU   109     -13.140 -76.143  -0.588  1.00  0.00      BSYN  
ATOM    961   CB GLU   109     -14.398 -75.231  -0.661  1.00  0.00      BSYN  
ATOM    962   CG GLU   109     -14.570 -74.439  -2.003  1.00  0.00      BSYN  
ATOM    963   CD GLU   109     -15.515 -73.234  -1.878  1.00  0.00      BSYN  
ATOM    964  OE1 GLU   109     -16.200 -72.870  -2.861  1.00  0.00      BSYN  
ATOM    965  OE2 GLU   109     -15.616 -72.609  -0.859  1.00  0.00      BSYN  
ATOM    966    C GLU   109     -13.000 -77.103   0.623  1.00  0.00      BSYN  
ATOM    967    O GLU   109     -13.791 -78.105   0.639  1.00  0.00      BSYN  
ATOM    968    N PRO   110     -12.076 -76.903   1.535  1.00  0.00      BSYN  
ATOM    969   CD PRO   110     -10.927 -76.094   1.404  1.00  0.00      BSYN  
ATOM    970   CA PRO   110     -11.951 -77.462   2.841  1.00  0.00      BSYN  
ATOM    971   CB PRO   110     -10.546 -77.129   3.298  1.00  0.00      BSYN  
ATOM    972   CG PRO   110     -10.227 -75.783   2.744  1.00  0.00      BSYN  
ATOM    973    C PRO   110     -13.110 -76.881   3.653  1.00  0.00      BSYN  
ATOM    974    O PRO   110     -13.507 -75.644   3.590  1.00  0.00      BSYN  
ATOM    975    N LEU   111     -13.824 -77.662   4.473  1.00  0.00      BSYN  
ATOM    976    H LEU   111     -13.471 -78.515   4.800  1.00  0.00      BSYN  
ATOM    977   CA LEU   111     -14.910 -77.192   5.362  1.00  0.00      BSYN  
ATOM    978   CB LEU   111     -16.273 -77.260   4.615  1.00  0.00      BSYN  
ATOM    979   CG LEU   111     -16.668 -78.639   3.728  1.00  0.00      BSYN  
ATOM    980  CD1 LEU   111     -17.577 -79.526   4.540  1.00  0.00      BSYN  
ATOM    981  CD2 LEU   111     -17.749 -78.311   2.701  1.00  0.00      BSYN  
ATOM    982    C LEU   111     -15.115 -77.882   6.673  1.00  0.00      BSYN  
ATOM    983    O LEU   111     -14.550 -78.894   7.132  1.00  0.00      BSYN  
ATOM    984    N MET   112     -16.085 -77.349   7.460  1.00  0.00      BSYN  
ATOM    985    H MET   112     -16.318 -76.414   7.282  1.00  0.00      BSYN  
ATOM    986   CA MET   112     -16.754 -77.959   8.599  1.00  0.00      BSYN  
ATOM    987   CB MET   112     -16.853 -77.090   9.862  1.00  0.00      BSYN  
ATOM    988   CG MET   112     -15.414 -76.933  10.259  1.00  0.00      BSYN  
ATOM    989   SD MET   112     -14.469 -78.435  10.712  1.00  0.00      BSYN  
ATOM    990   CE MET   112     -15.577 -79.309  11.751  1.00  0.00      BSYN  
ATOM    991    C MET   112     -18.030 -78.719   8.382  1.00  0.00      BSYN  
ATOM    992    O MET   112     -18.866 -78.060   7.810  1.00  0.00      BSYN  
ATOM    993    N GLU   113     -17.926 -79.935   8.867  1.00  0.00      BSYN  
ATOM    994    H GLU   113     -17.244 -80.270   9.485  1.00  0.00      BSYN  
ATOM    995   CA GLU   113     -18.969 -80.979   8.794  1.00  0.00      BSYN  
ATOM    996   CB GLU   113     -18.361 -82.440   9.096  1.00  0.00      BSYN  
ATOM    997   CG GLU   113     -17.840 -83.300   7.944  1.00  0.00      BSYN  
ATOM    998   CD GLU   113     -18.864 -83.898   7.074  1.00  0.00      BSYN  
ATOM    999  OE1 GLU   113     -19.554 -83.214   6.284  1.00  0.00      BSYN  
ATOM   1000  OE2 GLU   113     -19.031 -85.137   7.181  1.00  0.00      BSYN  
ATOM   1001    C GLU   113     -20.229 -80.732   9.672  1.00  0.00      BSYN  
ATOM   1002    O GLU   113     -20.078 -80.193  10.794  1.00  0.00      BSYN  
ATOM   1003    N PRO   114     -21.397 -81.318   9.362  1.00  0.00      BSYN  
ATOM   1004   CD PRO   114     -21.762 -81.624   7.959  1.00  0.00      BSYN  
ATOM   1005   CA PRO   114     -22.541 -81.378  10.223  1.00  0.00      BSYN  
ATOM   1006   CB PRO   114     -23.727 -81.648   9.250  1.00  0.00      BSYN  
ATOM   1007   CG PRO   114     -23.234 -81.267   7.890  1.00  0.00      BSYN  
ATOM   1008    C PRO   114     -22.303 -82.410  11.257  1.00  0.00      BSYN  
ATOM   1009    O PRO   114     -22.189 -81.955  12.437  1.00  0.00      BSYN  
ATOM   1010    N GLU   115     -22.112 -83.639  10.962  1.00  0.00      BSYN  
ATOM   1011    H GLU   115     -22.422 -83.999  10.105  1.00  0.00      BSYN  
ATOM   1012   CA GLU   115     -21.976 -84.711  11.924  1.00  0.00      BSYN  
ATOM   1013   CB GLU   115     -21.683 -85.995  10.988  1.00  0.00      BSYN  
ATOM   1014   CG GLU   115     -21.832 -87.378  11.647  1.00  0.00      BSYN  
ATOM   1015   CD GLU   115     -23.340 -87.645  12.020  1.00  0.00      BSYN  
ATOM   1016  OE1 GLU   115     -23.705 -87.152  13.071  1.00  0.00      BSYN  
ATOM   1017  OE2 GLU   115     -24.100 -88.233  11.231  1.00  0.00      BSYN  
ATOM   1018    C GLU   115     -20.932 -84.468  12.980  1.00  0.00      BSYN  
ATOM   1019    O GLU   115     -19.755 -84.155  12.631  1.00  0.00      BSYN  
ATOM   1020    N GLY   116     -21.396 -84.298  14.246  1.00  0.00      BSYN  
ATOM   1021    H GLY   116     -22.336 -84.147  14.479  1.00  0.00      BSYN  
ATOM   1022   CA GLY   116     -20.556 -84.421  15.427  1.00  0.00      BSYN  
ATOM   1023    C GLY   116     -20.219 -83.063  16.132  1.00  0.00      BSYN  
ATOM   1024    O GLY   116     -19.806 -83.004  17.269  1.00  0.00      BSYN  
ATOM   1025    N GLU   117     -20.331 -81.983  15.394  1.00  0.00      BSYN  
ATOM   1026    H GLU   117     -20.619 -82.237  14.493  1.00  0.00      BSYN  
ATOM   1027   CA GLU   117     -20.071 -80.686  15.963  1.00  0.00      BSYN  
ATOM   1028   CB GLU   117     -18.603 -80.287  15.592  1.00  0.00      BSYN  
ATOM   1029   CG GLU   117     -18.197 -78.830  15.996  1.00  0.00      BSYN  
ATOM   1030   CD GLU   117     -18.329 -78.644  17.510  1.00  0.00      BSYN  
ATOM   1031  OE1 GLU   117     -17.779 -79.469  18.290  1.00  0.00      BSYN  
ATOM   1032  OE2 GLU   117     -18.871 -77.548  17.756  1.00  0.00      BSYN  
ATOM   1033    C GLU   117     -20.990 -79.510  15.574  1.00  0.00      BSYN  
ATOM   1034    O GLU   117     -21.882 -79.184  16.302  1.00  0.00      BSYN  
ATOM   1035    N SER   118     -20.864 -79.126  14.337  1.00  0.00      BSYN  
ATOM   1036    H SER   118     -20.119 -79.618  13.933  1.00  0.00      BSYN  
ATOM   1037   CA SER   118     -21.620 -78.058  13.812  1.00  0.00      BSYN  
ATOM   1038   CB SER   118     -20.641 -77.104  13.328  1.00  0.00      BSYN  
ATOM   1039   OG SER   118     -19.972 -76.386  14.362  1.00  0.00      BSYN  
ATOM   1040   HG SER   118     -19.453 -75.650  14.030  1.00  0.00      BSYN  
ATOM   1041    C SER   118     -22.664 -78.344  12.731  1.00  0.00      BSYN  
ATOM   1042    O SER   118     -22.304 -78.434  11.580  1.00  0.00      BSYN  
ATOM   1043    N TYR   119     -23.929 -78.577  13.138  1.00  0.00      BSYN  
ATOM   1044    H TYR   119     -23.803 -78.546  14.109  1.00  0.00      BSYN  
ATOM   1045   CA TYR   119     -24.927 -79.164  12.194  1.00  0.00      BSYN  
ATOM   1046   CB TYR   119     -25.848 -80.266  12.867  1.00  0.00      BSYN  
ATOM   1047   CG TYR   119     -25.677 -80.524  14.399  1.00  0.00      BSYN  
ATOM   1048  CD1 TYR   119     -24.687 -81.406  14.779  1.00  0.00      BSYN  
ATOM   1049  CE1 TYR   119     -24.525 -81.790  16.106  1.00  0.00      BSYN  
ATOM   1050  CD2 TYR   119     -26.449 -79.938  15.408  1.00  0.00      BSYN  
ATOM   1051  CE2 TYR   119     -26.175 -80.242  16.690  1.00  0.00      BSYN  
ATOM   1052   CZ TYR   119     -25.203 -81.168  17.114  1.00  0.00      BSYN  
ATOM   1053   OH TYR   119     -25.046 -81.602  18.453  1.00  0.00      BSYN  
ATOM   1054   HH TYR   119     -25.373 -80.784  18.833  1.00  0.00      BSYN  
ATOM   1055    C TYR   119     -25.847 -78.148  11.594  1.00  0.00      BSYN  
ATOM   1056    O TYR   119     -26.501 -77.380  12.251  1.00  0.00      BSYN  
ATOM   1057    N GLU   120     -25.991 -78.178  10.250  1.00  0.00      BSYN  
ATOM   1058    H GLU   120     -25.898 -78.981   9.696  1.00  0.00      BSYN  
ATOM   1059   CA GLU   120     -26.446 -77.027   9.470  1.00  0.00      BSYN  
ATOM   1060   CB GLU   120     -25.457 -76.557   8.427  1.00  0.00      BSYN  
ATOM   1061   CG GLU   120     -25.813 -75.052   8.045  1.00  0.00      BSYN  
ATOM   1062   CD GLU   120     -25.301 -74.685   6.619  1.00  0.00      BSYN  
ATOM   1063  OE1 GLU   120     -24.408 -73.790   6.563  1.00  0.00      BSYN  
ATOM   1064  OE2 GLU   120     -25.661 -75.259   5.464  1.00  0.00      BSYN  
ATOM   1065    C GLU   120     -27.663 -77.567   8.693  1.00  0.00      BSYN  
ATOM   1066    O GLU   120     -27.648 -78.521   7.907  1.00  0.00      BSYN  
ATOM   1067    N ASP   121     -28.786 -76.841   9.037  1.00  0.00      BSYN  
ATOM   1068    H ASP   121     -28.649 -76.131   9.698  1.00  0.00      BSYN  
ATOM   1069   CA ASP   121     -30.124 -77.240   8.468  1.00  0.00      BSYN  
ATOM   1070   CB ASP   121     -31.006 -77.551   9.650  1.00  0.00      BSYN  
ATOM   1071   CG ASP   121     -32.064 -78.672   9.327  1.00  0.00      BSYN  
ATOM   1072  OD1 ASP   121     -31.495 -79.749   9.243  1.00  0.00      BSYN  
ATOM   1073  OD2 ASP   121     -33.225 -78.529   9.094  1.00  0.00      BSYN  
ATOM   1074    C ASP   121     -30.815 -76.269   7.371  1.00  0.00      BSYN  
ATOM   1075    O ASP   121     -31.693 -75.476   7.738  1.00  0.00      BSYN  
ATOM   1076    N PRO   122     -30.720 -76.494   6.028  1.00  0.00      BSYN  
ATOM   1077   CD PRO   122     -29.635 -77.263   5.356  1.00  0.00      BSYN  
ATOM   1078   CA PRO   122     -31.340 -75.593   5.068  1.00  0.00      BSYN  
ATOM   1079   CB PRO   122     -30.261 -75.516   3.942  1.00  0.00      BSYN  
ATOM   1080   CG PRO   122     -29.086 -76.227   4.460  1.00  0.00      BSYN  
ATOM   1081    C PRO   122     -32.545 -76.365   4.733  1.00  0.00      BSYN  
ATOM   1082    O PRO   122     -32.346 -77.442   4.122  1.00  0.00      BSYN  
ATOM   1083    N PRO   123     -33.752 -75.988   5.017  1.00  0.00      BSYN  
ATOM   1084   CD PRO   123     -34.172 -75.017   6.001  1.00  0.00      BSYN  
ATOM   1085   CA PRO   123     -34.993 -76.645   4.494  1.00  0.00      BSYN  
ATOM   1086   CB PRO   123     -36.021 -76.327   5.573  1.00  0.00      BSYN  
ATOM   1087   CG PRO   123     -35.250 -75.872   6.766  1.00  0.00      BSYN  
ATOM   1088    C PRO   123     -35.435 -76.300   3.076  1.00  0.00      BSYN  
ATOM   1089    O PRO   123     -36.247 -75.436   2.716  1.00  0.00      BSYN  
ATOM   1090    N GLN   124     -34.875 -77.050   2.134  1.00  0.00      BSYN  
ATOM   1091    H GLN   124     -34.513 -77.906   2.443  1.00  0.00      BSYN  
ATOM   1092   CA GLN   124     -34.866 -76.640   0.734  1.00  0.00      BSYN  
ATOM   1093   CB GLN   124     -33.602 -77.182  -0.076  1.00  0.00      BSYN  
ATOM   1094   CG GLN   124     -32.306 -76.623   0.500  1.00  0.00      BSYN  
ATOM   1095   CD GLN   124     -31.084 -77.349   0.031  1.00  0.00      BSYN  
ATOM   1096  OE1 GLN   124     -31.062 -78.404  -0.481  1.00  0.00      BSYN  
ATOM   1097  NE2 GLN   124     -30.033 -76.452   0.113  1.00  0.00      BSYN  
ATOM   1098 HE21 GLN   124     -30.115 -75.552   0.493  1.00  0.00      BSYN  
ATOM   1099 HE22 GLN   124     -29.170 -76.741  -0.250  1.00  0.00      BSYN  
ATOM   1100    C GLN   124     -36.194 -76.838  -0.054  1.00  0.00      BSYN  
ATOM   1101    O GLN   124     -36.889 -77.779   0.052  1.00  0.00      BSYN  
ATOM   1102    N GLU   125     -36.682 -75.917  -0.919  1.00  0.00      BSYN  
ATOM   1103    H GLU   125     -35.990 -75.295  -1.225  1.00  0.00      BSYN  
ATOM   1104   CA GLU   125     -37.957 -75.928  -1.658  1.00  0.00      BSYN  
ATOM   1105   CB GLU   125     -38.458 -74.407  -1.571  1.00  0.00      BSYN  
ATOM   1106   CG GLU   125     -39.069 -73.906  -0.287  1.00  0.00      BSYN  
ATOM   1107   CD GLU   125     -39.230 -72.406  -0.284  1.00  0.00      BSYN  
ATOM   1108  OE1 GLU   125     -38.250 -71.736  -0.401  1.00  0.00      BSYN  
ATOM   1109  OE2 GLU   125     -40.387 -71.942  -0.251  1.00  0.00      BSYN  
ATOM   1110    C GLU   125     -37.876 -76.475  -3.087  1.00  0.00      BSYN  
ATOM   1111    O GLU   125     -38.674 -76.099  -3.932  1.00  0.00      BSYN  
ATOM   1112    N GLU   126     -37.044 -77.547  -3.356  1.00  0.00      BSYN  
ATOM   1113    H GLU   126     -36.327 -77.633  -2.693  1.00  0.00      BSYN  
ATOM   1114   CA GLU   126     -37.010 -78.555  -4.468  1.00  0.00      BSYN  
ATOM   1115   CB GLU   126     -38.378 -79.229  -4.849  1.00  0.00      BSYN  
ATOM   1116   CG GLU   126     -38.857 -80.222  -3.804  1.00  0.00      BSYN  
ATOM   1117   CD GLU   126     -39.845 -79.507  -2.803  1.00  0.00      BSYN  
ATOM   1118  OE1 GLU   126     -41.024 -79.075  -3.109  1.00  0.00      BSYN  
ATOM   1119  OE2 GLU   126     -39.387 -79.117  -1.790  1.00  0.00      BSYN  
ATOM   1120    C GLU   126     -36.451 -77.869  -5.669  1.00  0.00      BSYN  
ATOM   1121    O GLU   126     -35.378 -78.087  -6.189  1.00  0.00      BSYN  
ATOM   1122    N TYR   127     -37.162 -76.887  -6.172  1.00  0.00      BSYN  
ATOM   1123    H TYR   127     -37.894 -76.478  -5.664  1.00  0.00      BSYN  
ATOM   1124   CA TYR   127     -36.872 -76.377  -7.554  1.00  0.00      BSYN  
ATOM   1125   CB TYR   127     -38.121 -76.452  -8.479  1.00  0.00      BSYN  
ATOM   1126   CG TYR   127     -38.521 -77.904  -8.828  1.00  0.00      BSYN  
ATOM   1127  CD1 TYR   127     -39.794 -78.153  -8.544  1.00  0.00      BSYN  
ATOM   1128  CE1 TYR   127     -40.266 -79.403  -8.710  1.00  0.00      BSYN  
ATOM   1129  CD2 TYR   127     -37.580 -78.836  -9.171  1.00  0.00      BSYN  
ATOM   1130  CE2 TYR   127     -38.053 -80.131  -9.376  1.00  0.00      BSYN  
ATOM   1131   CZ TYR   127     -39.385 -80.409  -9.058  1.00  0.00      BSYN  
ATOM   1132   OH TYR   127     -39.830 -81.641  -9.109  1.00  0.00      BSYN  
ATOM   1133   HH TYR   127     -39.027 -82.012  -9.484  1.00  0.00      BSYN  
ATOM   1134    C TYR   127     -36.256 -74.998  -7.422  1.00  0.00      BSYN  
ATOM   1135    O TYR   127     -36.919 -73.980  -7.623  1.00  0.00      BSYN  
ATOM   1136    N GLN   128     -34.949 -74.943  -7.148  1.00  0.00      BSYN  
ATOM   1137    H GLN   128     -34.425 -75.708  -7.466  1.00  0.00      BSYN  
ATOM   1138   CA GLN   128     -34.317 -73.744  -6.672  1.00  0.00      BSYN  
ATOM   1139   CB GLN   128     -33.160 -73.991  -5.683  1.00  0.00      BSYN  
ATOM   1140   CG GLN   128     -33.564 -74.680  -4.438  1.00  0.00      BSYN  
ATOM   1141   CD GLN   128     -34.030 -73.696  -3.384  1.00  0.00      BSYN  
ATOM   1142  OE1 GLN   128     -34.116 -72.473  -3.420  1.00  0.00      BSYN  
ATOM   1143  NE2 GLN   128     -34.382 -74.301  -2.204  1.00  0.00      BSYN  
ATOM   1144 HE21 GLN   128     -34.677 -73.667  -1.517  1.00  0.00      BSYN  
ATOM   1145 HE22 GLN   128     -34.310 -75.269  -2.074  1.00  0.00      BSYN  
ATOM   1146    C GLN   128     -34.084 -72.715  -7.726  1.00  0.00      BSYN  
ATOM   1147    O GLN   128     -33.431 -73.109  -8.694  1.00  0.00      BSYN  
ATOM   1148    N GLU   129     -34.621 -71.440  -7.505  1.00  0.00      BSYN  
ATOM   1149    H GLU   129     -35.258 -71.194  -6.801  1.00  0.00      BSYN  
ATOM   1150   CA GLU   129     -34.305 -70.359  -8.372  1.00  0.00      BSYN  
ATOM   1151   CB GLU   129     -35.163 -69.034  -8.342  1.00  0.00      BSYN  
ATOM   1152   CG GLU   129     -36.694 -69.320  -8.533  1.00  0.00      BSYN  
ATOM   1153   CD GLU   129     -37.600 -68.108  -8.540  1.00  0.00      BSYN  
ATOM   1154  OE1 GLU   129     -38.458 -68.106  -7.631  1.00  0.00      BSYN  
ATOM   1155  OE2 GLU   129     -37.395 -67.263  -9.430  1.00  0.00      BSYN  
ATOM   1156    C GLU   129     -32.845 -69.981  -8.442  1.00  0.00      BSYN  
ATOM   1157    O GLU   129     -32.184 -69.394  -7.463  1.00  0.00      BSYN  
ATOM   1158    N TYR   130     -32.263 -70.449  -9.533  1.00  0.00      BSYN  
ATOM   1159    H TYR   130     -32.765 -71.192  -9.927  1.00  0.00      BSYN  
ATOM   1160   CA TYR   130     -30.830 -70.234  -9.882  1.00  0.00      BSYN  
ATOM   1161   CB TYR   130     -30.360 -71.256 -11.027  1.00  0.00      BSYN  
ATOM   1162   CG TYR   130     -30.011 -72.605 -10.592  1.00  0.00      BSYN  
ATOM   1163  CD1 TYR   130     -30.296 -73.616 -11.498  1.00  0.00      BSYN  
ATOM   1164  CE1 TYR   130     -29.728 -74.853 -11.235  1.00  0.00      BSYN  
ATOM   1165  CD2 TYR   130     -29.317 -72.834  -9.417  1.00  0.00      BSYN  
ATOM   1166  CE2 TYR   130     -28.903 -74.088  -9.119  1.00  0.00      BSYN  
ATOM   1167   CZ TYR   130     -29.107 -75.156 -10.059  1.00  0.00      BSYN  
ATOM   1168   OH TYR   130     -28.504 -76.397  -9.875  1.00  0.00      BSYN  
ATOM   1169   HH TYR   130     -28.260 -76.316  -8.950  1.00  0.00      BSYN  
ATOM   1170    C TYR   130     -30.452 -68.767 -10.117  1.00  0.00      BSYN  
ATOM   1171    O TYR   130     -30.100 -68.322 -11.235  1.00  0.00      BSYN  
ATOM   1172    N GLU   131     -30.345 -67.983  -9.042  1.00  0.00      BSYN  
ATOM   1173    H GLU   131     -30.713 -68.457  -8.267  1.00  0.00      BSYN  
ATOM   1174   CA GLU   131     -29.810 -66.653  -9.071  1.00  0.00      BSYN  
ATOM   1175   CB GLU   131     -30.716 -65.671  -8.237  1.00  0.00      BSYN  
ATOM   1176   CG GLU   131     -32.121 -65.416  -8.716  1.00  0.00      BSYN  
ATOM   1177   CD GLU   131     -32.550 -63.943  -8.797  1.00  0.00      BSYN  
ATOM   1178  OE1 GLU   131     -31.940 -63.156  -9.586  1.00  0.00      BSYN  
ATOM   1179  OE2 GLU   131     -33.351 -63.424  -8.000  1.00  0.00      BSYN  
ATOM   1180    C GLU   131     -28.409 -66.117  -8.999  1.00  0.00      BSYN  
ATOM   1181    O GLU   131     -27.774 -66.100  -7.952  1.00  0.00      BSYN  
ATOM   1182    N PRO   132     -28.062 -65.278 -10.065  1.00  0.00      BSYN  
ATOM   1183   CD PRO   132     -28.802 -65.166 -11.340  1.00  0.00      BSYN  
ATOM   1184   CA PRO   132     -26.788 -64.643 -10.146  1.00  0.00      BSYN  
ATOM   1185   CB PRO   132     -26.504 -65.131 -11.582  1.00  0.00      BSYN  
ATOM   1186   CG PRO   132     -27.722 -64.797 -12.412  1.00  0.00      BSYN  
ATOM   1187    C PRO   132     -26.811 -63.115 -10.186  1.00  0.00      BSYN  
ATOM   1188    O PRO   132     -27.790 -62.477 -10.538  1.00  0.00      BSYN  
ATOM   1189    N GLU   133     -25.581 -62.545 -10.192  1.00  0.00      BSYN  
ATOM   1190    H GLU   133     -24.790 -63.119 -10.120  1.00  0.00      BSYN  
ATOM   1191   CA GLU   133     -25.401 -61.031 -10.445  1.00  0.00      BSYN  
ATOM   1192   CB GLU   133     -25.458 -60.226  -9.058  1.00  0.00      BSYN  
ATOM   1193   CG GLU   133     -26.725 -60.149  -8.329  1.00  0.00      BSYN  
ATOM   1194   CD GLU   133     -26.684 -59.729  -6.878  1.00  0.00      BSYN  
ATOM   1195  OE1 GLU   133     -25.630 -59.645  -6.273  1.00  0.00      BSYN  
ATOM   1196  OE2 GLU   133     -27.723 -59.536  -6.244  1.00  0.00      BSYN  
ATOM   1197    C GLU   133     -24.093 -60.503 -11.126  1.00  0.00      BSYN  
ATOM   1198    O GLU   133     -23.189 -61.292 -11.514  1.00  0.00      BSYN  
ATOM   1199    N ALA   134     -23.998 -59.218 -11.416  1.00  0.00      BSYN  
ATOM   1200    H ALA   134     -24.703 -58.624 -11.084  1.00  0.00      BSYN  
ATOM   1201   CA ALA   134     -22.889 -58.690 -12.255  1.00  0.00      BSYN  
ATOM   1202   CB ALA   134     -23.218 -58.639 -13.723  1.00  0.00      BSYN  
ATOM   1203    C ALA   134     -22.355 -57.273 -11.774  1.00  0.00      BSYN  
ATOM   1204  OT1 ALA   134     -23.212 -56.557 -11.273  1.00  0.00      BSYN  
ATOM   1205  OT2 ALA   134     -21.195 -56.988 -11.903  1.00  0.00      BSYN  
END
