# Supplementary material for: Data set of intrinsically disordered proteins analysed at a local protein conformation level
Source: Data Brief. 2020 Mar 5;29:105383. doi: 10.1016/j.dib.2020.105383 (PMC7078294; doi:10.1016/j.dib.2020.105383)
Supplement: Supplementary file 1 [file mmc1.zip › the data/1-DATA/PED1AAD-pdb/1AAD-231.pdb]

CRYST1    1.000    1.000    1.000  90.00  90.00  90.00 P 1           1
ATOM      1  HT1 MET     1      -8.763 -40.788 -58.742  1.00  0.00      BSYN  
ATOM      2  HT2 MET     1      -8.711 -39.741 -59.937  1.00  0.00      BSYN  
ATOM      3    N MET     1      -8.618 -40.764 -59.772  1.00  0.00      BSYN  
ATOM      4  HT3 MET     1      -7.629 -40.902 -60.064  1.00  0.00      BSYN  
ATOM      5   CA MET     1      -9.534 -41.559 -60.465  1.00  0.00      BSYN  
ATOM      6   CB MET     1      -9.029 -41.477 -61.905  1.00  0.00      BSYN  
ATOM      7   CG MET     1      -9.957 -41.996 -62.983  1.00  0.00      BSYN  
ATOM      8   SD MET     1      -9.383 -41.477 -64.624  1.00  0.00      BSYN  
ATOM      9   CE MET     1      -7.732 -42.188 -64.586  1.00  0.00      BSYN  
ATOM     10    C MET     1      -9.539 -42.941 -59.857  1.00  0.00      BSYN  
ATOM     11    O MET     1      -8.670 -43.757 -60.097  1.00  0.00      BSYN  
ATOM     12    N ASP     2     -10.530 -43.322 -59.094  1.00  0.00      BSYN  
ATOM     13    H ASP     2     -11.240 -42.674 -59.284  1.00  0.00      BSYN  
ATOM     14   CA ASP     2     -10.628 -44.605 -58.336  1.00  0.00      BSYN  
ATOM     15   CB ASP     2     -11.570 -44.405 -57.186  1.00  0.00      BSYN  
ATOM     16   CG ASP     2     -12.995 -44.136 -57.554  1.00  0.00      BSYN  
ATOM     17  OD1 ASP     2     -13.254 -43.127 -58.059  1.00  0.00      BSYN  
ATOM     18  OD2 ASP     2     -13.820 -44.957 -57.253  1.00  0.00      BSYN  
ATOM     19    C ASP     2     -11.068 -45.800 -59.098  1.00  0.00      BSYN  
ATOM     20    O ASP     2     -12.190 -46.191 -59.190  1.00  0.00      BSYN  
ATOM     21    N VAL     3     -10.157 -46.214 -59.923  1.00  0.00      BSYN  
ATOM     22    H VAL     3      -9.396 -45.600 -59.996  1.00  0.00      BSYN  
ATOM     23   CA VAL     3     -10.249 -47.376 -60.756  1.00  0.00      BSYN  
ATOM     24   CB VAL     3      -9.111 -47.424 -61.842  1.00  0.00      BSYN  
ATOM     25  CG1 VAL     3      -7.848 -47.486 -61.026  1.00  0.00      BSYN  
ATOM     26  CG2 VAL     3      -9.017 -48.455 -62.969  1.00  0.00      BSYN  
ATOM     27    C VAL     3     -10.381 -48.762 -60.103  1.00  0.00      BSYN  
ATOM     28    O VAL     3      -9.716 -48.900 -59.101  1.00  0.00      BSYN  
ATOM     29    N PHE     4     -11.138 -49.759 -60.630  1.00  0.00      BSYN  
ATOM     30    H PHE     4     -11.294 -49.772 -61.597  1.00  0.00      BSYN  
ATOM     31   CA PHE     4     -11.318 -50.925 -59.775  1.00  0.00      BSYN  
ATOM     32   CB PHE     4     -12.805 -51.185 -59.440  1.00  0.00      BSYN  
ATOM     33   CG PHE     4     -13.550 -50.148 -58.513  1.00  0.00      BSYN  
ATOM     34  CD1 PHE     4     -14.664 -49.567 -59.155  1.00  0.00      BSYN  
ATOM     35  CD2 PHE     4     -13.135 -49.820 -57.265  1.00  0.00      BSYN  
ATOM     36  CE1 PHE     4     -15.427 -48.646 -58.386  1.00  0.00      BSYN  
ATOM     37  CE2 PHE     4     -13.812 -48.832 -56.593  1.00  0.00      BSYN  
ATOM     38   CZ PHE     4     -14.887 -48.174 -57.189  1.00  0.00      BSYN  
ATOM     39    C PHE     4     -10.560 -52.062 -60.428  1.00  0.00      BSYN  
ATOM     40    O PHE     4     -11.001 -52.794 -61.322  1.00  0.00      BSYN  
ATOM     41    N MET     5      -9.456 -52.554 -59.811  1.00  0.00      BSYN  
ATOM     42    H MET     5      -9.170 -52.222 -58.935  1.00  0.00      BSYN  
ATOM     43   CA MET     5      -8.628 -53.700 -60.339  1.00  0.00      BSYN  
ATOM     44   CB MET     5      -7.681 -53.134 -61.340  1.00  0.00      BSYN  
ATOM     45   CG MET     5      -6.821 -54.000 -62.288  1.00  0.00      BSYN  
ATOM     46   SD MET     5      -6.042 -52.953 -63.498  1.00  0.00      BSYN  
ATOM     47   CE MET     5      -4.504 -53.617 -63.101  1.00  0.00      BSYN  
ATOM     48    C MET     5      -7.831 -54.355 -59.207  1.00  0.00      BSYN  
ATOM     49    O MET     5      -7.289 -53.696 -58.295  1.00  0.00      BSYN  
ATOM     50    N LYS     6      -7.651 -55.725 -59.312  1.00  0.00      BSYN  
ATOM     51    H LYS     6      -8.113 -56.024 -60.123  1.00  0.00      BSYN  
ATOM     52   CA LYS     6      -6.682 -56.478 -58.349  1.00  0.00      BSYN  
ATOM     53   CB LYS     6      -7.105 -57.942 -58.200  1.00  0.00      BSYN  
ATOM     54   CG LYS     6      -6.473 -58.483 -56.877  1.00  0.00      BSYN  
ATOM     55   CD LYS     6      -6.985 -59.859 -56.634  1.00  0.00      BSYN  
ATOM     56   CE LYS     6      -6.304 -60.775 -55.773  1.00  0.00      BSYN  
ATOM     57   NZ LYS     6      -7.069 -61.975 -55.427  1.00  0.00      BSYN  
ATOM     58  HZ1 LYS     6      -8.038 -61.733 -55.716  1.00  0.00      BSYN  
ATOM     59  HZ2 LYS     6      -6.757 -62.862 -55.872  1.00  0.00      BSYN  
ATOM     60  HZ3 LYS     6      -7.062 -62.132 -54.399  1.00  0.00      BSYN  
ATOM     61    C LYS     6      -5.218 -56.263 -58.687  1.00  0.00      BSYN  
ATOM     62    O LYS     6      -4.278 -56.243 -57.860  1.00  0.00      BSYN  
ATOM     63    N GLY     7      -4.865 -56.272 -59.984  1.00  0.00      BSYN  
ATOM     64    H GLY     7      -5.551 -56.594 -60.605  1.00  0.00      BSYN  
ATOM     65   CA GLY     7      -3.462 -55.988 -60.421  1.00  0.00      BSYN  
ATOM     66    C GLY     7      -2.936 -57.339 -60.416  1.00  0.00      BSYN  
ATOM     67    O GLY     7      -3.341 -58.091 -61.266  1.00  0.00      BSYN  
ATOM     68    N LEU     8      -2.158 -57.519 -59.391  1.00  0.00      BSYN  
ATOM     69    H LEU     8      -2.037 -56.910 -58.632  1.00  0.00      BSYN  
ATOM     70   CA LEU     8      -1.604 -58.817 -59.120  1.00  0.00      BSYN  
ATOM     71   CB LEU     8      -0.071 -58.722 -59.033  1.00  0.00      BSYN  
ATOM     72   CG LEU     8       0.671 -58.197 -60.247  1.00  0.00      BSYN  
ATOM     73  CD1 LEU     8       2.223 -58.017 -59.981  1.00  0.00      BSYN  
ATOM     74  CD2 LEU     8       0.308 -59.074 -61.452  1.00  0.00      BSYN  
ATOM     75    C LEU     8      -2.281 -59.355 -57.810  1.00  0.00      BSYN  
ATOM     76    O LEU     8      -2.595 -58.633 -56.882  1.00  0.00      BSYN  
ATOM     77    N SER     9      -2.213 -60.755 -57.562  1.00  0.00      BSYN  
ATOM     78    H SER     9      -1.759 -61.406 -58.137  1.00  0.00      BSYN  
ATOM     79   CA SER     9      -2.736 -61.236 -56.277  1.00  0.00      BSYN  
ATOM     80   CB SER     9      -3.055 -62.706 -56.322  1.00  0.00      BSYN  
ATOM     81   OG SER     9      -3.651 -63.195 -57.610  1.00  0.00      BSYN  
ATOM     82   HG SER     9      -4.553 -62.879 -57.701  1.00  0.00      BSYN  
ATOM     83    C SER     9      -1.941 -60.867 -54.995  1.00  0.00      BSYN  
ATOM     84    O SER     9      -0.754 -60.830 -55.100  1.00  0.00      BSYN  
ATOM     85    N MET    10      -2.633 -60.512 -53.831  1.00  0.00      BSYN  
ATOM     86    H MET    10      -3.596 -60.398 -53.975  1.00  0.00      BSYN  
ATOM     87   CA MET    10      -1.891 -60.192 -52.632  1.00  0.00      BSYN  
ATOM     88   CB MET    10      -2.182 -58.843 -52.157  1.00  0.00      BSYN  
ATOM     89   CG MET    10      -2.040 -57.752 -53.167  1.00  0.00      BSYN  
ATOM     90   SD MET    10      -2.506 -56.015 -52.733  1.00  0.00      BSYN  
ATOM     91   CE MET    10      -3.921 -56.084 -51.593  1.00  0.00      BSYN  
ATOM     92    C MET    10      -2.007 -61.104 -51.487  1.00  0.00      BSYN  
ATOM     93    O MET    10      -3.061 -61.368 -51.043  1.00  0.00      BSYN  
ATOM     94    N ALA    11      -0.989 -61.633 -50.872  1.00  0.00      BSYN  
ATOM     95    H ALA    11      -1.054 -61.801 -49.908  1.00  0.00      BSYN  
ATOM     96   CA ALA    11       0.356 -61.794 -51.425  1.00  0.00      BSYN  
ATOM     97   CB ALA    11       1.180 -60.671 -50.977  1.00  0.00      BSYN  
ATOM     98    C ALA    11       1.073 -63.052 -50.912  1.00  0.00      BSYN  
ATOM     99    O ALA    11       2.171 -63.477 -51.371  1.00  0.00      BSYN  
ATOM    100    N LYS    12       0.427 -63.674 -49.882  1.00  0.00      BSYN  
ATOM    101    H LYS    12      -0.413 -63.314 -49.529  1.00  0.00      BSYN  
ATOM    102   CA LYS    12       0.813 -64.903 -49.375  1.00  0.00      BSYN  
ATOM    103   CB LYS    12       0.710 -64.851 -47.850  1.00  0.00      BSYN  
ATOM    104   CG LYS    12       1.834 -63.862 -47.323  1.00  0.00      BSYN  
ATOM    105   CD LYS    12       2.278 -64.120 -45.904  1.00  0.00      BSYN  
ATOM    106   CE LYS    12       2.713 -65.537 -45.727  1.00  0.00      BSYN  
ATOM    107   NZ LYS    12       3.418 -65.800 -44.357  1.00  0.00      BSYN  
ATOM    108  HZ1 LYS    12       4.146 -65.097 -44.117  1.00  0.00      BSYN  
ATOM    109  HZ2 LYS    12       2.695 -65.734 -43.611  1.00  0.00      BSYN  
ATOM    110  HZ3 LYS    12       3.914 -66.713 -44.344  1.00  0.00      BSYN  
ATOM    111    C LYS    12       0.103 -66.070 -50.052  1.00  0.00      BSYN  
ATOM    112    O LYS    12       0.544 -67.212 -50.055  1.00  0.00      BSYN  
ATOM    113    N GLU    13      -1.109 -65.681 -50.447  1.00  0.00      BSYN  
ATOM    114    H GLU    13      -1.405 -64.766 -50.254  1.00  0.00      BSYN  
ATOM    115   CA GLU    13      -2.111 -66.656 -51.002  1.00  0.00      BSYN  
ATOM    116   CB GLU    13      -3.515 -66.150 -50.780  1.00  0.00      BSYN  
ATOM    117   CG GLU    13      -3.947 -65.703 -49.353  1.00  0.00      BSYN  
ATOM    118   CD GLU    13      -4.206 -66.919 -48.385  1.00  0.00      BSYN  
ATOM    119  OE1 GLU    13      -3.666 -66.820 -47.320  1.00  0.00      BSYN  
ATOM    120  OE2 GLU    13      -4.988 -67.798 -48.670  1.00  0.00      BSYN  
ATOM    121    C GLU    13      -1.855 -67.221 -52.430  1.00  0.00      BSYN  
ATOM    122    O GLU    13      -2.426 -66.733 -53.423  1.00  0.00      BSYN  
ATOM    123    N GLY    14      -1.058 -68.335 -52.366  1.00  0.00      BSYN  
ATOM    124    H GLY    14      -0.895 -68.752 -51.495  1.00  0.00      BSYN  
ATOM    125   CA GLY    14      -0.616 -69.004 -53.554  1.00  0.00      BSYN  
ATOM    126    C GLY    14      -1.720 -69.896 -54.099  1.00  0.00      BSYN  
ATOM    127    O GLY    14      -1.730 -71.121 -53.789  1.00  0.00      BSYN  
ATOM    128    N VAL    15      -2.692 -69.298 -54.802  1.00  0.00      BSYN  
ATOM    129    H VAL    15      -2.610 -68.327 -54.910  1.00  0.00      BSYN  
ATOM    130   CA VAL    15      -3.714 -70.081 -55.457  1.00  0.00      BSYN  
ATOM    131   CB VAL    15      -5.243 -69.544 -55.186  1.00  0.00      BSYN  
ATOM    132  CG1 VAL    15      -5.514 -68.151 -55.540  1.00  0.00      BSYN  
ATOM    133  CG2 VAL    15      -6.338 -70.485 -55.842  1.00  0.00      BSYN  
ATOM    134    C VAL    15      -3.302 -70.248 -56.929  1.00  0.00      BSYN  
ATOM    135    O VAL    15      -3.473 -69.346 -57.703  1.00  0.00      BSYN  
ATOM    136    N VAL    16      -2.836 -71.488 -57.181  1.00  0.00      BSYN  
ATOM    137    H VAL    16      -2.792 -72.239 -56.553  1.00  0.00      BSYN  
ATOM    138   CA VAL    16      -2.473 -71.989 -58.508  1.00  0.00      BSYN  
ATOM    139   CB VAL    16      -1.838 -73.439 -58.501  1.00  0.00      BSYN  
ATOM    140  CG1 VAL    16      -0.462 -73.276 -57.887  1.00  0.00      BSYN  
ATOM    141  CG2 VAL    16      -2.521 -74.646 -58.009  1.00  0.00      BSYN  
ATOM    142    C VAL    16      -3.557 -71.820 -59.583  1.00  0.00      BSYN  
ATOM    143    O VAL    16      -4.651 -72.295 -59.531  1.00  0.00      BSYN  
ATOM    144    N ALA    17      -3.379 -71.131 -60.648  1.00  0.00      BSYN  
ATOM    145    H ALA    17      -4.123 -70.794 -61.190  1.00  0.00      BSYN  
ATOM    146   CA ALA    17      -2.060 -70.524 -60.926  1.00  0.00      BSYN  
ATOM    147   CB ALA    17      -1.752 -70.256 -62.403  1.00  0.00      BSYN  
ATOM    148    C ALA    17      -1.973 -69.061 -60.441  1.00  0.00      BSYN  
ATOM    149    O ALA    17      -0.989 -68.752 -59.774  1.00  0.00      BSYN  
ATOM    150    N ALA    18      -3.053 -68.236 -60.503  1.00  0.00      BSYN  
ATOM    151    H ALA    18      -3.913 -68.699 -60.583  1.00  0.00      BSYN  
ATOM    152   CA ALA    18      -3.103 -66.750 -60.220  1.00  0.00      BSYN  
ATOM    153   CB ALA    18      -2.063 -65.968 -61.065  1.00  0.00      BSYN  
ATOM    154    C ALA    18      -4.447 -66.054 -60.641  1.00  0.00      BSYN  
ATOM    155    O ALA    18      -4.757 -65.939 -61.812  1.00  0.00      BSYN  
ATOM    156    N ALA    19      -5.277 -65.675 -59.592  1.00  0.00      BSYN  
ATOM    157    H ALA    19      -4.953 -65.870 -58.687  1.00  0.00      BSYN  
ATOM    158   CA ALA    19      -6.530 -65.142 -59.980  1.00  0.00      BSYN  
ATOM    159   CB ALA    19      -7.725 -65.951 -59.496  1.00  0.00      BSYN  
ATOM    160    C ALA    19      -6.797 -63.648 -59.623  1.00  0.00      BSYN  
ATOM    161    O ALA    19      -6.512 -63.175 -58.536  1.00  0.00      BSYN  
ATOM    162    N GLU    20      -7.282 -62.753 -60.555  1.00  0.00      BSYN  
ATOM    163    H GLU    20      -7.228 -62.974 -61.508  1.00  0.00      BSYN  
ATOM    164   CA GLU    20      -7.797 -61.398 -60.057  1.00  0.00      BSYN  
ATOM    165   CB GLU    20      -7.711 -60.336 -61.036  1.00  0.00      BSYN  
ATOM    166   CG GLU    20      -6.428 -59.439 -61.237  1.00  0.00      BSYN  
ATOM    167   CD GLU    20      -6.956 -58.486 -62.258  1.00  0.00      BSYN  
ATOM    168  OE1 GLU    20      -7.502 -57.531 -61.921  1.00  0.00      BSYN  
ATOM    169  OE2 GLU    20      -6.969 -58.741 -63.470  1.00  0.00      BSYN  
ATOM    170    C GLU    20      -9.290 -61.427 -59.737  1.00  0.00      BSYN  
ATOM    171    O GLU    20     -10.076 -62.264 -60.308  1.00  0.00      BSYN  
ATOM    172    N LYS    21      -9.874 -60.617 -58.923  1.00  0.00      BSYN  
ATOM    173    H LYS    21      -9.409 -59.932 -58.399  1.00  0.00      BSYN  
ATOM    174   CA LYS    21     -11.317 -60.526 -58.569  1.00  0.00      BSYN  
ATOM    175   CB LYS    21     -11.578 -60.826 -57.083  1.00  0.00      BSYN  
ATOM    176   CG LYS    21     -11.644 -62.312 -56.801  1.00  0.00      BSYN  
ATOM    177   CD LYS    21     -11.641 -62.265 -55.244  1.00  0.00      BSYN  
ATOM    178   CE LYS    21     -11.940 -63.618 -54.608  1.00  0.00      BSYN  
ATOM    179   NZ LYS    21     -13.273 -64.014 -54.941  1.00  0.00      BSYN  
ATOM    180  HZ1 LYS    21     -13.715 -63.721 -55.836  1.00  0.00      BSYN  
ATOM    181  HZ2 LYS    21     -13.305 -65.047 -54.819  1.00  0.00      BSYN  
ATOM    182  HZ3 LYS    21     -13.943 -63.637 -54.241  1.00  0.00      BSYN  
ATOM    183    C LYS    21     -11.752 -59.092 -58.810  1.00  0.00      BSYN  
ATOM    184    O LYS    21     -12.260 -58.410 -57.926  1.00  0.00      BSYN  
ATOM    185    N THR    22     -11.551 -58.742 -60.060  1.00  0.00      BSYN  
ATOM    186    H THR    22     -11.128 -59.350 -60.702  1.00  0.00      BSYN  
ATOM    187   CA THR    22     -11.941 -57.513 -60.705  1.00  0.00      BSYN  
ATOM    188   CB THR    22     -11.655 -57.840 -62.283  1.00  0.00      BSYN  
ATOM    189  OG1 THR    22     -10.320 -58.513 -62.327  1.00  0.00      BSYN  
ATOM    190  HG1 THR    22      -9.598 -57.882 -62.369  1.00  0.00      BSYN  
ATOM    191  CG2 THR    22     -11.618 -56.544 -63.038  1.00  0.00      BSYN  
ATOM    192    C THR    22     -13.266 -56.840 -60.554  1.00  0.00      BSYN  
ATOM    193    O THR    22     -13.294 -55.721 -60.110  1.00  0.00      BSYN  
ATOM    194    N LYS    23     -14.405 -57.540 -60.841  1.00  0.00      BSYN  
ATOM    195    H LYS    23     -14.259 -58.492 -61.023  1.00  0.00      BSYN  
ATOM    196   CA LYS    23     -15.695 -56.938 -61.034  1.00  0.00      BSYN  
ATOM    197   CB LYS    23     -15.829 -56.137 -62.309  1.00  0.00      BSYN  
ATOM    198   CG LYS    23     -17.080 -55.394 -62.214  1.00  0.00      BSYN  
ATOM    199   CD LYS    23     -16.604 -53.920 -62.315  1.00  0.00      BSYN  
ATOM    200   CE LYS    23     -17.573 -52.916 -62.770  1.00  0.00      BSYN  
ATOM    201   NZ LYS    23     -16.888 -51.765 -63.416  1.00  0.00      BSYN  
ATOM    202  HZ1 LYS    23     -16.382 -52.030 -64.285  1.00  0.00      BSYN  
ATOM    203  HZ2 LYS    23     -17.783 -51.270 -63.603  1.00  0.00      BSYN  
ATOM    204  HZ3 LYS    23     -16.287 -51.206 -62.778  1.00  0.00      BSYN  
ATOM    205    C LYS    23     -16.758 -58.060 -61.018  1.00  0.00      BSYN  
ATOM    206    O LYS    23     -16.775 -59.016 -61.692  1.00  0.00      BSYN  
ATOM    207    N GLN    24     -17.732 -57.839 -60.078  1.00  0.00      BSYN  
ATOM    208    H GLN    24     -17.517 -57.097 -59.474  1.00  0.00      BSYN  
ATOM    209   CA GLN    24     -18.710 -58.880 -59.814  1.00  0.00      BSYN  
ATOM    210   CB GLN    24     -18.870 -59.314 -58.415  1.00  0.00      BSYN  
ATOM    211   CG GLN    24     -19.840 -60.536 -58.158  1.00  0.00      BSYN  
ATOM    212   CD GLN    24     -20.300 -60.426 -56.776  1.00  0.00      BSYN  
ATOM    213  OE1 GLN    24     -19.776 -61.130 -55.904  1.00  0.00      BSYN  
ATOM    214  NE2 GLN    24     -21.201 -59.538 -56.362  1.00  0.00      BSYN  
ATOM    215 HE21 GLN    24     -21.558 -59.509 -55.450  1.00  0.00      BSYN  
ATOM    216 HE22 GLN    24     -21.460 -58.806 -56.960  1.00  0.00      BSYN  
ATOM    217    C GLN    24     -20.021 -58.669 -60.501  1.00  0.00      BSYN  
ATOM    218    O GLN    24     -20.381 -59.521 -61.349  1.00  0.00      BSYN  
ATOM    219    N GLY    25     -20.706 -57.581 -60.293  1.00  0.00      BSYN  
ATOM    220    H GLY    25     -20.634 -57.155 -59.414  1.00  0.00      BSYN  
ATOM    221   CA GLY    25     -21.760 -57.139 -61.131  1.00  0.00      BSYN  
ATOM    222    C GLY    25     -22.778 -56.685 -60.128  1.00  0.00      BSYN  
ATOM    223    O GLY    25     -22.745 -55.552 -59.581  1.00  0.00      BSYN  
ATOM    224    N VAL    26     -23.717 -57.597 -59.975  1.00  0.00      BSYN  
ATOM    225    H VAL    26     -23.619 -58.531 -60.256  1.00  0.00      BSYN  
ATOM    226   CA VAL    26     -24.775 -57.333 -58.981  1.00  0.00      BSYN  
ATOM    227   CB VAL    26     -26.057 -58.102 -59.537  1.00  0.00      BSYN  
ATOM    228  CG1 VAL    26     -25.929 -59.661 -59.431  1.00  0.00      BSYN  
ATOM    229  CG2 VAL    26     -27.228 -57.945 -58.569  1.00  0.00      BSYN  
ATOM    230    C VAL    26     -24.233 -57.543 -57.558  1.00  0.00      BSYN  
ATOM    231    O VAL    26     -23.852 -58.615 -57.113  1.00  0.00      BSYN  
ATOM    232    N THR    27     -24.322 -56.426 -56.917  1.00  0.00      BSYN  
ATOM    233    H THR    27     -24.495 -55.610 -57.432  1.00  0.00      BSYN  
ATOM    234   CA THR    27     -23.737 -56.261 -55.567  1.00  0.00      BSYN  
ATOM    235   CB THR    27     -22.409 -55.414 -55.848  1.00  0.00      BSYN  
ATOM    236  OG1 THR    27     -21.316 -56.117 -55.199  1.00  0.00      BSYN  
ATOM    237  HG1 THR    27     -21.569 -56.466 -54.341  1.00  0.00      BSYN  
ATOM    238  CG2 THR    27     -22.490 -53.828 -55.846  1.00  0.00      BSYN  
ATOM    239    C THR    27     -24.895 -55.464 -54.879  1.00  0.00      BSYN  
ATOM    240    O THR    27     -25.876 -54.930 -55.489  1.00  0.00      BSYN  
ATOM    241    N GLU    28     -24.641 -55.454 -53.548  1.00  0.00      BSYN  
ATOM    242    H GLU    28     -23.798 -55.631 -53.080  1.00  0.00      BSYN  
ATOM    243   CA GLU    28     -25.774 -55.172 -52.786  1.00  0.00      BSYN  
ATOM    244   CB GLU    28     -26.537 -56.521 -52.604  1.00  0.00      BSYN  
ATOM    245   CG GLU    28     -27.210 -57.307 -53.754  1.00  0.00      BSYN  
ATOM    246   CD GLU    28     -28.147 -58.381 -53.151  1.00  0.00      BSYN  
ATOM    247  OE1 GLU    28     -28.062 -58.705 -51.906  1.00  0.00      BSYN  
ATOM    248  OE2 GLU    28     -28.974 -58.905 -53.814  1.00  0.00      BSYN  
ATOM    249    C GLU    28     -25.524 -54.525 -51.426  1.00  0.00      BSYN  
ATOM    250    O GLU    28     -24.606 -54.870 -50.664  1.00  0.00      BSYN  
ATOM    251    N ALA    29     -26.396 -53.641 -51.122  1.00  0.00      BSYN  
ATOM    252    H ALA    29     -27.180 -53.419 -51.667  1.00  0.00      BSYN  
ATOM    253   CA ALA    29     -26.199 -52.816 -49.907  1.00  0.00      BSYN  
ATOM    254   CB ALA    29     -26.083 -51.414 -50.393  1.00  0.00      BSYN  
ATOM    255    C ALA    29     -27.325 -52.944 -48.908  1.00  0.00      BSYN  
ATOM    256    O ALA    29     -28.350 -53.542 -49.148  1.00  0.00      BSYN  
ATOM    257    N ALA    30     -27.097 -52.445 -47.656  1.00  0.00      BSYN  
ATOM    258    H ALA    30     -26.301 -51.876 -47.607  1.00  0.00      BSYN  
ATOM    259   CA ALA    30     -28.154 -52.731 -46.621  1.00  0.00      BSYN  
ATOM    260   CB ALA    30     -27.541 -52.533 -45.276  1.00  0.00      BSYN  
ATOM    261    C ALA    30     -29.326 -51.675 -46.582  1.00  0.00      BSYN  
ATOM    262    O ALA    30     -29.098 -50.440 -46.899  1.00  0.00      BSYN  
ATOM    263    N GLU    31     -30.556 -52.075 -46.300  1.00  0.00      BSYN  
ATOM    264    H GLU    31     -30.709 -53.041 -46.246  1.00  0.00      BSYN  
ATOM    265   CA GLU    31     -31.531 -51.070 -45.815  1.00  0.00      BSYN  
ATOM    266   CB GLU    31     -32.832 -51.296 -46.509  1.00  0.00      BSYN  
ATOM    267   CG GLU    31     -33.633 -52.553 -46.248  1.00  0.00      BSYN  
ATOM    268   CD GLU    31     -34.824 -52.883 -47.148  1.00  0.00      BSYN  
ATOM    269  OE1 GLU    31     -35.905 -52.711 -46.671  1.00  0.00      BSYN  
ATOM    270  OE2 GLU    31     -34.698 -53.225 -48.318  1.00  0.00      BSYN  
ATOM    271    C GLU    31     -31.699 -50.974 -44.340  1.00  0.00      BSYN  
ATOM    272    O GLU    31     -31.979 -49.876 -43.889  1.00  0.00      BSYN  
ATOM    273    N LYS    32     -31.630 -52.067 -43.497  1.00  0.00      BSYN  
ATOM    274    H LYS    32     -31.353 -52.970 -43.757  1.00  0.00      BSYN  
ATOM    275   CA LYS    32     -32.079 -51.967 -42.088  1.00  0.00      BSYN  
ATOM    276   CB LYS    32     -32.396 -53.372 -41.674  1.00  0.00      BSYN  
ATOM    277   CG LYS    32     -33.575 -53.967 -42.503  1.00  0.00      BSYN  
ATOM    278   CD LYS    32     -34.910 -53.181 -42.127  1.00  0.00      BSYN  
ATOM    279   CE LYS    32     -36.207 -53.768 -42.813  1.00  0.00      BSYN  
ATOM    280   NZ LYS    32     -36.801 -52.822 -43.849  1.00  0.00      BSYN  
ATOM    281  HZ1 LYS    32     -36.820 -51.856 -43.462  1.00  0.00      BSYN  
ATOM    282  HZ2 LYS    32     -36.328 -52.601 -44.749  1.00  0.00      BSYN  
ATOM    283  HZ3 LYS    32     -37.776 -53.124 -44.044  1.00  0.00      BSYN  
ATOM    284    C LYS    32     -31.139 -51.259 -41.089  1.00  0.00      BSYN  
ATOM    285    O LYS    32     -31.444 -51.244 -39.923  1.00  0.00      BSYN  
ATOM    286    N THR    33     -30.010 -50.650 -41.440  1.00  0.00      BSYN  
ATOM    287    H THR    33     -29.750 -50.553 -42.379  1.00  0.00      BSYN  
ATOM    288   CA THR    33     -29.222 -49.914 -40.413  1.00  0.00      BSYN  
ATOM    289   CB THR    33     -27.759 -50.407 -40.399  1.00  0.00      BSYN  
ATOM    290  OG1 THR    33     -27.631 -51.762 -40.796  1.00  0.00      BSYN  
ATOM    291  HG1 THR    33     -26.781 -52.139 -40.558  1.00  0.00      BSYN  
ATOM    292  CG2 THR    33     -27.449 -50.255 -38.956  1.00  0.00      BSYN  
ATOM    293    C THR    33     -29.170 -48.393 -40.921  1.00  0.00      BSYN  
ATOM    294    O THR    33     -28.831 -48.025 -42.019  1.00  0.00      BSYN  
ATOM    295    N LYS    34     -29.820 -47.651 -39.971  1.00  0.00      BSYN  
ATOM    296    H LYS    34     -30.164 -48.096 -39.168  1.00  0.00      BSYN  
ATOM    297   CA LYS    34     -29.771 -46.196 -39.985  1.00  0.00      BSYN  
ATOM    298   CB LYS    34     -31.213 -45.765 -40.088  1.00  0.00      BSYN  
ATOM    299   CG LYS    34     -31.481 -44.662 -41.012  1.00  0.00      BSYN  
ATOM    300   CD LYS    34     -32.975 -44.986 -41.220  1.00  0.00      BSYN  
ATOM    301   CE LYS    34     -33.592 -44.018 -42.225  1.00  0.00      BSYN  
ATOM    302   NZ LYS    34     -33.624 -42.697 -41.772  1.00  0.00      BSYN  
ATOM    303  HZ1 LYS    34     -33.974 -42.383 -42.699  1.00  0.00      BSYN  
ATOM    304  HZ2 LYS    34     -34.414 -42.559 -41.110  1.00  0.00      BSYN  
ATOM    305  HZ3 LYS    34     -32.682 -42.325 -41.535  1.00  0.00      BSYN  
ATOM    306    C LYS    34     -29.194 -45.847 -38.591  1.00  0.00      BSYN  
ATOM    307    O LYS    34     -28.126 -45.202 -38.500  1.00  0.00      BSYN  
ATOM    308    N GLU    35     -29.801 -46.138 -37.432  1.00  0.00      BSYN  
ATOM    309    H GLU    35     -30.702 -46.508 -37.540  1.00  0.00      BSYN  
ATOM    310   CA GLU    35     -29.352 -45.880 -36.116  1.00  0.00      BSYN  
ATOM    311   CB GLU    35     -30.643 -45.926 -35.213  1.00  0.00      BSYN  
ATOM    312   CG GLU    35     -31.000 -44.779 -34.231  1.00  0.00      BSYN  
ATOM    313   CD GLU    35     -32.038 -45.026 -33.093  1.00  0.00      BSYN  
ATOM    314  OE1 GLU    35     -33.260 -44.983 -33.412  1.00  0.00      BSYN  
ATOM    315  OE2 GLU    35     -31.452 -45.105 -31.994  1.00  0.00      BSYN  
ATOM    316    C GLU    35     -28.313 -46.938 -35.731  1.00  0.00      BSYN  
ATOM    317    O GLU    35     -28.546 -47.747 -34.879  1.00  0.00      BSYN  
ATOM    318    N GLY    36     -27.136 -46.813 -36.416  1.00  0.00      BSYN  
ATOM    319    H GLY    36     -27.051 -46.368 -37.285  1.00  0.00      BSYN  
ATOM    320   CA GLY    36     -26.020 -47.622 -35.920  1.00  0.00      BSYN  
ATOM    321    C GLY    36     -24.768 -47.281 -36.709  1.00  0.00      BSYN  
ATOM    322    O GLY    36     -24.508 -47.766 -37.777  1.00  0.00      BSYN  
ATOM    323    N VAL    37     -23.790 -46.476 -36.107  1.00  0.00      BSYN  
ATOM    324    H VAL    37     -23.920 -46.108 -35.208  1.00  0.00      BSYN  
ATOM    325   CA VAL    37     -22.520 -45.999 -36.668  1.00  0.00      BSYN  
ATOM    326   CB VAL    37     -22.131 -44.500 -36.532  1.00  0.00      BSYN  
ATOM    327  CG1 VAL    37     -23.203 -43.935 -37.415  1.00  0.00      BSYN  
ATOM    328  CG2 VAL    37     -22.377 -43.856 -35.131  1.00  0.00      BSYN  
ATOM    329    C VAL    37     -21.392 -46.835 -36.249  1.00  0.00      BSYN  
ATOM    330    O VAL    37     -20.978 -46.988 -35.091  1.00  0.00      BSYN  
ATOM    331    N LEU    38     -20.764 -47.490 -37.321  1.00  0.00      BSYN  
ATOM    332    H LEU    38     -21.144 -47.177 -38.169  1.00  0.00      BSYN  
ATOM    333   CA LEU    38     -19.595 -48.442 -37.255  1.00  0.00      BSYN  
ATOM    334   CB LEU    38     -19.790 -49.523 -38.275  1.00  0.00      BSYN  
ATOM    335   CG LEU    38     -21.133 -50.269 -38.279  1.00  0.00      BSYN  
ATOM    336  CD1 LEU    38     -20.751 -51.468 -39.117  1.00  0.00      BSYN  
ATOM    337  CD2 LEU    38     -21.695 -50.764 -36.881  1.00  0.00      BSYN  
ATOM    338    C LEU    38     -18.284 -47.633 -37.599  1.00  0.00      BSYN  
ATOM    339    O LEU    38     -18.000 -47.090 -38.651  1.00  0.00      BSYN  
ATOM    340    N TYR    39     -17.480 -47.693 -36.542  1.00  0.00      BSYN  
ATOM    341    H TYR    39     -17.738 -47.991 -35.645  1.00  0.00      BSYN  
ATOM    342   CA TYR    39     -16.176 -47.118 -36.445  1.00  0.00      BSYN  
ATOM    343   CB TYR    39     -16.185 -46.465 -35.038  1.00  0.00      BSYN  
ATOM    344   CG TYR    39     -14.809 -46.059 -34.503  1.00  0.00      BSYN  
ATOM    345  CD1 TYR    39     -13.768 -45.613 -35.377  1.00  0.00      BSYN  
ATOM    346  CE1 TYR    39     -12.779 -44.899 -34.885  1.00  0.00      BSYN  
ATOM    347  CD2 TYR    39     -14.720 -45.760 -33.118  1.00  0.00      BSYN  
ATOM    348  CE2 TYR    39     -13.691 -44.928 -32.619  1.00  0.00      BSYN  
ATOM    349   CZ TYR    39     -12.695 -44.543 -33.581  1.00  0.00      BSYN  
ATOM    350   OH TYR    39     -11.726 -43.661 -33.109  1.00  0.00      BSYN  
ATOM    351   HH TYR    39     -11.309 -43.482 -33.955  1.00  0.00      BSYN  
ATOM    352    C TYR    39     -15.134 -48.200 -36.743  1.00  0.00      BSYN  
ATOM    353    O TYR    39     -15.224 -49.153 -35.932  1.00  0.00      BSYN  
ATOM    354    N VAL    40     -14.225 -47.845 -37.760  1.00  0.00      BSYN  
ATOM    355    H VAL    40     -14.017 -46.904 -37.937  1.00  0.00      BSYN  
ATOM    356   CA VAL    40     -13.250 -48.879 -38.092  1.00  0.00      BSYN  
ATOM    357   CB VAL    40     -13.550 -49.846 -39.374  1.00  0.00      BSYN  
ATOM    358  CG1 VAL    40     -13.644 -49.032 -40.709  1.00  0.00      BSYN  
ATOM    359  CG2 VAL    40     -12.503 -50.989 -39.423  1.00  0.00      BSYN  
ATOM    360    C VAL    40     -11.803 -48.280 -38.076  1.00  0.00      BSYN  
ATOM    361    O VAL    40     -11.669 -47.242 -38.699  1.00  0.00      BSYN  
ATOM    362    N GLY    41     -10.676 -48.700 -37.482  1.00  0.00      BSYN  
ATOM    363    H GLY    41      -9.819 -48.262 -37.665  1.00  0.00      BSYN  
ATOM    364   CA GLY    41     -10.565 -49.916 -36.739  1.00  0.00      BSYN  
ATOM    365    C GLY    41      -9.106 -50.374 -36.744  1.00  0.00      BSYN  
ATOM    366    O GLY    41      -8.204 -49.699 -36.261  1.00  0.00      BSYN  
ATOM    367    N SER    42      -8.853 -51.428 -37.456  1.00  0.00      BSYN  
ATOM    368    H SER    42      -9.621 -51.972 -37.729  1.00  0.00      BSYN  
ATOM    369   CA SER    42      -7.518 -52.012 -37.623  1.00  0.00      BSYN  
ATOM    370   CB SER    42      -7.253 -53.082 -36.535  1.00  0.00      BSYN  
ATOM    371   OG SER    42      -7.281 -52.626 -35.156  1.00  0.00      BSYN  
ATOM    372   HG SER    42      -6.648 -52.000 -34.798  1.00  0.00      BSYN  
ATOM    373    C SER    42      -7.325 -52.624 -39.054  1.00  0.00      BSYN  
ATOM    374    O SER    42      -7.955 -52.057 -39.920  1.00  0.00      BSYN  
ATOM    375    N LYS    43      -6.508 -53.674 -39.317  1.00  0.00      BSYN  
ATOM    376    H LYS    43      -5.996 -54.041 -38.565  1.00  0.00      BSYN  
ATOM    377   CA LYS    43      -6.298 -54.281 -40.643  1.00  0.00      BSYN  
ATOM    378   CB LYS    43      -5.054 -53.462 -41.182  1.00  0.00      BSYN  
ATOM    379   CG LYS    43      -3.846 -53.605 -40.337  1.00  0.00      BSYN  
ATOM    380   CD LYS    43      -2.578 -52.806 -40.816  1.00  0.00      BSYN  
ATOM    381   CE LYS    43      -2.254 -53.451 -42.081  1.00  0.00      BSYN  
ATOM    382   NZ LYS    43      -1.035 -52.939 -42.652  1.00  0.00      BSYN  
ATOM    383  HZ1 LYS    43      -1.107 -51.902 -42.681  1.00  0.00      BSYN  
ATOM    384  HZ2 LYS    43      -0.366 -52.984 -41.857  1.00  0.00      BSYN  
ATOM    385  HZ3 LYS    43      -0.812 -53.355 -43.578  1.00  0.00      BSYN  
ATOM    386    C LYS    43      -5.910 -55.799 -40.581  1.00  0.00      BSYN  
ATOM    387    O LYS    43      -5.733 -56.291 -39.426  1.00  0.00      BSYN  
ATOM    388    N THR    44      -5.650 -56.514 -41.674  1.00  0.00      BSYN  
ATOM    389    H THR    44      -5.480 -56.161 -42.572  1.00  0.00      BSYN  
ATOM    390   CA THR    44      -5.202 -57.869 -41.795  1.00  0.00      BSYN  
ATOM    391   CB THR    44      -5.591 -58.507 -43.170  1.00  0.00      BSYN  
ATOM    392  OG1 THR    44      -6.859 -57.754 -43.589  1.00  0.00      BSYN  
ATOM    393  HG1 THR    44      -7.253 -57.983 -44.434  1.00  0.00      BSYN  
ATOM    394  CG2 THR    44      -5.771 -59.981 -43.079  1.00  0.00      BSYN  
ATOM    395    C THR    44      -3.670 -57.927 -41.457  1.00  0.00      BSYN  
ATOM    396    O THR    44      -2.930 -57.442 -42.272  1.00  0.00      BSYN  
ATOM    397    N ARG    45      -3.137 -58.117 -40.295  1.00  0.00      BSYN  
ATOM    398    H ARG    45      -3.631 -58.263 -39.462  1.00  0.00      BSYN  
ATOM    399   CA ARG    45      -1.743 -58.453 -40.068  1.00  0.00      BSYN  
ATOM    400   CB ARG    45      -1.339 -57.992 -38.625  1.00  0.00      BSYN  
ATOM    401   CG ARG    45      -0.939 -56.464 -38.442  1.00  0.00      BSYN  
ATOM    402   CD ARG    45       0.285 -56.078 -39.170  1.00  0.00      BSYN  
ATOM    403   NE ARG    45       1.600 -56.497 -38.798  1.00  0.00      BSYN  
ATOM    404   HE ARG    45       1.890 -57.403 -39.031  1.00  0.00      BSYN  
ATOM    405   CZ ARG    45       2.533 -55.754 -38.267  1.00  0.00      BSYN  
ATOM    406  NH1 ARG    45       3.666 -56.263 -37.811  1.00  0.00      BSYN  
ATOM    407 HH11 ARG    45       4.333 -55.617 -37.440  1.00  0.00      BSYN  
ATOM    408 HH12 ARG    45       3.802 -57.251 -37.731  1.00  0.00      BSYN  
ATOM    409  NH2 ARG    45       2.435 -54.408 -38.204  1.00  0.00      BSYN  
ATOM    410 HH21 ARG    45       3.190 -53.865 -37.837  1.00  0.00      BSYN  
ATOM    411 HH22 ARG    45       1.717 -53.915 -38.695  1.00  0.00      BSYN  
ATOM    412    C ARG    45      -1.631 -59.921 -39.965  1.00  0.00      BSYN  
ATOM    413    O ARG    45      -2.660 -60.587 -39.710  1.00  0.00      BSYN  
ATOM    414    N GLU    46      -0.435 -60.477 -40.204  1.00  0.00      BSYN  
ATOM    415    H GLU    46       0.363 -59.910 -40.237  1.00  0.00      BSYN  
ATOM    416   CA GLU    46      -0.188 -61.844 -40.183  1.00  0.00      BSYN  
ATOM    417   CB GLU    46       0.863 -62.254 -41.205  1.00  0.00      BSYN  
ATOM    418   CG GLU    46       2.309 -61.554 -41.125  1.00  0.00      BSYN  
ATOM    419   CD GLU    46       3.418 -62.005 -42.070  1.00  0.00      BSYN  
ATOM    420  OE1 GLU    46       3.508 -61.453 -43.181  1.00  0.00      BSYN  
ATOM    421  OE2 GLU    46       4.169 -62.904 -41.779  1.00  0.00      BSYN  
ATOM    422    C GLU    46      -0.053 -62.493 -38.863  1.00  0.00      BSYN  
ATOM    423    O GLU    46       0.813 -62.192 -38.136  1.00  0.00      BSYN  
ATOM    424    N GLY    47      -1.157 -63.232 -38.530  1.00  0.00      BSYN  
ATOM    425    H GLY    47      -1.950 -63.103 -39.091  1.00  0.00      BSYN  
ATOM    426   CA GLY    47      -1.127 -64.144 -37.522  1.00  0.00      BSYN  
ATOM    427    C GLY    47      -0.578 -65.559 -37.902  1.00  0.00      BSYN  
ATOM    428    O GLY    47      -1.330 -66.560 -37.945  1.00  0.00      BSYN  
ATOM    429    N VAL    48       0.719 -65.621 -38.200  1.00  0.00      BSYN  
ATOM    430    H VAL    48       1.256 -64.806 -38.286  1.00  0.00      BSYN  
ATOM    431   CA VAL    48       1.433 -66.846 -38.418  1.00  0.00      BSYN  
ATOM    432   CB VAL    48       2.501 -66.818 -39.714  1.00  0.00      BSYN  
ATOM    433  CG1 VAL    48       1.798 -66.970 -41.036  1.00  0.00      BSYN  
ATOM    434  CG2 VAL    48       3.424 -65.553 -39.736  1.00  0.00      BSYN  
ATOM    435    C VAL    48       2.119 -67.214 -37.027  1.00  0.00      BSYN  
ATOM    436    O VAL    48       2.950 -68.117 -37.148  1.00  0.00      BSYN  
ATOM    437    N VAL    49       1.591 -66.730 -35.816  1.00  0.00      BSYN  
ATOM    438    H VAL    49       1.163 -65.852 -35.892  1.00  0.00      BSYN  
ATOM    439   CA VAL    49       1.993 -67.223 -34.543  1.00  0.00      BSYN  
ATOM    440   CB VAL    49       1.858 -65.990 -33.496  1.00  0.00      BSYN  
ATOM    441  CG1 VAL    49       1.843 -66.387 -32.029  1.00  0.00      BSYN  
ATOM    442  CG2 VAL    49       3.125 -65.173 -33.677  1.00  0.00      BSYN  
ATOM    443    C VAL    49       1.372 -68.605 -34.289  1.00  0.00      BSYN  
ATOM    444    O VAL    49       0.157 -68.655 -33.972  1.00  0.00      BSYN  
ATOM    445    N GLN    50       2.237 -69.607 -34.398  1.00  0.00      BSYN  
ATOM    446    H GLN    50       3.180 -69.392 -34.557  1.00  0.00      BSYN  
ATOM    447   CA GLN    50       1.887 -70.987 -34.620  1.00  0.00      BSYN  
ATOM    448   CB GLN    50       2.516 -71.433 -35.798  1.00  0.00      BSYN  
ATOM    449   CG GLN    50       1.826 -71.344 -37.149  1.00  0.00      BSYN  
ATOM    450   CD GLN    50       0.498 -72.104 -37.281  1.00  0.00      BSYN  
ATOM    451  OE1 GLN    50       0.086 -72.973 -36.478  1.00  0.00      BSYN  
ATOM    452  NE2 GLN    50      -0.361 -71.815 -38.194  1.00  0.00      BSYN  
ATOM    453 HE21 GLN    50      -1.161 -72.379 -38.145  1.00  0.00      BSYN  
ATOM    454 HE22 GLN    50      -0.290 -71.046 -38.797  1.00  0.00      BSYN  
ATOM    455    C GLN    50       2.228 -71.909 -33.507  1.00  0.00      BSYN  
ATOM    456    O GLN    50       3.098 -71.676 -32.668  1.00  0.00      BSYN  
ATOM    457    N GLY    51       1.547 -73.047 -33.377  1.00  0.00      BSYN  
ATOM    458    H GLY    51       0.879 -73.150 -34.087  1.00  0.00      BSYN  
ATOM    459   CA GLY    51       1.770 -73.996 -32.239  1.00  0.00      BSYN  
ATOM    460    C GLY    51       2.536 -75.269 -32.583  1.00  0.00      BSYN  
ATOM    461    O GLY    51       3.143 -75.780 -31.679  1.00  0.00      BSYN  
ATOM    462    N VAL    52       2.796 -75.479 -33.864  1.00  0.00      BSYN  
ATOM    463    H VAL    52       2.684 -74.818 -34.579  1.00  0.00      BSYN  
ATOM    464   CA VAL    52       3.347 -76.779 -34.241  1.00  0.00      BSYN  
ATOM    465   CB VAL    52       2.502 -77.657 -35.201  1.00  0.00      BSYN  
ATOM    466  CG1 VAL    52       1.160 -78.060 -34.790  1.00  0.00      BSYN  
ATOM    467  CG2 VAL    52       2.369 -76.992 -36.517  1.00  0.00      BSYN  
ATOM    468    C VAL    52       4.802 -76.830 -34.691  1.00  0.00      BSYN  
ATOM    469    O VAL    52       5.382 -75.744 -34.909  1.00  0.00      BSYN  
ATOM    470    N ALA    53       5.569 -77.895 -34.596  1.00  0.00      BSYN  
ATOM    471    H ALA    53       6.318 -77.973 -35.223  1.00  0.00      BSYN  
ATOM    472   CA ALA    53       5.420 -78.515 -33.273  1.00  0.00      BSYN  
ATOM    473   CB ALA    53       5.581 -80.061 -33.332  1.00  0.00      BSYN  
ATOM    474    C ALA    53       6.431 -77.933 -32.367  1.00  0.00      BSYN  
ATOM    475    O ALA    53       7.606 -78.162 -32.671  1.00  0.00      BSYN  
ATOM    476    N SER    54       6.075 -77.193 -31.297  1.00  0.00      BSYN  
ATOM    477    H SER    54       5.283 -76.616 -31.288  1.00  0.00      BSYN  
ATOM    478   CA SER    54       6.993 -76.974 -30.208  1.00  0.00      BSYN  
ATOM    479   CB SER    54       7.129 -75.516 -29.769  1.00  0.00      BSYN  
ATOM    480   OG SER    54       5.917 -74.902 -29.378  1.00  0.00      BSYN  
ATOM    481   HG SER    54       6.162 -74.613 -28.496  1.00  0.00      BSYN  
ATOM    482    C SER    54       6.712 -77.892 -29.114  1.00  0.00      BSYN  
ATOM    483    O SER    54       7.586 -77.986 -28.297  1.00  0.00      BSYN  
ATOM    484    N VAL    55       5.574 -78.457 -28.951  1.00  0.00      BSYN  
ATOM    485    H VAL    55       4.830 -78.207 -29.538  1.00  0.00      BSYN  
ATOM    486   CA VAL    55       5.248 -79.446 -28.024  1.00  0.00      BSYN  
ATOM    487   CB VAL    55       4.059 -79.082 -27.010  1.00  0.00      BSYN  
ATOM    488  CG1 VAL    55       4.167 -77.654 -26.403  1.00  0.00      BSYN  
ATOM    489  CG2 VAL    55       2.668 -79.474 -27.571  1.00  0.00      BSYN  
ATOM    490    C VAL    55       4.984 -80.663 -28.909  1.00  0.00      BSYN  
ATOM    491    O VAL    55       4.505 -80.568 -30.076  1.00  0.00      BSYN  
ATOM    492    N ALA    56       5.527 -81.765 -28.387  1.00  0.00      BSYN  
ATOM    493    H ALA    56       5.539 -81.732 -27.408  1.00  0.00      BSYN  
ATOM    494   CA ALA    56       5.503 -82.927 -29.252  1.00  0.00      BSYN  
ATOM    495   CB ALA    56       6.908 -83.589 -29.532  1.00  0.00      BSYN  
ATOM    496    C ALA    56       4.400 -83.995 -29.184  1.00  0.00      BSYN  
ATOM    497    O ALA    56       4.112 -84.737 -28.232  1.00  0.00      BSYN  
ATOM    498    N GLU    57       3.728 -83.953 -30.296  1.00  0.00      BSYN  
ATOM    499    H GLU    57       3.951 -83.282 -30.975  1.00  0.00      BSYN  
ATOM    500   CA GLU    57       2.712 -84.924 -30.797  1.00  0.00      BSYN  
ATOM    501   CB GLU    57       1.486 -84.172 -31.288  1.00  0.00      BSYN  
ATOM    502   CG GLU    57       0.454 -83.684 -30.234  1.00  0.00      BSYN  
ATOM    503   CD GLU    57      -0.693 -82.698 -30.684  1.00  0.00      BSYN  
ATOM    504  OE1 GLU    57      -0.714 -81.608 -30.192  1.00  0.00      BSYN  
ATOM    505  OE2 GLU    57      -1.373 -82.999 -31.614  1.00  0.00      BSYN  
ATOM    506    C GLU    57       3.197 -86.089 -31.722  1.00  0.00      BSYN  
ATOM    507    O GLU    57       3.006 -85.996 -32.980  1.00  0.00      BSYN  
ATOM    508    N LYS    58       3.737 -87.053 -31.061  1.00  0.00      BSYN  
ATOM    509    H LYS    58       3.643 -87.043 -30.085  1.00  0.00      BSYN  
ATOM    510   CA LYS    58       4.208 -88.205 -31.725  1.00  0.00      BSYN  
ATOM    511   CB LYS    58       5.171 -88.875 -30.763  1.00  0.00      BSYN  
ATOM    512   CG LYS    58       4.815 -88.886 -29.239  1.00  0.00      BSYN  
ATOM    513   CD LYS    58       6.006 -89.024 -28.387  1.00  0.00      BSYN  
ATOM    514   CE LYS    58       5.447 -88.661 -27.062  1.00  0.00      BSYN  
ATOM    515   NZ LYS    58       6.197 -88.919 -25.810  1.00  0.00      BSYN  
ATOM    516  HZ1 LYS    58       6.597 -89.877 -25.866  1.00  0.00      BSYN  
ATOM    517  HZ2 LYS    58       6.948 -88.202 -25.866  1.00  0.00      BSYN  
ATOM    518  HZ3 LYS    58       5.683 -88.904 -24.906  1.00  0.00      BSYN  
ATOM    519    C LYS    58       2.930 -89.038 -31.931  1.00  0.00      BSYN  
ATOM    520    O LYS    58       2.340 -89.636 -31.082  1.00  0.00      BSYN  
ATOM    521    N THR    59       2.706 -89.154 -33.256  1.00  0.00      BSYN  
ATOM    522    H THR    59       3.411 -88.987 -33.916  1.00  0.00      BSYN  
ATOM    523   CA THR    59       1.334 -89.377 -33.840  1.00  0.00      BSYN  
ATOM    524   CB THR    59       1.251 -88.986 -35.379  1.00  0.00      BSYN  
ATOM    525  OG1 THR    59       2.639 -89.086 -35.824  1.00  0.00      BSYN  
ATOM    526  HG1 THR    59       2.816 -88.350 -36.415  1.00  0.00      BSYN  
ATOM    527  CG2 THR    59       0.421 -87.751 -35.736  1.00  0.00      BSYN  
ATOM    528    C THR    59       0.874 -90.840 -33.705  1.00  0.00      BSYN  
ATOM    529    O THR    59       1.273 -91.868 -34.303  1.00  0.00      BSYN  
ATOM    530    N LYS    60      -0.159 -90.882 -32.919  1.00  0.00      BSYN  
ATOM    531    H LYS    60      -0.234 -89.944 -32.642  1.00  0.00      BSYN  
ATOM    532   CA LYS    60      -0.999 -92.014 -32.476  1.00  0.00      BSYN  
ATOM    533   CB LYS    60      -2.157 -91.198 -31.755  1.00  0.00      BSYN  
ATOM    534   CG LYS    60      -3.250 -91.668 -30.811  1.00  0.00      BSYN  
ATOM    535   CD LYS    60      -4.182 -92.791 -31.128  1.00  0.00      BSYN  
ATOM    536   CE LYS    60      -5.364 -92.301 -31.827  1.00  0.00      BSYN  
ATOM    537   NZ LYS    60      -6.256 -93.501 -32.128  1.00  0.00      BSYN  
ATOM    538  HZ1 LYS    60      -6.630 -93.838 -31.217  1.00  0.00      BSYN  
ATOM    539  HZ2 LYS    60      -7.099 -93.004 -32.479  1.00  0.00      BSYN  
ATOM    540  HZ3 LYS    60      -5.699 -94.158 -32.711  1.00  0.00      BSYN  
ATOM    541    C LYS    60      -1.354 -92.884 -33.706  1.00  0.00      BSYN  
ATOM    542    O LYS    60      -1.910 -92.466 -34.725  1.00  0.00      BSYN  
ATOM    543    N GLU    61      -1.139 -94.194 -33.474  1.00  0.00      BSYN  
ATOM    544    H GLU    61      -0.650 -94.550 -32.704  1.00  0.00      BSYN  
ATOM    545   CA GLU    61      -1.633 -95.249 -34.324  1.00  0.00      BSYN  
ATOM    546   CB GLU    61      -0.616 -96.497 -34.149  1.00  0.00      BSYN  
ATOM    547   CG GLU    61      -0.989 -97.317 -32.804  1.00  0.00      BSYN  
ATOM    548   CD GLU    61       0.114 -98.161 -32.079  1.00  0.00      BSYN  
ATOM    549  OE1 GLU    61      -0.253 -98.911 -31.272  1.00  0.00      BSYN  
ATOM    550  OE2 GLU    61       1.255 -97.989 -32.516  1.00  0.00      BSYN  
ATOM    551    C GLU    61      -3.020 -95.828 -34.327  1.00  0.00      BSYN  
ATOM    552    O GLU    61      -3.873 -95.369 -33.625  1.00  0.00      BSYN  
ATOM    553    N GLN    62      -3.209 -96.716 -35.247  1.00  0.00      BSYN  
ATOM    554    H GLN    62      -2.441 -96.923 -35.820  1.00  0.00      BSYN  
ATOM    555   CA GLN    62      -4.551 -97.315 -35.497  1.00  0.00      BSYN  
ATOM    556   CB GLN    62      -4.681 -97.188 -36.975  1.00  0.00      BSYN  
ATOM    557   CG GLN    62      -6.159 -96.814 -37.274  1.00  0.00      BSYN  
ATOM    558   CD GLN    62      -6.743 -97.144 -38.624  1.00  0.00      BSYN  
ATOM    559  OE1 GLN    62      -7.459 -96.304 -39.066  1.00  0.00      BSYN  
ATOM    560  NE2 GLN    62      -6.816 -98.354 -39.287  1.00  0.00      BSYN  
ATOM    561 HE21 GLN    62      -6.677 -99.168 -38.758  1.00  0.00      BSYN  
ATOM    562 HE22 GLN    62      -7.001 -98.163 -40.230  1.00  0.00      BSYN  
ATOM    563    C GLN    62      -4.667 -98.753 -35.023  1.00  0.00      BSYN  
ATOM    564    O GLN    62      -3.613 -99.378 -34.914  1.00  0.00      BSYN  
ATOM    565    N ALA    63      -5.871 -99.421 -34.960  1.00  0.00      BSYN  
ATOM    566    H ALA    63      -6.734 -98.975 -34.825  1.00  0.00      BSYN  
ATOM    567   CA ALA    63      -5.997-100.833 -34.590  1.00  0.00      BSYN  
ATOM    568   CB ALA    63      -6.765-101.282 -33.359  1.00  0.00      BSYN  
ATOM    569    C ALA    63      -6.351-101.847 -35.686  1.00  0.00      BSYN  
ATOM    570    O ALA    63      -7.448-101.826 -36.239  1.00  0.00      BSYN  
ATOM    571    N SER    64      -5.300-102.750 -35.993  1.00  0.00      BSYN  
ATOM    572    H SER    64      -4.474-102.460 -35.552  1.00  0.00      BSYN  
ATOM    573   CA SER    64      -5.451-104.029 -36.723  1.00  0.00      BSYN  
ATOM    574   CB SER    64      -4.671-104.045 -38.048  1.00  0.00      BSYN  
ATOM    575   OG SER    64      -3.360-103.587 -37.953  1.00  0.00      BSYN  
ATOM    576   HG SER    64      -3.262-103.028 -37.180  1.00  0.00      BSYN  
ATOM    577    C SER    64      -5.273-105.330 -35.988  1.00  0.00      BSYN  
ATOM    578    O SER    64      -4.424-105.502 -35.047  1.00  0.00      BSYN  
ATOM    579    N HIS    65      -6.066-106.253 -36.394  1.00  0.00      BSYN  
ATOM    580    H HIS    65      -6.569-105.981 -37.190  1.00  0.00      BSYN  
ATOM    581   CA HIS    65      -6.188-107.518 -35.701  1.00  0.00      BSYN  
ATOM    582   CB HIS    65      -7.623-108.013 -35.533  1.00  0.00      BSYN  
ATOM    583   CG HIS    65      -8.643-107.149 -34.838  1.00  0.00      BSYN  
ATOM    584  ND1 HIS    65      -8.680-105.824 -34.530  1.00  0.00      BSYN  
ATOM    585  HD1 HIS    65      -7.844-105.321 -34.619  1.00  0.00      BSYN  
ATOM    586  CD2 HIS    65      -9.918-107.598 -34.433  1.00  0.00      BSYN  
ATOM    587  NE2 HIS    65     -10.590-106.579 -33.980  1.00  0.00      BSYN  
ATOM    588  CE1 HIS    65      -9.759-105.557 -34.000  1.00  0.00      BSYN  
ATOM    589    C HIS    65      -5.396-108.504 -36.544  1.00  0.00      BSYN  
ATOM    590    O HIS    65      -5.696-108.758 -37.667  1.00  0.00      BSYN  
ATOM    591    N LEU    66      -4.072-108.838 -36.238  1.00  0.00      BSYN  
ATOM    592    H LEU    66      -3.618-108.421 -35.477  1.00  0.00      BSYN  
ATOM    593   CA LEU    66      -3.492-110.109 -36.777  1.00  0.00      BSYN  
ATOM    594   CB LEU    66      -2.144-109.951 -37.366  1.00  0.00      BSYN  
ATOM    595   CG LEU    66      -1.799-109.015 -38.561  1.00  0.00      BSYN  
ATOM    596  CD1 LEU    66      -1.742-107.538 -38.256  1.00  0.00      BSYN  
ATOM    597  CD2 LEU    66      -0.379-109.579 -38.991  1.00  0.00      BSYN  
ATOM    598    C LEU    66      -3.486-111.085 -35.645  1.00  0.00      BSYN  
ATOM    599    O LEU    66      -2.618-111.133 -34.776  1.00  0.00      BSYN  
ATOM    600    N GLY    67      -4.443-111.998 -35.632  1.00  0.00      BSYN  
ATOM    601    H GLY    67      -5.011-112.275 -36.381  1.00  0.00      BSYN  
ATOM    602   CA GLY    67      -4.863-112.418 -34.269  1.00  0.00      BSYN  
ATOM    603    C GLY    67      -6.166-111.996 -33.773  1.00  0.00      BSYN  
ATOM    604    O GLY    67      -7.173-112.661 -34.011  1.00  0.00      BSYN  
ATOM    605    N GLY    68      -6.345-110.899 -32.995  1.00  0.00      BSYN  
ATOM    606    H GLY    68      -7.195-110.886 -32.507  1.00  0.00      BSYN  
ATOM    607   CA GLY    68      -5.292-110.001 -32.550  1.00  0.00      BSYN  
ATOM    608    C GLY    68      -5.154-110.222 -31.015  1.00  0.00      BSYN  
ATOM    609    O GLY    68      -6.143-110.006 -30.337  1.00  0.00      BSYN  
ATOM    610    N ALA    69      -3.960-110.571 -30.642  1.00  0.00      BSYN  
ATOM    611    H ALA    69      -3.149-110.734 -31.169  1.00  0.00      BSYN  
ATOM    612   CA ALA    69      -3.704-110.979 -29.205  1.00  0.00      BSYN  
ATOM    613   CB ALA    69      -3.520-112.477 -29.216  1.00  0.00      BSYN  
ATOM    614    C ALA    69      -2.344-110.422 -28.630  1.00  0.00      BSYN  
ATOM    615    O ALA    69      -1.203-110.717 -29.012  1.00  0.00      BSYN  
ATOM    616    N VAL    70      -2.509-109.305 -27.916  1.00  0.00      BSYN  
ATOM    617    H VAL    70      -3.334-108.778 -27.962  1.00  0.00      BSYN  
ATOM    618   CA VAL    70      -1.364-108.557 -27.381  1.00  0.00      BSYN  
ATOM    619   CB VAL    70      -1.291-107.072 -27.935  1.00  0.00      BSYN  
ATOM    620  CG1 VAL    70       0.097-106.364 -27.944  1.00  0.00      BSYN  
ATOM    621  CG2 VAL    70      -1.643-107.086 -29.330  1.00  0.00      BSYN  
ATOM    622    C VAL    70      -1.624-108.513 -25.866  1.00  0.00      BSYN  
ATOM    623    O VAL    70      -2.309-107.595 -25.388  1.00  0.00      BSYN  
ATOM    624    N PHE    71      -1.009-109.574 -25.184  1.00  0.00      BSYN  
ATOM    625    H PHE    71      -0.575-110.232 -25.767  1.00  0.00      BSYN  
ATOM    626   CA PHE    71      -0.983-109.675 -23.675  1.00  0.00      BSYN  
ATOM    627   CB PHE    71      -1.127-111.217 -23.359  1.00  0.00      BSYN  
ATOM    628   CG PHE    71      -2.313-111.777 -24.112  1.00  0.00      BSYN  
ATOM    629  CD1 PHE    71      -2.192-112.636 -25.218  1.00  0.00      BSYN  
ATOM    630  CD2 PHE    71      -3.532-111.602 -23.500  1.00  0.00      BSYN  
ATOM    631  CE1 PHE    71      -3.166-113.421 -25.579  1.00  0.00      BSYN  
ATOM    632  CE2 PHE    71      -4.528-112.342 -23.930  1.00  0.00      BSYN  
ATOM    633   CZ PHE    71      -4.339-113.288 -24.870  1.00  0.00      BSYN  
ATOM    634    C PHE    71       0.461-109.307 -23.326  1.00  0.00      BSYN  
ATOM    635    O PHE    71       1.361-109.591 -23.994  1.00  0.00      BSYN  
ATOM    636    N SER    72       0.494-108.687 -22.174  1.00  0.00      BSYN  
ATOM    637    H SER    72      -0.217-108.205 -21.702  1.00  0.00      BSYN  
ATOM    638   CA SER    72       1.712-108.274 -21.550  1.00  0.00      BSYN  
ATOM    639   CB SER    72       1.887-106.771 -21.660  1.00  0.00      BSYN  
ATOM    640   OG SER    72       1.452-106.489 -23.015  1.00  0.00      BSYN  
ATOM    641   HG SER    72       1.841-105.622 -23.153  1.00  0.00      BSYN  
ATOM    642    C SER    72       2.073-108.669 -20.094  1.00  0.00      BSYN  
ATOM    643    O SER    72       1.375-108.191 -19.196  1.00  0.00      BSYN  
ATOM    644    N GLY    73       3.006-109.588 -19.922  1.00  0.00      BSYN  
ATOM    645    H GLY    73       3.271-110.230 -20.613  1.00  0.00      BSYN  
ATOM    646   CA GLY    73       3.679-109.845 -18.695  1.00  0.00      BSYN  
ATOM    647    C GLY    73       5.137-110.241 -19.031  1.00  0.00      BSYN  
ATOM    648    O GLY    73       5.511-111.233 -19.721  1.00  0.00      BSYN  
ATOM    649    N ALA    74       5.967-109.266 -18.769  1.00  0.00      BSYN  
ATOM    650    H ALA    74       5.613-108.910 -17.927  1.00  0.00      BSYN  
ATOM    651   CA ALA    74       7.241-109.141 -19.508  1.00  0.00      BSYN  
ATOM    652   CB ALA    74       7.700-107.607 -19.498  1.00  0.00      BSYN  
ATOM    653    C ALA    74       8.452-110.036 -19.311  1.00  0.00      BSYN  
ATOM    654    O ALA    74       9.579-109.615 -19.406  1.00  0.00      BSYN  
ATOM    655    N GLY    75       8.312-111.344 -19.033  1.00  0.00      BSYN  
ATOM    656    H GLY    75       7.450-111.782 -18.873  1.00  0.00      BSYN  
ATOM    657   CA GLY    75       9.432-112.203 -18.735  1.00  0.00      BSYN  
ATOM    658    C GLY    75       9.268-113.545 -19.367  1.00  0.00      BSYN  
ATOM    659    O GLY    75       8.126-114.046 -19.392  1.00  0.00      BSYN  
ATOM    660    N ASN    76      10.280-114.192 -19.886  1.00  0.00      BSYN  
ATOM    661    H ASN    76      11.091-114.092 -19.344  1.00  0.00      BSYN  
ATOM    662   CA ASN    76       9.974-115.349 -20.734  1.00  0.00      BSYN  
ATOM    663   CB ASN    76      10.740-115.275 -22.029  1.00  0.00      BSYN  
ATOM    664   CG ASN    76      10.009-115.572 -23.314  1.00  0.00      BSYN  
ATOM    665  OD1 ASN    76       9.377-116.593 -23.473  1.00  0.00      BSYN  
ATOM    666  ND2 ASN    76      10.091-114.831 -24.354  1.00  0.00      BSYN  
ATOM    667 HD21 ASN    76      10.474-113.936 -24.238  1.00  0.00      BSYN  
ATOM    668 HD22 ASN    76       9.781-115.108 -25.241  1.00  0.00      BSYN  
ATOM    669    C ASN    76      10.227-116.704 -19.978  1.00  0.00      BSYN  
ATOM    670    O ASN    76      11.340-117.048 -19.634  1.00  0.00      BSYN  
ATOM    671    N ILE    77       9.294-117.651 -19.691  1.00  0.00      BSYN  
ATOM    672    H ILE    77       9.711-118.339 -19.131  1.00  0.00      BSYN  
ATOM    673   CA ILE    77       7.938-117.685 -20.267  1.00  0.00      BSYN  
ATOM    674   CB ILE    77       7.442-119.156 -20.587  1.00  0.00      BSYN  
ATOM    675  CG2 ILE    77       6.619-119.332 -21.807  1.00  0.00      BSYN  
ATOM    676  CG1 ILE    77       8.585-120.082 -20.432  1.00  0.00      BSYN  
ATOM    677   CD ILE    77       8.228-121.605 -20.778  1.00  0.00      BSYN  
ATOM    678    C ILE    77       6.850-117.164 -19.321  1.00  0.00      BSYN  
ATOM    679    O ILE    77       5.869-116.675 -19.797  1.00  0.00      BSYN  
ATOM    680    N ALA    78       7.215-117.181 -18.024  1.00  0.00      BSYN  
ATOM    681    H ALA    78       8.051-117.614 -17.752  1.00  0.00      BSYN  
ATOM    682   CA ALA    78       6.259-116.801 -17.007  1.00  0.00      BSYN  
ATOM    683   CB ALA    78       5.130-117.818 -16.673  1.00  0.00      BSYN  
ATOM    684    C ALA    78       7.180-116.852 -15.807  1.00  0.00      BSYN  
ATOM    685    O ALA    78       7.695-117.913 -15.482  1.00  0.00      BSYN  
ATOM    686    N ALA    79       7.610-115.581 -15.419  1.00  0.00      BSYN  
ATOM    687    H ALA    79       7.373-114.875 -16.055  1.00  0.00      BSYN  
ATOM    688   CA ALA    79       8.491-115.332 -14.256  1.00  0.00      BSYN  
ATOM    689   CB ALA    79       9.394-114.153 -14.544  1.00  0.00      BSYN  
ATOM    690    C ALA    79       7.812-115.130 -12.911  1.00  0.00      BSYN  
ATOM    691    O ALA    79       8.139-115.708 -11.901  1.00  0.00      BSYN  
ATOM    692    N ALA    80       6.669-114.449 -12.886  1.00  0.00      BSYN  
ATOM    693    H ALA    80       6.272-114.246 -13.759  1.00  0.00      BSYN  
ATOM    694   CA ALA    80       5.862-114.287 -11.688  1.00  0.00      BSYN  
ATOM    695   CB ALA    80       5.731-112.763 -11.590  1.00  0.00      BSYN  
ATOM    696    C ALA    80       4.480-114.993 -11.934  1.00  0.00      BSYN  
ATOM    697    O ALA    80       4.177-115.727 -12.877  1.00  0.00      BSYN  
ATOM    698    N THR    81       3.585-115.031 -10.941  1.00  0.00      BSYN  
ATOM    699    H THR    81       3.882-114.995 -10.008  1.00  0.00      BSYN  
ATOM    700   CA THR    81       2.184-115.360 -11.097  1.00  0.00      BSYN  
ATOM    701   CB THR    81       1.405-114.996  -9.741  1.00  0.00      BSYN  
ATOM    702  OG1 THR    81       1.456-113.550  -9.795  1.00  0.00      BSYN  
ATOM    703  HG1 THR    81       1.291-113.181 -10.666  1.00  0.00      BSYN  
ATOM    704  CG2 THR    81       1.673-115.546  -8.395  1.00  0.00      BSYN  
ATOM    705    C THR    81       1.443-114.741 -12.295  1.00  0.00      BSYN  
ATOM    706    O THR    81       1.357-113.524 -12.599  1.00  0.00      BSYN  
ATOM    707    N GLY    82       1.054-115.697 -13.153  1.00  0.00      BSYN  
ATOM    708    H GLY    82       1.507-116.558 -13.271  1.00  0.00      BSYN  
ATOM    709   CA GLY    82      -0.105-115.379 -14.057  1.00  0.00      BSYN  
ATOM    710    C GLY    82      -0.316-116.496 -15.140  1.00  0.00      BSYN  
ATOM    711    O GLY    82       0.438-117.472 -15.070  1.00  0.00      BSYN  
ATOM    712    N LEU    83      -1.175-116.401 -16.160  1.00  0.00      BSYN  
ATOM    713    H LEU    83      -1.291-117.165 -16.764  1.00  0.00      BSYN  
ATOM    714   CA LEU    83      -1.791-115.132 -16.505  1.00  0.00      BSYN  
ATOM    715   CB LEU    83      -1.666-114.880 -18.034  1.00  0.00      BSYN  
ATOM    716   CG LEU    83      -0.269-114.464 -18.795  1.00  0.00      BSYN  
ATOM    717  CD1 LEU    83       0.438-113.294 -18.030  1.00  0.00      BSYN  
ATOM    718  CD2 LEU    83       0.737-115.640 -18.682  1.00  0.00      BSYN  
ATOM    719    C LEU    83      -3.296-115.289 -16.176  1.00  0.00      BSYN  
ATOM    720    O LEU    83      -4.028-115.989 -16.802  1.00  0.00      BSYN  
ATOM    721    N VAL    84      -3.678-114.629 -15.110  1.00  0.00      BSYN  
ATOM    722    H VAL    84      -3.150-113.986 -14.591  1.00  0.00      BSYN  
ATOM    723   CA VAL    84      -4.984-114.775 -14.411  1.00  0.00      BSYN  
ATOM    724   CB VAL    84      -4.682-115.304 -13.001  1.00  0.00      BSYN  
ATOM    725  CG1 VAL    84      -4.572-116.783 -13.092  1.00  0.00      BSYN  
ATOM    726  CG2 VAL    84      -3.675-114.669 -12.094  1.00  0.00      BSYN  
ATOM    727    C VAL    84      -5.858-113.505 -14.249  1.00  0.00      BSYN  
ATOM    728    O VAL    84      -5.545-112.457 -14.863  1.00  0.00      BSYN  
ATOM    729    N LYS    85      -7.035-113.646 -13.751  1.00  0.00      BSYN  
ATOM    730    H LYS    85      -7.263-114.478 -13.286  1.00  0.00      BSYN  
ATOM    731   CA LYS    85      -8.052-112.638 -13.577  1.00  0.00      BSYN  
ATOM    732   CB LYS    85      -9.275-113.428 -13.125  1.00  0.00      BSYN  
ATOM    733   CG LYS    85     -10.012-114.268 -14.194  1.00  0.00      BSYN  
ATOM    734   CD LYS    85     -10.620-115.568 -13.732  1.00  0.00      BSYN  
ATOM    735   CE LYS    85     -11.110-116.206 -15.007  1.00  0.00      BSYN  
ATOM    736   NZ LYS    85     -12.347-115.495 -15.312  1.00  0.00      BSYN  
ATOM    737  HZ1 LYS    85     -12.078-114.627 -15.817  1.00  0.00      BSYN  
ATOM    738  HZ2 LYS    85     -12.906-116.093 -15.954  1.00  0.00      BSYN  
ATOM    739  HZ3 LYS    85     -12.908-115.295 -14.460  1.00  0.00      BSYN  
ATOM    740    C LYS    85      -7.690-111.586 -12.653  1.00  0.00      BSYN  
ATOM    741    O LYS    85      -7.091-111.819 -11.648  1.00  0.00      BSYN  
ATOM    742    N ARG    86      -7.882-110.293 -13.000  1.00  0.00      BSYN  
ATOM    743    H ARG    86      -8.068-110.167 -13.954  1.00  0.00      BSYN  
ATOM    744   CA ARG    86      -7.552-109.238 -12.071  1.00  0.00      BSYN  
ATOM    745   CB ARG    86      -6.454-108.296 -12.683  1.00  0.00      BSYN  
ATOM    746   CG ARG    86      -5.073-109.016 -13.065  1.00  0.00      BSYN  
ATOM    747   CD ARG    86      -4.631-108.746 -14.485  1.00  0.00      BSYN  
ATOM    748   NE ARG    86      -3.529-109.615 -14.914  1.00  0.00      BSYN  
ATOM    749   HE ARG    86      -3.539-110.595 -14.894  1.00  0.00      BSYN  
ATOM    750   CZ ARG    86      -2.474-109.071 -15.395  1.00  0.00      BSYN  
ATOM    751  NH1 ARG    86      -2.186-107.744 -15.268  1.00  0.00      BSYN  
ATOM    752 HH11 ARG    86      -1.349-107.434 -15.719  1.00  0.00      BSYN  
ATOM    753 HH12 ARG    86      -2.890-107.091 -14.990  1.00  0.00      BSYN  
ATOM    754  NH2 ARG    86      -1.603-109.673 -16.083  1.00  0.00      BSYN  
ATOM    755 HH21 ARG    86      -0.706-109.270 -16.263  1.00  0.00      BSYN  
ATOM    756 HH22 ARG    86      -1.696-110.602 -16.442  1.00  0.00      BSYN  
ATOM    757    C ARG    86      -8.793-108.402 -11.655  1.00  0.00      BSYN  
ATOM    758    O ARG    86      -9.217-107.546 -12.417  1.00  0.00      BSYN  
ATOM    759    N GLU    87      -9.481-108.500 -10.502  1.00  0.00      BSYN  
ATOM    760    H GLU    87     -10.012-107.679 -10.428  1.00  0.00      BSYN  
ATOM    761   CA GLU    87      -9.300-109.500  -9.476  1.00  0.00      BSYN  
ATOM    762   CB GLU    87      -9.747-108.831  -8.203  1.00  0.00      BSYN  
ATOM    763   CG GLU    87      -9.182-107.497  -7.885  1.00  0.00      BSYN  
ATOM    764   CD GLU    87      -8.243-107.325  -6.728  1.00  0.00      BSYN  
ATOM    765  OE1 GLU    87      -8.290-106.376  -5.962  1.00  0.00      BSYN  
ATOM    766  OE2 GLU    87      -7.478-108.211  -6.598  1.00  0.00      BSYN  
ATOM    767    C GLU    87     -10.182-110.795  -9.768  1.00  0.00      BSYN  
ATOM    768    O GLU    87     -10.486-111.110 -10.932  1.00  0.00      BSYN  
ATOM    769    N GLU    88     -10.156-111.749  -8.719  1.00  0.00      BSYN  
ATOM    770    H GLU    88      -9.745-111.517  -7.859  1.00  0.00      BSYN  
ATOM    771   CA GLU    88     -10.729-113.076  -8.920  1.00  0.00      BSYN  
ATOM    772   CB GLU    88      -9.814-114.158  -9.593  1.00  0.00      BSYN  
ATOM    773   CG GLU    88      -8.380-114.225  -8.984  1.00  0.00      BSYN  
ATOM    774   CD GLU    88      -7.570-115.398  -9.567  1.00  0.00      BSYN  
ATOM    775  OE1 GLU    88      -7.774-115.746 -10.756  1.00  0.00      BSYN  
ATOM    776  OE2 GLU    88      -6.727-115.816  -8.791  1.00  0.00      BSYN  
ATOM    777    C GLU    88     -11.356-113.766  -7.732  1.00  0.00      BSYN  
ATOM    778    O GLU    88     -12.271-114.587  -7.945  1.00  0.00      BSYN  
ATOM    779    N PHE    89     -10.715-113.561  -6.550  1.00  0.00      BSYN  
ATOM    780    H PHE    89      -9.759-113.358  -6.484  1.00  0.00      BSYN  
ATOM    781   CA PHE    89     -11.292-113.868  -5.304  1.00  0.00      BSYN  
ATOM    782   CB PHE    89     -10.161-113.667  -4.262  1.00  0.00      BSYN  
ATOM    783   CG PHE    89      -8.961-114.493  -4.395  1.00  0.00      BSYN  
ATOM    784  CD1 PHE    89      -7.683-114.020  -4.413  1.00  0.00      BSYN  
ATOM    785  CD2 PHE    89      -9.186-115.851  -4.387  1.00  0.00      BSYN  
ATOM    786  CE1 PHE    89      -6.562-114.791  -4.621  1.00  0.00      BSYN  
ATOM    787  CE2 PHE    89      -8.122-116.734  -4.481  1.00  0.00      BSYN  
ATOM    788   CZ PHE    89      -6.744-116.197  -4.597  1.00  0.00      BSYN  
ATOM    789    C PHE    89     -12.373-112.875  -4.879  1.00  0.00      BSYN  
ATOM    790    O PHE    89     -12.197-111.709  -5.400  1.00  0.00      BSYN  
ATOM    791    N PRO    90     -13.535-113.044  -4.150  1.00  0.00      BSYN  
ATOM    792   CD PRO    90     -14.237-114.401  -3.994  1.00  0.00      BSYN  
ATOM    793   CA PRO    90     -14.277-111.964  -3.488  1.00  0.00      BSYN  
ATOM    794   CB PRO    90     -15.491-112.601  -3.034  1.00  0.00      BSYN  
ATOM    795   CG PRO    90     -15.468-114.095  -3.226  1.00  0.00      BSYN  
ATOM    796    C PRO    90     -13.369-111.511  -2.262  1.00  0.00      BSYN  
ATOM    797    O PRO    90     -13.135-112.191  -1.244  1.00  0.00      BSYN  
ATOM    798    N THR    91     -12.823-110.282  -2.346  1.00  0.00      BSYN  
ATOM    799    H THR    91     -13.129-109.737  -3.101  1.00  0.00      BSYN  
ATOM    800   CA THR    91     -11.938-109.792  -1.234  1.00  0.00      BSYN  
ATOM    801   CB THR    91     -10.443-109.738  -1.496  1.00  0.00      BSYN  
ATOM    802  OG1 THR    91     -10.314-109.175  -2.794  1.00  0.00      BSYN  
ATOM    803  HG1 THR    91      -9.402-108.886  -2.870  1.00  0.00      BSYN  
ATOM    804  CG2 THR    91      -9.700-111.029  -1.234  1.00  0.00      BSYN  
ATOM    805    C THR    91     -12.391-108.356  -0.860  1.00  0.00      BSYN  
ATOM    806    O THR    91     -12.890-108.172   0.254  1.00  0.00      BSYN  
ATOM    807    N ASP    92     -12.446-107.437  -1.829  1.00  0.00      BSYN  
ATOM    808    H ASP    92     -12.101-107.873  -2.636  1.00  0.00      BSYN  
ATOM    809   CA ASP    92     -13.064-106.098  -1.857  1.00  0.00      BSYN  
ATOM    810   CB ASP    92     -12.239-104.977  -2.476  1.00  0.00      BSYN  
ATOM    811   CG ASP    92     -11.336-104.244  -1.542  1.00  0.00      BSYN  
ATOM    812  OD1 ASP    92     -11.650-103.022  -1.375  1.00  0.00      BSYN  
ATOM    813  OD2 ASP    92     -10.370-104.826  -1.112  1.00  0.00      BSYN  
ATOM    814    C ASP    92     -14.527-105.962  -2.216  1.00  0.00      BSYN  
ATOM    815    O ASP    92     -14.940-106.536  -3.301  1.00  0.00      BSYN  
ATOM    816    N LEU    93     -15.326-105.271  -1.355  1.00  0.00      BSYN  
ATOM    817    H LEU    93     -14.832-105.097  -0.527  1.00  0.00      BSYN  
ATOM    818   CA LEU    93     -16.715-104.829  -1.610  1.00  0.00      BSYN  
ATOM    819   CB LEU    93     -17.777-105.964  -1.789  1.00  0.00      BSYN  
ATOM    820   CG LEU    93     -18.104-107.033  -0.747  1.00  0.00      BSYN  
ATOM    821  CD1 LEU    93     -19.557-107.229  -0.565  1.00  0.00      BSYN  
ATOM    822  CD2 LEU    93     -17.629-108.503  -1.103  1.00  0.00      BSYN  
ATOM    823    C LEU    93     -17.140-103.687  -0.683  1.00  0.00      BSYN  
ATOM    824    O LEU    93     -17.018-103.865   0.543  1.00  0.00      BSYN  
ATOM    825    N LYS    94     -17.704-102.594  -1.120  1.00  0.00      BSYN  
ATOM    826    H LYS    94     -17.750-102.429  -2.085  1.00  0.00      BSYN  
ATOM    827   CA LYS    94     -18.562-101.858  -0.191  1.00  0.00      BSYN  
ATOM    828   CB LYS    94     -18.870-100.420  -0.746  1.00  0.00      BSYN  
ATOM    829   CG LYS    94     -19.245 -99.329   0.389  1.00  0.00      BSYN  
ATOM    830   CD LYS    94     -19.719 -98.217  -0.423  1.00  0.00      BSYN  
ATOM    831   CE LYS    94     -20.221 -97.227   0.567  1.00  0.00      BSYN  
ATOM    832   NZ LYS    94     -21.455 -96.525   0.246  1.00  0.00      BSYN  
ATOM    833  HZ1 LYS    94     -21.479 -95.738   0.926  1.00  0.00      BSYN  
ATOM    834  HZ2 LYS    94     -21.326 -96.173  -0.724  1.00  0.00      BSYN  
ATOM    835  HZ3 LYS    94     -22.345 -97.061   0.287  1.00  0.00      BSYN  
ATOM    836    C LYS    94     -19.926-102.574  -0.112  1.00  0.00      BSYN  
ATOM    837    O LYS    94     -20.476-102.718  -1.260  1.00  0.00      BSYN  
ATOM    838    N PRO    95     -20.377-103.157   0.965  1.00  0.00      BSYN  
ATOM    839   CD PRO    95     -19.898-103.060   2.358  1.00  0.00      BSYN  
ATOM    840   CA PRO    95     -21.568-104.044   0.904  1.00  0.00      BSYN  
ATOM    841   CB PRO    95     -21.541-104.667   2.318  1.00  0.00      BSYN  
ATOM    842   CG PRO    95     -20.227-104.341   2.897  1.00  0.00      BSYN  
ATOM    843    C PRO    95     -22.890-103.324   0.729  1.00  0.00      BSYN  
ATOM    844    O PRO    95     -23.808-103.892   0.159  1.00  0.00      BSYN  
ATOM    845    N GLU    96     -23.049-102.185   1.394  1.00  0.00      BSYN  
ATOM    846    H GLU    96     -22.254-101.812   1.830  1.00  0.00      BSYN  
ATOM    847   CA GLU    96     -24.192-101.384   1.300  1.00  0.00      BSYN  
ATOM    848   CB GLU    96     -24.745-100.967   2.710  1.00  0.00      BSYN  
ATOM    849   CG GLU    96     -24.577-101.755   4.008  1.00  0.00      BSYN  
ATOM    850   CD GLU    96     -25.115-101.078   5.300  1.00  0.00      BSYN  
ATOM    851  OE1 GLU    96     -25.628 -99.945   5.132  1.00  0.00      BSYN  
ATOM    852  OE2 GLU    96     -25.072-101.660   6.383  1.00  0.00      BSYN  
ATOM    853    C GLU    96     -24.035-100.173   0.488  1.00  0.00      BSYN  
ATOM    854    O GLU    96     -23.238 -99.364   0.877  1.00  0.00      BSYN  
ATOM    855    N GLU    97     -24.795-100.011  -0.550  1.00  0.00      BSYN  
ATOM    856    H GLU    97     -25.639-100.505  -0.609  1.00  0.00      BSYN  
ATOM    857   CA GLU    97     -24.709 -98.876  -1.401  1.00  0.00      BSYN  
ATOM    858   CB GLU    97     -25.011 -99.443  -2.762  1.00  0.00      BSYN  
ATOM    859   CG GLU    97     -23.733-100.288  -3.238  1.00  0.00      BSYN  
ATOM    860   CD GLU    97     -22.599 -99.417  -3.746  1.00  0.00      BSYN  
ATOM    861  OE1 GLU    97     -22.512 -99.276  -4.931  1.00  0.00      BSYN  
ATOM    862  OE2 GLU    97     -21.791 -98.858  -3.004  1.00  0.00      BSYN  
ATOM    863    C GLU    97     -25.432 -97.598  -1.005  1.00  0.00      BSYN  
ATOM    864    O GLU    97     -26.137 -97.105  -1.795  1.00  0.00      BSYN  
ATOM    865    N VAL    98     -25.384 -97.384   0.312  1.00  0.00      BSYN  
ATOM    866    H VAL    98     -25.051 -98.102   0.889  1.00  0.00      BSYN  
ATOM    867   CA VAL    98     -25.778 -96.149   0.886  1.00  0.00      BSYN  
ATOM    868   CB VAL    98     -25.757 -96.356   2.418  1.00  0.00      BSYN  
ATOM    869  CG1 VAL    98     -24.292 -96.354   2.964  1.00  0.00      BSYN  
ATOM    870  CG2 VAL    98     -26.871 -95.545   2.975  1.00  0.00      BSYN  
ATOM    871    C VAL    98     -25.028 -94.881   0.425  1.00  0.00      BSYN  
ATOM    872    O VAL    98     -23.869 -95.047   0.003  1.00  0.00      BSYN  
ATOM    873    N ALA    99     -25.716 -93.730   0.605  1.00  0.00      BSYN  
ATOM    874    H ALA    99     -26.506 -93.631   1.176  1.00  0.00      BSYN  
ATOM    875   CA ALA    99     -25.222 -92.414   0.013  1.00  0.00      BSYN  
ATOM    876   CB ALA    99     -26.041 -92.024  -1.252  1.00  0.00      BSYN  
ATOM    877    C ALA    99     -25.432 -91.213   1.014  1.00  0.00      BSYN  
ATOM    878    O ALA    99     -26.475 -91.215   1.549  1.00  0.00      BSYN  
ATOM    879    N GLN   100     -24.369 -90.316   1.106  1.00  0.00      BSYN  
ATOM    880    H GLN   100     -23.537 -90.435   0.602  1.00  0.00      BSYN  
ATOM    881   CA GLN   100     -24.754 -88.990   1.619  1.00  0.00      BSYN  
ATOM    882   CB GLN   100     -23.784 -88.535   2.764  1.00  0.00      BSYN  
ATOM    883   CG GLN   100     -22.345 -89.205   2.895  1.00  0.00      BSYN  
ATOM    884   CD GLN   100     -21.517 -88.357   3.856  1.00  0.00      BSYN  
ATOM    885  OE1 GLN   100     -21.747 -88.150   5.105  1.00  0.00      BSYN  
ATOM    886  NE2 GLN   100     -20.424 -87.974   3.232  1.00  0.00      BSYN  
ATOM    887 HE21 GLN   100     -20.167 -88.268   2.334  1.00  0.00      BSYN  
ATOM    888 HE22 GLN   100     -19.935 -87.282   3.725  1.00  0.00      BSYN  
ATOM    889    C GLN   100     -24.620 -87.923   0.597  1.00  0.00      BSYN  
ATOM    890    O GLN   100     -23.939 -87.862  -0.418  1.00  0.00      BSYN  
ATOM    891    N GLU   101     -25.522 -87.017   0.963  1.00  0.00      BSYN  
ATOM    892    H GLU   101     -25.811 -87.117   1.894  1.00  0.00      BSYN  
ATOM    893   CA GLU   101     -25.862 -85.902   0.112  1.00  0.00      BSYN  
ATOM    894   CB GLU   101     -27.331 -85.567   0.112  1.00  0.00      BSYN  
ATOM    895   CG GLU   101     -28.301 -86.572  -0.603  1.00  0.00      BSYN  
ATOM    896   CD GLU   101     -29.571 -86.847   0.169  1.00  0.00      BSYN  
ATOM    897  OE1 GLU   101     -30.516 -86.216  -0.295  1.00  0.00      BSYN  
ATOM    898  OE2 GLU   101     -29.709 -87.669   1.046  1.00  0.00      BSYN  
ATOM    899    C GLU   101     -25.061 -84.712   0.746  1.00  0.00      BSYN  
ATOM    900    O GLU   101     -24.551 -84.748   1.902  1.00  0.00      BSYN  
ATOM    901    N ALA   102     -25.209 -83.585   0.030  1.00  0.00      BSYN  
ATOM    902    H ALA   102     -25.814 -83.418  -0.723  1.00  0.00      BSYN  
ATOM    903   CA ALA   102     -24.410 -82.376   0.384  1.00  0.00      BSYN  
ATOM    904   CB ALA   102     -23.454 -81.984  -0.569  1.00  0.00      BSYN  
ATOM    905    C ALA   102     -25.227 -81.147   0.615  1.00  0.00      BSYN  
ATOM    906    O ALA   102     -26.257 -81.021  -0.046  1.00  0.00      BSYN  
ATOM    907    N ALA   103     -24.931 -80.213   1.488  1.00  0.00      BSYN  
ATOM    908    H ALA   103     -24.258 -80.410   2.172  1.00  0.00      BSYN  
ATOM    909   CA ALA   103     -25.450 -78.842   1.553  1.00  0.00      BSYN  
ATOM    910   CB ALA   103     -26.245 -78.624   2.831  1.00  0.00      BSYN  
ATOM    911    C ALA   103     -24.298 -77.926   1.473  1.00  0.00      BSYN  
ATOM    912    O ALA   103     -23.082 -78.197   1.736  1.00  0.00      BSYN  
ATOM    913    N GLU   104     -24.591 -76.709   1.136  1.00  0.00      BSYN  
ATOM    914    H GLU   104     -25.470 -76.282   1.063  1.00  0.00      BSYN  
ATOM    915   CA GLU   104     -23.447 -75.868   0.696  1.00  0.00      BSYN  
ATOM    916   CB GLU   104     -23.804 -74.942  -0.502  1.00  0.00      BSYN  
ATOM    917   CG GLU   104     -24.519 -75.694  -1.695  1.00  0.00      BSYN  
ATOM    918   CD GLU   104     -24.843 -74.886  -2.994  1.00  0.00      BSYN  
ATOM    919  OE1 GLU   104     -25.974 -75.000  -3.470  1.00  0.00      BSYN  
ATOM    920  OE2 GLU   104     -24.140 -73.980  -3.438  1.00  0.00      BSYN  
ATOM    921    C GLU   104     -22.807 -74.989   1.772  1.00  0.00      BSYN  
ATOM    922    O GLU   104     -23.034 -74.997   2.989  1.00  0.00      BSYN  
ATOM    923    N GLU   105     -21.762 -74.123   1.564  1.00  0.00      BSYN  
ATOM    924    H GLU   105     -21.376 -74.247   0.671  1.00  0.00      BSYN  
ATOM    925   CA GLU   105     -21.185 -73.061   2.455  1.00  0.00      BSYN  
ATOM    926   CB GLU   105     -19.695 -73.246   2.568  1.00  0.00      BSYN  
ATOM    927   CG GLU   105     -19.290 -74.603   2.954  1.00  0.00      BSYN  
ATOM    928   CD GLU   105     -17.778 -74.898   2.912  1.00  0.00      BSYN  
ATOM    929  OE1 GLU   105     -17.071 -74.849   3.879  1.00  0.00      BSYN  
ATOM    930  OE2 GLU   105     -17.281 -75.223   1.843  1.00  0.00      BSYN  
ATOM    931    C GLU   105     -21.501 -71.662   1.910  1.00  0.00      BSYN  
ATOM    932    O GLU   105     -21.195 -71.301   0.750  1.00  0.00      BSYN  
ATOM    933    N PRO   106     -22.260 -70.941   2.712  1.00  0.00      BSYN  
ATOM    934   CD PRO   106     -22.862 -71.161   4.035  1.00  0.00      BSYN  
ATOM    935   CA PRO   106     -22.589 -69.564   2.384  1.00  0.00      BSYN  
ATOM    936   CB PRO   106     -23.566 -69.174   3.392  1.00  0.00      BSYN  
ATOM    937   CG PRO   106     -23.002 -69.845   4.670  1.00  0.00      BSYN  
ATOM    938    C PRO   106     -21.437 -68.664   2.447  1.00  0.00      BSYN  
ATOM    939    O PRO   106     -20.597 -68.570   3.404  1.00  0.00      BSYN  
ATOM    940    N LEU   107     -21.535 -67.798   1.383  1.00  0.00      BSYN  
ATOM    941    H LEU   107     -22.018 -68.142   0.603  1.00  0.00      BSYN  
ATOM    942   CA LEU   107     -20.641 -66.661   1.293  1.00  0.00      BSYN  
ATOM    943   CB LEU   107     -20.048 -66.491  -0.142  1.00  0.00      BSYN  
ATOM    944   CG LEU   107     -18.858 -67.363  -0.184  1.00  0.00      BSYN  
ATOM    945  CD1 LEU   107     -18.559 -67.963  -1.513  1.00  0.00      BSYN  
ATOM    946  CD2 LEU   107     -17.612 -66.507   0.301  1.00  0.00      BSYN  
ATOM    947    C LEU   107     -21.194 -65.366   1.901  1.00  0.00      BSYN  
ATOM    948    O LEU   107     -21.576 -64.423   1.184  1.00  0.00      BSYN  
ATOM    949    N ILE   108     -21.409 -65.350   3.208  1.00  0.00      BSYN  
ATOM    950    H ILE   108     -21.233 -66.097   3.817  1.00  0.00      BSYN  
ATOM    951   CA ILE   108     -21.993 -64.159   3.850  1.00  0.00      BSYN  
ATOM    952   CB ILE   108     -23.124 -64.354   4.939  1.00  0.00      BSYN  
ATOM    953  CG2 ILE   108     -23.412 -63.001   5.559  1.00  0.00      BSYN  
ATOM    954  CG1 ILE   108     -24.269 -65.007   4.184  1.00  0.00      BSYN  
ATOM    955   CD ILE   108     -24.803 -66.050   5.220  1.00  0.00      BSYN  
ATOM    956    C ILE   108     -20.703 -63.499   4.451  1.00  0.00      BSYN  
ATOM    957    O ILE   108     -20.134 -64.192   5.289  1.00  0.00      BSYN  
ATOM    958    N GLU   109     -20.227 -62.290   4.155  1.00  0.00      BSYN  
ATOM    959    H GLU   109     -20.843 -61.731   3.635  1.00  0.00      BSYN  
ATOM    960   CA GLU   109     -18.982 -61.719   4.652  1.00  0.00      BSYN  
ATOM    961   CB GLU   109     -18.571 -60.620   3.679  1.00  0.00      BSYN  
ATOM    962   CG GLU   109     -18.267 -61.104   2.286  1.00  0.00      BSYN  
ATOM    963   CD GLU   109     -18.295 -60.132   1.113  1.00  0.00      BSYN  
ATOM    964  OE1 GLU   109     -19.310 -59.431   0.964  1.00  0.00      BSYN  
ATOM    965  OE2 GLU   109     -17.376 -60.076   0.334  1.00  0.00      BSYN  
ATOM    966    C GLU   109     -19.158 -61.045   6.035  1.00  0.00      BSYN  
ATOM    967    O GLU   109     -20.208 -60.459   6.267  1.00  0.00      BSYN  
ATOM    968    N PRO   110     -18.179 -61.323   6.987  1.00  0.00      BSYN  
ATOM    969   CD PRO   110     -17.589 -62.705   6.953  1.00  0.00      BSYN  
ATOM    970   CA PRO   110     -18.175 -60.632   8.257  1.00  0.00      BSYN  
ATOM    971   CB PRO   110     -17.837 -61.831   9.192  1.00  0.00      BSYN  
ATOM    972   CG PRO   110     -16.961 -62.679   8.286  1.00  0.00      BSYN  
ATOM    973    C PRO   110     -17.235 -59.468   8.409  1.00  0.00      BSYN  
ATOM    974    O PRO   110     -16.055 -59.469   8.757  1.00  0.00      BSYN  
ATOM    975    N LEU   111     -17.892 -58.332   8.284  1.00  0.00      BSYN  
ATOM    976    H LEU   111     -18.861 -58.386   8.152  1.00  0.00      BSYN  
ATOM    977   CA LEU   111     -17.106 -57.152   8.546  1.00  0.00      BSYN  
ATOM    978   CB LEU   111     -17.718 -55.981   7.850  1.00  0.00      BSYN  
ATOM    979   CG LEU   111     -19.221 -55.669   7.935  1.00  0.00      BSYN  
ATOM    980  CD1 LEU   111     -19.572 -54.199   7.871  1.00  0.00      BSYN  
ATOM    981  CD2 LEU   111     -20.042 -56.286   6.820  1.00  0.00      BSYN  
ATOM    982    C LEU   111     -16.766 -56.938  10.023  1.00  0.00      BSYN  
ATOM    983    O LEU   111     -17.473 -56.233  10.765  1.00  0.00      BSYN  
ATOM    984    N MET   112     -15.600 -57.385  10.472  1.00  0.00      BSYN  
ATOM    985    H MET   112     -14.943 -57.802   9.877  1.00  0.00      BSYN  
ATOM    986   CA MET   112     -15.376 -57.511  11.872  1.00  0.00      BSYN  
ATOM    987   CB MET   112     -14.567 -58.748  12.077  1.00  0.00      BSYN  
ATOM    988   CG MET   112     -13.148 -58.635  11.584  1.00  0.00      BSYN  
ATOM    989   SD MET   112     -12.902 -58.143   9.791  1.00  0.00      BSYN  
ATOM    990   CE MET   112     -12.424 -59.769   9.279  1.00  0.00      BSYN  
ATOM    991    C MET   112     -14.906 -56.298  12.655  1.00  0.00      BSYN  
ATOM    992    O MET   112     -14.083 -55.550  12.148  1.00  0.00      BSYN  
ATOM    993    N GLU   113     -15.483 -56.027  13.791  1.00  0.00      BSYN  
ATOM    994    H GLU   113     -16.219 -56.637  14.006  1.00  0.00      BSYN  
ATOM    995   CA GLU   113     -15.042 -54.914  14.674  1.00  0.00      BSYN  
ATOM    996   CB GLU   113     -16.060 -54.497  15.691  1.00  0.00      BSYN  
ATOM    997   CG GLU   113     -17.143 -53.536  15.173  1.00  0.00      BSYN  
ATOM    998   CD GLU   113     -18.344 -54.258  14.739  1.00  0.00      BSYN  
ATOM    999  OE1 GLU   113     -19.061 -54.542  15.640  1.00  0.00      BSYN  
ATOM   1000  OE2 GLU   113     -18.446 -54.523  13.530  1.00  0.00      BSYN  
ATOM   1001    C GLU   113     -13.737 -55.229  15.437  1.00  0.00      BSYN  
ATOM   1002    O GLU   113     -13.531 -56.375  15.816  1.00  0.00      BSYN  
ATOM   1003    N PRO   114     -12.738 -54.287  15.556  1.00  0.00      BSYN  
ATOM   1004   CD PRO   114     -12.752 -52.963  15.040  1.00  0.00      BSYN  
ATOM   1005   CA PRO   114     -11.469 -54.607  16.076  1.00  0.00      BSYN  
ATOM   1006   CB PRO   114     -10.754 -53.809  15.155  1.00  0.00      BSYN  
ATOM   1007   CG PRO   114     -11.363 -52.489  15.001  1.00  0.00      BSYN  
ATOM   1008    C PRO   114     -11.080 -54.321  17.532  1.00  0.00      BSYN  
ATOM   1009    O PRO   114      -9.902 -54.438  17.891  1.00  0.00      BSYN  
ATOM   1010    N GLU   115     -12.072 -53.924  18.395  1.00  0.00      BSYN  
ATOM   1011    H GLU   115     -13.005 -53.711  18.185  1.00  0.00      BSYN  
ATOM   1012   CA GLU   115     -11.586 -53.565  19.766  1.00  0.00      BSYN  
ATOM   1013   CB GLU   115     -12.672 -52.763  20.375  1.00  0.00      BSYN  
ATOM   1014   CG GLU   115     -12.669 -51.250  20.011  1.00  0.00      BSYN  
ATOM   1015   CD GLU   115     -13.991 -50.605  20.507  1.00  0.00      BSYN  
ATOM   1016  OE1 GLU   115     -14.773 -50.301  19.721  1.00  0.00      BSYN  
ATOM   1017  OE2 GLU   115     -14.206 -50.281  21.663  1.00  0.00      BSYN  
ATOM   1018    C GLU   115     -11.091 -54.664  20.731  1.00  0.00      BSYN  
ATOM   1019    O GLU   115     -11.759 -55.317  21.563  1.00  0.00      BSYN  
ATOM   1020    N GLY   116      -9.744 -54.809  20.561  1.00  0.00      BSYN  
ATOM   1021    H GLY   116      -9.288 -54.271  19.881  1.00  0.00      BSYN  
ATOM   1022   CA GLY   116      -8.936 -55.806  21.294  1.00  0.00      BSYN  
ATOM   1023    C GLY   116      -9.037 -57.222  20.855  1.00  0.00      BSYN  
ATOM   1024    O GLY   116      -9.137 -58.192  21.664  1.00  0.00      BSYN  
ATOM   1025    N GLU   117      -8.890 -57.353  19.477  1.00  0.00      BSYN  
ATOM   1026    H GLU   117      -8.450 -56.557  19.112  1.00  0.00      BSYN  
ATOM   1027   CA GLU   117      -9.216 -58.574  18.797  1.00  0.00      BSYN  
ATOM   1028   CB GLU   117      -9.974 -58.079  17.617  1.00  0.00      BSYN  
ATOM   1029   CG GLU   117     -10.882 -59.013  16.977  1.00  0.00      BSYN  
ATOM   1030   CD GLU   117     -12.392 -59.093  17.436  1.00  0.00      BSYN  
ATOM   1031  OE1 GLU   117     -13.294 -59.684  16.828  1.00  0.00      BSYN  
ATOM   1032  OE2 GLU   117     -12.759 -58.467  18.403  1.00  0.00      BSYN  
ATOM   1033    C GLU   117      -8.094 -59.654  18.692  1.00  0.00      BSYN  
ATOM   1034    O GLU   117      -7.312 -59.696  17.810  1.00  0.00      BSYN  
ATOM   1035    N SER   118      -8.253 -60.608  19.678  1.00  0.00      BSYN  
ATOM   1036    H SER   118      -8.967 -60.512  20.344  1.00  0.00      BSYN  
ATOM   1037   CA SER   118      -7.361 -61.785  19.817  1.00  0.00      BSYN  
ATOM   1038   CB SER   118      -7.298 -62.227  21.366  1.00  0.00      BSYN  
ATOM   1039   OG SER   118      -8.394 -61.777  22.187  1.00  0.00      BSYN  
ATOM   1040   HG SER   118      -8.150 -61.374  23.023  1.00  0.00      BSYN  
ATOM   1041    C SER   118      -7.419 -62.876  18.751  1.00  0.00      BSYN  
ATOM   1042    O SER   118      -6.556 -63.797  18.705  1.00  0.00      BSYN  
ATOM   1043    N TYR   119      -8.511 -62.899  17.976  1.00  0.00      BSYN  
ATOM   1044    H TYR   119      -9.346 -62.487  18.281  1.00  0.00      BSYN  
ATOM   1045   CA TYR   119      -8.260 -63.401  16.585  1.00  0.00      BSYN  
ATOM   1046   CB TYR   119      -8.101 -64.923  16.511  1.00  0.00      BSYN  
ATOM   1047   CG TYR   119      -7.810 -65.497  15.122  1.00  0.00      BSYN  
ATOM   1048  CD1 TYR   119      -6.489 -65.143  14.598  1.00  0.00      BSYN  
ATOM   1049  CE1 TYR   119      -6.230 -65.779  13.374  1.00  0.00      BSYN  
ATOM   1050  CD2 TYR   119      -8.729 -66.313  14.533  1.00  0.00      BSYN  
ATOM   1051  CE2 TYR   119      -8.366 -66.884  13.396  1.00  0.00      BSYN  
ATOM   1052   CZ TYR   119      -7.142 -66.640  12.834  1.00  0.00      BSYN  
ATOM   1053   OH TYR   119      -6.759 -67.156  11.614  1.00  0.00      BSYN  
ATOM   1054   HH TYR   119      -5.802 -67.217  11.658  1.00  0.00      BSYN  
ATOM   1055    C TYR   119      -9.463 -63.083  15.651  1.00  0.00      BSYN  
ATOM   1056    O TYR   119     -10.656 -63.361  16.005  1.00  0.00      BSYN  
ATOM   1057    N GLU   120      -9.191 -62.408  14.561  1.00  0.00      BSYN  
ATOM   1058    H GLU   120      -8.249 -62.234  14.353  1.00  0.00      BSYN  
ATOM   1059   CA GLU   120     -10.169 -61.900  13.509  1.00  0.00      BSYN  
ATOM   1060   CB GLU   120      -9.558 -60.745  12.644  1.00  0.00      BSYN  
ATOM   1061   CG GLU   120      -9.287 -59.388  13.327  1.00  0.00      BSYN  
ATOM   1062   CD GLU   120      -7.886 -59.154  13.843  1.00  0.00      BSYN  
ATOM   1063  OE1 GLU   120      -7.324 -58.076  13.496  1.00  0.00      BSYN  
ATOM   1064  OE2 GLU   120      -7.346 -59.924  14.601  1.00  0.00      BSYN  
ATOM   1065    C GLU   120     -11.139 -62.644  12.602  1.00  0.00      BSYN  
ATOM   1066    O GLU   120     -12.134 -62.072  12.229  1.00  0.00      BSYN  
ATOM   1067    N ASP   121     -10.674 -63.910  12.331  1.00  0.00      BSYN  
ATOM   1068    H ASP   121     -10.135 -64.300  13.051  1.00  0.00      BSYN  
ATOM   1069   CA ASP   121     -11.259 -64.687  11.272  1.00  0.00      BSYN  
ATOM   1070   CB ASP   121     -10.323 -64.700   9.969  1.00  0.00      BSYN  
ATOM   1071   CG ASP   121      -9.594 -63.430   9.613  1.00  0.00      BSYN  
ATOM   1072  OD1 ASP   121     -10.306 -62.475   9.430  1.00  0.00      BSYN  
ATOM   1073  OD2 ASP   121      -8.355 -63.380   9.373  1.00  0.00      BSYN  
ATOM   1074    C ASP   121     -11.592 -66.080  11.900  1.00  0.00      BSYN  
ATOM   1075    O ASP   121     -10.909 -67.030  11.723  1.00  0.00      BSYN  
ATOM   1076    N PRO   122     -12.702 -66.238  12.682  1.00  0.00      BSYN  
ATOM   1077   CD PRO   122     -13.886 -65.366  12.729  1.00  0.00      BSYN  
ATOM   1078   CA PRO   122     -12.961 -67.406  13.624  1.00  0.00      BSYN  
ATOM   1079   CB PRO   122     -14.226 -66.844  14.400  1.00  0.00      BSYN  
ATOM   1080   CG PRO   122     -14.041 -65.330  14.313  1.00  0.00      BSYN  
ATOM   1081    C PRO   122     -13.166 -68.719  12.937  1.00  0.00      BSYN  
ATOM   1082    O PRO   122     -13.723 -68.679  11.814  1.00  0.00      BSYN  
ATOM   1083    N PRO   123     -12.713 -69.923  13.340  1.00  0.00      BSYN  
ATOM   1084   CD PRO   123     -12.189 -70.126  14.741  1.00  0.00      BSYN  
ATOM   1085   CA PRO   123     -12.827 -71.306  12.688  1.00  0.00      BSYN  
ATOM   1086   CB PRO   123     -12.401 -72.302  13.793  1.00  0.00      BSYN  
ATOM   1087   CG PRO   123     -11.398 -71.433  14.503  1.00  0.00      BSYN  
ATOM   1088    C PRO   123     -14.329 -71.551  12.340  1.00  0.00      BSYN  
ATOM   1089    O PRO   123     -15.092 -71.876  13.241  1.00  0.00      BSYN  
ATOM   1090    N GLN   124     -14.698 -71.499  11.073  1.00  0.00      BSYN  
ATOM   1091    H GLN   124     -13.915 -71.624  10.497  1.00  0.00      BSYN  
ATOM   1092   CA GLN   124     -16.046 -71.493  10.582  1.00  0.00      BSYN  
ATOM   1093   CB GLN   124     -16.445 -70.053  10.382  1.00  0.00      BSYN  
ATOM   1094   CG GLN   124     -17.561 -69.547  11.303  1.00  0.00      BSYN  
ATOM   1095   CD GLN   124     -17.779 -68.153  10.875  1.00  0.00      BSYN  
ATOM   1096  OE1 GLN   124     -18.736 -67.905  10.106  1.00  0.00      BSYN  
ATOM   1097  NE2 GLN   124     -17.148 -67.098  11.360  1.00  0.00      BSYN  
ATOM   1098 HE21 GLN   124     -16.443 -67.196  12.034  1.00  0.00      BSYN  
ATOM   1099 HE22 GLN   124     -17.527 -66.258  11.027  1.00  0.00      BSYN  
ATOM   1100    C GLN   124     -16.171 -72.140   9.139  1.00  0.00      BSYN  
ATOM   1101    O GLN   124     -15.167 -72.087   8.439  1.00  0.00      BSYN  
ATOM   1102    N GLU   125     -17.377 -72.390   8.668  1.00  0.00      BSYN  
ATOM   1103    H GLU   125     -18.176 -72.117   9.165  1.00  0.00      BSYN  
ATOM   1104   CA GLU   125     -17.659 -73.031   7.293  1.00  0.00      BSYN  
ATOM   1105   CB GLU   125     -18.854 -74.019   7.175  1.00  0.00      BSYN  
ATOM   1106   CG GLU   125     -19.060 -75.224   8.100  1.00  0.00      BSYN  
ATOM   1107   CD GLU   125     -19.566 -75.009   9.561  1.00  0.00      BSYN  
ATOM   1108  OE1 GLU   125     -20.368 -75.813  10.069  1.00  0.00      BSYN  
ATOM   1109  OE2 GLU   125     -19.244 -74.014  10.168  1.00  0.00      BSYN  
ATOM   1110    C GLU   125     -17.530 -72.095   6.097  1.00  0.00      BSYN  
ATOM   1111    O GLU   125     -18.547 -71.881   5.427  1.00  0.00      BSYN  
ATOM   1112    N GLU   126     -16.378 -71.583   5.871  1.00  0.00      BSYN  
ATOM   1113    H GLU   126     -15.689 -71.907   6.488  1.00  0.00      BSYN  
ATOM   1114   CA GLU   126     -16.170 -70.550   4.873  1.00  0.00      BSYN  
ATOM   1115   CB GLU   126     -16.180 -69.056   5.196  1.00  0.00      BSYN  
ATOM   1116   CG GLU   126     -16.272 -68.245   3.882  1.00  0.00      BSYN  
ATOM   1117   CD GLU   126     -15.458 -67.065   3.998  1.00  0.00      BSYN  
ATOM   1118  OE1 GLU   126     -14.245 -67.097   4.136  1.00  0.00      BSYN  
ATOM   1119  OE2 GLU   126     -16.027 -66.018   3.926  1.00  0.00      BSYN  
ATOM   1120    C GLU   126     -14.992 -70.962   4.096  1.00  0.00      BSYN  
ATOM   1121    O GLU   126     -14.741 -72.190   3.992  1.00  0.00      BSYN  
ATOM   1122    N TYR   127     -14.116 -70.124   3.413  1.00  0.00      BSYN  
ATOM   1123    H TYR   127     -13.975 -69.220   3.765  1.00  0.00      BSYN  
ATOM   1124   CA TYR   127     -13.179 -70.701   2.469  1.00  0.00      BSYN  
ATOM   1125   CB TYR   127     -13.285 -69.956   1.116  1.00  0.00      BSYN  
ATOM   1126   CG TYR   127     -14.219 -70.874   0.342  1.00  0.00      BSYN  
ATOM   1127  CD1 TYR   127     -14.090 -72.282   0.427  1.00  0.00      BSYN  
ATOM   1128  CE1 TYR   127     -15.048 -73.106  -0.139  1.00  0.00      BSYN  
ATOM   1129  CD2 TYR   127     -15.352 -70.333  -0.264  1.00  0.00      BSYN  
ATOM   1130  CE2 TYR   127     -16.305 -71.196  -0.766  1.00  0.00      BSYN  
ATOM   1131   CZ TYR   127     -16.174 -72.543  -0.686  1.00  0.00      BSYN  
ATOM   1132   OH TYR   127     -17.181 -73.378  -1.033  1.00  0.00      BSYN  
ATOM   1133   HH TYR   127     -18.033 -72.937  -1.034  1.00  0.00      BSYN  
ATOM   1134    C TYR   127     -11.736 -70.719   3.002  1.00  0.00      BSYN  
ATOM   1135    O TYR   127     -10.950 -71.673   3.070  1.00  0.00      BSYN  
ATOM   1136    N GLN   128     -11.343 -69.489   3.349  1.00  0.00      BSYN  
ATOM   1137    H GLN   128     -11.827 -68.774   2.886  1.00  0.00      BSYN  
ATOM   1138   CA GLN   128     -10.004 -69.197   3.993  1.00  0.00      BSYN  
ATOM   1139   CB GLN   128      -9.572 -67.849   3.480  1.00  0.00      BSYN  
ATOM   1140   CG GLN   128      -8.033 -67.755   3.481  1.00  0.00      BSYN  
ATOM   1141   CD GLN   128      -7.694 -66.527   2.666  1.00  0.00      BSYN  
ATOM   1142  OE1 GLN   128      -8.249 -66.313   1.614  1.00  0.00      BSYN  
ATOM   1143  NE2 GLN   128      -6.749 -65.699   3.244  1.00  0.00      BSYN  
ATOM   1144 HE21 GLN   128      -6.590 -64.780   2.942  1.00  0.00      BSYN  
ATOM   1145 HE22 GLN   128      -6.444 -66.113   4.078  1.00  0.00      BSYN  
ATOM   1146    C GLN   128     -10.166 -69.294   5.479  1.00  0.00      BSYN  
ATOM   1147    O GLN   128      -9.192 -69.392   6.227  1.00  0.00      BSYN  
ATOM   1148    N GLU   129     -11.422 -69.520   5.763  1.00  0.00      BSYN  
ATOM   1149    H GLU   129     -12.131 -69.591   5.089  1.00  0.00      BSYN  
ATOM   1150   CA GLU   129     -11.860 -69.927   7.133  1.00  0.00      BSYN  
ATOM   1151   CB GLU   129     -13.138 -69.244   7.534  1.00  0.00      BSYN  
ATOM   1152   CG GLU   129     -12.861 -67.825   8.040  1.00  0.00      BSYN  
ATOM   1153   CD GLU   129     -14.119 -66.969   8.371  1.00  0.00      BSYN  
ATOM   1154  OE1 GLU   129     -15.224 -67.388   8.221  1.00  0.00      BSYN  
ATOM   1155  OE2 GLU   129     -13.877 -65.889   8.843  1.00  0.00      BSYN  
ATOM   1156    C GLU   129     -11.932 -71.416   7.359  1.00  0.00      BSYN  
ATOM   1157    O GLU   129     -12.654 -72.045   6.601  1.00  0.00      BSYN  
ATOM   1158    N TYR   130     -11.094 -72.059   8.210  1.00  0.00      BSYN  
ATOM   1159    H TYR   130     -10.655 -71.476   8.863  1.00  0.00      BSYN  
ATOM   1160   CA TYR   130     -10.857 -73.488   8.022  1.00  0.00      BSYN  
ATOM   1161   CB TYR   130      -9.409 -73.931   8.304  1.00  0.00      BSYN  
ATOM   1162   CG TYR   130      -8.389 -73.622   7.161  1.00  0.00      BSYN  
ATOM   1163  CD1 TYR   130      -8.189 -74.621   6.234  1.00  0.00      BSYN  
ATOM   1164  CE1 TYR   130      -7.242 -74.295   5.241  1.00  0.00      BSYN  
ATOM   1165  CD2 TYR   130      -7.741 -72.368   7.076  1.00  0.00      BSYN  
ATOM   1166  CE2 TYR   130      -6.837 -72.047   6.087  1.00  0.00      BSYN  
ATOM   1167   CZ TYR   130      -6.578 -73.083   5.155  1.00  0.00      BSYN  
ATOM   1168   OH TYR   130      -5.794 -72.952   4.024  1.00  0.00      BSYN  
ATOM   1169   HH TYR   130      -5.480 -73.786   3.665  1.00  0.00      BSYN  
ATOM   1170    C TYR   130     -11.687 -74.219   9.153  1.00  0.00      BSYN  
ATOM   1171    O TYR   130     -11.831 -73.908  10.321  1.00  0.00      BSYN  
ATOM   1172    N GLU   131     -12.325 -75.221   8.646  1.00  0.00      BSYN  
ATOM   1173    H GLU   131     -12.205 -75.316   7.678  1.00  0.00      BSYN  
ATOM   1174   CA GLU   131     -13.316 -76.114   9.296  1.00  0.00      BSYN  
ATOM   1175   CB GLU   131     -13.947 -77.110   8.240  1.00  0.00      BSYN  
ATOM   1176   CG GLU   131     -14.909 -76.477   7.116  1.00  0.00      BSYN  
ATOM   1177   CD GLU   131     -14.253 -75.357   6.258  1.00  0.00      BSYN  
ATOM   1178  OE1 GLU   131     -13.432 -75.744   5.461  1.00  0.00      BSYN  
ATOM   1179  OE2 GLU   131     -14.539 -74.121   6.344  1.00  0.00      BSYN  
ATOM   1180    C GLU   131     -12.922 -76.914  10.561  1.00  0.00      BSYN  
ATOM   1181    O GLU   131     -11.844 -77.544  10.574  1.00  0.00      BSYN  
ATOM   1182    N PRO   132     -13.648 -76.817  11.741  1.00  0.00      BSYN  
ATOM   1183   CD PRO   132     -14.633 -75.733  12.120  1.00  0.00      BSYN  
ATOM   1184   CA PRO   132     -13.303 -77.495  12.964  1.00  0.00      BSYN  
ATOM   1185   CB PRO   132     -13.426 -76.400  13.978  1.00  0.00      BSYN  
ATOM   1186   CG PRO   132     -14.742 -75.871  13.639  1.00  0.00      BSYN  
ATOM   1187    C PRO   132     -13.989 -78.722  13.293  1.00  0.00      BSYN  
ATOM   1188    O PRO   132     -15.193 -78.861  12.910  1.00  0.00      BSYN  
ATOM   1189    N GLU   133     -13.439 -79.461  14.303  1.00  0.00      BSYN  
ATOM   1190    H GLU   133     -12.555 -79.255  14.675  1.00  0.00      BSYN  
ATOM   1191   CA GLU   133     -14.145 -80.593  14.919  1.00  0.00      BSYN  
ATOM   1192   CB GLU   133     -14.302 -81.756  13.849  1.00  0.00      BSYN  
ATOM   1193   CG GLU   133     -12.905 -82.303  13.478  1.00  0.00      BSYN  
ATOM   1194   CD GLU   133     -12.820 -83.422  12.368  1.00  0.00      BSYN  
ATOM   1195  OE1 GLU   133     -13.815 -84.013  12.071  1.00  0.00      BSYN  
ATOM   1196  OE2 GLU   133     -11.649 -83.612  11.938  1.00  0.00      BSYN  
ATOM   1197    C GLU   133     -13.453 -81.122  16.162  1.00  0.00      BSYN  
ATOM   1198    O GLU   133     -12.234 -80.861  16.358  1.00  0.00      BSYN  
ATOM   1199    N ALA   134     -14.269 -81.766  16.978  1.00  0.00      BSYN  
ATOM   1200    H ALA   134     -15.169 -81.966  16.647  1.00  0.00      BSYN  
ATOM   1201   CA ALA   134     -13.940 -82.525  18.189  1.00  0.00      BSYN  
ATOM   1202   CB ALA   134     -15.315 -82.603  18.803  1.00  0.00      BSYN  
ATOM   1203    C ALA   134     -13.426 -83.867  17.929  1.00  0.00      BSYN  
ATOM   1204  OT1 ALA   134     -13.704 -84.347  16.797  1.00  0.00      BSYN  
ATOM   1205  OT2 ALA   134     -12.850 -84.525  18.785  1.00  0.00      BSYN  
END
