# Supplementary material for: Data set of intrinsically disordered proteins analysed at a local protein conformation level
Source: Data Brief. 2020 Mar 5;29:105383. doi: 10.1016/j.dib.2020.105383 (PMC7078294; doi:10.1016/j.dib.2020.105383)
Supplement: Supplementary file 1 [file mmc1.zip › the data/1-DATA/PED1AAD-pdb/1AAD-232.pdb]

CRYST1    1.000    1.000    1.000  90.00  90.00  90.00 P 1           1
ATOM      1  HT1 MET     1     -12.202-103.357 -28.932  1.00  0.00      BSYN  
ATOM      2  HT2 MET     1     -13.768-104.221 -29.362  1.00  0.00      BSYN  
ATOM      3    N MET     1     -13.224-103.516 -28.824  1.00  0.00      BSYN  
ATOM      4  HT3 MET     1     -13.368-103.549 -27.795  1.00  0.00      BSYN  
ATOM      5   CA MET     1     -13.571-102.284 -29.398  1.00  0.00      BSYN  
ATOM      6   CB MET     1     -15.015-102.007 -29.996  1.00  0.00      BSYN  
ATOM      7   CG MET     1     -15.240-101.925 -31.464  1.00  0.00      BSYN  
ATOM      8   SD MET     1     -13.974-101.011 -32.213  1.00  0.00      BSYN  
ATOM      9   CE MET     1     -14.160-102.066 -33.585  1.00  0.00      BSYN  
ATOM     10    C MET     1     -13.104-101.189 -28.339  1.00  0.00      BSYN  
ATOM     11    O MET     1     -12.386-101.565 -27.437  1.00  0.00      BSYN  
ATOM     12    N ASP     2     -13.366 -99.912 -28.512  1.00  0.00      BSYN  
ATOM     13    H ASP     2     -13.820 -99.663 -29.344  1.00  0.00      BSYN  
ATOM     14   CA ASP     2     -13.019 -98.912 -27.494  1.00  0.00      BSYN  
ATOM     15   CB ASP     2     -11.896 -97.827 -28.021  1.00  0.00      BSYN  
ATOM     16   CG ASP     2     -11.299 -96.838 -27.033  1.00  0.00      BSYN  
ATOM     17  OD1 ASP     2     -11.302 -97.104 -25.834  1.00  0.00      BSYN  
ATOM     18  OD2 ASP     2     -10.789 -95.799 -27.532  1.00  0.00      BSYN  
ATOM     19    C ASP     2     -14.270 -98.178 -27.185  1.00  0.00      BSYN  
ATOM     20    O ASP     2     -15.096 -97.903 -28.066  1.00  0.00      BSYN  
ATOM     21    N VAL     3     -14.472 -97.860 -25.887  1.00  0.00      BSYN  
ATOM     22    H VAL     3     -13.707 -97.988 -25.289  1.00  0.00      BSYN  
ATOM     23   CA VAL     3     -15.695 -97.245 -25.367  1.00  0.00      BSYN  
ATOM     24   CB VAL     3     -15.693 -97.446 -23.787  1.00  0.00      BSYN  
ATOM     25  CG1 VAL     3     -16.015 -99.057 -23.509  1.00  0.00      BSYN  
ATOM     26  CG2 VAL     3     -14.403 -97.048 -23.125  1.00  0.00      BSYN  
ATOM     27    C VAL     3     -15.984 -95.836 -25.860  1.00  0.00      BSYN  
ATOM     28    O VAL     3     -14.984 -95.153 -26.021  1.00  0.00      BSYN  
ATOM     29    N PHE     4     -17.099 -95.622 -26.465  1.00  0.00      BSYN  
ATOM     30    H PHE     4     -17.659 -96.424 -26.533  1.00  0.00      BSYN  
ATOM     31   CA PHE     4     -17.546 -94.276 -26.932  1.00  0.00      BSYN  
ATOM     32   CB PHE     4     -17.599 -94.009 -28.433  1.00  0.00      BSYN  
ATOM     33   CG PHE     4     -16.351 -94.452 -29.199  1.00  0.00      BSYN  
ATOM     34  CD1 PHE     4     -15.211 -93.697 -28.993  1.00  0.00      BSYN  
ATOM     35  CD2 PHE     4     -16.228 -95.537 -30.031  1.00  0.00      BSYN  
ATOM     36  CE1 PHE     4     -14.032 -94.156 -29.524  1.00  0.00      BSYN  
ATOM     37  CE2 PHE     4     -15.043 -95.891 -30.610  1.00  0.00      BSYN  
ATOM     38   CZ PHE     4     -13.872 -95.260 -30.292  1.00  0.00      BSYN  
ATOM     39    C PHE     4     -19.000 -94.254 -26.462  1.00  0.00      BSYN  
ATOM     40    O PHE     4     -19.917 -94.201 -27.328  1.00  0.00      BSYN  
ATOM     41    N MET     5     -19.091 -94.036 -25.144  1.00  0.00      BSYN  
ATOM     42    H MET     5     -18.346 -94.417 -24.634  1.00  0.00      BSYN  
ATOM     43   CA MET     5     -20.388 -93.804 -24.518  1.00  0.00      BSYN  
ATOM     44   CB MET     5     -21.276 -95.195 -24.557  1.00  0.00      BSYN  
ATOM     45   CG MET     5     -20.915 -96.120 -23.438  1.00  0.00      BSYN  
ATOM     46   SD MET     5     -22.103 -97.521 -23.429  1.00  0.00      BSYN  
ATOM     47   CE MET     5     -20.969 -98.848 -23.685  1.00  0.00      BSYN  
ATOM     48    C MET     5     -20.328 -93.052 -23.101  1.00  0.00      BSYN  
ATOM     49    O MET     5     -21.251 -93.174 -22.316  1.00  0.00      BSYN  
ATOM     50    N LYS     6     -19.131 -92.458 -22.988  1.00  0.00      BSYN  
ATOM     51    H LYS     6     -18.616 -92.313 -23.809  1.00  0.00      BSYN  
ATOM     52   CA LYS     6     -18.635 -91.842 -21.773  1.00  0.00      BSYN  
ATOM     53   CB LYS     6     -17.066 -91.703 -21.890  1.00  0.00      BSYN  
ATOM     54   CG LYS     6     -16.128 -92.714 -22.563  1.00  0.00      BSYN  
ATOM     55   CD LYS     6     -14.798 -92.780 -21.883  1.00  0.00      BSYN  
ATOM     56   CE LYS     6     -14.871 -93.638 -20.546  1.00  0.00      BSYN  
ATOM     57   NZ LYS     6     -13.600 -94.116 -20.206  1.00  0.00      BSYN  
ATOM     58  HZ1 LYS     6     -13.767 -94.686 -19.352  1.00  0.00      BSYN  
ATOM     59  HZ2 LYS     6     -13.349 -94.706 -21.025  1.00  0.00      BSYN  
ATOM     60  HZ3 LYS     6     -13.101 -93.225 -20.010  1.00  0.00      BSYN  
ATOM     61    C LYS     6     -19.417 -90.546 -21.534  1.00  0.00      BSYN  
ATOM     62    O LYS     6     -19.090 -89.434 -22.035  1.00  0.00      BSYN  
ATOM     63    N GLY     7     -20.519 -90.767 -20.841  1.00  0.00      BSYN  
ATOM     64    H GLY     7     -20.701 -91.700 -20.601  1.00  0.00      BSYN  
ATOM     65   CA GLY     7     -21.461 -89.706 -20.471  1.00  0.00      BSYN  
ATOM     66    C GLY     7     -21.533 -89.591 -18.932  1.00  0.00      BSYN  
ATOM     67    O GLY     7     -22.509 -90.008 -18.306  1.00  0.00      BSYN  
ATOM     68    N LEU     8     -20.614 -88.921 -18.265  1.00  0.00      BSYN  
ATOM     69    H LEU     8     -19.863 -88.422 -18.650  1.00  0.00      BSYN  
ATOM     70   CA LEU     8     -20.676 -88.650 -16.836  1.00  0.00      BSYN  
ATOM     71   CB LEU     8     -19.395 -88.505 -16.099  1.00  0.00      BSYN  
ATOM     72   CG LEU     8     -18.240 -89.595 -16.201  1.00  0.00      BSYN  
ATOM     73  CD1 LEU     8     -18.694 -91.048 -15.925  1.00  0.00      BSYN  
ATOM     74  CD2 LEU     8     -17.557 -89.505 -17.650  1.00  0.00      BSYN  
ATOM     75    C LEU     8     -21.670 -87.546 -16.445  1.00  0.00      BSYN  
ATOM     76    O LEU     8     -21.376 -86.410 -16.226  1.00  0.00      BSYN  
ATOM     77    N SER     9     -22.945 -88.042 -16.223  1.00  0.00      BSYN  
ATOM     78    H SER     9     -23.158 -88.998 -16.244  1.00  0.00      BSYN  
ATOM     79   CA SER     9     -24.040 -87.302 -15.664  1.00  0.00      BSYN  
ATOM     80   CB SER     9     -24.648 -86.129 -16.572  1.00  0.00      BSYN  
ATOM     81   OG SER     9     -25.818 -85.470 -16.039  1.00  0.00      BSYN  
ATOM     82   HG SER     9     -26.333 -84.785 -16.473  1.00  0.00      BSYN  
ATOM     83    C SER     9     -25.160 -88.404 -15.718  1.00  0.00      BSYN  
ATOM     84    O SER     9     -25.313 -89.116 -16.729  1.00  0.00      BSYN  
ATOM     85    N MET    10     -26.023 -88.570 -14.665  1.00  0.00      BSYN  
ATOM     86    H MET    10     -25.982 -88.107 -13.803  1.00  0.00      BSYN  
ATOM     87   CA MET    10     -27.220 -89.408 -14.700  1.00  0.00      BSYN  
ATOM     88   CB MET    10     -27.479 -90.174 -13.428  1.00  0.00      BSYN  
ATOM     89   CG MET    10     -26.165 -90.849 -12.860  1.00  0.00      BSYN  
ATOM     90   SD MET    10     -25.074 -91.760 -14.016  1.00  0.00      BSYN  
ATOM     91   CE MET    10     -25.904 -93.345 -14.030  1.00  0.00      BSYN  
ATOM     92    C MET    10     -28.542 -88.787 -15.149  1.00  0.00      BSYN  
ATOM     93    O MET    10     -29.033 -87.904 -14.486  1.00  0.00      BSYN  
ATOM     94    N ALA    11     -29.287 -89.266 -16.223  1.00  0.00      BSYN  
ATOM     95    H ALA    11     -30.130 -88.808 -16.422  1.00  0.00      BSYN  
ATOM     96   CA ALA    11     -28.952 -90.330 -17.143  1.00  0.00      BSYN  
ATOM     97   CB ALA    11     -30.007 -91.411 -17.035  1.00  0.00      BSYN  
ATOM     98    C ALA    11     -28.834 -89.722 -18.534  1.00  0.00      BSYN  
ATOM     99    O ALA    11     -29.804 -89.206 -19.073  1.00  0.00      BSYN  
ATOM    100    N LYS    12     -27.555 -89.906 -19.018  1.00  0.00      BSYN  
ATOM    101    H LYS    12     -26.815 -90.291 -18.503  1.00  0.00      BSYN  
ATOM    102   CA LYS    12     -27.180 -89.605 -20.369  1.00  0.00      BSYN  
ATOM    103   CB LYS    12     -26.802 -88.099 -20.436  1.00  0.00      BSYN  
ATOM    104   CG LYS    12     -26.416 -87.572 -21.835  1.00  0.00      BSYN  
ATOM    105   CD LYS    12     -26.450 -86.116 -21.825  1.00  0.00      BSYN  
ATOM    106   CE LYS    12     -25.956 -85.561 -23.075  1.00  0.00      BSYN  
ATOM    107   NZ LYS    12     -27.009 -85.509 -24.189  1.00  0.00      BSYN  
ATOM    108  HZ1 LYS    12     -27.122 -86.502 -24.478  1.00  0.00      BSYN  
ATOM    109  HZ2 LYS    12     -27.813 -84.910 -23.914  1.00  0.00      BSYN  
ATOM    110  HZ3 LYS    12     -26.784 -84.876 -24.982  1.00  0.00      BSYN  
ATOM    111    C LYS    12     -25.994 -90.326 -20.847  1.00  0.00      BSYN  
ATOM    112    O LYS    12     -25.047 -90.620 -20.098  1.00  0.00      BSYN  
ATOM    113    N GLU    13     -26.208 -90.751 -22.046  1.00  0.00      BSYN  
ATOM    114    H GLU    13     -27.139 -90.738 -22.351  1.00  0.00      BSYN  
ATOM    115   CA GLU    13     -25.102 -91.435 -22.724  1.00  0.00      BSYN  
ATOM    116   CB GLU    13     -25.726 -92.626 -23.560  1.00  0.00      BSYN  
ATOM    117   CG GLU    13     -24.762 -93.807 -23.839  1.00  0.00      BSYN  
ATOM    118   CD GLU    13     -25.256 -95.052 -24.553  1.00  0.00      BSYN  
ATOM    119  OE1 GLU    13     -26.464 -95.256 -24.640  1.00  0.00      BSYN  
ATOM    120  OE2 GLU    13     -24.374 -95.638 -25.169  1.00  0.00      BSYN  
ATOM    121    C GLU    13     -24.462 -90.517 -23.630  1.00  0.00      BSYN  
ATOM    122    O GLU    13     -25.062 -89.628 -24.253  1.00  0.00      BSYN  
ATOM    123    N GLY    14     -23.139 -90.741 -23.902  1.00  0.00      BSYN  
ATOM    124    H GLY    14     -22.722 -91.557 -23.555  1.00  0.00      BSYN  
ATOM    125   CA GLY    14     -22.233 -89.766 -24.503  1.00  0.00      BSYN  
ATOM    126    C GLY    14     -21.400 -90.422 -25.627  1.00  0.00      BSYN  
ATOM    127    O GLY    14     -20.263 -90.887 -25.352  1.00  0.00      BSYN  
ATOM    128    N VAL    15     -22.030 -90.516 -26.782  1.00  0.00      BSYN  
ATOM    129    H VAL    15     -22.912 -90.092 -26.847  1.00  0.00      BSYN  
ATOM    130   CA VAL    15     -21.655 -91.239 -28.028  1.00  0.00      BSYN  
ATOM    131   CB VAL    15     -22.661 -92.193 -28.556  1.00  0.00      BSYN  
ATOM    132  CG1 VAL    15     -23.001 -93.174 -27.477  1.00  0.00      BSYN  
ATOM    133  CG2 VAL    15     -23.962 -91.531 -29.259  1.00  0.00      BSYN  
ATOM    134    C VAL    15     -20.819 -90.709 -29.228  1.00  0.00      BSYN  
ATOM    135    O VAL    15     -20.205 -91.337 -30.080  1.00  0.00      BSYN  
ATOM    136    N VAL    16     -20.810 -89.367 -29.403  1.00  0.00      BSYN  
ATOM    137    H VAL    16     -21.318 -88.795 -28.790  1.00  0.00      BSYN  
ATOM    138   CA VAL    16     -20.328 -88.705 -30.584  1.00  0.00      BSYN  
ATOM    139   CB VAL    16     -21.275 -87.634 -30.924  1.00  0.00      BSYN  
ATOM    140  CG1 VAL    16     -21.040 -87.455 -32.408  1.00  0.00      BSYN  
ATOM    141  CG2 VAL    16     -22.760 -87.873 -30.985  1.00  0.00      BSYN  
ATOM    142    C VAL    16     -18.882 -88.334 -30.343  1.00  0.00      BSYN  
ATOM    143    O VAL    16     -18.537 -87.346 -29.685  1.00  0.00      BSYN  
ATOM    144    N ALA    17     -18.007 -89.171 -30.933  1.00  0.00      BSYN  
ATOM    145    H ALA    17     -18.291 -90.101 -31.055  1.00  0.00      BSYN  
ATOM    146   CA ALA    17     -16.577 -88.842 -31.066  1.00  0.00      BSYN  
ATOM    147   CB ALA    17     -15.930 -90.205 -31.337  1.00  0.00      BSYN  
ATOM    148    C ALA    17     -16.349 -87.856 -32.298  1.00  0.00      BSYN  
ATOM    149    O ALA    17     -15.768 -88.143 -33.372  1.00  0.00      BSYN  
ATOM    150    N ALA    18     -16.909 -86.691 -32.296  1.00  0.00      BSYN  
ATOM    151    H ALA    18     -17.730 -86.687 -31.761  1.00  0.00      BSYN  
ATOM    152   CA ALA    18     -16.559 -85.553 -33.107  1.00  0.00      BSYN  
ATOM    153   CB ALA    18     -17.917 -84.946 -33.556  1.00  0.00      BSYN  
ATOM    154    C ALA    18     -15.754 -84.398 -32.472  1.00  0.00      BSYN  
ATOM    155    O ALA    18     -16.107 -83.912 -31.437  1.00  0.00      BSYN  
ATOM    156    N ALA    19     -14.784 -83.856 -33.191  1.00  0.00      BSYN  
ATOM    157    H ALA    19     -14.553 -84.156 -34.095  1.00  0.00      BSYN  
ATOM    158   CA ALA    19     -14.199 -82.607 -32.713  1.00  0.00      BSYN  
ATOM    159   CB ALA    19     -12.704 -82.708 -32.926  1.00  0.00      BSYN  
ATOM    160    C ALA    19     -14.893 -81.637 -33.570  1.00  0.00      BSYN  
ATOM    161    O ALA    19     -14.751 -81.376 -34.772  1.00  0.00      BSYN  
ATOM    162    N GLU    20     -15.815 -80.982 -32.785  1.00  0.00      BSYN  
ATOM    163    H GLU    20     -16.014 -81.262 -31.867  1.00  0.00      BSYN  
ATOM    164   CA GLU    20     -16.659 -79.889 -33.320  1.00  0.00      BSYN  
ATOM    165   CB GLU    20     -17.886 -80.375 -34.172  1.00  0.00      BSYN  
ATOM    166   CG GLU    20     -18.841 -81.134 -33.228  1.00  0.00      BSYN  
ATOM    167   CD GLU    20     -20.140 -80.429 -32.843  1.00  0.00      BSYN  
ATOM    168  OE1 GLU    20     -20.980 -80.178 -33.778  1.00  0.00      BSYN  
ATOM    169  OE2 GLU    20     -20.347 -80.124 -31.660  1.00  0.00      BSYN  
ATOM    170    C GLU    20     -17.091 -78.794 -32.356  1.00  0.00      BSYN  
ATOM    171    O GLU    20     -18.005 -78.022 -32.605  1.00  0.00      BSYN  
ATOM    172    N LYS    21     -16.524 -78.966 -31.213  1.00  0.00      BSYN  
ATOM    173    H LYS    21     -15.961 -79.729 -30.963  1.00  0.00      BSYN  
ATOM    174   CA LYS    21     -16.740 -77.856 -30.244  1.00  0.00      BSYN  
ATOM    175   CB LYS    21     -16.944 -78.410 -28.894  1.00  0.00      BSYN  
ATOM    176   CG LYS    21     -17.094 -77.532 -27.668  1.00  0.00      BSYN  
ATOM    177   CD LYS    21     -18.546 -77.200 -27.577  1.00  0.00      BSYN  
ATOM    178   CE LYS    21     -18.841 -75.994 -26.668  1.00  0.00      BSYN  
ATOM    179   NZ LYS    21     -20.226 -75.775 -26.692  1.00  0.00      BSYN  
ATOM    180  HZ1 LYS    21     -20.687 -76.576 -26.216  1.00  0.00      BSYN  
ATOM    181  HZ2 LYS    21     -20.522 -74.844 -26.336  1.00  0.00      BSYN  
ATOM    182  HZ3 LYS    21     -20.374 -75.722 -27.720  1.00  0.00      BSYN  
ATOM    183    C LYS    21     -15.386 -76.995 -30.341  1.00  0.00      BSYN  
ATOM    184    O LYS    21     -14.299 -77.536 -30.487  1.00  0.00      BSYN  
ATOM    185    N THR    22     -15.523 -75.627 -30.244  1.00  0.00      BSYN  
ATOM    186    H THR    22     -16.462 -75.416 -30.059  1.00  0.00      BSYN  
ATOM    187   CA THR    22     -14.378 -74.754 -30.263  1.00  0.00      BSYN  
ATOM    188   CB THR    22     -14.971 -73.315 -30.014  1.00  0.00      BSYN  
ATOM    189  OG1 THR    22     -16.240 -73.022 -30.604  1.00  0.00      BSYN  
ATOM    190  HG1 THR    22     -16.181 -72.397 -31.330  1.00  0.00      BSYN  
ATOM    191  CG2 THR    22     -13.947 -72.293 -30.457  1.00  0.00      BSYN  
ATOM    192    C THR    22     -13.547 -75.022 -29.074  1.00  0.00      BSYN  
ATOM    193    O THR    22     -13.710 -74.797 -27.848  1.00  0.00      BSYN  
ATOM    194    N LYS    23     -12.555 -75.662 -29.534  1.00  0.00      BSYN  
ATOM    195    H LYS    23     -12.500 -75.989 -30.456  1.00  0.00      BSYN  
ATOM    196   CA LYS    23     -11.376 -75.880 -28.604  1.00  0.00      BSYN  
ATOM    197   CB LYS    23     -10.271 -76.556 -29.421  1.00  0.00      BSYN  
ATOM    198   CG LYS    23     -10.690 -77.791 -30.255  1.00  0.00      BSYN  
ATOM    199   CD LYS    23     -11.353 -78.859 -29.357  1.00  0.00      BSYN  
ATOM    200   CE LYS    23     -11.872 -79.837 -30.454  1.00  0.00      BSYN  
ATOM    201   NZ LYS    23     -12.939 -80.741 -29.991  1.00  0.00      BSYN  
ATOM    202  HZ1 LYS    23     -13.783 -80.314 -30.424  1.00  0.00      BSYN  
ATOM    203  HZ2 LYS    23     -12.653 -81.664 -30.375  1.00  0.00      BSYN  
ATOM    204  HZ3 LYS    23     -13.264 -80.918 -29.018  1.00  0.00      BSYN  
ATOM    205    C LYS    23     -10.678 -74.639 -27.888  1.00  0.00      BSYN  
ATOM    206    O LYS    23     -10.278 -74.883 -26.747  1.00  0.00      BSYN  
ATOM    207    N GLN    24     -10.628 -73.381 -28.514  1.00  0.00      BSYN  
ATOM    208    H GLN    24     -10.931 -73.343 -29.445  1.00  0.00      BSYN  
ATOM    209   CA GLN    24     -10.162 -72.170 -27.972  1.00  0.00      BSYN  
ATOM    210   CB GLN    24      -9.980 -71.118 -29.045  1.00  0.00      BSYN  
ATOM    211   CG GLN    24      -9.109 -71.544 -30.184  1.00  0.00      BSYN  
ATOM    212   CD GLN    24      -9.330 -70.644 -31.431  1.00  0.00      BSYN  
ATOM    213  OE1 GLN    24      -9.907 -69.542 -31.479  1.00  0.00      BSYN  
ATOM    214  NE2 GLN    24      -8.819 -71.276 -32.466  1.00  0.00      BSYN  
ATOM    215 HE21 GLN    24      -8.821 -70.865 -33.356  1.00  0.00      BSYN  
ATOM    216 HE22 GLN    24      -8.374 -72.122 -32.252  1.00  0.00      BSYN  
ATOM    217    C GLN    24     -10.744 -71.621 -26.675  1.00  0.00      BSYN  
ATOM    218    O GLN    24     -10.129 -70.926 -25.840  1.00  0.00      BSYN  
ATOM    219    N GLY    25     -12.072 -71.901 -26.445  1.00  0.00      BSYN  
ATOM    220    H GLY    25     -12.645 -72.345 -27.104  1.00  0.00      BSYN  
ATOM    221   CA GLY    25     -12.675 -71.492 -25.169  1.00  0.00      BSYN  
ATOM    222    C GLY    25     -13.229 -70.097 -25.038  1.00  0.00      BSYN  
ATOM    223    O GLY    25     -12.961 -69.417 -24.064  1.00  0.00      BSYN  
ATOM    224    N VAL    26     -13.973 -69.579 -26.079  1.00  0.00      BSYN  
ATOM    225    H VAL    26     -14.257 -70.132 -26.837  1.00  0.00      BSYN  
ATOM    226   CA VAL    26     -14.582 -68.272 -26.058  1.00  0.00      BSYN  
ATOM    227   CB VAL    26     -13.462 -67.184 -26.225  1.00  0.00      BSYN  
ATOM    228  CG1 VAL    26     -12.576 -67.448 -27.328  1.00  0.00      BSYN  
ATOM    229  CG2 VAL    26     -14.128 -65.825 -26.152  1.00  0.00      BSYN  
ATOM    230    C VAL    26     -15.695 -68.060 -27.034  1.00  0.00      BSYN  
ATOM    231    O VAL    26     -16.860 -67.655 -26.724  1.00  0.00      BSYN  
ATOM    232    N THR    27     -15.370 -68.581 -28.195  1.00  0.00      BSYN  
ATOM    233    H THR    27     -14.745 -69.333 -28.250  1.00  0.00      BSYN  
ATOM    234   CA THR    27     -15.953 -68.121 -29.465  1.00  0.00      BSYN  
ATOM    235   CB THR    27     -14.843 -68.058 -30.555  1.00  0.00      BSYN  
ATOM    236  OG1 THR    27     -13.788 -69.054 -30.260  1.00  0.00      BSYN  
ATOM    237  HG1 THR    27     -13.049 -69.022 -30.873  1.00  0.00      BSYN  
ATOM    238  CG2 THR    27     -14.306 -66.586 -30.763  1.00  0.00      BSYN  
ATOM    239    C THR    27     -17.234 -68.835 -29.946  1.00  0.00      BSYN  
ATOM    240    O THR    27     -17.050 -69.974 -30.284  1.00  0.00      BSYN  
ATOM    241    N GLU    28     -18.462 -68.161 -29.832  1.00  0.00      BSYN  
ATOM    242    H GLU    28     -18.529 -67.241 -29.501  1.00  0.00      BSYN  
ATOM    243   CA GLU    28     -19.715 -68.749 -30.262  1.00  0.00      BSYN  
ATOM    244   CB GLU    28     -20.726 -68.635 -29.094  1.00  0.00      BSYN  
ATOM    245   CG GLU    28     -20.366 -69.326 -27.756  1.00  0.00      BSYN  
ATOM    246   CD GLU    28     -21.465 -69.215 -26.736  1.00  0.00      BSYN  
ATOM    247  OE1 GLU    28     -22.287 -70.130 -26.785  1.00  0.00      BSYN  
ATOM    248  OE2 GLU    28     -21.538 -68.340 -25.958  1.00  0.00      BSYN  
ATOM    249    C GLU    28     -20.187 -68.131 -31.536  1.00  0.00      BSYN  
ATOM    250    O GLU    28     -21.123 -68.739 -32.124  1.00  0.00      BSYN  
ATOM    251    N ALA    29     -19.709 -66.947 -31.921  1.00  0.00      BSYN  
ATOM    252    H ALA    29     -18.887 -66.616 -31.503  1.00  0.00      BSYN  
ATOM    253   CA ALA    29     -20.423 -66.012 -32.814  1.00  0.00      BSYN  
ATOM    254   CB ALA    29     -21.505 -65.363 -32.074  1.00  0.00      BSYN  
ATOM    255    C ALA    29     -19.562 -64.868 -33.386  1.00  0.00      BSYN  
ATOM    256    O ALA    29     -18.382 -64.726 -33.081  1.00  0.00      BSYN  
ATOM    257    N ALA    30     -20.174 -63.910 -34.117  1.00  0.00      BSYN  
ATOM    258    H ALA    30     -21.144 -63.810 -34.212  1.00  0.00      BSYN  
ATOM    259   CA ALA    30     -19.341 -62.982 -34.822  1.00  0.00      BSYN  
ATOM    260   CB ALA    30     -19.879 -62.656 -36.184  1.00  0.00      BSYN  
ATOM    261    C ALA    30     -19.261 -61.724 -34.026  1.00  0.00      BSYN  
ATOM    262    O ALA    30     -19.712 -60.636 -34.308  1.00  0.00      BSYN  
ATOM    263    N GLU    31     -18.482 -61.787 -32.869  1.00  0.00      BSYN  
ATOM    264    H GLU    31     -18.313 -62.711 -32.590  1.00  0.00      BSYN  
ATOM    265   CA GLU    31     -18.286 -60.706 -31.928  1.00  0.00      BSYN  
ATOM    266   CB GLU    31     -17.694 -61.267 -30.686  1.00  0.00      BSYN  
ATOM    267   CG GLU    31     -17.493 -60.197 -29.589  1.00  0.00      BSYN  
ATOM    268   CD GLU    31     -16.580 -60.599 -28.472  1.00  0.00      BSYN  
ATOM    269  OE1 GLU    31     -16.700 -61.729 -27.936  1.00  0.00      BSYN  
ATOM    270  OE2 GLU    31     -15.550 -59.952 -28.072  1.00  0.00      BSYN  
ATOM    271    C GLU    31     -17.303 -59.707 -32.395  1.00  0.00      BSYN  
ATOM    272    O GLU    31     -16.106 -60.086 -32.654  1.00  0.00      BSYN  
ATOM    273    N LYS    32     -17.426 -58.395 -32.556  1.00  0.00      BSYN  
ATOM    274    H LYS    32     -18.074 -57.780 -32.153  1.00  0.00      BSYN  
ATOM    275   CA LYS    32     -16.264 -57.616 -32.841  1.00  0.00      BSYN  
ATOM    276   CB LYS    32     -16.672 -56.913 -34.130  1.00  0.00      BSYN  
ATOM    277   CG LYS    32     -15.625 -56.275 -34.958  1.00  0.00      BSYN  
ATOM    278   CD LYS    32     -14.686 -57.239 -35.549  1.00  0.00      BSYN  
ATOM    279   CE LYS    32     -13.758 -56.720 -36.552  1.00  0.00      BSYN  
ATOM    280   NZ LYS    32     -14.374 -56.374 -37.898  1.00  0.00      BSYN  
ATOM    281  HZ1 LYS    32     -14.719 -57.253 -38.334  1.00  0.00      BSYN  
ATOM    282  HZ2 LYS    32     -15.158 -55.715 -37.718  1.00  0.00      BSYN  
ATOM    283  HZ3 LYS    32     -13.591 -55.900 -38.390  1.00  0.00      BSYN  
ATOM    284    C LYS    32     -15.911 -56.689 -31.682  1.00  0.00      BSYN  
ATOM    285    O LYS    32     -16.715 -56.725 -30.805  1.00  0.00      BSYN  
ATOM    286    N THR    33     -14.710 -56.071 -31.480  1.00  0.00      BSYN  
ATOM    287    H THR    33     -13.912 -56.143 -32.043  1.00  0.00      BSYN  
ATOM    288   CA THR    33     -14.420 -55.238 -30.361  1.00  0.00      BSYN  
ATOM    289   CB THR    33     -13.513 -55.744 -29.153  1.00  0.00      BSYN  
ATOM    290  OG1 THR    33     -12.845 -57.055 -29.474  1.00  0.00      BSYN  
ATOM    291  HG1 THR    33     -12.393 -57.503 -28.756  1.00  0.00      BSYN  
ATOM    292  CG2 THR    33     -14.318 -55.895 -27.937  1.00  0.00      BSYN  
ATOM    293    C THR    33     -14.181 -53.781 -30.736  1.00  0.00      BSYN  
ATOM    294    O THR    33     -13.041 -53.299 -30.906  1.00  0.00      BSYN  
ATOM    295    N LYS    34     -15.266 -52.993 -30.878  1.00  0.00      BSYN  
ATOM    296    H LYS    34     -16.106 -53.420 -30.611  1.00  0.00      BSYN  
ATOM    297   CA LYS    34     -15.165 -51.627 -31.319  1.00  0.00      BSYN  
ATOM    298   CB LYS    34     -15.515 -51.489 -32.704  1.00  0.00      BSYN  
ATOM    299   CG LYS    34     -14.358 -51.759 -33.643  1.00  0.00      BSYN  
ATOM    300   CD LYS    34     -14.793 -52.160 -35.067  1.00  0.00      BSYN  
ATOM    301   CE LYS    34     -14.962 -50.818 -35.778  1.00  0.00      BSYN  
ATOM    302   NZ LYS    34     -13.782 -50.309 -36.421  1.00  0.00      BSYN  
ATOM    303  HZ1 LYS    34     -13.100 -50.314 -35.635  1.00  0.00      BSYN  
ATOM    304  HZ2 LYS    34     -13.458 -51.005 -37.122  1.00  0.00      BSYN  
ATOM    305  HZ3 LYS    34     -13.913 -49.370 -36.848  1.00  0.00      BSYN  
ATOM    306    C LYS    34     -15.803 -50.494 -30.374  1.00  0.00      BSYN  
ATOM    307    O LYS    34     -16.791 -49.920 -30.739  1.00  0.00      BSYN  
ATOM    308    N GLU    35     -14.964 -50.152 -29.330  1.00  0.00      BSYN  
ATOM    309    H GLU    35     -14.285 -50.785 -29.016  1.00  0.00      BSYN  
ATOM    310   CA GLU    35     -15.261 -48.933 -28.580  1.00  0.00      BSYN  
ATOM    311   CB GLU    35     -14.657 -49.009 -27.154  1.00  0.00      BSYN  
ATOM    312   CG GLU    35     -15.240 -50.328 -26.417  1.00  0.00      BSYN  
ATOM    313   CD GLU    35     -14.884 -50.305 -24.924  1.00  0.00      BSYN  
ATOM    314  OE1 GLU    35     -13.710 -49.899 -24.517  1.00  0.00      BSYN  
ATOM    315  OE2 GLU    35     -15.797 -50.718 -24.115  1.00  0.00      BSYN  
ATOM    316    C GLU    35     -14.923 -47.620 -29.334  1.00  0.00      BSYN  
ATOM    317    O GLU    35     -15.780 -46.684 -29.560  1.00  0.00      BSYN  
ATOM    318    N GLY    36     -13.595 -47.344 -29.524  1.00  0.00      BSYN  
ATOM    319    H GLY    36     -12.927 -48.039 -29.699  1.00  0.00      BSYN  
ATOM    320   CA GLY    36     -13.059 -45.971 -29.950  1.00  0.00      BSYN  
ATOM    321    C GLY    36     -11.675 -45.786 -29.395  1.00  0.00      BSYN  
ATOM    322    O GLY    36     -11.102 -46.528 -28.608  1.00  0.00      BSYN  
ATOM    323    N VAL    37     -10.982 -44.666 -29.716  1.00  0.00      BSYN  
ATOM    324    H VAL    37     -11.477 -43.944 -30.157  1.00  0.00      BSYN  
ATOM    325   CA VAL    37      -9.565 -44.470 -29.430  1.00  0.00      BSYN  
ATOM    326   CB VAL    37      -8.913 -43.400 -30.372  1.00  0.00      BSYN  
ATOM    327  CG1 VAL    37      -8.421 -44.008 -31.658  1.00  0.00      BSYN  
ATOM    328  CG2 VAL    37      -9.772 -42.212 -30.707  1.00  0.00      BSYN  
ATOM    329    C VAL    37      -9.515 -43.946 -27.974  1.00  0.00      BSYN  
ATOM    330    O VAL    37     -10.424 -44.077 -27.215  1.00  0.00      BSYN  
ATOM    331    N LEU    38      -8.303 -43.671 -27.405  1.00  0.00      BSYN  
ATOM    332    H LEU    38      -7.600 -43.660 -28.088  1.00  0.00      BSYN  
ATOM    333   CA LEU    38      -8.069 -43.359 -26.001  1.00  0.00      BSYN  
ATOM    334   CB LEU    38      -6.631 -43.785 -25.456  1.00  0.00      BSYN  
ATOM    335   CG LEU    38      -6.064 -45.130 -25.306  1.00  0.00      BSYN  
ATOM    336  CD1 LEU    38      -5.583 -45.441 -26.722  1.00  0.00      BSYN  
ATOM    337  CD2 LEU    38      -4.869 -45.070 -24.335  1.00  0.00      BSYN  
ATOM    338    C LEU    38      -8.327 -41.849 -25.825  1.00  0.00      BSYN  
ATOM    339    O LEU    38      -7.643 -41.080 -25.103  1.00  0.00      BSYN  
ATOM    340    N TYR    39      -9.360 -41.357 -26.368  1.00  0.00      BSYN  
ATOM    341    H TYR    39      -9.958 -41.827 -26.986  1.00  0.00      BSYN  
ATOM    342   CA TYR    39      -9.686 -39.929 -26.323  1.00  0.00      BSYN  
ATOM    343   CB TYR    39     -10.135 -39.426 -27.665  1.00  0.00      BSYN  
ATOM    344   CG TYR    39     -10.583 -38.029 -27.767  1.00  0.00      BSYN  
ATOM    345  CD1 TYR    39     -11.970 -37.637 -27.536  1.00  0.00      BSYN  
ATOM    346  CE1 TYR    39     -12.320 -36.293 -27.478  1.00  0.00      BSYN  
ATOM    347  CD2 TYR    39      -9.667 -37.044 -27.982  1.00  0.00      BSYN  
ATOM    348  CE2 TYR    39     -10.074 -35.693 -27.914  1.00  0.00      BSYN  
ATOM    349   CZ TYR    39     -11.350 -35.270 -27.608  1.00  0.00      BSYN  
ATOM    350   OH TYR    39     -11.623 -33.869 -27.575  1.00  0.00      BSYN  
ATOM    351   HH TYR    39     -10.838 -33.356 -27.781  1.00  0.00      BSYN  
ATOM    352    C TYR    39     -10.743 -39.682 -25.244  1.00  0.00      BSYN  
ATOM    353    O TYR    39     -11.784 -40.333 -25.171  1.00  0.00      BSYN  
ATOM    354    N VAL    40     -10.425 -38.660 -24.476  1.00  0.00      BSYN  
ATOM    355    H VAL    40      -9.833 -37.933 -24.763  1.00  0.00      BSYN  
ATOM    356   CA VAL    40     -11.325 -38.272 -23.391  1.00  0.00      BSYN  
ATOM    357   CB VAL    40     -10.508 -38.092 -22.022  1.00  0.00      BSYN  
ATOM    358  CG1 VAL    40      -9.238 -37.064 -21.977  1.00  0.00      BSYN  
ATOM    359  CG2 VAL    40     -11.523 -37.713 -20.962  1.00  0.00      BSYN  
ATOM    360    C VAL    40     -12.088 -37.086 -23.893  1.00  0.00      BSYN  
ATOM    361    O VAL    40     -11.500 -36.001 -23.939  1.00  0.00      BSYN  
ATOM    362    N GLY    41     -13.329 -37.058 -24.415  1.00  0.00      BSYN  
ATOM    363    H GLY    41     -13.776 -36.314 -24.870  1.00  0.00      BSYN  
ATOM    364   CA GLY    41     -14.155 -38.282 -24.458  1.00  0.00      BSYN  
ATOM    365    C GLY    41     -15.655 -37.827 -24.598  1.00  0.00      BSYN  
ATOM    366    O GLY    41     -16.186 -37.367 -25.666  1.00  0.00      BSYN  
ATOM    367    N SER    42     -16.269 -38.108 -23.454  1.00  0.00      BSYN  
ATOM    368    H SER    42     -15.913 -38.529 -22.643  1.00  0.00      BSYN  
ATOM    369   CA SER    42     -17.708 -37.992 -23.212  1.00  0.00      BSYN  
ATOM    370   CB SER    42     -18.284 -39.133 -22.245  1.00  0.00      BSYN  
ATOM    371   OG SER    42     -17.830 -40.325 -22.729  1.00  0.00      BSYN  
ATOM    372   HG SER    42     -17.003 -40.553 -22.298  1.00  0.00      BSYN  
ATOM    373    C SER    42     -18.057 -36.635 -22.540  1.00  0.00      BSYN  
ATOM    374    O SER    42     -17.728 -36.328 -21.419  1.00  0.00      BSYN  
ATOM    375    N LYS    43     -18.626 -35.720 -23.346  1.00  0.00      BSYN  
ATOM    376    H LYS    43     -18.836 -36.008 -24.259  1.00  0.00      BSYN  
ATOM    377   CA LYS    43     -19.002 -34.472 -22.851  1.00  0.00      BSYN  
ATOM    378   CB LYS    43     -18.042 -33.454 -23.577  1.00  0.00      BSYN  
ATOM    379   CG LYS    43     -16.511 -33.564 -23.362  1.00  0.00      BSYN  
ATOM    380   CD LYS    43     -15.561 -32.851 -24.303  1.00  0.00      BSYN  
ATOM    381   CE LYS    43     -14.167 -32.976 -23.520  1.00  0.00      BSYN  
ATOM    382   NZ LYS    43     -13.108 -32.560 -24.412  1.00  0.00      BSYN  
ATOM    383  HZ1 LYS    43     -13.170 -32.748 -25.433  1.00  0.00      BSYN  
ATOM    384  HZ2 LYS    43     -12.849 -31.556 -24.329  1.00  0.00      BSYN  
ATOM    385  HZ3 LYS    43     -12.314 -33.044 -23.945  1.00  0.00      BSYN  
ATOM    386    C LYS    43     -20.404 -33.984 -23.235  1.00  0.00      BSYN  
ATOM    387    O LYS    43     -20.970 -34.777 -23.995  1.00  0.00      BSYN  
ATOM    388    N THR    44     -21.060 -32.873 -22.832  1.00  0.00      BSYN  
ATOM    389    H THR    44     -20.680 -32.226 -22.202  1.00  0.00      BSYN  
ATOM    390   CA THR    44     -22.439 -32.756 -23.018  1.00  0.00      BSYN  
ATOM    391   CB THR    44     -22.925 -31.773 -21.973  1.00  0.00      BSYN  
ATOM    392  OG1 THR    44     -21.925 -30.753 -21.698  1.00  0.00      BSYN  
ATOM    393  HG1 THR    44     -21.797 -30.708 -20.747  1.00  0.00      BSYN  
ATOM    394  CG2 THR    44     -23.635 -32.511 -20.877  1.00  0.00      BSYN  
ATOM    395    C THR    44     -22.962 -32.418 -24.426  1.00  0.00      BSYN  
ATOM    396    O THR    44     -23.719 -33.329 -24.831  1.00  0.00      BSYN  
ATOM    397    N ARG    45     -22.461 -31.386 -25.155  1.00  0.00      BSYN  
ATOM    398    H ARG    45     -21.832 -30.774 -24.719  1.00  0.00      BSYN  
ATOM    399   CA ARG    45     -22.645 -31.184 -26.605  1.00  0.00      BSYN  
ATOM    400   CB ARG    45     -22.126 -29.752 -27.043  1.00  0.00      BSYN  
ATOM    401   CG ARG    45     -23.309 -28.842 -27.117  1.00  0.00      BSYN  
ATOM    402   CD ARG    45     -22.872 -27.367 -27.527  1.00  0.00      BSYN  
ATOM    403   NE ARG    45     -22.394 -26.465 -26.432  1.00  0.00      BSYN  
ATOM    404   HE ARG    45     -21.440 -26.353 -26.241  1.00  0.00      BSYN  
ATOM    405   CZ ARG    45     -23.260 -25.687 -25.726  1.00  0.00      BSYN  
ATOM    406  NH1 ARG    45     -22.919 -24.534 -25.236  1.00  0.00      BSYN  
ATOM    407 HH11 ARG    45     -23.568 -23.955 -24.741  1.00  0.00      BSYN  
ATOM    408 HH12 ARG    45     -22.059 -24.085 -25.476  1.00  0.00      BSYN  
ATOM    409  NH2 ARG    45     -24.502 -26.058 -25.575  1.00  0.00      BSYN  
ATOM    410 HH21 ARG    45     -25.108 -25.493 -25.014  1.00  0.00      BSYN  
ATOM    411 HH22 ARG    45     -24.773 -26.943 -25.953  1.00  0.00      BSYN  
ATOM    412    C ARG    45     -22.067 -32.173 -27.561  1.00  0.00      BSYN  
ATOM    413    O ARG    45     -20.879 -32.433 -27.747  1.00  0.00      BSYN  
ATOM    414    N GLU    46     -23.000 -32.879 -28.293  1.00  0.00      BSYN  
ATOM    415    H GLU    46     -23.943 -32.873 -28.028  1.00  0.00      BSYN  
ATOM    416   CA GLU    46     -22.631 -33.697 -29.419  1.00  0.00      BSYN  
ATOM    417   CB GLU    46     -23.622 -34.815 -29.707  1.00  0.00      BSYN  
ATOM    418   CG GLU    46     -23.637 -35.933 -28.632  1.00  0.00      BSYN  
ATOM    419   CD GLU    46     -24.333 -37.204 -29.106  1.00  0.00      BSYN  
ATOM    420  OE1 GLU    46     -23.786 -38.292 -29.114  1.00  0.00      BSYN  
ATOM    421  OE2 GLU    46     -25.507 -37.098 -29.439  1.00  0.00      BSYN  
ATOM    422    C GLU    46     -22.483 -32.759 -30.601  1.00  0.00      BSYN  
ATOM    423    O GLU    46     -23.413 -32.162 -31.168  1.00  0.00      BSYN  
ATOM    424    N GLY    47     -21.248 -32.701 -30.959  1.00  0.00      BSYN  
ATOM    425    H GLY    47     -20.643 -33.316 -30.494  1.00  0.00      BSYN  
ATOM    426   CA GLY    47     -20.756 -31.970 -32.047  1.00  0.00      BSYN  
ATOM    427    C GLY    47     -19.300 -32.094 -32.387  1.00  0.00      BSYN  
ATOM    428    O GLY    47     -18.748 -33.218 -32.515  1.00  0.00      BSYN  
ATOM    429    N VAL    48     -18.593 -30.937 -32.563  1.00  0.00      BSYN  
ATOM    430    H VAL    48     -18.923 -30.025 -32.421  1.00  0.00      BSYN  
ATOM    431   CA VAL    48     -17.115 -30.887 -32.926  1.00  0.00      BSYN  
ATOM    432   CB VAL    48     -16.773 -29.695 -34.020  1.00  0.00      BSYN  
ATOM    433  CG1 VAL    48     -17.682 -29.943 -35.178  1.00  0.00      BSYN  
ATOM    434  CG2 VAL    48     -16.948 -28.287 -33.694  1.00  0.00      BSYN  
ATOM    435    C VAL    48     -16.083 -30.890 -31.801  1.00  0.00      BSYN  
ATOM    436    O VAL    48     -15.886 -29.808 -31.187  1.00  0.00      BSYN  
ATOM    437    N VAL    49     -15.392 -32.025 -31.576  1.00  0.00      BSYN  
ATOM    438    H VAL    49     -15.611 -32.739 -32.210  1.00  0.00      BSYN  
ATOM    439   CA VAL    49     -14.448 -32.180 -30.537  1.00  0.00      BSYN  
ATOM    440   CB VAL    49     -15.265 -33.164 -29.607  1.00  0.00      BSYN  
ATOM    441  CG1 VAL    49     -15.645 -34.537 -30.106  1.00  0.00      BSYN  
ATOM    442  CG2 VAL    49     -14.727 -33.180 -28.091  1.00  0.00      BSYN  
ATOM    443    C VAL    49     -13.143 -32.515 -31.074  1.00  0.00      BSYN  
ATOM    444    O VAL    49     -12.941 -33.466 -31.896  1.00  0.00      BSYN  
ATOM    445    N GLN    50     -12.020 -31.755 -30.682  1.00  0.00      BSYN  
ATOM    446    H GLN    50     -12.014 -31.229 -29.855  1.00  0.00      BSYN  
ATOM    447   CA GLN    50     -10.659 -32.031 -31.232  1.00  0.00      BSYN  
ATOM    448   CB GLN    50     -10.299 -30.998 -32.394  1.00  0.00      BSYN  
ATOM    449   CG GLN    50     -10.131 -31.597 -33.793  1.00  0.00      BSYN  
ATOM    450   CD GLN    50      -8.901 -32.505 -33.959  1.00  0.00      BSYN  
ATOM    451  OE1 GLN    50      -8.197 -32.852 -33.048  1.00  0.00      BSYN  
ATOM    452  NE2 GLN    50      -8.555 -33.161 -35.108  1.00  0.00      BSYN  
ATOM    453 HE21 GLN    50      -7.794 -33.776 -35.161  1.00  0.00      BSYN  
ATOM    454 HE22 GLN    50      -9.101 -33.200 -35.920  1.00  0.00      BSYN  
ATOM    455    C GLN    50      -9.700 -32.088 -30.074  1.00  0.00      BSYN  
ATOM    456    O GLN    50      -9.976 -31.895 -28.903  1.00  0.00      BSYN  
ATOM    457    N GLY    51      -8.454 -32.454 -30.541  1.00  0.00      BSYN  
ATOM    458    H GLY    51      -8.010 -32.063 -31.323  1.00  0.00      BSYN  
ATOM    459   CA GLY    51      -7.539 -33.063 -29.575  1.00  0.00      BSYN  
ATOM    460    C GLY    51      -7.216 -34.463 -29.946  1.00  0.00      BSYN  
ATOM    461    O GLY    51      -7.099 -35.223 -28.995  1.00  0.00      BSYN  
ATOM    462    N VAL    52      -7.304 -34.947 -31.215  1.00  0.00      BSYN  
ATOM    463    H VAL    52      -7.334 -34.470 -32.071  1.00  0.00      BSYN  
ATOM    464   CA VAL    52      -7.189 -36.354 -31.334  1.00  0.00      BSYN  
ATOM    465   CB VAL    52      -8.227 -36.812 -32.311  1.00  0.00      BSYN  
ATOM    466  CG1 VAL    52      -9.650 -36.305 -31.904  1.00  0.00      BSYN  
ATOM    467  CG2 VAL    52      -7.841 -36.394 -33.740  1.00  0.00      BSYN  
ATOM    468    C VAL    52      -5.815 -36.966 -31.557  1.00  0.00      BSYN  
ATOM    469    O VAL    52      -5.205 -36.725 -32.678  1.00  0.00      BSYN  
ATOM    470    N ALA    53      -5.167 -37.836 -30.704  1.00  0.00      BSYN  
ATOM    471    H ALA    53      -4.402 -38.309 -31.092  1.00  0.00      BSYN  
ATOM    472   CA ALA    53      -5.552 -38.004 -29.313  1.00  0.00      BSYN  
ATOM    473   CB ALA    53      -6.652 -39.089 -29.291  1.00  0.00      BSYN  
ATOM    474    C ALA    53      -4.288 -38.240 -28.415  1.00  0.00      BSYN  
ATOM    475    O ALA    53      -3.167 -38.274 -28.880  1.00  0.00      BSYN  
ATOM    476    N SER    54      -4.404 -38.298 -27.146  1.00  0.00      BSYN  
ATOM    477    H SER    54      -5.271 -37.964 -26.836  1.00  0.00      BSYN  
ATOM    478   CA SER    54      -3.256 -38.558 -26.290  1.00  0.00      BSYN  
ATOM    479   CB SER    54      -3.464 -37.738 -24.952  1.00  0.00      BSYN  
ATOM    480   OG SER    54      -3.667 -36.360 -25.132  1.00  0.00      BSYN  
ATOM    481   HG SER    54      -3.197 -35.881 -24.445  1.00  0.00      BSYN  
ATOM    482    C SER    54      -3.087 -40.063 -25.944  1.00  0.00      BSYN  
ATOM    483    O SER    54      -3.406 -40.532 -24.785  1.00  0.00      BSYN  
ATOM    484    N VAL    55      -2.706 -40.746 -27.048  1.00  0.00      BSYN  
ATOM    485    H VAL    55      -2.579 -40.164 -27.826  1.00  0.00      BSYN  
ATOM    486   CA VAL    55      -2.189 -42.151 -26.981  1.00  0.00      BSYN  
ATOM    487   CB VAL    55      -2.154 -42.809 -28.310  1.00  0.00      BSYN  
ATOM    488  CG1 VAL    55      -3.279 -42.667 -29.270  1.00  0.00      BSYN  
ATOM    489  CG2 VAL    55      -0.939 -42.270 -29.179  1.00  0.00      BSYN  
ATOM    490    C VAL    55      -1.007 -42.546 -26.110  1.00  0.00      BSYN  
ATOM    491    O VAL    55       0.146 -42.246 -26.041  1.00  0.00      BSYN  
ATOM    492    N ALA    56      -1.375 -43.533 -25.363  1.00  0.00      BSYN  
ATOM    493    H ALA    56      -2.290 -43.871 -25.268  1.00  0.00      BSYN  
ATOM    494   CA ALA    56      -0.451 -44.260 -24.492  1.00  0.00      BSYN  
ATOM    495   CB ALA    56      -0.405 -43.705 -23.080  1.00  0.00      BSYN  
ATOM    496    C ALA    56      -0.680 -45.719 -24.574  1.00  0.00      BSYN  
ATOM    497    O ALA    56      -0.816 -46.487 -23.620  1.00  0.00      BSYN  
ATOM    498    N GLU    57      -0.569 -46.120 -25.783  1.00  0.00      BSYN  
ATOM    499    H GLU    57      -0.233 -45.469 -26.434  1.00  0.00      BSYN  
ATOM    500   CA GLU    57      -0.919 -47.503 -26.183  1.00  0.00      BSYN  
ATOM    501   CB GLU    57      -1.392 -47.330 -27.553  1.00  0.00      BSYN  
ATOM    502   CG GLU    57      -1.347 -48.599 -28.445  1.00  0.00      BSYN  
ATOM    503   CD GLU    57      -1.498 -48.354 -29.954  1.00  0.00      BSYN  
ATOM    504  OE1 GLU    57      -1.236 -47.233 -30.422  1.00  0.00      BSYN  
ATOM    505  OE2 GLU    57      -2.003 -49.225 -30.659  1.00  0.00      BSYN  
ATOM    506    C GLU    57       0.353 -48.414 -25.948  1.00  0.00      BSYN  
ATOM    507    O GLU    57       1.433 -48.052 -26.388  1.00  0.00      BSYN  
ATOM    508    N LYS    58       0.030 -49.515 -25.202  1.00  0.00      BSYN  
ATOM    509    H LYS    58      -0.793 -49.720 -24.711  1.00  0.00      BSYN  
ATOM    510   CA LYS    58       0.933 -50.575 -25.293  1.00  0.00      BSYN  
ATOM    511   CB LYS    58       1.155 -51.229 -23.848  1.00  0.00      BSYN  
ATOM    512   CG LYS    58       2.583 -51.659 -23.756  1.00  0.00      BSYN  
ATOM    513   CD LYS    58       2.542 -52.210 -22.330  1.00  0.00      BSYN  
ATOM    514   CE LYS    58       3.993 -52.632 -22.053  1.00  0.00      BSYN  
ATOM    515   NZ LYS    58       4.635 -51.628 -21.205  1.00  0.00      BSYN  
ATOM    516  HZ1 LYS    58       4.292 -51.753 -20.232  1.00  0.00      BSYN  
ATOM    517  HZ2 LYS    58       5.622 -51.914 -21.361  1.00  0.00      BSYN  
ATOM    518  HZ3 LYS    58       4.500 -50.636 -21.489  1.00  0.00      BSYN  
ATOM    519    C LYS    58       0.209 -51.666 -26.155  1.00  0.00      BSYN  
ATOM    520    O LYS    58      -0.862 -52.198 -25.704  1.00  0.00      BSYN  
ATOM    521    N THR    59       0.754 -51.922 -27.366  1.00  0.00      BSYN  
ATOM    522    H THR    59       1.508 -51.382 -27.683  1.00  0.00      BSYN  
ATOM    523   CA THR    59       0.313 -53.091 -28.209  1.00  0.00      BSYN  
ATOM    524   CB THR    59       0.821 -52.698 -29.666  1.00  0.00      BSYN  
ATOM    525  OG1 THR    59       0.613 -51.317 -30.019  1.00  0.00      BSYN  
ATOM    526  HG1 THR    59      -0.303 -51.064 -30.157  1.00  0.00      BSYN  
ATOM    527  CG2 THR    59       0.126 -53.459 -30.719  1.00  0.00      BSYN  
ATOM    528    C THR    59       0.897 -54.421 -27.781  1.00  0.00      BSYN  
ATOM    529    O THR    59       1.891 -54.861 -28.367  1.00  0.00      BSYN  
ATOM    530    N LYS    60       0.103 -55.098 -26.865  1.00  0.00      BSYN  
ATOM    531    H LYS    60      -0.568 -54.653 -26.307  1.00  0.00      BSYN  
ATOM    532   CA LYS    60       0.448 -56.484 -26.474  1.00  0.00      BSYN  
ATOM    533   CB LYS    60      -0.054 -56.877 -25.103  1.00  0.00      BSYN  
ATOM    534   CG LYS    60       0.959 -56.713 -23.924  1.00  0.00      BSYN  
ATOM    535   CD LYS    60       0.085 -56.778 -22.685  1.00  0.00      BSYN  
ATOM    536   CE LYS    60       0.954 -56.469 -21.524  1.00  0.00      BSYN  
ATOM    537   NZ LYS    60       0.100 -56.474 -20.374  1.00  0.00      BSYN  
ATOM    538  HZ1 LYS    60      -0.523 -55.643 -20.420  1.00  0.00      BSYN  
ATOM    539  HZ2 LYS    60      -0.372 -57.400 -20.341  1.00  0.00      BSYN  
ATOM    540  HZ3 LYS    60       0.550 -56.288 -19.455  1.00  0.00      BSYN  
ATOM    541    C LYS    60      -0.070 -57.390 -27.598  1.00  0.00      BSYN  
ATOM    542    O LYS    60      -1.132 -58.045 -27.589  1.00  0.00      BSYN  
ATOM    543    N GLU    61       0.903 -57.576 -28.516  1.00  0.00      BSYN  
ATOM    544    H GLU    61       1.583 -56.880 -28.633  1.00  0.00      BSYN  
ATOM    545   CA GLU    61       0.962 -58.714 -29.438  1.00  0.00      BSYN  
ATOM    546   CB GLU    61       2.130 -58.403 -30.282  1.00  0.00      BSYN  
ATOM    547   CG GLU    61       1.863 -57.184 -31.132  1.00  0.00      BSYN  
ATOM    548   CD GLU    61       3.148 -56.565 -31.654  1.00  0.00      BSYN  
ATOM    549  OE1 GLU    61       3.312 -56.590 -32.830  1.00  0.00      BSYN  
ATOM    550  OE2 GLU    61       3.994 -56.060 -30.899  1.00  0.00      BSYN  
ATOM    551    C GLU    61       0.933 -60.149 -28.871  1.00  0.00      BSYN  
ATOM    552    O GLU    61       1.922 -60.849 -28.702  1.00  0.00      BSYN  
ATOM    553    N GLN    62      -0.276 -60.645 -28.542  1.00  0.00      BSYN  
ATOM    554    H GLN    62      -1.099 -60.118 -28.609  1.00  0.00      BSYN  
ATOM    555   CA GLN    62      -0.588 -62.096 -28.379  1.00  0.00      BSYN  
ATOM    556   CB GLN    62      -0.959 -62.411 -26.940  1.00  0.00      BSYN  
ATOM    557   CG GLN    62      -2.050 -61.592 -26.189  1.00  0.00      BSYN  
ATOM    558   CD GLN    62      -1.933 -61.752 -24.695  1.00  0.00      BSYN  
ATOM    559  OE1 GLN    62      -2.636 -62.549 -24.123  1.00  0.00      BSYN  
ATOM    560  NE2 GLN    62      -1.153 -60.958 -24.016  1.00  0.00      BSYN  
ATOM    561 HE21 GLN    62      -0.682 -60.197 -24.415  1.00  0.00      BSYN  
ATOM    562 HE22 GLN    62      -1.114 -61.140 -23.054  1.00  0.00      BSYN  
ATOM    563    C GLN    62      -1.754 -62.498 -29.290  1.00  0.00      BSYN  
ATOM    564    O GLN    62      -2.711 -63.188 -28.881  1.00  0.00      BSYN  
ATOM    565    N ALA    63      -1.661 -62.069 -30.534  1.00  0.00      BSYN  
ATOM    566    H ALA    63      -1.085 -61.298 -30.721  1.00  0.00      BSYN  
ATOM    567   CA ALA    63      -2.342 -62.668 -31.627  1.00  0.00      BSYN  
ATOM    568   CB ALA    63      -2.224 -61.816 -32.828  1.00  0.00      BSYN  
ATOM    569    C ALA    63      -1.904 -64.077 -31.971  1.00  0.00      BSYN  
ATOM    570    O ALA    63      -0.760 -64.417 -32.006  1.00  0.00      BSYN  
ATOM    571    N SER    64      -2.994 -64.878 -31.974  1.00  0.00      BSYN  
ATOM    572    H SER    64      -3.902 -64.688 -31.659  1.00  0.00      BSYN  
ATOM    573   CA SER    64      -2.742 -66.305 -32.245  1.00  0.00      BSYN  
ATOM    574   CB SER    64      -3.829 -67.119 -31.732  1.00  0.00      BSYN  
ATOM    575   OG SER    64      -3.788 -66.990 -30.322  1.00  0.00      BSYN  
ATOM    576   HG SER    64      -4.659 -66.948 -29.920  1.00  0.00      BSYN  
ATOM    577    C SER    64      -2.422 -66.611 -33.610  1.00  0.00      BSYN  
ATOM    578    O SER    64      -3.132 -65.988 -34.418  1.00  0.00      BSYN  
ATOM    579    N HIS    65      -1.478 -67.459 -34.036  1.00  0.00      BSYN  
ATOM    580    H HIS    65      -1.117 -68.056 -33.347  1.00  0.00      BSYN  
ATOM    581   CA HIS    65      -1.131 -67.721 -35.385  1.00  0.00      BSYN  
ATOM    582   CB HIS    65       0.330 -68.259 -35.530  1.00  0.00      BSYN  
ATOM    583   CG HIS    65       0.780 -69.415 -34.698  1.00  0.00      BSYN  
ATOM    584  ND1 HIS    65      -0.033 -70.312 -34.275  1.00  0.00      BSYN  
ATOM    585  HD1 HIS    65      -1.004 -70.187 -34.320  1.00  0.00      BSYN  
ATOM    586  CD2 HIS    65       1.981 -69.523 -34.044  1.00  0.00      BSYN  
ATOM    587  NE2 HIS    65       1.800 -70.431 -33.133  1.00  0.00      BSYN  
ATOM    588  CE1 HIS    65       0.634 -70.932 -33.341  1.00  0.00      BSYN  
ATOM    589    C HIS    65      -2.081 -68.521 -36.232  1.00  0.00      BSYN  
ATOM    590    O HIS    65      -1.829 -69.716 -36.680  1.00  0.00      BSYN  
ATOM    591    N LEU    66      -3.148 -67.768 -36.491  1.00  0.00      BSYN  
ATOM    592    H LEU    66      -3.198 -66.856 -36.137  1.00  0.00      BSYN  
ATOM    593   CA LEU    66      -4.285 -68.259 -37.281  1.00  0.00      BSYN  
ATOM    594   CB LEU    66      -5.569 -67.519 -36.990  1.00  0.00      BSYN  
ATOM    595   CG LEU    66      -6.131 -67.240 -35.612  1.00  0.00      BSYN  
ATOM    596  CD1 LEU    66      -7.560 -66.597 -35.896  1.00  0.00      BSYN  
ATOM    597  CD2 LEU    66      -6.245 -68.505 -34.731  1.00  0.00      BSYN  
ATOM    598    C LEU    66      -4.074 -68.317 -38.776  1.00  0.00      BSYN  
ATOM    599    O LEU    66      -4.650 -67.605 -39.569  1.00  0.00      BSYN  
ATOM    600    N GLY    67      -3.114 -69.156 -39.299  1.00  0.00      BSYN  
ATOM    601    H GLY    67      -2.585 -69.657 -38.644  1.00  0.00      BSYN  
ATOM    602   CA GLY    67      -2.990 -69.323 -40.767  1.00  0.00      BSYN  
ATOM    603    C GLY    67      -2.451 -70.646 -41.298  1.00  0.00      BSYN  
ATOM    604    O GLY    67      -1.318 -70.545 -41.720  1.00  0.00      BSYN  
ATOM    605    N GLY    68      -3.262 -71.711 -41.323  1.00  0.00      BSYN  
ATOM    606    H GLY    68      -3.253 -72.491 -41.917  1.00  0.00      BSYN  
ATOM    607   CA GLY    68      -4.608 -71.647 -40.714  1.00  0.00      BSYN  
ATOM    608    C GLY    68      -5.785 -71.993 -41.668  1.00  0.00      BSYN  
ATOM    609    O GLY    68      -5.722 -72.238 -42.891  1.00  0.00      BSYN  
ATOM    610    N ALA    69      -6.781 -72.409 -40.850  1.00  0.00      BSYN  
ATOM    611    H ALA    69      -6.675 -72.759 -39.941  1.00  0.00      BSYN  
ATOM    612   CA ALA    69      -8.029 -72.709 -41.462  1.00  0.00      BSYN  
ATOM    613   CB ALA    69      -8.617 -73.951 -40.741  1.00  0.00      BSYN  
ATOM    614    C ALA    69      -8.947 -71.555 -41.503  1.00  0.00      BSYN  
ATOM    615    O ALA    69      -9.293 -71.027 -40.459  1.00  0.00      BSYN  
ATOM    616    N VAL    70      -9.221 -71.057 -42.743  1.00  0.00      BSYN  
ATOM    617    H VAL    70      -8.985 -71.563 -43.549  1.00  0.00      BSYN  
ATOM    618   CA VAL    70      -9.802 -69.754 -42.967  1.00  0.00      BSYN  
ATOM    619   CB VAL    70      -8.777 -68.888 -43.457  1.00  0.00      BSYN  
ATOM    620  CG1 VAL    70      -7.510 -68.916 -42.672  1.00  0.00      BSYN  
ATOM    621  CG2 VAL    70      -8.103 -69.155 -44.761  1.00  0.00      BSYN  
ATOM    622    C VAL    70     -11.116 -69.624 -43.691  1.00  0.00      BSYN  
ATOM    623    O VAL    70     -11.560 -70.642 -44.244  1.00  0.00      BSYN  
ATOM    624    N PHE    71     -11.749 -68.443 -43.953  1.00  0.00      BSYN  
ATOM    625    H PHE    71     -11.084 -67.745 -43.773  1.00  0.00      BSYN  
ATOM    626   CA PHE    71     -13.053 -68.166 -44.564  1.00  0.00      BSYN  
ATOM    627   CB PHE    71     -12.901 -67.953 -46.140  1.00  0.00      BSYN  
ATOM    628   CG PHE    71     -12.445 -66.564 -46.592  1.00  0.00      BSYN  
ATOM    629  CD1 PHE    71     -11.133 -66.141 -46.766  1.00  0.00      BSYN  
ATOM    630  CD2 PHE    71     -13.503 -65.670 -47.003  1.00  0.00      BSYN  
ATOM    631  CE1 PHE    71     -10.879 -64.912 -47.339  1.00  0.00      BSYN  
ATOM    632  CE2 PHE    71     -13.176 -64.453 -47.635  1.00  0.00      BSYN  
ATOM    633   CZ PHE    71     -11.873 -64.073 -47.796  1.00  0.00      BSYN  
ATOM    634    C PHE    71     -14.200 -69.152 -44.401  1.00  0.00      BSYN  
ATOM    635    O PHE    71     -15.241 -68.770 -43.910  1.00  0.00      BSYN  
ATOM    636    N SER    72     -13.944 -70.395 -44.860  1.00  0.00      BSYN  
ATOM    637    H SER    72     -13.101 -70.619 -45.306  1.00  0.00      BSYN  
ATOM    638   CA SER    72     -14.903 -71.502 -44.670  1.00  0.00      BSYN  
ATOM    639   CB SER    72     -14.590 -72.720 -45.528  1.00  0.00      BSYN  
ATOM    640   OG SER    72     -13.962 -72.287 -46.785  1.00  0.00      BSYN  
ATOM    641   HG SER    72     -14.033 -71.347 -46.968  1.00  0.00      BSYN  
ATOM    642    C SER    72     -15.117 -71.905 -43.217  1.00  0.00      BSYN  
ATOM    643    O SER    72     -16.202 -71.967 -42.712  1.00  0.00      BSYN  
ATOM    644    N GLY    73     -14.010 -71.965 -42.358  1.00  0.00      BSYN  
ATOM    645    H GLY    73     -13.224 -71.451 -42.638  1.00  0.00      BSYN  
ATOM    646   CA GLY    73     -14.132 -72.576 -41.036  1.00  0.00      BSYN  
ATOM    647    C GLY    73     -13.971 -74.116 -41.074  1.00  0.00      BSYN  
ATOM    648    O GLY    73     -13.051 -74.681 -41.731  1.00  0.00      BSYN  
ATOM    649    N ALA    74     -14.656 -74.834 -40.206  1.00  0.00      BSYN  
ATOM    650    H ALA    74     -15.352 -74.416 -39.657  1.00  0.00      BSYN  
ATOM    651   CA ALA    74     -14.600 -76.315 -40.100  1.00  0.00      BSYN  
ATOM    652   CB ALA    74     -13.656 -76.739 -39.099  1.00  0.00      BSYN  
ATOM    653    C ALA    74     -15.942 -77.041 -39.955  1.00  0.00      BSYN  
ATOM    654    O ALA    74     -16.981 -76.600 -39.364  1.00  0.00      BSYN  
ATOM    655    N GLY    75     -15.981 -78.240 -40.628  1.00  0.00      BSYN  
ATOM    656    H GLY    75     -15.122 -78.507 -41.016  1.00  0.00      BSYN  
ATOM    657   CA GLY    75     -17.172 -79.133 -40.726  1.00  0.00      BSYN  
ATOM    658    C GLY    75     -16.860 -80.550 -41.160  1.00  0.00      BSYN  
ATOM    659    O GLY    75     -16.567 -80.699 -42.308  1.00  0.00      BSYN  
ATOM    660    N ASN    76     -16.651 -81.425 -40.149  1.00  0.00      BSYN  
ATOM    661    H ASN    76     -16.679 -81.129 -39.215  1.00  0.00      BSYN  
ATOM    662   CA ASN    76     -16.309 -82.825 -40.442  1.00  0.00      BSYN  
ATOM    663   CB ASN    76     -15.822 -83.470 -39.161  1.00  0.00      BSYN  
ATOM    664   CG ASN    76     -15.510 -84.961 -39.218  1.00  0.00      BSYN  
ATOM    665  OD1 ASN    76     -14.896 -85.416 -40.177  1.00  0.00      BSYN  
ATOM    666  ND2 ASN    76     -16.044 -85.767 -38.311  1.00  0.00      BSYN  
ATOM    667 HD21 ASN    76     -16.643 -85.450 -37.604  1.00  0.00      BSYN  
ATOM    668 HD22 ASN    76     -15.804 -86.717 -38.324  1.00  0.00      BSYN  
ATOM    669    C ASN    76     -17.427 -83.593 -41.057  1.00  0.00      BSYN  
ATOM    670    O ASN    76     -18.500 -83.727 -40.404  1.00  0.00      BSYN  
ATOM    671    N ILE    77     -17.274 -84.145 -42.276  1.00  0.00      BSYN  
ATOM    672    H ILE    77     -16.428 -84.034 -42.759  1.00  0.00      BSYN  
ATOM    673   CA ILE    77     -18.381 -84.891 -42.839  1.00  0.00      BSYN  
ATOM    674   CB ILE    77     -19.107 -84.124 -43.975  1.00  0.00      BSYN  
ATOM    675  CG2 ILE    77     -20.218 -83.312 -43.372  1.00  0.00      BSYN  
ATOM    676  CG1 ILE    77     -18.068 -83.219 -44.748  1.00  0.00      BSYN  
ATOM    677   CD ILE    77     -18.178 -82.864 -46.283  1.00  0.00      BSYN  
ATOM    678    C ILE    77     -18.134 -86.303 -43.200  1.00  0.00      BSYN  
ATOM    679    O ILE    77     -17.812 -86.602 -44.339  1.00  0.00      BSYN  
ATOM    680    N ALA    78     -18.240 -87.118 -42.134  1.00  0.00      BSYN  
ATOM    681    H ALA    78     -18.564 -86.896 -41.236  1.00  0.00      BSYN  
ATOM    682   CA ALA    78     -17.987 -88.603 -42.229  1.00  0.00      BSYN  
ATOM    683   CB ALA    78     -17.206 -89.334 -41.148  1.00  0.00      BSYN  
ATOM    684    C ALA    78     -19.474 -89.071 -42.256  1.00  0.00      BSYN  
ATOM    685    O ALA    78     -20.167 -89.257 -41.186  1.00  0.00      BSYN  
ATOM    686    N ALA    79     -19.993 -89.014 -43.506  1.00  0.00      BSYN  
ATOM    687    H ALA    79     -19.434 -88.925 -44.306  1.00  0.00      BSYN  
ATOM    688   CA ALA    79     -21.437 -89.041 -43.694  1.00  0.00      BSYN  
ATOM    689   CB ALA    79     -21.833 -88.215 -44.862  1.00  0.00      BSYN  
ATOM    690    C ALA    79     -21.844 -90.459 -43.926  1.00  0.00      BSYN  
ATOM    691    O ALA    79     -21.291 -91.137 -44.716  1.00  0.00      BSYN  
ATOM    692    N ALA    80     -22.934 -90.817 -43.215  1.00  0.00      BSYN  
ATOM    693    H ALA    80     -23.501 -90.119 -42.826  1.00  0.00      BSYN  
ATOM    694   CA ALA    80     -23.461 -92.061 -43.297  1.00  0.00      BSYN  
ATOM    695   CB ALA    80     -23.215 -92.921 -41.974  1.00  0.00      BSYN  
ATOM    696    C ALA    80     -25.015 -92.104 -43.454  1.00  0.00      BSYN  
ATOM    697    O ALA    80     -25.681 -91.771 -42.456  1.00  0.00      BSYN  
ATOM    698    N THR    81     -25.662 -92.315 -44.618  1.00  0.00      BSYN  
ATOM    699    H THR    81     -25.268 -92.482 -45.500  1.00  0.00      BSYN  
ATOM    700   CA THR    81     -27.144 -92.234 -44.680  1.00  0.00      BSYN  
ATOM    701   CB THR    81     -27.639 -91.533 -45.921  1.00  0.00      BSYN  
ATOM    702  OG1 THR    81     -27.152 -92.263 -47.007  1.00  0.00      BSYN  
ATOM    703  HG1 THR    81     -27.582 -93.119 -47.067  1.00  0.00      BSYN  
ATOM    704  CG2 THR    81     -27.259 -90.113 -46.063  1.00  0.00      BSYN  
ATOM    705    C THR    81     -27.834 -93.622 -44.604  1.00  0.00      BSYN  
ATOM    706    O THR    81     -28.147 -94.251 -45.615  1.00  0.00      BSYN  
ATOM    707    N GLY    82     -28.058 -94.072 -43.336  1.00  0.00      BSYN  
ATOM    708    H GLY    82     -28.020 -93.307 -42.725  1.00  0.00      BSYN  
ATOM    709   CA GLY    82     -28.294 -95.488 -42.944  1.00  0.00      BSYN  
ATOM    710    C GLY    82     -28.224 -95.736 -41.415  1.00  0.00      BSYN  
ATOM    711    O GLY    82     -27.282 -95.329 -40.820  1.00  0.00      BSYN  
ATOM    712    N LEU    83     -29.133 -96.070 -40.570  1.00  0.00      BSYN  
ATOM    713    H LEU    83     -28.842 -96.192 -39.642  1.00  0.00      BSYN  
ATOM    714   CA LEU    83     -30.460 -95.956 -41.030  1.00  0.00      BSYN  
ATOM    715   CB LEU    83     -31.339 -97.196 -41.062  1.00  0.00      BSYN  
ATOM    716   CG LEU    83     -31.171 -98.403 -42.167  1.00  0.00      BSYN  
ATOM    717  CD1 LEU    83     -31.932 -99.712 -41.728  1.00  0.00      BSYN  
ATOM    718  CD2 LEU    83     -31.625 -98.014 -43.642  1.00  0.00      BSYN  
ATOM    719    C LEU    83     -31.291 -94.861 -40.282  1.00  0.00      BSYN  
ATOM    720    O LEU    83     -32.519 -94.777 -40.533  1.00  0.00      BSYN  
ATOM    721    N VAL    84     -30.641 -94.025 -39.496  1.00  0.00      BSYN  
ATOM    722    H VAL    84     -29.669 -93.895 -39.483  1.00  0.00      BSYN  
ATOM    723   CA VAL    84     -31.418 -93.075 -38.744  1.00  0.00      BSYN  
ATOM    724   CB VAL    84     -30.732 -92.713 -37.361  1.00  0.00      BSYN  
ATOM    725  CG1 VAL    84     -31.050 -94.044 -36.596  1.00  0.00      BSYN  
ATOM    726  CG2 VAL    84     -29.249 -92.209 -37.484  1.00  0.00      BSYN  
ATOM    727    C VAL    84     -31.531 -91.849 -39.565  1.00  0.00      BSYN  
ATOM    728    O VAL    84     -30.836 -91.623 -40.544  1.00  0.00      BSYN  
ATOM    729    N LYS    85     -32.440 -90.993 -39.223  1.00  0.00      BSYN  
ATOM    730    H LYS    85     -33.000 -90.993 -38.418  1.00  0.00      BSYN  
ATOM    731   CA LYS    85     -32.673 -89.757 -40.035  1.00  0.00      BSYN  
ATOM    732   CB LYS    85     -34.153 -89.804 -40.379  1.00  0.00      BSYN  
ATOM    733   CG LYS    85     -34.411 -89.718 -41.884  1.00  0.00      BSYN  
ATOM    734   CD LYS    85     -35.847 -89.525 -42.258  1.00  0.00      BSYN  
ATOM    735   CE LYS    85     -36.195 -89.838 -43.730  1.00  0.00      BSYN  
ATOM    736   NZ LYS    85     -35.767 -91.186 -44.071  1.00  0.00      BSYN  
ATOM    737  HZ1 LYS    85     -35.960 -91.889 -43.329  1.00  0.00      BSYN  
ATOM    738  HZ2 LYS    85     -36.241 -91.588 -44.905  1.00  0.00      BSYN  
ATOM    739  HZ3 LYS    85     -34.745 -91.252 -44.248  1.00  0.00      BSYN  
ATOM    740    C LYS    85     -32.293 -88.550 -39.171  1.00  0.00      BSYN  
ATOM    741    O LYS    85     -32.841 -88.155 -38.186  1.00  0.00      BSYN  
ATOM    742    N ARG    86     -31.025 -88.261 -39.410  1.00  0.00      BSYN  
ATOM    743    H ARG    86     -30.431 -88.849 -39.922  1.00  0.00      BSYN  
ATOM    744   CA ARG    86     -30.413 -87.006 -38.890  1.00  0.00      BSYN  
ATOM    745   CB ARG    86     -29.254 -87.318 -37.994  1.00  0.00      BSYN  
ATOM    746   CG ARG    86     -29.478 -88.024 -36.561  1.00  0.00      BSYN  
ATOM    747   CD ARG    86     -28.146 -88.410 -35.806  1.00  0.00      BSYN  
ATOM    748   NE ARG    86     -27.302 -89.500 -36.399  1.00  0.00      BSYN  
ATOM    749   HE ARG    86     -27.732 -90.028 -37.103  1.00  0.00      BSYN  
ATOM    750   CZ ARG    86     -26.068 -89.719 -35.922  1.00  0.00      BSYN  
ATOM    751  NH1 ARG    86     -25.413 -88.929 -35.019  1.00  0.00      BSYN  
ATOM    752 HH11 ARG    86     -24.648 -89.282 -34.480  1.00  0.00      BSYN  
ATOM    753 HH12 ARG    86     -25.644 -87.957 -35.065  1.00  0.00      BSYN  
ATOM    754  NH2 ARG    86     -25.469 -90.783 -36.308  1.00  0.00      BSYN  
ATOM    755 HH21 ARG    86     -24.547 -91.043 -36.020  1.00  0.00      BSYN  
ATOM    756 HH22 ARG    86     -25.822 -91.458 -36.956  1.00  0.00      BSYN  
ATOM    757    C ARG    86     -29.955 -86.066 -40.091  1.00  0.00      BSYN  
ATOM    758    O ARG    86     -29.267 -86.569 -41.025  1.00  0.00      BSYN  
ATOM    759    N GLU    87     -30.397 -84.844 -40.090  1.00  0.00      BSYN  
ATOM    760    H GLU    87     -30.370 -84.229 -40.853  1.00  0.00      BSYN  
ATOM    761   CA GLU    87     -30.650 -84.011 -38.833  1.00  0.00      BSYN  
ATOM    762   CB GLU    87     -29.392 -83.397 -38.393  1.00  0.00      BSYN  
ATOM    763   CG GLU    87     -29.463 -82.620 -36.989  1.00  0.00      BSYN  
ATOM    764   CD GLU    87     -28.222 -82.059 -36.520  1.00  0.00      BSYN  
ATOM    765  OE1 GLU    87     -27.160 -82.453 -36.995  1.00  0.00      BSYN  
ATOM    766  OE2 GLU    87     -28.220 -81.143 -35.703  1.00  0.00      BSYN  
ATOM    767    C GLU    87     -31.673 -82.852 -38.965  1.00  0.00      BSYN  
ATOM    768    O GLU    87     -31.518 -81.739 -39.474  1.00  0.00      BSYN  
ATOM    769    N GLU    88     -32.826 -83.113 -38.461  1.00  0.00      BSYN  
ATOM    770    H GLU    88     -32.853 -83.983 -38.010  1.00  0.00      BSYN  
ATOM    771   CA GLU    88     -33.995 -82.181 -38.529  1.00  0.00      BSYN  
ATOM    772   CB GLU    88     -35.317 -83.033 -38.484  1.00  0.00      BSYN  
ATOM    773   CG GLU    88     -35.620 -83.938 -39.553  1.00  0.00      BSYN  
ATOM    774   CD GLU    88     -36.374 -85.089 -39.061  1.00  0.00      BSYN  
ATOM    775  OE1 GLU    88     -37.566 -85.048 -38.760  1.00  0.00      BSYN  
ATOM    776  OE2 GLU    88     -35.695 -86.122 -39.043  1.00  0.00      BSYN  
ATOM    777    C GLU    88     -33.898 -81.174 -37.431  1.00  0.00      BSYN  
ATOM    778    O GLU    88     -33.778 -80.058 -37.876  1.00  0.00      BSYN  
ATOM    779    N PHE    89     -33.913 -81.430 -36.128  1.00  0.00      BSYN  
ATOM    780    H PHE    89     -33.727 -82.277 -35.672  1.00  0.00      BSYN  
ATOM    781   CA PHE    89     -33.733 -80.423 -35.060  1.00  0.00      BSYN  
ATOM    782   CB PHE    89     -34.652 -80.832 -33.820  1.00  0.00      BSYN  
ATOM    783   CG PHE    89     -36.110 -80.556 -33.974  1.00  0.00      BSYN  
ATOM    784  CD1 PHE    89     -36.635 -79.279 -33.969  1.00  0.00      BSYN  
ATOM    785  CD2 PHE    89     -36.865 -81.676 -33.995  1.00  0.00      BSYN  
ATOM    786  CE1 PHE    89     -37.939 -79.049 -33.866  1.00  0.00      BSYN  
ATOM    787  CE2 PHE    89     -38.222 -81.474 -34.003  1.00  0.00      BSYN  
ATOM    788   CZ PHE    89     -38.828 -80.214 -33.935  1.00  0.00      BSYN  
ATOM    789    C PHE    89     -32.318 -80.322 -34.780  1.00  0.00      BSYN  
ATOM    790    O PHE    89     -31.606 -81.353 -34.553  1.00  0.00      BSYN  
ATOM    791    N PRO    90     -31.699 -79.193 -34.486  1.00  0.00      BSYN  
ATOM    792   CD PRO    90     -32.144 -77.903 -34.912  1.00  0.00      BSYN  
ATOM    793   CA PRO    90     -30.320 -79.102 -33.854  1.00  0.00      BSYN  
ATOM    794   CB PRO    90     -30.067 -77.641 -33.871  1.00  0.00      BSYN  
ATOM    795   CG PRO    90     -30.688 -77.199 -35.106  1.00  0.00      BSYN  
ATOM    796    C PRO    90     -30.248 -79.521 -32.361  1.00  0.00      BSYN  
ATOM    797    O PRO    90     -29.145 -79.867 -32.021  1.00  0.00      BSYN  
ATOM    798    N THR    91     -31.319 -79.632 -31.542  1.00  0.00      BSYN  
ATOM    799    H THR    91     -32.133 -79.249 -31.932  1.00  0.00      BSYN  
ATOM    800   CA THR    91     -31.183 -80.086 -30.164  1.00  0.00      BSYN  
ATOM    801   CB THR    91     -32.013 -79.116 -29.330  1.00  0.00      BSYN  
ATOM    802  OG1 THR    91     -31.507 -77.829 -29.586  1.00  0.00      BSYN  
ATOM    803  HG1 THR    91     -31.534 -77.693 -30.536  1.00  0.00      BSYN  
ATOM    804  CG2 THR    91     -32.052 -79.432 -27.823  1.00  0.00      BSYN  
ATOM    805    C THR    91     -31.964 -81.374 -30.416  1.00  0.00      BSYN  
ATOM    806    O THR    91     -33.168 -81.377 -30.139  1.00  0.00      BSYN  
ATOM    807    N ASP    92     -31.322 -82.463 -30.765  1.00  0.00      BSYN  
ATOM    808    H ASP    92     -30.478 -82.378 -31.256  1.00  0.00      BSYN  
ATOM    809   CA ASP    92     -31.989 -83.728 -30.651  1.00  0.00      BSYN  
ATOM    810   CB ASP    92     -31.574 -84.628 -31.817  1.00  0.00      BSYN  
ATOM    811   CG ASP    92     -32.047 -86.055 -31.787  1.00  0.00      BSYN  
ATOM    812  OD1 ASP    92     -31.398 -86.970 -31.321  1.00  0.00      BSYN  
ATOM    813  OD2 ASP    92     -33.203 -86.143 -32.160  1.00  0.00      BSYN  
ATOM    814    C ASP    92     -31.724 -84.440 -29.300  1.00  0.00      BSYN  
ATOM    815    O ASP    92     -32.664 -85.241 -28.933  1.00  0.00      BSYN  
ATOM    816    N LEU    93     -30.608 -84.266 -28.574  1.00  0.00      BSYN  
ATOM    817    H LEU    93     -29.881 -83.923 -29.135  1.00  0.00      BSYN  
ATOM    818   CA LEU    93     -30.593 -84.919 -27.294  1.00  0.00      BSYN  
ATOM    819   CB LEU    93     -29.346 -85.806 -27.420  1.00  0.00      BSYN  
ATOM    820   CG LEU    93     -29.158 -86.983 -26.376  1.00  0.00      BSYN  
ATOM    821  CD1 LEU    93     -30.471 -87.804 -26.420  1.00  0.00      BSYN  
ATOM    822  CD2 LEU    93     -27.891 -87.911 -26.776  1.00  0.00      BSYN  
ATOM    823    C LEU    93     -30.444 -83.853 -26.295  1.00  0.00      BSYN  
ATOM    824    O LEU    93     -29.743 -82.935 -26.558  1.00  0.00      BSYN  
ATOM    825    N LYS    94     -31.110 -83.798 -25.189  1.00  0.00      BSYN  
ATOM    826    H LYS    94     -31.584 -84.652 -25.107  1.00  0.00      BSYN  
ATOM    827   CA LYS    94     -31.168 -82.643 -24.255  1.00  0.00      BSYN  
ATOM    828   CB LYS    94     -32.278 -82.836 -23.096  1.00  0.00      BSYN  
ATOM    829   CG LYS    94     -33.680 -82.999 -23.726  1.00  0.00      BSYN  
ATOM    830   CD LYS    94     -34.195 -81.739 -24.474  1.00  0.00      BSYN  
ATOM    831   CE LYS    94     -35.483 -81.894 -25.145  1.00  0.00      BSYN  
ATOM    832   NZ LYS    94     -36.525 -82.324 -24.210  1.00  0.00      BSYN  
ATOM    833  HZ1 LYS    94     -36.791 -83.330 -24.224  1.00  0.00      BSYN  
ATOM    834  HZ2 LYS    94     -36.265 -82.011 -23.253  1.00  0.00      BSYN  
ATOM    835  HZ3 LYS    94     -37.250 -81.776 -24.715  1.00  0.00      BSYN  
ATOM    836    C LYS    94     -29.751 -82.851 -23.553  1.00  0.00      BSYN  
ATOM    837    O LYS    94     -29.182 -83.938 -23.485  1.00  0.00      BSYN  
ATOM    838    N PRO    95     -29.470 -81.733 -22.885  1.00  0.00      BSYN  
ATOM    839   CD PRO    95     -29.703 -80.427 -23.386  1.00  0.00      BSYN  
ATOM    840   CA PRO    95     -28.559 -81.603 -21.793  1.00  0.00      BSYN  
ATOM    841   CB PRO    95     -27.975 -80.242 -21.849  1.00  0.00      BSYN  
ATOM    842   CG PRO    95     -28.325 -79.756 -23.190  1.00  0.00      BSYN  
ATOM    843    C PRO    95     -29.097 -81.896 -20.375  1.00  0.00      BSYN  
ATOM    844    O PRO    95     -29.767 -81.079 -19.775  1.00  0.00      BSYN  
ATOM    845    N GLU    96     -28.848 -83.073 -19.823  1.00  0.00      BSYN  
ATOM    846    H GLU    96     -28.172 -83.682 -20.186  1.00  0.00      BSYN  
ATOM    847   CA GLU    96     -29.703 -83.577 -18.801  1.00  0.00      BSYN  
ATOM    848   CB GLU    96     -30.547 -84.725 -19.354  1.00  0.00      BSYN  
ATOM    849   CG GLU    96     -29.834 -86.027 -19.668  1.00  0.00      BSYN  
ATOM    850   CD GLU    96     -30.818 -86.882 -20.444  1.00  0.00      BSYN  
ATOM    851  OE1 GLU    96     -30.639 -86.679 -21.687  1.00  0.00      BSYN  
ATOM    852  OE2 GLU    96     -31.749 -87.510 -19.878  1.00  0.00      BSYN  
ATOM    853    C GLU    96     -29.162 -83.904 -17.407  1.00  0.00      BSYN  
ATOM    854    O GLU    96     -28.415 -84.857 -17.100  1.00  0.00      BSYN  
ATOM    855    N GLU    97     -29.668 -83.133 -16.450  1.00  0.00      BSYN  
ATOM    856    H GLU    97     -30.210 -82.327 -16.579  1.00  0.00      BSYN  
ATOM    857   CA GLU    97     -29.462 -83.376 -14.956  1.00  0.00      BSYN  
ATOM    858   CB GLU    97     -30.522 -84.215 -14.368  1.00  0.00      BSYN  
ATOM    859   CG GLU    97     -31.573 -83.461 -13.494  1.00  0.00      BSYN  
ATOM    860   CD GLU    97     -31.561 -83.835 -12.012  1.00  0.00      BSYN  
ATOM    861  OE1 GLU    97     -30.738 -84.535 -11.420  1.00  0.00      BSYN  
ATOM    862  OE2 GLU    97     -32.460 -83.355 -11.437  1.00  0.00      BSYN  
ATOM    863    C GLU    97     -28.059 -83.606 -14.468  1.00  0.00      BSYN  
ATOM    864    O GLU    97     -27.792 -84.524 -13.748  1.00  0.00      BSYN  
ATOM    865    N VAL    98     -27.233 -82.571 -14.760  1.00  0.00      BSYN  
ATOM    866    H VAL    98     -27.747 -81.864 -15.202  1.00  0.00      BSYN  
ATOM    867   CA VAL    98     -25.858 -82.458 -14.187  1.00  0.00      BSYN  
ATOM    868   CB VAL    98     -25.124 -81.393 -15.038  1.00  0.00      BSYN  
ATOM    869  CG1 VAL    98     -23.782 -80.888 -14.546  1.00  0.00      BSYN  
ATOM    870  CG2 VAL    98     -24.989 -82.074 -16.334  1.00  0.00      BSYN  
ATOM    871    C VAL    98     -26.096 -82.106 -12.746  1.00  0.00      BSYN  
ATOM    872    O VAL    98     -26.570 -81.015 -12.440  1.00  0.00      BSYN  
ATOM    873    N ALA    99     -25.865 -83.182 -11.985  1.00  0.00      BSYN  
ATOM    874    H ALA    99     -25.706 -84.020 -12.467  1.00  0.00      BSYN  
ATOM    875   CA ALA    99     -25.689 -83.195 -10.542  1.00  0.00      BSYN  
ATOM    876   CB ALA    99     -26.124 -84.535  -9.932  1.00  0.00      BSYN  
ATOM    877    C ALA    99     -24.326 -82.786  -9.965  1.00  0.00      BSYN  
ATOM    878    O ALA    99     -23.531 -82.463 -10.871  1.00  0.00      BSYN  
ATOM    879    N GLN   100     -24.331 -82.624  -8.727  1.00  0.00      BSYN  
ATOM    880    H GLN   100     -25.180 -82.584  -8.240  1.00  0.00      BSYN  
ATOM    881   CA GLN   100     -23.026 -82.458  -8.093  1.00  0.00      BSYN  
ATOM    882   CB GLN   100     -23.006 -81.548  -6.915  1.00  0.00      BSYN  
ATOM    883   CG GLN   100     -21.746 -80.563  -6.899  1.00  0.00      BSYN  
ATOM    884   CD GLN   100     -21.728 -79.846  -5.591  1.00  0.00      BSYN  
ATOM    885  OE1 GLN   100     -22.779 -79.901  -4.947  1.00  0.00      BSYN  
ATOM    886  NE2 GLN   100     -20.706 -78.982  -5.203  1.00  0.00      BSYN  
ATOM    887 HE21 GLN   100     -19.927 -78.855  -5.784  1.00  0.00      BSYN  
ATOM    888 HE22 GLN   100     -20.855 -78.556  -4.333  1.00  0.00      BSYN  
ATOM    889    C GLN   100     -22.206 -83.724  -7.776  1.00  0.00      BSYN  
ATOM    890    O GLN   100     -22.799 -84.676  -7.247  1.00  0.00      BSYN  
ATOM    891    N GLU   101     -20.891 -83.709  -8.221  1.00  0.00      BSYN  
ATOM    892    H GLU   101     -20.388 -82.918  -8.504  1.00  0.00      BSYN  
ATOM    893   CA GLU   101     -20.045 -84.791  -7.833  1.00  0.00      BSYN  
ATOM    894   CB GLU   101     -18.954 -85.286  -8.735  1.00  0.00      BSYN  
ATOM    895   CG GLU   101     -17.945 -84.317  -9.395  1.00  0.00      BSYN  
ATOM    896   CD GLU   101     -17.007 -84.988 -10.254  1.00  0.00      BSYN  
ATOM    897  OE1 GLU   101     -15.970 -85.451  -9.732  1.00  0.00      BSYN  
ATOM    898  OE2 GLU   101     -17.302 -85.028 -11.459  1.00  0.00      BSYN  
ATOM    899    C GLU   101     -19.281 -84.381  -6.552  1.00  0.00      BSYN  
ATOM    900    O GLU   101     -18.915 -83.161  -6.453  1.00  0.00      BSYN  
ATOM    901    N ALA   102     -18.990 -85.345  -5.681  1.00  0.00      BSYN  
ATOM    902    H ALA   102     -19.064 -86.288  -5.937  1.00  0.00      BSYN  
ATOM    903   CA ALA   102     -18.203 -85.047  -4.424  1.00  0.00      BSYN  
ATOM    904   CB ALA   102     -18.565 -85.943  -3.198  1.00  0.00      BSYN  
ATOM    905    C ALA   102     -16.763 -85.446  -4.522  1.00  0.00      BSYN  
ATOM    906    O ALA   102     -16.350 -86.492  -5.015  1.00  0.00      BSYN  
ATOM    907    N ALA   103     -15.969 -84.441  -4.130  1.00  0.00      BSYN  
ATOM    908    H ALA   103     -16.101 -83.540  -3.767  1.00  0.00      BSYN  
ATOM    909   CA ALA   103     -14.585 -84.797  -4.010  1.00  0.00      BSYN  
ATOM    910   CB ALA   103     -13.743 -83.551  -4.408  1.00  0.00      BSYN  
ATOM    911    C ALA   103     -14.197 -85.072  -2.550  1.00  0.00      BSYN  
ATOM    912    O ALA   103     -14.786 -84.549  -1.515  1.00  0.00      BSYN  
ATOM    913    N GLU   104     -13.134 -85.805  -2.403  1.00  0.00      BSYN  
ATOM    914    H GLU   104     -12.910 -86.462  -3.094  1.00  0.00      BSYN  
ATOM    915   CA GLU   104     -12.590 -86.087  -1.096  1.00  0.00      BSYN  
ATOM    916   CB GLU   104     -11.977 -87.417  -1.043  1.00  0.00      BSYN  
ATOM    917   CG GLU   104     -13.088 -88.563  -1.248  1.00  0.00      BSYN  
ATOM    918   CD GLU   104     -12.396 -89.809  -0.719  1.00  0.00      BSYN  
ATOM    919  OE1 GLU   104     -11.204 -89.974  -0.999  1.00  0.00      BSYN  
ATOM    920  OE2 GLU   104     -12.951 -90.714  -0.102  1.00  0.00      BSYN  
ATOM    921    C GLU   104     -11.526 -85.115  -0.551  1.00  0.00      BSYN  
ATOM    922    O GLU   104     -11.433 -85.120   0.672  1.00  0.00      BSYN  
ATOM    923    N GLU   105     -10.826 -84.379  -1.424  1.00  0.00      BSYN  
ATOM    924    H GLU   105     -10.846 -84.660  -2.363  1.00  0.00      BSYN  
ATOM    925   CA GLU   105      -9.903 -83.278  -1.114  1.00  0.00      BSYN  
ATOM    926   CB GLU   105      -8.644 -83.416  -1.897  1.00  0.00      BSYN  
ATOM    927   CG GLU   105      -7.315 -83.419  -1.160  1.00  0.00      BSYN  
ATOM    928   CD GLU   105      -6.700 -84.731  -0.789  1.00  0.00      BSYN  
ATOM    929  OE1 GLU   105      -5.486 -84.878  -0.916  1.00  0.00      BSYN  
ATOM    930  OE2 GLU   105      -7.263 -85.545  -0.123  1.00  0.00      BSYN  
ATOM    931    C GLU   105     -10.402 -81.831  -1.313  1.00  0.00      BSYN  
ATOM    932    O GLU   105     -10.727 -81.388  -2.435  1.00  0.00      BSYN  
ATOM    933    N PRO   106     -10.651 -80.986  -0.198  1.00  0.00      BSYN  
ATOM    934   CD PRO   106     -10.921 -81.472   1.096  1.00  0.00      BSYN  
ATOM    935   CA PRO   106     -10.806 -79.540  -0.201  1.00  0.00      BSYN  
ATOM    936   CB PRO   106     -11.561 -79.222   0.981  1.00  0.00      BSYN  
ATOM    937   CG PRO   106     -12.128 -80.585   1.481  1.00  0.00      BSYN  
ATOM    938    C PRO   106      -9.490 -78.682  -0.246  1.00  0.00      BSYN  
ATOM    939    O PRO   106      -9.180 -77.866  -1.152  1.00  0.00      BSYN  
ATOM    940    N LEU   107      -8.566 -78.929   0.695  1.00  0.00      BSYN  
ATOM    941    H LEU   107      -8.643 -79.771   1.191  1.00  0.00      BSYN  
ATOM    942   CA LEU   107      -7.302 -78.172   0.742  1.00  0.00      BSYN  
ATOM    943   CB LEU   107      -6.846 -77.991   2.186  1.00  0.00      BSYN  
ATOM    944   CG LEU   107      -6.176 -78.954   3.105  1.00  0.00      BSYN  
ATOM    945  CD1 LEU   107      -5.869 -78.223   4.519  1.00  0.00      BSYN  
ATOM    946  CD2 LEU   107      -6.980 -80.198   3.470  1.00  0.00      BSYN  
ATOM    947    C LEU   107      -6.264 -79.094   0.123  1.00  0.00      BSYN  
ATOM    948    O LEU   107      -6.472 -80.274  -0.014  1.00  0.00      BSYN  
ATOM    949    N ILE   108      -5.038 -78.523  -0.066  1.00  0.00      BSYN  
ATOM    950    H ILE   108      -4.996 -77.544  -0.076  1.00  0.00      BSYN  
ATOM    951   CA ILE   108      -3.869 -79.333  -0.597  1.00  0.00      BSYN  
ATOM    952   CB ILE   108      -2.858 -78.309  -1.149  1.00  0.00      BSYN  
ATOM    953  CG2 ILE   108      -2.351 -77.207  -0.255  1.00  0.00      BSYN  
ATOM    954  CG1 ILE   108      -1.679 -79.150  -1.722  1.00  0.00      BSYN  
ATOM    955   CD ILE   108      -1.591 -79.115  -3.293  1.00  0.00      BSYN  
ATOM    956    C ILE   108      -3.452 -80.211   0.548  1.00  0.00      BSYN  
ATOM    957    O ILE   108      -3.522 -79.677   1.733  1.00  0.00      BSYN  
ATOM    958    N GLU   109      -3.061 -81.476   0.211  1.00  0.00      BSYN  
ATOM    959    H GLU   109      -3.460 -81.921  -0.566  1.00  0.00      BSYN  
ATOM    960   CA GLU   109      -2.266 -82.228   1.105  1.00  0.00      BSYN  
ATOM    961   CB GLU   109      -2.954 -83.548   1.642  1.00  0.00      BSYN  
ATOM    962   CG GLU   109      -2.153 -84.381   2.771  1.00  0.00      BSYN  
ATOM    963   CD GLU   109      -2.961 -85.346   3.523  1.00  0.00      BSYN  
ATOM    964  OE1 GLU   109      -3.809 -84.920   4.251  1.00  0.00      BSYN  
ATOM    965  OE2 GLU   109      -2.801 -86.560   3.366  1.00  0.00      BSYN  
ATOM    966    C GLU   109      -0.922 -82.619   0.437  1.00  0.00      BSYN  
ATOM    967    O GLU   109      -1.005 -83.428  -0.434  1.00  0.00      BSYN  
ATOM    968    N PRO   110       0.214 -81.906   0.675  1.00  0.00      BSYN  
ATOM    969   CD PRO   110       0.200 -80.724   1.530  1.00  0.00      BSYN  
ATOM    970   CA PRO   110       1.510 -81.948   0.079  1.00  0.00      BSYN  
ATOM    971   CB PRO   110       2.248 -80.777   0.691  1.00  0.00      BSYN  
ATOM    972   CG PRO   110       1.197 -79.772   0.893  1.00  0.00      BSYN  
ATOM    973    C PRO   110       2.229 -83.242   0.052  1.00  0.00      BSYN  
ATOM    974    O PRO   110       2.233 -83.969   1.019  1.00  0.00      BSYN  
ATOM    975    N LEU   111       2.641 -83.583  -1.167  1.00  0.00      BSYN  
ATOM    976    H LEU   111       2.491 -82.916  -1.868  1.00  0.00      BSYN  
ATOM    977   CA LEU   111       3.242 -84.813  -1.406  1.00  0.00      BSYN  
ATOM    978   CB LEU   111       2.190 -85.766  -2.014  1.00  0.00      BSYN  
ATOM    979   CG LEU   111       1.058 -86.580  -1.336  1.00  0.00      BSYN  
ATOM    980  CD1 LEU   111       0.480 -87.609  -2.183  1.00  0.00      BSYN  
ATOM    981  CD2 LEU   111       1.572 -87.395  -0.205  1.00  0.00      BSYN  
ATOM    982    C LEU   111       4.630 -84.770  -2.048  1.00  0.00      BSYN  
ATOM    983    O LEU   111       4.865 -85.139  -3.216  1.00  0.00      BSYN  
ATOM    984    N MET   112       5.521 -84.329  -1.143  1.00  0.00      BSYN  
ATOM    985    H MET   112       5.498 -83.889  -0.268  1.00  0.00      BSYN  
ATOM    986   CA MET   112       6.870 -84.344  -1.613  1.00  0.00      BSYN  
ATOM    987   CB MET   112       7.540 -82.928  -1.766  1.00  0.00      BSYN  
ATOM    988   CG MET   112       6.880 -81.822  -2.594  1.00  0.00      BSYN  
ATOM    989   SD MET   112       5.204 -81.267  -2.092  1.00  0.00      BSYN  
ATOM    990   CE MET   112       5.776 -79.885  -1.128  1.00  0.00      BSYN  
ATOM    991    C MET   112       7.830 -85.289  -0.960  1.00  0.00      BSYN  
ATOM    992    O MET   112       8.215 -85.249   0.197  1.00  0.00      BSYN  
ATOM    993    N GLU   113       8.377 -86.246  -1.713  1.00  0.00      BSYN  
ATOM    994    H GLU   113       8.353 -86.184  -2.691  1.00  0.00      BSYN  
ATOM    995   CA GLU   113       9.325 -87.235  -1.081  1.00  0.00      BSYN  
ATOM    996   CB GLU   113       9.290 -88.482  -1.965  1.00  0.00      BSYN  
ATOM    997   CG GLU   113       8.083 -88.842  -2.779  1.00  0.00      BSYN  
ATOM    998   CD GLU   113       8.238 -90.175  -3.529  1.00  0.00      BSYN  
ATOM    999  OE1 GLU   113       8.993 -90.102  -4.506  1.00  0.00      BSYN  
ATOM   1000  OE2 GLU   113       7.694 -91.245  -3.185  1.00  0.00      BSYN  
ATOM   1001    C GLU   113      10.745 -86.981  -0.612  1.00  0.00      BSYN  
ATOM   1002    O GLU   113      11.665 -86.735  -1.393  1.00  0.00      BSYN  
ATOM   1003    N PRO   114      11.020 -86.875   0.739  1.00  0.00      BSYN  
ATOM   1004   CD PRO   114      10.048 -87.001   1.836  1.00  0.00      BSYN  
ATOM   1005   CA PRO   114      12.278 -86.509   1.318  1.00  0.00      BSYN  
ATOM   1006   CB PRO   114      12.127 -86.155   2.743  1.00  0.00      BSYN  
ATOM   1007   CG PRO   114      10.658 -85.969   2.888  1.00  0.00      BSYN  
ATOM   1008    C PRO   114      13.484 -87.438   0.878  1.00  0.00      BSYN  
ATOM   1009    O PRO   114      14.586 -86.973   0.976  1.00  0.00      BSYN  
ATOM   1010    N GLU   115      13.280 -88.701   0.408  1.00  0.00      BSYN  
ATOM   1011    H GLU   115      12.395 -89.112   0.498  1.00  0.00      BSYN  
ATOM   1012   CA GLU   115      14.404 -89.386  -0.278  1.00  0.00      BSYN  
ATOM   1013   CB GLU   115      14.587 -90.836   0.155  1.00  0.00      BSYN  
ATOM   1014   CG GLU   115      14.566 -91.210   1.649  1.00  0.00      BSYN  
ATOM   1015   CD GLU   115      15.943 -91.143   2.266  1.00  0.00      BSYN  
ATOM   1016  OE1 GLU   115      16.865 -91.774   1.818  1.00  0.00      BSYN  
ATOM   1017  OE2 GLU   115      16.235 -90.416   3.224  1.00  0.00      BSYN  
ATOM   1018    C GLU   115      14.038 -89.251  -1.797  1.00  0.00      BSYN  
ATOM   1019    O GLU   115      12.930 -89.556  -2.225  1.00  0.00      BSYN  
ATOM   1020    N GLY   116      15.017 -88.530  -2.417  1.00  0.00      BSYN  
ATOM   1021    H GLY   116      15.821 -88.270  -1.921  1.00  0.00      BSYN  
ATOM   1022   CA GLY   116      15.102 -88.505  -3.824  1.00  0.00      BSYN  
ATOM   1023    C GLY   116      14.891 -87.242  -4.555  1.00  0.00      BSYN  
ATOM   1024    O GLY   116      15.269 -87.247  -5.748  1.00  0.00      BSYN  
ATOM   1025    N GLU   117      14.061 -86.402  -3.933  1.00  0.00      BSYN  
ATOM   1026    H GLU   117      13.765 -86.691  -3.045  1.00  0.00      BSYN  
ATOM   1027   CA GLU   117      13.553 -85.304  -4.800  1.00  0.00      BSYN  
ATOM   1028   CB GLU   117      12.059 -85.346  -4.757  1.00  0.00      BSYN  
ATOM   1029   CG GLU   117      11.317 -86.560  -4.831  1.00  0.00      BSYN  
ATOM   1030   CD GLU   117       9.958 -86.432  -5.297  1.00  0.00      BSYN  
ATOM   1031  OE1 GLU   117       9.082 -86.028  -4.570  1.00  0.00      BSYN  
ATOM   1032  OE2 GLU   117       9.574 -86.667  -6.430  1.00  0.00      BSYN  
ATOM   1033    C GLU   117      14.163 -84.021  -4.159  1.00  0.00      BSYN  
ATOM   1034    O GLU   117      15.170 -83.466  -4.571  1.00  0.00      BSYN  
ATOM   1035    N SER   118      13.550 -83.493  -3.097  1.00  0.00      BSYN  
ATOM   1036    H SER   118      12.794 -83.944  -2.666  1.00  0.00      BSYN  
ATOM   1037   CA SER   118      14.081 -82.285  -2.511  1.00  0.00      BSYN  
ATOM   1038   CB SER   118      13.009 -81.720  -1.670  1.00  0.00      BSYN  
ATOM   1039   OG SER   118      11.707 -82.060  -1.836  1.00  0.00      BSYN  
ATOM   1040   HG SER   118      11.207 -81.937  -1.025  1.00  0.00      BSYN  
ATOM   1041    C SER   118      15.362 -82.303  -1.669  1.00  0.00      BSYN  
ATOM   1042    O SER   118      16.195 -81.338  -1.685  1.00  0.00      BSYN  
ATOM   1043    N TYR   119      15.538 -83.495  -1.031  1.00  0.00      BSYN  
ATOM   1044    H TYR   119      14.781 -84.100  -1.172  1.00  0.00      BSYN  
ATOM   1045   CA TYR   119      16.667 -83.813  -0.155  1.00  0.00      BSYN  
ATOM   1046   CB TYR   119      16.136 -83.701   1.359  1.00  0.00      BSYN  
ATOM   1047   CG TYR   119      17.230 -83.677   2.449  1.00  0.00      BSYN  
ATOM   1048  CD1 TYR   119      18.459 -84.245   2.335  1.00  0.00      BSYN  
ATOM   1049  CE1 TYR   119      19.337 -84.261   3.434  1.00  0.00      BSYN  
ATOM   1050  CD2 TYR   119      16.954 -82.982   3.624  1.00  0.00      BSYN  
ATOM   1051  CE2 TYR   119      17.888 -82.801   4.626  1.00  0.00      BSYN  
ATOM   1052   CZ TYR   119      19.083 -83.453   4.506  1.00  0.00      BSYN  
ATOM   1053   OH TYR   119      19.919 -83.308   5.623  1.00  0.00      BSYN  
ATOM   1054   HH TYR   119      20.818 -83.504   5.351  1.00  0.00      BSYN  
ATOM   1055    C TYR   119      17.123 -85.194  -0.686  1.00  0.00      BSYN  
ATOM   1056    O TYR   119      16.558 -86.273  -0.618  1.00  0.00      BSYN  
ATOM   1057    N GLU   120      18.288 -84.993  -1.338  1.00  0.00      BSYN  
ATOM   1058    H GLU   120      18.931 -84.287  -1.120  1.00  0.00      BSYN  
ATOM   1059   CA GLU   120      18.732 -85.934  -2.324  1.00  0.00      BSYN  
ATOM   1060   CB GLU   120      19.327 -85.166  -3.476  1.00  0.00      BSYN  
ATOM   1061   CG GLU   120      18.323 -84.705  -4.543  1.00  0.00      BSYN  
ATOM   1062   CD GLU   120      18.749 -83.796  -5.650  1.00  0.00      BSYN  
ATOM   1063  OE1 GLU   120      18.802 -84.224  -6.749  1.00  0.00      BSYN  
ATOM   1064  OE2 GLU   120      19.013 -82.557  -5.404  1.00  0.00      BSYN  
ATOM   1065    C GLU   120      19.639 -86.985  -1.606  1.00  0.00      BSYN  
ATOM   1066    O GLU   120      20.855 -86.661  -1.354  1.00  0.00      BSYN  
ATOM   1067    N ASP   121      19.156 -88.155  -1.215  1.00  0.00      BSYN  
ATOM   1068    H ASP   121      18.209 -88.299  -1.422  1.00  0.00      BSYN  
ATOM   1069   CA ASP   121      20.113 -89.193  -0.633  1.00  0.00      BSYN  
ATOM   1070   CB ASP   121      19.567 -89.957   0.524  1.00  0.00      BSYN  
ATOM   1071   CG ASP   121      20.575 -90.317   1.626  1.00  0.00      BSYN  
ATOM   1072  OD1 ASP   121      20.756 -89.621   2.555  1.00  0.00      BSYN  
ATOM   1073  OD2 ASP   121      21.205 -91.366   1.475  1.00  0.00      BSYN  
ATOM   1074    C ASP   121      20.409 -90.137  -1.821  1.00  0.00      BSYN  
ATOM   1075    O ASP   121      19.564 -90.535  -2.549  1.00  0.00      BSYN  
ATOM   1076    N PRO   122      21.691 -90.490  -2.018  1.00  0.00      BSYN  
ATOM   1077   CD PRO   122      22.778 -89.561  -1.609  1.00  0.00      BSYN  
ATOM   1078   CA PRO   122      22.067 -91.317  -3.042  1.00  0.00      BSYN  
ATOM   1079   CB PRO   122      23.549 -91.238  -2.981  1.00  0.00      BSYN  
ATOM   1080   CG PRO   122      23.929 -89.863  -2.539  1.00  0.00      BSYN  
ATOM   1081    C PRO   122      21.550 -92.767  -3.046  1.00  0.00      BSYN  
ATOM   1082    O PRO   122      22.032 -93.537  -2.160  1.00  0.00      BSYN  
ATOM   1083    N PRO   123      20.664 -93.204  -3.950  1.00  0.00      BSYN  
ATOM   1084   CD PRO   123      20.326 -92.589  -5.167  1.00  0.00      BSYN  
ATOM   1085   CA PRO   123      20.064 -94.537  -3.990  1.00  0.00      BSYN  
ATOM   1086   CB PRO   123      19.139 -94.529  -5.250  1.00  0.00      BSYN  
ATOM   1087   CG PRO   123      18.956 -92.995  -5.304  1.00  0.00      BSYN  
ATOM   1088    C PRO   123      20.952 -95.734  -3.866  1.00  0.00      BSYN  
ATOM   1089    O PRO   123      22.080 -95.799  -4.274  1.00  0.00      BSYN  
ATOM   1090    N GLN   124      20.324 -96.663  -3.160  1.00  0.00      BSYN  
ATOM   1091    H GLN   124      19.571 -96.310  -2.642  1.00  0.00      BSYN  
ATOM   1092   CA GLN   124      20.699 -98.039  -2.986  1.00  0.00      BSYN  
ATOM   1093   CB GLN   124      19.826 -98.664  -1.905  1.00  0.00      BSYN  
ATOM   1094   CG GLN   124      20.046 -98.066  -0.548  1.00  0.00      BSYN  
ATOM   1095   CD GLN   124      19.243 -96.779  -0.050  1.00  0.00      BSYN  
ATOM   1096  OE1 GLN   124      18.257 -96.427  -0.691  1.00  0.00      BSYN  
ATOM   1097  NE2 GLN   124      19.708 -96.151   0.988  1.00  0.00      BSYN  
ATOM   1098 HE21 GLN   124      20.459 -96.500   1.511  1.00  0.00      BSYN  
ATOM   1099 HE22 GLN   124      19.292 -95.266   1.052  1.00  0.00      BSYN  
ATOM   1100    C GLN   124      20.336 -98.624  -4.285  1.00  0.00      BSYN  
ATOM   1101    O GLN   124      19.597 -98.099  -5.133  1.00  0.00      BSYN  
ATOM   1102    N GLU   125      20.838 -99.819  -4.448  1.00  0.00      BSYN  
ATOM   1103    H GLU   125      21.340-100.323  -3.774  1.00  0.00      BSYN  
ATOM   1104   CA GLU   125      20.516-100.465  -5.724  1.00  0.00      BSYN  
ATOM   1105   CB GLU   125      21.682-101.173  -6.480  1.00  0.00      BSYN  
ATOM   1106   CG GLU   125      22.327-100.615  -7.636  1.00  0.00      BSYN  
ATOM   1107   CD GLU   125      21.504-100.464  -8.875  1.00  0.00      BSYN  
ATOM   1108  OE1 GLU   125      20.607-101.293  -9.190  1.00  0.00      BSYN  
ATOM   1109  OE2 GLU   125      21.622 -99.457  -9.539  1.00  0.00      BSYN  
ATOM   1110    C GLU   125      19.516-101.557  -5.606  1.00  0.00      BSYN  
ATOM   1111    O GLU   125      19.158-101.949  -4.493  1.00  0.00      BSYN  
ATOM   1112    N GLU   126      18.916-101.938  -6.754  1.00  0.00      BSYN  
ATOM   1113    H GLU   126      19.334-101.783  -7.626  1.00  0.00      BSYN  
ATOM   1114   CA GLU   126      17.730-102.903  -6.897  1.00  0.00      BSYN  
ATOM   1115   CB GLU   126      16.842-102.599  -8.063  1.00  0.00      BSYN  
ATOM   1116   CG GLU   126      15.990-101.356  -7.923  1.00  0.00      BSYN  
ATOM   1117   CD GLU   126      16.854-100.101  -8.139  1.00  0.00      BSYN  
ATOM   1118  OE1 GLU   126      17.458 -99.970  -9.243  1.00  0.00      BSYN  
ATOM   1119  OE2 GLU   126      17.032 -99.182  -7.269  1.00  0.00      BSYN  
ATOM   1120    C GLU   126      18.175-104.349  -6.876  1.00  0.00      BSYN  
ATOM   1121    O GLU   126      18.632-104.819  -7.940  1.00  0.00      BSYN  
ATOM   1122    N TYR   127      18.235-104.806  -5.633  1.00  0.00      BSYN  
ATOM   1123    H TYR   127      18.307-104.297  -4.798  1.00  0.00      BSYN  
ATOM   1124   CA TYR   127      18.516-106.176  -5.361  1.00  0.00      BSYN  
ATOM   1125   CB TYR   127      19.727-106.164  -4.340  1.00  0.00      BSYN  
ATOM   1126   CG TYR   127      21.034-105.422  -4.810  1.00  0.00      BSYN  
ATOM   1127  CD1 TYR   127      21.614-105.836  -5.977  1.00  0.00      BSYN  
ATOM   1128  CE1 TYR   127      22.819-105.349  -6.501  1.00  0.00      BSYN  
ATOM   1129  CD2 TYR   127      21.666-104.509  -4.063  1.00  0.00      BSYN  
ATOM   1130  CE2 TYR   127      22.919-103.945  -4.530  1.00  0.00      BSYN  
ATOM   1131   CZ TYR   127      23.483-104.385  -5.751  1.00  0.00      BSYN  
ATOM   1132   OH TYR   127      24.661-103.845  -6.228  1.00  0.00      BSYN  
ATOM   1133   HH TYR   127      24.880-103.146  -5.606  1.00  0.00      BSYN  
ATOM   1134    C TYR   127      17.401-106.813  -4.628  1.00  0.00      BSYN  
ATOM   1135    O TYR   127      17.411-107.933  -4.148  1.00  0.00      BSYN  
ATOM   1136    N GLN   128      16.350-105.984  -4.425  1.00  0.00      BSYN  
ATOM   1137    H GLN   128      16.367-105.115  -4.878  1.00  0.00      BSYN  
ATOM   1138   CA GLN   128      15.257-106.459  -3.552  1.00  0.00      BSYN  
ATOM   1139   CB GLN   128      14.620-105.233  -3.060  1.00  0.00      BSYN  
ATOM   1140   CG GLN   128      15.365-104.439  -1.980  1.00  0.00      BSYN  
ATOM   1141   CD GLN   128      16.596-103.610  -2.303  1.00  0.00      BSYN  
ATOM   1142  OE1 GLN   128      17.731-104.103  -2.039  1.00  0.00      BSYN  
ATOM   1143  NE2 GLN   128      16.462-102.535  -3.036  1.00  0.00      BSYN  
ATOM   1144 HE21 GLN   128      17.316-102.081  -3.194  1.00  0.00      BSYN  
ATOM   1145 HE22 GLN   128      15.626-102.148  -3.370  1.00  0.00      BSYN  
ATOM   1146    C GLN   128      14.348-107.511  -4.080  1.00  0.00      BSYN  
ATOM   1147    O GLN   128      13.399-107.309  -4.828  1.00  0.00      BSYN  
ATOM   1148    N GLU   129      14.802-108.741  -3.889  1.00  0.00      BSYN  
ATOM   1149    H GLU   129      15.712-109.017  -3.654  1.00  0.00      BSYN  
ATOM   1150   CA GLU   129      14.032-109.949  -4.265  1.00  0.00      BSYN  
ATOM   1151   CB GLU   129      15.013-111.192  -4.249  1.00  0.00      BSYN  
ATOM   1152   CG GLU   129      16.261-110.947  -5.087  1.00  0.00      BSYN  
ATOM   1153   CD GLU   129      16.104-111.423  -6.509  1.00  0.00      BSYN  
ATOM   1154  OE1 GLU   129      14.945-111.280  -6.996  1.00  0.00      BSYN  
ATOM   1155  OE2 GLU   129      17.001-111.529  -7.300  1.00  0.00      BSYN  
ATOM   1156    C GLU   129      12.696-110.231  -3.590  1.00  0.00      BSYN  
ATOM   1157    O GLU   129      12.347-111.400  -3.391  1.00  0.00      BSYN  
ATOM   1158    N TYR   130      11.925-109.162  -3.488  1.00  0.00      BSYN  
ATOM   1159    H TYR   130      12.037-108.328  -3.991  1.00  0.00      BSYN  
ATOM   1160   CA TYR   130      10.712-108.937  -2.636  1.00  0.00      BSYN  
ATOM   1161   CB TYR   130      10.514-107.381  -2.216  1.00  0.00      BSYN  
ATOM   1162   CG TYR   130      11.346-107.062  -0.919  1.00  0.00      BSYN  
ATOM   1163  CD1 TYR   130      12.441-107.821  -0.534  1.00  0.00      BSYN  
ATOM   1164  CE1 TYR   130      13.047-107.563   0.706  1.00  0.00      BSYN  
ATOM   1165  CD2 TYR   130      10.874-105.924  -0.216  1.00  0.00      BSYN  
ATOM   1166  CE2 TYR   130      11.517-105.748   1.008  1.00  0.00      BSYN  
ATOM   1167   CZ TYR   130      12.519-106.558   1.486  1.00  0.00      BSYN  
ATOM   1168   OH TYR   130      12.987-106.207   2.737  1.00  0.00      BSYN  
ATOM   1169   HH TYR   130      12.281-105.750   3.200  1.00  0.00      BSYN  
ATOM   1170    C TYR   130       9.477-109.484  -3.334  1.00  0.00      BSYN  
ATOM   1171    O TYR   130       8.901-108.949  -4.298  1.00  0.00      BSYN  
ATOM   1172    N GLU   131       8.953-110.589  -2.873  1.00  0.00      BSYN  
ATOM   1173    H GLU   131       9.416-110.803  -2.036  1.00  0.00      BSYN  
ATOM   1174   CA GLU   131       7.802-111.375  -3.372  1.00  0.00      BSYN  
ATOM   1175   CB GLU   131       7.613-112.507  -2.346  1.00  0.00      BSYN  
ATOM   1176   CG GLU   131       8.788-113.549  -2.226  1.00  0.00      BSYN  
ATOM   1177   CD GLU   131       8.653-114.557  -1.122  1.00  0.00      BSYN  
ATOM   1178  OE1 GLU   131       8.986-114.403   0.060  1.00  0.00      BSYN  
ATOM   1179  OE2 GLU   131       8.142-115.618  -1.491  1.00  0.00      BSYN  
ATOM   1180    C GLU   131       6.449-110.848  -3.914  1.00  0.00      BSYN  
ATOM   1181    O GLU   131       5.949-109.994  -3.247  1.00  0.00      BSYN  
ATOM   1182    N PRO   132       5.795-111.255  -5.026  1.00  0.00      BSYN  
ATOM   1183   CD PRO   132       6.265-112.301  -5.982  1.00  0.00      BSYN  
ATOM   1184   CA PRO   132       4.642-110.637  -5.640  1.00  0.00      BSYN  
ATOM   1185   CB PRO   132       4.798-110.806  -7.097  1.00  0.00      BSYN  
ATOM   1186   CG PRO   132       5.322-112.187  -7.240  1.00  0.00      BSYN  
ATOM   1187    C PRO   132       3.211-110.882  -5.183  1.00  0.00      BSYN  
ATOM   1188    O PRO   132       3.097-111.182  -4.060  1.00  0.00      BSYN  
ATOM   1189    N GLU   133       2.174-110.717  -6.055  1.00  0.00      BSYN  
ATOM   1190    H GLU   133       2.273-110.736  -7.030  1.00  0.00      BSYN  
ATOM   1191   CA GLU   133       0.800-110.869  -5.652  1.00  0.00      BSYN  
ATOM   1192   CB GLU   133       0.226-109.525  -5.338  1.00  0.00      BSYN  
ATOM   1193   CG GLU   133      -0.428-109.343  -3.828  1.00  0.00      BSYN  
ATOM   1194   CD GLU   133      -1.641-110.205  -3.426  1.00  0.00      BSYN  
ATOM   1195  OE1 GLU   133      -2.590-110.288  -4.217  1.00  0.00      BSYN  
ATOM   1196  OE2 GLU   133      -1.605-110.930  -2.453  1.00  0.00      BSYN  
ATOM   1197    C GLU   133      -0.139-111.595  -6.618  1.00  0.00      BSYN  
ATOM   1198    O GLU   133       0.057-111.771  -7.810  1.00  0.00      BSYN  
ATOM   1199    N ALA   134      -1.397-111.937  -6.251  1.00  0.00      BSYN  
ATOM   1200    H ALA   134      -1.606-112.130  -5.313  1.00  0.00      BSYN  
ATOM   1201   CA ALA   134      -2.434-112.254  -7.281  1.00  0.00      BSYN  
ATOM   1202   CB ALA   134      -3.577-112.837  -6.619  1.00  0.00      BSYN  
ATOM   1203    C ALA   134      -2.950-111.164  -8.198  1.00  0.00      BSYN  
ATOM   1204  OT1 ALA   134      -3.136-110.035  -7.777  1.00  0.00      BSYN  
ATOM   1205  OT2 ALA   134      -2.903-111.564  -9.371  1.00  0.00      BSYN  
END
