# Supplementary material for: Data set of intrinsically disordered proteins analysed at a local protein conformation level
Source: Data Brief. 2020 Mar 5;29:105383. doi: 10.1016/j.dib.2020.105383 (PMC7078294; doi:10.1016/j.dib.2020.105383)
Supplement: Supplementary file 1 [file mmc1.zip › the data/1-DATA/PED1AAD-pdb/1AAD-233.pdb]

CRYST1    1.000    1.000    1.000  90.00  90.00  90.00 P 1           1
ATOM      1  HT1 MET     1     -41.117 -59.245 -25.375  1.00  0.00      BSYN  
ATOM      2  HT2 MET     1     -42.772 -59.542 -25.512  1.00  0.00      BSYN  
ATOM      3    N MET     1     -41.855 -59.637 -25.994  1.00  0.00      BSYN  
ATOM      4  HT3 MET     1     -42.043 -59.280 -26.952  1.00  0.00      BSYN  
ATOM      5   CA MET     1     -41.190 -60.954 -26.014  1.00  0.00      BSYN  
ATOM      6   CB MET     1     -40.889 -61.207 -24.555  1.00  0.00      BSYN  
ATOM      7   CG MET     1     -39.557 -60.662 -24.162  1.00  0.00      BSYN  
ATOM      8   SD MET     1     -38.317 -61.996 -24.383  1.00  0.00      BSYN  
ATOM      9   CE MET     1     -38.871 -63.234 -23.227  1.00  0.00      BSYN  
ATOM     10    C MET     1     -42.094 -61.996 -26.667  1.00  0.00      BSYN  
ATOM     11    O MET     1     -41.863 -62.740 -27.610  1.00  0.00      BSYN  
ATOM     12    N ASP     2     -43.176 -62.221 -25.876  1.00  0.00      BSYN  
ATOM     13    H ASP     2     -43.212 -61.572 -25.143  1.00  0.00      BSYN  
ATOM     14   CA ASP     2     -44.335 -62.922 -26.354  1.00  0.00      BSYN  
ATOM     15   CB ASP     2     -44.315 -64.259 -25.565  1.00  0.00      BSYN  
ATOM     16   CG ASP     2     -44.260 -64.405 -24.007  1.00  0.00      BSYN  
ATOM     17  OD1 ASP     2     -43.110 -64.428 -23.519  1.00  0.00      BSYN  
ATOM     18  OD2 ASP     2     -45.263 -64.438 -23.383  1.00  0.00      BSYN  
ATOM     19    C ASP     2     -45.697 -62.305 -26.252  1.00  0.00      BSYN  
ATOM     20    O ASP     2     -46.291 -62.230 -25.206  1.00  0.00      BSYN  
ATOM     21    N VAL     3     -46.353 -61.811 -27.347  1.00  0.00      BSYN  
ATOM     22    H VAL     3     -45.910 -61.668 -28.210  1.00  0.00      BSYN  
ATOM     23   CA VAL     3     -47.714 -61.151 -27.216  1.00  0.00      BSYN  
ATOM     24   CB VAL     3     -47.801 -59.582 -27.314  1.00  0.00      BSYN  
ATOM     25  CG1 VAL     3     -47.011 -59.020 -26.146  1.00  0.00      BSYN  
ATOM     26  CG2 VAL     3     -47.070 -59.303 -28.661  1.00  0.00      BSYN  
ATOM     27    C VAL     3     -48.845 -61.827 -28.012  1.00  0.00      BSYN  
ATOM     28    O VAL     3     -49.982 -61.418 -27.800  1.00  0.00      BSYN  
ATOM     29    N PHE     4     -48.515 -62.936 -28.718  1.00  0.00      BSYN  
ATOM     30    H PHE     4     -47.669 -63.318 -28.401  1.00  0.00      BSYN  
ATOM     31   CA PHE     4     -49.263 -63.529 -29.850  1.00  0.00      BSYN  
ATOM     32   CB PHE     4     -48.474 -64.771 -30.587  1.00  0.00      BSYN  
ATOM     33   CG PHE     4     -47.601 -65.683 -29.716  1.00  0.00      BSYN  
ATOM     34  CD1 PHE     4     -48.090 -66.921 -29.374  1.00  0.00      BSYN  
ATOM     35  CD2 PHE     4     -46.329 -65.341 -29.213  1.00  0.00      BSYN  
ATOM     36  CE1 PHE     4     -47.395 -67.777 -28.549  1.00  0.00      BSYN  
ATOM     37  CE2 PHE     4     -45.681 -66.088 -28.289  1.00  0.00      BSYN  
ATOM     38   CZ PHE     4     -46.257 -67.319 -27.987  1.00  0.00      BSYN  
ATOM     39    C PHE     4     -50.629 -64.138 -29.368  1.00  0.00      BSYN  
ATOM     40    O PHE     4     -51.747 -64.297 -29.945  1.00  0.00      BSYN  
ATOM     41    N MET     5     -50.529 -64.555 -28.136  1.00  0.00      BSYN  
ATOM     42    H MET     5     -49.731 -64.622 -27.570  1.00  0.00      BSYN  
ATOM     43   CA MET     5     -51.626 -65.190 -27.435  1.00  0.00      BSYN  
ATOM     44   CB MET     5     -51.674 -66.804 -27.636  1.00  0.00      BSYN  
ATOM     45   CG MET     5     -53.007 -67.469 -27.099  1.00  0.00      BSYN  
ATOM     46   SD MET     5     -52.742 -69.290 -27.195  1.00  0.00      BSYN  
ATOM     47   CE MET     5     -52.863 -69.634 -25.458  1.00  0.00      BSYN  
ATOM     48    C MET     5     -51.507 -64.833 -25.960  1.00  0.00      BSYN  
ATOM     49    O MET     5     -51.529 -63.685 -25.584  1.00  0.00      BSYN  
ATOM     50    N LYS     6     -51.378 -65.818 -25.008  1.00  0.00      BSYN  
ATOM     51    H LYS     6     -51.198 -66.759 -25.214  1.00  0.00      BSYN  
ATOM     52   CA LYS     6     -51.352 -65.509 -23.566  1.00  0.00      BSYN  
ATOM     53   CB LYS     6     -51.651 -66.765 -22.612  1.00  0.00      BSYN  
ATOM     54   CG LYS     6     -52.996 -67.458 -22.891  1.00  0.00      BSYN  
ATOM     55   CD LYS     6     -54.000 -66.411 -22.790  1.00  0.00      BSYN  
ATOM     56   CE LYS     6     -55.290 -67.230 -23.022  1.00  0.00      BSYN  
ATOM     57   NZ LYS     6     -56.390 -66.378 -23.025  1.00  0.00      BSYN  
ATOM     58  HZ1 LYS     6     -57.331 -66.599 -23.408  1.00  0.00      BSYN  
ATOM     59  HZ2 LYS     6     -56.629 -66.086 -22.056  1.00  0.00      BSYN  
ATOM     60  HZ3 LYS     6     -56.074 -65.531 -23.540  1.00  0.00      BSYN  
ATOM     61    C LYS     6     -49.957 -64.914 -23.376  1.00  0.00      BSYN  
ATOM     62    O LYS     6     -48.912 -65.483 -23.656  1.00  0.00      BSYN  
ATOM     63    N GLY     7     -50.096 -63.600 -23.155  1.00  0.00      BSYN  
ATOM     64    H GLY     7     -50.990 -63.278 -22.912  1.00  0.00      BSYN  
ATOM     65   CA GLY     7     -49.027 -62.712 -23.101  1.00  0.00      BSYN  
ATOM     66    C GLY     7     -48.631 -62.686 -21.634  1.00  0.00      BSYN  
ATOM     67    O GLY     7     -49.408 -62.311 -20.705  1.00  0.00      BSYN  
ATOM     68    N LEU     8     -47.385 -63.060 -21.394  1.00  0.00      BSYN  
ATOM     69    H LEU     8     -46.771 -63.341 -22.104  1.00  0.00      BSYN  
ATOM     70   CA LEU     8     -46.821 -63.051 -20.029  1.00  0.00      BSYN  
ATOM     71   CB LEU     8     -47.054 -64.388 -19.385  1.00  0.00      BSYN  
ATOM     72   CG LEU     8     -46.781 -64.706 -17.922  1.00  0.00      BSYN  
ATOM     73  CD1 LEU     8     -47.464 -63.814 -16.862  1.00  0.00      BSYN  
ATOM     74  CD2 LEU     8     -47.136 -66.194 -17.625  1.00  0.00      BSYN  
ATOM     75    C LEU     8     -45.361 -62.739 -20.125  1.00  0.00      BSYN  
ATOM     76    O LEU     8     -44.713 -63.426 -20.929  1.00  0.00      BSYN  
ATOM     77    N SER     9     -44.914 -61.868 -19.264  1.00  0.00      BSYN  
ATOM     78    H SER     9     -45.571 -61.644 -18.572  1.00  0.00      BSYN  
ATOM     79   CA SER     9     -43.525 -61.675 -19.320  1.00  0.00      BSYN  
ATOM     80   CB SER     9     -43.072 -60.293 -19.068  1.00  0.00      BSYN  
ATOM     81   OG SER     9     -43.493 -59.659 -17.839  1.00  0.00      BSYN  
ATOM     82   HG SER     9     -43.471 -60.121 -16.998  1.00  0.00      BSYN  
ATOM     83    C SER     9     -42.702 -62.676 -18.467  1.00  0.00      BSYN  
ATOM     84    O SER     9     -41.947 -62.284 -17.605  1.00  0.00      BSYN  
ATOM     85    N MET    10     -42.690 -63.956 -18.756  1.00  0.00      BSYN  
ATOM     86    H MET    10     -43.008 -64.215 -19.647  1.00  0.00      BSYN  
ATOM     87   CA MET    10     -42.100 -64.955 -17.851  1.00  0.00      BSYN  
ATOM     88   CB MET    10     -43.012 -66.167 -17.540  1.00  0.00      BSYN  
ATOM     89   CG MET    10     -42.717 -67.163 -16.640  1.00  0.00      BSYN  
ATOM     90   SD MET    10     -44.171 -68.180 -16.373  1.00  0.00      BSYN  
ATOM     91   CE MET    10     -43.863 -69.344 -15.089  1.00  0.00      BSYN  
ATOM     92    C MET    10     -40.867 -65.463 -18.531  1.00  0.00      BSYN  
ATOM     93    O MET    10     -40.865 -66.086 -19.576  1.00  0.00      BSYN  
ATOM     94    N ALA    11     -39.753 -65.227 -17.827  1.00  0.00      BSYN  
ATOM     95    H ALA    11     -39.880 -64.736 -16.988  1.00  0.00      BSYN  
ATOM     96   CA ALA    11     -38.402 -65.623 -18.245  1.00  0.00      BSYN  
ATOM     97   CB ALA    11     -37.835 -64.663 -19.181  1.00  0.00      BSYN  
ATOM     98    C ALA    11     -37.657 -65.699 -16.937  1.00  0.00      BSYN  
ATOM     99    O ALA    11     -37.400 -64.664 -16.299  1.00  0.00      BSYN  
ATOM    100    N LYS    12     -37.338 -66.906 -16.437  1.00  0.00      BSYN  
ATOM    101    H LYS    12     -37.359 -67.660 -17.063  1.00  0.00      BSYN  
ATOM    102   CA LYS    12     -36.865 -66.985 -15.138  1.00  0.00      BSYN  
ATOM    103   CB LYS    12     -37.860 -67.792 -14.271  1.00  0.00      BSYN  
ATOM    104   CG LYS    12     -39.154 -67.085 -13.905  1.00  0.00      BSYN  
ATOM    105   CD LYS    12     -39.128 -66.025 -12.830  1.00  0.00      BSYN  
ATOM    106   CE LYS    12     -40.494 -65.885 -12.392  1.00  0.00      BSYN  
ATOM    107   NZ LYS    12     -40.589 -65.036 -11.300  1.00  0.00      BSYN  
ATOM    108  HZ1 LYS    12     -40.594 -65.647 -10.458  1.00  0.00      BSYN  
ATOM    109  HZ2 LYS    12     -39.775 -64.401 -11.173  1.00  0.00      BSYN  
ATOM    110  HZ3 LYS    12     -41.379 -64.450 -11.636  1.00  0.00      BSYN  
ATOM    111    C LYS    12     -35.520 -67.652 -15.172  1.00  0.00      BSYN  
ATOM    112    O LYS    12     -35.163 -68.518 -15.948  1.00  0.00      BSYN  
ATOM    113    N GLU    13     -34.785 -67.115 -14.212  1.00  0.00      BSYN  
ATOM    114    H GLU    13     -35.217 -66.687 -13.443  1.00  0.00      BSYN  
ATOM    115   CA GLU    13     -33.272 -67.290 -14.082  1.00  0.00      BSYN  
ATOM    116   CB GLU    13     -32.665 -66.042 -13.513  1.00  0.00      BSYN  
ATOM    117   CG GLU    13     -32.305 -65.170 -14.726  1.00  0.00      BSYN  
ATOM    118   CD GLU    13     -33.462 -64.408 -15.357  1.00  0.00      BSYN  
ATOM    119  OE1 GLU    13     -33.763 -64.521 -16.504  1.00  0.00      BSYN  
ATOM    120  OE2 GLU    13     -34.155 -63.619 -14.707  1.00  0.00      BSYN  
ATOM    121    C GLU    13     -33.051 -68.424 -13.021  1.00  0.00      BSYN  
ATOM    122    O GLU    13     -33.763 -68.767 -12.085  1.00  0.00      BSYN  
ATOM    123    N GLY    14     -31.777 -68.944 -13.113  1.00  0.00      BSYN  
ATOM    124    H GLY    14     -31.185 -68.503 -13.759  1.00  0.00      BSYN  
ATOM    125   CA GLY    14     -31.263 -70.094 -12.270  1.00  0.00      BSYN  
ATOM    126    C GLY    14     -31.943 -71.346 -12.663  1.00  0.00      BSYN  
ATOM    127    O GLY    14     -32.680 -71.922 -11.891  1.00  0.00      BSYN  
ATOM    128    N VAL    15     -31.950 -71.760 -13.875  1.00  0.00      BSYN  
ATOM    129    H VAL    15     -31.392 -71.322 -14.551  1.00  0.00      BSYN  
ATOM    130   CA VAL    15     -32.587 -73.028 -14.364  1.00  0.00      BSYN  
ATOM    131   CB VAL    15     -33.728 -72.810 -15.411  1.00  0.00      BSYN  
ATOM    132  CG1 VAL    15     -35.018 -72.550 -14.574  1.00  0.00      BSYN  
ATOM    133  CG2 VAL    15     -33.553 -71.754 -16.408  1.00  0.00      BSYN  
ATOM    134    C VAL    15     -31.518 -73.774 -15.090  1.00  0.00      BSYN  
ATOM    135    O VAL    15     -30.532 -73.222 -15.522  1.00  0.00      BSYN  
ATOM    136    N VAL    16     -31.641 -75.120 -15.284  1.00  0.00      BSYN  
ATOM    137    H VAL    16     -32.447 -75.516 -14.890  1.00  0.00      BSYN  
ATOM    138   CA VAL    16     -30.753 -75.986 -16.067  1.00  0.00      BSYN  
ATOM    139   CB VAL    16     -30.689 -77.446 -15.368  1.00  0.00      BSYN  
ATOM    140  CG1 VAL    16     -29.781 -77.307 -14.161  1.00  0.00      BSYN  
ATOM    141  CG2 VAL    16     -31.972 -78.079 -14.939  1.00  0.00      BSYN  
ATOM    142    C VAL    16     -31.134 -76.003 -17.534  1.00  0.00      BSYN  
ATOM    143    O VAL    16     -32.170 -75.536 -17.948  1.00  0.00      BSYN  
ATOM    144    N ALA    17     -30.003 -76.495 -18.250  1.00  0.00      BSYN  
ATOM    145    H ALA    17     -29.454 -77.280 -18.045  1.00  0.00      BSYN  
ATOM    146   CA ALA    17     -29.954 -76.163 -19.659  1.00  0.00      BSYN  
ATOM    147   CB ALA    17     -28.598 -75.984 -20.289  1.00  0.00      BSYN  
ATOM    148    C ALA    17     -30.550 -77.335 -20.322  1.00  0.00      BSYN  
ATOM    149    O ALA    17     -30.310 -78.455 -19.892  1.00  0.00      BSYN  
ATOM    150    N ALA    18     -31.443 -77.078 -21.284  1.00  0.00      BSYN  
ATOM    151    H ALA    18     -31.555 -76.155 -21.595  1.00  0.00      BSYN  
ATOM    152   CA ALA    18     -32.138 -78.084 -21.987  1.00  0.00      BSYN  
ATOM    153   CB ALA    18     -31.313 -78.465 -23.146  1.00  0.00      BSYN  
ATOM    154    C ALA    18     -32.981 -79.128 -21.297  1.00  0.00      BSYN  
ATOM    155    O ALA    18     -33.591 -80.099 -21.854  1.00  0.00      BSYN  
ATOM    156    N ALA    19     -33.270 -78.892 -19.985  1.00  0.00      BSYN  
ATOM    157    H ALA    19     -32.884 -78.115 -19.530  1.00  0.00      BSYN  
ATOM    158   CA ALA    19     -34.163 -79.759 -19.183  1.00  0.00      BSYN  
ATOM    159   CB ALA    19     -33.272 -80.562 -18.223  1.00  0.00      BSYN  
ATOM    160    C ALA    19     -35.414 -79.187 -18.462  1.00  0.00      BSYN  
ATOM    161    O ALA    19     -36.035 -79.859 -17.646  1.00  0.00      BSYN  
ATOM    162    N GLU    20     -35.390 -77.922 -18.639  1.00  0.00      BSYN  
ATOM    163    H GLU    20     -34.602 -77.541 -19.079  1.00  0.00      BSYN  
ATOM    164   CA GLU    20     -36.449 -77.061 -18.176  1.00  0.00      BSYN  
ATOM    165   CB GLU    20     -36.046 -76.144 -16.943  1.00  0.00      BSYN  
ATOM    166   CG GLU    20     -36.149 -76.954 -15.670  1.00  0.00      BSYN  
ATOM    167   CD GLU    20     -35.687 -76.139 -14.447  1.00  0.00      BSYN  
ATOM    168  OE1 GLU    20     -34.710 -76.419 -13.882  1.00  0.00      BSYN  
ATOM    169  OE2 GLU    20     -36.452 -75.271 -14.049  1.00  0.00      BSYN  
ATOM    170    C GLU    20     -36.568 -75.964 -19.274  1.00  0.00      BSYN  
ATOM    171    O GLU    20     -37.724 -75.688 -19.653  1.00  0.00      BSYN  
ATOM    172    N LYS    21     -35.518 -75.203 -19.732  1.00  0.00      BSYN  
ATOM    173    H LYS    21     -34.738 -75.380 -19.166  1.00  0.00      BSYN  
ATOM    174   CA LYS    21     -35.473 -74.285 -20.896  1.00  0.00      BSYN  
ATOM    175   CB LYS    21     -34.219 -73.449 -20.777  1.00  0.00      BSYN  
ATOM    176   CG LYS    21     -34.353 -72.348 -19.854  1.00  0.00      BSYN  
ATOM    177   CD LYS    21     -35.172 -71.143 -20.186  1.00  0.00      BSYN  
ATOM    178   CE LYS    21     -35.649 -70.245 -19.011  1.00  0.00      BSYN  
ATOM    179   NZ LYS    21     -36.311 -69.015 -19.266  1.00  0.00      BSYN  
ATOM    180  HZ1 LYS    21     -36.831 -68.868 -20.154  1.00  0.00      BSYN  
ATOM    181  HZ2 LYS    21     -36.888 -68.844 -18.418  1.00  0.00      BSYN  
ATOM    182  HZ3 LYS    21     -35.608 -68.253 -19.345  1.00  0.00      BSYN  
ATOM    183    C LYS    21     -35.762 -75.001 -22.115  1.00  0.00      BSYN  
ATOM    184    O LYS    21     -34.949 -75.478 -22.777  1.00  0.00      BSYN  
ATOM    185    N THR    22     -37.018 -75.123 -22.415  1.00  0.00      BSYN  
ATOM    186    H THR    22     -37.494 -74.500 -21.827  1.00  0.00      BSYN  
ATOM    187   CA THR    22     -37.498 -75.752 -23.596  1.00  0.00      BSYN  
ATOM    188   CB THR    22     -38.734 -76.570 -23.280  1.00  0.00      BSYN  
ATOM    189  OG1 THR    22     -38.537 -77.509 -22.208  1.00  0.00      BSYN  
ATOM    190  HG1 THR    22     -38.376 -76.980 -21.424  1.00  0.00      BSYN  
ATOM    191  CG2 THR    22     -39.176 -77.206 -24.538  1.00  0.00      BSYN  
ATOM    192    C THR    22     -37.528 -74.829 -24.782  1.00  0.00      BSYN  
ATOM    193    O THR    22     -36.658 -75.046 -25.674  1.00  0.00      BSYN  
ATOM    194    N LYS    23     -38.449 -73.866 -24.799  1.00  0.00      BSYN  
ATOM    195    H LYS    23     -39.148 -73.508 -24.213  1.00  0.00      BSYN  
ATOM    196   CA LYS    23     -38.573 -73.298 -26.127  1.00  0.00      BSYN  
ATOM    197   CB LYS    23     -39.993 -72.789 -26.249  1.00  0.00      BSYN  
ATOM    198   CG LYS    23     -40.648 -72.730 -27.628  1.00  0.00      BSYN  
ATOM    199   CD LYS    23     -40.489 -74.081 -28.419  1.00  0.00      BSYN  
ATOM    200   CE LYS    23     -40.821 -75.434 -27.849  1.00  0.00      BSYN  
ATOM    201   NZ LYS    23     -40.787 -76.397 -28.934  1.00  0.00      BSYN  
ATOM    202  HZ1 LYS    23     -40.648 -77.399 -28.697  1.00  0.00      BSYN  
ATOM    203  HZ2 LYS    23     -41.665 -76.146 -29.433  1.00  0.00      BSYN  
ATOM    204  HZ3 LYS    23     -39.873 -76.156 -29.367  1.00  0.00      BSYN  
ATOM    205    C LYS    23     -37.690 -72.010 -26.404  1.00  0.00      BSYN  
ATOM    206    O LYS    23     -38.097 -70.874 -26.212  1.00  0.00      BSYN  
ATOM    207    N GLN    24     -36.514 -72.360 -26.983  1.00  0.00      BSYN  
ATOM    208    H GLN    24     -36.199 -73.266 -26.782  1.00  0.00      BSYN  
ATOM    209   CA GLN    24     -35.656 -71.374 -27.640  1.00  0.00      BSYN  
ATOM    210   CB GLN    24     -34.202 -71.856 -27.850  1.00  0.00      BSYN  
ATOM    211   CG GLN    24     -33.560 -72.047 -26.474  1.00  0.00      BSYN  
ATOM    212   CD GLN    24     -32.044 -71.681 -26.518  1.00  0.00      BSYN  
ATOM    213  OE1 GLN    24     -31.173 -72.403 -27.163  1.00  0.00      BSYN  
ATOM    214  NE2 GLN    24     -31.706 -70.591 -25.796  1.00  0.00      BSYN  
ATOM    215 HE21 GLN    24     -30.808 -70.202 -25.741  1.00  0.00      BSYN  
ATOM    216 HE22 GLN    24     -32.445 -70.083 -25.403  1.00  0.00      BSYN  
ATOM    217    C GLN    24     -36.263 -70.630 -28.852  1.00  0.00      BSYN  
ATOM    218    O GLN    24     -36.286 -69.400 -28.904  1.00  0.00      BSYN  
ATOM    219    N GLY    25     -36.806 -71.517 -29.679  1.00  0.00      BSYN  
ATOM    220    H GLY    25     -36.879 -72.494 -29.670  1.00  0.00      BSYN  
ATOM    221   CA GLY    25     -37.627 -71.071 -30.811  1.00  0.00      BSYN  
ATOM    222    C GLY    25     -36.845 -71.077 -32.178  1.00  0.00      BSYN  
ATOM    223    O GLY    25     -37.273 -70.611 -33.266  1.00  0.00      BSYN  
ATOM    224    N VAL    26     -35.660 -71.708 -32.343  1.00  0.00      BSYN  
ATOM    225    H VAL    26     -35.555 -72.469 -31.734  1.00  0.00      BSYN  
ATOM    226   CA VAL    26     -34.780 -71.600 -33.485  1.00  0.00      BSYN  
ATOM    227   CB VAL    26     -33.531 -70.747 -33.171  1.00  0.00      BSYN  
ATOM    228  CG1 VAL    26     -33.721 -69.503 -34.036  1.00  0.00      BSYN  
ATOM    229  CG2 VAL    26     -33.324 -70.390 -31.725  1.00  0.00      BSYN  
ATOM    230    C VAL    26     -34.469 -72.952 -34.023  1.00  0.00      BSYN  
ATOM    231    O VAL    26     -33.943 -73.862 -33.401  1.00  0.00      BSYN  
ATOM    232    N THR    27     -34.556 -72.954 -35.318  1.00  0.00      BSYN  
ATOM    233    H THR    27     -34.909 -72.132 -35.718  1.00  0.00      BSYN  
ATOM    234   CA THR    27     -34.320 -74.172 -36.030  1.00  0.00      BSYN  
ATOM    235   CB THR    27     -35.387 -74.365 -37.004  1.00  0.00      BSYN  
ATOM    236  OG1 THR    27     -36.614 -74.275 -36.331  1.00  0.00      BSYN  
ATOM    237  HG1 THR    27     -36.955 -73.379 -36.372  1.00  0.00      BSYN  
ATOM    238  CG2 THR    27     -35.378 -75.540 -37.895  1.00  0.00      BSYN  
ATOM    239    C THR    27     -33.009 -73.873 -36.716  1.00  0.00      BSYN  
ATOM    240    O THR    27     -32.889 -72.948 -37.501  1.00  0.00      BSYN  
ATOM    241    N GLU    28     -32.057 -74.687 -36.293  1.00  0.00      BSYN  
ATOM    242    H GLU    28     -32.218 -75.170 -35.456  1.00  0.00      BSYN  
ATOM    243   CA GLU    28     -30.741 -74.539 -36.929  1.00  0.00      BSYN  
ATOM    244   CB GLU    28     -29.764 -75.042 -36.007  1.00  0.00      BSYN  
ATOM    245   CG GLU    28     -29.404 -73.926 -34.980  1.00  0.00      BSYN  
ATOM    246   CD GLU    28     -28.090 -74.262 -34.267  1.00  0.00      BSYN  
ATOM    247  OE1 GLU    28     -28.122 -74.711 -33.100  1.00  0.00      BSYN  
ATOM    248  OE2 GLU    28     -26.977 -74.020 -34.753  1.00  0.00      BSYN  
ATOM    249    C GLU    28     -30.883 -75.212 -38.262  1.00  0.00      BSYN  
ATOM    250    O GLU    28     -31.293 -76.384 -38.268  1.00  0.00      BSYN  
ATOM    251    N ALA    29     -30.756 -74.494 -39.355  1.00  0.00      BSYN  
ATOM    252    H ALA    29     -30.804 -73.515 -39.318  1.00  0.00      BSYN  
ATOM    253   CA ALA    29     -30.705 -75.078 -40.733  1.00  0.00      BSYN  
ATOM    254   CB ALA    29     -30.584 -73.976 -41.746  1.00  0.00      BSYN  
ATOM    255    C ALA    29     -29.431 -75.899 -41.024  1.00  0.00      BSYN  
ATOM    256    O ALA    29     -29.528 -77.027 -41.526  1.00  0.00      BSYN  
ATOM    257    N ALA    30     -28.279 -75.353 -40.522  1.00  0.00      BSYN  
ATOM    258    H ALA    30     -28.304 -74.376 -40.450  1.00  0.00      BSYN  
ATOM    259   CA ALA    30     -27.045 -76.043 -40.484  1.00  0.00      BSYN  
ATOM    260   CB ALA    30     -26.098 -75.077 -39.853  1.00  0.00      BSYN  
ATOM    261    C ALA    30     -27.002 -77.411 -39.801  1.00  0.00      BSYN  
ATOM    262    O ALA    30     -26.597 -78.389 -40.492  1.00  0.00      BSYN  
ATOM    263    N GLU    31     -27.530 -77.495 -38.545  1.00  0.00      BSYN  
ATOM    264    H GLU    31     -27.863 -76.672 -38.130  1.00  0.00      BSYN  
ATOM    265   CA GLU    31     -27.324 -78.599 -37.606  1.00  0.00      BSYN  
ATOM    266   CB GLU    31     -25.823 -78.372 -36.969  1.00  0.00      BSYN  
ATOM    267   CG GLU    31     -25.498 -78.904 -35.644  1.00  0.00      BSYN  
ATOM    268   CD GLU    31     -24.326 -78.201 -34.866  1.00  0.00      BSYN  
ATOM    269  OE1 GLU    31     -24.517 -77.703 -33.806  1.00  0.00      BSYN  
ATOM    270  OE2 GLU    31     -23.228 -78.187 -35.400  1.00  0.00      BSYN  
ATOM    271    C GLU    31     -28.308 -78.915 -36.514  1.00  0.00      BSYN  
ATOM    272    O GLU    31     -28.514 -78.024 -35.689  1.00  0.00      BSYN  
ATOM    273    N LYS    32     -28.954 -80.083 -36.569  1.00  0.00      BSYN  
ATOM    274    H LYS    32     -28.718 -80.583 -37.378  1.00  0.00      BSYN  
ATOM    275   CA LYS    32     -29.992 -80.550 -35.650  1.00  0.00      BSYN  
ATOM    276   CB LYS    32     -31.099 -81.068 -36.454  1.00  0.00      BSYN  
ATOM    277   CG LYS    32     -32.006 -80.155 -37.306  1.00  0.00      BSYN  
ATOM    278   CD LYS    32     -32.529 -80.894 -38.644  1.00  0.00      BSYN  
ATOM    279   CE LYS    32     -33.138 -79.637 -39.550  1.00  0.00      BSYN  
ATOM    280   NZ LYS    32     -32.284 -78.513 -39.696  1.00  0.00      BSYN  
ATOM    281  HZ1 LYS    32     -32.116 -77.952 -38.837  1.00  0.00      BSYN  
ATOM    282  HZ2 LYS    32     -31.515 -78.901 -40.278  1.00  0.00      BSYN  
ATOM    283  HZ3 LYS    32     -32.772 -77.919 -40.397  1.00  0.00      BSYN  
ATOM    284    C LYS    32     -29.596 -81.610 -34.557  1.00  0.00      BSYN  
ATOM    285    O LYS    32     -28.604 -82.357 -34.770  1.00  0.00      BSYN  
ATOM    286    N THR    33     -30.366 -81.805 -33.461  1.00  0.00      BSYN  
ATOM    287    H THR    33     -31.124 -81.230 -33.224  1.00  0.00      BSYN  
ATOM    288   CA THR    33     -30.199 -82.862 -32.541  1.00  0.00      BSYN  
ATOM    289   CB THR    33     -31.050 -82.350 -31.404  1.00  0.00      BSYN  
ATOM    290  OG1 THR    33     -32.311 -81.841 -31.823  1.00  0.00      BSYN  
ATOM    291  HG1 THR    33     -32.738 -81.414 -31.078  1.00  0.00      BSYN  
ATOM    292  CG2 THR    33     -30.423 -81.185 -30.660  1.00  0.00      BSYN  
ATOM    293    C THR    33     -30.467 -84.262 -33.087  1.00  0.00      BSYN  
ATOM    294    O THR    33     -29.952 -85.269 -32.521  1.00  0.00      BSYN  
ATOM    295    N LYS    34     -31.132 -84.329 -34.193  1.00  0.00      BSYN  
ATOM    296    H LYS    34     -31.395 -83.498 -34.640  1.00  0.00      BSYN  
ATOM    297   CA LYS    34     -31.657 -85.513 -34.697  1.00  0.00      BSYN  
ATOM    298   CB LYS    34     -33.129 -85.503 -35.066  1.00  0.00      BSYN  
ATOM    299   CG LYS    34     -34.138 -85.599 -33.897  1.00  0.00      BSYN  
ATOM    300   CD LYS    34     -35.439 -85.896 -34.629  1.00  0.00      BSYN  
ATOM    301   CE LYS    34     -36.746 -86.013 -33.729  1.00  0.00      BSYN  
ATOM    302   NZ LYS    34     -37.676 -86.744 -34.607  1.00  0.00      BSYN  
ATOM    303  HZ1 LYS    34     -38.596 -86.938 -34.162  1.00  0.00      BSYN  
ATOM    304  HZ2 LYS    34     -37.663 -86.030 -35.362  1.00  0.00      BSYN  
ATOM    305  HZ3 LYS    34     -37.329 -87.697 -34.838  1.00  0.00      BSYN  
ATOM    306    C LYS    34     -30.867 -86.227 -35.767  1.00  0.00      BSYN  
ATOM    307    O LYS    34     -31.104 -86.042 -36.941  1.00  0.00      BSYN  
ATOM    308    N GLU    35     -29.927 -87.104 -35.224  1.00  0.00      BSYN  
ATOM    309    H GLU    35     -30.092 -87.275 -34.274  1.00  0.00      BSYN  
ATOM    310   CA GLU    35     -28.959 -87.819 -36.064  1.00  0.00      BSYN  
ATOM    311   CB GLU    35     -27.379 -87.507 -35.652  1.00  0.00      BSYN  
ATOM    312   CG GLU    35     -26.455 -86.912 -36.833  1.00  0.00      BSYN  
ATOM    313   CD GLU    35     -25.296 -86.078 -36.364  1.00  0.00      BSYN  
ATOM    314  OE1 GLU    35     -24.676 -86.304 -35.385  1.00  0.00      BSYN  
ATOM    315  OE2 GLU    35     -24.927 -85.111 -37.050  1.00  0.00      BSYN  
ATOM    316    C GLU    35     -29.367 -89.267 -36.001  1.00  0.00      BSYN  
ATOM    317    O GLU    35     -30.137 -89.636 -35.079  1.00  0.00      BSYN  
ATOM    318    N GLY    36     -28.851 -90.018 -36.929  1.00  0.00      BSYN  
ATOM    319    H GLY    36     -28.162 -89.606 -37.492  1.00  0.00      BSYN  
ATOM    320   CA GLY    36     -29.204 -91.398 -37.137  1.00  0.00      BSYN  
ATOM    321    C GLY    36     -28.536 -91.899 -38.409  1.00  0.00      BSYN  
ATOM    322    O GLY    36     -27.713 -91.149 -38.888  1.00  0.00      BSYN  
ATOM    323    N VAL    37     -28.705 -93.183 -38.705  1.00  0.00      BSYN  
ATOM    324    H VAL    37     -29.220 -93.565 -37.963  1.00  0.00      BSYN  
ATOM    325   CA VAL    37     -28.113 -93.864 -39.843  1.00  0.00      BSYN  
ATOM    326   CB VAL    37     -27.550 -95.290 -39.329  1.00  0.00      BSYN  
ATOM    327  CG1 VAL    37     -26.399 -94.907 -38.408  1.00  0.00      BSYN  
ATOM    328  CG2 VAL    37     -28.498 -96.311 -38.704  1.00  0.00      BSYN  
ATOM    329    C VAL    37     -29.013 -93.912 -41.075  1.00  0.00      BSYN  
ATOM    330    O VAL    37     -29.370 -94.908 -41.660  1.00  0.00      BSYN  
ATOM    331    N LEU    38     -29.230 -92.673 -41.566  1.00  0.00      BSYN  
ATOM    332    H LEU    38     -28.647 -91.947 -41.261  1.00  0.00      BSYN  
ATOM    333   CA LEU    38     -30.237 -92.367 -42.541  1.00  0.00      BSYN  
ATOM    334   CB LEU    38     -30.629 -90.951 -42.419  1.00  0.00      BSYN  
ATOM    335   CG LEU    38     -31.213 -90.578 -41.035  1.00  0.00      BSYN  
ATOM    336  CD1 LEU    38     -31.297 -89.055 -40.809  1.00  0.00      BSYN  
ATOM    337  CD2 LEU    38     -32.491 -91.214 -40.820  1.00  0.00      BSYN  
ATOM    338    C LEU    38     -29.612 -92.564 -43.920  1.00  0.00      BSYN  
ATOM    339    O LEU    38     -28.588 -92.039 -44.240  1.00  0.00      BSYN  
ATOM    340    N TYR    39     -30.055 -93.341 -44.876  1.00  0.00      BSYN  
ATOM    341    H TYR    39     -29.474 -93.544 -45.639  1.00  0.00      BSYN  
ATOM    342   CA TYR    39     -31.252 -94.073 -44.652  1.00  0.00      BSYN  
ATOM    343   CB TYR    39     -32.330 -93.669 -45.756  1.00  0.00      BSYN  
ATOM    344   CG TYR    39     -32.793 -92.210 -45.460  1.00  0.00      BSYN  
ATOM    345  CD1 TYR    39     -32.079 -91.268 -46.099  1.00  0.00      BSYN  
ATOM    346  CE1 TYR    39     -32.224 -89.964 -45.892  1.00  0.00      BSYN  
ATOM    347  CD2 TYR    39     -33.780 -91.902 -44.584  1.00  0.00      BSYN  
ATOM    348  CE2 TYR    39     -33.947 -90.515 -44.321  1.00  0.00      BSYN  
ATOM    349   CZ TYR    39     -33.140 -89.539 -44.920  1.00  0.00      BSYN  
ATOM    350   OH TYR    39     -33.166 -88.237 -44.502  1.00  0.00      BSYN  
ATOM    351   HH TYR    39     -33.787 -87.980 -43.816  1.00  0.00      BSYN  
ATOM    352    C TYR    39     -30.834 -95.513 -45.010  1.00  0.00      BSYN  
ATOM    353    O TYR    39     -30.992 -95.919 -46.196  1.00  0.00      BSYN  
ATOM    354    N VAL    40     -30.090 -96.174 -44.135  1.00  0.00      BSYN  
ATOM    355    H VAL    40     -29.677 -95.769 -43.343  1.00  0.00      BSYN  
ATOM    356   CA VAL    40     -29.674 -97.599 -44.284  1.00  0.00      BSYN  
ATOM    357   CB VAL    40     -28.237 -97.806 -44.372  1.00  0.00      BSYN  
ATOM    358  CG1 VAL    40     -27.549 -97.398 -45.673  1.00  0.00      BSYN  
ATOM    359  CG2 VAL    40     -27.429 -97.325 -43.255  1.00  0.00      BSYN  
ATOM    360    C VAL    40     -30.184 -98.566 -43.222  1.00  0.00      BSYN  
ATOM    361    O VAL    40     -30.323 -98.176 -42.067  1.00  0.00      BSYN  
ATOM    362    N GLY    41     -30.319 -99.789 -43.600  1.00  0.00      BSYN  
ATOM    363    H GLY    41     -30.449-100.108 -44.517  1.00  0.00      BSYN  
ATOM    364   CA GLY    41     -30.580-100.861 -42.643  1.00  0.00      BSYN  
ATOM    365    C GLY    41     -29.816-102.139 -42.935  1.00  0.00      BSYN  
ATOM    366    O GLY    41     -30.313-102.888 -43.730  1.00  0.00      BSYN  
ATOM    367    N SER    42     -28.905-102.283 -42.082  1.00  0.00      BSYN  
ATOM    368    H SER    42     -28.611-101.635 -41.408  1.00  0.00      BSYN  
ATOM    369   CA SER    42     -27.934-103.457 -42.195  1.00  0.00      BSYN  
ATOM    370   CB SER    42     -26.871-103.374 -41.108  1.00  0.00      BSYN  
ATOM    371   OG SER    42     -26.275-102.102 -40.976  1.00  0.00      BSYN  
ATOM    372   HG SER    42     -25.593-102.252 -41.634  1.00  0.00      BSYN  
ATOM    373    C SER    42     -28.541-104.862 -42.094  1.00  0.00      BSYN  
ATOM    374    O SER    42     -29.360-104.985 -41.241  1.00  0.00      BSYN  
ATOM    375    N LYS    43     -27.982-105.856 -42.814  1.00  0.00      BSYN  
ATOM    376    H LYS    43     -27.696-105.481 -43.673  1.00  0.00      BSYN  
ATOM    377   CA LYS    43     -28.382-107.285 -42.664  1.00  0.00      BSYN  
ATOM    378   CB LYS    43     -29.845-107.581 -43.485  1.00  0.00      BSYN  
ATOM    379   CG LYS    43     -29.878-107.218 -44.942  1.00  0.00      BSYN  
ATOM    380   CD LYS    43     -31.345-107.643 -45.351  1.00  0.00      BSYN  
ATOM    381   CE LYS    43     -31.798-107.071 -46.723  1.00  0.00      BSYN  
ATOM    382   NZ LYS    43     -31.836-105.656 -46.593  1.00  0.00      BSYN  
ATOM    383  HZ1 LYS    43     -30.815-105.459 -46.586  1.00  0.00      BSYN  
ATOM    384  HZ2 LYS    43     -32.262-105.189 -47.419  1.00  0.00      BSYN  
ATOM    385  HZ3 LYS    43     -32.329-105.355 -45.728  1.00  0.00      BSYN  
ATOM    386    C LYS    43     -27.343-108.340 -43.093  1.00  0.00      BSYN  
ATOM    387    O LYS    43     -26.710-108.316 -44.170  1.00  0.00      BSYN  
ATOM    388    N THR    44     -27.272-109.416 -42.312  1.00  0.00      BSYN  
ATOM    389    H THR    44     -26.860-110.199 -42.735  1.00  0.00      BSYN  
ATOM    390   CA THR    44     -28.003-109.713 -40.974  1.00  0.00      BSYN  
ATOM    391   CB THR    44     -28.799-111.065 -41.306  1.00  0.00      BSYN  
ATOM    392  OG1 THR    44     -29.468-111.024 -42.577  1.00  0.00      BSYN  
ATOM    393  HG1 THR    44     -30.194-110.417 -42.739  1.00  0.00      BSYN  
ATOM    394  CG2 THR    44     -29.831-111.167 -40.224  1.00  0.00      BSYN  
ATOM    395    C THR    44     -26.982-109.729 -39.804  1.00  0.00      BSYN  
ATOM    396    O THR    44     -26.317-110.675 -39.570  1.00  0.00      BSYN  
ATOM    397    N ARG    45     -26.830-108.583 -39.065  1.00  0.00      BSYN  
ATOM    398    H ARG    45     -27.001-107.732 -39.520  1.00  0.00      BSYN  
ATOM    399   CA ARG    45     -26.272-108.558 -37.745  1.00  0.00      BSYN  
ATOM    400   CB ARG    45     -26.068-107.129 -37.231  1.00  0.00      BSYN  
ATOM    401   CG ARG    45     -25.418-106.758 -35.898  1.00  0.00      BSYN  
ATOM    402   CD ARG    45     -23.905-106.833 -35.933  1.00  0.00      BSYN  
ATOM    403   NE ARG    45     -23.111-106.021 -36.842  1.00  0.00      BSYN  
ATOM    404   HE ARG    45     -23.490-105.182 -37.176  1.00  0.00      BSYN  
ATOM    405   CZ ARG    45     -21.825-106.160 -37.018  1.00  0.00      BSYN  
ATOM    406  NH1 ARG    45     -21.224-107.065 -36.348  1.00  0.00      BSYN  
ATOM    407 HH11 ARG    45     -20.243-107.084 -36.539  1.00  0.00      BSYN  
ATOM    408 HH12 ARG    45     -21.739-107.790 -35.891  1.00  0.00      BSYN  
ATOM    409  NH2 ARG    45     -21.106-105.521 -37.909  1.00  0.00      BSYN  
ATOM    410 HH21 ARG    45     -20.118-105.671 -37.914  1.00  0.00      BSYN  
ATOM    411 HH22 ARG    45     -21.542-104.958 -38.612  1.00  0.00      BSYN  
ATOM    412    C ARG    45     -26.970-109.405 -36.723  1.00  0.00      BSYN  
ATOM    413    O ARG    45     -27.766-109.059 -35.835  1.00  0.00      BSYN  
ATOM    414    N GLU    46     -26.580-110.630 -36.830  1.00  0.00      BSYN  
ATOM    415    H GLU    46     -26.096-110.959 -37.616  1.00  0.00      BSYN  
ATOM    416   CA GLU    46     -27.205-111.594 -35.914  1.00  0.00      BSYN  
ATOM    417   CB GLU    46     -27.147-112.995 -36.633  1.00  0.00      BSYN  
ATOM    418   CG GLU    46     -28.428-113.312 -37.490  1.00  0.00      BSYN  
ATOM    419   CD GLU    46     -28.347-114.695 -38.021  1.00  0.00      BSYN  
ATOM    420  OE1 GLU    46     -27.851-115.010 -39.125  1.00  0.00      BSYN  
ATOM    421  OE2 GLU    46     -28.666-115.562 -37.199  1.00  0.00      BSYN  
ATOM    422    C GLU    46     -26.686-111.516 -34.527  1.00  0.00      BSYN  
ATOM    423    O GLU    46     -27.408-111.539 -33.566  1.00  0.00      BSYN  
ATOM    424    N GLY    47     -25.390-111.301 -34.415  1.00  0.00      BSYN  
ATOM    425    H GLY    47     -24.965-111.258 -35.297  1.00  0.00      BSYN  
ATOM    426   CA GLY    47     -24.747-110.917 -33.149  1.00  0.00      BSYN  
ATOM    427    C GLY    47     -23.771-109.871 -33.508  1.00  0.00      BSYN  
ATOM    428    O GLY    47     -23.365-109.554 -34.653  1.00  0.00      BSYN  
ATOM    429    N VAL    48     -23.344-109.324 -32.358  1.00  0.00      BSYN  
ATOM    430    H VAL    48     -23.637-109.717 -31.509  1.00  0.00      BSYN  
ATOM    431   CA VAL    48     -22.554-108.152 -32.499  1.00  0.00      BSYN  
ATOM    432   CB VAL    48     -23.106-106.997 -31.522  1.00  0.00      BSYN  
ATOM    433  CG1 VAL    48     -22.495-105.691 -31.815  1.00  0.00      BSYN  
ATOM    434  CG2 VAL    48     -24.585-106.767 -31.711  1.00  0.00      BSYN  
ATOM    435    C VAL    48     -21.050-108.503 -32.420  1.00  0.00      BSYN  
ATOM    436    O VAL    48     -20.636-109.182 -31.523  1.00  0.00      BSYN  
ATOM    437    N VAL    49     -20.206-108.169 -33.417  1.00  0.00      BSYN  
ATOM    438    H VAL    49     -20.645-107.953 -34.266  1.00  0.00      BSYN  
ATOM    439   CA VAL    49     -18.813-107.996 -33.326  1.00  0.00      BSYN  
ATOM    440   CB VAL    49     -17.940-109.221 -33.868  1.00  0.00      BSYN  
ATOM    441  CG1 VAL    49     -16.586-109.102 -33.290  1.00  0.00      BSYN  
ATOM    442  CG2 VAL    49     -18.389-110.582 -33.381  1.00  0.00      BSYN  
ATOM    443    C VAL    49     -18.593-106.704 -34.173  1.00  0.00      BSYN  
ATOM    444    O VAL    49     -18.394-106.788 -35.373  1.00  0.00      BSYN  
ATOM    445    N GLN    50     -18.772-105.438 -33.722  1.00  0.00      BSYN  
ATOM    446    H GLN    50     -19.373-105.174 -32.995  1.00  0.00      BSYN  
ATOM    447   CA GLN    50     -18.207-104.244 -34.398  1.00  0.00      BSYN  
ATOM    448   CB GLN    50     -19.294-103.529 -35.160  1.00  0.00      BSYN  
ATOM    449   CG GLN    50     -18.678-103.076 -36.531  1.00  0.00      BSYN  
ATOM    450   CD GLN    50     -19.688-102.389 -37.492  1.00  0.00      BSYN  
ATOM    451  OE1 GLN    50     -20.233-103.001 -38.469  1.00  0.00      BSYN  
ATOM    452  NE2 GLN    50     -19.847-101.060 -37.526  1.00  0.00      BSYN  
ATOM    453 HE21 GLN    50     -19.275-100.497 -36.964  1.00  0.00      BSYN  
ATOM    454 HE22 GLN    50     -20.724-100.879 -37.925  1.00  0.00      BSYN  
ATOM    455    C GLN    50     -17.523-103.398 -33.346  1.00  0.00      BSYN  
ATOM    456    O GLN    50     -18.250-102.771 -32.626  1.00  0.00      BSYN  
ATOM    457    N GLY    51     -16.242-103.164 -33.084  1.00  0.00      BSYN  
ATOM    458    H GLY    51     -15.865-102.601 -32.376  1.00  0.00      BSYN  
ATOM    459   CA GLY    51     -15.131-103.775 -33.813  1.00  0.00      BSYN  
ATOM    460    C GLY    51     -14.714-105.067 -33.119  1.00  0.00      BSYN  
ATOM    461    O GLY    51     -15.408-105.380 -32.199  1.00  0.00      BSYN  
ATOM    462    N VAL    52     -13.664-105.796 -33.599  1.00  0.00      BSYN  
ATOM    463    H VAL    52     -13.332-105.470 -34.461  1.00  0.00      BSYN  
ATOM    464   CA VAL    52     -13.173-106.966 -32.940  1.00  0.00      BSYN  
ATOM    465   CB VAL    52     -11.914-107.512 -33.601  1.00  0.00      BSYN  
ATOM    466  CG1 VAL    52     -11.913-107.794 -35.110  1.00  0.00      BSYN  
ATOM    467  CG2 VAL    52     -10.769-106.425 -33.422  1.00  0.00      BSYN  
ATOM    468    C VAL    52     -12.958-107.058 -31.431  1.00  0.00      BSYN  
ATOM    469    O VAL    52     -12.893-108.153 -30.873  1.00  0.00      BSYN  
ATOM    470    N ALA    53     -12.747-105.839 -30.779  1.00  0.00      BSYN  
ATOM    471    H ALA    53     -12.774-105.052 -31.361  1.00  0.00      BSYN  
ATOM    472   CA ALA    53     -12.949-105.723 -29.345  1.00  0.00      BSYN  
ATOM    473   CB ALA    53     -11.846-104.754 -28.861  1.00  0.00      BSYN  
ATOM    474    C ALA    53     -14.301-105.456 -28.718  1.00  0.00      BSYN  
ATOM    475    O ALA    53     -14.770-104.340 -28.493  1.00  0.00      BSYN  
ATOM    476    N SER    54     -14.823-106.641 -28.366  1.00  0.00      BSYN  
ATOM    477    H SER    54     -14.329-107.344 -28.837  1.00  0.00      BSYN  
ATOM    478   CA SER    54     -15.840-106.952 -27.460  1.00  0.00      BSYN  
ATOM    479   CB SER    54     -16.972-107.583 -28.259  1.00  0.00      BSYN  
ATOM    480   OG SER    54     -17.644-106.778 -29.137  1.00  0.00      BSYN  
ATOM    481   HG SER    54     -17.085-106.052 -29.423  1.00  0.00      BSYN  
ATOM    482    C SER    54     -15.438-107.872 -26.232  1.00  0.00      BSYN  
ATOM    483    O SER    54     -14.882-107.437 -25.196  1.00  0.00      BSYN  
ATOM    484    N VAL    55     -15.788-109.168 -26.291  1.00  0.00      BSYN  
ATOM    485    H VAL    55     -15.876-109.670 -27.128  1.00  0.00      BSYN  
ATOM    486   CA VAL    55     -15.555-109.990 -25.144  1.00  0.00      BSYN  
ATOM    487   CB VAL    55     -16.692-111.103 -25.003  1.00  0.00      BSYN  
ATOM    488  CG1 VAL    55     -16.332-111.988 -23.769  1.00  0.00      BSYN  
ATOM    489  CG2 VAL    55     -17.954-110.325 -24.576  1.00  0.00      BSYN  
ATOM    490    C VAL    55     -14.180-110.631 -25.443  1.00  0.00      BSYN  
ATOM    491    O VAL    55     -13.424-110.907 -24.441  1.00  0.00      BSYN  
ATOM    492    N ALA    56     -13.747-110.866 -26.657  1.00  0.00      BSYN  
ATOM    493    H ALA    56     -14.218-110.491 -27.430  1.00  0.00      BSYN  
ATOM    494   CA ALA    56     -12.569-111.549 -26.974  1.00  0.00      BSYN  
ATOM    495   CB ALA    56     -12.933-112.613 -27.987  1.00  0.00      BSYN  
ATOM    496    C ALA    56     -11.255-110.829 -27.189  1.00  0.00      BSYN  
ATOM    497    O ALA    56     -10.712-110.879 -28.282  1.00  0.00      BSYN  
ATOM    498    N GLU    57     -10.710-110.245 -26.154  1.00  0.00      BSYN  
ATOM    499    H GLU    57     -10.909-110.598 -25.262  1.00  0.00      BSYN  
ATOM    500   CA GLU    57      -9.746-109.180 -26.393  1.00  0.00      BSYN  
ATOM    501   CB GLU    57     -10.186-108.134 -25.520  1.00  0.00      BSYN  
ATOM    502   CG GLU    57     -10.386-106.718 -26.104  1.00  0.00      BSYN  
ATOM    503   CD GLU    57      -9.137-105.810 -26.284  1.00  0.00      BSYN  
ATOM    504  OE1 GLU    57      -9.115-104.664 -25.862  1.00  0.00      BSYN  
ATOM    505  OE2 GLU    57      -8.197-106.155 -26.973  1.00  0.00      BSYN  
ATOM    506    C GLU    57      -8.373-109.626 -26.166  1.00  0.00      BSYN  
ATOM    507    O GLU    57      -7.902-109.605 -24.992  1.00  0.00      BSYN  
ATOM    508    N LYS    58      -7.724-109.580 -27.343  1.00  0.00      BSYN  
ATOM    509    H LYS    58      -8.271-109.383 -28.132  1.00  0.00      BSYN  
ATOM    510   CA LYS    58      -6.299-109.992 -27.387  1.00  0.00      BSYN  
ATOM    511   CB LYS    58      -6.040-111.330 -28.096  1.00  0.00      BSYN  
ATOM    512   CG LYS    58      -6.421-111.502 -29.533  1.00  0.00      BSYN  
ATOM    513   CD LYS    58      -6.162-113.003 -29.831  1.00  0.00      BSYN  
ATOM    514   CE LYS    58      -6.393-113.164 -31.388  1.00  0.00      BSYN  
ATOM    515   NZ LYS    58      -6.832-114.461 -31.684  1.00  0.00      BSYN  
ATOM    516  HZ1 LYS    58      -6.286-115.170 -31.154  1.00  0.00      BSYN  
ATOM    517  HZ2 LYS    58      -7.845-114.366 -31.465  1.00  0.00      BSYN  
ATOM    518  HZ3 LYS    58      -6.834-114.842 -32.651  1.00  0.00      BSYN  
ATOM    519    C LYS    58      -5.299-108.866 -27.919  1.00  0.00      BSYN  
ATOM    520    O LYS    58      -4.066-108.873 -27.763  1.00  0.00      BSYN  
ATOM    521    N THR    59      -5.807-107.950 -28.700  1.00  0.00      BSYN  
ATOM    522    H THR    59      -6.681-108.086 -29.121  1.00  0.00      BSYN  
ATOM    523   CA THR    59      -5.095-106.772 -29.162  1.00  0.00      BSYN  
ATOM    524   CB THR    59      -5.882-105.783 -29.941  1.00  0.00      BSYN  
ATOM    525  OG1 THR    59      -7.248-106.162 -29.919  1.00  0.00      BSYN  
ATOM    526  HG1 THR    59      -7.789-105.394 -29.719  1.00  0.00      BSYN  
ATOM    527  CG2 THR    59      -5.404-105.897 -31.284  1.00  0.00      BSYN  
ATOM    528    C THR    59      -4.477-106.008 -27.997  1.00  0.00      BSYN  
ATOM    529    O THR    59      -3.252-105.780 -28.119  1.00  0.00      BSYN  
ATOM    530    N LYS    60      -5.273-105.791 -26.975  1.00  0.00      BSYN  
ATOM    531    H LYS    60      -6.226-106.019 -26.980  1.00  0.00      BSYN  
ATOM    532   CA LYS    60      -4.760-105.003 -25.848  1.00  0.00      BSYN  
ATOM    533   CB LYS    60      -5.279-103.480 -25.888  1.00  0.00      BSYN  
ATOM    534   CG LYS    60      -5.031-102.433 -27.052  1.00  0.00      BSYN  
ATOM    535   CD LYS    60      -3.745-101.668 -26.980  1.00  0.00      BSYN  
ATOM    536   CE LYS    60      -3.924-100.510 -25.931  1.00  0.00      BSYN  
ATOM    537   NZ LYS    60      -4.166 -99.321 -26.751  1.00  0.00      BSYN  
ATOM    538  HZ1 LYS    60      -5.174 -99.500 -26.932  1.00  0.00      BSYN  
ATOM    539  HZ2 LYS    60      -4.087 -98.478 -26.148  1.00  0.00      BSYN  
ATOM    540  HZ3 LYS    60      -3.531 -99.228 -27.570  1.00  0.00      BSYN  
ATOM    541    C LYS    60      -5.183-105.734 -24.627  1.00  0.00      BSYN  
ATOM    542    O LYS    60      -6.366-105.775 -24.302  1.00  0.00      BSYN  
ATOM    543    N GLU    61      -4.222-106.268 -23.863  1.00  0.00      BSYN  
ATOM    544    H GLU    61      -3.284-106.025 -24.008  1.00  0.00      BSYN  
ATOM    545   CA GLU    61      -4.529-106.887 -22.571  1.00  0.00      BSYN  
ATOM    546   CB GLU    61      -4.564-108.446 -22.751  1.00  0.00      BSYN  
ATOM    547   CG GLU    61      -3.819-109.118 -24.026  1.00  0.00      BSYN  
ATOM    548   CD GLU    61      -3.916-110.672 -23.876  1.00  0.00      BSYN  
ATOM    549  OE1 GLU    61      -4.037-111.235 -22.776  1.00  0.00      BSYN  
ATOM    550  OE2 GLU    61      -3.751-111.358 -24.851  1.00  0.00      BSYN  
ATOM    551    C GLU    61      -3.478-106.671 -21.398  1.00  0.00      BSYN  
ATOM    552    O GLU    61      -3.445-107.379 -20.419  1.00  0.00      BSYN  
ATOM    553    N GLN    62      -2.658-105.693 -21.706  1.00  0.00      BSYN  
ATOM    554    H GLN    62      -2.775-105.107 -22.483  1.00  0.00      BSYN  
ATOM    555   CA GLN    62      -1.436-105.423 -20.906  1.00  0.00      BSYN  
ATOM    556   CB GLN    62      -0.146-105.555 -21.799  1.00  0.00      BSYN  
ATOM    557   CG GLN    62      -0.073-104.752 -23.118  1.00  0.00      BSYN  
ATOM    558   CD GLN    62       0.919-105.292 -24.127  1.00  0.00      BSYN  
ATOM    559  OE1 GLN    62       1.461-106.458 -24.139  1.00  0.00      BSYN  
ATOM    560  NE2 GLN    62       1.260-104.628 -25.199  1.00  0.00      BSYN  
ATOM    561 HE21 GLN    62       1.027-103.676 -25.172  1.00  0.00      BSYN  
ATOM    562 HE22 GLN    62       1.550-105.225 -25.919  1.00  0.00      BSYN  
ATOM    563    C GLN    62      -1.273-104.181 -20.031  1.00  0.00      BSYN  
ATOM    564    O GLN    62      -1.892-103.101 -20.084  1.00  0.00      BSYN  
ATOM    565    N ALA    63      -0.480-104.496 -18.968  1.00  0.00      BSYN  
ATOM    566    H ALA    63      -0.068-105.383 -18.899  1.00  0.00      BSYN  
ATOM    567   CA ALA    63      -0.092-103.540 -18.001  1.00  0.00      BSYN  
ATOM    568   CB ALA    63      -0.420-104.110 -16.648  1.00  0.00      BSYN  
ATOM    569    C ALA    63       1.435-103.441 -18.099  1.00  0.00      BSYN  
ATOM    570    O ALA    63       2.355-104.043 -17.564  1.00  0.00      BSYN  
ATOM    571    N SER    64       1.652-102.704 -19.177  1.00  0.00      BSYN  
ATOM    572    H SER    64       0.862-102.545 -19.735  1.00  0.00      BSYN  
ATOM    573   CA SER    64       2.894-102.067 -19.442  1.00  0.00      BSYN  
ATOM    574   CB SER    64       4.196-102.968 -19.742  1.00  0.00      BSYN  
ATOM    575   OG SER    64       4.143-104.112 -20.476  1.00  0.00      BSYN  
ATOM    576   HG SER    64       4.176-104.824 -19.833  1.00  0.00      BSYN  
ATOM    577    C SER    64       2.703-100.947 -20.463  1.00  0.00      BSYN  
ATOM    578    O SER    64       3.542-100.164 -20.854  1.00  0.00      BSYN  
ATOM    579    N HIS    65       1.415-101.004 -21.057  1.00  0.00      BSYN  
ATOM    580    H HIS    65       0.691-101.206 -20.427  1.00  0.00      BSYN  
ATOM    581   CA HIS    65       1.193-100.404 -22.378  1.00  0.00      BSYN  
ATOM    582   CB HIS    65       0.034-101.124 -23.180  1.00  0.00      BSYN  
ATOM    583   CG HIS    65      -0.243-100.644 -24.607  1.00  0.00      BSYN  
ATOM    584  ND1 HIS    65      -0.543 -99.450 -25.081  1.00  0.00      BSYN  
ATOM    585  HD1 HIS    65      -0.961 -98.683 -24.637  1.00  0.00      BSYN  
ATOM    586  CD2 HIS    65       0.155-101.455 -25.704  1.00  0.00      BSYN  
ATOM    587  NE2 HIS    65       0.067-100.625 -26.781  1.00  0.00      BSYN  
ATOM    588  CE1 HIS    65      -0.315 -99.455 -26.375  1.00  0.00      BSYN  
ATOM    589    C HIS    65       0.847 -98.967 -22.009  1.00  0.00      BSYN  
ATOM    590    O HIS    65      -0.236 -98.798 -21.412  1.00  0.00      BSYN  
ATOM    591    N LEU    66       1.773 -98.031 -22.020  1.00  0.00      BSYN  
ATOM    592    H LEU    66       2.706 -98.192 -22.273  1.00  0.00      BSYN  
ATOM    593   CA LEU    66       1.381 -96.640 -21.826  1.00  0.00      BSYN  
ATOM    594   CB LEU    66       2.466 -95.596 -21.517  1.00  0.00      BSYN  
ATOM    595   CG LEU    66       2.720 -95.352 -20.057  1.00  0.00      BSYN  
ATOM    596  CD1 LEU    66       1.747 -94.356 -19.662  1.00  0.00      BSYN  
ATOM    597  CD2 LEU    66       2.929 -96.581 -19.230  1.00  0.00      BSYN  
ATOM    598    C LEU    66       0.557 -96.099 -23.006  1.00  0.00      BSYN  
ATOM    599    O LEU    66       1.135 -95.797 -24.115  1.00  0.00      BSYN  
ATOM    600    N GLY    67      -0.803 -96.080 -22.881  1.00  0.00      BSYN  
ATOM    601    H GLY    67      -1.190 -96.547 -22.111  1.00  0.00      BSYN  
ATOM    602   CA GLY    67      -1.833 -95.438 -23.654  1.00  0.00      BSYN  
ATOM    603    C GLY    67      -2.160 -96.203 -24.911  1.00  0.00      BSYN  
ATOM    604    O GLY    67      -2.996 -97.119 -24.939  1.00  0.00      BSYN  
ATOM    605    N GLY    68      -1.408 -95.718 -25.980  1.00  0.00      BSYN  
ATOM    606    H GLY    68      -0.528 -95.307 -25.847  1.00  0.00      BSYN  
ATOM    607   CA GLY    68      -1.701 -96.059 -27.371  1.00  0.00      BSYN  
ATOM    608    C GLY    68      -1.392 -94.949 -28.311  1.00  0.00      BSYN  
ATOM    609    O GLY    68      -0.609 -95.069 -29.326  1.00  0.00      BSYN  
ATOM    610    N ALA    69      -2.307 -94.004 -28.191  1.00  0.00      BSYN  
ATOM    611    H ALA    69      -3.170 -94.243 -27.794  1.00  0.00      BSYN  
ATOM    612   CA ALA    69      -2.104 -92.667 -28.868  1.00  0.00      BSYN  
ATOM    613   CB ALA    69      -2.471 -92.730 -30.278  1.00  0.00      BSYN  
ATOM    614    C ALA    69      -2.876 -91.539 -28.113  1.00  0.00      BSYN  
ATOM    615    O ALA    69      -3.842 -90.835 -28.544  1.00  0.00      BSYN  
ATOM    616    N VAL    70      -2.477 -91.644 -26.864  1.00  0.00      BSYN  
ATOM    617    H VAL    70      -1.611 -92.076 -26.706  1.00  0.00      BSYN  
ATOM    618   CA VAL    70      -3.236 -90.962 -25.824  1.00  0.00      BSYN  
ATOM    619   CB VAL    70      -3.782 -91.934 -24.736  1.00  0.00      BSYN  
ATOM    620  CG1 VAL    70      -4.694 -91.068 -23.733  1.00  0.00      BSYN  
ATOM    621  CG2 VAL    70      -4.623 -93.049 -25.173  1.00  0.00      BSYN  
ATOM    622    C VAL    70      -2.393 -89.859 -25.262  1.00  0.00      BSYN  
ATOM    623    O VAL    70      -1.639 -90.054 -24.375  1.00  0.00      BSYN  
ATOM    624    N PHE    71      -2.529 -88.803 -26.064  1.00  0.00      BSYN  
ATOM    625    H PHE    71      -3.357 -88.689 -26.576  1.00  0.00      BSYN  
ATOM    626   CA PHE    71      -1.741 -87.571 -25.784  1.00  0.00      BSYN  
ATOM    627   CB PHE    71      -0.654 -87.399 -26.806  1.00  0.00      BSYN  
ATOM    628   CG PHE    71       0.122 -86.201 -26.505  1.00  0.00      BSYN  
ATOM    629  CD1 PHE    71      -0.046 -85.000 -27.183  1.00  0.00      BSYN  
ATOM    630  CD2 PHE    71       1.035 -86.225 -25.524  1.00  0.00      BSYN  
ATOM    631  CE1 PHE    71       0.668 -83.882 -26.747  1.00  0.00      BSYN  
ATOM    632  CE2 PHE    71       1.718 -85.122 -25.163  1.00  0.00      BSYN  
ATOM    633   CZ PHE    71       1.546 -83.927 -25.713  1.00  0.00      BSYN  
ATOM    634    C PHE    71      -2.802 -86.433 -25.647  1.00  0.00      BSYN  
ATOM    635    O PHE    71      -3.840 -86.509 -26.164  1.00  0.00      BSYN  
ATOM    636    N SER    72      -2.429 -85.609 -24.621  1.00  0.00      BSYN  
ATOM    637    H SER    72      -1.602 -85.660 -24.097  1.00  0.00      BSYN  
ATOM    638   CA SER    72      -3.215 -84.460 -24.350  1.00  0.00      BSYN  
ATOM    639   CB SER    72      -2.793 -83.861 -22.958  1.00  0.00      BSYN  
ATOM    640   OG SER    72      -1.621 -83.092 -22.973  1.00  0.00      BSYN  
ATOM    641   HG SER    72      -1.556 -82.324 -23.546  1.00  0.00      BSYN  
ATOM    642    C SER    72      -3.199 -83.453 -25.533  1.00  0.00      BSYN  
ATOM    643    O SER    72      -2.409 -82.510 -25.543  1.00  0.00      BSYN  
ATOM    644    N GLY    73      -4.175 -83.671 -26.458  1.00  0.00      BSYN  
ATOM    645    H GLY    73      -4.582 -84.557 -26.550  1.00  0.00      BSYN  
ATOM    646   CA GLY    73      -4.483 -82.644 -27.494  1.00  0.00      BSYN  
ATOM    647    C GLY    73      -5.706 -81.911 -27.072  1.00  0.00      BSYN  
ATOM    648    O GLY    73      -6.813 -82.165 -27.464  1.00  0.00      BSYN  
ATOM    649    N ALA    74      -5.419 -80.957 -26.215  1.00  0.00      BSYN  
ATOM    650    H ALA    74      -4.441 -80.974 -26.153  1.00  0.00      BSYN  
ATOM    651   CA ALA    74      -6.367 -80.059 -25.705  1.00  0.00      BSYN  
ATOM    652   CB ALA    74      -6.036 -79.586 -24.335  1.00  0.00      BSYN  
ATOM    653    C ALA    74      -6.374 -78.772 -26.440  1.00  0.00      BSYN  
ATOM    654    O ALA    74      -5.393 -78.243 -26.950  1.00  0.00      BSYN  
ATOM    655    N GLY    75      -7.579 -78.077 -26.467  1.00  0.00      BSYN  
ATOM    656    H GLY    75      -8.246 -78.489 -25.880  1.00  0.00      BSYN  
ATOM    657   CA GLY    75      -7.833 -76.920 -27.400  1.00  0.00      BSYN  
ATOM    658    C GLY    75      -8.084 -77.315 -28.810  1.00  0.00      BSYN  
ATOM    659    O GLY    75      -8.945 -76.650 -29.399  1.00  0.00      BSYN  
ATOM    660    N ASN    76      -7.373 -78.172 -29.589  1.00  0.00      BSYN  
ATOM    661    H ASN    76      -6.633 -78.740 -29.290  1.00  0.00      BSYN  
ATOM    662   CA ASN    76      -7.717 -78.665 -30.929  1.00  0.00      BSYN  
ATOM    663   CB ASN    76      -7.355 -77.548 -31.877  1.00  0.00      BSYN  
ATOM    664   CG ASN    76      -8.156 -77.403 -33.136  1.00  0.00      BSYN  
ATOM    665  OD1 ASN    76      -8.774 -76.358 -33.369  1.00  0.00      BSYN  
ATOM    666  ND2 ASN    76      -8.019 -78.403 -34.094  1.00  0.00      BSYN  
ATOM    667 HD21 ASN    76      -7.666 -79.292 -33.882  1.00  0.00      BSYN  
ATOM    668 HD22 ASN    76      -8.301 -78.070 -34.972  1.00  0.00      BSYN  
ATOM    669    C ASN    76      -6.995 -79.957 -31.351  1.00  0.00      BSYN  
ATOM    670    O ASN    76      -5.877 -80.270 -30.954  1.00  0.00      BSYN  
ATOM    671    N ILE    77      -7.777 -80.842 -32.109  1.00  0.00      BSYN  
ATOM    672    H ILE    77      -8.666 -80.514 -32.356  1.00  0.00      BSYN  
ATOM    673   CA ILE    77      -7.312 -82.085 -32.621  1.00  0.00      BSYN  
ATOM    674   CB ILE    77      -8.435 -82.962 -33.052  1.00  0.00      BSYN  
ATOM    675  CG2 ILE    77      -7.991 -84.430 -33.155  1.00  0.00      BSYN  
ATOM    676  CG1 ILE    77      -9.582 -82.951 -32.095  1.00  0.00      BSYN  
ATOM    677   CD ILE    77     -10.764 -83.913 -32.505  1.00  0.00      BSYN  
ATOM    678    C ILE    77      -6.447 -81.631 -33.740  1.00  0.00      BSYN  
ATOM    679    O ILE    77      -6.889 -81.473 -34.869  1.00  0.00      BSYN  
ATOM    680    N ALA    78      -5.208 -81.283 -33.393  1.00  0.00      BSYN  
ATOM    681    H ALA    78      -5.057 -81.335 -32.426  1.00  0.00      BSYN  
ATOM    682   CA ALA    78      -4.227 -80.849 -34.343  1.00  0.00      BSYN  
ATOM    683   CB ALA    78      -3.489 -79.627 -34.041  1.00  0.00      BSYN  
ATOM    684    C ALA    78      -3.229 -82.002 -34.341  1.00  0.00      BSYN  
ATOM    685    O ALA    78      -2.341 -82.078 -33.508  1.00  0.00      BSYN  
ATOM    686    N ALA    79      -3.264 -83.110 -35.167  1.00  0.00      BSYN  
ATOM    687    H ALA    79      -2.633 -83.731 -34.747  1.00  0.00      BSYN  
ATOM    688   CA ALA    79      -4.244 -83.331 -36.215  1.00  0.00      BSYN  
ATOM    689   CB ALA    79      -3.620 -83.058 -37.508  1.00  0.00      BSYN  
ATOM    690    C ALA    79      -4.581 -84.815 -36.229  1.00  0.00      BSYN  
ATOM    691    O ALA    79      -3.796 -85.573 -35.708  1.00  0.00      BSYN  
ATOM    692    N ALA    80      -5.672 -85.261 -36.930  1.00  0.00      BSYN  
ATOM    693    H ALA    80      -6.042 -84.578 -37.528  1.00  0.00      BSYN  
ATOM    694   CA ALA    80      -6.193 -86.646 -36.975  1.00  0.00      BSYN  
ATOM    695   CB ALA    80      -7.496 -86.760 -36.172  1.00  0.00      BSYN  
ATOM    696    C ALA    80      -6.482 -86.998 -38.388  1.00  0.00      BSYN  
ATOM    697    O ALA    80      -6.974 -86.133 -39.182  1.00  0.00      BSYN  
ATOM    698    N THR    81      -5.922 -88.110 -38.882  1.00  0.00      BSYN  
ATOM    699    H THR    81      -6.111 -88.381 -39.805  1.00  0.00      BSYN  
ATOM    700   CA THR    81      -5.125 -88.946 -38.035  1.00  0.00      BSYN  
ATOM    701   CB THR    81      -5.518 -90.355 -38.345  1.00  0.00      BSYN  
ATOM    702  OG1 THR    81      -5.566 -90.473 -39.780  1.00  0.00      BSYN  
ATOM    703  HG1 THR    81      -4.681 -90.402 -40.147  1.00  0.00      BSYN  
ATOM    704  CG2 THR    81      -6.824 -90.681 -37.712  1.00  0.00      BSYN  
ATOM    705    C THR    81      -3.582 -88.713 -37.917  1.00  0.00      BSYN  
ATOM    706    O THR    81      -2.890 -89.171 -37.011  1.00  0.00      BSYN  
ATOM    707    N GLY    82      -3.226 -87.687 -38.663  1.00  0.00      BSYN  
ATOM    708    H GLY    82      -3.911 -87.514 -39.342  1.00  0.00      BSYN  
ATOM    709   CA GLY    82      -2.016 -86.868 -38.415  1.00  0.00      BSYN  
ATOM    710    C GLY    82      -1.858 -85.666 -39.302  1.00  0.00      BSYN  
ATOM    711    O GLY    82      -2.740 -85.515 -40.130  1.00  0.00      BSYN  
ATOM    712    N LEU    83      -0.858 -84.865 -38.962  1.00  0.00      BSYN  
ATOM    713    H LEU    83      -0.211 -85.126 -38.273  1.00  0.00      BSYN  
ATOM    714   CA LEU    83      -0.605 -83.588 -39.679  1.00  0.00      BSYN  
ATOM    715   CB LEU    83      -0.023 -82.584 -38.710  1.00  0.00      BSYN  
ATOM    716   CG LEU    83       1.224 -82.996 -37.935  1.00  0.00      BSYN  
ATOM    717  CD1 LEU    83       1.868 -81.729 -37.368  1.00  0.00      BSYN  
ATOM    718  CD2 LEU    83       0.967 -83.758 -36.672  1.00  0.00      BSYN  
ATOM    719    C LEU    83       0.164 -83.935 -40.922  1.00  0.00      BSYN  
ATOM    720    O LEU    83       1.008 -83.062 -41.412  1.00  0.00      BSYN  
ATOM    721    N VAL    84      -0.218 -85.036 -41.676  1.00  0.00      BSYN  
ATOM    722    H VAL    84      -0.857 -85.700 -41.342  1.00  0.00      BSYN  
ATOM    723   CA VAL    84       0.162 -85.361 -43.030  1.00  0.00      BSYN  
ATOM    724   CB VAL    84       0.831 -86.757 -43.241  1.00  0.00      BSYN  
ATOM    725  CG1 VAL    84       1.827 -86.800 -44.450  1.00  0.00      BSYN  
ATOM    726  CG2 VAL    84       1.527 -87.272 -41.979  1.00  0.00      BSYN  
ATOM    727    C VAL    84      -1.061 -85.183 -43.868  1.00  0.00      BSYN  
ATOM    728    O VAL    84      -0.998 -84.859 -45.033  1.00  0.00      BSYN  
ATOM    729    N LYS    85      -2.215 -85.189 -43.239  1.00  0.00      BSYN  
ATOM    730    H LYS    85      -2.212 -85.399 -42.281  1.00  0.00      BSYN  
ATOM    731   CA LYS    85      -3.558 -85.107 -43.930  1.00  0.00      BSYN  
ATOM    732   CB LYS    85      -4.330 -86.353 -43.888  1.00  0.00      BSYN  
ATOM    733   CG LYS    85      -4.046 -87.466 -44.817  1.00  0.00      BSYN  
ATOM    734   CD LYS    85      -4.213 -88.778 -44.151  1.00  0.00      BSYN  
ATOM    735   CE LYS    85      -3.100 -89.399 -43.379  1.00  0.00      BSYN  
ATOM    736   NZ LYS    85      -1.896 -89.512 -44.284  1.00  0.00      BSYN  
ATOM    737  HZ1 LYS    85      -2.106 -89.798 -45.262  1.00  0.00      BSYN  
ATOM    738  HZ2 LYS    85      -1.398 -88.601 -44.343  1.00  0.00      BSYN  
ATOM    739  HZ3 LYS    85      -1.152 -90.125 -43.895  1.00  0.00      BSYN  
ATOM    740    C LYS    85      -4.294 -83.959 -43.268  1.00  0.00      BSYN  
ATOM    741    O LYS    85      -5.453 -83.938 -42.989  1.00  0.00      BSYN  
ATOM    742    N ARG    86      -3.586 -82.830 -43.177  1.00  0.00      BSYN  
ATOM    743    H ARG    86      -2.678 -82.814 -43.546  1.00  0.00      BSYN  
ATOM    744   CA ARG    86      -4.147 -81.623 -42.666  1.00  0.00      BSYN  
ATOM    745   CB ARG    86      -3.176 -80.806 -41.859  1.00  0.00      BSYN  
ATOM    746   CG ARG    86      -3.669 -79.570 -41.311  1.00  0.00      BSYN  
ATOM    747   CD ARG    86      -4.329 -79.961 -39.969  1.00  0.00      BSYN  
ATOM    748   NE ARG    86      -5.249 -79.094 -39.164  1.00  0.00      BSYN  
ATOM    749   HE ARG    86      -5.597 -78.280 -39.583  1.00  0.00      BSYN  
ATOM    750   CZ ARG    86      -5.808 -79.489 -37.976  1.00  0.00      BSYN  
ATOM    751  NH1 ARG    86      -5.803 -80.743 -37.572  1.00  0.00      BSYN  
ATOM    752 HH11 ARG    86      -6.401 -80.862 -36.779  1.00  0.00      BSYN  
ATOM    753 HH12 ARG    86      -5.601 -81.527 -38.159  1.00  0.00      BSYN  
ATOM    754  NH2 ARG    86      -6.416 -78.558 -37.256  1.00  0.00      BSYN  
ATOM    755 HH21 ARG    86      -7.082 -78.727 -36.529  1.00  0.00      BSYN  
ATOM    756 HH22 ARG    86      -6.501 -77.617 -37.582  1.00  0.00      BSYN  
ATOM    757    C ARG    86      -4.864 -80.767 -43.741  1.00  0.00      BSYN  
ATOM    758    O ARG    86      -4.317 -80.149 -44.680  1.00  0.00      BSYN  
ATOM    759    N GLU    87      -6.236 -80.797 -43.776  1.00  0.00      BSYN  
ATOM    760    H GLU    87      -6.765 -81.621 -43.745  1.00  0.00      BSYN  
ATOM    761   CA GLU    87      -6.901 -79.888 -44.596  1.00  0.00      BSYN  
ATOM    762   CB GLU    87      -7.834 -80.731 -45.419  1.00  0.00      BSYN  
ATOM    763   CG GLU    87      -8.127 -79.721 -46.654  1.00  0.00      BSYN  
ATOM    764   CD GLU    87      -8.643 -80.454 -47.907  1.00  0.00      BSYN  
ATOM    765  OE1 GLU    87      -8.797 -81.679 -47.913  1.00  0.00      BSYN  
ATOM    766  OE2 GLU    87      -8.764 -79.692 -48.918  1.00  0.00      BSYN  
ATOM    767    C GLU    87      -7.571 -78.967 -43.617  1.00  0.00      BSYN  
ATOM    768    O GLU    87      -8.765 -79.039 -43.264  1.00  0.00      BSYN  
ATOM    769    N GLU    88      -6.779 -77.884 -43.408  1.00  0.00      BSYN  
ATOM    770    H GLU    88      -5.981 -77.715 -43.951  1.00  0.00      BSYN  
ATOM    771   CA GLU    88      -7.120 -76.899 -42.376  1.00  0.00      BSYN  
ATOM    772   CB GLU    88      -5.864 -76.306 -41.719  1.00  0.00      BSYN  
ATOM    773   CG GLU    88      -6.294 -75.689 -40.388  1.00  0.00      BSYN  
ATOM    774   CD GLU    88      -5.106 -75.051 -39.681  1.00  0.00      BSYN  
ATOM    775  OE1 GLU    88      -4.836 -73.956 -40.027  1.00  0.00      BSYN  
ATOM    776  OE2 GLU    88      -4.438 -75.775 -38.901  1.00  0.00      BSYN  
ATOM    777    C GLU    88      -7.667 -75.789 -43.229  1.00  0.00      BSYN  
ATOM    778    O GLU    88      -6.956 -75.118 -44.050  1.00  0.00      BSYN  
ATOM    779    N PHE    89      -8.952 -75.723 -43.307  1.00  0.00      BSYN  
ATOM    780    H PHE    89      -9.440 -76.544 -43.090  1.00  0.00      BSYN  
ATOM    781   CA PHE    89      -9.815 -74.573 -43.777  1.00  0.00      BSYN  
ATOM    782   CB PHE    89     -11.030 -75.023 -44.662  1.00  0.00      BSYN  
ATOM    783   CG PHE    89     -12.216 -73.984 -44.754  1.00  0.00      BSYN  
ATOM    784  CD1 PHE    89     -13.419 -74.284 -44.194  1.00  0.00      BSYN  
ATOM    785  CD2 PHE    89     -12.004 -72.743 -45.231  1.00  0.00      BSYN  
ATOM    786  CE1 PHE    89     -14.365 -73.368 -43.998  1.00  0.00      BSYN  
ATOM    787  CE2 PHE    89     -12.895 -71.777 -45.112  1.00  0.00      BSYN  
ATOM    788   CZ PHE    89     -14.150 -72.127 -44.555  1.00  0.00      BSYN  
ATOM    789    C PHE    89     -10.098 -73.704 -42.551  1.00  0.00      BSYN  
ATOM    790    O PHE    89     -10.758 -74.160 -41.623  1.00  0.00      BSYN  
ATOM    791    N PRO    90      -9.658 -72.498 -42.218  1.00  0.00      BSYN  
ATOM    792   CD PRO    90      -8.399 -72.060 -42.954  1.00  0.00      BSYN  
ATOM    793   CA PRO    90      -9.914 -71.706 -41.066  1.00  0.00      BSYN  
ATOM    794   CB PRO    90      -8.717 -70.733 -41.081  1.00  0.00      BSYN  
ATOM    795   CG PRO    90      -8.247 -70.631 -42.528  1.00  0.00      BSYN  
ATOM    796    C PRO    90     -11.251 -71.056 -41.036  1.00  0.00      BSYN  
ATOM    797    O PRO    90     -11.608 -70.242 -41.978  1.00  0.00      BSYN  
ATOM    798    N THR    91     -12.005 -71.262 -39.983  1.00  0.00      BSYN  
ATOM    799    H THR    91     -11.913 -72.145 -39.569  1.00  0.00      BSYN  
ATOM    800   CA THR    91     -13.103 -70.404 -39.535  1.00  0.00      BSYN  
ATOM    801   CB THR    91     -14.023 -71.134 -38.514  1.00  0.00      BSYN  
ATOM    802  OG1 THR    91     -14.117 -72.518 -38.868  1.00  0.00      BSYN  
ATOM    803  HG1 THR    91     -14.087 -72.990 -38.033  1.00  0.00      BSYN  
ATOM    804  CG2 THR    91     -15.478 -70.679 -38.643  1.00  0.00      BSYN  
ATOM    805    C THR    91     -12.536 -69.212 -38.782  1.00  0.00      BSYN  
ATOM    806    O THR    91     -12.897 -68.100 -39.164  1.00  0.00      BSYN  
ATOM    807    N ASP    92     -11.689 -69.246 -37.700  1.00  0.00      BSYN  
ATOM    808    H ASP    92     -11.371 -70.117 -37.381  1.00  0.00      BSYN  
ATOM    809   CA ASP    92     -11.108 -67.987 -37.212  1.00  0.00      BSYN  
ATOM    810   CB ASP    92     -11.183 -68.004 -35.747  1.00  0.00      BSYN  
ATOM    811   CG ASP    92     -10.849 -66.734 -34.938  1.00  0.00      BSYN  
ATOM    812  OD1 ASP    92     -11.790 -65.974 -34.756  1.00  0.00      BSYN  
ATOM    813  OD2 ASP    92      -9.759 -66.590 -34.480  1.00  0.00      BSYN  
ATOM    814    C ASP    92      -9.645 -67.865 -37.637  1.00  0.00      BSYN  
ATOM    815    O ASP    92      -8.805 -68.588 -37.076  1.00  0.00      BSYN  
ATOM    816    N LEU    93      -9.402 -67.076 -38.650  1.00  0.00      BSYN  
ATOM    817    H LEU    93     -10.172 -66.627 -39.057  1.00  0.00      BSYN  
ATOM    818   CA LEU    93      -8.012 -66.696 -39.062  1.00  0.00      BSYN  
ATOM    819   CB LEU    93      -7.737 -66.999 -40.438  1.00  0.00      BSYN  
ATOM    820   CG LEU    93      -6.507 -66.784 -41.172  1.00  0.00      BSYN  
ATOM    821  CD1 LEU    93      -5.331 -67.668 -40.674  1.00  0.00      BSYN  
ATOM    822  CD2 LEU    93      -6.732 -66.838 -42.629  1.00  0.00      BSYN  
ATOM    823    C LEU    93      -7.598 -65.346 -38.637  1.00  0.00      BSYN  
ATOM    824    O LEU    93      -7.636 -64.428 -39.393  1.00  0.00      BSYN  
ATOM    825    N LYS    94      -7.380 -65.145 -37.331  1.00  0.00      BSYN  
ATOM    826    H LYS    94      -7.796 -65.789 -36.721  1.00  0.00      BSYN  
ATOM    827   CA LYS    94      -6.824 -63.940 -36.725  1.00  0.00      BSYN  
ATOM    828   CB LYS    94      -7.776 -63.527 -35.645  1.00  0.00      BSYN  
ATOM    829   CG LYS    94      -7.665 -62.274 -34.644  1.00  0.00      BSYN  
ATOM    830   CD LYS    94      -8.963 -62.530 -33.948  1.00  0.00      BSYN  
ATOM    831   CE LYS    94      -9.233 -61.730 -32.691  1.00  0.00      BSYN  
ATOM    832   NZ LYS    94     -10.471 -62.102 -32.048  1.00  0.00      BSYN  
ATOM    833  HZ1 LYS    94     -10.743 -61.554 -31.207  1.00  0.00      BSYN  
ATOM    834  HZ2 LYS    94     -11.208 -61.787 -32.710  1.00  0.00      BSYN  
ATOM    835  HZ3 LYS    94     -10.551 -63.113 -31.819  1.00  0.00      BSYN  
ATOM    836    C LYS    94      -5.547 -64.411 -36.038  1.00  0.00      BSYN  
ATOM    837    O LYS    94      -5.705 -65.309 -35.157  1.00  0.00      BSYN  
ATOM    838    N PRO    95      -4.367 -63.861 -36.334  1.00  0.00      BSYN  
ATOM    839   CD PRO    95      -4.095 -62.838 -37.350  1.00  0.00      BSYN  
ATOM    840   CA PRO    95      -3.118 -64.310 -35.672  1.00  0.00      BSYN  
ATOM    841   CB PRO    95      -2.060 -63.504 -36.452  1.00  0.00      BSYN  
ATOM    842   CG PRO    95      -2.721 -63.339 -37.846  1.00  0.00      BSYN  
ATOM    843    C PRO    95      -2.994 -63.822 -34.227  1.00  0.00      BSYN  
ATOM    844    O PRO    95      -2.689 -62.728 -33.743  1.00  0.00      BSYN  
ATOM    845    N GLU    96      -3.640 -64.797 -33.461  1.00  0.00      BSYN  
ATOM    846    H GLU    96      -4.119 -65.491 -33.960  1.00  0.00      BSYN  
ATOM    847   CA GLU    96      -3.681 -64.862 -31.959  1.00  0.00      BSYN  
ATOM    848   CB GLU    96      -4.900 -65.648 -31.405  1.00  0.00      BSYN  
ATOM    849   CG GLU    96      -6.328 -65.139 -31.693  1.00  0.00      BSYN  
ATOM    850   CD GLU    96      -7.395 -65.853 -30.985  1.00  0.00      BSYN  
ATOM    851  OE1 GLU    96      -8.359 -65.210 -30.608  1.00  0.00      BSYN  
ATOM    852  OE2 GLU    96      -7.282 -67.087 -30.808  1.00  0.00      BSYN  
ATOM    853    C GLU    96      -2.368 -65.366 -31.425  1.00  0.00      BSYN  
ATOM    854    O GLU    96      -2.381 -66.544 -31.107  1.00  0.00      BSYN  
ATOM    855    N GLU    97      -1.362 -64.483 -31.230  1.00  0.00      BSYN  
ATOM    856    H GLU    97      -1.457 -63.511 -31.144  1.00  0.00      BSYN  
ATOM    857   CA GLU    97      -0.038 -65.049 -30.899  1.00  0.00      BSYN  
ATOM    858   CB GLU    97       1.206 -64.514 -31.717  1.00  0.00      BSYN  
ATOM    859   CG GLU    97       1.138 -64.566 -33.272  1.00  0.00      BSYN  
ATOM    860   CD GLU    97       2.265 -64.060 -34.152  1.00  0.00      BSYN  
ATOM    861  OE1 GLU    97       3.433 -64.254 -33.903  1.00  0.00      BSYN  
ATOM    862  OE2 GLU    97       2.020 -63.372 -35.059  1.00  0.00      BSYN  
ATOM    863    C GLU    97       0.423 -64.919 -29.437  1.00  0.00      BSYN  
ATOM    864    O GLU    97       0.557 -63.805 -28.911  1.00  0.00      BSYN  
ATOM    865    N VAL    98       0.519 -66.057 -28.739  1.00  0.00      BSYN  
ATOM    866    H VAL    98       0.174 -66.876 -29.152  1.00  0.00      BSYN  
ATOM    867   CA VAL    98       1.223 -66.285 -27.439  1.00  0.00      BSYN  
ATOM    868   CB VAL    98       0.212 -67.020 -26.438  1.00  0.00      BSYN  
ATOM    869  CG1 VAL    98      -0.866 -66.122 -26.025  1.00  0.00      BSYN  
ATOM    870  CG2 VAL    98      -0.581 -68.183 -27.061  1.00  0.00      BSYN  
ATOM    871    C VAL    98       2.457 -67.232 -27.673  1.00  0.00      BSYN  
ATOM    872    O VAL    98       2.516 -67.986 -28.687  1.00  0.00      BSYN  
ATOM    873    N ALA    99       3.426 -67.125 -26.778  1.00  0.00      BSYN  
ATOM    874    H ALA    99       3.381 -66.481 -26.040  1.00  0.00      BSYN  
ATOM    875   CA ALA    99       4.578 -68.105 -26.745  1.00  0.00      BSYN  
ATOM    876   CB ALA    99       5.946 -67.388 -27.144  1.00  0.00      BSYN  
ATOM    877    C ALA    99       4.752 -68.825 -25.373  1.00  0.00      BSYN  
ATOM    878    O ALA    99       4.565 -68.218 -24.278  1.00  0.00      BSYN  
ATOM    879    N GLN   100       5.281 -69.993 -25.530  1.00  0.00      BSYN  
ATOM    880    H GLN   100       5.627 -70.427 -26.338  1.00  0.00      BSYN  
ATOM    881   CA GLN   100       5.329 -70.745 -24.290  1.00  0.00      BSYN  
ATOM    882   CB GLN   100       4.256 -71.789 -24.223  1.00  0.00      BSYN  
ATOM    883   CG GLN   100       4.149 -72.961 -23.258  1.00  0.00      BSYN  
ATOM    884   CD GLN   100       3.718 -72.645 -21.811  1.00  0.00      BSYN  
ATOM    885  OE1 GLN   100       2.552 -72.464 -21.496  1.00  0.00      BSYN  
ATOM    886  NE2 GLN   100       4.707 -72.510 -20.947  1.00  0.00      BSYN  
ATOM    887 HE21 GLN   100       4.541 -72.009 -20.122  1.00  0.00      BSYN  
ATOM    888 HE22 GLN   100       5.615 -72.522 -21.315  1.00  0.00      BSYN  
ATOM    889    C GLN   100       6.643 -71.382 -23.848  1.00  0.00      BSYN  
ATOM    890    O GLN   100       7.269 -72.299 -24.404  1.00  0.00      BSYN  
ATOM    891    N GLU   101       7.183 -70.684 -22.837  1.00  0.00      BSYN  
ATOM    892    H GLU   101       6.597 -69.946 -22.567  1.00  0.00      BSYN  
ATOM    893   CA GLU   101       8.431 -71.036 -22.144  1.00  0.00      BSYN  
ATOM    894   CB GLU   101       9.410 -70.004 -22.644  1.00  0.00      BSYN  
ATOM    895   CG GLU   101       9.046 -68.555 -22.173  1.00  0.00      BSYN  
ATOM    896   CD GLU   101       9.948 -67.451 -22.699  1.00  0.00      BSYN  
ATOM    897  OE1 GLU   101      11.167 -67.614 -22.746  1.00  0.00      BSYN  
ATOM    898  OE2 GLU   101       9.437 -66.409 -23.012  1.00  0.00      BSYN  
ATOM    899    C GLU   101       8.432 -71.008 -20.637  1.00  0.00      BSYN  
ATOM    900    O GLU   101       7.492 -70.514 -19.974  1.00  0.00      BSYN  
ATOM    901    N ALA   102       9.477 -71.616 -20.065  1.00  0.00      BSYN  
ATOM    902    H ALA   102      10.198 -71.991 -20.613  1.00  0.00      BSYN  
ATOM    903   CA ALA   102       9.447 -71.731 -18.658  1.00  0.00      BSYN  
ATOM    904   CB ALA   102       9.600 -73.063 -18.244  1.00  0.00      BSYN  
ATOM    905    C ALA   102      10.661 -71.118 -18.059  1.00  0.00      BSYN  
ATOM    906    O ALA   102      11.758 -71.219 -18.561  1.00  0.00      BSYN  
ATOM    907    N ALA   103      10.521 -70.426 -16.938  1.00  0.00      BSYN  
ATOM    908    H ALA   103       9.646 -70.272 -16.525  1.00  0.00      BSYN  
ATOM    909   CA ALA   103      11.618 -69.763 -16.358  1.00  0.00      BSYN  
ATOM    910   CB ALA   103      11.216 -68.545 -15.436  1.00  0.00      BSYN  
ATOM    911    C ALA   103      12.552 -70.836 -15.666  1.00  0.00      BSYN  
ATOM    912    O ALA   103      12.403 -71.081 -14.464  1.00  0.00      BSYN  
ATOM    913    N GLU   104      13.351 -71.434 -16.449  1.00  0.00      BSYN  
ATOM    914    H GLU   104      13.299 -71.333 -17.422  1.00  0.00      BSYN  
ATOM    915   CA GLU   104      14.309 -72.379 -16.008  1.00  0.00      BSYN  
ATOM    916   CB GLU   104      15.006 -73.061 -17.130  1.00  0.00      BSYN  
ATOM    917   CG GLU   104      14.331 -74.424 -17.579  1.00  0.00      BSYN  
ATOM    918   CD GLU   104      14.883 -75.124 -18.839  1.00  0.00      BSYN  
ATOM    919  OE1 GLU   104      15.897 -75.888 -18.778  1.00  0.00      BSYN  
ATOM    920  OE2 GLU   104      14.519 -74.822 -19.940  1.00  0.00      BSYN  
ATOM    921    C GLU   104      15.436 -71.941 -15.051  1.00  0.00      BSYN  
ATOM    922    O GLU   104      16.008 -70.889 -15.247  1.00  0.00      BSYN  
ATOM    923    N GLU   105      15.789 -72.614 -13.989  1.00  0.00      BSYN  
ATOM    924    H GLU   105      15.483 -73.542 -13.913  1.00  0.00      BSYN  
ATOM    925   CA GLU   105      16.627 -72.144 -12.857  1.00  0.00      BSYN  
ATOM    926   CB GLU   105      15.919 -72.570 -11.593  1.00  0.00      BSYN  
ATOM    927   CG GLU   105      14.658 -71.855 -11.300  1.00  0.00      BSYN  
ATOM    928   CD GLU   105      14.113 -72.101  -9.898  1.00  0.00      BSYN  
ATOM    929  OE1 GLU   105      13.004 -72.599  -9.772  1.00  0.00      BSYN  
ATOM    930  OE2 GLU   105      14.782 -71.666  -8.955  1.00  0.00      BSYN  
ATOM    931    C GLU   105      18.135 -72.449 -12.915  1.00  0.00      BSYN  
ATOM    932    O GLU   105      18.415 -73.666 -12.920  1.00  0.00      BSYN  
ATOM    933    N PRO   106      19.189 -71.626 -12.920  1.00  0.00      BSYN  
ATOM    934   CD PRO   106      19.051 -70.187 -12.979  1.00  0.00      BSYN  
ATOM    935   CA PRO   106      20.604 -72.009 -12.824  1.00  0.00      BSYN  
ATOM    936   CB PRO   106      21.415 -70.681 -13.124  1.00  0.00      BSYN  
ATOM    937   CG PRO   106      20.251 -69.863 -13.849  1.00  0.00      BSYN  
ATOM    938    C PRO   106      20.804 -72.480 -11.393  1.00  0.00      BSYN  
ATOM    939    O PRO   106      20.527 -71.914 -10.394  1.00  0.00      BSYN  
ATOM    940    N LEU   107      21.138 -73.748 -11.456  1.00  0.00      BSYN  
ATOM    941    H LEU   107      20.919 -74.202 -12.297  1.00  0.00      BSYN  
ATOM    942   CA LEU   107      21.551 -74.496 -10.241  1.00  0.00      BSYN  
ATOM    943   CB LEU   107      21.663 -76.040 -10.496  1.00  0.00      BSYN  
ATOM    944   CG LEU   107      20.482 -76.928 -10.653  1.00  0.00      BSYN  
ATOM    945  CD1 LEU   107      19.425 -77.001  -9.493  1.00  0.00      BSYN  
ATOM    946  CD2 LEU   107      19.661 -76.498 -11.939  1.00  0.00      BSYN  
ATOM    947    C LEU   107      22.682 -73.852  -9.559  1.00  0.00      BSYN  
ATOM    948    O LEU   107      22.453 -73.319  -8.487  1.00  0.00      BSYN  
ATOM    949    N ILE   108      23.818 -73.819 -10.297  1.00  0.00      BSYN  
ATOM    950    H ILE   108      23.891 -74.427 -11.062  1.00  0.00      BSYN  
ATOM    951   CA ILE   108      24.927 -73.156  -9.704  1.00  0.00      BSYN  
ATOM    952   CB ILE   108      26.342 -73.937  -9.920  1.00  0.00      BSYN  
ATOM    953  CG2 ILE   108      26.822 -74.106 -11.355  1.00  0.00      BSYN  
ATOM    954  CG1 ILE   108      27.562 -73.276  -9.221  1.00  0.00      BSYN  
ATOM    955   CD ILE   108      27.625 -73.576  -7.680  1.00  0.00      BSYN  
ATOM    956    C ILE   108      24.889 -71.667 -10.104  1.00  0.00      BSYN  
ATOM    957    O ILE   108      25.265 -71.251 -11.222  1.00  0.00      BSYN  
ATOM    958    N GLU   109      24.351 -70.813  -9.179  1.00  0.00      BSYN  
ATOM    959    H GLU   109      24.130 -71.082  -8.264  1.00  0.00      BSYN  
ATOM    960   CA GLU   109      24.106 -69.345  -9.339  1.00  0.00      BSYN  
ATOM    961   CB GLU   109      22.625 -69.046  -9.233  1.00  0.00      BSYN  
ATOM    962   CG GLU   109      22.182 -67.599  -9.224  1.00  0.00      BSYN  
ATOM    963   CD GLU   109      21.547 -67.062  -7.869  1.00  0.00      BSYN  
ATOM    964  OE1 GLU   109      21.994 -65.971  -7.503  1.00  0.00      BSYN  
ATOM    965  OE2 GLU   109      20.574 -67.611  -7.340  1.00  0.00      BSYN  
ATOM    966    C GLU   109      24.822 -68.724  -8.196  1.00  0.00      BSYN  
ATOM    967    O GLU   109      24.645 -69.203  -7.065  1.00  0.00      BSYN  
ATOM    968    N PRO   110      25.670 -67.683  -8.394  1.00  0.00      BSYN  
ATOM    969   CD PRO   110      26.237 -67.351  -9.637  1.00  0.00      BSYN  
ATOM    970   CA PRO   110      26.359 -66.963  -7.294  1.00  0.00      BSYN  
ATOM    971   CB PRO   110      27.372 -66.159  -7.989  1.00  0.00      BSYN  
ATOM    972   CG PRO   110      26.741 -65.918  -9.359  1.00  0.00      BSYN  
ATOM    973    C PRO   110      25.446 -66.151  -6.362  1.00  0.00      BSYN  
ATOM    974    O PRO   110      24.762 -65.281  -6.850  1.00  0.00      BSYN  
ATOM    975    N LEU   111      25.290 -66.308  -5.019  1.00  0.00      BSYN  
ATOM    976    H LEU   111      25.754 -67.103  -4.685  1.00  0.00      BSYN  
ATOM    977   CA LEU   111      24.457 -65.454  -4.249  1.00  0.00      BSYN  
ATOM    978   CB LEU   111      23.919 -66.300  -3.115  1.00  0.00      BSYN  
ATOM    979   CG LEU   111      22.459 -67.016  -3.301  1.00  0.00      BSYN  
ATOM    980  CD1 LEU   111      22.771 -68.196  -4.196  1.00  0.00      BSYN  
ATOM    981  CD2 LEU   111      21.825 -67.375  -2.005  1.00  0.00      BSYN  
ATOM    982    C LEU   111      24.784 -64.039  -3.880  1.00  0.00      BSYN  
ATOM    983    O LEU   111      25.853 -63.600  -3.519  1.00  0.00      BSYN  
ATOM    984    N MET   112      23.727 -63.257  -3.873  1.00  0.00      BSYN  
ATOM    985    H MET   112      22.859 -63.677  -4.048  1.00  0.00      BSYN  
ATOM    986   CA MET   112      23.783 -61.794  -3.891  1.00  0.00      BSYN  
ATOM    987   CB MET   112      22.651 -61.225  -4.898  1.00  0.00      BSYN  
ATOM    988   CG MET   112      22.881 -61.569  -6.390  1.00  0.00      BSYN  
ATOM    989   SD MET   112      21.437 -61.217  -7.351  1.00  0.00      BSYN  
ATOM    990   CE MET   112      21.732 -59.586  -7.941  1.00  0.00      BSYN  
ATOM    991    C MET   112      23.467 -61.195  -2.494  1.00  0.00      BSYN  
ATOM    992    O MET   112      22.370 -61.208  -1.874  1.00  0.00      BSYN  
ATOM    993    N GLU   113      24.300 -60.197  -2.205  1.00  0.00      BSYN  
ATOM    994    H GLU   113      24.892 -59.743  -2.840  1.00  0.00      BSYN  
ATOM    995   CA GLU   113      24.261 -59.673  -0.863  1.00  0.00      BSYN  
ATOM    996   CB GLU   113      25.713 -59.586  -0.416  1.00  0.00      BSYN  
ATOM    997   CG GLU   113      26.465 -60.889   0.079  1.00  0.00      BSYN  
ATOM    998   CD GLU   113      27.542 -60.471   0.993  1.00  0.00      BSYN  
ATOM    999  OE1 GLU   113      28.567 -59.994   0.516  1.00  0.00      BSYN  
ATOM   1000  OE2 GLU   113      27.527 -60.753   2.170  1.00  0.00      BSYN  
ATOM   1001    C GLU   113      23.598 -58.285  -0.979  1.00  0.00      BSYN  
ATOM   1002    O GLU   113      23.830 -57.663  -1.976  1.00  0.00      BSYN  
ATOM   1003    N PRO   114      22.818 -57.795  -0.022  1.00  0.00      BSYN  
ATOM   1004   CD PRO   114      22.599 -56.362   0.032  1.00  0.00      BSYN  
ATOM   1005   CA PRO   114      22.420 -58.533   1.197  1.00  0.00      BSYN  
ATOM   1006   CB PRO   114      22.162 -57.336   2.147  1.00  0.00      BSYN  
ATOM   1007   CG PRO   114      21.613 -56.365   1.153  1.00  0.00      BSYN  
ATOM   1008    C PRO   114      21.215 -59.411   0.909  1.00  0.00      BSYN  
ATOM   1009    O PRO   114      21.335 -60.518   1.246  1.00  0.00      BSYN  
ATOM   1010    N GLU   115      20.085 -58.851   0.504  1.00  0.00      BSYN  
ATOM   1011    H GLU   115      19.970 -57.880   0.569  1.00  0.00      BSYN  
ATOM   1012   CA GLU   115      19.016 -59.759   0.082  1.00  0.00      BSYN  
ATOM   1013   CB GLU   115      17.751 -59.073   0.630  1.00  0.00      BSYN  
ATOM   1014   CG GLU   115      17.670 -58.959   2.173  1.00  0.00      BSYN  
ATOM   1015   CD GLU   115      16.922 -57.827   2.781  1.00  0.00      BSYN  
ATOM   1016  OE1 GLU   115      15.690 -57.664   2.784  1.00  0.00      BSYN  
ATOM   1017  OE2 GLU   115      17.509 -56.947   3.275  1.00  0.00      BSYN  
ATOM   1018    C GLU   115      18.877 -59.824  -1.458  1.00  0.00      BSYN  
ATOM   1019    O GLU   115      19.111 -58.865  -2.227  1.00  0.00      BSYN  
ATOM   1020    N GLY   116      18.625 -61.115  -1.865  1.00  0.00      BSYN  
ATOM   1021    H GLY   116      18.465 -61.770  -1.154  1.00  0.00      BSYN  
ATOM   1022   CA GLY   116      18.479 -61.512  -3.298  1.00  0.00      BSYN  
ATOM   1023    C GLY   116      17.024 -61.713  -3.602  1.00  0.00      BSYN  
ATOM   1024    O GLY   116      16.385 -62.594  -3.122  1.00  0.00      BSYN  
ATOM   1025    N GLU   117      16.306 -61.022  -4.531  1.00  0.00      BSYN  
ATOM   1026    H GLU   117      15.327 -61.041  -4.571  1.00  0.00      BSYN  
ATOM   1027   CA GLU   117      16.793 -59.895  -5.343  1.00  0.00      BSYN  
ATOM   1028   CB GLU   117      17.088 -60.396  -6.817  1.00  0.00      BSYN  
ATOM   1029   CG GLU   117      15.856 -60.990  -7.364  1.00  0.00      BSYN  
ATOM   1030   CD GLU   117      15.648 -60.824  -8.860  1.00  0.00      BSYN  
ATOM   1031  OE1 GLU   117      14.656 -60.341  -9.295  1.00  0.00      BSYN  
ATOM   1032  OE2 GLU   117      16.673 -61.115  -9.601  1.00  0.00      BSYN  
ATOM   1033    C GLU   117      16.250 -58.453  -5.206  1.00  0.00      BSYN  
ATOM   1034    O GLU   117      15.998 -57.690  -6.127  1.00  0.00      BSYN  
ATOM   1035    N SER   118      16.050 -58.008  -3.919  1.00  0.00      BSYN  
ATOM   1036    H SER   118      16.493 -58.449  -3.165  1.00  0.00      BSYN  
ATOM   1037   CA SER   118      15.057 -56.988  -3.616  1.00  0.00      BSYN  
ATOM   1038   CB SER   118      13.942 -57.757  -2.736  1.00  0.00      BSYN  
ATOM   1039   OG SER   118      14.230 -58.135  -1.424  1.00  0.00      BSYN  
ATOM   1040   HG SER   118      13.926 -57.591  -0.694  1.00  0.00      BSYN  
ATOM   1041    C SER   118      15.590 -55.717  -2.967  1.00  0.00      BSYN  
ATOM   1042    O SER   118      14.978 -55.136  -2.073  1.00  0.00      BSYN  
ATOM   1043    N TYR   119      16.759 -55.307  -3.432  1.00  0.00      BSYN  
ATOM   1044    H TYR   119      16.994 -55.649  -4.319  1.00  0.00      BSYN  
ATOM   1045   CA TYR   119      17.514 -54.233  -2.771  1.00  0.00      BSYN  
ATOM   1046   CB TYR   119      18.979 -54.521  -2.791  1.00  0.00      BSYN  
ATOM   1047   CG TYR   119      19.954 -53.759  -1.925  1.00  0.00      BSYN  
ATOM   1048  CD1 TYR   119      19.682 -53.524  -0.633  1.00  0.00      BSYN  
ATOM   1049  CE1 TYR   119      20.563 -52.833   0.141  1.00  0.00      BSYN  
ATOM   1050  CD2 TYR   119      21.158 -53.264  -2.413  1.00  0.00      BSYN  
ATOM   1051  CE2 TYR   119      22.089 -52.578  -1.653  1.00  0.00      BSYN  
ATOM   1052   CZ TYR   119      21.743 -52.293  -0.363  1.00  0.00      BSYN  
ATOM   1053   OH TYR   119      22.534 -51.525   0.350  1.00  0.00      BSYN  
ATOM   1054   HH TYR   119      23.434 -51.490   0.019  1.00  0.00      BSYN  
ATOM   1055    C TYR   119      17.157 -52.821  -3.353  1.00  0.00      BSYN  
ATOM   1056    O TYR   119      17.567 -52.499  -4.468  1.00  0.00      BSYN  
ATOM   1057    N GLU   120      16.427 -52.074  -2.478  1.00  0.00      BSYN  
ATOM   1058    H GLU   120      16.208 -52.481  -1.613  1.00  0.00      BSYN  
ATOM   1059   CA GLU   120      15.881 -50.822  -3.010  1.00  0.00      BSYN  
ATOM   1060   CB GLU   120      14.431 -50.914  -3.451  1.00  0.00      BSYN  
ATOM   1061   CG GLU   120      14.239 -51.394  -4.851  1.00  0.00      BSYN  
ATOM   1062   CD GLU   120      13.877 -50.261  -5.850  1.00  0.00      BSYN  
ATOM   1063  OE1 GLU   120      14.385 -50.229  -6.956  1.00  0.00      BSYN  
ATOM   1064  OE2 GLU   120      12.923 -49.473  -5.465  1.00  0.00      BSYN  
ATOM   1065    C GLU   120      16.002 -49.717  -1.995  1.00  0.00      BSYN  
ATOM   1066    O GLU   120      16.382 -50.008  -0.842  1.00  0.00      BSYN  
ATOM   1067    N ASP   121      15.700 -48.482  -2.323  1.00  0.00      BSYN  
ATOM   1068    H ASP   121      15.348 -48.424  -3.235  1.00  0.00      BSYN  
ATOM   1069   CA ASP   121      15.602 -47.359  -1.387  1.00  0.00      BSYN  
ATOM   1070   CB ASP   121      16.621 -46.207  -1.710  1.00  0.00      BSYN  
ATOM   1071   CG ASP   121      16.703 -45.140  -0.620  1.00  0.00      BSYN  
ATOM   1072  OD1 ASP   121      15.864 -44.299  -0.573  1.00  0.00      BSYN  
ATOM   1073  OD2 ASP   121      17.548 -45.294   0.259  1.00  0.00      BSYN  
ATOM   1074    C ASP   121      14.200 -46.822  -1.279  1.00  0.00      BSYN  
ATOM   1075    O ASP   121      13.552 -46.440  -2.222  1.00  0.00      BSYN  
ATOM   1076    N PRO   122      13.643 -46.941  -0.069  1.00  0.00      BSYN  
ATOM   1077   CD PRO   122      14.112 -47.639   1.067  1.00  0.00      BSYN  
ATOM   1078   CA PRO   122      12.312 -46.393   0.273  1.00  0.00      BSYN  
ATOM   1079   CB PRO   122      11.983 -47.125   1.591  1.00  0.00      BSYN  
ATOM   1080   CG PRO   122      12.932 -48.337   1.571  1.00  0.00      BSYN  
ATOM   1081    C PRO   122      12.352 -44.861   0.347  1.00  0.00      BSYN  
ATOM   1082    O PRO   122      13.243 -44.327   0.971  1.00  0.00      BSYN  
ATOM   1083    N PRO   123      11.503 -44.114  -0.401  1.00  0.00      BSYN  
ATOM   1084   CD PRO   123      10.943 -44.582  -1.674  1.00  0.00      BSYN  
ATOM   1085   CA PRO   123      11.426 -42.656  -0.271  1.00  0.00      BSYN  
ATOM   1086   CB PRO   123      10.845 -42.277  -1.587  1.00  0.00      BSYN  
ATOM   1087   CG PRO   123      10.000 -43.538  -2.052  1.00  0.00      BSYN  
ATOM   1088    C PRO   123      10.663 -42.151   0.925  1.00  0.00      BSYN  
ATOM   1089    O PRO   123      10.826 -41.097   1.539  1.00  0.00      BSYN  
ATOM   1090    N GLN   124       9.876 -42.995   1.528  1.00  0.00      BSYN  
ATOM   1091    H GLN   124       9.970 -43.884   1.126  1.00  0.00      BSYN  
ATOM   1092   CA GLN   124       9.131 -42.783   2.803  1.00  0.00      BSYN  
ATOM   1093   CB GLN   124       7.844 -43.545   2.798  1.00  0.00      BSYN  
ATOM   1094   CG GLN   124       7.969 -44.973   2.843  1.00  0.00      BSYN  
ATOM   1095   CD GLN   124       6.672 -45.599   2.768  1.00  0.00      BSYN  
ATOM   1096  OE1 GLN   124       5.998 -45.717   3.814  1.00  0.00      BSYN  
ATOM   1097  NE2 GLN   124       6.233 -46.103   1.637  1.00  0.00      BSYN  
ATOM   1098 HE21 GLN   124       6.845 -46.080   0.872  1.00  0.00      BSYN  
ATOM   1099 HE22 GLN   124       5.278 -46.304   1.557  1.00  0.00      BSYN  
ATOM   1100    C GLN   124       9.828 -42.912   4.239  1.00  0.00      BSYN  
ATOM   1101    O GLN   124      10.222 -44.007   4.699  1.00  0.00      BSYN  
ATOM   1102    N GLU   125      10.291 -41.768   4.567  1.00  0.00      BSYN  
ATOM   1103    H GLU   125      10.105 -40.999   3.988  1.00  0.00      BSYN  
ATOM   1104   CA GLU   125      10.804 -41.523   5.875  1.00  0.00      BSYN  
ATOM   1105   CB GLU   125      12.277 -42.018   5.811  1.00  0.00      BSYN  
ATOM   1106   CG GLU   125      12.738 -42.464   7.216  1.00  0.00      BSYN  
ATOM   1107   CD GLU   125      14.207 -42.863   7.437  1.00  0.00      BSYN  
ATOM   1108  OE1 GLU   125      14.701 -43.750   6.778  1.00  0.00      BSYN  
ATOM   1109  OE2 GLU   125      14.841 -42.337   8.375  1.00  0.00      BSYN  
ATOM   1110    C GLU   125      10.643 -40.073   6.278  1.00  0.00      BSYN  
ATOM   1111    O GLU   125      11.379 -39.234   5.801  1.00  0.00      BSYN  
ATOM   1112    N GLU   126       9.700 -39.884   7.274  1.00  0.00      BSYN  
ATOM   1113    H GLU   126       8.971 -40.525   7.409  1.00  0.00      BSYN  
ATOM   1114   CA GLU   126       9.464 -38.591   7.902  1.00  0.00      BSYN  
ATOM   1115   CB GLU   126       8.366 -37.826   7.161  1.00  0.00      BSYN  
ATOM   1116   CG GLU   126       8.358 -37.911   5.712  1.00  0.00      BSYN  
ATOM   1117   CD GLU   126       7.524 -36.897   4.998  1.00  0.00      BSYN  
ATOM   1118  OE1 GLU   126       8.083 -36.267   4.062  1.00  0.00      BSYN  
ATOM   1119  OE2 GLU   126       6.296 -36.634   5.319  1.00  0.00      BSYN  
ATOM   1120    C GLU   126       9.186 -38.635   9.383  1.00  0.00      BSYN  
ATOM   1121    O GLU   126       9.667 -39.495  10.122  1.00  0.00      BSYN  
ATOM   1122    N TYR   127       8.440 -37.634   9.893  1.00  0.00      BSYN  
ATOM   1123    H TYR   127       8.044 -36.933   9.335  1.00  0.00      BSYN  
ATOM   1124   CA TYR   127       7.988 -37.628  11.335  1.00  0.00      BSYN  
ATOM   1125   CB TYR   127       7.809 -36.255  11.872  1.00  0.00      BSYN  
ATOM   1126   CG TYR   127       7.353 -36.131  13.292  1.00  0.00      BSYN  
ATOM   1127  CD1 TYR   127       8.310 -35.929  14.340  1.00  0.00      BSYN  
ATOM   1128  CE1 TYR   127       7.843 -36.171  15.645  1.00  0.00      BSYN  
ATOM   1129  CD2 TYR   127       5.944 -36.245  13.681  1.00  0.00      BSYN  
ATOM   1130  CE2 TYR   127       5.545 -36.370  14.993  1.00  0.00      BSYN  
ATOM   1131   CZ TYR   127       6.502 -36.326  16.002  1.00  0.00      BSYN  
ATOM   1132   OH TYR   127       6.177 -36.352  17.337  1.00  0.00      BSYN  
ATOM   1133   HH TYR   127       6.811 -36.920  17.782  1.00  0.00      BSYN  
ATOM   1134    C TYR   127       6.701 -38.456  11.396  1.00  0.00      BSYN  
ATOM   1135    O TYR   127       5.633 -37.980  10.907  1.00  0.00      BSYN  
ATOM   1136    N GLN   128       6.420 -39.651  11.931  1.00  0.00      BSYN  
ATOM   1137    H GLN   128       5.522 -40.044  11.940  1.00  0.00      BSYN  
ATOM   1138   CA GLN   128       7.387 -40.669  12.210  1.00  0.00      BSYN  
ATOM   1139   CB GLN   128       7.332 -40.883  13.714  1.00  0.00      BSYN  
ATOM   1140   CG GLN   128       8.766 -41.268  14.033  1.00  0.00      BSYN  
ATOM   1141   CD GLN   128       8.942 -41.384  15.552  1.00  0.00      BSYN  
ATOM   1142  OE1 GLN   128       8.929 -40.365  16.253  1.00  0.00      BSYN  
ATOM   1143  NE2 GLN   128       9.172 -42.552  16.092  1.00  0.00      BSYN  
ATOM   1144 HE21 GLN   128       9.136 -43.334  15.503  1.00  0.00      BSYN  
ATOM   1145 HE22 GLN   128       9.576 -42.589  16.984  1.00  0.00      BSYN  
ATOM   1146    C GLN   128       6.831 -42.033  11.576  1.00  0.00      BSYN  
ATOM   1147    O GLN   128       5.624 -42.229  11.643  1.00  0.00      BSYN  
ATOM   1148    N GLU   129       7.818 -42.891  11.011  1.00  0.00      BSYN  
ATOM   1149    H GLU   129       8.522 -42.487  10.461  1.00  0.00      BSYN  
ATOM   1150   CA GLU   129       7.454 -44.291  10.889  1.00  0.00      BSYN  
ATOM   1151   CB GLU   129       8.364 -44.981   9.856  1.00  0.00      BSYN  
ATOM   1152   CG GLU   129       8.619 -44.347   8.521  1.00  0.00      BSYN  
ATOM   1153   CD GLU   129       7.432 -43.926   7.739  1.00  0.00      BSYN  
ATOM   1154  OE1 GLU   129       6.949 -42.755   7.902  1.00  0.00      BSYN  
ATOM   1155  OE2 GLU   129       6.851 -44.689   6.944  1.00  0.00      BSYN  
ATOM   1156    C GLU   129       7.431 -45.031  12.219  1.00  0.00      BSYN  
ATOM   1157    O GLU   129       8.387 -44.961  13.011  1.00  0.00      BSYN  
ATOM   1158    N TYR   130       6.253 -45.603  12.687  1.00  0.00      BSYN  
ATOM   1159    H TYR   130       5.449 -45.620  12.127  1.00  0.00      BSYN  
ATOM   1160   CA TYR   130       6.053 -46.011  14.081  1.00  0.00      BSYN  
ATOM   1161   CB TYR   130       4.577 -45.529  14.569  1.00  0.00      BSYN  
ATOM   1162   CG TYR   130       4.206 -44.095  14.865  1.00  0.00      BSYN  
ATOM   1163  CD1 TYR   130       4.117 -43.677  16.173  1.00  0.00      BSYN  
ATOM   1164  CE1 TYR   130       3.731 -42.326  16.375  1.00  0.00      BSYN  
ATOM   1165  CD2 TYR   130       3.948 -43.203  13.846  1.00  0.00      BSYN  
ATOM   1166  CE2 TYR   130       3.494 -41.990  14.072  1.00  0.00      BSYN  
ATOM   1167   CZ TYR   130       3.375 -41.485  15.377  1.00  0.00      BSYN  
ATOM   1168   OH TYR   130       2.748 -40.329  15.693  1.00  0.00      BSYN  
ATOM   1169   HH TYR   130       2.895 -39.760  14.934  1.00  0.00      BSYN  
ATOM   1170    C TYR   130       6.261 -47.422  14.515  1.00  0.00      BSYN  
ATOM   1171    O TYR   130       5.825 -48.437  14.006  1.00  0.00      BSYN  
ATOM   1172    N GLU   131       7.256 -47.375  15.368  1.00  0.00      BSYN  
ATOM   1173    H GLU   131       7.883 -46.623  15.404  1.00  0.00      BSYN  
ATOM   1174   CA GLU   131       7.623 -48.595  16.248  1.00  0.00      BSYN  
ATOM   1175   CB GLU   131       8.499 -48.218  17.478  1.00  0.00      BSYN  
ATOM   1176   CG GLU   131       9.915 -47.838  17.055  1.00  0.00      BSYN  
ATOM   1177   CD GLU   131      10.708 -47.266  18.137  1.00  0.00      BSYN  
ATOM   1178  OE1 GLU   131      10.973 -46.066  17.912  1.00  0.00      BSYN  
ATOM   1179  OE2 GLU   131      11.193 -47.840  19.095  1.00  0.00      BSYN  
ATOM   1180    C GLU   131       6.436 -49.515  16.635  1.00  0.00      BSYN  
ATOM   1181    O GLU   131       5.411 -49.003  17.080  1.00  0.00      BSYN  
ATOM   1182    N PRO   132       6.442 -50.839  16.396  1.00  0.00      BSYN  
ATOM   1183   CD PRO   132       7.440 -51.483  15.504  1.00  0.00      BSYN  
ATOM   1184   CA PRO   132       5.275 -51.676  16.613  1.00  0.00      BSYN  
ATOM   1185   CB PRO   132       5.548 -52.763  15.515  1.00  0.00      BSYN  
ATOM   1186   CG PRO   132       6.385 -52.035  14.478  1.00  0.00      BSYN  
ATOM   1187    C PRO   132       5.032 -52.320  17.988  1.00  0.00      BSYN  
ATOM   1188    O PRO   132       5.952 -52.607  18.734  1.00  0.00      BSYN  
ATOM   1189    N GLU   133       3.770 -52.789  18.241  1.00  0.00      BSYN  
ATOM   1190    H GLU   133       3.088 -52.615  17.559  1.00  0.00      BSYN  
ATOM   1191   CA GLU   133       3.452 -53.568  19.441  1.00  0.00      BSYN  
ATOM   1192   CB GLU   133       2.260 -52.745  20.001  1.00  0.00      BSYN  
ATOM   1193   CG GLU   133       2.662 -51.387  20.811  1.00  0.00      BSYN  
ATOM   1194   CD GLU   133       1.491 -50.884  21.710  1.00  0.00      BSYN  
ATOM   1195  OE1 GLU   133       1.064 -49.836  21.317  1.00  0.00      BSYN  
ATOM   1196  OE2 GLU   133       1.224 -51.347  22.823  1.00  0.00      BSYN  
ATOM   1197    C GLU   133       3.025 -55.002  19.121  1.00  0.00      BSYN  
ATOM   1198    O GLU   133       2.562 -55.295  18.007  1.00  0.00      BSYN  
ATOM   1199    N ALA   134       3.317 -56.022  20.044  1.00  0.00      BSYN  
ATOM   1200    H ALA   134       4.126 -55.858  20.573  1.00  0.00      BSYN  
ATOM   1201   CA ALA   134       2.600 -57.203  20.242  1.00  0.00      BSYN  
ATOM   1202   CB ALA   134       3.576 -58.110  20.961  1.00  0.00      BSYN  
ATOM   1203    C ALA   134       1.192 -57.230  20.748  1.00  0.00      BSYN  
ATOM   1204  OT1 ALA   134       0.281 -57.694  20.066  1.00  0.00      BSYN  
ATOM   1205  OT2 ALA   134       0.985 -56.705  21.888  1.00  0.00      BSYN  
END
