# Supplementary material for: Data set of intrinsically disordered proteins analysed at a local protein conformation level
Source: Data Brief. 2020 Mar 5;29:105383. doi: 10.1016/j.dib.2020.105383 (PMC7078294; doi:10.1016/j.dib.2020.105383)
Supplement: Supplementary file 1 [file mmc1.zip › the data/1-DATA/PED1AAD-pdb/1AAD-234.pdb]

CRYST1    1.000    1.000    1.000  90.00  90.00  90.00 P 1           1
ATOM      1  HT1 MET     1      -8.699 -46.426 -55.661  1.00  0.00      BSYN  
ATOM      2  HT2 MET     1      -7.531 -45.433 -56.257  1.00  0.00      BSYN  
ATOM      3    N MET     1      -8.490 -45.784 -56.452  1.00  0.00      BSYN  
ATOM      4  HT3 MET     1      -8.540 -46.316 -57.345  1.00  0.00      BSYN  
ATOM      5   CA MET     1      -9.459 -44.798 -56.495  1.00  0.00      BSYN  
ATOM      6   CB MET     1     -10.752 -45.275 -55.909  1.00  0.00      BSYN  
ATOM      7   CG MET     1     -10.718 -45.798 -54.467  1.00  0.00      BSYN  
ATOM      8   SD MET     1      -9.634 -47.169 -54.154  1.00  0.00      BSYN  
ATOM      9   CE MET     1     -10.944 -48.387 -54.051  1.00  0.00      BSYN  
ATOM     10    C MET     1      -8.885 -43.715 -55.566  1.00  0.00      BSYN  
ATOM     11    O MET     1      -7.691 -43.720 -55.231  1.00  0.00      BSYN  
ATOM     12    N ASP     2      -9.724 -42.765 -55.210  1.00  0.00      BSYN  
ATOM     13    H ASP     2     -10.657 -42.729 -55.509  1.00  0.00      BSYN  
ATOM     14   CA ASP     2      -9.307 -41.714 -54.239  1.00  0.00      BSYN  
ATOM     15   CB ASP     2      -9.484 -40.375 -54.918  1.00  0.00      BSYN  
ATOM     16   CG ASP     2      -9.047 -39.099 -54.074  1.00  0.00      BSYN  
ATOM     17  OD1 ASP     2      -7.890 -39.046 -53.593  1.00  0.00      BSYN  
ATOM     18  OD2 ASP     2      -9.860 -38.170 -53.947  1.00  0.00      BSYN  
ATOM     19    C ASP     2      -9.936 -41.685 -52.835  1.00  0.00      BSYN  
ATOM     20    O ASP     2     -10.988 -41.170 -52.500  1.00  0.00      BSYN  
ATOM     21    N VAL     3      -9.301 -42.416 -51.957  1.00  0.00      BSYN  
ATOM     22    H VAL     3      -8.453 -42.869 -52.146  1.00  0.00      BSYN  
ATOM     23   CA VAL     3      -9.658 -42.474 -50.501  1.00  0.00      BSYN  
ATOM     24   CB VAL     3      -8.791 -43.347 -49.498  1.00  0.00      BSYN  
ATOM     25  CG1 VAL     3      -8.462 -44.716 -50.125  1.00  0.00      BSYN  
ATOM     26  CG2 VAL     3      -7.490 -42.592 -49.177  1.00  0.00      BSYN  
ATOM     27    C VAL     3      -9.879 -41.094 -49.768  1.00  0.00      BSYN  
ATOM     28    O VAL     3      -9.358 -40.051 -50.212  1.00  0.00      BSYN  
ATOM     29    N PHE     4     -10.494 -41.138 -48.610  1.00  0.00      BSYN  
ATOM     30    H PHE     4     -10.783 -41.998 -48.240  1.00  0.00      BSYN  
ATOM     31   CA PHE     4     -10.747 -40.030 -47.778  1.00  0.00      BSYN  
ATOM     32   CB PHE     4     -12.137 -39.443 -48.221  1.00  0.00      BSYN  
ATOM     33   CG PHE     4     -12.789 -38.427 -47.281  1.00  0.00      BSYN  
ATOM     34  CD1 PHE     4     -13.700 -38.846 -46.379  1.00  0.00      BSYN  
ATOM     35  CD2 PHE     4     -12.347 -37.151 -47.188  1.00  0.00      BSYN  
ATOM     36  CE1 PHE     4     -14.316 -37.971 -45.472  1.00  0.00      BSYN  
ATOM     37  CE2 PHE     4     -12.802 -36.288 -46.254  1.00  0.00      BSYN  
ATOM     38   CZ PHE     4     -13.799 -36.687 -45.399  1.00  0.00      BSYN  
ATOM     39    C PHE     4     -10.700 -40.560 -46.331  1.00  0.00      BSYN  
ATOM     40    O PHE     4     -11.004 -41.772 -46.171  1.00  0.00      BSYN  
ATOM     41    N MET     5     -10.093 -39.708 -45.479  1.00  0.00      BSYN  
ATOM     42    H MET     5      -9.418 -39.042 -45.726  1.00  0.00      BSYN  
ATOM     43   CA MET     5     -10.266 -40.041 -44.011  1.00  0.00      BSYN  
ATOM     44   CB MET     5     -11.717 -40.517 -43.465  1.00  0.00      BSYN  
ATOM     45   CG MET     5     -12.100 -40.162 -42.100  1.00  0.00      BSYN  
ATOM     46   SD MET     5     -13.254 -41.393 -41.654  1.00  0.00      BSYN  
ATOM     47   CE MET     5     -14.506 -40.731 -42.677  1.00  0.00      BSYN  
ATOM     48    C MET     5      -9.096 -40.884 -43.415  1.00  0.00      BSYN  
ATOM     49    O MET     5      -8.363 -40.389 -42.665  1.00  0.00      BSYN  
ATOM     50    N LYS     6      -8.986 -42.179 -43.637  1.00  0.00      BSYN  
ATOM     51    H LYS     6      -9.597 -42.627 -44.259  1.00  0.00      BSYN  
ATOM     52   CA LYS     6      -7.763 -42.885 -43.210  1.00  0.00      BSYN  
ATOM     53   CB LYS     6      -8.159 -44.283 -42.837  1.00  0.00      BSYN  
ATOM     54   CG LYS     6      -8.340 -44.490 -41.424  1.00  0.00      BSYN  
ATOM     55   CD LYS     6      -9.280 -43.544 -40.839  1.00  0.00      BSYN  
ATOM     56   CE LYS     6     -10.331 -44.069 -39.885  1.00  0.00      BSYN  
ATOM     57   NZ LYS     6     -10.816 -45.387 -40.264  1.00  0.00      BSYN  
ATOM     58  HZ1 LYS     6     -11.815 -45.399 -39.975  1.00  0.00      BSYN  
ATOM     59  HZ2 LYS     6     -10.741 -45.497 -41.295  1.00  0.00      BSYN  
ATOM     60  HZ3 LYS     6     -10.324 -46.105 -39.694  1.00  0.00      BSYN  
ATOM     61    C LYS     6      -6.909 -42.854 -44.441  1.00  0.00      BSYN  
ATOM     62    O LYS     6      -7.088 -42.041 -45.459  1.00  0.00      BSYN  
ATOM     63    N GLY     7      -5.880 -43.666 -44.613  1.00  0.00      BSYN  
ATOM     64    H GLY     7      -5.431 -44.236 -43.955  1.00  0.00      BSYN  
ATOM     65   CA GLY     7      -5.258 -43.720 -45.915  1.00  0.00      BSYN  
ATOM     66    C GLY     7      -5.659 -44.854 -46.754  1.00  0.00      BSYN  
ATOM     67    O GLY     7      -6.795 -45.030 -47.142  1.00  0.00      BSYN  
ATOM     68    N LEU     8      -4.675 -45.747 -47.116  1.00  0.00      BSYN  
ATOM     69    H LEU     8      -3.770 -45.517 -46.816  1.00  0.00      BSYN  
ATOM     70   CA LEU     8      -4.874 -46.921 -48.003  1.00  0.00      BSYN  
ATOM     71   CB LEU     8      -3.548 -47.495 -48.503  1.00  0.00      BSYN  
ATOM     72   CG LEU     8      -2.706 -46.664 -49.432  1.00  0.00      BSYN  
ATOM     73  CD1 LEU     8      -1.195 -47.112 -49.182  1.00  0.00      BSYN  
ATOM     74  CD2 LEU     8      -3.158 -46.679 -50.845  1.00  0.00      BSYN  
ATOM     75    C LEU     8      -5.792 -48.075 -47.487  1.00  0.00      BSYN  
ATOM     76    O LEU     8      -5.367 -48.934 -46.749  1.00  0.00      BSYN  
ATOM     77    N SER     9      -6.905 -47.978 -48.144  1.00  0.00      BSYN  
ATOM     78    H SER     9      -6.970 -47.446 -48.965  1.00  0.00      BSYN  
ATOM     79   CA SER     9      -7.946 -48.912 -47.647  1.00  0.00      BSYN  
ATOM     80   CB SER     9      -9.178 -47.983 -47.680  1.00  0.00      BSYN  
ATOM     81   OG SER     9      -9.001 -46.754 -46.984  1.00  0.00      BSYN  
ATOM     82   HG SER     9      -8.419 -46.092 -47.366  1.00  0.00      BSYN  
ATOM     83    C SER     9      -8.098 -50.265 -48.424  1.00  0.00      BSYN  
ATOM     84    O SER     9      -9.063 -50.945 -48.296  1.00  0.00      BSYN  
ATOM     85    N MET    10      -7.115 -50.574 -49.261  1.00  0.00      BSYN  
ATOM     86    H MET    10      -6.193 -50.321 -49.045  1.00  0.00      BSYN  
ATOM     87   CA MET    10      -7.226 -51.379 -50.492  1.00  0.00      BSYN  
ATOM     88   CB MET    10      -7.521 -50.432 -51.689  1.00  0.00      BSYN  
ATOM     89   CG MET    10      -8.032 -51.252 -52.846  1.00  0.00      BSYN  
ATOM     90   SD MET    10      -8.162 -50.566 -54.495  1.00  0.00      BSYN  
ATOM     91   CE MET    10      -6.530 -50.750 -54.993  1.00  0.00      BSYN  
ATOM     92    C MET    10      -5.832 -52.001 -50.678  1.00  0.00      BSYN  
ATOM     93    O MET    10      -4.849 -51.301 -50.666  1.00  0.00      BSYN  
ATOM     94    N ALA    11      -5.710 -53.316 -50.803  1.00  0.00      BSYN  
ATOM     95    H ALA    11      -4.772 -53.579 -50.911  1.00  0.00      BSYN  
ATOM     96   CA ALA    11      -6.703 -54.305 -50.899  1.00  0.00      BSYN  
ATOM     97   CB ALA    11      -6.338 -55.154 -52.187  1.00  0.00      BSYN  
ATOM     98    C ALA    11      -6.751 -55.103 -49.573  1.00  0.00      BSYN  
ATOM     99    O ALA    11      -5.914 -55.983 -49.368  1.00  0.00      BSYN  
ATOM    100    N LYS    12      -7.647 -54.689 -48.806  1.00  0.00      BSYN  
ATOM    101    H LYS    12      -8.273 -53.956 -48.982  1.00  0.00      BSYN  
ATOM    102   CA LYS    12      -7.832 -55.321 -47.600  1.00  0.00      BSYN  
ATOM    103   CB LYS    12      -7.019 -54.578 -46.553  1.00  0.00      BSYN  
ATOM    104   CG LYS    12      -7.305 -53.089 -46.469  1.00  0.00      BSYN  
ATOM    105   CD LYS    12      -7.001 -52.727 -44.880  1.00  0.00      BSYN  
ATOM    106   CE LYS    12      -7.138 -51.311 -44.445  1.00  0.00      BSYN  
ATOM    107   NZ LYS    12      -8.389 -50.779 -44.803  1.00  0.00      BSYN  
ATOM    108  HZ1 LYS    12      -8.314 -49.789 -44.493  1.00  0.00      BSYN  
ATOM    109  HZ2 LYS    12      -8.512 -50.878 -45.831  1.00  0.00      BSYN  
ATOM    110  HZ3 LYS    12      -9.169 -51.372 -44.453  1.00  0.00      BSYN  
ATOM    111    C LYS    12      -9.313 -55.324 -47.256  1.00  0.00      BSYN  
ATOM    112    O LYS    12     -10.159 -54.941 -48.178  1.00  0.00      BSYN  
ATOM    113    N GLU    13      -9.671 -55.927 -46.074  1.00  0.00      BSYN  
ATOM    114    H GLU    13      -9.310 -56.470 -45.343  1.00  0.00      BSYN  
ATOM    115   CA GLU    13     -11.072 -55.858 -45.743  1.00  0.00      BSYN  
ATOM    116   CB GLU    13     -11.455 -57.189 -45.286  1.00  0.00      BSYN  
ATOM    117   CG GLU    13     -12.943 -57.586 -45.417  1.00  0.00      BSYN  
ATOM    118   CD GLU    13     -13.795 -57.336 -44.078  1.00  0.00      BSYN  
ATOM    119  OE1 GLU    13     -14.149 -58.279 -43.459  1.00  0.00      BSYN  
ATOM    120  OE2 GLU    13     -13.954 -56.175 -43.782  1.00  0.00      BSYN  
ATOM    121    C GLU    13     -11.481 -54.603 -44.871  1.00  0.00      BSYN  
ATOM    122    O GLU    13     -11.131 -54.642 -43.726  1.00  0.00      BSYN  
ATOM    123    N GLY    14     -12.052 -53.540 -45.498  1.00  0.00      BSYN  
ATOM    124    H GLY    14     -12.247 -53.631 -46.454  1.00  0.00      BSYN  
ATOM    125   CA GLY    14     -12.525 -52.276 -44.874  1.00  0.00      BSYN  
ATOM    126    C GLY    14     -12.226 -51.093 -45.842  1.00  0.00      BSYN  
ATOM    127    O GLY    14     -11.288 -50.358 -45.668  1.00  0.00      BSYN  
ATOM    128    N VAL    15     -13.012 -51.004 -46.959  1.00  0.00      BSYN  
ATOM    129    H VAL    15     -13.456 -51.815 -47.283  1.00  0.00      BSYN  
ATOM    130   CA VAL    15     -12.858 -49.734 -47.727  1.00  0.00      BSYN  
ATOM    131   CB VAL    15     -13.110 -49.722 -49.225  1.00  0.00      BSYN  
ATOM    132  CG1 VAL    15     -12.523 -48.538 -49.987  1.00  0.00      BSYN  
ATOM    133  CG2 VAL    15     -12.482 -51.060 -49.581  1.00  0.00      BSYN  
ATOM    134    C VAL    15     -13.669 -48.587 -47.104  1.00  0.00      BSYN  
ATOM    135    O VAL    15     -14.739 -48.277 -47.471  1.00  0.00      BSYN  
ATOM    136    N VAL    16     -13.016 -47.830 -46.206  1.00  0.00      BSYN  
ATOM    137    H VAL    16     -12.162 -48.261 -45.993  1.00  0.00      BSYN  
ATOM    138   CA VAL    16     -13.562 -46.672 -45.504  1.00  0.00      BSYN  
ATOM    139   CB VAL    16     -12.577 -45.849 -44.612  1.00  0.00      BSYN  
ATOM    140  CG1 VAL    16     -12.852 -44.476 -44.178  1.00  0.00      BSYN  
ATOM    141  CG2 VAL    16     -11.980 -46.549 -43.391  1.00  0.00      BSYN  
ATOM    142    C VAL    16     -14.242 -45.647 -46.406  1.00  0.00      BSYN  
ATOM    143    O VAL    16     -15.098 -44.862 -46.058  1.00  0.00      BSYN  
ATOM    144    N ALA    17     -13.766 -45.534 -47.652  1.00  0.00      BSYN  
ATOM    145    H ALA    17     -13.000 -46.136 -47.748  1.00  0.00      BSYN  
ATOM    146   CA ALA    17     -14.322 -44.714 -48.656  1.00  0.00      BSYN  
ATOM    147   CB ALA    17     -13.162 -44.761 -49.620  1.00  0.00      BSYN  
ATOM    148    C ALA    17     -15.541 -45.153 -49.316  1.00  0.00      BSYN  
ATOM    149    O ALA    17     -16.013 -44.525 -50.301  1.00  0.00      BSYN  
ATOM    150    N ALA    18     -16.249 -46.205 -48.791  1.00  0.00      BSYN  
ATOM    151    H ALA    18     -15.884 -46.509 -47.934  1.00  0.00      BSYN  
ATOM    152   CA ALA    18     -17.528 -46.742 -49.406  1.00  0.00      BSYN  
ATOM    153   CB ALA    18     -17.425 -48.235 -49.637  1.00  0.00      BSYN  
ATOM    154    C ALA    18     -18.843 -46.376 -48.741  1.00  0.00      BSYN  
ATOM    155    O ALA    18     -19.573 -47.169 -48.070  1.00  0.00      BSYN  
ATOM    156    N ALA    19     -18.998 -45.069 -48.707  1.00  0.00      BSYN  
ATOM    157    H ALA    19     -18.162 -44.656 -49.010  1.00  0.00      BSYN  
ATOM    158   CA ALA    19     -20.050 -44.348 -48.020  1.00  0.00      BSYN  
ATOM    159   CB ALA    19     -19.725 -44.340 -46.542  1.00  0.00      BSYN  
ATOM    160    C ALA    19     -20.187 -42.937 -48.375  1.00  0.00      BSYN  
ATOM    161    O ALA    19     -21.266 -42.469 -48.824  1.00  0.00      BSYN  
ATOM    162    N GLU    20     -19.071 -42.255 -48.368  1.00  0.00      BSYN  
ATOM    163    H GLU    20     -18.236 -42.703 -48.119  1.00  0.00      BSYN  
ATOM    164   CA GLU    20     -18.943 -40.780 -48.618  1.00  0.00      BSYN  
ATOM    165   CB GLU    20     -17.598 -40.146 -48.269  1.00  0.00      BSYN  
ATOM    166   CG GLU    20     -17.122 -39.941 -46.857  1.00  0.00      BSYN  
ATOM    167   CD GLU    20     -17.025 -41.177 -45.871  1.00  0.00      BSYN  
ATOM    168  OE1 GLU    20     -17.675 -41.069 -44.813  1.00  0.00      BSYN  
ATOM    169  OE2 GLU    20     -16.232 -42.094 -46.265  1.00  0.00      BSYN  
ATOM    170    C GLU    20     -19.097 -40.508 -50.080  1.00  0.00      BSYN  
ATOM    171    O GLU    20     -19.823 -39.616 -50.516  1.00  0.00      BSYN  
ATOM    172    N LYS    21     -18.327 -41.364 -50.830  1.00  0.00      BSYN  
ATOM    173    H LYS    21     -17.611 -41.826 -50.345  1.00  0.00      BSYN  
ATOM    174   CA LYS    21     -18.394 -41.409 -52.293  1.00  0.00      BSYN  
ATOM    175   CB LYS    21     -17.427 -42.456 -52.796  1.00  0.00      BSYN  
ATOM    176   CG LYS    21     -16.046 -41.893 -53.016  1.00  0.00      BSYN  
ATOM    177   CD LYS    21     -15.169 -43.149 -53.304  1.00  0.00      BSYN  
ATOM    178   CE LYS    21     -13.637 -42.683 -53.489  1.00  0.00      BSYN  
ATOM    179   NZ LYS    21     -13.366 -41.742 -54.504  1.00  0.00      BSYN  
ATOM    180  HZ1 LYS    21     -13.749 -40.876 -54.074  1.00  0.00      BSYN  
ATOM    181  HZ2 LYS    21     -12.347 -41.684 -54.704  1.00  0.00      BSYN  
ATOM    182  HZ3 LYS    21     -13.969 -42.082 -55.281  1.00  0.00      BSYN  
ATOM    183    C LYS    21     -19.735 -41.799 -52.994  1.00  0.00      BSYN  
ATOM    184    O LYS    21     -20.208 -41.053 -53.830  1.00  0.00      BSYN  
ATOM    185    N THR    22     -20.410 -42.777 -52.252  1.00  0.00      BSYN  
ATOM    186    H THR    22     -20.047 -43.342 -51.538  1.00  0.00      BSYN  
ATOM    187   CA THR    22     -21.681 -43.247 -52.649  1.00  0.00      BSYN  
ATOM    188   CB THR    22     -21.968 -44.700 -52.102  1.00  0.00      BSYN  
ATOM    189  OG1 THR    22     -21.250 -44.879 -50.957  1.00  0.00      BSYN  
ATOM    190  HG1 THR    22     -21.364 -45.742 -50.551  1.00  0.00      BSYN  
ATOM    191  CG2 THR    22     -21.487 -45.564 -53.304  1.00  0.00      BSYN  
ATOM    192    C THR    22     -22.715 -42.176 -52.388  1.00  0.00      BSYN  
ATOM    193    O THR    22     -23.156 -41.407 -53.290  1.00  0.00      BSYN  
ATOM    194    N LYS    23     -23.080 -42.030 -51.149  1.00  0.00      BSYN  
ATOM    195    H LYS    23     -22.485 -42.156 -50.381  1.00  0.00      BSYN  
ATOM    196   CA LYS    23     -24.070 -41.129 -50.805  1.00  0.00      BSYN  
ATOM    197   CB LYS    23     -25.327 -41.654 -49.988  1.00  0.00      BSYN  
ATOM    198   CG LYS    23     -26.405 -42.437 -50.731  1.00  0.00      BSYN  
ATOM    199   CD LYS    23     -27.127 -41.359 -51.747  1.00  0.00      BSYN  
ATOM    200   CE LYS    23     -27.935 -42.263 -52.602  1.00  0.00      BSYN  
ATOM    201   NZ LYS    23     -28.838 -41.590 -53.501  1.00  0.00      BSYN  
ATOM    202  HZ1 LYS    23     -29.259 -42.286 -54.149  1.00  0.00      BSYN  
ATOM    203  HZ2 LYS    23     -29.673 -41.217 -53.007  1.00  0.00      BSYN  
ATOM    204  HZ3 LYS    23     -28.342 -40.833 -54.013  1.00  0.00      BSYN  
ATOM    205    C LYS    23     -23.330 -40.016 -50.161  1.00  0.00      BSYN  
ATOM    206    O LYS    23     -23.183 -39.843 -49.003  1.00  0.00      BSYN  
ATOM    207    N GLN    24     -23.114 -39.186 -51.140  1.00  0.00      BSYN  
ATOM    208    H GLN    24     -23.656 -39.292 -51.950  1.00  0.00      BSYN  
ATOM    209   CA GLN    24     -22.393 -37.912 -51.064  1.00  0.00      BSYN  
ATOM    210   CB GLN    24     -22.174 -37.358 -52.458  1.00  0.00      BSYN  
ATOM    211   CG GLN    24     -21.063 -36.177 -52.414  1.00  0.00      BSYN  
ATOM    212   CD GLN    24     -19.684 -36.896 -52.390  1.00  0.00      BSYN  
ATOM    213  OE1 GLN    24     -18.928 -36.569 -51.450  1.00  0.00      BSYN  
ATOM    214  NE2 GLN    24     -19.275 -37.631 -53.448  1.00  0.00      BSYN  
ATOM    215 HE21 GLN    24     -18.370 -37.976 -53.595  1.00  0.00      BSYN  
ATOM    216 HE22 GLN    24     -20.016 -37.852 -54.051  1.00  0.00      BSYN  
ATOM    217    C GLN    24     -23.198 -36.750 -50.380  1.00  0.00      BSYN  
ATOM    218    O GLN    24     -24.451 -36.603 -50.625  1.00  0.00      BSYN  
ATOM    219    N GLY    25     -22.577 -35.837 -49.574  1.00  0.00      BSYN  
ATOM    220    H GLY    25     -21.603 -35.728 -49.582  1.00  0.00      BSYN  
ATOM    221   CA GLY    25     -23.106 -34.793 -48.836  1.00  0.00      BSYN  
ATOM    222    C GLY    25     -22.001 -34.324 -47.896  1.00  0.00      BSYN  
ATOM    223    O GLY    25     -20.822 -34.329 -48.235  1.00  0.00      BSYN  
ATOM    224    N VAL    26     -22.310 -34.001 -46.684  1.00  0.00      BSYN  
ATOM    225    H VAL    26     -23.260 -33.844 -46.499  1.00  0.00      BSYN  
ATOM    226   CA VAL    26     -21.361 -33.448 -45.754  1.00  0.00      BSYN  
ATOM    227   CB VAL    26     -21.629 -31.918 -45.647  1.00  0.00      BSYN  
ATOM    228  CG1 VAL    26     -20.702 -31.331 -44.787  1.00  0.00      BSYN  
ATOM    229  CG2 VAL    26     -21.523 -31.180 -46.920  1.00  0.00      BSYN  
ATOM    230    C VAL    26     -21.514 -34.119 -44.386  1.00  0.00      BSYN  
ATOM    231    O VAL    26     -22.519 -33.983 -43.696  1.00  0.00      BSYN  
ATOM    232    N THR    27     -20.526 -34.877 -43.971  1.00  0.00      BSYN  
ATOM    233    H THR    27     -19.746 -34.988 -44.553  1.00  0.00      BSYN  
ATOM    234   CA THR    27     -20.445 -35.433 -42.649  1.00  0.00      BSYN  
ATOM    235   CB THR    27     -21.221 -36.892 -42.403  1.00  0.00      BSYN  
ATOM    236  OG1 THR    27     -22.375 -37.038 -43.292  1.00  0.00      BSYN  
ATOM    237  HG1 THR    27     -23.061 -36.406 -43.067  1.00  0.00      BSYN  
ATOM    238  CG2 THR    27     -21.738 -37.174 -41.013  1.00  0.00      BSYN  
ATOM    239    C THR    27     -19.006 -35.724 -42.248  1.00  0.00      BSYN  
ATOM    240    O THR    27     -18.229 -36.342 -42.951  1.00  0.00      BSYN  
ATOM    241    N GLU    28     -18.880 -35.108 -41.073  1.00  0.00      BSYN  
ATOM    242    H GLU    28     -19.447 -34.438 -40.637  1.00  0.00      BSYN  
ATOM    243   CA GLU    28     -17.663 -35.214 -40.314  1.00  0.00      BSYN  
ATOM    244   CB GLU    28     -16.898 -33.847 -40.497  1.00  0.00      BSYN  
ATOM    245   CG GLU    28     -16.511 -33.881 -42.053  1.00  0.00      BSYN  
ATOM    246   CD GLU    28     -16.336 -32.497 -42.580  1.00  0.00      BSYN  
ATOM    247  OE1 GLU    28     -17.222 -31.897 -43.051  1.00  0.00      BSYN  
ATOM    248  OE2 GLU    28     -15.234 -32.010 -42.316  1.00  0.00      BSYN  
ATOM    249    C GLU    28     -17.766 -35.486 -38.882  1.00  0.00      BSYN  
ATOM    250    O GLU    28     -17.822 -34.605 -37.993  1.00  0.00      BSYN  
ATOM    251    N ALA    29     -18.090 -36.776 -38.628  1.00  0.00      BSYN  
ATOM    252    H ALA    29     -18.270 -37.449 -39.317  1.00  0.00      BSYN  
ATOM    253   CA ALA    29     -18.290 -37.241 -37.231  1.00  0.00      BSYN  
ATOM    254   CB ALA    29     -19.552 -38.063 -37.228  1.00  0.00      BSYN  
ATOM    255    C ALA    29     -17.176 -38.169 -36.913  1.00  0.00      BSYN  
ATOM    256    O ALA    29     -16.881 -39.203 -37.498  1.00  0.00      BSYN  
ATOM    257    N ALA    30     -16.502 -37.703 -35.910  1.00  0.00      BSYN  
ATOM    258    H ALA    30     -16.843 -36.903 -35.457  1.00  0.00      BSYN  
ATOM    259   CA ALA    30     -15.359 -38.394 -35.270  1.00  0.00      BSYN  
ATOM    260   CB ALA    30     -14.145 -37.643 -35.463  1.00  0.00      BSYN  
ATOM    261    C ALA    30     -15.472 -38.576 -33.801  1.00  0.00      BSYN  
ATOM    262    O ALA    30     -16.195 -37.841 -33.224  1.00  0.00      BSYN  
ATOM    263    N GLU    31     -14.849 -39.561 -33.162  1.00  0.00      BSYN  
ATOM    264    H GLU    31     -14.478 -40.259 -33.741  1.00  0.00      BSYN  
ATOM    265   CA GLU    31     -14.935 -39.766 -31.686  1.00  0.00      BSYN  
ATOM    266   CB GLU    31     -14.969 -41.228 -31.351  1.00  0.00      BSYN  
ATOM    267   CG GLU    31     -14.358 -42.238 -32.333  1.00  0.00      BSYN  
ATOM    268   CD GLU    31     -14.769 -43.610 -32.168  1.00  0.00      BSYN  
ATOM    269  OE1 GLU    31     -14.998 -44.304 -33.162  1.00  0.00      BSYN  
ATOM    270  OE2 GLU    31     -14.753 -44.141 -31.074  1.00  0.00      BSYN  
ATOM    271    C GLU    31     -13.864 -39.032 -30.819  1.00  0.00      BSYN  
ATOM    272    O GLU    31     -13.914 -39.087 -29.623  1.00  0.00      BSYN  
ATOM    273    N LYS    32     -13.025 -38.183 -31.462  1.00  0.00      BSYN  
ATOM    274    H LYS    32     -13.020 -37.941 -32.412  1.00  0.00      BSYN  
ATOM    275   CA LYS    32     -12.068 -37.432 -30.669  1.00  0.00      BSYN  
ATOM    276   CB LYS    32     -10.875 -37.194 -31.501  1.00  0.00      BSYN  
ATOM    277   CG LYS    32      -9.707 -38.069 -31.329  1.00  0.00      BSYN  
ATOM    278   CD LYS    32     -10.038 -39.387 -32.132  1.00  0.00      BSYN  
ATOM    279   CE LYS    32      -8.595 -39.987 -31.945  1.00  0.00      BSYN  
ATOM    280   NZ LYS    32      -8.557 -41.413 -32.154  1.00  0.00      BSYN  
ATOM    281  HZ1 LYS    32      -8.505 -41.576 -33.180  1.00  0.00      BSYN  
ATOM    282  HZ2 LYS    32      -7.608 -41.835 -32.191  1.00  0.00      BSYN  
ATOM    283  HZ3 LYS    32      -9.182 -41.969 -31.535  1.00  0.00      BSYN  
ATOM    284    C LYS    32     -12.667 -36.033 -30.164  1.00  0.00      BSYN  
ATOM    285    O LYS    32     -11.993 -35.314 -29.473  1.00  0.00      BSYN  
ATOM    286    N THR    33     -13.742 -35.646 -30.861  1.00  0.00      BSYN  
ATOM    287    H THR    33     -14.213 -36.388 -31.296  1.00  0.00      BSYN  
ATOM    288   CA THR    33     -14.248 -34.257 -30.853  1.00  0.00      BSYN  
ATOM    289   CB THR    33     -14.638 -33.845 -32.272  1.00  0.00      BSYN  
ATOM    290  OG1 THR    33     -15.443 -34.871 -32.885  1.00  0.00      BSYN  
ATOM    291  HG1 THR    33     -15.452 -34.780 -33.841  1.00  0.00      BSYN  
ATOM    292  CG2 THR    33     -13.432 -33.663 -33.300  1.00  0.00      BSYN  
ATOM    293    C THR    33     -15.440 -33.933 -29.951  1.00  0.00      BSYN  
ATOM    294    O THR    33     -15.338 -33.086 -29.059  1.00  0.00      BSYN  
ATOM    295    N LYS    34     -16.444 -34.790 -30.148  1.00  0.00      BSYN  
ATOM    296    H LYS    34     -16.303 -35.311 -30.966  1.00  0.00      BSYN  
ATOM    297   CA LYS    34     -17.651 -34.931 -29.235  1.00  0.00      BSYN  
ATOM    298   CB LYS    34     -18.930 -35.137 -30.142  1.00  0.00      BSYN  
ATOM    299   CG LYS    34     -19.419 -33.872 -30.858  1.00  0.00      BSYN  
ATOM    300   CD LYS    34     -20.717 -34.132 -31.609  1.00  0.00      BSYN  
ATOM    301   CE LYS    34     -20.657 -33.274 -32.823  1.00  0.00      BSYN  
ATOM    302   NZ LYS    34     -21.808 -33.388 -33.649  1.00  0.00      BSYN  
ATOM    303  HZ1 LYS    34     -22.415 -33.178 -32.831  1.00  0.00      BSYN  
ATOM    304  HZ2 LYS    34     -21.856 -32.727 -34.450  1.00  0.00      BSYN  
ATOM    305  HZ3 LYS    34     -21.926 -34.368 -33.977  1.00  0.00      BSYN  
ATOM    306    C LYS    34     -17.502 -36.087 -28.301  1.00  0.00      BSYN  
ATOM    307    O LYS    34     -16.711 -36.968 -28.682  1.00  0.00      BSYN  
ATOM    308    N GLU    35     -18.408 -36.165 -27.295  1.00  0.00      BSYN  
ATOM    309    H GLU    35     -19.229 -35.635 -27.379  1.00  0.00      BSYN  
ATOM    310   CA GLU    35     -18.335 -37.168 -26.197  1.00  0.00      BSYN  
ATOM    311   CB GLU    35     -19.309 -36.784 -25.054  1.00  0.00      BSYN  
ATOM    312   CG GLU    35     -18.820 -35.416 -24.537  1.00  0.00      BSYN  
ATOM    313   CD GLU    35     -17.681 -35.452 -23.630  1.00  0.00      BSYN  
ATOM    314  OE1 GLU    35     -16.643 -35.988 -23.939  1.00  0.00      BSYN  
ATOM    315  OE2 GLU    35     -17.723 -34.811 -22.555  1.00  0.00      BSYN  
ATOM    316    C GLU    35     -18.386 -38.588 -26.508  1.00  0.00      BSYN  
ATOM    317    O GLU    35     -19.246 -39.371 -26.092  1.00  0.00      BSYN  
ATOM    318    N GLY    36     -17.327 -39.031 -27.207  1.00  0.00      BSYN  
ATOM    319    H GLY    36     -16.733 -38.332 -27.551  1.00  0.00      BSYN  
ATOM    320   CA GLY    36     -17.104 -40.387 -27.620  1.00  0.00      BSYN  
ATOM    321    C GLY    36     -15.838 -40.829 -26.967  1.00  0.00      BSYN  
ATOM    322    O GLY    36     -15.709 -40.772 -25.752  1.00  0.00      BSYN  
ATOM    323    N VAL    37     -14.969 -41.454 -27.785  1.00  0.00      BSYN  
ATOM    324    H VAL    37     -14.825 -41.485 -28.754  1.00  0.00      BSYN  
ATOM    325   CA VAL    37     -13.740 -42.116 -27.224  1.00  0.00      BSYN  
ATOM    326   CB VAL    37     -13.890 -43.671 -27.281  1.00  0.00      BSYN  
ATOM    327  CG1 VAL    37     -12.846 -44.625 -26.823  1.00  0.00      BSYN  
ATOM    328  CG2 VAL    37     -15.102 -44.088 -26.397  1.00  0.00      BSYN  
ATOM    329    C VAL    37     -12.451 -41.752 -27.936  1.00  0.00      BSYN  
ATOM    330    O VAL    37     -12.386 -41.841 -29.135  1.00  0.00      BSYN  
ATOM    331    N LEU    38     -11.457 -41.356 -27.198  1.00  0.00      BSYN  
ATOM    332    H LEU    38     -11.420 -41.523 -26.233  1.00  0.00      BSYN  
ATOM    333   CA LEU    38     -10.324 -40.561 -27.791  1.00  0.00      BSYN  
ATOM    334   CB LEU    38      -9.974 -39.306 -27.054  1.00  0.00      BSYN  
ATOM    335   CG LEU    38     -10.787 -37.949 -26.965  1.00  0.00      BSYN  
ATOM    336  CD1 LEU    38     -11.794 -38.126 -25.908  1.00  0.00      BSYN  
ATOM    337  CD2 LEU    38      -9.928 -36.942 -26.499  1.00  0.00      BSYN  
ATOM    338    C LEU    38      -9.155 -41.507 -28.039  1.00  0.00      BSYN  
ATOM    339    O LEU    38      -8.285 -41.369 -28.948  1.00  0.00      BSYN  
ATOM    340    N TYR    39      -9.050 -42.515 -27.173  1.00  0.00      BSYN  
ATOM    341    H TYR    39      -9.571 -42.599 -26.347  1.00  0.00      BSYN  
ATOM    342   CA TYR    39      -8.382 -43.732 -27.491  1.00  0.00      BSYN  
ATOM    343   CB TYR    39      -6.883 -43.831 -27.154  1.00  0.00      BSYN  
ATOM    344   CG TYR    39      -6.299 -43.437 -25.799  1.00  0.00      BSYN  
ATOM    345  CD1 TYR    39      -5.489 -44.346 -25.113  1.00  0.00      BSYN  
ATOM    346  CE1 TYR    39      -4.896 -44.105 -23.965  1.00  0.00      BSYN  
ATOM    347  CD2 TYR    39      -6.400 -42.161 -25.362  1.00  0.00      BSYN  
ATOM    348  CE2 TYR    39      -5.855 -41.939 -24.124  1.00  0.00      BSYN  
ATOM    349   CZ TYR    39      -5.130 -42.873 -23.456  1.00  0.00      BSYN  
ATOM    350   OH TYR    39      -4.653 -42.660 -22.167  1.00  0.00      BSYN  
ATOM    351   HH TYR    39      -4.895 -41.833 -21.745  1.00  0.00      BSYN  
ATOM    352    C TYR    39      -8.998 -45.010 -26.865  1.00  0.00      BSYN  
ATOM    353    O TYR    39      -9.554 -45.030 -25.805  1.00  0.00      BSYN  
ATOM    354    N VAL    40      -9.019 -46.117 -27.609  1.00  0.00      BSYN  
ATOM    355    H VAL    40      -8.724 -46.087 -28.543  1.00  0.00      BSYN  
ATOM    356   CA VAL    40      -9.426 -47.365 -27.092  1.00  0.00      BSYN  
ATOM    357   CB VAL    40     -10.788 -47.969 -27.465  1.00  0.00      BSYN  
ATOM    358  CG1 VAL    40     -10.808 -48.497 -28.933  1.00  0.00      BSYN  
ATOM    359  CG2 VAL    40     -11.158 -49.158 -26.583  1.00  0.00      BSYN  
ATOM    360    C VAL    40      -8.164 -48.301 -27.098  1.00  0.00      BSYN  
ATOM    361    O VAL    40      -7.647 -48.667 -28.175  1.00  0.00      BSYN  
ATOM    362    N GLY    41      -7.685 -48.881 -25.924  1.00  0.00      BSYN  
ATOM    363    H GLY    41      -6.969 -49.550 -25.932  1.00  0.00      BSYN  
ATOM    364   CA GLY    41      -8.205 -48.590 -24.604  1.00  0.00      BSYN  
ATOM    365    C GLY    41      -8.175 -49.725 -23.606  1.00  0.00      BSYN  
ATOM    366    O GLY    41      -7.338 -49.800 -22.698  1.00  0.00      BSYN  
ATOM    367    N SER    42      -9.215 -50.583 -23.709  1.00  0.00      BSYN  
ATOM    368    H SER    42      -9.905 -50.467 -24.395  1.00  0.00      BSYN  
ATOM    369   CA SER    42      -9.250 -51.683 -22.697  1.00  0.00      BSYN  
ATOM    370   CB SER    42     -10.637 -52.321 -22.871  1.00  0.00      BSYN  
ATOM    371   OG SER    42     -11.670 -51.364 -23.047  1.00  0.00      BSYN  
ATOM    372   HG SER    42     -12.464 -51.871 -22.861  1.00  0.00      BSYN  
ATOM    373    C SER    42      -8.070 -52.705 -22.816  1.00  0.00      BSYN  
ATOM    374    O SER    42      -8.169 -53.625 -23.645  1.00  0.00      BSYN  
ATOM    375    N LYS    43      -7.024 -52.523 -21.997  1.00  0.00      BSYN  
ATOM    376    H LYS    43      -6.983 -51.747 -21.399  1.00  0.00      BSYN  
ATOM    377   CA LYS    43      -5.815 -53.450 -21.959  1.00  0.00      BSYN  
ATOM    378   CB LYS    43      -4.528 -52.668 -22.005  1.00  0.00      BSYN  
ATOM    379   CG LYS    43      -3.232 -53.362 -22.658  1.00  0.00      BSYN  
ATOM    380   CD LYS    43      -3.303 -53.510 -24.151  1.00  0.00      BSYN  
ATOM    381   CE LYS    43      -3.776 -52.281 -24.850  1.00  0.00      BSYN  
ATOM    382   NZ LYS    43      -3.877 -52.705 -26.207  1.00  0.00      BSYN  
ATOM    383  HZ1 LYS    43      -3.034 -52.887 -26.787  1.00  0.00      BSYN  
ATOM    384  HZ2 LYS    43      -4.591 -53.454 -26.317  1.00  0.00      BSYN  
ATOM    385  HZ3 LYS    43      -4.230 -51.778 -26.518  1.00  0.00      BSYN  
ATOM    386    C LYS    43      -5.789 -54.511 -20.871  1.00  0.00      BSYN  
ATOM    387    O LYS    43      -6.816 -54.665 -20.193  1.00  0.00      BSYN  
ATOM    388    N THR    44      -4.697 -55.265 -20.518  1.00  0.00      BSYN  
ATOM    389    H THR    44      -3.844 -55.267 -21.001  1.00  0.00      BSYN  
ATOM    390   CA THR    44      -4.736 -56.254 -19.380  1.00  0.00      BSYN  
ATOM    391   CB THR    44      -4.726 -57.794 -19.998  1.00  0.00      BSYN  
ATOM    392  OG1 THR    44      -5.780 -57.848 -20.967  1.00  0.00      BSYN  
ATOM    393  HG1 THR    44      -6.580 -57.635 -20.480  1.00  0.00      BSYN  
ATOM    394  CG2 THR    44      -5.017 -58.915 -19.009  1.00  0.00      BSYN  
ATOM    395    C THR    44      -3.561 -56.068 -18.430  1.00  0.00      BSYN  
ATOM    396    O THR    44      -2.415 -55.906 -18.921  1.00  0.00      BSYN  
ATOM    397    N ARG    45      -3.830 -55.941 -17.168  1.00  0.00      BSYN  
ATOM    398    H ARG    45      -4.716 -55.929 -16.749  1.00  0.00      BSYN  
ATOM    399   CA ARG    45      -2.882 -56.345 -16.108  1.00  0.00      BSYN  
ATOM    400   CB ARG    45      -3.129 -55.467 -14.834  1.00  0.00      BSYN  
ATOM    401   CG ARG    45      -3.175 -53.922 -14.956  1.00  0.00      BSYN  
ATOM    402   CD ARG    45      -2.329 -53.237 -13.871  1.00  0.00      BSYN  
ATOM    403   NE ARG    45      -0.936 -53.095 -14.231  1.00  0.00      BSYN  
ATOM    404   HE ARG    45      -0.930 -52.563 -15.054  1.00  0.00      BSYN  
ATOM    405   CZ ARG    45       0.120 -53.836 -13.905  1.00  0.00      BSYN  
ATOM    406  NH1 ARG    45       1.287 -53.748 -14.644  1.00  0.00      BSYN  
ATOM    407 HH11 ARG    45       1.999 -54.412 -14.412  1.00  0.00      BSYN  
ATOM    408 HH12 ARG    45       1.308 -53.272 -15.523  1.00  0.00      BSYN  
ATOM    409  NH2 ARG    45       0.237 -54.650 -12.902  1.00  0.00      BSYN  
ATOM    410 HH21 ARG    45       0.958 -55.319 -12.722  1.00  0.00      BSYN  
ATOM    411 HH22 ARG    45      -0.643 -54.682 -12.428  1.00  0.00      BSYN  
ATOM    412    C ARG    45      -3.139 -57.813 -15.845  1.00  0.00      BSYN  
ATOM    413    O ARG    45      -4.333 -58.164 -15.716  1.00  0.00      BSYN  
ATOM    414    N GLU    46      -2.169 -58.779 -15.815  1.00  0.00      BSYN  
ATOM    415    H GLU    46      -1.308 -58.333 -15.955  1.00  0.00      BSYN  
ATOM    416   CA GLU    46      -2.344 -60.244 -15.788  1.00  0.00      BSYN  
ATOM    417   CB GLU    46      -1.424 -61.197 -16.587  1.00  0.00      BSYN  
ATOM    418   CG GLU    46      -1.476 -61.112 -18.189  1.00  0.00      BSYN  
ATOM    419   CD GLU    46      -0.053 -61.465 -18.561  1.00  0.00      BSYN  
ATOM    420  OE1 GLU    46       0.190 -62.454 -19.210  1.00  0.00      BSYN  
ATOM    421  OE2 GLU    46       0.924 -60.833 -18.228  1.00  0.00      BSYN  
ATOM    422    C GLU    46      -2.447 -60.643 -14.386  1.00  0.00      BSYN  
ATOM    423    O GLU    46      -2.031 -59.862 -13.554  1.00  0.00      BSYN  
ATOM    424    N GLY    47      -3.041 -61.809 -14.021  1.00  0.00      BSYN  
ATOM    425    H GLY    47      -3.367 -62.441 -14.695  1.00  0.00      BSYN  
ATOM    426   CA GLY    47      -3.523 -62.064 -12.624  1.00  0.00      BSYN  
ATOM    427    C GLY    47      -2.476 -62.178 -11.537  1.00  0.00      BSYN  
ATOM    428    O GLY    47      -2.062 -61.184 -10.876  1.00  0.00      BSYN  
ATOM    429    N VAL    48      -1.954 -63.360 -11.316  1.00  0.00      BSYN  
ATOM    430    H VAL    48      -2.281 -64.147 -11.799  1.00  0.00      BSYN  
ATOM    431   CA VAL    48      -0.742 -63.636 -10.582  1.00  0.00      BSYN  
ATOM    432   CB VAL    48      -0.876 -64.168  -9.125  1.00  0.00      BSYN  
ATOM    433  CG1 VAL    48      -1.036 -62.949  -8.204  1.00  0.00      BSYN  
ATOM    434  CG2 VAL    48      -2.027 -65.188  -9.123  1.00  0.00      BSYN  
ATOM    435    C VAL    48       0.116 -64.524 -11.499  1.00  0.00      BSYN  
ATOM    436    O VAL    48      -0.266 -65.483 -12.155  1.00  0.00      BSYN  
ATOM    437    N VAL    49       1.318 -64.103 -11.606  1.00  0.00      BSYN  
ATOM    438    H VAL    49       1.679 -63.349 -11.093  1.00  0.00      BSYN  
ATOM    439   CA VAL    49       2.229 -64.993 -12.314  1.00  0.00      BSYN  
ATOM    440   CB VAL    49       3.040 -64.212 -13.284  1.00  0.00      BSYN  
ATOM    441  CG1 VAL    49       3.848 -65.099 -14.165  1.00  0.00      BSYN  
ATOM    442  CG2 VAL    49       2.145 -63.181 -14.021  1.00  0.00      BSYN  
ATOM    443    C VAL    49       3.229 -65.758 -11.389  1.00  0.00      BSYN  
ATOM    444    O VAL    49       2.978 -66.890 -11.052  1.00  0.00      BSYN  
ATOM    445    N GLN    50       4.298 -65.041 -10.892  1.00  0.00      BSYN  
ATOM    446    H GLN    50       4.285 -64.068 -11.008  1.00  0.00      BSYN  
ATOM    447   CA GLN    50       5.281 -65.537  -9.912  1.00  0.00      BSYN  
ATOM    448   CB GLN    50       6.749 -65.242 -10.323  1.00  0.00      BSYN  
ATOM    449   CG GLN    50       7.444 -66.286 -11.152  1.00  0.00      BSYN  
ATOM    450   CD GLN    50       8.906 -65.901 -11.636  1.00  0.00      BSYN  
ATOM    451  OE1 GLN    50       9.555 -66.720 -12.272  1.00  0.00      BSYN  
ATOM    452  NE2 GLN    50       9.453 -64.782 -11.500  1.00  0.00      BSYN  
ATOM    453 HE21 GLN    50      10.280 -64.534 -11.964  1.00  0.00      BSYN  
ATOM    454 HE22 GLN    50       9.053 -64.186 -10.834  1.00  0.00      BSYN  
ATOM    455    C GLN    50       4.975 -65.160  -8.498  1.00  0.00      BSYN  
ATOM    456    O GLN    50       4.518 -64.039  -8.261  1.00  0.00      BSYN  
ATOM    457    N GLY    51       5.287 -66.093  -7.617  1.00  0.00      BSYN  
ATOM    458    H GLY    51       5.568 -66.970  -7.952  1.00  0.00      BSYN  
ATOM    459   CA GLY    51       5.192 -65.609  -6.279  1.00  0.00      BSYN  
ATOM    460    C GLY    51       3.892 -66.124  -5.656  1.00  0.00      BSYN  
ATOM    461    O GLY    51       3.631 -67.256  -5.479  1.00  0.00      BSYN  
ATOM    462    N VAL    52       3.090 -65.071  -5.406  1.00  0.00      BSYN  
ATOM    463    H VAL    52       3.198 -64.324  -6.030  1.00  0.00      BSYN  
ATOM    464   CA VAL    52       1.937 -65.252  -4.535  1.00  0.00      BSYN  
ATOM    465   CB VAL    52       1.643 -63.929  -3.770  1.00  0.00      BSYN  
ATOM    466  CG1 VAL    52       2.334 -64.001  -2.543  1.00  0.00      BSYN  
ATOM    467  CG2 VAL    52       2.116 -62.745  -4.540  1.00  0.00      BSYN  
ATOM    468    C VAL    52       0.698 -65.620  -5.273  1.00  0.00      BSYN  
ATOM    469    O VAL    52       0.091 -64.779  -5.941  1.00  0.00      BSYN  
ATOM    470    N ALA    53       0.230 -66.829  -5.200  1.00  0.00      BSYN  
ATOM    471    H ALA    53      -0.267 -67.130  -5.990  1.00  0.00      BSYN  
ATOM    472   CA ALA    53       0.569 -67.757  -4.164  1.00  0.00      BSYN  
ATOM    473   CB ALA    53      -0.522 -68.147  -3.198  1.00  0.00      BSYN  
ATOM    474    C ALA    53       0.776 -69.010  -5.069  1.00  0.00      BSYN  
ATOM    475    O ALA    53      -0.073 -69.399  -5.890  1.00  0.00      BSYN  
ATOM    476    N SER    54       1.882 -69.620  -4.803  1.00  0.00      BSYN  
ATOM    477    H SER    54       2.526 -69.312  -4.132  1.00  0.00      BSYN  
ATOM    478   CA SER    54       2.074 -71.029  -5.228  1.00  0.00      BSYN  
ATOM    479   CB SER    54       3.524 -71.629  -5.262  1.00  0.00      BSYN  
ATOM    480   OG SER    54       4.535 -70.788  -5.824  1.00  0.00      BSYN  
ATOM    481   HG SER    54       5.045 -70.141  -5.332  1.00  0.00      BSYN  
ATOM    482    C SER    54       1.291 -72.044  -4.391  1.00  0.00      BSYN  
ATOM    483    O SER    54       1.747 -72.386  -3.285  1.00  0.00      BSYN  
ATOM    484    N VAL    55      -0.017 -72.191  -4.867  1.00  0.00      BSYN  
ATOM    485    H VAL    55      -0.207 -71.615  -5.636  1.00  0.00      BSYN  
ATOM    486   CA VAL    55      -0.931 -73.286  -4.478  1.00  0.00      BSYN  
ATOM    487   CB VAL    55      -2.380 -72.862  -4.566  1.00  0.00      BSYN  
ATOM    488  CG1 VAL    55      -3.285 -73.930  -4.030  1.00  0.00      BSYN  
ATOM    489  CG2 VAL    55      -2.523 -71.641  -3.766  1.00  0.00      BSYN  
ATOM    490    C VAL    55      -0.559 -74.569  -5.309  1.00  0.00      BSYN  
ATOM    491    O VAL    55      -0.898 -75.700  -4.933  1.00  0.00      BSYN  
ATOM    492    N ALA    56       0.005 -74.405  -6.493  1.00  0.00      BSYN  
ATOM    493    H ALA    56      -0.238 -73.561  -6.927  1.00  0.00      BSYN  
ATOM    494   CA ALA    56       0.650 -75.527  -7.203  1.00  0.00      BSYN  
ATOM    495   CB ALA    56       0.992 -75.200  -8.681  1.00  0.00      BSYN  
ATOM    496    C ALA    56       2.006 -75.785  -6.614  1.00  0.00      BSYN  
ATOM    497    O ALA    56       3.055 -75.458  -7.167  1.00  0.00      BSYN  
ATOM    498    N GLU    57       2.170 -76.433  -5.467  1.00  0.00      BSYN  
ATOM    499    H GLU    57       1.360 -76.750  -5.016  1.00  0.00      BSYN  
ATOM    500   CA GLU    57       3.524 -76.965  -4.932  1.00  0.00      BSYN  
ATOM    501   CB GLU    57       4.006 -76.232  -3.584  1.00  0.00      BSYN  
ATOM    502   CG GLU    57       5.303 -76.722  -2.957  1.00  0.00      BSYN  
ATOM    503   CD GLU    57       6.596 -76.435  -3.725  1.00  0.00      BSYN  
ATOM    504  OE1 GLU    57       7.447 -77.295  -4.010  1.00  0.00      BSYN  
ATOM    505  OE2 GLU    57       6.749 -75.298  -4.129  1.00  0.00      BSYN  
ATOM    506    C GLU    57       3.488 -78.504  -4.996  1.00  0.00      BSYN  
ATOM    507    O GLU    57       4.358 -79.089  -5.604  1.00  0.00      BSYN  
ATOM    508    N LYS    58       2.451 -79.134  -4.473  1.00  0.00      BSYN  
ATOM    509    H LYS    58       1.664 -78.610  -4.216  1.00  0.00      BSYN  
ATOM    510   CA LYS    58       2.287 -80.583  -4.471  1.00  0.00      BSYN  
ATOM    511   CB LYS    58       1.301 -81.050  -3.441  1.00  0.00      BSYN  
ATOM    512   CG LYS    58       2.022 -81.468  -2.215  1.00  0.00      BSYN  
ATOM    513   CD LYS    58       2.906 -82.762  -2.629  1.00  0.00      BSYN  
ATOM    514   CE LYS    58       2.953 -83.999  -1.844  1.00  0.00      BSYN  
ATOM    515   NZ LYS    58       1.731 -84.786  -1.569  1.00  0.00      BSYN  
ATOM    516  HZ1 LYS    58       1.979 -85.736  -1.226  1.00  0.00      BSYN  
ATOM    517  HZ2 LYS    58       1.277 -84.349  -0.742  1.00  0.00      BSYN  
ATOM    518  HZ3 LYS    58       1.017 -84.772  -2.325  1.00  0.00      BSYN  
ATOM    519    C LYS    58       1.653 -80.972  -5.830  1.00  0.00      BSYN  
ATOM    520    O LYS    58       1.360 -80.147  -6.668  1.00  0.00      BSYN  
ATOM    521    N THR    59       1.566 -82.325  -6.012  1.00  0.00      BSYN  
ATOM    522    H THR    59       2.111 -82.939  -5.478  1.00  0.00      BSYN  
ATOM    523   CA THR    59       0.959 -83.005  -7.218  1.00  0.00      BSYN  
ATOM    524   CB THR    59       1.669 -84.473  -7.383  1.00  0.00      BSYN  
ATOM    525  OG1 THR    59       2.884 -84.753  -6.598  1.00  0.00      BSYN  
ATOM    526  HG1 THR    59       3.149 -85.669  -6.481  1.00  0.00      BSYN  
ATOM    527  CG2 THR    59       1.977 -84.774  -8.816  1.00  0.00      BSYN  
ATOM    528    C THR    59      -0.587 -83.184  -6.997  1.00  0.00      BSYN  
ATOM    529    O THR    59      -1.449 -82.812  -7.838  1.00  0.00      BSYN  
ATOM    530    N LYS    60      -0.919 -83.879  -5.792  1.00  0.00      BSYN  
ATOM    531    H LYS    60      -0.365 -84.649  -5.547  1.00  0.00      BSYN  
ATOM    532   CA LYS    60      -2.287 -83.873  -5.252  1.00  0.00      BSYN  
ATOM    533   CB LYS    60      -2.281 -84.595  -3.992  1.00  0.00      BSYN  
ATOM    534   CG LYS    60      -3.562 -85.103  -3.256  1.00  0.00      BSYN  
ATOM    535   CD LYS    60      -4.109 -86.408  -3.730  1.00  0.00      BSYN  
ATOM    536   CE LYS    60      -3.230 -87.550  -4.080  1.00  0.00      BSYN  
ATOM    537   NZ LYS    60      -2.509 -87.851  -2.840  1.00  0.00      BSYN  
ATOM    538  HZ1 LYS    60      -1.623 -88.325  -3.107  1.00  0.00      BSYN  
ATOM    539  HZ2 LYS    60      -2.138 -86.980  -2.410  1.00  0.00      BSYN  
ATOM    540  HZ3 LYS    60      -3.020 -88.385  -2.109  1.00  0.00      BSYN  
ATOM    541    C LYS    60      -2.793 -82.448  -4.984  1.00  0.00      BSYN  
ATOM    542    O LYS    60      -2.826 -81.925  -3.798  1.00  0.00      BSYN  
ATOM    543    N GLU    61      -3.430 -81.959  -6.071  1.00  0.00      BSYN  
ATOM    544    H GLU    61      -3.381 -82.391  -6.950  1.00  0.00      BSYN  
ATOM    545   CA GLU    61      -3.826 -80.565  -5.925  1.00  0.00      BSYN  
ATOM    546   CB GLU    61      -3.677 -79.785  -7.234  1.00  0.00      BSYN  
ATOM    547   CG GLU    61      -2.136 -79.334  -7.348  1.00  0.00      BSYN  
ATOM    548   CD GLU    61      -1.574 -79.237  -8.716  1.00  0.00      BSYN  
ATOM    549  OE1 GLU    61      -1.685 -78.151  -9.324  1.00  0.00      BSYN  
ATOM    550  OE2 GLU    61      -1.017 -80.198  -9.215  1.00  0.00      BSYN  
ATOM    551    C GLU    61      -5.314 -80.387  -5.368  1.00  0.00      BSYN  
ATOM    552    O GLU    61      -6.241 -81.073  -5.875  1.00  0.00      BSYN  
ATOM    553    N GLN    62      -5.499 -79.504  -4.341  1.00  0.00      BSYN  
ATOM    554    H GLN    62      -4.804 -78.824  -4.215  1.00  0.00      BSYN  
ATOM    555   CA GLN    62      -6.765 -79.374  -3.676  1.00  0.00      BSYN  
ATOM    556   CB GLN    62      -6.711 -79.593  -2.165  1.00  0.00      BSYN  
ATOM    557   CG GLN    62      -6.627 -81.083  -1.732  1.00  0.00      BSYN  
ATOM    558   CD GLN    62      -5.347 -81.791  -2.145  1.00  0.00      BSYN  
ATOM    559  OE1 GLN    62      -5.309 -82.519  -3.119  1.00  0.00      BSYN  
ATOM    560  NE2 GLN    62      -4.209 -81.674  -1.364  1.00  0.00      BSYN  
ATOM    561 HE21 GLN    62      -4.225 -81.353  -0.439  1.00  0.00      BSYN  
ATOM    562 HE22 GLN    62      -3.383 -81.983  -1.793  1.00  0.00      BSYN  
ATOM    563    C GLN    62      -7.337 -78.069  -4.090  1.00  0.00      BSYN  
ATOM    564    O GLN    62      -6.681 -77.035  -4.133  1.00  0.00      BSYN  
ATOM    565    N ALA    63      -8.704 -78.034  -4.543  1.00  0.00      BSYN  
ATOM    566    H ALA    63      -9.094 -78.802  -5.011  1.00  0.00      BSYN  
ATOM    567   CA ALA    63      -9.369 -76.738  -4.393  1.00  0.00      BSYN  
ATOM    568   CB ALA    63     -10.647 -76.649  -5.233  1.00  0.00      BSYN  
ATOM    569    C ALA    63      -9.947 -76.448  -3.040  1.00  0.00      BSYN  
ATOM    570    O ALA    63     -10.180 -77.259  -2.104  1.00  0.00      BSYN  
ATOM    571    N SER    64      -9.987 -75.104  -2.951  1.00  0.00      BSYN  
ATOM    572    H SER    64      -9.737 -74.475  -3.660  1.00  0.00      BSYN  
ATOM    573   CA SER    64     -10.502 -74.404  -1.790  1.00  0.00      BSYN  
ATOM    574   CB SER    64      -9.866 -73.072  -1.521  1.00  0.00      BSYN  
ATOM    575   OG SER    64      -8.653 -73.568  -1.002  1.00  0.00      BSYN  
ATOM    576   HG SER    64      -8.867 -73.979  -0.162  1.00  0.00      BSYN  
ATOM    577    C SER    64     -11.943 -74.092  -2.156  1.00  0.00      BSYN  
ATOM    578    O SER    64     -12.251 -73.866  -3.311  1.00  0.00      BSYN  
ATOM    579    N HIS    65     -12.841 -74.204  -1.120  1.00  0.00      BSYN  
ATOM    580    H HIS    65     -12.504 -74.359  -0.213  1.00  0.00      BSYN  
ATOM    581   CA HIS    65     -14.224 -73.986  -1.332  1.00  0.00      BSYN  
ATOM    582   CB HIS    65     -15.102 -75.281  -1.170  1.00  0.00      BSYN  
ATOM    583   CG HIS    65     -14.490 -76.595  -1.718  1.00  0.00      BSYN  
ATOM    584  ND1 HIS    65     -13.957 -77.432  -0.991  1.00  0.00      BSYN  
ATOM    585  HD1 HIS    65     -13.730 -77.249  -0.055  1.00  0.00      BSYN  
ATOM    586  CD2 HIS    65     -14.612 -77.074  -2.995  1.00  0.00      BSYN  
ATOM    587  NE2 HIS    65     -14.023 -78.221  -2.939  1.00  0.00      BSYN  
ATOM    588  CE1 HIS    65     -13.626 -78.511  -1.685  1.00  0.00      BSYN  
ATOM    589    C HIS    65     -14.898 -72.922  -0.444  1.00  0.00      BSYN  
ATOM    590    O HIS    65     -14.627 -72.761   0.818  1.00  0.00      BSYN  
ATOM    591    N LEU    66     -15.945 -72.228  -0.993  1.00  0.00      BSYN  
ATOM    592    H LEU    66     -16.393 -72.547  -1.804  1.00  0.00      BSYN  
ATOM    593   CA LEU    66     -16.672 -71.215  -0.141  1.00  0.00      BSYN  
ATOM    594   CB LEU    66     -17.618 -70.429  -0.921  1.00  0.00      BSYN  
ATOM    595   CG LEU    66     -18.218 -70.822  -2.226  1.00  0.00      BSYN  
ATOM    596  CD1 LEU    66     -19.442 -69.908  -2.443  1.00  0.00      BSYN  
ATOM    597  CD2 LEU    66     -17.266 -70.765  -3.372  1.00  0.00      BSYN  
ATOM    598    C LEU    66     -17.549 -71.933   0.848  1.00  0.00      BSYN  
ATOM    599    O LEU    66     -18.548 -72.616   0.489  1.00  0.00      BSYN  
ATOM    600    N GLY    67     -17.270 -71.879   2.146  1.00  0.00      BSYN  
ATOM    601    H GLY    67     -16.459 -71.354   2.313  1.00  0.00      BSYN  
ATOM    602   CA GLY    67     -18.269 -72.373   3.181  1.00  0.00      BSYN  
ATOM    603    C GLY    67     -18.084 -71.941   4.605  1.00  0.00      BSYN  
ATOM    604    O GLY    67     -18.152 -70.749   4.948  1.00  0.00      BSYN  
ATOM    605    N GLY    68     -17.934 -72.839   5.547  1.00  0.00      BSYN  
ATOM    606    H GLY    68     -17.709 -72.458   6.422  1.00  0.00      BSYN  
ATOM    607   CA GLY    68     -17.747 -74.228   5.231  1.00  0.00      BSYN  
ATOM    608    C GLY    68     -16.407 -74.701   5.757  1.00  0.00      BSYN  
ATOM    609    O GLY    68     -15.507 -73.931   6.241  1.00  0.00      BSYN  
ATOM    610    N ALA    69     -16.352 -76.042   5.817  1.00  0.00      BSYN  
ATOM    611    H ALA    69     -17.096 -76.657   5.649  1.00  0.00      BSYN  
ATOM    612   CA ALA    69     -15.361 -76.648   6.598  1.00  0.00      BSYN  
ATOM    613   CB ALA    69     -15.979 -77.194   7.929  1.00  0.00      BSYN  
ATOM    614    C ALA    69     -14.449 -77.649   5.909  1.00  0.00      BSYN  
ATOM    615    O ALA    69     -14.759 -78.855   5.826  1.00  0.00      BSYN  
ATOM    616    N VAL    70     -13.429 -76.970   5.336  1.00  0.00      BSYN  
ATOM    617    H VAL    70     -13.343 -76.006   5.490  1.00  0.00      BSYN  
ATOM    618   CA VAL    70     -12.303 -77.631   4.588  1.00  0.00      BSYN  
ATOM    619   CB VAL    70     -12.487 -77.194   2.977  1.00  0.00      BSYN  
ATOM    620  CG1 VAL    70     -12.522 -75.684   2.731  1.00  0.00      BSYN  
ATOM    621  CG2 VAL    70     -11.285 -77.695   2.233  1.00  0.00      BSYN  
ATOM    622    C VAL    70     -11.094 -76.936   5.194  1.00  0.00      BSYN  
ATOM    623    O VAL    70     -11.127 -75.794   5.732  1.00  0.00      BSYN  
ATOM    624    N PHE    71     -10.029 -77.717   5.048  1.00  0.00      BSYN  
ATOM    625    H PHE    71      -9.887 -78.282   4.259  1.00  0.00      BSYN  
ATOM    626   CA PHE    71      -8.807 -77.483   5.846  1.00  0.00      BSYN  
ATOM    627   CB PHE    71      -8.602 -78.815   6.316  1.00  0.00      BSYN  
ATOM    628   CG PHE    71      -7.685 -78.940   7.521  1.00  0.00      BSYN  
ATOM    629  CD1 PHE    71      -7.926 -78.249   8.660  1.00  0.00      BSYN  
ATOM    630  CD2 PHE    71      -6.476 -79.721   7.527  1.00  0.00      BSYN  
ATOM    631  CE1 PHE    71      -7.070 -78.194   9.709  1.00  0.00      BSYN  
ATOM    632  CE2 PHE    71      -5.519 -79.601   8.558  1.00  0.00      BSYN  
ATOM    633   CZ PHE    71      -5.858 -78.815   9.681  1.00  0.00      BSYN  
ATOM    634    C PHE    71      -7.647 -76.962   5.048  1.00  0.00      BSYN  
ATOM    635    O PHE    71      -7.486 -77.077   3.840  1.00  0.00      BSYN  
ATOM    636    N SER    72      -6.690 -76.314   5.749  1.00  0.00      BSYN  
ATOM    637    H SER    72      -6.947 -76.125   6.676  1.00  0.00      BSYN  
ATOM    638   CA SER    72      -5.336 -75.815   5.347  1.00  0.00      BSYN  
ATOM    639   CB SER    72      -5.134 -74.366   5.969  1.00  0.00      BSYN  
ATOM    640   OG SER    72      -6.117 -73.374   5.523  1.00  0.00      BSYN  
ATOM    641   HG SER    72      -5.648 -72.574   5.772  1.00  0.00      BSYN  
ATOM    642    C SER    72      -4.276 -76.879   5.563  1.00  0.00      BSYN  
ATOM    643    O SER    72      -3.934 -77.090   6.755  1.00  0.00      BSYN  
ATOM    644    N GLY    73      -3.897 -77.651   4.499  1.00  0.00      BSYN  
ATOM    645    H GLY    73      -4.287 -77.365   3.647  1.00  0.00      BSYN  
ATOM    646   CA GLY    73      -2.907 -78.664   4.769  1.00  0.00      BSYN  
ATOM    647    C GLY    73      -3.473 -80.083   4.533  1.00  0.00      BSYN  
ATOM    648    O GLY    73      -4.604 -80.196   4.050  1.00  0.00      BSYN  
ATOM    649    N ALA    74      -2.755 -81.146   4.645  1.00  0.00      BSYN  
ATOM    650    H ALA    74      -1.800 -81.136   4.867  1.00  0.00      BSYN  
ATOM    651   CA ALA    74      -3.382 -82.397   4.548  1.00  0.00      BSYN  
ATOM    652   CB ALA    74      -2.935 -83.069   3.247  1.00  0.00      BSYN  
ATOM    653    C ALA    74      -3.280 -83.335   5.754  1.00  0.00      BSYN  
ATOM    654    O ALA    74      -2.189 -83.447   6.225  1.00  0.00      BSYN  
ATOM    655    N GLY    75      -4.333 -83.918   6.323  1.00  0.00      BSYN  
ATOM    656    H GLY    75      -5.221 -83.613   6.042  1.00  0.00      BSYN  
ATOM    657   CA GLY    75      -4.332 -84.740   7.475  1.00  0.00      BSYN  
ATOM    658    C GLY    75      -5.763 -84.643   8.080  1.00  0.00      BSYN  
ATOM    659    O GLY    75      -6.784 -84.072   7.515  1.00  0.00      BSYN  
ATOM    660    N ASN    76      -5.855 -85.462   9.199  1.00  0.00      BSYN  
ATOM    661    H ASN    76      -5.045 -85.997   9.331  1.00  0.00      BSYN  
ATOM    662   CA ASN    76      -6.994 -85.735  10.032  1.00  0.00      BSYN  
ATOM    663   CB ASN    76      -7.017 -87.143  10.544  1.00  0.00      BSYN  
ATOM    664   CG ASN    76      -8.453 -87.716  10.496  1.00  0.00      BSYN  
ATOM    665  OD1 ASN    76      -9.194 -87.189  11.298  1.00  0.00      BSYN  
ATOM    666  ND2 ASN    76      -8.936 -88.567   9.641  1.00  0.00      BSYN  
ATOM    667 HD21 ASN    76      -8.353 -89.114   9.074  1.00  0.00      BSYN  
ATOM    668 HD22 ASN    76      -9.915 -88.611   9.645  1.00  0.00      BSYN  
ATOM    669    C ASN    76      -7.146 -84.818  11.283  1.00  0.00      BSYN  
ATOM    670    O ASN    76      -6.225 -84.844  12.116  1.00  0.00      BSYN  
ATOM    671    N ILE    77      -8.114 -83.958  11.520  1.00  0.00      BSYN  
ATOM    672    H ILE    77      -8.899 -84.043  10.940  1.00  0.00      BSYN  
ATOM    673   CA ILE    77      -8.227 -82.936  12.635  1.00  0.00      BSYN  
ATOM    674   CB ILE    77      -9.539 -82.160  12.273  1.00  0.00      BSYN  
ATOM    675  CG2 ILE    77      -9.386 -81.334  10.883  1.00  0.00      BSYN  
ATOM    676  CG1 ILE    77     -10.952 -82.813  12.467  1.00  0.00      BSYN  
ATOM    677   CD ILE    77     -12.009 -81.632  12.805  1.00  0.00      BSYN  
ATOM    678    C ILE    77      -8.133 -83.486  13.977  1.00  0.00      BSYN  
ATOM    679    O ILE    77      -8.630 -84.573  14.345  1.00  0.00      BSYN  
ATOM    680    N ALA    78      -7.568 -82.721  14.788  1.00  0.00      BSYN  
ATOM    681    H ALA    78      -7.322 -81.805  14.540  1.00  0.00      BSYN  
ATOM    682   CA ALA    78      -7.250 -83.149  16.179  1.00  0.00      BSYN  
ATOM    683   CB ALA    78      -5.650 -83.055  16.406  1.00  0.00      BSYN  
ATOM    684    C ALA    78      -8.202 -82.500  17.234  1.00  0.00      BSYN  
ATOM    685    O ALA    78      -8.636 -81.351  16.946  1.00  0.00      BSYN  
ATOM    686    N ALA    79      -8.398 -83.137  18.323  1.00  0.00      BSYN  
ATOM    687    H ALA    79      -7.963 -84.011  18.403  1.00  0.00      BSYN  
ATOM    688   CA ALA    79      -9.193 -82.745  19.501  1.00  0.00      BSYN  
ATOM    689   CB ALA    79     -10.685 -83.202  19.272  1.00  0.00      BSYN  
ATOM    690    C ALA    79      -8.830 -83.395  20.764  1.00  0.00      BSYN  
ATOM    691    O ALA    79      -8.155 -84.382  20.659  1.00  0.00      BSYN  
ATOM    692    N ALA    80      -9.251 -83.121  21.998  1.00  0.00      BSYN  
ATOM    693    H ALA    80      -9.864 -82.361  22.085  1.00  0.00      BSYN  
ATOM    694   CA ALA    80      -8.745 -83.531  23.340  1.00  0.00      BSYN  
ATOM    695   CB ALA    80      -8.602 -82.319  24.176  1.00  0.00      BSYN  
ATOM    696    C ALA    80      -9.367 -84.570  24.225  1.00  0.00      BSYN  
ATOM    697    O ALA    80     -10.462 -84.331  24.752  1.00  0.00      BSYN  
ATOM    698    N THR    81      -8.791 -85.779  24.342  1.00  0.00      BSYN  
ATOM    699    H THR    81      -8.056 -86.070  23.763  1.00  0.00      BSYN  
ATOM    700   CA THR    81      -9.304 -86.795  25.358  1.00  0.00      BSYN  
ATOM    701   CB THR    81      -9.472 -88.097  24.863  1.00  0.00      BSYN  
ATOM    702  OG1 THR    81      -9.978 -87.979  23.596  1.00  0.00      BSYN  
ATOM    703  HG1 THR    81     -10.702 -88.601  23.494  1.00  0.00      BSYN  
ATOM    704  CG2 THR    81     -10.442 -89.019  25.717  1.00  0.00      BSYN  
ATOM    705    C THR    81      -8.273 -86.861  26.525  1.00  0.00      BSYN  
ATOM    706    O THR    81      -7.074 -86.913  26.287  1.00  0.00      BSYN  
ATOM    707    N GLY    82      -8.551 -86.971  27.829  1.00  0.00      BSYN  
ATOM    708    H GLY    82      -9.454 -87.294  28.033  1.00  0.00      BSYN  
ATOM    709   CA GLY    82      -7.553 -87.045  28.936  1.00  0.00      BSYN  
ATOM    710    C GLY    82      -7.249 -88.511  29.443  1.00  0.00      BSYN  
ATOM    711    O GLY    82      -8.195 -89.216  29.791  1.00  0.00      BSYN  
ATOM    712    N LEU    83      -6.055 -89.067  29.367  1.00  0.00      BSYN  
ATOM    713    H LEU    83      -5.836 -89.954  29.721  1.00  0.00      BSYN  
ATOM    714   CA LEU    83      -4.948 -88.526  28.596  1.00  0.00      BSYN  
ATOM    715   CB LEU    83      -3.928 -88.158  29.668  1.00  0.00      BSYN  
ATOM    716   CG LEU    83      -4.098 -87.094  30.613  1.00  0.00      BSYN  
ATOM    717  CD1 LEU    83      -4.242 -87.725  32.050  1.00  0.00      BSYN  
ATOM    718  CD2 LEU    83      -2.718 -86.456  30.781  1.00  0.00      BSYN  
ATOM    719    C LEU    83      -4.404 -89.465  27.407  1.00  0.00      BSYN  
ATOM    720    O LEU    83      -3.411 -90.274  27.509  1.00  0.00      BSYN  
ATOM    721    N VAL    84      -5.114 -89.560  26.296  1.00  0.00      BSYN  
ATOM    722    H VAL    84      -6.077 -89.384  26.241  1.00  0.00      BSYN  
ATOM    723   CA VAL    84      -4.447 -89.954  25.056  1.00  0.00      BSYN  
ATOM    724   CB VAL    84      -4.764 -91.238  24.307  1.00  0.00      BSYN  
ATOM    725  CG1 VAL    84      -3.453 -91.729  23.596  1.00  0.00      BSYN  
ATOM    726  CG2 VAL    84      -5.353 -92.441  25.010  1.00  0.00      BSYN  
ATOM    727    C VAL    84      -4.811 -88.822  24.042  1.00  0.00      BSYN  
ATOM    728    O VAL    84      -6.013 -88.691  23.785  1.00  0.00      BSYN  
ATOM    729    N LYS    85      -3.883 -88.020  23.452  1.00  0.00      BSYN  
ATOM    730    H LYS    85      -2.988 -88.318  23.717  1.00  0.00      BSYN  
ATOM    731   CA LYS    85      -4.333 -86.900  22.461  1.00  0.00      BSYN  
ATOM    732   CB LYS    85      -3.397 -85.694  22.676  1.00  0.00      BSYN  
ATOM    733   CG LYS    85      -3.915 -84.329  23.057  1.00  0.00      BSYN  
ATOM    734   CD LYS    85      -4.559 -83.456  21.833  1.00  0.00      BSYN  
ATOM    735   CE LYS    85      -3.727 -83.446  20.502  1.00  0.00      BSYN  
ATOM    736   NZ LYS    85      -4.538 -83.082  19.313  1.00  0.00      BSYN  
ATOM    737  HZ1 LYS    85      -4.898 -82.108  19.374  1.00  0.00      BSYN  
ATOM    738  HZ2 LYS    85      -3.944 -83.297  18.487  1.00  0.00      BSYN  
ATOM    739  HZ3 LYS    85      -5.323 -83.752  19.184  1.00  0.00      BSYN  
ATOM    740    C LYS    85      -4.330 -87.463  20.986  1.00  0.00      BSYN  
ATOM    741    O LYS    85      -3.385 -88.106  20.592  1.00  0.00      BSYN  
ATOM    742    N ARG    86      -5.371 -87.014  20.247  1.00  0.00      BSYN  
ATOM    743    H ARG    86      -5.850 -86.181  20.444  1.00  0.00      BSYN  
ATOM    744   CA ARG    86      -5.757 -87.656  18.963  1.00  0.00      BSYN  
ATOM    745   CB ARG    86      -7.155 -88.309  18.945  1.00  0.00      BSYN  
ATOM    746   CG ARG    86      -7.659 -89.449  19.924  1.00  0.00      BSYN  
ATOM    747   CD ARG    86      -9.140 -89.902  19.604  1.00  0.00      BSYN  
ATOM    748   NE ARG    86     -10.087 -88.835  19.218  1.00  0.00      BSYN  
ATOM    749   HE ARG    86     -10.211 -87.910  19.516  1.00  0.00      BSYN  
ATOM    750   CZ ARG    86     -10.937 -89.088  18.231  1.00  0.00      BSYN  
ATOM    751  NH1 ARG    86     -10.867 -90.061  17.313  1.00  0.00      BSYN  
ATOM    752 HH11 ARG    86     -11.670 -90.402  16.824  1.00  0.00      BSYN  
ATOM    753 HH12 ARG    86     -10.134 -90.723  17.467  1.00  0.00      BSYN  
ATOM    754  NH2 ARG    86     -11.875 -88.177  18.125  1.00  0.00      BSYN  
ATOM    755 HH21 ARG    86     -12.579 -88.185  17.415  1.00  0.00      BSYN  
ATOM    756 HH22 ARG    86     -11.733 -87.285  18.555  1.00  0.00      BSYN  
ATOM    757    C ARG    86      -5.888 -86.486  17.932  1.00  0.00      BSYN  
ATOM    758    O ARG    86      -6.467 -85.419  18.351  1.00  0.00      BSYN  
ATOM    759    N GLU    87      -5.646 -86.517  16.546  1.00  0.00      BSYN  
ATOM    760    H GLU    87      -5.703 -85.576  16.276  1.00  0.00      BSYN  
ATOM    761   CA GLU    87      -5.204 -87.660  15.794  1.00  0.00      BSYN  
ATOM    762   CB GLU    87      -5.969 -87.961  14.575  1.00  0.00      BSYN  
ATOM    763   CG GLU    87      -5.699 -89.302  13.932  1.00  0.00      BSYN  
ATOM    764   CD GLU    87      -5.768 -90.610  14.793  1.00  0.00      BSYN  
ATOM    765  OE1 GLU    87      -6.793 -91.204  14.777  1.00  0.00      BSYN  
ATOM    766  OE2 GLU    87      -4.823 -90.854  15.572  1.00  0.00      BSYN  
ATOM    767    C GLU    87      -3.703 -87.573  15.530  1.00  0.00      BSYN  
ATOM    768    O GLU    87      -3.166 -86.606  14.901  1.00  0.00      BSYN  
ATOM    769    N GLU    88      -3.103 -88.509  16.244  1.00  0.00      BSYN  
ATOM    770    H GLU    88      -3.619 -89.228  16.664  1.00  0.00      BSYN  
ATOM    771   CA GLU    88      -1.582 -88.422  16.246  1.00  0.00      BSYN  
ATOM    772   CB GLU    88      -1.070 -88.232  17.651  1.00  0.00      BSYN  
ATOM    773   CG GLU    88      -1.466 -86.869  18.282  1.00  0.00      BSYN  
ATOM    774   CD GLU    88      -0.258 -85.979  18.564  1.00  0.00      BSYN  
ATOM    775  OE1 GLU    88      -0.471 -84.882  19.097  1.00  0.00      BSYN  
ATOM    776  OE2 GLU    88       0.877 -86.399  18.442  1.00  0.00      BSYN  
ATOM    777    C GLU    88      -1.074 -89.765  15.794  1.00  0.00      BSYN  
ATOM    778    O GLU    88      -1.695 -90.808  16.026  1.00  0.00      BSYN  
ATOM    779    N PHE    89      -0.029 -89.687  14.952  1.00  0.00      BSYN  
ATOM    780    H PHE    89       0.172 -88.836  14.509  1.00  0.00      BSYN  
ATOM    781   CA PHE    89       0.716 -90.965  14.790  1.00  0.00      BSYN  
ATOM    782   CB PHE    89       0.639 -91.442  13.280  1.00  0.00      BSYN  
ATOM    783   CG PHE    89      -0.736 -91.760  12.744  1.00  0.00      BSYN  
ATOM    784  CD1 PHE    89      -1.830 -92.150  13.509  1.00  0.00      BSYN  
ATOM    785  CD2 PHE    89      -0.985 -91.619  11.440  1.00  0.00      BSYN  
ATOM    786  CE1 PHE    89      -3.165 -92.405  13.047  1.00  0.00      BSYN  
ATOM    787  CE2 PHE    89      -2.284 -91.852  10.882  1.00  0.00      BSYN  
ATOM    788   CZ PHE    89      -3.398 -92.282  11.681  1.00  0.00      BSYN  
ATOM    789    C PHE    89       2.202 -90.612  14.920  1.00  0.00      BSYN  
ATOM    790    O PHE    89       2.752 -89.673  14.337  1.00  0.00      BSYN  
ATOM    791    N PRO    90       2.967 -91.275  15.822  1.00  0.00      BSYN  
ATOM    792   CD PRO    90       2.797 -92.681  16.183  1.00  0.00      BSYN  
ATOM    793   CA PRO    90       4.292 -90.887  16.288  1.00  0.00      BSYN  
ATOM    794   CB PRO    90       4.412 -91.630  17.568  1.00  0.00      BSYN  
ATOM    795   CG PRO    90       3.992 -93.010  17.012  1.00  0.00      BSYN  
ATOM    796    C PRO    90       5.458 -91.103  15.322  1.00  0.00      BSYN  
ATOM    797    O PRO    90       6.441 -90.353  15.461  1.00  0.00      BSYN  
ATOM    798    N THR    91       5.283 -92.014  14.289  1.00  0.00      BSYN  
ATOM    799    H THR    91       4.441 -92.514  14.325  1.00  0.00      BSYN  
ATOM    800   CA THR    91       6.251 -92.404  13.315  1.00  0.00      BSYN  
ATOM    801   CB THR    91       5.795 -93.696  12.632  1.00  0.00      BSYN  
ATOM    802  OG1 THR    91       5.698 -94.605  13.643  1.00  0.00      BSYN  
ATOM    803  HG1 THR    91       5.160 -95.334  13.326  1.00  0.00      BSYN  
ATOM    804  CG2 THR    91       6.748 -94.277  11.539  1.00  0.00      BSYN  
ATOM    805    C THR    91       6.048 -91.265  12.295  1.00  0.00      BSYN  
ATOM    806    O THR    91       4.975 -90.793  11.848  1.00  0.00      BSYN  
ATOM    807    N ASP    92       7.247 -90.858  11.757  1.00  0.00      BSYN  
ATOM    808    H ASP    92       8.033 -91.093  12.294  1.00  0.00      BSYN  
ATOM    809   CA ASP    92       7.398 -89.887  10.682  1.00  0.00      BSYN  
ATOM    810   CB ASP    92       8.806 -89.675  10.355  1.00  0.00      BSYN  
ATOM    811   CG ASP    92       9.236 -88.415   9.619  1.00  0.00      BSYN  
ATOM    812  OD1 ASP    92       9.625 -88.516   8.467  1.00  0.00      BSYN  
ATOM    813  OD2 ASP    92       9.184 -87.339  10.184  1.00  0.00      BSYN  
ATOM    814    C ASP    92       6.637 -90.335   9.467  1.00  0.00      BSYN  
ATOM    815    O ASP    92       7.118 -91.209   8.757  1.00  0.00      BSYN  
ATOM    816    N LEU    93       5.669 -89.644   9.066  1.00  0.00      BSYN  
ATOM    817    H LEU    93       5.537 -88.843   9.614  1.00  0.00      BSYN  
ATOM    818   CA LEU    93       4.647 -90.187   8.098  1.00  0.00      BSYN  
ATOM    819   CB LEU    93       3.316 -90.591   8.719  1.00  0.00      BSYN  
ATOM    820   CG LEU    93       2.242 -91.140   7.792  1.00  0.00      BSYN  
ATOM    821  CD1 LEU    93       2.486 -92.607   7.778  1.00  0.00      BSYN  
ATOM    822  CD2 LEU    93       0.865 -90.859   8.313  1.00  0.00      BSYN  
ATOM    823    C LEU    93       4.350 -88.967   7.278  1.00  0.00      BSYN  
ATOM    824    O LEU    93       4.075 -87.822   7.771  1.00  0.00      BSYN  
ATOM    825    N LYS    94       4.488 -89.158   6.025  1.00  0.00      BSYN  
ATOM    826    H LYS    94       4.889 -90.008   5.749  1.00  0.00      BSYN  
ATOM    827   CA LYS    94       3.801 -88.274   5.125  1.00  0.00      BSYN  
ATOM    828   CB LYS    94       4.950 -88.084   4.126  1.00  0.00      BSYN  
ATOM    829   CG LYS    94       4.886 -86.736   3.450  1.00  0.00      BSYN  
ATOM    830   CD LYS    94       6.265 -86.308   3.032  1.00  0.00      BSYN  
ATOM    831   CE LYS    94       6.409 -84.910   3.567  1.00  0.00      BSYN  
ATOM    832   NZ LYS    94       7.666 -84.732   4.414  1.00  0.00      BSYN  
ATOM    833  HZ1 LYS    94       7.987 -83.758   4.584  1.00  0.00      BSYN  
ATOM    834  HZ2 LYS    94       7.410 -85.198   5.309  1.00  0.00      BSYN  
ATOM    835  HZ3 LYS    94       8.507 -85.047   3.890  1.00  0.00      BSYN  
ATOM    836    C LYS    94       2.436 -88.915   4.612  1.00  0.00      BSYN  
ATOM    837    O LYS    94       2.557 -89.926   3.902  1.00  0.00      BSYN  
ATOM    838    N PRO    95       1.196 -88.287   4.933  1.00  0.00      BSYN  
ATOM    839   CD PRO    95       1.076 -87.086   5.776  1.00  0.00      BSYN  
ATOM    840   CA PRO    95      -0.216 -88.702   4.661  1.00  0.00      BSYN  
ATOM    841   CB PRO    95      -1.043 -87.493   5.209  1.00  0.00      BSYN  
ATOM    842   CG PRO    95      -0.081 -86.356   5.453  1.00  0.00      BSYN  
ATOM    843    C PRO    95      -0.577 -88.989   3.265  1.00  0.00      BSYN  
ATOM    844    O PRO    95      -0.694 -90.153   2.854  1.00  0.00      BSYN  
ATOM    845    N GLU    96      -0.584 -88.000   2.381  1.00  0.00      BSYN  
ATOM    846    H GLU    96      -0.450 -87.077   2.680  1.00  0.00      BSYN  
ATOM    847   CA GLU    96      -1.097 -88.339   1.056  1.00  0.00      BSYN  
ATOM    848   CB GLU    96      -2.135 -87.314   0.687  1.00  0.00      BSYN  
ATOM    849   CG GLU    96      -3.436 -87.293   1.413  1.00  0.00      BSYN  
ATOM    850   CD GLU    96      -4.409 -88.333   1.150  1.00  0.00      BSYN  
ATOM    851  OE1 GLU    96      -4.408 -88.717  -0.017  1.00  0.00      BSYN  
ATOM    852  OE2 GLU    96      -5.246 -88.690   2.017  1.00  0.00      BSYN  
ATOM    853    C GLU    96       0.072 -88.229   0.049  1.00  0.00      BSYN  
ATOM    854    O GLU    96       0.936 -87.297  -0.003  1.00  0.00      BSYN  
ATOM    855    N GLU    97       0.179 -89.305  -0.669  1.00  0.00      BSYN  
ATOM    856    H GLU    97      -0.660 -89.811  -0.638  1.00  0.00      BSYN  
ATOM    857   CA GLU    97       1.288 -89.446  -1.601  1.00  0.00      BSYN  
ATOM    858   CB GLU    97       2.049 -90.747  -1.394  1.00  0.00      BSYN  
ATOM    859   CG GLU    97       2.293 -91.109  -0.004  1.00  0.00      BSYN  
ATOM    860   CD GLU    97       3.567 -90.858   0.542  1.00  0.00      BSYN  
ATOM    861  OE1 GLU    97       4.330 -91.863   0.563  1.00  0.00      BSYN  
ATOM    862  OE2 GLU    97       4.062 -89.821   0.920  1.00  0.00      BSYN  
ATOM    863    C GLU    97       0.818 -89.431  -3.015  1.00  0.00      BSYN  
ATOM    864    O GLU    97      -0.407 -89.366  -3.358  1.00  0.00      BSYN  
ATOM    865    N VAL    98       1.979 -89.334  -3.764  1.00  0.00      BSYN  
ATOM    866    H VAL    98       2.758 -89.000  -3.271  1.00  0.00      BSYN  
ATOM    867   CA VAL    98       1.943 -89.469  -5.235  1.00  0.00      BSYN  
ATOM    868   CB VAL    98       3.292 -89.596  -5.893  1.00  0.00      BSYN  
ATOM    869  CG1 VAL    98       3.133 -89.352  -7.335  1.00  0.00      BSYN  
ATOM    870  CG2 VAL    98       4.383 -88.672  -5.204  1.00  0.00      BSYN  
ATOM    871    C VAL    98       1.017 -90.625  -5.607  1.00  0.00      BSYN  
ATOM    872    O VAL    98       1.323 -91.777  -5.451  1.00  0.00      BSYN  
ATOM    873    N ALA    99      -0.179 -90.162  -6.179  1.00  0.00      BSYN  
ATOM    874    H ALA    99      -0.315 -89.191  -6.181  1.00  0.00      BSYN  
ATOM    875   CA ALA    99      -1.323 -91.069  -6.545  1.00  0.00      BSYN  
ATOM    876   CB ALA    99      -2.594 -90.812  -5.828  1.00  0.00      BSYN  
ATOM    877    C ALA    99      -1.724 -90.897  -7.972  1.00  0.00      BSYN  
ATOM    878    O ALA    99      -1.425 -91.865  -8.675  1.00  0.00      BSYN  
ATOM    879    N GLN   100      -2.397 -89.834  -8.396  1.00  0.00      BSYN  
ATOM    880    H GLN   100      -2.767 -89.191  -7.756  1.00  0.00      BSYN  
ATOM    881   CA GLN   100      -2.893 -89.869  -9.761  1.00  0.00      BSYN  
ATOM    882   CB GLN   100      -4.102 -88.892  -9.868  1.00  0.00      BSYN  
ATOM    883   CG GLN   100      -4.876 -88.598 -11.159  1.00  0.00      BSYN  
ATOM    884   CD GLN   100      -5.806 -89.691 -11.696  1.00  0.00      BSYN  
ATOM    885  OE1 GLN   100      -6.624 -90.404 -10.976  1.00  0.00      BSYN  
ATOM    886  NE2 GLN   100      -5.794 -89.853 -13.057  1.00  0.00      BSYN  
ATOM    887 HE21 GLN   100      -5.070 -89.497 -13.613  1.00  0.00      BSYN  
ATOM    888 HE22 GLN   100      -6.413 -90.560 -13.336  1.00  0.00      BSYN  
ATOM    889    C GLN   100      -1.871 -89.469 -10.817  1.00  0.00      BSYN  
ATOM    890    O GLN   100      -1.352 -88.384 -10.862  1.00  0.00      BSYN  
ATOM    891    N GLU   101      -1.598 -90.414 -11.697  1.00  0.00      BSYN  
ATOM    892    H GLU   101      -1.791 -91.348 -11.472  1.00  0.00      BSYN  
ATOM    893   CA GLU   101      -0.649 -90.290 -12.755  1.00  0.00      BSYN  
ATOM    894   CB GLU   101       0.535 -91.186 -12.486  1.00  0.00      BSYN  
ATOM    895   CG GLU   101       1.278 -90.936 -11.128  1.00  0.00      BSYN  
ATOM    896   CD GLU   101       2.438 -91.845 -10.834  1.00  0.00      BSYN  
ATOM    897  OE1 GLU   101       3.512 -91.453 -11.213  1.00  0.00      BSYN  
ATOM    898  OE2 GLU   101       2.320 -92.895 -10.258  1.00  0.00      BSYN  
ATOM    899    C GLU   101      -1.439 -90.817 -13.949  1.00  0.00      BSYN  
ATOM    900    O GLU   101      -1.569 -90.069 -14.873  1.00  0.00      BSYN  
ATOM    901    N ALA   102      -1.946 -92.118 -13.939  1.00  0.00      BSYN  
ATOM    902    H ALA   102      -2.305 -92.384 -13.067  1.00  0.00      BSYN  
ATOM    903   CA ALA   102      -2.542 -92.663 -15.109  1.00  0.00      BSYN  
ATOM    904   CB ALA   102      -3.078 -93.902 -14.674  1.00  0.00      BSYN  
ATOM    905    C ALA   102      -3.701 -91.858 -15.811  1.00  0.00      BSYN  
ATOM    906    O ALA   102      -4.491 -91.254 -15.077  1.00  0.00      BSYN  
ATOM    907    N ALA   103      -3.861 -91.831 -17.183  1.00  0.00      BSYN  
ATOM    908    H ALA   103      -3.323 -92.500 -17.655  1.00  0.00      BSYN  
ATOM    909   CA ALA   103      -4.933 -91.078 -17.807  1.00  0.00      BSYN  
ATOM    910   CB ALA   103      -4.642 -89.645 -17.727  1.00  0.00      BSYN  
ATOM    911    C ALA   103      -5.105 -91.607 -19.248  1.00  0.00      BSYN  
ATOM    912    O ALA   103      -4.210 -92.297 -19.742  1.00  0.00      BSYN  
ATOM    913    N GLU   104      -6.325 -91.560 -19.815  1.00  0.00      BSYN  
ATOM    914    H GLU   104      -6.977 -91.120 -19.230  1.00  0.00      BSYN  
ATOM    915   CA GLU   104      -6.717 -91.886 -21.142  1.00  0.00      BSYN  
ATOM    916   CB GLU   104      -7.428 -93.272 -21.172  1.00  0.00      BSYN  
ATOM    917   CG GLU   104      -8.964 -93.464 -20.776  1.00  0.00      BSYN  
ATOM    918   CD GLU   104      -9.367 -94.906 -20.626  1.00  0.00      BSYN  
ATOM    919  OE1 GLU   104      -8.838 -95.715 -19.737  1.00  0.00      BSYN  
ATOM    920  OE2 GLU   104     -10.200 -95.284 -21.374  1.00  0.00      BSYN  
ATOM    921    C GLU   104      -7.760 -90.805 -21.647  1.00  0.00      BSYN  
ATOM    922    O GLU   104      -8.218 -89.995 -20.883  1.00  0.00      BSYN  
ATOM    923    N GLU   105      -7.868 -90.815 -23.028  1.00  0.00      BSYN  
ATOM    924    H GLU   105      -7.325 -91.434 -23.559  1.00  0.00      BSYN  
ATOM    925   CA GLU   105      -8.593 -89.863 -23.754  1.00  0.00      BSYN  
ATOM    926   CB GLU   105      -7.657 -88.676 -24.166  1.00  0.00      BSYN  
ATOM    927   CG GLU   105      -7.930 -87.613 -25.294  1.00  0.00      BSYN  
ATOM    928   CD GLU   105      -6.790 -86.614 -25.595  1.00  0.00      BSYN  
ATOM    929  OE1 GLU   105      -6.390 -85.891 -24.607  1.00  0.00      BSYN  
ATOM    930  OE2 GLU   105      -6.342 -86.506 -26.726  1.00  0.00      BSYN  
ATOM    931    C GLU   105      -9.110 -90.576 -25.003  1.00  0.00      BSYN  
ATOM    932    O GLU   105      -8.324 -91.198 -25.727  1.00  0.00      BSYN  
ATOM    933    N PRO   106     -10.423 -90.536 -25.180  1.00  0.00      BSYN  
ATOM    934   CD PRO   106     -11.438 -90.654 -24.034  1.00  0.00      BSYN  
ATOM    935   CA PRO   106     -11.231 -91.058 -26.332  1.00  0.00      BSYN  
ATOM    936   CB PRO   106     -12.694 -91.080 -25.748  1.00  0.00      BSYN  
ATOM    937   CG PRO   106     -12.682 -90.020 -24.608  1.00  0.00      BSYN  
ATOM    938    C PRO   106     -11.117 -90.396 -27.669  1.00  0.00      BSYN  
ATOM    939    O PRO   106     -11.025 -89.226 -27.685  1.00  0.00      BSYN  
ATOM    940    N LEU   107     -11.173 -91.265 -28.672  1.00  0.00      BSYN  
ATOM    941    H LEU   107     -11.180 -92.193 -28.357  1.00  0.00      BSYN  
ATOM    942   CA LEU   107     -11.227 -90.863 -30.101  1.00  0.00      BSYN  
ATOM    943   CB LEU   107     -10.913 -92.029 -31.031  1.00  0.00      BSYN  
ATOM    944   CG LEU   107     -10.484 -91.885 -32.464  1.00  0.00      BSYN  
ATOM    945  CD1 LEU   107      -9.032 -91.813 -32.519  1.00  0.00      BSYN  
ATOM    946  CD2 LEU   107     -10.699 -93.200 -33.194  1.00  0.00      BSYN  
ATOM    947    C LEU   107     -12.324 -89.865 -30.628  1.00  0.00      BSYN  
ATOM    948    O LEU   107     -13.483 -90.300 -30.829  1.00  0.00      BSYN  
ATOM    949    N ILE   108     -11.796 -88.719 -30.953  1.00  0.00      BSYN  
ATOM    950    H ILE   108     -10.833 -88.744 -31.131  1.00  0.00      BSYN  
ATOM    951   CA ILE   108     -12.748 -87.605 -31.203  1.00  0.00      BSYN  
ATOM    952   CB ILE   108     -11.828 -86.262 -30.938  1.00  0.00      BSYN  
ATOM    953  CG2 ILE   108     -11.231 -86.230 -29.528  1.00  0.00      BSYN  
ATOM    954  CG1 ILE   108     -10.611 -86.448 -31.774  1.00  0.00      BSYN  
ATOM    955   CD ILE   108     -10.296 -85.000 -32.367  1.00  0.00      BSYN  
ATOM    956    C ILE   108     -13.506 -87.456 -32.533  1.00  0.00      BSYN  
ATOM    957    O ILE   108     -14.695 -87.180 -32.493  1.00  0.00      BSYN  
ATOM    958    N GLU   109     -12.771 -87.543 -33.659  1.00  0.00      BSYN  
ATOM    959    H GLU   109     -11.814 -87.675 -33.495  1.00  0.00      BSYN  
ATOM    960   CA GLU   109     -13.235 -87.955 -34.978  1.00  0.00      BSYN  
ATOM    961   CB GLU   109     -12.506 -87.104 -36.020  1.00  0.00      BSYN  
ATOM    962   CG GLU   109     -11.088 -87.419 -36.341  1.00  0.00      BSYN  
ATOM    963   CD GLU   109     -10.406 -86.445 -37.413  1.00  0.00      BSYN  
ATOM    964  OE1 GLU   109     -10.298 -85.252 -37.137  1.00  0.00      BSYN  
ATOM    965  OE2 GLU   109     -10.084 -86.907 -38.540  1.00  0.00      BSYN  
ATOM    966    C GLU   109     -13.097 -89.531 -35.246  1.00  0.00      BSYN  
ATOM    967    O GLU   109     -12.058 -90.110 -35.376  1.00  0.00      BSYN  
ATOM    968    N PRO   110     -14.081 -90.258 -35.605  1.00  0.00      BSYN  
ATOM    969   CD PRO   110     -15.436 -89.791 -35.864  1.00  0.00      BSYN  
ATOM    970   CA PRO   110     -14.064 -91.703 -35.582  1.00  0.00      BSYN  
ATOM    971   CB PRO   110     -15.421 -91.978 -35.200  1.00  0.00      BSYN  
ATOM    972   CG PRO   110     -16.164 -91.026 -35.889  1.00  0.00      BSYN  
ATOM    973    C PRO   110     -13.589 -92.509 -36.856  1.00  0.00      BSYN  
ATOM    974    O PRO   110     -14.307 -93.135 -37.656  1.00  0.00      BSYN  
ATOM    975    N LEU   111     -12.253 -92.581 -36.846  1.00  0.00      BSYN  
ATOM    976    H LEU   111     -11.822 -92.469 -35.973  1.00  0.00      BSYN  
ATOM    977   CA LEU   111     -11.495 -93.073 -38.034  1.00  0.00      BSYN  
ATOM    978   CB LEU   111     -10.308 -92.305 -38.231  1.00  0.00      BSYN  
ATOM    979   CG LEU   111      -9.018 -92.776 -37.503  1.00  0.00      BSYN  
ATOM    980  CD1 LEU   111      -8.100 -93.366 -38.603  1.00  0.00      BSYN  
ATOM    981  CD2 LEU   111      -8.431 -91.777 -36.568  1.00  0.00      BSYN  
ATOM    982    C LEU   111     -11.131 -94.588 -38.208  1.00  0.00      BSYN  
ATOM    983    O LEU   111     -10.866 -95.203 -37.288  1.00  0.00      BSYN  
ATOM    984    N MET   112     -10.935 -94.991 -39.423  1.00  0.00      BSYN  
ATOM    985    H MET   112     -10.832 -94.291 -40.101  1.00  0.00      BSYN  
ATOM    986   CA MET   112     -11.108 -96.405 -39.770  1.00  0.00      BSYN  
ATOM    987   CB MET   112     -12.506 -96.624 -40.540  1.00  0.00      BSYN  
ATOM    988   CG MET   112     -13.822 -95.828 -40.091  1.00  0.00      BSYN  
ATOM    989   SD MET   112     -14.732 -95.336 -41.581  1.00  0.00      BSYN  
ATOM    990   CE MET   112     -14.464 -93.562 -41.564  1.00  0.00      BSYN  
ATOM    991    C MET   112      -9.992 -96.696 -40.673  1.00  0.00      BSYN  
ATOM    992    O MET   112     -10.189 -96.915 -41.912  1.00  0.00      BSYN  
ATOM    993    N GLU   113      -8.740 -96.899 -40.079  1.00  0.00      BSYN  
ATOM    994    H GLU   113      -8.696 -96.593 -39.149  1.00  0.00      BSYN  
ATOM    995   CA GLU   113      -7.597 -97.493 -40.807  1.00  0.00      BSYN  
ATOM    996   CB GLU   113      -6.246 -96.933 -40.396  1.00  0.00      BSYN  
ATOM    997   CG GLU   113      -6.035 -95.391 -40.889  1.00  0.00      BSYN  
ATOM    998   CD GLU   113      -4.750 -94.603 -40.409  1.00  0.00      BSYN  
ATOM    999  OE1 GLU   113      -4.117 -94.817 -39.408  1.00  0.00      BSYN  
ATOM   1000  OE2 GLU   113      -4.396 -93.710 -41.190  1.00  0.00      BSYN  
ATOM   1001    C GLU   113      -7.528 -99.056 -40.810  1.00  0.00      BSYN  
ATOM   1002    O GLU   113      -7.348 -99.582 -39.732  1.00  0.00      BSYN  
ATOM   1003    N PRO   114      -7.628 -99.790 -41.947  1.00  0.00      BSYN  
ATOM   1004   CD PRO   114      -8.024 -99.064 -43.116  1.00  0.00      BSYN  
ATOM   1005   CA PRO   114      -7.586-101.201 -42.205  1.00  0.00      BSYN  
ATOM   1006   CB PRO   114      -8.086-101.312 -43.627  1.00  0.00      BSYN  
ATOM   1007   CG PRO   114      -7.726 -99.984 -44.227  1.00  0.00      BSYN  
ATOM   1008    C PRO   114      -6.415-102.086 -41.874  1.00  0.00      BSYN  
ATOM   1009    O PRO   114      -6.052-102.946 -42.706  1.00  0.00      BSYN  
ATOM   1010    N GLU   115      -6.026-102.138 -40.528  1.00  0.00      BSYN  
ATOM   1011    H GLU   115      -6.289-101.454 -39.877  1.00  0.00      BSYN  
ATOM   1012   CA GLU   115      -5.123-103.127 -40.140  1.00  0.00      BSYN  
ATOM   1013   CB GLU   115      -4.190-102.375 -39.020  1.00  0.00      BSYN  
ATOM   1014   CG GLU   115      -3.282-101.113 -39.411  1.00  0.00      BSYN  
ATOM   1015   CD GLU   115      -2.944-100.170 -38.366  1.00  0.00      BSYN  
ATOM   1016  OE1 GLU   115      -1.785 -99.978 -37.936  1.00  0.00      BSYN  
ATOM   1017  OE2 GLU   115      -3.856 -99.468 -37.983  1.00  0.00      BSYN  
ATOM   1018    C GLU   115      -5.981-104.182 -39.342  1.00  0.00      BSYN  
ATOM   1019    O GLU   115      -5.419-105.298 -39.168  1.00  0.00      BSYN  
ATOM   1020    N GLY   116      -7.087-103.756 -38.715  1.00  0.00      BSYN  
ATOM   1021    H GLY   116      -7.222-102.786 -38.753  1.00  0.00      BSYN  
ATOM   1022   CA GLY   116      -8.049-104.567 -38.028  1.00  0.00      BSYN  
ATOM   1023    C GLY   116      -9.458-104.347 -38.549  1.00  0.00      BSYN  
ATOM   1024    O GLY   116     -10.285-103.913 -37.791  1.00  0.00      BSYN  
ATOM   1025    N GLU   117      -9.666-104.721 -39.863  1.00  0.00      BSYN  
ATOM   1026    H GLU   117      -8.977-104.554 -40.540  1.00  0.00      BSYN  
ATOM   1027   CA GLU   117     -11.042-104.704 -40.430  1.00  0.00      BSYN  
ATOM   1028   CB GLU   117     -11.317-103.355 -41.243  1.00  0.00      BSYN  
ATOM   1029   CG GLU   117     -11.454-102.154 -40.327  1.00  0.00      BSYN  
ATOM   1030   CD GLU   117     -12.152-100.926 -40.965  1.00  0.00      BSYN  
ATOM   1031  OE1 GLU   117     -11.556 -99.920 -41.256  1.00  0.00      BSYN  
ATOM   1032  OE2 GLU   117     -13.350-100.907 -41.287  1.00  0.00      BSYN  
ATOM   1033    C GLU   117     -11.221-105.806 -41.542  1.00  0.00      BSYN  
ATOM   1034    O GLU   117     -10.926-105.706 -42.769  1.00  0.00      BSYN  
ATOM   1035    N SER   118     -11.501-106.925 -40.898  1.00  0.00      BSYN  
ATOM   1036    H SER   118     -11.326-106.961 -39.934  1.00  0.00      BSYN  
ATOM   1037   CA SER   118     -11.912-108.037 -41.648  1.00  0.00      BSYN  
ATOM   1038   CB SER   118     -11.513-109.217 -40.800  1.00  0.00      BSYN  
ATOM   1039   OG SER   118     -10.199-109.507 -40.717  1.00  0.00      BSYN  
ATOM   1040   HG SER   118      -9.873-110.289 -41.170  1.00  0.00      BSYN  
ATOM   1041    C SER   118     -13.342-108.037 -42.093  1.00  0.00      BSYN  
ATOM   1042    O SER   118     -14.373-108.165 -41.394  1.00  0.00      BSYN  
ATOM   1043    N TYR   119     -13.598-107.753 -43.441  1.00  0.00      BSYN  
ATOM   1044    H TYR   119     -12.825-107.704 -44.042  1.00  0.00      BSYN  
ATOM   1045   CA TYR   119     -15.002-107.701 -43.946  1.00  0.00      BSYN  
ATOM   1046   CB TYR   119     -14.981-106.692 -45.115  1.00  0.00      BSYN  
ATOM   1047   CG TYR   119     -15.003-105.184 -44.631  1.00  0.00      BSYN  
ATOM   1048  CD1 TYR   119     -13.848-104.325 -44.761  1.00  0.00      BSYN  
ATOM   1049  CE1 TYR   119     -13.934-102.956 -44.634  1.00  0.00      BSYN  
ATOM   1050  CD2 TYR   119     -16.146-104.579 -44.281  1.00  0.00      BSYN  
ATOM   1051  CE2 TYR   119     -16.243-103.214 -44.053  1.00  0.00      BSYN  
ATOM   1052   CZ TYR   119     -15.172-102.319 -44.273  1.00  0.00      BSYN  
ATOM   1053   OH TYR   119     -15.217-101.038 -44.379  1.00  0.00      BSYN  
ATOM   1054   HH TYR   119     -16.035-100.786 -43.945  1.00  0.00      BSYN  
ATOM   1055    C TYR   119     -15.796-108.899 -44.304  1.00  0.00      BSYN  
ATOM   1056    O TYR   119     -16.469-108.807 -45.263  1.00  0.00      BSYN  
ATOM   1057    N GLU   120     -15.570-110.086 -43.659  1.00  0.00      BSYN  
ATOM   1058    H GLU   120     -14.853-110.099 -42.992  1.00  0.00      BSYN  
ATOM   1059   CA GLU   120     -16.262-111.300 -44.000  1.00  0.00      BSYN  
ATOM   1060   CB GLU   120     -15.483-112.462 -43.415  1.00  0.00      BSYN  
ATOM   1061   CG GLU   120     -14.325-112.860 -44.277  1.00  0.00      BSYN  
ATOM   1062   CD GLU   120     -14.661-114.180 -44.983  1.00  0.00      BSYN  
ATOM   1063  OE1 GLU   120     -15.679-114.239 -45.570  1.00  0.00      BSYN  
ATOM   1064  OE2 GLU   120     -13.742-115.083 -44.863  1.00  0.00      BSYN  
ATOM   1065    C GLU   120     -17.628-111.279 -43.357  1.00  0.00      BSYN  
ATOM   1066    O GLU   120     -17.881-110.793 -42.272  1.00  0.00      BSYN  
ATOM   1067    N ASP   121     -18.656-111.767 -44.096  1.00  0.00      BSYN  
ATOM   1068    H ASP   121     -18.434-112.318 -44.875  1.00  0.00      BSYN  
ATOM   1069   CA ASP   121     -20.016-111.649 -43.830  1.00  0.00      BSYN  
ATOM   1070   CB ASP   121     -20.629-110.410 -44.538  1.00  0.00      BSYN  
ATOM   1071   CG ASP   121     -21.647-109.609 -43.741  1.00  0.00      BSYN  
ATOM   1072  OD1 ASP   121     -21.817-108.459 -44.101  1.00  0.00      BSYN  
ATOM   1073  OD2 ASP   121     -22.336-110.088 -42.842  1.00  0.00      BSYN  
ATOM   1074    C ASP   121     -20.765-112.914 -44.242  1.00  0.00      BSYN  
ATOM   1075    O ASP   121     -20.810-113.266 -45.437  1.00  0.00      BSYN  
ATOM   1076    N PRO   122     -21.383-113.754 -43.333  1.00  0.00      BSYN  
ATOM   1077   CD PRO   122     -21.449-113.470 -41.870  1.00  0.00      BSYN  
ATOM   1078   CA PRO   122     -21.861-115.127 -43.703  1.00  0.00      BSYN  
ATOM   1079   CB PRO   122     -22.580-115.463 -42.429  1.00  0.00      BSYN  
ATOM   1080   CG PRO   122     -21.645-114.819 -41.354  1.00  0.00      BSYN  
ATOM   1081    C PRO   122     -22.998-115.089 -44.686  1.00  0.00      BSYN  
ATOM   1082    O PRO   122     -23.924-114.261 -44.587  1.00  0.00      BSYN  
ATOM   1083    N PRO   123     -22.986-115.848 -45.796  1.00  0.00      BSYN  
ATOM   1084   CD PRO   123     -21.932-116.733 -46.291  1.00  0.00      BSYN  
ATOM   1085   CA PRO   123     -24.103-115.715 -46.697  1.00  0.00      BSYN  
ATOM   1086   CB PRO   123     -23.604-116.295 -48.066  1.00  0.00      BSYN  
ATOM   1087   CG PRO   123     -22.133-116.430 -47.811  1.00  0.00      BSYN  
ATOM   1088    C PRO   123     -25.258-116.598 -46.160  1.00  0.00      BSYN  
ATOM   1089    O PRO   123     -25.292-117.802 -46.418  1.00  0.00      BSYN  
ATOM   1090    N GLN   124     -26.180-116.070 -45.282  1.00  0.00      BSYN  
ATOM   1091    H GLN   124     -25.995-115.151 -44.993  1.00  0.00      BSYN  
ATOM   1092   CA GLN   124     -27.248-116.888 -44.684  1.00  0.00      BSYN  
ATOM   1093   CB GLN   124     -27.491-116.587 -43.164  1.00  0.00      BSYN  
ATOM   1094   CG GLN   124     -27.032-117.693 -42.138  1.00  0.00      BSYN  
ATOM   1095   CD GLN   124     -25.682-117.560 -41.531  1.00  0.00      BSYN  
ATOM   1096  OE1 GLN   124     -24.672-117.504 -42.143  1.00  0.00      BSYN  
ATOM   1097  NE2 GLN   124     -25.831-117.317 -40.211  1.00  0.00      BSYN  
ATOM   1098 HE21 GLN   124     -26.694-117.460 -39.769  1.00  0.00      BSYN  
ATOM   1099 HE22 GLN   124     -25.089-117.211 -39.580  1.00  0.00      BSYN  
ATOM   1100    C GLN   124     -28.630-116.965 -45.376  1.00  0.00      BSYN  
ATOM   1101    O GLN   124     -29.282-115.975 -45.667  1.00  0.00      BSYN  
ATOM   1102    N GLU   125     -28.914-118.219 -45.751  1.00  0.00      BSYN  
ATOM   1103    H GLU   125     -28.282-118.901 -45.442  1.00  0.00      BSYN  
ATOM   1104   CA GLU   125     -30.070-118.532 -46.396  1.00  0.00      BSYN  
ATOM   1105   CB GLU   125     -29.776-118.871 -47.878  1.00  0.00      BSYN  
ATOM   1106   CG GLU   125     -28.563-118.102 -48.384  1.00  0.00      BSYN  
ATOM   1107   CD GLU   125     -28.688-116.703 -48.997  1.00  0.00      BSYN  
ATOM   1108  OE1 GLU   125     -29.531-116.466 -49.869  1.00  0.00      BSYN  
ATOM   1109  OE2 GLU   125     -27.867-115.932 -48.606  1.00  0.00      BSYN  
ATOM   1110    C GLU   125     -30.642-119.719 -45.603  1.00  0.00      BSYN  
ATOM   1111    O GLU   125     -31.718-120.273 -45.866  1.00  0.00      BSYN  
ATOM   1112    N GLU   126     -29.966-120.329 -44.657  1.00  0.00      BSYN  
ATOM   1113    H GLU   126     -29.105-119.975 -44.351  1.00  0.00      BSYN  
ATOM   1114   CA GLU   126     -30.456-121.512 -43.968  1.00  0.00      BSYN  
ATOM   1115   CB GLU   126     -29.383-122.657 -43.593  1.00  0.00      BSYN  
ATOM   1116   CG GLU   126     -29.865-124.074 -43.206  1.00  0.00      BSYN  
ATOM   1117   CD GLU   126     -30.082-124.384 -41.667  1.00  0.00      BSYN  
ATOM   1118  OE1 GLU   126     -31.228-124.787 -41.338  1.00  0.00      BSYN  
ATOM   1119  OE2 GLU   126     -29.157-124.226 -40.907  1.00  0.00      BSYN  
ATOM   1120    C GLU   126     -31.205-121.196 -42.664  1.00  0.00      BSYN  
ATOM   1121    O GLU   126     -30.624-121.151 -41.586  1.00  0.00      BSYN  
ATOM   1122    N TYR   127     -32.440-120.799 -42.955  1.00  0.00      BSYN  
ATOM   1123    H TYR   127     -32.794-120.806 -43.869  1.00  0.00      BSYN  
ATOM   1124   CA TYR   127     -33.366-120.303 -41.900  1.00  0.00      BSYN  
ATOM   1125   CB TYR   127     -33.943-118.868 -42.075  1.00  0.00      BSYN  
ATOM   1126   CG TYR   127     -32.958-117.718 -42.276  1.00  0.00      BSYN  
ATOM   1127  CD1 TYR   127     -33.010-116.786 -43.307  1.00  0.00      BSYN  
ATOM   1128  CE1 TYR   127     -32.066-115.761 -43.391  1.00  0.00      BSYN  
ATOM   1129  CD2 TYR   127     -31.952-117.616 -41.320  1.00  0.00      BSYN  
ATOM   1130  CE2 TYR   127     -31.015-116.567 -41.457  1.00  0.00      BSYN  
ATOM   1131   CZ TYR   127     -31.083-115.629 -42.505  1.00  0.00      BSYN  
ATOM   1132   OH TYR   127     -30.049-114.727 -42.676  1.00  0.00      BSYN  
ATOM   1133   HH TYR   127     -30.429-113.885 -42.938  1.00  0.00      BSYN  
ATOM   1134    C TYR   127     -34.527-121.234 -41.600  1.00  0.00      BSYN  
ATOM   1135    O TYR   127     -35.171-120.889 -40.658  1.00  0.00      BSYN  
ATOM   1136    N GLN   128     -34.890-122.333 -42.291  1.00  0.00      BSYN  
ATOM   1137    H GLN   128     -34.482-122.532 -43.160  1.00  0.00      BSYN  
ATOM   1138   CA GLN   128     -35.835-123.318 -41.917  1.00  0.00      BSYN  
ATOM   1139   CB GLN   128     -36.824-123.403 -43.171  1.00  0.00      BSYN  
ATOM   1140   CG GLN   128     -37.953-124.384 -42.956  1.00  0.00      BSYN  
ATOM   1141   CD GLN   128     -38.955-123.727 -42.024  1.00  0.00      BSYN  
ATOM   1142  OE1 GLN   128     -38.766-124.051 -40.835  1.00  0.00      BSYN  
ATOM   1143  NE2 GLN   128     -40.076-123.084 -42.236  1.00  0.00      BSYN  
ATOM   1144 HE21 GLN   128     -40.688-122.906 -41.492  1.00  0.00      BSYN  
ATOM   1145 HE22 GLN   128     -40.291-122.782 -43.143  1.00  0.00      BSYN  
ATOM   1146    C GLN   128     -35.032-124.642 -41.775  1.00  0.00      BSYN  
ATOM   1147    O GLN   128     -34.102-124.826 -42.591  1.00  0.00      BSYN  
ATOM   1148    N GLU   129     -35.234-125.494 -40.743  1.00  0.00      BSYN  
ATOM   1149    H GLU   129     -35.953-125.289 -40.109  1.00  0.00      BSYN  
ATOM   1150   CA GLU   129     -34.261-126.562 -40.455  1.00  0.00      BSYN  
ATOM   1151   CB GLU   129     -34.544-127.167 -39.079  1.00  0.00      BSYN  
ATOM   1152   CG GLU   129     -34.226-126.293 -37.833  1.00  0.00      BSYN  
ATOM   1153   CD GLU   129     -34.744-126.912 -36.596  1.00  0.00      BSYN  
ATOM   1154  OE1 GLU   129     -33.823-127.446 -36.060  1.00  0.00      BSYN  
ATOM   1155  OE2 GLU   129     -35.965-126.992 -36.369  1.00  0.00      BSYN  
ATOM   1156    C GLU   129     -34.181-127.757 -41.549  1.00  0.00      BSYN  
ATOM   1157    O GLU   129     -34.870-128.777 -41.487  1.00  0.00      BSYN  
ATOM   1158    N TYR   130     -33.363-127.402 -42.473  1.00  0.00      BSYN  
ATOM   1159    H TYR   130     -33.115-126.474 -42.280  1.00  0.00      BSYN  
ATOM   1160   CA TYR   130     -32.941-128.249 -43.630  1.00  0.00      BSYN  
ATOM   1161   CB TYR   130     -32.914-127.334 -44.825  1.00  0.00      BSYN  
ATOM   1162   CG TYR   130     -34.241-126.911 -45.450  1.00  0.00      BSYN  
ATOM   1163  CD1 TYR   130     -34.374-125.580 -45.933  1.00  0.00      BSYN  
ATOM   1164  CE1 TYR   130     -35.602-125.218 -46.617  1.00  0.00      BSYN  
ATOM   1165  CD2 TYR   130     -35.344-127.868 -45.615  1.00  0.00      BSYN  
ATOM   1166  CE2 TYR   130     -36.490-127.406 -46.261  1.00  0.00      BSYN  
ATOM   1167   CZ TYR   130     -36.677-126.083 -46.732  1.00  0.00      BSYN  
ATOM   1168   OH TYR   130     -37.809-125.658 -47.315  1.00  0.00      BSYN  
ATOM   1169   HH TYR   130     -38.466-126.344 -47.453  1.00  0.00      BSYN  
ATOM   1170    C TYR   130     -31.631-128.918 -43.440  1.00  0.00      BSYN  
ATOM   1171    O TYR   130     -30.518-128.427 -43.922  1.00  0.00      BSYN  
ATOM   1172    N GLU   131     -31.729-129.852 -42.565  1.00  0.00      BSYN  
ATOM   1173    H GLU   131     -32.557-130.173 -42.151  1.00  0.00      BSYN  
ATOM   1174   CA GLU   131     -30.429-130.441 -42.119  1.00  0.00      BSYN  
ATOM   1175   CB GLU   131     -30.972-131.449 -41.091  1.00  0.00      BSYN  
ATOM   1176   CG GLU   131     -31.238-130.909 -39.691  1.00  0.00      BSYN  
ATOM   1177   CD GLU   131     -30.058-130.483 -38.836  1.00  0.00      BSYN  
ATOM   1178  OE1 GLU   131     -29.727-129.306 -38.674  1.00  0.00      BSYN  
ATOM   1179  OE2 GLU   131     -29.426-131.298 -38.254  1.00  0.00      BSYN  
ATOM   1180    C GLU   131     -29.444-131.107 -43.061  1.00  0.00      BSYN  
ATOM   1181    O GLU   131     -29.815-132.180 -43.575  1.00  0.00      BSYN  
ATOM   1182    N PRO   132     -28.210-130.587 -43.120  1.00  0.00      BSYN  
ATOM   1183   CD PRO   132     -27.746-129.590 -42.143  1.00  0.00      BSYN  
ATOM   1184   CA PRO   132     -27.063-131.163 -43.875  1.00  0.00      BSYN  
ATOM   1185   CB PRO   132     -25.916-130.533 -43.061  1.00  0.00      BSYN  
ATOM   1186   CG PRO   132     -26.394-129.199 -42.608  1.00  0.00      BSYN  
ATOM   1187    C PRO   132     -26.654-132.669 -44.069  1.00  0.00      BSYN  
ATOM   1188    O PRO   132     -27.426-133.622 -43.728  1.00  0.00      BSYN  
ATOM   1189    N GLU   133     -25.521-132.920 -44.653  1.00  0.00      BSYN  
ATOM   1190    H GLU   133     -25.057-132.213 -45.149  1.00  0.00      BSYN  
ATOM   1191   CA GLU   133     -24.802-134.205 -44.599  1.00  0.00      BSYN  
ATOM   1192   CB GLU   133     -25.605-135.263 -45.337  1.00  0.00      BSYN  
ATOM   1193   CG GLU   133     -25.331-136.707 -45.024  1.00  0.00      BSYN  
ATOM   1194   CD GLU   133     -26.062-137.730 -45.836  1.00  0.00      BSYN  
ATOM   1195  OE1 GLU   133     -26.478-138.710 -45.189  1.00  0.00      BSYN  
ATOM   1196  OE2 GLU   133     -26.182-137.597 -47.053  1.00  0.00      BSYN  
ATOM   1197    C GLU   133     -23.414-134.146 -45.125  1.00  0.00      BSYN  
ATOM   1198    O GLU   133     -22.922-133.212 -45.737  1.00  0.00      BSYN  
ATOM   1199    N ALA   134     -22.604-135.163 -44.661  1.00  0.00      BSYN  
ATOM   1200    H ALA   134     -23.043-135.708 -43.975  1.00  0.00      BSYN  
ATOM   1201   CA ALA   134     -21.216-135.344 -45.017  1.00  0.00      BSYN  
ATOM   1202   CB ALA   134     -20.389-134.517 -43.970  1.00  0.00      BSYN  
ATOM   1203    C ALA   134     -20.790-136.777 -45.019  1.00  0.00      BSYN  
ATOM   1204  OT1 ALA   134     -20.271-137.171 -46.071  1.00  0.00      BSYN  
ATOM   1205  OT2 ALA   134     -21.064-137.453 -44.041  1.00  0.00      BSYN  
END
