# Supplementary material for: Data set of intrinsically disordered proteins analysed at a local protein conformation level
Source: Data Brief. 2020 Mar 5;29:105383. doi: 10.1016/j.dib.2020.105383 (PMC7078294; doi:10.1016/j.dib.2020.105383)
Supplement: Supplementary file 1 [file mmc1.zip › the data/1-DATA/PED1AAD-pdb/1AAD-235.pdb]

CRYST1    1.000    1.000    1.000  90.00  90.00  90.00 P 1           1
ATOM      1  HT1 MET     1     -15.953 -99.930  -7.354  1.00  0.00      BSYN  
ATOM      2  HT2 MET     1     -15.035-100.325  -8.655  1.00  0.00      BSYN  
ATOM      3    N MET     1     -15.673 -99.586  -8.294  1.00  0.00      BSYN  
ATOM      4  HT3 MET     1     -16.477 -99.536  -8.951  1.00  0.00      BSYN  
ATOM      5   CA MET     1     -14.855 -98.426  -8.495  1.00  0.00      BSYN  
ATOM      6   CB MET     1     -14.608 -98.332 -10.023  1.00  0.00      BSYN  
ATOM      7   CG MET     1     -13.791 -97.188 -10.660  1.00  0.00      BSYN  
ATOM      8   SD MET     1     -12.122 -97.690 -11.061  1.00  0.00      BSYN  
ATOM      9   CE MET     1     -11.224 -97.815  -9.519  1.00  0.00      BSYN  
ATOM     10    C MET     1     -15.429 -97.160  -7.920  1.00  0.00      BSYN  
ATOM     11    O MET     1     -16.710 -96.982  -7.711  1.00  0.00      BSYN  
ATOM     12    N ASP     2     -14.398 -96.324  -7.535  1.00  0.00      BSYN  
ATOM     13    H ASP     2     -13.475 -96.457  -7.837  1.00  0.00      BSYN  
ATOM     14   CA ASP     2     -14.737 -95.040  -6.928  1.00  0.00      BSYN  
ATOM     15   CB ASP     2     -13.796 -94.591  -5.821  1.00  0.00      BSYN  
ATOM     16   CG ASP     2     -12.320 -94.199  -6.214  1.00  0.00      BSYN  
ATOM     17  OD1 ASP     2     -11.576 -95.008  -6.892  1.00  0.00      BSYN  
ATOM     18  OD2 ASP     2     -11.901 -93.095  -5.820  1.00  0.00      BSYN  
ATOM     19    C ASP     2     -15.060 -93.936  -7.842  1.00  0.00      BSYN  
ATOM     20    O ASP     2     -14.248 -93.192  -8.434  1.00  0.00      BSYN  
ATOM     21    N VAL     3     -16.415 -93.688  -8.012  1.00  0.00      BSYN  
ATOM     22    H VAL     3     -17.107 -94.162  -7.506  1.00  0.00      BSYN  
ATOM     23   CA VAL     3     -16.717 -92.721  -9.038  1.00  0.00      BSYN  
ATOM     24   CB VAL     3     -17.768 -93.234 -10.038  1.00  0.00      BSYN  
ATOM     25  CG1 VAL     3     -17.862 -92.311 -11.350  1.00  0.00      BSYN  
ATOM     26  CG2 VAL     3     -17.187 -94.424 -10.595  1.00  0.00      BSYN  
ATOM     27    C VAL     3     -17.234 -91.436  -8.407  1.00  0.00      BSYN  
ATOM     28    O VAL     3     -18.387 -91.253  -8.148  1.00  0.00      BSYN  
ATOM     29    N PHE     4     -16.240 -90.664  -8.010  1.00  0.00      BSYN  
ATOM     30    H PHE     4     -15.318 -90.871  -8.268  1.00  0.00      BSYN  
ATOM     31   CA PHE     4     -16.522 -89.436  -7.361  1.00  0.00      BSYN  
ATOM     32   CB PHE     4     -16.302 -89.672  -5.831  1.00  0.00      BSYN  
ATOM     33   CG PHE     4     -17.117 -90.783  -5.179  1.00  0.00      BSYN  
ATOM     34  CD1 PHE     4     -16.570 -92.025  -4.952  1.00  0.00      BSYN  
ATOM     35  CD2 PHE     4     -18.486 -90.472  -4.864  1.00  0.00      BSYN  
ATOM     36  CE1 PHE     4     -17.341 -92.915  -4.305  1.00  0.00      BSYN  
ATOM     37  CE2 PHE     4     -19.206 -91.371  -4.143  1.00  0.00      BSYN  
ATOM     38   CZ PHE     4     -18.598 -92.562  -3.864  1.00  0.00      BSYN  
ATOM     39    C PHE     4     -15.661 -88.343  -7.858  1.00  0.00      BSYN  
ATOM     40    O PHE     4     -14.539 -88.608  -8.171  1.00  0.00      BSYN  
ATOM     41    N MET     5     -16.376 -87.281  -8.015  1.00  0.00      BSYN  
ATOM     42    H MET     5     -17.301 -87.450  -7.742  1.00  0.00      BSYN  
ATOM     43   CA MET     5     -15.646 -86.166  -8.650  1.00  0.00      BSYN  
ATOM     44   CB MET     5     -16.684 -85.254  -9.335  1.00  0.00      BSYN  
ATOM     45   CG MET     5     -16.142 -83.911  -9.915  1.00  0.00      BSYN  
ATOM     46   SD MET     5     -17.177 -83.137 -11.235  1.00  0.00      BSYN  
ATOM     47   CE MET     5     -18.431 -82.600 -10.120  1.00  0.00      BSYN  
ATOM     48    C MET     5     -14.848 -85.296  -7.656  1.00  0.00      BSYN  
ATOM     49    O MET     5     -15.382 -84.679  -6.754  1.00  0.00      BSYN  
ATOM     50    N LYS     6     -13.505 -85.485  -7.729  1.00  0.00      BSYN  
ATOM     51    H LYS     6     -13.129 -86.081  -8.411  1.00  0.00      BSYN  
ATOM     52   CA LYS     6     -12.637 -84.792  -6.788  1.00  0.00      BSYN  
ATOM     53   CB LYS     6     -12.106 -85.991  -6.172  1.00  0.00      BSYN  
ATOM     54   CG LYS     6     -12.107 -85.736  -4.678  1.00  0.00      BSYN  
ATOM     55   CD LYS     6     -11.485 -86.774  -3.850  1.00  0.00      BSYN  
ATOM     56   CE LYS     6     -10.012 -87.040  -4.313  1.00  0.00      BSYN  
ATOM     57   NZ LYS     6      -9.135 -87.115  -3.151  1.00  0.00      BSYN  
ATOM     58  HZ1 LYS     6      -9.456 -87.732  -2.377  1.00  0.00      BSYN  
ATOM     59  HZ2 LYS     6      -8.213 -87.474  -3.471  1.00  0.00      BSYN  
ATOM     60  HZ3 LYS     6      -8.998 -86.222  -2.636  1.00  0.00      BSYN  
ATOM     61    C LYS     6     -11.570 -83.922  -7.584  1.00  0.00      BSYN  
ATOM     62    O LYS     6     -10.740 -84.468  -8.235  1.00  0.00      BSYN  
ATOM     63    N GLY     7     -11.478 -82.632  -7.163  1.00  0.00      BSYN  
ATOM     64    H GLY     7     -12.161 -82.124  -6.678  1.00  0.00      BSYN  
ATOM     65   CA GLY     7     -10.332 -81.835  -7.514  1.00  0.00      BSYN  
ATOM     66    C GLY     7     -10.582 -80.448  -6.851  1.00  0.00      BSYN  
ATOM     67    O GLY     7     -11.302 -79.651  -7.397  1.00  0.00      BSYN  
ATOM     68    N LEU     8     -10.132 -80.135  -5.670  1.00  0.00      BSYN  
ATOM     69    H LEU     8      -9.382 -80.640  -5.292  1.00  0.00      BSYN  
ATOM     70   CA LEU     8     -10.639 -78.960  -4.946  1.00  0.00      BSYN  
ATOM     71   CB LEU     8     -10.681 -79.186  -3.404  1.00  0.00      BSYN  
ATOM     72   CG LEU     8     -11.176 -80.513  -2.741  1.00  0.00      BSYN  
ATOM     73  CD1 LEU     8     -10.014 -81.520  -2.811  1.00  0.00      BSYN  
ATOM     74  CD2 LEU     8     -11.466 -80.210  -1.261  1.00  0.00      BSYN  
ATOM     75    C LEU     8      -9.917 -77.627  -5.184  1.00  0.00      BSYN  
ATOM     76    O LEU     8      -8.697 -77.642  -5.155  1.00  0.00      BSYN  
ATOM     77    N SER     9     -10.787 -76.595  -5.214  1.00  0.00      BSYN  
ATOM     78    H SER     9     -11.737 -76.752  -5.031  1.00  0.00      BSYN  
ATOM     79   CA SER     9     -10.392 -75.244  -5.605  1.00  0.00      BSYN  
ATOM     80   CB SER     9     -11.689 -74.443  -5.993  1.00  0.00      BSYN  
ATOM     81   OG SER     9     -12.295 -74.922  -7.225  1.00  0.00      BSYN  
ATOM     82   HG SER     9     -12.522 -74.088  -7.643  1.00  0.00      BSYN  
ATOM     83    C SER     9      -9.438 -74.553  -4.543  1.00  0.00      BSYN  
ATOM     84    O SER     9      -9.692 -74.457  -3.374  1.00  0.00      BSYN  
ATOM     85    N MET    10      -8.248 -74.097  -4.882  1.00  0.00      BSYN  
ATOM     86    H MET    10      -7.900 -74.326  -5.770  1.00  0.00      BSYN  
ATOM     87   CA MET    10      -7.609 -73.103  -4.001  1.00  0.00      BSYN  
ATOM     88   CB MET    10      -6.102 -73.169  -3.909  1.00  0.00      BSYN  
ATOM     89   CG MET    10      -5.735 -74.622  -3.605  1.00  0.00      BSYN  
ATOM     90   SD MET    10      -5.726 -75.764  -5.022  1.00  0.00      BSYN  
ATOM     91   CE MET    10      -5.814 -77.121  -3.925  1.00  0.00      BSYN  
ATOM     92    C MET    10      -7.956 -71.658  -4.607  1.00  0.00      BSYN  
ATOM     93    O MET    10      -7.453 -71.409  -5.724  1.00  0.00      BSYN  
ATOM     94    N ALA    11      -8.647 -70.624  -4.188  1.00  0.00      BSYN  
ATOM     95    H ALA    11      -8.833 -70.034  -4.949  1.00  0.00      BSYN  
ATOM     96   CA ALA    11      -9.133 -70.530  -2.737  1.00  0.00      BSYN  
ATOM     97   CB ALA    11      -9.324 -69.059  -2.450  1.00  0.00      BSYN  
ATOM     98    C ALA    11     -10.449 -71.151  -2.305  1.00  0.00      BSYN  
ATOM     99    O ALA    11     -10.553 -71.653  -1.178  1.00  0.00      BSYN  
ATOM    100    N LYS    12     -11.469 -70.941  -3.146  1.00  0.00      BSYN  
ATOM    101    H LYS    12     -11.135 -70.436  -3.917  1.00  0.00      BSYN  
ATOM    102   CA LYS    12     -12.874 -71.371  -3.046  1.00  0.00      BSYN  
ATOM    103   CB LYS    12     -13.761 -70.476  -2.216  1.00  0.00      BSYN  
ATOM    104   CG LYS    12     -15.192 -70.954  -1.981  1.00  0.00      BSYN  
ATOM    105   CD LYS    12     -16.238 -69.999  -1.248  1.00  0.00      BSYN  
ATOM    106   CE LYS    12     -15.694 -68.912  -0.367  1.00  0.00      BSYN  
ATOM    107   NZ LYS    12     -15.026 -69.444   0.746  1.00  0.00      BSYN  
ATOM    108  HZ1 LYS    12     -14.044 -69.787   0.722  1.00  0.00      BSYN  
ATOM    109  HZ2 LYS    12     -14.982 -68.635   1.398  1.00  0.00      BSYN  
ATOM    110  HZ3 LYS    12     -15.630 -70.053   1.333  1.00  0.00      BSYN  
ATOM    111    C LYS    12     -13.472 -71.593  -4.454  1.00  0.00      BSYN  
ATOM    112    O LYS    12     -12.958 -70.972  -5.388  1.00  0.00      BSYN  
ATOM    113    N GLU    13     -14.488 -72.452  -4.797  1.00  0.00      BSYN  
ATOM    114    H GLU    13     -14.759 -72.983  -4.019  1.00  0.00      BSYN  
ATOM    115   CA GLU    13     -15.123 -72.448  -6.112  1.00  0.00      BSYN  
ATOM    116   CB GLU    13     -15.963 -73.661  -6.403  1.00  0.00      BSYN  
ATOM    117   CG GLU    13     -15.664 -74.995  -6.974  1.00  0.00      BSYN  
ATOM    118   CD GLU    13     -15.455 -75.117  -8.472  1.00  0.00      BSYN  
ATOM    119  OE1 GLU    13     -14.350 -75.029  -8.769  1.00  0.00      BSYN  
ATOM    120  OE2 GLU    13     -16.373 -75.298  -9.203  1.00  0.00      BSYN  
ATOM    121    C GLU    13     -15.889 -71.120  -6.401  1.00  0.00      BSYN  
ATOM    122    O GLU    13     -17.114 -71.022  -6.242  1.00  0.00      BSYN  
ATOM    123    N GLY    14     -15.135 -70.106  -6.852  1.00  0.00      BSYN  
ATOM    124    H GLY    14     -14.194 -70.359  -6.955  1.00  0.00      BSYN  
ATOM    125   CA GLY    14     -15.502 -68.878  -7.444  1.00  0.00      BSYN  
ATOM    126    C GLY    14     -14.414 -67.805  -7.225  1.00  0.00      BSYN  
ATOM    127    O GLY    14     -14.856 -66.667  -7.566  1.00  0.00      BSYN  
ATOM    128    N VAL    15     -13.184 -68.243  -7.038  1.00  0.00      BSYN  
ATOM    129    H VAL    15     -13.000 -69.189  -7.215  1.00  0.00      BSYN  
ATOM    130   CA VAL    15     -12.109 -67.254  -6.875  1.00  0.00      BSYN  
ATOM    131   CB VAL    15     -11.726 -67.110  -5.320  1.00  0.00      BSYN  
ATOM    132  CG1 VAL    15     -11.115 -65.751  -5.126  1.00  0.00      BSYN  
ATOM    133  CG2 VAL    15     -12.896 -67.156  -4.441  1.00  0.00      BSYN  
ATOM    134    C VAL    15     -10.929 -67.841  -7.652  1.00  0.00      BSYN  
ATOM    135    O VAL    15     -10.160 -68.785  -7.286  1.00  0.00      BSYN  
ATOM    136    N VAL    16     -10.792 -67.186  -8.759  1.00  0.00      BSYN  
ATOM    137    H VAL    16     -11.261 -66.373  -9.042  1.00  0.00      BSYN  
ATOM    138   CA VAL    16      -9.772 -67.634  -9.683  1.00  0.00      BSYN  
ATOM    139   CB VAL    16     -10.406 -67.952 -11.101  1.00  0.00      BSYN  
ATOM    140  CG1 VAL    16     -11.302 -69.239 -11.015  1.00  0.00      BSYN  
ATOM    141  CG2 VAL    16     -11.129 -66.770 -11.650  1.00  0.00      BSYN  
ATOM    142    C VAL    16      -8.612 -66.622  -9.748  1.00  0.00      BSYN  
ATOM    143    O VAL    16      -8.433 -65.623 -10.588  1.00  0.00      BSYN  
ATOM    144    N ALA    17      -7.722 -67.003  -8.824  1.00  0.00      BSYN  
ATOM    145    H ALA    17      -8.160 -67.744  -8.356  1.00  0.00      BSYN  
ATOM    146   CA ALA    17      -6.458 -66.446  -8.569  1.00  0.00      BSYN  
ATOM    147   CB ALA    17      -6.428 -65.882  -7.131  1.00  0.00      BSYN  
ATOM    148    C ALA    17      -5.147 -67.207  -8.840  1.00  0.00      BSYN  
ATOM    149    O ALA    17      -3.977 -66.724  -8.720  1.00  0.00      BSYN  
ATOM    150    N ALA    18      -5.476 -68.487  -9.145  1.00  0.00      BSYN  
ATOM    151    H ALA    18      -6.435 -68.566  -9.331  1.00  0.00      BSYN  
ATOM    152   CA ALA    18      -4.518 -69.616  -9.409  1.00  0.00      BSYN  
ATOM    153   CB ALA    18      -4.221 -70.190  -8.111  1.00  0.00      BSYN  
ATOM    154    C ALA    18      -5.182 -70.752 -10.186  1.00  0.00      BSYN  
ATOM    155    O ALA    18      -6.428 -70.975 -10.090  1.00  0.00      BSYN  
ATOM    156    N ALA    19      -4.374 -71.504 -10.869  1.00  0.00      BSYN  
ATOM    157    H ALA    19      -3.473 -71.143 -11.002  1.00  0.00      BSYN  
ATOM    158   CA ALA    19      -5.000 -72.388 -11.833  1.00  0.00      BSYN  
ATOM    159   CB ALA    19      -4.870 -71.716 -13.206  1.00  0.00      BSYN  
ATOM    160    C ALA    19      -4.022 -73.600 -11.903  1.00  0.00      BSYN  
ATOM    161    O ALA    19      -2.885 -73.511 -11.427  1.00  0.00      BSYN  
ATOM    162    N GLU    20      -4.669 -74.608 -12.461  1.00  0.00      BSYN  
ATOM    163    H GLU    20      -5.597 -74.515 -12.764  1.00  0.00      BSYN  
ATOM    164   CA GLU    20      -3.848 -75.767 -12.798  1.00  0.00      BSYN  
ATOM    165   CB GLU    20      -4.693 -77.051 -12.761  1.00  0.00      BSYN  
ATOM    166   CG GLU    20      -3.772 -78.196 -12.630  1.00  0.00      BSYN  
ATOM    167   CD GLU    20      -4.499 -79.527 -12.667  1.00  0.00      BSYN  
ATOM    168  OE1 GLU    20      -5.175 -79.993 -11.702  1.00  0.00      BSYN  
ATOM    169  OE2 GLU    20      -4.439 -80.110 -13.749  1.00  0.00      BSYN  
ATOM    170    C GLU    20      -3.535 -75.494 -14.368  1.00  0.00      BSYN  
ATOM    171    O GLU    20      -4.395 -75.430 -15.126  1.00  0.00      BSYN  
ATOM    172    N LYS    21      -2.240 -75.350 -14.744  1.00  0.00      BSYN  
ATOM    173    H LYS    21      -1.534 -75.685 -14.153  1.00  0.00      BSYN  
ATOM    174   CA LYS    21      -1.999 -75.145 -16.116  1.00  0.00      BSYN  
ATOM    175   CB LYS    21      -1.506 -73.701 -16.353  1.00  0.00      BSYN  
ATOM    176   CG LYS    21      -2.019 -73.130 -17.732  1.00  0.00      BSYN  
ATOM    177   CD LYS    21      -1.658 -71.740 -18.161  1.00  0.00      BSYN  
ATOM    178   CE LYS    21      -2.160 -70.524 -17.394  1.00  0.00      BSYN  
ATOM    179   NZ LYS    21      -1.501 -69.508 -18.138  1.00  0.00      BSYN  
ATOM    180  HZ1 LYS    21      -0.515 -69.521 -17.807  1.00  0.00      BSYN  
ATOM    181  HZ2 LYS    21      -1.537 -69.606 -19.173  1.00  0.00      BSYN  
ATOM    182  HZ3 LYS    21      -1.801 -68.588 -17.758  1.00  0.00      BSYN  
ATOM    183    C LYS    21      -1.038 -76.180 -16.684  1.00  0.00      BSYN  
ATOM    184    O LYS    21      -0.184 -76.642 -16.014  1.00  0.00      BSYN  
ATOM    185    N THR    22      -1.326 -76.549 -17.949  1.00  0.00      BSYN  
ATOM    186    H THR    22      -2.089 -76.206 -18.459  1.00  0.00      BSYN  
ATOM    187   CA THR    22      -0.536 -77.627 -18.654  1.00  0.00      BSYN  
ATOM    188   CB THR    22      -1.402 -78.774 -19.126  1.00  0.00      BSYN  
ATOM    189  OG1 THR    22      -2.542 -78.321 -19.827  1.00  0.00      BSYN  
ATOM    190  HG1 THR    22      -3.372 -78.016 -19.453  1.00  0.00      BSYN  
ATOM    191  CG2 THR    22      -1.674 -79.917 -18.125  1.00  0.00      BSYN  
ATOM    192    C THR    22       0.061 -77.051 -19.963  1.00  0.00      BSYN  
ATOM    193    O THR    22       0.192 -77.687 -21.024  1.00  0.00      BSYN  
ATOM    194    N LYS    23       0.574 -75.854 -19.778  1.00  0.00      BSYN  
ATOM    195    H LYS    23       0.553 -75.382 -18.920  1.00  0.00      BSYN  
ATOM    196   CA LYS    23       1.201 -75.078 -20.884  1.00  0.00      BSYN  
ATOM    197   CB LYS    23       0.119 -74.506 -21.767  1.00  0.00      BSYN  
ATOM    198   CG LYS    23       0.623 -73.694 -22.914  1.00  0.00      BSYN  
ATOM    199   CD LYS    23      -0.298 -72.587 -23.479  1.00  0.00      BSYN  
ATOM    200   CE LYS    23       0.314 -71.188 -23.204  1.00  0.00      BSYN  
ATOM    201   NZ LYS    23       0.102 -71.146 -21.758  1.00  0.00      BSYN  
ATOM    202  HZ1 LYS    23       0.785 -71.640 -21.149  1.00  0.00      BSYN  
ATOM    203  HZ2 LYS    23       0.186 -70.176 -21.394  1.00  0.00      BSYN  
ATOM    204  HZ3 LYS    23      -0.880 -71.463 -21.631  1.00  0.00      BSYN  
ATOM    205    C LYS    23       2.144 -74.039 -20.335  1.00  0.00      BSYN  
ATOM    206    O LYS    23       1.775 -72.909 -19.851  1.00  0.00      BSYN  
ATOM    207    N GLN    24       3.388 -74.427 -20.338  1.00  0.00      BSYN  
ATOM    208    H GLN    24       3.356 -75.403 -20.416  1.00  0.00      BSYN  
ATOM    209   CA GLN    24       4.522 -73.674 -20.400  1.00  0.00      BSYN  
ATOM    210   CB GLN    24       4.861 -72.714 -19.200  1.00  0.00      BSYN  
ATOM    211   CG GLN    24       5.130 -73.324 -17.788  1.00  0.00      BSYN  
ATOM    212   CD GLN    24       3.866 -73.747 -16.914  1.00  0.00      BSYN  
ATOM    213  OE1 GLN    24       2.646 -73.644 -17.337  1.00  0.00      BSYN  
ATOM    214  NE2 GLN    24       4.141 -74.027 -15.617  1.00  0.00      BSYN  
ATOM    215 HE21 GLN    24       3.408 -74.140 -14.976  1.00  0.00      BSYN  
ATOM    216 HE22 GLN    24       5.055 -73.919 -15.280  1.00  0.00      BSYN  
ATOM    217    C GLN    24       5.747 -74.506 -20.789  1.00  0.00      BSYN  
ATOM    218    O GLN    24       6.228 -75.454 -20.048  1.00  0.00      BSYN  
ATOM    219    N GLY    25       6.267 -74.106 -22.014  1.00  0.00      BSYN  
ATOM    220    H GLY    25       5.859 -73.486 -22.654  1.00  0.00      BSYN  
ATOM    221   CA GLY    25       7.594 -74.381 -22.508  1.00  0.00      BSYN  
ATOM    222    C GLY    25       7.937 -73.768 -23.822  1.00  0.00      BSYN  
ATOM    223    O GLY    25       9.085 -73.453 -24.110  1.00  0.00      BSYN  
ATOM    224    N VAL    26       7.009 -73.664 -24.700  1.00  0.00      BSYN  
ATOM    225    H VAL    26       6.408 -74.428 -24.825  1.00  0.00      BSYN  
ATOM    226   CA VAL    26       7.012 -72.706 -25.824  1.00  0.00      BSYN  
ATOM    227   CB VAL    26       5.750 -73.111 -26.699  1.00  0.00      BSYN  
ATOM    228  CG1 VAL    26       5.372 -72.213 -27.831  1.00  0.00      BSYN  
ATOM    229  CG2 VAL    26       5.936 -74.483 -27.356  1.00  0.00      BSYN  
ATOM    230    C VAL    26       6.901 -71.273 -25.303  1.00  0.00      BSYN  
ATOM    231    O VAL    26       5.819 -70.796 -24.878  1.00  0.00      BSYN  
ATOM    232    N THR    27       8.002 -70.590 -25.475  1.00  0.00      BSYN  
ATOM    233    H THR    27       8.721 -71.249 -25.567  1.00  0.00      BSYN  
ATOM    234   CA THR    27       7.995 -69.097 -25.409  1.00  0.00      BSYN  
ATOM    235   CB THR    27       8.371 -68.558 -24.120  1.00  0.00      BSYN  
ATOM    236  OG1 THR    27       8.274 -69.644 -23.235  1.00  0.00      BSYN  
ATOM    237  HG1 THR    27       7.566 -70.279 -23.364  1.00  0.00      BSYN  
ATOM    238  CG2 THR    27       7.419 -67.506 -23.754  1.00  0.00      BSYN  
ATOM    239    C THR    27       9.109 -68.778 -26.417  1.00  0.00      BSYN  
ATOM    240    O THR    27       8.918 -67.731 -27.113  1.00  0.00      BSYN  
ATOM    241    N GLU    28      10.192 -69.572 -26.636  1.00  0.00      BSYN  
ATOM    242    H GLU    28      10.206 -70.407 -26.123  1.00  0.00      BSYN  
ATOM    243   CA GLU    28      11.081 -69.417 -27.775  1.00  0.00      BSYN  
ATOM    244   CB GLU    28      12.607 -69.894 -27.477  1.00  0.00      BSYN  
ATOM    245   CG GLU    28      13.403 -69.133 -26.505  1.00  0.00      BSYN  
ATOM    246   CD GLU    28      14.790 -69.567 -26.304  1.00  0.00      BSYN  
ATOM    247  OE1 GLU    28      15.644 -68.914 -26.911  1.00  0.00      BSYN  
ATOM    248  OE2 GLU    28      15.065 -70.585 -25.506  1.00  0.00      BSYN  
ATOM    249    C GLU    28      10.545 -70.082 -29.049  1.00  0.00      BSYN  
ATOM    250    O GLU    28      11.183 -70.781 -29.854  1.00  0.00      BSYN  
ATOM    251    N ALA    29       9.426 -69.561 -29.479  1.00  0.00      BSYN  
ATOM    252    H ALA    29       9.107 -68.687 -29.171  1.00  0.00      BSYN  
ATOM    253   CA ALA    29       8.569 -69.979 -30.561  1.00  0.00      BSYN  
ATOM    254   CB ALA    29       8.148 -71.393 -30.558  1.00  0.00      BSYN  
ATOM    255    C ALA    29       7.341 -69.174 -30.760  1.00  0.00      BSYN  
ATOM    256    O ALA    29       7.066 -68.743 -31.850  1.00  0.00      BSYN  
ATOM    257    N ALA    30       6.732 -68.660 -29.753  1.00  0.00      BSYN  
ATOM    258    H ALA    30       7.135 -68.813 -28.873  1.00  0.00      BSYN  
ATOM    259   CA ALA    30       5.495 -67.884 -29.796  1.00  0.00      BSYN  
ATOM    260   CB ALA    30       4.859 -68.182 -28.525  1.00  0.00      BSYN  
ATOM    261    C ALA    30       5.940 -66.425 -29.821  1.00  0.00      BSYN  
ATOM    262    O ALA    30       5.254 -65.708 -30.567  1.00  0.00      BSYN  
ATOM    263    N GLU    31       7.019 -66.002 -29.174  1.00  0.00      BSYN  
ATOM    264    H GLU    31       7.598 -66.542 -28.597  1.00  0.00      BSYN  
ATOM    265   CA GLU    31       7.568 -64.740 -29.563  1.00  0.00      BSYN  
ATOM    266   CB GLU    31       7.764 -63.905 -28.298  1.00  0.00      BSYN  
ATOM    267   CG GLU    31       6.524 -63.042 -28.032  1.00  0.00      BSYN  
ATOM    268   CD GLU    31       6.207 -62.131 -29.196  1.00  0.00      BSYN  
ATOM    269  OE1 GLU    31       6.996 -61.310 -29.625  1.00  0.00      BSYN  
ATOM    270  OE2 GLU    31       5.091 -62.193 -29.784  1.00  0.00      BSYN  
ATOM    271    C GLU    31       8.782 -64.930 -30.529  1.00  0.00      BSYN  
ATOM    272    O GLU    31       9.992 -65.119 -30.249  1.00  0.00      BSYN  
ATOM    273    N LYS    32       8.370 -64.990 -31.873  1.00  0.00      BSYN  
ATOM    274    H LYS    32       7.398 -65.065 -31.974  1.00  0.00      BSYN  
ATOM    275   CA LYS    32       9.352 -64.924 -32.952  1.00  0.00      BSYN  
ATOM    276   CB LYS    32       9.389 -66.260 -33.780  1.00  0.00      BSYN  
ATOM    277   CG LYS    32      10.784 -66.790 -33.793  1.00  0.00      BSYN  
ATOM    278   CD LYS    32      10.581 -68.005 -34.708  1.00  0.00      BSYN  
ATOM    279   CE LYS    32      11.761 -68.986 -34.747  1.00  0.00      BSYN  
ATOM    280   NZ LYS    32      11.424 -70.115 -35.613  1.00  0.00      BSYN  
ATOM    281  HZ1 LYS    32      10.626 -69.710 -36.144  1.00  0.00      BSYN  
ATOM    282  HZ2 LYS    32      12.088 -70.378 -36.369  1.00  0.00      BSYN  
ATOM    283  HZ3 LYS    32      11.082 -70.963 -35.119  1.00  0.00      BSYN  
ATOM    284    C LYS    32       9.007 -63.789 -33.881  1.00  0.00      BSYN  
ATOM    285    O LYS    32       7.831 -63.309 -33.956  1.00  0.00      BSYN  
ATOM    286    N THR    33      10.055 -63.281 -34.518  1.00  0.00      BSYN  
ATOM    287    H THR    33      10.980 -63.589 -34.417  1.00  0.00      BSYN  
ATOM    288   CA THR    33       9.938 -62.051 -35.329  1.00  0.00      BSYN  
ATOM    289   CB THR    33      11.262 -61.678 -35.896  1.00  0.00      BSYN  
ATOM    290  OG1 THR    33      11.802 -62.852 -36.488  1.00  0.00      BSYN  
ATOM    291  HG1 THR    33      11.614 -62.650 -37.408  1.00  0.00      BSYN  
ATOM    292  CG2 THR    33      12.195 -61.182 -34.749  1.00  0.00      BSYN  
ATOM    293    C THR    33       8.881 -62.207 -36.501  1.00  0.00      BSYN  
ATOM    294    O THR    33       9.153 -62.653 -37.635  1.00  0.00      BSYN  
ATOM    295    N LYS    34       7.812 -61.511 -36.171  1.00  0.00      BSYN  
ATOM    296    H LYS    34       7.811 -61.001 -35.334  1.00  0.00      BSYN  
ATOM    297   CA LYS    34       6.708 -61.407 -37.119  1.00  0.00      BSYN  
ATOM    298   CB LYS    34       5.425 -61.048 -36.342  1.00  0.00      BSYN  
ATOM    299   CG LYS    34       5.007 -62.089 -35.295  1.00  0.00      BSYN  
ATOM    300   CD LYS    34       4.008 -61.587 -34.265  1.00  0.00      BSYN  
ATOM    301   CE LYS    34       4.120 -60.310 -33.404  1.00  0.00      BSYN  
ATOM    302   NZ LYS    34       5.259 -60.569 -32.457  1.00  0.00      BSYN  
ATOM    303  HZ1 LYS    34       5.014 -61.169 -31.644  1.00  0.00      BSYN  
ATOM    304  HZ2 LYS    34       5.992 -61.035 -33.029  1.00  0.00      BSYN  
ATOM    305  HZ3 LYS    34       5.610 -59.631 -32.175  1.00  0.00      BSYN  
ATOM    306    C LYS    34       7.138 -60.505 -38.225  1.00  0.00      BSYN  
ATOM    307    O LYS    34       7.685 -59.456 -37.980  1.00  0.00      BSYN  
ATOM    308    N GLU    35       7.087 -60.903 -39.450  1.00  0.00      BSYN  
ATOM    309    H GLU    35       6.930 -61.867 -39.528  1.00  0.00      BSYN  
ATOM    310   CA GLU    35       7.414 -60.056 -40.545  1.00  0.00      BSYN  
ATOM    311   CB GLU    35       8.533 -60.682 -41.428  1.00  0.00      BSYN  
ATOM    312   CG GLU    35       9.947 -60.165 -41.167  1.00  0.00      BSYN  
ATOM    313   CD GLU    35      10.884 -60.581 -42.264  1.00  0.00      BSYN  
ATOM    314  OE1 GLU    35      11.641 -59.791 -42.832  1.00  0.00      BSYN  
ATOM    315  OE2 GLU    35      11.051 -61.823 -42.520  1.00  0.00      BSYN  
ATOM    316    C GLU    35       6.192 -59.651 -41.304  1.00  0.00      BSYN  
ATOM    317    O GLU    35       5.106 -60.187 -41.130  1.00  0.00      BSYN  
ATOM    318    N GLY    36       6.368 -58.665 -42.078  1.00  0.00      BSYN  
ATOM    319    H GLY    36       7.162 -58.192 -41.751  1.00  0.00      BSYN  
ATOM    320   CA GLY    36       5.319 -58.171 -42.960  1.00  0.00      BSYN  
ATOM    321    C GLY    36       5.312 -58.635 -44.377  1.00  0.00      BSYN  
ATOM    322    O GLY    36       6.181 -58.203 -45.177  1.00  0.00      BSYN  
ATOM    323    N VAL    37       4.339 -59.464 -44.869  1.00  0.00      BSYN  
ATOM    324    H VAL    37       3.628 -59.612 -44.211  1.00  0.00      BSYN  
ATOM    325   CA VAL    37       4.094 -59.761 -46.330  1.00  0.00      BSYN  
ATOM    326   CB VAL    37       3.190 -61.045 -46.614  1.00  0.00      BSYN  
ATOM    327  CG1 VAL    37       4.009 -62.343 -46.469  1.00  0.00      BSYN  
ATOM    328  CG2 VAL    37       1.941 -61.136 -45.805  1.00  0.00      BSYN  
ATOM    329    C VAL    37       3.481 -58.464 -46.975  1.00  0.00      BSYN  
ATOM    330    O VAL    37       2.708 -57.772 -46.433  1.00  0.00      BSYN  
ATOM    331    N LEU    38       4.111 -58.012 -48.072  1.00  0.00      BSYN  
ATOM    332    H LEU    38       4.747 -58.667 -48.428  1.00  0.00      BSYN  
ATOM    333   CA LEU    38       3.740 -56.790 -48.702  1.00  0.00      BSYN  
ATOM    334   CB LEU    38       4.861 -56.472 -49.773  1.00  0.00      BSYN  
ATOM    335   CG LEU    38       6.217 -57.209 -50.137  1.00  0.00      BSYN  
ATOM    336  CD1 LEU    38       6.910 -56.229 -51.029  1.00  0.00      BSYN  
ATOM    337  CD2 LEU    38       7.127 -57.372 -48.856  1.00  0.00      BSYN  
ATOM    338    C LEU    38       2.252 -56.612 -49.120  1.00  0.00      BSYN  
ATOM    339    O LEU    38       1.751 -57.422 -49.995  1.00  0.00      BSYN  
ATOM    340    N TYR    39       1.544 -55.652 -48.459  1.00  0.00      BSYN  
ATOM    341    H TYR    39       2.050 -54.969 -47.971  1.00  0.00      BSYN  
ATOM    342   CA TYR    39       0.078 -55.552 -48.440  1.00  0.00      BSYN  
ATOM    343   CB TYR    39      -0.304 -54.796 -47.139  1.00  0.00      BSYN  
ATOM    344   CG TYR    39      -0.092 -55.805 -45.939  1.00  0.00      BSYN  
ATOM    345  CD1 TYR    39      -0.688 -57.052 -45.913  1.00  0.00      BSYN  
ATOM    346  CE1 TYR    39      -0.417 -57.936 -44.941  1.00  0.00      BSYN  
ATOM    347  CD2 TYR    39       0.787 -55.407 -44.870  1.00  0.00      BSYN  
ATOM    348  CE2 TYR    39       1.038 -56.273 -43.828  1.00  0.00      BSYN  
ATOM    349   CZ TYR    39       0.514 -57.548 -43.905  1.00  0.00      BSYN  
ATOM    350   OH TYR    39       0.895 -58.552 -43.016  1.00  0.00      BSYN  
ATOM    351   HH TYR    39       1.611 -58.181 -42.495  1.00  0.00      BSYN  
ATOM    352    C TYR    39      -0.421 -54.671 -49.596  1.00  0.00      BSYN  
ATOM    353    O TYR    39      -0.444 -53.427 -49.543  1.00  0.00      BSYN  
ATOM    354    N VAL    40      -0.924 -55.304 -50.614  1.00  0.00      BSYN  
ATOM    355    H VAL    40      -1.126 -56.256 -50.500  1.00  0.00      BSYN  
ATOM    356   CA VAL    40      -1.352 -54.699 -51.884  1.00  0.00      BSYN  
ATOM    357   CB VAL    40      -0.598 -55.160 -53.199  1.00  0.00      BSYN  
ATOM    358  CG1 VAL    40       0.858 -54.667 -53.158  1.00  0.00      BSYN  
ATOM    359  CG2 VAL    40      -0.614 -56.677 -53.241  1.00  0.00      BSYN  
ATOM    360    C VAL    40      -2.846 -54.617 -51.869  1.00  0.00      BSYN  
ATOM    361    O VAL    40      -3.438 -55.669 -51.827  1.00  0.00      BSYN  
ATOM    362    N GLY    41      -3.666 -53.559 -51.890  1.00  0.00      BSYN  
ATOM    363    H GLY    41      -4.564 -53.758 -51.551  1.00  0.00      BSYN  
ATOM    364   CA GLY    41      -3.302 -52.223 -52.178  1.00  0.00      BSYN  
ATOM    365    C GLY    41      -4.539 -51.329 -52.216  1.00  0.00      BSYN  
ATOM    366    O GLY    41      -5.402 -51.537 -51.329  1.00  0.00      BSYN  
ATOM    367    N SER    42      -4.630 -50.391 -53.169  1.00  0.00      BSYN  
ATOM    368    H SER    42      -3.923 -50.301 -53.842  1.00  0.00      BSYN  
ATOM    369   CA SER    42      -5.861 -49.631 -53.406  1.00  0.00      BSYN  
ATOM    370   CB SER    42      -5.375 -48.483 -54.364  1.00  0.00      BSYN  
ATOM    371   OG SER    42      -4.368 -47.655 -53.711  1.00  0.00      BSYN  
ATOM    372   HG SER    42      -4.422 -46.714 -53.892  1.00  0.00      BSYN  
ATOM    373    C SER    42      -6.994 -50.519 -54.116  1.00  0.00      BSYN  
ATOM    374    O SER    42      -7.302 -50.578 -55.326  1.00  0.00      BSYN  
ATOM    375    N LYS    43      -7.529 -51.586 -53.370  1.00  0.00      BSYN  
ATOM    376    H LYS    43      -7.133 -51.847 -52.513  1.00  0.00      BSYN  
ATOM    377   CA LYS    43      -8.508 -52.509 -53.797  1.00  0.00      BSYN  
ATOM    378   CB LYS    43      -7.807 -53.624 -54.747  1.00  0.00      BSYN  
ATOM    379   CG LYS    43      -6.605 -54.357 -54.122  1.00  0.00      BSYN  
ATOM    380   CD LYS    43      -5.374 -53.889 -54.864  1.00  0.00      BSYN  
ATOM    381   CE LYS    43      -5.212 -54.633 -56.279  1.00  0.00      BSYN  
ATOM    382   NZ LYS    43      -4.574 -55.863 -55.835  1.00  0.00      BSYN  
ATOM    383  HZ1 LYS    43      -3.642 -55.856 -55.375  1.00  0.00      BSYN  
ATOM    384  HZ2 LYS    43      -5.284 -56.250 -55.181  1.00  0.00      BSYN  
ATOM    385  HZ3 LYS    43      -4.596 -56.479 -56.673  1.00  0.00      BSYN  
ATOM    386    C LYS    43      -9.088 -53.347 -52.619  1.00  0.00      BSYN  
ATOM    387    O LYS    43      -8.399 -53.555 -51.633  1.00  0.00      BSYN  
ATOM    388    N THR    44     -10.281 -53.988 -52.671  1.00  0.00      BSYN  
ATOM    389    H THR    44     -10.744 -54.136 -53.522  1.00  0.00      BSYN  
ATOM    390   CA THR    44     -10.944 -54.608 -51.486  1.00  0.00      BSYN  
ATOM    391   CB THR    44     -12.435 -54.523 -51.490  1.00  0.00      BSYN  
ATOM    392  OG1 THR    44     -12.586 -53.109 -51.430  1.00  0.00      BSYN  
ATOM    393  HG1 THR    44     -13.037 -52.901 -50.609  1.00  0.00      BSYN  
ATOM    394  CG2 THR    44     -13.277 -55.140 -50.308  1.00  0.00      BSYN  
ATOM    395    C THR    44     -10.483 -56.036 -51.601  1.00  0.00      BSYN  
ATOM    396    O THR    44     -10.702 -56.721 -52.613  1.00  0.00      BSYN  
ATOM    397    N ARG    45      -9.777 -56.311 -50.559  1.00  0.00      BSYN  
ATOM    398    H ARG    45      -9.505 -55.581 -49.964  1.00  0.00      BSYN  
ATOM    399   CA ARG    45      -9.305 -57.611 -50.070  1.00  0.00      BSYN  
ATOM    400   CB ARG    45      -7.861 -57.824 -49.674  1.00  0.00      BSYN  
ATOM    401   CG ARG    45      -6.678 -57.424 -50.582  1.00  0.00      BSYN  
ATOM    402   CD ARG    45      -6.018 -58.402 -51.557  1.00  0.00      BSYN  
ATOM    403   NE ARG    45      -5.435 -59.466 -50.698  1.00  0.00      BSYN  
ATOM    404   HE ARG    45      -5.933 -59.879 -49.963  1.00  0.00      BSYN  
ATOM    405   CZ ARG    45      -4.180 -59.685 -50.628  1.00  0.00      BSYN  
ATOM    406  NH1 ARG    45      -3.812 -60.838 -50.186  1.00  0.00      BSYN  
ATOM    407 HH11 ARG    45      -2.948 -61.342 -50.177  1.00  0.00      BSYN  
ATOM    408 HH12 ARG    45      -4.494 -61.471 -49.819  1.00  0.00      BSYN  
ATOM    409  NH2 ARG    45      -3.260 -58.869 -51.099  1.00  0.00      BSYN  
ATOM    410 HH21 ARG    45      -2.310 -59.176 -51.042  1.00  0.00      BSYN  
ATOM    411 HH22 ARG    45      -3.345 -57.928 -51.426  1.00  0.00      BSYN  
ATOM    412    C ARG    45     -10.133 -58.134 -48.878  1.00  0.00      BSYN  
ATOM    413    O ARG    45      -9.889 -57.417 -47.834  1.00  0.00      BSYN  
ATOM    414    N GLU    46     -11.120 -59.034 -48.963  1.00  0.00      BSYN  
ATOM    415    H GLU    46     -11.581 -59.240 -49.803  1.00  0.00      BSYN  
ATOM    416   CA GLU    46     -11.724 -59.471 -47.726  1.00  0.00      BSYN  
ATOM    417   CB GLU    46     -13.008 -60.243 -48.016  1.00  0.00      BSYN  
ATOM    418   CG GLU    46     -14.056 -60.381 -47.017  1.00  0.00      BSYN  
ATOM    419   CD GLU    46     -14.845 -59.129 -47.092  1.00  0.00      BSYN  
ATOM    420  OE1 GLU    46     -14.690 -58.201 -46.193  1.00  0.00      BSYN  
ATOM    421  OE2 GLU    46     -15.596 -59.005 -48.051  1.00  0.00      BSYN  
ATOM    422    C GLU    46     -10.734 -60.292 -46.774  1.00  0.00      BSYN  
ATOM    423    O GLU    46     -10.992 -60.535 -45.664  1.00  0.00      BSYN  
ATOM    424    N GLY    47      -9.613 -60.863 -47.234  1.00  0.00      BSYN  
ATOM    425    H GLY    47      -9.704 -60.889 -48.210  1.00  0.00      BSYN  
ATOM    426   CA GLY    47      -8.561 -61.479 -46.420  1.00  0.00      BSYN  
ATOM    427    C GLY    47      -7.703 -60.530 -45.581  1.00  0.00      BSYN  
ATOM    428    O GLY    47      -6.560 -60.223 -45.963  1.00  0.00      BSYN  
ATOM    429    N VAL    48      -8.396 -59.986 -44.556  1.00  0.00      BSYN  
ATOM    430    H VAL    48      -9.368 -60.108 -44.586  1.00  0.00      BSYN  
ATOM    431   CA VAL    48      -7.829 -59.284 -43.355  1.00  0.00      BSYN  
ATOM    432   CB VAL    48      -8.905 -58.213 -42.853  1.00  0.00      BSYN  
ATOM    433  CG1 VAL    48      -9.718 -58.528 -41.612  1.00  0.00      BSYN  
ATOM    434  CG2 VAL    48      -8.174 -56.864 -42.702  1.00  0.00      BSYN  
ATOM    435    C VAL    48      -7.399 -60.307 -42.382  1.00  0.00      BSYN  
ATOM    436    O VAL    48      -6.515 -59.995 -41.591  1.00  0.00      BSYN  
ATOM    437    N VAL    49      -8.165 -61.418 -42.380  1.00  0.00      BSYN  
ATOM    438    H VAL    49      -8.843 -61.374 -43.086  1.00  0.00      BSYN  
ATOM    439   CA VAL    49      -7.755 -62.586 -41.638  1.00  0.00      BSYN  
ATOM    440   CB VAL    49      -8.965 -63.520 -41.447  1.00  0.00      BSYN  
ATOM    441  CG1 VAL    49      -8.649 -64.360 -40.285  1.00  0.00      BSYN  
ATOM    442  CG2 VAL    49     -10.293 -62.741 -41.226  1.00  0.00      BSYN  
ATOM    443    C VAL    49      -6.688 -63.333 -42.480  1.00  0.00      BSYN  
ATOM    444    O VAL    49      -7.123 -64.017 -43.432  1.00  0.00      BSYN  
ATOM    445    N GLN    50      -5.440 -63.021 -42.235  1.00  0.00      BSYN  
ATOM    446    H GLN    50      -5.395 -62.414 -41.467  1.00  0.00      BSYN  
ATOM    447   CA GLN    50      -4.439 -63.427 -43.227  1.00  0.00      BSYN  
ATOM    448   CB GLN    50      -3.315 -62.375 -43.286  1.00  0.00      BSYN  
ATOM    449   CG GLN    50      -3.339 -61.277 -44.414  1.00  0.00      BSYN  
ATOM    450   CD GLN    50      -3.118 -61.709 -45.891  1.00  0.00      BSYN  
ATOM    451  OE1 GLN    50      -2.087 -62.240 -46.317  1.00  0.00      BSYN  
ATOM    452  NE2 GLN    50      -4.043 -61.522 -46.814  1.00  0.00      BSYN  
ATOM    453 HE21 GLN    50      -3.781 -61.663 -47.748  1.00  0.00      BSYN  
ATOM    454 HE22 GLN    50      -4.952 -61.213 -46.618  1.00  0.00      BSYN  
ATOM    455    C GLN    50      -3.933 -64.902 -42.996  1.00  0.00      BSYN  
ATOM    456    O GLN    50      -2.752 -65.133 -42.846  1.00  0.00      BSYN  
ATOM    457    N GLY    51      -4.704 -66.002 -42.996  1.00  0.00      BSYN  
ATOM    458    H GLY    51      -5.644 -65.728 -43.018  1.00  0.00      BSYN  
ATOM    459   CA GLY    51      -4.267 -67.272 -42.622  1.00  0.00      BSYN  
ATOM    460    C GLY    51      -5.084 -68.079 -41.619  1.00  0.00      BSYN  
ATOM    461    O GLY    51      -6.248 -68.317 -41.895  1.00  0.00      BSYN  
ATOM    462    N VAL    52      -4.363 -68.314 -40.501  1.00  0.00      BSYN  
ATOM    463    H VAL    52      -3.407 -68.140 -40.375  1.00  0.00      BSYN  
ATOM    464   CA VAL    52      -4.813 -69.292 -39.460  1.00  0.00      BSYN  
ATOM    465   CB VAL    52      -3.874 -69.314 -38.251  1.00  0.00      BSYN  
ATOM    466  CG1 VAL    52      -2.441 -69.820 -38.601  1.00  0.00      BSYN  
ATOM    467  CG2 VAL    52      -3.678 -67.953 -37.419  1.00  0.00      BSYN  
ATOM    468    C VAL    52      -6.364 -69.190 -39.030  1.00  0.00      BSYN  
ATOM    469    O VAL    52      -6.777 -68.240 -38.317  1.00  0.00      BSYN  
ATOM    470    N ALA    53      -7.179 -70.246 -39.346  1.00  0.00      BSYN  
ATOM    471    H ALA    53      -8.052 -70.406 -38.931  1.00  0.00      BSYN  
ATOM    472   CA ALA    53      -6.589 -71.479 -39.872  1.00  0.00      BSYN  
ATOM    473   CB ALA    53      -6.895 -72.644 -38.935  1.00  0.00      BSYN  
ATOM    474    C ALA    53      -6.924 -71.907 -41.251  1.00  0.00      BSYN  
ATOM    475    O ALA    53      -8.005 -71.533 -41.658  1.00  0.00      BSYN  
ATOM    476    N SER    54      -6.100 -72.787 -41.855  1.00  0.00      BSYN  
ATOM    477    H SER    54      -5.190 -72.949 -41.530  1.00  0.00      BSYN  
ATOM    478   CA SER    54      -6.262 -73.156 -43.290  1.00  0.00      BSYN  
ATOM    479   CB SER    54      -4.928 -73.007 -43.987  1.00  0.00      BSYN  
ATOM    480   OG SER    54      -3.925 -73.495 -43.147  1.00  0.00      BSYN  
ATOM    481   HG SER    54      -3.396 -74.060 -43.714  1.00  0.00      BSYN  
ATOM    482    C SER    54      -6.912 -74.472 -43.490  1.00  0.00      BSYN  
ATOM    483    O SER    54      -8.099 -74.678 -43.835  1.00  0.00      BSYN  
ATOM    484    N VAL    55      -6.213 -75.441 -42.846  1.00  0.00      BSYN  
ATOM    485    H VAL    55      -5.629 -75.236 -42.087  1.00  0.00      BSYN  
ATOM    486   CA VAL    55      -6.503 -76.826 -42.953  1.00  0.00      BSYN  
ATOM    487   CB VAL    55      -5.343 -77.704 -43.456  1.00  0.00      BSYN  
ATOM    488  CG1 VAL    55      -4.881 -77.140 -44.817  1.00  0.00      BSYN  
ATOM    489  CG2 VAL    55      -4.169 -77.731 -42.539  1.00  0.00      BSYN  
ATOM    490    C VAL    55      -6.891 -77.157 -41.499  1.00  0.00      BSYN  
ATOM    491    O VAL    55      -6.587 -76.441 -40.516  1.00  0.00      BSYN  
ATOM    492    N ALA    56      -7.552 -78.337 -41.232  1.00  0.00      BSYN  
ATOM    493    H ALA    56      -8.163 -78.725 -41.893  1.00  0.00      BSYN  
ATOM    494   CA ALA    56      -7.587 -78.872 -39.859  1.00  0.00      BSYN  
ATOM    495   CB ALA    56      -8.775 -79.856 -39.722  1.00  0.00      BSYN  
ATOM    496    C ALA    56      -6.359 -79.494 -39.274  1.00  0.00      BSYN  
ATOM    497    O ALA    56      -5.696 -80.392 -39.840  1.00  0.00      BSYN  
ATOM    498    N GLU    57      -6.117 -78.962 -38.108  1.00  0.00      BSYN  
ATOM    499    H GLU    57      -6.716 -78.320 -37.673  1.00  0.00      BSYN  
ATOM    500   CA GLU    57      -4.947 -79.391 -37.555  1.00  0.00      BSYN  
ATOM    501   CB GLU    57      -4.188 -78.265 -36.743  1.00  0.00      BSYN  
ATOM    502   CG GLU    57      -2.757 -78.739 -36.158  1.00  0.00      BSYN  
ATOM    503   CD GLU    57      -1.558 -79.012 -37.115  1.00  0.00      BSYN  
ATOM    504  OE1 GLU    57      -1.730 -80.047 -37.735  1.00  0.00      BSYN  
ATOM    505  OE2 GLU    57      -0.599 -78.298 -37.180  1.00  0.00      BSYN  
ATOM    506    C GLU    57      -5.337 -80.566 -36.644  1.00  0.00      BSYN  
ATOM    507    O GLU    57      -5.740 -80.508 -35.449  1.00  0.00      BSYN  
ATOM    508    N LYS    58      -4.983 -81.769 -37.150  1.00  0.00      BSYN  
ATOM    509    H LYS    58      -4.462 -81.819 -37.978  1.00  0.00      BSYN  
ATOM    510   CA LYS    58      -5.420 -83.048 -36.601  1.00  0.00      BSYN  
ATOM    511   CB LYS    58      -5.390 -84.088 -37.737  1.00  0.00      BSYN  
ATOM    512   CG LYS    58      -6.623 -83.893 -38.444  1.00  0.00      BSYN  
ATOM    513   CD LYS    58      -6.913 -84.643 -39.723  1.00  0.00      BSYN  
ATOM    514   CE LYS    58      -6.080 -84.411 -40.934  1.00  0.00      BSYN  
ATOM    515   NZ LYS    58      -6.223 -82.982 -41.366  1.00  0.00      BSYN  
ATOM    516  HZ1 LYS    58      -5.407 -82.650 -41.919  1.00  0.00      BSYN  
ATOM    517  HZ2 LYS    58      -7.054 -82.841 -41.975  1.00  0.00      BSYN  
ATOM    518  HZ3 LYS    58      -6.299 -82.310 -40.576  1.00  0.00      BSYN  
ATOM    519    C LYS    58      -4.488 -83.514 -35.442  1.00  0.00      BSYN  
ATOM    520    O LYS    58      -3.282 -83.660 -35.665  1.00  0.00      BSYN  
ATOM    521    N THR    59      -5.112 -84.071 -34.445  1.00  0.00      BSYN  
ATOM    522    H THR    59      -5.924 -84.576 -34.659  1.00  0.00      BSYN  
ATOM    523   CA THR    59      -4.390 -84.182 -33.188  1.00  0.00      BSYN  
ATOM    524   CB THR    59      -4.965 -83.160 -32.128  1.00  0.00      BSYN  
ATOM    525  OG1 THR    59      -6.362 -82.879 -32.445  1.00  0.00      BSYN  
ATOM    526  HG1 THR    59      -6.348 -82.062 -32.950  1.00  0.00      BSYN  
ATOM    527  CG2 THR    59      -4.058 -81.974 -31.889  1.00  0.00      BSYN  
ATOM    528    C THR    59      -4.063 -85.560 -32.522  1.00  0.00      BSYN  
ATOM    529    O THR    59      -4.901 -86.330 -32.119  1.00  0.00      BSYN  
ATOM    530    N LYS    60      -2.671 -85.782 -32.420  1.00  0.00      BSYN  
ATOM    531    H LYS    60      -1.931 -85.149 -32.307  1.00  0.00      BSYN  
ATOM    532   CA LYS    60      -2.199 -87.133 -31.989  1.00  0.00      BSYN  
ATOM    533   CB LYS    60      -0.978 -87.593 -32.891  1.00  0.00      BSYN  
ATOM    534   CG LYS    60      -0.977 -89.040 -32.907  1.00  0.00      BSYN  
ATOM    535   CD LYS    60      -1.374 -89.459 -34.295  1.00  0.00      BSYN  
ATOM    536   CE LYS    60      -1.061 -90.985 -34.449  1.00  0.00      BSYN  
ATOM    537   NZ LYS    60      -1.703 -91.349 -35.664  1.00  0.00      BSYN  
ATOM    538  HZ1 LYS    60      -1.203 -92.241 -35.850  1.00  0.00      BSYN  
ATOM    539  HZ2 LYS    60      -2.714 -91.365 -35.420  1.00  0.00      BSYN  
ATOM    540  HZ3 LYS    60      -1.335 -90.542 -36.206  1.00  0.00      BSYN  
ATOM    541    C LYS    60      -1.691 -86.904 -30.546  1.00  0.00      BSYN  
ATOM    542    O LYS    60      -0.660 -86.263 -30.300  1.00  0.00      BSYN  
ATOM    543    N GLU    61      -2.400 -87.501 -29.487  1.00  0.00      BSYN  
ATOM    544    H GLU    61      -3.208 -88.026 -29.667  1.00  0.00      BSYN  
ATOM    545   CA GLU    61      -2.061 -87.217 -28.083  1.00  0.00      BSYN  
ATOM    546   CB GLU    61      -3.115 -86.280 -27.332  1.00  0.00      BSYN  
ATOM    547   CG GLU    61      -2.761 -84.897 -27.782  1.00  0.00      BSYN  
ATOM    548   CD GLU    61      -3.863 -83.928 -28.350  1.00  0.00      BSYN  
ATOM    549  OE1 GLU    61      -4.903 -84.433 -28.780  1.00  0.00      BSYN  
ATOM    550  OE2 GLU    61      -3.682 -82.688 -28.221  1.00  0.00      BSYN  
ATOM    551    C GLU    61      -2.082 -88.579 -27.377  1.00  0.00      BSYN  
ATOM    552    O GLU    61      -2.556 -89.568 -28.024  1.00  0.00      BSYN  
ATOM    553    N GLN    62      -1.606 -88.704 -26.100  1.00  0.00      BSYN  
ATOM    554    H GLN    62      -1.249 -87.877 -25.714  1.00  0.00      BSYN  
ATOM    555   CA GLN    62      -1.671 -90.015 -25.460  1.00  0.00      BSYN  
ATOM    556   CB GLN    62      -0.356 -90.028 -24.682  1.00  0.00      BSYN  
ATOM    557   CG GLN    62      -0.188 -91.619 -24.158  1.00  0.00      BSYN  
ATOM    558   CD GLN    62       1.081 -92.061 -23.497  1.00  0.00      BSYN  
ATOM    559  OE1 GLN    62       1.975 -92.733 -24.043  1.00  0.00      BSYN  
ATOM    560  NE2 GLN    62       1.169 -91.852 -22.160  1.00  0.00      BSYN  
ATOM    561 HE21 GLN    62       0.419 -91.664 -21.558  1.00  0.00      BSYN  
ATOM    562 HE22 GLN    62       2.091 -91.729 -21.851  1.00  0.00      BSYN  
ATOM    563    C GLN    62      -2.937 -90.084 -24.580  1.00  0.00      BSYN  
ATOM    564    O GLN    62      -2.770 -90.033 -23.407  1.00  0.00      BSYN  
ATOM    565    N ALA    63      -4.029 -90.520 -25.207  1.00  0.00      BSYN  
ATOM    566    H ALA    63      -4.094 -90.988 -26.065  1.00  0.00      BSYN  
ATOM    567   CA ALA    63      -5.303 -90.512 -24.521  1.00  0.00      BSYN  
ATOM    568   CB ALA    63      -6.597 -90.662 -25.396  1.00  0.00      BSYN  
ATOM    569    C ALA    63      -5.429 -91.568 -23.465  1.00  0.00      BSYN  
ATOM    570    O ALA    63      -5.645 -92.775 -23.764  1.00  0.00      BSYN  
ATOM    571    N SER    64      -5.076 -91.284 -22.246  1.00  0.00      BSYN  
ATOM    572    H SER    64      -4.903 -90.331 -22.097  1.00  0.00      BSYN  
ATOM    573   CA SER    64      -5.102 -92.256 -21.160  1.00  0.00      BSYN  
ATOM    574   CB SER    64      -3.867 -91.932 -20.226  1.00  0.00      BSYN  
ATOM    575   OG SER    64      -2.782 -92.578 -20.841  1.00  0.00      BSYN  
ATOM    576   HG SER    64      -2.979 -92.790 -21.756  1.00  0.00      BSYN  
ATOM    577    C SER    64      -6.487 -92.262 -20.374  1.00  0.00      BSYN  
ATOM    578    O SER    64      -7.176 -91.242 -20.345  1.00  0.00      BSYN  
ATOM    579    N HIS    65      -6.965 -93.457 -20.001  1.00  0.00      BSYN  
ATOM    580    H HIS    65      -6.540 -94.274 -20.338  1.00  0.00      BSYN  
ATOM    581   CA HIS    65      -8.106 -93.714 -19.165  1.00  0.00      BSYN  
ATOM    582   CB HIS    65      -9.154 -94.555 -19.877  1.00  0.00      BSYN  
ATOM    583   CG HIS    65      -8.934 -94.858 -21.402  1.00  0.00      BSYN  
ATOM    584  ND1 HIS    65      -9.458 -94.357 -22.548  1.00  0.00      BSYN  
ATOM    585  HD1 HIS    65     -10.325 -93.902 -22.505  1.00  0.00      BSYN  
ATOM    586  CD2 HIS    65      -7.908 -95.641 -21.735  1.00  0.00      BSYN  
ATOM    587  NE2 HIS    65      -7.817 -95.636 -23.068  1.00  0.00      BSYN  
ATOM    588  CE1 HIS    65      -8.774 -94.860 -23.506  1.00  0.00      BSYN  
ATOM    589    C HIS    65      -7.809 -94.460 -17.820  1.00  0.00      BSYN  
ATOM    590    O HIS    65      -7.245 -95.580 -17.917  1.00  0.00      BSYN  
ATOM    591    N LEU    66      -8.231 -94.003 -16.636  1.00  0.00      BSYN  
ATOM    592    H LEU    66      -8.920 -93.312 -16.545  1.00  0.00      BSYN  
ATOM    593   CA LEU    66      -7.836 -94.546 -15.422  1.00  0.00      BSYN  
ATOM    594   CB LEU    66      -7.455 -93.560 -14.449  1.00  0.00      BSYN  
ATOM    595   CG LEU    66      -6.163 -92.745 -14.674  1.00  0.00      BSYN  
ATOM    596  CD1 LEU    66      -6.224 -91.448 -13.805  1.00  0.00      BSYN  
ATOM    597  CD2 LEU    66      -4.938 -93.552 -14.295  1.00  0.00      BSYN  
ATOM    598    C LEU    66      -9.089 -95.335 -14.891  1.00  0.00      BSYN  
ATOM    599    O LEU    66     -10.282 -94.870 -14.849  1.00  0.00      BSYN  
ATOM    600    N GLY    67      -8.724 -96.561 -14.525  1.00  0.00      BSYN  
ATOM    601    H GLY    67      -7.789 -96.850 -14.473  1.00  0.00      BSYN  
ATOM    602   CA GLY    67      -9.546 -97.675 -13.979  1.00  0.00      BSYN  
ATOM    603    C GLY    67      -8.598 -98.753 -13.445  1.00  0.00      BSYN  
ATOM    604    O GLY    67      -7.955 -98.688 -12.388  1.00  0.00      BSYN  
ATOM    605    N GLY    68      -8.497 -99.876 -14.277  1.00  0.00      BSYN  
ATOM    606    H GLY    68      -7.654-100.363 -14.161  1.00  0.00      BSYN  
ATOM    607   CA GLY    68      -9.256 -99.911 -15.444  1.00  0.00      BSYN  
ATOM    608    C GLY    68      -8.618-100.858 -16.444  1.00  0.00      BSYN  
ATOM    609    O GLY    68      -7.882-101.734 -15.990  1.00  0.00      BSYN  
ATOM    610    N ALA    69      -8.647-100.842 -17.789  1.00  0.00      BSYN  
ATOM    611    H ALA    69      -9.165-100.078 -18.117  1.00  0.00      BSYN  
ATOM    612   CA ALA    69      -8.038-101.799 -18.660  1.00  0.00      BSYN  
ATOM    613   CB ALA    69      -8.763-101.674 -19.946  1.00  0.00      BSYN  
ATOM    614    C ALA    69      -6.564-101.500 -18.931  1.00  0.00      BSYN  
ATOM    615    O ALA    69      -6.112-100.598 -19.617  1.00  0.00      BSYN  
ATOM    616    N VAL    70      -5.735-102.347 -18.304  1.00  0.00      BSYN  
ATOM    617    H VAL    70      -6.202-103.139 -17.964  1.00  0.00      BSYN  
ATOM    618   CA VAL    70      -4.272-102.218 -18.155  1.00  0.00      BSYN  
ATOM    619   CB VAL    70      -3.605-102.863 -16.784  1.00  0.00      BSYN  
ATOM    620  CG1 VAL    70      -4.381-102.284 -15.531  1.00  0.00      BSYN  
ATOM    621  CG2 VAL    70      -3.673-104.321 -16.620  1.00  0.00      BSYN  
ATOM    622    C VAL    70      -3.634-102.682 -19.457  1.00  0.00      BSYN  
ATOM    623    O VAL    70      -3.890-103.633 -20.114  1.00  0.00      BSYN  
ATOM    624    N PHE    71      -2.800-101.712 -19.734  1.00  0.00      BSYN  
ATOM    625    H PHE    71      -2.574-101.167 -18.951  1.00  0.00      BSYN  
ATOM    626   CA PHE    71      -2.374-101.505 -20.985  1.00  0.00      BSYN  
ATOM    627   CB PHE    71      -2.262 -99.988 -21.178  1.00  0.00      BSYN  
ATOM    628   CG PHE    71      -1.699 -99.522 -22.543  1.00  0.00      BSYN  
ATOM    629  CD1 PHE    71      -1.147 -98.252 -22.548  1.00  0.00      BSYN  
ATOM    630  CD2 PHE    71      -1.706-100.281 -23.763  1.00  0.00      BSYN  
ATOM    631  CE1 PHE    71      -0.615 -97.779 -23.740  1.00  0.00      BSYN  
ATOM    632  CE2 PHE    71      -1.216 -99.684 -24.939  1.00  0.00      BSYN  
ATOM    633   CZ PHE    71      -0.706 -98.452 -24.881  1.00  0.00      BSYN  
ATOM    634    C PHE    71      -0.962-102.171 -21.113  1.00  0.00      BSYN  
ATOM    635    O PHE    71      -0.069-101.773 -20.369  1.00  0.00      BSYN  
ATOM    636    N SER    72      -1.000-103.165 -22.029  1.00  0.00      BSYN  
ATOM    637    H SER    72      -1.800-103.195 -22.594  1.00  0.00      BSYN  
ATOM    638   CA SER    72       0.259-103.843 -22.154  1.00  0.00      BSYN  
ATOM    639   CB SER    72       0.132-105.318 -21.744  1.00  0.00      BSYN  
ATOM    640   OG SER    72       1.205-105.737 -20.877  1.00  0.00      BSYN  
ATOM    641   HG SER    72       1.346-105.163 -20.120  1.00  0.00      BSYN  
ATOM    642    C SER    72       0.764-103.685 -23.606  1.00  0.00      BSYN  
ATOM    643    O SER    72       0.206-104.315 -24.511  1.00  0.00      BSYN  
ATOM    644    N GLY    73       1.678-102.719 -23.777  1.00  0.00      BSYN  
ATOM    645    H GLY    73       1.962-102.236 -22.973  1.00  0.00      BSYN  
ATOM    646   CA GLY    73       2.386-102.407 -25.076  1.00  0.00      BSYN  
ATOM    647    C GLY    73       2.573-100.841 -25.149  1.00  0.00      BSYN  
ATOM    648    O GLY    73       2.904-100.009 -24.260  1.00  0.00      BSYN  
ATOM    649    N ALA    74       2.235-100.524 -26.390  1.00  0.00      BSYN  
ATOM    650    H ALA    74       1.696-101.188 -26.868  1.00  0.00      BSYN  
ATOM    651   CA ALA    74       2.507 -99.200 -26.881  1.00  0.00      BSYN  
ATOM    652   CB ALA    74       4.010 -98.685 -26.773  1.00  0.00      BSYN  
ATOM    653    C ALA    74       2.179 -99.141 -28.424  1.00  0.00      BSYN  
ATOM    654    O ALA    74       2.011-100.179 -29.099  1.00  0.00      BSYN  
ATOM    655    N GLY    75       1.825 -97.936 -28.840  1.00  0.00      BSYN  
ATOM    656    H GLY    75       1.754 -97.173 -28.229  1.00  0.00      BSYN  
ATOM    657   CA GLY    75       1.337 -97.763 -30.214  1.00  0.00      BSYN  
ATOM    658    C GLY    75      -0.088 -97.239 -30.363  1.00  0.00      BSYN  
ATOM    659    O GLY    75      -1.079 -97.915 -30.518  1.00  0.00      BSYN  
ATOM    660    N ASN    76      -0.029 -95.937 -30.161  1.00  0.00      BSYN  
ATOM    661    H ASN    76       0.806 -95.503 -29.889  1.00  0.00      BSYN  
ATOM    662   CA ASN    76      -1.324 -95.241 -30.081  1.00  0.00      BSYN  
ATOM    663   CB ASN    76      -1.512 -94.613 -28.686  1.00  0.00      BSYN  
ATOM    664   CG ASN    76      -2.974 -94.257 -28.278  1.00  0.00      BSYN  
ATOM    665  OD1 ASN    76      -3.732 -95.204 -28.253  1.00  0.00      BSYN  
ATOM    666  ND2 ASN    76      -3.541 -93.085 -28.054  1.00  0.00      BSYN  
ATOM    667 HD21 ASN    76      -3.060 -92.281 -28.344  1.00  0.00      BSYN  
ATOM    668 HD22 ASN    76      -4.396 -93.047 -27.578  1.00  0.00      BSYN  
ATOM    669    C ASN    76      -1.702 -94.383 -31.291  1.00  0.00      BSYN  
ATOM    670    O ASN    76      -1.161 -93.274 -31.553  1.00  0.00      BSYN  
ATOM    671    N ILE    77      -2.652 -94.987 -32.139  1.00  0.00      BSYN  
ATOM    672    H ILE    77      -3.106 -95.807 -31.855  1.00  0.00      BSYN  
ATOM    673   CA ILE    77      -3.292 -94.292 -33.237  1.00  0.00      BSYN  
ATOM    674   CB ILE    77      -3.410 -95.316 -34.503  1.00  0.00      BSYN  
ATOM    675  CG2 ILE    77      -4.416 -94.934 -35.670  1.00  0.00      BSYN  
ATOM    676  CG1 ILE    77      -1.966 -95.809 -34.991  1.00  0.00      BSYN  
ATOM    677   CD ILE    77      -2.219 -97.002 -35.970  1.00  0.00      BSYN  
ATOM    678    C ILE    77      -4.636 -93.668 -32.816  1.00  0.00      BSYN  
ATOM    679    O ILE    77      -5.638 -94.345 -32.861  1.00  0.00      BSYN  
ATOM    680    N ALA    78      -4.604 -92.489 -32.135  1.00  0.00      BSYN  
ATOM    681    H ALA    78      -3.702 -92.132 -31.994  1.00  0.00      BSYN  
ATOM    682   CA ALA    78      -5.822 -91.837 -31.659  1.00  0.00      BSYN  
ATOM    683   CB ALA    78      -5.343 -90.770 -30.594  1.00  0.00      BSYN  
ATOM    684    C ALA    78      -6.687 -91.238 -32.756  1.00  0.00      BSYN  
ATOM    685    O ALA    78      -7.872 -91.697 -32.711  1.00  0.00      BSYN  
ATOM    686    N ALA    79      -6.225 -90.246 -33.511  1.00  0.00      BSYN  
ATOM    687    H ALA    79      -5.461 -89.752 -33.147  1.00  0.00      BSYN  
ATOM    688   CA ALA    79      -6.918 -90.007 -34.715  1.00  0.00      BSYN  
ATOM    689   CB ALA    79      -7.208 -88.470 -34.685  1.00  0.00      BSYN  
ATOM    690    C ALA    79      -6.162 -90.446 -36.032  1.00  0.00      BSYN  
ATOM    691    O ALA    79      -4.939 -90.271 -36.094  1.00  0.00      BSYN  
ATOM    692    N ALA    80      -6.896 -91.051 -37.005  1.00  0.00      BSYN  
ATOM    693    H ALA    80      -7.848 -91.280 -36.983  1.00  0.00      BSYN  
ATOM    694   CA ALA    80      -6.409 -91.546 -38.265  1.00  0.00      BSYN  
ATOM    695   CB ALA    80      -6.224 -93.110 -38.086  1.00  0.00      BSYN  
ATOM    696    C ALA    80      -7.288 -91.394 -39.509  1.00  0.00      BSYN  
ATOM    697    O ALA    80      -8.503 -91.726 -39.404  1.00  0.00      BSYN  
ATOM    698    N THR    81      -6.656 -91.096 -40.731  1.00  0.00      BSYN  
ATOM    699    H THR    81      -5.688 -90.966 -40.646  1.00  0.00      BSYN  
ATOM    700   CA THR    81      -7.249 -90.992 -42.089  1.00  0.00      BSYN  
ATOM    701   CB THR    81      -6.753 -89.680 -42.739  1.00  0.00      BSYN  
ATOM    702  OG1 THR    81      -5.389 -89.376 -42.396  1.00  0.00      BSYN  
ATOM    703  HG1 THR    81      -5.358 -88.487 -42.037  1.00  0.00      BSYN  
ATOM    704  CG2 THR    81      -7.653 -88.584 -42.289  1.00  0.00      BSYN  
ATOM    705    C THR    81      -7.094 -92.112 -43.027  1.00  0.00      BSYN  
ATOM    706    O THR    81      -7.433 -92.160 -44.216  1.00  0.00      BSYN  
ATOM    707    N GLY    82      -6.477 -93.129 -42.471  1.00  0.00      BSYN  
ATOM    708    H GLY    82      -6.152 -92.903 -41.574  1.00  0.00      BSYN  
ATOM    709   CA GLY    82      -6.608 -94.432 -42.934  1.00  0.00      BSYN  
ATOM    710    C GLY    82      -7.645 -95.321 -42.181  1.00  0.00      BSYN  
ATOM    711    O GLY    82      -7.513 -95.347 -40.982  1.00  0.00      BSYN  
ATOM    712    N LEU    83      -8.584 -96.058 -42.773  1.00  0.00      BSYN  
ATOM    713    H LEU    83      -9.141 -96.717 -42.308  1.00  0.00      BSYN  
ATOM    714   CA LEU    83      -8.448 -96.367 -44.218  1.00  0.00      BSYN  
ATOM    715   CB LEU    83      -8.861 -97.813 -44.527  1.00  0.00      BSYN  
ATOM    716   CG LEU    83      -7.844 -98.841 -44.229  1.00  0.00      BSYN  
ATOM    717  CD1 LEU    83      -8.364-100.216 -44.466  1.00  0.00      BSYN  
ATOM    718  CD2 LEU    83      -6.616 -98.511 -45.055  1.00  0.00      BSYN  
ATOM    719    C LEU    83      -9.013 -95.507 -45.367  1.00  0.00      BSYN  
ATOM    720    O LEU    83      -9.851 -94.610 -45.148  1.00  0.00      BSYN  
ATOM    721    N VAL    84      -8.645 -95.748 -46.622  1.00  0.00      BSYN  
ATOM    722    H VAL    84      -8.023 -96.503 -46.696  1.00  0.00      BSYN  
ATOM    723   CA VAL    84      -8.973 -95.080 -47.815  1.00  0.00      BSYN  
ATOM    724   CB VAL    84      -7.887 -94.011 -48.207  1.00  0.00      BSYN  
ATOM    725  CG1 VAL    84      -6.596 -94.673 -48.690  1.00  0.00      BSYN  
ATOM    726  CG2 VAL    84      -8.353 -92.999 -49.166  1.00  0.00      BSYN  
ATOM    727    C VAL    84      -9.198 -96.057 -48.856  1.00  0.00      BSYN  
ATOM    728    O VAL    84      -8.535 -97.075 -48.894  1.00  0.00      BSYN  
ATOM    729    N LYS    85     -10.015 -95.810 -49.872  1.00  0.00      BSYN  
ATOM    730    H LYS    85     -10.241 -94.858 -49.925  1.00  0.00      BSYN  
ATOM    731   CA LYS    85     -10.166 -96.836 -50.867  1.00  0.00      BSYN  
ATOM    732   CB LYS    85     -11.643 -97.078 -51.253  1.00  0.00      BSYN  
ATOM    733   CG LYS    85     -11.847 -98.085 -52.317  1.00  0.00      BSYN  
ATOM    734   CD LYS    85     -13.154 -98.625 -52.121  1.00  0.00      BSYN  
ATOM    735   CE LYS    85     -13.493 -99.563 -53.162  1.00  0.00      BSYN  
ATOM    736   NZ LYS    85     -14.296 -98.649 -53.951  1.00  0.00      BSYN  
ATOM    737  HZ1 LYS    85     -14.432 -99.001 -54.920  1.00  0.00      BSYN  
ATOM    738  HZ2 LYS    85     -15.230 -98.696 -53.495  1.00  0.00      BSYN  
ATOM    739  HZ3 LYS    85     -14.025 -97.648 -54.022  1.00  0.00      BSYN  
ATOM    740    C LYS    85      -9.464 -96.021 -51.974  1.00  0.00      BSYN  
ATOM    741    O LYS    85     -10.020 -94.955 -52.386  1.00  0.00      BSYN  
ATOM    742    N ARG    86      -8.206 -96.417 -52.380  1.00  0.00      BSYN  
ATOM    743    H ARG    86      -7.930 -97.298 -52.050  1.00  0.00      BSYN  
ATOM    744   CA ARG    86      -7.473 -95.823 -53.491  1.00  0.00      BSYN  
ATOM    745   CB ARG    86      -6.035 -96.122 -53.233  1.00  0.00      BSYN  
ATOM    746   CG ARG    86      -5.275 -95.277 -52.301  1.00  0.00      BSYN  
ATOM    747   CD ARG    86      -3.787 -95.796 -52.776  1.00  0.00      BSYN  
ATOM    748   NE ARG    86      -2.737 -95.137 -52.041  1.00  0.00      BSYN  
ATOM    749   HE ARG    86      -2.937 -94.322 -51.534  1.00  0.00      BSYN  
ATOM    750   CZ ARG    86      -1.553 -95.653 -51.958  1.00  0.00      BSYN  
ATOM    751  NH1 ARG    86      -1.226 -96.851 -52.376  1.00  0.00      BSYN  
ATOM    752 HH11 ARG    86      -0.264 -97.121 -52.401  1.00  0.00      BSYN  
ATOM    753 HH12 ARG    86      -1.981 -97.449 -52.644  1.00  0.00      BSYN  
ATOM    754  NH2 ARG    86      -0.611 -94.786 -51.357  1.00  0.00      BSYN  
ATOM    755 HH21 ARG    86       0.284 -95.074 -51.015  1.00  0.00      BSYN  
ATOM    756 HH22 ARG    86      -0.931 -93.867 -51.125  1.00  0.00      BSYN  
ATOM    757    C ARG    86      -7.980 -96.131 -54.901  1.00  0.00      BSYN  
ATOM    758    O ARG    86      -7.704 -97.301 -55.318  1.00  0.00      BSYN  
ATOM    759    N GLU    87      -8.327 -95.096 -55.689  1.00  0.00      BSYN  
ATOM    760    H GLU    87      -8.660 -95.418 -56.553  1.00  0.00      BSYN  
ATOM    761   CA GLU    87      -8.492 -93.715 -55.326  1.00  0.00      BSYN  
ATOM    762   CB GLU    87      -7.682 -92.691 -56.082  1.00  0.00      BSYN  
ATOM    763   CG GLU    87      -6.194 -93.107 -56.290  1.00  0.00      BSYN  
ATOM    764   CD GLU    87      -5.653 -93.527 -57.677  1.00  0.00      BSYN  
ATOM    765  OE1 GLU    87      -6.438 -93.888 -58.625  1.00  0.00      BSYN  
ATOM    766  OE2 GLU    87      -4.456 -93.581 -57.935  1.00  0.00      BSYN  
ATOM    767    C GLU    87      -9.907 -93.229 -55.545  1.00  0.00      BSYN  
ATOM    768    O GLU    87     -10.462 -93.509 -56.593  1.00  0.00      BSYN  
ATOM    769    N GLU    88     -10.505 -92.579 -54.573  1.00  0.00      BSYN  
ATOM    770    H GLU    88     -10.069 -92.701 -53.705  1.00  0.00      BSYN  
ATOM    771   CA GLU    88     -11.815 -91.950 -54.717  1.00  0.00      BSYN  
ATOM    772   CB GLU    88     -12.645 -92.244 -53.457  1.00  0.00      BSYN  
ATOM    773   CG GLU    88     -13.188 -93.709 -53.319  1.00  0.00      BSYN  
ATOM    774   CD GLU    88     -14.202 -94.088 -52.188  1.00  0.00      BSYN  
ATOM    775  OE1 GLU    88     -15.355 -94.028 -52.481  1.00  0.00      BSYN  
ATOM    776  OE2 GLU    88     -13.762 -94.424 -51.050  1.00  0.00      BSYN  
ATOM    777    C GLU    88     -11.472 -90.497 -54.754  1.00  0.00      BSYN  
ATOM    778    O GLU    88     -10.977 -89.927 -53.705  1.00  0.00      BSYN  
ATOM    779    N PHE    89     -11.678 -89.713 -55.791  1.00  0.00      BSYN  
ATOM    780    H PHE    89     -12.060 -90.129 -56.592  1.00  0.00      BSYN  
ATOM    781   CA PHE    89     -11.392 -88.308 -55.744  1.00  0.00      BSYN  
ATOM    782   CB PHE    89     -11.313 -87.838 -57.129  1.00  0.00      BSYN  
ATOM    783   CG PHE    89      -9.897 -88.219 -57.463  1.00  0.00      BSYN  
ATOM    784  CD1 PHE    89      -9.723 -89.179 -58.372  1.00  0.00      BSYN  
ATOM    785  CD2 PHE    89      -8.845 -87.492 -56.891  1.00  0.00      BSYN  
ATOM    786  CE1 PHE    89      -8.409 -89.533 -58.823  1.00  0.00      BSYN  
ATOM    787  CE2 PHE    89      -7.566 -87.779 -57.405  1.00  0.00      BSYN  
ATOM    788   CZ PHE    89      -7.305 -88.826 -58.299  1.00  0.00      BSYN  
ATOM    789    C PHE    89     -12.544 -87.521 -55.109  1.00  0.00      BSYN  
ATOM    790    O PHE    89     -13.739 -87.700 -55.292  1.00  0.00      BSYN  
ATOM    791    N PRO    90     -12.152 -86.671 -54.173  1.00  0.00      BSYN  
ATOM    792   CD PRO    90     -10.909 -86.761 -53.392  1.00  0.00      BSYN  
ATOM    793   CA PRO    90     -13.062 -85.924 -53.363  1.00  0.00      BSYN  
ATOM    794   CB PRO    90     -12.401 -85.663 -51.960  1.00  0.00      BSYN  
ATOM    795   CG PRO    90     -11.363 -86.741 -51.938  1.00  0.00      BSYN  
ATOM    796    C PRO    90     -13.412 -84.455 -53.902  1.00  0.00      BSYN  
ATOM    797    O PRO    90     -12.541 -83.594 -54.103  1.00  0.00      BSYN  
ATOM    798    N THR    91     -14.618 -84.217 -54.285  1.00  0.00      BSYN  
ATOM    799    H THR    91     -15.278 -84.926 -54.134  1.00  0.00      BSYN  
ATOM    800   CA THR    91     -15.133 -82.985 -54.750  1.00  0.00      BSYN  
ATOM    801   CB THR    91     -16.305 -83.368 -55.691  1.00  0.00      BSYN  
ATOM    802  OG1 THR    91     -16.386 -82.169 -56.517  1.00  0.00      BSYN  
ATOM    803  HG1 THR    91     -16.963 -82.334 -57.267  1.00  0.00      BSYN  
ATOM    804  CG2 THR    91     -17.637 -83.889 -55.176  1.00  0.00      BSYN  
ATOM    805    C THR    91     -15.511 -82.090 -53.499  1.00  0.00      BSYN  
ATOM    806    O THR    91     -15.254 -80.950 -53.302  1.00  0.00      BSYN  
ATOM    807    N ASP    92     -16.043 -82.845 -52.549  1.00  0.00      BSYN  
ATOM    808    H ASP    92     -15.912 -83.816 -52.541  1.00  0.00      BSYN  
ATOM    809   CA ASP    92     -16.584 -82.163 -51.295  1.00  0.00      BSYN  
ATOM    810   CB ASP    92     -17.641 -82.991 -50.651  1.00  0.00      BSYN  
ATOM    811   CG ASP    92     -17.381 -84.428 -50.273  1.00  0.00      BSYN  
ATOM    812  OD1 ASP    92     -16.473 -85.113 -50.762  1.00  0.00      BSYN  
ATOM    813  OD2 ASP    92     -18.104 -84.917 -49.378  1.00  0.00      BSYN  
ATOM    814    C ASP    92     -15.596 -81.778 -50.244  1.00  0.00      BSYN  
ATOM    815    O ASP    92     -14.640 -82.499 -50.073  1.00  0.00      BSYN  
ATOM    816    N LEU    93     -15.888 -80.701 -49.498  1.00  0.00      BSYN  
ATOM    817    H LEU    93     -16.641 -80.181 -49.849  1.00  0.00      BSYN  
ATOM    818   CA LEU    93     -15.025 -80.209 -48.315  1.00  0.00      BSYN  
ATOM    819   CB LEU    93     -14.848 -78.688 -48.478  1.00  0.00      BSYN  
ATOM    820   CG LEU    93     -13.974 -78.083 -49.608  1.00  0.00      BSYN  
ATOM    821  CD1 LEU    93     -14.079 -78.666 -50.974  1.00  0.00      BSYN  
ATOM    822  CD2 LEU    93     -13.977 -76.545 -49.444  1.00  0.00      BSYN  
ATOM    823    C LEU    93     -15.517 -80.607 -46.982  1.00  0.00      BSYN  
ATOM    824    O LEU    93     -16.575 -81.163 -46.838  1.00  0.00      BSYN  
ATOM    825    N LYS    94     -14.631 -80.426 -46.069  1.00  0.00      BSYN  
ATOM    826    H LYS    94     -13.881 -79.801 -46.151  1.00  0.00      BSYN  
ATOM    827   CA LYS    94     -14.933 -80.995 -44.703  1.00  0.00      BSYN  
ATOM    828   CB LYS    94     -13.748 -81.863 -44.217  1.00  0.00      BSYN  
ATOM    829   CG LYS    94     -14.024 -82.732 -42.987  1.00  0.00      BSYN  
ATOM    830   CD LYS    94     -14.630 -84.079 -43.343  1.00  0.00      BSYN  
ATOM    831   CE LYS    94     -13.973 -85.015 -44.437  1.00  0.00      BSYN  
ATOM    832   NZ LYS    94     -14.586 -86.313 -44.600  1.00  0.00      BSYN  
ATOM    833  HZ1 LYS    94     -14.696 -86.925 -43.766  1.00  0.00      BSYN  
ATOM    834  HZ2 LYS    94     -15.466 -86.284 -45.155  1.00  0.00      BSYN  
ATOM    835  HZ3 LYS    94     -13.745 -86.656 -45.104  1.00  0.00      BSYN  
ATOM    836    C LYS    94     -15.155 -79.801 -43.770  1.00  0.00      BSYN  
ATOM    837    O LYS    94     -14.337 -78.962 -43.563  1.00  0.00      BSYN  
ATOM    838    N PRO    95     -16.394 -79.817 -43.147  1.00  0.00      BSYN  
ATOM    839   CD PRO    95     -17.358 -80.796 -43.619  1.00  0.00      BSYN  
ATOM    840   CA PRO    95     -16.865 -78.894 -42.157  1.00  0.00      BSYN  
ATOM    841   CB PRO    95     -18.309 -79.406 -42.031  1.00  0.00      BSYN  
ATOM    842   CG PRO    95     -18.262 -80.926 -42.409  1.00  0.00      BSYN  
ATOM    843    C PRO    95     -16.002 -78.695 -40.941  1.00  0.00      BSYN  
ATOM    844    O PRO    95     -15.100 -79.438 -40.522  1.00  0.00      BSYN  
ATOM    845    N GLU    96     -16.068 -77.426 -40.471  1.00  0.00      BSYN  
ATOM    846    H GLU    96     -16.596 -76.805 -41.016  1.00  0.00      BSYN  
ATOM    847   CA GLU    96     -15.410 -77.067 -39.231  1.00  0.00      BSYN  
ATOM    848   CB GLU    96     -15.337 -75.497 -39.009  1.00  0.00      BSYN  
ATOM    849   CG GLU    96     -14.556 -74.845 -40.165  1.00  0.00      BSYN  
ATOM    850   CD GLU    96     -14.346 -73.405 -39.872  1.00  0.00      BSYN  
ATOM    851  OE1 GLU    96     -13.453 -73.078 -39.076  1.00  0.00      BSYN  
ATOM    852  OE2 GLU    96     -14.995 -72.647 -40.594  1.00  0.00      BSYN  
ATOM    853    C GLU    96     -16.043 -77.661 -38.021  1.00  0.00      BSYN  
ATOM    854    O GLU    96     -17.124 -77.265 -37.545  1.00  0.00      BSYN  
ATOM    855    N GLU    97     -15.341 -78.675 -37.522  1.00  0.00      BSYN  
ATOM    856    H GLU    97     -14.393 -78.636 -37.766  1.00  0.00      BSYN  
ATOM    857   CA GLU    97     -15.838 -79.606 -36.484  1.00  0.00      BSYN  
ATOM    858   CB GLU    97     -14.809 -80.706 -36.543  1.00  0.00      BSYN  
ATOM    859   CG GLU    97     -15.400 -82.052 -36.222  1.00  0.00      BSYN  
ATOM    860   CD GLU    97     -14.386 -83.119 -36.536  1.00  0.00      BSYN  
ATOM    861  OE1 GLU    97     -13.712 -83.580 -35.648  1.00  0.00      BSYN  
ATOM    862  OE2 GLU    97     -14.165 -83.546 -37.681  1.00  0.00      BSYN  
ATOM    863    C GLU    97     -15.781 -78.774 -35.159  1.00  0.00      BSYN  
ATOM    864    O GLU    97     -14.754 -78.319 -34.678  1.00  0.00      BSYN  
ATOM    865    N VAL    98     -16.990 -78.530 -34.670  1.00  0.00      BSYN  
ATOM    866    H VAL    98     -17.663 -79.043 -35.165  1.00  0.00      BSYN  
ATOM    867   CA VAL    98     -17.238 -77.812 -33.510  1.00  0.00      BSYN  
ATOM    868   CB VAL    98     -18.793 -77.840 -33.582  1.00  0.00      BSYN  
ATOM    869  CG1 VAL    98     -19.484 -77.503 -32.264  1.00  0.00      BSYN  
ATOM    870  CG2 VAL    98     -19.380 -77.053 -34.698  1.00  0.00      BSYN  
ATOM    871    C VAL    98     -16.447 -78.255 -32.176  1.00  0.00      BSYN  
ATOM    872    O VAL    98     -16.816 -79.265 -31.623  1.00  0.00      BSYN  
ATOM    873    N ALA    99     -15.400 -77.461 -31.876  1.00  0.00      BSYN  
ATOM    874    H ALA    99     -15.168 -76.740 -32.498  1.00  0.00      BSYN  
ATOM    875   CA ALA    99     -14.357 -77.463 -30.861  1.00  0.00      BSYN  
ATOM    876   CB ALA    99     -13.377 -76.486 -31.254  1.00  0.00      BSYN  
ATOM    877    C ALA    99     -14.978 -77.246 -29.529  1.00  0.00      BSYN  
ATOM    878    O ALA    99     -15.538 -76.183 -29.253  1.00  0.00      BSYN  
ATOM    879    N GLN   100     -15.094 -78.389 -28.779  1.00  0.00      BSYN  
ATOM    880    H GLN   100     -15.215 -79.215 -29.293  1.00  0.00      BSYN  
ATOM    881   CA GLN   100     -15.464 -78.314 -27.340  1.00  0.00      BSYN  
ATOM    882   CB GLN   100     -16.759 -78.876 -27.157  1.00  0.00      BSYN  
ATOM    883   CG GLN   100     -17.837 -77.869 -27.204  1.00  0.00      BSYN  
ATOM    884   CD GLN   100     -19.339 -78.308 -27.153  1.00  0.00      BSYN  
ATOM    885  OE1 GLN   100     -19.732 -78.998 -26.273  1.00  0.00      BSYN  
ATOM    886  NE2 GLN   100     -20.013 -78.104 -28.272  1.00  0.00      BSYN  
ATOM    887 HE21 GLN   100     -19.596 -77.660 -29.040  1.00  0.00      BSYN  
ATOM    888 HE22 GLN   100     -20.971 -78.304 -28.224  1.00  0.00      BSYN  
ATOM    889    C GLN   100     -14.492 -78.997 -26.443  1.00  0.00      BSYN  
ATOM    890    O GLN   100     -14.036 -80.094 -26.819  1.00  0.00      BSYN  
ATOM    891    N GLU   101     -14.055 -78.494 -25.279  1.00  0.00      BSYN  
ATOM    892    H GLU   101     -14.587 -77.752 -24.925  1.00  0.00      BSYN  
ATOM    893   CA GLU   101     -12.952 -79.112 -24.584  1.00  0.00      BSYN  
ATOM    894   CB GLU   101     -11.729 -78.375 -24.977  1.00  0.00      BSYN  
ATOM    895   CG GLU   101     -10.874 -79.136 -26.173  1.00  0.00      BSYN  
ATOM    896   CD GLU   101      -9.601 -78.370 -26.519  1.00  0.00      BSYN  
ATOM    897  OE1 GLU   101      -8.964 -77.704 -25.762  1.00  0.00      BSYN  
ATOM    898  OE2 GLU   101      -9.207 -78.562 -27.641  1.00  0.00      BSYN  
ATOM    899    C GLU   101     -13.102 -79.211 -23.061  1.00  0.00      BSYN  
ATOM    900    O GLU   101     -14.026 -78.643 -22.396  1.00  0.00      BSYN  
ATOM    901    N ALA   102     -12.193 -80.012 -22.450  1.00  0.00      BSYN  
ATOM    902    H ALA   102     -11.305 -80.010 -22.863  1.00  0.00      BSYN  
ATOM    903   CA ALA   102     -12.318 -80.455 -21.069  1.00  0.00      BSYN  
ATOM    904   CB ALA   102     -11.745 -81.777 -21.046  1.00  0.00      BSYN  
ATOM    905    C ALA   102     -11.652 -79.530 -20.068  1.00  0.00      BSYN  
ATOM    906    O ALA   102     -11.101 -79.854 -19.004  1.00  0.00      BSYN  
ATOM    907    N ALA   103     -11.537 -78.291 -20.610  1.00  0.00      BSYN  
ATOM    908    H ALA   103     -11.704 -77.974 -21.522  1.00  0.00      BSYN  
ATOM    909   CA ALA   103     -10.743 -77.329 -19.904  1.00  0.00      BSYN  
ATOM    910   CB ALA   103      -9.412 -77.200 -20.583  1.00  0.00      BSYN  
ATOM    911    C ALA   103     -11.468 -76.014 -20.081  1.00  0.00      BSYN  
ATOM    912    O ALA   103     -11.168 -75.222 -20.951  1.00  0.00      BSYN  
ATOM    913    N GLU   104     -12.400 -75.777 -19.200  1.00  0.00      BSYN  
ATOM    914    H GLU   104     -12.194 -76.266 -18.376  1.00  0.00      BSYN  
ATOM    915   CA GLU   104     -13.423 -74.759 -19.316  1.00  0.00      BSYN  
ATOM    916   CB GLU   104     -14.591 -75.164 -18.355  1.00  0.00      BSYN  
ATOM    917   CG GLU   104     -14.968 -76.536 -19.094  1.00  0.00      BSYN  
ATOM    918   CD GLU   104     -16.305 -77.282 -18.748  1.00  0.00      BSYN  
ATOM    919  OE1 GLU   104     -16.218 -78.360 -18.276  1.00  0.00      BSYN  
ATOM    920  OE2 GLU   104     -17.447 -76.820 -18.815  1.00  0.00      BSYN  
ATOM    921    C GLU   104     -12.858 -73.459 -18.937  1.00  0.00      BSYN  
ATOM    922    O GLU   104     -12.019 -73.246 -18.035  1.00  0.00      BSYN  
ATOM    923    N GLU   105     -13.221 -72.587 -19.918  1.00  0.00      BSYN  
ATOM    924    H GLU   105     -13.418 -72.780 -20.858  1.00  0.00      BSYN  
ATOM    925   CA GLU   105     -13.175 -71.240 -19.705  1.00  0.00      BSYN  
ATOM    926   CB GLU   105     -12.290 -70.615 -20.795  1.00  0.00      BSYN  
ATOM    927   CG GLU   105     -10.894 -70.698 -20.455  1.00  0.00      BSYN  
ATOM    928   CD GLU   105     -10.230 -70.990 -21.813  1.00  0.00      BSYN  
ATOM    929  OE1 GLU   105      -9.792 -69.934 -22.373  1.00  0.00      BSYN  
ATOM    930  OE2 GLU   105     -10.076 -72.061 -22.285  1.00  0.00      BSYN  
ATOM    931    C GLU   105     -14.500 -70.563 -19.390  1.00  0.00      BSYN  
ATOM    932    O GLU   105     -15.200 -69.889 -20.210  1.00  0.00      BSYN  
ATOM    933    N PRO   106     -15.051 -70.765 -18.121  1.00  0.00      BSYN  
ATOM    934   CD PRO   106     -14.240 -71.296 -17.031  1.00  0.00      BSYN  
ATOM    935   CA PRO   106     -16.480 -70.558 -17.739  1.00  0.00      BSYN  
ATOM    936   CB PRO   106     -16.540 -71.102 -16.285  1.00  0.00      BSYN  
ATOM    937   CG PRO   106     -15.428 -72.129 -16.429  1.00  0.00      BSYN  
ATOM    938    C PRO   106     -16.807 -69.009 -17.633  1.00  0.00      BSYN  
ATOM    939    O PRO   106     -16.044 -68.136 -17.225  1.00  0.00      BSYN  
ATOM    940    N LEU   107     -18.085 -68.748 -17.911  1.00  0.00      BSYN  
ATOM    941    H LEU   107     -18.733 -69.456 -18.110  1.00  0.00      BSYN  
ATOM    942   CA LEU   107     -18.721 -67.469 -17.424  1.00  0.00      BSYN  
ATOM    943   CB LEU   107     -20.108 -67.307 -18.164  1.00  0.00      BSYN  
ATOM    944   CG LEU   107     -21.049 -66.206 -17.681  1.00  0.00      BSYN  
ATOM    945  CD1 LEU   107     -20.699 -64.983 -18.447  1.00  0.00      BSYN  
ATOM    946  CD2 LEU   107     -22.473 -66.382 -18.071  1.00  0.00      BSYN  
ATOM    947    C LEU   107     -18.790 -67.631 -15.911  1.00  0.00      BSYN  
ATOM    948    O LEU   107     -19.088 -68.647 -15.360  1.00  0.00      BSYN  
ATOM    949    N ILE   108     -18.269 -66.619 -15.219  1.00  0.00      BSYN  
ATOM    950    H ILE   108     -17.733 -65.989 -15.744  1.00  0.00      BSYN  
ATOM    951   CA ILE   108     -18.545 -66.156 -13.825  1.00  0.00      BSYN  
ATOM    952   CB ILE   108     -17.236 -66.317 -12.906  1.00  0.00      BSYN  
ATOM    953  CG2 ILE   108     -17.481 -65.368 -11.624  1.00  0.00      BSYN  
ATOM    954  CG1 ILE   108     -16.804 -67.815 -12.530  1.00  0.00      BSYN  
ATOM    955   CD ILE   108     -15.783 -68.468 -13.526  1.00  0.00      BSYN  
ATOM    956    C ILE   108     -18.752 -64.666 -14.020  1.00  0.00      BSYN  
ATOM    957    O ILE   108     -17.960 -63.938 -14.662  1.00  0.00      BSYN  
ATOM    958    N GLU   109     -19.883 -64.100 -13.516  1.00  0.00      BSYN  
ATOM    959    H GLU   109     -20.576 -64.692 -13.156  1.00  0.00      BSYN  
ATOM    960   CA GLU   109     -19.873 -62.611 -13.419  1.00  0.00      BSYN  
ATOM    961   CB GLU   109     -21.103 -62.122 -14.112  1.00  0.00      BSYN  
ATOM    962   CG GLU   109     -21.284 -62.652 -15.615  1.00  0.00      BSYN  
ATOM    963   CD GLU   109     -22.407 -61.957 -16.305  1.00  0.00      BSYN  
ATOM    964  OE1 GLU   109     -23.425 -62.591 -16.630  1.00  0.00      BSYN  
ATOM    965  OE2 GLU   109     -22.187 -60.725 -16.588  1.00  0.00      BSYN  
ATOM    966    C GLU   109     -19.876 -62.173 -11.951  1.00  0.00      BSYN  
ATOM    967    O GLU   109     -20.415 -62.820 -11.149  1.00  0.00      BSYN  
ATOM    968    N PRO   110     -19.227 -61.050 -11.593  1.00  0.00      BSYN  
ATOM    969   CD PRO   110     -18.218 -60.294 -12.366  1.00  0.00      BSYN  
ATOM    970   CA PRO   110     -19.306 -60.368 -10.373  1.00  0.00      BSYN  
ATOM    971   CB PRO   110     -18.228 -59.315 -10.217  1.00  0.00      BSYN  
ATOM    972   CG PRO   110     -17.326 -59.794 -11.238  1.00  0.00      BSYN  
ATOM    973    C PRO   110     -20.673 -59.749 -10.312  1.00  0.00      BSYN  
ATOM    974    O PRO   110     -21.336 -59.729  -9.296  1.00  0.00      BSYN  
ATOM    975    N LEU   111     -21.134 -59.140 -11.421  1.00  0.00      BSYN  
ATOM    976    H LEU   111     -20.618 -59.237 -12.249  1.00  0.00      BSYN  
ATOM    977   CA LEU   111     -22.324 -58.299 -11.559  1.00  0.00      BSYN  
ATOM    978   CB LEU   111     -22.140 -57.464 -12.842  1.00  0.00      BSYN  
ATOM    979   CG LEU   111     -20.931 -56.834 -13.383  1.00  0.00      BSYN  
ATOM    980  CD1 LEU   111     -20.480 -57.128 -14.802  1.00  0.00      BSYN  
ATOM    981  CD2 LEU   111     -20.950 -55.248 -13.063  1.00  0.00      BSYN  
ATOM    982    C LEU   111     -23.665 -58.935 -11.443  1.00  0.00      BSYN  
ATOM    983    O LEU   111     -24.731 -58.302 -11.102  1.00  0.00      BSYN  
ATOM    984    N MET   112     -23.755 -60.220 -11.827  1.00  0.00      BSYN  
ATOM    985    H MET   112     -22.935 -60.515 -12.276  1.00  0.00      BSYN  
ATOM    986   CA MET   112     -24.762 -61.214 -11.514  1.00  0.00      BSYN  
ATOM    987   CB MET   112     -24.528 -62.491 -12.416  1.00  0.00      BSYN  
ATOM    988   CG MET   112     -25.630 -63.483 -12.310  1.00  0.00      BSYN  
ATOM    989   SD MET   112     -25.148 -64.833 -11.133  1.00  0.00      BSYN  
ATOM    990   CE MET   112     -23.472 -65.487 -11.539  1.00  0.00      BSYN  
ATOM    991    C MET   112     -24.693 -61.500  -9.982  1.00  0.00      BSYN  
ATOM    992    O MET   112     -23.699 -62.162  -9.573  1.00  0.00      BSYN  
ATOM    993    N GLU   113     -25.762 -61.203  -9.354  1.00  0.00      BSYN  
ATOM    994    H GLU   113     -26.441 -60.774  -9.915  1.00  0.00      BSYN  
ATOM    995   CA GLU   113     -25.865 -61.096  -7.969  1.00  0.00      BSYN  
ATOM    996   CB GLU   113     -26.025 -59.629  -7.644  1.00  0.00      BSYN  
ATOM    997   CG GLU   113     -24.720 -58.592  -7.838  1.00  0.00      BSYN  
ATOM    998   CD GLU   113     -24.899 -57.186  -7.204  1.00  0.00      BSYN  
ATOM    999  OE1 GLU   113     -23.973 -56.485  -6.804  1.00  0.00      BSYN  
ATOM   1000  OE2 GLU   113     -26.019 -56.751  -7.181  1.00  0.00      BSYN  
ATOM   1001    C GLU   113     -26.919 -62.102  -7.439  1.00  0.00      BSYN  
ATOM   1002    O GLU   113     -28.060 -62.039  -7.889  1.00  0.00      BSYN  
ATOM   1003    N PRO   114     -26.543 -63.052  -6.563  1.00  0.00      BSYN  
ATOM   1004   CD PRO   114     -25.149 -63.483  -6.520  1.00  0.00      BSYN  
ATOM   1005   CA PRO   114     -27.340 -64.019  -5.859  1.00  0.00      BSYN  
ATOM   1006   CB PRO   114     -26.230 -64.902  -5.215  1.00  0.00      BSYN  
ATOM   1007   CG PRO   114     -25.162 -64.982  -6.277  1.00  0.00      BSYN  
ATOM   1008    C PRO   114     -28.215 -63.480  -4.752  1.00  0.00      BSYN  
ATOM   1009    O PRO   114     -29.100 -64.124  -4.185  1.00  0.00      BSYN  
ATOM   1010    N GLU   115     -27.775 -62.325  -4.251  1.00  0.00      BSYN  
ATOM   1011    H GLU   115     -26.907 -62.145  -4.668  1.00  0.00      BSYN  
ATOM   1012   CA GLU   115     -28.433 -61.525  -3.341  1.00  0.00      BSYN  
ATOM   1013   CB GLU   115     -27.498 -60.473  -3.012  1.00  0.00      BSYN  
ATOM   1014   CG GLU   115     -27.861 -59.465  -2.007  1.00  0.00      BSYN  
ATOM   1015   CD GLU   115     -26.678 -58.740  -1.493  1.00  0.00      BSYN  
ATOM   1016  OE1 GLU   115     -25.818 -59.403  -0.931  1.00  0.00      BSYN  
ATOM   1017  OE2 GLU   115     -26.571 -57.500  -1.658  1.00  0.00      BSYN  
ATOM   1018    C GLU   115     -29.578 -60.937  -4.157  1.00  0.00      BSYN  
ATOM   1019    O GLU   115     -29.232 -60.404  -5.225  1.00  0.00      BSYN  
ATOM   1020    N GLY   116     -30.868 -60.973  -3.666  1.00  0.00      BSYN  
ATOM   1021    H GLY   116     -31.002 -60.926  -2.697  1.00  0.00      BSYN  
ATOM   1022   CA GLY   116     -31.998 -60.787  -4.603  1.00  0.00      BSYN  
ATOM   1023    C GLY   116     -33.306 -61.287  -4.048  1.00  0.00      BSYN  
ATOM   1024    O GLY   116     -34.317 -60.663  -3.740  1.00  0.00      BSYN  
ATOM   1025    N GLU   117     -33.315 -62.597  -3.891  1.00  0.00      BSYN  
ATOM   1026    H GLU   117     -32.421 -62.981  -4.014  1.00  0.00      BSYN  
ATOM   1027   CA GLU   117     -34.384 -63.348  -3.291  1.00  0.00      BSYN  
ATOM   1028   CB GLU   117     -34.448 -64.781  -3.742  1.00  0.00      BSYN  
ATOM   1029   CG GLU   117     -35.014 -64.995  -5.159  1.00  0.00      BSYN  
ATOM   1030   CD GLU   117     -35.590 -66.384  -5.260  1.00  0.00      BSYN  
ATOM   1031  OE1 GLU   117     -36.810 -66.516  -5.131  1.00  0.00      BSYN  
ATOM   1032  OE2 GLU   117     -34.802 -67.346  -5.404  1.00  0.00      BSYN  
ATOM   1033    C GLU   117     -34.248 -63.545  -1.791  1.00  0.00      BSYN  
ATOM   1034    O GLU   117     -33.147 -63.729  -1.186  1.00  0.00      BSYN  
ATOM   1035    N SER   118     -35.472 -63.328  -1.104  1.00  0.00      BSYN  
ATOM   1036    H SER   118     -36.254 -63.287  -1.694  1.00  0.00      BSYN  
ATOM   1037   CA SER   118     -35.776 -63.553   0.286  1.00  0.00      BSYN  
ATOM   1038   CB SER   118     -37.053 -62.852   0.675  1.00  0.00      BSYN  
ATOM   1039   OG SER   118     -36.981 -61.504   0.356  1.00  0.00      BSYN  
ATOM   1040   HG SER   118     -36.740 -61.328  -0.557  1.00  0.00      BSYN  
ATOM   1041    C SER   118     -35.942 -65.094   0.522  1.00  0.00      BSYN  
ATOM   1042    O SER   118     -36.915 -65.712   0.350  1.00  0.00      BSYN  
ATOM   1043    N TYR   119     -34.756 -65.659   0.839  1.00  0.00      BSYN  
ATOM   1044    H TYR   119     -33.916 -65.174   0.699  1.00  0.00      BSYN  
ATOM   1045   CA TYR   119     -34.604 -66.965   1.362  1.00  0.00      BSYN  
ATOM   1046   CB TYR   119     -33.444 -67.635   0.656  1.00  0.00      BSYN  
ATOM   1047   CG TYR   119     -33.847 -69.054   0.286  1.00  0.00      BSYN  
ATOM   1048  CD1 TYR   119     -34.631 -69.374  -0.843  1.00  0.00      BSYN  
ATOM   1049  CE1 TYR   119     -35.204 -70.575  -1.011  1.00  0.00      BSYN  
ATOM   1050  CD2 TYR   119     -33.556 -69.976   1.278  1.00  0.00      BSYN  
ATOM   1051  CE2 TYR   119     -34.116 -71.263   1.134  1.00  0.00      BSYN  
ATOM   1052   CZ TYR   119     -34.916 -71.520   0.036  1.00  0.00      BSYN  
ATOM   1053   OH TYR   119     -35.558 -72.652  -0.040  1.00  0.00      BSYN  
ATOM   1054   HH TYR   119     -35.665 -72.953   0.865  1.00  0.00      BSYN  
ATOM   1055    C TYR   119     -34.273 -66.917   2.864  1.00  0.00      BSYN  
ATOM   1056    O TYR   119     -33.408 -66.123   3.209  1.00  0.00      BSYN  
ATOM   1057    N GLU   120     -35.000 -67.825   3.580  1.00  0.00      BSYN  
ATOM   1058    H GLU   120     -35.520 -68.525   3.132  1.00  0.00      BSYN  
ATOM   1059   CA GLU   120     -34.976 -67.757   5.013  1.00  0.00      BSYN  
ATOM   1060   CB GLU   120     -36.264 -68.093   5.553  1.00  0.00      BSYN  
ATOM   1061   CG GLU   120     -36.869 -69.455   5.411  1.00  0.00      BSYN  
ATOM   1062   CD GLU   120     -37.595 -69.709   4.111  1.00  0.00      BSYN  
ATOM   1063  OE1 GLU   120     -38.785 -69.547   3.965  1.00  0.00      BSYN  
ATOM   1064  OE2 GLU   120     -36.919 -70.113   3.137  1.00  0.00      BSYN  
ATOM   1065    C GLU   120     -33.948 -68.711   5.572  1.00  0.00      BSYN  
ATOM   1066    O GLU   120     -33.761 -69.774   5.067  1.00  0.00      BSYN  
ATOM   1067    N ASP   121     -33.456 -68.409   6.737  1.00  0.00      BSYN  
ATOM   1068    H ASP   121     -33.649 -67.544   7.155  1.00  0.00      BSYN  
ATOM   1069   CA ASP   121     -32.507 -69.165   7.440  1.00  0.00      BSYN  
ATOM   1070   CB ASP   121     -31.074 -68.607   7.298  1.00  0.00      BSYN  
ATOM   1071   CG ASP   121     -30.149 -68.470   8.467  1.00  0.00      BSYN  
ATOM   1072  OD1 ASP   121     -29.364 -69.286   8.705  1.00  0.00      BSYN  
ATOM   1073  OD2 ASP   121     -30.299 -67.521   9.190  1.00  0.00      BSYN  
ATOM   1074    C ASP   121     -32.945 -69.194   8.913  1.00  0.00      BSYN  
ATOM   1075    O ASP   121     -33.362 -68.161   9.445  1.00  0.00      BSYN  
ATOM   1076    N PRO   122     -32.874 -70.362   9.552  1.00  0.00      BSYN  
ATOM   1077   CD PRO   122     -33.600 -71.571   9.062  1.00  0.00      BSYN  
ATOM   1078   CA PRO   122     -32.998 -70.389  11.028  1.00  0.00      BSYN  
ATOM   1079   CB PRO   122     -33.653 -71.690  11.303  1.00  0.00      BSYN  
ATOM   1080   CG PRO   122     -34.578 -71.705  10.082  1.00  0.00      BSYN  
ATOM   1081    C PRO   122     -31.924 -70.053  12.066  1.00  0.00      BSYN  
ATOM   1082    O PRO   122     -31.250 -70.993  12.470  1.00  0.00      BSYN  
ATOM   1083    N PRO   123     -31.847 -68.766  12.558  1.00  0.00      BSYN  
ATOM   1084   CD PRO   123     -32.817 -67.710  12.446  1.00  0.00      BSYN  
ATOM   1085   CA PRO   123     -30.698 -68.285  13.426  1.00  0.00      BSYN  
ATOM   1086   CB PRO   123     -31.176 -66.855  13.722  1.00  0.00      BSYN  
ATOM   1087   CG PRO   123     -31.970 -66.406  12.552  1.00  0.00      BSYN  
ATOM   1088    C PRO   123     -30.248 -69.095  14.693  1.00  0.00      BSYN  
ATOM   1089    O PRO   123     -29.115 -69.601  14.707  1.00  0.00      BSYN  
ATOM   1090    N GLN   124     -31.047 -69.248  15.717  1.00  0.00      BSYN  
ATOM   1091    H GLN   124     -31.781 -68.630  15.914  1.00  0.00      BSYN  
ATOM   1092   CA GLN   124     -30.797 -70.088  16.830  1.00  0.00      BSYN  
ATOM   1093   CB GLN   124     -31.523 -69.692  18.016  1.00  0.00      BSYN  
ATOM   1094   CG GLN   124     -30.882 -68.440  18.666  1.00  0.00      BSYN  
ATOM   1095   CD GLN   124     -31.492 -68.022  19.964  1.00  0.00      BSYN  
ATOM   1096  OE1 GLN   124     -31.748 -68.772  20.833  1.00  0.00      BSYN  
ATOM   1097  NE2 GLN   124     -31.777 -66.673  20.007  1.00  0.00      BSYN  
ATOM   1098 HE21 GLN   124     -31.192 -66.126  19.441  1.00  0.00      BSYN  
ATOM   1099 HE22 GLN   124     -32.572 -66.326  20.461  1.00  0.00      BSYN  
ATOM   1100    C GLN   124     -30.849 -71.539  16.558  1.00  0.00      BSYN  
ATOM   1101    O GLN   124     -31.887 -72.128  16.238  1.00  0.00      BSYN  
ATOM   1102    N GLU   125     -29.711 -72.111  16.394  1.00  0.00      BSYN  
ATOM   1103    H GLU   125     -28.948 -71.498  16.429  1.00  0.00      BSYN  
ATOM   1104   CA GLU   125     -29.671 -73.559  16.278  1.00  0.00      BSYN  
ATOM   1105   CB GLU   125     -28.601 -74.031  15.210  1.00  0.00      BSYN  
ATOM   1106   CG GLU   125     -28.547 -75.430  14.516  1.00  0.00      BSYN  
ATOM   1107   CD GLU   125     -29.764 -75.629  13.674  1.00  0.00      BSYN  
ATOM   1108  OE1 GLU   125     -29.556 -75.255  12.509  1.00  0.00      BSYN  
ATOM   1109  OE2 GLU   125     -30.850 -75.920  14.149  1.00  0.00      BSYN  
ATOM   1110    C GLU   125     -29.210 -74.255  17.572  1.00  0.00      BSYN  
ATOM   1111    O GLU   125     -29.167 -73.601  18.594  1.00  0.00      BSYN  
ATOM   1112    N GLU   126     -28.760 -75.556  17.663  1.00  0.00      BSYN  
ATOM   1113    H GLU   126     -28.860 -76.359  17.111  1.00  0.00      BSYN  
ATOM   1114   CA GLU   126     -28.053 -76.033  18.881  1.00  0.00      BSYN  
ATOM   1115   CB GLU   126     -28.484 -77.407  19.351  1.00  0.00      BSYN  
ATOM   1116   CG GLU   126     -28.093 -77.818  20.705  1.00  0.00      BSYN  
ATOM   1117   CD GLU   126     -28.831 -79.059  21.151  1.00  0.00      BSYN  
ATOM   1118  OE1 GLU   126     -29.704 -79.688  20.501  1.00  0.00      BSYN  
ATOM   1119  OE2 GLU   126     -28.412 -79.471  22.213  1.00  0.00      BSYN  
ATOM   1120    C GLU   126     -26.552 -75.856  18.646  1.00  0.00      BSYN  
ATOM   1121    O GLU   126     -26.040 -76.142  17.600  1.00  0.00      BSYN  
ATOM   1122    N TYR   127     -25.852 -75.307  19.663  1.00  0.00      BSYN  
ATOM   1123    H TYR   127     -26.335 -75.027  20.468  1.00  0.00      BSYN  
ATOM   1124   CA TYR   127     -24.600 -74.709  19.451  1.00  0.00      BSYN  
ATOM   1125   CB TYR   127     -24.520 -73.462  20.381  1.00  0.00      BSYN  
ATOM   1126   CG TYR   127     -23.158 -72.638  20.122  1.00  0.00      BSYN  
ATOM   1127  CD1 TYR   127     -23.160 -71.580  19.281  1.00  0.00      BSYN  
ATOM   1128  CE1 TYR   127     -22.031 -70.765  19.033  1.00  0.00      BSYN  
ATOM   1129  CD2 TYR   127     -22.039 -72.883  20.839  1.00  0.00      BSYN  
ATOM   1130  CE2 TYR   127     -20.985 -72.085  20.810  1.00  0.00      BSYN  
ATOM   1131   CZ TYR   127     -20.880 -71.085  19.845  1.00  0.00      BSYN  
ATOM   1132   OH TYR   127     -19.748 -70.393  19.537  1.00  0.00      BSYN  
ATOM   1133   HH TYR   127     -19.984 -69.566  19.110  1.00  0.00      BSYN  
ATOM   1134    C TYR   127     -23.601 -75.744  19.853  1.00  0.00      BSYN  
ATOM   1135    O TYR   127     -23.672 -76.045  21.058  1.00  0.00      BSYN  
ATOM   1136    N GLN   128     -22.710 -76.388  19.094  1.00  0.00      BSYN  
ATOM   1137    H GLN   128     -22.356 -76.024  18.256  1.00  0.00      BSYN  
ATOM   1138   CA GLN   128     -21.807 -77.419  19.625  1.00  0.00      BSYN  
ATOM   1139   CB GLN   128     -21.368 -78.332  18.430  1.00  0.00      BSYN  
ATOM   1140   CG GLN   128     -22.615 -78.958  17.981  1.00  0.00      BSYN  
ATOM   1141   CD GLN   128     -22.431 -79.660  16.690  1.00  0.00      BSYN  
ATOM   1142  OE1 GLN   128     -22.364 -78.986  15.647  1.00  0.00      BSYN  
ATOM   1143  NE2 GLN   128     -22.379 -81.002  16.730  1.00  0.00      BSYN  
ATOM   1144 HE21 GLN   128     -22.115 -81.446  15.897  1.00  0.00      BSYN  
ATOM   1145 HE22 GLN   128     -22.833 -81.414  17.495  1.00  0.00      BSYN  
ATOM   1146    C GLN   128     -20.490 -76.775  20.016  1.00  0.00      BSYN  
ATOM   1147    O GLN   128     -20.185 -75.628  19.758  1.00  0.00      BSYN  
ATOM   1148    N GLU   129     -19.677 -77.543  20.776  1.00  0.00      BSYN  
ATOM   1149    H GLU   129     -19.969 -78.434  21.063  1.00  0.00      BSYN  
ATOM   1150   CA GLU   129     -18.455 -76.929  21.324  1.00  0.00      BSYN  
ATOM   1151   CB GLU   129     -17.813 -77.647  22.609  1.00  0.00      BSYN  
ATOM   1152   CG GLU   129     -18.693 -77.712  23.808  1.00  0.00      BSYN  
ATOM   1153   CD GLU   129     -18.055 -77.516  25.116  1.00  0.00      BSYN  
ATOM   1154  OE1 GLU   129     -17.414 -78.500  25.540  1.00  0.00      BSYN  
ATOM   1155  OE2 GLU   129     -18.073 -76.505  25.765  1.00  0.00      BSYN  
ATOM   1156    C GLU   129     -17.359 -76.622  20.283  1.00  0.00      BSYN  
ATOM   1157    O GLU   129     -16.485 -77.443  20.132  1.00  0.00      BSYN  
ATOM   1158    N TYR   130     -17.299 -75.356  19.819  1.00  0.00      BSYN  
ATOM   1159    H TYR   130     -18.151 -74.898  19.974  1.00  0.00      BSYN  
ATOM   1160   CA TYR   130     -16.252 -74.901  18.925  1.00  0.00      BSYN  
ATOM   1161   CB TYR   130     -16.881 -73.941  17.962  1.00  0.00      BSYN  
ATOM   1162   CG TYR   130     -17.823 -74.656  17.020  1.00  0.00      BSYN  
ATOM   1163  CD1 TYR   130     -18.360 -73.949  15.955  1.00  0.00      BSYN  
ATOM   1164  CE1 TYR   130     -19.036 -74.459  14.899  1.00  0.00      BSYN  
ATOM   1165  CD2 TYR   130     -18.199 -75.991  17.006  1.00  0.00      BSYN  
ATOM   1166  CE2 TYR   130     -18.918 -76.467  15.900  1.00  0.00      BSYN  
ATOM   1167   CZ TYR   130     -19.349 -75.781  14.811  1.00  0.00      BSYN  
ATOM   1168   OH TYR   130     -19.830 -76.404  13.719  1.00  0.00      BSYN  
ATOM   1169   HH TYR   130     -19.714 -77.353  13.806  1.00  0.00      BSYN  
ATOM   1170    C TYR   130     -14.970 -74.332  19.433  1.00  0.00      BSYN  
ATOM   1171    O TYR   130     -14.832 -73.210  19.809  1.00  0.00      BSYN  
ATOM   1172    N GLU   131     -13.979 -75.159  19.197  1.00  0.00      BSYN  
ATOM   1173    H GLU   131     -14.164 -76.002  18.732  1.00  0.00      BSYN  
ATOM   1174   CA GLU   131     -12.531 -74.897  19.498  1.00  0.00      BSYN  
ATOM   1175   CB GLU   131     -11.777 -76.035  18.750  1.00  0.00      BSYN  
ATOM   1176   CG GLU   131     -12.076 -77.446  18.958  1.00  0.00      BSYN  
ATOM   1177   CD GLU   131     -11.349 -78.439  18.032  1.00  0.00      BSYN  
ATOM   1178  OE1 GLU   131     -10.508 -79.060  18.620  1.00  0.00      BSYN  
ATOM   1179  OE2 GLU   131     -11.629 -78.495  16.852  1.00  0.00      BSYN  
ATOM   1180    C GLU   131     -11.996 -73.547  19.000  1.00  0.00      BSYN  
ATOM   1181    O GLU   131     -12.130 -73.328  17.771  1.00  0.00      BSYN  
ATOM   1182    N PRO   132     -11.432 -72.506  19.648  1.00  0.00      BSYN  
ATOM   1183   CD PRO   132     -11.407 -72.390  21.118  1.00  0.00      BSYN  
ATOM   1184   CA PRO   132     -10.777 -71.268  19.157  1.00  0.00      BSYN  
ATOM   1185   CB PRO   132     -10.494 -70.459  20.494  1.00  0.00      BSYN  
ATOM   1186   CG PRO   132     -11.604 -70.964  21.360  1.00  0.00      BSYN  
ATOM   1187    C PRO   132      -9.365 -71.423  18.412  1.00  0.00      BSYN  
ATOM   1188    O PRO   132      -8.889 -72.515  18.209  1.00  0.00      BSYN  
ATOM   1189    N GLU   133      -8.873 -70.224  17.986  1.00  0.00      BSYN  
ATOM   1190    H GLU   133      -9.538 -69.514  17.868  1.00  0.00      BSYN  
ATOM   1191   CA GLU   133      -7.519 -70.116  17.468  1.00  0.00      BSYN  
ATOM   1192   CB GLU   133      -7.479 -70.323  15.911  1.00  0.00      BSYN  
ATOM   1193   CG GLU   133      -8.803 -70.111  15.141  1.00  0.00      BSYN  
ATOM   1194   CD GLU   133      -8.786 -70.456  13.620  1.00  0.00      BSYN  
ATOM   1195  OE1 GLU   133      -8.406 -71.603  13.240  1.00  0.00      BSYN  
ATOM   1196  OE2 GLU   133      -9.187 -69.589  12.772  1.00  0.00      BSYN  
ATOM   1197    C GLU   133      -6.819 -68.775  17.719  1.00  0.00      BSYN  
ATOM   1198    O GLU   133      -7.486 -67.866  18.253  1.00  0.00      BSYN  
ATOM   1199    N ALA   134      -5.646 -68.699  17.140  1.00  0.00      BSYN  
ATOM   1200    H ALA   134      -5.257 -69.412  16.592  1.00  0.00      BSYN  
ATOM   1201   CA ALA   134      -4.835 -67.538  17.342  1.00  0.00      BSYN  
ATOM   1202   CB ALA   134      -3.459 -67.850  18.010  1.00  0.00      BSYN  
ATOM   1203    C ALA   134      -4.684 -66.617  16.128  1.00  0.00      BSYN  
ATOM   1204  OT1 ALA   134      -4.456 -67.211  15.086  1.00  0.00      BSYN  
ATOM   1205  OT2 ALA   134      -4.922 -65.421  16.297  1.00  0.00      BSYN  
END
