# Supplementary material for: Data set of intrinsically disordered proteins analysed at a local protein conformation level
Source: Data Brief. 2020 Mar 5;29:105383. doi: 10.1016/j.dib.2020.105383 (PMC7078294; doi:10.1016/j.dib.2020.105383)
Supplement: Supplementary file 1 [file mmc1.zip › the data/1-DATA/PED1AAD-pdb/1AAD-236.pdb]

CRYST1    1.000    1.000    1.000  90.00  90.00  90.00 P 1           1
ATOM      1  HT1 MET     1      -7.047 -64.696 -40.767  1.00  0.00      BSYN  
ATOM      2  HT2 MET     1      -5.418 -64.897 -41.101  1.00  0.00      BSYN  
ATOM      3    N MET     1      -6.217 -65.288 -40.562  1.00  0.00      BSYN  
ATOM      4  HT3 MET     1      -5.958 -65.569 -39.595  1.00  0.00      BSYN  
ATOM      5   CA MET     1      -6.373 -66.631 -41.127  1.00  0.00      BSYN  
ATOM      6   CB MET     1      -7.087 -66.486 -42.377  1.00  0.00      BSYN  
ATOM      7   CG MET     1      -8.499 -65.904 -42.411  1.00  0.00      BSYN  
ATOM      8   SD MET     1      -9.558 -66.667 -41.188  1.00  0.00      BSYN  
ATOM      9   CE MET     1     -10.236 -65.282 -40.396  1.00  0.00      BSYN  
ATOM     10    C MET     1      -5.231 -67.608 -41.252  1.00  0.00      BSYN  
ATOM     11    O MET     1      -5.421 -68.733 -40.770  1.00  0.00      BSYN  
ATOM     12    N ASP     2      -4.047 -67.264 -41.842  1.00  0.00      BSYN  
ATOM     13    H ASP     2      -4.007 -66.316 -42.086  1.00  0.00      BSYN  
ATOM     14   CA ASP     2      -2.831 -68.047 -41.827  1.00  0.00      BSYN  
ATOM     15   CB ASP     2      -1.965 -67.864 -43.138  1.00  0.00      BSYN  
ATOM     16   CG ASP     2      -1.014 -69.043 -43.377  1.00  0.00      BSYN  
ATOM     17  OD1 ASP     2      -1.428 -69.953 -44.127  1.00  0.00      BSYN  
ATOM     18  OD2 ASP     2       0.130 -69.028 -42.895  1.00  0.00      BSYN  
ATOM     19    C ASP     2      -1.955 -67.437 -40.717  1.00  0.00      BSYN  
ATOM     20    O ASP     2      -1.663 -66.241 -40.614  1.00  0.00      BSYN  
ATOM     21    N VAL     3      -1.521 -68.557 -40.163  1.00  0.00      BSYN  
ATOM     22    H VAL     3      -1.398 -69.418 -40.616  1.00  0.00      BSYN  
ATOM     23   CA VAL     3      -0.847 -68.510 -38.879  1.00  0.00      BSYN  
ATOM     24   CB VAL     3      -1.696 -68.987 -37.665  1.00  0.00      BSYN  
ATOM     25  CG1 VAL     3      -0.970 -69.934 -36.740  1.00  0.00      BSYN  
ATOM     26  CG2 VAL     3      -2.262 -67.772 -37.032  1.00  0.00      BSYN  
ATOM     27    C VAL     3       0.528 -69.227 -38.986  1.00  0.00      BSYN  
ATOM     28    O VAL     3       0.734 -70.268 -39.595  1.00  0.00      BSYN  
ATOM     29    N PHE     4       1.559 -68.620 -38.347  1.00  0.00      BSYN  
ATOM     30    H PHE     4       1.353 -67.842 -37.788  1.00  0.00      BSYN  
ATOM     31   CA PHE     4       2.937 -69.011 -38.462  1.00  0.00      BSYN  
ATOM     32   CB PHE     4       3.798 -67.775 -38.336  1.00  0.00      BSYN  
ATOM     33   CG PHE     4       3.552 -66.585 -39.309  1.00  0.00      BSYN  
ATOM     34  CD1 PHE     4       2.724 -65.542 -38.820  1.00  0.00      BSYN  
ATOM     35  CD2 PHE     4       4.098 -66.463 -40.584  1.00  0.00      BSYN  
ATOM     36  CE1 PHE     4       2.300 -64.495 -39.655  1.00  0.00      BSYN  
ATOM     37  CE2 PHE     4       3.826 -65.334 -41.279  1.00  0.00      BSYN  
ATOM     38   CZ PHE     4       2.972 -64.381 -40.879  1.00  0.00      BSYN  
ATOM     39    C PHE     4       3.220 -70.070 -37.497  1.00  0.00      BSYN  
ATOM     40    O PHE     4       3.523 -69.917 -36.336  1.00  0.00      BSYN  
ATOM     41    N MET     5       3.135 -71.303 -38.029  1.00  0.00      BSYN  
ATOM     42    H MET     5       2.728 -71.363 -38.918  1.00  0.00      BSYN  
ATOM     43   CA MET     5       3.446 -72.503 -37.308  1.00  0.00      BSYN  
ATOM     44   CB MET     5       2.714 -73.765 -37.790  1.00  0.00      BSYN  
ATOM     45   CG MET     5       3.055 -74.330 -39.162  1.00  0.00      BSYN  
ATOM     46   SD MET     5       2.465 -73.185 -40.451  1.00  0.00      BSYN  
ATOM     47   CE MET     5       3.938 -72.354 -40.982  1.00  0.00      BSYN  
ATOM     48    C MET     5       4.939 -72.852 -37.062  1.00  0.00      BSYN  
ATOM     49    O MET     5       5.594 -73.713 -37.662  1.00  0.00      BSYN  
ATOM     50    N LYS     6       5.484 -71.928 -36.307  1.00  0.00      BSYN  
ATOM     51    H LYS     6       4.922 -71.257 -35.866  1.00  0.00      BSYN  
ATOM     52   CA LYS     6       6.881 -71.850 -35.900  1.00  0.00      BSYN  
ATOM     53   CB LYS     6       7.488 -70.491 -36.399  1.00  0.00      BSYN  
ATOM     54   CG LYS     6       7.442 -70.040 -37.846  1.00  0.00      BSYN  
ATOM     55   CD LYS     6       7.867 -68.589 -37.863  1.00  0.00      BSYN  
ATOM     56   CE LYS     6       7.877 -68.031 -39.317  1.00  0.00      BSYN  
ATOM     57   NZ LYS     6       7.960 -66.527 -39.536  1.00  0.00      BSYN  
ATOM     58  HZ1 LYS     6       7.138 -66.125 -39.042  1.00  0.00      BSYN  
ATOM     59  HZ2 LYS     6       8.752 -66.086 -39.026  1.00  0.00      BSYN  
ATOM     60  HZ3 LYS     6       7.972 -66.130 -40.497  1.00  0.00      BSYN  
ATOM     61    C LYS     6       7.311 -72.281 -34.520  1.00  0.00      BSYN  
ATOM     62    O LYS     6       6.644 -71.665 -33.665  1.00  0.00      BSYN  
ATOM     63    N GLY     7       8.093 -73.101 -34.045  1.00  0.00      BSYN  
ATOM     64    H GLY     7       8.310 -73.171 -33.092  1.00  0.00      BSYN  
ATOM     65   CA GLY     7       9.002 -73.924 -34.854  1.00  0.00      BSYN  
ATOM     66    C GLY     7       9.597 -75.056 -34.033  1.00  0.00      BSYN  
ATOM     67    O GLY     7      10.759 -74.921 -33.579  1.00  0.00      BSYN  
ATOM     68    N LEU     8       8.845 -76.148 -33.894  1.00  0.00      BSYN  
ATOM     69    H LEU     8       8.008 -76.305 -34.380  1.00  0.00      BSYN  
ATOM     70   CA LEU     8       9.199 -77.365 -33.170  1.00  0.00      BSYN  
ATOM     71   CB LEU     8       8.204 -77.771 -32.079  1.00  0.00      BSYN  
ATOM     72   CG LEU     8       8.643 -78.641 -30.967  1.00  0.00      BSYN  
ATOM     73  CD1 LEU     8       9.820 -77.984 -30.256  1.00  0.00      BSYN  
ATOM     74  CD2 LEU     8       7.519 -78.790 -29.974  1.00  0.00      BSYN  
ATOM     75    C LEU     8       9.468 -78.432 -34.285  1.00  0.00      BSYN  
ATOM     76    O LEU     8       8.792 -78.617 -35.303  1.00  0.00      BSYN  
ATOM     77    N SER     9      10.371 -79.318 -33.875  1.00  0.00      BSYN  
ATOM     78    H SER     9      10.700 -79.546 -32.980  1.00  0.00      BSYN  
ATOM     79   CA SER     9      11.018 -80.182 -34.820  1.00  0.00      BSYN  
ATOM     80   CB SER     9      12.496 -80.470 -34.584  1.00  0.00      BSYN  
ATOM     81   OG SER     9      13.073 -79.204 -34.321  1.00  0.00      BSYN  
ATOM     82   HG SER     9      12.551 -78.411 -34.174  1.00  0.00      BSYN  
ATOM     83    C SER     9      10.313 -81.494 -34.902  1.00  0.00      BSYN  
ATOM     84    O SER     9      10.404 -82.394 -34.107  1.00  0.00      BSYN  
ATOM     85    N MET    10       9.632 -81.540 -36.038  1.00  0.00      BSYN  
ATOM     86    H MET    10       9.704 -80.768 -36.637  1.00  0.00      BSYN  
ATOM     87   CA MET    10       8.887 -82.672 -36.498  1.00  0.00      BSYN  
ATOM     88   CB MET    10       9.746 -83.902 -36.716  1.00  0.00      BSYN  
ATOM     89   CG MET    10      10.816 -83.817 -37.790  1.00  0.00      BSYN  
ATOM     90   SD MET    10      11.520 -85.487 -38.042  1.00  0.00      BSYN  
ATOM     91   CE MET    10      10.107 -86.550 -38.003  1.00  0.00      BSYN  
ATOM     92    C MET    10       7.783 -83.009 -35.549  1.00  0.00      BSYN  
ATOM     93    O MET    10       7.614 -84.216 -35.229  1.00  0.00      BSYN  
ATOM     94    N ALA    11       6.867 -82.069 -35.208  1.00  0.00      BSYN  
ATOM     95    H ALA    11       6.988 -81.234 -35.706  1.00  0.00      BSYN  
ATOM     96   CA ALA    11       5.828 -82.202 -34.235  1.00  0.00      BSYN  
ATOM     97   CB ALA    11       5.331 -80.802 -33.659  1.00  0.00      BSYN  
ATOM     98    C ALA    11       4.595 -83.054 -34.549  1.00  0.00      BSYN  
ATOM     99    O ALA    11       3.850 -82.727 -35.514  1.00  0.00      BSYN  
ATOM    100    N LYS    12       4.377 -84.101 -33.807  1.00  0.00      BSYN  
ATOM    101    H LYS    12       4.846 -84.307 -32.971  1.00  0.00      BSYN  
ATOM    102   CA LYS    12       3.294 -85.066 -34.015  1.00  0.00      BSYN  
ATOM    103   CB LYS    12       3.313 -86.273 -33.085  1.00  0.00      BSYN  
ATOM    104   CG LYS    12       4.528 -87.245 -33.245  1.00  0.00      BSYN  
ATOM    105   CD LYS    12       4.206 -88.558 -32.404  1.00  0.00      BSYN  
ATOM    106   CE LYS    12       4.806 -88.872 -31.010  1.00  0.00      BSYN  
ATOM    107   NZ LYS    12       4.295 -87.996 -29.998  1.00  0.00      BSYN  
ATOM    108  HZ1 LYS    12       4.643 -88.136 -29.028  1.00  0.00      BSYN  
ATOM    109  HZ2 LYS    12       4.487 -87.001 -30.234  1.00  0.00      BSYN  
ATOM    110  HZ3 LYS    12       3.262 -87.886 -30.046  1.00  0.00      BSYN  
ATOM    111    C LYS    12       1.841 -84.569 -34.020  1.00  0.00      BSYN  
ATOM    112    O LYS    12       1.256 -84.171 -33.017  1.00  0.00      BSYN  
ATOM    113    N GLU    13       1.221 -84.640 -35.239  1.00  0.00      BSYN  
ATOM    114    H GLU    13       1.504 -85.187 -36.002  1.00  0.00      BSYN  
ATOM    115   CA GLU    13      -0.056 -84.080 -35.326  1.00  0.00      BSYN  
ATOM    116   CB GLU    13      -0.073 -82.989 -36.498  1.00  0.00      BSYN  
ATOM    117   CG GLU    13       0.776 -81.773 -36.222  1.00  0.00      BSYN  
ATOM    118   CD GLU    13       1.250 -81.074 -37.477  1.00  0.00      BSYN  
ATOM    119  OE1 GLU    13       0.832 -79.889 -37.525  1.00  0.00      BSYN  
ATOM    120  OE2 GLU    13       1.874 -81.665 -38.371  1.00  0.00      BSYN  
ATOM    121    C GLU    13      -0.913 -85.290 -35.679  1.00  0.00      BSYN  
ATOM    122    O GLU    13      -0.502 -86.198 -36.423  1.00  0.00      BSYN  
ATOM    123    N GLY    14      -2.041 -85.592 -35.085  1.00  0.00      BSYN  
ATOM    124    H GLY    14      -2.359 -86.515 -34.997  1.00  0.00      BSYN  
ATOM    125   CA GLY    14      -2.565 -84.665 -34.189  1.00  0.00      BSYN  
ATOM    126    C GLY    14      -3.543 -83.827 -34.939  1.00  0.00      BSYN  
ATOM    127    O GLY    14      -3.948 -82.790 -34.404  1.00  0.00      BSYN  
ATOM    128    N VAL    15      -3.922 -84.336 -36.147  1.00  0.00      BSYN  
ATOM    129    H VAL    15      -3.743 -85.271 -36.382  1.00  0.00      BSYN  
ATOM    130   CA VAL    15      -5.002 -83.689 -36.937  1.00  0.00      BSYN  
ATOM    131   CB VAL    15      -4.590 -83.263 -38.398  1.00  0.00      BSYN  
ATOM    132  CG1 VAL    15      -4.255 -84.539 -39.357  1.00  0.00      BSYN  
ATOM    133  CG2 VAL    15      -5.788 -82.559 -39.023  1.00  0.00      BSYN  
ATOM    134    C VAL    15      -6.176 -84.685 -37.027  1.00  0.00      BSYN  
ATOM    135    O VAL    15      -6.198 -85.893 -37.259  1.00  0.00      BSYN  
ATOM    136    N VAL    16      -7.348 -84.175 -36.791  1.00  0.00      BSYN  
ATOM    137    H VAL    16      -7.512 -83.214 -36.696  1.00  0.00      BSYN  
ATOM    138   CA VAL    16      -8.589 -85.035 -36.651  1.00  0.00      BSYN  
ATOM    139   CB VAL    16      -9.446 -84.361 -35.512  1.00  0.00      BSYN  
ATOM    140  CG1 VAL    16     -10.659 -85.193 -35.317  1.00  0.00      BSYN  
ATOM    141  CG2 VAL    16      -8.829 -84.112 -34.176  1.00  0.00      BSYN  
ATOM    142    C VAL    16      -9.246 -84.935 -37.998  1.00  0.00      BSYN  
ATOM    143    O VAL    16      -9.171 -83.839 -38.641  1.00  0.00      BSYN  
ATOM    144    N ALA    17      -9.983 -85.903 -38.513  1.00  0.00      BSYN  
ATOM    145    H ALA    17     -10.103 -86.541 -37.778  1.00  0.00      BSYN  
ATOM    146   CA ALA    17     -10.485 -85.902 -39.919  1.00  0.00      BSYN  
ATOM    147   CB ALA    17      -9.694 -86.839 -40.914  1.00  0.00      BSYN  
ATOM    148    C ALA    17     -11.914 -86.390 -39.884  1.00  0.00      BSYN  
ATOM    149    O ALA    17     -12.138 -87.382 -39.131  1.00  0.00      BSYN  
ATOM    150    N ALA    18     -12.745 -85.831 -40.754  1.00  0.00      BSYN  
ATOM    151    H ALA    18     -12.294 -85.171 -41.321  1.00  0.00      BSYN  
ATOM    152   CA ALA    18     -14.123 -86.189 -40.892  1.00  0.00      BSYN  
ATOM    153   CB ALA    18     -15.148 -85.028 -40.705  1.00  0.00      BSYN  
ATOM    154    C ALA    18     -14.158 -86.802 -42.245  1.00  0.00      BSYN  
ATOM    155    O ALA    18     -14.524 -86.228 -43.286  1.00  0.00      BSYN  
ATOM    156    N ALA    19     -13.730 -88.020 -42.378  1.00  0.00      BSYN  
ATOM    157    H ALA    19     -14.076 -88.644 -41.706  1.00  0.00      BSYN  
ATOM    158   CA ALA    19     -13.524 -88.605 -43.717  1.00  0.00      BSYN  
ATOM    159   CB ALA    19     -12.820 -89.907 -43.421  1.00  0.00      BSYN  
ATOM    160    C ALA    19     -14.856 -88.970 -44.428  1.00  0.00      BSYN  
ATOM    161    O ALA    19     -15.167 -88.614 -45.631  1.00  0.00      BSYN  
ATOM    162    N GLU    20     -15.778 -89.499 -43.557  1.00  0.00      BSYN  
ATOM    163    H GLU    20     -15.591 -89.733 -42.624  1.00  0.00      BSYN  
ATOM    164   CA GLU    20     -17.115 -89.598 -43.966  1.00  0.00      BSYN  
ATOM    165   CB GLU    20     -17.760 -90.828 -43.435  1.00  0.00      BSYN  
ATOM    166   CG GLU    20     -19.146 -91.315 -43.822  1.00  0.00      BSYN  
ATOM    167   CD GLU    20     -19.753 -92.297 -42.941  1.00  0.00      BSYN  
ATOM    168  OE1 GLU    20     -20.167 -91.835 -41.869  1.00  0.00      BSYN  
ATOM    169  OE2 GLU    20     -19.784 -93.461 -43.286  1.00  0.00      BSYN  
ATOM    170    C GLU    20     -18.019 -88.353 -43.661  1.00  0.00      BSYN  
ATOM    171    O GLU    20     -18.327 -88.039 -42.526  1.00  0.00      BSYN  
ATOM    172    N LYS    21     -18.429 -87.775 -44.779  1.00  0.00      BSYN  
ATOM    173    H LYS    21     -18.545 -88.258 -45.624  1.00  0.00      BSYN  
ATOM    174   CA LYS    21     -19.175 -86.557 -44.714  1.00  0.00      BSYN  
ATOM    175   CB LYS    21     -18.760 -85.841 -46.016  1.00  0.00      BSYN  
ATOM    176   CG LYS    21     -17.457 -85.000 -45.678  1.00  0.00      BSYN  
ATOM    177   CD LYS    21     -17.594 -83.922 -44.541  1.00  0.00      BSYN  
ATOM    178   CE LYS    21     -16.412 -82.996 -44.489  1.00  0.00      BSYN  
ATOM    179   NZ LYS    21     -15.267 -83.604 -43.904  1.00  0.00      BSYN  
ATOM    180  HZ1 LYS    21     -14.873 -84.425 -44.406  1.00  0.00      BSYN  
ATOM    181  HZ2 LYS    21     -14.473 -82.964 -43.697  1.00  0.00      BSYN  
ATOM    182  HZ3 LYS    21     -15.835 -83.961 -43.109  1.00  0.00      BSYN  
ATOM    183    C LYS    21     -20.691 -86.744 -44.557  1.00  0.00      BSYN  
ATOM    184    O LYS    21     -21.420 -87.322 -45.462  1.00  0.00      BSYN  
ATOM    185    N THR    22     -21.467 -86.283 -43.497  1.00  0.00      BSYN  
ATOM    186    H THR    22     -22.423 -86.314 -43.710  1.00  0.00      BSYN  
ATOM    187   CA THR    22     -20.983 -85.792 -42.191  1.00  0.00      BSYN  
ATOM    188   CB THR    22     -21.556 -84.349 -41.822  1.00  0.00      BSYN  
ATOM    189  OG1 THR    22     -22.875 -84.470 -41.231  1.00  0.00      BSYN  
ATOM    190  HG1 THR    22     -23.229 -83.587 -41.103  1.00  0.00      BSYN  
ATOM    191  CG2 THR    22     -21.390 -83.322 -42.908  1.00  0.00      BSYN  
ATOM    192    C THR    22     -21.204 -86.824 -41.144  1.00  0.00      BSYN  
ATOM    193    O THR    22     -22.349 -87.296 -41.017  1.00  0.00      BSYN  
ATOM    194    N LYS    23     -20.187 -87.367 -40.428  1.00  0.00      BSYN  
ATOM    195    H LYS    23     -19.354 -87.219 -40.922  1.00  0.00      BSYN  
ATOM    196   CA LYS    23     -20.391 -88.338 -39.339  1.00  0.00      BSYN  
ATOM    197   CB LYS    23     -19.047 -88.786 -38.585  1.00  0.00      BSYN  
ATOM    198   CG LYS    23     -18.185 -89.535 -39.648  1.00  0.00      BSYN  
ATOM    199   CD LYS    23     -16.900 -89.720 -38.859  1.00  0.00      BSYN  
ATOM    200   CE LYS    23     -15.653 -90.201 -39.547  1.00  0.00      BSYN  
ATOM    201   NZ LYS    23     -14.432 -89.830 -38.783  1.00  0.00      BSYN  
ATOM    202  HZ1 LYS    23     -13.595 -90.397 -39.026  1.00  0.00      BSYN  
ATOM    203  HZ2 LYS    23     -14.105 -88.850 -38.904  1.00  0.00      BSYN  
ATOM    204  HZ3 LYS    23     -14.513 -90.035 -37.767  1.00  0.00      BSYN  
ATOM    205    C LYS    23     -21.340 -87.822 -38.258  1.00  0.00      BSYN  
ATOM    206    O LYS    23     -21.891 -88.628 -37.460  1.00  0.00      BSYN  
ATOM    207    N GLN    24     -21.674 -86.531 -38.073  1.00  0.00      BSYN  
ATOM    208    H GLN    24     -21.173 -85.930 -38.663  1.00  0.00      BSYN  
ATOM    209   CA GLN    24     -22.758 -86.097 -37.262  1.00  0.00      BSYN  
ATOM    210   CB GLN    24     -22.292 -85.396 -35.983  1.00  0.00      BSYN  
ATOM    211   CG GLN    24     -21.668 -86.312 -34.935  1.00  0.00      BSYN  
ATOM    212   CD GLN    24     -21.003 -85.330 -33.985  1.00  0.00      BSYN  
ATOM    213  OE1 GLN    24     -19.868 -84.981 -34.064  1.00  0.00      BSYN  
ATOM    214  NE2 GLN    24     -21.813 -84.871 -32.993  1.00  0.00      BSYN  
ATOM    215 HE21 GLN    24     -22.743 -85.145 -32.852  1.00  0.00      BSYN  
ATOM    216 HE22 GLN    24     -21.397 -84.114 -32.529  1.00  0.00      BSYN  
ATOM    217    C GLN    24     -23.850 -85.385 -38.020  1.00  0.00      BSYN  
ATOM    218    O GLN    24     -24.009 -84.186 -37.889  1.00  0.00      BSYN  
ATOM    219    N GLY    25     -24.600 -86.177 -38.856  1.00  0.00      BSYN  
ATOM    220    H GLY    25     -24.633 -87.155 -38.905  1.00  0.00      BSYN  
ATOM    221   CA GLY    25     -25.650 -85.508 -39.623  1.00  0.00      BSYN  
ATOM    222    C GLY    25     -27.044 -85.855 -39.007  1.00  0.00      BSYN  
ATOM    223    O GLY    25     -27.117 -87.038 -38.643  1.00  0.00      BSYN  
ATOM    224    N VAL    26     -28.042 -84.949 -38.952  1.00  0.00      BSYN  
ATOM    225    H VAL    26     -28.815 -85.090 -38.367  1.00  0.00      BSYN  
ATOM    226   CA VAL    26     -27.961 -83.600 -39.496  1.00  0.00      BSYN  
ATOM    227   CB VAL    26     -29.149 -83.257 -40.383  1.00  0.00      BSYN  
ATOM    228  CG1 VAL    26     -29.071 -83.970 -41.790  1.00  0.00      BSYN  
ATOM    229  CG2 VAL    26     -30.453 -83.592 -39.601  1.00  0.00      BSYN  
ATOM    230    C VAL    26     -27.783 -82.688 -38.377  1.00  0.00      BSYN  
ATOM    231    O VAL    26     -27.720 -83.018 -37.205  1.00  0.00      BSYN  
ATOM    232    N THR    27     -27.610 -81.438 -38.621  1.00  0.00      BSYN  
ATOM    233    H THR    27     -27.529 -81.184 -39.564  1.00  0.00      BSYN  
ATOM    234   CA THR    27     -27.424 -80.370 -37.672  1.00  0.00      BSYN  
ATOM    235   CB THR    27     -27.177 -79.048 -38.646  1.00  0.00      BSYN  
ATOM    236  OG1 THR    27     -26.840 -79.312 -40.013  1.00  0.00      BSYN  
ATOM    237  HG1 THR    27     -26.774 -78.442 -40.414  1.00  0.00      BSYN  
ATOM    238  CG2 THR    27     -26.255 -78.006 -37.968  1.00  0.00      BSYN  
ATOM    239    C THR    27     -28.560 -80.156 -36.716  1.00  0.00      BSYN  
ATOM    240    O THR    27     -29.745 -80.320 -37.097  1.00  0.00      BSYN  
ATOM    241    N GLU    28     -28.268 -79.859 -35.457  1.00  0.00      BSYN  
ATOM    242    H GLU    28     -27.423 -79.443 -35.186  1.00  0.00      BSYN  
ATOM    243   CA GLU    28     -29.194 -79.704 -34.254  1.00  0.00      BSYN  
ATOM    244   CB GLU    28     -28.370 -79.775 -32.937  1.00  0.00      BSYN  
ATOM    245   CG GLU    28     -27.720 -81.162 -32.694  1.00  0.00      BSYN  
ATOM    246   CD GLU    28     -27.098 -82.051 -33.758  1.00  0.00      BSYN  
ATOM    247  OE1 GLU    28     -27.859 -82.599 -34.646  1.00  0.00      BSYN  
ATOM    248  OE2 GLU    28     -25.889 -82.186 -33.725  1.00  0.00      BSYN  
ATOM    249    C GLU    28     -30.280 -78.584 -34.361  1.00  0.00      BSYN  
ATOM    250    O GLU    28     -30.354 -77.833 -33.376  1.00  0.00      BSYN  
ATOM    251    N ALA    29     -31.011 -78.470 -35.402  1.00  0.00      BSYN  
ATOM    252    H ALA    29     -30.962 -79.208 -36.044  1.00  0.00      BSYN  
ATOM    253   CA ALA    29     -31.982 -77.392 -35.567  1.00  0.00      BSYN  
ATOM    254   CB ALA    29     -32.337 -77.348 -37.003  1.00  0.00      BSYN  
ATOM    255    C ALA    29     -33.191 -77.531 -34.579  1.00  0.00      BSYN  
ATOM    256    O ALA    29     -33.748 -76.540 -34.062  1.00  0.00      BSYN  
ATOM    257    N ALA    30     -33.522 -78.807 -34.250  1.00  0.00      BSYN  
ATOM    258    H ALA    30     -33.155 -79.443 -34.898  1.00  0.00      BSYN  
ATOM    259   CA ALA    30     -34.635 -79.100 -33.452  1.00  0.00      BSYN  
ATOM    260   CB ALA    30     -35.531 -80.087 -34.315  1.00  0.00      BSYN  
ATOM    261    C ALA    30     -34.192 -79.793 -32.136  1.00  0.00      BSYN  
ATOM    262    O ALA    30     -34.605 -79.448 -31.042  1.00  0.00      BSYN  
ATOM    263    N GLU    31     -33.163 -80.720 -32.161  1.00  0.00      BSYN  
ATOM    264    H GLU    31     -32.421 -80.611 -32.791  1.00  0.00      BSYN  
ATOM    265   CA GLU    31     -32.999 -81.705 -31.123  1.00  0.00      BSYN  
ATOM    266   CB GLU    31     -31.917 -82.762 -31.488  1.00  0.00      BSYN  
ATOM    267   CG GLU    31     -32.579 -83.751 -32.370  1.00  0.00      BSYN  
ATOM    268   CD GLU    31     -31.867 -85.060 -32.603  1.00  0.00      BSYN  
ATOM    269  OE1 GLU    31     -30.617 -85.059 -32.719  1.00  0.00      BSYN  
ATOM    270  OE2 GLU    31     -32.445 -86.089 -32.615  1.00  0.00      BSYN  
ATOM    271    C GLU    31     -32.605 -81.181 -29.754  1.00  0.00      BSYN  
ATOM    272    O GLU    31     -31.845 -80.139 -29.665  1.00  0.00      BSYN  
ATOM    273    N LYS    32     -33.013 -81.909 -28.779  1.00  0.00      BSYN  
ATOM    274    H LYS    32     -33.672 -82.632 -28.824  1.00  0.00      BSYN  
ATOM    275   CA LYS    32     -32.556 -81.620 -27.407  1.00  0.00      BSYN  
ATOM    276   CB LYS    32     -33.774 -81.568 -26.498  1.00  0.00      BSYN  
ATOM    277   CG LYS    32     -34.145 -80.119 -26.146  1.00  0.00      BSYN  
ATOM    278   CD LYS    32     -35.359 -79.998 -25.148  1.00  0.00      BSYN  
ATOM    279   CE LYS    32     -35.781 -78.508 -25.070  1.00  0.00      BSYN  
ATOM    280   NZ LYS    32     -36.970 -78.331 -24.181  1.00  0.00      BSYN  
ATOM    281  HZ1 LYS    32     -36.815 -78.599 -23.189  1.00  0.00      BSYN  
ATOM    282  HZ2 LYS    32     -37.139 -77.305 -24.153  1.00  0.00      BSYN  
ATOM    283  HZ3 LYS    32     -37.823 -78.810 -24.535  1.00  0.00      BSYN  
ATOM    284    C LYS    32     -31.547 -82.801 -27.012  1.00  0.00      BSYN  
ATOM    285    O LYS    32     -31.905 -83.923 -26.708  1.00  0.00      BSYN  
ATOM    286    N THR    33     -30.268 -82.402 -27.078  1.00  0.00      BSYN  
ATOM    287    H THR    33     -30.119 -81.433 -27.080  1.00  0.00      BSYN  
ATOM    288   CA THR    33     -29.180 -83.191 -26.778  1.00  0.00      BSYN  
ATOM    289   CB THR    33     -28.055 -82.808 -27.831  1.00  0.00      BSYN  
ATOM    290  OG1 THR    33     -27.701 -81.399 -28.112  1.00  0.00      BSYN  
ATOM    291  HG1 THR    33     -26.779 -81.328 -28.369  1.00  0.00      BSYN  
ATOM    292  CG2 THR    33     -28.135 -83.749 -29.033  1.00  0.00      BSYN  
ATOM    293    C THR    33     -28.682 -83.115 -25.315  1.00  0.00      BSYN  
ATOM    294    O THR    33     -28.434 -84.235 -24.863  1.00  0.00      BSYN  
ATOM    295    N LYS    34     -28.570 -81.976 -24.681  1.00  0.00      BSYN  
ATOM    296    H LYS    34     -29.289 -81.326 -24.540  1.00  0.00      BSYN  
ATOM    297   CA LYS    34     -27.433 -81.944 -23.723  1.00  0.00      BSYN  
ATOM    298   CB LYS    34     -26.600 -80.564 -23.825  1.00  0.00      BSYN  
ATOM    299   CG LYS    34     -25.249 -80.755 -24.428  1.00  0.00      BSYN  
ATOM    300   CD LYS    34     -25.134 -81.570 -25.715  1.00  0.00      BSYN  
ATOM    301   CE LYS    34     -23.705 -81.763 -26.070  1.00  0.00      BSYN  
ATOM    302   NZ LYS    34     -23.456 -82.702 -27.127  1.00  0.00      BSYN  
ATOM    303  HZ1 LYS    34     -24.160 -82.390 -27.826  1.00  0.00      BSYN  
ATOM    304  HZ2 LYS    34     -22.531 -82.651 -27.600  1.00  0.00      BSYN  
ATOM    305  HZ3 LYS    34     -23.734 -83.682 -26.914  1.00  0.00      BSYN  
ATOM    306    C LYS    34     -28.056 -81.945 -22.372  1.00  0.00      BSYN  
ATOM    307    O LYS    34     -27.751 -81.137 -21.456  1.00  0.00      BSYN  
ATOM    308    N GLU    35     -28.886 -82.939 -22.136  1.00  0.00      BSYN  
ATOM    309    H GLU    35     -29.163 -83.585 -22.819  1.00  0.00      BSYN  
ATOM    310   CA GLU    35     -29.641 -82.847 -20.883  1.00  0.00      BSYN  
ATOM    311   CB GLU    35     -31.089 -83.394 -21.007  1.00  0.00      BSYN  
ATOM    312   CG GLU    35     -31.981 -82.360 -21.759  1.00  0.00      BSYN  
ATOM    313   CD GLU    35     -33.292 -82.971 -21.498  1.00  0.00      BSYN  
ATOM    314  OE1 GLU    35     -33.666 -83.729 -22.400  1.00  0.00      BSYN  
ATOM    315  OE2 GLU    35     -33.966 -82.695 -20.491  1.00  0.00      BSYN  
ATOM    316    C GLU    35     -28.927 -83.455 -19.640  1.00  0.00      BSYN  
ATOM    317    O GLU    35     -29.141 -84.672 -19.414  1.00  0.00      BSYN  
ATOM    318    N GLY    36     -28.048 -82.752 -18.901  1.00  0.00      BSYN  
ATOM    319    H GLY    36     -27.760 -81.924 -19.338  1.00  0.00      BSYN  
ATOM    320   CA GLY    36     -27.398 -83.346 -17.663  1.00  0.00      BSYN  
ATOM    321    C GLY    36     -26.076 -84.181 -17.948  1.00  0.00      BSYN  
ATOM    322    O GLY    36     -25.207 -83.762 -18.737  1.00  0.00      BSYN  
ATOM    323    N VAL    37     -25.727 -85.125 -16.980  1.00  0.00      BSYN  
ATOM    324    H VAL    37     -26.440 -85.567 -16.474  1.00  0.00      BSYN  
ATOM    325   CA VAL    37     -24.360 -85.747 -17.105  1.00  0.00      BSYN  
ATOM    326   CB VAL    37     -23.214 -85.090 -16.137  1.00  0.00      BSYN  
ATOM    327  CG1 VAL    37     -22.828 -83.743 -16.538  1.00  0.00      BSYN  
ATOM    328  CG2 VAL    37     -23.390 -85.099 -14.625  1.00  0.00      BSYN  
ATOM    329    C VAL    37     -24.371 -87.258 -16.943  1.00  0.00      BSYN  
ATOM    330    O VAL    37     -23.290 -87.827 -17.048  1.00  0.00      BSYN  
ATOM    331    N LEU    38     -25.473 -87.864 -16.650  1.00  0.00      BSYN  
ATOM    332    H LEU    38     -26.269 -87.297 -16.576  1.00  0.00      BSYN  
ATOM    333   CA LEU    38     -25.380 -89.281 -16.548  1.00  0.00      BSYN  
ATOM    334   CB LEU    38     -26.324 -89.804 -15.473  1.00  0.00      BSYN  
ATOM    335   CG LEU    38     -25.729 -90.993 -14.683  1.00  0.00      BSYN  
ATOM    336  CD1 LEU    38     -24.294 -90.742 -14.177  1.00  0.00      BSYN  
ATOM    337  CD2 LEU    38     -26.679 -91.447 -13.556  1.00  0.00      BSYN  
ATOM    338    C LEU    38     -25.590 -90.020 -17.799  1.00  0.00      BSYN  
ATOM    339    O LEU    38     -26.587 -89.800 -18.516  1.00  0.00      BSYN  
ATOM    340    N TYR    39     -24.838 -91.061 -18.031  1.00  0.00      BSYN  
ATOM    341    H TYR    39     -24.216 -91.410 -17.359  1.00  0.00      BSYN  
ATOM    342   CA TYR    39     -24.872 -91.730 -19.331  1.00  0.00      BSYN  
ATOM    343   CB TYR    39     -23.638 -91.260 -20.161  1.00  0.00      BSYN  
ATOM    344   CG TYR    39     -23.578 -89.831 -20.567  1.00  0.00      BSYN  
ATOM    345  CD1 TYR    39     -22.919 -89.015 -19.802  1.00  0.00      BSYN  
ATOM    346  CE1 TYR    39     -22.647 -87.728 -20.199  1.00  0.00      BSYN  
ATOM    347  CD2 TYR    39     -24.199 -89.449 -21.722  1.00  0.00      BSYN  
ATOM    348  CE2 TYR    39     -24.007 -88.091 -22.139  1.00  0.00      BSYN  
ATOM    349   CZ TYR    39     -23.121 -87.273 -21.428  1.00  0.00      BSYN  
ATOM    350   OH TYR    39     -22.773 -86.056 -21.869  1.00  0.00      BSYN  
ATOM    351   HH TYR    39     -22.555 -86.168 -22.797  1.00  0.00      BSYN  
ATOM    352    C TYR    39     -24.954 -93.215 -19.271  1.00  0.00      BSYN  
ATOM    353    O TYR    39     -25.795 -93.826 -19.968  1.00  0.00      BSYN  
ATOM    354    N VAL    40     -23.978 -93.823 -18.644  1.00  0.00      BSYN  
ATOM    355    H VAL    40     -23.402 -93.423 -17.959  1.00  0.00      BSYN  
ATOM    356   CA VAL    40     -23.890 -95.210 -18.655  1.00  0.00      BSYN  
ATOM    357   CB VAL    40     -22.712 -95.884 -19.470  1.00  0.00      BSYN  
ATOM    358  CG1 VAL    40     -23.216 -96.413 -20.804  1.00  0.00      BSYN  
ATOM    359  CG2 VAL    40     -21.372 -95.148 -19.390  1.00  0.00      BSYN  
ATOM    360    C VAL    40     -24.149 -95.923 -17.327  1.00  0.00      BSYN  
ATOM    361    O VAL    40     -23.609 -95.607 -16.320  1.00  0.00      BSYN  
ATOM    362    N GLY    41     -25.001 -96.896 -17.354  1.00  0.00      BSYN  
ATOM    363    H GLY    41     -25.737 -96.990 -17.995  1.00  0.00      BSYN  
ATOM    364   CA GLY    41     -24.933 -98.084 -16.432  1.00  0.00      BSYN  
ATOM    365    C GLY    41     -25.052 -99.470 -17.197  1.00  0.00      BSYN  
ATOM    366    O GLY    41     -24.384-100.450 -16.996  1.00  0.00      BSYN  
ATOM    367    N SER    42     -26.029 -99.523 -18.131  1.00  0.00      BSYN  
ATOM    368    H SER    42     -26.468 -98.649 -18.199  1.00  0.00      BSYN  
ATOM    369   CA SER    42     -26.290-100.739 -18.862  1.00  0.00      BSYN  
ATOM    370   CB SER    42     -27.837-100.899 -18.894  1.00  0.00      BSYN  
ATOM    371   OG SER    42     -28.430-100.976 -17.657  1.00  0.00      BSYN  
ATOM    372   HG SER    42     -29.238-100.478 -17.806  1.00  0.00      BSYN  
ATOM    373    C SER    42     -25.675-100.986 -20.229  1.00  0.00      BSYN  
ATOM    374    O SER    42     -25.907-100.126 -21.064  1.00  0.00      BSYN  
ATOM    375    N LYS    43     -25.214-102.198 -20.450  1.00  0.00      BSYN  
ATOM    376    H LYS    43     -25.506-103.035 -20.033  1.00  0.00      BSYN  
ATOM    377   CA LYS    43     -24.606-102.512 -21.755  1.00  0.00      BSYN  
ATOM    378   CB LYS    43     -23.132-102.956 -21.512  1.00  0.00      BSYN  
ATOM    379   CG LYS    43     -21.981-102.045 -21.020  1.00  0.00      BSYN  
ATOM    380   CD LYS    43     -20.668-102.806 -20.772  1.00  0.00      BSYN  
ATOM    381   CE LYS    43     -20.040-103.199 -22.040  1.00  0.00      BSYN  
ATOM    382   NZ LYS    43     -18.907-104.058 -21.911  1.00  0.00      BSYN  
ATOM    383  HZ1 LYS    43     -19.054-104.929 -21.362  1.00  0.00      BSYN  
ATOM    384  HZ2 LYS    43     -18.726-104.416 -22.870  1.00  0.00      BSYN  
ATOM    385  HZ3 LYS    43     -18.096-103.560 -21.490  1.00  0.00      BSYN  
ATOM    386    C LYS    43     -25.167-103.630 -22.620  1.00  0.00      BSYN  
ATOM    387    O LYS    43     -25.907-104.460 -22.146  1.00  0.00      BSYN  
ATOM    388    N THR    44     -24.948-103.643 -23.972  1.00  0.00      BSYN  
ATOM    389    H THR    44     -24.771-104.472 -24.463  1.00  0.00      BSYN  
ATOM    390   CA THR    44     -24.738-102.329 -24.718  1.00  0.00      BSYN  
ATOM    391   CB THR    44     -23.411-102.202 -25.500  1.00  0.00      BSYN  
ATOM    392  OG1 THR    44     -22.466-102.569 -24.488  1.00  0.00      BSYN  
ATOM    393  HG1 THR    44     -22.454-103.525 -24.576  1.00  0.00      BSYN  
ATOM    394  CG2 THR    44     -22.957-100.839 -25.836  1.00  0.00      BSYN  
ATOM    395    C THR    44     -25.982-102.252 -25.677  1.00  0.00      BSYN  
ATOM    396    O THR    44     -25.966-102.420 -26.919  1.00  0.00      BSYN  
ATOM    397    N ARG    45     -27.042-102.089 -24.950  1.00  0.00      BSYN  
ATOM    398    H ARG    45     -27.093-102.655 -24.152  1.00  0.00      BSYN  
ATOM    399   CA ARG    45     -28.310-101.532 -25.384  1.00  0.00      BSYN  
ATOM    400   CB ARG    45     -29.428-102.488 -25.112  1.00  0.00      BSYN  
ATOM    401   CG ARG    45     -30.535-102.086 -26.006  1.00  0.00      BSYN  
ATOM    402   CD ARG    45     -31.643-102.889 -25.556  1.00  0.00      BSYN  
ATOM    403   NE ARG    45     -31.791-103.984 -26.406  1.00  0.00      BSYN  
ATOM    404   HE ARG    45     -32.120-103.859 -27.320  1.00  0.00      BSYN  
ATOM    405   CZ ARG    45     -31.671-105.241 -25.953  1.00  0.00      BSYN  
ATOM    406  NH1 ARG    45     -31.866-106.209 -26.786  1.00  0.00      BSYN  
ATOM    407 HH11 ARG    45     -31.806-107.131 -26.404  1.00  0.00      BSYN  
ATOM    408 HH12 ARG    45     -31.816-105.952 -27.751  1.00  0.00      BSYN  
ATOM    409  NH2 ARG    45     -31.590-105.425 -24.629  1.00  0.00      BSYN  
ATOM    410 HH21 ARG    45     -31.708-106.364 -24.304  1.00  0.00      BSYN  
ATOM    411 HH22 ARG    45     -31.621-104.609 -24.053  1.00  0.00      BSYN  
ATOM    412    C ARG    45     -28.632-100.193 -24.566  1.00  0.00      BSYN  
ATOM    413    O ARG    45     -29.662-100.060 -23.918  1.00  0.00      BSYN  
ATOM    414    N GLU    46     -27.587 -99.326 -24.426  1.00  0.00      BSYN  
ATOM    415    H GLU    46     -26.928 -99.431 -25.143  1.00  0.00      BSYN  
ATOM    416   CA GLU    46     -27.718 -97.991 -23.690  1.00  0.00      BSYN  
ATOM    417   CB GLU    46     -26.286 -97.638 -23.210  1.00  0.00      BSYN  
ATOM    418   CG GLU    46     -25.155 -97.925 -24.107  1.00  0.00      BSYN  
ATOM    419   CD GLU    46     -24.602 -96.801 -24.994  1.00  0.00      BSYN  
ATOM    420  OE1 GLU    46     -23.425 -96.398 -24.634  1.00  0.00      BSYN  
ATOM    421  OE2 GLU    46     -25.331 -96.402 -25.986  1.00  0.00      BSYN  
ATOM    422    C GLU    46     -28.485 -96.856 -24.460  1.00  0.00      BSYN  
ATOM    423    O GLU    46     -28.321 -96.877 -25.677  1.00  0.00      BSYN  
ATOM    424    N GLY    47     -29.198 -95.788 -23.979  1.00  0.00      BSYN  
ATOM    425    H GLY    47     -29.403 -95.701 -23.025  1.00  0.00      BSYN  
ATOM    426   CA GLY    47     -29.996 -94.954 -24.894  1.00  0.00      BSYN  
ATOM    427    C GLY    47     -31.583 -95.261 -24.887  1.00  0.00      BSYN  
ATOM    428    O GLY    47     -31.926 -96.492 -24.740  1.00  0.00      BSYN  
ATOM    429    N VAL    48     -32.598 -94.402 -24.851  1.00  0.00      BSYN  
ATOM    430    H VAL    48     -33.484 -94.820 -24.814  1.00  0.00      BSYN  
ATOM    431   CA VAL    48     -32.455 -92.979 -24.647  1.00  0.00      BSYN  
ATOM    432   CB VAL    48     -33.917 -92.354 -24.694  1.00  0.00      BSYN  
ATOM    433  CG1 VAL    48     -34.479 -92.390 -26.079  1.00  0.00      BSYN  
ATOM    434  CG2 VAL    48     -35.083 -92.950 -23.778  1.00  0.00      BSYN  
ATOM    435    C VAL    48     -31.797 -92.452 -23.418  1.00  0.00      BSYN  
ATOM    436    O VAL    48     -31.574 -93.247 -22.584  1.00  0.00      BSYN  
ATOM    437    N VAL    49     -31.449 -91.178 -23.296  1.00  0.00      BSYN  
ATOM    438    H VAL    49     -31.916 -90.627 -23.959  1.00  0.00      BSYN  
ATOM    439   CA VAL    49     -30.722 -90.607 -22.193  1.00  0.00      BSYN  
ATOM    440   CB VAL    49     -30.478 -89.069 -22.320  1.00  0.00      BSYN  
ATOM    441  CG1 VAL    49     -29.549 -88.766 -23.478  1.00  0.00      BSYN  
ATOM    442  CG2 VAL    49     -31.802 -88.401 -22.647  1.00  0.00      BSYN  
ATOM    443    C VAL    49     -31.415 -90.882 -20.797  1.00  0.00      BSYN  
ATOM    444    O VAL    49     -32.618 -91.117 -20.762  1.00  0.00      BSYN  
ATOM    445    N GLN    50     -30.555 -90.779 -19.825  1.00  0.00      BSYN  
ATOM    446    H GLN    50     -29.630 -90.681 -20.133  1.00  0.00      BSYN  
ATOM    447   CA GLN    50     -30.888 -90.859 -18.400  1.00  0.00      BSYN  
ATOM    448   CB GLN    50     -29.861 -91.647 -17.613  1.00  0.00      BSYN  
ATOM    449   CG GLN    50     -29.907 -93.191 -17.474  1.00  0.00      BSYN  
ATOM    450   CD GLN    50     -29.124 -93.609 -16.237  1.00  0.00      BSYN  
ATOM    451  OE1 GLN    50     -29.732 -94.204 -15.339  1.00  0.00      BSYN  
ATOM    452  NE2 GLN    50     -27.822 -93.420 -16.281  1.00  0.00      BSYN  
ATOM    453 HE21 GLN    50     -27.353 -92.932 -16.990  1.00  0.00      BSYN  
ATOM    454 HE22 GLN    50     -27.370 -93.802 -15.500  1.00  0.00      BSYN  
ATOM    455    C GLN    50     -31.342 -89.619 -17.568  1.00  0.00      BSYN  
ATOM    456    O GLN    50     -32.486 -89.445 -17.258  1.00  0.00      BSYN  
ATOM    457    N GLY    51     -30.329 -88.843 -17.085  1.00  0.00      BSYN  
ATOM    458    H GLY    51     -29.428 -88.962 -17.452  1.00  0.00      BSYN  
ATOM    459   CA GLY    51     -30.549 -87.712 -16.293  1.00  0.00      BSYN  
ATOM    460    C GLY    51     -29.269 -87.311 -15.565  1.00  0.00      BSYN  
ATOM    461    O GLY    51     -28.375 -86.666 -16.170  1.00  0.00      BSYN  
ATOM    462    N VAL    52     -29.028 -87.666 -14.315  1.00  0.00      BSYN  
ATOM    463    H VAL    52     -29.535 -88.343 -13.821  1.00  0.00      BSYN  
ATOM    464   CA VAL    52     -28.250 -86.780 -13.500  1.00  0.00      BSYN  
ATOM    465   CB VAL    52     -28.755 -85.358 -13.332  1.00  0.00      BSYN  
ATOM    466  CG1 VAL    52     -29.568 -85.085 -12.033  1.00  0.00      BSYN  
ATOM    467  CG2 VAL    52     -27.647 -84.444 -13.474  1.00  0.00      BSYN  
ATOM    468    C VAL    52     -27.726 -87.530 -12.297  1.00  0.00      BSYN  
ATOM    469    O VAL    52     -28.412 -88.427 -11.824  1.00  0.00      BSYN  
ATOM    470    N ALA    53     -26.531 -87.347 -11.703  1.00  0.00      BSYN  
ATOM    471    H ALA    53     -25.730 -86.934 -12.088  1.00  0.00      BSYN  
ATOM    472   CA ALA    53     -26.234 -88.025 -10.433  1.00  0.00      BSYN  
ATOM    473   CB ALA    53     -24.823 -88.473 -10.518  1.00  0.00      BSYN  
ATOM    474    C ALA    53     -26.306 -86.904  -9.312  1.00  0.00      BSYN  
ATOM    475    O ALA    53     -26.811 -85.852  -9.601  1.00  0.00      BSYN  
ATOM    476    N SER    54     -25.856 -87.107  -8.032  1.00  0.00      BSYN  
ATOM    477    H SER    54     -25.704 -87.960  -7.574  1.00  0.00      BSYN  
ATOM    478   CA SER    54     -25.481 -85.978  -7.157  1.00  0.00      BSYN  
ATOM    479   CB SER    54     -26.335 -86.079  -5.796  1.00  0.00      BSYN  
ATOM    480   OG SER    54     -27.728 -86.280  -6.168  1.00  0.00      BSYN  
ATOM    481   HG SER    54     -27.928 -85.634  -6.850  1.00  0.00      BSYN  
ATOM    482    C SER    54     -23.980 -85.895  -6.796  1.00  0.00      BSYN  
ATOM    483    O SER    54     -23.517 -86.659  -5.973  1.00  0.00      BSYN  
ATOM    484    N VAL    55     -23.418 -84.840  -7.390  1.00  0.00      BSYN  
ATOM    485    H VAL    55     -23.956 -84.126  -7.790  1.00  0.00      BSYN  
ATOM    486   CA VAL    55     -22.030 -84.549  -7.139  1.00  0.00      BSYN  
ATOM    487   CB VAL    55     -21.387 -84.166  -8.386  1.00  0.00      BSYN  
ATOM    488  CG1 VAL    55     -19.897 -83.794  -8.262  1.00  0.00      BSYN  
ATOM    489  CG2 VAL    55     -21.338 -85.387  -9.382  1.00  0.00      BSYN  
ATOM    490    C VAL    55     -21.976 -83.440  -6.143  1.00  0.00      BSYN  
ATOM    491    O VAL    55     -22.173 -83.751  -4.976  1.00  0.00      BSYN  
ATOM    492    N ALA    56     -21.716 -82.194  -6.554  1.00  0.00      BSYN  
ATOM    493    H ALA    56     -21.557 -81.958  -7.491  1.00  0.00      BSYN  
ATOM    494   CA ALA    56     -21.495 -81.127  -5.481  1.00  0.00      BSYN  
ATOM    495   CB ALA    56     -19.980 -80.917  -5.360  1.00  0.00      BSYN  
ATOM    496    C ALA    56     -22.102 -79.760  -5.833  1.00  0.00      BSYN  
ATOM    497    O ALA    56     -23.317 -79.890  -6.142  1.00  0.00      BSYN  
ATOM    498    N GLU    57     -21.454 -78.598  -5.887  1.00  0.00      BSYN  
ATOM    499    H GLU    57     -20.519 -78.502  -5.610  1.00  0.00      BSYN  
ATOM    500   CA GLU    57     -22.104 -77.436  -6.386  1.00  0.00      BSYN  
ATOM    501   CB GLU    57     -21.441 -76.172  -5.937  1.00  0.00      BSYN  
ATOM    502   CG GLU    57     -21.436 -76.052  -4.375  1.00  0.00      BSYN  
ATOM    503   CD GLU    57     -22.717 -75.513  -3.747  1.00  0.00      BSYN  
ATOM    504  OE1 GLU    57     -22.825 -75.541  -2.539  1.00  0.00      BSYN  
ATOM    505  OE2 GLU    57     -23.486 -74.800  -4.414  1.00  0.00      BSYN  
ATOM    506    C GLU    57     -21.835 -77.351  -7.868  1.00  0.00      BSYN  
ATOM    507    O GLU    57     -22.668 -76.850  -8.684  1.00  0.00      BSYN  
ATOM    508    N LYS    58     -20.633 -77.703  -8.206  1.00  0.00      BSYN  
ATOM    509    H LYS    58     -19.843 -77.635  -7.629  1.00  0.00      BSYN  
ATOM    510   CA LYS    58     -20.283 -78.027  -9.603  1.00  0.00      BSYN  
ATOM    511   CB LYS    58     -18.888 -77.619  -9.810  1.00  0.00      BSYN  
ATOM    512   CG LYS    58     -18.693 -76.057  -9.688  1.00  0.00      BSYN  
ATOM    513   CD LYS    58     -17.175 -75.808 -10.166  1.00  0.00      BSYN  
ATOM    514   CE LYS    58     -17.134 -74.371  -9.546  1.00  0.00      BSYN  
ATOM    515   NZ LYS    58     -15.879 -73.721  -9.753  1.00  0.00      BSYN  
ATOM    516  HZ1 LYS    58     -15.038 -74.273  -9.487  1.00  0.00      BSYN  
ATOM    517  HZ2 LYS    58     -15.821 -73.759 -10.790  1.00  0.00      BSYN  
ATOM    518  HZ3 LYS    58     -15.662 -72.760  -9.418  1.00  0.00      BSYN  
ATOM    519    C LYS    58     -20.281 -79.536  -9.859  1.00  0.00      BSYN  
ATOM    520    O LYS    58     -19.861 -80.363  -9.073  1.00  0.00      BSYN  
ATOM    521    N THR    59     -21.018 -79.907 -10.997  1.00  0.00      BSYN  
ATOM    522    H THR    59     -21.138 -79.200 -11.665  1.00  0.00      BSYN  
ATOM    523   CA THR    59     -21.209 -81.246 -11.381  1.00  0.00      BSYN  
ATOM    524   CB THR    59     -22.295 -81.334 -12.563  1.00  0.00      BSYN  
ATOM    525  OG1 THR    59     -22.143 -80.183 -13.477  1.00  0.00      BSYN  
ATOM    526  HG1 THR    59     -21.452 -80.013 -14.121  1.00  0.00      BSYN  
ATOM    527  CG2 THR    59     -23.617 -81.107 -12.009  1.00  0.00      BSYN  
ATOM    528    C THR    59     -19.828 -81.841 -11.830  1.00  0.00      BSYN  
ATOM    529    O THR    59     -18.874 -81.153 -12.053  1.00  0.00      BSYN  
ATOM    530    N LYS    60     -19.769 -83.125 -12.016  1.00  0.00      BSYN  
ATOM    531    H LYS    60     -20.601 -83.643 -12.018  1.00  0.00      BSYN  
ATOM    532   CA LYS    60     -18.522 -83.844 -12.065  1.00  0.00      BSYN  
ATOM    533   CB LYS    60     -18.834 -85.245 -11.575  1.00  0.00      BSYN  
ATOM    534   CG LYS    60     -17.553 -86.071 -11.083  1.00  0.00      BSYN  
ATOM    535   CD LYS    60     -16.666 -85.385 -10.089  1.00  0.00      BSYN  
ATOM    536   CE LYS    60     -15.257 -86.040 -10.202  1.00  0.00      BSYN  
ATOM    537   NZ LYS    60     -14.382 -85.602 -11.185  1.00  0.00      BSYN  
ATOM    538  HZ1 LYS    60     -13.758 -86.431 -11.260  1.00  0.00      BSYN  
ATOM    539  HZ2 LYS    60     -14.777 -85.326 -12.107  1.00  0.00      BSYN  
ATOM    540  HZ3 LYS    60     -13.822 -84.794 -10.844  1.00  0.00      BSYN  
ATOM    541    C LYS    60     -18.082 -83.713 -13.549  1.00  0.00      BSYN  
ATOM    542    O LYS    60     -18.932 -83.890 -14.510  1.00  0.00      BSYN  
ATOM    543    N GLU    61     -16.868 -83.164 -13.824  1.00  0.00      BSYN  
ATOM    544    H GLU    61     -16.458 -82.578 -13.155  1.00  0.00      BSYN  
ATOM    545   CA GLU    61     -16.159 -83.363 -15.086  1.00  0.00      BSYN  
ATOM    546   CB GLU    61     -14.965 -82.264 -15.253  1.00  0.00      BSYN  
ATOM    547   CG GLU    61     -15.141 -81.295 -16.236  1.00  0.00      BSYN  
ATOM    548   CD GLU    61     -14.700 -81.856 -17.633  1.00  0.00      BSYN  
ATOM    549  OE1 GLU    61     -14.995 -83.073 -17.844  1.00  0.00      BSYN  
ATOM    550  OE2 GLU    61     -14.102 -81.141 -18.502  1.00  0.00      BSYN  
ATOM    551    C GLU    61     -15.455 -84.728 -14.918  1.00  0.00      BSYN  
ATOM    552    O GLU    61     -14.901 -85.173 -13.941  1.00  0.00      BSYN  
ATOM    553    N GLN    62     -15.524 -85.483 -16.008  1.00  0.00      BSYN  
ATOM    554    H GLN    62     -16.221 -85.361 -16.687  1.00  0.00      BSYN  
ATOM    555   CA GLN    62     -14.942 -86.869 -16.057  1.00  0.00      BSYN  
ATOM    556   CB GLN    62     -16.125 -87.725 -16.683  1.00  0.00      BSYN  
ATOM    557   CG GLN    62     -17.312 -88.286 -15.764  1.00  0.00      BSYN  
ATOM    558   CD GLN    62     -17.561 -89.759 -15.890  1.00  0.00      BSYN  
ATOM    559  OE1 GLN    62     -17.837 -90.214 -16.909  1.00  0.00      BSYN  
ATOM    560  NE2 GLN    62     -17.493 -90.559 -14.829  1.00  0.00      BSYN  
ATOM    561 HE21 GLN    62     -17.183 -90.115 -14.012  1.00  0.00      BSYN  
ATOM    562 HE22 GLN    62     -17.663 -91.483 -15.108  1.00  0.00      BSYN  
ATOM    563    C GLN    62     -13.716 -86.861 -16.950  1.00  0.00      BSYN  
ATOM    564    O GLN    62     -13.641 -87.642 -17.832  1.00  0.00      BSYN  
ATOM    565    N ALA    63     -12.715 -86.067 -16.564  1.00  0.00      BSYN  
ATOM    566    H ALA    63     -12.906 -85.406 -15.866  1.00  0.00      BSYN  
ATOM    567   CA ALA    63     -11.581 -85.844 -17.391  1.00  0.00      BSYN  
ATOM    568   CB ALA    63     -11.420 -84.428 -17.761  1.00  0.00      BSYN  
ATOM    569    C ALA    63     -10.364 -86.033 -16.428  1.00  0.00      BSYN  
ATOM    570    O ALA    63     -10.584 -85.998 -15.253  1.00  0.00      BSYN  
ATOM    571    N SER    64      -9.251 -86.339 -17.120  1.00  0.00      BSYN  
ATOM    572    H SER    64      -9.517 -86.409 -18.061  1.00  0.00      BSYN  
ATOM    573   CA SER    64      -7.880 -86.714 -16.658  1.00  0.00      BSYN  
ATOM    574   CB SER    64      -7.044 -86.112 -17.696  1.00  0.00      BSYN  
ATOM    575   OG SER    64      -7.481 -86.466 -19.014  1.00  0.00      BSYN  
ATOM    576   HG SER    64      -7.346 -87.377 -19.283  1.00  0.00      BSYN  
ATOM    577    C SER    64      -7.434 -86.262 -15.265  1.00  0.00      BSYN  
ATOM    578    O SER    64      -7.113 -85.138 -15.000  1.00  0.00      BSYN  
ATOM    579    N HIS    65      -7.538 -87.119 -14.207  1.00  0.00      BSYN  
ATOM    580    H HIS    65      -7.844 -88.025 -14.422  1.00  0.00      BSYN  
ATOM    581   CA HIS    65      -6.961 -86.855 -12.913  1.00  0.00      BSYN  
ATOM    582   CB HIS    65      -8.037 -86.833 -11.877  1.00  0.00      BSYN  
ATOM    583   CG HIS    65      -8.729 -85.536 -11.592  1.00  0.00      BSYN  
ATOM    584  ND1 HIS    65      -9.674 -84.978 -12.363  1.00  0.00      BSYN  
ATOM    585  HD1 HIS    65     -10.082 -85.390 -13.153  1.00  0.00      BSYN  
ATOM    586  CD2 HIS    65      -8.441 -84.699 -10.500  1.00  0.00      BSYN  
ATOM    587  NE2 HIS    65      -9.240 -83.623 -10.798  1.00  0.00      BSYN  
ATOM    588  CE1 HIS    65      -9.974 -83.834 -11.863  1.00  0.00      BSYN  
ATOM    589    C HIS    65      -5.770 -87.684 -12.467  1.00  0.00      BSYN  
ATOM    590    O HIS    65      -5.252 -88.560 -13.191  1.00  0.00      BSYN  
ATOM    591    N LEU    66      -5.338 -87.410 -11.252  1.00  0.00      BSYN  
ATOM    592    H LEU    66      -5.965 -86.906 -10.693  1.00  0.00      BSYN  
ATOM    593   CA LEU    66      -3.897 -87.878 -10.893  1.00  0.00      BSYN  
ATOM    594   CB LEU    66      -3.445 -86.986  -9.737  1.00  0.00      BSYN  
ATOM    595   CG LEU    66      -1.892 -87.044  -9.567  1.00  0.00      BSYN  
ATOM    596  CD1 LEU    66      -1.217 -88.049  -8.743  1.00  0.00      BSYN  
ATOM    597  CD2 LEU    66      -1.330 -86.608 -10.913  1.00  0.00      BSYN  
ATOM    598    C LEU    66      -3.834 -89.382 -10.629  1.00  0.00      BSYN  
ATOM    599    O LEU    66      -3.183 -90.115 -11.395  1.00  0.00      BSYN  
ATOM    600    N GLY    67      -4.521 -89.688  -9.485  1.00  0.00      BSYN  
ATOM    601    H GLY    67      -4.872 -88.972  -8.916  1.00  0.00      BSYN  
ATOM    602   CA GLY    67      -4.820 -91.090  -9.169  1.00  0.00      BSYN  
ATOM    603    C GLY    67      -6.275 -91.253  -9.061  1.00  0.00      BSYN  
ATOM    604    O GLY    67      -6.849 -91.059  -7.987  1.00  0.00      BSYN  
ATOM    605    N GLY    68      -7.076 -91.697 -10.027  1.00  0.00      BSYN  
ATOM    606    H GLY    68      -7.985 -92.063 -10.019  1.00  0.00      BSYN  
ATOM    607   CA GLY    68      -6.623 -92.003 -11.347  1.00  0.00      BSYN  
ATOM    608    C GLY    68      -7.571 -92.937 -12.049  1.00  0.00      BSYN  
ATOM    609    O GLY    68      -8.763 -92.825 -11.873  1.00  0.00      BSYN  
ATOM    610    N ALA    69      -7.105 -93.607 -13.138  1.00  0.00      BSYN  
ATOM    611    H ALA    69      -6.168 -93.530 -13.414  1.00  0.00      BSYN  
ATOM    612   CA ALA    69      -7.916 -94.604 -13.837  1.00  0.00      BSYN  
ATOM    613   CB ALA    69      -8.781 -94.024 -15.009  1.00  0.00      BSYN  
ATOM    614    C ALA    69      -6.884 -95.576 -14.351  1.00  0.00      BSYN  
ATOM    615    O ALA    69      -6.861 -96.775 -13.938  1.00  0.00      BSYN  
ATOM    616    N VAL    70      -5.997 -95.173 -15.285  1.00  0.00      BSYN  
ATOM    617    H VAL    70      -6.337 -94.420 -15.812  1.00  0.00      BSYN  
ATOM    618   CA VAL    70      -4.809 -96.031 -15.469  1.00  0.00      BSYN  
ATOM    619   CB VAL    70      -4.150 -95.793 -16.799  1.00  0.00      BSYN  
ATOM    620  CG1 VAL    70      -3.186 -96.842 -17.088  1.00  0.00      BSYN  
ATOM    621  CG2 VAL    70      -5.245 -95.514 -17.924  1.00  0.00      BSYN  
ATOM    622    C VAL    70      -3.850 -95.531 -14.418  1.00  0.00      BSYN  
ATOM    623    O VAL    70      -3.372 -94.401 -14.553  1.00  0.00      BSYN  
ATOM    624    N PHE    71      -3.624 -96.338 -13.375  1.00  0.00      BSYN  
ATOM    625    H PHE    71      -4.049 -97.219 -13.426  1.00  0.00      BSYN  
ATOM    626   CA PHE    71      -2.833 -95.851 -12.213  1.00  0.00      BSYN  
ATOM    627   CB PHE    71      -3.161 -96.543 -10.857  1.00  0.00      BSYN  
ATOM    628   CG PHE    71      -4.692 -96.729 -10.340  1.00  0.00      BSYN  
ATOM    629  CD1 PHE    71      -5.436 -95.672  -9.813  1.00  0.00      BSYN  
ATOM    630  CD2 PHE    71      -5.448 -97.896 -10.647  1.00  0.00      BSYN  
ATOM    631  CE1 PHE    71      -6.819 -95.743  -9.684  1.00  0.00      BSYN  
ATOM    632  CE2 PHE    71      -6.812 -98.026 -10.513  1.00  0.00      BSYN  
ATOM    633   CZ PHE    71      -7.428 -96.927  -9.989  1.00  0.00      BSYN  
ATOM    634    C PHE    71      -1.373 -96.055 -12.482  1.00  0.00      BSYN  
ATOM    635    O PHE    71      -0.899 -97.198 -12.751  1.00  0.00      BSYN  
ATOM    636    N SER    72      -0.561 -94.988 -12.394  1.00  0.00      BSYN  
ATOM    637    H SER    72      -0.876 -94.131 -12.040  1.00  0.00      BSYN  
ATOM    638   CA SER    72       0.926 -95.119 -12.424  1.00  0.00      BSYN  
ATOM    639   CB SER    72       1.590 -94.235 -13.585  1.00  0.00      BSYN  
ATOM    640   OG SER    72       1.405 -95.107 -14.635  1.00  0.00      BSYN  
ATOM    641   HG SER    72       0.510 -95.418 -14.478  1.00  0.00      BSYN  
ATOM    642    C SER    72       1.427 -94.546 -11.060  1.00  0.00      BSYN  
ATOM    643    O SER    72       0.803 -94.966 -10.070  1.00  0.00      BSYN  
ATOM    644    N GLY    73       2.280 -93.594 -11.088  1.00  0.00      BSYN  
ATOM    645    H GLY    73       2.639 -93.287 -11.947  1.00  0.00      BSYN  
ATOM    646   CA GLY    73       2.852 -93.004  -9.881  1.00  0.00      BSYN  
ATOM    647    C GLY    73       4.123 -92.217 -10.329  1.00  0.00      BSYN  
ATOM    648    O GLY    73       4.216 -91.698 -11.453  1.00  0.00      BSYN  
ATOM    649    N ALA    74       5.108 -92.073  -9.463  1.00  0.00      BSYN  
ATOM    650    H ALA    74       5.120 -92.352  -8.524  1.00  0.00      BSYN  
ATOM    651   CA ALA    74       6.358 -91.447  -9.928  1.00  0.00      BSYN  
ATOM    652   CB ALA    74       7.166 -91.141  -8.767  1.00  0.00      BSYN  
ATOM    653    C ALA    74       7.126 -92.323 -10.937  1.00  0.00      BSYN  
ATOM    654    O ALA    74       7.938 -93.168 -10.591  1.00  0.00      BSYN  
ATOM    655    N GLY    75       6.802 -91.851 -12.185  1.00  0.00      BSYN  
ATOM    656    H GLY    75       6.023 -91.270 -12.314  1.00  0.00      BSYN  
ATOM    657   CA GLY    75       7.675 -92.254 -13.331  1.00  0.00      BSYN  
ATOM    658    C GLY    75       8.052 -91.006 -14.001  1.00  0.00      BSYN  
ATOM    659    O GLY    75       9.025 -90.273 -13.910  1.00  0.00      BSYN  
ATOM    660    N ASN    76       6.935 -90.576 -14.668  1.00  0.00      BSYN  
ATOM    661    H ASN    76       6.040 -90.879 -14.408  1.00  0.00      BSYN  
ATOM    662   CA ASN    76       7.040 -89.719 -15.806  1.00  0.00      BSYN  
ATOM    663   CB ASN    76       6.156 -90.292 -16.964  1.00  0.00      BSYN  
ATOM    664   CG ASN    76       4.734 -90.663 -16.484  1.00  0.00      BSYN  
ATOM    665  OD1 ASN    76       4.208 -90.248 -15.468  1.00  0.00      BSYN  
ATOM    666  ND2 ASN    76       3.969 -91.600 -16.944  1.00  0.00      BSYN  
ATOM    667 HD21 ASN    76       3.139 -91.907 -16.521  1.00  0.00      BSYN  
ATOM    668 HD22 ASN    76       4.166 -91.954 -17.836  1.00  0.00      BSYN  
ATOM    669    C ASN    76       6.427 -88.279 -15.489  1.00  0.00      BSYN  
ATOM    670    O ASN    76       6.028 -87.483 -16.304  1.00  0.00      BSYN  
ATOM    671    N ILE    77       6.751 -87.887 -14.236  1.00  0.00      BSYN  
ATOM    672    H ILE    77       7.420 -88.421 -13.759  1.00  0.00      BSYN  
ATOM    673   CA ILE    77       6.264 -86.598 -13.644  1.00  0.00      BSYN  
ATOM    674   CB ILE    77       5.015 -86.856 -12.760  1.00  0.00      BSYN  
ATOM    675  CG2 ILE    77       3.879 -86.189 -13.581  1.00  0.00      BSYN  
ATOM    676  CG1 ILE    77       4.690 -88.315 -12.498  1.00  0.00      BSYN  
ATOM    677   CD ILE    77       3.908 -88.228 -11.112  1.00  0.00      BSYN  
ATOM    678    C ILE    77       7.360 -85.605 -12.942  1.00  0.00      BSYN  
ATOM    679    O ILE    77       7.122 -84.396 -12.812  1.00  0.00      BSYN  
ATOM    680    N ALA    78       8.566 -86.009 -12.703  1.00  0.00      BSYN  
ATOM    681    H ALA    78       8.861 -86.895 -13.003  1.00  0.00      BSYN  
ATOM    682   CA ALA    78       9.505 -85.056 -12.070  1.00  0.00      BSYN  
ATOM    683   CB ALA    78       9.578 -85.256 -10.476  1.00  0.00      BSYN  
ATOM    684    C ALA    78      10.865 -85.250 -12.777  1.00  0.00      BSYN  
ATOM    685    O ALA    78      11.454 -86.317 -12.543  1.00  0.00      BSYN  
ATOM    686    N ALA    79      11.208 -84.258 -13.567  1.00  0.00      BSYN  
ATOM    687    H ALA    79      10.475 -83.642 -13.776  1.00  0.00      BSYN  
ATOM    688   CA ALA    79      12.557 -84.189 -14.130  1.00  0.00      BSYN  
ATOM    689   CB ALA    79      12.712 -83.491 -15.469  1.00  0.00      BSYN  
ATOM    690    C ALA    79      13.604 -83.653 -13.178  1.00  0.00      BSYN  
ATOM    691    O ALA    79      14.754 -84.140 -13.108  1.00  0.00      BSYN  
ATOM    692    N ALA    80      13.380 -82.527 -12.467  1.00  0.00      BSYN  
ATOM    693    H ALA    80      12.637 -81.908 -12.621  1.00  0.00      BSYN  
ATOM    694   CA ALA    80      14.273 -82.285 -11.345  1.00  0.00      BSYN  
ATOM    695   CB ALA    80      14.855 -80.827 -11.449  1.00  0.00      BSYN  
ATOM    696    C ALA    80      13.656 -82.522  -9.906  1.00  0.00      BSYN  
ATOM    697    O ALA    80      12.380 -82.722  -9.781  1.00  0.00      BSYN  
ATOM    698    N THR    81      14.564 -82.667  -8.897  1.00  0.00      BSYN  
ATOM    699    H THR    81      15.516 -82.522  -9.081  1.00  0.00      BSYN  
ATOM    700   CA THR    81      14.073 -82.916  -7.582  1.00  0.00      BSYN  
ATOM    701   CB THR    81      14.838 -83.987  -6.763  1.00  0.00      BSYN  
ATOM    702  OG1 THR    81      15.656 -84.822  -7.660  1.00  0.00      BSYN  
ATOM    703  HG1 THR    81      15.911 -85.585  -7.136  1.00  0.00      BSYN  
ATOM    704  CG2 THR    81      13.760 -84.710  -6.034  1.00  0.00      BSYN  
ATOM    705    C THR    81      14.186 -81.729  -6.707  1.00  0.00      BSYN  
ATOM    706    O THR    81      15.228 -81.086  -6.692  1.00  0.00      BSYN  
ATOM    707    N GLY    82      13.240 -81.260  -5.904  1.00  0.00      BSYN  
ATOM    708    H GLY    82      12.358 -81.561  -6.206  1.00  0.00      BSYN  
ATOM    709   CA GLY    82      13.521 -80.290  -4.782  1.00  0.00      BSYN  
ATOM    710    C GLY    82      13.303 -78.776  -5.173  1.00  0.00      BSYN  
ATOM    711    O GLY    82      12.695 -77.982  -4.410  1.00  0.00      BSYN  
ATOM    712    N LEU    83      13.919 -78.329  -6.305  1.00  0.00      BSYN  
ATOM    713    H LEU    83      14.722 -78.861  -6.484  1.00  0.00      BSYN  
ATOM    714   CA LEU    83      13.602 -77.007  -6.852  1.00  0.00      BSYN  
ATOM    715   CB LEU    83      14.793 -76.239  -7.299  1.00  0.00      BSYN  
ATOM    716   CG LEU    83      15.834 -76.827  -8.185  1.00  0.00      BSYN  
ATOM    717  CD1 LEU    83      16.448 -75.779  -9.166  1.00  0.00      BSYN  
ATOM    718  CD2 LEU    83      16.970 -77.428  -7.327  1.00  0.00      BSYN  
ATOM    719    C LEU    83      12.610 -77.213  -7.978  1.00  0.00      BSYN  
ATOM    720    O LEU    83      12.788 -76.682  -9.145  1.00  0.00      BSYN  
ATOM    721    N VAL    84      11.429 -77.547  -7.502  1.00  0.00      BSYN  
ATOM    722    H VAL    84      11.158 -77.620  -6.563  1.00  0.00      BSYN  
ATOM    723   CA VAL    84      10.256 -77.926  -8.306  1.00  0.00      BSYN  
ATOM    724   CB VAL    84       9.980 -79.451  -8.522  1.00  0.00      BSYN  
ATOM    725  CG1 VAL    84      11.027 -79.818  -9.501  1.00  0.00      BSYN  
ATOM    726  CG2 VAL    84      10.238 -80.253  -7.232  1.00  0.00      BSYN  
ATOM    727    C VAL    84       9.005 -77.289  -7.824  1.00  0.00      BSYN  
ATOM    728    O VAL    84       8.745 -77.035  -6.641  1.00  0.00      BSYN  
ATOM    729    N LYS    85       8.334 -76.826  -8.836  1.00  0.00      BSYN  
ATOM    730    H LYS    85       8.836 -76.801  -9.677  1.00  0.00      BSYN  
ATOM    731   CA LYS    85       6.960 -76.372  -8.779  1.00  0.00      BSYN  
ATOM    732   CB LYS    85       6.461 -75.903 -10.293  1.00  0.00      BSYN  
ATOM    733   CG LYS    85       5.079 -75.277 -10.416  1.00  0.00      BSYN  
ATOM    734   CD LYS    85       5.038 -73.846  -9.985  1.00  0.00      BSYN  
ATOM    735   CE LYS    85       3.763 -73.043 -10.104  1.00  0.00      BSYN  
ATOM    736   NZ LYS    85       2.878 -73.415  -8.962  1.00  0.00      BSYN  
ATOM    737  HZ1 LYS    85       3.496 -73.363  -8.127  1.00  0.00      BSYN  
ATOM    738  HZ2 LYS    85       2.224 -72.628  -8.776  1.00  0.00      BSYN  
ATOM    739  HZ3 LYS    85       2.599 -74.409  -9.079  1.00  0.00      BSYN  
ATOM    740    C LYS    85       6.004 -77.348  -8.265  1.00  0.00      BSYN  
ATOM    741    O LYS    85       5.902 -78.345  -8.921  1.00  0.00      BSYN  
ATOM    742    N ARG    86       5.294 -77.083  -7.192  1.00  0.00      BSYN  
ATOM    743    H ARG    86       5.575 -76.299  -6.675  1.00  0.00      BSYN  
ATOM    744   CA ARG    86       4.350 -77.966  -6.615  1.00  0.00      BSYN  
ATOM    745   CB ARG    86       4.096 -77.689  -5.079  1.00  0.00      BSYN  
ATOM    746   CG ARG    86       3.936 -76.162  -4.639  1.00  0.00      BSYN  
ATOM    747   CD ARG    86       4.053 -76.068  -3.125  1.00  0.00      BSYN  
ATOM    748   NE ARG    86       2.808 -76.221  -2.400  1.00  0.00      BSYN  
ATOM    749   HE ARG    86       2.305 -77.029  -2.165  1.00  0.00      BSYN  
ATOM    750   CZ ARG    86       2.130 -75.112  -1.919  1.00  0.00      BSYN  
ATOM    751  NH1 ARG    86       2.521 -73.847  -2.187  1.00  0.00      BSYN  
ATOM    752 HH11 ARG    86       2.129 -73.007  -1.812  1.00  0.00      BSYN  
ATOM    753 HH12 ARG    86       3.163 -73.837  -2.954  1.00  0.00      BSYN  
ATOM    754  NH2 ARG    86       1.063 -75.221  -1.134  1.00  0.00      BSYN  
ATOM    755 HH21 ARG    86       0.560 -74.411  -0.833  1.00  0.00      BSYN  
ATOM    756 HH22 ARG    86       0.740 -76.089  -0.758  1.00  0.00      BSYN  
ATOM    757    C ARG    86       3.088 -78.196  -7.434  1.00  0.00      BSYN  
ATOM    758    O ARG    86       3.250 -78.152  -8.665  1.00  0.00      BSYN  
ATOM    759    N GLU    87       1.953 -78.685  -6.859  1.00  0.00      BSYN  
ATOM    760    H GLU    87       1.766 -78.318  -5.970  1.00  0.00      BSYN  
ATOM    761   CA GLU    87       0.838 -79.378  -7.623  1.00  0.00      BSYN  
ATOM    762   CB GLU    87       0.050 -80.131  -6.583  1.00  0.00      BSYN  
ATOM    763   CG GLU    87       0.875 -81.395  -6.286  1.00  0.00      BSYN  
ATOM    764   CD GLU    87       1.567 -81.237  -4.930  1.00  0.00      BSYN  
ATOM    765  OE1 GLU    87       2.747 -80.796  -4.957  1.00  0.00      BSYN  
ATOM    766  OE2 GLU    87       0.984 -81.585  -3.909  1.00  0.00      BSYN  
ATOM    767    C GLU    87       0.024 -78.304  -8.254  1.00  0.00      BSYN  
ATOM    768    O GLU    87      -0.427 -77.279  -7.633  1.00  0.00      BSYN  
ATOM    769    N GLU    88      -0.171 -78.539  -9.538  1.00  0.00      BSYN  
ATOM    770    H GLU    88       0.479 -79.140  -9.959  1.00  0.00      BSYN  
ATOM    771   CA GLU    88      -1.141 -77.947 -10.373  1.00  0.00      BSYN  
ATOM    772   CB GLU    88      -1.273 -78.936 -11.651  1.00  0.00      BSYN  
ATOM    773   CG GLU    88      -0.209 -78.489 -12.749  1.00  0.00      BSYN  
ATOM    774   CD GLU    88      -0.536 -79.070 -14.125  1.00  0.00      BSYN  
ATOM    775  OE1 GLU    88       0.274 -79.888 -14.601  1.00  0.00      BSYN  
ATOM    776  OE2 GLU    88      -1.599 -78.806 -14.718  1.00  0.00      BSYN  
ATOM    777    C GLU    88      -2.578 -77.675  -9.930  1.00  0.00      BSYN  
ATOM    778    O GLU    88      -3.293 -76.912 -10.621  1.00  0.00      BSYN  
ATOM    779    N PHE    89      -3.051 -78.432  -8.891  1.00  0.00      BSYN  
ATOM    780    H PHE    89      -2.648 -79.177  -8.397  1.00  0.00      BSYN  
ATOM    781   CA PHE    89      -4.353 -78.309  -8.314  1.00  0.00      BSYN  
ATOM    782   CB PHE    89      -5.244 -79.502  -8.684  1.00  0.00      BSYN  
ATOM    783   CG PHE    89      -5.085 -80.149 -10.088  1.00  0.00      BSYN  
ATOM    784  CD1 PHE    89      -4.514 -81.386 -10.200  1.00  0.00      BSYN  
ATOM    785  CD2 PHE    89      -5.765 -79.564 -11.154  1.00  0.00      BSYN  
ATOM    786  CE1 PHE    89      -4.595 -82.121 -11.348  1.00  0.00      BSYN  
ATOM    787  CE2 PHE    89      -5.789 -80.297 -12.302  1.00  0.00      BSYN  
ATOM    788   CZ PHE    89      -5.258 -81.588 -12.389  1.00  0.00      BSYN  
ATOM    789    C PHE    89      -4.265 -78.235  -6.764  1.00  0.00      BSYN  
ATOM    790    O PHE    89      -3.601 -79.020  -6.141  1.00  0.00      BSYN  
ATOM    791    N PRO    90      -4.878 -77.144  -6.199  1.00  0.00      BSYN  
ATOM    792   CD PRO    90      -5.089 -75.915  -6.928  1.00  0.00      BSYN  
ATOM    793   CA PRO    90      -5.192 -76.918  -4.766  1.00  0.00      BSYN  
ATOM    794   CB PRO    90      -5.723 -75.478  -4.647  1.00  0.00      BSYN  
ATOM    795   CG PRO    90      -4.923 -74.912  -5.813  1.00  0.00      BSYN  
ATOM    796    C PRO    90      -6.117 -77.964  -4.021  1.00  0.00      BSYN  
ATOM    797    O PRO    90      -7.022 -78.660  -4.525  1.00  0.00      BSYN  
ATOM    798    N THR    91      -5.766 -78.029  -2.649  1.00  0.00      BSYN  
ATOM    799    H THR    91      -5.391 -77.174  -2.352  1.00  0.00      BSYN  
ATOM    800   CA THR    91      -6.459 -78.809  -1.578  1.00  0.00      BSYN  
ATOM    801   CB THR    91      -5.826 -78.264  -0.293  1.00  0.00      BSYN  
ATOM    802  OG1 THR    91      -5.909 -76.851  -0.422  1.00  0.00      BSYN  
ATOM    803  HG1 THR    91      -5.045 -76.629  -0.066  1.00  0.00      BSYN  
ATOM    804  CG2 THR    91      -4.478 -78.838  -0.106  1.00  0.00      BSYN  
ATOM    805    C THR    91      -7.969 -78.632  -1.468  1.00  0.00      BSYN  
ATOM    806    O THR    91      -8.688 -79.441  -0.842  1.00  0.00      BSYN  
ATOM    807    N ASP    92      -8.575 -77.609  -1.950  1.00  0.00      BSYN  
ATOM    808    H ASP    92      -8.175 -76.715  -1.984  1.00  0.00      BSYN  
ATOM    809   CA ASP    92     -10.014 -77.669  -2.292  1.00  0.00      BSYN  
ATOM    810   CB ASP    92     -10.895 -76.932  -1.260  1.00  0.00      BSYN  
ATOM    811   CG ASP    92     -12.393 -77.022  -1.305  1.00  0.00      BSYN  
ATOM    812  OD1 ASP    92     -13.015 -75.970  -1.241  1.00  0.00      BSYN  
ATOM    813  OD2 ASP    92     -12.997 -78.088  -1.339  1.00  0.00      BSYN  
ATOM    814    C ASP    92     -10.339 -77.068  -3.648  1.00  0.00      BSYN  
ATOM    815    O ASP    92     -11.142 -77.687  -4.387  1.00  0.00      BSYN  
ATOM    816    N LEU    93      -9.752 -75.980  -4.199  1.00  0.00      BSYN  
ATOM    817    H LEU    93      -9.084 -75.412  -3.761  1.00  0.00      BSYN  
ATOM    818   CA LEU    93     -10.205 -75.560  -5.518  1.00  0.00      BSYN  
ATOM    819   CB LEU    93      -9.874 -74.171  -5.856  1.00  0.00      BSYN  
ATOM    820   CG LEU    93     -10.497 -73.091  -4.964  1.00  0.00      BSYN  
ATOM    821  CD1 LEU    93     -10.201 -73.135  -3.484  1.00  0.00      BSYN  
ATOM    822  CD2 LEU    93      -9.977 -71.714  -5.433  1.00  0.00      BSYN  
ATOM    823    C LEU    93      -9.649 -76.386  -6.604  1.00  0.00      BSYN  
ATOM    824    O LEU    93      -8.415 -76.471  -6.707  1.00  0.00      BSYN  
ATOM    825    N LYS    94     -10.318 -77.159  -7.410  1.00  0.00      BSYN  
ATOM    826    H LYS    94     -11.273 -77.288  -7.231  1.00  0.00      BSYN  
ATOM    827   CA LYS    94      -9.781 -77.803  -8.491  1.00  0.00      BSYN  
ATOM    828   CB LYS    94     -10.398 -79.255  -8.718  1.00  0.00      BSYN  
ATOM    829   CG LYS    94     -10.643 -80.113  -7.442  1.00  0.00      BSYN  
ATOM    830   CD LYS    94     -11.068 -81.538  -7.762  1.00  0.00      BSYN  
ATOM    831   CE LYS    94     -11.661 -82.173  -6.506  1.00  0.00      BSYN  
ATOM    832   NZ LYS    94     -10.551 -82.422  -5.599  1.00  0.00      BSYN  
ATOM    833  HZ1 LYS    94      -9.870 -82.822  -6.276  1.00  0.00      BSYN  
ATOM    834  HZ2 LYS    94     -10.347 -81.493  -5.180  1.00  0.00      BSYN  
ATOM    835  HZ3 LYS    94     -10.830 -83.071  -4.835  1.00  0.00      BSYN  
ATOM    836    C LYS    94      -9.954 -76.926  -9.723  1.00  0.00      BSYN  
ATOM    837    O LYS    94     -11.036 -76.358  -9.878  1.00  0.00      BSYN  
ATOM    838    N PRO    95      -8.983 -76.661 -10.610  1.00  0.00      BSYN  
ATOM    839   CD PRO    95      -7.540 -76.669 -10.262  1.00  0.00      BSYN  
ATOM    840   CA PRO    95      -9.098 -75.961 -11.873  1.00  0.00      BSYN  
ATOM    841   CB PRO    95      -7.677 -75.407 -12.134  1.00  0.00      BSYN  
ATOM    842   CG PRO    95      -7.133 -75.267 -10.768  1.00  0.00      BSYN  
ATOM    843    C PRO    95      -9.896 -76.382 -13.054  1.00  0.00      BSYN  
ATOM    844    O PRO    95      -9.396 -77.151 -13.955  1.00  0.00      BSYN  
ATOM    845    N GLU    96     -11.196 -76.214 -12.788  1.00  0.00      BSYN  
ATOM    846    H GLU    96     -11.421 -76.090 -11.842  1.00  0.00      BSYN  
ATOM    847   CA GLU    96     -12.190 -76.449 -13.784  1.00  0.00      BSYN  
ATOM    848   CB GLU    96     -13.243 -77.223 -13.012  1.00  0.00      BSYN  
ATOM    849   CG GLU    96     -13.216 -78.713 -13.630  1.00  0.00      BSYN  
ATOM    850   CD GLU    96     -12.418 -79.865 -12.971  1.00  0.00      BSYN  
ATOM    851  OE1 GLU    96     -11.297 -79.589 -12.607  1.00  0.00      BSYN  
ATOM    852  OE2 GLU    96     -13.013 -80.913 -12.785  1.00  0.00      BSYN  
ATOM    853    C GLU    96     -12.889 -75.180 -14.319  1.00  0.00      BSYN  
ATOM    854    O GLU    96     -13.675 -75.292 -15.298  1.00  0.00      BSYN  
ATOM    855    N GLU    97     -12.291 -74.037 -13.737  1.00  0.00      BSYN  
ATOM    856    H GLU    97     -11.668 -74.111 -12.984  1.00  0.00      BSYN  
ATOM    857   CA GLU    97     -12.350 -72.697 -14.223  1.00  0.00      BSYN  
ATOM    858   CB GLU    97     -12.070 -71.687 -13.083  1.00  0.00      BSYN  
ATOM    859   CG GLU    97     -12.832 -71.810 -11.839  1.00  0.00      BSYN  
ATOM    860   CD GLU    97     -12.717 -70.558 -10.933  1.00  0.00      BSYN  
ATOM    861  OE1 GLU    97     -12.157 -70.717  -9.846  1.00  0.00      BSYN  
ATOM    862  OE2 GLU    97     -13.186 -69.496 -11.339  1.00  0.00      BSYN  
ATOM    863    C GLU    97     -11.237 -72.672 -15.326  1.00  0.00      BSYN  
ATOM    864    O GLU    97     -10.210 -73.398 -15.241  1.00  0.00      BSYN  
ATOM    865    N VAL    98     -11.299 -71.845 -16.292  1.00  0.00      BSYN  
ATOM    866    H VAL    98     -11.844 -71.034 -16.216  1.00  0.00      BSYN  
ATOM    867   CA VAL    98     -10.450 -71.838 -17.554  1.00  0.00      BSYN  
ATOM    868   CB VAL    98     -11.339 -71.298 -18.730  1.00  0.00      BSYN  
ATOM    869  CG1 VAL    98     -11.869 -72.514 -19.478  1.00  0.00      BSYN  
ATOM    870  CG2 VAL    98     -12.440 -70.301 -18.484  1.00  0.00      BSYN  
ATOM    871    C VAL    98      -9.258 -70.982 -17.204  1.00  0.00      BSYN  
ATOM    872    O VAL    98      -9.555 -69.817 -16.960  1.00  0.00      BSYN  
ATOM    873    N ALA    99      -8.076 -71.628 -17.184  1.00  0.00      BSYN  
ATOM    874    H ALA    99      -8.019 -72.586 -17.383  1.00  0.00      BSYN  
ATOM    875   CA ALA    99      -6.820 -70.884 -16.725  1.00  0.00      BSYN  
ATOM    876   CB ALA    99      -6.195 -71.360 -15.347  1.00  0.00      BSYN  
ATOM    877    C ALA    99      -5.536 -71.036 -17.583  1.00  0.00      BSYN  
ATOM    878    O ALA    99      -5.405 -71.970 -18.364  1.00  0.00      BSYN  
ATOM    879    N GLN   100      -4.642 -69.978 -17.545  1.00  0.00      BSYN  
ATOM    880    H GLN   100      -4.781 -69.210 -16.952  1.00  0.00      BSYN  
ATOM    881   CA GLN   100      -3.473 -70.127 -18.278  1.00  0.00      BSYN  
ATOM    882   CB GLN   100      -2.788 -68.822 -18.655  1.00  0.00      BSYN  
ATOM    883   CG GLN   100      -3.444 -68.390 -19.948  1.00  0.00      BSYN  
ATOM    884   CD GLN   100      -3.446 -66.893 -20.109  1.00  0.00      BSYN  
ATOM    885  OE1 GLN   100      -2.489 -66.301 -20.659  1.00  0.00      BSYN  
ATOM    886  NE2 GLN   100      -4.421 -66.128 -19.610  1.00  0.00      BSYN  
ATOM    887 HE21 GLN   100      -5.101 -66.723 -19.231  1.00  0.00      BSYN  
ATOM    888 HE22 GLN   100      -4.344 -65.152 -19.571  1.00  0.00      BSYN  
ATOM    889    C GLN   100      -2.553 -71.006 -17.445  1.00  0.00      BSYN  
ATOM    890    O GLN   100      -1.984 -70.523 -16.433  1.00  0.00      BSYN  
ATOM    891    N GLU   101      -2.316 -72.283 -17.741  1.00  0.00      BSYN  
ATOM    892    H GLU   101      -3.075 -72.742 -18.157  1.00  0.00      BSYN  
ATOM    893   CA GLU   101      -1.259 -73.041 -17.028  1.00  0.00      BSYN  
ATOM    894   CB GLU   101      -1.717 -74.409 -16.378  1.00  0.00      BSYN  
ATOM    895   CG GLU   101      -2.869 -74.542 -15.402  1.00  0.00      BSYN  
ATOM    896   CD GLU   101      -3.272 -75.913 -14.913  1.00  0.00      BSYN  
ATOM    897  OE1 GLU   101      -3.373 -76.849 -15.741  1.00  0.00      BSYN  
ATOM    898  OE2 GLU   101      -3.429 -76.009 -13.749  1.00  0.00      BSYN  
ATOM    899    C GLU   101       0.022 -73.237 -17.708  1.00  0.00      BSYN  
ATOM    900    O GLU   101       0.829 -72.293 -17.754  1.00  0.00      BSYN  
ATOM    901    N ALA   102       0.411 -74.485 -18.040  1.00  0.00      BSYN  
ATOM    902    H ALA   102      -0.044 -75.300 -17.744  1.00  0.00      BSYN  
ATOM    903   CA ALA   102       1.504 -74.823 -18.886  1.00  0.00      BSYN  
ATOM    904   CB ALA   102       2.852 -74.745 -18.186  1.00  0.00      BSYN  
ATOM    905    C ALA   102       1.326 -76.168 -19.574  1.00  0.00      BSYN  
ATOM    906    O ALA   102       0.719 -77.132 -19.029  1.00  0.00      BSYN  
ATOM    907    N ALA   103       2.085 -76.213 -20.690  1.00  0.00      BSYN  
ATOM    908    H ALA   103       2.715 -75.467 -20.771  1.00  0.00      BSYN  
ATOM    909   CA ALA   103       2.084 -77.306 -21.608  1.00  0.00      BSYN  
ATOM    910   CB ALA   103       0.727 -77.189 -22.469  1.00  0.00      BSYN  
ATOM    911    C ALA   103       3.315 -77.435 -22.467  1.00  0.00      BSYN  
ATOM    912    O ALA   103       4.382 -77.691 -21.884  1.00  0.00      BSYN  
ATOM    913    N GLU   104       3.377 -77.171 -23.783  1.00  0.00      BSYN  
ATOM    914    H GLU   104       2.548 -77.111 -24.303  1.00  0.00      BSYN  
ATOM    915   CA GLU   104       4.549 -77.166 -24.626  1.00  0.00      BSYN  
ATOM    916   CB GLU   104       4.743 -78.584 -25.221  1.00  0.00      BSYN  
ATOM    917   CG GLU   104       5.180 -79.759 -24.318  1.00  0.00      BSYN  
ATOM    918   CD GLU   104       6.638 -80.095 -24.058  1.00  0.00      BSYN  
ATOM    919  OE1 GLU   104       7.086 -79.720 -23.007  1.00  0.00      BSYN  
ATOM    920  OE2 GLU   104       7.249 -80.836 -24.941  1.00  0.00      BSYN  
ATOM    921    C GLU   104       4.162 -76.175 -25.802  1.00  0.00      BSYN  
ATOM    922    O GLU   104       4.943 -75.312 -26.072  1.00  0.00      BSYN  
ATOM    923    N GLU   105       2.993 -76.317 -26.413  1.00  0.00      BSYN  
ATOM    924    H GLU   105       2.435 -77.122 -26.379  1.00  0.00      BSYN  
ATOM    925   CA GLU   105       2.681 -75.554 -27.655  1.00  0.00      BSYN  
ATOM    926   CB GLU   105       1.646 -76.429 -28.285  1.00  0.00      BSYN  
ATOM    927   CG GLU   105       2.096 -77.616 -28.968  1.00  0.00      BSYN  
ATOM    928   CD GLU   105       2.878 -77.293 -30.273  1.00  0.00      BSYN  
ATOM    929  OE1 GLU   105       2.386 -76.511 -31.143  1.00  0.00      BSYN  
ATOM    930  OE2 GLU   105       4.040 -77.651 -30.254  1.00  0.00      BSYN  
ATOM    931    C GLU   105       2.343 -74.040 -27.427  1.00  0.00      BSYN  
ATOM    932    O GLU   105       1.751 -73.700 -26.391  1.00  0.00      BSYN  
ATOM    933    N PRO   106       2.408 -73.084 -28.467  1.00  0.00      BSYN  
ATOM    934   CD PRO   106       3.096 -73.320 -29.741  1.00  0.00      BSYN  
ATOM    935   CA PRO   106       1.835 -71.725 -28.379  1.00  0.00      BSYN  
ATOM    936   CB PRO   106       2.275 -71.159 -29.775  1.00  0.00      BSYN  
ATOM    937   CG PRO   106       3.459 -71.956 -30.216  1.00  0.00      BSYN  
ATOM    938    C PRO   106       0.394 -71.522 -28.232  1.00  0.00      BSYN  
ATOM    939    O PRO   106      -0.471 -71.815 -29.068  1.00  0.00      BSYN  
ATOM    940    N LEU   107       0.094 -71.019 -27.045  1.00  0.00      BSYN  
ATOM    941    H LEU   107       0.952 -70.940 -26.578  1.00  0.00      BSYN  
ATOM    942   CA LEU   107      -1.146 -70.744 -26.472  1.00  0.00      BSYN  
ATOM    943   CB LEU   107      -1.215 -71.128 -25.036  1.00  0.00      BSYN  
ATOM    944   CG LEU   107      -0.484 -70.436 -23.859  1.00  0.00      BSYN  
ATOM    945  CD1 LEU   107      -0.721 -71.107 -22.561  1.00  0.00      BSYN  
ATOM    946  CD2 LEU   107       1.113 -70.328 -24.034  1.00  0.00      BSYN  
ATOM    947    C LEU   107      -1.725 -69.313 -26.444  1.00  0.00      BSYN  
ATOM    948    O LEU   107      -2.896 -69.109 -26.026  1.00  0.00      BSYN  
ATOM    949    N ILE   108      -0.945 -68.224 -26.731  1.00  0.00      BSYN  
ATOM    950    H ILE   108       0.004 -68.412 -26.889  1.00  0.00      BSYN  
ATOM    951   CA ILE   108      -1.502 -66.882 -26.667  1.00  0.00      BSYN  
ATOM    952   CB ILE   108      -1.162 -66.247 -25.316  1.00  0.00      BSYN  
ATOM    953  CG2 ILE   108       0.318 -66.109 -25.172  1.00  0.00      BSYN  
ATOM    954  CG1 ILE   108      -1.861 -64.857 -24.912  1.00  0.00      BSYN  
ATOM    955   CD ILE   108      -3.396 -64.869 -25.071  1.00  0.00      BSYN  
ATOM    956    C ILE   108      -1.028 -66.083 -27.855  1.00  0.00      BSYN  
ATOM    957    O ILE   108       0.108 -65.925 -28.225  1.00  0.00      BSYN  
ATOM    958    N GLU   109      -2.143 -65.677 -28.475  1.00  0.00      BSYN  
ATOM    959    H GLU   109      -2.994 -66.135 -28.311  1.00  0.00      BSYN  
ATOM    960   CA GLU   109      -2.053 -64.662 -29.486  1.00  0.00      BSYN  
ATOM    961   CB GLU   109      -2.459 -65.284 -30.923  1.00  0.00      BSYN  
ATOM    962   CG GLU   109      -2.269 -64.366 -32.202  1.00  0.00      BSYN  
ATOM    963   CD GLU   109      -2.419 -64.933 -33.607  1.00  0.00      BSYN  
ATOM    964  OE1 GLU   109      -1.395 -65.254 -34.209  1.00  0.00      BSYN  
ATOM    965  OE2 GLU   109      -3.553 -65.112 -34.065  1.00  0.00      BSYN  
ATOM    966    C GLU   109      -2.870 -63.307 -29.146  1.00  0.00      BSYN  
ATOM    967    O GLU   109      -4.110 -63.411 -29.011  1.00  0.00      BSYN  
ATOM    968    N PRO   110      -2.251 -62.143 -28.832  1.00  0.00      BSYN  
ATOM    969   CD PRO   110      -0.823 -62.011 -28.335  1.00  0.00      BSYN  
ATOM    970   CA PRO   110      -3.039 -60.861 -28.559  1.00  0.00      BSYN  
ATOM    971   CB PRO   110      -1.893 -60.103 -27.786  1.00  0.00      BSYN  
ATOM    972   CG PRO   110      -0.625 -60.454 -28.486  1.00  0.00      BSYN  
ATOM    973    C PRO   110      -3.542 -60.120 -29.821  1.00  0.00      BSYN  
ATOM    974    O PRO   110      -3.463 -58.877 -29.867  1.00  0.00      BSYN  
ATOM    975    N LEU   111      -4.019 -60.782 -30.876  1.00  0.00      BSYN  
ATOM    976    H LEU   111      -4.778 -61.396 -30.799  1.00  0.00      BSYN  
ATOM    977   CA LEU   111      -3.889 -60.185 -32.187  1.00  0.00      BSYN  
ATOM    978   CB LEU   111      -3.280 -61.215 -33.131  1.00  0.00      BSYN  
ATOM    979   CG LEU   111      -1.790 -61.105 -33.666  1.00  0.00      BSYN  
ATOM    980  CD1 LEU   111      -1.837 -60.226 -34.964  1.00  0.00      BSYN  
ATOM    981  CD2 LEU   111      -0.877 -60.406 -32.579  1.00  0.00      BSYN  
ATOM    982    C LEU   111      -5.241 -59.748 -32.698  1.00  0.00      BSYN  
ATOM    983    O LEU   111      -5.433 -58.518 -32.772  1.00  0.00      BSYN  
ATOM    984    N MET   112      -6.101 -60.711 -32.908  1.00  0.00      BSYN  
ATOM    985    H MET   112      -5.886 -61.630 -32.642  1.00  0.00      BSYN  
ATOM    986   CA MET   112      -7.492 -60.446 -33.391  1.00  0.00      BSYN  
ATOM    987   CB MET   112      -7.478 -60.685 -34.861  1.00  0.00      BSYN  
ATOM    988   CG MET   112      -7.870 -59.560 -35.828  1.00  0.00      BSYN  
ATOM    989   SD MET   112      -7.532 -59.966 -37.550  1.00  0.00      BSYN  
ATOM    990   CE MET   112      -5.994 -59.179 -37.914  1.00  0.00      BSYN  
ATOM    991    C MET   112      -8.660 -61.296 -32.795  1.00  0.00      BSYN  
ATOM    992    O MET   112      -8.476 -62.360 -32.290  1.00  0.00      BSYN  
ATOM    993    N GLU   113      -9.898 -60.790 -32.882  1.00  0.00      BSYN  
ATOM    994    H GLU   113     -10.163 -59.847 -32.932  1.00  0.00      BSYN  
ATOM    995   CA GLU   113     -10.941 -61.761 -32.715  1.00  0.00      BSYN  
ATOM    996   CB GLU   113     -12.130 -61.048 -32.185  1.00  0.00      BSYN  
ATOM    997   CG GLU   113     -12.054 -61.428 -30.687  1.00  0.00      BSYN  
ATOM    998   CD GLU   113     -13.400 -62.177 -30.211  1.00  0.00      BSYN  
ATOM    999  OE1 GLU   113     -13.580 -63.361 -30.606  1.00  0.00      BSYN  
ATOM   1000  OE2 GLU   113     -14.204 -61.574 -29.541  1.00  0.00      BSYN  
ATOM   1001    C GLU   113     -11.312 -62.250 -34.060  1.00  0.00      BSYN  
ATOM   1002    O GLU   113     -11.124 -61.503 -35.105  1.00  0.00      BSYN  
ATOM   1003    N PRO   114     -11.733 -63.530 -34.303  1.00  0.00      BSYN  
ATOM   1004   CD PRO   114     -11.386 -64.608 -33.445  1.00  0.00      BSYN  
ATOM   1005   CA PRO   114     -12.279 -64.033 -35.578  1.00  0.00      BSYN  
ATOM   1006   CB PRO   114     -12.095 -65.490 -35.626  1.00  0.00      BSYN  
ATOM   1007   CG PRO   114     -11.709 -65.926 -34.249  1.00  0.00      BSYN  
ATOM   1008    C PRO   114     -13.766 -63.609 -35.730  1.00  0.00      BSYN  
ATOM   1009    O PRO   114     -14.196 -63.325 -36.916  1.00  0.00      BSYN  
ATOM   1010    N GLU   115     -14.426 -63.276 -34.638  1.00  0.00      BSYN  
ATOM   1011    H GLU   115     -13.933 -63.568 -33.843  1.00  0.00      BSYN  
ATOM   1012   CA GLU   115     -15.754 -62.718 -34.645  1.00  0.00      BSYN  
ATOM   1013   CB GLU   115     -16.642 -63.934 -34.587  1.00  0.00      BSYN  
ATOM   1014   CG GLU   115     -18.092 -63.750 -33.954  1.00  0.00      BSYN  
ATOM   1015   CD GLU   115     -18.980 -64.994 -33.999  1.00  0.00      BSYN  
ATOM   1016  OE1 GLU   115     -19.801 -65.034 -34.800  1.00  0.00      BSYN  
ATOM   1017  OE2 GLU   115     -18.769 -65.890 -33.169  1.00  0.00      BSYN  
ATOM   1018    C GLU   115     -15.973 -61.802 -33.415  1.00  0.00      BSYN  
ATOM   1019    O GLU   115     -15.902 -62.212 -32.296  1.00  0.00      BSYN  
ATOM   1020    N GLY   116     -16.044 -60.580 -33.763  1.00  0.00      BSYN  
ATOM   1021    H GLY   116     -15.928 -60.370 -34.714  1.00  0.00      BSYN  
ATOM   1022   CA GLY   116     -16.456 -59.505 -32.858  1.00  0.00      BSYN  
ATOM   1023    C GLY   116     -17.302 -58.574 -33.664  1.00  0.00      BSYN  
ATOM   1024    O GLY   116     -16.858 -57.792 -34.496  1.00  0.00      BSYN  
ATOM   1025    N GLU   117     -18.607 -58.885 -33.537  1.00  0.00      BSYN  
ATOM   1026    H GLU   117     -18.882 -59.766 -33.209  1.00  0.00      BSYN  
ATOM   1027   CA GLU   117     -19.774 -58.133 -34.036  1.00  0.00      BSYN  
ATOM   1028   CB GLU   117     -20.637 -59.022 -35.020  1.00  0.00      BSYN  
ATOM   1029   CG GLU   117     -19.917 -59.459 -36.267  1.00  0.00      BSYN  
ATOM   1030   CD GLU   117     -20.938 -59.898 -37.292  1.00  0.00      BSYN  
ATOM   1031  OE1 GLU   117     -21.577 -60.946 -37.097  1.00  0.00      BSYN  
ATOM   1032  OE2 GLU   117     -21.193 -59.220 -38.247  1.00  0.00      BSYN  
ATOM   1033    C GLU   117     -20.652 -57.522 -33.035  1.00  0.00      BSYN  
ATOM   1034    O GLU   117     -21.305 -58.229 -32.407  1.00  0.00      BSYN  
ATOM   1035    N SER   118     -20.574 -56.199 -32.786  1.00  0.00      BSYN  
ATOM   1036    H SER   118     -21.128 -55.546 -32.308  1.00  0.00      BSYN  
ATOM   1037   CA SER   118     -19.573 -55.257 -33.327  1.00  0.00      BSYN  
ATOM   1038   CB SER   118     -20.126 -54.017 -34.030  1.00  0.00      BSYN  
ATOM   1039   OG SER   118     -21.290 -54.249 -34.830  1.00  0.00      BSYN  
ATOM   1040   HG SER   118     -21.980 -53.591 -34.720  1.00  0.00      BSYN  
ATOM   1041    C SER   118     -18.495 -54.867 -32.278  1.00  0.00      BSYN  
ATOM   1042    O SER   118     -18.868 -54.469 -31.177  1.00  0.00      BSYN  
ATOM   1043    N TYR   119     -17.240 -54.714 -32.691  1.00  0.00      BSYN  
ATOM   1044    H TYR   119     -17.128 -54.784 -33.662  1.00  0.00      BSYN  
ATOM   1045   CA TYR   119     -15.994 -54.372 -31.957  1.00  0.00      BSYN  
ATOM   1046   CB TYR   119     -14.686 -54.218 -32.620  1.00  0.00      BSYN  
ATOM   1047   CG TYR   119     -13.870 -55.477 -33.020  1.00  0.00      BSYN  
ATOM   1048  CD1 TYR   119     -13.259 -55.453 -34.255  1.00  0.00      BSYN  
ATOM   1049  CE1 TYR   119     -12.458 -56.536 -34.671  1.00  0.00      BSYN  
ATOM   1050  CD2 TYR   119     -13.675 -56.554 -32.163  1.00  0.00      BSYN  
ATOM   1051  CE2 TYR   119     -12.733 -57.490 -32.436  1.00  0.00      BSYN  
ATOM   1052   CZ TYR   119     -12.151 -57.457 -33.678  1.00  0.00      BSYN  
ATOM   1053   OH TYR   119     -11.278 -58.419 -34.078  1.00  0.00      BSYN  
ATOM   1054   HH TYR   119     -11.329 -58.527 -35.030  1.00  0.00      BSYN  
ATOM   1055    C TYR   119     -16.298 -53.182 -31.008  1.00  0.00      BSYN  
ATOM   1056    O TYR   119     -16.819 -52.088 -31.402  1.00  0.00      BSYN  
ATOM   1057    N GLU   120     -16.332 -53.363 -29.693  1.00  0.00      BSYN  
ATOM   1058    H GLU   120     -16.303 -54.269 -29.320  1.00  0.00      BSYN  
ATOM   1059   CA GLU   120     -16.521 -52.353 -28.640  1.00  0.00      BSYN  
ATOM   1060   CB GLU   120     -17.043 -53.065 -27.408  1.00  0.00      BSYN  
ATOM   1061   CG GLU   120     -18.320 -53.952 -27.483  1.00  0.00      BSYN  
ATOM   1062   CD GLU   120     -19.016 -54.066 -26.151  1.00  0.00      BSYN  
ATOM   1063  OE1 GLU   120     -18.640 -53.569 -25.086  1.00  0.00      BSYN  
ATOM   1064  OE2 GLU   120     -20.040 -54.777 -26.134  1.00  0.00      BSYN  
ATOM   1065    C GLU   120     -15.343 -51.451 -28.520  1.00  0.00      BSYN  
ATOM   1066    O GLU   120     -14.296 -51.732 -29.091  1.00  0.00      BSYN  
ATOM   1067    N ASP   121     -15.480 -50.399 -27.695  1.00  0.00      BSYN  
ATOM   1068    H ASP   121     -16.167 -50.372 -26.997  1.00  0.00      BSYN  
ATOM   1069   CA ASP   121     -14.448 -49.333 -27.795  1.00  0.00      BSYN  
ATOM   1070   CB ASP   121     -15.194 -48.080 -28.265  1.00  0.00      BSYN  
ATOM   1071   CG ASP   121     -14.490 -46.657 -28.279  1.00  0.00      BSYN  
ATOM   1072  OD1 ASP   121     -13.388 -46.444 -28.780  1.00  0.00      BSYN  
ATOM   1073  OD2 ASP   121     -15.113 -45.766 -27.781  1.00  0.00      BSYN  
ATOM   1074    C ASP   121     -13.849 -49.126 -26.498  1.00  0.00      BSYN  
ATOM   1075    O ASP   121     -14.507 -48.936 -25.474  1.00  0.00      BSYN  
ATOM   1076    N PRO   122     -12.549 -49.181 -26.335  1.00  0.00      BSYN  
ATOM   1077   CD PRO   122     -11.604 -50.056 -26.909  1.00  0.00      BSYN  
ATOM   1078   CA PRO   122     -11.806 -48.245 -25.393  1.00  0.00      BSYN  
ATOM   1079   CB PRO   122     -10.289 -48.704 -25.541  1.00  0.00      BSYN  
ATOM   1080   CG PRO   122     -10.394 -49.092 -27.029  1.00  0.00      BSYN  
ATOM   1081    C PRO   122     -11.762 -46.772 -25.581  1.00  0.00      BSYN  
ATOM   1082    O PRO   122     -11.126 -46.183 -26.505  1.00  0.00      BSYN  
ATOM   1083    N PRO   123     -12.434 -45.973 -24.778  1.00  0.00      BSYN  
ATOM   1084   CD PRO   123     -13.117 -46.381 -23.566  1.00  0.00      BSYN  
ATOM   1085   CA PRO   123     -12.493 -44.510 -24.876  1.00  0.00      BSYN  
ATOM   1086   CB PRO   123     -13.957 -44.279 -24.405  1.00  0.00      BSYN  
ATOM   1087   CG PRO   123     -14.046 -45.272 -23.146  1.00  0.00      BSYN  
ATOM   1088    C PRO   123     -11.465 -43.705 -24.065  1.00  0.00      BSYN  
ATOM   1089    O PRO   123     -10.434 -44.243 -23.575  1.00  0.00      BSYN  
ATOM   1090    N GLN   124     -11.754 -42.372 -23.849  1.00  0.00      BSYN  
ATOM   1091    H GLN   124     -12.614 -41.986 -24.120  1.00  0.00      BSYN  
ATOM   1092   CA GLN   124     -10.700 -41.595 -23.052  1.00  0.00      BSYN  
ATOM   1093   CB GLN   124     -10.754 -40.122 -23.681  1.00  0.00      BSYN  
ATOM   1094   CG GLN   124      -9.805 -39.836 -24.837  1.00  0.00      BSYN  
ATOM   1095   CD GLN   124      -9.971 -38.462 -25.458  1.00  0.00      BSYN  
ATOM   1096  OE1 GLN   124     -10.592 -38.219 -26.522  1.00  0.00      BSYN  
ATOM   1097  NE2 GLN   124      -9.525 -37.460 -24.747  1.00  0.00      BSYN  
ATOM   1098 HE21 GLN   124      -9.179 -37.656 -23.851  1.00  0.00      BSYN  
ATOM   1099 HE22 GLN   124      -9.557 -36.516 -25.011  1.00  0.00      BSYN  
ATOM   1100    C GLN   124     -11.015 -41.501 -21.596  1.00  0.00      BSYN  
ATOM   1101    O GLN   124     -11.593 -40.493 -21.119  1.00  0.00      BSYN  
ATOM   1102    N GLU   125     -10.503 -42.333 -20.729  1.00  0.00      BSYN  
ATOM   1103    H GLU   125      -9.961 -43.110 -20.980  1.00  0.00      BSYN  
ATOM   1104   CA GLU   125     -10.681 -42.177 -19.230  1.00  0.00      BSYN  
ATOM   1105   CB GLU   125     -11.319 -43.449 -18.637  1.00  0.00      BSYN  
ATOM   1106   CG GLU   125     -12.828 -43.715 -18.987  1.00  0.00      BSYN  
ATOM   1107   CD GLU   125     -13.901 -42.926 -18.172  1.00  0.00      BSYN  
ATOM   1108  OE1 GLU   125     -14.972 -42.641 -18.622  1.00  0.00      BSYN  
ATOM   1109  OE2 GLU   125     -13.620 -42.717 -16.997  1.00  0.00      BSYN  
ATOM   1110    C GLU   125      -9.221 -42.035 -18.785  1.00  0.00      BSYN  
ATOM   1111    O GLU   125      -8.473 -42.919 -18.447  1.00  0.00      BSYN  
ATOM   1112    N GLU   126      -8.692 -40.787 -19.027  1.00  0.00      BSYN  
ATOM   1113    H GLU   126      -9.353 -40.246 -19.508  1.00  0.00      BSYN  
ATOM   1114   CA GLU   126      -7.345 -40.278 -18.755  1.00  0.00      BSYN  
ATOM   1115   CB GLU   126      -6.955 -39.400 -19.910  1.00  0.00      BSYN  
ATOM   1116   CG GLU   126      -7.843 -38.119 -19.841  1.00  0.00      BSYN  
ATOM   1117   CD GLU   126      -7.921 -37.327 -21.165  1.00  0.00      BSYN  
ATOM   1118  OE1 GLU   126      -6.916 -36.770 -21.634  1.00  0.00      BSYN  
ATOM   1119  OE2 GLU   126      -8.995 -37.265 -21.754  1.00  0.00      BSYN  
ATOM   1120    C GLU   126      -7.060 -39.569 -17.488  1.00  0.00      BSYN  
ATOM   1121    O GLU   126      -5.861 -39.432 -17.079  1.00  0.00      BSYN  
ATOM   1122    N TYR   127      -8.116 -38.891 -16.908  1.00  0.00      BSYN  
ATOM   1123    H TYR   127      -9.020 -39.241 -17.056  1.00  0.00      BSYN  
ATOM   1124   CA TYR   127      -7.949 -37.981 -15.774  1.00  0.00      BSYN  
ATOM   1125   CB TYR   127      -7.993 -36.462 -16.207  1.00  0.00      BSYN  
ATOM   1126   CG TYR   127      -6.716 -35.865 -16.054  1.00  0.00      BSYN  
ATOM   1127  CD1 TYR   127      -6.249 -35.919 -14.770  1.00  0.00      BSYN  
ATOM   1128  CE1 TYR   127      -4.889 -35.575 -14.439  1.00  0.00      BSYN  
ATOM   1129  CD2 TYR   127      -5.817 -35.394 -17.078  1.00  0.00      BSYN  
ATOM   1130  CE2 TYR   127      -4.470 -35.233 -16.730  1.00  0.00      BSYN  
ATOM   1131   CZ TYR   127      -3.981 -35.253 -15.445  1.00  0.00      BSYN  
ATOM   1132   OH TYR   127      -2.693 -34.832 -15.106  1.00  0.00      BSYN  
ATOM   1133   HH TYR   127      -2.652 -34.602 -14.175  1.00  0.00      BSYN  
ATOM   1134    C TYR   127      -9.080 -38.410 -14.847  1.00  0.00      BSYN  
ATOM   1135    O TYR   127     -10.173 -37.901 -14.913  1.00  0.00      BSYN  
ATOM   1136    N GLN   128      -9.119 -39.432 -14.003  1.00  0.00      BSYN  
ATOM   1137    H GLN   128     -10.006 -39.586 -13.617  1.00  0.00      BSYN  
ATOM   1138   CA GLN   128      -7.942 -40.203 -13.482  1.00  0.00      BSYN  
ATOM   1139   CB GLN   128      -8.006 -40.336 -11.941  1.00  0.00      BSYN  
ATOM   1140   CG GLN   128      -9.269 -41.092 -11.480  1.00  0.00      BSYN  
ATOM   1141   CD GLN   128      -9.194 -41.768 -10.150  1.00  0.00      BSYN  
ATOM   1142  OE1 GLN   128      -8.959 -41.238  -9.079  1.00  0.00      BSYN  
ATOM   1143  NE2 GLN   128      -9.680 -42.919 -10.143  1.00  0.00      BSYN  
ATOM   1144 HE21 GLN   128      -9.533 -43.365  -9.283  1.00  0.00      BSYN  
ATOM   1145 HE22 GLN   128     -10.227 -43.404 -10.796  1.00  0.00      BSYN  
ATOM   1146    C GLN   128      -7.766 -41.592 -14.073  1.00  0.00      BSYN  
ATOM   1147    O GLN   128      -8.671 -41.994 -14.758  1.00  0.00      BSYN  
ATOM   1148    N GLU   129      -6.678 -42.338 -13.765  1.00  0.00      BSYN  
ATOM   1149    H GLU   129      -6.141 -42.294 -12.947  1.00  0.00      BSYN  
ATOM   1150   CA GLU   129      -6.393 -43.414 -14.708  1.00  0.00      BSYN  
ATOM   1151   CB GLU   129      -4.944 -43.479 -15.020  1.00  0.00      BSYN  
ATOM   1152   CG GLU   129      -4.463 -42.623 -16.101  1.00  0.00      BSYN  
ATOM   1153   CD GLU   129      -2.929 -42.591 -16.404  1.00  0.00      BSYN  
ATOM   1154  OE1 GLU   129      -2.440 -43.373 -17.250  1.00  0.00      BSYN  
ATOM   1155  OE2 GLU   129      -2.204 -41.740 -15.864  1.00  0.00      BSYN  
ATOM   1156    C GLU   129      -7.013 -44.759 -14.233  1.00  0.00      BSYN  
ATOM   1157    O GLU   129      -6.651 -45.169 -13.136  1.00  0.00      BSYN  
ATOM   1158    N TYR   130      -7.841 -45.479 -14.903  1.00  0.00      BSYN  
ATOM   1159    H TYR   130      -8.191 -45.203 -15.775  1.00  0.00      BSYN  
ATOM   1160   CA TYR   130      -8.222 -46.831 -14.560  1.00  0.00      BSYN  
ATOM   1161   CB TYR   130      -9.667 -46.977 -14.973  1.00  0.00      BSYN  
ATOM   1162   CG TYR   130     -10.606 -45.988 -14.345  1.00  0.00      BSYN  
ATOM   1163  CD1 TYR   130     -11.434 -46.545 -13.354  1.00  0.00      BSYN  
ATOM   1164  CE1 TYR   130     -12.453 -45.921 -12.731  1.00  0.00      BSYN  
ATOM   1165  CD2 TYR   130     -10.836 -44.618 -14.744  1.00  0.00      BSYN  
ATOM   1166  CE2 TYR   130     -11.764 -43.910 -14.026  1.00  0.00      BSYN  
ATOM   1167   CZ TYR   130     -12.554 -44.587 -13.006  1.00  0.00      BSYN  
ATOM   1168   OH TYR   130     -13.460 -43.854 -12.235  1.00  0.00      BSYN  
ATOM   1169   HH TYR   130     -13.354 -42.992 -12.643  1.00  0.00      BSYN  
ATOM   1170    C TYR   130      -7.257 -47.812 -15.292  1.00  0.00      BSYN  
ATOM   1171    O TYR   130      -6.883 -47.656 -16.442  1.00  0.00      BSYN  
ATOM   1172    N GLU   131      -6.695 -48.698 -14.439  1.00  0.00      BSYN  
ATOM   1173    H GLU   131      -6.978 -48.691 -13.500  1.00  0.00      BSYN  
ATOM   1174   CA GLU   131      -5.880 -49.774 -14.991  1.00  0.00      BSYN  
ATOM   1175   CB GLU   131      -4.567 -49.728 -14.079  1.00  0.00      BSYN  
ATOM   1176   CG GLU   131      -3.279 -48.959 -14.619  1.00  0.00      BSYN  
ATOM   1177   CD GLU   131      -3.494 -47.913 -15.727  1.00  0.00      BSYN  
ATOM   1178  OE1 GLU   131      -4.028 -48.133 -16.807  1.00  0.00      BSYN  
ATOM   1179  OE2 GLU   131      -3.271 -46.810 -15.390  1.00  0.00      BSYN  
ATOM   1180    C GLU   131      -6.317 -51.180 -14.992  1.00  0.00      BSYN  
ATOM   1181    O GLU   131      -6.979 -51.590 -14.053  1.00  0.00      BSYN  
ATOM   1182    N PRO   132      -6.046 -51.943 -16.084  1.00  0.00      BSYN  
ATOM   1183   CD PRO   132      -5.698 -51.358 -17.424  1.00  0.00      BSYN  
ATOM   1184   CA PRO   132      -6.247 -53.388 -16.248  1.00  0.00      BSYN  
ATOM   1185   CB PRO   132      -6.304 -53.715 -17.792  1.00  0.00      BSYN  
ATOM   1186   CG PRO   132      -6.569 -52.291 -18.305  1.00  0.00      BSYN  
ATOM   1187    C PRO   132      -5.132 -54.229 -15.764  1.00  0.00      BSYN  
ATOM   1188    O PRO   132      -4.100 -53.723 -15.332  1.00  0.00      BSYN  
ATOM   1189    N GLU   133      -5.191 -55.587 -16.083  1.00  0.00      BSYN  
ATOM   1190    H GLU   133      -5.937 -56.003 -16.564  1.00  0.00      BSYN  
ATOM   1191   CA GLU   133      -4.199 -56.497 -15.800  1.00  0.00      BSYN  
ATOM   1192   CB GLU   133      -3.856 -56.608 -14.335  1.00  0.00      BSYN  
ATOM   1193   CG GLU   133      -2.738 -57.432 -13.770  1.00  0.00      BSYN  
ATOM   1194   CD GLU   133      -2.499 -57.540 -12.252  1.00  0.00      BSYN  
ATOM   1195  OE1 GLU   133      -1.707 -56.743 -11.712  1.00  0.00      BSYN  
ATOM   1196  OE2 GLU   133      -3.072 -58.418 -11.600  1.00  0.00      BSYN  
ATOM   1197    C GLU   133      -4.448 -57.887 -16.232  1.00  0.00      BSYN  
ATOM   1198    O GLU   133      -5.620 -58.306 -16.458  1.00  0.00      BSYN  
ATOM   1199    N ALA   134      -3.382 -58.718 -16.511  1.00  0.00      BSYN  
ATOM   1200    H ALA   134      -2.427 -58.571 -16.347  1.00  0.00      BSYN  
ATOM   1201   CA ALA   134      -3.601 -60.161 -16.745  1.00  0.00      BSYN  
ATOM   1202   CB ALA   134      -3.205 -60.559 -18.125  1.00  0.00      BSYN  
ATOM   1203    C ALA   134      -3.151 -61.197 -15.702  1.00  0.00      BSYN  
ATOM   1204  OT1 ALA   134      -2.351 -60.947 -14.863  1.00  0.00      BSYN  
ATOM   1205  OT2 ALA   134      -3.729 -62.319 -15.837  1.00  0.00      BSYN  
END
