# Supplementary material for: Data set of intrinsically disordered proteins analysed at a local protein conformation level
Source: Data Brief. 2020 Mar 5;29:105383. doi: 10.1016/j.dib.2020.105383 (PMC7078294; doi:10.1016/j.dib.2020.105383)
Supplement: Supplementary file 1 [file mmc1.zip › the data/1-DATA/PED1AAD-pdb/1AAD-237.pdb]

CRYST1    1.000    1.000    1.000  90.00  90.00  90.00 P 1           1
ATOM      1  HT1 MET     1     -61.484 -92.028 -33.050  1.00  0.00      BSYN  
ATOM      2  HT2 MET     1     -59.948 -91.359 -33.196  1.00  0.00      BSYN  
ATOM      3    N MET     1     -60.786 -91.414 -32.583  1.00  0.00      BSYN  
ATOM      4  HT3 MET     1     -61.204 -90.462 -32.571  1.00  0.00      BSYN  
ATOM      5   CA MET     1     -60.425 -91.884 -31.273  1.00  0.00      BSYN  
ATOM      6   CB MET     1     -60.079 -93.365 -31.399  1.00  0.00      BSYN  
ATOM      7   CG MET     1     -58.682 -93.715 -31.937  1.00  0.00      BSYN  
ATOM      8   SD MET     1     -58.256 -95.486 -32.070  1.00  0.00      BSYN  
ATOM      9   CE MET     1     -57.954 -95.836 -33.703  1.00  0.00      BSYN  
ATOM     10    C MET     1     -59.324 -90.979 -30.720  1.00  0.00      BSYN  
ATOM     11    O MET     1     -58.785 -90.125 -31.394  1.00  0.00      BSYN  
ATOM     12    N ASP     2     -59.353 -91.105 -29.379  1.00  0.00      BSYN  
ATOM     13    H ASP     2     -59.892 -91.830 -28.999  1.00  0.00      BSYN  
ATOM     14   CA ASP     2     -58.367 -90.501 -28.481  1.00  0.00      BSYN  
ATOM     15   CB ASP     2     -58.952 -90.313 -27.146  1.00  0.00      BSYN  
ATOM     16   CG ASP     2     -58.215 -89.125 -26.420  1.00  0.00      BSYN  
ATOM     17  OD1 ASP     2     -57.569 -89.355 -25.440  1.00  0.00      BSYN  
ATOM     18  OD2 ASP     2     -58.483 -87.984 -26.806  1.00  0.00      BSYN  
ATOM     19    C ASP     2     -57.229 -91.507 -28.361  1.00  0.00      BSYN  
ATOM     20    O ASP     2     -57.436 -92.747 -28.081  1.00  0.00      BSYN  
ATOM     21    N VAL     3     -56.138 -90.931 -28.737  1.00  0.00      BSYN  
ATOM     22    H VAL     3     -56.052 -89.982 -28.966  1.00  0.00      BSYN  
ATOM     23   CA VAL     3     -55.011 -91.871 -28.886  1.00  0.00      BSYN  
ATOM     24   CB VAL     3     -54.527 -92.030 -30.377  1.00  0.00      BSYN  
ATOM     25  CG1 VAL     3     -55.038 -93.442 -30.894  1.00  0.00      BSYN  
ATOM     26  CG2 VAL     3     -55.073 -90.954 -31.349  1.00  0.00      BSYN  
ATOM     27    C VAL     3     -53.873 -91.181 -28.189  1.00  0.00      BSYN  
ATOM     28    O VAL     3     -53.085 -91.842 -27.435  1.00  0.00      BSYN  
ATOM     29    N PHE     4     -53.621 -89.883 -28.536  1.00  0.00      BSYN  
ATOM     30    H PHE     4     -54.145 -89.409 -29.215  1.00  0.00      BSYN  
ATOM     31   CA PHE     4     -52.418 -89.214 -28.077  1.00  0.00      BSYN  
ATOM     32   CB PHE     4     -51.743 -88.756 -29.404  1.00  0.00      BSYN  
ATOM     33   CG PHE     4     -50.369 -88.144 -29.332  1.00  0.00      BSYN  
ATOM     34  CD1 PHE     4     -50.179 -87.043 -30.210  1.00  0.00      BSYN  
ATOM     35  CD2 PHE     4     -49.205 -88.607 -28.586  1.00  0.00      BSYN  
ATOM     36  CE1 PHE     4     -49.011 -86.427 -30.425  1.00  0.00      BSYN  
ATOM     37  CE2 PHE     4     -47.957 -87.998 -28.796  1.00  0.00      BSYN  
ATOM     38   CZ PHE     4     -47.921 -86.905 -29.660  1.00  0.00      BSYN  
ATOM     39    C PHE     4     -52.544 -88.017 -27.242  1.00  0.00      BSYN  
ATOM     40    O PHE     4     -52.970 -86.902 -27.709  1.00  0.00      BSYN  
ATOM     41    N MET     5     -52.181 -88.049 -25.917  1.00  0.00      BSYN  
ATOM     42    H MET     5     -51.773 -88.823 -25.475  1.00  0.00      BSYN  
ATOM     43   CA MET     5     -52.239 -86.806 -25.100  1.00  0.00      BSYN  
ATOM     44   CB MET     5     -53.105 -87.026 -23.824  1.00  0.00      BSYN  
ATOM     45   CG MET     5     -53.597 -85.778 -23.151  1.00  0.00      BSYN  
ATOM     46   SD MET     5     -54.620 -86.247 -21.779  1.00  0.00      BSYN  
ATOM     47   CE MET     5     -56.046 -85.709 -22.648  1.00  0.00      BSYN  
ATOM     48    C MET     5     -50.838 -86.350 -24.709  1.00  0.00      BSYN  
ATOM     49    O MET     5     -50.695 -85.453 -23.917  1.00  0.00      BSYN  
ATOM     50    N LYS     6     -49.743 -86.914 -25.286  1.00  0.00      BSYN  
ATOM     51    H LYS     6     -49.595 -87.595 -25.974  1.00  0.00      BSYN  
ATOM     52   CA LYS     6     -48.423 -86.513 -24.917  1.00  0.00      BSYN  
ATOM     53   CB LYS     6     -47.375 -87.706 -25.084  1.00  0.00      BSYN  
ATOM     54   CG LYS     6     -45.933 -87.505 -24.690  1.00  0.00      BSYN  
ATOM     55   CD LYS     6     -45.008 -88.521 -25.188  1.00  0.00      BSYN  
ATOM     56   CE LYS     6     -44.689 -87.883 -26.565  1.00  0.00      BSYN  
ATOM     57   NZ LYS     6     -43.505 -88.555 -27.166  1.00  0.00      BSYN  
ATOM     58  HZ1 LYS     6     -43.674 -89.580 -27.121  1.00  0.00      BSYN  
ATOM     59  HZ2 LYS     6     -43.461 -88.023 -28.058  1.00  0.00      BSYN  
ATOM     60  HZ3 LYS     6     -42.662 -88.314 -26.607  1.00  0.00      BSYN  
ATOM     61    C LYS     6     -47.873 -85.324 -25.636  1.00  0.00      BSYN  
ATOM     62    O LYS     6     -47.623 -85.397 -26.845  1.00  0.00      BSYN  
ATOM     63    N GLY     7     -47.745 -84.209 -25.009  1.00  0.00      BSYN  
ATOM     64    H GLY     7     -47.554 -83.436 -25.581  1.00  0.00      BSYN  
ATOM     65   CA GLY     7     -47.961 -83.912 -23.590  1.00  0.00      BSYN  
ATOM     66    C GLY     7     -48.542 -82.522 -23.390  1.00  0.00      BSYN  
ATOM     67    O GLY     7     -47.892 -81.548 -23.055  1.00  0.00      BSYN  
ATOM     68    N LEU     8     -49.872 -82.496 -23.408  1.00  0.00      BSYN  
ATOM     69    H LEU     8     -50.528 -83.220 -23.328  1.00  0.00      BSYN  
ATOM     70   CA LEU     8     -50.617 -81.252 -23.201  1.00  0.00      BSYN  
ATOM     71   CB LEU     8     -51.738 -80.947 -24.196  1.00  0.00      BSYN  
ATOM     72   CG LEU     8     -51.539 -81.275 -25.703  1.00  0.00      BSYN  
ATOM     73  CD1 LEU     8     -52.851 -81.205 -26.364  1.00  0.00      BSYN  
ATOM     74  CD2 LEU     8     -50.540 -80.295 -26.406  1.00  0.00      BSYN  
ATOM     75    C LEU     8     -51.030 -81.240 -21.797  1.00  0.00      BSYN  
ATOM     76    O LEU     8     -52.003 -81.801 -21.248  1.00  0.00      BSYN  
ATOM     77    N SER     9     -50.232 -80.477 -21.053  1.00  0.00      BSYN  
ATOM     78    H SER     9     -49.414 -80.165 -21.492  1.00  0.00      BSYN  
ATOM     79   CA SER     9     -50.416 -80.169 -19.669  1.00  0.00      BSYN  
ATOM     80   CB SER     9     -48.911 -79.989 -19.090  1.00  0.00      BSYN  
ATOM     81   OG SER     9     -47.886 -80.966 -19.394  1.00  0.00      BSYN  
ATOM     82   HG SER     9     -47.534 -80.957 -20.287  1.00  0.00      BSYN  
ATOM     83    C SER     9     -51.242 -78.943 -19.496  1.00  0.00      BSYN  
ATOM     84    O SER     9     -50.857 -77.828 -19.843  1.00  0.00      BSYN  
ATOM     85    N MET    10     -52.586 -79.074 -19.005  1.00  0.00      BSYN  
ATOM     86    H MET    10     -52.862 -80.009 -19.107  1.00  0.00      BSYN  
ATOM     87   CA MET    10     -53.425 -77.945 -18.514  1.00  0.00      BSYN  
ATOM     88   CB MET    10     -54.705 -78.032 -19.296  1.00  0.00      BSYN  
ATOM     89   CG MET    10     -55.806 -77.062 -18.818  1.00  0.00      BSYN  
ATOM     90   SD MET    10     -57.465 -76.947 -19.498  1.00  0.00      BSYN  
ATOM     91   CE MET    10     -58.508 -77.946 -18.393  1.00  0.00      BSYN  
ATOM     92    C MET    10     -53.645 -78.004 -17.101  1.00  0.00      BSYN  
ATOM     93    O MET    10     -54.199 -78.960 -16.571  1.00  0.00      BSYN  
ATOM     94    N ALA    11     -53.123 -77.054 -16.366  1.00  0.00      BSYN  
ATOM     95    H ALA    11     -52.512 -76.400 -16.764  1.00  0.00      BSYN  
ATOM     96   CA ALA    11     -53.549 -76.981 -14.956  1.00  0.00      BSYN  
ATOM     97   CB ALA    11     -52.340 -76.844 -14.045  1.00  0.00      BSYN  
ATOM     98    C ALA    11     -54.602 -75.734 -14.768  1.00  0.00      BSYN  
ATOM     99    O ALA    11     -55.464 -75.872 -13.961  1.00  0.00      BSYN  
ATOM    100    N LYS    12     -54.394 -74.765 -15.694  1.00  0.00      BSYN  
ATOM    101    H LYS    12     -53.952 -75.116 -16.495  1.00  0.00      BSYN  
ATOM    102   CA LYS    12     -55.115 -73.455 -15.541  1.00  0.00      BSYN  
ATOM    103   CB LYS    12     -54.148 -72.297 -15.825  1.00  0.00      BSYN  
ATOM    104   CG LYS    12     -54.538 -70.836 -15.903  1.00  0.00      BSYN  
ATOM    105   CD LYS    12     -53.298 -69.851 -15.869  1.00  0.00      BSYN  
ATOM    106   CE LYS    12     -53.197 -69.061 -17.052  1.00  0.00      BSYN  
ATOM    107   NZ LYS    12     -52.353 -67.904 -16.649  1.00  0.00      BSYN  
ATOM    108  HZ1 LYS    12     -52.200 -67.374 -17.531  1.00  0.00      BSYN  
ATOM    109  HZ2 LYS    12     -52.960 -67.298 -16.060  1.00  0.00      BSYN  
ATOM    110  HZ3 LYS    12     -51.413 -68.174 -16.295  1.00  0.00      BSYN  
ATOM    111    C LYS    12     -56.555 -73.455 -16.095  1.00  0.00      BSYN  
ATOM    112    O LYS    12     -56.743 -74.168 -17.162  1.00  0.00      BSYN  
ATOM    113    N GLU    13     -57.647 -72.836 -15.496  1.00  0.00      BSYN  
ATOM    114    H GLU    13     -57.382 -72.353 -14.686  1.00  0.00      BSYN  
ATOM    115   CA GLU    13     -59.011 -72.902 -16.092  1.00  0.00      BSYN  
ATOM    116   CB GLU    13     -59.949 -73.619 -15.078  1.00  0.00      BSYN  
ATOM    117   CG GLU    13     -59.627 -75.096 -14.823  1.00  0.00      BSYN  
ATOM    118   CD GLU    13     -60.968 -75.883 -14.531  1.00  0.00      BSYN  
ATOM    119  OE1 GLU    13     -61.104 -76.479 -13.462  1.00  0.00      BSYN  
ATOM    120  OE2 GLU    13     -61.906 -75.906 -15.437  1.00  0.00      BSYN  
ATOM    121    C GLU    13     -59.535 -71.531 -16.569  1.00  0.00      BSYN  
ATOM    122    O GLU    13     -59.560 -70.529 -15.892  1.00  0.00      BSYN  
ATOM    123    N GLY    14     -60.001 -71.355 -17.759  1.00  0.00      BSYN  
ATOM    124    H GLY    14     -60.288 -70.431 -17.914  1.00  0.00      BSYN  
ATOM    125   CA GLY    14     -60.334 -72.390 -18.567  1.00  0.00      BSYN  
ATOM    126    C GLY    14     -59.501 -72.353 -19.898  1.00  0.00      BSYN  
ATOM    127    O GLY    14     -60.123 -72.477 -20.983  1.00  0.00      BSYN  
ATOM    128    N VAL    15     -58.133 -72.240 -19.875  1.00  0.00      BSYN  
ATOM    129    H VAL    15     -57.790 -72.130 -18.963  1.00  0.00      BSYN  
ATOM    130   CA VAL    15     -57.253 -71.975 -21.062  1.00  0.00      BSYN  
ATOM    131   CB VAL    15     -56.325 -70.760 -20.809  1.00  0.00      BSYN  
ATOM    132  CG1 VAL    15     -55.262 -70.683 -19.725  1.00  0.00      BSYN  
ATOM    133  CG2 VAL    15     -55.556 -70.697 -22.097  1.00  0.00      BSYN  
ATOM    134    C VAL    15     -56.416 -73.236 -21.153  1.00  0.00      BSYN  
ATOM    135    O VAL    15     -56.000 -73.673 -20.025  1.00  0.00      BSYN  
ATOM    136    N VAL    16     -56.148 -73.710 -22.366  1.00  0.00      BSYN  
ATOM    137    H VAL    16     -56.488 -73.239 -23.155  1.00  0.00      BSYN  
ATOM    138   CA VAL    16     -55.322 -74.844 -22.718  1.00  0.00      BSYN  
ATOM    139   CB VAL    16     -55.650 -75.677 -23.973  1.00  0.00      BSYN  
ATOM    140  CG1 VAL    16     -57.075 -76.304 -23.898  1.00  0.00      BSYN  
ATOM    141  CG2 VAL    16     -55.657 -74.823 -25.227  1.00  0.00      BSYN  
ATOM    142    C VAL    16     -53.878 -74.201 -22.825  1.00  0.00      BSYN  
ATOM    143    O VAL    16     -53.656 -73.229 -23.578  1.00  0.00      BSYN  
ATOM    144    N ALA    17     -53.092 -74.738 -21.884  1.00  0.00      BSYN  
ATOM    145    H ALA    17     -53.235 -75.636 -21.519  1.00  0.00      BSYN  
ATOM    146   CA ALA    17     -51.894 -73.981 -21.519  1.00  0.00      BSYN  
ATOM    147   CB ALA    17     -51.720 -74.270 -20.048  1.00  0.00      BSYN  
ATOM    148    C ALA    17     -50.590 -74.156 -22.342  1.00  0.00      BSYN  
ATOM    149    O ALA    17     -50.405 -73.522 -23.336  1.00  0.00      BSYN  
ATOM    150    N ALA    18     -49.699 -75.110 -21.935  1.00  0.00      BSYN  
ATOM    151    H ALA    18     -50.137 -75.858 -21.476  1.00  0.00      BSYN  
ATOM    152   CA ALA    18     -48.234 -75.103 -22.275  1.00  0.00      BSYN  
ATOM    153   CB ALA    18     -47.673 -73.895 -21.592  1.00  0.00      BSYN  
ATOM    154    C ALA    18     -47.543 -76.301 -21.727  1.00  0.00      BSYN  
ATOM    155    O ALA    18     -48.258 -77.151 -21.126  1.00  0.00      BSYN  
ATOM    156    N ALA    19     -46.231 -76.460 -21.997  1.00  0.00      BSYN  
ATOM    157    H ALA    19     -45.697 -75.776 -22.454  1.00  0.00      BSYN  
ATOM    158   CA ALA    19     -45.508 -77.511 -21.483  1.00  0.00      BSYN  
ATOM    159   CB ALA    19     -45.744 -78.818 -22.351  1.00  0.00      BSYN  
ATOM    160    C ALA    19     -43.992 -77.346 -21.405  1.00  0.00      BSYN  
ATOM    161    O ALA    19     -43.534 -76.155 -21.430  1.00  0.00      BSYN  
ATOM    162    N GLU    20     -43.068 -78.380 -21.292  1.00  0.00      BSYN  
ATOM    163    H GLU    20     -43.358 -79.315 -21.337  1.00  0.00      BSYN  
ATOM    164   CA GLU    20     -41.696 -77.855 -21.122  1.00  0.00      BSYN  
ATOM    165   CB GLU    20     -40.949 -78.572 -19.960  1.00  0.00      BSYN  
ATOM    166   CG GLU    20     -39.599 -78.017 -19.414  1.00  0.00      BSYN  
ATOM    167   CD GLU    20     -39.016 -79.020 -18.337  1.00  0.00      BSYN  
ATOM    168  OE1 GLU    20     -39.506 -78.812 -17.214  1.00  0.00      BSYN  
ATOM    169  OE2 GLU    20     -38.263 -79.934 -18.735  1.00  0.00      BSYN  
ATOM    170    C GLU    20     -40.875 -77.941 -22.386  1.00  0.00      BSYN  
ATOM    171    O GLU    20     -40.900 -78.916 -23.016  1.00  0.00      BSYN  
ATOM    172    N LYS    21     -40.130 -76.811 -22.678  1.00  0.00      BSYN  
ATOM    173    H LYS    21     -40.466 -75.926 -22.424  1.00  0.00      BSYN  
ATOM    174   CA LYS    21     -39.185 -76.753 -23.781  1.00  0.00      BSYN  
ATOM    175   CB LYS    21     -39.615 -76.157 -25.159  1.00  0.00      BSYN  
ATOM    176   CG LYS    21     -38.692 -76.713 -26.283  1.00  0.00      BSYN  
ATOM    177   CD LYS    21     -39.191 -78.158 -26.406  1.00  0.00      BSYN  
ATOM    178   CE LYS    21     -38.413 -78.939 -27.273  1.00  0.00      BSYN  
ATOM    179   NZ LYS    21     -38.870 -80.365 -27.363  1.00  0.00      BSYN  
ATOM    180  HZ1 LYS    21     -38.685 -80.870 -26.473  1.00  0.00      BSYN  
ATOM    181  HZ2 LYS    21     -39.898 -80.310 -27.513  1.00  0.00      BSYN  
ATOM    182  HZ3 LYS    21     -38.389 -80.844 -28.151  1.00  0.00      BSYN  
ATOM    183    C LYS    21     -37.927 -75.983 -23.292  1.00  0.00      BSYN  
ATOM    184    O LYS    21     -38.121 -74.895 -22.709  1.00  0.00      BSYN  
ATOM    185    N THR    22     -36.738 -76.548 -23.242  1.00  0.00      BSYN  
ATOM    186    H THR    22     -35.935 -75.992 -23.157  1.00  0.00      BSYN  
ATOM    187   CA THR    22     -36.492 -77.935 -23.538  1.00  0.00      BSYN  
ATOM    188   CB THR    22     -34.935 -77.927 -23.902  1.00  0.00      BSYN  
ATOM    189  OG1 THR    22     -34.985 -77.247 -25.152  1.00  0.00      BSYN  
ATOM    190  HG1 THR    22     -34.138 -76.837 -25.339  1.00  0.00      BSYN  
ATOM    191  CG2 THR    22     -34.256 -79.396 -23.948  1.00  0.00      BSYN  
ATOM    192    C THR    22     -36.711 -78.942 -22.497  1.00  0.00      BSYN  
ATOM    193    O THR    22     -36.619 -78.734 -21.326  1.00  0.00      BSYN  
ATOM    194    N LYS    23     -37.229 -80.078 -22.913  1.00  0.00      BSYN  
ATOM    195    H LYS    23     -37.627 -80.120 -23.807  1.00  0.00      BSYN  
ATOM    196   CA LYS    23     -37.408 -81.176 -21.985  1.00  0.00      BSYN  
ATOM    197   CB LYS    23     -38.402 -82.308 -22.491  1.00  0.00      BSYN  
ATOM    198   CG LYS    23     -39.877 -81.887 -22.611  1.00  0.00      BSYN  
ATOM    199   CD LYS    23     -41.094 -82.859 -22.316  1.00  0.00      BSYN  
ATOM    200   CE LYS    23     -42.344 -81.981 -21.971  1.00  0.00      BSYN  
ATOM    201   NZ LYS    23     -42.646 -81.075 -23.051  1.00  0.00      BSYN  
ATOM    202  HZ1 LYS    23     -42.739 -81.399 -24.035  1.00  0.00      BSYN  
ATOM    203  HZ2 LYS    23     -43.445 -80.458 -22.803  1.00  0.00      BSYN  
ATOM    204  HZ3 LYS    23     -41.808 -80.464 -23.120  1.00  0.00      BSYN  
ATOM    205    C LYS    23     -36.038 -81.646 -21.734  1.00  0.00      BSYN  
ATOM    206    O LYS    23     -35.301 -82.076 -22.664  1.00  0.00      BSYN  
ATOM    207    N GLN    24     -35.653 -81.575 -20.392  1.00  0.00      BSYN  
ATOM    208    H GLN    24     -36.184 -80.989 -19.813  1.00  0.00      BSYN  
ATOM    209   CA GLN    24     -34.451 -82.156 -19.870  1.00  0.00      BSYN  
ATOM    210   CB GLN    24     -33.283 -81.354 -20.331  1.00  0.00      BSYN  
ATOM    211   CG GLN    24     -32.046 -81.454 -19.469  1.00  0.00      BSYN  
ATOM    212   CD GLN    24     -30.706 -81.429 -20.176  1.00  0.00      BSYN  
ATOM    213  OE1 GLN    24     -29.948 -82.456 -20.214  1.00  0.00      BSYN  
ATOM    214  NE2 GLN    24     -30.098 -80.368 -20.602  1.00  0.00      BSYN  
ATOM    215 HE21 GLN    24     -30.367 -79.479 -20.288  1.00  0.00      BSYN  
ATOM    216 HE22 GLN    24     -29.497 -80.405 -21.375  1.00  0.00      BSYN  
ATOM    217    C GLN    24     -34.674 -82.199 -18.330  1.00  0.00      BSYN  
ATOM    218    O GLN    24     -34.934 -83.235 -17.742  1.00  0.00      BSYN  
ATOM    219    N GLY    25     -34.667 -81.082 -17.572  1.00  0.00      BSYN  
ATOM    220    H GLY    25     -34.153 -80.302 -17.871  1.00  0.00      BSYN  
ATOM    221   CA GLY    25     -35.245 -80.943 -16.144  1.00  0.00      BSYN  
ATOM    222    C GLY    25     -34.176 -80.275 -15.321  1.00  0.00      BSYN  
ATOM    223    O GLY    25     -33.140 -80.845 -15.100  1.00  0.00      BSYN  
ATOM    224    N VAL    26     -34.239 -79.040 -14.789  1.00  0.00      BSYN  
ATOM    225    H VAL    26     -33.491 -78.646 -14.293  1.00  0.00      BSYN  
ATOM    226   CA VAL    26     -35.292 -78.127 -14.964  1.00  0.00      BSYN  
ATOM    227   CB VAL    26     -36.190 -77.725 -13.623  1.00  0.00      BSYN  
ATOM    228  CG1 VAL    26     -35.517 -76.865 -12.739  1.00  0.00      BSYN  
ATOM    229  CG2 VAL    26     -37.646 -77.441 -13.955  1.00  0.00      BSYN  
ATOM    230    C VAL    26     -34.601 -76.949 -15.633  1.00  0.00      BSYN  
ATOM    231    O VAL    26     -33.559 -76.627 -15.102  1.00  0.00      BSYN  
ATOM    232    N THR    27     -35.044 -76.299 -16.669  1.00  0.00      BSYN  
ATOM    233    H THR    27     -35.851 -76.668 -17.083  1.00  0.00      BSYN  
ATOM    234   CA THR    27     -34.405 -75.120 -17.165  1.00  0.00      BSYN  
ATOM    235   CB THR    27     -33.726 -75.358 -18.571  1.00  0.00      BSYN  
ATOM    236  OG1 THR    27     -33.244 -74.217 -19.143  1.00  0.00      BSYN  
ATOM    237  HG1 THR    27     -33.438 -74.055 -20.069  1.00  0.00      BSYN  
ATOM    238  CG2 THR    27     -34.602 -76.196 -19.446  1.00  0.00      BSYN  
ATOM    239    C THR    27     -35.436 -73.908 -17.142  1.00  0.00      BSYN  
ATOM    240    O THR    27     -36.633 -73.950 -17.184  1.00  0.00      BSYN  
ATOM    241    N GLU    28     -34.803 -72.798 -16.811  1.00  0.00      BSYN  
ATOM    242    H GLU    28     -33.825 -72.812 -16.759  1.00  0.00      BSYN  
ATOM    243   CA GLU    28     -35.513 -71.513 -16.818  1.00  0.00      BSYN  
ATOM    244   CB GLU    28     -35.238 -70.581 -15.574  1.00  0.00      BSYN  
ATOM    245   CG GLU    28     -33.714 -70.576 -15.316  1.00  0.00      BSYN  
ATOM    246   CD GLU    28     -33.097 -69.452 -14.317  1.00  0.00      BSYN  
ATOM    247  OE1 GLU    28     -33.778 -68.639 -13.687  1.00  0.00      BSYN  
ATOM    248  OE2 GLU    28     -31.880 -69.475 -14.068  1.00  0.00      BSYN  
ATOM    249    C GLU    28     -35.179 -70.786 -18.150  1.00  0.00      BSYN  
ATOM    250    O GLU    28     -35.976 -69.906 -18.571  1.00  0.00      BSYN  
ATOM    251    N ALA    29     -34.185 -71.350 -18.908  1.00  0.00      BSYN  
ATOM    252    H ALA    29     -34.069 -72.321 -18.852  1.00  0.00      BSYN  
ATOM    253   CA ALA    29     -33.542 -70.685 -20.036  1.00  0.00      BSYN  
ATOM    254   CB ALA    29     -32.124 -70.719 -19.768  1.00  0.00      BSYN  
ATOM    255    C ALA    29     -33.544 -71.415 -21.310  1.00  0.00      BSYN  
ATOM    256    O ALA    29     -33.644 -72.625 -21.359  1.00  0.00      BSYN  
ATOM    257    N ALA    30     -33.714 -70.787 -22.402  1.00  0.00      BSYN  
ATOM    258    H ALA    30     -33.757 -69.822 -22.570  1.00  0.00      BSYN  
ATOM    259   CA ALA    30     -33.783 -71.573 -23.555  1.00  0.00      BSYN  
ATOM    260   CB ALA    30     -34.394 -70.749 -24.659  1.00  0.00      BSYN  
ATOM    261    C ALA    30     -32.424 -72.071 -23.952  1.00  0.00      BSYN  
ATOM    262    O ALA    30     -31.508 -71.333 -24.283  1.00  0.00      BSYN  
ATOM    263    N GLU    31     -32.227 -73.365 -23.941  1.00  0.00      BSYN  
ATOM    264    H GLU    31     -32.936 -73.854 -23.474  1.00  0.00      BSYN  
ATOM    265   CA GLU    31     -31.036 -74.082 -24.221  1.00  0.00      BSYN  
ATOM    266   CB GLU    31     -30.900 -75.408 -23.379  1.00  0.00      BSYN  
ATOM    267   CG GLU    31     -31.290 -75.315 -21.995  1.00  0.00      BSYN  
ATOM    268   CD GLU    31     -31.229 -76.597 -21.061  1.00  0.00      BSYN  
ATOM    269  OE1 GLU    31     -31.972 -77.559 -21.267  1.00  0.00      BSYN  
ATOM    270  OE2 GLU    31     -30.488 -76.556 -20.155  1.00  0.00      BSYN  
ATOM    271    C GLU    31     -31.135 -74.413 -25.745  1.00  0.00      BSYN  
ATOM    272    O GLU    31     -31.589 -75.488 -26.231  1.00  0.00      BSYN  
ATOM    273    N LYS    32     -30.689 -73.329 -26.484  1.00  0.00      BSYN  
ATOM    274    H LYS    32     -30.424 -72.552 -25.948  1.00  0.00      BSYN  
ATOM    275   CA LYS    32     -30.778 -73.247 -27.955  1.00  0.00      BSYN  
ATOM    276   CB LYS    32     -31.959 -72.334 -28.249  1.00  0.00      BSYN  
ATOM    277   CG LYS    32     -33.265 -73.018 -28.022  1.00  0.00      BSYN  
ATOM    278   CD LYS    32     -33.402 -74.339 -28.789  1.00  0.00      BSYN  
ATOM    279   CE LYS    32     -33.836 -74.080 -30.183  1.00  0.00      BSYN  
ATOM    280   NZ LYS    32     -35.034 -74.792 -30.549  1.00  0.00      BSYN  
ATOM    281  HZ1 LYS    32     -34.888 -75.793 -30.307  1.00  0.00      BSYN  
ATOM    282  HZ2 LYS    32     -35.905 -74.367 -30.171  1.00  0.00      BSYN  
ATOM    283  HZ3 LYS    32     -35.139 -74.621 -31.569  1.00  0.00      BSYN  
ATOM    284    C LYS    32     -29.417 -72.823 -28.563  1.00  0.00      BSYN  
ATOM    285    O LYS    32     -29.054 -73.644 -29.441  1.00  0.00      BSYN  
ATOM    286    N THR    33     -28.818 -71.718 -28.182  1.00  0.00      BSYN  
ATOM    287    H THR    33     -29.146 -71.172 -27.437  1.00  0.00      BSYN  
ATOM    288   CA THR    33     -27.656 -71.124 -28.866  1.00  0.00      BSYN  
ATOM    289   CB THR    33     -27.990 -70.207 -30.018  1.00  0.00      BSYN  
ATOM    290  OG1 THR    33     -29.386 -70.166 -30.257  1.00  0.00      BSYN  
ATOM    291  HG1 THR    33     -29.543 -70.856 -30.905  1.00  0.00      BSYN  
ATOM    292  CG2 THR    33     -27.159 -70.490 -31.239  1.00  0.00      BSYN  
ATOM    293    C THR    33     -26.776 -70.394 -27.767  1.00  0.00      BSYN  
ATOM    294    O THR    33     -26.809 -69.249 -27.451  1.00  0.00      BSYN  
ATOM    295    N LYS    34     -26.041 -71.250 -27.113  1.00  0.00      BSYN  
ATOM    296    H LYS    34     -26.152 -72.189 -27.368  1.00  0.00      BSYN  
ATOM    297   CA LYS    34     -24.957 -70.813 -26.210  1.00  0.00      BSYN  
ATOM    298   CB LYS    34     -24.907 -71.850 -25.057  1.00  0.00      BSYN  
ATOM    299   CG LYS    34     -25.854 -71.444 -23.944  1.00  0.00      BSYN  
ATOM    300   CD LYS    34     -26.047 -72.711 -23.248  1.00  0.00      BSYN  
ATOM    301   CE LYS    34     -25.670 -72.498 -21.782  1.00  0.00      BSYN  
ATOM    302   NZ LYS    34     -24.248 -72.431 -21.439  1.00  0.00      BSYN  
ATOM    303  HZ1 LYS    34     -23.857 -71.544 -21.817  1.00  0.00      BSYN  
ATOM    304  HZ2 LYS    34     -23.979 -72.566 -20.444  1.00  0.00      BSYN  
ATOM    305  HZ3 LYS    34     -23.927 -73.263 -21.974  1.00  0.00      BSYN  
ATOM    306    C LYS    34     -23.508 -70.587 -26.864  1.00  0.00      BSYN  
ATOM    307    O LYS    34     -23.035 -71.288 -27.777  1.00  0.00      BSYN  
ATOM    308    N GLU    35     -22.689 -69.799 -26.149  1.00  0.00      BSYN  
ATOM    309    H GLU    35     -22.840 -69.600 -25.201  1.00  0.00      BSYN  
ATOM    310   CA GLU    35     -21.336 -69.530 -26.602  1.00  0.00      BSYN  
ATOM    311   CB GLU    35     -21.016 -68.048 -26.335  1.00  0.00      BSYN  
ATOM    312   CG GLU    35     -21.862 -66.889 -26.747  1.00  0.00      BSYN  
ATOM    313   CD GLU    35     -21.277 -65.545 -26.236  1.00  0.00      BSYN  
ATOM    314  OE1 GLU    35     -20.189 -65.093 -26.631  1.00  0.00      BSYN  
ATOM    315  OE2 GLU    35     -21.925 -64.901 -25.449  1.00  0.00      BSYN  
ATOM    316    C GLU    35     -20.453 -70.396 -25.761  1.00  0.00      BSYN  
ATOM    317    O GLU    35     -20.903 -70.982 -24.836  1.00  0.00      BSYN  
ATOM    318    N GLY    36     -19.159 -70.251 -26.016  1.00  0.00      BSYN  
ATOM    319    H GLY    36     -18.946 -69.696 -26.795  1.00  0.00      BSYN  
ATOM    320   CA GLY    36     -18.067 -71.066 -25.464  1.00  0.00      BSYN  
ATOM    321    C GLY    36     -16.693 -70.372 -25.753  1.00  0.00      BSYN  
ATOM    322    O GLY    36     -16.431 -69.333 -25.117  1.00  0.00      BSYN  
ATOM    323    N VAL    37     -15.737 -71.009 -26.496  1.00  0.00      BSYN  
ATOM    324    H VAL    37     -16.106 -71.799 -26.944  1.00  0.00      BSYN  
ATOM    325   CA VAL    37     -14.402 -70.553 -26.666  1.00  0.00      BSYN  
ATOM    326   CB VAL    37     -13.486 -71.735 -27.183  1.00  0.00      BSYN  
ATOM    327  CG1 VAL    37     -12.155 -71.390 -27.873  1.00  0.00      BSYN  
ATOM    328  CG2 VAL    37     -13.402 -72.837 -26.026  1.00  0.00      BSYN  
ATOM    329    C VAL    37     -14.153 -69.203 -27.250  1.00  0.00      BSYN  
ATOM    330    O VAL    37     -14.681 -68.814 -28.286  1.00  0.00      BSYN  
ATOM    331    N LEU    38     -13.247 -68.382 -26.759  1.00  0.00      BSYN  
ATOM    332    H LEU    38     -12.776 -68.486 -25.905  1.00  0.00      BSYN  
ATOM    333   CA LEU    38     -12.849 -67.177 -27.578  1.00  0.00      BSYN  
ATOM    334   CB LEU    38     -13.423 -65.842 -26.918  1.00  0.00      BSYN  
ATOM    335   CG LEU    38     -13.154 -65.304 -25.394  1.00  0.00      BSYN  
ATOM    336  CD1 LEU    38     -13.620 -63.782 -25.413  1.00  0.00      BSYN  
ATOM    337  CD2 LEU    38     -13.879 -66.167 -24.342  1.00  0.00      BSYN  
ATOM    338    C LEU    38     -11.372 -67.000 -27.819  1.00  0.00      BSYN  
ATOM    339    O LEU    38     -10.614 -67.894 -27.507  1.00  0.00      BSYN  
ATOM    340    N TYR    39     -11.000 -65.892 -28.471  1.00  0.00      BSYN  
ATOM    341    H TYR    39     -11.570 -65.142 -28.738  1.00  0.00      BSYN  
ATOM    342   CA TYR    39      -9.615 -65.564 -28.715  1.00  0.00      BSYN  
ATOM    343   CB TYR    39      -9.509 -64.207 -29.264  1.00  0.00      BSYN  
ATOM    344   CG TYR    39      -8.482 -64.036 -30.388  1.00  0.00      BSYN  
ATOM    345  CD1 TYR    39      -8.771 -64.404 -31.697  1.00  0.00      BSYN  
ATOM    346  CE1 TYR    39      -7.692 -64.436 -32.668  1.00  0.00      BSYN  
ATOM    347  CD2 TYR    39      -7.209 -63.592 -30.068  1.00  0.00      BSYN  
ATOM    348  CE2 TYR    39      -6.159 -63.690 -30.969  1.00  0.00      BSYN  
ATOM    349   CZ TYR    39      -6.350 -64.157 -32.240  1.00  0.00      BSYN  
ATOM    350   OH TYR    39      -5.295 -64.614 -33.062  1.00  0.00      BSYN  
ATOM    351   HH TYR    39      -5.562 -65.041 -33.879  1.00  0.00      BSYN  
ATOM    352    C TYR    39      -8.862 -65.646 -27.424  1.00  0.00      BSYN  
ATOM    353    O TYR    39      -9.044 -64.911 -26.431  1.00  0.00      BSYN  
ATOM    354    N VAL    40      -7.850 -66.501 -27.508  1.00  0.00      BSYN  
ATOM    355    H VAL    40      -7.514 -66.820 -28.371  1.00  0.00      BSYN  
ATOM    356   CA VAL    40      -7.022 -66.632 -26.441  1.00  0.00      BSYN  
ATOM    357   CB VAL    40      -6.606 -68.107 -26.319  1.00  0.00      BSYN  
ATOM    358  CG1 VAL    40      -5.610 -68.421 -27.444  1.00  0.00      BSYN  
ATOM    359  CG2 VAL    40      -6.148 -68.426 -24.986  1.00  0.00      BSYN  
ATOM    360    C VAL    40      -5.868 -65.584 -26.289  1.00  0.00      BSYN  
ATOM    361    O VAL    40      -5.551 -65.284 -25.113  1.00  0.00      BSYN  
ATOM    362    N GLY    41      -5.371 -64.965 -27.352  1.00  0.00      BSYN  
ATOM    363    H GLY    41      -5.754 -65.011 -28.253  1.00  0.00      BSYN  
ATOM    364   CA GLY    41      -4.166 -64.186 -27.357  1.00  0.00      BSYN  
ATOM    365    C GLY    41      -4.310 -62.743 -27.731  1.00  0.00      BSYN  
ATOM    366    O GLY    41      -5.311 -62.129 -27.525  1.00  0.00      BSYN  
ATOM    367    N SER    42      -3.381 -62.200 -28.514  1.00  0.00      BSYN  
ATOM    368    H SER    42      -2.715 -62.800 -28.910  1.00  0.00      BSYN  
ATOM    369   CA SER    42      -3.148 -60.761 -28.702  1.00  0.00      BSYN  
ATOM    370   CB SER    42      -1.771 -60.359 -28.410  1.00  0.00      BSYN  
ATOM    371   OG SER    42      -1.252 -61.003 -27.242  1.00  0.00      BSYN  
ATOM    372   HG SER    42      -0.323 -61.179 -27.408  1.00  0.00      BSYN  
ATOM    373    C SER    42      -3.616 -60.187 -30.035  1.00  0.00      BSYN  
ATOM    374    O SER    42      -3.200 -60.599 -31.131  1.00  0.00      BSYN  
ATOM    375    N LYS    43      -4.510 -59.153 -29.962  1.00  0.00      BSYN  
ATOM    376    H LYS    43      -4.575 -58.622 -29.141  1.00  0.00      BSYN  
ATOM    377   CA LYS    43      -5.232 -58.811 -31.218  1.00  0.00      BSYN  
ATOM    378   CB LYS    43      -6.708 -58.327 -30.921  1.00  0.00      BSYN  
ATOM    379   CG LYS    43      -7.359 -59.471 -30.243  1.00  0.00      BSYN  
ATOM    380   CD LYS    43      -8.694 -59.073 -29.705  1.00  0.00      BSYN  
ATOM    381   CE LYS    43      -9.844 -58.865 -30.618  1.00  0.00      BSYN  
ATOM    382   NZ LYS    43     -10.482 -60.174 -30.908  1.00  0.00      BSYN  
ATOM    383  HZ1 LYS    43      -9.703 -60.840 -31.083  1.00  0.00      BSYN  
ATOM    384  HZ2 LYS    43     -11.218 -60.563 -30.284  1.00  0.00      BSYN  
ATOM    385  HZ3 LYS    43     -10.996 -59.926 -31.778  1.00  0.00      BSYN  
ATOM    386    C LYS    43      -4.638 -57.809 -32.260  1.00  0.00      BSYN  
ATOM    387    O LYS    43      -3.968 -56.768 -31.884  1.00  0.00      BSYN  
ATOM    388    N THR    44      -4.934 -58.052 -33.546  1.00  0.00      BSYN  
ATOM    389    H THR    44      -4.939 -57.261 -34.124  1.00  0.00      BSYN  
ATOM    390   CA THR    44      -5.300 -59.428 -33.953  1.00  0.00      BSYN  
ATOM    391   CB THR    44      -6.539 -59.280 -34.700  1.00  0.00      BSYN  
ATOM    392  OG1 THR    44      -7.633 -58.857 -33.811  1.00  0.00      BSYN  
ATOM    393  HG1 THR    44      -8.381 -58.424 -34.230  1.00  0.00      BSYN  
ATOM    394  CG2 THR    44      -6.973 -60.688 -35.278  1.00  0.00      BSYN  
ATOM    395    C THR    44      -4.200 -60.188 -34.697  1.00  0.00      BSYN  
ATOM    396    O THR    44      -3.549 -59.815 -35.713  1.00  0.00      BSYN  
ATOM    397    N ARG    45      -3.979 -61.287 -33.979  1.00  0.00      BSYN  
ATOM    398    H ARG    45      -4.344 -61.343 -33.071  1.00  0.00      BSYN  
ATOM    399   CA ARG    45      -2.954 -62.338 -34.419  1.00  0.00      BSYN  
ATOM    400   CB ARG    45      -2.483 -63.130 -33.186  1.00  0.00      BSYN  
ATOM    401   CG ARG    45      -1.116 -63.367 -33.388  1.00  0.00      BSYN  
ATOM    402   CD ARG    45      -0.942 -64.380 -32.167  1.00  0.00      BSYN  
ATOM    403   NE ARG    45       0.484 -64.431 -31.898  1.00  0.00      BSYN  
ATOM    404   HE ARG    45       0.996 -63.634 -32.149  1.00  0.00      BSYN  
ATOM    405   CZ ARG    45       1.044 -65.463 -31.221  1.00  0.00      BSYN  
ATOM    406  NH1 ARG    45       2.199 -65.417 -30.703  1.00  0.00      BSYN  
ATOM    407 HH11 ARG    45       2.523 -66.290 -30.341  1.00  0.00      BSYN  
ATOM    408 HH12 ARG    45       2.797 -64.624 -30.581  1.00  0.00      BSYN  
ATOM    409  NH2 ARG    45       0.538 -66.669 -30.939  1.00  0.00      BSYN  
ATOM    410 HH21 ARG    45       1.037 -67.271 -30.317  1.00  0.00      BSYN  
ATOM    411 HH22 ARG    45      -0.395 -66.970 -31.139  1.00  0.00      BSYN  
ATOM    412    C ARG    45      -3.327 -63.294 -35.567  1.00  0.00      BSYN  
ATOM    413    O ARG    45      -3.891 -64.377 -35.425  1.00  0.00      BSYN  
ATOM    414    N GLU    46      -2.929 -62.839 -36.748  1.00  0.00      BSYN  
ATOM    415    H GLU    46      -2.745 -61.888 -36.901  1.00  0.00      BSYN  
ATOM    416   CA GLU    46      -3.062 -63.617 -37.958  1.00  0.00      BSYN  
ATOM    417   CB GLU    46      -3.977 -62.896 -38.885  1.00  0.00      BSYN  
ATOM    418   CG GLU    46      -5.426 -62.703 -38.533  1.00  0.00      BSYN  
ATOM    419   CD GLU    46      -6.431 -62.603 -39.690  1.00  0.00      BSYN  
ATOM    420  OE1 GLU    46      -6.850 -63.595 -40.252  1.00  0.00      BSYN  
ATOM    421  OE2 GLU    46      -6.722 -61.498 -40.018  1.00  0.00      BSYN  
ATOM    422    C GLU    46      -1.727 -63.739 -38.611  1.00  0.00      BSYN  
ATOM    423    O GLU    46      -0.928 -62.800 -38.370  1.00  0.00      BSYN  
ATOM    424    N GLY    47      -1.311 -64.849 -39.249  1.00  0.00      BSYN  
ATOM    425    H GLY    47      -1.873 -65.638 -39.399  1.00  0.00      BSYN  
ATOM    426   CA GLY    47       0.029 -65.165 -39.724  1.00  0.00      BSYN  
ATOM    427    C GLY    47       0.855 -66.236 -38.895  1.00  0.00      BSYN  
ATOM    428    O GLY    47       0.950 -66.128 -37.663  1.00  0.00      BSYN  
ATOM    429    N VAL    48       1.509 -67.172 -39.490  1.00  0.00      BSYN  
ATOM    430    H VAL    48       2.354 -67.504 -39.123  1.00  0.00      BSYN  
ATOM    431   CA VAL    48       1.135 -67.793 -40.773  1.00  0.00      BSYN  
ATOM    432   CB VAL    48       2.416 -67.817 -41.628  1.00  0.00      BSYN  
ATOM    433  CG1 VAL    48       3.196 -69.044 -41.271  1.00  0.00      BSYN  
ATOM    434  CG2 VAL    48       2.038 -67.815 -43.213  1.00  0.00      BSYN  
ATOM    435    C VAL    48       0.389 -69.142 -40.645  1.00  0.00      BSYN  
ATOM    436    O VAL    48      -0.578 -69.285 -41.227  1.00  0.00      BSYN  
ATOM    437    N VAL    49       0.737 -70.043 -39.638  1.00  0.00      BSYN  
ATOM    438    H VAL    49       1.504 -69.889 -39.047  1.00  0.00      BSYN  
ATOM    439   CA VAL    49       0.142 -71.349 -39.334  1.00  0.00      BSYN  
ATOM    440   CB VAL    49       0.902 -72.189 -38.344  1.00  0.00      BSYN  
ATOM    441  CG1 VAL    49       0.476 -73.591 -38.264  1.00  0.00      BSYN  
ATOM    442  CG2 VAL    49       2.364 -72.268 -38.652  1.00  0.00      BSYN  
ATOM    443    C VAL    49      -1.279 -71.498 -39.108  1.00  0.00      BSYN  
ATOM    444    O VAL    49      -1.904 -71.015 -38.129  1.00  0.00      BSYN  
ATOM    445    N GLN    50      -1.839 -72.246 -40.061  1.00  0.00      BSYN  
ATOM    446    H GLN    50      -1.316 -72.614 -40.804  1.00  0.00      BSYN  
ATOM    447   CA GLN    50      -3.291 -72.563 -40.248  1.00  0.00      BSYN  
ATOM    448   CB GLN    50      -3.498 -73.210 -41.641  1.00  0.00      BSYN  
ATOM    449   CG GLN    50      -3.664 -72.199 -42.772  1.00  0.00      BSYN  
ATOM    450   CD GLN    50      -3.446 -72.671 -44.194  1.00  0.00      BSYN  
ATOM    451  OE1 GLN    50      -2.278 -72.828 -44.581  1.00  0.00      BSYN  
ATOM    452  NE2 GLN    50      -4.557 -73.139 -44.833  1.00  0.00      BSYN  
ATOM    453 HE21 GLN    50      -5.444 -73.173 -44.419  1.00  0.00      BSYN  
ATOM    454 HE22 GLN    50      -4.459 -73.276 -45.799  1.00  0.00      BSYN  
ATOM    455    C GLN    50      -3.660 -73.584 -39.195  1.00  0.00      BSYN  
ATOM    456    O GLN    50      -2.797 -74.352 -38.723  1.00  0.00      BSYN  
ATOM    457    N GLY    51      -4.907 -73.666 -38.827  1.00  0.00      BSYN  
ATOM    458    H GLY    51      -5.685 -73.437 -39.377  1.00  0.00      BSYN  
ATOM    459   CA GLY    51      -5.194 -74.282 -37.514  1.00  0.00      BSYN  
ATOM    460    C GLY    51      -5.619 -73.225 -36.493  1.00  0.00      BSYN  
ATOM    461    O GLY    51      -6.793 -73.201 -36.110  1.00  0.00      BSYN  
ATOM    462    N VAL    52      -4.612 -72.476 -36.054  1.00  0.00      BSYN  
ATOM    463    H VAL    52      -3.805 -72.499 -36.610  1.00  0.00      BSYN  
ATOM    464   CA VAL    52      -4.779 -71.517 -34.889  1.00  0.00      BSYN  
ATOM    465   CB VAL    52      -3.501 -71.463 -33.967  1.00  0.00      BSYN  
ATOM    466  CG1 VAL    52      -3.616 -72.520 -32.883  1.00  0.00      BSYN  
ATOM    467  CG2 VAL    52      -2.117 -71.811 -34.595  1.00  0.00      BSYN  
ATOM    468    C VAL    52      -5.144 -70.051 -35.370  1.00  0.00      BSYN  
ATOM    469    O VAL    52      -6.160 -69.506 -35.093  1.00  0.00      BSYN  
ATOM    470    N ALA    53      -4.332 -69.328 -36.075  1.00  0.00      BSYN  
ATOM    471    H ALA    53      -3.574 -69.769 -36.513  1.00  0.00      BSYN  
ATOM    472   CA ALA    53      -4.602 -67.891 -36.485  1.00  0.00      BSYN  
ATOM    473   CB ALA    53      -3.381 -67.192 -37.157  1.00  0.00      BSYN  
ATOM    474    C ALA    53      -5.675 -67.935 -37.613  1.00  0.00      BSYN  
ATOM    475    O ALA    53      -6.809 -67.536 -37.521  1.00  0.00      BSYN  
ATOM    476    N SER    54      -5.178 -68.668 -38.563  1.00  0.00      BSYN  
ATOM    477    H SER    54      -4.400 -69.262 -38.519  1.00  0.00      BSYN  
ATOM    478   CA SER    54      -5.880 -68.822 -39.826  1.00  0.00      BSYN  
ATOM    479   CB SER    54      -4.951 -68.981 -41.036  1.00  0.00      BSYN  
ATOM    480   OG SER    54      -3.935 -68.012 -41.124  1.00  0.00      BSYN  
ATOM    481   HG SER    54      -3.453 -68.221 -41.927  1.00  0.00      BSYN  
ATOM    482    C SER    54      -6.857 -70.018 -39.816  1.00  0.00      BSYN  
ATOM    483    O SER    54      -6.412 -71.135 -39.739  1.00  0.00      BSYN  
ATOM    484    N VAL    55      -8.107 -69.575 -39.849  1.00  0.00      BSYN  
ATOM    485    H VAL    55      -8.244 -68.605 -39.867  1.00  0.00      BSYN  
ATOM    486   CA VAL    55      -9.172 -70.636 -39.822  1.00  0.00      BSYN  
ATOM    487   CB VAL    55     -10.250 -70.000 -38.977  1.00  0.00      BSYN  
ATOM    488  CG1 VAL    55     -11.159 -71.186 -38.779  1.00  0.00      BSYN  
ATOM    489  CG2 VAL    55      -9.656 -69.503 -37.698  1.00  0.00      BSYN  
ATOM    490    C VAL    55      -9.548 -71.007 -41.187  1.00  0.00      BSYN  
ATOM    491    O VAL    55     -10.248 -70.280 -41.903  1.00  0.00      BSYN  
ATOM    492    N ALA    56      -9.029 -72.170 -41.582  1.00  0.00      BSYN  
ATOM    493    H ALA    56      -8.737 -72.787 -40.879  1.00  0.00      BSYN  
ATOM    494   CA ALA    56      -9.352 -72.612 -42.977  1.00  0.00      BSYN  
ATOM    495   CB ALA    56      -8.196 -73.515 -43.621  1.00  0.00      BSYN  
ATOM    496    C ALA    56     -10.560 -73.410 -42.838  1.00  0.00      BSYN  
ATOM    497    O ALA    56     -10.492 -74.678 -42.824  1.00  0.00      BSYN  
ATOM    498    N GLU    57     -11.664 -72.707 -43.065  1.00  0.00      BSYN  
ATOM    499    H GLU    57     -11.526 -71.764 -43.290  1.00  0.00      BSYN  
ATOM    500   CA GLU    57     -13.083 -73.205 -43.061  1.00  0.00      BSYN  
ATOM    501   CB GLU    57     -13.642 -72.868 -41.675  1.00  0.00      BSYN  
ATOM    502   CG GLU    57     -14.814 -73.774 -41.307  1.00  0.00      BSYN  
ATOM    503   CD GLU    57     -14.854 -74.268 -39.869  1.00  0.00      BSYN  
ATOM    504  OE1 GLU    57     -15.482 -75.297 -39.667  1.00  0.00      BSYN  
ATOM    505  OE2 GLU    57     -14.399 -73.626 -38.948  1.00  0.00      BSYN  
ATOM    506    C GLU    57     -13.818 -72.474 -44.157  1.00  0.00      BSYN  
ATOM    507    O GLU    57     -13.289 -71.389 -44.528  1.00  0.00      BSYN  
ATOM    508    N LYS    58     -15.000 -72.990 -44.655  1.00  0.00      BSYN  
ATOM    509    H LYS    58     -15.396 -73.789 -44.249  1.00  0.00      BSYN  
ATOM    510   CA LYS    58     -15.747 -72.243 -45.710  1.00  0.00      BSYN  
ATOM    511   CB LYS    58     -15.267 -72.612 -47.103  1.00  0.00      BSYN  
ATOM    512   CG LYS    58     -13.990 -71.986 -47.733  1.00  0.00      BSYN  
ATOM    513   CD LYS    58     -13.316 -73.062 -48.625  1.00  0.00      BSYN  
ATOM    514   CE LYS    58     -12.482 -74.132 -47.845  1.00  0.00      BSYN  
ATOM    515   NZ LYS    58     -12.430 -75.260 -48.796  1.00  0.00      BSYN  
ATOM    516  HZ1 LYS    58     -11.819 -74.851 -49.531  1.00  0.00      BSYN  
ATOM    517  HZ2 LYS    58     -12.023 -76.095 -48.327  1.00  0.00      BSYN  
ATOM    518  HZ3 LYS    58     -13.405 -75.498 -49.066  1.00  0.00      BSYN  
ATOM    519    C LYS    58     -17.259 -72.496 -45.590  1.00  0.00      BSYN  
ATOM    520    O LYS    58     -18.070 -71.993 -46.483  1.00  0.00      BSYN  
ATOM    521    N THR    59     -17.628 -73.418 -44.596  1.00  0.00      BSYN  
ATOM    522    H THR    59     -17.081 -73.643 -43.815  1.00  0.00      BSYN  
ATOM    523   CA THR    59     -18.911 -73.934 -44.433  1.00  0.00      BSYN  
ATOM    524   CB THR    59     -18.981 -75.311 -45.015  1.00  0.00      BSYN  
ATOM    525  OG1 THR    59     -18.388 -75.248 -46.344  1.00  0.00      BSYN  
ATOM    526  HG1 THR    59     -18.380 -74.322 -46.598  1.00  0.00      BSYN  
ATOM    527  CG2 THR    59     -20.310 -75.896 -45.315  1.00  0.00      BSYN  
ATOM    528    C THR    59     -19.375 -74.110 -42.977  1.00  0.00      BSYN  
ATOM    529    O THR    59     -18.547 -74.501 -42.140  1.00  0.00      BSYN  
ATOM    530    N LYS    60     -20.691 -73.968 -42.666  1.00  0.00      BSYN  
ATOM    531    H LYS    60     -21.256 -73.515 -43.326  1.00  0.00      BSYN  
ATOM    532   CA LYS    60     -21.193 -74.193 -41.282  1.00  0.00      BSYN  
ATOM    533   CB LYS    60     -22.483 -73.312 -41.020  1.00  0.00      BSYN  
ATOM    534   CG LYS    60     -23.402 -73.026 -42.225  1.00  0.00      BSYN  
ATOM    535   CD LYS    60     -24.048 -71.725 -42.298  1.00  0.00      BSYN  
ATOM    536   CE LYS    60     -24.928 -71.617 -43.516  1.00  0.00      BSYN  
ATOM    537   NZ LYS    60     -25.808 -70.437 -43.174  1.00  0.00      BSYN  
ATOM    538  HZ1 LYS    60     -26.772 -70.797 -43.326  1.00  0.00      BSYN  
ATOM    539  HZ2 LYS    60     -25.864 -70.091 -42.195  1.00  0.00      BSYN  
ATOM    540  HZ3 LYS    60     -25.766 -69.565 -43.739  1.00  0.00      BSYN  
ATOM    541    C LYS    60     -21.312 -75.630 -40.792  1.00  0.00      BSYN  
ATOM    542    O LYS    60     -22.272 -76.340 -40.934  1.00  0.00      BSYN  
ATOM    543    N GLU    61     -20.260 -76.019 -39.949  1.00  0.00      BSYN  
ATOM    544    H GLU    61     -19.503 -75.429 -39.749  1.00  0.00      BSYN  
ATOM    545   CA GLU    61     -20.199 -77.298 -39.275  1.00  0.00      BSYN  
ATOM    546   CB GLU    61     -18.851 -77.902 -39.491  1.00  0.00      BSYN  
ATOM    547   CG GLU    61     -18.669 -78.156 -40.981  1.00  0.00      BSYN  
ATOM    548   CD GLU    61     -17.185 -78.022 -41.411  1.00  0.00      BSYN  
ATOM    549  OE1 GLU    61     -16.767 -77.132 -42.206  1.00  0.00      BSYN  
ATOM    550  OE2 GLU    61     -16.458 -78.829 -40.797  1.00  0.00      BSYN  
ATOM    551    C GLU    61     -20.479 -77.080 -37.786  1.00  0.00      BSYN  
ATOM    552    O GLU    61     -20.146 -76.041 -37.202  1.00  0.00      BSYN  
ATOM    553    N GLN    62     -20.892 -78.183 -37.176  1.00  0.00      BSYN  
ATOM    554    H GLN    62     -21.084 -78.893 -37.824  1.00  0.00      BSYN  
ATOM    555   CA GLN    62     -21.145 -78.261 -35.733  1.00  0.00      BSYN  
ATOM    556   CB GLN    62     -21.791 -79.541 -35.219  1.00  0.00      BSYN  
ATOM    557   CG GLN    62     -23.293 -79.611 -35.621  1.00  0.00      BSYN  
ATOM    558   CD GLN    62     -24.284 -78.840 -34.753  1.00  0.00      BSYN  
ATOM    559  OE1 GLN    62     -24.316 -77.622 -34.634  1.00  0.00      BSYN  
ATOM    560  NE2 GLN    62     -25.215 -79.507 -34.099  1.00  0.00      BSYN  
ATOM    561 HE21 GLN    62     -25.122 -80.474 -33.966  1.00  0.00      BSYN  
ATOM    562 HE22 GLN    62     -26.013 -79.043 -33.772  1.00  0.00      BSYN  
ATOM    563    C GLN    62     -19.951 -78.018 -34.870  1.00  0.00      BSYN  
ATOM    564    O GLN    62     -18.867 -78.508 -35.164  1.00  0.00      BSYN  
ATOM    565    N ALA    63     -20.292 -77.325 -33.823  1.00  0.00      BSYN  
ATOM    566    H ALA    63     -21.265 -77.218 -33.857  1.00  0.00      BSYN  
ATOM    567   CA ALA    63     -19.389 -77.038 -32.786  1.00  0.00      BSYN  
ATOM    568   CB ALA    63     -19.699 -75.664 -32.299  1.00  0.00      BSYN  
ATOM    569    C ALA    63     -19.433 -77.970 -31.580  1.00  0.00      BSYN  
ATOM    570    O ALA    63     -20.415 -78.696 -31.469  1.00  0.00      BSYN  
ATOM    571    N SER    64     -18.476 -77.707 -30.636  1.00  0.00      BSYN  
ATOM    572    H SER    64     -17.754 -77.047 -30.690  1.00  0.00      BSYN  
ATOM    573   CA SER    64     -18.431 -78.603 -29.484  1.00  0.00      BSYN  
ATOM    574   CB SER    64     -17.181 -79.381 -29.438  1.00  0.00      BSYN  
ATOM    575   OG SER    64     -16.005 -78.682 -29.498  1.00  0.00      BSYN  
ATOM    576   HG SER    64     -15.373 -79.016 -28.857  1.00  0.00      BSYN  
ATOM    577    C SER    64     -18.765 -77.949 -28.135  1.00  0.00      BSYN  
ATOM    578    O SER    64     -19.867 -78.094 -27.694  1.00  0.00      BSYN  
ATOM    579    N HIS    65     -17.954 -77.084 -27.534  1.00  0.00      BSYN  
ATOM    580    H HIS    65     -17.250 -76.627 -28.041  1.00  0.00      BSYN  
ATOM    581   CA HIS    65     -18.107 -76.587 -26.149  1.00  0.00      BSYN  
ATOM    582   CB HIS    65     -16.723 -76.485 -25.392  1.00  0.00      BSYN  
ATOM    583   CG HIS    65     -16.232 -77.986 -25.025  1.00  0.00      BSYN  
ATOM    584  ND1 HIS    65     -16.847 -78.933 -24.329  1.00  0.00      BSYN  
ATOM    585  HD1 HIS    65     -17.661 -78.843 -23.791  1.00  0.00      BSYN  
ATOM    586  CD2 HIS    65     -15.034 -78.528 -25.543  1.00  0.00      BSYN  
ATOM    587  NE2 HIS    65     -15.054 -79.767 -25.162  1.00  0.00      BSYN  
ATOM    588  CE1 HIS    65     -16.140 -80.023 -24.429  1.00  0.00      BSYN  
ATOM    589    C HIS    65     -18.820 -75.240 -26.045  1.00  0.00      BSYN  
ATOM    590    O HIS    65     -18.927 -74.601 -25.020  1.00  0.00      BSYN  
ATOM    591    N LEU    66     -19.460 -74.814 -27.133  1.00  0.00      BSYN  
ATOM    592    H LEU    66     -19.197 -75.068 -28.042  1.00  0.00      BSYN  
ATOM    593   CA LEU    66     -20.645 -73.927 -27.065  1.00  0.00      BSYN  
ATOM    594   CB LEU    66     -20.791 -73.178 -28.409  1.00  0.00      BSYN  
ATOM    595   CG LEU    66     -19.636 -72.368 -29.058  1.00  0.00      BSYN  
ATOM    596  CD1 LEU    66     -18.519 -73.209 -29.802  1.00  0.00      BSYN  
ATOM    597  CD2 LEU    66     -20.308 -71.420 -30.002  1.00  0.00      BSYN  
ATOM    598    C LEU    66     -21.940 -74.703 -26.798  1.00  0.00      BSYN  
ATOM    599    O LEU    66     -22.694 -75.134 -27.757  1.00  0.00      BSYN  
ATOM    600    N GLY    67     -22.250 -74.959 -25.532  1.00  0.00      BSYN  
ATOM    601    H GLY    67     -21.568 -74.685 -24.884  1.00  0.00      BSYN  
ATOM    602   CA GLY    67     -23.359 -75.828 -25.317  1.00  0.00      BSYN  
ATOM    603    C GLY    67     -23.077 -77.225 -24.825  1.00  0.00      BSYN  
ATOM    604    O GLY    67     -22.628 -77.413 -23.741  1.00  0.00      BSYN  
ATOM    605    N GLY    68     -22.982 -78.303 -25.637  1.00  0.00      BSYN  
ATOM    606    H GLY    68     -22.670 -79.134 -25.222  1.00  0.00      BSYN  
ATOM    607   CA GLY    68     -23.113 -78.190 -27.125  1.00  0.00      BSYN  
ATOM    608    C GLY    68     -23.555 -79.522 -27.801  1.00  0.00      BSYN  
ATOM    609    O GLY    68     -24.716 -79.750 -28.085  1.00  0.00      BSYN  
ATOM    610    N ALA    69     -22.541 -80.315 -28.189  1.00  0.00      BSYN  
ATOM    611    H ALA    69     -21.669 -79.919 -27.983  1.00  0.00      BSYN  
ATOM    612   CA ALA    69     -22.731 -81.717 -28.610  1.00  0.00      BSYN  
ATOM    613   CB ALA    69     -21.450 -82.216 -29.422  1.00  0.00      BSYN  
ATOM    614    C ALA    69     -22.556 -82.483 -27.343  1.00  0.00      BSYN  
ATOM    615    O ALA    69     -23.083 -83.576 -27.215  1.00  0.00      BSYN  
ATOM    616    N VAL    70     -21.682 -81.993 -26.456  1.00  0.00      BSYN  
ATOM    617    H VAL    70     -21.115 -81.214 -26.638  1.00  0.00      BSYN  
ATOM    618   CA VAL    70     -21.593 -82.439 -25.072  1.00  0.00      BSYN  
ATOM    619   CB VAL    70     -20.139 -82.809 -24.652  1.00  0.00      BSYN  
ATOM    620  CG1 VAL    70     -19.853 -83.399 -23.248  1.00  0.00      BSYN  
ATOM    621  CG2 VAL    70     -19.260 -83.727 -25.644  1.00  0.00      BSYN  
ATOM    622    C VAL    70     -22.273 -81.327 -24.338  1.00  0.00      BSYN  
ATOM    623    O VAL    70     -21.700 -80.330 -24.037  1.00  0.00      BSYN  
ATOM    624    N PHE    71     -23.600 -81.528 -23.976  1.00  0.00      BSYN  
ATOM    625    H PHE    71     -24.095 -82.193 -24.499  1.00  0.00      BSYN  
ATOM    626   CA PHE    71     -24.286 -80.582 -23.241  1.00  0.00      BSYN  
ATOM    627   CB PHE    71     -25.793 -80.751 -23.545  1.00  0.00      BSYN  
ATOM    628   CG PHE    71     -26.464 -79.403 -23.780  1.00  0.00      BSYN  
ATOM    629  CD1 PHE    71     -26.801 -78.559 -22.763  1.00  0.00      BSYN  
ATOM    630  CD2 PHE    71     -26.676 -79.092 -25.134  1.00  0.00      BSYN  
ATOM    631  CE1 PHE    71     -27.374 -77.350 -23.233  1.00  0.00      BSYN  
ATOM    632  CE2 PHE    71     -27.215 -77.964 -25.495  1.00  0.00      BSYN  
ATOM    633   CZ PHE    71     -27.637 -77.086 -24.518  1.00  0.00      BSYN  
ATOM    634    C PHE    71     -23.942 -80.654 -21.744  1.00  0.00      BSYN  
ATOM    635    O PHE    71     -24.326 -81.451 -20.911  1.00  0.00      BSYN  
ATOM    636    N SER    72     -23.192 -79.593 -21.276  1.00  0.00      BSYN  
ATOM    637    H SER    72     -22.746 -78.964 -21.881  1.00  0.00      BSYN  
ATOM    638   CA SER    72     -22.697 -79.560 -20.007  1.00  0.00      BSYN  
ATOM    639   CB SER    72     -21.231 -79.205 -19.896  1.00  0.00      BSYN  
ATOM    640   OG SER    72     -20.552 -80.109 -20.798  1.00  0.00      BSYN  
ATOM    641   HG SER    72     -21.021 -80.236 -21.626  1.00  0.00      BSYN  
ATOM    642    C SER    72     -23.519 -78.539 -19.140  1.00  0.00      BSYN  
ATOM    643    O SER    72     -24.071 -78.822 -18.018  1.00  0.00      BSYN  
ATOM    644    N GLY    73     -23.702 -77.350 -19.630  1.00  0.00      BSYN  
ATOM    645    H GLY    73     -23.160 -77.066 -20.396  1.00  0.00      BSYN  
ATOM    646   CA GLY    73     -24.331 -76.331 -18.730  1.00  0.00      BSYN  
ATOM    647    C GLY    73     -23.425 -75.091 -18.735  1.00  0.00      BSYN  
ATOM    648    O GLY    73     -22.967 -74.822 -19.858  1.00  0.00      BSYN  
ATOM    649    N ALA    74     -23.140 -74.372 -17.633  1.00  0.00      BSYN  
ATOM    650    H ALA    74     -23.248 -74.630 -16.694  1.00  0.00      BSYN  
ATOM    651   CA ALA    74     -22.723 -72.932 -17.760  1.00  0.00      BSYN  
ATOM    652   CB ALA    74     -23.785 -72.002 -17.285  1.00  0.00      BSYN  
ATOM    653    C ALA    74     -21.538 -72.792 -16.861  1.00  0.00      BSYN  
ATOM    654    O ALA    74     -21.642 -73.173 -15.699  1.00  0.00      BSYN  
ATOM    655    N GLY    75     -20.395 -72.329 -17.386  1.00  0.00      BSYN  
ATOM    656    H GLY    75     -20.401 -72.023 -18.318  1.00  0.00      BSYN  
ATOM    657   CA GLY    75     -19.183 -72.091 -16.582  1.00  0.00      BSYN  
ATOM    658    C GLY    75     -18.970 -70.571 -16.681  1.00  0.00      BSYN  
ATOM    659    O GLY    75     -18.323 -70.108 -17.595  1.00  0.00      BSYN  
ATOM    660    N ASN    76     -19.561 -69.786 -15.762  1.00  0.00      BSYN  
ATOM    661    H ASN    76     -19.977 -70.326 -15.058  1.00  0.00      BSYN  
ATOM    662   CA ASN    76     -19.609 -68.352 -15.849  1.00  0.00      BSYN  
ATOM    663   CB ASN    76     -20.956 -67.805 -16.052  1.00  0.00      BSYN  
ATOM    664   CG ASN    76     -21.675 -68.473 -17.244  1.00  0.00      BSYN  
ATOM    665  OD1 ASN    76     -22.633 -69.208 -16.989  1.00  0.00      BSYN  
ATOM    666  ND2 ASN    76     -21.362 -68.158 -18.495  1.00  0.00      BSYN  
ATOM    667 HD21 ASN    76     -21.936 -68.669 -19.103  1.00  0.00      BSYN  
ATOM    668 HD22 ASN    76     -20.776 -67.462 -18.858  1.00  0.00      BSYN  
ATOM    669    C ASN    76     -19.012 -67.674 -14.641  1.00  0.00      BSYN  
ATOM    670    O ASN    76     -18.883 -66.458 -14.446  1.00  0.00      BSYN  
ATOM    671    N ILE    77     -18.846 -68.533 -13.594  1.00  0.00      BSYN  
ATOM    672    H ILE    77     -19.085 -69.471 -13.742  1.00  0.00      BSYN  
ATOM    673   CA ILE    77     -18.200 -68.109 -12.369  1.00  0.00      BSYN  
ATOM    674   CB ILE    77     -19.051 -68.227 -10.993  1.00  0.00      BSYN  
ATOM    675  CG2 ILE    77     -20.216 -67.176 -11.091  1.00  0.00      BSYN  
ATOM    676  CG1 ILE    77     -19.747 -69.554 -10.757  1.00  0.00      BSYN  
ATOM    677   CD ILE    77     -20.327 -69.490  -9.278  1.00  0.00      BSYN  
ATOM    678    C ILE    77     -16.696 -68.656 -12.177  1.00  0.00      BSYN  
ATOM    679    O ILE    77     -16.491 -69.730 -11.579  1.00  0.00      BSYN  
ATOM    680    N ALA    78     -15.861 -67.989 -12.854  1.00  0.00      BSYN  
ATOM    681    H ALA    78     -16.211 -67.611 -13.688  1.00  0.00      BSYN  
ATOM    682   CA ALA    78     -14.378 -68.331 -12.766  1.00  0.00      BSYN  
ATOM    683   CB ALA    78     -14.018 -69.499 -13.675  1.00  0.00      BSYN  
ATOM    684    C ALA    78     -13.548 -67.137 -13.160  1.00  0.00      BSYN  
ATOM    685    O ALA    78     -13.261 -66.786 -14.300  1.00  0.00      BSYN  
ATOM    686    N ALA    79     -13.283 -66.439 -12.083  1.00  0.00      BSYN  
ATOM    687    H ALA    79     -13.343 -66.971 -11.262  1.00  0.00      BSYN  
ATOM    688   CA ALA    79     -12.839 -64.989 -11.981  1.00  0.00      BSYN  
ATOM    689   CB ALA    79     -11.358 -65.133 -11.592  1.00  0.00      BSYN  
ATOM    690    C ALA    79     -12.938 -64.055 -13.176  1.00  0.00      BSYN  
ATOM    691    O ALA    79     -13.966 -63.464 -13.239  1.00  0.00      BSYN  
ATOM    692    N ALA    80     -12.034 -63.894 -14.114  1.00  0.00      BSYN  
ATOM    693    H ALA    80     -11.337 -64.554 -13.915  1.00  0.00      BSYN  
ATOM    694   CA ALA    80     -12.072 -63.147 -15.337  1.00  0.00      BSYN  
ATOM    695   CB ALA    80     -10.828 -63.438 -15.956  1.00  0.00      BSYN  
ATOM    696    C ALA    80     -13.210 -63.511 -16.409  1.00  0.00      BSYN  
ATOM    697    O ALA    80     -13.623 -62.673 -17.255  1.00  0.00      BSYN  
ATOM    698    N THR    81     -13.676 -64.704 -16.414  1.00  0.00      BSYN  
ATOM    699    H THR    81     -13.490 -65.276 -15.640  1.00  0.00      BSYN  
ATOM    700   CA THR    81     -14.782 -65.121 -17.322  1.00  0.00      BSYN  
ATOM    701   CB THR    81     -14.491 -66.418 -18.036  1.00  0.00      BSYN  
ATOM    702  OG1 THR    81     -13.528 -66.121 -19.023  1.00  0.00      BSYN  
ATOM    703  HG1 THR    81     -13.196 -66.954 -19.366  1.00  0.00      BSYN  
ATOM    704  CG2 THR    81     -15.755 -66.698 -18.885  1.00  0.00      BSYN  
ATOM    705    C THR    81     -16.078 -64.937 -16.643  1.00  0.00      BSYN  
ATOM    706    O THR    81     -16.731 -65.741 -15.979  1.00  0.00      BSYN  
ATOM    707    N GLY    82     -16.529 -63.628 -16.686  1.00  0.00      BSYN  
ATOM    708    H GLY    82     -15.852 -62.973 -16.954  1.00  0.00      BSYN  
ATOM    709   CA GLY    82     -17.857 -63.197 -16.338  1.00  0.00      BSYN  
ATOM    710    C GLY    82     -18.117 -62.304 -15.158  1.00  0.00      BSYN  
ATOM    711    O GLY    82     -18.588 -61.215 -15.328  1.00  0.00      BSYN  
ATOM    712    N LEU    83     -18.080 -63.116 -14.092  1.00  0.00      BSYN  
ATOM    713    H LEU    83     -18.367 -64.052 -14.147  1.00  0.00      BSYN  
ATOM    714   CA LEU    83     -18.091 -62.485 -12.732  1.00  0.00      BSYN  
ATOM    715   CB LEU    83     -19.333 -63.095 -12.135  1.00  0.00      BSYN  
ATOM    716   CG LEU    83     -19.972 -62.674 -10.767  1.00  0.00      BSYN  
ATOM    717  CD1 LEU    83     -20.957 -61.522 -10.876  1.00  0.00      BSYN  
ATOM    718  CD2 LEU    83     -20.504 -63.849  -9.984  1.00  0.00      BSYN  
ATOM    719    C LEU    83     -16.841 -62.672 -11.900  1.00  0.00      BSYN  
ATOM    720    O LEU    83     -16.450 -63.851 -11.802  1.00  0.00      BSYN  
ATOM    721    N VAL    84     -16.225 -61.528 -11.551  1.00  0.00      BSYN  
ATOM    722    H VAL    84     -16.871 -60.799 -11.653  1.00  0.00      BSYN  
ATOM    723   CA VAL    84     -14.974 -61.318 -10.807  1.00  0.00      BSYN  
ATOM    724   CB VAL    84     -14.393 -59.962 -11.070  1.00  0.00      BSYN  
ATOM    725  CG1 VAL    84     -12.969 -59.722 -10.560  1.00  0.00      BSYN  
ATOM    726  CG2 VAL    84     -14.560 -59.511 -12.585  1.00  0.00      BSYN  
ATOM    727    C VAL    84     -15.036 -61.657  -9.312  1.00  0.00      BSYN  
ATOM    728    O VAL    84     -16.051 -61.619  -8.664  1.00  0.00      BSYN  
ATOM    729    N LYS    85     -13.980 -62.175  -8.810  1.00  0.00      BSYN  
ATOM    730    H LYS    85     -13.149 -62.211  -9.329  1.00  0.00      BSYN  
ATOM    731   CA LYS    85     -14.012 -62.619  -7.372  1.00  0.00      BSYN  
ATOM    732   CB LYS    85     -12.905 -63.598  -7.133  1.00  0.00      BSYN  
ATOM    733   CG LYS    85     -13.302 -65.031  -7.557  1.00  0.00      BSYN  
ATOM    734   CD LYS    85     -14.097 -65.657  -6.501  1.00  0.00      BSYN  
ATOM    735   CE LYS    85     -14.826 -66.964  -6.667  1.00  0.00      BSYN  
ATOM    736   NZ LYS    85     -15.210 -67.497  -5.356  1.00  0.00      BSYN  
ATOM    737  HZ1 LYS    85     -14.326 -67.709  -4.850  1.00  0.00      BSYN  
ATOM    738  HZ2 LYS    85     -15.811 -66.831  -4.830  1.00  0.00      BSYN  
ATOM    739  HZ3 LYS    85     -15.846 -68.307  -5.506  1.00  0.00      BSYN  
ATOM    740    C LYS    85     -13.949 -61.472  -6.447  1.00  0.00      BSYN  
ATOM    741    O LYS    85     -12.921 -60.861  -6.244  1.00  0.00      BSYN  
ATOM    742    N ARG    86     -15.191 -61.423  -5.900  1.00  0.00      BSYN  
ATOM    743    H ARG    86     -15.920 -61.599  -6.531  1.00  0.00      BSYN  
ATOM    744   CA ARG    86     -15.436 -60.402  -4.782  1.00  0.00      BSYN  
ATOM    745   CB ARG    86     -16.901 -60.452  -4.251  1.00  0.00      BSYN  
ATOM    746   CG ARG    86     -17.292 -59.338  -3.243  1.00  0.00      BSYN  
ATOM    747   CD ARG    86     -18.663 -59.458  -2.584  1.00  0.00      BSYN  
ATOM    748   NE ARG    86     -18.482 -60.327  -1.377  1.00  0.00      BSYN  
ATOM    749   HE ARG    86     -17.652 -60.263  -0.860  1.00  0.00      BSYN  
ATOM    750   CZ ARG    86     -19.538 -60.989  -0.805  1.00  0.00      BSYN  
ATOM    751  NH1 ARG    86     -20.693 -61.010  -1.432  1.00  0.00      BSYN  
ATOM    752 HH11 ARG    86     -21.561 -61.325  -1.046  1.00  0.00      BSYN  
ATOM    753 HH12 ARG    86     -20.699 -60.483  -2.281  1.00  0.00      BSYN  
ATOM    754  NH2 ARG    86     -19.250 -61.672   0.324  1.00  0.00      BSYN  
ATOM    755 HH21 ARG    86     -20.045 -61.892   0.889  1.00  0.00      BSYN  
ATOM    756 HH22 ARG    86     -18.334 -61.538   0.704  1.00  0.00      BSYN  
ATOM    757    C ARG    86     -14.447 -60.636  -3.632  1.00  0.00      BSYN  
ATOM    758    O ARG    86     -13.709 -59.803  -3.173  1.00  0.00      BSYN  
ATOM    759    N GLU    87     -14.410 -61.905  -3.237  1.00  0.00      BSYN  
ATOM    760    H GLU    87     -14.961 -62.513  -3.772  1.00  0.00      BSYN  
ATOM    761   CA GLU    87     -13.578 -62.321  -2.126  1.00  0.00      BSYN  
ATOM    762   CB GLU    87     -14.308 -62.994  -0.928  1.00  0.00      BSYN  
ATOM    763   CG GLU    87     -13.577 -62.735   0.350  1.00  0.00      BSYN  
ATOM    764   CD GLU    87     -14.313 -62.913   1.642  1.00  0.00      BSYN  
ATOM    765  OE1 GLU    87     -14.398 -64.040   2.200  1.00  0.00      BSYN  
ATOM    766  OE2 GLU    87     -14.973 -61.975   2.096  1.00  0.00      BSYN  
ATOM    767    C GLU    87     -12.540 -63.256  -2.648  1.00  0.00      BSYN  
ATOM    768    O GLU    87     -12.801 -64.392  -3.016  1.00  0.00      BSYN  
ATOM    769    N GLU    88     -11.351 -62.682  -2.865  1.00  0.00      BSYN  
ATOM    770    H GLU    88     -11.246 -61.731  -2.654  1.00  0.00      BSYN  
ATOM    771   CA GLU    88     -10.253 -63.525  -3.265  1.00  0.00      BSYN  
ATOM    772   CB GLU    88     -10.145 -63.389  -4.803  1.00  0.00      BSYN  
ATOM    773   CG GLU    88      -9.860 -61.962  -5.460  1.00  0.00      BSYN  
ATOM    774   CD GLU    88      -9.483 -61.888  -6.991  1.00  0.00      BSYN  
ATOM    775  OE1 GLU    88      -8.745 -60.982  -7.415  1.00  0.00      BSYN  
ATOM    776  OE2 GLU    88      -9.885 -62.740  -7.703  1.00  0.00      BSYN  
ATOM    777    C GLU    88      -8.925 -63.156  -2.631  1.00  0.00      BSYN  
ATOM    778    O GLU    88      -8.782 -61.990  -2.334  1.00  0.00      BSYN  
ATOM    779    N PHE    89      -7.909 -64.023  -2.299  1.00  0.00      BSYN  
ATOM    780    H PHE    89      -8.198 -64.959  -2.298  1.00  0.00      BSYN  
ATOM    781   CA PHE    89      -6.577 -63.559  -1.725  1.00  0.00      BSYN  
ATOM    782   CB PHE    89      -6.697 -63.636  -0.140  1.00  0.00      BSYN  
ATOM    783   CG PHE    89      -5.628 -62.916   0.665  1.00  0.00      BSYN  
ATOM    784  CD1 PHE    89      -4.728 -63.677   1.437  1.00  0.00      BSYN  
ATOM    785  CD2 PHE    89      -5.510 -61.589   0.800  1.00  0.00      BSYN  
ATOM    786  CE1 PHE    89      -3.829 -63.078   2.289  1.00  0.00      BSYN  
ATOM    787  CE2 PHE    89      -4.543 -60.879   1.569  1.00  0.00      BSYN  
ATOM    788   CZ PHE    89      -3.677 -61.634   2.311  1.00  0.00      BSYN  
ATOM    789    C PHE    89      -5.448 -64.363  -2.087  1.00  0.00      BSYN  
ATOM    790    O PHE    89      -5.649 -65.584  -2.033  1.00  0.00      BSYN  
ATOM    791    N PRO    90      -4.275 -63.861  -2.452  1.00  0.00      BSYN  
ATOM    792   CD PRO    90      -4.114 -62.443  -2.833  1.00  0.00      BSYN  
ATOM    793   CA PRO    90      -3.184 -64.682  -2.925  1.00  0.00      BSYN  
ATOM    794   CB PRO    90      -2.254 -63.596  -3.509  1.00  0.00      BSYN  
ATOM    795   CG PRO    90      -3.320 -62.632  -4.031  1.00  0.00      BSYN  
ATOM    796    C PRO    90      -2.619 -65.447  -1.757  1.00  0.00      BSYN  
ATOM    797    O PRO    90      -2.138 -64.925  -0.772  1.00  0.00      BSYN  
ATOM    798    N THR    91      -2.845 -66.769  -1.831  1.00  0.00      BSYN  
ATOM    799    H THR    91      -3.053 -67.155  -2.707  1.00  0.00      BSYN  
ATOM    800   CA THR    91      -2.509 -67.691  -0.772  1.00  0.00      BSYN  
ATOM    801   CB THR    91      -3.290 -69.158  -0.771  1.00  0.00      BSYN  
ATOM    802  OG1 THR    91      -3.430 -69.671  -2.082  1.00  0.00      BSYN  
ATOM    803  HG1 THR    91      -3.958 -70.471  -2.139  1.00  0.00      BSYN  
ATOM    804  CG2 THR    91      -4.655 -68.810  -0.218  1.00  0.00      BSYN  
ATOM    805    C THR    91      -0.945 -67.727  -0.560  1.00  0.00      BSYN  
ATOM    806    O THR    91      -0.172 -67.148  -1.337  1.00  0.00      BSYN  
ATOM    807    N ASP    92      -0.445 -68.341   0.581  1.00  0.00      BSYN  
ATOM    808    H ASP    92      -0.949 -69.067   1.004  1.00  0.00      BSYN  
ATOM    809   CA ASP    92       0.879 -68.248   1.073  1.00  0.00      BSYN  
ATOM    810   CB ASP    92       0.733 -68.059   2.540  1.00  0.00      BSYN  
ATOM    811   CG ASP    92       1.980 -67.956   3.573  1.00  0.00      BSYN  
ATOM    812  OD1 ASP    92       2.646 -66.984   3.505  1.00  0.00      BSYN  
ATOM    813  OD2 ASP    92       2.243 -68.931   4.281  1.00  0.00      BSYN  
ATOM    814    C ASP    92       1.627 -69.496   0.798  1.00  0.00      BSYN  
ATOM    815    O ASP    92       1.365 -70.557   1.233  1.00  0.00      BSYN  
ATOM    816    N LEU    93       2.409 -69.316  -0.315  1.00  0.00      BSYN  
ATOM    817    H LEU    93       2.435 -68.416  -0.704  1.00  0.00      BSYN  
ATOM    818   CA LEU    93       3.143 -70.383  -0.916  1.00  0.00      BSYN  
ATOM    819   CB LEU    93       3.789 -69.795  -2.231  1.00  0.00      BSYN  
ATOM    820   CG LEU    93       4.390 -70.715  -3.377  1.00  0.00      BSYN  
ATOM    821  CD1 LEU    93       3.453 -71.861  -3.638  1.00  0.00      BSYN  
ATOM    822  CD2 LEU    93       4.944 -69.932  -4.677  1.00  0.00      BSYN  
ATOM    823    C LEU    93       4.159 -71.185  -0.091  1.00  0.00      BSYN  
ATOM    824    O LEU    93       5.198 -70.653   0.365  1.00  0.00      BSYN  
ATOM    825    N LYS    94       3.772 -72.485  -0.058  1.00  0.00      BSYN  
ATOM    826    H LYS    94       2.933 -72.720  -0.507  1.00  0.00      BSYN  
ATOM    827   CA LYS    94       4.650 -73.488   0.484  1.00  0.00      BSYN  
ATOM    828   CB LYS    94       3.823 -74.661   1.019  1.00  0.00      BSYN  
ATOM    829   CG LYS    94       3.091 -74.405   2.383  1.00  0.00      BSYN  
ATOM    830   CD LYS    94       2.318 -75.657   2.760  1.00  0.00      BSYN  
ATOM    831   CE LYS    94       1.830 -75.552   4.116  1.00  0.00      BSYN  
ATOM    832   NZ LYS    94       2.589 -76.241   5.074  1.00  0.00      BSYN  
ATOM    833  HZ1 LYS    94       3.574 -76.090   4.778  1.00  0.00      BSYN  
ATOM    834  HZ2 LYS    94       2.409 -75.850   6.021  1.00  0.00      BSYN  
ATOM    835  HZ3 LYS    94       2.446 -77.271   5.055  1.00  0.00      BSYN  
ATOM    836    C LYS    94       5.571 -73.985  -0.613  1.00  0.00      BSYN  
ATOM    837    O LYS    94       5.051 -74.538  -1.617  1.00  0.00      BSYN  
ATOM    838    N PRO    95       6.942 -73.841  -0.565  1.00  0.00      BSYN  
ATOM    839   CD PRO    95       7.553 -72.982   0.443  1.00  0.00      BSYN  
ATOM    840   CA PRO    95       7.854 -74.177  -1.579  1.00  0.00      BSYN  
ATOM    841   CB PRO    95       8.941 -73.050  -1.470  1.00  0.00      BSYN  
ATOM    842   CG PRO    95       8.966 -72.863   0.061  1.00  0.00      BSYN  
ATOM    843    C PRO    95       8.403 -75.583  -1.739  1.00  0.00      BSYN  
ATOM    844    O PRO    95       9.631 -75.756  -1.847  1.00  0.00      BSYN  
ATOM    845    N GLU    96       7.477 -76.542  -1.856  1.00  0.00      BSYN  
ATOM    846    H GLU    96       6.501 -76.467  -1.814  1.00  0.00      BSYN  
ATOM    847   CA GLU    96       7.965 -77.929  -2.091  1.00  0.00      BSYN  
ATOM    848   CB GLU    96       6.814 -78.783  -1.527  1.00  0.00      BSYN  
ATOM    849   CG GLU    96       6.482 -78.385  -0.033  1.00  0.00      BSYN  
ATOM    850   CD GLU    96       7.405 -78.858   1.116  1.00  0.00      BSYN  
ATOM    851  OE1 GLU    96       7.337 -80.026   1.412  1.00  0.00      BSYN  
ATOM    852  OE2 GLU    96       8.050 -78.017   1.801  1.00  0.00      BSYN  
ATOM    853    C GLU    96       8.095 -78.128  -3.643  1.00  0.00      BSYN  
ATOM    854    O GLU    96       9.193 -78.568  -3.932  1.00  0.00      BSYN  
ATOM    855    N GLU    97       7.108 -77.951  -4.506  1.00  0.00      BSYN  
ATOM    856    H GLU    97       6.226 -77.760  -4.125  1.00  0.00      BSYN  
ATOM    857   CA GLU    97       7.368 -78.222  -5.894  1.00  0.00      BSYN  
ATOM    858   CB GLU    97       6.208 -79.291  -6.389  1.00  0.00      BSYN  
ATOM    859   CG GLU    97       6.483 -80.665  -5.907  1.00  0.00      BSYN  
ATOM    860   CD GLU    97       5.249 -81.467  -5.566  1.00  0.00      BSYN  
ATOM    861  OE1 GLU    97       4.316 -81.621  -6.395  1.00  0.00      BSYN  
ATOM    862  OE2 GLU    97       5.127 -81.784  -4.374  1.00  0.00      BSYN  
ATOM    863    C GLU    97       7.543 -77.045  -6.781  1.00  0.00      BSYN  
ATOM    864    O GLU    97       6.575 -76.615  -7.391  1.00  0.00      BSYN  
ATOM    865    N VAL    98       8.683 -76.562  -7.160  1.00  0.00      BSYN  
ATOM    866    H VAL    98       9.475 -77.108  -6.971  1.00  0.00      BSYN  
ATOM    867   CA VAL    98       8.923 -75.304  -7.885  1.00  0.00      BSYN  
ATOM    868   CB VAL    98       9.727 -74.255  -7.099  1.00  0.00      BSYN  
ATOM    869  CG1 VAL    98       9.342 -72.852  -7.615  1.00  0.00      BSYN  
ATOM    870  CG2 VAL    98       9.419 -73.894  -5.669  1.00  0.00      BSYN  
ATOM    871    C VAL    98       9.471 -75.601  -9.304  1.00  0.00      BSYN  
ATOM    872    O VAL    98      10.484 -76.241  -9.562  1.00  0.00      BSYN  
ATOM    873    N ALA    99       8.945 -75.070 -10.333  1.00  0.00      BSYN  
ATOM    874    H ALA    99       8.240 -74.400 -10.218  1.00  0.00      BSYN  
ATOM    875   CA ALA    99       9.457 -75.306 -11.762  1.00  0.00      BSYN  
ATOM    876   CB ALA    99       8.695 -76.399 -12.303  1.00  0.00      BSYN  
ATOM    877    C ALA    99       9.323 -74.055 -12.551  1.00  0.00      BSYN  
ATOM    878    O ALA    99       8.444 -73.143 -12.275  1.00  0.00      BSYN  
ATOM    879    N GLN   100      10.060 -73.862 -13.554  1.00  0.00      BSYN  
ATOM    880    H GLN   100      10.893 -74.377 -13.599  1.00  0.00      BSYN  
ATOM    881   CA GLN   100       9.835 -72.699 -14.444  1.00  0.00      BSYN  
ATOM    882   CB GLN   100      11.083 -71.957 -14.942  1.00  0.00      BSYN  
ATOM    883   CG GLN   100      11.915 -72.761 -15.911  1.00  0.00      BSYN  
ATOM    884   CD GLN   100      12.838 -71.929 -16.867  1.00  0.00      BSYN  
ATOM    885  OE1 GLN   100      12.466 -71.279 -17.895  1.00  0.00      BSYN  
ATOM    886  NE2 GLN   100      14.127 -72.084 -16.630  1.00  0.00      BSYN  
ATOM    887 HE21 GLN   100      14.344 -72.783 -15.979  1.00  0.00      BSYN  
ATOM    888 HE22 GLN   100      14.701 -71.485 -17.152  1.00  0.00      BSYN  
ATOM    889    C GLN   100       9.020 -72.974 -15.658  1.00  0.00      BSYN  
ATOM    890    O GLN   100       9.053 -74.116 -16.171  1.00  0.00      BSYN  
ATOM    891    N GLU   101       8.420 -71.955 -16.343  1.00  0.00      BSYN  
ATOM    892    H GLU   101       8.388 -71.068 -15.927  1.00  0.00      BSYN  
ATOM    893   CA GLU   101       7.632 -72.171 -17.548  1.00  0.00      BSYN  
ATOM    894   CB GLU   101       6.313 -71.441 -17.337  1.00  0.00      BSYN  
ATOM    895   CG GLU   101       5.284 -71.939 -16.267  1.00  0.00      BSYN  
ATOM    896   CD GLU   101       3.959 -72.272 -16.960  1.00  0.00      BSYN  
ATOM    897  OE1 GLU   101       3.042 -71.554 -16.732  1.00  0.00      BSYN  
ATOM    898  OE2 GLU   101       3.818 -73.305 -17.526  1.00  0.00      BSYN  
ATOM    899    C GLU   101       8.223 -71.817 -18.977  1.00  0.00      BSYN  
ATOM    900    O GLU   101       7.446 -71.500 -19.827  1.00  0.00      BSYN  
ATOM    901    N ALA   102       9.485 -71.943 -19.279  1.00  0.00      BSYN  
ATOM    902    H ALA   102      10.191 -72.353 -18.737  1.00  0.00      BSYN  
ATOM    903   CA ALA   102       9.970 -71.363 -20.547  1.00  0.00      BSYN  
ATOM    904   CB ALA   102      10.706 -70.129 -20.304  1.00  0.00      BSYN  
ATOM    905    C ALA   102      10.889 -72.539 -21.162  1.00  0.00      BSYN  
ATOM    906    O ALA   102      10.598 -73.237 -22.162  1.00  0.00      BSYN  
ATOM    907    N ALA   103      12.048 -72.705 -20.498  1.00  0.00      BSYN  
ATOM    908    H ALA   103      12.253 -72.255 -19.651  1.00  0.00      BSYN  
ATOM    909   CA ALA   103      13.047 -73.710 -20.956  1.00  0.00      BSYN  
ATOM    910   CB ALA   103      14.253 -72.849 -21.392  1.00  0.00      BSYN  
ATOM    911    C ALA   103      13.391 -74.834 -19.915  1.00  0.00      BSYN  
ATOM    912    O ALA   103      12.965 -74.698 -18.759  1.00  0.00      BSYN  
ATOM    913    N GLU   104      14.063 -75.952 -20.402  1.00  0.00      BSYN  
ATOM    914    H GLU   104      14.284 -76.008 -21.355  1.00  0.00      BSYN  
ATOM    915   CA GLU   104      14.560 -76.918 -19.513  1.00  0.00      BSYN  
ATOM    916   CB GLU   104      13.698 -78.251 -19.439  1.00  0.00      BSYN  
ATOM    917   CG GLU   104      13.814 -78.892 -20.934  1.00  0.00      BSYN  
ATOM    918   CD GLU   104      12.923 -80.044 -21.106  1.00  0.00      BSYN  
ATOM    919  OE1 GLU   104      13.416 -81.220 -21.197  1.00  0.00      BSYN  
ATOM    920  OE2 GLU   104      11.692 -79.997 -21.127  1.00  0.00      BSYN  
ATOM    921    C GLU   104      16.036 -77.257 -19.520  1.00  0.00      BSYN  
ATOM    922    O GLU   104      16.879 -77.046 -20.414  1.00  0.00      BSYN  
ATOM    923    N GLU   105      16.356 -77.391 -18.207  1.00  0.00      BSYN  
ATOM    924    H GLU   105      15.554 -77.383 -17.644  1.00  0.00      BSYN  
ATOM    925   CA GLU   105      17.667 -77.701 -17.597  1.00  0.00      BSYN  
ATOM    926   CB GLU   105      18.646 -76.574 -17.722  1.00  0.00      BSYN  
ATOM    927   CG GLU   105      18.338 -75.316 -16.830  1.00  0.00      BSYN  
ATOM    928   CD GLU   105      17.149 -74.442 -17.176  1.00  0.00      BSYN  
ATOM    929  OE1 GLU   105      15.979 -74.717 -16.855  1.00  0.00      BSYN  
ATOM    930  OE2 GLU   105      17.403 -73.441 -17.785  1.00  0.00      BSYN  
ATOM    931    C GLU   105      17.473 -78.232 -16.159  1.00  0.00      BSYN  
ATOM    932    O GLU   105      16.575 -77.780 -15.491  1.00  0.00      BSYN  
ATOM    933    N PRO   106      18.101 -79.286 -15.779  1.00  0.00      BSYN  
ATOM    934   CD PRO   106      18.950 -80.140 -16.670  1.00  0.00      BSYN  
ATOM    935   CA PRO   106      18.239 -79.810 -14.397  1.00  0.00      BSYN  
ATOM    936   CB PRO   106      18.941 -81.150 -14.623  1.00  0.00      BSYN  
ATOM    937   CG PRO   106      19.946 -80.801 -15.691  1.00  0.00      BSYN  
ATOM    938    C PRO   106      19.118 -78.869 -13.561  1.00  0.00      BSYN  
ATOM    939    O PRO   106      19.725 -77.898 -14.012  1.00  0.00      BSYN  
ATOM    940    N LEU   107      18.864 -79.120 -12.259  1.00  0.00      BSYN  
ATOM    941    H LEU   107      18.115 -79.696 -11.997  1.00  0.00      BSYN  
ATOM    942   CA LEU   107      19.851 -78.832 -11.280  1.00  0.00      BSYN  
ATOM    943   CB LEU   107      19.021 -78.488  -9.974  1.00  0.00      BSYN  
ATOM    944   CG LEU   107      18.092 -77.330  -9.915  1.00  0.00      BSYN  
ATOM    945  CD1 LEU   107      18.507 -76.093 -10.834  1.00  0.00      BSYN  
ATOM    946  CD2 LEU   107      16.712 -77.845 -10.376  1.00  0.00      BSYN  
ATOM    947    C LEU   107      20.717 -80.008 -11.189  1.00  0.00      BSYN  
ATOM    948    O LEU   107      20.489 -81.068 -11.822  1.00  0.00      BSYN  
ATOM    949    N ILE   108      21.816 -79.791 -10.478  1.00  0.00      BSYN  
ATOM    950    H ILE   108      22.049 -78.844 -10.377  1.00  0.00      BSYN  
ATOM    951   CA ILE   108      22.746 -80.844 -10.017  1.00  0.00      BSYN  
ATOM    952   CB ILE   108      24.215 -80.278  -9.643  1.00  0.00      BSYN  
ATOM    953  CG2 ILE   108      25.030 -81.257  -8.918  1.00  0.00      BSYN  
ATOM    954  CG1 ILE   108      24.974 -79.732 -10.787  1.00  0.00      BSYN  
ATOM    955   CD ILE   108      26.346 -79.211 -10.603  1.00  0.00      BSYN  
ATOM    956    C ILE   108      21.997 -81.458  -8.886  1.00  0.00      BSYN  
ATOM    957    O ILE   108      21.251 -80.932  -8.099  1.00  0.00      BSYN  
ATOM    958    N GLU   109      22.250 -82.729  -9.006  1.00  0.00      BSYN  
ATOM    959    H GLU   109      23.040 -83.055  -9.486  1.00  0.00      BSYN  
ATOM    960   CA GLU   109      21.605 -83.751  -8.183  1.00  0.00      BSYN  
ATOM    961   CB GLU   109      20.375 -84.339  -9.008  1.00  0.00      BSYN  
ATOM    962   CG GLU   109      19.736 -83.369  -9.948  1.00  0.00      BSYN  
ATOM    963   CD GLU   109      18.727 -83.861 -10.920  1.00  0.00      BSYN  
ATOM    964  OE1 GLU   109      17.650 -84.255 -10.489  1.00  0.00      BSYN  
ATOM    965  OE2 GLU   109      19.057 -83.825 -12.093  1.00  0.00      BSYN  
ATOM    966    C GLU   109      22.543 -84.885  -7.771  1.00  0.00      BSYN  
ATOM    967    O GLU   109      23.593 -85.201  -8.401  1.00  0.00      BSYN  
ATOM    968    N PRO   110      22.278 -85.373  -6.551  1.00  0.00      BSYN  
ATOM    969   CD PRO   110      21.479 -84.812  -5.469  1.00  0.00      BSYN  
ATOM    970   CA PRO   110      22.638 -86.732  -6.193  1.00  0.00      BSYN  
ATOM    971   CB PRO   110      22.783 -86.614  -4.688  1.00  0.00      BSYN  
ATOM    972   CG PRO   110      21.676 -85.702  -4.174  1.00  0.00      BSYN  
ATOM    973    C PRO   110      21.478 -87.696  -6.498  1.00  0.00      BSYN  
ATOM    974    O PRO   110      20.918 -88.194  -5.530  1.00  0.00      BSYN  
ATOM    975    N LEU   111      21.029 -88.191  -7.730  1.00  0.00      BSYN  
ATOM    976    H LEU   111      21.645 -87.870  -8.421  1.00  0.00      BSYN  
ATOM    977   CA LEU   111      19.810 -88.976  -7.906  1.00  0.00      BSYN  
ATOM    978   CB LEU   111      19.058 -88.176  -8.981  1.00  0.00      BSYN  
ATOM    979   CG LEU   111      17.561 -88.633  -9.083  1.00  0.00      BSYN  
ATOM    980  CD1 LEU   111      16.818 -87.435  -8.736  1.00  0.00      BSYN  
ATOM    981  CD2 LEU   111      17.074 -89.012 -10.534  1.00  0.00      BSYN  
ATOM    982    C LEU   111      20.042 -90.512  -8.241  1.00  0.00      BSYN  
ATOM    983    O LEU   111      21.011 -90.760  -8.948  1.00  0.00      BSYN  
ATOM    984    N MET   112      19.320 -91.557  -7.834  1.00  0.00      BSYN  
ATOM    985    H MET   112      18.769 -91.623  -7.026  1.00  0.00      BSYN  
ATOM    986   CA MET   112      19.580 -92.865  -8.350  1.00  0.00      BSYN  
ATOM    987   CB MET   112      19.459 -93.924  -7.245  1.00  0.00      BSYN  
ATOM    988   CG MET   112      20.013 -95.219  -7.529  1.00  0.00      BSYN  
ATOM    989   SD MET   112      21.132 -95.577  -6.198  1.00  0.00      BSYN  
ATOM    990   CE MET   112      20.706 -97.232  -5.621  1.00  0.00      BSYN  
ATOM    991    C MET   112      18.869 -93.328  -9.676  1.00  0.00      BSYN  
ATOM    992    O MET   112      17.628 -93.609  -9.630  1.00  0.00      BSYN  
ATOM    993    N GLU   113      19.596 -93.565 -10.744  1.00  0.00      BSYN  
ATOM    994    H GLU   113      20.565 -93.693 -10.677  1.00  0.00      BSYN  
ATOM    995   CA GLU   113      18.912 -93.968 -11.940  1.00  0.00      BSYN  
ATOM    996   CB GLU   113      19.142 -92.972 -13.061  1.00  0.00      BSYN  
ATOM    997   CG GLU   113      18.257 -91.770 -12.990  1.00  0.00      BSYN  
ATOM    998   CD GLU   113      18.556 -90.833 -14.090  1.00  0.00      BSYN  
ATOM    999  OE1 GLU   113      18.074 -90.933 -15.202  1.00  0.00      BSYN  
ATOM   1000  OE2 GLU   113      19.381 -89.962 -13.812  1.00  0.00      BSYN  
ATOM   1001    C GLU   113      19.207 -95.431 -12.394  1.00  0.00      BSYN  
ATOM   1002    O GLU   113      20.386 -95.859 -12.293  1.00  0.00      BSYN  
ATOM   1003    N PRO   114      18.186 -96.211 -12.826  1.00  0.00      BSYN  
ATOM   1004   CD PRO   114      16.760 -95.854 -12.443  1.00  0.00      BSYN  
ATOM   1005   CA PRO   114      18.321 -97.537 -13.458  1.00  0.00      BSYN  
ATOM   1006   CB PRO   114      16.762 -98.027 -13.653  1.00  0.00      BSYN  
ATOM   1007   CG PRO   114      16.311 -97.315 -12.401  1.00  0.00      BSYN  
ATOM   1008    C PRO   114      19.090 -97.650 -14.806  1.00  0.00      BSYN  
ATOM   1009    O PRO   114      18.615 -97.601 -15.970  1.00  0.00      BSYN  
ATOM   1010    N GLU   115      20.329 -97.605 -14.596  1.00  0.00      BSYN  
ATOM   1011    H GLU   115      20.525 -97.521 -13.639  1.00  0.00      BSYN  
ATOM   1012   CA GLU   115      21.359 -97.644 -15.650  1.00  0.00      BSYN  
ATOM   1013   CB GLU   115      22.789 -97.670 -15.075  1.00  0.00      BSYN  
ATOM   1014   CG GLU   115      24.086 -97.693 -15.798  1.00  0.00      BSYN  
ATOM   1015   CD GLU   115      25.264 -98.464 -15.133  1.00  0.00      BSYN  
ATOM   1016  OE1 GLU   115      26.105 -97.873 -14.505  1.00  0.00      BSYN  
ATOM   1017  OE2 GLU   115      25.300 -99.715 -15.120  1.00  0.00      BSYN  
ATOM   1018    C GLU   115      21.328 -98.697 -16.806  1.00  0.00      BSYN  
ATOM   1019    O GLU   115      21.515 -99.873 -16.375  1.00  0.00      BSYN  
ATOM   1020    N GLY   116      21.183 -98.281 -18.122  1.00  0.00      BSYN  
ATOM   1021    H GLY   116      20.927 -97.389 -18.437  1.00  0.00      BSYN  
ATOM   1022   CA GLY   116      20.995 -99.322 -19.145  1.00  0.00      BSYN  
ATOM   1023    C GLY   116      19.507 -99.686 -19.144  1.00  0.00      BSYN  
ATOM   1024    O GLY   116      18.686 -99.351 -19.981  1.00  0.00      BSYN  
ATOM   1025    N GLU   117      19.318-100.678 -18.300  1.00  0.00      BSYN  
ATOM   1026    H GLU   117      20.083-101.101 -17.858  1.00  0.00      BSYN  
ATOM   1027   CA GLU   117      17.943-101.152 -17.978  1.00  0.00      BSYN  
ATOM   1028   CB GLU   117      17.924-102.768 -17.950  1.00  0.00      BSYN  
ATOM   1029   CG GLU   117      18.412-103.396 -19.202  1.00  0.00      BSYN  
ATOM   1030   CD GLU   117      18.281-104.956 -19.382  1.00  0.00      BSYN  
ATOM   1031  OE1 GLU   117      18.656-105.722 -18.497  1.00  0.00      BSYN  
ATOM   1032  OE2 GLU   117      17.706-105.538 -20.349  1.00  0.00      BSYN  
ATOM   1033    C GLU   117      17.215-100.546 -16.752  1.00  0.00      BSYN  
ATOM   1034    O GLU   117      17.515-100.907 -15.637  1.00  0.00      BSYN  
ATOM   1035    N SER   118      16.136 -99.699 -16.761  1.00  0.00      BSYN  
ATOM   1036    H SER   118      15.713 -99.412 -15.925  1.00  0.00      BSYN  
ATOM   1037   CA SER   118      15.647 -99.149 -18.002  1.00  0.00      BSYN  
ATOM   1038   CB SER   118      14.244 -99.794 -18.144  1.00  0.00      BSYN  
ATOM   1039   OG SER   118      14.193-101.191 -17.932  1.00  0.00      BSYN  
ATOM   1040   HG SER   118      13.454-101.334 -17.336  1.00  0.00      BSYN  
ATOM   1041    C SER   118      15.651 -97.591 -18.149  1.00  0.00      BSYN  
ATOM   1042    O SER   118      15.102 -97.023 -19.104  1.00  0.00      BSYN  
ATOM   1043    N TYR   119      16.273 -96.920 -17.101  1.00  0.00      BSYN  
ATOM   1044    H TYR   119      16.667 -97.352 -16.314  1.00  0.00      BSYN  
ATOM   1045   CA TYR   119      16.527 -95.462 -17.149  1.00  0.00      BSYN  
ATOM   1046   CB TYR   119      16.513 -94.760 -15.888  1.00  0.00      BSYN  
ATOM   1047   CG TYR   119      15.203 -94.485 -15.274  1.00  0.00      BSYN  
ATOM   1048  CD1 TYR   119      14.226 -95.419 -14.946  1.00  0.00      BSYN  
ATOM   1049  CE1 TYR   119      13.253 -95.134 -14.081  1.00  0.00      BSYN  
ATOM   1050  CD2 TYR   119      15.007 -93.219 -14.670  1.00  0.00      BSYN  
ATOM   1051  CE2 TYR   119      13.969 -92.931 -13.849  1.00  0.00      BSYN  
ATOM   1052   CZ TYR   119      13.133 -93.832 -13.535  1.00  0.00      BSYN  
ATOM   1053   OH TYR   119      12.192 -93.401 -12.600  1.00  0.00      BSYN  
ATOM   1054   HH TYR   119      12.454 -92.484 -12.489  1.00  0.00      BSYN  
ATOM   1055    C TYR   119      17.662 -95.073 -18.139  1.00  0.00      BSYN  
ATOM   1056    O TYR   119      18.638 -95.793 -18.063  1.00  0.00      BSYN  
ATOM   1057    N GLU   120      17.392 -94.093 -19.014  1.00  0.00      BSYN  
ATOM   1058    H GLU   120      16.505 -93.929 -19.396  1.00  0.00      BSYN  
ATOM   1059   CA GLU   120      18.373 -93.084 -19.412  1.00  0.00      BSYN  
ATOM   1060   CB GLU   120      18.488 -92.850 -20.972  1.00  0.00      BSYN  
ATOM   1061   CG GLU   120      19.156 -94.044 -21.704  1.00  0.00      BSYN  
ATOM   1062   CD GLU   120      19.132 -93.843 -23.276  1.00  0.00      BSYN  
ATOM   1063  OE1 GLU   120      19.824 -92.969 -23.826  1.00  0.00      BSYN  
ATOM   1064  OE2 GLU   120      18.301 -94.553 -23.896  1.00  0.00      BSYN  
ATOM   1065    C GLU   120      17.982 -91.663 -18.768  1.00  0.00      BSYN  
ATOM   1066    O GLU   120      16.817 -91.460 -18.417  1.00  0.00      BSYN  
ATOM   1067    N ASP   121      18.991 -90.792 -18.670  1.00  0.00      BSYN  
ATOM   1068    H ASP   121      19.869 -90.972 -19.065  1.00  0.00      BSYN  
ATOM   1069   CA ASP   121      18.826 -89.388 -18.271  1.00  0.00      BSYN  
ATOM   1070   CB ASP   121      20.162 -88.873 -17.829  1.00  0.00      BSYN  
ATOM   1071   CG ASP   121      20.386 -87.507 -17.210  1.00  0.00      BSYN  
ATOM   1072  OD1 ASP   121      19.738 -87.077 -16.300  1.00  0.00      BSYN  
ATOM   1073  OD2 ASP   121      21.387 -86.938 -17.692  1.00  0.00      BSYN  
ATOM   1074    C ASP   121      18.329 -88.479 -19.296  1.00  0.00      BSYN  
ATOM   1075    O ASP   121      18.867 -88.440 -20.389  1.00  0.00      BSYN  
ATOM   1076    N PRO   122      17.293 -87.655 -18.973  1.00  0.00      BSYN  
ATOM   1077   CD PRO   122      16.445 -87.907 -17.790  1.00  0.00      BSYN  
ATOM   1078   CA PRO   122      16.711 -86.712 -19.885  1.00  0.00      BSYN  
ATOM   1079   CB PRO   122      15.816 -85.991 -18.992  1.00  0.00      BSYN  
ATOM   1080   CG PRO   122      15.266 -87.070 -18.133  1.00  0.00      BSYN  
ATOM   1081    C PRO   122      17.766 -85.823 -20.496  1.00  0.00      BSYN  
ATOM   1082    O PRO   122      18.434 -85.165 -19.668  1.00  0.00      BSYN  
ATOM   1083    N PRO   123      18.065 -85.889 -21.825  1.00  0.00      BSYN  
ATOM   1084   CD PRO   123      17.399 -86.685 -22.813  1.00  0.00      BSYN  
ATOM   1085   CA PRO   123      19.146 -85.154 -22.490  1.00  0.00      BSYN  
ATOM   1086   CB PRO   123      19.030 -85.587 -23.839  1.00  0.00      BSYN  
ATOM   1087   CG PRO   123      17.585 -85.881 -24.031  1.00  0.00      BSYN  
ATOM   1088    C PRO   123      19.190 -83.644 -22.358  1.00  0.00      BSYN  
ATOM   1089    O PRO   123      18.170 -82.999 -22.450  1.00  0.00      BSYN  
ATOM   1090    N GLN   124      20.482 -83.161 -22.448  1.00  0.00      BSYN  
ATOM   1091    H GLN   124      21.277 -83.676 -22.199  1.00  0.00      BSYN  
ATOM   1092   CA GLN   124      20.696 -81.731 -22.669  1.00  0.00      BSYN  
ATOM   1093   CB GLN   124      21.861 -81.102 -21.755  1.00  0.00      BSYN  
ATOM   1094   CG GLN   124      21.900 -81.554 -20.286  1.00  0.00      BSYN  
ATOM   1095   CD GLN   124      22.000 -83.044 -19.831  1.00  0.00      BSYN  
ATOM   1096  OE1 GLN   124      21.178 -83.482 -19.009  1.00  0.00      BSYN  
ATOM   1097  NE2 GLN   124      23.084 -83.802 -20.280  1.00  0.00      BSYN  
ATOM   1098 HE21 GLN   124      23.903 -83.352 -20.573  1.00  0.00      BSYN  
ATOM   1099 HE22 GLN   124      23.136 -84.777 -20.199  1.00  0.00      BSYN  
ATOM   1100    C GLN   124      20.921 -81.561 -24.184  1.00  0.00      BSYN  
ATOM   1101    O GLN   124      21.472 -82.347 -24.897  1.00  0.00      BSYN  
ATOM   1102    N GLU   125      20.567 -80.262 -24.545  1.00  0.00      BSYN  
ATOM   1103    H GLU   125      20.761 -79.494 -23.968  1.00  0.00      BSYN  
ATOM   1104   CA GLU   125      20.363 -79.918 -25.935  1.00  0.00      BSYN  
ATOM   1105   CB GLU   125      18.834 -80.001 -26.317  1.00  0.00      BSYN  
ATOM   1106   CG GLU   125      18.381 -81.426 -26.783  1.00  0.00      BSYN  
ATOM   1107   CD GLU   125      18.582 -81.992 -28.200  1.00  0.00      BSYN  
ATOM   1108  OE1 GLU   125      19.097 -81.378 -29.019  1.00  0.00      BSYN  
ATOM   1109  OE2 GLU   125      18.303 -83.158 -28.350  1.00  0.00      BSYN  
ATOM   1110    C GLU   125      20.772 -78.463 -26.246  1.00  0.00      BSYN  
ATOM   1111    O GLU   125      20.962 -77.539 -25.483  1.00  0.00      BSYN  
ATOM   1112    N GLU   126      20.851 -78.201 -27.579  1.00  0.00      BSYN  
ATOM   1113    H GLU   126      20.614 -78.935 -28.183  1.00  0.00      BSYN  
ATOM   1114   CA GLU   126      21.358 -77.008 -28.163  1.00  0.00      BSYN  
ATOM   1115   CB GLU   126      22.715 -77.342 -28.852  1.00  0.00      BSYN  
ATOM   1116   CG GLU   126      23.499 -76.236 -29.594  1.00  0.00      BSYN  
ATOM   1117   CD GLU   126      24.209 -75.172 -28.762  1.00  0.00      BSYN  
ATOM   1118  OE1 GLU   126      23.889 -73.968 -28.703  1.00  0.00      BSYN  
ATOM   1119  OE2 GLU   126      25.195 -75.716 -28.145  1.00  0.00      BSYN  
ATOM   1120    C GLU   126      20.406 -76.382 -29.242  1.00  0.00      BSYN  
ATOM   1121    O GLU   126      20.285 -76.819 -30.362  1.00  0.00      BSYN  
ATOM   1122    N TYR   127      19.724 -75.272 -28.978  1.00  0.00      BSYN  
ATOM   1123    H TYR   127      19.849 -74.786 -28.136  1.00  0.00      BSYN  
ATOM   1124   CA TYR   127      18.775 -74.566 -29.856  1.00  0.00      BSYN  
ATOM   1125   CB TYR   127      17.685 -73.965 -28.863  1.00  0.00      BSYN  
ATOM   1126   CG TYR   127      16.437 -73.708 -29.569  1.00  0.00      BSYN  
ATOM   1127  CD1 TYR   127      15.437 -74.713 -29.476  1.00  0.00      BSYN  
ATOM   1128  CE1 TYR   127      14.183 -74.381 -29.860  1.00  0.00      BSYN  
ATOM   1129  CD2 TYR   127      16.169 -72.526 -30.247  1.00  0.00      BSYN  
ATOM   1130  CE2 TYR   127      14.906 -72.236 -30.663  1.00  0.00      BSYN  
ATOM   1131   CZ TYR   127      13.838 -73.210 -30.438  1.00  0.00      BSYN  
ATOM   1132   OH TYR   127      12.486 -72.911 -30.785  1.00  0.00      BSYN  
ATOM   1133   HH TYR   127      12.140 -72.031 -30.622  1.00  0.00      BSYN  
ATOM   1134    C TYR   127      19.481 -73.467 -30.645  1.00  0.00      BSYN  
ATOM   1135    O TYR   127      19.792 -72.498 -29.946  1.00  0.00      BSYN  
ATOM   1136    N GLN   128      19.749 -73.341 -32.004  1.00  0.00      BSYN  
ATOM   1137    H GLN   128      20.300 -72.580 -32.282  1.00  0.00      BSYN  
ATOM   1138   CA GLN   128      19.360 -74.359 -32.998  1.00  0.00      BSYN  
ATOM   1139   CB GLN   128      18.151 -73.774 -33.588  1.00  0.00      BSYN  
ATOM   1140   CG GLN   128      17.390 -74.938 -34.268  1.00  0.00      BSYN  
ATOM   1141   CD GLN   128      16.078 -74.467 -34.791  1.00  0.00      BSYN  
ATOM   1142  OE1 GLN   128      15.077 -74.429 -34.157  1.00  0.00      BSYN  
ATOM   1143  NE2 GLN   128      16.091 -73.897 -36.014  1.00  0.00      BSYN  
ATOM   1144 HE21 GLN   128      15.218 -73.514 -36.241  1.00  0.00      BSYN  
ATOM   1145 HE22 GLN   128      16.853 -73.821 -36.625  1.00  0.00      BSYN  
ATOM   1146    C GLN   128      20.534 -74.453 -33.963  1.00  0.00      BSYN  
ATOM   1147    O GLN   128      20.747 -73.594 -34.882  1.00  0.00      BSYN  
ATOM   1148    N GLU   129      21.279 -75.567 -33.761  1.00  0.00      BSYN  
ATOM   1149    H GLU   129      21.091 -76.199 -33.036  1.00  0.00      BSYN  
ATOM   1150   CA GLU   129      22.436 -75.889 -34.501  1.00  0.00      BSYN  
ATOM   1151   CB GLU   129      23.606 -75.590 -33.594  1.00  0.00      BSYN  
ATOM   1152   CG GLU   129      24.174 -74.162 -33.757  1.00  0.00      BSYN  
ATOM   1153   CD GLU   129      25.276 -73.898 -34.801  1.00  0.00      BSYN  
ATOM   1154  OE1 GLU   129      25.298 -72.737 -35.225  1.00  0.00      BSYN  
ATOM   1155  OE2 GLU   129      26.037 -74.754 -35.206  1.00  0.00      BSYN  
ATOM   1156    C GLU   129      22.405 -77.362 -34.907  1.00  0.00      BSYN  
ATOM   1157    O GLU   129      21.527 -78.075 -34.506  1.00  0.00      BSYN  
ATOM   1158    N TYR   130      23.384 -77.679 -35.747  1.00  0.00      BSYN  
ATOM   1159    H TYR   130      24.245 -77.214 -35.689  1.00  0.00      BSYN  
ATOM   1160   CA TYR   130      23.153 -78.811 -36.674  1.00  0.00      BSYN  
ATOM   1161   CB TYR   130      22.183 -78.405 -37.792  1.00  0.00      BSYN  
ATOM   1162   CG TYR   130      22.772 -77.410 -38.792  1.00  0.00      BSYN  
ATOM   1163  CD1 TYR   130      23.377 -77.836 -39.994  1.00  0.00      BSYN  
ATOM   1164  CE1 TYR   130      23.783 -76.847 -40.921  1.00  0.00      BSYN  
ATOM   1165  CD2 TYR   130      22.745 -76.024 -38.530  1.00  0.00      BSYN  
ATOM   1166  CE2 TYR   130      23.228 -75.104 -39.422  1.00  0.00      BSYN  
ATOM   1167   CZ TYR   130      23.726 -75.442 -40.626  1.00  0.00      BSYN  
ATOM   1168   OH TYR   130      24.248 -74.449 -41.426  1.00  0.00      BSYN  
ATOM   1169   HH TYR   130      24.538 -73.734 -40.854  1.00  0.00      BSYN  
ATOM   1170    C TYR   130      24.390 -79.563 -37.245  1.00  0.00      BSYN  
ATOM   1171    O TYR   130      25.374 -78.848 -37.271  1.00  0.00      BSYN  
ATOM   1172    N GLU   131      24.226 -80.901 -37.632  1.00  0.00      BSYN  
ATOM   1173    H GLU   131      23.327 -81.292 -37.636  1.00  0.00      BSYN  
ATOM   1174   CA GLU   131      25.399 -81.771 -37.904  1.00  0.00      BSYN  
ATOM   1175   CB GLU   131      24.900 -83.212 -37.842  1.00  0.00      BSYN  
ATOM   1176   CG GLU   131      24.326 -83.597 -36.491  1.00  0.00      BSYN  
ATOM   1177   CD GLU   131      24.117 -85.049 -36.381  1.00  0.00      BSYN  
ATOM   1178  OE1 GLU   131      24.990 -85.848 -35.991  1.00  0.00      BSYN  
ATOM   1179  OE2 GLU   131      22.975 -85.441 -36.644  1.00  0.00      BSYN  
ATOM   1180    C GLU   131      26.128 -81.545 -39.313  1.00  0.00      BSYN  
ATOM   1181    O GLU   131      25.588 -81.660 -40.445  1.00  0.00      BSYN  
ATOM   1182    N PRO   132      27.425 -81.164 -39.227  1.00  0.00      BSYN  
ATOM   1183   CD PRO   132      28.036 -80.446 -38.096  1.00  0.00      BSYN  
ATOM   1184   CA PRO   132      28.329 -81.043 -40.379  1.00  0.00      BSYN  
ATOM   1185   CB PRO   132      29.255 -79.975 -39.967  1.00  0.00      BSYN  
ATOM   1186   CG PRO   132      28.554 -79.285 -38.834  1.00  0.00      BSYN  
ATOM   1187    C PRO   132      29.017 -82.291 -40.872  1.00  0.00      BSYN  
ATOM   1188    O PRO   132      28.752 -83.427 -40.370  1.00  0.00      BSYN  
ATOM   1189    N GLU   133      29.897 -82.280 -41.892  1.00  0.00      BSYN  
ATOM   1190    H GLU   133      30.153 -81.504 -42.433  1.00  0.00      BSYN  
ATOM   1191   CA GLU   133      30.631 -83.546 -42.285  1.00  0.00      BSYN  
ATOM   1192   CB GLU   133      29.904 -84.413 -43.454  1.00  0.00      BSYN  
ATOM   1193   CG GLU   133      28.906 -85.458 -42.869  1.00  0.00      BSYN  
ATOM   1194   CD GLU   133      27.959 -85.994 -43.957  1.00  0.00      BSYN  
ATOM   1195  OE1 GLU   133      26.800 -85.475 -44.211  1.00  0.00      BSYN  
ATOM   1196  OE2 GLU   133      28.358 -87.055 -44.435  1.00  0.00      BSYN  
ATOM   1197    C GLU   133      32.009 -83.068 -42.784  1.00  0.00      BSYN  
ATOM   1198    O GLU   133      32.693 -82.278 -42.083  1.00  0.00      BSYN  
ATOM   1199    N ALA   134      32.535 -83.608 -43.916  1.00  0.00      BSYN  
ATOM   1200    H ALA   134      31.934 -84.088 -44.523  1.00  0.00      BSYN  
ATOM   1201   CA ALA   134      33.892 -83.399 -44.290  1.00  0.00      BSYN  
ATOM   1202   CB ALA   134      34.657 -84.692 -44.079  1.00  0.00      BSYN  
ATOM   1203    C ALA   134      33.990 -82.941 -45.698  1.00  0.00      BSYN  
ATOM   1204  OT1 ALA   134      35.099 -82.538 -46.198  1.00  0.00      BSYN  
ATOM   1205  OT2 ALA   134      32.939 -82.852 -46.408  1.00  0.00      BSYN  
END
