# Supplementary material for: Data set of intrinsically disordered proteins analysed at a local protein conformation level
Source: Data Brief. 2020 Mar 5;29:105383. doi: 10.1016/j.dib.2020.105383 (PMC7078294; doi:10.1016/j.dib.2020.105383)
Supplement: Supplementary file 1 [file mmc1.zip › the data/1-DATA/PED1AAD-pdb/1AAD-238.pdb]

CRYST1    1.000    1.000    1.000  90.00  90.00  90.00 P 1           1
ATOM      1  HT1 MET     1     -13.427-111.280  -3.124  1.00  0.00      BSYN  
ATOM      2  HT2 MET     1     -12.246-110.324  -2.603  1.00  0.00      BSYN  
ATOM      3    N MET     1     -13.038-110.893  -2.241  1.00  0.00      BSYN  
ATOM      4  HT3 MET     1     -13.714-110.270  -1.754  1.00  0.00      BSYN  
ATOM      5   CA MET     1     -12.762-112.124  -1.589  1.00  0.00      BSYN  
ATOM      6   CB MET     1     -12.132-111.997  -0.241  1.00  0.00      BSYN  
ATOM      7   CG MET     1     -12.856-111.132   0.883  1.00  0.00      BSYN  
ATOM      8   SD MET     1     -14.570-111.622   1.430  1.00  0.00      BSYN  
ATOM      9   CE MET     1     -14.193-112.713   2.710  1.00  0.00      BSYN  
ATOM     10    C MET     1     -13.996-113.081  -1.469  1.00  0.00      BSYN  
ATOM     11    O MET     1     -13.815-114.319  -1.472  1.00  0.00      BSYN  
ATOM     12    N ASP     2     -15.275-112.657  -1.559  1.00  0.00      BSYN  
ATOM     13    H ASP     2     -15.228-111.693  -1.731  1.00  0.00      BSYN  
ATOM     14   CA ASP     2     -16.462-113.402  -1.501  1.00  0.00      BSYN  
ATOM     15   CB ASP     2     -17.615-112.571  -1.038  1.00  0.00      BSYN  
ATOM     16   CG ASP     2     -18.887-113.306  -0.453  1.00  0.00      BSYN  
ATOM     17  OD1 ASP     2     -18.795-114.351   0.236  1.00  0.00      BSYN  
ATOM     18  OD2 ASP     2     -19.902-112.821  -0.826  1.00  0.00      BSYN  
ATOM     19    C ASP     2     -16.973-113.975  -2.827  1.00  0.00      BSYN  
ATOM     20    O ASP     2     -17.661-113.422  -3.664  1.00  0.00      BSYN  
ATOM     21    N VAL     3     -16.606-115.262  -2.794  1.00  0.00      BSYN  
ATOM     22    H VAL     3     -16.360-115.614  -1.913  1.00  0.00      BSYN  
ATOM     23   CA VAL     3     -16.824-116.307  -3.920  1.00  0.00      BSYN  
ATOM     24   CB VAL     3     -18.408-116.539  -4.059  1.00  0.00      BSYN  
ATOM     25  CG1 VAL     3     -18.487-117.673  -5.091  1.00  0.00      BSYN  
ATOM     26  CG2 VAL     3     -18.982-117.193  -2.787  1.00  0.00      BSYN  
ATOM     27    C VAL     3     -16.178-115.852  -5.251  1.00  0.00      BSYN  
ATOM     28    O VAL     3     -15.104-116.219  -5.620  1.00  0.00      BSYN  
ATOM     29    N PHE     4     -16.896-114.953  -5.872  1.00  0.00      BSYN  
ATOM     30    H PHE     4     -17.577-114.677  -5.224  1.00  0.00      BSYN  
ATOM     31   CA PHE     4     -16.618-114.229  -7.065  1.00  0.00      BSYN  
ATOM     32   CB PHE     4     -17.901-113.490  -7.494  1.00  0.00      BSYN  
ATOM     33   CG PHE     4     -17.845-112.813  -8.828  1.00  0.00      BSYN  
ATOM     34  CD1 PHE     4     -18.494-113.614  -9.859  1.00  0.00      BSYN  
ATOM     35  CD2 PHE     4     -17.370-111.558  -9.090  1.00  0.00      BSYN  
ATOM     36  CE1 PHE     4     -18.581-113.085 -11.148  1.00  0.00      BSYN  
ATOM     37  CE2 PHE     4     -17.579-110.993 -10.365  1.00  0.00      BSYN  
ATOM     38   CZ PHE     4     -18.173-111.753 -11.359  1.00  0.00      BSYN  
ATOM     39    C PHE     4     -15.433-113.215  -7.030  1.00  0.00      BSYN  
ATOM     40    O PHE     4     -15.281-112.357  -6.111  1.00  0.00      BSYN  
ATOM     41    N MET     5     -14.780-113.168  -8.234  1.00  0.00      BSYN  
ATOM     42    H MET     5     -15.199-113.542  -9.037  1.00  0.00      BSYN  
ATOM     43   CA MET     5     -13.572-112.378  -8.419  1.00  0.00      BSYN  
ATOM     44   CB MET     5     -12.207-113.060  -8.277  1.00  0.00      BSYN  
ATOM     45   CG MET     5     -11.934-114.192  -9.318  1.00  0.00      BSYN  
ATOM     46   SD MET     5     -11.798-115.799  -8.590  1.00  0.00      BSYN  
ATOM     47   CE MET     5     -13.503-116.350  -8.750  1.00  0.00      BSYN  
ATOM     48    C MET     5     -13.538-111.440  -9.624  1.00  0.00      BSYN  
ATOM     49    O MET     5     -14.431-111.421 -10.474  1.00  0.00      BSYN  
ATOM     50    N LYS     6     -12.542-110.509  -9.606  1.00  0.00      BSYN  
ATOM     51    H LYS     6     -11.702-110.604  -9.110  1.00  0.00      BSYN  
ATOM     52   CA LYS     6     -12.737-109.371 -10.461  1.00  0.00      BSYN  
ATOM     53   CB LYS     6     -12.276-108.143  -9.714  1.00  0.00      BSYN  
ATOM     54   CG LYS     6     -13.057-107.475  -8.682  1.00  0.00      BSYN  
ATOM     55   CD LYS     6     -13.007-105.991  -8.579  1.00  0.00      BSYN  
ATOM     56   CE LYS     6     -13.728-105.344  -7.294  1.00  0.00      BSYN  
ATOM     57   NZ LYS     6     -12.823-105.444  -6.204  1.00  0.00      BSYN  
ATOM     58  HZ1 LYS     6     -13.245-105.200  -5.285  1.00  0.00      BSYN  
ATOM     59  HZ2 LYS     6     -12.558-106.428  -5.998  1.00  0.00      BSYN  
ATOM     60  HZ3 LYS     6     -11.969-104.868  -6.348  1.00  0.00      BSYN  
ATOM     61    C LYS     6     -12.044-109.377 -11.860  1.00  0.00      BSYN  
ATOM     62    O LYS     6     -10.793-109.387 -12.080  1.00  0.00      BSYN  
ATOM     63    N GLY     7     -12.730-109.203 -13.038  1.00  0.00      BSYN  
ATOM     64    H GLY     7     -12.165-109.144 -13.837  1.00  0.00      BSYN  
ATOM     65   CA GLY     7     -14.238-109.430 -13.261  1.00  0.00      BSYN  
ATOM     66    C GLY     7     -14.521-110.532 -14.361  1.00  0.00      BSYN  
ATOM     67    O GLY     7     -15.312-110.394 -15.266  1.00  0.00      BSYN  
ATOM     68    N LEU     8     -13.849-111.703 -14.190  1.00  0.00      BSYN  
ATOM     69    H LEU     8     -13.042-111.718 -13.635  1.00  0.00      BSYN  
ATOM     70   CA LEU     8     -14.025-112.900 -15.055  1.00  0.00      BSYN  
ATOM     71   CB LEU     8     -12.771-113.697 -15.054  1.00  0.00      BSYN  
ATOM     72   CG LEU     8     -11.432-112.971 -15.628  1.00  0.00      BSYN  
ATOM     73  CD1 LEU     8     -10.334-114.019 -15.738  1.00  0.00      BSYN  
ATOM     74  CD2 LEU     8     -11.492-112.389 -16.909  1.00  0.00      BSYN  
ATOM     75    C LEU     8     -15.173-113.755 -14.488  1.00  0.00      BSYN  
ATOM     76    O LEU     8     -14.988-114.730 -13.846  1.00  0.00      BSYN  
ATOM     77    N SER     9     -16.364-113.238 -14.626  1.00  0.00      BSYN  
ATOM     78    H SER     9     -16.383-112.327 -14.987  1.00  0.00      BSYN  
ATOM     79   CA SER     9     -17.650-113.920 -14.429  1.00  0.00      BSYN  
ATOM     80   CB SER     9     -18.757-112.823 -14.755  1.00  0.00      BSYN  
ATOM     81   OG SER     9     -18.610-111.614 -14.058  1.00  0.00      BSYN  
ATOM     82   HG SER     9     -19.395-111.075 -14.180  1.00  0.00      BSYN  
ATOM     83    C SER     9     -17.887-115.159 -15.266  1.00  0.00      BSYN  
ATOM     84    O SER     9     -18.377-115.012 -16.392  1.00  0.00      BSYN  
ATOM     85    N MET    10     -17.627-116.376 -14.847  1.00  0.00      BSYN  
ATOM     86    H MET    10     -17.416-116.472 -13.895  1.00  0.00      BSYN  
ATOM     87   CA MET    10     -17.680-117.610 -15.604  1.00  0.00      BSYN  
ATOM     88   CB MET    10     -16.361-118.402 -15.487  1.00  0.00      BSYN  
ATOM     89   CG MET    10     -15.121-117.814 -15.990  1.00  0.00      BSYN  
ATOM     90   SD MET    10     -15.207-116.898 -17.504  1.00  0.00      BSYN  
ATOM     91   CE MET    10     -15.356-118.220 -18.659  1.00  0.00      BSYN  
ATOM     92    C MET    10     -18.684-118.670 -15.182  1.00  0.00      BSYN  
ATOM     93    O MET    10     -18.617-119.001 -14.008  1.00  0.00      BSYN  
ATOM     94    N ALA    11     -19.661-119.049 -16.030  1.00  0.00      BSYN  
ATOM     95    H ALA    11     -19.541-118.760 -16.958  1.00  0.00      BSYN  
ATOM     96   CA ALA    11     -20.779-119.931 -15.751  1.00  0.00      BSYN  
ATOM     97   CB ALA    11     -21.906-119.530 -16.691  1.00  0.00      BSYN  
ATOM     98    C ALA    11     -20.380-121.323 -16.125  1.00  0.00      BSYN  
ATOM     99    O ALA    11     -20.208-122.257 -15.311  1.00  0.00      BSYN  
ATOM    100    N LYS    12     -20.247-121.547 -17.495  1.00  0.00      BSYN  
ATOM    101    H LYS    12     -20.221-120.756 -18.073  1.00  0.00      BSYN  
ATOM    102   CA LYS    12     -19.959-122.742 -18.167  1.00  0.00      BSYN  
ATOM    103   CB LYS    12     -21.158-122.937 -19.100  1.00  0.00      BSYN  
ATOM    104   CG LYS    12     -22.399-123.675 -18.573  1.00  0.00      BSYN  
ATOM    105   CD LYS    12     -21.804-125.125 -18.193  1.00  0.00      BSYN  
ATOM    106   CE LYS    12     -22.529-126.120 -17.313  1.00  0.00      BSYN  
ATOM    107   NZ LYS    12     -22.656-125.678 -15.881  1.00  0.00      BSYN  
ATOM    108  HZ1 LYS    12     -23.500-125.102 -15.687  1.00  0.00      BSYN  
ATOM    109  HZ2 LYS    12     -22.889-126.495 -15.281  1.00  0.00      BSYN  
ATOM    110  HZ3 LYS    12     -21.926-125.005 -15.571  1.00  0.00      BSYN  
ATOM    111    C LYS    12     -18.721-122.738 -19.043  1.00  0.00      BSYN  
ATOM    112    O LYS    12     -18.332-121.592 -19.514  1.00  0.00      BSYN  
ATOM    113    N GLU    13     -18.190-123.914 -19.409  1.00  0.00      BSYN  
ATOM    114    H GLU    13     -18.372-124.763 -18.956  1.00  0.00      BSYN  
ATOM    115   CA GLU    13     -17.033-123.911 -20.309  1.00  0.00      BSYN  
ATOM    116   CB GLU    13     -16.297-125.220 -20.096  1.00  0.00      BSYN  
ATOM    117   CG GLU    13     -15.754-125.564 -18.734  1.00  0.00      BSYN  
ATOM    118   CD GLU    13     -14.879-126.742 -18.648  1.00  0.00      BSYN  
ATOM    119  OE1 GLU    13     -15.278-127.869 -18.256  1.00  0.00      BSYN  
ATOM    120  OE2 GLU    13     -13.749-126.532 -19.002  1.00  0.00      BSYN  
ATOM    121    C GLU    13     -17.272-123.481 -21.777  1.00  0.00      BSYN  
ATOM    122    O GLU    13     -17.947-124.284 -22.453  1.00  0.00      BSYN  
ATOM    123    N GLY    14     -16.936-122.384 -22.417  1.00  0.00      BSYN  
ATOM    124    H GLY    14     -17.419-122.331 -23.269  1.00  0.00      BSYN  
ATOM    125   CA GLY    14     -16.441-121.147 -21.808  1.00  0.00      BSYN  
ATOM    126    C GLY    14     -16.988-119.918 -22.383  1.00  0.00      BSYN  
ATOM    127    O GLY    14     -16.189-119.284 -23.091  1.00  0.00      BSYN  
ATOM    128    N VAL    15     -18.222-119.812 -22.021  1.00  0.00      BSYN  
ATOM    129    H VAL    15     -18.711-120.527 -21.565  1.00  0.00      BSYN  
ATOM    130   CA VAL    15     -18.977-118.619 -22.029  1.00  0.00      BSYN  
ATOM    131   CB VAL    15     -20.559-118.826 -21.868  1.00  0.00      BSYN  
ATOM    132  CG1 VAL    15     -21.085-119.058 -20.412  1.00  0.00      BSYN  
ATOM    133  CG2 VAL    15     -21.390-117.682 -22.563  1.00  0.00      BSYN  
ATOM    134    C VAL    15     -18.432-117.540 -20.993  1.00  0.00      BSYN  
ATOM    135    O VAL    15     -18.753-117.508 -19.793  1.00  0.00      BSYN  
ATOM    136    N VAL    16     -17.706-116.699 -21.582  1.00  0.00      BSYN  
ATOM    137    H VAL    16     -17.474-116.817 -22.526  1.00  0.00      BSYN  
ATOM    138   CA VAL    16     -16.962-115.653 -20.877  1.00  0.00      BSYN  
ATOM    139   CB VAL    16     -15.627-115.241 -21.746  1.00  0.00      BSYN  
ATOM    140  CG1 VAL    16     -14.714-114.355 -21.028  1.00  0.00      BSYN  
ATOM    141  CG2 VAL    16     -14.902-116.527 -21.929  1.00  0.00      BSYN  
ATOM    142    C VAL    16     -18.022-114.543 -20.844  1.00  0.00      BSYN  
ATOM    143    O VAL    16     -18.244-113.841 -21.848  1.00  0.00      BSYN  
ATOM    144    N ALA    17     -18.768-114.526 -19.748  1.00  0.00      BSYN  
ATOM    145    H ALA    17     -18.435-114.649 -18.835  1.00  0.00      BSYN  
ATOM    146   CA ALA    17     -19.994-113.813 -19.607  1.00  0.00      BSYN  
ATOM    147   CB ALA    17     -21.127-114.755 -19.067  1.00  0.00      BSYN  
ATOM    148    C ALA    17     -20.001-112.522 -18.872  1.00  0.00      BSYN  
ATOM    149    O ALA    17     -20.897-112.168 -18.105  1.00  0.00      BSYN  
ATOM    150    N ALA    18     -18.835-111.920 -19.147  1.00  0.00      BSYN  
ATOM    151    H ALA    18     -18.167-112.408 -19.672  1.00  0.00      BSYN  
ATOM    152   CA ALA    18     -18.521-110.578 -18.665  1.00  0.00      BSYN  
ATOM    153   CB ALA    18     -17.161-110.789 -18.102  1.00  0.00      BSYN  
ATOM    154    C ALA    18     -18.621-109.273 -19.491  1.00  0.00      BSYN  
ATOM    155    O ALA    18     -18.195-109.269 -20.610  1.00  0.00      BSYN  
ATOM    156    N ALA    19     -18.944-108.088 -18.821  1.00  0.00      BSYN  
ATOM    157    H ALA    19     -19.243-108.150 -17.889  1.00  0.00      BSYN  
ATOM    158   CA ALA    19     -19.064-106.849 -19.582  1.00  0.00      BSYN  
ATOM    159   CB ALA    19     -20.285-106.726 -20.486  1.00  0.00      BSYN  
ATOM    160    C ALA    19     -19.000-105.549 -18.655  1.00  0.00      BSYN  
ATOM    161    O ALA    19     -18.074-104.683 -18.708  1.00  0.00      BSYN  
ATOM    162    N GLU    20     -20.101-105.391 -17.954  1.00  0.00      BSYN  
ATOM    163    H GLU    20     -20.664-106.191 -17.888  1.00  0.00      BSYN  
ATOM    164   CA GLU    20     -20.406-104.255 -17.165  1.00  0.00      BSYN  
ATOM    165   CB GLU    20     -21.927-104.016 -16.937  1.00  0.00      BSYN  
ATOM    166   CG GLU    20     -22.583-105.145 -16.136  1.00  0.00      BSYN  
ATOM    167   CD GLU    20     -24.030-104.964 -16.045  1.00  0.00      BSYN  
ATOM    168  OE1 GLU    20     -24.396-104.563 -14.959  1.00  0.00      BSYN  
ATOM    169  OE2 GLU    20     -24.717-105.126 -17.077  1.00  0.00      BSYN  
ATOM    170    C GLU    20     -19.674-104.437 -15.792  1.00  0.00      BSYN  
ATOM    171    O GLU    20     -19.124-103.387 -15.350  1.00  0.00      BSYN  
ATOM    172    N LYS    21     -19.621-105.629 -15.175  1.00  0.00      BSYN  
ATOM    173    H LYS    21     -20.231-106.329 -15.490  1.00  0.00      BSYN  
ATOM    174   CA LYS    21     -18.775-105.989 -14.063  1.00  0.00      BSYN  
ATOM    175   CB LYS    21     -19.337-106.277 -12.685  1.00  0.00      BSYN  
ATOM    176   CG LYS    21     -20.016-104.985 -12.130  1.00  0.00      BSYN  
ATOM    177   CD LYS    21     -19.208-103.747 -12.212  1.00  0.00      BSYN  
ATOM    178   CE LYS    21     -20.040-102.432 -12.122  1.00  0.00      BSYN  
ATOM    179   NZ LYS    21     -21.157-102.231 -13.075  1.00  0.00      BSYN  
ATOM    180  HZ1 LYS    21     -20.878-101.774 -13.967  1.00  0.00      BSYN  
ATOM    181  HZ2 LYS    21     -21.741-103.050 -13.338  1.00  0.00      BSYN  
ATOM    182  HZ3 LYS    21     -21.776-101.546 -12.595  1.00  0.00      BSYN  
ATOM    183    C LYS    21     -17.743-107.085 -14.491  1.00  0.00      BSYN  
ATOM    184    O LYS    21     -18.217-108.041 -15.056  1.00  0.00      BSYN  
ATOM    185    N THR    22     -16.458-106.816 -14.523  1.00  0.00      BSYN  
ATOM    186    H THR    22     -15.694-107.203 -15.000  1.00  0.00      BSYN  
ATOM    187   CA THR    22     -16.056-105.402 -14.168  1.00  0.00      BSYN  
ATOM    188   CB THR    22     -15.057-105.402 -12.863  1.00  0.00      BSYN  
ATOM    189  OG1 THR    22     -14.437-106.684 -12.771  1.00  0.00      BSYN  
ATOM    190  HG1 THR    22     -14.865-107.205 -12.087  1.00  0.00      BSYN  
ATOM    191  CG2 THR    22     -15.786-105.137 -11.641  1.00  0.00      BSYN  
ATOM    192    C THR    22     -15.385-104.639 -15.369  1.00  0.00      BSYN  
ATOM    193    O THR    22     -14.829-105.160 -16.420  1.00  0.00      BSYN  
ATOM    194    N LYS    23     -15.597-103.294 -15.397  1.00  0.00      BSYN  
ATOM    195    H LYS    23     -16.227-102.869 -14.778  1.00  0.00      BSYN  
ATOM    196   CA LYS    23     -14.914-102.353 -16.302  1.00  0.00      BSYN  
ATOM    197   CB LYS    23     -15.695-102.196 -17.598  1.00  0.00      BSYN  
ATOM    198   CG LYS    23     -14.836-101.764 -18.701  1.00  0.00      BSYN  
ATOM    199   CD LYS    23     -15.740-101.760 -19.934  1.00  0.00      BSYN  
ATOM    200   CE LYS    23     -14.953-101.240 -21.159  1.00  0.00      BSYN  
ATOM    201   NZ LYS    23     -15.264 -99.894 -21.520  1.00  0.00      BSYN  
ATOM    202  HZ1 LYS    23     -14.877 -99.473 -22.389  1.00  0.00      BSYN  
ATOM    203  HZ2 LYS    23     -16.294 -99.758 -21.567  1.00  0.00      BSYN  
ATOM    204  HZ3 LYS    23     -14.900 -99.285 -20.759  1.00  0.00      BSYN  
ATOM    205    C LYS    23     -14.761-100.994 -15.667  1.00  0.00      BSYN  
ATOM    206    O LYS    23     -15.655-100.359 -15.110  1.00  0.00      BSYN  
ATOM    207    N GLN    24     -13.439-100.782 -15.573  1.00  0.00      BSYN  
ATOM    208    H GLN    24     -12.642-101.331 -15.725  1.00  0.00      BSYN  
ATOM    209   CA GLN    24     -13.113 -99.397 -15.230  1.00  0.00      BSYN  
ATOM    210   CB GLN    24     -11.634 -99.495 -14.818  1.00  0.00      BSYN  
ATOM    211   CG GLN    24     -11.467 -99.324 -13.364  1.00  0.00      BSYN  
ATOM    212   CD GLN    24     -10.181 -99.910 -12.780  1.00  0.00      BSYN  
ATOM    213  OE1 GLN    24      -9.274 -99.200 -12.587  1.00  0.00      BSYN  
ATOM    214  NE2 GLN    24     -10.210-101.237 -12.425  1.00  0.00      BSYN  
ATOM    215 HE21 GLN    24     -10.965-101.757 -12.772  1.00  0.00      BSYN  
ATOM    216 HE22 GLN    24      -9.584-101.566 -11.747  1.00  0.00      BSYN  
ATOM    217    C GLN    24     -13.346 -98.240 -16.179  1.00  0.00      BSYN  
ATOM    218    O GLN    24     -13.600 -98.407 -17.371  1.00  0.00      BSYN  
ATOM    219    N GLY    25     -13.043 -97.059 -15.674  1.00  0.00      BSYN  
ATOM    220    H GLY    25     -12.689 -97.024 -14.761  1.00  0.00      BSYN  
ATOM    221   CA GLY    25     -12.928 -95.866 -16.537  1.00  0.00      BSYN  
ATOM    222    C GLY    25     -11.638 -95.177 -16.114  1.00  0.00      BSYN  
ATOM    223    O GLY    25     -10.612 -95.892 -16.105  1.00  0.00      BSYN  
ATOM    224    N VAL    26     -11.785 -93.872 -15.872  1.00  0.00      BSYN  
ATOM    225    H VAL    26     -10.935 -93.513 -15.541  1.00  0.00      BSYN  
ATOM    226   CA VAL    26     -12.985 -93.247 -15.551  1.00  0.00      BSYN  
ATOM    227   CB VAL    26     -13.024 -92.575 -14.198  1.00  0.00      BSYN  
ATOM    228  CG1 VAL    26     -14.171 -91.738 -13.877  1.00  0.00      BSYN  
ATOM    229  CG2 VAL    26     -12.768 -93.603 -13.172  1.00  0.00      BSYN  
ATOM    230    C VAL    26     -13.503 -92.236 -16.644  1.00  0.00      BSYN  
ATOM    231    O VAL    26     -14.666 -92.382 -16.963  1.00  0.00      BSYN  
ATOM    232    N THR    27     -12.705 -91.351 -17.316  1.00  0.00      BSYN  
ATOM    233    H THR    27     -11.765 -91.309 -17.041  1.00  0.00      BSYN  
ATOM    234   CA THR    27     -13.216 -90.412 -18.229  1.00  0.00      BSYN  
ATOM    235   CB THR    27     -12.183 -89.311 -18.323  1.00  0.00      BSYN  
ATOM    236  OG1 THR    27     -12.532 -88.680 -17.022  1.00  0.00      BSYN  
ATOM    237  HG1 THR    27     -12.493 -89.318 -16.305  1.00  0.00      BSYN  
ATOM    238  CG2 THR    27     -12.507 -88.128 -19.345  1.00  0.00      BSYN  
ATOM    239    C THR    27     -13.349 -91.032 -19.604  1.00  0.00      BSYN  
ATOM    240    O THR    27     -12.455 -91.746 -19.991  1.00  0.00      BSYN  
ATOM    241    N GLU    28     -14.444 -90.852 -20.380  1.00  0.00      BSYN  
ATOM    242    H GLU    28     -15.094 -90.232 -19.988  1.00  0.00      BSYN  
ATOM    243   CA GLU    28     -14.563 -91.662 -21.568  1.00  0.00      BSYN  
ATOM    244   CB GLU    28     -15.957 -92.249 -21.471  1.00  0.00      BSYN  
ATOM    245   CG GLU    28     -16.052 -93.679 -20.829  1.00  0.00      BSYN  
ATOM    246   CD GLU    28     -15.458 -94.967 -21.538  1.00  0.00      BSYN  
ATOM    247  OE1 GLU    28     -16.292 -95.764 -22.006  1.00  0.00      BSYN  
ATOM    248  OE2 GLU    28     -14.265 -95.180 -21.652  1.00  0.00      BSYN  
ATOM    249    C GLU    28     -14.581 -90.714 -22.728  1.00  0.00      BSYN  
ATOM    250    O GLU    28     -15.463 -89.859 -22.728  1.00  0.00      BSYN  
ATOM    251    N ALA    29     -13.781 -90.876 -23.780  1.00  0.00      BSYN  
ATOM    252    H ALA    29     -13.465 -91.789 -23.943  1.00  0.00      BSYN  
ATOM    253   CA ALA    29     -13.413 -89.718 -24.677  1.00  0.00      BSYN  
ATOM    254   CB ALA    29     -12.085 -89.996 -25.458  1.00  0.00      BSYN  
ATOM    255    C ALA    29     -14.428 -89.548 -25.813  1.00  0.00      BSYN  
ATOM    256    O ALA    29     -14.331 -88.697 -26.698  1.00  0.00      BSYN  
ATOM    257    N ALA    30     -15.445 -90.456 -25.792  1.00  0.00      BSYN  
ATOM    258    H ALA    30     -15.440 -91.269 -25.245  1.00  0.00      BSYN  
ATOM    259   CA ALA    30     -16.465 -90.460 -26.871  1.00  0.00      BSYN  
ATOM    260   CB ALA    30     -17.259 -91.762 -26.824  1.00  0.00      BSYN  
ATOM    261    C ALA    30     -17.482 -89.452 -26.611  1.00  0.00      BSYN  
ATOM    262    O ALA    30     -18.553 -89.674 -25.884  1.00  0.00      BSYN  
ATOM    263    N GLU    31     -17.099 -88.248 -27.031  1.00  0.00      BSYN  
ATOM    264    H GLU    31     -16.213 -88.042 -27.397  1.00  0.00      BSYN  
ATOM    265   CA GLU    31     -18.060 -87.202 -27.075  1.00  0.00      BSYN  
ATOM    266   CB GLU    31     -17.245 -85.838 -26.979  1.00  0.00      BSYN  
ATOM    267   CG GLU    31     -16.319 -85.809 -25.726  1.00  0.00      BSYN  
ATOM    268   CD GLU    31     -17.062 -86.061 -24.418  1.00  0.00      BSYN  
ATOM    269  OE1 GLU    31     -16.512 -86.840 -23.679  1.00  0.00      BSYN  
ATOM    270  OE2 GLU    31     -18.090 -85.517 -24.223  1.00  0.00      BSYN  
ATOM    271    C GLU    31     -19.037 -87.314 -28.231  1.00  0.00      BSYN  
ATOM    272    O GLU    31     -18.824 -86.824 -29.350  1.00  0.00      BSYN  
ATOM    273    N LYS    32     -20.131 -88.075 -27.959  1.00  0.00      BSYN  
ATOM    274    H LYS    32     -20.011 -88.687 -27.203  1.00  0.00      BSYN  
ATOM    275   CA LYS    32     -21.410 -87.899 -28.659  1.00  0.00      BSYN  
ATOM    276   CB LYS    32     -22.274 -89.255 -28.557  1.00  0.00      BSYN  
ATOM    277   CG LYS    32     -21.762 -90.567 -29.186  1.00  0.00      BSYN  
ATOM    278   CD LYS    32     -22.937 -91.525 -29.317  1.00  0.00      BSYN  
ATOM    279   CE LYS    32     -22.739 -92.638 -30.364  1.00  0.00      BSYN  
ATOM    280   NZ LYS    32     -23.318 -93.803 -29.985  1.00  0.00      BSYN  
ATOM    281  HZ1 LYS    32     -22.749 -94.028 -29.144  1.00  0.00      BSYN  
ATOM    282  HZ2 LYS    32     -24.321 -93.716 -29.724  1.00  0.00      BSYN  
ATOM    283  HZ3 LYS    32     -23.221 -94.452 -30.792  1.00  0.00      BSYN  
ATOM    284    C LYS    32     -22.064 -86.743 -28.054  1.00  0.00      BSYN  
ATOM    285    O LYS    32     -22.054 -86.528 -26.881  1.00  0.00      BSYN  
ATOM    286    N THR    33     -22.569 -85.769 -28.958  1.00  0.00      BSYN  
ATOM    287    H THR    33     -22.213 -85.755 -29.871  1.00  0.00      BSYN  
ATOM    288   CA THR    33     -23.261 -84.608 -28.475  1.00  0.00      BSYN  
ATOM    289   CB THR    33     -22.875 -83.263 -29.255  1.00  0.00      BSYN  
ATOM    290  OG1 THR    33     -22.575 -83.731 -30.519  1.00  0.00      BSYN  
ATOM    291  HG1 THR    33     -23.217 -84.324 -30.915  1.00  0.00      BSYN  
ATOM    292  CG2 THR    33     -21.735 -82.602 -28.621  1.00  0.00      BSYN  
ATOM    293    C THR    33     -24.750 -84.697 -28.458  1.00  0.00      BSYN  
ATOM    294    O THR    33     -25.362 -83.982 -29.268  1.00  0.00      BSYN  
ATOM    295    N LYS    34     -25.361 -85.427 -27.573  1.00  0.00      BSYN  
ATOM    296    H LYS    34     -24.789 -86.066 -27.099  1.00  0.00      BSYN  
ATOM    297   CA LYS    34     -26.810 -85.546 -27.533  1.00  0.00      BSYN  
ATOM    298   CB LYS    34     -27.300 -86.931 -27.378  1.00  0.00      BSYN  
ATOM    299   CG LYS    34     -27.213 -87.748 -28.626  1.00  0.00      BSYN  
ATOM    300   CD LYS    34     -27.680 -89.269 -28.574  1.00  0.00      BSYN  
ATOM    301   CE LYS    34     -28.977 -89.407 -27.734  1.00  0.00      BSYN  
ATOM    302   NZ LYS    34     -29.623 -90.702 -27.813  1.00  0.00      BSYN  
ATOM    303  HZ1 LYS    34     -29.052 -91.462 -27.391  1.00  0.00      BSYN  
ATOM    304  HZ2 LYS    34     -30.460 -90.601 -27.203  1.00  0.00      BSYN  
ATOM    305  HZ3 LYS    34     -29.958 -90.793 -28.793  1.00  0.00      BSYN  
ATOM    306    C LYS    34     -27.565 -84.629 -26.577  1.00  0.00      BSYN  
ATOM    307    O LYS    34     -27.518 -84.666 -25.310  1.00  0.00      BSYN  
ATOM    308    N GLU    35     -28.138 -83.546 -27.219  1.00  0.00      BSYN  
ATOM    309    H GLU    35     -28.008 -83.396 -28.179  1.00  0.00      BSYN  
ATOM    310   CA GLU    35     -28.975 -82.560 -26.484  1.00  0.00      BSYN  
ATOM    311   CB GLU    35     -28.387 -81.124 -26.543  1.00  0.00      BSYN  
ATOM    312   CG GLU    35     -27.053 -80.909 -25.827  1.00  0.00      BSYN  
ATOM    313   CD GLU    35     -25.885 -81.471 -26.603  1.00  0.00      BSYN  
ATOM    314  OE1 GLU    35     -25.672 -81.146 -27.789  1.00  0.00      BSYN  
ATOM    315  OE2 GLU    35     -25.242 -82.315 -26.031  1.00  0.00      BSYN  
ATOM    316    C GLU    35     -30.452 -82.367 -26.981  1.00  0.00      BSYN  
ATOM    317    O GLU    35     -30.591 -81.812 -28.085  1.00  0.00      BSYN  
ATOM    318    N GLY    36     -31.535 -82.703 -26.162  1.00  0.00      BSYN  
ATOM    319    H GLY    36     -31.325 -82.873 -25.220  1.00  0.00      BSYN  
ATOM    320   CA GLY    36     -32.868 -82.336 -26.538  1.00  0.00      BSYN  
ATOM    321    C GLY    36     -33.507 -81.382 -25.483  1.00  0.00      BSYN  
ATOM    322    O GLY    36     -33.043 -80.970 -24.455  1.00  0.00      BSYN  
ATOM    323    N VAL    37     -34.771 -81.503 -25.737  1.00  0.00      BSYN  
ATOM    324    H VAL    37     -34.991 -82.204 -26.384  1.00  0.00      BSYN  
ATOM    325   CA VAL    37     -35.826 -80.771 -25.123  1.00  0.00      BSYN  
ATOM    326   CB VAL    37     -37.090 -80.465 -26.017  1.00  0.00      BSYN  
ATOM    327  CG1 VAL    37     -36.812 -79.191 -26.838  1.00  0.00      BSYN  
ATOM    328  CG2 VAL    37     -37.436 -81.648 -26.724  1.00  0.00      BSYN  
ATOM    329    C VAL    37     -36.245 -81.326 -23.704  1.00  0.00      BSYN  
ATOM    330    O VAL    37     -36.708 -82.396 -23.492  1.00  0.00      BSYN  
ATOM    331    N LEU    38     -36.309 -80.411 -22.750  1.00  0.00      BSYN  
ATOM    332    H LEU    38     -36.456 -79.472 -22.991  1.00  0.00      BSYN  
ATOM    333   CA LEU    38     -36.141 -80.769 -21.377  1.00  0.00      BSYN  
ATOM    334   CB LEU    38     -35.428 -79.644 -20.473  1.00  0.00      BSYN  
ATOM    335   CG LEU    38     -34.050 -79.982 -19.784  1.00  0.00      BSYN  
ATOM    336  CD1 LEU    38     -33.133 -80.866 -20.713  1.00  0.00      BSYN  
ATOM    337  CD2 LEU    38     -33.341 -78.635 -19.217  1.00  0.00      BSYN  
ATOM    338    C LEU    38     -37.425 -80.860 -20.723  1.00  0.00      BSYN  
ATOM    339    O LEU    38     -38.382 -80.104 -20.949  1.00  0.00      BSYN  
ATOM    340    N TYR    39     -37.415 -81.684 -19.606  1.00  0.00      BSYN  
ATOM    341    H TYR    39     -36.848 -82.425 -19.307  1.00  0.00      BSYN  
ATOM    342   CA TYR    39     -38.499 -81.415 -18.673  1.00  0.00      BSYN  
ATOM    343   CB TYR    39     -38.754 -82.846 -18.084  1.00  0.00      BSYN  
ATOM    344   CG TYR    39     -39.317 -83.909 -19.005  1.00  0.00      BSYN  
ATOM    345  CD1 TYR    39     -40.744 -84.140 -19.106  1.00  0.00      BSYN  
ATOM    346  CE1 TYR    39     -41.220 -85.311 -19.652  1.00  0.00      BSYN  
ATOM    347  CD2 TYR    39     -38.485 -84.806 -19.602  1.00  0.00      BSYN  
ATOM    348  CE2 TYR    39     -39.019 -85.865 -20.274  1.00  0.00      BSYN  
ATOM    349   CZ TYR    39     -40.361 -86.221 -20.234  1.00  0.00      BSYN  
ATOM    350   OH TYR    39     -40.789 -87.520 -20.503  1.00  0.00      BSYN  
ATOM    351   HH TYR    39     -40.000 -88.018 -20.728  1.00  0.00      BSYN  
ATOM    352    C TYR    39     -38.431 -80.404 -17.634  1.00  0.00      BSYN  
ATOM    353    O TYR    39     -38.117 -80.675 -16.458  1.00  0.00      BSYN  
ATOM    354    N VAL    40     -38.411 -79.209 -18.196  1.00  0.00      BSYN  
ATOM    355    H VAL    40     -38.408 -79.264 -19.174  1.00  0.00      BSYN  
ATOM    356   CA VAL    40     -38.651 -78.092 -17.300  1.00  0.00      BSYN  
ATOM    357   CB VAL    40     -37.597 -76.917 -17.374  1.00  0.00      BSYN  
ATOM    358  CG1 VAL    40     -36.323 -77.161 -16.690  1.00  0.00      BSYN  
ATOM    359  CG2 VAL    40     -37.452 -76.484 -18.769  1.00  0.00      BSYN  
ATOM    360    C VAL    40     -40.134 -77.676 -17.190  1.00  0.00      BSYN  
ATOM    361    O VAL    40     -40.942 -78.576 -16.841  1.00  0.00      BSYN  
ATOM    362    N GLY    41     -40.583 -76.476 -17.563  1.00  0.00      BSYN  
ATOM    363    H GLY    41     -40.022 -75.793 -17.987  1.00  0.00      BSYN  
ATOM    364   CA GLY    41     -42.025 -76.094 -17.470  1.00  0.00      BSYN  
ATOM    365    C GLY    41     -42.526 -75.994 -16.015  1.00  0.00      BSYN  
ATOM    366    O GLY    41     -42.627 -74.948 -15.311  1.00  0.00      BSYN  
ATOM    367    N SER    42     -42.792 -77.196 -15.406  1.00  0.00      BSYN  
ATOM    368    H SER    42     -42.716 -78.024 -15.925  1.00  0.00      BSYN  
ATOM    369   CA SER    42     -43.176 -77.258 -14.023  1.00  0.00      BSYN  
ATOM    370   CB SER    42     -44.148 -78.327 -14.094  1.00  0.00      BSYN  
ATOM    371   OG SER    42     -45.118 -78.273 -15.124  1.00  0.00      BSYN  
ATOM    372   HG SER    42     -45.491 -79.142 -15.289  1.00  0.00      BSYN  
ATOM    373    C SER    42     -41.926 -77.306 -13.119  1.00  0.00      BSYN  
ATOM    374    O SER    42     -42.199 -77.253 -11.951  1.00  0.00      BSYN  
ATOM    375    N LYS    43     -40.610 -77.359 -13.457  1.00  0.00      BSYN  
ATOM    376    H LYS    43     -40.279 -77.042 -14.324  1.00  0.00      BSYN  
ATOM    377   CA LYS    43     -39.433 -77.629 -12.605  1.00  0.00      BSYN  
ATOM    378   CB LYS    43     -39.109 -79.099 -12.738  1.00  0.00      BSYN  
ATOM    379   CG LYS    43     -39.976 -80.251 -12.032  1.00  0.00      BSYN  
ATOM    380   CD LYS    43     -39.458 -81.696 -12.455  1.00  0.00      BSYN  
ATOM    381   CE LYS    43     -40.201 -82.741 -11.582  1.00  0.00      BSYN  
ATOM    382   NZ LYS    43     -41.544 -82.966 -12.077  1.00  0.00      BSYN  
ATOM    383  HZ1 LYS    43     -42.026 -83.441 -11.287  1.00  0.00      BSYN  
ATOM    384  HZ2 LYS    43     -41.898 -82.024 -12.339  1.00  0.00      BSYN  
ATOM    385  HZ3 LYS    43     -41.726 -83.440 -12.985  1.00  0.00      BSYN  
ATOM    386    C LYS    43     -38.168 -76.776 -12.872  1.00  0.00      BSYN  
ATOM    387    O LYS    43     -38.194 -76.164 -13.929  1.00  0.00      BSYN  
ATOM    388    N THR    44     -37.180 -76.569 -12.081  1.00  0.00      BSYN  
ATOM    389    H THR    44     -36.415 -76.001 -12.310  1.00  0.00      BSYN  
ATOM    390   CA THR    44     -37.175 -76.997 -10.682  1.00  0.00      BSYN  
ATOM    391   CB THR    44     -35.926 -77.644 -10.219  1.00  0.00      BSYN  
ATOM    392  OG1 THR    44     -35.003 -76.502 -10.068  1.00  0.00      BSYN  
ATOM    393  HG1 THR    44     -34.187 -76.939  -9.812  1.00  0.00      BSYN  
ATOM    394  CG2 THR    44     -35.281 -78.656 -11.187  1.00  0.00      BSYN  
ATOM    395    C THR    44     -37.736 -75.989  -9.630  1.00  0.00      BSYN  
ATOM    396    O THR    44     -38.912 -76.229  -9.236  1.00  0.00      BSYN  
ATOM    397    N ARG    45     -36.932 -74.968  -9.191  1.00  0.00      BSYN  
ATOM    398    H ARG    45     -36.160 -74.795  -9.769  1.00  0.00      BSYN  
ATOM    399   CA ARG    45     -37.452 -74.158  -8.068  1.00  0.00      BSYN  
ATOM    400   CB ARG    45     -36.371 -73.704  -7.078  1.00  0.00      BSYN  
ATOM    401   CG ARG    45     -35.847 -74.861  -6.261  1.00  0.00      BSYN  
ATOM    402   CD ARG    45     -34.811 -74.267  -5.329  1.00  0.00      BSYN  
ATOM    403   NE ARG    45     -33.840 -73.466  -6.138  1.00  0.00      BSYN  
ATOM    404   HE ARG    45     -33.933 -73.523  -7.112  1.00  0.00      BSYN  
ATOM    405   CZ ARG    45     -32.768 -73.044  -5.627  1.00  0.00      BSYN  
ATOM    406  NH1 ARG    45     -32.259 -71.911  -6.067  1.00  0.00      BSYN  
ATOM    407 HH11 ARG    45     -31.376 -71.528  -5.800  1.00  0.00      BSYN  
ATOM    408 HH12 ARG    45     -32.825 -71.437  -6.742  1.00  0.00      BSYN  
ATOM    409  NH2 ARG    45     -32.021 -73.783  -4.695  1.00  0.00      BSYN  
ATOM    410 HH21 ARG    45     -31.273 -73.280  -4.262  1.00  0.00      BSYN  
ATOM    411 HH22 ARG    45     -32.406 -74.615  -4.294  1.00  0.00      BSYN  
ATOM    412    C ARG    45     -38.240 -73.013  -8.580  1.00  0.00      BSYN  
ATOM    413    O ARG    45     -37.912 -72.083  -9.319  1.00  0.00      BSYN  
ATOM    414    N GLU    46     -39.431 -73.137  -7.994  1.00  0.00      BSYN  
ATOM    415    H GLU    46     -39.532 -73.909  -7.399  1.00  0.00      BSYN  
ATOM    416   CA GLU    46     -40.584 -72.211  -8.272  1.00  0.00      BSYN  
ATOM    417   CB GLU    46     -41.730 -72.894  -7.917  1.00  0.00      BSYN  
ATOM    418   CG GLU    46     -42.018 -74.154  -8.724  1.00  0.00      BSYN  
ATOM    419   CD GLU    46     -42.584 -74.030 -10.145  1.00  0.00      BSYN  
ATOM    420  OE1 GLU    46     -43.805 -74.086 -10.405  1.00  0.00      BSYN  
ATOM    421  OE2 GLU    46     -41.805 -74.037 -11.120  1.00  0.00      BSYN  
ATOM    422    C GLU    46     -40.417 -71.045  -7.257  1.00  0.00      BSYN  
ATOM    423    O GLU    46     -40.666 -69.892  -7.651  1.00  0.00      BSYN  
ATOM    424    N GLY    47     -39.989 -71.281  -5.957  1.00  0.00      BSYN  
ATOM    425    H GLY    47     -39.656 -72.175  -5.733  1.00  0.00      BSYN  
ATOM    426   CA GLY    47     -39.955 -70.208  -4.990  1.00  0.00      BSYN  
ATOM    427    C GLY    47     -39.129 -70.557  -3.783  1.00  0.00      BSYN  
ATOM    428    O GLY    47     -39.160 -71.678  -3.161  1.00  0.00      BSYN  
ATOM    429    N VAL    48     -38.183 -69.737  -3.379  1.00  0.00      BSYN  
ATOM    430    H VAL    48     -37.626 -69.894  -2.588  1.00  0.00      BSYN  
ATOM    431   CA VAL    48     -37.763 -68.512  -4.057  1.00  0.00      BSYN  
ATOM    432   CB VAL    48     -37.960 -67.248  -3.143  1.00  0.00      BSYN  
ATOM    433  CG1 VAL    48     -39.487 -67.156  -2.894  1.00  0.00      BSYN  
ATOM    434  CG2 VAL    48     -37.109 -67.279  -1.773  1.00  0.00      BSYN  
ATOM    435    C VAL    48     -36.324 -68.635  -4.618  1.00  0.00      BSYN  
ATOM    436    O VAL    48     -35.415 -69.069  -3.949  1.00  0.00      BSYN  
ATOM    437    N VAL    49     -36.217 -68.099  -5.784  1.00  0.00      BSYN  
ATOM    438    H VAL    49     -37.067 -67.740  -6.116  1.00  0.00      BSYN  
ATOM    439   CA VAL    49     -34.837 -68.055  -6.370  1.00  0.00      BSYN  
ATOM    440   CB VAL    49     -35.175 -68.214  -7.879  1.00  0.00      BSYN  
ATOM    441  CG1 VAL    49     -33.869 -67.964  -8.734  1.00  0.00      BSYN  
ATOM    442  CG2 VAL    49     -35.775 -69.592  -8.193  1.00  0.00      BSYN  
ATOM    443    C VAL    49     -34.490 -66.557  -6.093  1.00  0.00      BSYN  
ATOM    444    O VAL    49     -35.144 -65.535  -6.332  1.00  0.00      BSYN  
ATOM    445    N GLN    50     -33.327 -66.496  -5.449  1.00  0.00      BSYN  
ATOM    446    H GLN    50     -32.823 -67.305  -5.222  1.00  0.00      BSYN  
ATOM    447   CA GLN    50     -32.822 -65.225  -5.012  1.00  0.00      BSYN  
ATOM    448   CB GLN    50     -32.174 -65.389  -3.646  1.00  0.00      BSYN  
ATOM    449   CG GLN    50     -31.792 -64.042  -3.130  1.00  0.00      BSYN  
ATOM    450   CD GLN    50     -31.442 -63.992  -1.660  1.00  0.00      BSYN  
ATOM    451  OE1 GLN    50     -31.806 -63.065  -0.937  1.00  0.00      BSYN  
ATOM    452  NE2 GLN    50     -30.719 -64.959  -1.059  1.00  0.00      BSYN  
ATOM    453 HE21 GLN    50     -30.271 -65.500  -1.743  1.00  0.00      BSYN  
ATOM    454 HE22 GLN    50     -30.622 -65.105  -0.095  1.00  0.00      BSYN  
ATOM    455    C GLN    50     -31.871 -64.613  -6.066  1.00  0.00      BSYN  
ATOM    456    O GLN    50     -30.731 -65.109  -6.326  1.00  0.00      BSYN  
ATOM    457    N GLY    51     -32.272 -63.609  -6.640  1.00  0.00      BSYN  
ATOM    458    H GLY    51     -33.170 -63.234  -6.526  1.00  0.00      BSYN  
ATOM    459   CA GLY    51     -31.376 -62.764  -7.476  1.00  0.00      BSYN  
ATOM    460    C GLY    51     -31.016 -61.421  -6.827  1.00  0.00      BSYN  
ATOM    461    O GLY    51     -31.424 -60.248  -7.197  1.00  0.00      BSYN  
ATOM    462    N VAL    52     -30.204 -61.664  -5.811  1.00  0.00      BSYN  
ATOM    463    H VAL    52     -30.069 -62.570  -5.461  1.00  0.00      BSYN  
ATOM    464   CA VAL    52     -29.450 -60.623  -5.195  1.00  0.00      BSYN  
ATOM    465   CB VAL    52     -29.109 -60.816  -3.723  1.00  0.00      BSYN  
ATOM    466  CG1 VAL    52     -30.390 -60.519  -3.002  1.00  0.00      BSYN  
ATOM    467  CG2 VAL    52     -28.589 -62.263  -3.616  1.00  0.00      BSYN  
ATOM    468    C VAL    52     -28.161 -60.346  -5.931  1.00  0.00      BSYN  
ATOM    469    O VAL    52     -27.269 -61.012  -6.193  1.00  0.00      BSYN  
ATOM    470    N ALA    53     -28.320 -59.160  -6.472  1.00  0.00      BSYN  
ATOM    471    H ALA    53     -29.235 -59.029  -6.796  1.00  0.00      BSYN  
ATOM    472   CA ALA    53     -27.372 -58.260  -7.000  1.00  0.00      BSYN  
ATOM    473   CB ALA    53     -28.078 -56.992  -7.484  1.00  0.00      BSYN  
ATOM    474    C ALA    53     -26.233 -58.024  -6.040  1.00  0.00      BSYN  
ATOM    475    O ALA    53     -26.270 -57.332  -5.047  1.00  0.00      BSYN  
ATOM    476    N SER    54     -25.161 -58.629  -6.550  1.00  0.00      BSYN  
ATOM    477    H SER    54     -25.140 -59.353  -7.210  1.00  0.00      BSYN  
ATOM    478   CA SER    54     -23.903 -58.244  -5.765  1.00  0.00      BSYN  
ATOM    479   CB SER    54     -23.518 -59.387  -4.919  1.00  0.00      BSYN  
ATOM    480   OG SER    54     -23.406 -60.618  -5.702  1.00  0.00      BSYN  
ATOM    481   HG SER    54     -24.080 -60.716  -6.378  1.00  0.00      BSYN  
ATOM    482    C SER    54     -22.829 -57.689  -6.711  1.00  0.00      BSYN  
ATOM    483    O SER    54     -22.180 -56.649  -6.524  1.00  0.00      BSYN  
ATOM    484    N VAL    55     -22.634 -58.518  -7.678  1.00  0.00      BSYN  
ATOM    485    H VAL    55     -23.201 -59.317  -7.694  1.00  0.00      BSYN  
ATOM    486   CA VAL    55     -21.768 -58.312  -8.827  1.00  0.00      BSYN  
ATOM    487   CB VAL    55     -20.727 -59.440  -9.092  1.00  0.00      BSYN  
ATOM    488  CG1 VAL    55     -19.683 -59.135 -10.177  1.00  0.00      BSYN  
ATOM    489  CG2 VAL    55     -20.072 -59.711  -7.669  1.00  0.00      BSYN  
ATOM    490    C VAL    55     -22.552 -57.755 -10.026  1.00  0.00      BSYN  
ATOM    491    O VAL    55     -22.850 -58.474 -11.021  1.00  0.00      BSYN  
ATOM    492    N ALA    56     -22.803 -56.433  -9.850  1.00  0.00      BSYN  
ATOM    493    H ALA    56     -22.568 -55.987  -9.010  1.00  0.00      BSYN  
ATOM    494   CA ALA    56     -23.800 -55.847 -10.657  1.00  0.00      BSYN  
ATOM    495   CB ALA    56     -24.806 -55.050  -9.840  1.00  0.00      BSYN  
ATOM    496    C ALA    56     -23.332 -55.011 -11.868  1.00  0.00      BSYN  
ATOM    497    O ALA    56     -23.106 -53.797 -11.828  1.00  0.00      BSYN  
ATOM    498    N GLU    57     -23.245 -55.858 -12.925  1.00  0.00      BSYN  
ATOM    499    H GLU    57     -23.360 -56.828 -12.844  1.00  0.00      BSYN  
ATOM    500   CA GLU    57     -22.680 -55.425 -14.220  1.00  0.00      BSYN  
ATOM    501   CB GLU    57     -21.422 -56.144 -14.764  1.00  0.00      BSYN  
ATOM    502   CG GLU    57     -21.242 -57.587 -14.463  1.00  0.00      BSYN  
ATOM    503   CD GLU    57     -20.236 -58.264 -15.438  1.00  0.00      BSYN  
ATOM    504  OE1 GLU    57     -20.697 -58.811 -16.464  1.00  0.00      BSYN  
ATOM    505  OE2 GLU    57     -19.047 -58.175 -15.230  1.00  0.00      BSYN  
ATOM    506    C GLU    57     -23.693 -55.199 -15.384  1.00  0.00      BSYN  
ATOM    507    O GLU    57     -24.687 -55.913 -15.455  1.00  0.00      BSYN  
ATOM    508    N LYS    58     -23.553 -54.155 -16.155  1.00  0.00      BSYN  
ATOM    509    H LYS    58     -22.732 -53.655 -15.965  1.00  0.00      BSYN  
ATOM    510   CA LYS    58     -24.380 -53.760 -17.318  1.00  0.00      BSYN  
ATOM    511   CB LYS    58     -23.735 -52.381 -17.877  1.00  0.00      BSYN  
ATOM    512   CG LYS    58     -23.840 -51.082 -16.991  1.00  0.00      BSYN  
ATOM    513   CD LYS    58     -23.140 -49.862 -17.690  1.00  0.00      BSYN  
ATOM    514   CE LYS    58     -23.751 -49.488 -19.039  1.00  0.00      BSYN  
ATOM    515   NZ LYS    58     -22.883 -48.755 -19.992  1.00  0.00      BSYN  
ATOM    516  HZ1 LYS    58     -23.319 -48.835 -20.933  1.00  0.00      BSYN  
ATOM    517  HZ2 LYS    58     -22.812 -47.764 -19.686  1.00  0.00      BSYN  
ATOM    518  HZ3 LYS    58     -21.969 -49.201 -20.214  1.00  0.00      BSYN  
ATOM    519    C LYS    58     -24.390 -54.925 -18.340  1.00  0.00      BSYN  
ATOM    520    O LYS    58     -23.794 -55.942 -18.048  1.00  0.00      BSYN  
ATOM    521    N THR    59     -25.036 -54.974 -19.483  1.00  0.00      BSYN  
ATOM    522    H THR    59     -25.826 -54.404 -19.592  1.00  0.00      BSYN  
ATOM    523   CA THR    59     -24.726 -55.941 -20.492  1.00  0.00      BSYN  
ATOM    524   CB THR    59     -26.164 -56.414 -21.106  1.00  0.00      BSYN  
ATOM    525  OG1 THR    59     -26.891 -57.083 -20.043  1.00  0.00      BSYN  
ATOM    526  HG1 THR    59     -26.342 -57.065 -19.256  1.00  0.00      BSYN  
ATOM    527  CG2 THR    59     -26.252 -57.256 -22.430  1.00  0.00      BSYN  
ATOM    528    C THR    59     -23.650 -55.418 -21.498  1.00  0.00      BSYN  
ATOM    529    O THR    59     -23.958 -54.700 -22.504  1.00  0.00      BSYN  
ATOM    530    N LYS    60     -22.482 -55.937 -21.412  1.00  0.00      BSYN  
ATOM    531    H LYS    60     -22.436 -56.814 -20.978  1.00  0.00      BSYN  
ATOM    532   CA LYS    60     -21.347 -55.276 -22.179  1.00  0.00      BSYN  
ATOM    533   CB LYS    60     -20.017 -55.226 -21.458  1.00  0.00      BSYN  
ATOM    534   CG LYS    60     -20.104 -54.486 -20.158  1.00  0.00      BSYN  
ATOM    535   CD LYS    60     -18.916 -54.198 -19.302  1.00  0.00      BSYN  
ATOM    536   CE LYS    60     -18.431 -55.546 -18.926  1.00  0.00      BSYN  
ATOM    537   NZ LYS    60     -19.160 -56.026 -17.712  1.00  0.00      BSYN  
ATOM    538  HZ1 LYS    60     -20.158 -55.935 -17.989  1.00  0.00      BSYN  
ATOM    539  HZ2 LYS    60     -18.910 -57.018 -17.529  1.00  0.00      BSYN  
ATOM    540  HZ3 LYS    60     -18.862 -55.403 -16.934  1.00  0.00      BSYN  
ATOM    541    C LYS    60     -21.158 -56.009 -23.439  1.00  0.00      BSYN  
ATOM    542    O LYS    60     -21.548 -57.203 -23.512  1.00  0.00      BSYN  
ATOM    543    N GLU    61     -20.651 -55.269 -24.457  1.00  0.00      BSYN  
ATOM    544    H GLU    61     -20.439 -54.325 -24.296  1.00  0.00      BSYN  
ATOM    545   CA GLU    61     -20.518 -55.780 -25.785  1.00  0.00      BSYN  
ATOM    546   CB GLU    61     -21.243 -54.845 -26.732  1.00  0.00      BSYN  
ATOM    547   CG GLU    61     -22.774 -54.622 -26.514  1.00  0.00      BSYN  
ATOM    548   CD GLU    61     -23.373 -53.798 -27.568  1.00  0.00      BSYN  
ATOM    549  OE1 GLU    61     -23.574 -54.318 -28.661  1.00  0.00      BSYN  
ATOM    550  OE2 GLU    61     -23.588 -52.628 -27.326  1.00  0.00      BSYN  
ATOM    551    C GLU    61     -19.002 -55.811 -26.273  1.00  0.00      BSYN  
ATOM    552    O GLU    61     -18.310 -54.872 -25.905  1.00  0.00      BSYN  
ATOM    553    N GLN    62     -18.377 -56.852 -26.899  1.00  0.00      BSYN  
ATOM    554    H GLN    62     -18.833 -57.654 -26.568  1.00  0.00      BSYN  
ATOM    555   CA GLN    62     -17.231 -56.742 -27.753  1.00  0.00      BSYN  
ATOM    556   CB GLN    62     -16.224 -57.857 -27.747  1.00  0.00      BSYN  
ATOM    557   CG GLN    62     -15.349 -57.612 -26.534  1.00  0.00      BSYN  
ATOM    558   CD GLN    62     -14.128 -58.444 -26.629  1.00  0.00      BSYN  
ATOM    559  OE1 GLN    62     -13.229 -57.880 -27.238  1.00  0.00      BSYN  
ATOM    560  NE2 GLN    62     -13.748 -59.496 -25.920  1.00  0.00      BSYN  
ATOM    561 HE21 GLN    62     -14.369 -60.034 -25.386  1.00  0.00      BSYN  
ATOM    562 HE22 GLN    62     -12.776 -59.625 -25.920  1.00  0.00      BSYN  
ATOM    563    C GLN    62     -17.815 -56.512 -29.131  1.00  0.00      BSYN  
ATOM    564    O GLN    62     -18.964 -56.064 -29.304  1.00  0.00      BSYN  
ATOM    565    N ALA    63     -16.963 -56.638 -30.130  1.00  0.00      BSYN  
ATOM    566    H ALA    63     -16.026 -56.754 -29.865  1.00  0.00      BSYN  
ATOM    567   CA ALA    63     -17.386 -56.726 -31.573  1.00  0.00      BSYN  
ATOM    568   CB ALA    63     -17.088 -55.378 -32.096  1.00  0.00      BSYN  
ATOM    569    C ALA    63     -16.439 -57.751 -32.304  1.00  0.00      BSYN  
ATOM    570    O ALA    63     -15.330 -57.822 -31.823  1.00  0.00      BSYN  
ATOM    571    N SER    64     -16.787 -58.360 -33.474  1.00  0.00      BSYN  
ATOM    572    H SER    64     -17.718 -58.247 -33.758  1.00  0.00      BSYN  
ATOM    573   CA SER    64     -16.087 -59.476 -34.227  1.00  0.00      BSYN  
ATOM    574   CB SER    64     -17.030 -59.621 -35.373  1.00  0.00      BSYN  
ATOM    575   OG SER    64     -18.374 -59.849 -34.941  1.00  0.00      BSYN  
ATOM    576   HG SER    64     -18.859 -59.311 -35.572  1.00  0.00      BSYN  
ATOM    577    C SER    64     -14.698 -59.190 -34.671  1.00  0.00      BSYN  
ATOM    578    O SER    64     -13.912 -60.168 -34.732  1.00  0.00      BSYN  
ATOM    579    N HIS    65     -14.200 -57.988 -34.702  1.00  0.00      BSYN  
ATOM    580    H HIS    65     -14.669 -57.264 -34.237  1.00  0.00      BSYN  
ATOM    581   CA HIS    65     -12.937 -57.794 -35.394  1.00  0.00      BSYN  
ATOM    582   CB HIS    65     -13.130 -57.419 -36.896  1.00  0.00      BSYN  
ATOM    583   CG HIS    65     -11.914 -57.233 -37.681  1.00  0.00      BSYN  
ATOM    584  ND1 HIS    65     -10.608 -57.184 -37.323  1.00  0.00      BSYN  
ATOM    585  HD1 HIS    65     -10.389 -57.229 -36.369  1.00  0.00      BSYN  
ATOM    586  CD2 HIS    65     -12.009 -56.650 -38.926  1.00  0.00      BSYN  
ATOM    587  NE2 HIS    65     -10.784 -56.201 -39.199  1.00  0.00      BSYN  
ATOM    588  CE1 HIS    65      -9.880 -56.640 -38.305  1.00  0.00      BSYN  
ATOM    589    C HIS    65     -11.975 -56.830 -34.701  1.00  0.00      BSYN  
ATOM    590    O HIS    65     -10.700 -56.911 -34.656  1.00  0.00      BSYN  
ATOM    591    N LEU    66     -12.608 -55.756 -34.245  1.00  0.00      BSYN  
ATOM    592    H LEU    66     -13.547 -55.962 -34.056  1.00  0.00      BSYN  
ATOM    593   CA LEU    66     -11.879 -54.692 -33.536  1.00  0.00      BSYN  
ATOM    594   CB LEU    66     -12.537 -53.280 -33.469  1.00  0.00      BSYN  
ATOM    595   CG LEU    66     -12.867 -52.444 -34.701  1.00  0.00      BSYN  
ATOM    596  CD1 LEU    66     -13.164 -50.899 -34.608  1.00  0.00      BSYN  
ATOM    597  CD2 LEU    66     -11.601 -52.572 -35.583  1.00  0.00      BSYN  
ATOM    598    C LEU    66     -11.397 -55.047 -32.119  1.00  0.00      BSYN  
ATOM    599    O LEU    66     -11.907 -54.451 -31.158  1.00  0.00      BSYN  
ATOM    600    N GLY    67     -10.393 -55.919 -31.968  1.00  0.00      BSYN  
ATOM    601    H GLY    67      -9.948 -56.315 -32.745  1.00  0.00      BSYN  
ATOM    602   CA GLY    67      -9.878 -56.168 -30.598  1.00  0.00      BSYN  
ATOM    603    C GLY    67      -9.862 -57.686 -30.259  1.00  0.00      BSYN  
ATOM    604    O GLY    67     -10.674 -58.514 -30.730  1.00  0.00      BSYN  
ATOM    605    N GLY    68      -8.886 -58.135 -29.415  1.00  0.00      BSYN  
ATOM    606    H GLY    68      -9.042 -59.057 -29.121  1.00  0.00      BSYN  
ATOM    607   CA GLY    68      -7.713 -57.377 -28.935  1.00  0.00      BSYN  
ATOM    608    C GLY    68      -7.753 -56.781 -27.475  1.00  0.00      BSYN  
ATOM    609    O GLY    68      -8.505 -57.225 -26.650  1.00  0.00      BSYN  
ATOM    610    N ALA    69      -6.797 -55.951 -27.311  1.00  0.00      BSYN  
ATOM    611    H ALA    69      -6.524 -55.372 -28.053  1.00  0.00      BSYN  
ATOM    612   CA ALA    69      -6.276 -55.478 -26.012  1.00  0.00      BSYN  
ATOM    613   CB ALA    69      -4.958 -54.834 -26.344  1.00  0.00      BSYN  
ATOM    614    C ALA    69      -7.092 -54.457 -25.258  1.00  0.00      BSYN  
ATOM    615    O ALA    69      -7.927 -53.655 -25.821  1.00  0.00      BSYN  
ATOM    616    N VAL    70      -6.828 -54.265 -23.991  1.00  0.00      BSYN  
ATOM    617    H VAL    70      -6.203 -54.933 -23.641  1.00  0.00      BSYN  
ATOM    618   CA VAL    70      -7.151 -53.090 -23.196  1.00  0.00      BSYN  
ATOM    619   CB VAL    70      -8.066 -53.364 -22.056  1.00  0.00      BSYN  
ATOM    620  CG1 VAL    70      -8.969 -52.290 -21.511  1.00  0.00      BSYN  
ATOM    621  CG2 VAL    70      -9.078 -54.460 -22.394  1.00  0.00      BSYN  
ATOM    622    C VAL    70      -5.834 -52.446 -22.694  1.00  0.00      BSYN  
ATOM    623    O VAL    70      -5.028 -53.200 -22.172  1.00  0.00      BSYN  
ATOM    624    N PHE    71      -5.686 -51.176 -22.804  1.00  0.00      BSYN  
ATOM    625    H PHE    71      -6.355 -50.706 -23.343  1.00  0.00      BSYN  
ATOM    626   CA PHE    71      -4.495 -50.515 -22.408  1.00  0.00      BSYN  
ATOM    627   CB PHE    71      -4.010 -49.392 -23.387  1.00  0.00      BSYN  
ATOM    628   CG PHE    71      -3.192 -49.891 -24.624  1.00  0.00      BSYN  
ATOM    629  CD1 PHE    71      -1.913 -50.345 -24.458  1.00  0.00      BSYN  
ATOM    630  CD2 PHE    71      -3.817 -49.795 -25.877  1.00  0.00      BSYN  
ATOM    631  CE1 PHE    71      -1.295 -50.909 -25.609  1.00  0.00      BSYN  
ATOM    632  CE2 PHE    71      -3.054 -50.221 -26.973  1.00  0.00      BSYN  
ATOM    633   CZ PHE    71      -1.806 -50.795 -26.795  1.00  0.00      BSYN  
ATOM    634    C PHE    71      -4.458 -50.086 -20.972  1.00  0.00      BSYN  
ATOM    635    O PHE    71      -5.415 -49.703 -20.414  1.00  0.00      BSYN  
ATOM    636    N SER    72      -3.333 -50.100 -20.209  1.00  0.00      BSYN  
ATOM    637    H SER    72      -2.518 -50.579 -20.468  1.00  0.00      BSYN  
ATOM    638   CA SER    72      -3.403 -49.757 -18.843  1.00  0.00      BSYN  
ATOM    639   CB SER    72      -2.513 -50.850 -18.178  1.00  0.00      BSYN  
ATOM    640   OG SER    72      -2.354 -50.440 -16.879  1.00  0.00      BSYN  
ATOM    641   HG SER    72      -1.625 -49.840 -17.055  1.00  0.00      BSYN  
ATOM    642    C SER    72      -3.073 -48.271 -18.514  1.00  0.00      BSYN  
ATOM    643    O SER    72      -1.972 -47.838 -18.078  1.00  0.00      BSYN  
ATOM    644    N GLY    73      -4.037 -47.568 -19.104  1.00  0.00      BSYN  
ATOM    645    H GLY    73      -4.800 -48.048 -19.487  1.00  0.00      BSYN  
ATOM    646   CA GLY    73      -4.009 -46.085 -19.078  1.00  0.00      BSYN  
ATOM    647    C GLY    73      -5.437 -45.503 -18.831  1.00  0.00      BSYN  
ATOM    648    O GLY    73      -5.575 -44.369 -18.492  1.00  0.00      BSYN  
ATOM    649    N ALA    74      -6.466 -46.315 -19.002  1.00  0.00      BSYN  
ATOM    650    H ALA    74      -6.342 -47.147 -19.506  1.00  0.00      BSYN  
ATOM    651   CA ALA    74      -7.842 -46.097 -18.640  1.00  0.00      BSYN  
ATOM    652   CB ALA    74      -8.805 -47.060 -19.451  1.00  0.00      BSYN  
ATOM    653    C ALA    74      -8.182 -46.454 -17.135  1.00  0.00      BSYN  
ATOM    654    O ALA    74      -8.691 -47.526 -16.849  1.00  0.00      BSYN  
ATOM    655    N GLY    75      -7.981 -45.452 -16.316  1.00  0.00      BSYN  
ATOM    656    H GLY    75      -7.489 -44.746 -16.785  1.00  0.00      BSYN  
ATOM    657   CA GLY    75      -8.435 -45.409 -14.897  1.00  0.00      BSYN  
ATOM    658    C GLY    75      -9.813 -44.806 -14.895  1.00  0.00      BSYN  
ATOM    659    O GLY    75     -10.626 -45.576 -14.424  1.00  0.00      BSYN  
ATOM    660    N ASN    76      -9.953 -43.634 -15.516  1.00  0.00      BSYN  
ATOM    661    H ASN    76      -9.213 -43.029 -15.731  1.00  0.00      BSYN  
ATOM    662   CA ASN    76     -11.294 -43.004 -15.585  1.00  0.00      BSYN  
ATOM    663   CB ASN    76     -10.972 -41.512 -15.651  1.00  0.00      BSYN  
ATOM    664   CG ASN    76     -12.154 -40.522 -15.584  1.00  0.00      BSYN  
ATOM    665  OD1 ASN    76     -13.031 -40.777 -14.841  1.00  0.00      BSYN  
ATOM    666  ND2 ASN    76     -12.040 -39.375 -16.277  1.00  0.00      BSYN  
ATOM    667 HD21 ASN    76     -12.900 -38.905 -16.296  1.00  0.00      BSYN  
ATOM    668 HD22 ASN    76     -11.233 -39.138 -16.781  1.00  0.00      BSYN  
ATOM    669    C ASN    76     -12.093 -43.394 -16.870  1.00  0.00      BSYN  
ATOM    670    O ASN    76     -11.815 -42.877 -17.948  1.00  0.00      BSYN  
ATOM    671    N ILE    77     -13.077 -44.242 -16.737  1.00  0.00      BSYN  
ATOM    672    H ILE    77     -13.210 -44.513 -15.804  1.00  0.00      BSYN  
ATOM    673   CA ILE    77     -13.885 -44.688 -17.851  1.00  0.00      BSYN  
ATOM    674   CB ILE    77     -13.947 -46.285 -18.012  1.00  0.00      BSYN  
ATOM    675  CG2 ILE    77     -12.562 -46.779 -18.672  1.00  0.00      BSYN  
ATOM    676  CG1 ILE    77     -14.449 -46.997 -16.829  1.00  0.00      BSYN  
ATOM    677   CD ILE    77     -14.856 -48.409 -17.280  1.00  0.00      BSYN  
ATOM    678    C ILE    77     -15.282 -44.093 -17.922  1.00  0.00      BSYN  
ATOM    679    O ILE    77     -15.791 -43.726 -16.857  1.00  0.00      BSYN  
ATOM    680    N ALA    78     -15.887 -43.927 -19.069  1.00  0.00      BSYN  
ATOM    681    H ALA    78     -15.585 -44.424 -19.857  1.00  0.00      BSYN  
ATOM    682   CA ALA    78     -17.227 -43.231 -19.235  1.00  0.00      BSYN  
ATOM    683   CB ALA    78     -17.313 -42.500 -20.520  1.00  0.00      BSYN  
ATOM    684    C ALA    78     -18.311 -44.282 -19.185  1.00  0.00      BSYN  
ATOM    685    O ALA    78     -18.538 -45.090 -20.077  1.00  0.00      BSYN  
ATOM    686    N ALA    79     -18.773 -44.432 -17.842  1.00  0.00      BSYN  
ATOM    687    H ALA    79     -18.416 -43.955 -17.064  1.00  0.00      BSYN  
ATOM    688   CA ALA    79     -19.847 -45.270 -17.610  1.00  0.00      BSYN  
ATOM    689   CB ALA    79     -19.337 -46.514 -16.810  1.00  0.00      BSYN  
ATOM    690    C ALA    79     -20.902 -44.499 -16.783  1.00  0.00      BSYN  
ATOM    691    O ALA    79     -21.585 -45.072 -16.009  1.00  0.00      BSYN  
ATOM    692    N ALA    80     -21.086 -43.274 -17.070  1.00  0.00      BSYN  
ATOM    693    H ALA    80     -20.783 -42.817 -17.882  1.00  0.00      BSYN  
ATOM    694   CA ALA    80     -21.869 -42.358 -16.239  1.00  0.00      BSYN  
ATOM    695   CB ALA    80     -20.989 -41.330 -15.684  1.00  0.00      BSYN  
ATOM    696    C ALA    80     -22.933 -41.659 -17.005  1.00  0.00      BSYN  
ATOM    697    O ALA    80     -22.719 -41.320 -18.170  1.00  0.00      BSYN  
ATOM    698    N THR    81     -24.112 -41.671 -16.466  1.00  0.00      BSYN  
ATOM    699    H THR    81     -24.254 -42.485 -15.940  1.00  0.00      BSYN  
ATOM    700   CA THR    81     -25.184 -40.821 -17.001  1.00  0.00      BSYN  
ATOM    701   CB THR    81     -26.644 -41.366 -16.696  1.00  0.00      BSYN  
ATOM    702  OG1 THR    81     -26.641 -42.783 -16.418  1.00  0.00      BSYN  
ATOM    703  HG1 THR    81     -27.427 -43.215 -16.761  1.00  0.00      BSYN  
ATOM    704  CG2 THR    81     -27.394 -41.253 -18.004  1.00  0.00      BSYN  
ATOM    705    C THR    81     -25.090 -39.348 -16.755  1.00  0.00      BSYN  
ATOM    706    O THR    81     -25.445 -38.778 -15.718  1.00  0.00      BSYN  
ATOM    707    N GLY    82     -24.314 -38.819 -17.694  1.00  0.00      BSYN  
ATOM    708    H GLY    82     -24.102 -39.250 -18.548  1.00  0.00      BSYN  
ATOM    709   CA GLY    82     -23.732 -37.475 -17.577  1.00  0.00      BSYN  
ATOM    710    C GLY    82     -23.325 -36.872 -18.968  1.00  0.00      BSYN  
ATOM    711    O GLY    82     -22.995 -37.612 -19.848  1.00  0.00      BSYN  
ATOM    712    N LEU    83     -23.269 -35.546 -19.091  1.00  0.00      BSYN  
ATOM    713    H LEU    83     -23.675 -34.969 -18.410  1.00  0.00      BSYN  
ATOM    714   CA LEU    83     -22.714 -35.132 -20.439  1.00  0.00      BSYN  
ATOM    715   CB LEU    83     -23.685 -34.178 -21.077  1.00  0.00      BSYN  
ATOM    716   CG LEU    83     -23.460 -33.696 -22.480  1.00  0.00      BSYN  
ATOM    717  CD1 LEU    83     -23.634 -34.801 -23.541  1.00  0.00      BSYN  
ATOM    718  CD2 LEU    83     -24.380 -32.476 -22.888  1.00  0.00      BSYN  
ATOM    719    C LEU    83     -21.419 -34.370 -20.156  1.00  0.00      BSYN  
ATOM    720    O LEU    83     -21.247 -33.276 -19.683  1.00  0.00      BSYN  
ATOM    721    N VAL    84     -20.506 -35.086 -20.798  1.00  0.00      BSYN  
ATOM    722    H VAL    84     -20.733 -35.964 -21.170  1.00  0.00      BSYN  
ATOM    723   CA VAL    84     -19.130 -34.658 -20.831  1.00  0.00      BSYN  
ATOM    724   CB VAL    84     -18.091 -35.572 -20.145  1.00  0.00      BSYN  
ATOM    725  CG1 VAL    84     -18.340 -35.566 -18.572  1.00  0.00      BSYN  
ATOM    726  CG2 VAL    84     -17.956 -36.935 -20.636  1.00  0.00      BSYN  
ATOM    727    C VAL    84     -18.801 -34.329 -22.283  1.00  0.00      BSYN  
ATOM    728    O VAL    84     -19.698 -34.500 -23.063  1.00  0.00      BSYN  
ATOM    729    N LYS    85     -17.546 -33.940 -22.489  1.00  0.00      BSYN  
ATOM    730    H LYS    85     -16.968 -33.968 -21.698  1.00  0.00      BSYN  
ATOM    731   CA LYS    85     -16.971 -33.765 -23.803  1.00  0.00      BSYN  
ATOM    732   CB LYS    85     -15.855 -32.672 -23.581  1.00  0.00      BSYN  
ATOM    733   CG LYS    85     -16.227 -31.232 -23.213  1.00  0.00      BSYN  
ATOM    734   CD LYS    85     -17.351 -30.810 -24.183  1.00  0.00      BSYN  
ATOM    735   CE LYS    85     -17.920 -29.539 -23.793  1.00  0.00      BSYN  
ATOM    736   NZ LYS    85     -18.577 -29.002 -24.994  1.00  0.00      BSYN  
ATOM    737  HZ1 LYS    85     -17.910 -29.052 -25.790  1.00  0.00      BSYN  
ATOM    738  HZ2 LYS    85     -19.356 -29.643 -25.248  1.00  0.00      BSYN  
ATOM    739  HZ3 LYS    85     -19.167 -28.148 -24.937  1.00  0.00      BSYN  
ATOM    740    C LYS    85     -16.279 -35.163 -24.097  1.00  0.00      BSYN  
ATOM    741    O LYS    85     -15.718 -35.804 -23.190  1.00  0.00      BSYN  
ATOM    742    N ARG    86     -16.061 -35.491 -25.345  1.00  0.00      BSYN  
ATOM    743    H ARG    86     -15.820 -34.771 -25.964  1.00  0.00      BSYN  
ATOM    744   CA ARG    86     -15.976 -36.846 -25.794  1.00  0.00      BSYN  
ATOM    745   CB ARG    86     -17.391 -37.413 -26.242  1.00  0.00      BSYN  
ATOM    746   CG ARG    86     -18.629 -37.028 -25.443  1.00  0.00      BSYN  
ATOM    747   CD ARG    86     -18.537 -37.748 -24.068  1.00  0.00      BSYN  
ATOM    748   NE ARG    86     -19.651 -37.233 -23.373  1.00  0.00      BSYN  
ATOM    749   HE ARG    86     -19.959 -36.308 -23.472  1.00  0.00      BSYN  
ATOM    750   CZ ARG    86     -20.384 -37.949 -22.505  1.00  0.00      BSYN  
ATOM    751  NH1 ARG    86     -20.083 -39.190 -22.090  1.00  0.00      BSYN  
ATOM    752 HH11 ARG    86     -20.711 -39.742 -21.541  1.00  0.00      BSYN  
ATOM    753 HH12 ARG    86     -19.279 -39.699 -22.397  1.00  0.00      BSYN  
ATOM    754  NH2 ARG    86     -21.569 -37.347 -22.195  1.00  0.00      BSYN  
ATOM    755 HH21 ARG    86     -22.125 -37.631 -21.413  1.00  0.00      BSYN  
ATOM    756 HH22 ARG    86     -21.758 -36.417 -22.507  1.00  0.00      BSYN  
ATOM    757    C ARG    86     -15.017 -36.974 -26.974  1.00  0.00      BSYN  
ATOM    758    O ARG    86     -15.130 -36.305 -27.929  1.00  0.00      BSYN  
ATOM    759    N GLU    87     -14.008 -37.863 -26.999  1.00  0.00      BSYN  
ATOM    760    H GLU    87     -13.560 -37.992 -26.138  1.00  0.00      BSYN  
ATOM    761   CA GLU    87     -13.297 -38.205 -28.190  1.00  0.00      BSYN  
ATOM    762   CB GLU    87     -11.823 -38.275 -27.917  1.00  0.00      BSYN  
ATOM    763   CG GLU    87     -10.986 -36.893 -27.758  1.00  0.00      BSYN  
ATOM    764   CD GLU    87     -10.467 -35.976 -28.760  1.00  0.00      BSYN  
ATOM    765  OE1 GLU    87      -9.214 -36.088 -29.134  1.00  0.00      BSYN  
ATOM    766  OE2 GLU    87     -11.191 -35.078 -29.254  1.00  0.00      BSYN  
ATOM    767    C GLU    87     -13.749 -39.571 -28.787  1.00  0.00      BSYN  
ATOM    768    O GLU    87     -13.673 -40.688 -28.206  1.00  0.00      BSYN  
ATOM    769    N GLU    88     -13.938 -39.517 -30.096  1.00  0.00      BSYN  
ATOM    770    H GLU    88     -14.312 -38.705 -30.498  1.00  0.00      BSYN  
ATOM    771   CA GLU    88     -14.210 -40.779 -30.748  1.00  0.00      BSYN  
ATOM    772   CB GLU    88     -15.179 -40.574 -31.976  1.00  0.00      BSYN  
ATOM    773   CG GLU    88     -16.623 -40.084 -31.692  1.00  0.00      BSYN  
ATOM    774   CD GLU    88     -17.183 -39.143 -32.754  1.00  0.00      BSYN  
ATOM    775  OE1 GLU    88     -18.346 -39.280 -33.101  1.00  0.00      BSYN  
ATOM    776  OE2 GLU    88     -16.531 -38.218 -33.156  1.00  0.00      BSYN  
ATOM    777    C GLU    88     -12.910 -41.405 -31.065  1.00  0.00      BSYN  
ATOM    778    O GLU    88     -13.018 -42.523 -31.640  1.00  0.00      BSYN  
ATOM    779    N PHE    89     -11.767 -40.806 -30.875  1.00  0.00      BSYN  
ATOM    780    H PHE    89     -11.690 -39.998 -30.326  1.00  0.00      BSYN  
ATOM    781   CA PHE    89     -10.515 -41.467 -31.421  1.00  0.00      BSYN  
ATOM    782   CB PHE    89      -9.724 -40.532 -32.481  1.00  0.00      BSYN  
ATOM    783   CG PHE    89     -10.610 -40.262 -33.825  1.00  0.00      BSYN  
ATOM    784  CD1 PHE    89     -10.487 -41.068 -34.964  1.00  0.00      BSYN  
ATOM    785  CD2 PHE    89     -11.554 -39.339 -33.720  1.00  0.00      BSYN  
ATOM    786  CE1 PHE    89     -11.500 -40.954 -35.885  1.00  0.00      BSYN  
ATOM    787  CE2 PHE    89     -12.573 -39.191 -34.726  1.00  0.00      BSYN  
ATOM    788   CZ PHE    89     -12.530 -40.033 -35.784  1.00  0.00      BSYN  
ATOM    789    C PHE    89      -9.455 -41.969 -30.507  1.00  0.00      BSYN  
ATOM    790    O PHE    89      -9.362 -41.373 -29.478  1.00  0.00      BSYN  
ATOM    791    N PRO    90      -8.623 -42.973 -30.942  1.00  0.00      BSYN  
ATOM    792   CD PRO    90      -8.950 -44.009 -31.942  1.00  0.00      BSYN  
ATOM    793   CA PRO    90      -7.345 -43.162 -30.305  1.00  0.00      BSYN  
ATOM    794   CB PRO    90      -6.951 -44.595 -30.817  1.00  0.00      BSYN  
ATOM    795   CG PRO    90      -7.599 -44.513 -32.146  1.00  0.00      BSYN  
ATOM    796    C PRO    90      -6.330 -42.061 -30.450  1.00  0.00      BSYN  
ATOM    797    O PRO    90      -5.586 -42.120 -31.444  1.00  0.00      BSYN  
ATOM    798    N THR    91      -6.247 -41.123 -29.375  1.00  0.00      BSYN  
ATOM    799    H THR    91      -7.073 -41.007 -28.861  1.00  0.00      BSYN  
ATOM    800   CA THR    91      -5.208 -40.151 -29.358  1.00  0.00      BSYN  
ATOM    801   CB THR    91      -5.663 -38.862 -28.551  1.00  0.00      BSYN  
ATOM    802  OG1 THR    91      -4.894 -37.767 -29.024  1.00  0.00      BSYN  
ATOM    803  HG1 THR    91      -5.352 -37.546 -29.838  1.00  0.00      BSYN  
ATOM    804  CG2 THR    91      -5.443 -38.904 -27.086  1.00  0.00      BSYN  
ATOM    805    C THR    91      -3.846 -40.644 -29.021  1.00  0.00      BSYN  
ATOM    806    O THR    91      -3.669 -41.458 -28.127  1.00  0.00      BSYN  
ATOM    807    N ASP    92      -2.961 -40.055 -29.810  1.00  0.00      BSYN  
ATOM    808    H ASP    92      -3.150 -39.251 -30.337  1.00  0.00      BSYN  
ATOM    809   CA ASP    92      -1.594 -40.456 -29.783  1.00  0.00      BSYN  
ATOM    810   CB ASP    92      -0.847 -39.976 -30.971  1.00  0.00      BSYN  
ATOM    811   CG ASP    92       0.070 -41.103 -31.533  1.00  0.00      BSYN  
ATOM    812  OD1 ASP    92      -0.295 -41.617 -32.593  1.00  0.00      BSYN  
ATOM    813  OD2 ASP    92       1.190 -41.395 -31.040  1.00  0.00      BSYN  
ATOM    814    C ASP    92      -0.832 -40.100 -28.496  1.00  0.00      BSYN  
ATOM    815    O ASP    92      -0.322 -38.954 -28.356  1.00  0.00      BSYN  
ATOM    816    N LEU    93      -0.752 -41.184 -27.646  1.00  0.00      BSYN  
ATOM    817    H LEU    93      -1.429 -41.891 -27.600  1.00  0.00      BSYN  
ATOM    818   CA LEU    93       0.245 -41.382 -26.556  1.00  0.00      BSYN  
ATOM    819   CB LEU    93      -0.441 -41.672 -25.218  1.00  0.00      BSYN  
ATOM    820   CG LEU    93      -1.356 -42.884 -24.935  1.00  0.00      BSYN  
ATOM    821  CD1 LEU    93      -1.524 -42.945 -23.348  1.00  0.00      BSYN  
ATOM    822  CD2 LEU    93      -2.842 -42.850 -25.348  1.00  0.00      BSYN  
ATOM    823    C LEU    93       1.112 -42.591 -26.827  1.00  0.00      BSYN  
ATOM    824    O LEU    93       0.624 -43.662 -27.269  1.00  0.00      BSYN  
ATOM    825    N LYS    94       2.362 -42.545 -26.322  1.00  0.00      BSYN  
ATOM    826    H LYS    94       2.692 -41.654 -26.084  1.00  0.00      BSYN  
ATOM    827   CA LYS    94       3.227 -43.681 -26.366  1.00  0.00      BSYN  
ATOM    828   CB LYS    94       4.487 -43.566 -27.408  1.00  0.00      BSYN  
ATOM    829   CG LYS    94       4.026 -43.274 -28.856  1.00  0.00      BSYN  
ATOM    830   CD LYS    94       5.006 -43.457 -29.979  1.00  0.00      BSYN  
ATOM    831   CE LYS    94       5.354 -44.900 -30.209  1.00  0.00      BSYN  
ATOM    832   NZ LYS    94       6.258 -45.083 -31.253  1.00  0.00      BSYN  
ATOM    833  HZ1 LYS    94       7.106 -44.600 -30.893  1.00  0.00      BSYN  
ATOM    834  HZ2 LYS    94       6.309 -46.106 -31.432  1.00  0.00      BSYN  
ATOM    835  HZ3 LYS    94       5.873 -44.617 -32.100  1.00  0.00      BSYN  
ATOM    836    C LYS    94       3.876 -43.759 -25.019  1.00  0.00      BSYN  
ATOM    837    O LYS    94       4.637 -42.868 -24.607  1.00  0.00      BSYN  
ATOM    838    N PRO    95       3.439 -44.757 -24.208  1.00  0.00      BSYN  
ATOM    839   CD PRO    95       1.995 -45.051 -23.996  1.00  0.00      BSYN  
ATOM    840   CA PRO    95       4.013 -45.003 -22.898  1.00  0.00      BSYN  
ATOM    841   CB PRO    95       2.845 -44.788 -21.961  1.00  0.00      BSYN  
ATOM    842   CG PRO    95       1.855 -45.584 -22.634  1.00  0.00      BSYN  
ATOM    843    C PRO    95       4.808 -46.349 -22.846  1.00  0.00      BSYN  
ATOM    844    O PRO    95       5.338 -46.726 -21.808  1.00  0.00      BSYN  
ATOM    845    N GLU    96       4.721 -47.049 -24.019  1.00  0.00      BSYN  
ATOM    846    H GLU    96       4.083 -46.639 -24.639  1.00  0.00      BSYN  
ATOM    847   CA GLU    96       5.544 -48.220 -24.550  1.00  0.00      BSYN  
ATOM    848   CB GLU    96       4.730 -49.091 -25.576  1.00  0.00      BSYN  
ATOM    849   CG GLU    96       3.306 -49.393 -25.249  1.00  0.00      BSYN  
ATOM    850   CD GLU    96       3.123 -50.174 -23.982  1.00  0.00      BSYN  
ATOM    851  OE1 GLU    96       2.885 -49.487 -22.969  1.00  0.00      BSYN  
ATOM    852  OE2 GLU    96       3.221 -51.379 -24.042  1.00  0.00      BSYN  
ATOM    853    C GLU    96       6.938 -47.796 -24.926  1.00  0.00      BSYN  
ATOM    854    O GLU    96       7.069 -47.312 -26.072  1.00  0.00      BSYN  
ATOM    855    N GLU    97       7.923 -48.003 -24.117  1.00  0.00      BSYN  
ATOM    856    H GLU    97       7.807 -48.024 -23.144  1.00  0.00      BSYN  
ATOM    857   CA GLU    97       9.302 -47.707 -24.531  1.00  0.00      BSYN  
ATOM    858   CB GLU    97      10.162 -47.061 -23.454  1.00  0.00      BSYN  
ATOM    859   CG GLU    97      11.654 -46.779 -23.852  1.00  0.00      BSYN  
ATOM    860   CD GLU    97      12.342 -45.662 -23.049  1.00  0.00      BSYN  
ATOM    861  OE1 GLU    97      11.741 -44.652 -22.686  1.00  0.00      BSYN  
ATOM    862  OE2 GLU    97      13.488 -45.786 -22.581  1.00  0.00      BSYN  
ATOM    863    C GLU    97      10.016 -49.087 -24.784  1.00  0.00      BSYN  
ATOM    864    O GLU    97      10.389 -49.267 -25.973  1.00  0.00      BSYN  
ATOM    865    N VAL    98      10.096 -49.974 -23.787  1.00  0.00      BSYN  
ATOM    866    H VAL    98       9.802 -49.744 -22.881  1.00  0.00      BSYN  
ATOM    867   CA VAL    98      10.317 -51.458 -24.034  1.00  0.00      BSYN  
ATOM    868   CB VAL    98      11.122 -52.063 -22.771  1.00  0.00      BSYN  
ATOM    869  CG1 VAL    98      11.726 -53.464 -23.091  1.00  0.00      BSYN  
ATOM    870  CG2 VAL    98      12.327 -51.173 -22.471  1.00  0.00      BSYN  
ATOM    871    C VAL    98       9.104 -52.186 -24.187  1.00  0.00      BSYN  
ATOM    872    O VAL    98       8.412 -52.548 -23.280  1.00  0.00      BSYN  
ATOM    873    N ALA    99       8.906 -52.418 -25.452  1.00  0.00      BSYN  
ATOM    874    H ALA    99       9.527 -52.060 -26.120  1.00  0.00      BSYN  
ATOM    875   CA ALA    99       7.725 -53.100 -25.926  1.00  0.00      BSYN  
ATOM    876   CB ALA    99       6.598 -52.172 -25.999  1.00  0.00      BSYN  
ATOM    877    C ALA    99       7.988 -53.782 -27.208  1.00  0.00      BSYN  
ATOM    878    O ALA    99       8.084 -53.221 -28.270  1.00  0.00      BSYN  
ATOM    879    N GLN   100       8.260 -55.088 -26.989  1.00  0.00      BSYN  
ATOM    880    H GLN   100       8.252 -55.345 -26.044  1.00  0.00      BSYN  
ATOM    881   CA GLN   100       8.443 -55.983 -28.167  1.00  0.00      BSYN  
ATOM    882   CB GLN   100       9.840 -56.790 -28.110  1.00  0.00      BSYN  
ATOM    883   CG GLN   100      10.419 -57.329 -29.396  1.00  0.00      BSYN  
ATOM    884   CD GLN   100       9.583 -58.535 -29.835  1.00  0.00      BSYN  
ATOM    885  OE1 GLN   100       8.514 -58.414 -30.386  1.00  0.00      BSYN  
ATOM    886  NE2 GLN   100       9.909 -59.856 -29.681  1.00  0.00      BSYN  
ATOM    887 HE21 GLN   100      10.670 -60.166 -29.147  1.00  0.00      BSYN  
ATOM    888 HE22 GLN   100       9.365 -60.518 -30.157  1.00  0.00      BSYN  
ATOM    889    C GLN   100       7.282 -56.958 -27.961  1.00  0.00      BSYN  
ATOM    890    O GLN   100       7.105 -57.624 -26.873  1.00  0.00      BSYN  
ATOM    891    N GLU   101       6.485 -57.287 -28.978  1.00  0.00      BSYN  
ATOM    892    H GLU   101       6.791 -56.817 -29.782  1.00  0.00      BSYN  
ATOM    893   CA GLU   101       5.384 -58.222 -28.938  1.00  0.00      BSYN  
ATOM    894   CB GLU   101       4.117 -57.580 -28.197  1.00  0.00      BSYN  
ATOM    895   CG GLU   101       3.313 -58.502 -27.109  1.00  0.00      BSYN  
ATOM    896   CD GLU   101       3.952 -59.007 -25.901  1.00  0.00      BSYN  
ATOM    897  OE1 GLU   101       3.930 -60.187 -25.579  1.00  0.00      BSYN  
ATOM    898  OE2 GLU   101       4.341 -58.251 -25.017  1.00  0.00      BSYN  
ATOM    899    C GLU   101       4.962 -58.907 -30.179  1.00  0.00      BSYN  
ATOM    900    O GLU   101       3.965 -59.668 -30.281  1.00  0.00      BSYN  
ATOM    901    N ALA   102       5.644 -58.654 -31.288  1.00  0.00      BSYN  
ATOM    902    H ALA   102       6.331 -57.954 -31.287  1.00  0.00      BSYN  
ATOM    903   CA ALA   102       5.322 -59.481 -32.477  1.00  0.00      BSYN  
ATOM    904   CB ALA   102       5.775 -58.732 -33.785  1.00  0.00      BSYN  
ATOM    905    C ALA   102       5.992 -60.893 -32.624  1.00  0.00      BSYN  
ATOM    906    O ALA   102       5.484 -61.832 -33.220  1.00  0.00      BSYN  
ATOM    907    N ALA   103       7.237 -61.053 -32.062  1.00  0.00      BSYN  
ATOM    908    H ALA   103       7.735 -60.322 -31.638  1.00  0.00      BSYN  
ATOM    909   CA ALA   103       7.841 -62.328 -31.974  1.00  0.00      BSYN  
ATOM    910   CB ALA   103       9.233 -62.245 -32.452  1.00  0.00      BSYN  
ATOM    911    C ALA   103       7.877 -62.813 -30.538  1.00  0.00      BSYN  
ATOM    912    O ALA   103       7.667 -62.153 -29.534  1.00  0.00      BSYN  
ATOM    913    N GLU   104       8.048 -64.066 -30.345  1.00  0.00      BSYN  
ATOM    914    H GLU   104       8.395 -64.609 -31.083  1.00  0.00      BSYN  
ATOM    915   CA GLU   104       8.087 -64.641 -29.038  1.00  0.00      BSYN  
ATOM    916   CB GLU   104       6.779 -65.201 -28.561  1.00  0.00      BSYN  
ATOM    917   CG GLU   104       5.803 -65.656 -29.671  1.00  0.00      BSYN  
ATOM    918   CD GLU   104       4.340 -65.802 -29.218  1.00  0.00      BSYN  
ATOM    919  OE1 GLU   104       3.903 -66.954 -29.139  1.00  0.00      BSYN  
ATOM    920  OE2 GLU   104       3.688 -64.801 -29.065  1.00  0.00      BSYN  
ATOM    921    C GLU   104       9.244 -65.630 -28.772  1.00  0.00      BSYN  
ATOM    922    O GLU   104       9.496 -66.418 -29.739  1.00  0.00      BSYN  
ATOM    923    N GLU   105       9.874 -65.615 -27.575  1.00  0.00      BSYN  
ATOM    924    H GLU   105       9.667 -65.014 -26.830  1.00  0.00      BSYN  
ATOM    925   CA GLU   105      10.830 -66.570 -27.154  1.00  0.00      BSYN  
ATOM    926   CB GLU   105      12.274 -66.002 -26.742  1.00  0.00      BSYN  
ATOM    927   CG GLU   105      13.284 -65.599 -27.846  1.00  0.00      BSYN  
ATOM    928   CD GLU   105      14.567 -64.814 -27.386  1.00  0.00      BSYN  
ATOM    929  OE1 GLU   105      15.124 -64.097 -28.215  1.00  0.00      BSYN  
ATOM    930  OE2 GLU   105      14.960 -65.071 -26.266  1.00  0.00      BSYN  
ATOM    931    C GLU   105      10.352 -67.381 -25.915  1.00  0.00      BSYN  
ATOM    932    O GLU   105      10.735 -66.876 -24.845  1.00  0.00      BSYN  
ATOM    933    N PRO   106       9.708 -68.544 -26.072  1.00  0.00      BSYN  
ATOM    934   CD PRO   106       9.285 -69.248 -27.325  1.00  0.00      BSYN  
ATOM    935   CA PRO   106       9.043 -69.083 -24.853  1.00  0.00      BSYN  
ATOM    936   CB PRO   106       7.837 -69.624 -25.553  1.00  0.00      BSYN  
ATOM    937   CG PRO   106       7.806 -69.273 -27.057  1.00  0.00      BSYN  
ATOM    938    C PRO   106       9.770 -70.122 -23.967  1.00  0.00      BSYN  
ATOM    939    O PRO   106       9.830 -71.336 -24.079  1.00  0.00      BSYN  
ATOM    940    N LEU   107      10.461 -69.513 -23.068  1.00  0.00      BSYN  
ATOM    941    H LEU   107      10.481 -68.534 -23.107  1.00  0.00      BSYN  
ATOM    942   CA LEU   107      11.138 -70.289 -22.038  1.00  0.00      BSYN  
ATOM    943   CB LEU   107      11.973 -69.461 -21.088  1.00  0.00      BSYN  
ATOM    944   CG LEU   107      13.272 -68.817 -21.750  1.00  0.00      BSYN  
ATOM    945  CD1 LEU   107      14.213 -68.245 -20.619  1.00  0.00      BSYN  
ATOM    946  CD2 LEU   107      13.879 -69.830 -22.614  1.00  0.00      BSYN  
ATOM    947    C LEU   107      10.049 -70.917 -21.192  1.00  0.00      BSYN  
ATOM    948    O LEU   107       9.166 -70.226 -20.698  1.00  0.00      BSYN  
ATOM    949    N ILE   108       9.947 -72.287 -21.228  1.00  0.00      BSYN  
ATOM    950    H ILE   108      10.095 -72.794 -22.053  1.00  0.00      BSYN  
ATOM    951   CA ILE   108       9.429 -72.968 -20.060  1.00  0.00      BSYN  
ATOM    952   CB ILE   108       8.588 -74.281 -20.229  1.00  0.00      BSYN  
ATOM    953  CG2 ILE   108       7.744 -74.304 -18.946  1.00  0.00      BSYN  
ATOM    954  CG1 ILE   108       7.735 -74.286 -21.452  1.00  0.00      BSYN  
ATOM    955   CD ILE   108       8.306 -74.913 -22.732  1.00  0.00      BSYN  
ATOM    956    C ILE   108      10.632 -73.337 -19.206  1.00  0.00      BSYN  
ATOM    957    O ILE   108      11.068 -72.667 -18.214  1.00  0.00      BSYN  
ATOM    958    N GLU   109      11.271 -74.290 -19.802  1.00  0.00      BSYN  
ATOM    959    H GLU   109      11.162 -74.452 -20.762  1.00  0.00      BSYN  
ATOM    960   CA GLU   109      12.471 -74.878 -19.233  1.00  0.00      BSYN  
ATOM    961   CB GLU   109      12.145 -76.327 -18.518  1.00  0.00      BSYN  
ATOM    962   CG GLU   109      11.597 -76.372 -17.070  1.00  0.00      BSYN  
ATOM    963   CD GLU   109      10.815 -77.675 -16.694  1.00  0.00      BSYN  
ATOM    964  OE1 GLU   109      11.394 -78.531 -15.952  1.00  0.00      BSYN  
ATOM    965  OE2 GLU   109       9.692 -77.951 -17.113  1.00  0.00      BSYN  
ATOM    966    C GLU   109      13.457 -75.164 -20.339  1.00  0.00      BSYN  
ATOM    967    O GLU   109      13.075 -75.906 -21.287  1.00  0.00      BSYN  
ATOM    968    N PRO   110      14.592 -74.460 -20.360  1.00  0.00      BSYN  
ATOM    969   CD PRO   110      14.811 -73.192 -19.645  1.00  0.00      BSYN  
ATOM    970   CA PRO   110      15.659 -74.738 -21.305  1.00  0.00      BSYN  
ATOM    971   CB PRO   110      16.493 -73.525 -21.224  1.00  0.00      BSYN  
ATOM    972   CG PRO   110      15.625 -72.407 -20.609  1.00  0.00      BSYN  
ATOM    973    C PRO   110      16.487 -76.017 -21.099  1.00  0.00      BSYN  
ATOM    974    O PRO   110      17.708 -76.066 -20.985  1.00  0.00      BSYN  
ATOM    975    N LEU   111      15.872 -77.218 -21.216  1.00  0.00      BSYN  
ATOM    976    H LEU   111      14.901 -77.327 -21.139  1.00  0.00      BSYN  
ATOM    977   CA LEU   111      16.584 -78.438 -21.469  1.00  0.00      BSYN  
ATOM    978   CB LEU   111      16.689 -79.364 -20.289  1.00  0.00      BSYN  
ATOM    979   CG LEU   111      17.995 -80.138 -20.229  1.00  0.00      BSYN  
ATOM    980  CD1 LEU   111      18.421 -80.165 -18.800  1.00  0.00      BSYN  
ATOM    981  CD2 LEU   111      17.720 -81.637 -20.715  1.00  0.00      BSYN  
ATOM    982    C LEU   111      15.882 -79.172 -22.623  1.00  0.00      BSYN  
ATOM    983    O LEU   111      14.680 -79.379 -22.634  1.00  0.00      BSYN  
ATOM    984    N MET   112      16.600 -79.285 -23.682  1.00  0.00      BSYN  
ATOM    985    H MET   112      17.350 -78.681 -23.860  1.00  0.00      BSYN  
ATOM    986   CA MET   112      16.354 -80.225 -24.752  1.00  0.00      BSYN  
ATOM    987   CB MET   112      16.237 -79.413 -26.113  1.00  0.00      BSYN  
ATOM    988   CG MET   112      14.895 -79.030 -26.606  1.00  0.00      BSYN  
ATOM    989   SD MET   112      13.905 -80.495 -26.858  1.00  0.00      BSYN  
ATOM    990   CE MET   112      14.614 -81.025 -28.408  1.00  0.00      BSYN  
ATOM    991    C MET   112      17.303 -81.401 -24.795  1.00  0.00      BSYN  
ATOM    992    O MET   112      18.485 -81.255 -24.411  1.00  0.00      BSYN  
ATOM    993    N GLU   113      16.789 -82.606 -25.100  1.00  0.00      BSYN  
ATOM    994    H GLU   113      15.810 -82.637 -25.077  1.00  0.00      BSYN  
ATOM    995   CA GLU   113      17.633 -83.731 -25.320  1.00  0.00      BSYN  
ATOM    996   CB GLU   113      17.705 -84.394 -23.923  1.00  0.00      BSYN  
ATOM    997   CG GLU   113      18.901 -85.399 -23.604  1.00  0.00      BSYN  
ATOM    998   CD GLU   113      18.746 -86.819 -24.070  1.00  0.00      BSYN  
ATOM    999  OE1 GLU   113      19.725 -87.469 -24.449  1.00  0.00      BSYN  
ATOM   1000  OE2 GLU   113      17.560 -87.214 -24.141  1.00  0.00      BSYN  
ATOM   1001    C GLU   113      16.883 -84.495 -26.373  1.00  0.00      BSYN  
ATOM   1002    O GLU   113      15.637 -84.738 -26.195  1.00  0.00      BSYN  
ATOM   1003    N PRO   114      17.460 -84.969 -27.478  1.00  0.00      BSYN  
ATOM   1004   CD PRO   114      18.285 -84.136 -28.388  1.00  0.00      BSYN  
ATOM   1005   CA PRO   114      16.909 -85.979 -28.406  1.00  0.00      BSYN  
ATOM   1006   CB PRO   114      17.616 -85.736 -29.803  1.00  0.00      BSYN  
ATOM   1007   CG PRO   114      17.751 -84.223 -29.820  1.00  0.00      BSYN  
ATOM   1008    C PRO   114      16.701 -87.504 -28.212  1.00  0.00      BSYN  
ATOM   1009    O PRO   114      15.606 -87.939 -28.410  1.00  0.00      BSYN  
ATOM   1010    N GLU   115      17.750 -88.220 -27.870  1.00  0.00      BSYN  
ATOM   1011    H GLU   115      18.470 -87.828 -27.333  1.00  0.00      BSYN  
ATOM   1012   CA GLU   115      17.903 -89.620 -27.955  1.00  0.00      BSYN  
ATOM   1013   CB GLU   115      18.078 -89.983 -29.328  1.00  0.00      BSYN  
ATOM   1014   CG GLU   115      18.195 -91.499 -29.617  1.00  0.00      BSYN  
ATOM   1015   CD GLU   115      19.510 -91.951 -30.367  1.00  0.00      BSYN  
ATOM   1016  OE1 GLU   115      19.309 -92.535 -31.501  1.00  0.00      BSYN  
ATOM   1017  OE2 GLU   115      20.649 -91.953 -29.871  1.00  0.00      BSYN  
ATOM   1018    C GLU   115      19.096 -90.036 -27.135  1.00  0.00      BSYN  
ATOM   1019    O GLU   115      20.238 -89.722 -27.496  1.00  0.00      BSYN  
ATOM   1020    N GLY   116      18.805 -90.716 -26.030  1.00  0.00      BSYN  
ATOM   1021    H GLY   116      17.860 -90.634 -25.784  1.00  0.00      BSYN  
ATOM   1022   CA GLY   116      19.931 -91.237 -25.081  1.00  0.00      BSYN  
ATOM   1023    C GLY   116      19.416 -91.525 -23.660  1.00  0.00      BSYN  
ATOM   1024    O GLY   116      18.847 -92.600 -23.473  1.00  0.00      BSYN  
ATOM   1025    N GLU   117      19.718 -90.515 -22.848  1.00  0.00      BSYN  
ATOM   1026    H GLU   117      20.274 -89.790 -23.202  1.00  0.00      BSYN  
ATOM   1027   CA GLU   117      19.076 -90.507 -21.475  1.00  0.00      BSYN  
ATOM   1028   CB GLU   117      20.080 -90.812 -20.341  1.00  0.00      BSYN  
ATOM   1029   CG GLU   117      21.547 -90.238 -20.358  1.00  0.00      BSYN  
ATOM   1030   CD GLU   117      22.252 -90.707 -19.070  1.00  0.00      BSYN  
ATOM   1031  OE1 GLU   117      23.385 -91.177 -19.218  1.00  0.00      BSYN  
ATOM   1032  OE2 GLU   117      21.808 -90.499 -17.895  1.00  0.00      BSYN  
ATOM   1033    C GLU   117      18.187 -89.323 -21.086  1.00  0.00      BSYN  
ATOM   1034    O GLU   117      18.629 -88.168 -21.064  1.00  0.00      BSYN  
ATOM   1035    N SER   118      16.876 -89.451 -20.765  1.00  0.00      BSYN  
ATOM   1036    H SER   118      16.465 -88.745 -20.223  1.00  0.00      BSYN  
ATOM   1037   CA SER   118      16.047 -90.706 -20.844  1.00  0.00      BSYN  
ATOM   1038   CB SER   118      15.455 -91.249 -19.551  1.00  0.00      BSYN  
ATOM   1039   OG SER   118      15.137 -90.236 -18.539  1.00  0.00      BSYN  
ATOM   1040   HG SER   118      14.844 -90.594 -17.698  1.00  0.00      BSYN  
ATOM   1041    C SER   118      14.991 -90.789 -21.978  1.00  0.00      BSYN  
ATOM   1042    O SER   118      14.102 -91.624 -22.094  1.00  0.00      BSYN  
ATOM   1043    N TYR   119      15.078 -89.738 -22.674  1.00  0.00      BSYN  
ATOM   1044    H TYR   119      15.914 -89.239 -22.557  1.00  0.00      BSYN  
ATOM   1045   CA TYR   119      14.145 -89.515 -23.760  1.00  0.00      BSYN  
ATOM   1046   CB TYR   119      14.191 -88.021 -24.280  1.00  0.00      BSYN  
ATOM   1047   CG TYR   119      13.485 -87.015 -23.371  1.00  0.00      BSYN  
ATOM   1048  CD1 TYR   119      13.916 -85.721 -23.373  1.00  0.00      BSYN  
ATOM   1049  CE1 TYR   119      13.287 -84.717 -22.530  1.00  0.00      BSYN  
ATOM   1050  CD2 TYR   119      12.457 -87.322 -22.571  1.00  0.00      BSYN  
ATOM   1051  CE2 TYR   119      11.768 -86.420 -21.793  1.00  0.00      BSYN  
ATOM   1052   CZ TYR   119      12.228 -85.133 -21.713  1.00  0.00      BSYN  
ATOM   1053   OH TYR   119      11.697 -84.220 -20.893  1.00  0.00      BSYN  
ATOM   1054   HH TYR   119      10.958 -84.645 -20.451  1.00  0.00      BSYN  
ATOM   1055    C TYR   119      14.483 -90.492 -24.891  1.00  0.00      BSYN  
ATOM   1056    O TYR   119      15.058 -90.065 -25.914  1.00  0.00      BSYN  
ATOM   1057    N GLU   120      14.102 -91.797 -24.839  1.00  0.00      BSYN  
ATOM   1058    H GLU   120      13.576 -92.089 -24.065  1.00  0.00      BSYN  
ATOM   1059   CA GLU   120      14.469 -92.736 -25.839  1.00  0.00      BSYN  
ATOM   1060   CB GLU   120      14.061 -94.125 -25.439  1.00  0.00      BSYN  
ATOM   1061   CG GLU   120      14.790 -95.222 -26.061  1.00  0.00      BSYN  
ATOM   1062   CD GLU   120      14.106 -96.578 -25.747  1.00  0.00      BSYN  
ATOM   1063  OE1 GLU   120      13.877 -97.416 -26.624  1.00  0.00      BSYN  
ATOM   1064  OE2 GLU   120      13.895 -96.803 -24.555  1.00  0.00      BSYN  
ATOM   1065    C GLU   120      13.973 -92.401 -27.227  1.00  0.00      BSYN  
ATOM   1066    O GLU   120      14.881 -92.153 -28.003  1.00  0.00      BSYN  
ATOM   1067    N ASP   121      12.625 -92.217 -27.539  1.00  0.00      BSYN  
ATOM   1068    H ASP   121      11.959 -92.610 -26.937  1.00  0.00      BSYN  
ATOM   1069   CA ASP   121      12.328 -91.819 -28.872  1.00  0.00      BSYN  
ATOM   1070   CB ASP   121      11.411 -92.816 -29.638  1.00  0.00      BSYN  
ATOM   1071   CG ASP   121      10.836 -92.522 -30.998  1.00  0.00      BSYN  
ATOM   1072  OD1 ASP   121      11.618 -92.220 -31.842  1.00  0.00      BSYN  
ATOM   1073  OD2 ASP   121       9.653 -92.843 -31.161  1.00  0.00      BSYN  
ATOM   1074    C ASP   121      11.785 -90.419 -28.722  1.00  0.00      BSYN  
ATOM   1075    O ASP   121      10.918 -90.207 -27.803  1.00  0.00      BSYN  
ATOM   1076    N PRO   122      12.267 -89.471 -29.534  1.00  0.00      BSYN  
ATOM   1077   CD PRO   122      13.461 -89.593 -30.345  1.00  0.00      BSYN  
ATOM   1078   CA PRO   122      11.669 -88.158 -29.758  1.00  0.00      BSYN  
ATOM   1079   CB PRO   122      12.807 -87.404 -30.438  1.00  0.00      BSYN  
ATOM   1080   CG PRO   122      13.498 -88.461 -31.318  1.00  0.00      BSYN  
ATOM   1081    C PRO   122      10.370 -88.215 -30.511  1.00  0.00      BSYN  
ATOM   1082    O PRO   122      10.293 -88.905 -31.484  1.00  0.00      BSYN  
ATOM   1083    N PRO   123       9.272 -87.465 -30.307  1.00  0.00      BSYN  
ATOM   1084   CD PRO   123       9.235 -86.223 -29.558  1.00  0.00      BSYN  
ATOM   1085   CA PRO   123       7.943 -87.608 -30.958  1.00  0.00      BSYN  
ATOM   1086   CB PRO   123       7.042 -86.572 -30.229  1.00  0.00      BSYN  
ATOM   1087   CG PRO   123       7.810 -86.109 -29.097  1.00  0.00      BSYN  
ATOM   1088    C PRO   123       7.792 -87.715 -32.422  1.00  0.00      BSYN  
ATOM   1089    O PRO   123       8.183 -86.821 -33.202  1.00  0.00      BSYN  
ATOM   1090    N GLN   124       7.112 -88.801 -32.736  1.00  0.00      BSYN  
ATOM   1091    H GLN   124       6.879 -89.465 -32.054  1.00  0.00      BSYN  
ATOM   1092   CA GLN   124       6.841 -89.038 -34.090  1.00  0.00      BSYN  
ATOM   1093   CB GLN   124       7.959 -89.862 -34.796  1.00  0.00      BSYN  
ATOM   1094   CG GLN   124       9.148 -89.144 -35.525  1.00  0.00      BSYN  
ATOM   1095   CD GLN   124      10.399 -89.853 -35.683  1.00  0.00      BSYN  
ATOM   1096  OE1 GLN   124      11.280 -89.825 -34.908  1.00  0.00      BSYN  
ATOM   1097  NE2 GLN   124      10.508 -90.448 -36.811  1.00  0.00      BSYN  
ATOM   1098 HE21 GLN   124       9.836 -90.262 -37.500  1.00  0.00      BSYN  
ATOM   1099 HE22 GLN   124      11.166 -91.134 -37.051  1.00  0.00      BSYN  
ATOM   1100    C GLN   124       5.506 -89.432 -34.467  1.00  0.00      BSYN  
ATOM   1101    O GLN   124       4.957 -90.483 -33.951  1.00  0.00      BSYN  
ATOM   1102    N GLU   125       4.967 -88.770 -35.468  1.00  0.00      BSYN  
ATOM   1103    H GLU   125       5.563 -88.117 -35.891  1.00  0.00      BSYN  
ATOM   1104   CA GLU   125       3.538 -88.853 -35.798  1.00  0.00      BSYN  
ATOM   1105   CB GLU   125       2.713 -88.142 -34.859  1.00  0.00      BSYN  
ATOM   1106   CG GLU   125       1.211 -88.553 -34.491  1.00  0.00      BSYN  
ATOM   1107   CD GLU   125       0.182 -88.018 -35.461  1.00  0.00      BSYN  
ATOM   1108  OE1 GLU   125      -0.837 -88.799 -35.713  1.00  0.00      BSYN  
ATOM   1109  OE2 GLU   125       0.332 -86.979 -36.076  1.00  0.00      BSYN  
ATOM   1110    C GLU   125       3.404 -88.143 -37.155  1.00  0.00      BSYN  
ATOM   1111    O GLU   125       3.395 -86.929 -37.436  1.00  0.00      BSYN  
ATOM   1112    N GLU   126       3.225 -89.027 -38.122  1.00  0.00      BSYN  
ATOM   1113    H GLU   126       2.946 -89.934 -37.875  1.00  0.00      BSYN  
ATOM   1114   CA GLU   126       3.563 -88.748 -39.493  1.00  0.00      BSYN  
ATOM   1115   CB GLU   126       4.605 -89.674 -40.147  1.00  0.00      BSYN  
ATOM   1116   CG GLU   126       6.057 -89.398 -40.090  1.00  0.00      BSYN  
ATOM   1117   CD GLU   126       6.646 -89.434 -38.716  1.00  0.00      BSYN  
ATOM   1118  OE1 GLU   126       6.982 -88.404 -38.085  1.00  0.00      BSYN  
ATOM   1119  OE2 GLU   126       6.769 -90.496 -38.152  1.00  0.00      BSYN  
ATOM   1120    C GLU   126       2.269 -89.245 -40.187  1.00  0.00      BSYN  
ATOM   1121    O GLU   126       1.824 -90.393 -40.046  1.00  0.00      BSYN  
ATOM   1122    N TYR   127       1.737 -88.280 -40.952  1.00  0.00      BSYN  
ATOM   1123    H TYR   127       2.227 -87.442 -41.084  1.00  0.00      BSYN  
ATOM   1124   CA TYR   127       0.608 -88.668 -41.718  1.00  0.00      BSYN  
ATOM   1125   CB TYR   127      -0.255 -87.392 -41.861  1.00  0.00      BSYN  
ATOM   1126   CG TYR   127       0.374 -85.989 -42.166  1.00  0.00      BSYN  
ATOM   1127  CD1 TYR   127       0.920 -85.149 -41.241  1.00  0.00      BSYN  
ATOM   1128  CE1 TYR   127       1.525 -84.017 -41.668  1.00  0.00      BSYN  
ATOM   1129  CD2 TYR   127       0.479 -85.732 -43.470  1.00  0.00      BSYN  
ATOM   1130  CE2 TYR   127       1.048 -84.577 -43.876  1.00  0.00      BSYN  
ATOM   1131   CZ TYR   127       1.603 -83.795 -43.038  1.00  0.00      BSYN  
ATOM   1132   OH TYR   127       2.098 -82.632 -43.479  1.00  0.00      BSYN  
ATOM   1133   HH TYR   127       1.336 -82.060 -43.600  1.00  0.00      BSYN  
ATOM   1134    C TYR   127       0.791 -89.342 -43.086  1.00  0.00      BSYN  
ATOM   1135    O TYR   127       1.376 -88.752 -43.987  1.00  0.00      BSYN  
ATOM   1136    N GLN   128       0.234 -90.566 -43.380  1.00  0.00      BSYN  
ATOM   1137    H GLN   128       0.623 -91.027 -44.152  1.00  0.00      BSYN  
ATOM   1138   CA GLN   128      -0.642 -91.364 -42.578  1.00  0.00      BSYN  
ATOM   1139   CB GLN   128      -2.137 -91.391 -43.114  1.00  0.00      BSYN  
ATOM   1140   CG GLN   128      -2.623 -91.643 -44.569  1.00  0.00      BSYN  
ATOM   1141   CD GLN   128      -3.995 -92.237 -44.642  1.00  0.00      BSYN  
ATOM   1142  OE1 GLN   128      -4.856 -91.670 -45.278  1.00  0.00      BSYN  
ATOM   1143  NE2 GLN   128      -4.167 -93.531 -44.224  1.00  0.00      BSYN  
ATOM   1144 HE21 GLN   128      -4.988 -94.060 -44.146  1.00  0.00      BSYN  
ATOM   1145 HE22 GLN   128      -3.392 -94.018 -43.874  1.00  0.00      BSYN  
ATOM   1146    C GLN   128       0.005 -92.713 -42.697  1.00  0.00      BSYN  
ATOM   1147    O GLN   128      -0.400 -93.579 -43.451  1.00  0.00      BSYN  
ATOM   1148    N GLU   129       0.873 -92.968 -41.674  1.00  0.00      BSYN  
ATOM   1149    H GLU   129       1.136 -92.206 -41.116  1.00  0.00      BSYN  
ATOM   1150   CA GLU   129       1.357 -94.364 -41.366  1.00  0.00      BSYN  
ATOM   1151   CB GLU   129       2.625 -94.450 -40.452  1.00  0.00      BSYN  
ATOM   1152   CG GLU   129       2.316 -93.726 -39.146  1.00  0.00      BSYN  
ATOM   1153   CD GLU   129       3.229 -94.055 -37.956  1.00  0.00      BSYN  
ATOM   1154  OE1 GLU   129       4.381 -94.493 -38.245  1.00  0.00      BSYN  
ATOM   1155  OE2 GLU   129       3.005 -93.754 -36.768  1.00  0.00      BSYN  
ATOM   1156    C GLU   129       0.284 -95.208 -40.819  1.00  0.00      BSYN  
ATOM   1157    O GLU   129      -0.691 -94.621 -40.322  1.00  0.00      BSYN  
ATOM   1158    N TYR   130       0.352 -96.571 -40.899  1.00  0.00      BSYN  
ATOM   1159    H TYR   130       1.291 -96.848 -40.934  1.00  0.00      BSYN  
ATOM   1160   CA TYR   130      -0.715 -97.568 -40.738  1.00  0.00      BSYN  
ATOM   1161   CB TYR   130      -0.239 -98.814 -41.506  1.00  0.00      BSYN  
ATOM   1162   CG TYR   130      -1.228-100.001 -41.646  1.00  0.00      BSYN  
ATOM   1163  CD1 TYR   130      -1.028-101.127 -40.828  1.00  0.00      BSYN  
ATOM   1164  CE1 TYR   130      -1.718-102.285 -41.031  1.00  0.00      BSYN  
ATOM   1165  CD2 TYR   130      -2.154-100.081 -42.674  1.00  0.00      BSYN  
ATOM   1166  CE2 TYR   130      -2.888-101.267 -42.900  1.00  0.00      BSYN  
ATOM   1167   CZ TYR   130      -2.679-102.285 -42.050  1.00  0.00      BSYN  
ATOM   1168   OH TYR   130      -3.612-103.364 -42.243  1.00  0.00      BSYN  
ATOM   1169   HH TYR   130      -3.269-104.100 -41.731  1.00  0.00      BSYN  
ATOM   1170    C TYR   130      -0.855 -97.884 -39.219  1.00  0.00      BSYN  
ATOM   1171    O TYR   130       0.154 -97.989 -38.487  1.00  0.00      BSYN  
ATOM   1172    N GLU   131      -2.163 -98.026 -38.751  1.00  0.00      BSYN  
ATOM   1173    H GLU   131      -2.806 -97.825 -39.463  1.00  0.00      BSYN  
ATOM   1174   CA GLU   131      -2.573 -98.449 -37.423  1.00  0.00      BSYN  
ATOM   1175   CB GLU   131      -3.960 -98.950 -37.551  1.00  0.00      BSYN  
ATOM   1176   CG GLU   131      -4.823 -98.036 -36.788  1.00  0.00      BSYN  
ATOM   1177   CD GLU   131      -6.392 -98.402 -36.851  1.00  0.00      BSYN  
ATOM   1178  OE1 GLU   131      -6.976 -98.571 -37.883  1.00  0.00      BSYN  
ATOM   1179  OE2 GLU   131      -7.138 -98.285 -35.836  1.00  0.00      BSYN  
ATOM   1180    C GLU   131      -1.756 -99.478 -36.686  1.00  0.00      BSYN  
ATOM   1181    O GLU   131      -1.392-100.541 -37.240  1.00  0.00      BSYN  
ATOM   1182    N PRO   132      -1.463 -99.354 -35.374  1.00  0.00      BSYN  
ATOM   1183   CD PRO   132      -1.570 -98.023 -34.748  1.00  0.00      BSYN  
ATOM   1184   CA PRO   132      -0.681-100.260 -34.541  1.00  0.00      BSYN  
ATOM   1185   CB PRO   132      -0.463 -99.394 -33.305  1.00  0.00      BSYN  
ATOM   1186   CG PRO   132      -1.634 -98.469 -33.241  1.00  0.00      BSYN  
ATOM   1187    C PRO   132      -1.467-101.522 -34.106  1.00  0.00      BSYN  
ATOM   1188    O PRO   132      -2.643-101.446 -33.661  1.00  0.00      BSYN  
ATOM   1189    N GLU   133      -0.777-102.620 -33.941  1.00  0.00      BSYN  
ATOM   1190    H GLU   133       0.189-102.587 -34.106  1.00  0.00      BSYN  
ATOM   1191   CA GLU   133      -1.286-103.934 -33.465  1.00  0.00      BSYN  
ATOM   1192   CB GLU   133      -1.573-104.893 -34.568  1.00  0.00      BSYN  
ATOM   1193   CG GLU   133      -0.507-105.344 -35.559  1.00  0.00      BSYN  
ATOM   1194   CD GLU   133      -0.771-105.169 -37.061  1.00  0.00      BSYN  
ATOM   1195  OE1 GLU   133       0.069-104.642 -37.751  1.00  0.00      BSYN  
ATOM   1196  OE2 GLU   133      -1.811-105.445 -37.565  1.00  0.00      BSYN  
ATOM   1197    C GLU   133      -0.418-104.506 -32.360  1.00  0.00      BSYN  
ATOM   1198    O GLU   133       0.199-103.714 -31.682  1.00  0.00      BSYN  
ATOM   1199    N ALA   134      -0.305-105.881 -32.110  1.00  0.00      BSYN  
ATOM   1200    H ALA   134      -1.003-106.479 -32.451  1.00  0.00      BSYN  
ATOM   1201   CA ALA   134       0.402-106.549 -30.985  1.00  0.00      BSYN  
ATOM   1202   CB ALA   134       0.445-107.997 -31.147  1.00  0.00      BSYN  
ATOM   1203    C ALA   134       1.897-106.139 -30.992  1.00  0.00      BSYN  
ATOM   1204  OT1 ALA   134       2.358-106.017 -29.834  1.00  0.00      BSYN  
ATOM   1205  OT2 ALA   134       2.555-105.934 -31.986  1.00  0.00      BSYN  
END
