# Supplementary material for: Data set of intrinsically disordered proteins analysed at a local protein conformation level
Source: Data Brief. 2020 Mar 5;29:105383. doi: 10.1016/j.dib.2020.105383 (PMC7078294; doi:10.1016/j.dib.2020.105383)
Supplement: Supplementary file 1 [file mmc1.zip › the data/1-DATA/PED1AAD-pdb/1AAD-239.pdb]

CRYST1    1.000    1.000    1.000  90.00  90.00  90.00 P 1           1
ATOM      1  HT1 MET     1     -38.641-116.610 -28.563  1.00  0.00      BSYN  
ATOM      2  HT2 MET     1     -38.763-115.896 -30.047  1.00  0.00      BSYN  
ATOM      3    N MET     1     -38.313-115.792 -29.115  1.00  0.00      BSYN  
ATOM      4  HT3 MET     1     -38.667-114.870 -28.791  1.00  0.00      BSYN  
ATOM      5   CA MET     1     -36.784-115.717 -29.260  1.00  0.00      BSYN  
ATOM      6   CB MET     1     -36.563-114.606 -30.213  1.00  0.00      BSYN  
ATOM      7   CG MET     1     -36.999-114.866 -31.779  1.00  0.00      BSYN  
ATOM      8   SD MET     1     -36.789-113.327 -32.659  1.00  0.00      BSYN  
ATOM      9   CE MET     1     -38.006-112.228 -31.885  1.00  0.00      BSYN  
ATOM     10    C MET     1     -36.121-115.557 -27.923  1.00  0.00      BSYN  
ATOM     11    O MET     1     -36.596-114.835 -27.008  1.00  0.00      BSYN  
ATOM     12    N ASP     2     -35.026-116.354 -27.843  1.00  0.00      BSYN  
ATOM     13    H ASP     2     -34.781-116.779 -28.691  1.00  0.00      BSYN  
ATOM     14   CA ASP     2     -34.171-116.368 -26.667  1.00  0.00      BSYN  
ATOM     15   CB ASP     2     -34.063-117.753 -26.079  1.00  0.00      BSYN  
ATOM     16   CG ASP     2     -33.924-117.704 -24.587  1.00  0.00      BSYN  
ATOM     17  OD1 ASP     2     -34.959-117.933 -23.961  1.00  0.00      BSYN  
ATOM     18  OD2 ASP     2     -32.863-117.464 -24.178  1.00  0.00      BSYN  
ATOM     19    C ASP     2     -32.825-115.844 -27.075  1.00  0.00      BSYN  
ATOM     20    O ASP     2     -32.024-116.391 -27.819  1.00  0.00      BSYN  
ATOM     21    N VAL     3     -32.456-114.622 -26.483  1.00  0.00      BSYN  
ATOM     22    H VAL     3     -33.101-114.040 -26.030  1.00  0.00      BSYN  
ATOM     23   CA VAL     3     -31.146-114.035 -26.927  1.00  0.00      BSYN  
ATOM     24   CB VAL     3     -31.500-112.669 -27.723  1.00  0.00      BSYN  
ATOM     25  CG1 VAL     3     -30.229-112.433 -28.534  1.00  0.00      BSYN  
ATOM     26  CG2 VAL     3     -32.738-112.703 -28.615  1.00  0.00      BSYN  
ATOM     27    C VAL     3     -30.018-113.741 -25.820  1.00  0.00      BSYN  
ATOM     28    O VAL     3     -30.142-112.866 -25.020  1.00  0.00      BSYN  
ATOM     29    N PHE     4     -28.935-114.521 -26.003  1.00  0.00      BSYN  
ATOM     30    H PHE     4     -29.037-115.104 -26.784  1.00  0.00      BSYN  
ATOM     31   CA PHE     4     -27.774-114.668 -25.116  1.00  0.00      BSYN  
ATOM     32   CB PHE     4     -26.845-115.775 -25.367  1.00  0.00      BSYN  
ATOM     33   CG PHE     4     -27.340-117.212 -25.298  1.00  0.00      BSYN  
ATOM     34  CD1 PHE     4     -26.479-118.312 -25.556  1.00  0.00      BSYN  
ATOM     35  CD2 PHE     4     -28.649-117.552 -25.144  1.00  0.00      BSYN  
ATOM     36  CE1 PHE     4     -26.911-119.574 -25.569  1.00  0.00      BSYN  
ATOM     37  CE2 PHE     4     -29.004-118.843 -25.017  1.00  0.00      BSYN  
ATOM     38   CZ PHE     4     -28.170-119.853 -25.222  1.00  0.00      BSYN  
ATOM     39    C PHE     4     -26.964-113.415 -25.271  1.00  0.00      BSYN  
ATOM     40    O PHE     4     -26.222-113.085 -26.290  1.00  0.00      BSYN  
ATOM     41    N MET     5     -27.181-112.563 -24.247  1.00  0.00      BSYN  
ATOM     42    H MET     5     -27.815-112.649 -23.504  1.00  0.00      BSYN  
ATOM     43   CA MET     5     -26.308-111.377 -24.286  1.00  0.00      BSYN  
ATOM     44   CB MET     5     -26.753-110.331 -23.387  1.00  0.00      BSYN  
ATOM     45   CG MET     5     -27.560-109.307 -24.185  1.00  0.00      BSYN  
ATOM     46   SD MET     5     -28.620-108.434 -23.051  1.00  0.00      BSYN  
ATOM     47   CE MET     5     -29.858-109.626 -22.772  1.00  0.00      BSYN  
ATOM     48    C MET     5     -24.794-111.586 -24.185  1.00  0.00      BSYN  
ATOM     49    O MET     5     -24.084-111.088 -24.995  1.00  0.00      BSYN  
ATOM     50    N LYS     6     -24.543-112.204 -23.036  1.00  0.00      BSYN  
ATOM     51    H LYS     6     -25.276-112.413 -22.420  1.00  0.00      BSYN  
ATOM     52   CA LYS     6     -23.276-112.649 -22.495  1.00  0.00      BSYN  
ATOM     53   CB LYS     6     -23.364-112.550 -21.012  1.00  0.00      BSYN  
ATOM     54   CG LYS     6     -23.961-111.194 -20.503  1.00  0.00      BSYN  
ATOM     55   CD LYS     6     -24.422-110.946 -19.097  1.00  0.00      BSYN  
ATOM     56   CE LYS     6     -25.246-109.695 -18.935  1.00  0.00      BSYN  
ATOM     57   NZ LYS     6     -24.307-108.472 -18.876  1.00  0.00      BSYN  
ATOM     58  HZ1 LYS     6     -23.531-108.444 -19.567  1.00  0.00      BSYN  
ATOM     59  HZ2 LYS     6     -24.840-107.590 -19.017  1.00  0.00      BSYN  
ATOM     60  HZ3 LYS     6     -23.794-108.552 -17.975  1.00  0.00      BSYN  
ATOM     61    C LYS     6     -22.929-114.087 -22.803  1.00  0.00      BSYN  
ATOM     62    O LYS     6     -23.459-114.932 -22.057  1.00  0.00      BSYN  
ATOM     63    N GLY     7     -22.054-114.515 -23.779  1.00  0.00      BSYN  
ATOM     64    H GLY     7     -21.898-115.474 -23.907  1.00  0.00      BSYN  
ATOM     65   CA GLY     7     -21.228-113.624 -24.482  1.00  0.00      BSYN  
ATOM     66    C GLY     7     -21.356-113.892 -25.956  1.00  0.00      BSYN  
ATOM     67    O GLY     7     -20.878-114.919 -26.412  1.00  0.00      BSYN  
ATOM     68    N LEU     8     -22.161-112.976 -26.614  1.00  0.00      BSYN  
ATOM     69    H LEU     8     -22.538-112.258 -26.064  1.00  0.00      BSYN  
ATOM     70   CA LEU     8     -22.233-113.093 -28.111  1.00  0.00      BSYN  
ATOM     71   CB LEU     8     -23.489-113.869 -28.651  1.00  0.00      BSYN  
ATOM     72   CG LEU     8     -23.671-115.272 -28.176  1.00  0.00      BSYN  
ATOM     73  CD1 LEU     8     -25.251-115.360 -28.471  1.00  0.00      BSYN  
ATOM     74  CD2 LEU     8     -22.684-116.166 -28.880  1.00  0.00      BSYN  
ATOM     75    C LEU     8     -22.458-111.619 -28.533  1.00  0.00      BSYN  
ATOM     76    O LEU     8     -21.632-111.045 -29.211  1.00  0.00      BSYN  
ATOM     77    N SER     9     -23.609-111.085 -28.201  1.00  0.00      BSYN  
ATOM     78    H SER     9     -24.201-111.467 -27.520  1.00  0.00      BSYN  
ATOM     79   CA SER     9     -24.048-109.822 -28.725  1.00  0.00      BSYN  
ATOM     80   CB SER     9     -25.556-109.750 -28.422  1.00  0.00      BSYN  
ATOM     81   OG SER     9     -26.406-110.568 -29.212  1.00  0.00      BSYN  
ATOM     82   HG SER     9     -26.844-111.129 -28.567  1.00  0.00      BSYN  
ATOM     83    C SER     9     -23.303-108.735 -27.934  1.00  0.00      BSYN  
ATOM     84    O SER     9     -22.330-108.071 -28.400  1.00  0.00      BSYN  
ATOM     85    N MET    10     -23.376-108.780 -26.556  1.00  0.00      BSYN  
ATOM     86    H MET    10     -24.131-109.153 -26.054  1.00  0.00      BSYN  
ATOM     87   CA MET    10     -22.400-108.097 -25.672  1.00  0.00      BSYN  
ATOM     88   CB MET    10     -23.126-107.558 -24.428  1.00  0.00      BSYN  
ATOM     89   CG MET    10     -23.969-106.228 -24.622  1.00  0.00      BSYN  
ATOM     90   SD MET    10     -25.461-106.163 -23.606  1.00  0.00      BSYN  
ATOM     91   CE MET    10     -26.092-104.729 -24.327  1.00  0.00      BSYN  
ATOM     92    C MET    10     -21.143-108.908 -25.305  1.00  0.00      BSYN  
ATOM     93    O MET    10     -21.295-110.081 -24.944  1.00  0.00      BSYN  
ATOM     94    N ALA    11     -20.036-108.245 -25.597  1.00  0.00      BSYN  
ATOM     95    H ALA    11     -20.136-107.350 -25.983  1.00  0.00      BSYN  
ATOM     96   CA ALA    11     -18.860-108.670 -24.915  1.00  0.00      BSYN  
ATOM     97   CB ALA    11     -17.675-107.848 -25.313  1.00  0.00      BSYN  
ATOM     98    C ALA    11     -18.948-108.445 -23.370  1.00  0.00      BSYN  
ATOM     99    O ALA    11     -19.614-107.585 -22.846  1.00  0.00      BSYN  
ATOM    100    N LYS    12     -18.249-109.269 -22.585  1.00  0.00      BSYN  
ATOM    101    H LYS    12     -18.132-110.156 -22.985  1.00  0.00      BSYN  
ATOM    102   CA LYS    12     -18.056-109.182 -21.140  1.00  0.00      BSYN  
ATOM    103   CB LYS    12     -17.095-110.352 -20.772  1.00  0.00      BSYN  
ATOM    104   CG LYS    12     -18.080-111.465 -20.301  1.00  0.00      BSYN  
ATOM    105   CD LYS    12     -17.507-112.220 -19.113  1.00  0.00      BSYN  
ATOM    106   CE LYS    12     -16.839-113.436 -19.731  1.00  0.00      BSYN  
ATOM    107   NZ LYS    12     -16.065-113.976 -18.627  1.00  0.00      BSYN  
ATOM    108  HZ1 LYS    12     -15.698-113.112 -18.179  1.00  0.00      BSYN  
ATOM    109  HZ2 LYS    12     -16.738-114.487 -18.022  1.00  0.00      BSYN  
ATOM    110  HZ3 LYS    12     -15.284-114.626 -18.847  1.00  0.00      BSYN  
ATOM    111    C LYS    12     -17.433-107.841 -20.627  1.00  0.00      BSYN  
ATOM    112    O LYS    12     -16.783-107.213 -21.486  1.00  0.00      BSYN  
ATOM    113    N GLU    13     -17.588-107.587 -19.387  1.00  0.00      BSYN  
ATOM    114    H GLU    13     -18.296-108.174 -19.051  1.00  0.00      BSYN  
ATOM    115   CA GLU    13     -17.259-106.329 -18.712  1.00  0.00      BSYN  
ATOM    116   CB GLU    13     -18.030-106.111 -17.440  1.00  0.00      BSYN  
ATOM    117   CG GLU    13     -19.512-105.604 -17.529  1.00  0.00      BSYN  
ATOM    118   CD GLU    13     -20.353-105.572 -16.209  1.00  0.00      BSYN  
ATOM    119  OE1 GLU    13     -21.214-104.707 -16.158  1.00  0.00      BSYN  
ATOM    120  OE2 GLU    13     -20.233-106.455 -15.349  1.00  0.00      BSYN  
ATOM    121    C GLU    13     -15.753-106.310 -18.473  1.00  0.00      BSYN  
ATOM    122    O GLU    13     -15.103-107.351 -18.088  1.00  0.00      BSYN  
ATOM    123    N GLY    14     -15.019-105.203 -18.624  1.00  0.00      BSYN  
ATOM    124    H GLY    14     -14.051-105.271 -18.485  1.00  0.00      BSYN  
ATOM    125   CA GLY    14     -15.575-103.936 -19.058  1.00  0.00      BSYN  
ATOM    126    C GLY    14     -14.575-102.822 -19.334  1.00  0.00      BSYN  
ATOM    127    O GLY    14     -14.754-102.105 -20.361  1.00  0.00      BSYN  
ATOM    128    N VAL    15     -13.732-102.537 -18.398  1.00  0.00      BSYN  
ATOM    129    H VAL    15     -13.839-102.998 -17.540  1.00  0.00      BSYN  
ATOM    130   CA VAL    15     -12.716-101.549 -18.672  1.00  0.00      BSYN  
ATOM    131   CB VAL    15     -12.570-100.641 -17.388  1.00  0.00      BSYN  
ATOM    132  CG1 VAL    15     -11.846 -99.465 -17.938  1.00  0.00      BSYN  
ATOM    133  CG2 VAL    15     -13.854-100.052 -16.703  1.00  0.00      BSYN  
ATOM    134    C VAL    15     -11.401-102.260 -18.870  1.00  0.00      BSYN  
ATOM    135    O VAL    15     -10.377-102.117 -18.118  1.00  0.00      BSYN  
ATOM    136    N VAL    16     -11.149-103.004 -19.944  1.00  0.00      BSYN  
ATOM    137    H VAL    16     -11.796-102.841 -20.661  1.00  0.00      BSYN  
ATOM    138   CA VAL    16     -10.084-104.045 -19.918  1.00  0.00      BSYN  
ATOM    139   CB VAL    16     -10.492-105.440 -20.349  1.00  0.00      BSYN  
ATOM    140  CG1 VAL    16     -11.521-105.966 -19.551  1.00  0.00      BSYN  
ATOM    141  CG2 VAL    16     -10.797-105.558 -21.862  1.00  0.00      BSYN  
ATOM    142    C VAL    16      -8.903-103.624 -20.738  1.00  0.00      BSYN  
ATOM    143    O VAL    16      -8.868-103.190 -21.868  1.00  0.00      BSYN  
ATOM    144    N ALA    17      -7.886-103.632 -19.874  1.00  0.00      BSYN  
ATOM    145    H ALA    17      -7.930-104.060 -18.994  1.00  0.00      BSYN  
ATOM    146   CA ALA    17      -6.533-103.215 -20.321  1.00  0.00      BSYN  
ATOM    147   CB ALA    17      -6.094-102.108 -19.434  1.00  0.00      BSYN  
ATOM    148    C ALA    17      -5.481-104.229 -20.390  1.00  0.00      BSYN  
ATOM    149    O ALA    17      -5.141-104.733 -21.464  1.00  0.00      BSYN  
ATOM    150    N ALA    18      -4.691-104.349 -19.236  1.00  0.00      BSYN  
ATOM    151    H ALA    18      -4.564-103.694 -18.517  1.00  0.00      BSYN  
ATOM    152   CA ALA    18      -3.903-105.519 -18.898  1.00  0.00      BSYN  
ATOM    153   CB ALA    18      -2.395-105.375 -18.886  1.00  0.00      BSYN  
ATOM    154    C ALA    18      -4.472-105.940 -17.508  1.00  0.00      BSYN  
ATOM    155    O ALA    18      -5.362-106.866 -17.369  1.00  0.00      BSYN  
ATOM    156    N ALA    19      -3.970-105.076 -16.678  1.00  0.00      BSYN  
ATOM    157    H ALA    19      -3.386-104.340 -16.955  1.00  0.00      BSYN  
ATOM    158   CA ALA    19      -4.332-105.251 -15.249  1.00  0.00      BSYN  
ATOM    159   CB ALA    19      -3.430-106.441 -14.860  1.00  0.00      BSYN  
ATOM    160    C ALA    19      -4.496-104.033 -14.306  1.00  0.00      BSYN  
ATOM    161    O ALA    19      -4.069-102.936 -14.713  1.00  0.00      BSYN  
ATOM    162    N GLU    20      -5.236-104.358 -13.254  1.00  0.00      BSYN  
ATOM    163    H GLU    20      -5.399-105.312 -13.103  1.00  0.00      BSYN  
ATOM    164   CA GLU    20      -5.597-103.367 -12.288  1.00  0.00      BSYN  
ATOM    165   CB GLU    20      -6.895-103.545 -11.653  1.00  0.00      BSYN  
ATOM    166   CG GLU    20      -8.169-103.259 -12.569  1.00  0.00      BSYN  
ATOM    167   CD GLU    20      -8.071-101.886 -13.322  1.00  0.00      BSYN  
ATOM    168  OE1 GLU    20      -8.314-100.883 -12.576  1.00  0.00      BSYN  
ATOM    169  OE2 GLU    20      -7.790-101.843 -14.562  1.00  0.00      BSYN  
ATOM    170    C GLU    20      -4.491-103.359 -11.239  1.00  0.00      BSYN  
ATOM    171    O GLU    20      -4.450-104.014 -10.166  1.00  0.00      BSYN  
ATOM    172    N LYS    21      -3.465-102.571 -11.702  1.00  0.00      BSYN  
ATOM    173    H LYS    21      -3.525-102.091 -12.554  1.00  0.00      BSYN  
ATOM    174   CA LYS    21      -2.162-102.469 -11.116  1.00  0.00      BSYN  
ATOM    175   CB LYS    21      -1.119-103.226 -11.900  1.00  0.00      BSYN  
ATOM    176   CG LYS    21      -0.139-104.102 -11.072  1.00  0.00      BSYN  
ATOM    177   CD LYS    21       0.197-105.333 -11.976  1.00  0.00      BSYN  
ATOM    178   CE LYS    21      -0.931-106.280 -11.630  1.00  0.00      BSYN  
ATOM    179   NZ LYS    21      -0.580-107.552 -12.209  1.00  0.00      BSYN  
ATOM    180  HZ1 LYS    21      -0.944-108.337 -11.631  1.00  0.00      BSYN  
ATOM    181  HZ2 LYS    21      -0.778-107.784 -13.203  1.00  0.00      BSYN  
ATOM    182  HZ3 LYS    21       0.455-107.609 -12.126  1.00  0.00      BSYN  
ATOM    183    C LYS    21      -1.780-101.003 -10.950  1.00  0.00      BSYN  
ATOM    184    O LYS    21      -1.348-100.289 -11.853  1.00  0.00      BSYN  
ATOM    185    N THR    22      -1.955-100.424  -9.735  1.00  0.00      BSYN  
ATOM    186    H THR    22      -1.653 -99.512  -9.543  1.00  0.00      BSYN  
ATOM    187   CA THR    22      -2.391-101.322  -8.634  1.00  0.00      BSYN  
ATOM    188   CB THR    22      -1.647-101.291  -7.267  1.00  0.00      BSYN  
ATOM    189  OG1 THR    22      -1.614 -99.951  -6.674  1.00  0.00      BSYN  
ATOM    190  HG1 THR    22      -0.933 -99.929  -5.998  1.00  0.00      BSYN  
ATOM    191  CG2 THR    22      -0.290-101.799  -7.478  1.00  0.00      BSYN  
ATOM    192    C THR    22      -3.889-101.074  -8.211  1.00  0.00      BSYN  
ATOM    193    O THR    22      -4.635-102.003  -7.818  1.00  0.00      BSYN  
ATOM    194    N LYS    23      -4.387 -99.878  -8.596  1.00  0.00      BSYN  
ATOM    195    H LYS    23      -3.958 -99.390  -9.330  1.00  0.00      BSYN  
ATOM    196   CA LYS    23      -5.689 -99.393  -8.033  1.00  0.00      BSYN  
ATOM    197   CB LYS    23      -5.411 -99.301  -6.475  1.00  0.00      BSYN  
ATOM    198   CG LYS    23      -6.659 -99.171  -5.614  1.00  0.00      BSYN  
ATOM    199   CD LYS    23      -6.677 -99.623  -4.178  1.00  0.00      BSYN  
ATOM    200   CE LYS    23      -7.975 -99.113  -3.418  1.00  0.00      BSYN  
ATOM    201   NZ LYS    23      -7.912 -99.515  -2.061  1.00  0.00      BSYN  
ATOM    202  HZ1 LYS    23      -8.141 -98.635  -1.556  1.00  0.00      BSYN  
ATOM    203  HZ2 LYS    23      -8.693-100.195  -1.959  1.00  0.00      BSYN  
ATOM    204  HZ3 LYS    23      -7.040 -99.959  -1.710  1.00  0.00      BSYN  
ATOM    205    C LYS    23      -6.042 -98.029  -8.759  1.00  0.00      BSYN  
ATOM    206    O LYS    23      -7.114 -97.786  -9.282  1.00  0.00      BSYN  
ATOM    207    N GLN    24      -4.940 -97.175  -8.675  1.00  0.00      BSYN  
ATOM    208    H GLN    24      -4.225 -97.198  -8.006  1.00  0.00      BSYN  
ATOM    209   CA GLN    24      -4.940 -95.921  -9.430  1.00  0.00      BSYN  
ATOM    210   CB GLN    24      -3.676 -95.039  -9.361  1.00  0.00      BSYN  
ATOM    211   CG GLN    24      -3.721 -94.367  -8.012  1.00  0.00      BSYN  
ATOM    212   CD GLN    24      -3.305 -95.293  -6.921  1.00  0.00      BSYN  
ATOM    213  OE1 GLN    24      -2.572 -96.238  -6.976  1.00  0.00      BSYN  
ATOM    214  NE2 GLN    24      -3.714 -94.922  -5.769  1.00  0.00      BSYN  
ATOM    215 HE21 GLN    24      -4.073 -94.014  -5.856  1.00  0.00      BSYN  
ATOM    216 HE22 GLN    24      -3.687 -95.461  -4.951  1.00  0.00      BSYN  
ATOM    217    C GLN    24      -4.855 -96.298 -10.931  1.00  0.00      BSYN  
ATOM    218    O GLN    24      -5.438 -95.720 -11.801  1.00  0.00      BSYN  
ATOM    219    N GLY    25      -3.861 -97.122 -11.291  1.00  0.00      BSYN  
ATOM    220    H GLY    25      -3.444 -97.622 -10.558  1.00  0.00      BSYN  
ATOM    221   CA GLY    25      -3.723 -97.645 -12.723  1.00  0.00      BSYN  
ATOM    222    C GLY    25      -4.597 -98.949 -12.889  1.00  0.00      BSYN  
ATOM    223    O GLY    25      -4.504 -99.926 -12.102  1.00  0.00      BSYN  
ATOM    224    N VAL    26      -5.449 -99.000 -13.945  1.00  0.00      BSYN  
ATOM    225    H VAL    26      -5.930 -99.850 -14.009  1.00  0.00      BSYN  
ATOM    226   CA VAL    26      -5.581 -97.986 -15.007  1.00  0.00      BSYN  
ATOM    227   CB VAL    26      -5.270 -98.530 -16.510  1.00  0.00      BSYN  
ATOM    228  CG1 VAL    26      -5.321 -97.438 -17.551  1.00  0.00      BSYN  
ATOM    229  CG2 VAL    26      -3.937 -99.196 -16.578  1.00  0.00      BSYN  
ATOM    230    C VAL    26      -7.054 -97.507 -15.008  1.00  0.00      BSYN  
ATOM    231    O VAL    26      -7.978 -98.235 -15.273  1.00  0.00      BSYN  
ATOM    232    N THR    27      -7.159 -96.227 -14.534  1.00  0.00      BSYN  
ATOM    233    H THR    27      -6.422 -95.780 -14.068  1.00  0.00      BSYN  
ATOM    234   CA THR    27      -8.506 -95.686 -14.296  1.00  0.00      BSYN  
ATOM    235   CB THR    27      -8.647 -94.731 -13.116  1.00  0.00      BSYN  
ATOM    236  OG1 THR    27      -7.489 -93.888 -13.000  1.00  0.00      BSYN  
ATOM    237  HG1 THR    27      -6.924 -94.477 -12.494  1.00  0.00      BSYN  
ATOM    238  CG2 THR    27      -8.558 -95.733 -11.948  1.00  0.00      BSYN  
ATOM    239    C THR    27      -9.134 -94.908 -15.473  1.00  0.00      BSYN  
ATOM    240    O THR    27     -10.306 -95.071 -15.922  1.00  0.00      BSYN  
ATOM    241    N GLU    28      -8.246 -94.103 -15.935  1.00  0.00      BSYN  
ATOM    242    H GLU    28      -7.506 -93.995 -15.301  1.00  0.00      BSYN  
ATOM    243   CA GLU    28      -8.447 -93.198 -17.006  1.00  0.00      BSYN  
ATOM    244   CB GLU    28      -8.134 -91.745 -16.900  1.00  0.00      BSYN  
ATOM    245   CG GLU    28      -6.918 -91.331 -16.103  1.00  0.00      BSYN  
ATOM    246   CD GLU    28      -7.290 -90.467 -14.917  1.00  0.00      BSYN  
ATOM    247  OE1 GLU    28      -6.565 -89.564 -14.600  1.00  0.00      BSYN  
ATOM    248  OE2 GLU    28      -8.356 -90.674 -14.193  1.00  0.00      BSYN  
ATOM    249    C GLU    28      -7.793 -93.743 -18.244  1.00  0.00      BSYN  
ATOM    250    O GLU    28      -6.546 -93.746 -18.371  1.00  0.00      BSYN  
ATOM    251    N ALA    29      -8.573 -94.138 -19.257  1.00  0.00      BSYN  
ATOM    252    H ALA    29      -9.526 -93.946 -19.132  1.00  0.00      BSYN  
ATOM    253   CA ALA    29      -8.047 -95.083 -20.284  1.00  0.00      BSYN  
ATOM    254   CB ALA    29      -9.166 -95.741 -21.052  1.00  0.00      BSYN  
ATOM    255    C ALA    29      -7.079 -94.560 -21.336  1.00  0.00      BSYN  
ATOM    256    O ALA    29      -6.950 -95.238 -22.352  1.00  0.00      BSYN  
ATOM    257    N ALA    30      -6.413 -93.409 -21.168  1.00  0.00      BSYN  
ATOM    258    H ALA    30      -6.576 -92.896 -20.349  1.00  0.00      BSYN  
ATOM    259   CA ALA    30      -5.513 -92.824 -22.151  1.00  0.00      BSYN  
ATOM    260   CB ALA    30      -5.847 -91.263 -22.220  1.00  0.00      BSYN  
ATOM    261    C ALA    30      -4.231 -92.839 -21.410  1.00  0.00      BSYN  
ATOM    262    O ALA    30      -3.244 -93.156 -22.045  1.00  0.00      BSYN  
ATOM    263    N GLU    31      -4.313 -92.378 -20.109  1.00  0.00      BSYN  
ATOM    264    H GLU    31      -5.097 -92.026 -19.638  1.00  0.00      BSYN  
ATOM    265   CA GLU    31      -3.174 -92.271 -19.263  1.00  0.00      BSYN  
ATOM    266   CB GLU    31      -2.640 -93.678 -18.897  1.00  0.00      BSYN  
ATOM    267   CG GLU    31      -1.611 -93.986 -17.882  1.00  0.00      BSYN  
ATOM    268   CD GLU    31      -0.904 -95.359 -17.979  1.00  0.00      BSYN  
ATOM    269  OE1 GLU    31       0.072 -95.400 -18.717  1.00  0.00      BSYN  
ATOM    270  OE2 GLU    31      -1.302 -96.354 -17.417  1.00  0.00      BSYN  
ATOM    271    C GLU    31      -2.288 -91.093 -19.722  1.00  0.00      BSYN  
ATOM    272    O GLU    31      -1.104 -91.010 -19.408  1.00  0.00      BSYN  
ATOM    273    N LYS    32      -2.947 -90.129 -20.364  1.00  0.00      BSYN  
ATOM    274    H LYS    32      -3.905 -90.319 -20.440  1.00  0.00      BSYN  
ATOM    275   CA LYS    32      -2.385 -88.841 -20.782  1.00  0.00      BSYN  
ATOM    276   CB LYS    32      -2.654 -88.722 -22.228  1.00  0.00      BSYN  
ATOM    277   CG LYS    32      -2.630 -89.804 -23.270  1.00  0.00      BSYN  
ATOM    278   CD LYS    32      -3.090 -89.252 -24.671  1.00  0.00      BSYN  
ATOM    279   CE LYS    32      -2.879 -90.217 -25.906  1.00  0.00      BSYN  
ATOM    280   NZ LYS    32      -1.514 -90.267 -26.341  1.00  0.00      BSYN  
ATOM    281  HZ1 LYS    32      -1.442 -90.277 -27.378  1.00  0.00      BSYN  
ATOM    282  HZ2 LYS    32      -1.113 -89.406 -25.916  1.00  0.00      BSYN  
ATOM    283  HZ3 LYS    32      -1.105 -91.120 -25.908  1.00  0.00      BSYN  
ATOM    284    C LYS    32      -3.336 -87.934 -20.018  1.00  0.00      BSYN  
ATOM    285    O LYS    32      -4.538 -88.283 -19.805  1.00  0.00      BSYN  
ATOM    286    N THR    33      -2.964 -86.745 -19.634  1.00  0.00      BSYN  
ATOM    287    H THR    33      -1.997 -86.603 -19.555  1.00  0.00      BSYN  
ATOM    288   CA THR    33      -3.770 -85.571 -19.320  1.00  0.00      BSYN  
ATOM    289   CB THR    33      -2.849 -84.356 -19.178  1.00  0.00      BSYN  
ATOM    290  OG1 THR    33      -1.655 -84.784 -18.414  1.00  0.00      BSYN  
ATOM    291  HG1 THR    33      -1.328 -83.962 -18.041  1.00  0.00      BSYN  
ATOM    292  CG2 THR    33      -3.521 -83.259 -18.304  1.00  0.00      BSYN  
ATOM    293    C THR    33      -4.878 -85.398 -20.326  1.00  0.00      BSYN  
ATOM    294    O THR    33      -4.702 -85.307 -21.529  1.00  0.00      BSYN  
ATOM    295    N LYS    34      -6.039 -85.457 -19.614  1.00  0.00      BSYN  
ATOM    296    H LYS    34      -5.947 -85.331 -18.647  1.00  0.00      BSYN  
ATOM    297   CA LYS    34      -7.361 -85.700 -20.143  1.00  0.00      BSYN  
ATOM    298   CB LYS    34      -7.462 -87.213 -20.606  1.00  0.00      BSYN  
ATOM    299   CG LYS    34      -8.434 -87.862 -21.683  1.00  0.00      BSYN  
ATOM    300   CD LYS    34      -8.359 -87.336 -23.116  1.00  0.00      BSYN  
ATOM    301   CE LYS    34      -9.564 -87.847 -23.927  1.00  0.00      BSYN  
ATOM    302   NZ LYS    34      -9.941 -86.708 -24.814  1.00  0.00      BSYN  
ATOM    303  HZ1 LYS    34     -10.226 -85.991 -24.117  1.00  0.00      BSYN  
ATOM    304  HZ2 LYS    34      -9.165 -86.324 -25.389  1.00  0.00      BSYN  
ATOM    305  HZ3 LYS    34     -10.761 -86.934 -25.412  1.00  0.00      BSYN  
ATOM    306    C LYS    34      -8.373 -85.378 -19.117  1.00  0.00      BSYN  
ATOM    307    O LYS    34      -9.266 -84.584 -19.299  1.00  0.00      BSYN  
ATOM    308    N GLU    35      -8.128 -86.026 -17.981  1.00  0.00      BSYN  
ATOM    309    H GLU    35      -7.232 -86.393 -17.828  1.00  0.00      BSYN  
ATOM    310   CA GLU    35      -9.058 -85.902 -16.873  1.00  0.00      BSYN  
ATOM    311   CB GLU    35      -9.295 -87.250 -16.237  1.00  0.00      BSYN  
ATOM    312   CG GLU    35      -9.772 -88.587 -16.960  1.00  0.00      BSYN  
ATOM    313   CD GLU    35     -11.170 -88.503 -17.602  1.00  0.00      BSYN  
ATOM    314  OE1 GLU    35     -11.539 -87.447 -18.156  1.00  0.00      BSYN  
ATOM    315  OE2 GLU    35     -11.919 -89.451 -17.430  1.00  0.00      BSYN  
ATOM    316    C GLU    35      -8.711 -84.905 -15.881  1.00  0.00      BSYN  
ATOM    317    O GLU    35      -7.822 -84.985 -15.031  1.00  0.00      BSYN  
ATOM    318    N GLY    36      -9.563 -83.850 -16.004  1.00  0.00      BSYN  
ATOM    319    H GLY    36     -10.325 -83.942 -16.612  1.00  0.00      BSYN  
ATOM    320   CA GLY    36      -9.400 -82.626 -15.285  1.00  0.00      BSYN  
ATOM    321    C GLY    36     -10.396 -81.509 -15.526  1.00  0.00      BSYN  
ATOM    322    O GLY    36     -11.154 -81.039 -14.672  1.00  0.00      BSYN  
ATOM    323    N VAL    37     -10.482 -81.132 -16.812  1.00  0.00      BSYN  
ATOM    324    H VAL    37      -9.942 -81.555 -17.512  1.00  0.00      BSYN  
ATOM    325   CA VAL    37     -11.419 -80.134 -17.289  1.00  0.00      BSYN  
ATOM    326   CB VAL    37     -10.710 -79.018 -18.138  1.00  0.00      BSYN  
ATOM    327  CG1 VAL    37     -11.763 -78.035 -18.662  1.00  0.00      BSYN  
ATOM    328  CG2 VAL    37      -9.772 -78.361 -17.279  1.00  0.00      BSYN  
ATOM    329    C VAL    37     -12.535 -80.867 -18.023  1.00  0.00      BSYN  
ATOM    330    O VAL    37     -12.079 -81.492 -18.947  1.00  0.00      BSYN  
ATOM    331    N LEU    38     -13.821 -80.833 -17.686  1.00  0.00      BSYN  
ATOM    332    H LEU    38     -13.953 -80.729 -16.720  1.00  0.00      BSYN  
ATOM    333   CA LEU    38     -14.932 -81.342 -18.428  1.00  0.00      BSYN  
ATOM    334   CB LEU    38     -16.153 -81.835 -17.762  1.00  0.00      BSYN  
ATOM    335   CG LEU    38     -16.141 -82.872 -16.632  1.00  0.00      BSYN  
ATOM    336  CD1 LEU    38     -16.547 -82.175 -15.342  1.00  0.00      BSYN  
ATOM    337  CD2 LEU    38     -16.825 -84.136 -16.945  1.00  0.00      BSYN  
ATOM    338    C LEU    38     -15.278 -80.073 -19.299  1.00  0.00      BSYN  
ATOM    339    O LEU    38     -15.995 -79.199 -18.888  1.00  0.00      BSYN  
ATOM    340    N TYR    39     -14.663 -80.213 -20.467  1.00  0.00      BSYN  
ATOM    341    H TYR    39     -13.718 -80.459 -20.550  1.00  0.00      BSYN  
ATOM    342   CA TYR    39     -15.176 -79.587 -21.676  1.00  0.00      BSYN  
ATOM    343   CB TYR    39     -14.248 -78.477 -22.180  1.00  0.00      BSYN  
ATOM    344   CG TYR    39     -14.680 -77.631 -23.431  1.00  0.00      BSYN  
ATOM    345  CD1 TYR    39     -14.030 -77.694 -24.588  1.00  0.00      BSYN  
ATOM    346  CE1 TYR    39     -14.498 -77.084 -25.723  1.00  0.00      BSYN  
ATOM    347  CD2 TYR    39     -15.793 -76.764 -23.257  1.00  0.00      BSYN  
ATOM    348  CE2 TYR    39     -16.236 -76.077 -24.345  1.00  0.00      BSYN  
ATOM    349   CZ TYR    39     -15.648 -76.226 -25.560  1.00  0.00      BSYN  
ATOM    350   OH TYR    39     -16.238 -75.640 -26.607  1.00  0.00      BSYN  
ATOM    351   HH TYR    39     -15.996 -76.008 -27.460  1.00  0.00      BSYN  
ATOM    352    C TYR    39     -15.533 -80.589 -22.711  1.00  0.00      BSYN  
ATOM    353    O TYR    39     -16.328 -80.325 -23.593  1.00  0.00      BSYN  
ATOM    354    N VAL    40     -15.142 -81.851 -22.643  1.00  0.00      BSYN  
ATOM    355    H VAL    40     -14.548 -82.183 -21.937  1.00  0.00      BSYN  
ATOM    356   CA VAL    40     -15.513 -82.755 -23.685  1.00  0.00      BSYN  
ATOM    357   CB VAL    40     -14.444 -83.850 -23.885  1.00  0.00      BSYN  
ATOM    358  CG1 VAL    40     -14.520 -84.906 -22.797  1.00  0.00      BSYN  
ATOM    359  CG2 VAL    40     -14.514 -84.636 -25.143  1.00  0.00      BSYN  
ATOM    360    C VAL    40     -16.905 -83.344 -23.575  1.00  0.00      BSYN  
ATOM    361    O VAL    40     -17.457 -83.413 -22.465  1.00  0.00      BSYN  
ATOM    362    N GLY    41     -17.462 -83.839 -24.658  1.00  0.00      BSYN  
ATOM    363    H GLY    41     -16.918 -83.620 -25.443  1.00  0.00      BSYN  
ATOM    364   CA GLY    41     -18.781 -84.344 -24.875  1.00  0.00      BSYN  
ATOM    365    C GLY    41     -20.041 -83.554 -24.356  1.00  0.00      BSYN  
ATOM    366    O GLY    41     -20.030 -82.356 -24.572  1.00  0.00      BSYN  
ATOM    367    N SER    42     -20.919 -84.143 -23.539  1.00  0.00      BSYN  
ATOM    368    H SER    42     -20.593 -85.022 -23.254  1.00  0.00      BSYN  
ATOM    369   CA SER    42     -22.075 -83.473 -22.937  1.00  0.00      BSYN  
ATOM    370   CB SER    42     -23.362 -84.082 -23.591  1.00  0.00      BSYN  
ATOM    371   OG SER    42     -23.452 -85.473 -23.703  1.00  0.00      BSYN  
ATOM    372   HG SER    42     -24.093 -85.885 -24.287  1.00  0.00      BSYN  
ATOM    373    C SER    42     -22.360 -83.385 -21.389  1.00  0.00      BSYN  
ATOM    374    O SER    42     -22.212 -84.399 -20.624  1.00  0.00      BSYN  
ATOM    375    N LYS    43     -22.940 -82.202 -20.993  1.00  0.00      BSYN  
ATOM    376    H LYS    43     -23.282 -81.647 -21.726  1.00  0.00      BSYN  
ATOM    377   CA LYS    43     -22.959 -81.799 -19.599  1.00  0.00      BSYN  
ATOM    378   CB LYS    43     -21.541 -81.073 -19.237  1.00  0.00      BSYN  
ATOM    379   CG LYS    43     -21.292 -79.825 -20.081  1.00  0.00      BSYN  
ATOM    380   CD LYS    43     -19.886 -79.448 -19.616  1.00  0.00      BSYN  
ATOM    381   CE LYS    43     -20.085 -78.323 -18.633  1.00  0.00      BSYN  
ATOM    382   NZ LYS    43     -18.838 -77.782 -18.161  1.00  0.00      BSYN  
ATOM    383  HZ1 LYS    43     -18.342 -77.633 -19.063  1.00  0.00      BSYN  
ATOM    384  HZ2 LYS    43     -18.842 -76.848 -17.703  1.00  0.00      BSYN  
ATOM    385  HZ3 LYS    43     -18.317 -78.489 -17.604  1.00  0.00      BSYN  
ATOM    386    C LYS    43     -24.080 -80.800 -19.270  1.00  0.00      BSYN  
ATOM    387    O LYS    43     -24.630 -80.011 -20.000  1.00  0.00      BSYN  
ATOM    388    N THR    44     -24.629 -80.661 -18.124  1.00  0.00      BSYN  
ATOM    389    H THR    44     -25.218 -79.882 -18.040  1.00  0.00      BSYN  
ATOM    390   CA THR    44     -24.187 -81.545 -17.065  1.00  0.00      BSYN  
ATOM    391   CB THR    44     -24.099 -80.648 -15.787  1.00  0.00      BSYN  
ATOM    392  OG1 THR    44     -22.944 -79.889 -15.944  1.00  0.00      BSYN  
ATOM    393  HG1 THR    44     -22.456 -80.113 -16.740  1.00  0.00      BSYN  
ATOM    394  CG2 THR    44     -24.099 -81.404 -14.407  1.00  0.00      BSYN  
ATOM    395    C THR    44     -25.204 -82.723 -16.957  1.00  0.00      BSYN  
ATOM    396    O THR    44     -26.353 -82.579 -17.148  1.00  0.00      BSYN  
ATOM    397    N ARG    45     -24.594 -83.841 -16.809  1.00  0.00      BSYN  
ATOM    398    H ARG    45     -23.773 -83.774 -17.338  1.00  0.00      BSYN  
ATOM    399   CA ARG    45     -25.202 -85.048 -16.220  1.00  0.00      BSYN  
ATOM    400   CB ARG    45     -24.950 -86.244 -17.141  1.00  0.00      BSYN  
ATOM    401   CG ARG    45     -25.238 -86.076 -18.630  1.00  0.00      BSYN  
ATOM    402   CD ARG    45     -26.605 -85.506 -18.849  1.00  0.00      BSYN  
ATOM    403   NE ARG    45     -26.605 -84.938 -20.183  1.00  0.00      BSYN  
ATOM    404   HE ARG    45     -25.838 -85.196 -20.736  1.00  0.00      BSYN  
ATOM    405   CZ ARG    45     -27.690 -84.208 -20.579  1.00  0.00      BSYN  
ATOM    406  NH1 ARG    45     -27.686 -83.717 -21.813  1.00  0.00      BSYN  
ATOM    407 HH11 ARG    45     -28.418 -83.090 -22.080  1.00  0.00      BSYN  
ATOM    408 HH12 ARG    45     -26.928 -83.888 -22.443  1.00  0.00      BSYN  
ATOM    409  NH2 ARG    45     -28.721 -84.125 -19.758  1.00  0.00      BSYN  
ATOM    410 HH21 ARG    45     -29.519 -83.548 -19.933  1.00  0.00      BSYN  
ATOM    411 HH22 ARG    45     -28.439 -84.109 -18.799  1.00  0.00      BSYN  
ATOM    412    C ARG    45     -24.600 -85.394 -14.900  1.00  0.00      BSYN  
ATOM    413    O ARG    45     -25.344 -85.731 -14.026  1.00  0.00      BSYN  
ATOM    414    N GLU    46     -23.246 -85.373 -14.720  1.00  0.00      BSYN  
ATOM    415    H GLU    46     -22.688 -85.130 -15.489  1.00  0.00      BSYN  
ATOM    416   CA GLU    46     -22.619 -85.618 -13.444  1.00  0.00      BSYN  
ATOM    417   CB GLU    46     -21.463 -86.701 -13.760  1.00  0.00      BSYN  
ATOM    418   CG GLU    46     -22.026 -88.108 -14.236  1.00  0.00      BSYN  
ATOM    419   CD GLU    46     -21.106 -89.282 -14.485  1.00  0.00      BSYN  
ATOM    420  OE1 GLU    46     -20.814 -89.462 -15.678  1.00  0.00      BSYN  
ATOM    421  OE2 GLU    46     -20.661 -89.941 -13.547  1.00  0.00      BSYN  
ATOM    422    C GLU    46     -21.949 -84.382 -12.973  1.00  0.00      BSYN  
ATOM    423    O GLU    46     -22.064 -83.972 -11.780  1.00  0.00      BSYN  
ATOM    424    N GLY    47     -21.130 -83.709 -13.754  1.00  0.00      BSYN  
ATOM    425    H GLY    47     -20.650 -84.259 -14.408  1.00  0.00      BSYN  
ATOM    426   CA GLY    47     -20.735 -82.371 -13.412  1.00  0.00      BSYN  
ATOM    427    C GLY    47     -20.136 -81.691 -14.670  1.00  0.00      BSYN  
ATOM    428    O GLY    47     -20.060 -82.306 -15.730  1.00  0.00      BSYN  
ATOM    429    N VAL    48     -19.842 -80.390 -14.535  1.00  0.00      BSYN  
ATOM    430    H VAL    48     -19.215 -79.960 -15.154  1.00  0.00      BSYN  
ATOM    431   CA VAL    48     -20.428 -79.574 -13.540  1.00  0.00      BSYN  
ATOM    432   CB VAL    48     -19.569 -78.990 -12.411  1.00  0.00      BSYN  
ATOM    433  CG1 VAL    48     -20.332 -78.931 -11.166  1.00  0.00      BSYN  
ATOM    434  CG2 VAL    48     -18.164 -79.552 -12.411  1.00  0.00      BSYN  
ATOM    435    C VAL    48     -21.113 -78.323 -14.160  1.00  0.00      BSYN  
ATOM    436    O VAL    48     -20.659 -77.816 -15.194  1.00  0.00      BSYN  
ATOM    437    N VAL    49     -22.135 -77.708 -13.543  1.00  0.00      BSYN  
ATOM    438    H VAL    49     -22.586 -78.127 -12.780  1.00  0.00      BSYN  
ATOM    439   CA VAL    49     -22.700 -76.455 -13.979  1.00  0.00      BSYN  
ATOM    440   CB VAL    49     -24.190 -76.834 -14.217  1.00  0.00      BSYN  
ATOM    441  CG1 VAL    49     -25.145 -77.064 -13.093  1.00  0.00      BSYN  
ATOM    442  CG2 VAL    49     -24.805 -75.960 -15.347  1.00  0.00      BSYN  
ATOM    443    C VAL    49     -22.621 -75.206 -13.081  1.00  0.00      BSYN  
ATOM    444    O VAL    49     -22.941 -74.159 -13.552  1.00  0.00      BSYN  
ATOM    445    N GLN    50     -22.003 -75.359 -11.902  1.00  0.00      BSYN  
ATOM    446    H GLN    50     -21.469 -76.178 -11.831  1.00  0.00      BSYN  
ATOM    447   CA GLN    50     -22.138 -74.300 -10.892  1.00  0.00      BSYN  
ATOM    448   CB GLN    50     -21.975 -74.883  -9.511  1.00  0.00      BSYN  
ATOM    449   CG GLN    50     -23.158 -75.681  -8.972  1.00  0.00      BSYN  
ATOM    450   CD GLN    50     -23.151 -77.186  -9.289  1.00  0.00      BSYN  
ATOM    451  OE1 GLN    50     -23.310 -77.518 -10.428  1.00  0.00      BSYN  
ATOM    452  NE2 GLN    50     -22.954 -78.046  -8.270  1.00  0.00      BSYN  
ATOM    453 HE21 GLN    50     -22.540 -77.670  -7.465  1.00  0.00      BSYN  
ATOM    454 HE22 GLN    50     -23.079 -78.994  -8.484  1.00  0.00      BSYN  
ATOM    455    C GLN    50     -21.210 -73.141 -11.201  1.00  0.00      BSYN  
ATOM    456    O GLN    50     -19.974 -73.194 -11.378  1.00  0.00      BSYN  
ATOM    457    N GLY    51     -21.916 -72.089 -11.444  1.00  0.00      BSYN  
ATOM    458    H GLY    51     -22.857 -72.138 -11.715  1.00  0.00      BSYN  
ATOM    459   CA GLY    51     -21.277 -70.840 -11.787  1.00  0.00      BSYN  
ATOM    460    C GLY    51     -21.607 -70.486 -13.223  1.00  0.00      BSYN  
ATOM    461    O GLY    51     -21.191 -69.377 -13.598  1.00  0.00      BSYN  
ATOM    462    N VAL    52     -22.022 -71.412 -14.070  1.00  0.00      BSYN  
ATOM    463    H VAL    52     -21.951 -72.368 -13.869  1.00  0.00      BSYN  
ATOM    464   CA VAL    52     -22.420 -71.034 -15.431  1.00  0.00      BSYN  
ATOM    465   CB VAL    52     -21.560 -71.637 -16.498  1.00  0.00      BSYN  
ATOM    466  CG1 VAL    52     -20.036 -71.117 -16.666  1.00  0.00      BSYN  
ATOM    467  CG2 VAL    52     -21.332 -73.058 -16.169  1.00  0.00      BSYN  
ATOM    468    C VAL    52     -23.840 -71.134 -15.804  1.00  0.00      BSYN  
ATOM    469    O VAL    52     -24.271 -70.845 -16.922  1.00  0.00      BSYN  
ATOM    470    N ALA    53     -24.654 -71.818 -14.963  1.00  0.00      BSYN  
ATOM    471    H ALA    53     -24.386 -72.428 -14.245  1.00  0.00      BSYN  
ATOM    472   CA ALA    53     -26.076 -71.944 -15.121  1.00  0.00      BSYN  
ATOM    473   CB ALA    53     -26.695 -72.750 -13.916  1.00  0.00      BSYN  
ATOM    474    C ALA    53     -26.788 -70.600 -15.033  1.00  0.00      BSYN  
ATOM    475    O ALA    53     -26.761 -69.919 -14.047  1.00  0.00      BSYN  
ATOM    476    N SER    54     -26.922 -70.188 -16.259  1.00  0.00      BSYN  
ATOM    477    H SER    54     -26.833 -70.835 -16.989  1.00  0.00      BSYN  
ATOM    478   CA SER    54     -27.173 -68.779 -16.546  1.00  0.00      BSYN  
ATOM    479   CB SER    54     -25.945 -68.096 -17.272  1.00  0.00      BSYN  
ATOM    480   OG SER    54     -24.718 -67.835 -16.514  1.00  0.00      BSYN  
ATOM    481   HG SER    54     -24.335 -68.679 -16.266  1.00  0.00      BSYN  
ATOM    482    C SER    54     -28.341 -68.502 -17.385  1.00  0.00      BSYN  
ATOM    483    O SER    54     -28.496 -69.038 -18.552  1.00  0.00      BSYN  
ATOM    484    N VAL    55     -29.038 -67.498 -16.872  1.00  0.00      BSYN  
ATOM    485    H VAL    55     -28.698 -67.249 -15.987  1.00  0.00      BSYN  
ATOM    486   CA VAL    55     -30.237 -66.950 -17.531  1.00  0.00      BSYN  
ATOM    487   CB VAL    55     -31.534 -67.165 -16.676  1.00  0.00      BSYN  
ATOM    488  CG1 VAL    55     -31.952 -68.660 -16.565  1.00  0.00      BSYN  
ATOM    489  CG2 VAL    55     -31.441 -66.874 -15.140  1.00  0.00      BSYN  
ATOM    490    C VAL    55     -29.889 -65.532 -17.853  1.00  0.00      BSYN  
ATOM    491    O VAL    55     -29.687 -64.728 -16.955  1.00  0.00      BSYN  
ATOM    492    N ALA    56     -29.770 -65.172 -19.152  1.00  0.00      BSYN  
ATOM    493    H ALA    56     -29.799 -65.892 -19.816  1.00  0.00      BSYN  
ATOM    494   CA ALA    56     -29.379 -63.867 -19.508  1.00  0.00      BSYN  
ATOM    495   CB ALA    56     -28.240 -63.903 -20.514  1.00  0.00      BSYN  
ATOM    496    C ALA    56     -30.503 -63.101 -20.068  1.00  0.00      BSYN  
ATOM    497    O ALA    56     -31.143 -63.381 -21.036  1.00  0.00      BSYN  
ATOM    498    N GLU    57     -31.060 -62.224 -19.171  1.00  0.00      BSYN  
ATOM    499    H GLU    57     -30.492 -62.211 -18.373  1.00  0.00      BSYN  
ATOM    500   CA GLU    57     -32.287 -61.467 -19.225  1.00  0.00      BSYN  
ATOM    501   CB GLU    57     -32.660 -60.980 -17.862  1.00  0.00      BSYN  
ATOM    502   CG GLU    57     -32.921 -62.022 -16.864  1.00  0.00      BSYN  
ATOM    503   CD GLU    57     -33.979 -63.045 -17.031  1.00  0.00      BSYN  
ATOM    504  OE1 GLU    57     -33.706 -64.229 -17.193  1.00  0.00      BSYN  
ATOM    505  OE2 GLU    57     -35.196 -62.654 -16.979  1.00  0.00      BSYN  
ATOM    506    C GLU    57     -32.367 -60.319 -20.280  1.00  0.00      BSYN  
ATOM    507    O GLU    57     -31.519 -59.402 -20.325  1.00  0.00      BSYN  
ATOM    508    N LYS    58     -33.274 -60.520 -21.247  1.00  0.00      BSYN  
ATOM    509    H LYS    58     -33.719 -61.361 -21.011  1.00  0.00      BSYN  
ATOM    510   CA LYS    58     -33.622 -59.584 -22.247  1.00  0.00      BSYN  
ATOM    511   CB LYS    58     -33.972 -58.258 -21.633  1.00  0.00      BSYN  
ATOM    512   CG LYS    58     -34.383 -57.160 -22.420  1.00  0.00      BSYN  
ATOM    513   CD LYS    58     -34.705 -56.039 -21.456  1.00  0.00      BSYN  
ATOM    514   CE LYS    58     -35.223 -54.903 -22.200  1.00  0.00      BSYN  
ATOM    515   NZ LYS    58     -35.832 -53.984 -21.275  1.00  0.00      BSYN  
ATOM    516  HZ1 LYS    58     -36.611 -53.559 -21.817  1.00  0.00      BSYN  
ATOM    517  HZ2 LYS    58     -36.104 -54.353 -20.342  1.00  0.00      BSYN  
ATOM    518  HZ3 LYS    58     -35.235 -53.141 -21.152  1.00  0.00      BSYN  
ATOM    519    C LYS    58     -32.638 -59.421 -23.411  1.00  0.00      BSYN  
ATOM    520    O LYS    58     -32.861 -59.783 -24.602  1.00  0.00      BSYN  
ATOM    521    N THR    59     -31.569 -58.634 -23.179  1.00  0.00      BSYN  
ATOM    522    H THR    59     -31.512 -58.129 -22.342  1.00  0.00      BSYN  
ATOM    523   CA THR    59     -30.431 -58.719 -24.147  1.00  0.00      BSYN  
ATOM    524   CB THR    59     -30.100 -57.234 -24.558  1.00  0.00      BSYN  
ATOM    525  OG1 THR    59     -29.169 -57.323 -25.657  1.00  0.00      BSYN  
ATOM    526  HG1 THR    59     -28.313 -57.249 -25.228  1.00  0.00      BSYN  
ATOM    527  CG2 THR    59     -29.599 -56.361 -23.541  1.00  0.00      BSYN  
ATOM    528    C THR    59     -29.164 -59.464 -23.726  1.00  0.00      BSYN  
ATOM    529    O THR    59     -28.871 -59.435 -22.520  1.00  0.00      BSYN  
ATOM    530    N LYS    60     -28.437 -60.045 -24.671  1.00  0.00      BSYN  
ATOM    531    H LYS    60     -28.866 -60.223 -25.534  1.00  0.00      BSYN  
ATOM    532   CA LYS    60     -27.177 -60.777 -24.405  1.00  0.00      BSYN  
ATOM    533   CB LYS    60     -27.384 -62.290 -24.558  1.00  0.00      BSYN  
ATOM    534   CG LYS    60     -26.239 -63.295 -24.397  1.00  0.00      BSYN  
ATOM    535   CD LYS    60     -26.748 -64.671 -23.942  1.00  0.00      BSYN  
ATOM    536   CE LYS    60     -25.773 -65.841 -23.989  1.00  0.00      BSYN  
ATOM    537   NZ LYS    60     -26.482 -67.111 -24.268  1.00  0.00      BSYN  
ATOM    538  HZ1 LYS    60     -27.074 -66.822 -25.073  1.00  0.00      BSYN  
ATOM    539  HZ2 LYS    60     -25.953 -67.872 -24.740  1.00  0.00      BSYN  
ATOM    540  HZ3 LYS    60     -27.005 -67.604 -23.517  1.00  0.00      BSYN  
ATOM    541    C LYS    60     -26.017 -60.277 -25.216  1.00  0.00      BSYN  
ATOM    542    O LYS    60     -25.965 -60.695 -26.398  1.00  0.00      BSYN  
ATOM    543    N GLU    61     -24.967 -59.748 -24.610  1.00  0.00      BSYN  
ATOM    544    H GLU    61     -24.811 -59.954 -23.665  1.00  0.00      BSYN  
ATOM    545   CA GLU    61     -23.867 -59.011 -25.255  1.00  0.00      BSYN  
ATOM    546   CB GLU    61     -23.276 -57.956 -24.274  1.00  0.00      BSYN  
ATOM    547   CG GLU    61     -24.309 -57.297 -23.423  1.00  0.00      BSYN  
ATOM    548   CD GLU    61     -24.255 -55.797 -23.449  1.00  0.00      BSYN  
ATOM    549  OE1 GLU    61     -23.586 -55.253 -22.633  1.00  0.00      BSYN  
ATOM    550  OE2 GLU    61     -24.882 -55.160 -24.306  1.00  0.00      BSYN  
ATOM    551    C GLU    61     -22.781 -59.940 -25.741  1.00  0.00      BSYN  
ATOM    552    O GLU    61     -22.158 -60.524 -24.878  1.00  0.00      BSYN  
ATOM    553    N GLN    62     -22.566 -60.057 -27.050  1.00  0.00      BSYN  
ATOM    554    H GLN    62     -23.198 -59.652 -27.680  1.00  0.00      BSYN  
ATOM    555   CA GLN    62     -21.365 -60.629 -27.641  1.00  0.00      BSYN  
ATOM    556   CB GLN    62     -21.612 -62.075 -28.067  1.00  0.00      BSYN  
ATOM    557   CG GLN    62     -20.867 -63.038 -27.053  1.00  0.00      BSYN  
ATOM    558   CD GLN    62     -21.286 -64.462 -27.407  1.00  0.00      BSYN  
ATOM    559  OE1 GLN    62     -22.117 -64.639 -28.302  1.00  0.00      BSYN  
ATOM    560  NE2 GLN    62     -20.788 -65.548 -26.805  1.00  0.00      BSYN  
ATOM    561 HE21 GLN    62     -20.239 -65.385 -26.010  1.00  0.00      BSYN  
ATOM    562 HE22 GLN    62     -21.153 -66.356 -27.221  1.00  0.00      BSYN  
ATOM    563    C GLN    62     -20.694 -59.930 -28.863  1.00  0.00      BSYN  
ATOM    564    O GLN    62     -21.148 -58.942 -29.479  1.00  0.00      BSYN  
ATOM    565    N ALA    63     -19.399 -60.290 -28.897  1.00  0.00      BSYN  
ATOM    566    H ALA    63     -19.123 -61.106 -28.431  1.00  0.00      BSYN  
ATOM    567   CA ALA    63     -18.367 -59.490 -29.604  1.00  0.00      BSYN  
ATOM    568   CB ALA    63     -17.418 -58.859 -28.519  1.00  0.00      BSYN  
ATOM    569    C ALA    63     -17.677 -60.416 -30.585  1.00  0.00      BSYN  
ATOM    570    O ALA    63     -17.657 -61.673 -30.337  1.00  0.00      BSYN  
ATOM    571    N SER    64     -17.030 -59.943 -31.636  1.00  0.00      BSYN  
ATOM    572    H SER    64     -16.919 -58.970 -31.588  1.00  0.00      BSYN  
ATOM    573   CA SER    64     -16.548 -60.696 -32.634  1.00  0.00      BSYN  
ATOM    574   CB SER    64     -16.541 -59.832 -33.813  1.00  0.00      BSYN  
ATOM    575   OG SER    64     -17.883 -59.990 -34.303  1.00  0.00      BSYN  
ATOM    576   HG SER    64     -17.883 -59.276 -34.944  1.00  0.00      BSYN  
ATOM    577    C SER    64     -15.160 -61.347 -32.383  1.00  0.00      BSYN  
ATOM    578    O SER    64     -14.973 -62.404 -32.907  1.00  0.00      BSYN  
ATOM    579    N HIS    65     -14.374 -60.656 -31.523  1.00  0.00      BSYN  
ATOM    580    H HIS    65     -14.756 -59.896 -31.036  1.00  0.00      BSYN  
ATOM    581   CA HIS    65     -13.024 -61.103 -31.227  1.00  0.00      BSYN  
ATOM    582   CB HIS    65     -12.286 -59.994 -30.465  1.00  0.00      BSYN  
ATOM    583   CG HIS    65     -10.717 -59.999 -30.707  1.00  0.00      BSYN  
ATOM    584  ND1 HIS    65      -9.842 -60.490 -29.890  1.00  0.00      BSYN  
ATOM    585  HD1 HIS    65     -10.097 -60.890 -29.033  1.00  0.00      BSYN  
ATOM    586  CD2 HIS    65     -10.013 -59.648 -31.883  1.00  0.00      BSYN  
ATOM    587  NE2 HIS    65      -8.849 -59.964 -31.608  1.00  0.00      BSYN  
ATOM    588  CE1 HIS    65      -8.630 -60.490 -30.363  1.00  0.00      BSYN  
ATOM    589    C HIS    65     -12.883 -62.411 -30.554  1.00  0.00      BSYN  
ATOM    590    O HIS    65     -12.903 -62.516 -29.289  1.00  0.00      BSYN  
ATOM    591    N LEU    66     -12.768 -63.497 -31.375  1.00  0.00      BSYN  
ATOM    592    H LEU    66     -12.960 -63.284 -32.313  1.00  0.00      BSYN  
ATOM    593   CA LEU    66     -12.357 -64.820 -30.909  1.00  0.00      BSYN  
ATOM    594   CB LEU    66     -13.135 -65.854 -31.905  1.00  0.00      BSYN  
ATOM    595   CG LEU    66     -14.622 -65.990 -31.795  1.00  0.00      BSYN  
ATOM    596  CD1 LEU    66     -15.130 -66.723 -33.061  1.00  0.00      BSYN  
ATOM    597  CD2 LEU    66     -14.807 -67.009 -30.717  1.00  0.00      BSYN  
ATOM    598    C LEU    66     -10.809 -64.959 -30.949  1.00  0.00      BSYN  
ATOM    599    O LEU    66     -10.217 -65.404 -31.940  1.00  0.00      BSYN  
ATOM    600    N GLY    67     -10.184 -64.642 -29.822  1.00  0.00      BSYN  
ATOM    601    H GLY    67     -10.731 -64.003 -29.317  1.00  0.00      BSYN  
ATOM    602   CA GLY    67      -8.763 -64.902 -29.464  1.00  0.00      BSYN  
ATOM    603    C GLY    67      -8.380 -64.390 -28.054  1.00  0.00      BSYN  
ATOM    604    O GLY    67      -8.782 -63.259 -27.618  1.00  0.00      BSYN  
ATOM    605    N GLY    68      -7.873 -65.217 -27.106  1.00  0.00      BSYN  
ATOM    606    H GLY    68      -7.790 -65.054 -26.143  1.00  0.00      BSYN  
ATOM    607   CA GLY    68      -7.428 -66.530 -27.533  1.00  0.00      BSYN  
ATOM    608    C GLY    68      -7.606 -67.617 -26.512  1.00  0.00      BSYN  
ATOM    609    O GLY    68      -8.539 -67.862 -25.910  1.00  0.00      BSYN  
ATOM    610    N ALA    69      -6.459 -68.237 -26.335  1.00  0.00      BSYN  
ATOM    611    H ALA    69      -5.701 -67.874 -26.839  1.00  0.00      BSYN  
ATOM    612   CA ALA    69      -6.204 -69.251 -25.367  1.00  0.00      BSYN  
ATOM    613   CB ALA    69      -6.455 -70.519 -26.116  1.00  0.00      BSYN  
ATOM    614    C ALA    69      -4.874 -69.162 -24.678  1.00  0.00      BSYN  
ATOM    615    O ALA    69      -4.776 -69.508 -23.528  1.00  0.00      BSYN  
ATOM    616    N VAL    70      -3.721 -68.870 -25.353  1.00  0.00      BSYN  
ATOM    617    H VAL    70      -3.586 -69.114 -26.293  1.00  0.00      BSYN  
ATOM    618   CA VAL    70      -2.537 -68.566 -24.505  1.00  0.00      BSYN  
ATOM    619   CB VAL    70      -1.222 -68.722 -25.358  1.00  0.00      BSYN  
ATOM    620  CG1 VAL    70      -1.374 -70.054 -26.089  1.00  0.00      BSYN  
ATOM    621  CG2 VAL    70      -1.102 -67.575 -26.479  1.00  0.00      BSYN  
ATOM    622    C VAL    70      -2.554 -67.247 -23.782  1.00  0.00      BSYN  
ATOM    623    O VAL    70      -1.685 -66.953 -22.956  1.00  0.00      BSYN  
ATOM    624    N PHE    71      -3.518 -66.486 -24.137  1.00  0.00      BSYN  
ATOM    625    H PHE    71      -4.102 -66.729 -24.885  1.00  0.00      BSYN  
ATOM    626   CA PHE    71      -3.560 -65.164 -23.439  1.00  0.00      BSYN  
ATOM    627   CB PHE    71      -4.228 -64.088 -24.395  1.00  0.00      BSYN  
ATOM    628   CG PHE    71      -4.816 -62.833 -23.644  1.00  0.00      BSYN  
ATOM    629  CD1 PHE    71      -6.175 -62.806 -23.369  1.00  0.00      BSYN  
ATOM    630  CD2 PHE    71      -4.024 -61.746 -23.337  1.00  0.00      BSYN  
ATOM    631  CE1 PHE    71      -6.614 -61.728 -22.621  1.00  0.00      BSYN  
ATOM    632  CE2 PHE    71      -4.492 -60.700 -22.582  1.00  0.00      BSYN  
ATOM    633   CZ PHE    71      -5.801 -60.680 -22.213  1.00  0.00      BSYN  
ATOM    634    C PHE    71      -4.091 -65.191 -21.993  1.00  0.00      BSYN  
ATOM    635    O PHE    71      -3.847 -64.333 -21.122  1.00  0.00      BSYN  
ATOM    636    N SER    72      -4.822 -66.282 -21.812  1.00  0.00      BSYN  
ATOM    637    H SER    72      -5.051 -66.835 -22.588  1.00  0.00      BSYN  
ATOM    638   CA SER    72      -5.168 -66.709 -20.526  1.00  0.00      BSYN  
ATOM    639   CB SER    72      -6.547 -67.340 -20.336  1.00  0.00      BSYN  
ATOM    640   OG SER    72      -7.736 -66.500 -20.481  1.00  0.00      BSYN  
ATOM    641   HG SER    72      -8.527 -67.042 -20.514  1.00  0.00      BSYN  
ATOM    642    C SER    72      -4.257 -67.707 -19.912  1.00  0.00      BSYN  
ATOM    643    O SER    72      -4.012 -68.803 -20.518  1.00  0.00      BSYN  
ATOM    644    N GLY    73      -3.815 -67.460 -18.639  1.00  0.00      BSYN  
ATOM    645    H GLY    73      -4.058 -66.573 -18.300  1.00  0.00      BSYN  
ATOM    646   CA GLY    73      -2.683 -68.188 -18.146  1.00  0.00      BSYN  
ATOM    647    C GLY    73      -2.181 -67.698 -16.787  1.00  0.00      BSYN  
ATOM    648    O GLY    73      -2.913 -67.597 -15.782  1.00  0.00      BSYN  
ATOM    649    N ALA    74      -0.946 -67.393 -16.855  1.00  0.00      BSYN  
ATOM    650    H ALA    74      -0.443 -67.546 -17.683  1.00  0.00      BSYN  
ATOM    651   CA ALA    74      -0.054 -66.919 -15.737  1.00  0.00      BSYN  
ATOM    652   CB ALA    74       0.210 -68.063 -14.645  1.00  0.00      BSYN  
ATOM    653    C ALA    74       1.261 -66.412 -16.249  1.00  0.00      BSYN  
ATOM    654    O ALA    74       1.815 -67.107 -17.159  1.00  0.00      BSYN  
ATOM    655    N GLY    75       1.834 -65.301 -15.661  1.00  0.00      BSYN  
ATOM    656    H GLY    75       1.335 -64.924 -14.907  1.00  0.00      BSYN  
ATOM    657   CA GLY    75       3.039 -64.613 -16.193  1.00  0.00      BSYN  
ATOM    658    C GLY    75       3.146 -63.312 -15.381  1.00  0.00      BSYN  
ATOM    659    O GLY    75       2.238 -62.735 -14.756  1.00  0.00      BSYN  
ATOM    660    N ASN    76       4.453 -62.925 -15.541  1.00  0.00      BSYN  
ATOM    661    H ASN    76       5.156 -63.541 -15.835  1.00  0.00      BSYN  
ATOM    662   CA ASN    76       4.725 -61.511 -15.043  1.00  0.00      BSYN  
ATOM    663   CB ASN    76       6.221 -61.220 -14.833  1.00  0.00      BSYN  
ATOM    664   CG ASN    76       7.094 -60.956 -16.060  1.00  0.00      BSYN  
ATOM    665  OD1 ASN    76       6.821 -61.422 -17.205  1.00  0.00      BSYN  
ATOM    666  ND2 ASN    76       8.121 -60.056 -16.008  1.00  0.00      BSYN  
ATOM    667 HD21 ASN    76       8.791 -60.228 -16.702  1.00  0.00      BSYN  
ATOM    668 HD22 ASN    76       8.252 -59.300 -15.397  1.00  0.00      BSYN  
ATOM    669    C ASN    76       4.038 -60.326 -15.841  1.00  0.00      BSYN  
ATOM    670    O ASN    76       4.129 -59.245 -15.282  1.00  0.00      BSYN  
ATOM    671    N ILE    77       3.384 -60.549 -17.013  1.00  0.00      BSYN  
ATOM    672    H ILE    77       3.558 -61.441 -17.381  1.00  0.00      BSYN  
ATOM    673   CA ILE    77       2.729 -59.502 -17.715  1.00  0.00      BSYN  
ATOM    674   CB ILE    77       2.858 -59.700 -19.221  1.00  0.00      BSYN  
ATOM    675  CG2 ILE    77       4.300 -59.853 -19.612  1.00  0.00      BSYN  
ATOM    676  CG1 ILE    77       2.205 -61.052 -19.641  1.00  0.00      BSYN  
ATOM    677   CD ILE    77       1.831 -61.310 -21.090  1.00  0.00      BSYN  
ATOM    678    C ILE    77       1.265 -59.189 -17.261  1.00  0.00      BSYN  
ATOM    679    O ILE    77       0.629 -58.118 -17.465  1.00  0.00      BSYN  
ATOM    680    N ALA    78       0.704 -60.259 -16.660  1.00  0.00      BSYN  
ATOM    681    H ALA    78       1.240 -61.061 -16.485  1.00  0.00      BSYN  
ATOM    682   CA ALA    78      -0.730 -60.327 -16.304  1.00  0.00      BSYN  
ATOM    683   CB ALA    78      -1.619 -61.079 -17.280  1.00  0.00      BSYN  
ATOM    684    C ALA    78      -1.224 -60.789 -14.865  1.00  0.00      BSYN  
ATOM    685    O ALA    78      -2.315 -60.478 -14.416  1.00  0.00      BSYN  
ATOM    686    N ALA    79      -0.424 -61.498 -14.118  1.00  0.00      BSYN  
ATOM    687    H ALA    79       0.480 -61.822 -14.313  1.00  0.00      BSYN  
ATOM    688   CA ALA    79      -0.951 -61.914 -12.773  1.00  0.00      BSYN  
ATOM    689   CB ALA    79      -0.646 -63.356 -12.619  1.00  0.00      BSYN  
ATOM    690    C ALA    79      -0.235 -61.280 -11.642  1.00  0.00      BSYN  
ATOM    691    O ALA    79      -0.800 -60.570 -10.846  1.00  0.00      BSYN  
ATOM    692    N ALA    80       1.078 -61.431 -11.599  1.00  0.00      BSYN  
ATOM    693    H ALA    80       1.602 -61.808 -12.337  1.00  0.00      BSYN  
ATOM    694   CA ALA    80       2.003 -61.089 -10.457  1.00  0.00      BSYN  
ATOM    695   CB ALA    80       2.646 -62.274  -9.931  1.00  0.00      BSYN  
ATOM    696    C ALA    80       3.017 -60.053 -10.870  1.00  0.00      BSYN  
ATOM    697    O ALA    80       4.037 -60.491 -11.202  1.00  0.00      BSYN  
ATOM    698    N THR    81       2.787 -58.725 -10.860  1.00  0.00      BSYN  
ATOM    699    H THR    81       2.049 -58.397 -10.305  1.00  0.00      BSYN  
ATOM    700   CA THR    81       3.673 -57.868 -11.619  1.00  0.00      BSYN  
ATOM    701   CB THR    81       2.956 -56.757 -12.269  1.00  0.00      BSYN  
ATOM    702  OG1 THR    81       1.877 -57.265 -13.091  1.00  0.00      BSYN  
ATOM    703  HG1 THR    81       1.469 -56.578 -13.623  1.00  0.00      BSYN  
ATOM    704  CG2 THR    81       3.904 -55.857 -13.199  1.00  0.00      BSYN  
ATOM    705    C THR    81       4.917 -57.476 -10.912  1.00  0.00      BSYN  
ATOM    706    O THR    81       4.898 -56.672 -10.052  1.00  0.00      BSYN  
ATOM    707    N GLY    82       6.081 -58.088 -11.298  1.00  0.00      BSYN  
ATOM    708    H GLY    82       5.940 -58.585 -12.131  1.00  0.00      BSYN  
ATOM    709   CA GLY    82       7.395 -57.932 -10.755  1.00  0.00      BSYN  
ATOM    710    C GLY    82       8.357 -57.259 -11.593  1.00  0.00      BSYN  
ATOM    711    O GLY    82       9.460 -57.046 -11.147  1.00  0.00      BSYN  
ATOM    712    N LEU    83       7.900 -56.592 -12.653  1.00  0.00      BSYN  
ATOM    713    H LEU    83       6.927 -56.543 -12.759  1.00  0.00      BSYN  
ATOM    714   CA LEU    83       8.696 -55.882 -13.524  1.00  0.00      BSYN  
ATOM    715   CB LEU    83       8.420 -56.231 -14.943  1.00  0.00      BSYN  
ATOM    716   CG LEU    83       9.078 -55.763 -16.170  1.00  0.00      BSYN  
ATOM    717  CD1 LEU    83       9.123 -56.850 -17.193  1.00  0.00      BSYN  
ATOM    718  CD2 LEU    83       8.271 -54.610 -16.709  1.00  0.00      BSYN  
ATOM    719    C LEU    83       8.562 -54.445 -13.244  1.00  0.00      BSYN  
ATOM    720    O LEU    83       7.499 -53.922 -12.875  1.00  0.00      BSYN  
ATOM    721    N VAL    84       9.654 -53.776 -13.453  1.00  0.00      BSYN  
ATOM    722    H VAL    84      10.537 -54.102 -13.725  1.00  0.00      BSYN  
ATOM    723   CA VAL    84       9.820 -52.417 -13.144  1.00  0.00      BSYN  
ATOM    724   CB VAL    84       9.423 -51.485 -14.395  1.00  0.00      BSYN  
ATOM    725  CG1 VAL    84      10.247 -51.897 -15.645  1.00  0.00      BSYN  
ATOM    726  CG2 VAL    84       8.047 -51.525 -15.029  1.00  0.00      BSYN  
ATOM    727    C VAL    84       9.299 -51.761 -11.815  1.00  0.00      BSYN  
ATOM    728    O VAL    84      10.106 -51.626 -10.898  1.00  0.00      BSYN  
ATOM    729    N LYS    85       7.969 -51.564 -11.708  1.00  0.00      BSYN  
ATOM    730    H LYS    85       7.415 -52.094 -12.319  1.00  0.00      BSYN  
ATOM    731   CA LYS    85       7.493 -50.622 -10.674  1.00  0.00      BSYN  
ATOM    732   CB LYS    85       6.375 -49.726 -11.233  1.00  0.00      BSYN  
ATOM    733   CG LYS    85       6.479 -49.320 -12.735  1.00  0.00      BSYN  
ATOM    734   CD LYS    85       5.248 -48.583 -13.254  1.00  0.00      BSYN  
ATOM    735   CE LYS    85       3.897 -49.182 -13.076  1.00  0.00      BSYN  
ATOM    736   NZ LYS    85       3.964 -50.575 -13.570  1.00  0.00      BSYN  
ATOM    737  HZ1 LYS    85       3.080 -51.082 -13.359  1.00  0.00      BSYN  
ATOM    738  HZ2 LYS    85       4.278 -50.415 -14.549  1.00  0.00      BSYN  
ATOM    739  HZ3 LYS    85       4.697 -51.010 -12.974  1.00  0.00      BSYN  
ATOM    740    C LYS    85       6.877 -51.454  -9.645  1.00  0.00      BSYN  
ATOM    741    O LYS    85       5.869 -52.106  -9.825  1.00  0.00      BSYN  
ATOM    742    N ARG    86       7.776 -51.444  -8.595  1.00  0.00      BSYN  
ATOM    743    H ARG    86       8.621 -50.979  -8.771  1.00  0.00      BSYN  
ATOM    744   CA ARG    86       7.557 -52.135  -7.322  1.00  0.00      BSYN  
ATOM    745   CB ARG    86       8.962 -52.150  -6.615  1.00  0.00      BSYN  
ATOM    746   CG ARG    86       9.726 -50.800  -6.316  1.00  0.00      BSYN  
ATOM    747   CD ARG    86      10.561 -50.256  -7.479  1.00  0.00      BSYN  
ATOM    748   NE ARG    86      10.767 -48.958  -6.924  1.00  0.00      BSYN  
ATOM    749   HE ARG    86      11.297 -48.961  -6.100  1.00  0.00      BSYN  
ATOM    750   CZ ARG    86      10.193 -47.871  -7.575  1.00  0.00      BSYN  
ATOM    751  NH1 ARG    86       9.555 -47.981  -8.766  1.00  0.00      BSYN  
ATOM    752 HH11 ARG    86       9.189 -47.161  -9.207  1.00  0.00      BSYN  
ATOM    753 HH12 ARG    86       9.627 -48.889  -9.179  1.00  0.00      BSYN  
ATOM    754  NH2 ARG    86      10.244 -46.685  -6.976  1.00  0.00      BSYN  
ATOM    755 HH21 ARG    86       9.709 -45.883  -7.241  1.00  0.00      BSYN  
ATOM    756 HH22 ARG    86      10.627 -46.597  -6.056  1.00  0.00      BSYN  
ATOM    757    C ARG    86       6.598 -51.425  -6.347  1.00  0.00      BSYN  
ATOM    758    O ARG    86       6.127 -51.987  -5.367  1.00  0.00      BSYN  
ATOM    759    N GLU    87       6.190 -50.158  -6.515  1.00  0.00      BSYN  
ATOM    760    H GLU    87       6.772 -49.412  -6.771  1.00  0.00      BSYN  
ATOM    761   CA GLU    87       5.023 -49.597  -5.879  1.00  0.00      BSYN  
ATOM    762   CB GLU    87       5.411 -48.460  -5.042  1.00  0.00      BSYN  
ATOM    763   CG GLU    87       6.216 -48.660  -3.734  1.00  0.00      BSYN  
ATOM    764   CD GLU    87       5.694 -49.134  -2.411  1.00  0.00      BSYN  
ATOM    765  OE1 GLU    87       6.378 -49.937  -1.800  1.00  0.00      BSYN  
ATOM    766  OE2 GLU    87       4.549 -48.796  -2.028  1.00  0.00      BSYN  
ATOM    767    C GLU    87       3.983 -48.999  -6.882  1.00  0.00      BSYN  
ATOM    768    O GLU    87       4.344 -48.108  -7.594  1.00  0.00      BSYN  
ATOM    769    N GLU    88       2.727 -49.333  -6.872  1.00  0.00      BSYN  
ATOM    770    H GLU    88       2.457 -49.880  -6.105  1.00  0.00      BSYN  
ATOM    771   CA GLU    88       1.815 -48.740  -7.780  1.00  0.00      BSYN  
ATOM    772   CB GLU    88       0.722 -49.797  -8.313  1.00  0.00      BSYN  
ATOM    773   CG GLU    88      -0.174 -49.016  -9.273  1.00  0.00      BSYN  
ATOM    774   CD GLU    88      -1.258 -49.849  -9.975  1.00  0.00      BSYN  
ATOM    775  OE1 GLU    88      -0.980 -50.725 -10.798  1.00  0.00      BSYN  
ATOM    776  OE2 GLU    88      -2.383 -49.608  -9.670  1.00  0.00      BSYN  
ATOM    777    C GLU    88       1.074 -47.625  -7.029  1.00  0.00      BSYN  
ATOM    778    O GLU    88       0.238 -47.671  -6.104  1.00  0.00      BSYN  
ATOM    779    N PHE    89       1.376 -46.434  -7.665  1.00  0.00      BSYN  
ATOM    780    H PHE    89       2.216 -46.461  -8.170  1.00  0.00      BSYN  
ATOM    781   CA PHE    89       0.675 -45.182  -7.424  1.00  0.00      BSYN  
ATOM    782   CB PHE    89       1.634 -44.072  -7.359  1.00  0.00      BSYN  
ATOM    783   CG PHE    89       2.700 -44.183  -6.134  1.00  0.00      BSYN  
ATOM    784  CD1 PHE    89       2.313 -44.347  -4.830  1.00  0.00      BSYN  
ATOM    785  CD2 PHE    89       4.027 -43.990  -6.401  1.00  0.00      BSYN  
ATOM    786  CE1 PHE    89       3.249 -44.386  -3.810  1.00  0.00      BSYN  
ATOM    787  CE2 PHE    89       4.960 -43.940  -5.390  1.00  0.00      BSYN  
ATOM    788   CZ PHE    89       4.547 -44.240  -4.153  1.00  0.00      BSYN  
ATOM    789    C PHE    89      -0.121 -44.930  -8.658  1.00  0.00      BSYN  
ATOM    790    O PHE    89       0.332 -44.570  -9.737  1.00  0.00      BSYN  
ATOM    791    N PRO    90      -1.446 -44.795  -8.545  1.00  0.00      BSYN  
ATOM    792   CD PRO    90      -2.195 -44.904  -7.303  1.00  0.00      BSYN  
ATOM    793   CA PRO    90      -2.344 -44.618  -9.687  1.00  0.00      BSYN  
ATOM    794   CB PRO    90      -3.629 -44.912  -9.045  1.00  0.00      BSYN  
ATOM    795   CG PRO    90      -3.543 -44.411  -7.711  1.00  0.00      BSYN  
ATOM    796    C PRO    90      -2.282 -43.285 -10.367  1.00  0.00      BSYN  
ATOM    797    O PRO    90      -2.698 -43.020 -11.461  1.00  0.00      BSYN  
ATOM    798    N THR    91      -1.725 -42.312  -9.667  1.00  0.00      BSYN  
ATOM    799    H THR    91      -1.292 -42.430  -8.796  1.00  0.00      BSYN  
ATOM    800   CA THR    91      -1.692 -41.013 -10.168  1.00  0.00      BSYN  
ATOM    801   CB THR    91      -2.248 -40.000  -9.098  1.00  0.00      BSYN  
ATOM    802  OG1 THR    91      -2.629 -38.959 -10.091  1.00  0.00      BSYN  
ATOM    803  HG1 THR    91      -2.026 -38.232  -9.924  1.00  0.00      BSYN  
ATOM    804  CG2 THR    91      -1.353 -39.421  -8.098  1.00  0.00      BSYN  
ATOM    805    C THR    91      -0.348 -40.639 -10.817  1.00  0.00      BSYN  
ATOM    806    O THR    91      -0.241 -39.615 -11.416  1.00  0.00      BSYN  
ATOM    807    N ASP    92       0.695 -41.353 -10.551  1.00  0.00      BSYN  
ATOM    808    H ASP    92       0.535 -41.824  -9.707  1.00  0.00      BSYN  
ATOM    809   CA ASP    92       2.008 -41.341 -11.136  1.00  0.00      BSYN  
ATOM    810   CB ASP    92       2.993 -41.037 -10.056  1.00  0.00      BSYN  
ATOM    811   CG ASP    92       4.442 -40.901 -10.596  1.00  0.00      BSYN  
ATOM    812  OD1 ASP    92       4.789 -39.767 -10.944  1.00  0.00      BSYN  
ATOM    813  OD2 ASP    92       5.151 -41.947 -10.417  1.00  0.00      BSYN  
ATOM    814    C ASP    92       2.327 -42.616 -11.959  1.00  0.00      BSYN  
ATOM    815    O ASP    92       2.558 -42.603 -13.188  1.00  0.00      BSYN  
ATOM    816    N LEU    93       2.397 -43.726 -11.295  1.00  0.00      BSYN  
ATOM    817    H LEU    93       2.194 -43.745 -10.337  1.00  0.00      BSYN  
ATOM    818   CA LEU    93       2.861 -44.902 -12.007  1.00  0.00      BSYN  
ATOM    819   CB LEU    93       3.662 -45.796 -11.032  1.00  0.00      BSYN  
ATOM    820   CG LEU    93       5.064 -45.318 -10.590  1.00  0.00      BSYN  
ATOM    821  CD1 LEU    93       5.948 -46.297  -9.816  1.00  0.00      BSYN  
ATOM    822  CD2 LEU    93       5.884 -45.169 -11.884  1.00  0.00      BSYN  
ATOM    823    C LEU    93       1.718 -45.571 -12.749  1.00  0.00      BSYN  
ATOM    824    O LEU    93       0.931 -46.334 -12.126  1.00  0.00      BSYN  
ATOM    825    N LYS    94       1.768 -45.444 -14.025  1.00  0.00      BSYN  
ATOM    826    H LYS    94       2.609 -45.443 -14.527  1.00  0.00      BSYN  
ATOM    827   CA LYS    94       0.650 -45.653 -14.936  1.00  0.00      BSYN  
ATOM    828   CB LYS    94       0.957 -45.016 -16.278  1.00  0.00      BSYN  
ATOM    829   CG LYS    94       1.230 -43.487 -16.258  1.00  0.00      BSYN  
ATOM    830   CD LYS    94       1.316 -42.813 -17.615  1.00  0.00      BSYN  
ATOM    831   CE LYS    94       1.882 -41.452 -17.367  1.00  0.00      BSYN  
ATOM    832   NZ LYS    94       3.309 -41.734 -17.126  1.00  0.00      BSYN  
ATOM    833  HZ1 LYS    94       3.308 -42.253 -16.225  1.00  0.00      BSYN  
ATOM    834  HZ2 LYS    94       3.550 -42.200 -18.024  1.00  0.00      BSYN  
ATOM    835  HZ3 LYS    94       3.899 -40.878 -17.117  1.00  0.00      BSYN  
ATOM    836    C LYS    94       0.594 -47.156 -15.097  1.00  0.00      BSYN  
ATOM    837    O LYS    94       1.702 -47.716 -15.433  1.00  0.00      BSYN  
ATOM    838    N PRO    95      -0.499 -47.880 -14.821  1.00  0.00      BSYN  
ATOM    839   CD PRO    95      -1.785 -47.305 -14.434  1.00  0.00      BSYN  
ATOM    840   CA PRO    95      -0.541 -49.253 -15.291  1.00  0.00      BSYN  
ATOM    841   CB PRO    95      -1.939 -49.505 -14.796  1.00  0.00      BSYN  
ATOM    842   CG PRO    95      -2.433 -48.516 -13.852  1.00  0.00      BSYN  
ATOM    843    C PRO    95      -0.365 -49.503 -16.791  1.00  0.00      BSYN  
ATOM    844    O PRO    95      -1.343 -49.658 -17.432  1.00  0.00      BSYN  
ATOM    845    N GLU    96       0.822 -49.675 -17.409  1.00  0.00      BSYN  
ATOM    846    H GLU    96       1.554 -49.649 -16.758  1.00  0.00      BSYN  
ATOM    847   CA GLU    96       1.141 -49.853 -18.798  1.00  0.00      BSYN  
ATOM    848   CB GLU    96       2.530 -49.368 -18.994  1.00  0.00      BSYN  
ATOM    849   CG GLU    96       2.559 -47.852 -18.917  1.00  0.00      BSYN  
ATOM    850   CD GLU    96       4.045 -47.468 -18.738  1.00  0.00      BSYN  
ATOM    851  OE1 GLU    96       4.679 -47.313 -19.789  1.00  0.00      BSYN  
ATOM    852  OE2 GLU    96       4.446 -47.146 -17.567  1.00  0.00      BSYN  
ATOM    853    C GLU    96       1.035 -51.244 -19.378  1.00  0.00      BSYN  
ATOM    854    O GLU    96       1.330 -51.384 -20.629  1.00  0.00      BSYN  
ATOM    855    N GLU    97       0.749 -52.258 -18.475  1.00  0.00      BSYN  
ATOM    856    H GLU    97       0.614 -52.028 -17.532  1.00  0.00      BSYN  
ATOM    857   CA GLU    97       0.964 -53.639 -18.771  1.00  0.00      BSYN  
ATOM    858   CB GLU    97       1.768 -54.383 -17.643  1.00  0.00      BSYN  
ATOM    859   CG GLU    97       3.359 -54.065 -17.561  1.00  0.00      BSYN  
ATOM    860   CD GLU    97       3.842 -52.585 -17.774  1.00  0.00      BSYN  
ATOM    861  OE1 GLU    97       4.655 -52.379 -18.684  1.00  0.00      BSYN  
ATOM    862  OE2 GLU    97       3.538 -51.776 -16.850  1.00  0.00      BSYN  
ATOM    863    C GLU    97      -0.382 -54.228 -19.214  1.00  0.00      BSYN  
ATOM    864    O GLU    97      -1.455 -53.648 -19.456  1.00  0.00      BSYN  
ATOM    865    N VAL    98      -0.185 -55.564 -19.449  1.00  0.00      BSYN  
ATOM    866    H VAL    98       0.650 -56.055 -19.306  1.00  0.00      BSYN  
ATOM    867   CA VAL    98      -1.369 -56.369 -19.830  1.00  0.00      BSYN  
ATOM    868   CB VAL    98      -0.727 -57.585 -20.600  1.00  0.00      BSYN  
ATOM    869  CG1 VAL    98      -1.813 -58.333 -21.539  1.00  0.00      BSYN  
ATOM    870  CG2 VAL    98       0.559 -57.266 -21.480  1.00  0.00      BSYN  
ATOM    871    C VAL    98      -2.534 -56.652 -18.907  1.00  0.00      BSYN  
ATOM    872    O VAL    98      -2.550 -57.742 -18.493  1.00  0.00      BSYN  
ATOM    873    N ALA    99      -3.360 -55.665 -18.696  1.00  0.00      BSYN  
ATOM    874    H ALA    99      -3.324 -54.817 -19.185  1.00  0.00      BSYN  
ATOM    875   CA ALA    99      -4.328 -55.809 -17.534  1.00  0.00      BSYN  
ATOM    876   CB ALA    99      -4.701 -54.433 -16.956  1.00  0.00      BSYN  
ATOM    877    C ALA    99      -5.669 -56.319 -17.996  1.00  0.00      BSYN  
ATOM    878    O ALA    99      -6.114 -55.935 -19.104  1.00  0.00      BSYN  
ATOM    879    N GLN   100      -6.370 -57.129 -17.144  1.00  0.00      BSYN  
ATOM    880    H GLN   100      -6.076 -57.148 -16.210  1.00  0.00      BSYN  
ATOM    881   CA GLN   100      -7.583 -57.785 -17.501  1.00  0.00      BSYN  
ATOM    882   CB GLN   100      -7.457 -59.105 -16.747  1.00  0.00      BSYN  
ATOM    883   CG GLN   100      -6.657 -60.137 -17.612  1.00  0.00      BSYN  
ATOM    884   CD GLN   100      -5.907 -61.318 -16.852  1.00  0.00      BSYN  
ATOM    885  OE1 GLN   100      -6.328 -62.504 -16.731  1.00  0.00      BSYN  
ATOM    886  NE2 GLN   100      -4.669 -61.084 -16.418  1.00  0.00      BSYN  
ATOM    887 HE21 GLN   100      -4.136 -60.298 -16.660  1.00  0.00      BSYN  
ATOM    888 HE22 GLN   100      -4.225 -61.726 -15.825  1.00  0.00      BSYN  
ATOM    889    C GLN   100      -8.795 -57.076 -16.914  1.00  0.00      BSYN  
ATOM    890    O GLN   100      -8.544 -56.208 -15.994  1.00  0.00      BSYN  
ATOM    891    N GLU   101      -9.941 -57.301 -17.355  1.00  0.00      BSYN  
ATOM    892    H GLU   101     -10.032 -57.981 -18.055  1.00  0.00      BSYN  
ATOM    893   CA GLU   101     -11.076 -56.491 -16.968  1.00  0.00      BSYN  
ATOM    894   CB GLU   101     -11.443 -55.569 -18.189  1.00  0.00      BSYN  
ATOM    895   CG GLU   101     -10.256 -54.498 -18.409  1.00  0.00      BSYN  
ATOM    896   CD GLU   101     -10.373 -53.328 -17.426  1.00  0.00      BSYN  
ATOM    897  OE1 GLU   101     -10.694 -52.199 -17.855  1.00  0.00      BSYN  
ATOM    898  OE2 GLU   101     -10.084 -53.492 -16.163  1.00  0.00      BSYN  
ATOM    899    C GLU   101     -12.260 -57.342 -16.594  1.00  0.00      BSYN  
ATOM    900    O GLU   101     -12.229 -58.596 -16.653  1.00  0.00      BSYN  
ATOM    901    N ALA   102     -13.325 -56.752 -16.064  1.00  0.00      BSYN  
ATOM    902    H ALA   102     -13.426 -55.783 -16.165  1.00  0.00      BSYN  
ATOM    903   CA ALA   102     -14.388 -57.665 -15.504  1.00  0.00      BSYN  
ATOM    904   CB ALA   102     -15.111 -56.833 -14.402  1.00  0.00      BSYN  
ATOM    905    C ALA   102     -15.469 -58.421 -16.244  1.00  0.00      BSYN  
ATOM    906    O ALA   102     -16.609 -58.164 -16.020  1.00  0.00      BSYN  
ATOM    907    N ALA   103     -15.067 -59.247 -17.151  1.00  0.00      BSYN  
ATOM    908    H ALA   103     -14.093 -59.226 -17.256  1.00  0.00      BSYN  
ATOM    909   CA ALA   103     -16.016 -60.046 -17.973  1.00  0.00      BSYN  
ATOM    910   CB ALA   103     -15.453 -60.076 -19.383  1.00  0.00      BSYN  
ATOM    911    C ALA   103     -16.324 -61.495 -17.670  1.00  0.00      BSYN  
ATOM    912    O ALA   103     -15.548 -62.392 -17.999  1.00  0.00      BSYN  
ATOM    913    N GLU   104     -17.566 -61.769 -17.136  1.00  0.00      BSYN  
ATOM    914    H GLU   104     -18.310 -61.132 -17.106  1.00  0.00      BSYN  
ATOM    915   CA GLU   104     -17.832 -63.046 -16.305  1.00  0.00      BSYN  
ATOM    916   CB GLU   104     -18.477 -62.735 -14.771  1.00  0.00      BSYN  
ATOM    917   CG GLU   104     -19.639 -61.776 -14.467  1.00  0.00      BSYN  
ATOM    918   CD GLU   104     -19.370 -60.356 -14.114  1.00  0.00      BSYN  
ATOM    919  OE1 GLU   104     -18.850 -59.996 -13.065  1.00  0.00      BSYN  
ATOM    920  OE2 GLU   104     -19.854 -59.405 -14.822  1.00  0.00      BSYN  
ATOM    921    C GLU   104     -19.027 -63.697 -17.010  1.00  0.00      BSYN  
ATOM    922    O GLU   104     -19.854 -64.528 -16.521  1.00  0.00      BSYN  
ATOM    923    N GLU   105     -19.259 -63.380 -18.303  1.00  0.00      BSYN  
ATOM    924    H GLU   105     -18.795 -62.613 -18.697  1.00  0.00      BSYN  
ATOM    925   CA GLU   105     -20.242 -63.939 -19.177  1.00  0.00      BSYN  
ATOM    926   CB GLU   105     -20.652 -62.772 -20.162  1.00  0.00      BSYN  
ATOM    927   CG GLU   105     -21.639 -61.876 -19.659  1.00  0.00      BSYN  
ATOM    928   CD GLU   105     -21.361 -61.067 -18.437  1.00  0.00      BSYN  
ATOM    929  OE1 GLU   105     -22.117 -61.340 -17.530  1.00  0.00      BSYN  
ATOM    930  OE2 GLU   105     -20.448 -60.258 -18.316  1.00  0.00      BSYN  
ATOM    931    C GLU   105     -19.497 -65.067 -19.978  1.00  0.00      BSYN  
ATOM    932    O GLU   105     -18.368 -64.869 -20.418  1.00  0.00      BSYN  
ATOM    933    N PRO   106     -20.180 -66.238 -20.017  1.00  0.00      BSYN  
ATOM    934   CD PRO   106     -21.459 -66.604 -19.367  1.00  0.00      BSYN  
ATOM    935   CA PRO   106     -19.581 -67.426 -20.609  1.00  0.00      BSYN  
ATOM    936   CB PRO   106     -20.476 -68.599 -20.180  1.00  0.00      BSYN  
ATOM    937   CG PRO   106     -21.836 -68.027 -19.739  1.00  0.00      BSYN  
ATOM    938    C PRO   106     -19.416 -67.141 -22.075  1.00  0.00      BSYN  
ATOM    939    O PRO   106     -20.398 -66.903 -22.815  1.00  0.00      BSYN  
ATOM    940    N LEU   107     -18.172 -67.194 -22.589  1.00  0.00      BSYN  
ATOM    941    H LEU   107     -17.537 -67.311 -21.852  1.00  0.00      BSYN  
ATOM    942   CA LEU   107     -17.614 -67.093 -23.974  1.00  0.00      BSYN  
ATOM    943   CB LEU   107     -17.183 -65.670 -24.254  1.00  0.00      BSYN  
ATOM    944   CG LEU   107     -16.395 -65.480 -25.532  1.00  0.00      BSYN  
ATOM    945  CD1 LEU   107     -17.357 -65.624 -26.741  1.00  0.00      BSYN  
ATOM    946  CD2 LEU   107     -16.029 -63.980 -25.674  1.00  0.00      BSYN  
ATOM    947    C LEU   107     -16.420 -68.071 -24.200  1.00  0.00      BSYN  
ATOM    948    O LEU   107     -15.423 -68.009 -23.528  1.00  0.00      BSYN  
ATOM    949    N ILE   108     -16.541 -68.753 -25.281  1.00  0.00      BSYN  
ATOM    950    H ILE   108     -17.133 -68.498 -26.019  1.00  0.00      BSYN  
ATOM    951   CA ILE   108     -15.774 -69.911 -25.573  1.00  0.00      BSYN  
ATOM    952   CB ILE   108     -16.758 -71.100 -25.932  1.00  0.00      BSYN  
ATOM    953  CG2 ILE   108     -17.033 -71.628 -24.552  1.00  0.00      BSYN  
ATOM    954  CG1 ILE   108     -18.023 -70.789 -26.772  1.00  0.00      BSYN  
ATOM    955   CD ILE   108     -17.751 -70.768 -28.297  1.00  0.00      BSYN  
ATOM    956    C ILE   108     -14.692 -69.627 -26.590  1.00  0.00      BSYN  
ATOM    957    O ILE   108     -14.899 -69.139 -27.703  1.00  0.00      BSYN  
ATOM    958    N GLU   109     -13.556 -69.794 -25.983  1.00  0.00      BSYN  
ATOM    959    H GLU   109     -13.677 -70.324 -25.168  1.00  0.00      BSYN  
ATOM    960   CA GLU   109     -12.230 -69.416 -26.566  1.00  0.00      BSYN  
ATOM    961   CB GLU   109     -11.278 -69.047 -25.500  1.00  0.00      BSYN  
ATOM    962   CG GLU   109     -11.413 -67.524 -25.045  1.00  0.00      BSYN  
ATOM    963   CD GLU   109     -10.668 -67.280 -23.720  1.00  0.00      BSYN  
ATOM    964  OE1 GLU   109     -11.228 -67.705 -22.713  1.00  0.00      BSYN  
ATOM    965  OE2 GLU   109      -9.510 -66.745 -23.762  1.00  0.00      BSYN  
ATOM    966    C GLU   109     -11.776 -70.532 -27.457  1.00  0.00      BSYN  
ATOM    967    O GLU   109     -12.067 -71.696 -27.133  1.00  0.00      BSYN  
ATOM    968    N PRO   110     -11.092 -70.357 -28.649  1.00  0.00      BSYN  
ATOM    969   CD PRO   110     -10.638 -69.099 -29.196  1.00  0.00      BSYN  
ATOM    970   CA PRO   110     -10.515 -71.426 -29.497  1.00  0.00      BSYN  
ATOM    971   CB PRO   110     -10.023 -70.743 -30.705  1.00  0.00      BSYN  
ATOM    972   CG PRO   110      -9.570 -69.308 -30.322  1.00  0.00      BSYN  
ATOM    973    C PRO   110      -9.481 -72.187 -28.692  1.00  0.00      BSYN  
ATOM    974    O PRO   110      -8.280 -71.819 -28.656  1.00  0.00      BSYN  
ATOM    975    N LEU   111     -10.137 -73.321 -28.386  1.00  0.00      BSYN  
ATOM    976    H LEU   111     -10.992 -73.409 -28.856  1.00  0.00      BSYN  
ATOM    977   CA LEU   111      -9.467 -74.411 -27.697  1.00  0.00      BSYN  
ATOM    978   CB LEU   111      -9.933 -74.563 -26.317  1.00  0.00      BSYN  
ATOM    979   CG LEU   111      -9.215 -73.918 -25.184  1.00  0.00      BSYN  
ATOM    980  CD1 LEU   111     -10.178 -73.995 -23.991  1.00  0.00      BSYN  
ATOM    981  CD2 LEU   111      -7.956 -74.747 -24.940  1.00  0.00      BSYN  
ATOM    982    C LEU   111      -9.823 -75.611 -28.506  1.00  0.00      BSYN  
ATOM    983    O LEU   111     -10.942 -76.178 -28.336  1.00  0.00      BSYN  
ATOM    984    N MET   112      -8.866 -75.975 -29.345  1.00  0.00      BSYN  
ATOM    985    H MET   112      -8.136 -75.334 -29.470  1.00  0.00      BSYN  
ATOM    986   CA MET   112      -9.190 -77.040 -30.328  1.00  0.00      BSYN  
ATOM    987   CB MET   112      -8.601 -76.769 -31.680  1.00  0.00      BSYN  
ATOM    988   CG MET   112      -9.023 -75.386 -32.229  1.00  0.00      BSYN  
ATOM    989   SD MET   112      -7.467 -74.448 -32.307  1.00  0.00      BSYN  
ATOM    990   CE MET   112      -7.377 -74.672 -34.117  1.00  0.00      BSYN  
ATOM    991    C MET   112      -8.896 -78.398 -29.925  1.00  0.00      BSYN  
ATOM    992    O MET   112      -7.843 -78.971 -30.163  1.00  0.00      BSYN  
ATOM    993    N GLU   113      -9.989 -79.011 -29.312  1.00  0.00      BSYN  
ATOM    994    H GLU   113     -10.852 -78.569 -29.168  1.00  0.00      BSYN  
ATOM    995   CA GLU   113     -10.002 -80.470 -29.001  1.00  0.00      BSYN  
ATOM    996   CB GLU   113     -10.654 -80.448 -27.591  1.00  0.00      BSYN  
ATOM    997   CG GLU   113      -9.677 -80.094 -26.470  1.00  0.00      BSYN  
ATOM    998   CD GLU   113     -10.417 -79.493 -25.282  1.00  0.00      BSYN  
ATOM    999  OE1 GLU   113     -10.798 -78.307 -25.324  1.00  0.00      BSYN  
ATOM   1000  OE2 GLU   113     -10.623 -80.144 -24.205  1.00  0.00      BSYN  
ATOM   1001    C GLU   113     -10.656 -81.420 -30.029  1.00  0.00      BSYN  
ATOM   1002    O GLU   113     -11.749 -81.169 -30.599  1.00  0.00      BSYN  
ATOM   1003    N PRO   114      -9.912 -82.512 -30.169  1.00  0.00      BSYN  
ATOM   1004   CD PRO   114      -8.779 -82.908 -29.443  1.00  0.00      BSYN  
ATOM   1005   CA PRO   114     -10.173 -83.482 -31.255  1.00  0.00      BSYN  
ATOM   1006   CB PRO   114      -9.062 -84.545 -30.964  1.00  0.00      BSYN  
ATOM   1007   CG PRO   114      -8.808 -84.414 -29.454  1.00  0.00      BSYN  
ATOM   1008    C PRO   114     -11.445 -84.360 -31.009  1.00  0.00      BSYN  
ATOM   1009    O PRO   114     -11.740 -84.886 -29.981  1.00  0.00      BSYN  
ATOM   1010    N GLU   115     -12.209 -84.564 -32.126  1.00  0.00      BSYN  
ATOM   1011    H GLU   115     -12.058 -84.012 -32.921  1.00  0.00      BSYN  
ATOM   1012   CA GLU   115     -13.407 -85.471 -32.046  1.00  0.00      BSYN  
ATOM   1013   CB GLU   115     -14.161 -85.053 -33.341  1.00  0.00      BSYN  
ATOM   1014   CG GLU   115     -13.471 -85.549 -34.576  1.00  0.00      BSYN  
ATOM   1015   CD GLU   115     -14.200 -85.460 -35.869  1.00  0.00      BSYN  
ATOM   1016  OE1 GLU   115     -14.658 -86.510 -36.299  1.00  0.00      BSYN  
ATOM   1017  OE2 GLU   115     -14.367 -84.387 -36.379  1.00  0.00      BSYN  
ATOM   1018    C GLU   115     -13.205 -86.959 -31.861  1.00  0.00      BSYN  
ATOM   1019    O GLU   115     -14.109 -87.670 -31.473  1.00  0.00      BSYN  
ATOM   1020    N GLY   116     -12.014 -87.437 -32.016  1.00  0.00      BSYN  
ATOM   1021    H GLY   116     -11.383 -86.851 -32.484  1.00  0.00      BSYN  
ATOM   1022   CA GLY   116     -11.496 -88.798 -31.629  1.00  0.00      BSYN  
ATOM   1023    C GLY   116     -10.862 -89.421 -32.849  1.00  0.00      BSYN  
ATOM   1024    O GLY   116      -9.786 -89.022 -33.225  1.00  0.00      BSYN  
ATOM   1025    N GLU   117     -11.497 -90.411 -33.451  1.00  0.00      BSYN  
ATOM   1026    H GLU   117     -12.290 -90.740 -32.979  1.00  0.00      BSYN  
ATOM   1027   CA GLU   117     -11.120 -91.029 -34.763  1.00  0.00      BSYN  
ATOM   1028   CB GLU   117     -11.844 -92.310 -34.981  1.00  0.00      BSYN  
ATOM   1029   CG GLU   117     -11.823 -93.286 -33.769  1.00  0.00      BSYN  
ATOM   1030   CD GLU   117     -12.913 -94.347 -33.855  1.00  0.00      BSYN  
ATOM   1031  OE1 GLU   117     -13.099 -95.031 -32.818  1.00  0.00      BSYN  
ATOM   1032  OE2 GLU   117     -13.523 -94.528 -34.892  1.00  0.00      BSYN  
ATOM   1033    C GLU   117     -11.495 -90.071 -35.857  1.00  0.00      BSYN  
ATOM   1034    O GLU   117     -12.677 -89.571 -35.769  1.00  0.00      BSYN  
ATOM   1035    N SER   118     -10.680 -89.718 -36.766  1.00  0.00      BSYN  
ATOM   1036    H SER   118     -10.965 -89.393 -37.645  1.00  0.00      BSYN  
ATOM   1037   CA SER   118      -9.258 -90.187 -36.772  1.00  0.00      BSYN  
ATOM   1038   CB SER   118      -8.844 -90.672 -38.196  1.00  0.00      BSYN  
ATOM   1039   OG SER   118      -9.562 -89.931 -39.203  1.00  0.00      BSYN  
ATOM   1040   HG SER   118      -8.951 -90.121 -39.919  1.00  0.00      BSYN  
ATOM   1041    C SER   118      -8.247 -89.052 -36.286  1.00  0.00      BSYN  
ATOM   1042    O SER   118      -7.136 -89.392 -35.875  1.00  0.00      BSYN  
ATOM   1043    N TYR   119      -8.689 -87.805 -36.396  1.00  0.00      BSYN  
ATOM   1044    H TYR   119      -9.630 -87.684 -36.642  1.00  0.00      BSYN  
ATOM   1045   CA TYR   119      -7.781 -86.611 -36.381  1.00  0.00      BSYN  
ATOM   1046   CB TYR   119      -8.544 -85.431 -37.103  1.00  0.00      BSYN  
ATOM   1047   CG TYR   119      -8.434 -85.462 -38.634  1.00  0.00      BSYN  
ATOM   1048  CD1 TYR   119      -7.512 -84.536 -39.077  1.00  0.00      BSYN  
ATOM   1049  CE1 TYR   119      -7.527 -84.233 -40.476  1.00  0.00      BSYN  
ATOM   1050  CD2 TYR   119      -9.157 -86.261 -39.433  1.00  0.00      BSYN  
ATOM   1051  CE2 TYR   119      -9.090 -86.036 -40.840  1.00  0.00      BSYN  
ATOM   1052   CZ TYR   119      -8.191 -85.041 -41.268  1.00  0.00      BSYN  
ATOM   1053   OH TYR   119      -7.883 -84.919 -42.599  1.00  0.00      BSYN  
ATOM   1054   HH TYR   119      -8.486 -85.525 -43.035  1.00  0.00      BSYN  
ATOM   1055    C TYR   119      -7.283 -86.162 -35.102  1.00  0.00      BSYN  
ATOM   1056    O TYR   119      -7.937 -85.446 -34.371  1.00  0.00      BSYN  
ATOM   1057    N GLU   120      -6.062 -86.549 -34.651  1.00  0.00      BSYN  
ATOM   1058    H GLU   120      -5.646 -87.334 -35.064  1.00  0.00      BSYN  
ATOM   1059   CA GLU   120      -5.451 -85.910 -33.501  1.00  0.00      BSYN  
ATOM   1060   CB GLU   120      -4.390 -87.019 -33.215  1.00  0.00      BSYN  
ATOM   1061   CG GLU   120      -3.927 -86.927 -31.727  1.00  0.00      BSYN  
ATOM   1062   CD GLU   120      -2.736 -87.827 -31.376  1.00  0.00      BSYN  
ATOM   1063  OE1 GLU   120      -1.707 -87.218 -31.101  1.00  0.00      BSYN  
ATOM   1064  OE2 GLU   120      -2.951 -89.018 -31.292  1.00  0.00      BSYN  
ATOM   1065    C GLU   120      -4.966 -84.578 -33.972  1.00  0.00      BSYN  
ATOM   1066    O GLU   120      -3.944 -84.673 -34.598  1.00  0.00      BSYN  
ATOM   1067    N ASP   121      -5.763 -83.542 -34.010  1.00  0.00      BSYN  
ATOM   1068    H ASP   121      -6.739 -83.629 -33.986  1.00  0.00      BSYN  
ATOM   1069   CA ASP   121      -5.156 -82.238 -34.311  1.00  0.00      BSYN  
ATOM   1070   CB ASP   121      -6.189 -81.570 -35.218  1.00  0.00      BSYN  
ATOM   1071   CG ASP   121      -5.630 -80.565 -36.182  1.00  0.00      BSYN  
ATOM   1072  OD1 ASP   121      -4.778 -81.061 -36.992  1.00  0.00      BSYN  
ATOM   1073  OD2 ASP   121      -5.975 -79.379 -36.194  1.00  0.00      BSYN  
ATOM   1074    C ASP   121      -4.924 -81.306 -33.139  1.00  0.00      BSYN  
ATOM   1075    O ASP   121      -5.671 -81.144 -32.222  1.00  0.00      BSYN  
ATOM   1076    N PRO   122      -3.707 -80.841 -33.014  1.00  0.00      BSYN  
ATOM   1077   CD PRO   122      -2.565 -81.286 -33.799  1.00  0.00      BSYN  
ATOM   1078   CA PRO   122      -3.228 -79.985 -31.933  1.00  0.00      BSYN  
ATOM   1079   CB PRO   122      -1.895 -80.446 -31.719  1.00  0.00      BSYN  
ATOM   1080   CG PRO   122      -1.488 -81.511 -32.843  1.00  0.00      BSYN  
ATOM   1081    C PRO   122      -3.211 -78.507 -32.300  1.00  0.00      BSYN  
ATOM   1082    O PRO   122      -2.701 -78.009 -33.324  1.00  0.00      BSYN  
ATOM   1083    N PRO   123      -3.751 -77.677 -31.336  1.00  0.00      BSYN  
ATOM   1084   CD PRO   123      -4.323 -78.205 -30.092  1.00  0.00      BSYN  
ATOM   1085   CA PRO   123      -4.086 -76.267 -31.381  1.00  0.00      BSYN  
ATOM   1086   CB PRO   123      -4.883 -76.026 -30.051  1.00  0.00      BSYN  
ATOM   1087   CG PRO   123      -4.103 -76.989 -29.145  1.00  0.00      BSYN  
ATOM   1088    C PRO   123      -2.846 -75.290 -31.595  1.00  0.00      BSYN  
ATOM   1089    O PRO   123      -2.415 -74.704 -30.715  1.00  0.00      BSYN  
ATOM   1090    N GLN   124      -2.338 -75.311 -32.805  1.00  0.00      BSYN  
ATOM   1091    H GLN   124      -2.802 -75.889 -33.445  1.00  0.00      BSYN  
ATOM   1092   CA GLN   124      -1.269 -74.474 -33.268  1.00  0.00      BSYN  
ATOM   1093   CB GLN   124      -0.543 -75.132 -34.411  1.00  0.00      BSYN  
ATOM   1094   CG GLN   124       0.304 -74.498 -35.554  1.00  0.00      BSYN  
ATOM   1095   CD GLN   124       0.879 -75.533 -36.397  1.00  0.00      BSYN  
ATOM   1096  OE1 GLN   124       2.125 -75.777 -36.339  1.00  0.00      BSYN  
ATOM   1097  NE2 GLN   124       0.097 -76.441 -37.068  1.00  0.00      BSYN  
ATOM   1098 HE21 GLN   124      -0.867 -76.397 -36.895  1.00  0.00      BSYN  
ATOM   1099 HE22 GLN   124       0.601 -77.092 -37.599  1.00  0.00      BSYN  
ATOM   1100    C GLN   124      -1.628 -73.009 -33.552  1.00  0.00      BSYN  
ATOM   1101    O GLN   124      -2.045 -72.750 -34.683  1.00  0.00      BSYN  
ATOM   1102    N GLU   125      -1.495 -72.170 -32.517  1.00  0.00      BSYN  
ATOM   1103    H GLU   125      -1.248 -72.449 -31.611  1.00  0.00      BSYN  
ATOM   1104   CA GLU   125      -1.472 -70.690 -32.686  1.00  0.00      BSYN  
ATOM   1105   CB GLU   125      -1.963 -69.849 -31.468  1.00  0.00      BSYN  
ATOM   1106   CG GLU   125      -3.291 -70.332 -30.915  1.00  0.00      BSYN  
ATOM   1107   CD GLU   125      -4.248 -69.281 -30.391  1.00  0.00      BSYN  
ATOM   1108  OE1 GLU   125      -5.124 -68.972 -31.240  1.00  0.00      BSYN  
ATOM   1109  OE2 GLU   125      -4.128 -68.869 -29.300  1.00  0.00      BSYN  
ATOM   1110    C GLU   125      -0.126 -70.069 -33.076  1.00  0.00      BSYN  
ATOM   1111    O GLU   125       0.886 -70.247 -32.414  1.00  0.00      BSYN  
ATOM   1112    N GLU   126      -0.104 -69.368 -34.239  1.00  0.00      BSYN  
ATOM   1113    H GLU   126      -0.730 -69.650 -34.939  1.00  0.00      BSYN  
ATOM   1114   CA GLU   126       0.859 -68.451 -34.738  1.00  0.00      BSYN  
ATOM   1115   CB GLU   126       1.659 -69.256 -35.697  1.00  0.00      BSYN  
ATOM   1116   CG GLU   126       2.874 -69.881 -35.087  1.00  0.00      BSYN  
ATOM   1117   CD GLU   126       4.093 -69.005 -34.777  1.00  0.00      BSYN  
ATOM   1118  OE1 GLU   126       4.668 -69.268 -33.680  1.00  0.00      BSYN  
ATOM   1119  OE2 GLU   126       4.388 -68.083 -35.508  1.00  0.00      BSYN  
ATOM   1120    C GLU   126       0.156 -67.307 -35.418  1.00  0.00      BSYN  
ATOM   1121    O GLU   126      -0.303 -67.449 -36.541  1.00  0.00      BSYN  
ATOM   1122    N TYR   127       0.150 -66.143 -34.797  1.00  0.00      BSYN  
ATOM   1123    H TYR   127       0.634 -66.081 -33.947  1.00  0.00      BSYN  
ATOM   1124   CA TYR   127      -0.753 -65.017 -35.176  1.00  0.00      BSYN  
ATOM   1125   CB TYR   127      -1.312 -64.417 -33.863  1.00  0.00      BSYN  
ATOM   1126   CG TYR   127      -2.609 -64.849 -33.275  1.00  0.00      BSYN  
ATOM   1127  CD1 TYR   127      -2.808 -64.797 -31.872  1.00  0.00      BSYN  
ATOM   1128  CE1 TYR   127      -4.073 -65.162 -31.336  1.00  0.00      BSYN  
ATOM   1129  CD2 TYR   127      -3.675 -65.298 -34.011  1.00  0.00      BSYN  
ATOM   1130  CE2 TYR   127      -4.871 -65.588 -33.521  1.00  0.00      BSYN  
ATOM   1131   CZ TYR   127      -5.126 -65.589 -32.137  1.00  0.00      BSYN  
ATOM   1132   OH TYR   127      -6.247 -66.249 -31.636  1.00  0.00      BSYN  
ATOM   1133   HH TYR   127      -6.649 -66.508 -32.469  1.00  0.00      BSYN  
ATOM   1134    C TYR   127      -0.265 -63.869 -36.151  1.00  0.00      BSYN  
ATOM   1135    O TYR   127       0.611 -63.002 -35.951  1.00  0.00      BSYN  
ATOM   1136    N GLN   128      -0.879 -63.805 -37.367  1.00  0.00      BSYN  
ATOM   1137    H GLN   128      -0.493 -63.130 -37.963  1.00  0.00      BSYN  
ATOM   1138   CA GLN   128      -2.014 -64.682 -37.818  1.00  0.00      BSYN  
ATOM   1139   CB GLN   128      -3.291 -64.049 -37.673  1.00  0.00      BSYN  
ATOM   1140   CG GLN   128      -4.532 -64.705 -38.373  1.00  0.00      BSYN  
ATOM   1141   CD GLN   128      -4.819 -66.083 -37.868  1.00  0.00      BSYN  
ATOM   1142  OE1 GLN   128      -5.093 -66.283 -36.732  1.00  0.00      BSYN  
ATOM   1143  NE2 GLN   128      -4.757 -67.108 -38.688  1.00  0.00      BSYN  
ATOM   1144 HE21 GLN   128      -4.926 -67.963 -38.239  1.00  0.00      BSYN  
ATOM   1145 HE22 GLN   128      -4.526 -67.020 -39.636  1.00  0.00      BSYN  
ATOM   1146    C GLN   128      -1.810 -65.260 -39.286  1.00  0.00      BSYN  
ATOM   1147    O GLN   128      -2.238 -64.708 -40.285  1.00  0.00      BSYN  
ATOM   1148    N GLU   129      -1.126 -66.393 -39.160  1.00  0.00      BSYN  
ATOM   1149    H GLU   129      -0.884 -66.487 -38.215  1.00  0.00      BSYN  
ATOM   1150   CA GLU   129      -0.568 -67.098 -40.304  1.00  0.00      BSYN  
ATOM   1151   CB GLU   129       0.649 -67.964 -40.065  1.00  0.00      BSYN  
ATOM   1152   CG GLU   129       1.859 -67.439 -39.397  1.00  0.00      BSYN  
ATOM   1153   CD GLU   129       3.184 -67.396 -40.236  1.00  0.00      BSYN  
ATOM   1154  OE1 GLU   129       4.196 -67.266 -39.630  1.00  0.00      BSYN  
ATOM   1155  OE2 GLU   129       3.017 -67.591 -41.468  1.00  0.00      BSYN  
ATOM   1156    C GLU   129      -1.623 -67.929 -41.024  1.00  0.00      BSYN  
ATOM   1157    O GLU   129      -2.481 -68.499 -40.353  1.00  0.00      BSYN  
ATOM   1158    N TYR   130      -1.539 -67.951 -42.326  1.00  0.00      BSYN  
ATOM   1159    H TYR   130      -0.898 -67.284 -42.650  1.00  0.00      BSYN  
ATOM   1160   CA TYR   130      -2.353 -68.796 -43.143  1.00  0.00      BSYN  
ATOM   1161   CB TYR   130      -3.105 -67.913 -44.226  1.00  0.00      BSYN  
ATOM   1162   CG TYR   130      -4.534 -67.861 -43.921  1.00  0.00      BSYN  
ATOM   1163  CD1 TYR   130      -5.026 -67.066 -43.013  1.00  0.00      BSYN  
ATOM   1164  CE1 TYR   130      -6.433 -67.088 -42.776  1.00  0.00      BSYN  
ATOM   1165  CD2 TYR   130      -5.338 -68.723 -44.571  1.00  0.00      BSYN  
ATOM   1166  CE2 TYR   130      -6.709 -68.854 -44.285  1.00  0.00      BSYN  
ATOM   1167   CZ TYR   130      -7.245 -67.966 -43.405  1.00  0.00      BSYN  
ATOM   1168   OH TYR   130      -8.605 -67.941 -43.190  1.00  0.00      BSYN  
ATOM   1169   HH TYR   130      -9.119 -67.661 -43.951  1.00  0.00      BSYN  
ATOM   1170    C TYR   130      -1.558 -69.846 -44.012  1.00  0.00      BSYN  
ATOM   1171    O TYR   130      -0.470 -69.729 -44.498  1.00  0.00      BSYN  
ATOM   1172    N GLU   131      -2.371 -70.937 -44.275  1.00  0.00      BSYN  
ATOM   1173    H GLU   131      -3.000 -70.988 -43.526  1.00  0.00      BSYN  
ATOM   1174   CA GLU   131      -1.889 -72.063 -45.134  1.00  0.00      BSYN  
ATOM   1175   CB GLU   131      -2.546 -73.471 -44.833  1.00  0.00      BSYN  
ATOM   1176   CG GLU   131      -4.151 -73.495 -44.835  1.00  0.00      BSYN  
ATOM   1177   CD GLU   131      -4.764 -74.910 -44.773  1.00  0.00      BSYN  
ATOM   1178  OE1 GLU   131      -5.027 -75.437 -45.811  1.00  0.00      BSYN  
ATOM   1179  OE2 GLU   131      -5.051 -75.444 -43.716  1.00  0.00      BSYN  
ATOM   1180    C GLU   131      -1.892 -71.783 -46.689  1.00  0.00      BSYN  
ATOM   1181    O GLU   131      -2.864 -71.183 -47.147  1.00  0.00      BSYN  
ATOM   1182    N PRO   132      -0.894 -72.250 -47.460  1.00  0.00      BSYN  
ATOM   1183   CD PRO   132       0.271 -72.995 -46.900  1.00  0.00      BSYN  
ATOM   1184   CA PRO   132      -0.605 -71.940 -48.853  1.00  0.00      BSYN  
ATOM   1185   CB PRO   132       0.889 -71.743 -48.836  1.00  0.00      BSYN  
ATOM   1186   CG PRO   132       1.292 -72.158 -47.407  1.00  0.00      BSYN  
ATOM   1187    C PRO   132      -0.990 -72.948 -49.991  1.00  0.00      BSYN  
ATOM   1188    O PRO   132      -1.462 -74.033 -49.714  1.00  0.00      BSYN  
ATOM   1189    N GLU   133      -0.871 -72.599 -51.268  1.00  0.00      BSYN  
ATOM   1190    H GLU   133      -0.291 -71.841 -51.489  1.00  0.00      BSYN  
ATOM   1191   CA GLU   133      -1.527 -73.366 -52.295  1.00  0.00      BSYN  
ATOM   1192   CB GLU   133      -2.752 -72.487 -52.670  1.00  0.00      BSYN  
ATOM   1193   CG GLU   133      -4.001 -73.140 -53.113  1.00  0.00      BSYN  
ATOM   1194   CD GLU   133      -5.218 -72.236 -52.990  1.00  0.00      BSYN  
ATOM   1195  OE1 GLU   133      -6.271 -72.837 -53.012  1.00  0.00      BSYN  
ATOM   1196  OE2 GLU   133      -5.086 -70.984 -53.014  1.00  0.00      BSYN  
ATOM   1197    C GLU   133      -0.750 -73.673 -53.581  1.00  0.00      BSYN  
ATOM   1198    O GLU   133       0.216 -73.029 -53.853  1.00  0.00      BSYN  
ATOM   1199    N ALA   134      -1.055 -74.849 -54.230  1.00  0.00      BSYN  
ATOM   1200    H ALA   134      -1.643 -75.517 -53.819  1.00  0.00      BSYN  
ATOM   1201   CA ALA   134      -0.619 -75.214 -55.616  1.00  0.00      BSYN  
ATOM   1202   CB ALA   134      -0.262 -76.648 -55.670  1.00  0.00      BSYN  
ATOM   1203    C ALA   134      -1.790 -74.960 -56.608  1.00  0.00      BSYN  
ATOM   1204  OT1 ALA   134      -2.959 -75.050 -56.248  1.00  0.00      BSYN  
ATOM   1205  OT2 ALA   134      -1.627 -74.687 -57.806  1.00  0.00      BSYN  
END
