# Supplementary material for: Data set of intrinsically disordered proteins analysed at a local protein conformation level
Source: Data Brief. 2020 Mar 5;29:105383. doi: 10.1016/j.dib.2020.105383 (PMC7078294; doi:10.1016/j.dib.2020.105383)
Supplement: Supplementary file 1 [file mmc1.zip › the data/1-DATA/PED1AAD-pdb/1AAD-24.pdb]

CRYST1    1.000    1.000    1.000  90.00  90.00  90.00 P 1           1
ATOM      1  HT1 MET     1     -67.348 -70.096 -64.072  1.00  0.00      BSYN  
ATOM      2  HT2 MET     1     -66.654 -69.240 -65.509  1.00  0.00      BSYN  
ATOM      3    N MET     1     -67.359 -69.305 -64.747  1.00  0.00      BSYN  
ATOM      4  HT3 MET     1     -68.312 -69.375 -65.156  1.00  0.00      BSYN  
ATOM      5   CA MET     1     -67.312 -68.062 -64.015  1.00  0.00      BSYN  
ATOM      6   CB MET     1     -68.617 -67.775 -63.324  1.00  0.00      BSYN  
ATOM      7   CG MET     1     -69.508 -68.925 -62.664  1.00  0.00      BSYN  
ATOM      8   SD MET     1     -69.263 -70.631 -63.230  1.00  0.00      BSYN  
ATOM      9   CE MET     1     -68.784 -71.375 -61.726  1.00  0.00      BSYN  
ATOM     10    C MET     1     -66.160 -67.970 -62.986  1.00  0.00      BSYN  
ATOM     11    O MET     1     -65.732 -68.975 -62.340  1.00  0.00      BSYN  
ATOM     12    N ASP     2     -65.714 -66.702 -62.922  1.00  0.00      BSYN  
ATOM     13    H ASP     2     -66.150 -66.024 -63.478  1.00  0.00      BSYN  
ATOM     14   CA ASP     2     -64.812 -66.209 -61.942  1.00  0.00      BSYN  
ATOM     15   CB ASP     2     -63.781 -65.196 -62.577  1.00  0.00      BSYN  
ATOM     16   CG ASP     2     -62.257 -65.220 -62.141  1.00  0.00      BSYN  
ATOM     17  OD1 ASP     2     -61.463 -64.476 -62.647  1.00  0.00      BSYN  
ATOM     18  OD2 ASP     2     -61.894 -66.029 -61.281  1.00  0.00      BSYN  
ATOM     19    C ASP     2     -65.513 -65.741 -60.666  1.00  0.00      BSYN  
ATOM     20    O ASP     2     -66.360 -64.862 -60.640  1.00  0.00      BSYN  
ATOM     21    N VAL     3     -65.258 -66.384 -59.517  1.00  0.00      BSYN  
ATOM     22    H VAL     3     -64.789 -67.239 -59.616  1.00  0.00      BSYN  
ATOM     23   CA VAL     3     -65.562 -65.945 -58.195  1.00  0.00      BSYN  
ATOM     24   CB VAL     3     -66.980 -66.469 -57.549  1.00  0.00      BSYN  
ATOM     25  CG1 VAL     3     -68.015 -65.905 -58.244  1.00  0.00      BSYN  
ATOM     26  CG2 VAL     3     -67.041 -67.946 -57.628  1.00  0.00      BSYN  
ATOM     27    C VAL     3     -64.416 -66.345 -57.273  1.00  0.00      BSYN  
ATOM     28    O VAL     3     -64.042 -65.538 -56.420  1.00  0.00      BSYN  
ATOM     29    N PHE     4     -63.921 -67.573 -57.310  1.00  0.00      BSYN  
ATOM     30    H PHE     4     -64.170 -68.195 -58.025  1.00  0.00      BSYN  
ATOM     31   CA PHE     4     -62.926 -68.104 -56.461  1.00  0.00      BSYN  
ATOM     32   CB PHE     4     -63.382 -68.696 -55.013  1.00  0.00      BSYN  
ATOM     33   CG PHE     4     -63.019 -67.809 -53.869  1.00  0.00      BSYN  
ATOM     34  CD1 PHE     4     -62.024 -66.765 -54.032  1.00  0.00      BSYN  
ATOM     35  CD2 PHE     4     -63.671 -67.853 -52.695  1.00  0.00      BSYN  
ATOM     36  CE1 PHE     4     -61.753 -65.863 -53.056  1.00  0.00      BSYN  
ATOM     37  CE2 PHE     4     -63.366 -66.902 -51.727  1.00  0.00      BSYN  
ATOM     38   CZ PHE     4     -62.464 -65.886 -51.813  1.00  0.00      BSYN  
ATOM     39    C PHE     4     -61.955 -69.060 -57.111  1.00  0.00      BSYN  
ATOM     40    O PHE     4     -62.282 -70.097 -57.733  1.00  0.00      BSYN  
ATOM     41    N MET     5     -60.755 -68.564 -56.851  1.00  0.00      BSYN  
ATOM     42    H MET     5     -60.626 -68.227 -55.941  1.00  0.00      BSYN  
ATOM     43   CA MET     5     -59.653 -69.226 -57.438  1.00  0.00      BSYN  
ATOM     44   CB MET     5     -58.907 -68.111 -58.323  1.00  0.00      BSYN  
ATOM     45   CG MET     5     -58.107 -68.505 -59.564  1.00  0.00      BSYN  
ATOM     46   SD MET     5     -59.144 -69.039 -60.919  1.00  0.00      BSYN  
ATOM     47   CE MET     5     -57.942 -68.949 -62.290  1.00  0.00      BSYN  
ATOM     48    C MET     5     -58.721 -70.016 -56.536  1.00  0.00      BSYN  
ATOM     49    O MET     5     -58.862 -71.206 -56.270  1.00  0.00      BSYN  
ATOM     50    N LYS     6     -57.999 -69.146 -55.813  1.00  0.00      BSYN  
ATOM     51    H LYS     6     -58.183 -68.186 -55.884  1.00  0.00      BSYN  
ATOM     52   CA LYS     6     -56.919 -69.674 -54.956  1.00  0.00      BSYN  
ATOM     53   CB LYS     6     -55.576 -69.759 -55.618  1.00  0.00      BSYN  
ATOM     54   CG LYS     6     -54.614 -70.317 -54.593  1.00  0.00      BSYN  
ATOM     55   CD LYS     6     -53.319 -70.409 -55.280  1.00  0.00      BSYN  
ATOM     56   CE LYS     6     -52.240 -70.603 -54.254  1.00  0.00      BSYN  
ATOM     57   NZ LYS     6     -51.908 -69.202 -53.930  1.00  0.00      BSYN  
ATOM     58  HZ1 LYS     6     -51.102 -69.194 -53.273  1.00  0.00      BSYN  
ATOM     59  HZ2 LYS     6     -51.805 -68.638 -54.797  1.00  0.00      BSYN  
ATOM     60  HZ3 LYS     6     -52.779 -68.706 -53.655  1.00  0.00      BSYN  
ATOM     61    C LYS     6     -56.648 -68.872 -53.643  1.00  0.00      BSYN  
ATOM     62    O LYS     6     -56.446 -67.636 -53.604  1.00  0.00      BSYN  
ATOM     63    N GLY     7     -57.027 -69.626 -52.623  1.00  0.00      BSYN  
ATOM     64    H GLY     7     -57.704 -70.289 -52.876  1.00  0.00      BSYN  
ATOM     65   CA GLY     7     -56.500 -69.426 -51.236  1.00  0.00      BSYN  
ATOM     66    C GLY     7     -55.296 -70.353 -51.061  1.00  0.00      BSYN  
ATOM     67    O GLY     7     -55.456 -71.505 -51.618  1.00  0.00      BSYN  
ATOM     68    N LEU     8     -54.130 -70.071 -50.480  1.00  0.00      BSYN  
ATOM     69    H LEU     8     -53.761 -69.163 -50.466  1.00  0.00      BSYN  
ATOM     70   CA LEU     8     -53.210 -71.170 -50.260  1.00  0.00      BSYN  
ATOM     71   CB LEU     8     -51.938 -70.482 -49.876  1.00  0.00      BSYN  
ATOM     72   CG LEU     8     -50.945 -70.214 -50.975  1.00  0.00      BSYN  
ATOM     73  CD1 LEU     8     -50.353 -68.762 -50.850  1.00  0.00      BSYN  
ATOM     74  CD2 LEU     8     -50.121 -71.478 -51.110  1.00  0.00      BSYN  
ATOM     75    C LEU     8     -53.713 -72.271 -49.212  1.00  0.00      BSYN  
ATOM     76    O LEU     8     -54.232 -71.918 -48.192  1.00  0.00      BSYN  
ATOM     77    N SER     9     -53.439 -73.489 -49.506  1.00  0.00      BSYN  
ATOM     78    H SER     9     -53.065 -73.642 -50.399  1.00  0.00      BSYN  
ATOM     79   CA SER     9     -53.738 -74.592 -48.600  1.00  0.00      BSYN  
ATOM     80   CB SER     9     -54.491 -75.708 -49.433  1.00  0.00      BSYN  
ATOM     81   OG SER     9     -54.822 -76.819 -48.632  1.00  0.00      BSYN  
ATOM     82   HG SER     9     -54.136 -77.368 -48.248  1.00  0.00      BSYN  
ATOM     83    C SER     9     -52.423 -75.081 -47.899  1.00  0.00      BSYN  
ATOM     84    O SER     9     -52.079 -76.241 -47.981  1.00  0.00      BSYN  
ATOM     85    N MET    10     -51.672 -74.172 -47.280  1.00  0.00      BSYN  
ATOM     86    H MET    10     -51.837 -73.208 -47.347  1.00  0.00      BSYN  
ATOM     87   CA MET    10     -50.398 -74.538 -46.640  1.00  0.00      BSYN  
ATOM     88   CB MET    10     -49.419 -73.484 -46.940  1.00  0.00      BSYN  
ATOM     89   CG MET    10     -48.771 -73.440 -48.284  1.00  0.00      BSYN  
ATOM     90   SD MET    10     -47.935 -74.960 -48.861  1.00  0.00      BSYN  
ATOM     91   CE MET    10     -46.240 -74.307 -48.965  1.00  0.00      BSYN  
ATOM     92    C MET    10     -50.583 -74.675 -45.134  1.00  0.00      BSYN  
ATOM     93    O MET    10     -50.848 -73.672 -44.337  1.00  0.00      BSYN  
ATOM     94    N ALA    11     -50.198 -75.839 -44.599  1.00  0.00      BSYN  
ATOM     95    H ALA    11     -50.117 -76.592 -45.221  1.00  0.00      BSYN  
ATOM     96   CA ALA    11     -49.885 -75.977 -43.164  1.00  0.00      BSYN  
ATOM     97   CB ALA    11     -49.760 -77.438 -42.767  1.00  0.00      BSYN  
ATOM     98    C ALA    11     -48.528 -75.315 -43.069  1.00  0.00      BSYN  
ATOM     99    O ALA    11     -47.556 -75.818 -43.522  1.00  0.00      BSYN  
ATOM    100    N LYS    12     -48.395 -74.163 -42.388  1.00  0.00      BSYN  
ATOM    101    H LYS    12     -49.169 -73.563 -42.367  1.00  0.00      BSYN  
ATOM    102   CA LYS    12     -47.036 -73.672 -41.939  1.00  0.00      BSYN  
ATOM    103   CB LYS    12     -47.024 -72.122 -41.979  1.00  0.00      BSYN  
ATOM    104   CG LYS    12     -47.296 -71.852 -43.474  1.00  0.00      BSYN  
ATOM    105   CD LYS    12     -46.195 -72.188 -44.404  1.00  0.00      BSYN  
ATOM    106   CE LYS    12     -45.305 -70.994 -44.193  1.00  0.00      BSYN  
ATOM    107   NZ LYS    12     -45.857 -69.647 -44.497  1.00  0.00      BSYN  
ATOM    108  HZ1 LYS    12     -46.859 -69.773 -44.744  1.00  0.00      BSYN  
ATOM    109  HZ2 LYS    12     -45.651 -69.145 -43.610  1.00  0.00      BSYN  
ATOM    110  HZ3 LYS    12     -45.299 -69.148 -45.219  1.00  0.00      BSYN  
ATOM    111    C LYS    12     -46.902 -74.121 -40.423  1.00  0.00      BSYN  
ATOM    112    O LYS    12     -47.863 -74.802 -39.992  1.00  0.00      BSYN  
ATOM    113    N GLU    13     -45.705 -74.123 -39.817  1.00  0.00      BSYN  
ATOM    114    H GLU    13     -45.663 -74.348 -38.864  1.00  0.00      BSYN  
ATOM    115   CA GLU    13     -44.366 -73.831 -40.381  1.00  0.00      BSYN  
ATOM    116   CB GLU    13     -43.424 -73.380 -39.352  1.00  0.00      BSYN  
ATOM    117   CG GLU    13     -43.802 -71.860 -39.256  1.00  0.00      BSYN  
ATOM    118   CD GLU    13     -43.469 -70.997 -40.492  1.00  0.00      BSYN  
ATOM    119  OE1 GLU    13     -44.327 -70.305 -40.981  1.00  0.00      BSYN  
ATOM    120  OE2 GLU    13     -42.365 -71.074 -40.943  1.00  0.00      BSYN  
ATOM    121    C GLU    13     -43.678 -75.108 -41.042  1.00  0.00      BSYN  
ATOM    122    O GLU    13     -43.067 -75.071 -42.105  1.00  0.00      BSYN  
ATOM    123    N GLY    14     -43.859 -76.203 -40.325  1.00  0.00      BSYN  
ATOM    124    H GLY    14     -44.712 -76.391 -39.881  1.00  0.00      BSYN  
ATOM    125   CA GLY    14     -43.000 -77.428 -40.250  1.00  0.00      BSYN  
ATOM    126    C GLY    14     -41.473 -77.418 -40.249  1.00  0.00      BSYN  
ATOM    127    O GLY    14     -40.883 -76.510 -39.732  1.00  0.00      BSYN  
ATOM    128    N VAL    15     -40.870 -78.356 -40.912  1.00  0.00      BSYN  
ATOM    129    H VAL    15     -41.428 -78.672 -41.653  1.00  0.00      BSYN  
ATOM    130   CA VAL    15     -39.507 -78.758 -40.702  1.00  0.00      BSYN  
ATOM    131   CB VAL    15     -39.101 -80.313 -40.774  1.00  0.00      BSYN  
ATOM    132  CG1 VAL    15     -37.795 -80.651 -40.013  1.00  0.00      BSYN  
ATOM    133  CG2 VAL    15     -40.218 -80.996 -40.198  1.00  0.00      BSYN  
ATOM    134    C VAL    15     -38.450 -78.044 -41.554  1.00  0.00      BSYN  
ATOM    135    O VAL    15     -38.753 -77.757 -42.695  1.00  0.00      BSYN  
ATOM    136    N VAL    16     -37.492 -77.459 -40.855  1.00  0.00      BSYN  
ATOM    137    H VAL    16     -37.427 -77.694 -39.905  1.00  0.00      BSYN  
ATOM    138   CA VAL    16     -36.522 -76.655 -41.490  1.00  0.00      BSYN  
ATOM    139   CB VAL    16     -36.269 -75.407 -40.647  1.00  0.00      BSYN  
ATOM    140  CG1 VAL    16     -35.274 -75.598 -39.404  1.00  0.00      BSYN  
ATOM    141  CG2 VAL    16     -35.613 -74.306 -41.530  1.00  0.00      BSYN  
ATOM    142    C VAL    16     -35.196 -77.376 -41.890  1.00  0.00      BSYN  
ATOM    143    O VAL    16     -34.056 -76.734 -41.957  1.00  0.00      BSYN  
ATOM    144    N ALA    17     -35.197 -78.668 -42.234  1.00  0.00      BSYN  
ATOM    145    H ALA    17     -36.006 -79.190 -42.413  1.00  0.00      BSYN  
ATOM    146   CA ALA    17     -33.968 -79.426 -42.390  1.00  0.00      BSYN  
ATOM    147   CB ALA    17     -33.492 -80.085 -41.206  1.00  0.00      BSYN  
ATOM    148    C ALA    17     -33.957 -80.287 -43.606  1.00  0.00      BSYN  
ATOM    149    O ALA    17     -34.258 -81.460 -43.450  1.00  0.00      BSYN  
ATOM    150    N ALA    18     -33.576 -79.736 -44.743  1.00  0.00      BSYN  
ATOM    151    H ALA    18     -33.213 -78.826 -44.720  1.00  0.00      BSYN  
ATOM    152   CA ALA    18     -33.527 -80.598 -45.960  1.00  0.00      BSYN  
ATOM    153   CB ALA    18     -34.637 -80.259 -46.927  1.00  0.00      BSYN  
ATOM    154    C ALA    18     -32.246 -80.597 -46.754  1.00  0.00      BSYN  
ATOM    155    O ALA    18     -31.769 -81.628 -47.163  1.00  0.00      BSYN  
ATOM    156    N ALA    19     -31.701 -79.417 -47.334  1.00  0.00      BSYN  
ATOM    157    H ALA    19     -32.114 -78.529 -47.299  1.00  0.00      BSYN  
ATOM    158   CA ALA    19     -30.401 -79.457 -48.061  1.00  0.00      BSYN  
ATOM    159   CB ALA    19     -30.648 -78.759 -49.424  1.00  0.00      BSYN  
ATOM    160    C ALA    19     -29.176 -78.727 -47.418  1.00  0.00      BSYN  
ATOM    161    O ALA    19     -29.361 -78.216 -46.265  1.00  0.00      BSYN  
ATOM    162    N GLU    20     -27.945 -78.881 -47.999  1.00  0.00      BSYN  
ATOM    163    H GLU    20     -27.641 -79.754 -48.326  1.00  0.00      BSYN  
ATOM    164   CA GLU    20     -26.892 -77.904 -47.905  1.00  0.00      BSYN  
ATOM    165   CB GLU    20     -25.731 -78.383 -48.914  1.00  0.00      BSYN  
ATOM    166   CG GLU    20     -25.125 -79.737 -48.759  1.00  0.00      BSYN  
ATOM    167   CD GLU    20     -24.130 -80.026 -49.858  1.00  0.00      BSYN  
ATOM    168  OE1 GLU    20     -24.634 -80.352 -50.871  1.00  0.00      BSYN  
ATOM    169  OE2 GLU    20     -22.930 -79.824 -49.587  1.00  0.00      BSYN  
ATOM    170    C GLU    20     -27.025 -76.423 -47.982  1.00  0.00      BSYN  
ATOM    171    O GLU    20     -26.747 -75.643 -46.951  1.00  0.00      BSYN  
ATOM    172    N LYS    21     -27.587 -76.012 -49.085  1.00  0.00      BSYN  
ATOM    173    H LYS    21     -27.930 -76.711 -49.680  1.00  0.00      BSYN  
ATOM    174   CA LYS    21     -27.773 -74.644 -49.359  1.00  0.00      BSYN  
ATOM    175   CB LYS    21     -27.953 -74.153 -50.772  1.00  0.00      BSYN  
ATOM    176   CG LYS    21     -26.725 -74.248 -51.624  1.00  0.00      BSYN  
ATOM    177   CD LYS    21     -27.423 -74.473 -52.987  1.00  0.00      BSYN  
ATOM    178   CE LYS    21     -26.284 -74.591 -54.086  1.00  0.00      BSYN  
ATOM    179   NZ LYS    21     -25.611 -75.879 -54.299  1.00  0.00      BSYN  
ATOM    180  HZ1 LYS    21     -26.370 -76.584 -54.387  1.00  0.00      BSYN  
ATOM    181  HZ2 LYS    21     -25.214 -75.694 -55.242  1.00  0.00      BSYN  
ATOM    182  HZ3 LYS    21     -24.825 -76.141 -53.670  1.00  0.00      BSYN  
ATOM    183    C LYS    21     -28.790 -73.858 -48.479  1.00  0.00      BSYN  
ATOM    184    O LYS    21     -28.677 -72.619 -48.489  1.00  0.00      BSYN  
ATOM    185    N THR    22     -29.738 -74.459 -47.768  1.00  0.00      BSYN  
ATOM    186    H THR    22     -29.940 -75.394 -47.981  1.00  0.00      BSYN  
ATOM    187   CA THR    22     -30.475 -73.688 -46.833  1.00  0.00      BSYN  
ATOM    188   CB THR    22     -31.670 -74.352 -46.094  1.00  0.00      BSYN  
ATOM    189  OG1 THR    22     -31.338 -75.665 -45.623  1.00  0.00      BSYN  
ATOM    190  HG1 THR    22     -31.468 -75.550 -44.678  1.00  0.00      BSYN  
ATOM    191  CG2 THR    22     -32.894 -74.561 -47.004  1.00  0.00      BSYN  
ATOM    192    C THR    22     -29.541 -73.325 -45.626  1.00  0.00      BSYN  
ATOM    193    O THR    22     -29.492 -72.206 -45.105  1.00  0.00      BSYN  
ATOM    194    N LYS    23     -28.660 -74.252 -45.394  1.00  0.00      BSYN  
ATOM    195    H LYS    23     -28.354 -74.907 -46.056  1.00  0.00      BSYN  
ATOM    196   CA LYS    23     -27.820 -74.281 -44.179  1.00  0.00      BSYN  
ATOM    197   CB LYS    23     -27.357 -75.687 -43.836  1.00  0.00      BSYN  
ATOM    198   CG LYS    23     -28.437 -76.538 -43.111  1.00  0.00      BSYN  
ATOM    199   CD LYS    23     -28.267 -78.057 -43.204  1.00  0.00      BSYN  
ATOM    200   CE LYS    23     -29.728 -78.538 -42.824  1.00  0.00      BSYN  
ATOM    201   NZ LYS    23     -29.826 -79.957 -43.159  1.00  0.00      BSYN  
ATOM    202  HZ1 LYS    23     -29.824 -79.962 -44.199  1.00  0.00      BSYN  
ATOM    203  HZ2 LYS    23     -29.124 -80.575 -42.704  1.00  0.00      BSYN  
ATOM    204  HZ3 LYS    23     -30.832 -80.086 -42.926  1.00  0.00      BSYN  
ATOM    205    C LYS    23     -26.547 -73.379 -44.359  1.00  0.00      BSYN  
ATOM    206    O LYS    23     -25.737 -73.097 -43.528  1.00  0.00      BSYN  
ATOM    207    N GLN    24     -26.371 -73.086 -45.633  1.00  0.00      BSYN  
ATOM    208    H GLN    24     -26.753 -73.678 -46.314  1.00  0.00      BSYN  
ATOM    209   CA GLN    24     -25.398 -72.084 -46.176  1.00  0.00      BSYN  
ATOM    210   CB GLN    24     -24.879 -72.618 -47.512  1.00  0.00      BSYN  
ATOM    211   CG GLN    24     -23.830 -73.659 -47.191  1.00  0.00      BSYN  
ATOM    212   CD GLN    24     -23.252 -73.971 -48.606  1.00  0.00      BSYN  
ATOM    213  OE1 GLN    24     -23.592 -74.850 -49.351  1.00  0.00      BSYN  
ATOM    214  NE2 GLN    24     -22.290 -73.096 -49.013  1.00  0.00      BSYN  
ATOM    215 HE21 GLN    24     -21.740 -72.544 -48.419  1.00  0.00      BSYN  
ATOM    216 HE22 GLN    24     -22.259 -72.941 -49.981  1.00  0.00      BSYN  
ATOM    217    C GLN    24     -25.756 -70.615 -46.170  1.00  0.00      BSYN  
ATOM    218    O GLN    24     -24.993 -69.720 -45.989  1.00  0.00      BSYN  
ATOM    219    N GLY    25     -27.131 -70.505 -46.263  1.00  0.00      BSYN  
ATOM    220    H GLY    25     -27.627 -71.338 -46.115  1.00  0.00      BSYN  
ATOM    221   CA GLY    25     -27.947 -69.356 -46.418  1.00  0.00      BSYN  
ATOM    222    C GLY    25     -28.228 -68.874 -44.990  1.00  0.00      BSYN  
ATOM    223    O GLY    25     -28.274 -67.637 -44.820  1.00  0.00      BSYN  
ATOM    224    N VAL    26     -28.672 -69.577 -44.018  1.00  0.00      BSYN  
ATOM    225    H VAL    26     -29.015 -70.475 -44.209  1.00  0.00      BSYN  
ATOM    226   CA VAL    26     -28.690 -69.171 -42.630  1.00  0.00      BSYN  
ATOM    227   CB VAL    26     -29.981 -69.786 -42.046  1.00  0.00      BSYN  
ATOM    228  CG1 VAL    26     -31.176 -69.290 -42.911  1.00  0.00      BSYN  
ATOM    229  CG2 VAL    26     -29.852 -71.422 -41.845  1.00  0.00      BSYN  
ATOM    230    C VAL    26     -27.419 -69.354 -41.836  1.00  0.00      BSYN  
ATOM    231    O VAL    26     -27.267 -68.660 -40.779  1.00  0.00      BSYN  
ATOM    232    N THR    27     -26.534 -70.092 -42.441  1.00  0.00      BSYN  
ATOM    233    H THR    27     -26.875 -70.402 -43.306  1.00  0.00      BSYN  
ATOM    234   CA THR    27     -25.256 -70.603 -41.830  1.00  0.00      BSYN  
ATOM    235   CB THR    27     -24.146 -69.535 -41.524  1.00  0.00      BSYN  
ATOM    236  OG1 THR    27     -24.163 -69.008 -42.822  1.00  0.00      BSYN  
ATOM    237  HG1 THR    27     -23.589 -68.250 -42.694  1.00  0.00      BSYN  
ATOM    238  CG2 THR    27     -22.778 -70.147 -41.340  1.00  0.00      BSYN  
ATOM    239    C THR    27     -25.445 -71.458 -40.645  1.00  0.00      BSYN  
ATOM    240    O THR    27     -25.542 -70.916 -39.514  1.00  0.00      BSYN  
ATOM    241    N GLU    28     -25.862 -72.811 -40.686  1.00  0.00      BSYN  
ATOM    242    H GLU    28     -25.819 -73.193 -41.588  1.00  0.00      BSYN  
ATOM    243   CA GLU    28     -26.225 -73.557 -39.537  1.00  0.00      BSYN  
ATOM    244   CB GLU    28     -27.401 -74.420 -39.887  1.00  0.00      BSYN  
ATOM    245   CG GLU    28     -28.697 -74.052 -39.153  1.00  0.00      BSYN  
ATOM    246   CD GLU    28     -29.321 -75.201 -38.237  1.00  0.00      BSYN  
ATOM    247  OE1 GLU    28     -30.353 -75.129 -37.595  1.00  0.00      BSYN  
ATOM    248  OE2 GLU    28     -28.734 -76.314 -38.273  1.00  0.00      BSYN  
ATOM    249    C GLU    28     -25.030 -74.401 -39.041  1.00  0.00      BSYN  
ATOM    250    O GLU    28     -24.745 -75.490 -39.606  1.00  0.00      BSYN  
ATOM    251    N ALA    29     -24.171 -73.860 -38.097  1.00  0.00      BSYN  
ATOM    252    H ALA    29     -24.620 -73.108 -37.658  1.00  0.00      BSYN  
ATOM    253   CA ALA    29     -23.035 -74.676 -37.534  1.00  0.00      BSYN  
ATOM    254   CB ALA    29     -21.807 -74.139 -38.137  1.00  0.00      BSYN  
ATOM    255    C ALA    29     -23.077 -74.522 -36.007  1.00  0.00      BSYN  
ATOM    256    O ALA    29     -22.714 -73.568 -35.306  1.00  0.00      BSYN  
ATOM    257    N ALA    30     -23.645 -75.571 -35.483  1.00  0.00      BSYN  
ATOM    258    H ALA    30     -24.299 -76.035 -36.047  1.00  0.00      BSYN  
ATOM    259   CA ALA    30     -23.320 -75.882 -34.054  1.00  0.00      BSYN  
ATOM    260   CB ALA    30     -24.531 -76.534 -33.310  1.00  0.00      BSYN  
ATOM    261    C ALA    30     -22.099 -76.658 -33.816  1.00  0.00      BSYN  
ATOM    262    O ALA    30     -22.247 -77.779 -33.350  1.00  0.00      BSYN  
ATOM    263    N GLU    31     -20.858 -76.307 -34.240  1.00  0.00      BSYN  
ATOM    264    H GLU    31     -20.602 -75.427 -34.589  1.00  0.00      BSYN  
ATOM    265   CA GLU    31     -19.718 -77.137 -33.899  1.00  0.00      BSYN  
ATOM    266   CB GLU    31     -18.992 -77.357 -35.249  1.00  0.00      BSYN  
ATOM    267   CG GLU    31     -19.638 -78.181 -36.288  1.00  0.00      BSYN  
ATOM    268   CD GLU    31     -19.608 -79.640 -35.978  1.00  0.00      BSYN  
ATOM    269  OE1 GLU    31     -18.665 -80.305 -36.363  1.00  0.00      BSYN  
ATOM    270  OE2 GLU    31     -20.547 -80.114 -35.300  1.00  0.00      BSYN  
ATOM    271    C GLU    31     -18.787 -76.511 -32.907  1.00  0.00      BSYN  
ATOM    272    O GLU    31     -18.147 -75.492 -33.044  1.00  0.00      BSYN  
ATOM    273    N LYS    32     -18.889 -77.049 -31.720  1.00  0.00      BSYN  
ATOM    274    H LYS    32     -19.462 -77.840 -31.640  1.00  0.00      BSYN  
ATOM    275   CA LYS    32     -18.201 -76.596 -30.532  1.00  0.00      BSYN  
ATOM    276   CB LYS    32     -19.179 -77.095 -29.432  1.00  0.00      BSYN  
ATOM    277   CG LYS    32     -20.385 -76.218 -29.356  1.00  0.00      BSYN  
ATOM    278   CD LYS    32     -20.976 -76.809 -28.182  1.00  0.00      BSYN  
ATOM    279   CE LYS    32     -21.910 -75.866 -27.474  1.00  0.00      BSYN  
ATOM    280   NZ LYS    32     -21.061 -74.831 -26.908  1.00  0.00      BSYN  
ATOM    281  HZ1 LYS    32     -20.150 -75.154 -26.525  1.00  0.00      BSYN  
ATOM    282  HZ2 LYS    32     -20.789 -74.179 -27.671  1.00  0.00      BSYN  
ATOM    283  HZ3 LYS    32     -21.632 -74.359 -26.178  1.00  0.00      BSYN  
ATOM    284    C LYS    32     -16.891 -77.281 -30.511  1.00  0.00      BSYN  
ATOM    285    O LYS    32     -15.854 -76.573 -30.588  1.00  0.00      BSYN  
ATOM    286    N THR    33     -16.699 -78.568 -30.580  1.00  0.00      BSYN  
ATOM    287    H THR    33     -17.386 -79.204 -30.870  1.00  0.00      BSYN  
ATOM    288   CA THR    33     -15.438 -79.236 -30.429  1.00  0.00      BSYN  
ATOM    289   CB THR    33     -15.874 -80.465 -29.589  1.00  0.00      BSYN  
ATOM    290  OG1 THR    33     -16.387 -79.964 -28.367  1.00  0.00      BSYN  
ATOM    291  HG1 THR    33     -17.270 -79.742 -28.671  1.00  0.00      BSYN  
ATOM    292  CG2 THR    33     -14.696 -81.396 -29.398  1.00  0.00      BSYN  
ATOM    293    C THR    33     -14.665 -79.430 -31.828  1.00  0.00      BSYN  
ATOM    294    O THR    33     -15.308 -80.030 -32.647  1.00  0.00      BSYN  
ATOM    295    N LYS    34     -13.471 -78.728 -32.089  1.00  0.00      BSYN  
ATOM    296    H LYS    34     -12.874 -78.428 -31.372  1.00  0.00      BSYN  
ATOM    297   CA LYS    34     -12.894 -78.644 -33.442  1.00  0.00      BSYN  
ATOM    298   CB LYS    34     -12.603 -77.187 -33.895  1.00  0.00      BSYN  
ATOM    299   CG LYS    34     -13.809 -76.364 -33.815  1.00  0.00      BSYN  
ATOM    300   CD LYS    34     -13.523 -74.925 -33.860  1.00  0.00      BSYN  
ATOM    301   CE LYS    34     -12.578 -74.519 -32.643  1.00  0.00      BSYN  
ATOM    302   NZ LYS    34     -12.645 -73.056 -32.500  1.00  0.00      BSYN  
ATOM    303  HZ1 LYS    34     -11.911 -72.715 -31.847  1.00  0.00      BSYN  
ATOM    304  HZ2 LYS    34     -12.732 -72.595 -33.428  1.00  0.00      BSYN  
ATOM    305  HZ3 LYS    34     -13.389 -72.822 -31.812  1.00  0.00      BSYN  
ATOM    306    C LYS    34     -11.590 -79.377 -33.354  1.00  0.00      BSYN  
ATOM    307    O LYS    34     -10.718 -79.110 -32.497  1.00  0.00      BSYN  
ATOM    308    N GLU    35     -11.444 -80.309 -34.287  1.00  0.00      BSYN  
ATOM    309    H GLU    35     -12.268 -80.541 -34.764  1.00  0.00      BSYN  
ATOM    310   CA GLU    35     -10.219 -81.048 -34.719  1.00  0.00      BSYN  
ATOM    311   CB GLU    35     -10.635 -82.571 -34.734  1.00  0.00      BSYN  
ATOM    312   CG GLU    35     -11.100 -82.977 -33.365  1.00  0.00      BSYN  
ATOM    313   CD GLU    35     -11.978 -84.253 -33.203  1.00  0.00      BSYN  
ATOM    314  OE1 GLU    35     -12.975 -84.238 -32.466  1.00  0.00      BSYN  
ATOM    315  OE2 GLU    35     -11.601 -85.321 -33.774  1.00  0.00      BSYN  
ATOM    316    C GLU    35      -9.333 -80.693 -35.834  1.00  0.00      BSYN  
ATOM    317    O GLU    35      -8.526 -81.549 -36.224  1.00  0.00      BSYN  
ATOM    318    N GLY    36      -9.528 -79.527 -36.453  1.00  0.00      BSYN  
ATOM    319    H GLY    36     -10.416 -79.160 -36.646  1.00  0.00      BSYN  
ATOM    320   CA GLY    36      -8.460 -78.876 -37.113  1.00  0.00      BSYN  
ATOM    321    C GLY    36      -8.666 -77.381 -37.111  1.00  0.00      BSYN  
ATOM    322    O GLY    36      -7.912 -76.662 -36.471  1.00  0.00      BSYN  
ATOM    323    N VAL    37      -9.339 -76.846 -38.103  1.00  0.00      BSYN  
ATOM    324    H VAL    37      -9.827 -77.494 -38.655  1.00  0.00      BSYN  
ATOM    325   CA VAL    37      -9.653 -75.434 -38.387  1.00  0.00      BSYN  
ATOM    326   CB VAL    37     -10.354 -75.098 -39.761  1.00  0.00      BSYN  
ATOM    327  CG1 VAL    37      -9.768 -73.952 -40.503  1.00  0.00      BSYN  
ATOM    328  CG2 VAL    37     -10.209 -76.316 -40.746  1.00  0.00      BSYN  
ATOM    329    C VAL    37     -10.377 -74.773 -37.182  1.00  0.00      BSYN  
ATOM    330    O VAL    37     -11.444 -75.214 -36.817  1.00  0.00      BSYN  
ATOM    331    N LEU    38      -9.716 -73.805 -36.569  1.00  0.00      BSYN  
ATOM    332    H LEU    38      -8.831 -73.469 -36.821  1.00  0.00      BSYN  
ATOM    333   CA LEU    38     -10.231 -73.058 -35.431  1.00  0.00      BSYN  
ATOM    334   CB LEU    38      -9.028 -72.510 -34.596  1.00  0.00      BSYN  
ATOM    335   CG LEU    38      -9.247 -72.320 -33.176  1.00  0.00      BSYN  
ATOM    336  CD1 LEU    38      -7.839 -72.283 -32.714  1.00  0.00      BSYN  
ATOM    337  CD2 LEU    38      -9.787 -70.994 -32.643  1.00  0.00      BSYN  
ATOM    338    C LEU    38     -11.179 -71.947 -35.916  1.00  0.00      BSYN  
ATOM    339    O LEU    38     -12.107 -71.478 -35.206  1.00  0.00      BSYN  
ATOM    340    N TYR    39     -11.026 -71.465 -37.125  1.00  0.00      BSYN  
ATOM    341    H TYR    39     -10.144 -71.591 -37.535  1.00  0.00      BSYN  
ATOM    342   CA TYR    39     -11.912 -70.666 -37.937  1.00  0.00      BSYN  
ATOM    343   CB TYR    39     -10.987 -69.808 -38.834  1.00  0.00      BSYN  
ATOM    344   CG TYR    39     -10.692 -68.399 -38.242  1.00  0.00      BSYN  
ATOM    345  CD1 TYR    39     -10.393 -68.395 -36.876  1.00  0.00      BSYN  
ATOM    346  CE1 TYR    39      -9.814 -67.387 -36.292  1.00  0.00      BSYN  
ATOM    347  CD2 TYR    39     -10.617 -67.236 -39.010  1.00  0.00      BSYN  
ATOM    348  CE2 TYR    39     -10.066 -66.154 -38.308  1.00  0.00      BSYN  
ATOM    349   CZ TYR    39      -9.710 -66.219 -37.004  1.00  0.00      BSYN  
ATOM    350   OH TYR    39      -9.313 -65.124 -36.380  1.00  0.00      BSYN  
ATOM    351   HH TYR    39      -9.105 -65.271 -35.455  1.00  0.00      BSYN  
ATOM    352    C TYR    39     -12.832 -71.563 -38.792  1.00  0.00      BSYN  
ATOM    353    O TYR    39     -12.536 -71.925 -39.936  1.00  0.00      BSYN  
ATOM    354    N VAL    40     -13.840 -72.024 -38.152  1.00  0.00      BSYN  
ATOM    355    H VAL    40     -13.978 -71.682 -37.244  1.00  0.00      BSYN  
ATOM    356   CA VAL    40     -14.889 -72.760 -38.781  1.00  0.00      BSYN  
ATOM    357   CB VAL    40     -15.979 -73.401 -37.940  1.00  0.00      BSYN  
ATOM    358  CG1 VAL    40     -15.313 -74.278 -36.862  1.00  0.00      BSYN  
ATOM    359  CG2 VAL    40     -17.062 -72.557 -37.397  1.00  0.00      BSYN  
ATOM    360    C VAL    40     -15.489 -72.211 -40.066  1.00  0.00      BSYN  
ATOM    361    O VAL    40     -16.294 -71.347 -40.083  1.00  0.00      BSYN  
ATOM    362    N GLY    41     -15.135 -72.912 -41.210  1.00  0.00      BSYN  
ATOM    363    H GLY    41     -14.391 -73.545 -41.138  1.00  0.00      BSYN  
ATOM    364   CA GLY    41     -15.858 -72.756 -42.468  1.00  0.00      BSYN  
ATOM    365    C GLY    41     -14.940 -72.556 -43.665  1.00  0.00      BSYN  
ATOM    366    O GLY    41     -14.793 -73.286 -44.594  1.00  0.00      BSYN  
ATOM    367    N SER    42     -14.130 -71.404 -43.470  1.00  0.00      BSYN  
ATOM    368    H SER    42     -14.236 -70.942 -42.612  1.00  0.00      BSYN  
ATOM    369   CA SER    42     -13.141 -70.916 -44.529  1.00  0.00      BSYN  
ATOM    370   CB SER    42     -12.233 -69.854 -43.747  1.00  0.00      BSYN  
ATOM    371   OG SER    42     -11.337 -70.480 -42.732  1.00  0.00      BSYN  
ATOM    372   HG SER    42     -11.332 -71.440 -42.706  1.00  0.00      BSYN  
ATOM    373    C SER    42     -12.355 -71.975 -45.236  1.00  0.00      BSYN  
ATOM    374    O SER    42     -11.840 -72.820 -44.514  1.00  0.00      BSYN  
ATOM    375    N LYS    43     -12.001 -71.895 -46.566  1.00  0.00      BSYN  
ATOM    376    H LYS    43     -12.182 -71.021 -46.970  1.00  0.00      BSYN  
ATOM    377   CA LYS    43     -11.433 -72.933 -47.414  1.00  0.00      BSYN  
ATOM    378   CB LYS    43     -12.463 -74.131 -47.496  1.00  0.00      BSYN  
ATOM    379   CG LYS    43     -12.271 -75.331 -46.595  1.00  0.00      BSYN  
ATOM    380   CD LYS    43     -13.624 -76.124 -46.717  1.00  0.00      BSYN  
ATOM    381   CE LYS    43     -13.838 -76.916 -45.387  1.00  0.00      BSYN  
ATOM    382   NZ LYS    43     -14.669 -76.119 -44.537  1.00  0.00      BSYN  
ATOM    383  HZ1 LYS    43     -15.644 -75.940 -44.852  1.00  0.00      BSYN  
ATOM    384  HZ2 LYS    43     -14.754 -76.634 -43.638  1.00  0.00      BSYN  
ATOM    385  HZ3 LYS    43     -14.130 -75.267 -44.284  1.00  0.00      BSYN  
ATOM    386    C LYS    43     -11.129 -72.510 -48.881  1.00  0.00      BSYN  
ATOM    387    O LYS    43     -11.921 -71.825 -49.521  1.00  0.00      BSYN  
ATOM    388    N THR    44      -9.971 -72.945 -49.456  1.00  0.00      BSYN  
ATOM    389    H THR    44      -9.644 -72.427 -50.221  1.00  0.00      BSYN  
ATOM    390   CA THR    44      -9.064 -73.976 -48.894  1.00  0.00      BSYN  
ATOM    391   CB THR    44      -8.562 -74.728 -50.055  1.00  0.00      BSYN  
ATOM    392  OG1 THR    44      -7.949 -73.834 -50.984  1.00  0.00      BSYN  
ATOM    393  HG1 THR    44      -7.440 -74.494 -51.461  1.00  0.00      BSYN  
ATOM    394  CG2 THR    44      -9.555 -75.665 -50.594  1.00  0.00      BSYN  
ATOM    395    C THR    44      -7.932 -73.542 -47.912  1.00  0.00      BSYN  
ATOM    396    O THR    44      -8.032 -73.803 -46.724  1.00  0.00      BSYN  
ATOM    397    N ARG    45      -7.151 -72.635 -48.566  1.00  0.00      BSYN  
ATOM    398    H ARG    45      -7.346 -72.386 -49.494  1.00  0.00      BSYN  
ATOM    399   CA ARG    45      -6.076 -71.995 -47.871  1.00  0.00      BSYN  
ATOM    400   CB ARG    45      -4.690 -72.239 -48.483  1.00  0.00      BSYN  
ATOM    401   CG ARG    45      -3.784 -73.056 -47.560  1.00  0.00      BSYN  
ATOM    402   CD ARG    45      -2.367 -73.040 -48.114  1.00  0.00      BSYN  
ATOM    403   NE ARG    45      -1.265 -73.545 -47.259  1.00  0.00      BSYN  
ATOM    404   HE ARG    45      -1.625 -73.570 -46.348  1.00  0.00      BSYN  
ATOM    405   CZ ARG    45       0.000 -73.813 -47.619  1.00  0.00      BSYN  
ATOM    406  NH1 ARG    45       0.464 -73.648 -48.876  1.00  0.00      BSYN  
ATOM    407 HH11 ARG    45       1.373 -73.919 -49.192  1.00  0.00      BSYN  
ATOM    408 HH12 ARG    45      -0.269 -73.389 -49.505  1.00  0.00      BSYN  
ATOM    409  NH2 ARG    45       0.763 -74.321 -46.674  1.00  0.00      BSYN  
ATOM    410 HH21 ARG    45       1.714 -74.610 -46.786  1.00  0.00      BSYN  
ATOM    411 HH22 ARG    45       0.474 -74.674 -45.784  1.00  0.00      BSYN  
ATOM    412    C ARG    45      -6.311 -70.524 -47.379  1.00  0.00      BSYN  
ATOM    413    O ARG    45      -5.549 -69.646 -47.845  1.00  0.00      BSYN  
ATOM    414    N GLU    46      -7.264 -70.365 -46.478  1.00  0.00      BSYN  
ATOM    415    H GLU    46      -7.745 -71.155 -46.153  1.00  0.00      BSYN  
ATOM    416   CA GLU    46      -7.583 -69.034 -45.954  1.00  0.00      BSYN  
ATOM    417   CB GLU    46      -8.994 -68.881 -46.119  1.00  0.00      BSYN  
ATOM    418   CG GLU    46      -9.308 -68.351 -47.558  1.00  0.00      BSYN  
ATOM    419   CD GLU    46     -10.779 -68.266 -47.933  1.00  0.00      BSYN  
ATOM    420  OE1 GLU    46     -11.512 -69.211 -47.766  1.00  0.00      BSYN  
ATOM    421  OE2 GLU    46     -11.154 -67.203 -48.448  1.00  0.00      BSYN  
ATOM    422    C GLU    46      -7.107 -68.821 -44.524  1.00  0.00      BSYN  
ATOM    423    O GLU    46      -7.724 -68.154 -43.635  1.00  0.00      BSYN  
ATOM    424    N GLY    47      -5.843 -69.275 -44.330  1.00  0.00      BSYN  
ATOM    425    H GLY    47      -5.227 -69.539 -45.044  1.00  0.00      BSYN  
ATOM    426   CA GLY    47      -5.278 -69.541 -43.058  1.00  0.00      BSYN  
ATOM    427    C GLY    47      -3.806 -69.220 -42.983  1.00  0.00      BSYN  
ATOM    428    O GLY    47      -3.001 -69.650 -43.798  1.00  0.00      BSYN  
ATOM    429    N VAL    48      -3.417 -68.301 -42.092  1.00  0.00      BSYN  
ATOM    430    H VAL    48      -4.183 -67.754 -41.818  1.00  0.00      BSYN  
ATOM    431   CA VAL    48      -1.984 -68.126 -41.650  1.00  0.00      BSYN  
ATOM    432   CB VAL    48      -1.929 -66.973 -40.693  1.00  0.00      BSYN  
ATOM    433  CG1 VAL    48      -2.137 -65.770 -41.564  1.00  0.00      BSYN  
ATOM    434  CG2 VAL    48      -2.849 -66.825 -39.582  1.00  0.00      BSYN  
ATOM    435    C VAL    48      -1.232 -69.357 -41.227  1.00  0.00      BSYN  
ATOM    436    O VAL    48      -1.345 -69.963 -40.161  1.00  0.00      BSYN  
ATOM    437    N VAL    49      -0.162 -69.761 -42.053  1.00  0.00      BSYN  
ATOM    438    H VAL    49       0.030 -69.348 -42.921  1.00  0.00      BSYN  
ATOM    439   CA VAL    49       0.760 -70.839 -41.802  1.00  0.00      BSYN  
ATOM    440   CB VAL    49       1.827 -70.922 -42.924  1.00  0.00      BSYN  
ATOM    441  CG1 VAL    49       1.138 -71.268 -44.332  1.00  0.00      BSYN  
ATOM    442  CG2 VAL    49       2.725 -69.655 -43.122  1.00  0.00      BSYN  
ATOM    443    C VAL    49       1.462 -70.838 -40.402  1.00  0.00      BSYN  
ATOM    444    O VAL    49       2.474 -70.254 -40.073  1.00  0.00      BSYN  
ATOM    445    N GLN    50       0.799 -71.801 -39.648  1.00  0.00      BSYN  
ATOM    446    H GLN    50       0.066 -72.295 -40.072  1.00  0.00      BSYN  
ATOM    447   CA GLN    50       1.257 -72.011 -38.235  1.00  0.00      BSYN  
ATOM    448   CB GLN    50       0.044 -71.769 -37.358  1.00  0.00      BSYN  
ATOM    449   CG GLN    50       0.456 -71.483 -35.922  1.00  0.00      BSYN  
ATOM    450   CD GLN    50      -0.760 -71.502 -34.983  1.00  0.00      BSYN  
ATOM    451  OE1 GLN    50      -1.130 -72.544 -34.317  1.00  0.00      BSYN  
ATOM    452  NE2 GLN    50      -1.301 -70.350 -35.002  1.00  0.00      BSYN  
ATOM    453 HE21 GLN    50      -0.763 -69.608 -35.349  1.00  0.00      BSYN  
ATOM    454 HE22 GLN    50      -2.159 -70.093 -34.604  1.00  0.00      BSYN  
ATOM    455    C GLN    50       1.777 -73.440 -38.212  1.00  0.00      BSYN  
ATOM    456    O GLN    50       1.056 -74.401 -38.574  1.00  0.00      BSYN  
ATOM    457    N GLY    51       2.949 -73.511 -37.640  1.00  0.00      BSYN  
ATOM    458    H GLY    51       3.315 -72.651 -37.345  1.00  0.00      BSYN  
ATOM    459   CA GLY    51       3.580 -74.790 -37.449  1.00  0.00      BSYN  
ATOM    460    C GLY    51       2.870 -75.668 -36.361  1.00  0.00      BSYN  
ATOM    461    O GLY    51       2.521 -75.195 -35.347  1.00  0.00      BSYN  
ATOM    462    N VAL    52       2.755 -76.955 -36.583  1.00  0.00      BSYN  
ATOM    463    H VAL    52       3.183 -77.293 -37.398  1.00  0.00      BSYN  
ATOM    464   CA VAL    52       2.072 -77.855 -35.739  1.00  0.00      BSYN  
ATOM    465   CB VAL    52       0.584 -78.175 -36.095  1.00  0.00      BSYN  
ATOM    466  CG1 VAL    52      -0.377 -77.082 -35.953  1.00  0.00      BSYN  
ATOM    467  CG2 VAL    52       0.384 -78.908 -37.505  1.00  0.00      BSYN  
ATOM    468    C VAL    52       2.609 -79.119 -35.276  1.00  0.00      BSYN  
ATOM    469    O VAL    52       3.359 -79.827 -35.979  1.00  0.00      BSYN  
ATOM    470    N ALA    53       2.335 -79.260 -34.013  1.00  0.00      BSYN  
ATOM    471    H ALA    53       1.870 -78.514 -33.580  1.00  0.00      BSYN  
ATOM    472   CA ALA    53       2.809 -80.436 -33.214  1.00  0.00      BSYN  
ATOM    473   CB ALA    53       2.833 -80.187 -31.785  1.00  0.00      BSYN  
ATOM    474    C ALA    53       2.159 -81.791 -33.534  1.00  0.00      BSYN  
ATOM    475    O ALA    53       1.498 -82.478 -32.719  1.00  0.00      BSYN  
ATOM    476    N SER    54       2.261 -82.197 -34.758  1.00  0.00      BSYN  
ATOM    477    H SER    54       3.013 -81.832 -35.270  1.00  0.00      BSYN  
ATOM    478   CA SER    54       1.483 -83.343 -35.285  1.00  0.00      BSYN  
ATOM    479   CB SER    54       0.429 -83.018 -36.394  1.00  0.00      BSYN  
ATOM    480   OG SER    54      -0.859 -82.952 -35.863  1.00  0.00      BSYN  
ATOM    481   HG SER    54      -1.050 -82.242 -35.246  1.00  0.00      BSYN  
ATOM    482    C SER    54       2.355 -84.433 -35.968  1.00  0.00      BSYN  
ATOM    483    O SER    54       2.965 -84.307 -36.996  1.00  0.00      BSYN  
ATOM    484    N VAL    55       2.551 -85.572 -35.351  1.00  0.00      BSYN  
ATOM    485    H VAL    55       2.973 -86.253 -35.917  1.00  0.00      BSYN  
ATOM    486   CA VAL    55       2.177 -85.937 -33.968  1.00  0.00      BSYN  
ATOM    487   CB VAL    55       1.722 -87.324 -33.992  1.00  0.00      BSYN  
ATOM    488  CG1 VAL    55       0.403 -87.340 -34.633  1.00  0.00      BSYN  
ATOM    489  CG2 VAL    55       2.330 -88.501 -34.720  1.00  0.00      BSYN  
ATOM    490    C VAL    55       3.407 -85.644 -33.098  1.00  0.00      BSYN  
ATOM    491    O VAL    55       4.480 -86.125 -33.491  1.00  0.00      BSYN  
ATOM    492    N ALA    56       3.306 -84.865 -31.988  1.00  0.00      BSYN  
ATOM    493    H ALA    56       2.439 -84.461 -31.774  1.00  0.00      BSYN  
ATOM    494   CA ALA    56       4.391 -84.637 -31.113  1.00  0.00      BSYN  
ATOM    495   CB ALA    56       5.209 -83.626 -31.760  1.00  0.00      BSYN  
ATOM    496    C ALA    56       3.828 -84.033 -29.902  1.00  0.00      BSYN  
ATOM    497    O ALA    56       2.738 -83.523 -29.856  1.00  0.00      BSYN  
ATOM    498    N GLU    57       4.502 -84.216 -28.771  1.00  0.00      BSYN  
ATOM    499    H GLU    57       5.191 -84.912 -28.748  1.00  0.00      BSYN  
ATOM    500   CA GLU    57       4.071 -83.575 -27.427  1.00  0.00      BSYN  
ATOM    501   CB GLU    57       4.666 -84.359 -26.341  1.00  0.00      BSYN  
ATOM    502   CG GLU    57       4.308 -85.914 -26.323  1.00  0.00      BSYN  
ATOM    503   CD GLU    57       4.742 -86.528 -24.936  1.00  0.00      BSYN  
ATOM    504  OE1 GLU    57       5.862 -87.032 -24.820  1.00  0.00      BSYN  
ATOM    505  OE2 GLU    57       3.946 -86.466 -24.016  1.00  0.00      BSYN  
ATOM    506    C GLU    57       4.387 -82.097 -27.114  1.00  0.00      BSYN  
ATOM    507    O GLU    57       5.445 -81.716 -27.589  1.00  0.00      BSYN  
ATOM    508    N LYS    58       3.437 -81.243 -26.614  1.00  0.00      BSYN  
ATOM    509    H LYS    58       2.466 -81.348 -26.539  1.00  0.00      BSYN  
ATOM    510   CA LYS    58       3.930 -79.907 -26.231  1.00  0.00      BSYN  
ATOM    511   CB LYS    58       2.666 -79.024 -26.252  1.00  0.00      BSYN  
ATOM    512   CG LYS    58       1.813 -78.615 -27.549  1.00  0.00      BSYN  
ATOM    513   CD LYS    58       1.109 -77.327 -27.087  1.00  0.00      BSYN  
ATOM    514   CE LYS    58      -0.332 -77.358 -27.554  1.00  0.00      BSYN  
ATOM    515   NZ LYS    58      -1.074 -76.197 -27.253  1.00  0.00      BSYN  
ATOM    516  HZ1 LYS    58      -1.253 -76.360 -26.241  1.00  0.00      BSYN  
ATOM    517  HZ2 LYS    58      -0.690 -75.284 -27.569  1.00  0.00      BSYN  
ATOM    518  HZ3 LYS    58      -1.983 -76.411 -27.712  1.00  0.00      BSYN  
ATOM    519    C LYS    58       4.522 -79.925 -24.775  1.00  0.00      BSYN  
ATOM    520    O LYS    58       5.468 -79.115 -24.569  1.00  0.00      BSYN  
ATOM    521    N THR    59       3.945 -80.695 -23.828  1.00  0.00      BSYN  
ATOM    522    H THR    59       3.201 -81.264 -24.118  1.00  0.00      BSYN  
ATOM    523   CA THR    59       4.184 -80.537 -22.429  1.00  0.00      BSYN  
ATOM    524   CB THR    59       2.689 -80.699 -21.810  1.00  0.00      BSYN  
ATOM    525  OG1 THR    59       1.945 -81.705 -22.438  1.00  0.00      BSYN  
ATOM    526  HG1 THR    59       1.081 -81.710 -22.019  1.00  0.00      BSYN  
ATOM    527  CG2 THR    59       1.994 -79.457 -21.833  1.00  0.00      BSYN  
ATOM    528    C THR    59       5.275 -81.206 -21.592  1.00  0.00      BSYN  
ATOM    529    O THR    59       5.296 -82.316 -21.124  1.00  0.00      BSYN  
ATOM    530    N LYS    60       6.158 -80.315 -21.375  1.00  0.00      BSYN  
ATOM    531    H LYS    60       6.132 -79.507 -21.930  1.00  0.00      BSYN  
ATOM    532   CA LYS    60       7.405 -80.605 -20.689  1.00  0.00      BSYN  
ATOM    533   CB LYS    60       8.577 -80.579 -21.739  1.00  0.00      BSYN  
ATOM    534   CG LYS    60       8.296 -81.282 -23.018  1.00  0.00      BSYN  
ATOM    535   CD LYS    60       9.175 -80.882 -24.141  1.00  0.00      BSYN  
ATOM    536   CE LYS    60      10.224 -81.971 -24.594  1.00  0.00      BSYN  
ATOM    537   NZ LYS    60      10.741 -81.600 -25.873  1.00  0.00      BSYN  
ATOM    538  HZ1 LYS    60      11.383 -80.794 -26.013  1.00  0.00      BSYN  
ATOM    539  HZ2 LYS    60      10.936 -82.464 -26.418  1.00  0.00      BSYN  
ATOM    540  HZ3 LYS    60       9.924 -81.102 -26.278  1.00  0.00      BSYN  
ATOM    541    C LYS    60       7.834 -79.681 -19.518  1.00  0.00      BSYN  
ATOM    542    O LYS    60       7.506 -78.464 -19.390  1.00  0.00      BSYN  
ATOM    543    N GLU    61       8.463 -80.276 -18.507  1.00  0.00      BSYN  
ATOM    544    H GLU    61       8.539 -81.251 -18.436  1.00  0.00      BSYN  
ATOM    545   CA GLU    61       8.958 -79.680 -17.307  1.00  0.00      BSYN  
ATOM    546   CB GLU    61       8.630 -80.712 -16.148  1.00  0.00      BSYN  
ATOM    547   CG GLU    61       9.053 -80.458 -14.682  1.00  0.00      BSYN  
ATOM    548   CD GLU    61       8.027 -79.598 -13.890  1.00  0.00      BSYN  
ATOM    549  OE1 GLU    61       8.064 -79.553 -12.673  1.00  0.00      BSYN  
ATOM    550  OE2 GLU    61       7.232 -78.877 -14.447  1.00  0.00      BSYN  
ATOM    551    C GLU    61      10.424 -79.168 -17.356  1.00  0.00      BSYN  
ATOM    552    O GLU    61      11.315 -79.901 -17.753  1.00  0.00      BSYN  
ATOM    553    N GLN    62      10.580 -77.891 -17.026  1.00  0.00      BSYN  
ATOM    554    H GLN    62       9.760 -77.446 -16.725  1.00  0.00      BSYN  
ATOM    555   CA GLN    62      11.875 -77.213 -16.967  1.00  0.00      BSYN  
ATOM    556   CB GLN    62      11.916 -75.965 -17.870  1.00  0.00      BSYN  
ATOM    557   CG GLN    62      12.402 -76.092 -19.314  1.00  0.00      BSYN  
ATOM    558   CD GLN    62      12.874 -74.760 -19.940  1.00  0.00      BSYN  
ATOM    559  OE1 GLN    62      13.980 -74.287 -19.696  1.00  0.00      BSYN  
ATOM    560  NE2 GLN    62      12.163 -73.892 -20.629  1.00  0.00      BSYN  
ATOM    561 HE21 GLN    62      11.275 -74.036 -21.019  1.00  0.00      BSYN  
ATOM    562 HE22 GLN    62      12.603 -73.026 -20.759  1.00  0.00      BSYN  
ATOM    563    C GLN    62      12.535 -76.945 -15.646  1.00  0.00      BSYN  
ATOM    564    O GLN    62      12.832 -75.867 -15.206  1.00  0.00      BSYN  
ATOM    565    N ALA    63      12.717 -78.082 -15.020  1.00  0.00      BSYN  
ATOM    566    H ALA    63      12.347 -78.889 -15.434  1.00  0.00      BSYN  
ATOM    567   CA ALA    63      13.329 -78.158 -13.662  1.00  0.00      BSYN  
ATOM    568   CB ALA    63      12.581 -79.159 -12.764  1.00  0.00      BSYN  
ATOM    569    C ALA    63      14.801 -78.542 -13.600  1.00  0.00      BSYN  
ATOM    570    O ALA    63      15.318 -79.510 -14.204  1.00  0.00      BSYN  
ATOM    571    N SER    64      15.756 -77.796 -13.013  1.00  0.00      BSYN  
ATOM    572    H SER    64      16.638 -78.221 -12.973  1.00  0.00      BSYN  
ATOM    573   CA SER    64      15.326 -76.626 -12.281  1.00  0.00      BSYN  
ATOM    574   CB SER    64      15.626 -76.692 -10.842  1.00  0.00      BSYN  
ATOM    575   OG SER    64      16.804 -77.566 -10.601  1.00  0.00      BSYN  
ATOM    576   HG SER    64      16.493 -78.356 -10.151  1.00  0.00      BSYN  
ATOM    577    C SER    64      15.721 -75.343 -12.920  1.00  0.00      BSYN  
ATOM    578    O SER    64      16.853 -75.001 -13.113  1.00  0.00      BSYN  
ATOM    579    N HIS    65      14.617 -74.547 -13.138  1.00  0.00      BSYN  
ATOM    580    H HIS    65      13.695 -74.822 -12.950  1.00  0.00      BSYN  
ATOM    581   CA HIS    65      14.722 -73.148 -13.633  1.00  0.00      BSYN  
ATOM    582   CB HIS    65      15.010 -73.170 -15.132  1.00  0.00      BSYN  
ATOM    583   CG HIS    65      16.227 -72.313 -15.556  1.00  0.00      BSYN  
ATOM    584  ND1 HIS    65      17.519 -72.530 -15.356  1.00  0.00      BSYN  
ATOM    585  HD1 HIS    65      17.773 -73.154 -14.644  1.00  0.00      BSYN  
ATOM    586  CD2 HIS    65      16.177 -71.154 -16.160  1.00  0.00      BSYN  
ATOM    587  NE2 HIS    65      17.379 -70.706 -16.350  1.00  0.00      BSYN  
ATOM    588  CE1 HIS    65      18.184 -71.456 -15.719  1.00  0.00      BSYN  
ATOM    589    C HIS    65      13.436 -72.526 -13.271  1.00  0.00      BSYN  
ATOM    590    O HIS    65      12.690 -72.922 -12.399  1.00  0.00      BSYN  
ATOM    591    N LEU    66      13.088 -71.442 -14.019  1.00  0.00      BSYN  
ATOM    592    H LEU    66      13.745 -71.145 -14.684  1.00  0.00      BSYN  
ATOM    593   CA LEU    66      11.750 -70.816 -13.897  1.00  0.00      BSYN  
ATOM    594   CB LEU    66      12.035 -69.290 -14.136  1.00  0.00      BSYN  
ATOM    595   CG LEU    66      13.125 -68.664 -13.321  1.00  0.00      BSYN  
ATOM    596  CD1 LEU    66      14.198 -68.263 -14.366  1.00  0.00      BSYN  
ATOM    597  CD2 LEU    66      12.688 -67.552 -12.399  1.00  0.00      BSYN  
ATOM    598    C LEU    66      10.725 -71.368 -14.933  1.00  0.00      BSYN  
ATOM    599    O LEU    66      10.997 -71.403 -16.145  1.00  0.00      BSYN  
ATOM    600    N GLY    67       9.631 -71.968 -14.466  1.00  0.00      BSYN  
ATOM    601    H GLY    67       9.608 -72.068 -13.491  1.00  0.00      BSYN  
ATOM    602   CA GLY    67       8.532 -72.499 -15.181  1.00  0.00      BSYN  
ATOM    603    C GLY    67       8.700 -73.932 -15.797  1.00  0.00      BSYN  
ATOM    604    O GLY    67       9.346 -74.807 -15.251  1.00  0.00      BSYN  
ATOM    605    N GLY    68       8.276 -73.921 -17.117  1.00  0.00      BSYN  
ATOM    606    H GLY    68       8.034 -73.087 -17.570  1.00  0.00      BSYN  
ATOM    607   CA GLY    68       8.320 -75.181 -17.845  1.00  0.00      BSYN  
ATOM    608    C GLY    68       8.675 -75.042 -19.322  1.00  0.00      BSYN  
ATOM    609    O GLY    68       9.543 -74.302 -19.670  1.00  0.00      BSYN  
ATOM    610    N ALA    69       7.981 -75.739 -20.175  1.00  0.00      BSYN  
ATOM    611    H ALA    69       7.445 -76.455 -19.774  1.00  0.00      BSYN  
ATOM    612   CA ALA    69       8.253 -75.646 -21.650  1.00  0.00      BSYN  
ATOM    613   CB ALA    69       9.048 -76.887 -22.033  1.00  0.00      BSYN  
ATOM    614    C ALA    69       6.991 -75.591 -22.581  1.00  0.00      BSYN  
ATOM    615    O ALA    69       6.964 -76.188 -23.689  1.00  0.00      BSYN  
ATOM    616    N VAL    70       5.800 -75.071 -22.245  1.00  0.00      BSYN  
ATOM    617    H VAL    70       5.606 -74.709 -21.355  1.00  0.00      BSYN  
ATOM    618   CA VAL    70       4.840 -74.779 -23.367  1.00  0.00      BSYN  
ATOM    619   CB VAL    70       3.481 -74.701 -22.679  1.00  0.00      BSYN  
ATOM    620  CG1 VAL    70       2.338 -74.615 -23.841  1.00  0.00      BSYN  
ATOM    621  CG2 VAL    70       3.072 -75.827 -21.781  1.00  0.00      BSYN  
ATOM    622    C VAL    70       5.160 -73.497 -24.131  1.00  0.00      BSYN  
ATOM    623    O VAL    70       5.469 -72.581 -23.339  1.00  0.00      BSYN  
ATOM    624    N PHE    71       5.199 -73.155 -25.394  1.00  0.00      BSYN  
ATOM    625    H PHE    71       5.285 -72.210 -25.638  1.00  0.00      BSYN  
ATOM    626   CA PHE    71       5.211 -74.281 -26.446  1.00  0.00      BSYN  
ATOM    627   CB PHE    71       4.194 -73.945 -27.557  1.00  0.00      BSYN  
ATOM    628   CG PHE    71       4.361 -74.581 -28.922  1.00  0.00      BSYN  
ATOM    629  CD1 PHE    71       4.350 -75.928 -29.017  1.00  0.00      BSYN  
ATOM    630  CD2 PHE    71       4.440 -73.890 -30.157  1.00  0.00      BSYN  
ATOM    631  CE1 PHE    71       4.580 -76.698 -30.149  1.00  0.00      BSYN  
ATOM    632  CE2 PHE    71       4.582 -74.602 -31.396  1.00  0.00      BSYN  
ATOM    633   CZ PHE    71       4.759 -76.024 -31.359  1.00  0.00      BSYN  
ATOM    634    C PHE    71       6.630 -74.586 -26.886  1.00  0.00      BSYN  
ATOM    635    O PHE    71       7.486 -73.677 -27.042  1.00  0.00      BSYN  
ATOM    636    N SER    72       6.890 -75.876 -27.190  1.00  0.00      BSYN  
ATOM    637    H SER    72       6.062 -76.387 -27.076  1.00  0.00      BSYN  
ATOM    638   CA SER    72       8.219 -76.201 -27.678  1.00  0.00      BSYN  
ATOM    639   CB SER    72       8.380 -77.735 -27.774  1.00  0.00      BSYN  
ATOM    640   OG SER    72       8.014 -78.405 -26.565  1.00  0.00      BSYN  
ATOM    641   HG SER    72       7.056 -78.358 -26.561  1.00  0.00      BSYN  
ATOM    642    C SER    72       8.636 -75.561 -29.022  1.00  0.00      BSYN  
ATOM    643    O SER    72       8.056 -75.773 -30.046  1.00  0.00      BSYN  
ATOM    644    N GLY    73       9.612 -74.627 -28.916  1.00  0.00      BSYN  
ATOM    645    H GLY    73       9.886 -74.298 -28.034  1.00  0.00      BSYN  
ATOM    646   CA GLY    73      10.371 -74.088 -30.068  1.00  0.00      BSYN  
ATOM    647    C GLY    73       9.764 -72.738 -30.435  1.00  0.00      BSYN  
ATOM    648    O GLY    73       9.957 -71.732 -29.761  1.00  0.00      BSYN  
ATOM    649    N ALA    74       8.860 -72.849 -31.438  1.00  0.00      BSYN  
ATOM    650    H ALA    74       8.536 -73.758 -31.612  1.00  0.00      BSYN  
ATOM    651   CA ALA    74       8.338 -71.659 -32.075  1.00  0.00      BSYN  
ATOM    652   CB ALA    74       7.371 -72.016 -33.207  1.00  0.00      BSYN  
ATOM    653    C ALA    74       7.933 -70.513 -31.053  1.00  0.00      BSYN  
ATOM    654    O ALA    74       8.446 -69.448 -30.937  1.00  0.00      BSYN  
ATOM    655    N GLY    75       6.827 -70.808 -30.373  1.00  0.00      BSYN  
ATOM    656    H GLY    75       6.511 -71.688 -30.665  1.00  0.00      BSYN  
ATOM    657   CA GLY    75       6.162 -70.002 -29.327  1.00  0.00      BSYN  
ATOM    658    C GLY    75       6.954 -70.229 -28.019  1.00  0.00      BSYN  
ATOM    659    O GLY    75       6.464 -70.918 -27.148  1.00  0.00      BSYN  
ATOM    660    N ASN    76       8.177 -69.689 -27.955  1.00  0.00      BSYN  
ATOM    661    H ASN    76       8.412 -69.115 -28.714  1.00  0.00      BSYN  
ATOM    662   CA ASN    76       9.056 -69.650 -26.819  1.00  0.00      BSYN  
ATOM    663   CB ASN    76      10.519 -69.280 -27.184  1.00  0.00      BSYN  
ATOM    664   CG ASN    76      11.481 -70.365 -26.870  1.00  0.00      BSYN  
ATOM    665  OD1 ASN    76      12.574 -70.527 -27.389  1.00  0.00      BSYN  
ATOM    666  ND2 ASN    76      11.169 -71.252 -25.894  1.00  0.00      BSYN  
ATOM    667 HD21 ASN    76      10.320 -71.395 -25.427  1.00  0.00      BSYN  
ATOM    668 HD22 ASN    76      11.947 -71.837 -25.780  1.00  0.00      BSYN  
ATOM    669    C ASN    76       8.502 -68.677 -25.816  1.00  0.00      BSYN  
ATOM    670    O ASN    76       7.739 -67.871 -26.154  1.00  0.00      BSYN  
ATOM    671    N ILE    77       9.263 -68.671 -24.610  1.00  0.00      BSYN  
ATOM    672    H ILE    77      10.185 -68.980 -24.732  1.00  0.00      BSYN  
ATOM    673   CA ILE    77       8.899 -68.049 -23.327  1.00  0.00      BSYN  
ATOM    674   CB ILE    77       8.935 -69.091 -22.167  1.00  0.00      BSYN  
ATOM    675  CG2 ILE    77       7.638 -69.922 -22.136  1.00  0.00      BSYN  
ATOM    676  CG1 ILE    77      10.170 -69.901 -21.976  1.00  0.00      BSYN  
ATOM    677   CD ILE    77      10.285 -71.076 -22.898  1.00  0.00      BSYN  
ATOM    678    C ILE    77       9.772 -66.774 -23.120  1.00  0.00      BSYN  
ATOM    679    O ILE    77      10.749 -66.368 -23.766  1.00  0.00      BSYN  
ATOM    680    N ALA    78       9.292 -65.930 -22.199  1.00  0.00      BSYN  
ATOM    681    H ALA    78       8.403 -66.220 -21.906  1.00  0.00      BSYN  
ATOM    682   CA ALA    78       9.960 -64.711 -21.775  1.00  0.00      BSYN  
ATOM    683   CB ALA    78       9.820 -63.584 -22.752  1.00  0.00      BSYN  
ATOM    684    C ALA    78       9.589 -64.190 -20.418  1.00  0.00      BSYN  
ATOM    685    O ALA    78      10.361 -64.575 -19.553  1.00  0.00      BSYN  
ATOM    686    N ALA    79       8.436 -63.477 -20.191  1.00  0.00      BSYN  
ATOM    687    H ALA    79       7.882 -63.318 -20.984  1.00  0.00      BSYN  
ATOM    688   CA ALA    79       7.959 -63.086 -18.871  1.00  0.00      BSYN  
ATOM    689   CB ALA    79       7.444 -64.296 -18.006  1.00  0.00      BSYN  
ATOM    690    C ALA    79       8.863 -62.112 -18.049  1.00  0.00      BSYN  
ATOM    691    O ALA    79       8.474 -61.622 -16.966  1.00  0.00      BSYN  
ATOM    692    N ALA    80      10.057 -61.755 -18.575  1.00  0.00      BSYN  
ATOM    693    H ALA    80      10.259 -61.847 -19.529  1.00  0.00      BSYN  
ATOM    694   CA ALA    80      11.119 -61.044 -17.837  1.00  0.00      BSYN  
ATOM    695   CB ALA    80      11.616 -61.797 -16.642  1.00  0.00      BSYN  
ATOM    696    C ALA    80      12.294 -60.647 -18.727  1.00  0.00      BSYN  
ATOM    697    O ALA    80      12.929 -61.580 -19.286  1.00  0.00      BSYN  
ATOM    698    N THR    81      12.473 -59.316 -18.882  1.00  0.00      BSYN  
ATOM    699    H THR    81      11.956 -58.694 -18.328  1.00  0.00      BSYN  
ATOM    700   CA THR    81      13.599 -58.738 -19.616  1.00  0.00      BSYN  
ATOM    701   CB THR    81      13.330 -57.276 -19.969  1.00  0.00      BSYN  
ATOM    702  OG1 THR    81      13.082 -56.474 -18.708  1.00  0.00      BSYN  
ATOM    703  HG1 THR    81      12.716 -55.642 -19.017  1.00  0.00      BSYN  
ATOM    704  CG2 THR    81      12.149 -57.119 -20.886  1.00  0.00      BSYN  
ATOM    705    C THR    81      14.968 -58.975 -18.993  1.00  0.00      BSYN  
ATOM    706    O THR    81      15.914 -59.272 -19.715  1.00  0.00      BSYN  
ATOM    707    N GLY    82      15.242 -58.850 -17.672  1.00  0.00      BSYN  
ATOM    708    H GLY    82      14.498 -59.126 -17.098  1.00  0.00      BSYN  
ATOM    709   CA GLY    82      16.621 -58.749 -17.214  1.00  0.00      BSYN  
ATOM    710    C GLY    82      16.685 -59.760 -16.064  1.00  0.00      BSYN  
ATOM    711    O GLY    82      15.986 -59.732 -15.013  1.00  0.00      BSYN  
ATOM    712    N LEU    83      17.731 -60.672 -16.315  1.00  0.00      BSYN  
ATOM    713    H LEU    83      18.481 -60.585 -16.939  1.00  0.00      BSYN  
ATOM    714   CA LEU    83      17.932 -61.825 -15.515  1.00  0.00      BSYN  
ATOM    715   CB LEU    83      18.610 -62.851 -16.322  1.00  0.00      BSYN  
ATOM    716   CG LEU    83      18.127 -63.511 -17.563  1.00  0.00      BSYN  
ATOM    717  CD1 LEU    83      19.216 -64.122 -18.398  1.00  0.00      BSYN  
ATOM    718  CD2 LEU    83      17.299 -64.708 -17.021  1.00  0.00      BSYN  
ATOM    719    C LEU    83      18.661 -61.420 -14.290  1.00  0.00      BSYN  
ATOM    720    O LEU    83      19.835 -61.702 -14.099  1.00  0.00      BSYN  
ATOM    721    N VAL    84      18.135 -60.486 -13.364  1.00  0.00      BSYN  
ATOM    722    H VAL    84      17.266 -60.034 -13.382  1.00  0.00      BSYN  
ATOM    723   CA VAL    84      18.836 -60.027 -12.146  1.00  0.00      BSYN  
ATOM    724   CB VAL    84      18.961 -58.537 -11.979  1.00  0.00      BSYN  
ATOM    725  CG1 VAL    84      20.054 -57.913 -12.726  1.00  0.00      BSYN  
ATOM    726  CG2 VAL    84      17.685 -57.782 -12.136  1.00  0.00      BSYN  
ATOM    727    C VAL    84      18.322 -60.657 -10.827  1.00  0.00      BSYN  
ATOM    728    O VAL    84      19.121 -60.864  -9.920  1.00  0.00      BSYN  
ATOM    729    N LYS    85      17.034 -60.757 -10.610  1.00  0.00      BSYN  
ATOM    730    H LYS    85      16.350 -60.529 -11.274  1.00  0.00      BSYN  
ATOM    731   CA LYS    85      16.502 -61.295  -9.347  1.00  0.00      BSYN  
ATOM    732   CB LYS    85      16.142 -60.056  -8.503  1.00  0.00      BSYN  
ATOM    733   CG LYS    85      16.597 -60.365  -7.138  1.00  0.00      BSYN  
ATOM    734   CD LYS    85      18.241 -60.777  -7.044  1.00  0.00      BSYN  
ATOM    735   CE LYS    85      18.540 -61.047  -5.600  1.00  0.00      BSYN  
ATOM    736   NZ LYS    85      18.411 -59.924  -4.662  1.00  0.00      BSYN  
ATOM    737  HZ1 LYS    85      18.028 -59.032  -5.035  1.00  0.00      BSYN  
ATOM    738  HZ2 LYS    85      17.880 -60.305  -3.854  1.00  0.00      BSYN  
ATOM    739  HZ3 LYS    85      19.399 -59.772  -4.374  1.00  0.00      BSYN  
ATOM    740    C LYS    85      15.247 -62.109  -9.618  1.00  0.00      BSYN  
ATOM    741    O LYS    85      14.476 -61.860 -10.487  1.00  0.00      BSYN  
ATOM    742    N ARG    86      15.417 -63.278  -8.902  1.00  0.00      BSYN  
ATOM    743    H ARG    86      16.161 -63.433  -8.284  1.00  0.00      BSYN  
ATOM    744   CA ARG    86      14.499 -64.364  -9.107  1.00  0.00      BSYN  
ATOM    745   CB ARG    86      15.185 -65.599  -8.560  1.00  0.00      BSYN  
ATOM    746   CG ARG    86      15.900 -66.609  -9.637  1.00  0.00      BSYN  
ATOM    747   CD ARG    86      16.444 -65.927 -10.852  1.00  0.00      BSYN  
ATOM    748   NE ARG    86      17.505 -65.069 -10.452  1.00  0.00      BSYN  
ATOM    749   HE ARG    86      17.374 -64.458  -9.697  1.00  0.00      BSYN  
ATOM    750   CZ ARG    86      18.683 -65.124 -11.028  1.00  0.00      BSYN  
ATOM    751  NH1 ARG    86      19.383 -64.037 -11.009  1.00  0.00      BSYN  
ATOM    752 HH11 ARG    86      20.275 -63.994 -11.460  1.00  0.00      BSYN  
ATOM    753 HH12 ARG    86      19.085 -63.226 -10.505  1.00  0.00      BSYN  
ATOM    754  NH2 ARG    86      19.211 -66.317 -11.413  1.00  0.00      BSYN  
ATOM    755 HH21 ARG    86      20.073 -66.299 -11.920  1.00  0.00      BSYN  
ATOM    756 HH22 ARG    86      18.733 -67.190 -11.317  1.00  0.00      BSYN  
ATOM    757    C ARG    86      13.048 -64.230  -8.675  1.00  0.00      BSYN  
ATOM    758    O ARG    86      12.759 -63.933  -7.557  1.00  0.00      BSYN  
ATOM    759    N GLU    87      12.008 -64.104  -9.571  1.00  0.00      BSYN  
ATOM    760    H GLU    87      12.237 -64.193 -10.520  1.00  0.00      BSYN  
ATOM    761   CA GLU    87      10.690 -64.111  -9.184  1.00  0.00      BSYN  
ATOM    762   CB GLU    87       9.823 -63.407 -10.331  1.00  0.00      BSYN  
ATOM    763   CG GLU    87       8.677 -62.653  -9.755  1.00  0.00      BSYN  
ATOM    764   CD GLU    87       7.551 -62.156 -10.660  1.00  0.00      BSYN  
ATOM    765  OE1 GLU    87       7.424 -60.863 -10.636  1.00  0.00      BSYN  
ATOM    766  OE2 GLU    87       6.962 -63.057 -11.315  1.00  0.00      BSYN  
ATOM    767    C GLU    87      10.214 -65.543  -8.885  1.00  0.00      BSYN  
ATOM    768    O GLU    87       9.811 -66.293  -9.756  1.00  0.00      BSYN  
ATOM    769    N GLU    88      10.191 -65.871  -7.588  1.00  0.00      BSYN  
ATOM    770    H GLU    88      10.138 -65.232  -6.846  1.00  0.00      BSYN  
ATOM    771   CA GLU    88      10.183 -67.292  -7.198  1.00  0.00      BSYN  
ATOM    772   CB GLU    88      11.179 -67.531  -6.083  1.00  0.00      BSYN  
ATOM    773   CG GLU    88      12.547 -68.129  -6.610  1.00  0.00      BSYN  
ATOM    774   CD GLU    88      13.630 -68.572  -5.626  1.00  0.00      BSYN  
ATOM    775  OE1 GLU    88      14.004 -67.794  -4.708  1.00  0.00      BSYN  
ATOM    776  OE2 GLU    88      14.106 -69.664  -5.897  1.00  0.00      BSYN  
ATOM    777    C GLU    88       8.849 -67.856  -6.919  1.00  0.00      BSYN  
ATOM    778    O GLU    88       8.219 -68.312  -7.896  1.00  0.00      BSYN  
ATOM    779    N PHE    89       8.299 -67.604  -5.685  1.00  0.00      BSYN  
ATOM    780    H PHE    89       8.751 -67.076  -4.994  1.00  0.00      BSYN  
ATOM    781   CA PHE    89       6.989 -68.155  -5.410  1.00  0.00      BSYN  
ATOM    782   CB PHE    89       6.689 -68.076  -3.925  1.00  0.00      BSYN  
ATOM    783   CG PHE    89       7.642 -68.893  -3.038  1.00  0.00      BSYN  
ATOM    784  CD1 PHE    89       8.243 -68.362  -1.828  1.00  0.00      BSYN  
ATOM    785  CD2 PHE    89       8.036 -70.149  -3.458  1.00  0.00      BSYN  
ATOM    786  CE1 PHE    89       9.345 -69.040  -1.263  1.00  0.00      BSYN  
ATOM    787  CE2 PHE    89       9.085 -70.780  -2.921  1.00  0.00      BSYN  
ATOM    788   CZ PHE    89       9.808 -70.234  -1.806  1.00  0.00      BSYN  
ATOM    789    C PHE    89       5.732 -67.458  -6.052  1.00  0.00      BSYN  
ATOM    790    O PHE    89       5.715 -66.264  -6.308  1.00  0.00      BSYN  
ATOM    791    N PRO    90       4.663 -68.233  -6.404  1.00  0.00      BSYN  
ATOM    792   CD PRO    90       4.603 -69.676  -6.433  1.00  0.00      BSYN  
ATOM    793   CA PRO    90       3.392 -67.721  -6.814  1.00  0.00      BSYN  
ATOM    794   CB PRO    90       2.633 -69.024  -7.076  1.00  0.00      BSYN  
ATOM    795   CG PRO    90       3.140 -69.803  -5.937  1.00  0.00      BSYN  
ATOM    796    C PRO    90       2.571 -66.787  -5.880  1.00  0.00      BSYN  
ATOM    797    O PRO    90       2.865 -66.675  -4.706  1.00  0.00      BSYN  
ATOM    798    N THR    91       1.767 -65.892  -6.347  1.00  0.00      BSYN  
ATOM    799    H THR    91       1.887 -65.835  -7.318  1.00  0.00      BSYN  
ATOM    800   CA THR    91       1.047 -64.896  -5.437  1.00  0.00      BSYN  
ATOM    801   CB THR    91       0.677 -63.572  -6.214  1.00  0.00      BSYN  
ATOM    802  OG1 THR    91      -0.024 -63.835  -7.443  1.00  0.00      BSYN  
ATOM    803  HG1 THR    91      -0.743 -64.408  -7.166  1.00  0.00      BSYN  
ATOM    804  CG2 THR    91       1.906 -62.685  -6.560  1.00  0.00      BSYN  
ATOM    805    C THR    91      -0.207 -65.517  -4.822  1.00  0.00      BSYN  
ATOM    806    O THR    91      -1.170 -66.051  -5.356  1.00  0.00      BSYN  
ATOM    807    N ASP    92      -0.118 -65.533  -3.471  1.00  0.00      BSYN  
ATOM    808    H ASP    92       0.667 -65.049  -3.140  1.00  0.00      BSYN  
ATOM    809   CA ASP    92      -1.108 -66.199  -2.649  1.00  0.00      BSYN  
ATOM    810   CB ASP    92      -0.530 -67.317  -1.711  1.00  0.00      BSYN  
ATOM    811   CG ASP    92      -1.422 -67.661  -0.588  1.00  0.00      BSYN  
ATOM    812  OD1 ASP    92      -2.417 -68.391  -0.714  1.00  0.00      BSYN  
ATOM    813  OD2 ASP    92      -1.147 -67.113   0.456  1.00  0.00      BSYN  
ATOM    814    C ASP    92      -1.618 -64.994  -1.869  1.00  0.00      BSYN  
ATOM    815    O ASP    92      -0.920 -64.399  -1.031  1.00  0.00      BSYN  
ATOM    816    N LEU    93      -2.848 -64.557  -2.208  1.00  0.00      BSYN  
ATOM    817    H LEU    93      -3.380 -65.153  -2.775  1.00  0.00      BSYN  
ATOM    818   CA LEU    93      -3.620 -63.468  -1.659  1.00  0.00      BSYN  
ATOM    819   CB LEU    93      -4.557 -63.242  -2.883  1.00  0.00      BSYN  
ATOM    820   CG LEU    93      -4.143 -62.823  -4.286  1.00  0.00      BSYN  
ATOM    821  CD1 LEU    93      -3.391 -61.508  -4.137  1.00  0.00      BSYN  
ATOM    822  CD2 LEU    93      -3.210 -63.683  -5.207  1.00  0.00      BSYN  
ATOM    823    C LEU    93      -4.434 -64.150  -0.539  1.00  0.00      BSYN  
ATOM    824    O LEU    93      -5.607 -64.525  -0.760  1.00  0.00      BSYN  
ATOM    825    N LYS    94      -3.861 -64.294   0.622  1.00  0.00      BSYN  
ATOM    826    H LYS    94      -2.896 -64.130   0.568  1.00  0.00      BSYN  
ATOM    827   CA LYS    94      -4.457 -64.868   1.851  1.00  0.00      BSYN  
ATOM    828   CB LYS    94      -5.492 -63.984   2.555  1.00  0.00      BSYN  
ATOM    829   CG LYS    94      -6.065 -64.471   3.858  1.00  0.00      BSYN  
ATOM    830   CD LYS    94      -7.413 -63.731   4.135  1.00  0.00      BSYN  
ATOM    831   CE LYS    94      -7.129 -62.287   4.583  1.00  0.00      BSYN  
ATOM    832   NZ LYS    94      -8.223 -61.433   4.515  1.00  0.00      BSYN  
ATOM    833  HZ1 LYS    94      -7.882 -60.527   4.895  1.00  0.00      BSYN  
ATOM    834  HZ2 LYS    94      -8.683 -61.484   3.583  1.00  0.00      BSYN  
ATOM    835  HZ3 LYS    94      -8.982 -61.832   5.103  1.00  0.00      BSYN  
ATOM    836    C LYS    94      -4.759 -66.341   1.858  1.00  0.00      BSYN  
ATOM    837    O LYS    94      -5.605 -66.848   1.093  1.00  0.00      BSYN  
ATOM    838    N PRO    95      -4.292 -67.245   2.691  1.00  0.00      BSYN  
ATOM    839   CD PRO    95      -3.100 -67.083   3.485  1.00  0.00      BSYN  
ATOM    840   CA PRO    95      -4.747 -68.564   2.782  1.00  0.00      BSYN  
ATOM    841   CB PRO    95      -3.799 -69.329   3.612  1.00  0.00      BSYN  
ATOM    842   CG PRO    95      -2.601 -68.509   3.766  1.00  0.00      BSYN  
ATOM    843    C PRO    95      -6.200 -68.681   3.230  1.00  0.00      BSYN  
ATOM    844    O PRO    95      -6.482 -69.069   4.395  1.00  0.00      BSYN  
ATOM    845    N GLU    96      -7.175 -68.580   2.314  1.00  0.00      BSYN  
ATOM    846    H GLU    96      -7.088 -68.372   1.360  1.00  0.00      BSYN  
ATOM    847   CA GLU    96      -8.591 -68.491   2.693  1.00  0.00      BSYN  
ATOM    848   CB GLU    96      -9.132 -67.014   2.412  1.00  0.00      BSYN  
ATOM    849   CG GLU    96     -10.347 -66.648   3.153  1.00  0.00      BSYN  
ATOM    850   CD GLU    96     -10.852 -65.269   2.850  1.00  0.00      BSYN  
ATOM    851  OE1 GLU    96     -10.476 -64.344   3.542  1.00  0.00      BSYN  
ATOM    852  OE2 GLU    96     -11.664 -65.069   1.928  1.00  0.00      BSYN  
ATOM    853    C GLU    96      -9.298 -69.636   1.994  1.00  0.00      BSYN  
ATOM    854    O GLU    96      -9.297 -70.644   2.575  1.00  0.00      BSYN  
ATOM    855    N GLU    97     -10.070 -69.443   0.892  1.00  0.00      BSYN  
ATOM    856    H GLU    97     -10.084 -68.556   0.476  1.00  0.00      BSYN  
ATOM    857   CA GLU    97     -10.655 -70.576   0.088  1.00  0.00      BSYN  
ATOM    858   CB GLU    97     -12.094 -70.546  -0.300  1.00  0.00      BSYN  
ATOM    859   CG GLU    97     -12.614 -71.911  -0.733  1.00  0.00      BSYN  
ATOM    860   CD GLU    97     -14.066 -71.974  -1.196  1.00  0.00      BSYN  
ATOM    861  OE1 GLU    97     -14.336 -71.901  -2.442  1.00  0.00      BSYN  
ATOM    862  OE2 GLU    97     -14.964 -72.116  -0.349  1.00  0.00      BSYN  
ATOM    863    C GLU    97      -9.703 -70.814  -1.170  1.00  0.00      BSYN  
ATOM    864    O GLU    97      -9.724 -70.147  -2.177  1.00  0.00      BSYN  
ATOM    865    N VAL    98      -8.750 -71.784  -0.978  1.00  0.00      BSYN  
ATOM    866    H VAL    98      -8.600 -71.995  -0.032  1.00  0.00      BSYN  
ATOM    867   CA VAL    98      -7.780 -72.312  -2.013  1.00  0.00      BSYN  
ATOM    868   CB VAL    98      -6.506 -72.889  -1.289  1.00  0.00      BSYN  
ATOM    869  CG1 VAL    98      -5.848 -71.806  -0.434  1.00  0.00      BSYN  
ATOM    870  CG2 VAL    98      -6.893 -74.062  -0.292  1.00  0.00      BSYN  
ATOM    871    C VAL    98      -8.446 -73.319  -2.972  1.00  0.00      BSYN  
ATOM    872    O VAL    98      -8.157 -74.442  -3.130  1.00  0.00      BSYN  
ATOM    873    N ALA    99      -9.368 -72.716  -3.724  1.00  0.00      BSYN  
ATOM    874    H ALA    99      -9.857 -71.906  -3.468  1.00  0.00      BSYN  
ATOM    875   CA ALA    99      -9.906 -73.423  -4.813  1.00  0.00      BSYN  
ATOM    876   CB ALA    99     -11.056 -72.589  -5.558  1.00  0.00      BSYN  
ATOM    877    C ALA    99      -8.925 -73.588  -5.916  1.00  0.00      BSYN  
ATOM    878    O ALA    99      -8.321 -72.621  -6.346  1.00  0.00      BSYN  
ATOM    879    N GLN   100      -8.791 -74.803  -6.311  1.00  0.00      BSYN  
ATOM    880    H GLN   100      -9.166 -75.504  -5.738  1.00  0.00      BSYN  
ATOM    881   CA GLN   100      -7.971 -75.105  -7.452  1.00  0.00      BSYN  
ATOM    882   CB GLN   100      -7.764 -76.637  -7.472  1.00  0.00      BSYN  
ATOM    883   CG GLN   100      -6.671 -76.884  -6.416  1.00  0.00      BSYN  
ATOM    884   CD GLN   100      -5.606 -77.922  -6.451  1.00  0.00      BSYN  
ATOM    885  OE1 GLN   100      -5.529 -78.902  -5.698  1.00  0.00      BSYN  
ATOM    886  NE2 GLN   100      -4.772 -77.648  -7.410  1.00  0.00      BSYN  
ATOM    887 HE21 GLN   100      -4.722 -76.855  -7.984  1.00  0.00      BSYN  
ATOM    888 HE22 GLN   100      -4.024 -78.275  -7.329  1.00  0.00      BSYN  
ATOM    889    C GLN   100      -8.510 -74.495  -8.751  1.00  0.00      BSYN  
ATOM    890    O GLN   100      -9.558 -74.928  -9.239  1.00  0.00      BSYN  
ATOM    891    N GLU   101      -8.151 -73.233  -9.133  1.00  0.00      BSYN  
ATOM    892    H GLU   101      -7.776 -72.690  -8.408  1.00  0.00      BSYN  
ATOM    893   CA GLU   101      -8.390 -72.769 -10.486  1.00  0.00      BSYN  
ATOM    894   CB GLU   101      -8.824 -71.211 -10.406  1.00  0.00      BSYN  
ATOM    895   CG GLU   101      -9.883 -70.905  -9.397  1.00  0.00      BSYN  
ATOM    896   CD GLU   101     -10.514 -69.538  -9.636  1.00  0.00      BSYN  
ATOM    897  OE1 GLU   101     -10.504 -68.743  -8.783  1.00  0.00      BSYN  
ATOM    898  OE2 GLU   101     -11.011 -69.187 -10.731  1.00  0.00      BSYN  
ATOM    899    C GLU   101      -7.325 -72.915 -11.541  1.00  0.00      BSYN  
ATOM    900    O GLU   101      -6.300 -72.215 -11.621  1.00  0.00      BSYN  
ATOM    901    N ALA   102      -7.686 -73.817 -12.383  1.00  0.00      BSYN  
ATOM    902    H ALA   102      -8.609 -74.146 -12.387  1.00  0.00      BSYN  
ATOM    903   CA ALA   102      -6.646 -74.156 -13.362  1.00  0.00      BSYN  
ATOM    904   CB ALA   102      -5.977 -75.451 -13.076  1.00  0.00      BSYN  
ATOM    905    C ALA   102      -7.469 -74.107 -14.630  1.00  0.00      BSYN  
ATOM    906    O ALA   102      -8.103 -73.080 -14.853  1.00  0.00      BSYN  
ATOM    907    N ALA   103      -7.344 -74.952 -15.680  1.00  0.00      BSYN  
ATOM    908    H ALA   103      -6.461 -75.338 -15.856  1.00  0.00      BSYN  
ATOM    909   CA ALA   103      -8.292 -74.894 -16.768  1.00  0.00      BSYN  
ATOM    910   CB ALA   103      -7.442 -74.852 -18.030  1.00  0.00      BSYN  
ATOM    911    C ALA   103      -9.320 -76.024 -16.616  1.00  0.00      BSYN  
ATOM    912    O ALA   103     -10.565 -75.897 -16.815  1.00  0.00      BSYN  
ATOM    913    N GLU   104      -8.857 -77.167 -16.140  1.00  0.00      BSYN  
ATOM    914    H GLU   104      -7.893 -77.332 -16.205  1.00  0.00      BSYN  
ATOM    915   CA GLU   104      -9.635 -78.353 -15.817  1.00  0.00      BSYN  
ATOM    916   CB GLU   104      -8.583 -79.500 -15.638  1.00  0.00      BSYN  
ATOM    917   CG GLU   104      -8.959 -80.812 -14.910  1.00  0.00      BSYN  
ATOM    918   CD GLU   104      -9.839 -81.908 -15.599  1.00  0.00      BSYN  
ATOM    919  OE1 GLU   104     -10.796 -81.578 -16.252  1.00  0.00      BSYN  
ATOM    920  OE2 GLU   104      -9.577 -83.038 -15.571  1.00  0.00      BSYN  
ATOM    921    C GLU   104     -10.587 -78.087 -14.642  1.00  0.00      BSYN  
ATOM    922    O GLU   104     -10.332 -77.610 -13.506  1.00  0.00      BSYN  
ATOM    923    N GLU   105     -11.853 -78.316 -15.009  1.00  0.00      BSYN  
ATOM    924    H GLU   105     -12.133 -78.586 -15.909  1.00  0.00      BSYN  
ATOM    925   CA GLU   105     -12.744 -78.175 -13.868  1.00  0.00      BSYN  
ATOM    926   CB GLU   105     -13.991 -77.474 -14.230  1.00  0.00      BSYN  
ATOM    927   CG GLU   105     -13.727 -76.017 -14.296  1.00  0.00      BSYN  
ATOM    928   CD GLU   105     -14.736 -75.191 -15.121  1.00  0.00      BSYN  
ATOM    929  OE1 GLU   105     -15.909 -75.087 -14.788  1.00  0.00      BSYN  
ATOM    930  OE2 GLU   105     -14.174 -74.648 -16.086  1.00  0.00      BSYN  
ATOM    931    C GLU   105     -13.100 -79.649 -13.536  1.00  0.00      BSYN  
ATOM    932    O GLU   105     -13.428 -80.472 -14.444  1.00  0.00      BSYN  
ATOM    933    N PRO   106     -13.051 -79.953 -12.188  1.00  0.00      BSYN  
ATOM    934   CD PRO   106     -12.283 -79.246 -11.202  1.00  0.00      BSYN  
ATOM    935   CA PRO   106     -13.517 -81.355 -11.705  1.00  0.00      BSYN  
ATOM    936   CB PRO   106     -12.655 -81.515 -10.406  1.00  0.00      BSYN  
ATOM    937   CG PRO   106     -12.578 -80.048  -9.950  1.00  0.00      BSYN  
ATOM    938    C PRO   106     -15.072 -81.531 -11.401  1.00  0.00      BSYN  
ATOM    939    O PRO   106     -15.650 -80.932 -10.511  1.00  0.00      BSYN  
ATOM    940    N LEU   107     -15.575 -82.536 -12.209  1.00  0.00      BSYN  
ATOM    941    H LEU   107     -15.235 -82.965 -13.022  1.00  0.00      BSYN  
ATOM    942   CA LEU   107     -16.977 -82.907 -11.895  1.00  0.00      BSYN  
ATOM    943   CB LEU   107     -18.047 -82.050 -12.607  1.00  0.00      BSYN  
ATOM    944   CG LEU   107     -18.160 -81.081 -13.779  1.00  0.00      BSYN  
ATOM    945  CD1 LEU   107     -19.643 -81.177 -13.992  1.00  0.00      BSYN  
ATOM    946  CD2 LEU   107     -17.599 -79.725 -13.401  1.00  0.00      BSYN  
ATOM    947    C LEU   107     -17.188 -84.381 -12.296  1.00  0.00      BSYN  
ATOM    948    O LEU   107     -16.824 -84.733 -13.404  1.00  0.00      BSYN  
ATOM    949    N ILE   108     -17.713 -85.354 -11.619  1.00  0.00      BSYN  
ATOM    950    H ILE   108     -18.138 -86.037 -12.179  1.00  0.00      BSYN  
ATOM    951   CA ILE   108     -17.999 -85.251 -10.170  1.00  0.00      BSYN  
ATOM    952   CB ILE   108     -19.333 -86.023  -9.740  1.00  0.00      BSYN  
ATOM    953  CG2 ILE   108     -20.274 -84.943 -10.054  1.00  0.00      BSYN  
ATOM    954  CG1 ILE   108     -19.551 -87.392 -10.388  1.00  0.00      BSYN  
ATOM    955   CD ILE   108     -19.664 -88.537  -9.269  1.00  0.00      BSYN  
ATOM    956    C ILE   108     -17.038 -85.528  -8.993  1.00  0.00      BSYN  
ATOM    957    O ILE   108     -16.036 -84.939  -8.805  1.00  0.00      BSYN  
ATOM    958    N GLU   109     -17.191 -86.609  -8.202  1.00  0.00      BSYN  
ATOM    959    H GLU   109     -17.618 -87.450  -8.467  1.00  0.00      BSYN  
ATOM    960   CA GLU   109     -16.493 -86.657  -6.878  1.00  0.00      BSYN  
ATOM    961   CB GLU   109     -17.388 -86.087  -5.727  1.00  0.00      BSYN  
ATOM    962   CG GLU   109     -17.176 -84.639  -5.673  1.00  0.00      BSYN  
ATOM    963   CD GLU   109     -17.694 -83.726  -4.560  1.00  0.00      BSYN  
ATOM    964  OE1 GLU   109     -16.891 -82.917  -4.074  1.00  0.00      BSYN  
ATOM    965  OE2 GLU   109     -18.780 -83.831  -4.008  1.00  0.00      BSYN  
ATOM    966    C GLU   109     -15.970 -88.047  -6.457  1.00  0.00      BSYN  
ATOM    967    O GLU   109     -16.552 -89.105  -6.616  1.00  0.00      BSYN  
ATOM    968    N PRO   110     -14.767 -88.097  -5.886  1.00  0.00      BSYN  
ATOM    969   CD PRO   110     -13.779 -87.055  -6.184  1.00  0.00      BSYN  
ATOM    970   CA PRO   110     -14.264 -89.225  -5.033  1.00  0.00      BSYN  
ATOM    971   CB PRO   110     -12.807 -88.955  -5.241  1.00  0.00      BSYN  
ATOM    972   CG PRO   110     -12.585 -87.529  -5.557  1.00  0.00      BSYN  
ATOM    973    C PRO   110     -14.710 -89.307  -3.549  1.00  0.00      BSYN  
ATOM    974    O PRO   110     -15.500 -88.547  -3.093  1.00  0.00      BSYN  
ATOM    975    N LEU   111     -13.975 -90.238  -3.019  1.00  0.00      BSYN  
ATOM    976    H LEU   111     -13.609 -90.982  -3.542  1.00  0.00      BSYN  
ATOM    977   CA LEU   111     -13.799 -90.251  -1.567  1.00  0.00      BSYN  
ATOM    978   CB LEU   111     -13.779 -91.643  -1.014  1.00  0.00      BSYN  
ATOM    979   CG LEU   111     -13.743 -91.832   0.561  1.00  0.00      BSYN  
ATOM    980  CD1 LEU   111     -14.519 -90.769   1.479  1.00  0.00      BSYN  
ATOM    981  CD2 LEU   111     -14.095 -93.239   1.023  1.00  0.00      BSYN  
ATOM    982    C LEU   111     -12.577 -89.570  -1.082  1.00  0.00      BSYN  
ATOM    983    O LEU   111     -11.390 -89.981  -0.699  1.00  0.00      BSYN  
ATOM    984    N MET   112     -12.768 -88.238  -0.812  1.00  0.00      BSYN  
ATOM    985    H MET   112     -13.629 -87.777  -0.894  1.00  0.00      BSYN  
ATOM    986   CA MET   112     -11.562 -87.456  -0.301  1.00  0.00      BSYN  
ATOM    987   CB MET   112     -11.466 -85.936  -0.590  1.00  0.00      BSYN  
ATOM    988   CG MET   112     -11.483 -85.539  -2.012  1.00  0.00      BSYN  
ATOM    989   SD MET   112     -11.278 -83.699  -2.077  1.00  0.00      BSYN  
ATOM    990   CE MET   112      -9.606 -83.306  -1.789  1.00  0.00      BSYN  
ATOM    991    C MET   112     -11.462 -87.595   1.246  1.00  0.00      BSYN  
ATOM    992    O MET   112     -12.284 -87.140   1.973  1.00  0.00      BSYN  
ATOM    993    N GLU   113     -10.483 -88.238   1.680  1.00  0.00      BSYN  
ATOM    994    H GLU   113      -9.685 -88.337   1.120  1.00  0.00      BSYN  
ATOM    995   CA GLU   113     -10.421 -88.508   3.098  1.00  0.00      BSYN  
ATOM    996   CB GLU   113      -9.527 -89.671   3.357  1.00  0.00      BSYN  
ATOM    997   CG GLU   113     -10.263 -91.009   3.349  1.00  0.00      BSYN  
ATOM    998   CD GLU   113     -11.145 -91.315   4.568  1.00  0.00      BSYN  
ATOM    999  OE1 GLU   113     -10.677 -91.458   5.687  1.00  0.00      BSYN  
ATOM   1000  OE2 GLU   113     -12.321 -91.531   4.364  1.00  0.00      BSYN  
ATOM   1001    C GLU   113      -9.900 -87.437   3.921  1.00  0.00      BSYN  
ATOM   1002    O GLU   113      -8.977 -86.797   3.453  1.00  0.00      BSYN  
ATOM   1003    N PRO   114     -10.512 -87.171   5.023  1.00  0.00      BSYN  
ATOM   1004   CD PRO   114     -11.867 -87.732   5.375  1.00  0.00      BSYN  
ATOM   1005   CA PRO   114     -10.190 -86.188   6.012  1.00  0.00      BSYN  
ATOM   1006   CB PRO   114     -11.183 -86.283   7.105  1.00  0.00      BSYN  
ATOM   1007   CG PRO   114     -12.374 -86.607   6.227  1.00  0.00      BSYN  
ATOM   1008    C PRO   114      -8.833 -86.226   6.559  1.00  0.00      BSYN  
ATOM   1009    O PRO   114      -8.487 -87.092   7.332  1.00  0.00      BSYN  
ATOM   1010    N GLU   115      -8.019 -85.323   6.060  1.00  0.00      BSYN  
ATOM   1011    H GLU   115      -8.343 -84.573   5.519  1.00  0.00      BSYN  
ATOM   1012   CA GLU   115      -6.615 -85.134   6.328  1.00  0.00      BSYN  
ATOM   1013   CB GLU   115      -5.884 -84.082   5.440  1.00  0.00      BSYN  
ATOM   1014   CG GLU   115      -5.493 -84.717   4.156  1.00  0.00      BSYN  
ATOM   1015   CD GLU   115      -4.313 -85.692   4.299  1.00  0.00      BSYN  
ATOM   1016  OE1 GLU   115      -3.218 -85.158   4.388  1.00  0.00      BSYN  
ATOM   1017  OE2 GLU   115      -4.522 -86.877   4.054  1.00  0.00      BSYN  
ATOM   1018    C GLU   115      -6.201 -84.934   7.796  1.00  0.00      BSYN  
ATOM   1019    O GLU   115      -5.055 -85.264   8.141  1.00  0.00      BSYN  
ATOM   1020    N GLY   116      -7.020 -84.349   8.673  1.00  0.00      BSYN  
ATOM   1021    H GLY   116      -7.787 -83.933   8.226  1.00  0.00      BSYN  
ATOM   1022   CA GLY   116      -6.742 -84.256  10.069  1.00  0.00      BSYN  
ATOM   1023    C GLY   116      -7.495 -83.170  10.806  1.00  0.00      BSYN  
ATOM   1024    O GLY   116      -8.387 -82.492  10.334  1.00  0.00      BSYN  
ATOM   1025    N GLU   117      -7.022 -82.996  12.054  1.00  0.00      BSYN  
ATOM   1026    H GLU   117      -6.293 -83.474  12.501  1.00  0.00      BSYN  
ATOM   1027   CA GLU   117      -7.620 -82.018  12.860  1.00  0.00      BSYN  
ATOM   1028   CB GLU   117      -8.732 -82.643  13.693  1.00  0.00      BSYN  
ATOM   1029   CG GLU   117     -10.104 -82.928  13.180  1.00  0.00      BSYN  
ATOM   1030   CD GLU   117     -10.658 -84.317  13.447  1.00  0.00      BSYN  
ATOM   1031  OE1 GLU   117     -11.322 -84.434  14.483  1.00  0.00      BSYN  
ATOM   1032  OE2 GLU   117     -10.404 -85.252  12.726  1.00  0.00      BSYN  
ATOM   1033    C GLU   117      -6.631 -81.254  13.802  1.00  0.00      BSYN  
ATOM   1034    O GLU   117      -6.294 -81.769  14.855  1.00  0.00      BSYN  
ATOM   1035    N SER   118      -6.121 -80.095  13.434  1.00  0.00      BSYN  
ATOM   1036    H SER   118      -5.651 -79.615  14.148  1.00  0.00      BSYN  
ATOM   1037   CA SER   118      -6.445 -79.551  12.127  1.00  0.00      BSYN  
ATOM   1038   CB SER   118      -7.427 -78.484  12.302  1.00  0.00      BSYN  
ATOM   1039   OG SER   118      -8.694 -79.125  12.708  1.00  0.00      BSYN  
ATOM   1040   HG SER   118      -8.980 -79.764  12.051  1.00  0.00      BSYN  
ATOM   1041    C SER   118      -5.270 -79.081  11.387  1.00  0.00      BSYN  
ATOM   1042    O SER   118      -4.557 -78.176  11.836  1.00  0.00      BSYN  
ATOM   1043    N TYR   119      -4.911 -79.621  10.207  1.00  0.00      BSYN  
ATOM   1044    H TYR   119      -5.459 -80.324   9.801  1.00  0.00      BSYN  
ATOM   1045   CA TYR   119      -3.926 -79.108   9.197  1.00  0.00      BSYN  
ATOM   1046   CB TYR   119      -2.656 -80.027   9.381  1.00  0.00      BSYN  
ATOM   1047   CG TYR   119      -2.917 -81.543   9.646  1.00  0.00      BSYN  
ATOM   1048  CD1 TYR   119      -2.959 -82.022  10.897  1.00  0.00      BSYN  
ATOM   1049  CE1 TYR   119      -2.868 -83.325  11.180  1.00  0.00      BSYN  
ATOM   1050  CD2 TYR   119      -2.896 -82.447   8.629  1.00  0.00      BSYN  
ATOM   1051  CE2 TYR   119      -2.796 -83.822   8.906  1.00  0.00      BSYN  
ATOM   1052   CZ TYR   119      -2.858 -84.291  10.156  1.00  0.00      BSYN  
ATOM   1053   OH TYR   119      -2.708 -85.663  10.388  1.00  0.00      BSYN  
ATOM   1054   HH TYR   119      -3.039 -85.770  11.283  1.00  0.00      BSYN  
ATOM   1055    C TYR   119      -4.366 -79.114   7.737  1.00  0.00      BSYN  
ATOM   1056    O TYR   119      -5.360 -79.677   7.267  1.00  0.00      BSYN  
ATOM   1057    N GLU   120      -3.616 -78.363   6.898  1.00  0.00      BSYN  
ATOM   1058    H GLU   120      -3.014 -77.738   7.355  1.00  0.00      BSYN  
ATOM   1059   CA GLU   120      -3.782 -78.181   5.458  1.00  0.00      BSYN  
ATOM   1060   CB GLU   120      -3.000 -76.940   4.868  1.00  0.00      BSYN  
ATOM   1061   CG GLU   120      -3.263 -75.587   5.560  1.00  0.00      BSYN  
ATOM   1062   CD GLU   120      -2.721 -74.341   4.854  1.00  0.00      BSYN  
ATOM   1063  OE1 GLU   120      -1.557 -74.414   4.404  1.00  0.00      BSYN  
ATOM   1064  OE2 GLU   120      -3.436 -73.339   4.714  1.00  0.00      BSYN  
ATOM   1065    C GLU   120      -3.307 -79.403   4.602  1.00  0.00      BSYN  
ATOM   1066    O GLU   120      -2.591 -80.211   5.241  1.00  0.00      BSYN  
ATOM   1067    N ASP   121      -3.816 -79.471   3.427  1.00  0.00      BSYN  
ATOM   1068    H ASP   121      -4.150 -78.632   3.047  1.00  0.00      BSYN  
ATOM   1069   CA ASP   121      -3.572 -80.458   2.365  1.00  0.00      BSYN  
ATOM   1070   CB ASP   121      -4.692 -80.354   1.340  1.00  0.00      BSYN  
ATOM   1071   CG ASP   121      -4.998 -81.492   0.397  1.00  0.00      BSYN  
ATOM   1072  OD1 ASP   121      -5.438 -81.178  -0.699  1.00  0.00      BSYN  
ATOM   1073  OD2 ASP   121      -4.810 -82.637   0.693  1.00  0.00      BSYN  
ATOM   1074    C ASP   121      -2.207 -80.466   1.746  1.00  0.00      BSYN  
ATOM   1075    O ASP   121      -1.687 -79.459   1.296  1.00  0.00      BSYN  
ATOM   1076    N PRO   122      -1.608 -81.600   1.470  1.00  0.00      BSYN  
ATOM   1077   CD PRO   122      -1.761 -82.824   2.353  1.00  0.00      BSYN  
ATOM   1078   CA PRO   122      -0.427 -81.707   0.716  1.00  0.00      BSYN  
ATOM   1079   CB PRO   122       0.305 -82.887   1.337  1.00  0.00      BSYN  
ATOM   1080   CG PRO   122      -0.768 -83.819   1.732  1.00  0.00      BSYN  
ATOM   1081    C PRO   122      -0.616 -81.662  -0.813  1.00  0.00      BSYN  
ATOM   1082    O PRO   122      -1.574 -82.272  -1.350  1.00  0.00      BSYN  
ATOM   1083    N PRO   123       0.276 -80.945  -1.531  1.00  0.00      BSYN  
ATOM   1084   CD PRO   123       1.339 -80.047  -1.019  1.00  0.00      BSYN  
ATOM   1085   CA PRO   123       0.158 -80.749  -3.000  1.00  0.00      BSYN  
ATOM   1086   CB PRO   123       1.275 -79.754  -3.321  1.00  0.00      BSYN  
ATOM   1087   CG PRO   123       2.293 -80.014  -2.208  1.00  0.00      BSYN  
ATOM   1088    C PRO   123       0.399 -82.148  -3.645  1.00  0.00      BSYN  
ATOM   1089    O PRO   123       1.456 -82.816  -3.597  1.00  0.00      BSYN  
ATOM   1090    N GLN   124      -0.686 -82.295  -4.403  1.00  0.00      BSYN  
ATOM   1091    H GLN   124      -1.395 -81.629  -4.286  1.00  0.00      BSYN  
ATOM   1092   CA GLN   124      -0.802 -83.438  -5.361  1.00  0.00      BSYN  
ATOM   1093   CB GLN   124      -2.248 -83.310  -5.916  1.00  0.00      BSYN  
ATOM   1094   CG GLN   124      -3.409 -83.856  -5.083  1.00  0.00      BSYN  
ATOM   1095   CD GLN   124      -3.521 -85.331  -4.803  1.00  0.00      BSYN  
ATOM   1096  OE1 GLN   124      -2.737 -86.244  -5.259  1.00  0.00      BSYN  
ATOM   1097  NE2 GLN   124      -4.637 -85.703  -3.945  1.00  0.00      BSYN  
ATOM   1098 HE21 GLN   124      -4.555 -86.649  -3.705  1.00  0.00      BSYN  
ATOM   1099 HE22 GLN   124      -5.245 -85.030  -3.572  1.00  0.00      BSYN  
ATOM   1100    C GLN   124       0.171 -83.457  -6.559  1.00  0.00      BSYN  
ATOM   1101    O GLN   124       0.118 -82.831  -7.579  1.00  0.00      BSYN  
ATOM   1102    N GLU   125       1.227 -84.038  -6.091  1.00  0.00      BSYN  
ATOM   1103    H GLU   125       1.264 -84.424  -5.191  1.00  0.00      BSYN  
ATOM   1104   CA GLU   125       2.430 -84.325  -6.885  1.00  0.00      BSYN  
ATOM   1105   CB GLU   125       3.697 -83.452  -6.919  1.00  0.00      BSYN  
ATOM   1106   CG GLU   125       3.694 -81.989  -6.535  1.00  0.00      BSYN  
ATOM   1107   CD GLU   125       2.959 -80.910  -7.279  1.00  0.00      BSYN  
ATOM   1108  OE1 GLU   125       2.999 -80.929  -8.504  1.00  0.00      BSYN  
ATOM   1109  OE2 GLU   125       2.281 -80.054  -6.740  1.00  0.00      BSYN  
ATOM   1110    C GLU   125       2.952 -85.568  -6.248  1.00  0.00      BSYN  
ATOM   1111    O GLU   125       3.419 -86.460  -6.934  1.00  0.00      BSYN  
ATOM   1112    N GLU   126       3.139 -85.565  -4.947  1.00  0.00      BSYN  
ATOM   1113    H GLU   126       2.998 -84.690  -4.528  1.00  0.00      BSYN  
ATOM   1114   CA GLU   126       3.663 -86.641  -4.043  1.00  0.00      BSYN  
ATOM   1115   CB GLU   126       4.035 -86.069  -2.698  1.00  0.00      BSYN  
ATOM   1116   CG GLU   126       5.520 -85.997  -2.317  1.00  0.00      BSYN  
ATOM   1117   CD GLU   126       5.930 -85.798  -0.881  1.00  0.00      BSYN  
ATOM   1118  OE1 GLU   126       6.330 -84.672  -0.445  1.00  0.00      BSYN  
ATOM   1119  OE2 GLU   126       5.953 -86.824  -0.307  1.00  0.00      BSYN  
ATOM   1120    C GLU   126       2.433 -87.577  -3.931  1.00  0.00      BSYN  
ATOM   1121    O GLU   126       1.343 -87.149  -3.625  1.00  0.00      BSYN  
ATOM   1122    N TYR   127       2.622 -88.882  -3.909  1.00  0.00      BSYN  
ATOM   1123    H TYR   127       3.554 -89.091  -4.128  1.00  0.00      BSYN  
ATOM   1124   CA TYR   127       1.530 -89.800  -3.733  1.00  0.00      BSYN  
ATOM   1125   CB TYR   127       2.027 -91.169  -4.332  1.00  0.00      BSYN  
ATOM   1126   CG TYR   127       1.016 -92.259  -4.442  1.00  0.00      BSYN  
ATOM   1127  CD1 TYR   127      -0.104 -91.855  -5.068  1.00  0.00      BSYN  
ATOM   1128  CE1 TYR   127      -1.231 -92.672  -5.029  1.00  0.00      BSYN  
ATOM   1129  CD2 TYR   127       1.102 -93.482  -3.775  1.00  0.00      BSYN  
ATOM   1130  CE2 TYR   127      -0.031 -94.235  -3.750  1.00  0.00      BSYN  
ATOM   1131   CZ TYR   127      -1.244 -93.906  -4.382  1.00  0.00      BSYN  
ATOM   1132   OH TYR   127      -2.311 -94.713  -4.353  1.00  0.00      BSYN  
ATOM   1133   HH TYR   127      -2.040 -95.408  -3.748  1.00  0.00      BSYN  
ATOM   1134    C TYR   127       1.018 -89.932  -2.306  1.00  0.00      BSYN  
ATOM   1135    O TYR   127       1.709 -89.837  -1.236  1.00  0.00      BSYN  
ATOM   1136    N GLN   128      -0.313 -90.299  -2.357  1.00  0.00      BSYN  
ATOM   1137    H GLN   128      -0.712 -90.755  -3.128  1.00  0.00      BSYN  
ATOM   1138   CA GLN   128      -1.119 -90.247  -1.140  1.00  0.00      BSYN  
ATOM   1139   CB GLN   128      -2.543 -89.827  -1.520  1.00  0.00      BSYN  
ATOM   1140   CG GLN   128      -2.543 -88.542  -2.186  1.00  0.00      BSYN  
ATOM   1141   CD GLN   128      -2.470 -87.347  -1.282  1.00  0.00      BSYN  
ATOM   1142  OE1 GLN   128      -1.347 -86.866  -0.892  1.00  0.00      BSYN  
ATOM   1143  NE2 GLN   128      -3.520 -86.776  -0.723  1.00  0.00      BSYN  
ATOM   1144 HE21 GLN   128      -3.219 -86.476   0.160  1.00  0.00      BSYN  
ATOM   1145 HE22 GLN   128      -4.389 -86.670  -1.164  1.00  0.00      BSYN  
ATOM   1146    C GLN   128      -1.056 -91.657  -0.409  1.00  0.00      BSYN  
ATOM   1147    O GLN   128      -1.435 -92.729  -0.959  1.00  0.00      BSYN  
ATOM   1148    N GLU   129      -0.530 -91.641   0.836  1.00  0.00      BSYN  
ATOM   1149    H GLU   129       0.112 -90.967   1.144  1.00  0.00      BSYN  
ATOM   1150   CA GLU   129      -0.457 -92.832   1.627  1.00  0.00      BSYN  
ATOM   1151   CB GLU   129       0.815 -92.738   2.474  1.00  0.00      BSYN  
ATOM   1152   CG GLU   129       1.924 -93.281   1.658  1.00  0.00      BSYN  
ATOM   1153   CD GLU   129       3.346 -93.197   2.132  1.00  0.00      BSYN  
ATOM   1154  OE1 GLU   129       3.887 -92.106   2.245  1.00  0.00      BSYN  
ATOM   1155  OE2 GLU   129       3.908 -94.221   2.331  1.00  0.00      BSYN  
ATOM   1156    C GLU   129      -1.686 -92.997   2.398  1.00  0.00      BSYN  
ATOM   1157    O GLU   129      -2.114 -91.997   3.016  1.00  0.00      BSYN  
ATOM   1158    N TYR   130      -2.268 -94.153   2.372  1.00  0.00      BSYN  
ATOM   1159    H TYR   130      -1.699 -94.873   2.028  1.00  0.00      BSYN  
ATOM   1160   CA TYR   130      -3.673 -94.400   2.544  1.00  0.00      BSYN  
ATOM   1161   CB TYR   130      -4.151 -94.940   1.222  1.00  0.00      BSYN  
ATOM   1162   CG TYR   130      -5.121 -94.049   0.428  1.00  0.00      BSYN  
ATOM   1163  CD1 TYR   130      -5.216 -92.665   0.688  1.00  0.00      BSYN  
ATOM   1164  CE1 TYR   130      -6.197 -91.910   0.052  1.00  0.00      BSYN  
ATOM   1165  CD2 TYR   130      -5.920 -94.602  -0.523  1.00  0.00      BSYN  
ATOM   1166  CE2 TYR   130      -6.882 -93.881  -1.138  1.00  0.00      BSYN  
ATOM   1167   CZ TYR   130      -7.050 -92.546  -0.843  1.00  0.00      BSYN  
ATOM   1168   OH TYR   130      -7.926 -91.709  -1.426  1.00  0.00      BSYN  
ATOM   1169   HH TYR   130      -8.766 -92.107  -1.667  1.00  0.00      BSYN  
ATOM   1170    C TYR   130      -3.871 -95.375   3.642  1.00  0.00      BSYN  
ATOM   1171    O TYR   130      -3.203 -96.355   3.828  1.00  0.00      BSYN  
ATOM   1172    N GLU   131      -4.942 -95.135   4.358  1.00  0.00      BSYN  
ATOM   1173    H GLU   131      -5.279 -94.227   4.206  1.00  0.00      BSYN  
ATOM   1174   CA GLU   131      -5.339 -96.065   5.427  1.00  0.00      BSYN  
ATOM   1175   CB GLU   131      -6.531 -95.437   6.054  1.00  0.00      BSYN  
ATOM   1176   CG GLU   131      -6.226 -94.142   6.765  1.00  0.00      BSYN  
ATOM   1177   CD GLU   131      -6.089 -94.249   8.288  1.00  0.00      BSYN  
ATOM   1178  OE1 GLU   131      -6.991 -94.819   8.903  1.00  0.00      BSYN  
ATOM   1179  OE2 GLU   131      -5.168 -93.673   8.876  1.00  0.00      BSYN  
ATOM   1180    C GLU   131      -5.599 -97.568   5.203  1.00  0.00      BSYN  
ATOM   1181    O GLU   131      -5.634 -97.956   4.062  1.00  0.00      BSYN  
ATOM   1182    N PRO   132      -5.480 -98.519   6.190  1.00  0.00      BSYN  
ATOM   1183   CD PRO   132      -4.390 -98.379   7.078  1.00  0.00      BSYN  
ATOM   1184   CA PRO   132      -5.951 -99.955   6.232  1.00  0.00      BSYN  
ATOM   1185   CB PRO   132      -4.700-100.532   6.748  1.00  0.00      BSYN  
ATOM   1186   CG PRO   132      -3.584 -99.557   6.835  1.00  0.00      BSYN  
ATOM   1187    C PRO   132      -7.223-100.331   7.083  1.00  0.00      BSYN  
ATOM   1188    O PRO   132      -8.068 -99.482   7.338  1.00  0.00      BSYN  
ATOM   1189    N GLU   133      -7.450-101.561   7.507  1.00  0.00      BSYN  
ATOM   1190    H GLU   133      -6.699-102.190   7.478  1.00  0.00      BSYN  
ATOM   1191   CA GLU   133      -8.672-101.955   8.262  1.00  0.00      BSYN  
ATOM   1192   CB GLU   133      -9.930-102.024   7.326  1.00  0.00      BSYN  
ATOM   1193   CG GLU   133     -11.211-101.898   7.983  1.00  0.00      BSYN  
ATOM   1194   CD GLU   133     -12.338-102.410   7.045  1.00  0.00      BSYN  
ATOM   1195  OE1 GLU   133     -12.331-103.458   6.507  1.00  0.00      BSYN  
ATOM   1196  OE2 GLU   133     -13.316-101.650   6.949  1.00  0.00      BSYN  
ATOM   1197    C GLU   133      -8.602-103.337   8.990  1.00  0.00      BSYN  
ATOM   1198    O GLU   133      -7.602-103.423   9.833  1.00  0.00      BSYN  
ATOM   1199    N ALA   134      -9.373-104.420   8.832  1.00  0.00      BSYN  
ATOM   1200    H ALA   134     -10.171-104.384   8.264  1.00  0.00      BSYN  
ATOM   1201   CA ALA   134      -9.310-105.627   9.675  1.00  0.00      BSYN  
ATOM   1202   CB ALA   134     -10.373-105.600  10.818  1.00  0.00      BSYN  
ATOM   1203    C ALA   134      -9.556-106.911   8.844  1.00  0.00      BSYN  
ATOM   1204  OT1 ALA   134      -8.610-107.639   8.711  1.00  0.00      BSYN  
ATOM   1205  OT2 ALA   134     -10.725-107.161   8.432  1.00  0.00      BSYN  
END
