# Supplementary material for: Data set of intrinsically disordered proteins analysed at a local protein conformation level
Source: Data Brief. 2020 Mar 5;29:105383. doi: 10.1016/j.dib.2020.105383 (PMC7078294; doi:10.1016/j.dib.2020.105383)
Supplement: Supplementary file 1 [file mmc1.zip › the data/1-DATA/PED1AAD-pdb/1AAD-240.pdb]

CRYST1    1.000    1.000    1.000  90.00  90.00  90.00 P 1           1
ATOM      1  HT1 MET     1      -8.744 -55.846 -45.803  1.00  0.00      BSYN  
ATOM      2  HT2 MET     1      -9.952 -56.519 -44.695  1.00  0.00      BSYN  
ATOM      3    N MET     1      -9.099 -56.667 -45.271  1.00  0.00      BSYN  
ATOM      4  HT3 MET     1      -9.103 -57.449 -45.957  1.00  0.00      BSYN  
ATOM      5   CA MET     1      -8.078 -56.911 -44.307  1.00  0.00      BSYN  
ATOM      6   CB MET     1      -8.118 -58.501 -43.970  1.00  0.00      BSYN  
ATOM      7   CG MET     1      -9.436 -58.794 -43.226  1.00  0.00      BSYN  
ATOM      8   SD MET     1      -9.204 -59.411 -41.594  1.00  0.00      BSYN  
ATOM      9   CE MET     1      -9.122 -61.155 -41.816  1.00  0.00      BSYN  
ATOM     10    C MET     1      -6.781 -56.668 -44.973  1.00  0.00      BSYN  
ATOM     11    O MET     1      -6.824 -56.346 -46.203  1.00  0.00      BSYN  
ATOM     12    N ASP     2      -5.696 -56.702 -44.292  1.00  0.00      BSYN  
ATOM     13    H ASP     2      -5.797 -57.066 -43.388  1.00  0.00      BSYN  
ATOM     14   CA ASP     2      -4.373 -56.392 -44.815  1.00  0.00      BSYN  
ATOM     15   CB ASP     2      -3.601 -55.316 -43.913  1.00  0.00      BSYN  
ATOM     16   CG ASP     2      -2.125 -55.341 -44.006  1.00  0.00      BSYN  
ATOM     17  OD1 ASP     2      -1.619 -54.521 -44.748  1.00  0.00      BSYN  
ATOM     18  OD2 ASP     2      -1.497 -56.020 -43.276  1.00  0.00      BSYN  
ATOM     19    C ASP     2      -3.642 -57.652 -45.162  1.00  0.00      BSYN  
ATOM     20    O ASP     2      -3.649 -58.629 -44.366  1.00  0.00      BSYN  
ATOM     21    N VAL     3      -2.987 -57.653 -46.315  1.00  0.00      BSYN  
ATOM     22    H VAL     3      -3.091 -56.840 -46.853  1.00  0.00      BSYN  
ATOM     23   CA VAL     3      -2.041 -58.702 -46.762  1.00  0.00      BSYN  
ATOM     24   CB VAL     3      -1.127 -58.067 -47.866  1.00  0.00      BSYN  
ATOM     25  CG1 VAL     3      -1.790 -57.907 -49.236  1.00  0.00      BSYN  
ATOM     26  CG2 VAL     3      -0.573 -56.702 -47.330  1.00  0.00      BSYN  
ATOM     27    C VAL     3      -1.124 -59.567 -45.865  1.00  0.00      BSYN  
ATOM     28    O VAL     3      -1.202 -60.777 -45.949  1.00  0.00      BSYN  
ATOM     29    N PHE     4      -0.233 -59.026 -45.053  1.00  0.00      BSYN  
ATOM     30    H PHE     4      -0.142 -58.066 -44.882  1.00  0.00      BSYN  
ATOM     31   CA PHE     4       0.579 -59.798 -44.131  1.00  0.00      BSYN  
ATOM     32   CB PHE     4       1.877 -59.046 -43.790  1.00  0.00      BSYN  
ATOM     33   CG PHE     4       2.966 -60.015 -43.363  1.00  0.00      BSYN  
ATOM     34  CD1 PHE     4       3.205 -60.387 -42.109  1.00  0.00      BSYN  
ATOM     35  CD2 PHE     4       3.619 -60.508 -44.472  1.00  0.00      BSYN  
ATOM     36  CE1 PHE     4       4.249 -61.291 -41.987  1.00  0.00      BSYN  
ATOM     37  CE2 PHE     4       4.783 -61.174 -44.264  1.00  0.00      BSYN  
ATOM     38   CZ PHE     4       5.123 -61.633 -43.026  1.00  0.00      BSYN  
ATOM     39    C PHE     4      -0.181 -60.151 -42.874  1.00  0.00      BSYN  
ATOM     40    O PHE     4      -0.290 -61.309 -42.652  1.00  0.00      BSYN  
ATOM     41    N MET     5      -0.609 -59.162 -42.046  1.00  0.00      BSYN  
ATOM     42    H MET     5      -0.322 -58.248 -42.251  1.00  0.00      BSYN  
ATOM     43   CA MET     5      -0.999 -59.450 -40.659  1.00  0.00      BSYN  
ATOM     44   CB MET     5      -1.045 -58.211 -39.859  1.00  0.00      BSYN  
ATOM     45   CG MET     5       0.354 -57.721 -39.561  1.00  0.00      BSYN  
ATOM     46   SD MET     5       1.245 -56.848 -40.932  1.00  0.00      BSYN  
ATOM     47   CE MET     5       1.144 -55.217 -40.159  1.00  0.00      BSYN  
ATOM     48    C MET     5      -2.219 -60.204 -40.487  1.00  0.00      BSYN  
ATOM     49    O MET     5      -2.241 -61.208 -39.746  1.00  0.00      BSYN  
ATOM     50    N LYS     6      -3.371 -59.907 -41.111  1.00  0.00      BSYN  
ATOM     51    H LYS     6      -3.183 -59.355 -41.899  1.00  0.00      BSYN  
ATOM     52   CA LYS     6      -4.721 -60.219 -40.768  1.00  0.00      BSYN  
ATOM     53   CB LYS     6      -5.541 -58.909 -40.760  1.00  0.00      BSYN  
ATOM     54   CG LYS     6      -5.244 -57.659 -39.838  1.00  0.00      BSYN  
ATOM     55   CD LYS     6      -6.378 -56.615 -39.719  1.00  0.00      BSYN  
ATOM     56   CE LYS     6      -5.866 -55.356 -39.041  1.00  0.00      BSYN  
ATOM     57   NZ LYS     6      -7.126 -54.592 -39.073  1.00  0.00      BSYN  
ATOM     58  HZ1 LYS     6      -7.055 -53.806 -38.396  1.00  0.00      BSYN  
ATOM     59  HZ2 LYS     6      -7.377 -54.353 -40.054  1.00  0.00      BSYN  
ATOM     60  HZ3 LYS     6      -7.863 -55.262 -38.775  1.00  0.00      BSYN  
ATOM     61    C LYS     6      -5.343 -61.329 -41.735  1.00  0.00      BSYN  
ATOM     62    O LYS     6      -5.941 -61.027 -42.816  1.00  0.00      BSYN  
ATOM     63    N GLY     7      -5.240 -62.616 -41.490  1.00  0.00      BSYN  
ATOM     64    H GLY     7      -5.545 -63.221 -42.199  1.00  0.00      BSYN  
ATOM     65   CA GLY     7      -4.796 -63.212 -40.234  1.00  0.00      BSYN  
ATOM     66    C GLY     7      -5.614 -62.749 -39.024  1.00  0.00      BSYN  
ATOM     67    O GLY     7      -6.541 -63.328 -38.633  1.00  0.00      BSYN  
ATOM     68    N LEU     8      -4.997 -61.746 -38.253  1.00  0.00      BSYN  
ATOM     69    H LEU     8      -4.162 -61.373 -38.608  1.00  0.00      BSYN  
ATOM     70   CA LEU     8      -5.456 -61.215 -36.996  1.00  0.00      BSYN  
ATOM     71   CB LEU     8      -6.955 -60.628 -36.943  1.00  0.00      BSYN  
ATOM     72   CG LEU     8      -7.328 -59.742 -35.655  1.00  0.00      BSYN  
ATOM     73  CD1 LEU     8      -6.858 -58.322 -35.938  1.00  0.00      BSYN  
ATOM     74  CD2 LEU     8      -8.762 -59.919 -35.139  1.00  0.00      BSYN  
ATOM     75    C LEU     8      -5.387 -62.294 -35.822  1.00  0.00      BSYN  
ATOM     76    O LEU     8      -4.542 -62.268 -34.836  1.00  0.00      BSYN  
ATOM     77    N SER     9      -6.099 -63.480 -35.961  1.00  0.00      BSYN  
ATOM     78    H SER     9      -6.407 -63.635 -36.879  1.00  0.00      BSYN  
ATOM     79   CA SER     9      -6.003 -64.619 -35.024  1.00  0.00      BSYN  
ATOM     80   CB SER     9      -7.369 -65.208 -34.840  1.00  0.00      BSYN  
ATOM     81   OG SER     9      -8.168 -64.418 -33.981  1.00  0.00      BSYN  
ATOM     82   HG SER     9      -7.794 -64.021 -33.191  1.00  0.00      BSYN  
ATOM     83    C SER     9      -4.935 -65.475 -35.576  1.00  0.00      BSYN  
ATOM     84    O SER     9      -5.119 -66.223 -36.480  1.00  0.00      BSYN  
ATOM     85    N MET    10      -3.771 -65.134 -35.042  1.00  0.00      BSYN  
ATOM     86    H MET    10      -3.765 -64.231 -34.660  1.00  0.00      BSYN  
ATOM     87   CA MET    10      -2.485 -65.845 -35.267  1.00  0.00      BSYN  
ATOM     88   CB MET    10      -1.372 -64.858 -35.011  1.00  0.00      BSYN  
ATOM     89   CG MET    10      -1.462 -63.607 -35.857  1.00  0.00      BSYN  
ATOM     90   SD MET    10       0.306 -63.071 -36.048  1.00  0.00      BSYN  
ATOM     91   CE MET    10       0.172 -61.420 -36.561  1.00  0.00      BSYN  
ATOM     92    C MET    10      -2.261 -67.101 -34.365  1.00  0.00      BSYN  
ATOM     93    O MET    10      -2.512 -66.943 -33.209  1.00  0.00      BSYN  
ATOM     94    N ALA    11      -1.878 -68.224 -34.936  1.00  0.00      BSYN  
ATOM     95    H ALA    11      -1.877 -68.304 -35.913  1.00  0.00      BSYN  
ATOM     96   CA ALA    11      -1.400 -69.422 -34.288  1.00  0.00      BSYN  
ATOM     97   CB ALA    11      -2.620 -70.288 -33.887  1.00  0.00      BSYN  
ATOM     98    C ALA    11      -0.475 -70.168 -35.307  1.00  0.00      BSYN  
ATOM     99    O ALA    11      -1.038 -70.915 -36.166  1.00  0.00      BSYN  
ATOM    100    N LYS    12       0.817 -69.865 -35.254  1.00  0.00      BSYN  
ATOM    101    H LYS    12       1.185 -69.199 -34.637  1.00  0.00      BSYN  
ATOM    102   CA LYS    12       1.728 -70.443 -36.259  1.00  0.00      BSYN  
ATOM    103   CB LYS    12       2.001 -69.490 -37.472  1.00  0.00      BSYN  
ATOM    104   CG LYS    12       1.045 -69.425 -38.703  1.00  0.00      BSYN  
ATOM    105   CD LYS    12       0.688 -70.801 -39.151  1.00  0.00      BSYN  
ATOM    106   CE LYS    12       1.835 -71.814 -39.404  1.00  0.00      BSYN  
ATOM    107   NZ LYS    12       1.301 -73.247 -39.367  1.00  0.00      BSYN  
ATOM    108  HZ1 LYS    12       0.530 -73.362 -38.678  1.00  0.00      BSYN  
ATOM    109  HZ2 LYS    12       0.973 -73.253 -40.354  1.00  0.00      BSYN  
ATOM    110  HZ3 LYS    12       2.118 -73.879 -39.246  1.00  0.00      BSYN  
ATOM    111    C LYS    12       3.031 -70.676 -35.488  1.00  0.00      BSYN  
ATOM    112    O LYS    12       3.473 -70.112 -34.447  1.00  0.00      BSYN  
ATOM    113    N GLU    13       3.716 -71.733 -36.056  1.00  0.00      BSYN  
ATOM    114    H GLU    13       3.170 -72.250 -36.685  1.00  0.00      BSYN  
ATOM    115   CA GLU    13       4.995 -72.257 -35.726  1.00  0.00      BSYN  
ATOM    116   CB GLU    13       5.177 -73.700 -36.030  1.00  0.00      BSYN  
ATOM    117   CG GLU    13       5.266 -73.775 -37.567  1.00  0.00      BSYN  
ATOM    118   CD GLU    13       5.876 -75.086 -38.043  1.00  0.00      BSYN  
ATOM    119  OE1 GLU    13       7.023 -75.175 -38.624  1.00  0.00      BSYN  
ATOM    120  OE2 GLU    13       5.110 -76.063 -37.906  1.00  0.00      BSYN  
ATOM    121    C GLU    13       6.174 -71.272 -35.938  1.00  0.00      BSYN  
ATOM    122    O GLU    13       6.191 -70.676 -37.037  1.00  0.00      BSYN  
ATOM    123    N GLY    14       6.959 -70.995 -34.888  1.00  0.00      BSYN  
ATOM    124    H GLY    14       7.613 -70.302 -35.118  1.00  0.00      BSYN  
ATOM    125   CA GLY    14       6.960 -71.574 -33.604  1.00  0.00      BSYN  
ATOM    126    C GLY    14       6.715 -70.580 -32.422  1.00  0.00      BSYN  
ATOM    127    O GLY    14       7.536 -70.381 -31.501  1.00  0.00      BSYN  
ATOM    128    N VAL    15       5.640 -69.798 -32.423  1.00  0.00      BSYN  
ATOM    129    H VAL    15       5.107 -69.809 -33.246  1.00  0.00      BSYN  
ATOM    130   CA VAL    15       5.159 -68.976 -31.286  1.00  0.00      BSYN  
ATOM    131   CB VAL    15       4.696 -67.510 -31.555  1.00  0.00      BSYN  
ATOM    132  CG1 VAL    15       4.716 -66.629 -30.411  1.00  0.00      BSYN  
ATOM    133  CG2 VAL    15       5.562 -66.926 -32.715  1.00  0.00      BSYN  
ATOM    134    C VAL    15       3.973 -69.734 -30.651  1.00  0.00      BSYN  
ATOM    135    O VAL    15       4.179 -70.467 -29.721  1.00  0.00      BSYN  
ATOM    136    N VAL    16       2.879 -69.802 -31.423  1.00  0.00      BSYN  
ATOM    137    H VAL    16       2.962 -69.173 -32.169  1.00  0.00      BSYN  
ATOM    138   CA VAL    16       1.701 -70.585 -31.033  1.00  0.00      BSYN  
ATOM    139   CB VAL    16       0.456 -69.625 -30.935  1.00  0.00      BSYN  
ATOM    140  CG1 VAL    16      -0.704 -70.369 -30.389  1.00  0.00      BSYN  
ATOM    141  CG2 VAL    16       0.871 -68.582 -29.891  1.00  0.00      BSYN  
ATOM    142    C VAL    16       1.578 -71.923 -31.747  1.00  0.00      BSYN  
ATOM    143    O VAL    16       0.984 -72.092 -32.841  1.00  0.00      BSYN  
ATOM    144    N ALA    17       2.252 -72.917 -31.069  1.00  0.00      BSYN  
ATOM    145    H ALA    17       2.678 -72.715 -30.211  1.00  0.00      BSYN  
ATOM    146   CA ALA    17       2.338 -74.263 -31.632  1.00  0.00      BSYN  
ATOM    147   CB ALA    17       3.633 -74.876 -31.250  1.00  0.00      BSYN  
ATOM    148    C ALA    17       1.087 -75.124 -31.403  1.00  0.00      BSYN  
ATOM    149    O ALA    17       1.154 -76.138 -30.663  1.00  0.00      BSYN  
ATOM    150    N ALA    18       0.041 -74.713 -32.107  1.00  0.00      BSYN  
ATOM    151    H ALA    18       0.222 -73.837 -32.508  1.00  0.00      BSYN  
ATOM    152   CA ALA    18      -1.267 -75.379 -32.207  1.00  0.00      BSYN  
ATOM    153   CB ALA    18      -1.149 -76.714 -32.895  1.00  0.00      BSYN  
ATOM    154    C ALA    18      -2.161 -75.468 -30.855  1.00  0.00      BSYN  
ATOM    155    O ALA    18      -3.372 -75.347 -31.050  1.00  0.00      BSYN  
ATOM    156    N ALA    19      -1.673 -75.802 -29.657  1.00  0.00      BSYN  
ATOM    157    H ALA    19      -0.694 -75.814 -29.626  1.00  0.00      BSYN  
ATOM    158   CA ALA    19      -2.442 -76.146 -28.546  1.00  0.00      BSYN  
ATOM    159   CB ALA    19      -1.572 -76.704 -27.460  1.00  0.00      BSYN  
ATOM    160    C ALA    19      -3.258 -75.033 -27.819  1.00  0.00      BSYN  
ATOM    161    O ALA    19      -2.777 -73.954 -28.068  1.00  0.00      BSYN  
ATOM    162    N GLU    20      -4.428 -75.417 -27.242  1.00  0.00      BSYN  
ATOM    163    H GLU    20      -4.848 -76.300 -27.308  1.00  0.00      BSYN  
ATOM    164   CA GLU    20      -5.104 -74.435 -26.325  1.00  0.00      BSYN  
ATOM    165   CB GLU    20      -5.811 -73.439 -27.117  1.00  0.00      BSYN  
ATOM    166   CG GLU    20      -6.247 -72.192 -26.227  1.00  0.00      BSYN  
ATOM    167   CD GLU    20      -5.045 -71.484 -25.604  1.00  0.00      BSYN  
ATOM    168  OE1 GLU    20      -4.500 -70.579 -26.247  1.00  0.00      BSYN  
ATOM    169  OE2 GLU    20      -4.700 -71.826 -24.507  1.00  0.00      BSYN  
ATOM    170    C GLU    20      -6.225 -75.190 -25.750  1.00  0.00      BSYN  
ATOM    171    O GLU    20      -7.255 -75.546 -26.254  1.00  0.00      BSYN  
ATOM    172    N LYS    21      -6.118 -75.381 -24.422  1.00  0.00      BSYN  
ATOM    173    H LYS    21      -5.430 -74.955 -23.870  1.00  0.00      BSYN  
ATOM    174   CA LYS    21      -7.031 -76.293 -23.719  1.00  0.00      BSYN  
ATOM    175   CB LYS    21      -6.208 -77.313 -22.985  1.00  0.00      BSYN  
ATOM    176   CG LYS    21      -5.480 -78.215 -23.950  1.00  0.00      BSYN  
ATOM    177   CD LYS    21      -5.533 -79.578 -23.247  1.00  0.00      BSYN  
ATOM    178   CE LYS    21      -4.634 -80.601 -23.861  1.00  0.00      BSYN  
ATOM    179   NZ LYS    21      -3.217 -80.571 -23.300  1.00  0.00      BSYN  
ATOM    180  HZ1 LYS    21      -3.238 -80.939 -22.328  1.00  0.00      BSYN  
ATOM    181  HZ2 LYS    21      -2.597 -81.096 -23.948  1.00  0.00      BSYN  
ATOM    182  HZ3 LYS    21      -2.878 -79.588 -23.261  1.00  0.00      BSYN  
ATOM    183    C LYS    21      -7.902 -75.360 -22.774  1.00  0.00      BSYN  
ATOM    184    O LYS    21      -7.288 -74.699 -21.930  1.00  0.00      BSYN  
ATOM    185    N THR    22      -9.176 -75.216 -22.822  1.00  0.00      BSYN  
ATOM    186    H THR    22      -9.505 -74.585 -22.148  1.00  0.00      BSYN  
ATOM    187   CA THR    22     -10.099 -75.849 -23.800  1.00  0.00      BSYN  
ATOM    188   CB THR    22     -10.927 -77.064 -23.271  1.00  0.00      BSYN  
ATOM    189  OG1 THR    22     -10.039 -78.155 -23.411  1.00  0.00      BSYN  
ATOM    190  HG1 THR    22      -9.684 -78.028 -22.528  1.00  0.00      BSYN  
ATOM    191  CG2 THR    22     -12.396 -77.216 -23.721  1.00  0.00      BSYN  
ATOM    192    C THR    22     -10.867 -74.723 -24.455  1.00  0.00      BSYN  
ATOM    193    O THR    22     -11.555 -73.937 -23.884  1.00  0.00      BSYN  
ATOM    194    N LYS    23     -10.641 -74.519 -25.831  1.00  0.00      BSYN  
ATOM    195    H LYS    23     -10.158 -75.093 -26.461  1.00  0.00      BSYN  
ATOM    196   CA LYS    23     -11.074 -73.156 -26.449  1.00  0.00      BSYN  
ATOM    197   CB LYS    23     -10.412 -72.594 -27.650  1.00  0.00      BSYN  
ATOM    198   CG LYS    23     -10.334 -73.710 -28.743  1.00  0.00      BSYN  
ATOM    199   CD LYS    23     -10.536 -73.455 -30.311  1.00  0.00      BSYN  
ATOM    200   CE LYS    23     -11.696 -72.523 -30.717  1.00  0.00      BSYN  
ATOM    201   NZ LYS    23     -11.858 -72.541 -32.169  1.00  0.00      BSYN  
ATOM    202  HZ1 LYS    23     -11.010 -72.917 -32.640  1.00  0.00      BSYN  
ATOM    203  HZ2 LYS    23     -12.688 -73.096 -32.460  1.00  0.00      BSYN  
ATOM    204  HZ3 LYS    23     -11.945 -71.626 -32.655  1.00  0.00      BSYN  
ATOM    205    C LYS    23     -12.576 -72.970 -26.630  1.00  0.00      BSYN  
ATOM    206    O LYS    23     -13.042 -71.860 -26.587  1.00  0.00      BSYN  
ATOM    207    N GLN    24     -13.350 -74.057 -26.813  1.00  0.00      BSYN  
ATOM    208    H GLN    24     -12.896 -74.859 -27.146  1.00  0.00      BSYN  
ATOM    209   CA GLN    24     -14.779 -73.844 -27.139  1.00  0.00      BSYN  
ATOM    210   CB GLN    24     -15.277 -75.222 -27.405  1.00  0.00      BSYN  
ATOM    211   CG GLN    24     -14.922 -76.289 -26.337  1.00  0.00      BSYN  
ATOM    212   CD GLN    24     -13.919 -77.306 -27.003  1.00  0.00      BSYN  
ATOM    213  OE1 GLN    24     -12.710 -77.146 -26.952  1.00  0.00      BSYN  
ATOM    214  NE2 GLN    24     -14.504 -78.116 -27.851  1.00  0.00      BSYN  
ATOM    215 HE21 GLN    24     -15.371 -78.084 -28.307  1.00  0.00      BSYN  
ATOM    216 HE22 GLN    24     -14.020 -78.966 -27.914  1.00  0.00      BSYN  
ATOM    217    C GLN    24     -15.718 -73.102 -26.126  1.00  0.00      BSYN  
ATOM    218    O GLN    24     -16.873 -73.145 -26.339  1.00  0.00      BSYN  
ATOM    219    N GLY    25     -15.223 -72.601 -24.937  1.00  0.00      BSYN  
ATOM    220    H GLY    25     -14.366 -73.006 -24.685  1.00  0.00      BSYN  
ATOM    221   CA GLY    25     -16.042 -71.731 -24.093  1.00  0.00      BSYN  
ATOM    222    C GLY    25     -15.560 -70.274 -24.250  1.00  0.00      BSYN  
ATOM    223    O GLY    25     -14.357 -69.877 -24.108  1.00  0.00      BSYN  
ATOM    224    N VAL    26     -16.517 -69.343 -24.490  1.00  0.00      BSYN  
ATOM    225    H VAL    26     -16.222 -68.411 -24.564  1.00  0.00      BSYN  
ATOM    226   CA VAL    26     -17.796 -69.731 -25.121  1.00  0.00      BSYN  
ATOM    227   CB VAL    26     -19.075 -69.146 -24.391  1.00  0.00      BSYN  
ATOM    228  CG1 VAL    26     -20.143 -70.194 -24.502  1.00  0.00      BSYN  
ATOM    229  CG2 VAL    26     -18.899 -68.834 -22.925  1.00  0.00      BSYN  
ATOM    230    C VAL    26     -17.820 -69.096 -26.542  1.00  0.00      BSYN  
ATOM    231    O VAL    26     -17.284 -67.984 -26.668  1.00  0.00      BSYN  
ATOM    232    N THR    27     -18.492 -69.694 -27.476  1.00  0.00      BSYN  
ATOM    233    H THR    27     -18.894 -70.585 -27.408  1.00  0.00      BSYN  
ATOM    234   CA THR    27     -18.529 -69.189 -28.851  1.00  0.00      BSYN  
ATOM    235   CB THR    27     -17.994 -70.308 -29.773  1.00  0.00      BSYN  
ATOM    236  OG1 THR    27     -16.618 -70.546 -29.234  1.00  0.00      BSYN  
ATOM    237  HG1 THR    27     -16.311 -69.727 -28.837  1.00  0.00      BSYN  
ATOM    238  CG2 THR    27     -17.825 -70.044 -31.173  1.00  0.00      BSYN  
ATOM    239    C THR    27     -19.985 -68.914 -29.250  1.00  0.00      BSYN  
ATOM    240    O THR    27     -20.393 -67.755 -29.361  1.00  0.00      BSYN  
ATOM    241    N GLU    28     -20.776 -70.020 -29.467  1.00  0.00      BSYN  
ATOM    242    H GLU    28     -20.480 -70.951 -29.550  1.00  0.00      BSYN  
ATOM    243   CA GLU    28     -22.150 -70.026 -29.852  1.00  0.00      BSYN  
ATOM    244   CB GLU    28     -22.573 -71.040 -30.938  1.00  0.00      BSYN  
ATOM    245   CG GLU    28     -22.123 -70.675 -32.297  1.00  0.00      BSYN  
ATOM    246   CD GLU    28     -22.200 -71.822 -33.339  1.00  0.00      BSYN  
ATOM    247  OE1 GLU    28     -21.804 -72.982 -33.033  1.00  0.00      BSYN  
ATOM    248  OE2 GLU    28     -22.659 -71.529 -34.435  1.00  0.00      BSYN  
ATOM    249    C GLU    28     -23.140 -70.129 -28.621  1.00  0.00      BSYN  
ATOM    250    O GLU    28     -23.654 -69.030 -28.231  1.00  0.00      BSYN  
ATOM    251    N ALA    29     -23.433 -71.310 -28.111  1.00  0.00      BSYN  
ATOM    252    H ALA    29     -22.876 -72.105 -28.251  1.00  0.00      BSYN  
ATOM    253   CA ALA    29     -24.436 -71.685 -27.178  1.00  0.00      BSYN  
ATOM    254   CB ALA    29     -25.894 -71.877 -27.740  1.00  0.00      BSYN  
ATOM    255    C ALA    29     -23.853 -72.980 -26.684  1.00  0.00      BSYN  
ATOM    256    O ALA    29     -23.923 -74.023 -27.376  1.00  0.00      BSYN  
ATOM    257    N ALA    30     -23.279 -72.887 -25.480  1.00  0.00      BSYN  
ATOM    258    H ALA    30     -23.034 -72.025 -25.083  1.00  0.00      BSYN  
ATOM    259   CA ALA    30     -23.021 -74.107 -24.757  1.00  0.00      BSYN  
ATOM    260   CB ALA    30     -21.700 -73.968 -24.244  1.00  0.00      BSYN  
ATOM    261    C ALA    30     -23.980 -74.126 -23.568  1.00  0.00      BSYN  
ATOM    262    O ALA    30     -24.171 -73.142 -22.859  1.00  0.00      BSYN  
ATOM    263    N GLU    31     -24.579 -75.266 -23.535  1.00  0.00      BSYN  
ATOM    264    H GLU    31     -24.467 -75.966 -24.212  1.00  0.00      BSYN  
ATOM    265   CA GLU    31     -25.547 -75.719 -22.550  1.00  0.00      BSYN  
ATOM    266   CB GLU    31     -26.609 -76.450 -23.407  1.00  0.00      BSYN  
ATOM    267   CG GLU    31     -27.547 -75.357 -24.002  1.00  0.00      BSYN  
ATOM    268   CD GLU    31     -28.984 -75.576 -24.556  1.00  0.00      BSYN  
ATOM    269  OE1 GLU    31     -29.901 -75.547 -23.720  1.00  0.00      BSYN  
ATOM    270  OE2 GLU    31     -29.237 -75.730 -25.703  1.00  0.00      BSYN  
ATOM    271    C GLU    31     -24.968 -76.519 -21.391  1.00  0.00      BSYN  
ATOM    272    O GLU    31     -25.380 -76.482 -20.263  1.00  0.00      BSYN  
ATOM    273    N LYS    32     -24.161 -77.476 -21.896  1.00  0.00      BSYN  
ATOM    274    H LYS    32     -23.992 -77.417 -22.860  1.00  0.00      BSYN  
ATOM    275   CA LYS    32     -23.378 -78.382 -21.003  1.00  0.00      BSYN  
ATOM    276   CB LYS    32     -23.480 -79.920 -21.335  1.00  0.00      BSYN  
ATOM    277   CG LYS    32     -22.661 -80.678 -20.262  1.00  0.00      BSYN  
ATOM    278   CD LYS    32     -22.200 -82.140 -20.673  1.00  0.00      BSYN  
ATOM    279   CE LYS    32     -21.240 -82.776 -19.650  1.00  0.00      BSYN  
ATOM    280   NZ LYS    32     -21.966 -83.190 -18.430  1.00  0.00      BSYN  
ATOM    281  HZ1 LYS    32     -21.289 -83.603 -17.757  1.00  0.00      BSYN  
ATOM    282  HZ2 LYS    32     -22.503 -82.444 -17.944  1.00  0.00      BSYN  
ATOM    283  HZ3 LYS    32     -22.621 -83.980 -18.602  1.00  0.00      BSYN  
ATOM    284    C LYS    32     -21.919 -77.870 -21.205  1.00  0.00      BSYN  
ATOM    285    O LYS    32     -21.363 -78.070 -22.305  1.00  0.00      BSYN  
ATOM    286    N THR    33     -21.300 -77.310 -20.141  1.00  0.00      BSYN  
ATOM    287    H THR    33     -21.793 -77.215 -19.299  1.00  0.00      BSYN  
ATOM    288   CA THR    33     -19.976 -76.772 -20.247  1.00  0.00      BSYN  
ATOM    289   CB THR    33     -19.890 -75.398 -19.483  1.00  0.00      BSYN  
ATOM    290  OG1 THR    33     -20.628 -75.487 -18.233  1.00  0.00      BSYN  
ATOM    291  HG1 THR    33     -21.536 -75.331 -18.504  1.00  0.00      BSYN  
ATOM    292  CG2 THR    33     -20.462 -74.233 -20.216  1.00  0.00      BSYN  
ATOM    293    C THR    33     -18.773 -77.635 -19.934  1.00  0.00      BSYN  
ATOM    294    O THR    33     -17.772 -77.728 -20.729  1.00  0.00      BSYN  
ATOM    295    N LYS    34     -18.862 -78.339 -18.801  1.00  0.00      BSYN  
ATOM    296    H LYS    34     -19.793 -78.634 -18.729  1.00  0.00      BSYN  
ATOM    297   CA LYS    34     -17.667 -78.804 -18.042  1.00  0.00      BSYN  
ATOM    298   CB LYS    34     -17.327 -78.104 -16.692  1.00  0.00      BSYN  
ATOM    299   CG LYS    34     -18.436 -78.247 -15.718  1.00  0.00      BSYN  
ATOM    300   CD LYS    34     -18.124 -77.551 -14.371  1.00  0.00      BSYN  
ATOM    301   CE LYS    34     -19.256 -77.542 -13.345  1.00  0.00      BSYN  
ATOM    302   NZ LYS    34     -20.427 -76.911 -14.020  1.00  0.00      BSYN  
ATOM    303  HZ1 LYS    34     -20.222 -75.898 -14.137  1.00  0.00      BSYN  
ATOM    304  HZ2 LYS    34     -20.710 -77.362 -14.913  1.00  0.00      BSYN  
ATOM    305  HZ3 LYS    34     -21.201 -76.973 -13.328  1.00  0.00      BSYN  
ATOM    306    C LYS    34     -17.620 -80.331 -17.740  1.00  0.00      BSYN  
ATOM    307    O LYS    34     -18.582 -81.059 -17.334  1.00  0.00      BSYN  
ATOM    308    N GLU    35     -16.553 -80.828 -18.341  1.00  0.00      BSYN  
ATOM    309    H GLU    35     -15.950 -80.393 -18.979  1.00  0.00      BSYN  
ATOM    310   CA GLU    35     -16.204 -82.161 -17.834  1.00  0.00      BSYN  
ATOM    311   CB GLU    35     -15.782 -83.173 -18.999  1.00  0.00      BSYN  
ATOM    312   CG GLU    35     -14.777 -82.520 -20.074  1.00  0.00      BSYN  
ATOM    313   CD GLU    35     -14.128 -83.477 -21.110  1.00  0.00      BSYN  
ATOM    314  OE1 GLU    35     -14.291 -83.110 -22.286  1.00  0.00      BSYN  
ATOM    315  OE2 GLU    35     -13.611 -84.464 -20.620  1.00  0.00      BSYN  
ATOM    316    C GLU    35     -15.181 -82.262 -16.670  1.00  0.00      BSYN  
ATOM    317    O GLU    35     -14.064 -82.754 -16.696  1.00  0.00      BSYN  
ATOM    318    N GLY    36     -15.754 -81.887 -15.533  1.00  0.00      BSYN  
ATOM    319    H GLY    36     -16.716 -81.745 -15.416  1.00  0.00      BSYN  
ATOM    320   CA GLY    36     -14.971 -81.695 -14.345  1.00  0.00      BSYN  
ATOM    321    C GLY    36     -13.739 -80.780 -14.402  1.00  0.00      BSYN  
ATOM    322    O GLY    36     -12.709 -81.090 -13.683  1.00  0.00      BSYN  
ATOM    323    N VAL    37     -13.799 -79.683 -15.103  1.00  0.00      BSYN  
ATOM    324    H VAL    37     -14.570 -79.447 -15.660  1.00  0.00      BSYN  
ATOM    325   CA VAL    37     -12.762 -78.679 -15.165  1.00  0.00      BSYN  
ATOM    326   CB VAL    37     -12.844 -77.842 -16.472  1.00  0.00      BSYN  
ATOM    327  CG1 VAL    37     -13.690 -76.568 -16.691  1.00  0.00      BSYN  
ATOM    328  CG2 VAL    37     -11.429 -77.534 -16.921  1.00  0.00      BSYN  
ATOM    329    C VAL    37     -12.382 -77.889 -13.913  1.00  0.00      BSYN  
ATOM    330    O VAL    37     -13.193 -77.187 -13.272  1.00  0.00      BSYN  
ATOM    331    N LEU    38     -11.131 -78.079 -13.412  1.00  0.00      BSYN  
ATOM    332    H LEU    38     -10.438 -78.467 -13.987  1.00  0.00      BSYN  
ATOM    333   CA LEU    38     -10.807 -77.741 -11.978  1.00  0.00      BSYN  
ATOM    334   CB LEU    38      -9.510 -78.594 -11.537  1.00  0.00      BSYN  
ATOM    335   CG LEU    38      -9.413 -80.100 -11.645  1.00  0.00      BSYN  
ATOM    336  CD1 LEU    38      -9.532 -80.784 -12.999  1.00  0.00      BSYN  
ATOM    337  CD2 LEU    38      -8.109 -80.609 -11.089  1.00  0.00      BSYN  
ATOM    338    C LEU    38     -10.555 -76.249 -11.852  1.00  0.00      BSYN  
ATOM    339    O LEU    38      -9.600 -75.664 -12.427  1.00  0.00      BSYN  
ATOM    340    N TYR    39     -11.536 -75.569 -11.127  1.00  0.00      BSYN  
ATOM    341    H TYR    39     -12.299 -76.078 -10.781  1.00  0.00      BSYN  
ATOM    342   CA TYR    39     -11.372 -74.205 -10.748  1.00  0.00      BSYN  
ATOM    343   CB TYR    39     -12.733 -73.473 -10.855  1.00  0.00      BSYN  
ATOM    344   CG TYR    39     -13.499 -73.239 -12.087  1.00  0.00      BSYN  
ATOM    345  CD1 TYR    39     -13.791 -74.363 -12.904  1.00  0.00      BSYN  
ATOM    346  CE1 TYR    39     -14.683 -74.299 -13.930  1.00  0.00      BSYN  
ATOM    347  CD2 TYR    39     -14.062 -71.980 -12.396  1.00  0.00      BSYN  
ATOM    348  CE2 TYR    39     -14.966 -71.970 -13.506  1.00  0.00      BSYN  
ATOM    349   CZ TYR    39     -15.242 -73.117 -14.183  1.00  0.00      BSYN  
ATOM    350   OH TYR    39     -16.016 -73.072 -15.371  1.00  0.00      BSYN  
ATOM    351   HH TYR    39     -15.958 -73.884 -15.880  1.00  0.00      BSYN  
ATOM    352    C TYR    39     -10.830 -74.307  -9.355  1.00  0.00      BSYN  
ATOM    353    O TYR    39     -11.422 -74.004  -8.314  1.00  0.00      BSYN  
ATOM    354    N VAL    40      -9.516 -74.828  -9.354  1.00  0.00      BSYN  
ATOM    355    H VAL    40      -9.182 -75.036 -10.251  1.00  0.00      BSYN  
ATOM    356   CA VAL    40      -8.588 -74.838  -8.224  1.00  0.00      BSYN  
ATOM    357   CB VAL    40      -7.859 -76.236  -7.913  1.00  0.00      BSYN  
ATOM    358  CG1 VAL    40      -8.951 -77.083  -7.494  1.00  0.00      BSYN  
ATOM    359  CG2 VAL    40      -7.264 -77.054  -9.052  1.00  0.00      BSYN  
ATOM    360    C VAL    40      -7.462 -73.824  -8.277  1.00  0.00      BSYN  
ATOM    361    O VAL    40      -6.298 -74.115  -8.662  1.00  0.00      BSYN  
ATOM    362    N GLY    41      -7.854 -72.557  -8.168  1.00  0.00      BSYN  
ATOM    363    H GLY    41      -8.789 -72.322  -8.340  1.00  0.00      BSYN  
ATOM    364   CA GLY    41      -6.897 -71.462  -7.985  1.00  0.00      BSYN  
ATOM    365    C GLY    41      -6.300 -70.896  -9.249  1.00  0.00      BSYN  
ATOM    366    O GLY    41      -7.033 -70.396 -10.101  1.00  0.00      BSYN  
ATOM    367    N SER    42      -5.015 -71.045  -9.527  1.00  0.00      BSYN  
ATOM    368    H SER    42      -4.318 -70.902  -8.853  1.00  0.00      BSYN  
ATOM    369   CA SER    42      -4.442 -71.182 -10.915  1.00  0.00      BSYN  
ATOM    370   CB SER    42      -3.061 -70.585 -10.811  1.00  0.00      BSYN  
ATOM    371   OG SER    42      -3.094 -69.346 -10.160  1.00  0.00      BSYN  
ATOM    372   HG SER    42      -3.585 -68.626 -10.564  1.00  0.00      BSYN  
ATOM    373    C SER    42      -4.398 -72.634 -11.397  1.00  0.00      BSYN  
ATOM    374    O SER    42      -5.093 -73.080 -12.304  1.00  0.00      BSYN  
ATOM    375    N LYS    43      -3.624 -73.385 -10.533  1.00  0.00      BSYN  
ATOM    376    H LYS    43      -3.683 -73.309  -9.558  1.00  0.00      BSYN  
ATOM    377   CA LYS    43      -3.102 -74.672 -11.073  1.00  0.00      BSYN  
ATOM    378   CB LYS    43      -1.573 -74.489 -11.085  1.00  0.00      BSYN  
ATOM    379   CG LYS    43      -0.770 -74.465  -9.820  1.00  0.00      BSYN  
ATOM    380   CD LYS    43       0.686 -74.460 -10.182  1.00  0.00      BSYN  
ATOM    381   CE LYS    43       1.505 -74.631  -8.835  1.00  0.00      BSYN  
ATOM    382   NZ LYS    43       1.503 -76.074  -8.364  1.00  0.00      BSYN  
ATOM    383  HZ1 LYS    43       2.236 -76.623  -8.857  1.00  0.00      BSYN  
ATOM    384  HZ2 LYS    43       1.819 -76.080  -7.373  1.00  0.00      BSYN  
ATOM    385  HZ3 LYS    43       0.648 -76.642  -8.526  1.00  0.00      BSYN  
ATOM    386    C LYS    43      -3.569 -76.007 -10.395  1.00  0.00      BSYN  
ATOM    387    O LYS    43      -4.203 -75.838  -9.341  1.00  0.00      BSYN  
ATOM    388    N THR    44      -3.489 -77.290 -10.865  1.00  0.00      BSYN  
ATOM    389    H THR    44      -3.531 -78.011 -10.203  1.00  0.00      BSYN  
ATOM    390   CA THR    44      -3.201 -77.538 -12.249  1.00  0.00      BSYN  
ATOM    391   CB THR    44      -1.990 -78.735 -12.436  1.00  0.00      BSYN  
ATOM    392  OG1 THR    44      -1.593 -79.470 -11.324  1.00  0.00      BSYN  
ATOM    393  HG1 THR    44      -1.562 -78.687 -10.770  1.00  0.00      BSYN  
ATOM    394  CG2 THR    44      -0.711 -78.050 -12.714  1.00  0.00      BSYN  
ATOM    395    C THR    44      -4.460 -78.090 -12.868  1.00  0.00      BSYN  
ATOM    396    O THR    44      -4.880 -79.206 -12.721  1.00  0.00      BSYN  
ATOM    397    N ARG    45      -5.126 -77.237 -13.571  1.00  0.00      BSYN  
ATOM    398    H ARG    45      -4.916 -76.289 -13.437  1.00  0.00      BSYN  
ATOM    399   CA ARG    45      -6.243 -77.768 -14.359  1.00  0.00      BSYN  
ATOM    400   CB ARG    45      -7.089 -76.598 -14.731  1.00  0.00      BSYN  
ATOM    401   CG ARG    45      -7.996 -76.779 -15.999  1.00  0.00      BSYN  
ATOM    402   CD ARG    45      -8.310 -75.395 -16.494  1.00  0.00      BSYN  
ATOM    403   NE ARG    45      -7.179 -74.968 -17.297  1.00  0.00      BSYN  
ATOM    404   HE ARG    45      -6.315 -75.076 -16.847  1.00  0.00      BSYN  
ATOM    405   CZ ARG    45      -7.258 -74.653 -18.595  1.00  0.00      BSYN  
ATOM    406  NH1 ARG    45      -6.151 -74.321 -19.252  1.00  0.00      BSYN  
ATOM    407 HH11 ARG    45      -6.225 -73.998 -20.196  1.00  0.00      BSYN  
ATOM    408 HH12 ARG    45      -5.340 -74.521 -18.702  1.00  0.00      BSYN  
ATOM    409  NH2 ARG    45      -8.281 -74.808 -19.370  1.00  0.00      BSYN  
ATOM    410 HH21 ARG    45      -8.368 -74.634 -20.351  1.00  0.00      BSYN  
ATOM    411 HH22 ARG    45      -9.059 -75.047 -18.788  1.00  0.00      BSYN  
ATOM    412    C ARG    45      -5.762 -78.566 -15.532  1.00  0.00      BSYN  
ATOM    413    O ARG    45      -4.934 -78.009 -16.331  1.00  0.00      BSYN  
ATOM    414    N GLU    46      -6.264 -79.749 -15.608  1.00  0.00      BSYN  
ATOM    415    H GLU    46      -6.727 -80.147 -14.842  1.00  0.00      BSYN  
ATOM    416   CA GLU    46      -5.984 -80.706 -16.709  1.00  0.00      BSYN  
ATOM    417   CB GLU    46      -6.593 -80.227 -18.060  1.00  0.00      BSYN  
ATOM    418   CG GLU    46      -8.079 -80.869 -18.130  1.00  0.00      BSYN  
ATOM    419   CD GLU    46      -8.836 -80.425 -19.403  1.00  0.00      BSYN  
ATOM    420  OE1 GLU    46      -8.318 -80.555 -20.524  1.00  0.00      BSYN  
ATOM    421  OE2 GLU    46      -9.858 -79.869 -19.269  1.00  0.00      BSYN  
ATOM    422    C GLU    46      -4.451 -81.059 -16.857  1.00  0.00      BSYN  
ATOM    423    O GLU    46      -3.540 -80.286 -16.748  1.00  0.00      BSYN  
ATOM    424    N GLY    47      -4.295 -82.463 -16.744  1.00  0.00      BSYN  
ATOM    425    H GLY    47      -5.124 -82.978 -16.653  1.00  0.00      BSYN  
ATOM    426   CA GLY    47      -3.019 -83.190 -16.756  1.00  0.00      BSYN  
ATOM    427    C GLY    47      -2.801 -83.933 -18.062  1.00  0.00      BSYN  
ATOM    428    O GLY    47      -3.349 -85.048 -18.163  1.00  0.00      BSYN  
ATOM    429    N VAL    48      -1.874 -83.568 -18.929  1.00  0.00      BSYN  
ATOM    430    H VAL    48      -2.097 -83.989 -19.786  1.00  0.00      BSYN  
ATOM    431   CA VAL    48      -0.961 -82.408 -18.723  1.00  0.00      BSYN  
ATOM    432   CB VAL    48       0.497 -82.847 -18.965  1.00  0.00      BSYN  
ATOM    433  CG1 VAL    48       0.829 -83.138 -20.428  1.00  0.00      BSYN  
ATOM    434  CG2 VAL    48       1.311 -81.797 -18.420  1.00  0.00      BSYN  
ATOM    435    C VAL    48      -1.630 -81.189 -19.530  1.00  0.00      BSYN  
ATOM    436    O VAL    48      -1.972 -81.496 -20.677  1.00  0.00      BSYN  
ATOM    437    N VAL    49      -1.682 -79.950 -19.077  1.00  0.00      BSYN  
ATOM    438    H VAL    49      -1.328 -79.746 -18.186  1.00  0.00      BSYN  
ATOM    439   CA VAL    49      -2.261 -78.903 -19.903  1.00  0.00      BSYN  
ATOM    440   CB VAL    49      -2.571 -77.682 -19.058  1.00  0.00      BSYN  
ATOM    441  CG1 VAL    49      -1.411 -76.871 -18.737  1.00  0.00      BSYN  
ATOM    442  CG2 VAL    49      -3.870 -76.894 -19.416  1.00  0.00      BSYN  
ATOM    443    C VAL    49      -1.382 -78.661 -21.152  1.00  0.00      BSYN  
ATOM    444    O VAL    49      -1.929 -78.229 -22.214  1.00  0.00      BSYN  
ATOM    445    N GLN    50      -0.053 -78.717 -20.967  1.00  0.00      BSYN  
ATOM    446    H GLN    50       0.254 -78.875 -20.050  1.00  0.00      BSYN  
ATOM    447   CA GLN    50       0.952 -78.667 -22.049  1.00  0.00      BSYN  
ATOM    448   CB GLN    50       2.074 -77.829 -21.611  1.00  0.00      BSYN  
ATOM    449   CG GLN    50       2.040 -76.323 -21.797  1.00  0.00      BSYN  
ATOM    450   CD GLN    50       2.744 -75.994 -23.073  1.00  0.00      BSYN  
ATOM    451  OE1 GLN    50       2.135 -75.501 -24.033  1.00  0.00      BSYN  
ATOM    452  NE2 GLN    50       3.924 -76.388 -23.282  1.00  0.00      BSYN  
ATOM    453 HE21 GLN    50       4.362 -76.764 -22.490  1.00  0.00      BSYN  
ATOM    454 HE22 GLN    50       4.103 -76.078 -24.194  1.00  0.00      BSYN  
ATOM    455    C GLN    50       1.320 -80.002 -22.733  1.00  0.00      BSYN  
ATOM    456    O GLN    50       2.469 -80.396 -22.642  1.00  0.00      BSYN  
ATOM    457    N GLY    51       0.401 -80.501 -23.448  1.00  0.00      BSYN  
ATOM    458    H GLY    51      -0.488 -80.099 -23.546  1.00  0.00      BSYN  
ATOM    459   CA GLY    51       0.672 -81.716 -24.202  1.00  0.00      BSYN  
ATOM    460    C GLY    51      -0.529 -82.666 -24.484  1.00  0.00      BSYN  
ATOM    461    O GLY    51      -1.704 -82.396 -24.445  1.00  0.00      BSYN  
ATOM    462    N VAL    52      -0.199 -83.899 -24.350  1.00  0.00      BSYN  
ATOM    463    H VAL    52       0.571 -84.283 -23.881  1.00  0.00      BSYN  
ATOM    464   CA VAL    52      -1.103 -84.929 -24.872  1.00  0.00      BSYN  
ATOM    465   CB VAL    52      -0.488 -85.741 -26.094  1.00  0.00      BSYN  
ATOM    466  CG1 VAL    52      -1.577 -86.602 -26.733  1.00  0.00      BSYN  
ATOM    467  CG2 VAL    52       0.076 -84.921 -27.238  1.00  0.00      BSYN  
ATOM    468    C VAL    52      -1.569 -85.995 -23.814  1.00  0.00      BSYN  
ATOM    469    O VAL    52      -0.752 -86.850 -23.526  1.00  0.00      BSYN  
ATOM    470    N ALA    53      -2.793 -85.899 -23.296  1.00  0.00      BSYN  
ATOM    471    H ALA    53      -3.222 -85.039 -23.487  1.00  0.00      BSYN  
ATOM    472   CA ALA    53      -3.400 -86.859 -22.398  1.00  0.00      BSYN  
ATOM    473   CB ALA    53      -4.405 -86.249 -21.333  1.00  0.00      BSYN  
ATOM    474    C ALA    53      -4.227 -87.906 -23.210  1.00  0.00      BSYN  
ATOM    475    O ALA    53      -3.665 -88.928 -23.618  1.00  0.00      BSYN  
ATOM    476    N SER    54      -5.538 -87.817 -23.555  1.00  0.00      BSYN  
ATOM    477    H SER    54      -6.079 -87.028 -23.342  1.00  0.00      BSYN  
ATOM    478   CA SER    54      -6.325 -88.825 -24.255  1.00  0.00      BSYN  
ATOM    479   CB SER    54      -7.163 -89.545 -23.122  1.00  0.00      BSYN  
ATOM    480   OG SER    54      -7.787 -90.840 -23.343  1.00  0.00      BSYN  
ATOM    481   HG SER    54      -7.452 -91.088 -24.208  1.00  0.00      BSYN  
ATOM    482    C SER    54      -7.161 -88.083 -25.349  1.00  0.00      BSYN  
ATOM    483    O SER    54      -7.971 -87.119 -25.231  1.00  0.00      BSYN  
ATOM    484    N VAL    55      -6.913 -88.678 -26.587  1.00  0.00      BSYN  
ATOM    485    H VAL    55      -6.198 -89.321 -26.397  1.00  0.00      BSYN  
ATOM    486   CA VAL    55      -7.607 -88.290 -27.836  1.00  0.00      BSYN  
ATOM    487   CB VAL    55      -6.628 -88.496 -29.103  1.00  0.00      BSYN  
ATOM    488  CG1 VAL    55      -5.755 -87.431 -29.237  1.00  0.00      BSYN  
ATOM    489  CG2 VAL    55      -6.010 -89.772 -28.949  1.00  0.00      BSYN  
ATOM    490    C VAL    55      -9.056 -88.818 -28.070  1.00  0.00      BSYN  
ATOM    491    O VAL    55      -9.823 -87.991 -28.638  1.00  0.00      BSYN  
ATOM    492    N ALA    56      -9.354 -90.037 -27.624  1.00  0.00      BSYN  
ATOM    493    H ALA    56      -8.828 -90.575 -26.997  1.00  0.00      BSYN  
ATOM    494   CA ALA    56     -10.710 -90.453 -27.898  1.00  0.00      BSYN  
ATOM    495   CB ALA    56     -10.713 -91.953 -27.932  1.00  0.00      BSYN  
ATOM    496    C ALA    56     -11.861 -89.949 -26.976  1.00  0.00      BSYN  
ATOM    497    O ALA    56     -13.055 -90.243 -27.115  1.00  0.00      BSYN  
ATOM    498    N GLU    57     -11.499 -89.116 -25.942  1.00  0.00      BSYN  
ATOM    499    H GLU    57     -10.605 -89.180 -25.544  1.00  0.00      BSYN  
ATOM    500   CA GLU    57     -12.579 -88.479 -25.078  1.00  0.00      BSYN  
ATOM    501   CB GLU    57     -12.189 -88.581 -23.652  1.00  0.00      BSYN  
ATOM    502   CG GLU    57     -12.749 -89.877 -23.147  1.00  0.00      BSYN  
ATOM    503   CD GLU    57     -11.948 -90.538 -22.030  1.00  0.00      BSYN  
ATOM    504  OE1 GLU    57     -11.596 -91.729 -22.121  1.00  0.00      BSYN  
ATOM    505  OE2 GLU    57     -11.618 -89.907 -21.019  1.00  0.00      BSYN  
ATOM    506    C GLU    57     -12.574 -87.050 -25.478  1.00  0.00      BSYN  
ATOM    507    O GLU    57     -13.598 -86.504 -25.589  1.00  0.00      BSYN  
ATOM    508    N LYS    58     -11.404 -86.354 -25.670  1.00  0.00      BSYN  
ATOM    509    H LYS    58     -10.569 -86.725 -25.316  1.00  0.00      BSYN  
ATOM    510   CA LYS    58     -11.482 -85.044 -26.437  1.00  0.00      BSYN  
ATOM    511   CB LYS    58     -10.089 -84.530 -26.487  1.00  0.00      BSYN  
ATOM    512   CG LYS    58      -9.667 -84.069 -25.265  1.00  0.00      BSYN  
ATOM    513   CD LYS    58     -10.380 -82.980 -24.578  1.00  0.00      BSYN  
ATOM    514   CE LYS    58      -9.684 -82.394 -23.422  1.00  0.00      BSYN  
ATOM    515   NZ LYS    58     -10.242 -81.020 -23.203  1.00  0.00      BSYN  
ATOM    516  HZ1 LYS    58     -11.276 -81.134 -23.209  1.00  0.00      BSYN  
ATOM    517  HZ2 LYS    58      -9.793 -80.534 -22.401  1.00  0.00      BSYN  
ATOM    518  HZ3 LYS    58     -10.135 -80.436 -24.057  1.00  0.00      BSYN  
ATOM    519    C LYS    58     -12.194 -84.929 -27.768  1.00  0.00      BSYN  
ATOM    520    O LYS    58     -12.912 -83.899 -27.925  1.00  0.00      BSYN  
ATOM    521    N THR    59     -12.026 -85.830 -28.759  1.00  0.00      BSYN  
ATOM    522    H THR    59     -11.466 -86.623 -28.625  1.00  0.00      BSYN  
ATOM    523   CA THR    59     -12.795 -85.731 -29.998  1.00  0.00      BSYN  
ATOM    524   CB THR    59     -12.152 -86.563 -31.155  1.00  0.00      BSYN  
ATOM    525  OG1 THR    59     -11.831 -87.838 -30.646  1.00  0.00      BSYN  
ATOM    526  HG1 THR    59     -12.582 -88.177 -30.154  1.00  0.00      BSYN  
ATOM    527  CG2 THR    59     -10.937 -85.768 -31.562  1.00  0.00      BSYN  
ATOM    528    C THR    59     -14.315 -85.853 -29.939  1.00  0.00      BSYN  
ATOM    529    O THR    59     -14.875 -86.714 -30.603  1.00  0.00      BSYN  
ATOM    530    N LYS    60     -15.026 -85.007 -29.261  1.00  0.00      BSYN  
ATOM    531    H LYS    60     -14.495 -84.218 -29.023  1.00  0.00      BSYN  
ATOM    532   CA LYS    60     -16.498 -84.907 -29.212  1.00  0.00      BSYN  
ATOM    533   CB LYS    60     -16.889 -85.245 -27.762  1.00  0.00      BSYN  
ATOM    534   CG LYS    60     -16.409 -84.126 -26.836  1.00  0.00      BSYN  
ATOM    535   CD LYS    60     -16.892 -84.100 -25.353  1.00  0.00      BSYN  
ATOM    536   CE LYS    60     -16.403 -82.728 -25.061  1.00  0.00      BSYN  
ATOM    537   NZ LYS    60     -16.820 -82.238 -23.854  1.00  0.00      BSYN  
ATOM    538  HZ1 LYS    60     -17.850 -82.361 -23.784  1.00  0.00      BSYN  
ATOM    539  HZ2 LYS    60     -16.430 -82.728 -23.024  1.00  0.00      BSYN  
ATOM    540  HZ3 LYS    60     -16.630 -81.246 -23.604  1.00  0.00      BSYN  
ATOM    541    C LYS    60     -17.415 -83.801 -29.865  1.00  0.00      BSYN  
ATOM    542    O LYS    60     -17.207 -82.643 -29.480  1.00  0.00      BSYN  
ATOM    543    N GLU    61     -18.166 -84.141 -30.844  1.00  0.00      BSYN  
ATOM    544    H GLU    61     -18.158 -84.984 -31.344  1.00  0.00      BSYN  
ATOM    545   CA GLU    61     -19.013 -83.067 -31.389  1.00  0.00      BSYN  
ATOM    546   CB GLU    61     -18.616 -82.858 -32.889  1.00  0.00      BSYN  
ATOM    547   CG GLU    61     -17.263 -82.180 -33.105  1.00  0.00      BSYN  
ATOM    548   CD GLU    61     -17.167 -80.654 -32.757  1.00  0.00      BSYN  
ATOM    549  OE1 GLU    61     -16.172 -80.283 -32.234  1.00  0.00      BSYN  
ATOM    550  OE2 GLU    61     -18.052 -79.848 -33.045  1.00  0.00      BSYN  
ATOM    551    C GLU    61     -20.544 -83.174 -31.279  1.00  0.00      BSYN  
ATOM    552    O GLU    61     -21.259 -82.132 -31.281  1.00  0.00      BSYN  
ATOM    553    N GLN    62     -21.073 -84.403 -31.066  1.00  0.00      BSYN  
ATOM    554    H GLN    62     -20.472 -85.097 -30.723  1.00  0.00      BSYN  
ATOM    555   CA GLN    62     -22.551 -84.564 -31.407  1.00  0.00      BSYN  
ATOM    556   CB GLN    62     -22.807 -85.591 -32.488  1.00  0.00      BSYN  
ATOM    557   CG GLN    62     -22.086 -86.803 -32.169  1.00  0.00      BSYN  
ATOM    558   CD GLN    62     -22.219 -87.978 -33.179  1.00  0.00      BSYN  
ATOM    559  OE1 GLN    62     -21.372 -88.178 -34.054  1.00  0.00      BSYN  
ATOM    560  NE2 GLN    62     -23.306 -88.736 -33.134  1.00  0.00      BSYN  
ATOM    561 HE21 GLN    62     -23.794 -88.690 -32.285  1.00  0.00      BSYN  
ATOM    562 HE22 GLN    62     -23.513 -89.273 -33.927  1.00  0.00      BSYN  
ATOM    563    C GLN    62     -23.274 -84.929 -30.158  1.00  0.00      BSYN  
ATOM    564    O GLN    62     -22.694 -85.607 -29.231  1.00  0.00      BSYN  
ATOM    565    N ALA    63     -24.499 -84.458 -30.016  1.00  0.00      BSYN  
ATOM    566    H ALA    63     -24.860 -83.845 -30.690  1.00  0.00      BSYN  
ATOM    567   CA ALA    63     -25.164 -84.690 -28.778  1.00  0.00      BSYN  
ATOM    568   CB ALA    63     -25.510 -83.451 -28.153  1.00  0.00      BSYN  
ATOM    569    C ALA    63     -26.094 -85.819 -28.881  1.00  0.00      BSYN  
ATOM    570    O ALA    63     -25.748 -86.923 -28.436  1.00  0.00      BSYN  
ATOM    571    N SER    64     -27.317 -85.597 -29.412  1.00  0.00      BSYN  
ATOM    572    H SER    64     -27.464 -84.649 -29.613  1.00  0.00      BSYN  
ATOM    573   CA SER    64     -28.463 -86.510 -29.470  1.00  0.00      BSYN  
ATOM    574   CB SER    64     -29.702 -85.959 -28.669  1.00  0.00      BSYN  
ATOM    575   OG SER    64     -30.638 -84.978 -29.221  1.00  0.00      BSYN  
ATOM    576   HG SER    64     -31.165 -84.576 -28.527  1.00  0.00      BSYN  
ATOM    577    C SER    64     -28.845 -87.099 -30.826  1.00  0.00      BSYN  
ATOM    578    O SER    64     -29.895 -87.625 -31.055  1.00  0.00      BSYN  
ATOM    579    N HIS    65     -27.939 -87.072 -31.771  1.00  0.00      BSYN  
ATOM    580    H HIS    65     -26.970 -87.000 -31.641  1.00  0.00      BSYN  
ATOM    581   CA HIS    65     -28.309 -87.197 -33.214  1.00  0.00      BSYN  
ATOM    582   CB HIS    65     -28.347 -85.831 -33.968  1.00  0.00      BSYN  
ATOM    583   CG HIS    65     -28.875 -85.857 -35.357  1.00  0.00      BSYN  
ATOM    584  ND1 HIS    65     -30.065 -86.011 -35.902  1.00  0.00      BSYN  
ATOM    585  HD1 HIS    65     -30.995 -85.941 -35.601  1.00  0.00      BSYN  
ATOM    586  CD2 HIS    65     -27.986 -85.853 -36.382  1.00  0.00      BSYN  
ATOM    587  NE2 HIS    65     -28.741 -86.101 -37.468  1.00  0.00      BSYN  
ATOM    588  CE1 HIS    65     -29.950 -86.148 -37.211  1.00  0.00      BSYN  
ATOM    589    C HIS    65     -27.404 -88.176 -33.939  1.00  0.00      BSYN  
ATOM    590    O HIS    65     -26.237 -88.261 -33.650  1.00  0.00      BSYN  
ATOM    591    N LEU    66     -27.832 -88.812 -34.984  1.00  0.00      BSYN  
ATOM    592    H LEU    66     -28.790 -88.785 -35.189  1.00  0.00      BSYN  
ATOM    593   CA LEU    66     -26.973 -89.802 -35.679  1.00  0.00      BSYN  
ATOM    594   CB LEU    66     -27.056 -91.121 -34.837  1.00  0.00      BSYN  
ATOM    595   CG LEU    66     -26.232 -92.361 -35.179  1.00  0.00      BSYN  
ATOM    596  CD1 LEU    66     -24.821 -91.989 -35.256  1.00  0.00      BSYN  
ATOM    597  CD2 LEU    66     -26.543 -93.435 -34.128  1.00  0.00      BSYN  
ATOM    598    C LEU    66     -27.541 -90.140 -37.056  1.00  0.00      BSYN  
ATOM    599    O LEU    66     -28.746 -90.146 -37.338  1.00  0.00      BSYN  
ATOM    600    N GLY    67     -26.523 -90.388 -37.859  1.00  0.00      BSYN  
ATOM    601    H GLY    67     -25.631 -90.698 -37.594  1.00  0.00      BSYN  
ATOM    602   CA GLY    67     -26.668 -90.317 -39.279  1.00  0.00      BSYN  
ATOM    603    C GLY    67     -25.426 -90.865 -39.884  1.00  0.00      BSYN  
ATOM    604    O GLY    67     -25.354 -92.084 -40.042  1.00  0.00      BSYN  
ATOM    605    N GLY    68     -24.498 -90.109 -40.528  1.00  0.00      BSYN  
ATOM    606    H GLY    68     -23.829 -90.553 -41.091  1.00  0.00      BSYN  
ATOM    607   CA GLY    68     -24.392 -88.655 -40.400  1.00  0.00      BSYN  
ATOM    608    C GLY    68     -23.964 -88.034 -41.719  1.00  0.00      BSYN  
ATOM    609    O GLY    68     -24.435 -86.918 -42.074  1.00  0.00      BSYN  
ATOM    610    N ALA    69     -23.073 -88.746 -42.427  1.00  0.00      BSYN  
ATOM    611    H ALA    69     -23.008 -89.681 -42.139  1.00  0.00      BSYN  
ATOM    612   CA ALA    69     -22.413 -88.238 -43.653  1.00  0.00      BSYN  
ATOM    613   CB ALA    69     -21.008 -87.887 -43.249  1.00  0.00      BSYN  
ATOM    614    C ALA    69     -22.253 -89.378 -44.653  1.00  0.00      BSYN  
ATOM    615    O ALA    69     -22.153 -90.558 -44.347  1.00  0.00      BSYN  
ATOM    616    N VAL    70     -22.265 -89.309 -46.050  1.00  0.00      BSYN  
ATOM    617    H VAL    70     -22.396 -88.448 -46.500  1.00  0.00      BSYN  
ATOM    618   CA VAL    70     -21.896 -90.390 -46.933  1.00  0.00      BSYN  
ATOM    619   CB VAL    70     -22.574 -90.220 -48.285  1.00  0.00      BSYN  
ATOM    620  CG1 VAL    70     -22.168 -91.459 -49.045  1.00  0.00      BSYN  
ATOM    621  CG2 VAL    70     -24.137 -90.411 -48.312  1.00  0.00      BSYN  
ATOM    622    C VAL    70     -20.479 -90.058 -47.046  1.00  0.00      BSYN  
ATOM    623    O VAL    70     -20.138 -89.186 -47.925  1.00  0.00      BSYN  
ATOM    624    N PHE    71     -19.466 -90.546 -46.217  1.00  0.00      BSYN  
ATOM    625    H PHE    71     -19.672 -90.884 -45.321  1.00  0.00      BSYN  
ATOM    626   CA PHE    71     -18.016 -90.182 -46.396  1.00  0.00      BSYN  
ATOM    627   CB PHE    71     -17.237 -90.760 -47.599  1.00  0.00      BSYN  
ATOM    628   CG PHE    71     -17.369 -92.279 -47.629  1.00  0.00      BSYN  
ATOM    629  CD1 PHE    71     -18.648 -92.881 -47.692  1.00  0.00      BSYN  
ATOM    630  CD2 PHE    71     -16.247 -93.011 -47.446  1.00  0.00      BSYN  
ATOM    631  CE1 PHE    71     -18.759 -94.242 -47.789  1.00  0.00      BSYN  
ATOM    632  CE2 PHE    71     -16.389 -94.398 -47.458  1.00  0.00      BSYN  
ATOM    633   CZ PHE    71     -17.628 -95.002 -47.646  1.00  0.00      BSYN  
ATOM    634    C PHE    71     -17.601 -88.696 -46.167  1.00  0.00      BSYN  
ATOM    635    O PHE    71     -16.845 -88.595 -45.200  1.00  0.00      BSYN  
ATOM    636    N SER    72     -17.900 -87.594 -46.917  1.00  0.00      BSYN  
ATOM    637    H SER    72     -18.604 -87.632 -47.597  1.00  0.00      BSYN  
ATOM    638   CA SER    72     -17.524 -86.197 -46.438  1.00  0.00      BSYN  
ATOM    639   CB SER    72     -16.762 -85.414 -47.535  1.00  0.00      BSYN  
ATOM    640   OG SER    72     -15.507 -85.987 -47.620  1.00  0.00      BSYN  
ATOM    641   HG SER    72     -15.535 -86.947 -47.611  1.00  0.00      BSYN  
ATOM    642    C SER    72     -18.693 -85.387 -45.969  1.00  0.00      BSYN  
ATOM    643    O SER    72     -19.688 -85.319 -46.658  1.00  0.00      BSYN  
ATOM    644    N GLY    73     -18.535 -84.938 -44.752  1.00  0.00      BSYN  
ATOM    645    H GLY    73     -17.690 -84.904 -44.257  1.00  0.00      BSYN  
ATOM    646   CA GLY    73     -19.643 -84.252 -44.095  1.00  0.00      BSYN  
ATOM    647    C GLY    73     -19.452 -83.826 -42.636  1.00  0.00      BSYN  
ATOM    648    O GLY    73     -18.478 -83.148 -42.172  1.00  0.00      BSYN  
ATOM    649    N ALA    74     -20.379 -84.353 -41.852  1.00  0.00      BSYN  
ATOM    650    H ALA    74     -21.141 -84.817 -42.256  1.00  0.00      BSYN  
ATOM    651   CA ALA    74     -20.211 -84.254 -40.437  1.00  0.00      BSYN  
ATOM    652   CB ALA    74     -20.593 -82.874 -39.848  1.00  0.00      BSYN  
ATOM    653    C ALA    74     -21.078 -85.286 -39.778  1.00  0.00      BSYN  
ATOM    654    O ALA    74     -22.284 -85.023 -39.867  1.00  0.00      BSYN  
ATOM    655    N GLY    75     -20.494 -86.242 -39.045  1.00  0.00      BSYN  
ATOM    656    H GLY    75     -19.519 -86.237 -39.139  1.00  0.00      BSYN  
ATOM    657   CA GLY    75     -21.250 -87.247 -38.276  1.00  0.00      BSYN  
ATOM    658    C GLY    75     -20.327 -88.470 -38.167  1.00  0.00      BSYN  
ATOM    659    O GLY    75     -19.846 -89.154 -39.124  1.00  0.00      BSYN  
ATOM    660    N ASN    76     -20.069 -88.743 -36.894  1.00  0.00      BSYN  
ATOM    661    H ASN    76     -20.330 -88.095 -36.206  1.00  0.00      BSYN  
ATOM    662   CA ASN    76     -19.299 -89.840 -36.398  1.00  0.00      BSYN  
ATOM    663   CB ASN    76     -19.731 -91.204 -36.698  1.00  0.00      BSYN  
ATOM    664   CG ASN    76     -20.368 -91.986 -35.532  1.00  0.00      BSYN  
ATOM    665  OD1 ASN    76     -20.309 -93.224 -35.342  1.00  0.00      BSYN  
ATOM    666  ND2 ASN    76     -21.024 -91.446 -34.526  1.00  0.00      BSYN  
ATOM    667 HD21 ASN    76     -21.343 -92.050 -33.824  1.00  0.00      BSYN  
ATOM    668 HD22 ASN    76     -21.209 -90.501 -34.707  1.00  0.00      BSYN  
ATOM    669    C ASN    76     -17.801 -89.640 -36.580  1.00  0.00      BSYN  
ATOM    670    O ASN    76     -17.280 -89.639 -37.653  1.00  0.00      BSYN  
ATOM    671    N ILE    77     -17.297 -89.381 -35.397  1.00  0.00      BSYN  
ATOM    672    H ILE    77     -17.857 -89.369 -34.593  1.00  0.00      BSYN  
ATOM    673   CA ILE    77     -15.862 -89.230 -35.228  1.00  0.00      BSYN  
ATOM    674   CB ILE    77     -15.657 -88.505 -33.906  1.00  0.00      BSYN  
ATOM    675  CG2 ILE    77     -14.174 -88.191 -33.682  1.00  0.00      BSYN  
ATOM    676  CG1 ILE    77     -16.338 -87.197 -33.989  1.00  0.00      BSYN  
ATOM    677   CD ILE    77     -17.938 -87.012 -33.695  1.00  0.00      BSYN  
ATOM    678    C ILE    77     -15.385 -90.719 -35.184  1.00  0.00      BSYN  
ATOM    679    O ILE    77     -15.950 -91.618 -34.482  1.00  0.00      BSYN  
ATOM    680    N ALA    78     -14.497 -90.961 -36.110  1.00  0.00      BSYN  
ATOM    681    H ALA    78     -14.627 -90.563 -36.996  1.00  0.00      BSYN  
ATOM    682   CA ALA    78     -13.549 -91.960 -35.847  1.00  0.00      BSYN  
ATOM    683   CB ALA    78     -12.979 -92.357 -37.220  1.00  0.00      BSYN  
ATOM    684    C ALA    78     -12.324 -91.368 -35.046  1.00  0.00      BSYN  
ATOM    685    O ALA    78     -12.051 -90.174 -35.130  1.00  0.00      BSYN  
ATOM    686    N ALA    79     -11.406 -92.156 -34.446  1.00  0.00      BSYN  
ATOM    687    H ALA    79     -11.210 -92.973 -34.951  1.00  0.00      BSYN  
ATOM    688   CA ALA    79     -10.634 -91.852 -33.320  1.00  0.00      BSYN  
ATOM    689   CB ALA    79     -11.061 -92.500 -32.030  1.00  0.00      BSYN  
ATOM    690    C ALA    79      -9.224 -92.259 -33.384  1.00  0.00      BSYN  
ATOM    691    O ALA    79      -8.890 -93.144 -34.243  1.00  0.00      BSYN  
ATOM    692    N ALA    80      -8.286 -91.805 -32.622  1.00  0.00      BSYN  
ATOM    693    H ALA    80      -8.565 -91.210 -31.894  1.00  0.00      BSYN  
ATOM    694   CA ALA    80      -6.947 -92.298 -32.654  1.00  0.00      BSYN  
ATOM    695   CB ALA    80      -6.109 -91.076 -32.958  1.00  0.00      BSYN  
ATOM    696    C ALA    80      -6.432 -92.817 -31.312  1.00  0.00      BSYN  
ATOM    697    O ALA    80      -7.172 -92.757 -30.330  1.00  0.00      BSYN  
ATOM    698    N THR    81      -5.240 -93.458 -31.267  1.00  0.00      BSYN  
ATOM    699    H THR    81      -4.576 -93.316 -31.974  1.00  0.00      BSYN  
ATOM    700   CA THR    81      -4.746 -93.980 -30.031  1.00  0.00      BSYN  
ATOM    701   CB THR    81      -4.550 -95.599 -30.209  1.00  0.00      BSYN  
ATOM    702  OG1 THR    81      -3.909 -95.736 -31.451  1.00  0.00      BSYN  
ATOM    703  HG1 THR    81      -3.176 -96.322 -31.248  1.00  0.00      BSYN  
ATOM    704  CG2 THR    81      -5.711 -96.554 -30.077  1.00  0.00      BSYN  
ATOM    705    C THR    81      -3.466 -93.370 -29.610  1.00  0.00      BSYN  
ATOM    706    O THR    81      -2.414 -93.921 -29.932  1.00  0.00      BSYN  
ATOM    707    N GLY    82      -3.687 -92.223 -28.819  1.00  0.00      BSYN  
ATOM    708    H GLY    82      -4.539 -92.178 -28.335  1.00  0.00      BSYN  
ATOM    709   CA GLY    82      -2.689 -91.259 -28.522  1.00  0.00      BSYN  
ATOM    710    C GLY    82      -1.462 -91.863 -27.763  1.00  0.00      BSYN  
ATOM    711    O GLY    82      -1.678 -92.588 -26.759  1.00  0.00      BSYN  
ATOM    712    N LEU    83      -0.303 -91.624 -28.252  1.00  0.00      BSYN  
ATOM    713    H LEU    83      -0.312 -91.644 -29.232  1.00  0.00      BSYN  
ATOM    714   CA LEU    83       0.867 -91.803 -27.494  1.00  0.00      BSYN  
ATOM    715   CB LEU    83       2.077 -91.811 -28.431  1.00  0.00      BSYN  
ATOM    716   CG LEU    83       2.329 -92.507 -29.729  1.00  0.00      BSYN  
ATOM    717  CD1 LEU    83       1.903 -91.714 -30.918  1.00  0.00      BSYN  
ATOM    718  CD2 LEU    83       3.867 -92.580 -29.960  1.00  0.00      BSYN  
ATOM    719    C LEU    83       0.911 -90.577 -26.520  1.00  0.00      BSYN  
ATOM    720    O LEU    83       0.948 -89.448 -27.017  1.00  0.00      BSYN  
ATOM    721    N VAL    84       0.935 -90.894 -25.254  1.00  0.00      BSYN  
ATOM    722    H VAL    84       0.933 -91.867 -25.132  1.00  0.00      BSYN  
ATOM    723   CA VAL    84       0.963 -89.921 -24.240  1.00  0.00      BSYN  
ATOM    724   CB VAL    84       0.681 -90.705 -22.951  1.00  0.00      BSYN  
ATOM    725  CG1 VAL    84       0.680 -89.828 -21.761  1.00  0.00      BSYN  
ATOM    726  CG2 VAL    84      -0.706 -91.375 -22.999  1.00  0.00      BSYN  
ATOM    727    C VAL    84       2.204 -89.097 -24.193  1.00  0.00      BSYN  
ATOM    728    O VAL    84       3.295 -89.583 -23.870  1.00  0.00      BSYN  
ATOM    729    N LYS    85       2.060 -87.793 -24.608  1.00  0.00      BSYN  
ATOM    730    H LYS    85       1.183 -87.483 -24.917  1.00  0.00      BSYN  
ATOM    731   CA LYS    85       3.197 -86.947 -24.736  1.00  0.00      BSYN  
ATOM    732   CB LYS    85       3.464 -86.895 -26.271  1.00  0.00      BSYN  
ATOM    733   CG LYS    85       4.993 -87.054 -26.408  1.00  0.00      BSYN  
ATOM    734   CD LYS    85       5.435 -87.332 -27.796  1.00  0.00      BSYN  
ATOM    735   CE LYS    85       6.498 -88.256 -28.074  1.00  0.00      BSYN  
ATOM    736   NZ LYS    85       7.723 -87.812 -27.630  1.00  0.00      BSYN  
ATOM    737  HZ1 LYS    85       7.943 -88.152 -26.672  1.00  0.00      BSYN  
ATOM    738  HZ2 LYS    85       8.479 -88.168 -28.249  1.00  0.00      BSYN  
ATOM    739  HZ3 LYS    85       7.652 -86.781 -27.749  1.00  0.00      BSYN  
ATOM    740    C LYS    85       3.348 -85.551 -23.976  1.00  0.00      BSYN  
ATOM    741    O LYS    85       2.626 -84.615 -24.364  1.00  0.00      BSYN  
ATOM    742    N ARG    86       4.339 -85.382 -23.116  1.00  0.00      BSYN  
ATOM    743    H ARG    86       4.951 -86.140 -23.007  1.00  0.00      BSYN  
ATOM    744   CA ARG    86       4.357 -84.100 -22.416  1.00  0.00      BSYN  
ATOM    745   CB ARG    86       4.383 -84.505 -20.926  1.00  0.00      BSYN  
ATOM    746   CG ARG    86       4.593 -83.478 -19.849  1.00  0.00      BSYN  
ATOM    747   CD ARG    86       4.928 -84.057 -18.410  1.00  0.00      BSYN  
ATOM    748   NE ARG    86       6.146 -84.819 -18.373  1.00  0.00      BSYN  
ATOM    749   HE ARG    86       6.549 -85.227 -19.168  1.00  0.00      BSYN  
ATOM    750   CZ ARG    86       6.567 -85.385 -17.137  1.00  0.00      BSYN  
ATOM    751  NH1 ARG    86       5.835 -85.202 -15.988  1.00  0.00      BSYN  
ATOM    752 HH11 ARG    86       6.100 -85.234 -15.025  1.00  0.00      BSYN  
ATOM    753 HH12 ARG    86       5.205 -84.427 -16.015  1.00  0.00      BSYN  
ATOM    754  NH2 ARG    86       7.804 -85.973 -17.083  1.00  0.00      BSYN  
ATOM    755 HH21 ARG    86       8.088 -86.437 -16.244  1.00  0.00      BSYN  
ATOM    756 HH22 ARG    86       8.356 -85.833 -17.905  1.00  0.00      BSYN  
ATOM    757    C ARG    86       5.478 -83.265 -22.899  1.00  0.00      BSYN  
ATOM    758    O ARG    86       6.670 -83.631 -22.856  1.00  0.00      BSYN  
ATOM    759    N GLU    87       5.145 -82.137 -23.478  1.00  0.00      BSYN  
ATOM    760    H GLU    87       4.200 -81.895 -23.578  1.00  0.00      BSYN  
ATOM    761   CA GLU    87       6.189 -81.369 -24.143  1.00  0.00      BSYN  
ATOM    762   CB GLU    87       5.716 -81.023 -25.578  1.00  0.00      BSYN  
ATOM    763   CG GLU    87       5.326 -82.239 -26.422  1.00  0.00      BSYN  
ATOM    764   CD GLU    87       6.359 -82.693 -27.539  1.00  0.00      BSYN  
ATOM    765  OE1 GLU    87       6.860 -83.804 -27.487  1.00  0.00      BSYN  
ATOM    766  OE2 GLU    87       6.495 -81.864 -28.525  1.00  0.00      BSYN  
ATOM    767    C GLU    87       6.867 -80.212 -23.416  1.00  0.00      BSYN  
ATOM    768    O GLU    87       6.298 -79.100 -23.377  1.00  0.00      BSYN  
ATOM    769    N GLU    88       8.085 -80.441 -22.826  1.00  0.00      BSYN  
ATOM    770    H GLU    88       7.979 -81.339 -22.449  1.00  0.00      BSYN  
ATOM    771   CA GLU    88       8.895 -79.450 -22.165  1.00  0.00      BSYN  
ATOM    772   CB GLU    88       9.965 -80.078 -21.279  1.00  0.00      BSYN  
ATOM    773   CG GLU    88      10.281 -79.089 -20.101  1.00  0.00      BSYN  
ATOM    774   CD GLU    88      11.610 -79.324 -19.474  1.00  0.00      BSYN  
ATOM    775  OE1 GLU    88      11.761 -79.877 -18.353  1.00  0.00      BSYN  
ATOM    776  OE2 GLU    88      12.624 -78.991 -20.135  1.00  0.00      BSYN  
ATOM    777    C GLU    88       9.662 -78.585 -23.199  1.00  0.00      BSYN  
ATOM    778    O GLU    88       9.788 -77.412 -23.003  1.00  0.00      BSYN  
ATOM    779    N PHE    89      10.076 -79.017 -24.409  1.00  0.00      BSYN  
ATOM    780    H PHE    89       9.554 -79.738 -24.819  1.00  0.00      BSYN  
ATOM    781   CA PHE    89      11.171 -78.515 -25.199  1.00  0.00      BSYN  
ATOM    782   CB PHE    89      12.369 -79.415 -25.575  1.00  0.00      BSYN  
ATOM    783   CG PHE    89      13.105 -79.936 -24.434  1.00  0.00      BSYN  
ATOM    784  CD1 PHE    89      14.277 -79.361 -23.814  1.00  0.00      BSYN  
ATOM    785  CD2 PHE    89      12.658 -81.126 -23.729  1.00  0.00      BSYN  
ATOM    786  CE1 PHE    89      14.954 -79.850 -22.726  1.00  0.00      BSYN  
ATOM    787  CE2 PHE    89      13.394 -81.621 -22.608  1.00  0.00      BSYN  
ATOM    788   CZ PHE    89      14.546 -80.968 -22.171  1.00  0.00      BSYN  
ATOM    789    C PHE    89      10.633 -77.947 -26.464  1.00  0.00      BSYN  
ATOM    790    O PHE    89       9.728 -78.614 -26.946  1.00  0.00      BSYN  
ATOM    791    N PRO    90      11.058 -76.781 -27.108  1.00  0.00      BSYN  
ATOM    792   CD PRO    90      12.154 -75.968 -26.584  1.00  0.00      BSYN  
ATOM    793   CA PRO    90      10.379 -76.158 -28.223  1.00  0.00      BSYN  
ATOM    794   CB PRO    90      11.054 -74.835 -28.275  1.00  0.00      BSYN  
ATOM    795   CG PRO    90      12.513 -75.121 -27.755  1.00  0.00      BSYN  
ATOM    796    C PRO    90      10.447 -76.941 -29.520  1.00  0.00      BSYN  
ATOM    797    O PRO    90      10.345 -76.387 -30.618  1.00  0.00      BSYN  
ATOM    798    N THR    91      11.027 -78.150 -29.398  1.00  0.00      BSYN  
ATOM    799    H THR    91      11.187 -78.574 -28.529  1.00  0.00      BSYN  
ATOM    800   CA THR    91      11.163 -79.139 -30.458  1.00  0.00      BSYN  
ATOM    801   CB THR    91      12.275 -80.113 -29.934  1.00  0.00      BSYN  
ATOM    802  OG1 THR    91      13.212 -79.250 -29.252  1.00  0.00      BSYN  
ATOM    803  HG1 THR    91      14.102 -79.563 -29.434  1.00  0.00      BSYN  
ATOM    804  CG2 THR    91      13.246 -80.680 -30.977  1.00  0.00      BSYN  
ATOM    805    C THR    91       9.827 -79.804 -30.749  1.00  0.00      BSYN  
ATOM    806    O THR    91       9.530 -80.833 -30.192  1.00  0.00      BSYN  
ATOM    807    N ASP    92       9.047 -79.302 -31.775  1.00  0.00      BSYN  
ATOM    808    H ASP    92       9.417 -78.748 -32.493  1.00  0.00      BSYN  
ATOM    809   CA ASP    92       7.657 -79.874 -31.927  1.00  0.00      BSYN  
ATOM    810   CB ASP    92       6.699 -78.896 -32.761  1.00  0.00      BSYN  
ATOM    811   CG ASP    92       5.236 -79.216 -32.829  1.00  0.00      BSYN  
ATOM    812  OD1 ASP    92       4.786 -79.903 -33.738  1.00  0.00      BSYN  
ATOM    813  OD2 ASP    92       4.412 -78.631 -32.025  1.00  0.00      BSYN  
ATOM    814    C ASP    92       7.605 -81.148 -32.638  1.00  0.00      BSYN  
ATOM    815    O ASP    92       7.795 -81.251 -33.837  1.00  0.00      BSYN  
ATOM    816    N LEU    93       7.625 -82.153 -31.826  1.00  0.00      BSYN  
ATOM    817    H LEU    93       7.809 -81.895 -30.899  1.00  0.00      BSYN  
ATOM    818   CA LEU    93       7.324 -83.570 -32.201  1.00  0.00      BSYN  
ATOM    819   CB LEU    93       8.653 -84.381 -31.741  1.00  0.00      BSYN  
ATOM    820   CG LEU    93       9.083 -85.544 -32.471  1.00  0.00      BSYN  
ATOM    821  CD1 LEU    93       7.819 -86.389 -32.775  1.00  0.00      BSYN  
ATOM    822  CD2 LEU    93       9.689 -85.189 -33.887  1.00  0.00      BSYN  
ATOM    823    C LEU    93       6.057 -83.987 -31.545  1.00  0.00      BSYN  
ATOM    824    O LEU    93       6.058 -84.242 -30.331  1.00  0.00      BSYN  
ATOM    825    N LYS    94       4.977 -84.058 -32.295  1.00  0.00      BSYN  
ATOM    826    H LYS    94       5.106 -84.057 -33.266  1.00  0.00      BSYN  
ATOM    827   CA LYS    94       3.728 -84.356 -31.778  1.00  0.00      BSYN  
ATOM    828   CB LYS    94       2.751 -83.418 -32.355  1.00  0.00      BSYN  
ATOM    829   CG LYS    94       2.355 -82.031 -31.706  1.00  0.00      BSYN  
ATOM    830   CD LYS    94       1.355 -81.274 -32.487  1.00  0.00      BSYN  
ATOM    831   CE LYS    94       1.269 -79.965 -31.687  1.00  0.00      BSYN  
ATOM    832   NZ LYS    94       1.455 -78.771 -32.460  1.00  0.00      BSYN  
ATOM    833  HZ1 LYS    94       2.488 -78.698 -32.553  1.00  0.00      BSYN  
ATOM    834  HZ2 LYS    94       0.898 -78.747 -33.338  1.00  0.00      BSYN  
ATOM    835  HZ3 LYS    94       1.061 -77.962 -31.939  1.00  0.00      BSYN  
ATOM    836    C LYS    94       3.237 -85.746 -32.142  1.00  0.00      BSYN  
ATOM    837    O LYS    94       3.819 -86.486 -32.877  1.00  0.00      BSYN  
ATOM    838    N PRO    95       2.234 -86.303 -31.429  1.00  0.00      BSYN  
ATOM    839   CD PRO    95       1.936 -86.058 -30.067  1.00  0.00      BSYN  
ATOM    840   CA PRO    95       1.482 -87.562 -31.863  1.00  0.00      BSYN  
ATOM    841   CB PRO    95       0.678 -87.855 -30.632  1.00  0.00      BSYN  
ATOM    842   CG PRO    95       1.525 -87.367 -29.496  1.00  0.00      BSYN  
ATOM    843    C PRO    95       0.464 -87.588 -33.077  1.00  0.00      BSYN  
ATOM    844    O PRO    95       0.047 -86.530 -33.441  1.00  0.00      BSYN  
ATOM    845    N GLU    96      -0.039 -88.815 -33.234  1.00  0.00      BSYN  
ATOM    846    H GLU    96       0.328 -89.528 -32.672  1.00  0.00      BSYN  
ATOM    847   CA GLU    96      -0.976 -89.077 -34.213  1.00  0.00      BSYN  
ATOM    848   CB GLU    96      -0.777 -90.453 -34.707  1.00  0.00      BSYN  
ATOM    849   CG GLU    96       0.390 -90.574 -35.757  1.00  0.00      BSYN  
ATOM    850   CD GLU    96       0.359 -91.713 -36.804  1.00  0.00      BSYN  
ATOM    851  OE1 GLU    96       0.064 -91.260 -37.938  1.00  0.00      BSYN  
ATOM    852  OE2 GLU    96       0.692 -92.779 -36.435  1.00  0.00      BSYN  
ATOM    853    C GLU    96      -2.437 -88.733 -33.836  1.00  0.00      BSYN  
ATOM    854    O GLU    96      -3.122 -89.634 -33.344  1.00  0.00      BSYN  
ATOM    855    N GLU    97      -2.741 -87.341 -33.917  1.00  0.00      BSYN  
ATOM    856    H GLU    97      -2.018 -86.797 -34.295  1.00  0.00      BSYN  
ATOM    857   CA GLU    97      -4.059 -86.831 -33.534  1.00  0.00      BSYN  
ATOM    858   CB GLU    97      -3.775 -85.687 -32.651  1.00  0.00      BSYN  
ATOM    859   CG GLU    97      -2.999 -86.091 -31.420  1.00  0.00      BSYN  
ATOM    860   CD GLU    97      -2.517 -84.964 -30.518  1.00  0.00      BSYN  
ATOM    861  OE1 GLU    97      -1.349 -84.956 -30.173  1.00  0.00      BSYN  
ATOM    862  OE2 GLU    97      -3.309 -83.982 -30.319  1.00  0.00      BSYN  
ATOM    863    C GLU    97      -5.038 -86.458 -34.619  1.00  0.00      BSYN  
ATOM    864    O GLU    97      -5.081 -85.383 -35.284  1.00  0.00      BSYN  
ATOM    865    N VAL    98      -5.880 -87.493 -34.710  1.00  0.00      BSYN  
ATOM    866    H VAL    98      -5.524 -88.375 -34.474  1.00  0.00      BSYN  
ATOM    867   CA VAL    98      -7.174 -87.332 -35.308  1.00  0.00      BSYN  
ATOM    868   CB VAL    98      -7.853 -88.754 -35.752  1.00  0.00      BSYN  
ATOM    869  CG1 VAL    98      -9.066 -88.499 -36.696  1.00  0.00      BSYN  
ATOM    870  CG2 VAL    98      -6.991 -89.700 -36.496  1.00  0.00      BSYN  
ATOM    871    C VAL    98      -8.070 -86.340 -34.554  1.00  0.00      BSYN  
ATOM    872    O VAL    98      -8.767 -86.543 -33.616  1.00  0.00      BSYN  
ATOM    873    N ALA    99      -8.008 -85.145 -35.152  1.00  0.00      BSYN  
ATOM    874    H ALA    99      -7.337 -85.100 -35.865  1.00  0.00      BSYN  
ATOM    875   CA ALA    99      -8.774 -83.945 -34.976  1.00  0.00      BSYN  
ATOM    876   CB ALA    99      -7.604 -83.051 -34.667  1.00  0.00      BSYN  
ATOM    877    C ALA    99      -9.680 -83.450 -36.145  1.00  0.00      BSYN  
ATOM    878    O ALA    99      -9.404 -83.815 -37.294  1.00  0.00      BSYN  
ATOM    879    N GLN   100     -10.630 -82.637 -35.736  1.00  0.00      BSYN  
ATOM    880    H GLN   100     -10.708 -82.425 -34.783  1.00  0.00      BSYN  
ATOM    881   CA GLN   100     -11.431 -81.805 -36.589  1.00  0.00      BSYN  
ATOM    882   CB GLN   100     -12.797 -82.424 -36.780  1.00  0.00      BSYN  
ATOM    883   CG GLN   100     -12.655 -83.608 -37.918  1.00  0.00      BSYN  
ATOM    884   CD GLN   100     -13.400 -84.878 -37.778  1.00  0.00      BSYN  
ATOM    885  OE1 GLN   100     -14.156 -85.356 -38.698  1.00  0.00      BSYN  
ATOM    886  NE2 GLN   100     -13.188 -85.665 -36.699  1.00  0.00      BSYN  
ATOM    887 HE21 GLN   100     -12.461 -85.589 -36.047  1.00  0.00      BSYN  
ATOM    888 HE22 GLN   100     -13.905 -86.325 -36.592  1.00  0.00      BSYN  
ATOM    889    C GLN   100     -11.491 -80.269 -36.211  1.00  0.00      BSYN  
ATOM    890    O GLN   100     -11.710 -79.916 -35.089  1.00  0.00      BSYN  
ATOM    891    N GLU   101     -10.862 -79.415 -37.088  1.00  0.00      BSYN  
ATOM    892    H GLU   101     -10.294 -79.753 -37.811  1.00  0.00      BSYN  
ATOM    893   CA GLU   101     -11.189 -77.970 -37.071  1.00  0.00      BSYN  
ATOM    894   CB GLU   101     -10.010 -77.258 -36.207  1.00  0.00      BSYN  
ATOM    895   CG GLU   101      -8.537 -77.389 -36.923  1.00  0.00      BSYN  
ATOM    896   CD GLU   101      -7.776 -78.362 -36.108  1.00  0.00      BSYN  
ATOM    897  OE1 GLU   101      -7.133 -77.981 -35.052  1.00  0.00      BSYN  
ATOM    898  OE2 GLU   101      -7.863 -79.481 -36.453  1.00  0.00      BSYN  
ATOM    899    C GLU   101     -11.662 -77.278 -38.347  1.00  0.00      BSYN  
ATOM    900    O GLU   101     -10.884 -77.551 -39.331  1.00  0.00      BSYN  
ATOM    901    N ALA   102     -12.855 -76.679 -38.318  1.00  0.00      BSYN  
ATOM    902    H ALA   102     -13.500 -76.777 -37.587  1.00  0.00      BSYN  
ATOM    903   CA ALA   102     -13.194 -75.858 -39.392  1.00  0.00      BSYN  
ATOM    904   CB ALA   102     -14.391 -76.454 -40.164  1.00  0.00      BSYN  
ATOM    905    C ALA   102     -13.604 -74.453 -38.897  1.00  0.00      BSYN  
ATOM    906    O ALA   102     -12.973 -73.423 -39.271  1.00  0.00      BSYN  
ATOM    907    N ALA   103     -14.512 -74.385 -37.938  1.00  0.00      BSYN  
ATOM    908    H ALA   103     -15.118 -75.119 -37.707  1.00  0.00      BSYN  
ATOM    909   CA ALA   103     -14.877 -73.109 -37.338  1.00  0.00      BSYN  
ATOM    910   CB ALA   103     -16.091 -73.310 -36.519  1.00  0.00      BSYN  
ATOM    911    C ALA   103     -13.808 -72.224 -36.602  1.00  0.00      BSYN  
ATOM    912    O ALA   103     -13.722 -72.384 -35.394  1.00  0.00      BSYN  
ATOM    913    N GLU   104     -13.028 -71.514 -37.430  1.00  0.00      BSYN  
ATOM    914    H GLU   104     -12.929 -71.621 -38.399  1.00  0.00      BSYN  
ATOM    915   CA GLU   104     -12.281 -70.334 -36.939  1.00  0.00      BSYN  
ATOM    916   CB GLU   104     -10.790 -70.377 -37.338  1.00  0.00      BSYN  
ATOM    917   CG GLU   104     -10.076 -71.601 -36.755  1.00  0.00      BSYN  
ATOM    918   CD GLU   104      -9.383 -71.201 -35.466  1.00  0.00      BSYN  
ATOM    919  OE1 GLU   104      -8.245 -70.856 -35.498  1.00  0.00      BSYN  
ATOM    920  OE2 GLU   104     -10.050 -71.186 -34.419  1.00  0.00      BSYN  
ATOM    921    C GLU   104     -12.839 -69.100 -37.674  1.00  0.00      BSYN  
ATOM    922    O GLU   104     -12.906 -69.138 -38.947  1.00  0.00      BSYN  
ATOM    923    N GLU   105     -13.225 -68.106 -36.889  1.00  0.00      BSYN  
ATOM    924    H GLU   105     -13.033 -67.974 -35.937  1.00  0.00      BSYN  
ATOM    925   CA GLU   105     -13.400 -66.791 -37.528  1.00  0.00      BSYN  
ATOM    926   CB GLU   105     -14.850 -66.370 -37.485  1.00  0.00      BSYN  
ATOM    927   CG GLU   105     -16.034 -67.061 -38.290  1.00  0.00      BSYN  
ATOM    928   CD GLU   105     -17.362 -66.315 -38.155  1.00  0.00      BSYN  
ATOM    929  OE1 GLU   105     -17.633 -65.183 -38.399  1.00  0.00      BSYN  
ATOM    930  OE2 GLU   105     -18.237 -66.951 -37.577  1.00  0.00      BSYN  
ATOM    931    C GLU   105     -12.540 -65.858 -36.650  1.00  0.00      BSYN  
ATOM    932    O GLU   105     -12.652 -65.922 -35.425  1.00  0.00      BSYN  
ATOM    933    N PRO   106     -11.648 -65.103 -37.255  1.00  0.00      BSYN  
ATOM    934   CD PRO   106     -11.330 -65.044 -38.650  1.00  0.00      BSYN  
ATOM    935   CA PRO   106     -10.770 -64.151 -36.511  1.00  0.00      BSYN  
ATOM    936   CB PRO   106      -9.810 -63.663 -37.651  1.00  0.00      BSYN  
ATOM    937   CG PRO   106      -9.829 -64.806 -38.666  1.00  0.00      BSYN  
ATOM    938    C PRO   106     -11.463 -63.008 -35.769  1.00  0.00      BSYN  
ATOM    939    O PRO   106     -12.035 -62.047 -36.243  1.00  0.00      BSYN  
ATOM    940    N LEU   107     -11.247 -63.138 -34.517  1.00  0.00      BSYN  
ATOM    941    H LEU   107     -10.671 -63.840 -34.151  1.00  0.00      BSYN  
ATOM    942   CA LEU   107     -11.922 -62.397 -33.525  1.00  0.00      BSYN  
ATOM    943   CB LEU   107     -13.153 -63.089 -32.875  1.00  0.00      BSYN  
ATOM    944   CG LEU   107     -14.277 -62.197 -32.280  1.00  0.00      BSYN  
ATOM    945  CD1 LEU   107     -15.213 -61.741 -33.346  1.00  0.00      BSYN  
ATOM    946  CD2 LEU   107     -15.049 -62.882 -31.195  1.00  0.00      BSYN  
ATOM    947    C LEU   107     -11.045 -61.670 -32.457  1.00  0.00      BSYN  
ATOM    948    O LEU   107     -10.075 -62.185 -32.001  1.00  0.00      BSYN  
ATOM    949    N ILE   108     -11.217 -60.343 -32.269  1.00  0.00      BSYN  
ATOM    950    H ILE   108     -11.791 -59.898 -32.927  1.00  0.00      BSYN  
ATOM    951   CA ILE   108     -10.908 -59.579 -31.158  1.00  0.00      BSYN  
ATOM    952   CB ILE   108     -10.876 -58.022 -31.562  1.00  0.00      BSYN  
ATOM    953  CG2 ILE   108      -9.547 -57.590 -32.261  1.00  0.00      BSYN  
ATOM    954  CG1 ILE   108     -12.136 -57.544 -32.228  1.00  0.00      BSYN  
ATOM    955   CD ILE   108     -12.137 -56.027 -32.650  1.00  0.00      BSYN  
ATOM    956    C ILE   108     -11.796 -59.892 -29.926  1.00  0.00      BSYN  
ATOM    957    O ILE   108     -12.767 -59.330 -29.728  1.00  0.00      BSYN  
ATOM    958    N GLU   109     -11.386 -60.833 -29.188  1.00  0.00      BSYN  
ATOM    959    H GLU   109     -10.730 -61.441 -29.588  1.00  0.00      BSYN  
ATOM    960   CA GLU   109     -11.870 -61.131 -27.885  1.00  0.00      BSYN  
ATOM    961   CB GLU   109     -11.652 -62.709 -27.520  1.00  0.00      BSYN  
ATOM    962   CG GLU   109     -12.290 -63.596 -28.575  1.00  0.00      BSYN  
ATOM    963   CD GLU   109     -11.793 -65.077 -28.457  1.00  0.00      BSYN  
ATOM    964  OE1 GLU   109     -12.166 -65.925 -27.602  1.00  0.00      BSYN  
ATOM    965  OE2 GLU   109     -10.812 -65.377 -29.148  1.00  0.00      BSYN  
ATOM    966    C GLU   109     -11.419 -60.125 -26.863  1.00  0.00      BSYN  
ATOM    967    O GLU   109     -10.246 -59.859 -26.639  1.00  0.00      BSYN  
ATOM    968    N PRO   110     -12.345 -59.483 -26.178  1.00  0.00      BSYN  
ATOM    969   CD PRO   110     -13.786 -59.559 -26.428  1.00  0.00      BSYN  
ATOM    970   CA PRO   110     -12.106 -58.465 -25.146  1.00  0.00      BSYN  
ATOM    971   CB PRO   110     -13.324 -57.532 -25.267  1.00  0.00      BSYN  
ATOM    972   CG PRO   110     -14.274 -58.648 -25.295  1.00  0.00      BSYN  
ATOM    973    C PRO   110     -11.815 -58.863 -23.676  1.00  0.00      BSYN  
ATOM    974    O PRO   110     -12.368 -58.208 -22.759  1.00  0.00      BSYN  
ATOM    975    N LEU   111     -10.932 -59.816 -23.353  1.00  0.00      BSYN  
ATOM    976    H LEU   111     -10.356 -60.018 -24.120  1.00  0.00      BSYN  
ATOM    977   CA LEU   111     -10.945 -60.571 -22.077  1.00  0.00      BSYN  
ATOM    978   CB LEU   111     -10.965 -62.105 -22.432  1.00  0.00      BSYN  
ATOM    979   CG LEU   111     -12.208 -62.919 -22.439  1.00  0.00      BSYN  
ATOM    980  CD1 LEU   111     -13.372 -62.169 -23.132  1.00  0.00      BSYN  
ATOM    981  CD2 LEU   111     -12.044 -64.249 -23.152  1.00  0.00      BSYN  
ATOM    982    C LEU   111     -10.108 -60.114 -20.891  1.00  0.00      BSYN  
ATOM    983    O LEU   111      -9.237 -60.953 -20.531  1.00  0.00      BSYN  
ATOM    984    N MET   112     -10.508 -58.985 -20.136  1.00  0.00      BSYN  
ATOM    985    H MET   112     -11.364 -58.524 -20.258  1.00  0.00      BSYN  
ATOM    986   CA MET   112      -9.627 -58.488 -19.050  1.00  0.00      BSYN  
ATOM    987   CB MET   112      -9.671 -57.029 -19.031  1.00  0.00      BSYN  
ATOM    988   CG MET   112      -9.329 -56.359 -20.447  1.00  0.00      BSYN  
ATOM    989   SD MET   112      -7.588 -56.093 -20.568  1.00  0.00      BSYN  
ATOM    990   CE MET   112      -7.221 -56.994 -22.108  1.00  0.00      BSYN  
ATOM    991    C MET   112     -10.294 -59.157 -17.813  1.00  0.00      BSYN  
ATOM    992    O MET   112     -11.476 -59.469 -17.745  1.00  0.00      BSYN  
ATOM    993    N GLU   113      -9.328 -59.425 -16.868  1.00  0.00      BSYN  
ATOM    994    H GLU   113      -8.536 -58.961 -17.214  1.00  0.00      BSYN  
ATOM    995   CA GLU   113      -9.518 -59.961 -15.561  1.00  0.00      BSYN  
ATOM    996   CB GLU   113      -8.166 -59.976 -14.747  1.00  0.00      BSYN  
ATOM    997   CG GLU   113      -6.977 -60.947 -15.073  1.00  0.00      BSYN  
ATOM    998   CD GLU   113      -7.272 -62.441 -14.682  1.00  0.00      BSYN  
ATOM    999  OE1 GLU   113      -6.565 -63.104 -13.850  1.00  0.00      BSYN  
ATOM   1000  OE2 GLU   113      -8.205 -63.059 -15.192  1.00  0.00      BSYN  
ATOM   1001    C GLU   113     -10.516 -59.241 -14.716  1.00  0.00      BSYN  
ATOM   1002    O GLU   113     -10.405 -57.983 -14.418  1.00  0.00      BSYN  
ATOM   1003    N PRO   114     -11.473 -60.015 -14.189  1.00  0.00      BSYN  
ATOM   1004   CD PRO   114     -11.946 -61.225 -14.772  1.00  0.00      BSYN  
ATOM   1005   CA PRO   114     -12.645 -59.534 -13.315  1.00  0.00      BSYN  
ATOM   1006   CB PRO   114     -13.769 -60.684 -13.581  1.00  0.00      BSYN  
ATOM   1007   CG PRO   114     -12.848 -61.850 -13.742  1.00  0.00      BSYN  
ATOM   1008    C PRO   114     -12.343 -59.490 -11.872  1.00  0.00      BSYN  
ATOM   1009    O PRO   114     -11.865 -60.407 -11.090  1.00  0.00      BSYN  
ATOM   1010    N GLU   115     -12.739 -58.333 -11.380  1.00  0.00      BSYN  
ATOM   1011    H GLU   115     -13.017 -57.772 -12.134  1.00  0.00      BSYN  
ATOM   1012   CA GLU   115     -12.805 -57.938  -9.951  1.00  0.00      BSYN  
ATOM   1013   CB GLU   115     -13.013 -56.443 -10.039  1.00  0.00      BSYN  
ATOM   1014   CG GLU   115     -11.832 -55.768 -10.631  1.00  0.00      BSYN  
ATOM   1015   CD GLU   115     -11.915 -55.216 -12.048  1.00  0.00      BSYN  
ATOM   1016  OE1 GLU   115     -11.537 -56.025 -13.009  1.00  0.00      BSYN  
ATOM   1017  OE2 GLU   115     -12.327 -54.147 -12.233  1.00  0.00      BSYN  
ATOM   1018    C GLU   115     -14.047 -58.641  -9.307  1.00  0.00      BSYN  
ATOM   1019    O GLU   115     -15.032 -58.043  -9.366  1.00  0.00      BSYN  
ATOM   1020    N GLY   116     -14.123 -59.774  -8.664  1.00  0.00      BSYN  
ATOM   1021    H GLY   116     -13.426 -60.455  -8.773  1.00  0.00      BSYN  
ATOM   1022   CA GLY   116     -15.230 -60.352  -7.915  1.00  0.00      BSYN  
ATOM   1023    C GLY   116     -14.847 -60.840  -6.564  1.00  0.00      BSYN  
ATOM   1024    O GLY   116     -15.289 -61.852  -6.054  1.00  0.00      BSYN  
ATOM   1025    N GLU   117     -13.828 -60.112  -6.102  1.00  0.00      BSYN  
ATOM   1026    H GLU   117     -13.377 -59.470  -6.689  1.00  0.00      BSYN  
ATOM   1027   CA GLU   117     -13.359 -60.309  -4.743  1.00  0.00      BSYN  
ATOM   1028   CB GLU   117     -11.703 -60.284  -4.751  1.00  0.00      BSYN  
ATOM   1029   CG GLU   117     -11.015 -61.585  -5.362  1.00  0.00      BSYN  
ATOM   1030   CD GLU   117     -11.114 -61.969  -6.899  1.00  0.00      BSYN  
ATOM   1031  OE1 GLU   117     -11.031 -63.198  -7.120  1.00  0.00      BSYN  
ATOM   1032  OE2 GLU   117     -11.258 -61.117  -7.774  1.00  0.00      BSYN  
ATOM   1033    C GLU   117     -14.081 -59.545  -3.668  1.00  0.00      BSYN  
ATOM   1034    O GLU   117     -14.506 -58.386  -3.842  1.00  0.00      BSYN  
ATOM   1035    N SER   118     -14.229 -60.125  -2.472  1.00  0.00      BSYN  
ATOM   1036    H SER   118     -14.645 -59.579  -1.773  1.00  0.00      BSYN  
ATOM   1037   CA SER   118     -13.978 -61.508  -2.082  1.00  0.00      BSYN  
ATOM   1038   CB SER   118     -12.754 -61.583  -1.251  1.00  0.00      BSYN  
ATOM   1039   OG SER   118     -11.502 -61.843  -1.938  1.00  0.00      BSYN  
ATOM   1040   HG SER   118     -10.964 -62.440  -1.412  1.00  0.00      BSYN  
ATOM   1041    C SER   118     -15.225 -62.084  -1.311  1.00  0.00      BSYN  
ATOM   1042    O SER   118     -16.197 -62.665  -1.922  1.00  0.00      BSYN  
ATOM   1043    N TYR   119     -15.251 -61.834   0.031  1.00  0.00      BSYN  
ATOM   1044    H TYR   119     -14.823 -61.011   0.348  1.00  0.00      BSYN  
ATOM   1045   CA TYR   119     -16.136 -62.562   0.844  1.00  0.00      BSYN  
ATOM   1046   CB TYR   119     -15.446 -62.968   2.164  1.00  0.00      BSYN  
ATOM   1047   CG TYR   119     -16.123 -64.068   3.066  1.00  0.00      BSYN  
ATOM   1048  CD1 TYR   119     -16.114 -65.318   2.584  1.00  0.00      BSYN  
ATOM   1049  CE1 TYR   119     -16.692 -66.394   3.287  1.00  0.00      BSYN  
ATOM   1050  CD2 TYR   119     -16.675 -63.848   4.383  1.00  0.00      BSYN  
ATOM   1051  CE2 TYR   119     -17.325 -64.901   5.084  1.00  0.00      BSYN  
ATOM   1052   CZ TYR   119     -17.268 -66.105   4.547  1.00  0.00      BSYN  
ATOM   1053   OH TYR   119     -17.939 -67.007   5.324  1.00  0.00      BSYN  
ATOM   1054   HH TYR   119     -18.542 -66.559   5.922  1.00  0.00      BSYN  
ATOM   1055    C TYR   119     -17.555 -62.112   1.179  1.00  0.00      BSYN  
ATOM   1056    O TYR   119     -17.827 -60.989   1.617  1.00  0.00      BSYN  
ATOM   1057    N GLU   120     -18.500 -63.080   0.949  1.00  0.00      BSYN  
ATOM   1058    H GLU   120     -18.270 -63.855   0.396  1.00  0.00      BSYN  
ATOM   1059   CA GLU   120     -19.882 -62.774   1.076  1.00  0.00      BSYN  
ATOM   1060   CB GLU   120     -20.511 -63.061  -0.278  1.00  0.00      BSYN  
ATOM   1061   CG GLU   120     -19.913 -62.266  -1.450  1.00  0.00      BSYN  
ATOM   1062   CD GLU   120     -20.407 -62.570  -2.843  1.00  0.00      BSYN  
ATOM   1063  OE1 GLU   120     -20.949 -63.629  -3.181  1.00  0.00      BSYN  
ATOM   1064  OE2 GLU   120     -20.288 -61.736  -3.728  1.00  0.00      BSYN  
ATOM   1065    C GLU   120     -20.473 -63.825   2.080  1.00  0.00      BSYN  
ATOM   1066    O GLU   120     -20.072 -64.966   1.977  1.00  0.00      BSYN  
ATOM   1067    N ASP   121     -21.493 -63.634   2.969  1.00  0.00      BSYN  
ATOM   1068    H ASP   121     -22.092 -62.874   3.126  1.00  0.00      BSYN  
ATOM   1069   CA ASP   121     -21.590 -64.531   4.114  1.00  0.00      BSYN  
ATOM   1070   CB ASP   121     -21.460 -63.873   5.546  1.00  0.00      BSYN  
ATOM   1071   CG ASP   121     -21.414 -64.839   6.646  1.00  0.00      BSYN  
ATOM   1072  OD1 ASP   121     -20.819 -65.890   6.740  1.00  0.00      BSYN  
ATOM   1073  OD2 ASP   121     -22.212 -64.550   7.549  1.00  0.00      BSYN  
ATOM   1074    C ASP   121     -22.935 -65.277   4.056  1.00  0.00      BSYN  
ATOM   1075    O ASP   121     -23.970 -64.698   4.490  1.00  0.00      BSYN  
ATOM   1076    N PRO   122     -23.112 -66.536   3.668  1.00  0.00      BSYN  
ATOM   1077   CD PRO   122     -22.099 -67.319   2.963  1.00  0.00      BSYN  
ATOM   1078   CA PRO   122     -24.419 -67.144   3.482  1.00  0.00      BSYN  
ATOM   1079   CB PRO   122     -24.204 -68.145   2.330  1.00  0.00      BSYN  
ATOM   1080   CG PRO   122     -22.822 -68.553   2.379  1.00  0.00      BSYN  
ATOM   1081    C PRO   122     -24.882 -67.905   4.780  1.00  0.00      BSYN  
ATOM   1082    O PRO   122     -24.293 -68.855   5.313  1.00  0.00      BSYN  
ATOM   1083    N PRO   123     -25.979 -67.375   5.314  1.00  0.00      BSYN  
ATOM   1084   CD PRO   123     -26.766 -66.361   4.641  1.00  0.00      BSYN  
ATOM   1085   CA PRO   123     -26.559 -67.751   6.557  1.00  0.00      BSYN  
ATOM   1086   CB PRO   123     -27.233 -66.546   6.936  1.00  0.00      BSYN  
ATOM   1087   CG PRO   123     -27.712 -65.829   5.685  1.00  0.00      BSYN  
ATOM   1088    C PRO   123     -27.162 -69.095   6.804  1.00  0.00      BSYN  
ATOM   1089    O PRO   123     -28.357 -69.381   6.686  1.00  0.00      BSYN  
ATOM   1090    N GLN   124     -26.310 -70.016   7.139  1.00  0.00      BSYN  
ATOM   1091    H GLN   124     -25.356 -69.802   7.076  1.00  0.00      BSYN  
ATOM   1092   CA GLN   124     -26.890 -71.377   7.579  1.00  0.00      BSYN  
ATOM   1093   CB GLN   124     -26.034 -72.585   7.074  1.00  0.00      BSYN  
ATOM   1094   CG GLN   124     -24.552 -72.567   7.516  1.00  0.00      BSYN  
ATOM   1095   CD GLN   124     -23.943 -73.991   7.282  1.00  0.00      BSYN  
ATOM   1096  OE1 GLN   124     -24.269 -74.695   6.345  1.00  0.00      BSYN  
ATOM   1097  NE2 GLN   124     -22.896 -74.433   8.045  1.00  0.00      BSYN  
ATOM   1098 HE21 GLN   124     -22.346 -73.788   8.536  1.00  0.00      BSYN  
ATOM   1099 HE22 GLN   124     -22.879 -75.413   8.057  1.00  0.00      BSYN  
ATOM   1100    C GLN   124     -27.118 -71.524   9.048  1.00  0.00      BSYN  
ATOM   1101    O GLN   124     -26.348 -70.889   9.820  1.00  0.00      BSYN  
ATOM   1102    N GLU   125     -28.275 -72.024   9.490  1.00  0.00      BSYN  
ATOM   1103    H GLU   125     -28.913 -72.258   8.784  1.00  0.00      BSYN  
ATOM   1104   CA GLU   125     -28.549 -72.381  10.824  1.00  0.00      BSYN  
ATOM   1105   CB GLU   125     -29.945 -72.827  11.207  1.00  0.00      BSYN  
ATOM   1106   CG GLU   125     -30.315 -72.725  12.671  1.00  0.00      BSYN  
ATOM   1107   CD GLU   125     -30.883 -71.371  12.995  1.00  0.00      BSYN  
ATOM   1108  OE1 GLU   125     -30.120 -70.468  12.951  1.00  0.00      BSYN  
ATOM   1109  OE2 GLU   125     -32.044 -71.143  13.277  1.00  0.00      BSYN  
ATOM   1110    C GLU   125     -27.547 -73.267  11.599  1.00  0.00      BSYN  
ATOM   1111    O GLU   125     -27.475 -74.487  11.481  1.00  0.00      BSYN  
ATOM   1112    N GLU   126     -26.719 -72.549  12.300  1.00  0.00      BSYN  
ATOM   1113    H GLU   126     -26.884 -71.594  12.153  1.00  0.00      BSYN  
ATOM   1114   CA GLU   126     -25.757 -73.191  13.223  1.00  0.00      BSYN  
ATOM   1115   CB GLU   126     -24.657 -72.254  13.385  1.00  0.00      BSYN  
ATOM   1116   CG GLU   126     -24.731 -70.751  13.753  1.00  0.00      BSYN  
ATOM   1117   CD GLU   126     -23.342 -70.040  13.590  1.00  0.00      BSYN  
ATOM   1118  OE1 GLU   126     -22.731 -70.074  12.507  1.00  0.00      BSYN  
ATOM   1119  OE2 GLU   126     -22.816 -69.479  14.610  1.00  0.00      BSYN  
ATOM   1120    C GLU   126     -26.399 -73.782  14.512  1.00  0.00      BSYN  
ATOM   1121    O GLU   126     -26.245 -73.215  15.578  1.00  0.00      BSYN  
ATOM   1122    N TYR   127     -27.136 -74.890  14.389  1.00  0.00      BSYN  
ATOM   1123    H TYR   127     -27.120 -75.345  13.521  1.00  0.00      BSYN  
ATOM   1124   CA TYR   127     -27.889 -75.539  15.461  1.00  0.00      BSYN  
ATOM   1125   CB TYR   127     -29.275 -75.082  15.548  1.00  0.00      BSYN  
ATOM   1126   CG TYR   127     -29.429 -73.930  16.531  1.00  0.00      BSYN  
ATOM   1127  CD1 TYR   127     -29.383 -74.215  17.872  1.00  0.00      BSYN  
ATOM   1128  CE1 TYR   127     -29.605 -73.232  18.813  1.00  0.00      BSYN  
ATOM   1129  CD2 TYR   127     -29.673 -72.650  16.014  1.00  0.00      BSYN  
ATOM   1130  CE2 TYR   127     -29.871 -71.642  16.957  1.00  0.00      BSYN  
ATOM   1131   CZ TYR   127     -29.971 -71.975  18.326  1.00  0.00      BSYN  
ATOM   1132   OH TYR   127     -30.514 -71.024  19.228  1.00  0.00      BSYN  
ATOM   1133   HH TYR   127     -30.275 -71.509  20.021  1.00  0.00      BSYN  
ATOM   1134    C TYR   127     -27.968 -76.998  15.182  1.00  0.00      BSYN  
ATOM   1135    O TYR   127     -28.133 -77.276  14.010  1.00  0.00      BSYN  
ATOM   1136    N GLN   128     -28.255 -77.966  16.063  1.00  0.00      BSYN  
ATOM   1137    H GLN   128     -28.691 -78.766  15.701  1.00  0.00      BSYN  
ATOM   1138   CA GLN   128     -28.018 -77.940  17.543  1.00  0.00      BSYN  
ATOM   1139   CB GLN   128     -28.879 -79.132  18.115  1.00  0.00      BSYN  
ATOM   1140   CG GLN   128     -29.342 -79.091  19.635  1.00  0.00      BSYN  
ATOM   1141   CD GLN   128     -30.758 -79.598  19.978  1.00  0.00      BSYN  
ATOM   1142  OE1 GLN   128     -31.209 -79.268  21.066  1.00  0.00      BSYN  
ATOM   1143  NE2 GLN   128     -31.448 -80.307  19.089  1.00  0.00      BSYN  
ATOM   1144 HE21 GLN   128     -32.315 -80.635  19.406  1.00  0.00      BSYN  
ATOM   1145 HE22 GLN   128     -31.128 -80.557  18.197  1.00  0.00      BSYN  
ATOM   1146    C GLN   128     -26.560 -78.182  17.615  1.00  0.00      BSYN  
ATOM   1147    O GLN   128     -25.988 -79.195  17.307  1.00  0.00      BSYN  
ATOM   1148    N GLU   129     -25.930 -77.291  18.280  1.00  0.00      BSYN  
ATOM   1149    H GLU   129     -26.487 -76.893  18.981  1.00  0.00      BSYN  
ATOM   1150   CA GLU   129     -24.435 -77.237  18.205  1.00  0.00      BSYN  
ATOM   1151   CB GLU   129     -23.921 -75.858  17.737  1.00  0.00      BSYN  
ATOM   1152   CG GLU   129     -22.468 -75.376  18.090  1.00  0.00      BSYN  
ATOM   1153   CD GLU   129     -22.061 -73.949  17.669  1.00  0.00      BSYN  
ATOM   1154  OE1 GLU   129     -22.309 -73.622  16.524  1.00  0.00      BSYN  
ATOM   1155  OE2 GLU   129     -21.405 -73.265  18.484  1.00  0.00      BSYN  
ATOM   1156    C GLU   129     -23.948 -77.430  19.739  1.00  0.00      BSYN  
ATOM   1157    O GLU   129     -24.346 -76.668  20.545  1.00  0.00      BSYN  
ATOM   1158    N TYR   130     -23.151 -78.506  19.977  1.00  0.00      BSYN  
ATOM   1159    H TYR   130     -22.835 -78.997  19.190  1.00  0.00      BSYN  
ATOM   1160   CA TYR   130     -22.723 -78.752  21.325  1.00  0.00      BSYN  
ATOM   1161   CB TYR   130     -23.783 -79.313  22.360  1.00  0.00      BSYN  
ATOM   1162   CG TYR   130     -23.593 -78.728  23.804  1.00  0.00      BSYN  
ATOM   1163  CD1 TYR   130     -24.732 -78.296  24.451  1.00  0.00      BSYN  
ATOM   1164  CE1 TYR   130     -24.668 -77.947  25.784  1.00  0.00      BSYN  
ATOM   1165  CD2 TYR   130     -22.357 -78.778  24.443  1.00  0.00      BSYN  
ATOM   1166  CE2 TYR   130     -22.264 -78.447  25.795  1.00  0.00      BSYN  
ATOM   1167   CZ TYR   130     -23.436 -78.034  26.434  1.00  0.00      BSYN  
ATOM   1168   OH TYR   130     -23.404 -77.950  27.777  1.00  0.00      BSYN  
ATOM   1169   HH TYR   130     -22.508 -78.131  28.071  1.00  0.00      BSYN  
ATOM   1170    C TYR   130     -21.482 -79.683  21.309  1.00  0.00      BSYN  
ATOM   1171    O TYR   130     -21.505 -80.815  20.831  1.00  0.00      BSYN  
ATOM   1172    N GLU   131     -20.343 -79.048  21.625  1.00  0.00      BSYN  
ATOM   1173    H GLU   131     -20.185 -78.102  21.421  1.00  0.00      BSYN  
ATOM   1174   CA GLU   131     -19.209 -79.927  21.663  1.00  0.00      BSYN  
ATOM   1175   CB GLU   131     -17.882 -79.281  21.242  1.00  0.00      BSYN  
ATOM   1176   CG GLU   131     -17.548 -77.978  22.027  1.00  0.00      BSYN  
ATOM   1177   CD GLU   131     -16.223 -77.262  21.498  1.00  0.00      BSYN  
ATOM   1178  OE1 GLU   131     -15.161 -77.647  21.738  1.00  0.00      BSYN  
ATOM   1179  OE2 GLU   131     -16.322 -76.254  20.819  1.00  0.00      BSYN  
ATOM   1180    C GLU   131     -18.938 -80.549  23.044  1.00  0.00      BSYN  
ATOM   1181    O GLU   131     -19.237 -79.981  24.093  1.00  0.00      BSYN  
ATOM   1182    N PRO   132     -18.439 -81.803  23.216  1.00  0.00      BSYN  
ATOM   1183   CD PRO   132     -18.553 -82.840  22.156  1.00  0.00      BSYN  
ATOM   1184   CA PRO   132     -18.055 -82.525  24.489  1.00  0.00      BSYN  
ATOM   1185   CB PRO   132     -18.616 -83.876  24.197  1.00  0.00      BSYN  
ATOM   1186   CG PRO   132     -19.228 -83.938  22.879  1.00  0.00      BSYN  
ATOM   1187    C PRO   132     -16.508 -82.392  24.722  1.00  0.00      BSYN  
ATOM   1188    O PRO   132     -15.888 -81.631  24.037  1.00  0.00      BSYN  
ATOM   1189    N GLU   133     -15.797 -83.046  25.622  1.00  0.00      BSYN  
ATOM   1190    H GLU   133     -16.415 -83.546  26.195  1.00  0.00      BSYN  
ATOM   1191   CA GLU   133     -14.329 -83.027  25.832  1.00  0.00      BSYN  
ATOM   1192   CB GLU   133     -14.116 -81.939  26.979  1.00  0.00      BSYN  
ATOM   1193   CG GLU   133     -14.179 -80.429  26.631  1.00  0.00      BSYN  
ATOM   1194   CD GLU   133     -14.243 -79.634  27.858  1.00  0.00      BSYN  
ATOM   1195  OE1 GLU   133     -13.331 -78.921  28.273  1.00  0.00      BSYN  
ATOM   1196  OE2 GLU   133     -15.283 -79.467  28.461  1.00  0.00      BSYN  
ATOM   1197    C GLU   133     -14.001 -84.402  26.376  1.00  0.00      BSYN  
ATOM   1198    O GLU   133     -14.882 -85.315  26.591  1.00  0.00      BSYN  
ATOM   1199    N ALA   134     -12.695 -84.596  26.585  1.00  0.00      BSYN  
ATOM   1200    H ALA   134     -12.092 -83.941  26.176  1.00  0.00      BSYN  
ATOM   1201   CA ALA   134     -12.233 -85.618  27.411  1.00  0.00      BSYN  
ATOM   1202   CB ALA   134     -11.529 -86.825  26.588  1.00  0.00      BSYN  
ATOM   1203    C ALA   134     -11.219 -85.142  28.442  1.00  0.00      BSYN  
ATOM   1204  OT1 ALA   134     -10.069 -84.618  28.252  1.00  0.00      BSYN  
ATOM   1205  OT2 ALA   134     -11.671 -85.235  29.612  1.00  0.00      BSYN  
END
