# Supplementary material for: Data set of intrinsically disordered proteins analysed at a local protein conformation level
Source: Data Brief. 2020 Mar 5;29:105383. doi: 10.1016/j.dib.2020.105383 (PMC7078294; doi:10.1016/j.dib.2020.105383)
Supplement: Supplementary file 1 [file mmc1.zip › the data/1-DATA/PED1AAD-pdb/1AAD-241.pdb]

CRYST1    1.000    1.000    1.000  90.00  90.00  90.00 P 1           1
ATOM      1  HT1 MET     1      12.136 -85.779 -29.297  1.00  0.00      BSYN  
ATOM      2  HT2 MET     1      12.066 -84.769 -28.032  1.00  0.00      BSYN  
ATOM      3    N MET     1      12.682 -85.028 -28.829  1.00  0.00      BSYN  
ATOM      4  HT3 MET     1      13.597 -85.296 -28.414  1.00  0.00      BSYN  
ATOM      5   CA MET     1      13.015 -83.863 -29.627  1.00  0.00      BSYN  
ATOM      6   CB MET     1      14.207 -84.310 -30.459  1.00  0.00      BSYN  
ATOM      7   CG MET     1      15.601 -84.363 -29.791  1.00  0.00      BSYN  
ATOM      8   SD MET     1      15.863 -82.815 -28.943  1.00  0.00      BSYN  
ATOM      9   CE MET     1      17.595 -82.938 -28.942  1.00  0.00      BSYN  
ATOM     10    C MET     1      11.807 -83.266 -30.326  1.00  0.00      BSYN  
ATOM     11    O MET     1      11.624 -82.080 -30.579  1.00  0.00      BSYN  
ATOM     12    N ASP     2      10.937 -84.165 -30.736  1.00  0.00      BSYN  
ATOM     13    H ASP     2      11.024 -85.047 -30.318  1.00  0.00      BSYN  
ATOM     14   CA ASP     2       9.800 -83.910 -31.633  1.00  0.00      BSYN  
ATOM     15   CB ASP     2      10.141 -83.803 -33.038  1.00  0.00      BSYN  
ATOM     16   CG ASP     2       9.166 -83.164 -34.041  1.00  0.00      BSYN  
ATOM     17  OD1 ASP     2       8.441 -83.955 -34.658  1.00  0.00      BSYN  
ATOM     18  OD2 ASP     2       9.091 -81.948 -34.089  1.00  0.00      BSYN  
ATOM     19    C ASP     2       8.580 -84.709 -31.390  1.00  0.00      BSYN  
ATOM     20    O ASP     2       8.476 -85.856 -31.766  1.00  0.00      BSYN  
ATOM     21    N VAL     3       7.442 -84.255 -30.847  1.00  0.00      BSYN  
ATOM     22    H VAL     3       7.259 -83.298 -30.951  1.00  0.00      BSYN  
ATOM     23   CA VAL     3       6.402 -85.106 -30.280  1.00  0.00      BSYN  
ATOM     24   CB VAL     3       5.542 -84.296 -29.208  1.00  0.00      BSYN  
ATOM     25  CG1 VAL     3       6.387 -83.810 -28.052  1.00  0.00      BSYN  
ATOM     26  CG2 VAL     3       4.914 -82.967 -29.859  1.00  0.00      BSYN  
ATOM     27    C VAL     3       5.518 -85.983 -31.136  1.00  0.00      BSYN  
ATOM     28    O VAL     3       4.499 -86.626 -30.744  1.00  0.00      BSYN  
ATOM     29    N PHE     4       5.896 -85.748 -32.387  1.00  0.00      BSYN  
ATOM     30    H PHE     4       6.622 -85.124 -32.595  1.00  0.00      BSYN  
ATOM     31   CA PHE     4       5.130 -86.459 -33.411  1.00  0.00      BSYN  
ATOM     32   CB PHE     4       4.824 -85.513 -34.714  1.00  0.00      BSYN  
ATOM     33   CG PHE     4       3.866 -84.315 -34.433  1.00  0.00      BSYN  
ATOM     34  CD1 PHE     4       4.346 -83.044 -34.277  1.00  0.00      BSYN  
ATOM     35  CD2 PHE     4       2.426 -84.483 -34.365  1.00  0.00      BSYN  
ATOM     36  CE1 PHE     4       3.493 -81.992 -34.131  1.00  0.00      BSYN  
ATOM     37  CE2 PHE     4       1.591 -83.385 -34.146  1.00  0.00      BSYN  
ATOM     38   CZ PHE     4       2.149 -82.158 -34.005  1.00  0.00      BSYN  
ATOM     39    C PHE     4       5.868 -87.728 -33.818  1.00  0.00      BSYN  
ATOM     40    O PHE     4       5.288 -88.806 -34.035  1.00  0.00      BSYN  
ATOM     41    N MET     5       7.220 -87.783 -33.631  1.00  0.00      BSYN  
ATOM     42    H MET     5       7.776 -87.015 -33.383  1.00  0.00      BSYN  
ATOM     43   CA MET     5       7.942 -89.021 -33.816  1.00  0.00      BSYN  
ATOM     44   CB MET     5       9.164 -88.843 -34.736  1.00  0.00      BSYN  
ATOM     45   CG MET     5       8.862 -88.829 -36.217  1.00  0.00      BSYN  
ATOM     46   SD MET     5       7.987 -87.330 -36.720  1.00  0.00      BSYN  
ATOM     47   CE MET     5       9.287 -86.092 -36.929  1.00  0.00      BSYN  
ATOM     48    C MET     5       8.543 -89.603 -32.535  1.00  0.00      BSYN  
ATOM     49    O MET     5       8.623 -90.749 -32.374  1.00  0.00      BSYN  
ATOM     50    N LYS     6       8.734 -88.614 -31.665  1.00  0.00      BSYN  
ATOM     51    H LYS     6       8.327 -87.748 -31.875  1.00  0.00      BSYN  
ATOM     52   CA LYS     6       9.549 -88.753 -30.436  1.00  0.00      BSYN  
ATOM     53   CB LYS     6      11.072 -88.184 -30.714  1.00  0.00      BSYN  
ATOM     54   CG LYS     6      12.167 -88.938 -31.495  1.00  0.00      BSYN  
ATOM     55   CD LYS     6      13.366 -88.022 -31.358  1.00  0.00      BSYN  
ATOM     56   CE LYS     6      14.396 -88.715 -32.250  1.00  0.00      BSYN  
ATOM     57   NZ LYS     6      15.029 -89.725 -31.550  1.00  0.00      BSYN  
ATOM     58  HZ1 LYS     6      15.388 -89.128 -30.779  1.00  0.00      BSYN  
ATOM     59  HZ2 LYS     6      14.357 -90.461 -31.251  1.00  0.00      BSYN  
ATOM     60  HZ3 LYS     6      15.781 -90.199 -32.090  1.00  0.00      BSYN  
ATOM     61    C LYS     6       8.918 -88.123 -29.266  1.00  0.00      BSYN  
ATOM     62    O LYS     6       9.440 -87.048 -28.878  1.00  0.00      BSYN  
ATOM     63    N GLY     7       7.832 -88.442 -28.555  1.00  0.00      BSYN  
ATOM     64    H GLY     7       7.818 -88.296 -27.586  1.00  0.00      BSYN  
ATOM     65   CA GLY     7       6.842 -89.335 -29.127  1.00  0.00      BSYN  
ATOM     66    C GLY     7       7.017 -90.857 -28.807  1.00  0.00      BSYN  
ATOM     67    O GLY     7       7.681 -91.132 -27.829  1.00  0.00      BSYN  
ATOM     68    N LEU     8       6.397 -91.678 -29.584  1.00  0.00      BSYN  
ATOM     69    H LEU     8       5.967 -91.333 -30.393  1.00  0.00      BSYN  
ATOM     70   CA LEU     8       6.501 -93.148 -29.329  1.00  0.00      BSYN  
ATOM     71   CB LEU     8       5.298 -93.584 -30.230  1.00  0.00      BSYN  
ATOM     72   CG LEU     8       4.438 -94.920 -30.073  1.00  0.00      BSYN  
ATOM     73  CD1 LEU     8       3.379 -94.861 -29.047  1.00  0.00      BSYN  
ATOM     74  CD2 LEU     8       3.774 -94.984 -31.395  1.00  0.00      BSYN  
ATOM     75    C LEU     8       7.886 -93.589 -29.781  1.00  0.00      BSYN  
ATOM     76    O LEU     8       8.099 -93.852 -30.909  1.00  0.00      BSYN  
ATOM     77    N SER     9       8.694 -93.578 -28.650  1.00  0.00      BSYN  
ATOM     78    H SER     9       8.415 -93.361 -27.736  1.00  0.00      BSYN  
ATOM     79   CA SER     9      10.066 -93.953 -28.773  1.00  0.00      BSYN  
ATOM     80   CB SER     9      10.853 -92.669 -28.403  1.00  0.00      BSYN  
ATOM     81   OG SER     9      10.632 -91.603 -29.228  1.00  0.00      BSYN  
ATOM     82   HG SER     9       9.788 -91.561 -29.683  1.00  0.00      BSYN  
ATOM     83    C SER     9      10.433 -95.126 -27.898  1.00  0.00      BSYN  
ATOM     84    O SER     9       9.674 -95.519 -27.051  1.00  0.00      BSYN  
ATOM     85    N MET    10      11.606 -95.718 -28.202  1.00  0.00      BSYN  
ATOM     86    H MET    10      12.289 -95.189 -28.664  1.00  0.00      BSYN  
ATOM     87   CA MET    10      12.026 -97.100 -27.755  1.00  0.00      BSYN  
ATOM     88   CB MET    10      12.493 -97.992 -28.868  1.00  0.00      BSYN  
ATOM     89   CG MET    10      12.269 -99.507 -29.157  1.00  0.00      BSYN  
ATOM     90   SD MET    10      12.644-100.695 -27.741  1.00  0.00      BSYN  
ATOM     91   CE MET    10      14.242-101.157 -28.244  1.00  0.00      BSYN  
ATOM     92    C MET    10      13.206 -96.915 -26.798  1.00  0.00      BSYN  
ATOM     93    O MET    10      13.502 -95.845 -26.191  1.00  0.00      BSYN  
ATOM     94    N ALA    11      13.982 -98.005 -26.600  1.00  0.00      BSYN  
ATOM     95    H ALA    11      14.059 -98.793 -27.176  1.00  0.00      BSYN  
ATOM     96   CA ALA    11      14.884 -97.951 -25.392  1.00  0.00      BSYN  
ATOM     97   CB ALA    11      14.172 -98.769 -24.349  1.00  0.00      BSYN  
ATOM     98    C ALA    11      16.261 -98.385 -25.639  1.00  0.00      BSYN  
ATOM     99    O ALA    11      16.487 -99.253 -26.531  1.00  0.00      BSYN  
ATOM    100    N LYS    12      17.247 -97.791 -24.946  1.00  0.00      BSYN  
ATOM    101    H LYS    12      17.112 -97.346 -24.083  1.00  0.00      BSYN  
ATOM    102   CA LYS    12      18.639 -97.887 -25.328  1.00  0.00      BSYN  
ATOM    103   CB LYS    12      19.299 -96.545 -25.109  1.00  0.00      BSYN  
ATOM    104   CG LYS    12      20.774 -96.554 -25.573  1.00  0.00      BSYN  
ATOM    105   CD LYS    12      21.431 -95.441 -24.850  1.00  0.00      BSYN  
ATOM    106   CE LYS    12      21.458 -95.475 -23.381  1.00  0.00      BSYN  
ATOM    107   NZ LYS    12      21.841 -96.700 -22.803  1.00  0.00      BSYN  
ATOM    108  HZ1 LYS    12      21.151 -97.408 -23.127  1.00  0.00      BSYN  
ATOM    109  HZ2 LYS    12      22.816 -96.701 -23.163  1.00  0.00      BSYN  
ATOM    110  HZ3 LYS    12      21.882 -96.580 -21.770  1.00  0.00      BSYN  
ATOM    111    C LYS    12      19.284 -98.955 -24.574  1.00  0.00      BSYN  
ATOM    112    O LYS    12      19.979 -98.850 -23.552  1.00  0.00      BSYN  
ATOM    113    N GLU    13      19.245-100.152 -25.151  1.00  0.00      BSYN  
ATOM    114    H GLU    13      18.697-100.389 -25.928  1.00  0.00      BSYN  
ATOM    115   CA GLU    13      19.758-101.306 -24.312  1.00  0.00      BSYN  
ATOM    116   CB GLU    13      18.745-102.441 -24.583  1.00  0.00      BSYN  
ATOM    117   CG GLU    13      17.228-101.973 -24.352  1.00  0.00      BSYN  
ATOM    118   CD GLU    13      16.280-103.175 -24.482  1.00  0.00      BSYN  
ATOM    119  OE1 GLU    13      15.639-103.706 -23.513  1.00  0.00      BSYN  
ATOM    120  OE2 GLU    13      16.180-103.781 -25.531  1.00  0.00      BSYN  
ATOM    121    C GLU    13      21.268-101.554 -24.675  1.00  0.00      BSYN  
ATOM    122    O GLU    13      21.580-101.906 -25.799  1.00  0.00      BSYN  
ATOM    123    N GLY    14      22.271-101.461 -23.727  1.00  0.00      BSYN  
ATOM    124    H GLY    14      23.098-101.896 -24.023  1.00  0.00      BSYN  
ATOM    125   CA GLY    14      22.144-101.157 -22.347  1.00  0.00      BSYN  
ATOM    126    C GLY    14      23.523-100.792 -21.878  1.00  0.00      BSYN  
ATOM    127    O GLY    14      23.837 -99.582 -21.752  1.00  0.00      BSYN  
ATOM    128    N VAL    15      24.204-101.842 -21.616  1.00  0.00      BSYN  
ATOM    129    H VAL    15      23.858-102.734 -21.830  1.00  0.00      BSYN  
ATOM    130   CA VAL    15      25.587-101.694 -21.220  1.00  0.00      BSYN  
ATOM    131   CB VAL    15      26.016-103.091 -20.609  1.00  0.00      BSYN  
ATOM    132  CG1 VAL    15      27.436-103.296 -19.998  1.00  0.00      BSYN  
ATOM    133  CG2 VAL    15      24.949-103.469 -19.423  1.00  0.00      BSYN  
ATOM    134    C VAL    15      26.433-101.360 -22.484  1.00  0.00      BSYN  
ATOM    135    O VAL    15      26.491-102.183 -23.358  1.00  0.00      BSYN  
ATOM    136    N VAL    16      27.276-100.345 -22.477  1.00  0.00      BSYN  
ATOM    137    H VAL    16      27.316 -99.663 -21.775  1.00  0.00      BSYN  
ATOM    138   CA VAL    16      28.408-100.160 -23.351  1.00  0.00      BSYN  
ATOM    139   CB VAL    16      28.659 -98.683 -23.593  1.00  0.00      BSYN  
ATOM    140  CG1 VAL    16      27.706 -98.114 -24.581  1.00  0.00      BSYN  
ATOM    141  CG2 VAL    16      28.725 -97.874 -22.275  1.00  0.00      BSYN  
ATOM    142    C VAL    16      29.660-100.985 -22.964  1.00  0.00      BSYN  
ATOM    143    O VAL    16      30.336-100.799 -21.902  1.00  0.00      BSYN  
ATOM    144    N ALA    17      30.000-101.990 -23.706  1.00  0.00      BSYN  
ATOM    145    H ALA    17      29.411-102.162 -24.470  1.00  0.00      BSYN  
ATOM    146   CA ALA    17      31.051-102.963 -23.459  1.00  0.00      BSYN  
ATOM    147   CB ALA    17      30.219-104.100 -22.844  1.00  0.00      BSYN  
ATOM    148    C ALA    17      31.613-103.355 -24.701  1.00  0.00      BSYN  
ATOM    149    O ALA    17      30.981-103.377 -25.743  1.00  0.00      BSYN  
ATOM    150    N ALA    18      32.865-103.831 -24.642  1.00  0.00      BSYN  
ATOM    151    H ALA    18      33.115-104.266 -23.800  1.00  0.00      BSYN  
ATOM    152   CA ALA    18      33.930-103.964 -25.719  1.00  0.00      BSYN  
ATOM    153   CB ALA    18      33.911-102.805 -26.688  1.00  0.00      BSYN  
ATOM    154    C ALA    18      35.226-103.954 -24.974  1.00  0.00      BSYN  
ATOM    155    O ALA    18      35.267-103.691 -23.776  1.00  0.00      BSYN  
ATOM    156    N ALA    19      36.343-104.350 -25.608  1.00  0.00      BSYN  
ATOM    157    H ALA    19      36.379-105.074 -26.267  1.00  0.00      BSYN  
ATOM    158   CA ALA    19      37.595-103.946 -25.115  1.00  0.00      BSYN  
ATOM    159   CB ALA    19      38.689-104.871 -25.346  1.00  0.00      BSYN  
ATOM    160    C ALA    19      37.982-102.553 -25.688  1.00  0.00      BSYN  
ATOM    161    O ALA    19      38.528-102.388 -26.810  1.00  0.00      BSYN  
ATOM    162    N GLU    20      37.720-101.611 -24.792  1.00  0.00      BSYN  
ATOM    163    H GLU    20      37.317-101.771 -23.913  1.00  0.00      BSYN  
ATOM    164   CA GLU    20      37.960-100.223 -25.084  1.00  0.00      BSYN  
ATOM    165   CB GLU    20      37.390 -99.326 -23.974  1.00  0.00      BSYN  
ATOM    166   CG GLU    20      35.895 -98.923 -24.039  1.00  0.00      BSYN  
ATOM    167   CD GLU    20      35.359 -97.999 -25.071  1.00  0.00      BSYN  
ATOM    168  OE1 GLU    20      35.621 -98.142 -26.249  1.00  0.00      BSYN  
ATOM    169  OE2 GLU    20      34.751 -96.988 -24.581  1.00  0.00      BSYN  
ATOM    170    C GLU    20      39.451 -99.978 -25.110  1.00  0.00      BSYN  
ATOM    171    O GLU    20      40.248-100.530 -24.361  1.00  0.00      BSYN  
ATOM    172    N LYS    21      39.847 -99.089 -26.061  1.00  0.00      BSYN  
ATOM    173    H LYS    21      39.135 -98.742 -26.638  1.00  0.00      BSYN  
ATOM    174   CA LYS    21      41.266 -98.742 -26.156  1.00  0.00      BSYN  
ATOM    175   CB LYS    21      41.859 -98.908 -27.540  1.00  0.00      BSYN  
ATOM    176   CG LYS    21      41.866-100.294 -28.061  1.00  0.00      BSYN  
ATOM    177   CD LYS    21      42.341-100.387 -29.544  1.00  0.00      BSYN  
ATOM    178   CE LYS    21      43.445 -99.682 -30.091  1.00  0.00      BSYN  
ATOM    179   NZ LYS    21      43.367 -99.502 -31.551  1.00  0.00      BSYN  
ATOM    180  HZ1 LYS    21      44.269 -99.192 -31.967  1.00  0.00      BSYN  
ATOM    181  HZ2 LYS    21      43.007-100.404 -31.923  1.00  0.00      BSYN  
ATOM    182  HZ3 LYS    21      42.640 -98.797 -31.787  1.00  0.00      BSYN  
ATOM    183    C LYS    21      41.498 -97.364 -25.575  1.00  0.00      BSYN  
ATOM    184    O LYS    21      41.001 -96.311 -25.998  1.00  0.00      BSYN  
ATOM    185    N THR    22      42.111 -97.101 -24.388  1.00  0.00      BSYN  
ATOM    186    H THR    22      42.173 -96.134 -24.246  1.00  0.00      BSYN  
ATOM    187   CA THR    22      42.506 -98.126 -23.406  1.00  0.00      BSYN  
ATOM    188   CB THR    22      44.001 -97.820 -23.173  1.00  0.00      BSYN  
ATOM    189  OG1 THR    22      44.090 -96.728 -22.286  1.00  0.00      BSYN  
ATOM    190  HG1 THR    22      44.151 -96.897 -21.343  1.00  0.00      BSYN  
ATOM    191  CG2 THR    22      44.945 -97.461 -24.332  1.00  0.00      BSYN  
ATOM    192    C THR    22      41.718 -98.365 -22.141  1.00  0.00      BSYN  
ATOM    193    O THR    22      40.951 -97.455 -21.696  1.00  0.00      BSYN  
ATOM    194    N LYS    23      41.674 -99.656 -21.610  1.00  0.00      BSYN  
ATOM    195    H LYS    23      41.727-100.463 -22.163  1.00  0.00      BSYN  
ATOM    196   CA LYS    23      41.443 -99.723 -20.176  1.00  0.00      BSYN  
ATOM    197   CB LYS    23      40.395-100.801 -19.809  1.00  0.00      BSYN  
ATOM    198   CG LYS    23      39.086-100.708 -20.707  1.00  0.00      BSYN  
ATOM    199   CD LYS    23      38.117-101.726 -20.215  1.00  0.00      BSYN  
ATOM    200   CE LYS    23      37.270-102.078 -21.467  1.00  0.00      BSYN  
ATOM    201   NZ LYS    23      36.543-103.319 -21.332  1.00  0.00      BSYN  
ATOM    202  HZ1 LYS    23      37.306-104.018 -21.226  1.00  0.00      BSYN  
ATOM    203  HZ2 LYS    23      35.990-103.138 -20.470  1.00  0.00      BSYN  
ATOM    204  HZ3 LYS    23      35.958-103.422 -22.186  1.00  0.00      BSYN  
ATOM    205    C LYS    23      42.701 -99.733 -19.345  1.00  0.00      BSYN  
ATOM    206    O LYS    23      43.612-100.384 -19.730  1.00  0.00      BSYN  
ATOM    207    N GLN    24      42.681 -98.816 -18.407  1.00  0.00      BSYN  
ATOM    208    H GLN    24      41.931 -98.186 -18.419  1.00  0.00      BSYN  
ATOM    209   CA GLN    24      43.627 -98.634 -17.268  1.00  0.00      BSYN  
ATOM    210   CB GLN    24      44.181 -97.166 -17.228  1.00  0.00      BSYN  
ATOM    211   CG GLN    24      43.209 -95.920 -16.952  1.00  0.00      BSYN  
ATOM    212   CD GLN    24      43.544 -94.574 -17.646  1.00  0.00      BSYN  
ATOM    213  OE1 GLN    24      44.629 -94.358 -18.310  1.00  0.00      BSYN  
ATOM    214  NE2 GLN    24      42.652 -93.630 -17.652  1.00  0.00      BSYN  
ATOM    215 HE21 GLN    24      41.802 -93.817 -17.203  1.00  0.00      BSYN  
ATOM    216 HE22 GLN    24      42.926 -92.813 -18.119  1.00  0.00      BSYN  
ATOM    217    C GLN    24      42.964 -98.983 -15.940  1.00  0.00      BSYN  
ATOM    218    O GLN    24      43.737 -99.264 -14.997  1.00  0.00      BSYN  
ATOM    219    N GLY    25      41.674 -99.014 -15.813  1.00  0.00      BSYN  
ATOM    220    H GLY    25      41.145 -99.000 -16.637  1.00  0.00      BSYN  
ATOM    221   CA GLY    25      41.200 -99.150 -14.422  1.00  0.00      BSYN  
ATOM    222    C GLY    25      40.572 -97.863 -14.045  1.00  0.00      BSYN  
ATOM    223    O GLY    25      41.343 -97.134 -13.401  1.00  0.00      BSYN  
ATOM    224    N VAL    26      39.347 -97.398 -14.504  1.00  0.00      BSYN  
ATOM    225    H VAL    26      39.079 -96.515 -14.175  1.00  0.00      BSYN  
ATOM    226   CA VAL    26      38.578 -98.068 -15.504  1.00  0.00      BSYN  
ATOM    227   CB VAL    26      37.014 -98.077 -15.164  1.00  0.00      BSYN  
ATOM    228  CG1 VAL    26      36.717 -99.147 -14.124  1.00  0.00      BSYN  
ATOM    229  CG2 VAL    26      36.470 -96.829 -14.375  1.00  0.00      BSYN  
ATOM    230    C VAL    26      38.914 -97.421 -16.857  1.00  0.00      BSYN  
ATOM    231    O VAL    26      39.473 -98.081 -17.742  1.00  0.00      BSYN  
ATOM    232    N THR    27      38.733 -96.113 -17.168  1.00  0.00      BSYN  
ATOM    233    H THR    27      38.202 -95.577 -16.542  1.00  0.00      BSYN  
ATOM    234   CA THR    27      39.085 -95.532 -18.467  1.00  0.00      BSYN  
ATOM    235   CB THR    27      37.737 -95.376 -19.291  1.00  0.00      BSYN  
ATOM    236  OG1 THR    27      37.418 -96.745 -19.254  1.00  0.00      BSYN  
ATOM    237  HG1 THR    27      38.159 -97.189 -19.675  1.00  0.00      BSYN  
ATOM    238  CG2 THR    27      37.721 -95.036 -20.701  1.00  0.00      BSYN  
ATOM    239    C THR    27      39.413 -94.056 -18.341  1.00  0.00      BSYN  
ATOM    240    O THR    27      39.175 -93.380 -17.337  1.00  0.00      BSYN  
ATOM    241    N GLU    28      39.819 -93.413 -19.478  1.00  0.00      BSYN  
ATOM    242    H GLU    28      39.900 -93.767 -20.388  1.00  0.00      BSYN  
ATOM    243   CA GLU    28      39.874 -92.007 -19.426  1.00  0.00      BSYN  
ATOM    244   CB GLU    28      41.097 -91.366 -19.955  1.00  0.00      BSYN  
ATOM    245   CG GLU    28      41.780 -89.998 -19.624  1.00  0.00      BSYN  
ATOM    246   CD GLU    28      42.899 -89.411 -20.472  1.00  0.00      BSYN  
ATOM    247  OE1 GLU    28      43.772 -90.160 -20.980  1.00  0.00      BSYN  
ATOM    248  OE2 GLU    28      43.100 -88.181 -20.497  1.00  0.00      BSYN  
ATOM    249    C GLU    28      38.601 -91.288 -19.769  1.00  0.00      BSYN  
ATOM    250    O GLU    28      38.287 -91.070 -20.950  1.00  0.00      BSYN  
ATOM    251    N ALA    29      38.103 -90.854 -18.607  1.00  0.00      BSYN  
ATOM    252    H ALA    29      38.678 -90.963 -17.821  1.00  0.00      BSYN  
ATOM    253   CA ALA    29      36.830 -90.131 -18.507  1.00  0.00      BSYN  
ATOM    254   CB ALA    29      35.724 -90.846 -17.901  1.00  0.00      BSYN  
ATOM    255    C ALA    29      37.069 -88.828 -17.776  1.00  0.00      BSYN  
ATOM    256    O ALA    29      36.609 -88.428 -16.719  1.00  0.00      BSYN  
ATOM    257    N ALA    30      37.778 -88.063 -18.616  1.00  0.00      BSYN  
ATOM    258    H ALA    30      38.055 -88.501 -19.448  1.00  0.00      BSYN  
ATOM    259   CA ALA    30      38.195 -86.698 -18.409  1.00  0.00      BSYN  
ATOM    260   CB ALA    30      39.354 -86.508 -19.425  1.00  0.00      BSYN  
ATOM    261    C ALA    30      36.964 -85.841 -18.827  1.00  0.00      BSYN  
ATOM    262    O ALA    30      36.769 -85.455 -19.979  1.00  0.00      BSYN  
ATOM    263    N GLU    31      36.033 -85.598 -17.832  1.00  0.00      BSYN  
ATOM    264    H GLU    31      36.335 -86.026 -17.004  1.00  0.00      BSYN  
ATOM    265   CA GLU    31      34.762 -84.856 -17.961  1.00  0.00      BSYN  
ATOM    266   CB GLU    31      34.062 -84.570 -16.598  1.00  0.00      BSYN  
ATOM    267   CG GLU    31      33.420 -85.786 -15.759  1.00  0.00      BSYN  
ATOM    268   CD GLU    31      32.832 -85.292 -14.456  1.00  0.00      BSYN  
ATOM    269  OE1 GLU    31      33.520 -84.835 -13.474  1.00  0.00      BSYN  
ATOM    270  OE2 GLU    31      31.628 -85.522 -14.301  1.00  0.00      BSYN  
ATOM    271    C GLU    31      34.833 -83.506 -18.686  1.00  0.00      BSYN  
ATOM    272    O GLU    31      34.937 -82.364 -18.181  1.00  0.00      BSYN  
ATOM    273    N LYS    32      34.710 -83.744 -20.013  1.00  0.00      BSYN  
ATOM    274    H LYS    32      34.552 -84.703 -20.139  1.00  0.00      BSYN  
ATOM    275   CA LYS    32      34.584 -82.743 -21.146  1.00  0.00      BSYN  
ATOM    276   CB LYS    32      33.607 -83.275 -22.228  1.00  0.00      BSYN  
ATOM    277   CG LYS    32      34.181 -84.398 -23.114  1.00  0.00      BSYN  
ATOM    278   CD LYS    32      33.569 -85.670 -22.624  1.00  0.00      BSYN  
ATOM    279   CE LYS    32      33.787 -86.783 -23.597  1.00  0.00      BSYN  
ATOM    280   NZ LYS    32      32.546 -87.027 -24.319  1.00  0.00      BSYN  
ATOM    281  HZ1 LYS    32      32.728 -87.887 -24.873  1.00  0.00      BSYN  
ATOM    282  HZ2 LYS    32      31.660 -87.082 -23.777  1.00  0.00      BSYN  
ATOM    283  HZ3 LYS    32      32.282 -86.387 -25.095  1.00  0.00      BSYN  
ATOM    284    C LYS    32      34.181 -81.341 -20.907  1.00  0.00      BSYN  
ATOM    285    O LYS    32      33.053 -80.972 -21.050  1.00  0.00      BSYN  
ATOM    286    N THR    33      35.103 -80.510 -20.463  1.00  0.00      BSYN  
ATOM    287    H THR    33      35.952 -80.904 -20.172  1.00  0.00      BSYN  
ATOM    288   CA THR    33      34.928 -79.055 -20.352  1.00  0.00      BSYN  
ATOM    289   CB THR    33      35.855 -78.764 -19.186  1.00  0.00      BSYN  
ATOM    290  OG1 THR    33      35.143 -79.343 -18.050  1.00  0.00      BSYN  
ATOM    291  HG1 THR    33      35.753 -79.673 -17.387  1.00  0.00      BSYN  
ATOM    292  CG2 THR    33      36.277 -77.285 -18.921  1.00  0.00      BSYN  
ATOM    293    C THR    33      35.270 -78.414 -21.727  1.00  0.00      BSYN  
ATOM    294    O THR    33      36.445 -78.226 -22.042  1.00  0.00      BSYN  
ATOM    295    N LYS    34      34.315 -78.154 -22.613  1.00  0.00      BSYN  
ATOM    296    H LYS    34      33.376 -78.183 -22.336  1.00  0.00      BSYN  
ATOM    297   CA LYS    34      34.727 -77.593 -23.910  1.00  0.00      BSYN  
ATOM    298   CB LYS    34      34.561 -78.538 -25.107  1.00  0.00      BSYN  
ATOM    299   CG LYS    34      33.049 -78.895 -25.455  1.00  0.00      BSYN  
ATOM    300   CD LYS    34      33.089 -78.735 -26.965  1.00  0.00      BSYN  
ATOM    301   CE LYS    34      31.769 -79.079 -27.676  1.00  0.00      BSYN  
ATOM    302   NZ LYS    34      31.723 -78.312 -28.904  1.00  0.00      BSYN  
ATOM    303  HZ1 LYS    34      30.747 -78.362 -29.260  1.00  0.00      BSYN  
ATOM    304  HZ2 LYS    34      31.944 -77.310 -28.731  1.00  0.00      BSYN  
ATOM    305  HZ3 LYS    34      32.331 -78.805 -29.588  1.00  0.00      BSYN  
ATOM    306    C LYS    34      34.065 -76.205 -24.123  1.00  0.00      BSYN  
ATOM    307    O LYS    34      33.809 -75.452 -23.114  1.00  0.00      BSYN  
ATOM    308    N GLU    35      33.852 -75.809 -25.400  1.00  0.00      BSYN  
ATOM    309    H GLU    35      34.172 -76.318 -26.174  1.00  0.00      BSYN  
ATOM    310   CA GLU    35      33.222 -74.590 -25.922  1.00  0.00      BSYN  
ATOM    311   CB GLU    35      33.704 -74.269 -27.374  1.00  0.00      BSYN  
ATOM    312   CG GLU    35      35.182 -74.344 -27.612  1.00  0.00      BSYN  
ATOM    313   CD GLU    35      36.010 -73.103 -27.746  1.00  0.00      BSYN  
ATOM    314  OE1 GLU    35      35.964 -72.167 -26.948  1.00  0.00      BSYN  
ATOM    315  OE2 GLU    35      36.866 -73.026 -28.686  1.00  0.00      BSYN  
ATOM    316    C GLU    35      31.696 -74.597 -25.932  1.00  0.00      BSYN  
ATOM    317    O GLU    35      31.127 -75.533 -26.512  1.00  0.00      BSYN  
ATOM    318    N GLY    36      31.011 -73.542 -25.479  1.00  0.00      BSYN  
ATOM    319    H GLY    36      31.505 -72.729 -25.244  1.00  0.00      BSYN  
ATOM    320   CA GLY    36      29.518 -73.467 -25.640  1.00  0.00      BSYN  
ATOM    321    C GLY    36      28.829 -73.301 -27.058  1.00  0.00      BSYN  
ATOM    322    O GLY    36      28.459 -72.196 -27.462  1.00  0.00      BSYN  
ATOM    323    N VAL    37      28.705 -74.469 -27.643  1.00  0.00      BSYN  
ATOM    324    H VAL    37      29.190 -75.275 -27.368  1.00  0.00      BSYN  
ATOM    325   CA VAL    37      27.913 -74.658 -28.844  1.00  0.00      BSYN  
ATOM    326   CB VAL    37      28.174 -75.988 -29.415  1.00  0.00      BSYN  
ATOM    327  CG1 VAL    37      27.267 -76.133 -30.631  1.00  0.00      BSYN  
ATOM    328  CG2 VAL    37      29.674 -76.147 -29.761  1.00  0.00      BSYN  
ATOM    329    C VAL    37      26.447 -74.469 -28.378  1.00  0.00      BSYN  
ATOM    330    O VAL    37      25.915 -75.291 -27.651  1.00  0.00      BSYN  
ATOM    331    N LEU    38      25.939 -73.278 -28.888  1.00  0.00      BSYN  
ATOM    332    H LEU    38      26.514 -72.687 -29.417  1.00  0.00      BSYN  
ATOM    333   CA LEU    38      24.458 -73.049 -28.831  1.00  0.00      BSYN  
ATOM    334   CB LEU    38      24.113 -71.599 -28.629  1.00  0.00      BSYN  
ATOM    335   CG LEU    38      23.863 -71.337 -27.145  1.00  0.00      BSYN  
ATOM    336  CD1 LEU    38      22.339 -71.801 -26.933  1.00  0.00      BSYN  
ATOM    337  CD2 LEU    38      25.066 -71.737 -26.090  1.00  0.00      BSYN  
ATOM    338    C LEU    38      23.871 -73.480 -30.196  1.00  0.00      BSYN  
ATOM    339    O LEU    38      24.575 -74.132 -30.982  1.00  0.00      BSYN  
ATOM    340    N TYR    39      22.479 -73.403 -30.367  1.00  0.00      BSYN  
ATOM    341    H TYR    39      22.041 -73.171 -29.521  1.00  0.00      BSYN  
ATOM    342   CA TYR    39      21.731 -73.550 -31.637  1.00  0.00      BSYN  
ATOM    343   CB TYR    39      20.936 -74.869 -31.634  1.00  0.00      BSYN  
ATOM    344   CG TYR    39      20.096 -75.369 -32.769  1.00  0.00      BSYN  
ATOM    345  CD1 TYR    39      20.689 -75.959 -33.861  1.00  0.00      BSYN  
ATOM    346  CE1 TYR    39      20.143 -76.109 -35.144  1.00  0.00      BSYN  
ATOM    347  CD2 TYR    39      18.724 -75.010 -32.867  1.00  0.00      BSYN  
ATOM    348  CE2 TYR    39      18.114 -75.192 -34.112  1.00  0.00      BSYN  
ATOM    349   CZ TYR    39      18.834 -75.702 -35.182  1.00  0.00      BSYN  
ATOM    350   OH TYR    39      18.119 -75.799 -36.300  1.00  0.00      BSYN  
ATOM    351   HH TYR    39      17.281 -75.339 -36.393  1.00  0.00      BSYN  
ATOM    352    C TYR    39      20.903 -72.337 -31.655  1.00  0.00      BSYN  
ATOM    353    O TYR    39      21.068 -71.369 -30.877  1.00  0.00      BSYN  
ATOM    354    N VAL    40      19.985 -72.144 -32.655  1.00  0.00      BSYN  
ATOM    355    H VAL    40      19.721 -72.881 -33.244  1.00  0.00      BSYN  
ATOM    356   CA VAL    40      19.277 -70.882 -32.702  1.00  0.00      BSYN  
ATOM    357   CB VAL    40      18.853 -70.535 -34.147  1.00  0.00      BSYN  
ATOM    358  CG1 VAL    40      18.719 -69.154 -34.435  1.00  0.00      BSYN  
ATOM    359  CG2 VAL    40      19.682 -71.232 -35.213  1.00  0.00      BSYN  
ATOM    360    C VAL    40      17.967 -71.167 -31.996  1.00  0.00      BSYN  
ATOM    361    O VAL    40      17.340 -72.242 -32.105  1.00  0.00      BSYN  
ATOM    362    N GLY    41      17.467 -70.107 -31.452  1.00  0.00      BSYN  
ATOM    363    H GLY    41      18.050 -69.321 -31.504  1.00  0.00      BSYN  
ATOM    364   CA GLY    41      16.144 -70.000 -30.839  1.00  0.00      BSYN  
ATOM    365    C GLY    41      14.991 -70.316 -31.766  1.00  0.00      BSYN  
ATOM    366    O GLY    41      14.859 -69.806 -32.917  1.00  0.00      BSYN  
ATOM    367    N SER    42      14.088 -70.838 -30.984  1.00  0.00      BSYN  
ATOM    368    H SER    42      14.294 -70.922 -30.030  1.00  0.00      BSYN  
ATOM    369   CA SER    42      12.831 -71.217 -31.561  1.00  0.00      BSYN  
ATOM    370   CB SER    42      12.540 -72.637 -31.122  1.00  0.00      BSYN  
ATOM    371   OG SER    42      13.532 -73.457 -31.810  1.00  0.00      BSYN  
ATOM    372   HG SER    42      13.798 -73.272 -32.714  1.00  0.00      BSYN  
ATOM    373    C SER    42      11.598 -70.386 -31.174  1.00  0.00      BSYN  
ATOM    374    O SER    42      10.550 -70.513 -31.842  1.00  0.00      BSYN  
ATOM    375    N LYS    43      11.665 -69.593 -30.092  1.00  0.00      BSYN  
ATOM    376    H LYS    43      12.497 -69.349 -29.635  1.00  0.00      BSYN  
ATOM    377   CA LYS    43      10.512 -68.995 -29.404  1.00  0.00      BSYN  
ATOM    378   CB LYS    43       9.619 -70.127 -28.961  1.00  0.00      BSYN  
ATOM    379   CG LYS    43       8.134 -69.957 -28.806  1.00  0.00      BSYN  
ATOM    380   CD LYS    43       7.291 -71.288 -28.925  1.00  0.00      BSYN  
ATOM    381   CE LYS    43       6.562 -71.486 -30.256  1.00  0.00      BSYN  
ATOM    382   NZ LYS    43       5.798 -72.700 -30.139  1.00  0.00      BSYN  
ATOM    383  HZ1 LYS    43       4.841 -72.395 -29.872  1.00  0.00      BSYN  
ATOM    384  HZ2 LYS    43       5.808 -73.160 -31.071  1.00  0.00      BSYN  
ATOM    385  HZ3 LYS    43       6.204 -73.352 -29.436  1.00  0.00      BSYN  
ATOM    386    C LYS    43      10.598 -67.916 -28.321  1.00  0.00      BSYN  
ATOM    387    O LYS    43      11.274 -68.026 -27.330  1.00  0.00      BSYN  
ATOM    388    N THR    44       9.930 -66.756 -28.567  1.00  0.00      BSYN  
ATOM    389    H THR    44       9.569 -66.277 -27.792  1.00  0.00      BSYN  
ATOM    390   CA THR    44       9.824 -66.293 -29.959  1.00  0.00      BSYN  
ATOM    391   CB THR    44       8.412 -65.977 -30.262  1.00  0.00      BSYN  
ATOM    392  OG1 THR    44       7.519 -66.941 -29.611  1.00  0.00      BSYN  
ATOM    393  HG1 THR    44       7.312 -67.817 -29.946  1.00  0.00      BSYN  
ATOM    394  CG2 THR    44       8.258 -66.256 -31.782  1.00  0.00      BSYN  
ATOM    395    C THR    44      10.531 -64.929 -29.987  1.00  0.00      BSYN  
ATOM    396    O THR    44      11.131 -64.521 -30.992  1.00  0.00      BSYN  
ATOM    397    N ARG    45      10.657 -64.098 -28.917  1.00  0.00      BSYN  
ATOM    398    H ARG    45      10.586 -64.388 -27.984  1.00  0.00      BSYN  
ATOM    399   CA ARG    45      11.052 -62.726 -29.011  1.00  0.00      BSYN  
ATOM    400   CB ARG    45      10.095 -61.675 -28.574  1.00  0.00      BSYN  
ATOM    401   CG ARG    45       8.769 -61.440 -29.306  1.00  0.00      BSYN  
ATOM    402   CD ARG    45       8.985 -60.657 -30.556  1.00  0.00      BSYN  
ATOM    403   NE ARG    45       7.629 -60.625 -31.145  1.00  0.00      BSYN  
ATOM    404   HE ARG    45       6.889 -60.366 -30.558  1.00  0.00      BSYN  
ATOM    405   CZ ARG    45       7.356 -60.657 -32.473  1.00  0.00      BSYN  
ATOM    406  NH1 ARG    45       6.115 -60.608 -32.962  1.00  0.00      BSYN  
ATOM    407 HH11 ARG    45       5.866 -60.759 -33.919  1.00  0.00      BSYN  
ATOM    408 HH12 ARG    45       5.318 -60.444 -32.381  1.00  0.00      BSYN  
ATOM    409  NH2 ARG    45       8.268 -60.790 -33.475  1.00  0.00      BSYN  
ATOM    410 HH21 ARG    45       7.903 -60.710 -34.403  1.00  0.00      BSYN  
ATOM    411 HH22 ARG    45       9.211 -60.981 -33.201  1.00  0.00      BSYN  
ATOM    412    C ARG    45      12.389 -62.291 -28.443  1.00  0.00      BSYN  
ATOM    413    O ARG    45      12.590 -62.548 -27.285  1.00  0.00      BSYN  
ATOM    414    N GLU    46      13.244 -61.772 -29.364  1.00  0.00      BSYN  
ATOM    415    H GLU    46      12.993 -61.636 -30.302  1.00  0.00      BSYN  
ATOM    416   CA GLU    46      14.554 -61.373 -28.897  1.00  0.00      BSYN  
ATOM    417   CB GLU    46      15.720 -62.371 -29.218  1.00  0.00      BSYN  
ATOM    418   CG GLU    46      15.383 -63.009 -30.583  1.00  0.00      BSYN  
ATOM    419   CD GLU    46      16.395 -64.080 -31.006  1.00  0.00      BSYN  
ATOM    420  OE1 GLU    46      16.836 -64.829 -30.099  1.00  0.00      BSYN  
ATOM    421  OE2 GLU    46      16.530 -64.264 -32.222  1.00  0.00      BSYN  
ATOM    422    C GLU    46      14.963 -60.079 -29.596  1.00  0.00      BSYN  
ATOM    423    O GLU    46      15.051 -59.946 -30.806  1.00  0.00      BSYN  
ATOM    424    N GLY    47      15.211 -59.179 -28.704  1.00  0.00      BSYN  
ATOM    425    H GLY    47      15.288 -59.357 -27.743  1.00  0.00      BSYN  
ATOM    426   CA GLY    47      15.308 -57.769 -29.064  1.00  0.00      BSYN  
ATOM    427    C GLY    47      16.736 -57.300 -29.196  1.00  0.00      BSYN  
ATOM    428    O GLY    47      17.522 -57.781 -28.410  1.00  0.00      BSYN  
ATOM    429    N VAL    48      17.165 -56.424 -30.114  1.00  0.00      BSYN  
ATOM    430    H VAL    48      18.118 -56.200 -30.080  1.00  0.00      BSYN  
ATOM    431   CA VAL    48      16.271 -55.821 -31.096  1.00  0.00      BSYN  
ATOM    432   CB VAL    48      16.413 -54.204 -31.130  1.00  0.00      BSYN  
ATOM    433  CG1 VAL    48      15.799 -53.791 -29.846  1.00  0.00      BSYN  
ATOM    434  CG2 VAL    48      17.828 -53.648 -31.014  1.00  0.00      BSYN  
ATOM    435    C VAL    48      16.526 -56.294 -32.516  1.00  0.00      BSYN  
ATOM    436    O VAL    48      17.468 -55.895 -33.180  1.00  0.00      BSYN  
ATOM    437    N VAL    49      15.841 -57.341 -32.894  1.00  0.00      BSYN  
ATOM    438    H VAL    49      15.363 -57.783 -32.162  1.00  0.00      BSYN  
ATOM    439   CA VAL    49      15.861 -57.876 -34.271  1.00  0.00      BSYN  
ATOM    440   CB VAL    49      15.548 -59.438 -34.445  1.00  0.00      BSYN  
ATOM    441  CG1 VAL    49      14.296 -59.868 -33.835  1.00  0.00      BSYN  
ATOM    442  CG2 VAL    49      15.876 -60.080 -35.892  1.00  0.00      BSYN  
ATOM    443    C VAL    49      14.784 -57.000 -35.050  1.00  0.00      BSYN  
ATOM    444    O VAL    49      13.617 -56.876 -34.611  1.00  0.00      BSYN  
ATOM    445    N GLN    50      15.299 -56.749 -36.239  1.00  0.00      BSYN  
ATOM    446    H GLN    50      16.024 -57.338 -36.535  1.00  0.00      BSYN  
ATOM    447   CA GLN    50      14.770 -55.787 -37.134  1.00  0.00      BSYN  
ATOM    448   CB GLN    50      15.874 -55.329 -37.995  1.00  0.00      BSYN  
ATOM    449   CG GLN    50      15.494 -54.266 -39.014  1.00  0.00      BSYN  
ATOM    450   CD GLN    50      16.487 -53.967 -40.094  1.00  0.00      BSYN  
ATOM    451  OE1 GLN    50      17.308 -53.023 -40.112  1.00  0.00      BSYN  
ATOM    452  NE2 GLN    50      16.717 -54.888 -41.014  1.00  0.00      BSYN  
ATOM    453 HE21 GLN    50      16.009 -55.565 -40.991  1.00  0.00      BSYN  
ATOM    454 HE22 GLN    50      17.520 -54.701 -41.544  1.00  0.00      BSYN  
ATOM    455    C GLN    50      13.658 -56.460 -38.021  1.00  0.00      BSYN  
ATOM    456    O GLN    50      13.825 -57.456 -38.814  1.00  0.00      BSYN  
ATOM    457    N GLY    51      12.632 -55.593 -37.988  1.00  0.00      BSYN  
ATOM    458    H GLY    51      12.555 -55.030 -37.190  1.00  0.00      BSYN  
ATOM    459   CA GLY    51      11.652 -55.555 -39.051  1.00  0.00      BSYN  
ATOM    460    C GLY    51      10.480 -56.492 -38.767  1.00  0.00      BSYN  
ATOM    461    O GLY    51       9.574 -56.438 -39.554  1.00  0.00      BSYN  
ATOM    462    N VAL    52      10.742 -57.534 -37.963  1.00  0.00      BSYN  
ATOM    463    H VAL    52      11.633 -57.814 -37.665  1.00  0.00      BSYN  
ATOM    464   CA VAL    52       9.622 -58.401 -37.757  1.00  0.00      BSYN  
ATOM    465   CB VAL    52       9.521 -59.888 -38.227  1.00  0.00      BSYN  
ATOM    466  CG1 VAL    52       9.861 -60.022 -39.718  1.00  0.00      BSYN  
ATOM    467  CG2 VAL    52      10.088 -60.919 -37.383  1.00  0.00      BSYN  
ATOM    468    C VAL    52       9.080 -58.425 -36.360  1.00  0.00      BSYN  
ATOM    469    O VAL    52       7.892 -58.619 -36.084  1.00  0.00      BSYN  
ATOM    470    N ALA    53      10.000 -58.229 -35.441  1.00  0.00      BSYN  
ATOM    471    H ALA    53      10.964 -58.334 -35.582  1.00  0.00      BSYN  
ATOM    472   CA ALA    53       9.668 -57.619 -34.133  1.00  0.00      BSYN  
ATOM    473   CB ALA    53      10.574 -58.060 -32.961  1.00  0.00      BSYN  
ATOM    474    C ALA    53       9.769 -56.115 -34.236  1.00  0.00      BSYN  
ATOM    475    O ALA    53       8.682 -55.625 -33.851  1.00  0.00      BSYN  
ATOM    476    N SER    54      10.907 -55.445 -34.542  1.00  0.00      BSYN  
ATOM    477    H SER    54      11.659 -56.013 -34.811  1.00  0.00      BSYN  
ATOM    478   CA SER    54      10.995 -53.982 -34.266  1.00  0.00      BSYN  
ATOM    479   CB SER    54      12.462 -53.707 -33.839  1.00  0.00      BSYN  
ATOM    480   OG SER    54      12.751 -54.048 -32.498  1.00  0.00      BSYN  
ATOM    481   HG SER    54      13.316 -54.812 -32.632  1.00  0.00      BSYN  
ATOM    482    C SER    54      10.739 -53.303 -35.564  1.00  0.00      BSYN  
ATOM    483    O SER    54      11.564 -52.976 -36.386  1.00  0.00      BSYN  
ATOM    484    N VAL    55       9.418 -53.075 -35.551  1.00  0.00      BSYN  
ATOM    485    H VAL    55       8.853 -53.638 -34.981  1.00  0.00      BSYN  
ATOM    486   CA VAL    55       8.915 -52.248 -36.666  1.00  0.00      BSYN  
ATOM    487   CB VAL    55       8.135 -53.246 -37.696  1.00  0.00      BSYN  
ATOM    488  CG1 VAL    55       6.847 -53.963 -37.041  1.00  0.00      BSYN  
ATOM    489  CG2 VAL    55       7.749 -52.664 -39.024  1.00  0.00      BSYN  
ATOM    490    C VAL    55       8.060 -51.054 -36.220  1.00  0.00      BSYN  
ATOM    491    O VAL    55       8.229 -49.944 -36.678  1.00  0.00      BSYN  
ATOM    492    N ALA    56       7.293 -51.134 -35.121  1.00  0.00      BSYN  
ATOM    493    H ALA    56       7.348 -51.976 -34.621  1.00  0.00      BSYN  
ATOM    494   CA ALA    56       6.501 -50.075 -34.513  1.00  0.00      BSYN  
ATOM    495   CB ALA    56       5.032 -50.309 -34.805  1.00  0.00      BSYN  
ATOM    496    C ALA    56       6.562 -49.881 -32.946  1.00  0.00      BSYN  
ATOM    497    O ALA    56       6.331 -50.787 -32.155  1.00  0.00      BSYN  
ATOM    498    N GLU    57       6.683 -48.612 -32.620  1.00  0.00      BSYN  
ATOM    499    H GLU    57       6.779 -47.915 -33.302  1.00  0.00      BSYN  
ATOM    500   CA GLU    57       6.889 -48.217 -31.242  1.00  0.00      BSYN  
ATOM    501   CB GLU    57       8.173 -47.381 -31.037  1.00  0.00      BSYN  
ATOM    502   CG GLU    57       9.369 -48.302 -30.647  1.00  0.00      BSYN  
ATOM    503   CD GLU    57      10.621 -47.497 -30.612  1.00  0.00      BSYN  
ATOM    504  OE1 GLU    57      11.513 -47.691 -31.492  1.00  0.00      BSYN  
ATOM    505  OE2 GLU    57      10.783 -46.746 -29.723  1.00  0.00      BSYN  
ATOM    506    C GLU    57       5.674 -47.660 -30.523  1.00  0.00      BSYN  
ATOM    507    O GLU    57       5.240 -46.511 -30.663  1.00  0.00      BSYN  
ATOM    508    N LYS    58       5.032 -48.612 -29.762  1.00  0.00      BSYN  
ATOM    509    H LYS    58       5.618 -49.389 -29.638  1.00  0.00      BSYN  
ATOM    510   CA LYS    58       3.773 -48.375 -28.929  1.00  0.00      BSYN  
ATOM    511   CB LYS    58       2.678 -49.403 -29.244  1.00  0.00      BSYN  
ATOM    512   CG LYS    58       1.293 -48.990 -28.726  1.00  0.00      BSYN  
ATOM    513   CD LYS    58       0.611 -48.110 -29.642  1.00  0.00      BSYN  
ATOM    514   CE LYS    58      -0.798 -47.794 -29.138  1.00  0.00      BSYN  
ATOM    515   NZ LYS    58      -1.764 -47.501 -30.127  1.00  0.00      BSYN  
ATOM    516  HZ1 LYS    58      -1.829 -48.456 -30.534  1.00  0.00      BSYN  
ATOM    517  HZ2 LYS    58      -2.697 -47.334 -29.698  1.00  0.00      BSYN  
ATOM    518  HZ3 LYS    58      -1.525 -46.767 -30.823  1.00  0.00      BSYN  
ATOM    519    C LYS    58       4.113 -48.182 -27.461  1.00  0.00      BSYN  
ATOM    520    O LYS    58       5.262 -48.499 -27.101  1.00  0.00      BSYN  
ATOM    521    N THR    59       3.103 -47.546 -26.683  1.00  0.00      BSYN  
ATOM    522    H THR    59       2.294 -47.416 -27.221  1.00  0.00      BSYN  
ATOM    523   CA THR    59       3.092 -47.126 -25.297  1.00  0.00      BSYN  
ATOM    524   CB THR    59       2.000 -46.091 -24.918  1.00  0.00      BSYN  
ATOM    525  OG1 THR    59       0.783 -46.836 -25.238  1.00  0.00      BSYN  
ATOM    526  HG1 THR    59       0.088 -46.376 -24.761  1.00  0.00      BSYN  
ATOM    527  CG2 THR    59       1.980 -44.834 -25.756  1.00  0.00      BSYN  
ATOM    528    C THR    59       3.099 -48.300 -24.354  1.00  0.00      BSYN  
ATOM    529    O THR    59       2.152 -49.108 -24.271  1.00  0.00      BSYN  
ATOM    530    N LYS    60       4.222 -48.251 -23.682  1.00  0.00      BSYN  
ATOM    531    H LYS    60       4.633 -47.366 -23.588  1.00  0.00      BSYN  
ATOM    532   CA LYS    60       4.782 -49.369 -23.021  1.00  0.00      BSYN  
ATOM    533   CB LYS    60       6.199 -49.495 -23.460  1.00  0.00      BSYN  
ATOM    534   CG LYS    60       6.684 -50.908 -23.258  1.00  0.00      BSYN  
ATOM    535   CD LYS    60       8.029 -50.972 -24.097  1.00  0.00      BSYN  
ATOM    536   CE LYS    60       8.486 -52.431 -24.316  1.00  0.00      BSYN  
ATOM    537   NZ LYS    60       7.612 -53.253 -25.195  1.00  0.00      BSYN  
ATOM    538  HZ1 LYS    60       7.116 -52.805 -25.991  1.00  0.00      BSYN  
ATOM    539  HZ2 LYS    60       8.223 -54.072 -25.386  1.00  0.00      BSYN  
ATOM    540  HZ3 LYS    60       6.801 -53.603 -24.644  1.00  0.00      BSYN  
ATOM    541    C LYS    60       4.647 -49.389 -21.478  1.00  0.00      BSYN  
ATOM    542    O LYS    60       5.690 -49.056 -20.863  1.00  0.00      BSYN  
ATOM    543    N GLU    61       3.501 -49.765 -20.822  1.00  0.00      BSYN  
ATOM    544    H GLU    61       2.635 -49.600 -21.249  1.00  0.00      BSYN  
ATOM    545   CA GLU    61       3.498 -50.243 -19.440  1.00  0.00      BSYN  
ATOM    546   CB GLU    61       2.916 -49.245 -18.330  1.00  0.00      BSYN  
ATOM    547   CG GLU    61       3.960 -48.068 -18.078  1.00  0.00      BSYN  
ATOM    548   CD GLU    61       3.748 -47.259 -16.845  1.00  0.00      BSYN  
ATOM    549  OE1 GLU    61       3.833 -47.780 -15.784  1.00  0.00      BSYN  
ATOM    550  OE2 GLU    61       3.532 -46.070 -17.117  1.00  0.00      BSYN  
ATOM    551    C GLU    61       2.754 -51.560 -19.415  1.00  0.00      BSYN  
ATOM    552    O GLU    61       1.944 -51.890 -20.307  1.00  0.00      BSYN  
ATOM    553    N GLN    62       2.836 -52.380 -18.377  1.00  0.00      BSYN  
ATOM    554    H GLN    62       3.373 -52.258 -17.566  1.00  0.00      BSYN  
ATOM    555   CA GLN    62       2.254 -53.715 -18.407  1.00  0.00      BSYN  
ATOM    556   CB GLN    62       3.256 -54.952 -18.168  1.00  0.00      BSYN  
ATOM    557   CG GLN    62       4.349 -55.245 -19.127  1.00  0.00      BSYN  
ATOM    558   CD GLN    62       5.567 -55.850 -18.552  1.00  0.00      BSYN  
ATOM    559  OE1 GLN    62       6.565 -55.207 -18.492  1.00  0.00      BSYN  
ATOM    560  NE2 GLN    62       5.788 -57.115 -18.251  1.00  0.00      BSYN  
ATOM    561 HE21 GLN    62       5.220 -57.886 -18.458  1.00  0.00      BSYN  
ATOM    562 HE22 GLN    62       6.616 -57.342 -17.778  1.00  0.00      BSYN  
ATOM    563    C GLN    62       1.070 -53.803 -17.463  1.00  0.00      BSYN  
ATOM    564    O GLN    62       1.058 -54.638 -16.517  1.00  0.00      BSYN  
ATOM    565    N ALA    63      -0.008 -53.043 -17.877  1.00  0.00      BSYN  
ATOM    566    H ALA    63       0.165 -52.343 -18.541  1.00  0.00      BSYN  
ATOM    567   CA ALA    63      -1.346 -53.060 -17.282  1.00  0.00      BSYN  
ATOM    568   CB ALA    63      -2.216 -51.946 -17.814  1.00  0.00      BSYN  
ATOM    569    C ALA    63      -2.234 -54.312 -17.111  1.00  0.00      BSYN  
ATOM    570    O ALA    63      -1.911 -55.375 -17.785  1.00  0.00      BSYN  
ATOM    571    N SER    64      -3.376 -54.300 -16.363  1.00  0.00      BSYN  
ATOM    572    H SER    64      -3.595 -53.464 -15.903  1.00  0.00      BSYN  
ATOM    573   CA SER    64      -4.012 -55.572 -16.335  1.00  0.00      BSYN  
ATOM    574   CB SER    64      -4.435 -55.811 -14.918  1.00  0.00      BSYN  
ATOM    575   OG SER    64      -3.385 -56.136 -14.076  1.00  0.00      BSYN  
ATOM    576   HG SER    64      -3.454 -56.062 -13.121  1.00  0.00      BSYN  
ATOM    577    C SER    64      -5.210 -55.607 -17.321  1.00  0.00      BSYN  
ATOM    578    O SER    64      -6.007 -54.679 -17.606  1.00  0.00      BSYN  
ATOM    579    N HIS    65      -5.007 -56.758 -17.997  1.00  0.00      BSYN  
ATOM    580    H HIS    65      -4.408 -57.518 -17.840  1.00  0.00      BSYN  
ATOM    581   CA HIS    65      -5.844 -56.977 -19.136  1.00  0.00      BSYN  
ATOM    582   CB HIS    65      -4.920 -57.350 -20.277  1.00  0.00      BSYN  
ATOM    583   CG HIS    65      -4.288 -56.046 -20.991  1.00  0.00      BSYN  
ATOM    584  ND1 HIS    65      -3.379 -55.170 -20.500  1.00  0.00      BSYN  
ATOM    585  HD1 HIS    65      -3.414 -54.963 -19.543  1.00  0.00      BSYN  
ATOM    586  CD2 HIS    65      -4.507 -55.788 -22.286  1.00  0.00      BSYN  
ATOM    587  NE2 HIS    65      -3.636 -54.852 -22.565  1.00  0.00      BSYN  
ATOM    588  CE1 HIS    65      -2.969 -54.503 -21.538  1.00  0.00      BSYN  
ATOM    589    C HIS    65      -6.806 -58.096 -18.816  1.00  0.00      BSYN  
ATOM    590    O HIS    65      -6.629 -58.981 -17.976  1.00  0.00      BSYN  
ATOM    591    N LEU    66      -7.940 -58.053 -19.536  1.00  0.00      BSYN  
ATOM    592    H LEU    66      -8.027 -57.402 -20.263  1.00  0.00      BSYN  
ATOM    593   CA LEU    66      -9.099 -58.841 -19.507  1.00  0.00      BSYN  
ATOM    594   CB LEU    66      -9.692 -58.989 -18.069  1.00  0.00      BSYN  
ATOM    595   CG LEU    66     -10.851 -60.020 -17.976  1.00  0.00      BSYN  
ATOM    596  CD1 LEU    66     -10.649 -61.429 -18.382  1.00  0.00      BSYN  
ATOM    597  CD2 LEU    66     -11.186 -60.119 -16.521  1.00  0.00      BSYN  
ATOM    598    C LEU    66     -10.154 -58.390 -20.447  1.00  0.00      BSYN  
ATOM    599    O LEU    66     -10.732 -57.362 -20.296  1.00  0.00      BSYN  
ATOM    600    N GLY    67     -10.204 -59.132 -21.568  1.00  0.00      BSYN  
ATOM    601    H GLY    67      -9.477 -59.655 -21.966  1.00  0.00      BSYN  
ATOM    602   CA GLY    67     -11.332 -59.219 -22.482  1.00  0.00      BSYN  
ATOM    603    C GLY    67     -12.428 -60.213 -22.033  1.00  0.00      BSYN  
ATOM    604    O GLY    67     -13.547 -59.836 -21.689  1.00  0.00      BSYN  
ATOM    605    N GLY    68     -12.023 -61.470 -22.109  1.00  0.00      BSYN  
ATOM    606    H GLY    68     -11.126 -61.790 -22.341  1.00  0.00      BSYN  
ATOM    607   CA GLY    68     -12.844 -62.483 -21.696  1.00  0.00      BSYN  
ATOM    608    C GLY    68     -13.362 -63.358 -22.822  1.00  0.00      BSYN  
ATOM    609    O GLY    68     -13.513 -63.000 -23.918  1.00  0.00      BSYN  
ATOM    610    N ALA    69     -13.981 -64.432 -22.267  1.00  0.00      BSYN  
ATOM    611    H ALA    69     -14.081 -64.548 -21.299  1.00  0.00      BSYN  
ATOM    612   CA ALA    69     -14.513 -65.526 -23.070  1.00  0.00      BSYN  
ATOM    613   CB ALA    69     -13.490 -66.695 -23.183  1.00  0.00      BSYN  
ATOM    614    C ALA    69     -16.013 -66.074 -22.815  1.00  0.00      BSYN  
ATOM    615    O ALA    69     -16.692 -65.559 -21.915  1.00  0.00      BSYN  
ATOM    616    N VAL    70     -16.439 -67.088 -23.572  1.00  0.00      BSYN  
ATOM    617    H VAL    70     -15.854 -67.397 -24.294  1.00  0.00      BSYN  
ATOM    618   CA VAL    70     -17.455 -68.086 -23.108  1.00  0.00      BSYN  
ATOM    619   CB VAL    70     -17.768 -69.097 -24.189  1.00  0.00      BSYN  
ATOM    620  CG1 VAL    70     -18.947 -70.051 -23.711  1.00  0.00      BSYN  
ATOM    621  CG2 VAL    70     -18.183 -68.298 -25.500  1.00  0.00      BSYN  
ATOM    622    C VAL    70     -16.760 -68.930 -21.951  1.00  0.00      BSYN  
ATOM    623    O VAL    70     -16.007 -69.953 -22.203  1.00  0.00      BSYN  
ATOM    624    N PHE    71     -17.019 -68.566 -20.758  1.00  0.00      BSYN  
ATOM    625    H PHE    71     -17.541 -67.763 -20.551  1.00  0.00      BSYN  
ATOM    626   CA PHE    71     -16.506 -69.326 -19.649  1.00  0.00      BSYN  
ATOM    627   CB PHE    71     -16.223 -68.345 -18.417  1.00  0.00      BSYN  
ATOM    628   CG PHE    71     -14.825 -68.025 -18.135  1.00  0.00      BSYN  
ATOM    629  CD1 PHE    71     -13.956 -69.042 -17.760  1.00  0.00      BSYN  
ATOM    630  CD2 PHE    71     -14.411 -66.676 -18.082  1.00  0.00      BSYN  
ATOM    631  CE1 PHE    71     -12.700 -68.768 -17.469  1.00  0.00      BSYN  
ATOM    632  CE2 PHE    71     -13.082 -66.368 -17.648  1.00  0.00      BSYN  
ATOM    633   CZ PHE    71     -12.257 -67.467 -17.374  1.00  0.00      BSYN  
ATOM    634    C PHE    71     -17.136 -70.597 -19.239  1.00  0.00      BSYN  
ATOM    635    O PHE    71     -17.717 -70.716 -18.119  1.00  0.00      BSYN  
ATOM    636    N SER    72     -16.887 -71.634 -20.032  1.00  0.00      BSYN  
ATOM    637    H SER    72     -16.399 -71.484 -20.868  1.00  0.00      BSYN  
ATOM    638   CA SER    72     -17.205 -72.963 -19.647  1.00  0.00      BSYN  
ATOM    639   CB SER    72     -17.764 -73.893 -20.718  1.00  0.00      BSYN  
ATOM    640   OG SER    72     -17.225 -73.527 -22.006  1.00  0.00      BSYN  
ATOM    641   HG SER    72     -17.049 -74.275 -22.582  1.00  0.00      BSYN  
ATOM    642    C SER    72     -15.996 -73.544 -19.075  1.00  0.00      BSYN  
ATOM    643    O SER    72     -15.098 -74.154 -19.757  1.00  0.00      BSYN  
ATOM    644    N GLY    73     -15.921 -73.358 -17.786  1.00  0.00      BSYN  
ATOM    645    H GLY    73     -16.736 -73.171 -17.276  1.00  0.00      BSYN  
ATOM    646   CA GLY    73     -14.711 -73.490 -17.044  1.00  0.00      BSYN  
ATOM    647    C GLY    73     -14.628 -72.795 -15.741  1.00  0.00      BSYN  
ATOM    648    O GLY    73     -13.843 -73.083 -14.852  1.00  0.00      BSYN  
ATOM    649    N ALA    74     -15.539 -71.803 -15.685  1.00  0.00      BSYN  
ATOM    650    H ALA    74     -15.978 -71.609 -16.540  1.00  0.00      BSYN  
ATOM    651   CA ALA    74     -15.779 -71.094 -14.352  1.00  0.00      BSYN  
ATOM    652   CB ALA    74     -16.482 -69.822 -14.563  1.00  0.00      BSYN  
ATOM    653    C ALA    74     -16.810 -71.916 -13.509  1.00  0.00      BSYN  
ATOM    654    O ALA    74     -17.757 -72.462 -14.087  1.00  0.00      BSYN  
ATOM    655    N GLY    75     -16.745 -71.768 -12.192  1.00  0.00      BSYN  
ATOM    656    H GLY    75     -16.110 -71.139 -11.790  1.00  0.00      BSYN  
ATOM    657   CA GLY    75     -17.518 -72.709 -11.338  1.00  0.00      BSYN  
ATOM    658    C GLY    75     -18.982 -72.018 -11.149  1.00  0.00      BSYN  
ATOM    659    O GLY    75     -19.050 -70.956 -10.536  1.00  0.00      BSYN  
ATOM    660    N ASN    76     -20.013 -72.626 -11.800  1.00  0.00      BSYN  
ATOM    661    H ASN    76     -19.652 -73.403 -12.275  1.00  0.00      BSYN  
ATOM    662   CA ASN    76     -21.434 -72.256 -11.776  1.00  0.00      BSYN  
ATOM    663   CB ASN    76     -22.198 -73.132 -12.696  1.00  0.00      BSYN  
ATOM    664   CG ASN    76     -23.667 -72.868 -12.698  1.00  0.00      BSYN  
ATOM    665  OD1 ASN    76     -24.130 -71.921 -13.406  1.00  0.00      BSYN  
ATOM    666  ND2 ASN    76     -24.455 -73.564 -11.950  1.00  0.00      BSYN  
ATOM    667 HD21 ASN    76     -25.360 -73.254 -12.164  1.00  0.00      BSYN  
ATOM    668 HD22 ASN    76     -24.133 -74.190 -11.269  1.00  0.00      BSYN  
ATOM    669    C ASN    76     -22.055 -72.219 -10.303  1.00  0.00      BSYN  
ATOM    670    O ASN    76     -21.718 -73.056  -9.495  1.00  0.00      BSYN  
ATOM    671    N ILE    77     -23.160 -71.471 -10.062  1.00  0.00      BSYN  
ATOM    672    H ILE    77     -23.761 -71.258 -10.806  1.00  0.00      BSYN  
ATOM    673   CA ILE    77     -23.726 -71.226  -8.648  1.00  0.00      BSYN  
ATOM    674   CB ILE    77     -24.066 -69.799  -8.524  1.00  0.00      BSYN  
ATOM    675  CG2 ILE    77     -22.847 -68.939  -8.359  1.00  0.00      BSYN  
ATOM    676  CG1 ILE    77     -24.921 -69.168  -9.657  1.00  0.00      BSYN  
ATOM    677   CD ILE    77     -26.209 -68.489  -9.179  1.00  0.00      BSYN  
ATOM    678    C ILE    77     -24.737 -72.190  -8.029  1.00  0.00      BSYN  
ATOM    679    O ILE    77     -24.900 -72.319  -6.858  1.00  0.00      BSYN  
ATOM    680    N ALA    78     -25.475 -72.847  -8.952  1.00  0.00      BSYN  
ATOM    681    H ALA    78     -25.437 -72.667  -9.915  1.00  0.00      BSYN  
ATOM    682   CA ALA    78     -26.629 -73.685  -8.680  1.00  0.00      BSYN  
ATOM    683   CB ALA    78     -27.921 -73.010  -9.347  1.00  0.00      BSYN  
ATOM    684    C ALA    78     -26.376 -74.977  -9.395  1.00  0.00      BSYN  
ATOM    685    O ALA    78     -26.303 -75.009 -10.627  1.00  0.00      BSYN  
ATOM    686    N ALA    79     -26.283 -76.156  -8.659  1.00  0.00      BSYN  
ATOM    687    H ALA    79     -26.358 -76.021  -7.691  1.00  0.00      BSYN  
ATOM    688   CA ALA    79     -26.146 -77.498  -9.237  1.00  0.00      BSYN  
ATOM    689   CB ALA    79     -24.658 -77.649  -9.300  1.00  0.00      BSYN  
ATOM    690    C ALA    79     -26.790 -78.558  -8.370  1.00  0.00      BSYN  
ATOM    691    O ALA    79     -26.194 -79.046  -7.406  1.00  0.00      BSYN  
ATOM    692    N ALA    80     -28.106 -78.579  -8.633  1.00  0.00      BSYN  
ATOM    693    H ALA    80     -28.456 -77.785  -9.087  1.00  0.00      BSYN  
ATOM    694   CA ALA    80     -28.974 -79.600  -7.970  1.00  0.00      BSYN  
ATOM    695   CB ALA    80     -30.451 -79.381  -8.233  1.00  0.00      BSYN  
ATOM    696    C ALA    80     -28.561 -81.013  -8.376  1.00  0.00      BSYN  
ATOM    697    O ALA    80     -28.568 -81.477  -9.556  1.00  0.00      BSYN  
ATOM    698    N THR    81     -27.828 -81.680  -7.392  1.00  0.00      BSYN  
ATOM    699    H THR    81     -27.394 -81.316  -6.593  1.00  0.00      BSYN  
ATOM    700   CA THR    81     -27.655 -83.095  -7.517  1.00  0.00      BSYN  
ATOM    701   CB THR    81     -26.720 -83.637  -6.346  1.00  0.00      BSYN  
ATOM    702  OG1 THR    81     -25.636 -82.646  -6.080  1.00  0.00      BSYN  
ATOM    703  HG1 THR    81     -24.782 -82.992  -5.810  1.00  0.00      BSYN  
ATOM    704  CG2 THR    81     -26.140 -84.973  -6.706  1.00  0.00      BSYN  
ATOM    705    C THR    81     -28.934 -83.893  -7.561  1.00  0.00      BSYN  
ATOM    706    O THR    81     -29.081 -84.632  -8.583  1.00  0.00      BSYN  
ATOM    707    N GLY    82     -29.826 -83.697  -6.602  1.00  0.00      BSYN  
ATOM    708    H GLY    82     -29.721 -83.242  -5.740  1.00  0.00      BSYN  
ATOM    709   CA GLY    82     -31.157 -84.289  -6.837  1.00  0.00      BSYN  
ATOM    710    C GLY    82     -32.307 -83.677  -5.989  1.00  0.00      BSYN  
ATOM    711    O GLY    82     -32.744 -84.404  -5.145  1.00  0.00      BSYN  
ATOM    712    N LEU    83     -32.915 -82.558  -6.417  1.00  0.00      BSYN  
ATOM    713    H LEU    83     -32.793 -82.217  -7.328  1.00  0.00      BSYN  
ATOM    714   CA LEU    83     -33.759 -81.766  -5.489  1.00  0.00      BSYN  
ATOM    715   CB LEU    83     -33.046 -80.637  -4.768  1.00  0.00      BSYN  
ATOM    716   CG LEU    83     -32.006 -80.949  -3.702  1.00  0.00      BSYN  
ATOM    717  CD1 LEU    83     -31.016 -79.824  -3.464  1.00  0.00      BSYN  
ATOM    718  CD2 LEU    83     -32.926 -81.171  -2.493  1.00  0.00      BSYN  
ATOM    719    C LEU    83     -34.845 -81.065  -6.204  1.00  0.00      BSYN  
ATOM    720    O LEU    83     -35.695 -80.359  -5.597  1.00  0.00      BSYN  
ATOM    721    N VAL    84     -34.973 -81.540  -7.433  1.00  0.00      BSYN  
ATOM    722    H VAL    84     -34.191 -81.933  -7.874  1.00  0.00      BSYN  
ATOM    723   CA VAL    84     -36.152 -81.321  -8.258  1.00  0.00      BSYN  
ATOM    724   CB VAL    84     -35.746 -81.409  -9.725  1.00  0.00      BSYN  
ATOM    725  CG1 VAL    84     -36.888 -80.568 -10.458  1.00  0.00      BSYN  
ATOM    726  CG2 VAL    84     -34.503 -80.731 -10.198  1.00  0.00      BSYN  
ATOM    727    C VAL    84     -37.193 -82.338  -7.923  1.00  0.00      BSYN  
ATOM    728    O VAL    84     -36.833 -83.494  -7.737  1.00  0.00      BSYN  
ATOM    729    N LYS    85     -38.384 -81.855  -7.578  1.00  0.00      BSYN  
ATOM    730    H LYS    85     -38.659 -80.933  -7.762  1.00  0.00      BSYN  
ATOM    731   CA LYS    85     -39.376 -82.740  -6.984  1.00  0.00      BSYN  
ATOM    732   CB LYS    85     -39.698 -82.201  -5.570  1.00  0.00      BSYN  
ATOM    733   CG LYS    85     -38.876 -82.652  -4.354  1.00  0.00      BSYN  
ATOM    734   CD LYS    85     -39.392 -81.934  -3.095  1.00  0.00      BSYN  
ATOM    735   CE LYS    85     -39.324 -80.439  -3.200  1.00  0.00      BSYN  
ATOM    736   NZ LYS    85     -38.008 -79.992  -3.647  1.00  0.00      BSYN  
ATOM    737  HZ1 LYS    85     -38.088 -78.970  -3.826  1.00  0.00      BSYN  
ATOM    738  HZ2 LYS    85     -37.132 -80.111  -3.100  1.00  0.00      BSYN  
ATOM    739  HZ3 LYS    85     -37.914 -80.507  -4.546  1.00  0.00      BSYN  
ATOM    740    C LYS    85     -40.593 -82.767  -7.919  1.00  0.00      BSYN  
ATOM    741    O LYS    85     -40.744 -81.723  -8.650  1.00  0.00      BSYN  
ATOM    742    N ARG    86     -41.525 -83.656  -7.650  1.00  0.00      BSYN  
ATOM    743    H ARG    86     -41.391 -84.375  -6.998  1.00  0.00      BSYN  
ATOM    744   CA ARG    86     -42.877 -83.837  -8.320  1.00  0.00      BSYN  
ATOM    745   CB ARG    86     -43.175 -85.282  -8.438  1.00  0.00      BSYN  
ATOM    746   CG ARG    86     -43.657 -85.445  -9.840  1.00  0.00      BSYN  
ATOM    747   CD ARG    86     -44.452 -86.756 -10.200  1.00  0.00      BSYN  
ATOM    748   NE ARG    86     -44.820 -86.664 -11.673  1.00  0.00      BSYN  
ATOM    749   HE ARG    86     -45.595 -86.116 -11.914  1.00  0.00      BSYN  
ATOM    750   CZ ARG    86     -44.052 -87.170 -12.675  1.00  0.00      BSYN  
ATOM    751  NH1 ARG    86     -42.918 -87.689 -12.479  1.00  0.00      BSYN  
ATOM    752 HH11 ARG    86     -42.564 -88.245 -13.231  1.00  0.00      BSYN  
ATOM    753 HH12 ARG    86     -42.624 -87.721 -11.524  1.00  0.00      BSYN  
ATOM    754  NH2 ARG    86     -44.445 -86.967 -13.973  1.00  0.00      BSYN  
ATOM    755 HH21 ARG    86     -43.977 -87.367 -14.762  1.00  0.00      BSYN  
ATOM    756 HH22 ARG    86     -45.230 -86.374 -14.152  1.00  0.00      BSYN  
ATOM    757    C ARG    86     -43.882 -82.955  -7.566  1.00  0.00      BSYN  
ATOM    758    O ARG    86     -43.747 -82.521  -6.419  1.00  0.00      BSYN  
ATOM    759    N GLU    87     -44.665 -82.364  -8.476  1.00  0.00      BSYN  
ATOM    760    H GLU    87     -44.615 -82.430  -9.453  1.00  0.00      BSYN  
ATOM    761   CA GLU    87     -45.642 -81.444  -8.080  1.00  0.00      BSYN  
ATOM    762   CB GLU    87     -45.557 -80.150  -8.926  1.00  0.00      BSYN  
ATOM    763   CG GLU    87     -44.241 -79.513  -8.862  1.00  0.00      BSYN  
ATOM    764   CD GLU    87     -43.920 -79.132  -7.415  1.00  0.00      BSYN  
ATOM    765  OE1 GLU    87     -44.466 -78.110  -6.947  1.00  0.00      BSYN  
ATOM    766  OE2 GLU    87     -43.162 -79.865  -6.775  1.00  0.00      BSYN  
ATOM    767    C GLU    87     -47.048 -81.969  -8.264  1.00  0.00      BSYN  
ATOM    768    O GLU    87     -47.828 -81.664  -7.335  1.00  0.00      BSYN  
ATOM    769    N GLU    88     -47.178 -82.705  -9.348  1.00  0.00      BSYN  
ATOM    770    H GLU    88     -46.456 -82.892  -9.984  1.00  0.00      BSYN  
ATOM    771   CA GLU    88     -48.472 -83.308  -9.563  1.00  0.00      BSYN  
ATOM    772   CB GLU    88     -48.627 -83.627 -11.134  1.00  0.00      BSYN  
ATOM    773   CG GLU    88     -48.222 -82.485 -12.110  1.00  0.00      BSYN  
ATOM    774   CD GLU    88     -47.595 -83.038 -13.413  1.00  0.00      BSYN  
ATOM    775  OE1 GLU    88     -47.949 -82.661 -14.492  1.00  0.00      BSYN  
ATOM    776  OE2 GLU    88     -46.664 -83.849 -13.318  1.00  0.00      BSYN  
ATOM    777    C GLU    88     -48.760 -84.563  -8.827  1.00  0.00      BSYN  
ATOM    778    O GLU    88     -48.532 -85.681  -9.344  1.00  0.00      BSYN  
ATOM    779    N PHE    89     -49.078 -84.504  -7.507  1.00  0.00      BSYN  
ATOM    780    H PHE    89     -49.000 -83.593  -7.156  1.00  0.00      BSYN  
ATOM    781   CA PHE    89     -49.371 -85.684  -6.762  1.00  0.00      BSYN  
ATOM    782   CB PHE    89     -48.875 -85.587  -5.266  1.00  0.00      BSYN  
ATOM    783   CG PHE    89     -47.367 -85.998  -5.188  1.00  0.00      BSYN  
ATOM    784  CD1 PHE    89     -46.917 -87.154  -5.810  1.00  0.00      BSYN  
ATOM    785  CD2 PHE    89     -46.440 -85.258  -4.531  1.00  0.00      BSYN  
ATOM    786  CE1 PHE    89     -45.576 -87.624  -5.696  1.00  0.00      BSYN  
ATOM    787  CE2 PHE    89     -45.169 -85.830  -4.299  1.00  0.00      BSYN  
ATOM    788   CZ PHE    89     -44.731 -86.982  -4.815  1.00  0.00      BSYN  
ATOM    789    C PHE    89     -50.878 -86.145  -6.788  1.00  0.00      BSYN  
ATOM    790    O PHE    89     -51.787 -85.253  -6.945  1.00  0.00      BSYN  
ATOM    791    N PRO    90     -51.314 -87.439  -6.852  1.00  0.00      BSYN  
ATOM    792   CD PRO    90     -50.826 -88.413  -7.841  1.00  0.00      BSYN  
ATOM    793   CA PRO    90     -52.642 -87.975  -6.536  1.00  0.00      BSYN  
ATOM    794   CB PRO    90     -52.655 -89.287  -7.219  1.00  0.00      BSYN  
ATOM    795   CG PRO    90     -52.057 -88.889  -8.498  1.00  0.00      BSYN  
ATOM    796    C PRO    90     -52.955 -88.023  -5.006  1.00  0.00      BSYN  
ATOM    797    O PRO    90     -52.141 -88.245  -4.129  1.00  0.00      BSYN  
ATOM    798    N THR    91     -54.252 -87.637  -4.735  1.00  0.00      BSYN  
ATOM    799    H THR    91     -54.878 -87.449  -5.465  1.00  0.00      BSYN  
ATOM    800   CA THR    91     -54.699 -87.461  -3.303  1.00  0.00      BSYN  
ATOM    801   CB THR    91     -56.099 -86.688  -3.346  1.00  0.00      BSYN  
ATOM    802  OG1 THR    91     -57.012 -87.518  -4.037  1.00  0.00      BSYN  
ATOM    803  HG1 THR    91     -57.909 -87.178  -3.997  1.00  0.00      BSYN  
ATOM    804  CG2 THR    91     -55.959 -85.404  -4.193  1.00  0.00      BSYN  
ATOM    805    C THR    91     -54.780 -88.620  -2.289  1.00  0.00      BSYN  
ATOM    806    O THR    91     -55.629 -88.573  -1.413  1.00  0.00      BSYN  
ATOM    807    N ASP    92     -53.900 -89.563  -2.501  1.00  0.00      BSYN  
ATOM    808    H ASP    92     -53.445 -89.662  -3.363  1.00  0.00      BSYN  
ATOM    809   CA ASP    92     -53.707 -90.484  -1.392  1.00  0.00      BSYN  
ATOM    810   CB ASP    92     -53.344 -91.932  -1.823  1.00  0.00      BSYN  
ATOM    811   CG ASP    92     -52.813 -92.819  -0.775  1.00  0.00      BSYN  
ATOM    812  OD1 ASP    92     -51.594 -93.031  -0.578  1.00  0.00      BSYN  
ATOM    813  OD2 ASP    92     -53.649 -93.266   0.012  1.00  0.00      BSYN  
ATOM    814    C ASP    92     -52.611 -89.920  -0.539  1.00  0.00      BSYN  
ATOM    815    O ASP    92     -52.817 -89.799   0.712  1.00  0.00      BSYN  
ATOM    816    N LEU    93     -51.487 -89.525  -1.256  1.00  0.00      BSYN  
ATOM    817    H LEU    93     -51.370 -89.717  -2.210  1.00  0.00      BSYN  
ATOM    818   CA LEU    93     -50.448 -88.641  -0.616  1.00  0.00      BSYN  
ATOM    819   CB LEU    93     -49.106 -88.525  -1.305  1.00  0.00      BSYN  
ATOM    820   CG LEU    93     -48.299 -89.771  -1.440  1.00  0.00      BSYN  
ATOM    821  CD1 LEU    93     -48.829 -90.434  -2.605  1.00  0.00      BSYN  
ATOM    822  CD2 LEU    93     -46.845 -89.357  -1.828  1.00  0.00      BSYN  
ATOM    823    C LEU    93     -51.132 -87.273  -0.457  1.00  0.00      BSYN  
ATOM    824    O LEU    93     -51.442 -86.525  -1.369  1.00  0.00      BSYN  
ATOM    825    N LYS    94     -51.136 -87.081   0.879  1.00  0.00      BSYN  
ATOM    826    H LYS    94     -50.896 -87.780   1.522  1.00  0.00      BSYN  
ATOM    827   CA LYS    94     -51.356 -85.742   1.430  1.00  0.00      BSYN  
ATOM    828   CB LYS    94     -52.135 -86.015   2.738  1.00  0.00      BSYN  
ATOM    829   CG LYS    94     -53.602 -86.099   2.357  1.00  0.00      BSYN  
ATOM    830   CD LYS    94     -54.334 -86.183   3.629  1.00  0.00      BSYN  
ATOM    831   CE LYS    94     -54.372 -87.548   4.416  1.00  0.00      BSYN  
ATOM    832   NZ LYS    94     -55.068 -88.604   3.702  1.00  0.00      BSYN  
ATOM    833  HZ1 LYS    94     -55.878 -88.116   3.271  1.00  0.00      BSYN  
ATOM    834  HZ2 LYS    94     -54.634 -89.126   2.914  1.00  0.00      BSYN  
ATOM    835  HZ3 LYS    94     -55.517 -89.185   4.440  1.00  0.00      BSYN  
ATOM    836    C LYS    94     -49.989 -85.010   1.733  1.00  0.00      BSYN  
ATOM    837    O LYS    94     -49.039 -85.674   2.112  1.00  0.00      BSYN  
ATOM    838    N PRO    95     -49.911 -83.715   1.511  1.00  0.00      BSYN  
ATOM    839   CD PRO    95     -50.533 -83.026   0.379  1.00  0.00      BSYN  
ATOM    840   CA PRO    95     -48.725 -82.839   1.993  1.00  0.00      BSYN  
ATOM    841   CB PRO    95     -48.775 -81.626   0.967  1.00  0.00      BSYN  
ATOM    842   CG PRO    95     -49.473 -82.133  -0.188  1.00  0.00      BSYN  
ATOM    843    C PRO    95     -49.070 -82.425   3.461  1.00  0.00      BSYN  
ATOM    844    O PRO    95     -50.063 -81.774   3.834  1.00  0.00      BSYN  
ATOM    845    N GLU    96     -48.481 -83.130   4.422  1.00  0.00      BSYN  
ATOM    846    H GLU    96     -48.215 -84.059   4.258  1.00  0.00      BSYN  
ATOM    847   CA GLU    96     -48.450 -82.712   5.745  1.00  0.00      BSYN  
ATOM    848   CB GLU    96     -48.121 -83.803   6.781  1.00  0.00      BSYN  
ATOM    849   CG GLU    96     -49.221 -84.889   6.839  1.00  0.00      BSYN  
ATOM    850   CD GLU    96     -50.654 -84.496   6.851  1.00  0.00      BSYN  
ATOM    851  OE1 GLU    96     -51.311 -84.683   5.809  1.00  0.00      BSYN  
ATOM    852  OE2 GLU    96     -51.179 -84.032   7.882  1.00  0.00      BSYN  
ATOM    853    C GLU    96     -47.393 -81.561   6.045  1.00  0.00      BSYN  
ATOM    854    O GLU    96     -47.508 -80.964   7.085  1.00  0.00      BSYN  
ATOM    855    N GLU    97     -46.365 -81.361   5.182  1.00  0.00      BSYN  
ATOM    856    H GLU    97     -46.118 -82.133   4.632  1.00  0.00      BSYN  
ATOM    857   CA GLU    97     -45.460 -80.258   5.314  1.00  0.00      BSYN  
ATOM    858   CB GLU    97     -43.995 -80.539   4.993  1.00  0.00      BSYN  
ATOM    859   CG GLU    97     -43.451 -81.320   6.290  1.00  0.00      BSYN  
ATOM    860   CD GLU    97     -42.052 -81.866   6.247  1.00  0.00      BSYN  
ATOM    861  OE1 GLU    97     -41.107 -81.095   5.757  1.00  0.00      BSYN  
ATOM    862  OE2 GLU    97     -41.772 -82.945   6.713  1.00  0.00      BSYN  
ATOM    863    C GLU    97     -45.872 -79.158   4.438  1.00  0.00      BSYN  
ATOM    864    O GLU    97     -46.148 -79.355   3.278  1.00  0.00      BSYN  
ATOM    865    N VAL    98     -45.896 -78.014   5.089  1.00  0.00      BSYN  
ATOM    866    H VAL    98     -45.924 -78.011   6.069  1.00  0.00      BSYN  
ATOM    867   CA VAL    98     -46.273 -76.751   4.352  1.00  0.00      BSYN  
ATOM    868   CB VAL    98     -46.552 -75.536   5.477  1.00  0.00      BSYN  
ATOM    869  CG1 VAL    98     -48.021 -75.785   6.106  1.00  0.00      BSYN  
ATOM    870  CG2 VAL    98     -45.337 -75.319   6.578  1.00  0.00      BSYN  
ATOM    871    C VAL    98     -45.470 -76.466   3.042  1.00  0.00      BSYN  
ATOM    872    O VAL    98     -44.264 -76.667   3.059  1.00  0.00      BSYN  
ATOM    873    N ALA    99     -46.121 -76.253   1.885  1.00  0.00      BSYN  
ATOM    874    H ALA    99     -47.099 -76.246   1.815  1.00  0.00      BSYN  
ATOM    875   CA ALA    99     -45.416 -75.791   0.670  1.00  0.00      BSYN  
ATOM    876   CB ALA    99     -45.611 -76.765  -0.456  1.00  0.00      BSYN  
ATOM    877    C ALA    99     -45.813 -74.423   0.201  1.00  0.00      BSYN  
ATOM    878    O ALA    99     -46.936 -74.003   0.142  1.00  0.00      BSYN  
ATOM    879    N GLN   100     -44.772 -73.598  -0.072  1.00  0.00      BSYN  
ATOM    880    H GLN   100     -43.895 -73.999   0.105  1.00  0.00      BSYN  
ATOM    881   CA GLN   100     -44.907 -72.276  -0.718  1.00  0.00      BSYN  
ATOM    882   CB GLN   100     -44.588 -71.096   0.395  1.00  0.00      BSYN  
ATOM    883   CG GLN   100     -45.523 -71.041   1.653  1.00  0.00      BSYN  
ATOM    884   CD GLN   100     -44.868 -69.983   2.547  1.00  0.00      BSYN  
ATOM    885  OE1 GLN   100     -43.951 -70.318   3.323  1.00  0.00      BSYN  
ATOM    886  NE2 GLN   100     -45.197 -68.728   2.843  1.00  0.00      BSYN  
ATOM    887 HE21 GLN   100     -45.959 -68.357   2.350  1.00  0.00      BSYN  
ATOM    888 HE22 GLN   100     -44.882 -68.324   3.679  1.00  0.00      BSYN  
ATOM    889    C GLN   100     -43.990 -72.156  -1.984  1.00  0.00      BSYN  
ATOM    890    O GLN   100     -42.851 -71.821  -2.050  1.00  0.00      BSYN  
ATOM    891    N GLU   101     -44.527 -72.580  -3.085  1.00  0.00      BSYN  
ATOM    892    H GLU   101     -45.451 -72.889  -2.983  1.00  0.00      BSYN  
ATOM    893   CA GLU   101     -44.033 -72.320  -4.357  1.00  0.00      BSYN  
ATOM    894   CB GLU   101     -44.313 -73.610  -5.104  1.00  0.00      BSYN  
ATOM    895   CG GLU   101     -43.604 -73.550  -6.371  1.00  0.00      BSYN  
ATOM    896   CD GLU   101     -42.072 -73.776  -6.262  1.00  0.00      BSYN  
ATOM    897  OE1 GLU   101     -41.667 -74.892  -6.140  1.00  0.00      BSYN  
ATOM    898  OE2 GLU   101     -41.265 -72.805  -6.327  1.00  0.00      BSYN  
ATOM    899    C GLU   101     -44.822 -71.166  -5.018  1.00  0.00      BSYN  
ATOM    900    O GLU   101     -45.967 -71.154  -5.394  1.00  0.00      BSYN  
ATOM    901    N ALA   102     -44.150 -70.035  -5.109  1.00  0.00      BSYN  
ATOM    902    H ALA   102     -43.221 -69.988  -4.802  1.00  0.00      BSYN  
ATOM    903   CA ALA   102     -44.702 -68.823  -5.719  1.00  0.00      BSYN  
ATOM    904   CB ALA   102     -44.392 -68.554  -7.185  1.00  0.00      BSYN  
ATOM    905    C ALA   102     -46.083 -68.287  -5.573  1.00  0.00      BSYN  
ATOM    906    O ALA   102     -46.413 -67.783  -4.454  1.00  0.00      BSYN  
ATOM    907    N ALA   103     -47.021 -68.605  -6.502  1.00  0.00      BSYN  
ATOM    908    H ALA   103     -46.818 -69.241  -7.220  1.00  0.00      BSYN  
ATOM    909   CA ALA   103     -48.218 -67.912  -6.605  1.00  0.00      BSYN  
ATOM    910   CB ALA   103     -48.166 -66.611  -7.367  1.00  0.00      BSYN  
ATOM    911    C ALA   103     -49.408 -68.615  -7.156  1.00  0.00      BSYN  
ATOM    912    O ALA   103     -49.263 -69.304  -8.192  1.00  0.00      BSYN  
ATOM    913    N GLU   104     -50.541 -68.463  -6.458  1.00  0.00      BSYN  
ATOM    914    H GLU   104     -50.651 -67.730  -5.817  1.00  0.00      BSYN  
ATOM    915   CA GLU   104     -51.753 -69.138  -6.749  1.00  0.00      BSYN  
ATOM    916   CB GLU   104     -52.498 -69.024  -5.482  1.00  0.00      BSYN  
ATOM    917   CG GLU   104     -52.458 -70.122  -4.413  1.00  0.00      BSYN  
ATOM    918   CD GLU   104     -53.743 -70.163  -3.688  1.00  0.00      BSYN  
ATOM    919  OE1 GLU   104     -53.894 -69.323  -2.822  1.00  0.00      BSYN  
ATOM    920  OE2 GLU   104     -54.531 -71.059  -3.919  1.00  0.00      BSYN  
ATOM    921    C GLU   104     -52.415 -68.585  -8.050  1.00  0.00      BSYN  
ATOM    922    O GLU   104     -53.082 -67.544  -7.936  1.00  0.00      BSYN  
ATOM    923    N GLU   105     -52.444 -69.274  -9.183  1.00  0.00      BSYN  
ATOM    924    H GLU   105     -51.980 -70.137  -9.209  1.00  0.00      BSYN  
ATOM    925   CA GLU   105     -53.132 -68.798 -10.381  1.00  0.00      BSYN  
ATOM    926   CB GLU   105     -52.350 -68.017 -11.557  1.00  0.00      BSYN  
ATOM    927   CG GLU   105     -50.975 -67.538 -11.077  1.00  0.00      BSYN  
ATOM    928   CD GLU   105     -49.966 -66.924 -12.032  1.00  0.00      BSYN  
ATOM    929  OE1 GLU   105     -50.168 -67.046 -13.226  1.00  0.00      BSYN  
ATOM    930  OE2 GLU   105     -48.984 -66.375 -11.495  1.00  0.00      BSYN  
ATOM    931    C GLU   105     -53.920 -69.946 -11.005  1.00  0.00      BSYN  
ATOM    932    O GLU   105     -53.567 -71.051 -10.650  1.00  0.00      BSYN  
ATOM    933    N PRO   106     -55.008 -69.690 -11.729  1.00  0.00      BSYN  
ATOM    934   CD PRO   106     -55.894 -68.521 -11.591  1.00  0.00      BSYN  
ATOM    935   CA PRO   106     -55.766 -70.752 -12.306  1.00  0.00      BSYN  
ATOM    936   CB PRO   106     -56.928 -69.985 -12.806  1.00  0.00      BSYN  
ATOM    937   CG PRO   106     -57.273 -68.986 -11.820  1.00  0.00      BSYN  
ATOM    938    C PRO   106     -55.063 -71.636 -13.480  1.00  0.00      BSYN  
ATOM    939    O PRO   106     -55.217 -71.311 -14.665  1.00  0.00      BSYN  
ATOM    940    N LEU   107     -54.239 -72.621 -13.107  1.00  0.00      BSYN  
ATOM    941    H LEU   107     -53.674 -72.679 -12.309  1.00  0.00      BSYN  
ATOM    942   CA LEU   107     -54.003 -73.637 -14.113  1.00  0.00      BSYN  
ATOM    943   CB LEU   107     -52.549 -74.055 -14.022  1.00  0.00      BSYN  
ATOM    944   CG LEU   107     -51.550 -72.949 -14.398  1.00  0.00      BSYN  
ATOM    945  CD1 LEU   107     -50.234 -73.501 -14.296  1.00  0.00      BSYN  
ATOM    946  CD2 LEU   107     -51.846 -72.297 -15.744  1.00  0.00      BSYN  
ATOM    947    C LEU   107     -54.903 -74.893 -13.818  1.00  0.00      BSYN  
ATOM    948    O LEU   107     -55.339 -75.179 -12.629  1.00  0.00      BSYN  
ATOM    949    N ILE   108     -54.996 -75.883 -14.704  1.00  0.00      BSYN  
ATOM    950    H ILE   108     -54.387 -75.967 -15.468  1.00  0.00      BSYN  
ATOM    951   CA ILE   108     -55.950 -77.028 -14.539  1.00  0.00      BSYN  
ATOM    952   CB ILE   108     -57.334 -76.833 -15.333  1.00  0.00      BSYN  
ATOM    953  CG2 ILE   108     -58.317 -77.284 -14.285  1.00  0.00      BSYN  
ATOM    954  CG1 ILE   108     -57.688 -75.352 -15.628  1.00  0.00      BSYN  
ATOM    955   CD ILE   108     -58.015 -74.959 -16.989  1.00  0.00      BSYN  
ATOM    956    C ILE   108     -55.350 -78.385 -14.882  1.00  0.00      BSYN  
ATOM    957    O ILE   108     -55.251 -79.166 -13.930  1.00  0.00      BSYN  
ATOM    958    N GLU   109     -54.895 -78.516 -16.133  1.00  0.00      BSYN  
ATOM    959    H GLU   109     -54.949 -77.883 -16.880  1.00  0.00      BSYN  
ATOM    960   CA GLU   109     -54.101 -79.730 -16.515  1.00  0.00      BSYN  
ATOM    961   CB GLU   109     -54.782 -80.713 -17.205  1.00  0.00      BSYN  
ATOM    962   CG GLU   109     -56.177 -80.372 -17.575  1.00  0.00      BSYN  
ATOM    963   CD GLU   109     -56.813 -81.482 -18.445  1.00  0.00      BSYN  
ATOM    964  OE1 GLU   109     -57.126 -82.472 -17.875  1.00  0.00      BSYN  
ATOM    965  OE2 GLU   109     -56.890 -81.283 -19.667  1.00  0.00      BSYN  
ATOM    966    C GLU   109     -52.903 -79.172 -17.182  1.00  0.00      BSYN  
ATOM    967    O GLU   109     -53.010 -78.883 -18.388  1.00  0.00      BSYN  
ATOM    968    N PRO   110     -51.713 -79.197 -16.421  1.00  0.00      BSYN  
ATOM    969   CD PRO   110     -51.636 -79.651 -15.052  1.00  0.00      BSYN  
ATOM    970   CA PRO   110     -50.452 -78.792 -16.885  1.00  0.00      BSYN  
ATOM    971   CB PRO   110     -49.574 -79.402 -15.786  1.00  0.00      BSYN  
ATOM    972   CG PRO   110     -50.419 -78.916 -14.574  1.00  0.00      BSYN  
ATOM    973    C PRO   110     -50.170 -79.645 -18.133  1.00  0.00      BSYN  
ATOM    974    O PRO   110     -50.559 -80.775 -18.123  1.00  0.00      BSYN  
ATOM    975    N LEU   111     -49.652 -79.155 -19.209  1.00  0.00      BSYN  
ATOM    976    H LEU   111     -49.694 -78.188 -19.366  1.00  0.00      BSYN  
ATOM    977   CA LEU   111     -49.221 -80.016 -20.301  1.00  0.00      BSYN  
ATOM    978   CB LEU   111     -49.068 -79.139 -21.516  1.00  0.00      BSYN  
ATOM    979   CG LEU   111     -50.196 -78.739 -22.366  1.00  0.00      BSYN  
ATOM    980  CD1 LEU   111     -51.266 -79.740 -22.668  1.00  0.00      BSYN  
ATOM    981  CD2 LEU   111     -51.001 -77.679 -21.630  1.00  0.00      BSYN  
ATOM    982    C LEU   111     -47.967 -80.808 -20.063  1.00  0.00      BSYN  
ATOM    983    O LEU   111     -47.028 -80.437 -19.388  1.00  0.00      BSYN  
ATOM    984    N MET   112     -47.897 -82.001 -20.638  1.00  0.00      BSYN  
ATOM    985    H MET   112     -48.689 -82.498 -20.929  1.00  0.00      BSYN  
ATOM    986   CA MET   112     -46.551 -82.480 -20.962  1.00  0.00      BSYN  
ATOM    987   CB MET   112     -46.549 -83.989 -21.045  1.00  0.00      BSYN  
ATOM    988   CG MET   112     -46.750 -84.321 -19.614  1.00  0.00      BSYN  
ATOM    989   SD MET   112     -45.959 -83.211 -18.406  1.00  0.00      BSYN  
ATOM    990   CE MET   112     -44.432 -84.045 -18.242  1.00  0.00      BSYN  
ATOM    991    C MET   112     -45.696 -81.894 -22.132  1.00  0.00      BSYN  
ATOM    992    O MET   112     -44.438 -81.967 -22.228  1.00  0.00      BSYN  
ATOM    993    N GLU   113     -46.351 -81.312 -23.147  1.00  0.00      BSYN  
ATOM    994    H GLU   113     -47.303 -81.497 -23.292  1.00  0.00      BSYN  
ATOM    995   CA GLU   113     -45.627 -80.564 -24.220  1.00  0.00      BSYN  
ATOM    996   CB GLU   113     -44.947 -81.606 -25.003  1.00  0.00      BSYN  
ATOM    997   CG GLU   113     -43.558 -81.213 -25.404  1.00  0.00      BSYN  
ATOM    998   CD GLU   113     -42.628 -82.205 -25.993  1.00  0.00      BSYN  
ATOM    999  OE1 GLU   113     -43.048 -83.074 -26.840  1.00  0.00      BSYN  
ATOM   1000  OE2 GLU   113     -41.454 -82.066 -25.668  1.00  0.00      BSYN  
ATOM   1001    C GLU   113     -46.675 -79.876 -25.107  1.00  0.00      BSYN  
ATOM   1002    O GLU   113     -47.695 -80.549 -25.213  1.00  0.00      BSYN  
ATOM   1003    N PRO   114     -46.454 -78.819 -25.828  1.00  0.00      BSYN  
ATOM   1004   CD PRO   114     -45.359 -77.812 -25.561  1.00  0.00      BSYN  
ATOM   1005   CA PRO   114     -47.543 -78.281 -26.610  1.00  0.00      BSYN  
ATOM   1006   CB PRO   114     -47.223 -76.818 -26.778  1.00  0.00      BSYN  
ATOM   1007   CG PRO   114     -45.747 -76.706 -26.638  1.00  0.00      BSYN  
ATOM   1008    C PRO   114     -47.857 -79.019 -27.915  1.00  0.00      BSYN  
ATOM   1009    O PRO   114     -46.940 -79.369 -28.642  1.00  0.00      BSYN  
ATOM   1010    N GLU   115     -49.098 -79.382 -28.073  1.00  0.00      BSYN  
ATOM   1011    H GLU   115     -49.729 -79.431 -27.324  1.00  0.00      BSYN  
ATOM   1012   CA GLU   115     -49.658 -80.041 -29.232  1.00  0.00      BSYN  
ATOM   1013   CB GLU   115     -50.950 -80.339 -29.075  1.00  0.00      BSYN  
ATOM   1014   CG GLU   115     -51.280 -81.405 -27.972  1.00  0.00      BSYN  
ATOM   1015   CD GLU   115     -52.714 -81.580 -27.872  1.00  0.00      BSYN  
ATOM   1016  OE1 GLU   115     -53.420 -80.684 -27.378  1.00  0.00      BSYN  
ATOM   1017  OE2 GLU   115     -53.021 -82.726 -28.279  1.00  0.00      BSYN  
ATOM   1018    C GLU   115     -49.409 -79.486 -30.635  1.00  0.00      BSYN  
ATOM   1019    O GLU   115     -49.975 -78.497 -31.087  1.00  0.00      BSYN  
ATOM   1020    N GLY   116     -48.601 -80.261 -31.443  1.00  0.00      BSYN  
ATOM   1021    H GLY   116     -48.458 -81.116 -30.985  1.00  0.00      BSYN  
ATOM   1022   CA GLY   116     -48.315 -80.146 -32.865  1.00  0.00      BSYN  
ATOM   1023    C GLY   116     -47.094 -80.979 -33.336  1.00  0.00      BSYN  
ATOM   1024    O GLY   116     -46.004 -80.928 -32.897  1.00  0.00      BSYN  
ATOM   1025    N GLU   117     -47.475 -81.759 -34.342  1.00  0.00      BSYN  
ATOM   1026    H GLU   117     -48.376 -81.749 -34.729  1.00  0.00      BSYN  
ATOM   1027   CA GLU   117     -46.563 -82.675 -34.913  1.00  0.00      BSYN  
ATOM   1028   CB GLU   117     -47.112 -84.121 -34.749  1.00  0.00      BSYN  
ATOM   1029   CG GLU   117     -46.839 -84.558 -33.247  1.00  0.00      BSYN  
ATOM   1030   CD GLU   117     -47.962 -84.574 -32.288  1.00  0.00      BSYN  
ATOM   1031  OE1 GLU   117     -47.924 -83.853 -31.298  1.00  0.00      BSYN  
ATOM   1032  OE2 GLU   117     -48.932 -85.416 -32.529  1.00  0.00      BSYN  
ATOM   1033    C GLU   117     -46.450 -82.376 -36.423  1.00  0.00      BSYN  
ATOM   1034    O GLU   117     -47.374 -82.473 -37.267  1.00  0.00      BSYN  
ATOM   1035    N SER   118     -45.318 -81.956 -36.957  1.00  0.00      BSYN  
ATOM   1036    H SER   118     -45.317 -81.970 -37.937  1.00  0.00      BSYN  
ATOM   1037   CA SER   118     -44.159 -81.742 -36.171  1.00  0.00      BSYN  
ATOM   1038   CB SER   118     -43.134 -82.679 -36.850  1.00  0.00      BSYN  
ATOM   1039   OG SER   118     -43.713 -84.041 -36.957  1.00  0.00      BSYN  
ATOM   1040   HG SER   118     -43.706 -84.353 -36.049  1.00  0.00      BSYN  
ATOM   1041    C SER   118     -43.636 -80.347 -36.006  1.00  0.00      BSYN  
ATOM   1042    O SER   118     -43.098 -79.718 -36.882  1.00  0.00      BSYN  
ATOM   1043    N TYR   119     -43.693 -79.793 -34.769  1.00  0.00      BSYN  
ATOM   1044    H TYR   119     -44.060 -80.177 -33.946  1.00  0.00      BSYN  
ATOM   1045   CA TYR   119     -43.358 -78.339 -34.606  1.00  0.00      BSYN  
ATOM   1046   CB TYR   119     -44.535 -77.638 -33.725  1.00  0.00      BSYN  
ATOM   1047   CG TYR   119     -44.361 -76.124 -33.803  1.00  0.00      BSYN  
ATOM   1048  CD1 TYR   119     -44.102 -75.455 -32.689  1.00  0.00      BSYN  
ATOM   1049  CE1 TYR   119     -44.128 -74.117 -32.660  1.00  0.00      BSYN  
ATOM   1050  CD2 TYR   119     -44.738 -75.472 -34.989  1.00  0.00      BSYN  
ATOM   1051  CE2 TYR   119     -44.930 -74.169 -34.847  1.00  0.00      BSYN  
ATOM   1052   CZ TYR   119     -44.655 -73.474 -33.780  1.00  0.00      BSYN  
ATOM   1053   OH TYR   119     -44.952 -72.157 -33.716  1.00  0.00      BSYN  
ATOM   1054   HH TYR   119     -45.283 -71.968 -32.835  1.00  0.00      BSYN  
ATOM   1055    C TYR   119     -41.887 -78.008 -34.117  1.00  0.00      BSYN  
ATOM   1056    O TYR   119     -41.517 -77.931 -32.927  1.00  0.00      BSYN  
ATOM   1057    N GLU   120     -41.009 -77.881 -35.097  1.00  0.00      BSYN  
ATOM   1058    H GLU   120     -41.372 -78.020 -35.997  1.00  0.00      BSYN  
ATOM   1059   CA GLU   120     -39.771 -77.094 -34.823  1.00  0.00      BSYN  
ATOM   1060   CB GLU   120     -38.659 -78.034 -35.367  1.00  0.00      BSYN  
ATOM   1061   CG GLU   120     -38.488 -78.884 -34.174  1.00  0.00      BSYN  
ATOM   1062   CD GLU   120     -37.435 -79.958 -34.212  1.00  0.00      BSYN  
ATOM   1063  OE1 GLU   120     -37.798 -80.902 -34.905  1.00  0.00      BSYN  
ATOM   1064  OE2 GLU   120     -36.280 -79.938 -33.700  1.00  0.00      BSYN  
ATOM   1065    C GLU   120     -39.947 -75.728 -35.484  1.00  0.00      BSYN  
ATOM   1066    O GLU   120     -40.649 -75.601 -36.520  1.00  0.00      BSYN  
ATOM   1067    N ASP   121     -39.191 -74.818 -34.901  1.00  0.00      BSYN  
ATOM   1068    H ASP   121     -38.928 -74.992 -33.973  1.00  0.00      BSYN  
ATOM   1069   CA ASP   121     -39.079 -73.529 -35.493  1.00  0.00      BSYN  
ATOM   1070   CB ASP   121     -39.009 -72.478 -34.419  1.00  0.00      BSYN  
ATOM   1071   CG ASP   121     -39.777 -71.201 -34.868  1.00  0.00      BSYN  
ATOM   1072  OD1 ASP   121     -39.354 -70.075 -34.710  1.00  0.00      BSYN  
ATOM   1073  OD2 ASP   121     -40.862 -71.429 -35.378  1.00  0.00      BSYN  
ATOM   1074    C ASP   121     -37.797 -73.300 -36.357  1.00  0.00      BSYN  
ATOM   1075    O ASP   121     -36.614 -73.421 -35.903  1.00  0.00      BSYN  
ATOM   1076    N PRO   122     -38.057 -73.023 -37.670  1.00  0.00      BSYN  
ATOM   1077   CD PRO   122     -39.415 -73.127 -38.297  1.00  0.00      BSYN  
ATOM   1078   CA PRO   122     -36.990 -72.662 -38.678  1.00  0.00      BSYN  
ATOM   1079   CB PRO   122     -37.756 -72.843 -40.006  1.00  0.00      BSYN  
ATOM   1080   CG PRO   122     -38.986 -73.583 -39.647  1.00  0.00      BSYN  
ATOM   1081    C PRO   122     -36.587 -71.193 -38.486  1.00  0.00      BSYN  
ATOM   1082    O PRO   122     -37.340 -70.316 -38.851  1.00  0.00      BSYN  
ATOM   1083    N PRO   123     -35.384 -70.871 -37.890  1.00  0.00      BSYN  
ATOM   1084   CD PRO   123     -34.339 -71.901 -37.565  1.00  0.00      BSYN  
ATOM   1085   CA PRO   123     -35.021 -69.501 -37.536  1.00  0.00      BSYN  
ATOM   1086   CB PRO   123     -33.961 -69.899 -36.564  1.00  0.00      BSYN  
ATOM   1087   CG PRO   123     -33.178 -71.155 -37.118  1.00  0.00      BSYN  
ATOM   1088    C PRO   123     -34.431 -68.642 -38.619  1.00  0.00      BSYN  
ATOM   1089    O PRO   123     -33.697 -69.221 -39.414  1.00  0.00      BSYN  
ATOM   1090    N GLN   124     -34.657 -67.320 -38.666  1.00  0.00      BSYN  
ATOM   1091    H GLN   124     -35.412 -66.918 -38.187  1.00  0.00      BSYN  
ATOM   1092   CA GLN   124     -33.951 -66.424 -39.609  1.00  0.00      BSYN  
ATOM   1093   CB GLN   124     -34.710 -65.193 -39.859  1.00  0.00      BSYN  
ATOM   1094   CG GLN   124     -36.188 -65.424 -40.205  1.00  0.00      BSYN  
ATOM   1095   CD GLN   124     -36.439 -65.808 -41.664  1.00  0.00      BSYN  
ATOM   1096  OE1 GLN   124     -37.132 -66.743 -41.948  1.00  0.00      BSYN  
ATOM   1097  NE2 GLN   124     -35.816 -65.159 -42.587  1.00  0.00      BSYN  
ATOM   1098 HE21 GLN   124     -35.357 -64.384 -42.199  1.00  0.00      BSYN  
ATOM   1099 HE22 GLN   124     -35.878 -65.655 -43.430  1.00  0.00      BSYN  
ATOM   1100    C GLN   124     -32.520 -66.077 -39.150  1.00  0.00      BSYN  
ATOM   1101    O GLN   124     -31.722 -65.769 -40.020  1.00  0.00      BSYN  
ATOM   1102    N GLU   125     -32.268 -66.037 -37.821  1.00  0.00      BSYN  
ATOM   1103    H GLU   125     -32.834 -66.504 -37.172  1.00  0.00      BSYN  
ATOM   1104   CA GLU   125     -31.079 -65.516 -37.254  1.00  0.00      BSYN  
ATOM   1105   CB GLU   125     -31.357 -64.380 -36.159  1.00  0.00      BSYN  
ATOM   1106   CG GLU   125     -31.670 -62.929 -36.635  1.00  0.00      BSYN  
ATOM   1107   CD GLU   125     -31.532 -61.892 -35.489  1.00  0.00      BSYN  
ATOM   1108  OE1 GLU   125     -30.953 -60.871 -35.770  1.00  0.00      BSYN  
ATOM   1109  OE2 GLU   125     -31.965 -62.003 -34.363  1.00  0.00      BSYN  
ATOM   1110    C GLU   125     -30.283 -66.678 -36.716  1.00  0.00      BSYN  
ATOM   1111    O GLU   125     -30.762 -67.713 -36.400  1.00  0.00      BSYN  
ATOM   1112    N GLU   126     -29.071 -66.352 -36.743  1.00  0.00      BSYN  
ATOM   1113    H GLU   126     -28.866 -65.400 -36.853  1.00  0.00      BSYN  
ATOM   1114   CA GLU   126     -28.000 -67.250 -36.614  1.00  0.00      BSYN  
ATOM   1115   CB GLU   126     -26.715 -66.723 -37.296  1.00  0.00      BSYN  
ATOM   1116   CG GLU   126     -26.878 -66.298 -38.807  1.00  0.00      BSYN  
ATOM   1117   CD GLU   126     -25.860 -65.272 -39.264  1.00  0.00      BSYN  
ATOM   1118  OE1 GLU   126     -26.128 -64.054 -39.093  1.00  0.00      BSYN  
ATOM   1119  OE2 GLU   126     -24.826 -65.632 -39.784  1.00  0.00      BSYN  
ATOM   1120    C GLU   126     -27.625 -67.733 -35.148  1.00  0.00      BSYN  
ATOM   1121    O GLU   126     -26.773 -67.160 -34.463  1.00  0.00      BSYN  
ATOM   1122    N TYR   127     -28.334 -68.682 -34.650  1.00  0.00      BSYN  
ATOM   1123    H TYR   127     -28.878 -69.075 -35.365  1.00  0.00      BSYN  
ATOM   1124   CA TYR   127     -28.257 -69.320 -33.393  1.00  0.00      BSYN  
ATOM   1125   CB TYR   127     -29.605 -69.473 -32.615  1.00  0.00      BSYN  
ATOM   1126   CG TYR   127     -30.487 -68.188 -32.309  1.00  0.00      BSYN  
ATOM   1127  CD1 TYR   127     -31.277 -67.547 -33.301  1.00  0.00      BSYN  
ATOM   1128  CE1 TYR   127     -31.992 -66.335 -33.040  1.00  0.00      BSYN  
ATOM   1129  CD2 TYR   127     -30.342 -67.528 -31.091  1.00  0.00      BSYN  
ATOM   1130  CE2 TYR   127     -30.894 -66.328 -30.891  1.00  0.00      BSYN  
ATOM   1131   CZ TYR   127     -31.769 -65.730 -31.848  1.00  0.00      BSYN  
ATOM   1132   OH TYR   127     -32.377 -64.488 -31.559  1.00  0.00      BSYN  
ATOM   1133   HH TYR   127     -33.275 -64.486 -31.899  1.00  0.00      BSYN  
ATOM   1134    C TYR   127     -27.497 -70.732 -33.454  1.00  0.00      BSYN  
ATOM   1135    O TYR   127     -28.073 -71.666 -34.062  1.00  0.00      BSYN  
ATOM   1136    N GLN   128     -26.268 -70.993 -32.924  1.00  0.00      BSYN  
ATOM   1137    H GLN   128     -25.764 -71.829 -33.011  1.00  0.00      BSYN  
ATOM   1138   CA GLN   128     -25.542 -69.876 -32.335  1.00  0.00      BSYN  
ATOM   1139   CB GLN   128     -25.192 -70.272 -30.976  1.00  0.00      BSYN  
ATOM   1140   CG GLN   128     -24.267 -69.402 -30.076  1.00  0.00      BSYN  
ATOM   1141   CD GLN   128     -23.494 -70.323 -29.068  1.00  0.00      BSYN  
ATOM   1142  OE1 GLN   128     -24.207 -70.956 -28.300  1.00  0.00      BSYN  
ATOM   1143  NE2 GLN   128     -22.163 -70.320 -28.911  1.00  0.00      BSYN  
ATOM   1144 HE21 GLN   128     -21.946 -70.886 -28.141  1.00  0.00      BSYN  
ATOM   1145 HE22 GLN   128     -21.421 -69.983 -29.455  1.00  0.00      BSYN  
ATOM   1146    C GLN   128     -24.246 -69.813 -33.208  1.00  0.00      BSYN  
ATOM   1147    O GLN   128     -23.159 -70.010 -32.743  1.00  0.00      BSYN  
ATOM   1148    N GLU   129     -24.347 -69.737 -34.498  1.00  0.00      BSYN  
ATOM   1149    H GLU   129     -25.210 -69.743 -34.963  1.00  0.00      BSYN  
ATOM   1150   CA GLU   129     -23.208 -69.755 -35.466  1.00  0.00      BSYN  
ATOM   1151   CB GLU   129     -23.040 -71.268 -36.107  1.00  0.00      BSYN  
ATOM   1152   CG GLU   129     -24.138 -71.821 -36.922  1.00  0.00      BSYN  
ATOM   1153   CD GLU   129     -23.577 -72.655 -38.044  1.00  0.00      BSYN  
ATOM   1154  OE1 GLU   129     -23.230 -73.824 -37.765  1.00  0.00      BSYN  
ATOM   1155  OE2 GLU   129     -23.470 -72.219 -39.160  1.00  0.00      BSYN  
ATOM   1156    C GLU   129     -23.360 -68.666 -36.503  1.00  0.00      BSYN  
ATOM   1157    O GLU   129     -24.348 -68.706 -37.269  1.00  0.00      BSYN  
ATOM   1158    N TYR   130     -22.619 -67.616 -36.334  1.00  0.00      BSYN  
ATOM   1159    H TYR   130     -21.743 -67.843 -35.958  1.00  0.00      BSYN  
ATOM   1160   CA TYR   130     -22.835 -66.252 -36.917  1.00  0.00      BSYN  
ATOM   1161   CB TYR   130     -23.437 -65.294 -35.919  1.00  0.00      BSYN  
ATOM   1162   CG TYR   130     -22.640 -64.867 -34.687  1.00  0.00      BSYN  
ATOM   1163  CD1 TYR   130     -22.106 -63.594 -34.652  1.00  0.00      BSYN  
ATOM   1164  CE1 TYR   130     -21.385 -63.166 -33.532  1.00  0.00      BSYN  
ATOM   1165  CD2 TYR   130     -22.456 -65.735 -33.640  1.00  0.00      BSYN  
ATOM   1166  CE2 TYR   130     -21.657 -65.310 -32.476  1.00  0.00      BSYN  
ATOM   1167   CZ TYR   130     -21.201 -64.052 -32.450  1.00  0.00      BSYN  
ATOM   1168   OH TYR   130     -20.669 -63.516 -31.234  1.00  0.00      BSYN  
ATOM   1169   HH TYR   130     -20.607 -64.377 -30.813  1.00  0.00      BSYN  
ATOM   1170    C TYR   130     -21.522 -65.646 -37.580  1.00  0.00      BSYN  
ATOM   1171    O TYR   130     -20.388 -66.166 -37.389  1.00  0.00      BSYN  
ATOM   1172    N GLU   131     -21.651 -64.531 -38.270  1.00  0.00      BSYN  
ATOM   1173    H GLU   131     -22.618 -64.385 -38.325  1.00  0.00      BSYN  
ATOM   1174   CA GLU   131     -20.592 -63.745 -38.885  1.00  0.00      BSYN  
ATOM   1175   CB GLU   131     -21.300 -62.631 -39.759  1.00  0.00      BSYN  
ATOM   1176   CG GLU   131     -22.298 -63.238 -40.722  1.00  0.00      BSYN  
ATOM   1177   CD GLU   131     -21.802 -63.888 -41.976  1.00  0.00      BSYN  
ATOM   1178  OE1 GLU   131     -20.963 -64.743 -41.914  1.00  0.00      BSYN  
ATOM   1179  OE2 GLU   131     -22.330 -63.531 -43.047  1.00  0.00      BSYN  
ATOM   1180    C GLU   131     -19.434 -63.100 -37.988  1.00  0.00      BSYN  
ATOM   1181    O GLU   131     -19.739 -62.499 -37.040  1.00  0.00      BSYN  
ATOM   1182    N PRO   132     -18.178 -63.429 -38.244  1.00  0.00      BSYN  
ATOM   1183   CD PRO   132     -17.725 -64.772 -38.797  1.00  0.00      BSYN  
ATOM   1184   CA PRO   132     -17.158 -62.788 -37.381  1.00  0.00      BSYN  
ATOM   1185   CB PRO   132     -16.407 -64.008 -36.862  1.00  0.00      BSYN  
ATOM   1186   CG PRO   132     -16.305 -64.885 -38.126  1.00  0.00      BSYN  
ATOM   1187    C PRO   132     -16.196 -61.745 -37.968  1.00  0.00      BSYN  
ATOM   1188    O PRO   132     -16.198 -61.670 -39.187  1.00  0.00      BSYN  
ATOM   1189    N GLU   133     -15.459 -60.965 -37.148  1.00  0.00      BSYN  
ATOM   1190    H GLU   133     -15.167 -61.293 -36.272  1.00  0.00      BSYN  
ATOM   1191   CA GLU   133     -14.811 -59.683 -37.689  1.00  0.00      BSYN  
ATOM   1192   CB GLU   133     -15.867 -58.659 -37.628  1.00  0.00      BSYN  
ATOM   1193   CG GLU   133     -15.811 -57.636 -38.829  1.00  0.00      BSYN  
ATOM   1194   CD GLU   133     -16.717 -56.311 -38.745  1.00  0.00      BSYN  
ATOM   1195  OE1 GLU   133     -17.090 -55.806 -37.744  1.00  0.00      BSYN  
ATOM   1196  OE2 GLU   133     -16.934 -55.645 -39.739  1.00  0.00      BSYN  
ATOM   1197    C GLU   133     -13.558 -59.420 -36.857  1.00  0.00      BSYN  
ATOM   1198    O GLU   133     -13.295 -59.976 -35.775  1.00  0.00      BSYN  
ATOM   1199    N ALA   134     -12.738 -58.544 -37.389  1.00  0.00      BSYN  
ATOM   1200    H ALA   134     -13.017 -58.084 -38.209  1.00  0.00      BSYN  
ATOM   1201   CA ALA   134     -11.434 -58.194 -36.803  1.00  0.00      BSYN  
ATOM   1202   CB ALA   134     -10.399 -59.208 -37.338  1.00  0.00      BSYN  
ATOM   1203    C ALA   134     -11.033 -56.760 -37.041  1.00  0.00      BSYN  
ATOM   1204  OT1 ALA   134     -10.471 -56.216 -36.193  1.00  0.00      BSYN  
ATOM   1205  OT2 ALA   134     -11.229 -56.207 -38.094  1.00  0.00      BSYN  
END
