# Supplementary material for: Data set of intrinsically disordered proteins analysed at a local protein conformation level
Source: Data Brief. 2020 Mar 5;29:105383. doi: 10.1016/j.dib.2020.105383 (PMC7078294; doi:10.1016/j.dib.2020.105383)
Supplement: Supplementary file 1 [file mmc1.zip › the data/1-DATA/PED1AAD-pdb/1AAD-242.pdb]

CRYST1    1.000    1.000    1.000  90.00  90.00  90.00 P 1           1
ATOM      1  HT1 MET     1       7.881 -76.351 -16.528  1.00  0.00      BSYN  
ATOM      2  HT2 MET     1       7.557 -75.165 -15.363  1.00  0.00      BSYN  
ATOM      3    N MET     1       7.705 -76.183 -15.517  1.00  0.00      BSYN  
ATOM      4  HT3 MET     1       6.739 -76.555 -15.411  1.00  0.00      BSYN  
ATOM      5   CA MET     1       8.719 -76.655 -14.590  1.00  0.00      BSYN  
ATOM      6   CB MET     1       8.296 -78.051 -14.025  1.00  0.00      BSYN  
ATOM      7   CG MET     1       7.470 -79.019 -14.934  1.00  0.00      BSYN  
ATOM      8   SD MET     1       7.748 -80.680 -14.222  1.00  0.00      BSYN  
ATOM      9   CE MET     1       6.672 -80.309 -12.838  1.00  0.00      BSYN  
ATOM     10    C MET     1      10.134 -76.610 -15.206  1.00  0.00      BSYN  
ATOM     11    O MET     1      10.601 -75.647 -15.762  1.00  0.00      BSYN  
ATOM     12    N ASP     2      10.907 -77.728 -15.166  1.00  0.00      BSYN  
ATOM     13    H ASP     2      10.649 -78.617 -14.845  1.00  0.00      BSYN  
ATOM     14   CA ASP     2      12.320 -77.811 -15.581  1.00  0.00      BSYN  
ATOM     15   CB ASP     2      12.631 -79.196 -15.215  1.00  0.00      BSYN  
ATOM     16   CG ASP     2      13.945 -79.927 -15.402  1.00  0.00      BSYN  
ATOM     17  OD1 ASP     2      13.777 -81.100 -15.619  1.00  0.00      BSYN  
ATOM     18  OD2 ASP     2      15.005 -79.416 -15.245  1.00  0.00      BSYN  
ATOM     19    C ASP     2      12.814 -77.316 -16.909  1.00  0.00      BSYN  
ATOM     20    O ASP     2      12.862 -78.026 -17.881  1.00  0.00      BSYN  
ATOM     21    N VAL     3      13.296 -76.096 -16.985  1.00  0.00      BSYN  
ATOM     22    H VAL     3      13.401 -75.529 -16.192  1.00  0.00      BSYN  
ATOM     23   CA VAL     3      13.757 -75.487 -18.225  1.00  0.00      BSYN  
ATOM     24   CB VAL     3      12.836 -74.303 -18.378  1.00  0.00      BSYN  
ATOM     25  CG1 VAL     3      13.141 -73.002 -17.538  1.00  0.00      BSYN  
ATOM     26  CG2 VAL     3      12.714 -74.083 -19.819  1.00  0.00      BSYN  
ATOM     27    C VAL     3      15.262 -75.162 -18.087  1.00  0.00      BSYN  
ATOM     28    O VAL     3      15.723 -74.757 -17.020  1.00  0.00      BSYN  
ATOM     29    N PHE     4      15.941 -75.487 -19.179  1.00  0.00      BSYN  
ATOM     30    H PHE     4      15.386 -75.849 -19.901  1.00  0.00      BSYN  
ATOM     31   CA PHE     4      17.317 -75.241 -19.301  1.00  0.00      BSYN  
ATOM     32   CB PHE     4      17.921 -76.152 -20.427  1.00  0.00      BSYN  
ATOM     33   CG PHE     4      18.500 -77.488 -20.345  1.00  0.00      BSYN  
ATOM     34  CD1 PHE     4      19.064 -77.868 -19.086  1.00  0.00      BSYN  
ATOM     35  CD2 PHE     4      18.387 -78.404 -21.359  1.00  0.00      BSYN  
ATOM     36  CE1 PHE     4      19.351 -79.208 -18.726  1.00  0.00      BSYN  
ATOM     37  CE2 PHE     4      18.837 -79.721 -21.020  1.00  0.00      BSYN  
ATOM     38   CZ PHE     4      19.331 -80.113 -19.800  1.00  0.00      BSYN  
ATOM     39    C PHE     4      17.762 -73.778 -19.463  1.00  0.00      BSYN  
ATOM     40    O PHE     4      17.951 -73.303 -20.604  1.00  0.00      BSYN  
ATOM     41    N MET     5      17.729 -73.143 -18.296  1.00  0.00      BSYN  
ATOM     42    H MET     5      17.308 -73.592 -17.534  1.00  0.00      BSYN  
ATOM     43   CA MET     5      18.141 -71.744 -18.235  1.00  0.00      BSYN  
ATOM     44   CB MET     5      17.403 -71.135 -16.970  1.00  0.00      BSYN  
ATOM     45   CG MET     5      17.764 -69.746 -16.439  1.00  0.00      BSYN  
ATOM     46   SD MET     5      16.804 -69.244 -14.993  1.00  0.00      BSYN  
ATOM     47   CE MET     5      17.187 -67.541 -14.866  1.00  0.00      BSYN  
ATOM     48    C MET     5      19.633 -71.629 -18.145  1.00  0.00      BSYN  
ATOM     49    O MET     5      20.302 -71.548 -17.110  1.00  0.00      BSYN  
ATOM     50    N LYS     6      20.301 -71.274 -19.301  1.00  0.00      BSYN  
ATOM     51    H LYS     6      20.000 -71.042 -20.204  1.00  0.00      BSYN  
ATOM     52   CA LYS     6      21.765 -71.064 -19.366  1.00  0.00      BSYN  
ATOM     53   CB LYS     6      22.440 -72.271 -20.196  1.00  0.00      BSYN  
ATOM     54   CG LYS     6      22.375 -73.599 -19.599  1.00  0.00      BSYN  
ATOM     55   CD LYS     6      22.949 -74.586 -20.624  1.00  0.00      BSYN  
ATOM     56   CE LYS     6      23.078 -75.977 -19.992  1.00  0.00      BSYN  
ATOM     57   NZ LYS     6      23.740 -76.027 -18.670  1.00  0.00      BSYN  
ATOM     58  HZ1 LYS     6      23.774 -76.973 -18.241  1.00  0.00      BSYN  
ATOM     59  HZ2 LYS     6      24.687 -75.602 -18.601  1.00  0.00      BSYN  
ATOM     60  HZ3 LYS     6      23.221 -75.390 -18.033  1.00  0.00      BSYN  
ATOM     61    C LYS     6      22.210 -69.646 -19.851  1.00  0.00      BSYN  
ATOM     62    O LYS     6      21.828 -69.281 -20.893  1.00  0.00      BSYN  
ATOM     63    N GLY     7      23.026 -68.845 -19.185  1.00  0.00      BSYN  
ATOM     64    H GLY     7      23.259 -67.911 -19.372  1.00  0.00      BSYN  
ATOM     65   CA GLY     7      23.573 -69.482 -18.074  1.00  0.00      BSYN  
ATOM     66    C GLY     7      23.253 -68.637 -16.893  1.00  0.00      BSYN  
ATOM     67    O GLY     7      23.448 -67.404 -16.853  1.00  0.00      BSYN  
ATOM     68    N LEU     8      22.824 -69.378 -15.884  1.00  0.00      BSYN  
ATOM     69    H LEU     8      22.471 -70.270 -16.080  1.00  0.00      BSYN  
ATOM     70   CA LEU     8      22.518 -68.960 -14.487  1.00  0.00      BSYN  
ATOM     71   CB LEU     8      22.398 -70.222 -13.620  1.00  0.00      BSYN  
ATOM     72   CG LEU     8      23.002 -71.590 -13.971  1.00  0.00      BSYN  
ATOM     73  CD1 LEU     8      24.474 -71.513 -14.245  1.00  0.00      BSYN  
ATOM     74  CD2 LEU     8      22.588 -72.466 -12.813  1.00  0.00      BSYN  
ATOM     75    C LEU     8      23.374 -67.826 -13.843  1.00  0.00      BSYN  
ATOM     76    O LEU     8      23.099 -66.668 -13.815  1.00  0.00      BSYN  
ATOM     77    N SER     9      24.579 -68.240 -13.417  1.00  0.00      BSYN  
ATOM     78    H SER     9      24.834 -69.183 -13.495  1.00  0.00      BSYN  
ATOM     79   CA SER     9      25.543 -67.439 -12.674  1.00  0.00      BSYN  
ATOM     80   CB SER     9      25.649 -67.608 -11.184  1.00  0.00      BSYN  
ATOM     81   OG SER     9      24.444 -67.787 -10.479  1.00  0.00      BSYN  
ATOM     82   HG SER     9      23.859 -67.057 -10.696  1.00  0.00      BSYN  
ATOM     83    C SER     9      26.868 -67.589 -13.247  1.00  0.00      BSYN  
ATOM     84    O SER     9      27.703 -66.691 -13.203  1.00  0.00      BSYN  
ATOM     85    N MET    10      27.220 -68.834 -13.771  1.00  0.00      BSYN  
ATOM     86    H MET    10      26.587 -69.511 -13.452  1.00  0.00      BSYN  
ATOM     87   CA MET    10      28.283 -69.011 -14.757  1.00  0.00      BSYN  
ATOM     88   CB MET    10      29.241 -70.094 -14.474  1.00  0.00      BSYN  
ATOM     89   CG MET    10      30.059 -70.289 -13.146  1.00  0.00      BSYN  
ATOM     90   SD MET    10      30.280 -71.959 -12.387  1.00  0.00      BSYN  
ATOM     91   CE MET    10      31.739 -72.352 -13.342  1.00  0.00      BSYN  
ATOM     92    C MET    10      27.834 -69.346 -16.216  1.00  0.00      BSYN  
ATOM     93    O MET    10      26.873 -70.140 -16.342  1.00  0.00      BSYN  
ATOM     94    N ALA    11      28.354 -68.701 -17.259  1.00  0.00      BSYN  
ATOM     95    H ALA    11      28.903 -67.891 -17.210  1.00  0.00      BSYN  
ATOM     96   CA ALA    11      28.033 -69.080 -18.587  1.00  0.00      BSYN  
ATOM     97   CB ALA    11      27.814 -67.839 -19.507  1.00  0.00      BSYN  
ATOM     98    C ALA    11      28.954 -70.026 -19.265  1.00  0.00      BSYN  
ATOM     99    O ALA    11      28.705 -71.095 -19.690  1.00  0.00      BSYN  
ATOM    100    N LYS    12      30.245 -69.783 -19.084  1.00  0.00      BSYN  
ATOM    101    H LYS    12      30.504 -69.085 -18.447  1.00  0.00      BSYN  
ATOM    102   CA LYS    12      31.377 -70.449 -19.765  1.00  0.00      BSYN  
ATOM    103   CB LYS    12      32.542 -69.524 -19.702  1.00  0.00      BSYN  
ATOM    104   CG LYS    12      32.346 -68.250 -20.564  1.00  0.00      BSYN  
ATOM    105   CD LYS    12      33.791 -67.627 -21.001  1.00  0.00      BSYN  
ATOM    106   CE LYS    12      34.603 -66.869 -19.956  1.00  0.00      BSYN  
ATOM    107   NZ LYS    12      35.071 -67.689 -18.917  1.00  0.00      BSYN  
ATOM    108  HZ1 LYS    12      35.846 -68.245 -19.331  1.00  0.00      BSYN  
ATOM    109  HZ2 LYS    12      35.503 -67.177 -18.121  1.00  0.00      BSYN  
ATOM    110  HZ3 LYS    12      34.283 -68.354 -18.778  1.00  0.00      BSYN  
ATOM    111    C LYS    12      31.754 -71.707 -18.975  1.00  0.00      BSYN  
ATOM    112    O LYS    12      32.608 -71.669 -18.051  1.00  0.00      BSYN  
ATOM    113    N GLU    13      31.026 -72.777 -19.341  1.00  0.00      BSYN  
ATOM    114    H GLU    13      30.358 -72.458 -19.983  1.00  0.00      BSYN  
ATOM    115   CA GLU    13      31.301 -74.109 -18.868  1.00  0.00      BSYN  
ATOM    116   CB GLU    13      30.076 -74.816 -18.608  1.00  0.00      BSYN  
ATOM    117   CG GLU    13      28.955 -74.192 -17.692  1.00  0.00      BSYN  
ATOM    118   CD GLU    13      27.802 -75.143 -17.404  1.00  0.00      BSYN  
ATOM    119  OE1 GLU    13      27.902 -76.179 -16.758  1.00  0.00      BSYN  
ATOM    120  OE2 GLU    13      26.709 -74.941 -17.864  1.00  0.00      BSYN  
ATOM    121    C GLU    13      32.111 -74.951 -19.799  1.00  0.00      BSYN  
ATOM    122    O GLU    13      31.696 -75.362 -20.808  1.00  0.00      BSYN  
ATOM    123    N GLY    14      33.447 -75.363 -19.571  1.00  0.00      BSYN  
ATOM    124    H GLY    14      33.941 -75.871 -20.249  1.00  0.00      BSYN  
ATOM    125   CA GLY    14      34.130 -75.102 -18.268  1.00  0.00      BSYN  
ATOM    126    C GLY    14      35.606 -75.164 -18.564  1.00  0.00      BSYN  
ATOM    127    O GLY    14      36.093 -76.113 -19.139  1.00  0.00      BSYN  
ATOM    128    N VAL    15      36.219 -74.290 -17.754  1.00  0.00      BSYN  
ATOM    129    H VAL    15      35.662 -73.637 -17.282  1.00  0.00      BSYN  
ATOM    130   CA VAL    15      37.694 -74.188 -17.665  1.00  0.00      BSYN  
ATOM    131   CB VAL    15      38.315 -72.840 -17.201  1.00  0.00      BSYN  
ATOM    132  CG1 VAL    15      37.937 -72.001 -18.443  1.00  0.00      BSYN  
ATOM    133  CG2 VAL    15      37.738 -72.359 -15.864  1.00  0.00      BSYN  
ATOM    134    C VAL    15      38.587 -75.323 -17.195  1.00  0.00      BSYN  
ATOM    135    O VAL    15      39.879 -75.302 -17.235  1.00  0.00      BSYN  
ATOM    136    N VAL    16      37.995 -76.490 -16.830  1.00  0.00      BSYN  
ATOM    137    H VAL    16      37.016 -76.463 -16.826  1.00  0.00      BSYN  
ATOM    138   CA VAL    16      38.744 -77.608 -16.213  1.00  0.00      BSYN  
ATOM    139   CB VAL    16      39.166 -77.353 -14.714  1.00  0.00      BSYN  
ATOM    140  CG1 VAL    16      40.489 -76.674 -14.520  1.00  0.00      BSYN  
ATOM    141  CG2 VAL    16      37.992 -76.865 -13.926  1.00  0.00      BSYN  
ATOM    142    C VAL    16      37.995 -78.862 -16.412  1.00  0.00      BSYN  
ATOM    143    O VAL    16      36.936 -79.027 -15.895  1.00  0.00      BSYN  
ATOM    144    N ALA    17      38.481 -79.637 -17.342  1.00  0.00      BSYN  
ATOM    145    H ALA    17      39.301 -79.402 -17.825  1.00  0.00      BSYN  
ATOM    146   CA ALA    17      37.848 -80.899 -17.698  1.00  0.00      BSYN  
ATOM    147   CB ALA    17      37.924 -81.122 -19.183  1.00  0.00      BSYN  
ATOM    148    C ALA    17      38.684 -81.960 -16.974  1.00  0.00      BSYN  
ATOM    149    O ALA    17      39.848 -82.011 -17.044  1.00  0.00      BSYN  
ATOM    150    N ALA    18      38.046 -82.915 -16.274  1.00  0.00      BSYN  
ATOM    151    H ALA    18      37.110 -83.197 -16.342  1.00  0.00      BSYN  
ATOM    152   CA ALA    18      38.910 -83.860 -15.610  1.00  0.00      BSYN  
ATOM    153   CB ALA    18      38.612 -83.967 -14.084  1.00  0.00      BSYN  
ATOM    154    C ALA    18      38.679 -85.117 -16.347  1.00  0.00      BSYN  
ATOM    155    O ALA    18      37.573 -85.629 -16.633  1.00  0.00      BSYN  
ATOM    156    N ALA    19      39.800 -85.649 -16.723  1.00  0.00      BSYN  
ATOM    157    H ALA    19      40.551 -85.229 -16.253  1.00  0.00      BSYN  
ATOM    158   CA ALA    19      39.827 -86.905 -17.325  1.00  0.00      BSYN  
ATOM    159   CB ALA    19      39.329 -86.808 -18.777  1.00  0.00      BSYN  
ATOM    160    C ALA    19      41.218 -87.623 -17.346  1.00  0.00      BSYN  
ATOM    161    O ALA    19      42.238 -87.077 -16.852  1.00  0.00      BSYN  
ATOM    162    N GLU    20      41.290 -88.764 -17.911  1.00  0.00      BSYN  
ATOM    163    H GLU    20      40.694 -89.212 -18.547  1.00  0.00      BSYN  
ATOM    164   CA GLU    20      42.496 -89.596 -17.952  1.00  0.00      BSYN  
ATOM    165   CB GLU    20      42.260 -90.906 -17.280  1.00  0.00      BSYN  
ATOM    166   CG GLU    20      42.668 -90.810 -15.803  1.00  0.00      BSYN  
ATOM    167   CD GLU    20      41.408 -91.132 -14.949  1.00  0.00      BSYN  
ATOM    168  OE1 GLU    20      41.186 -92.318 -14.668  1.00  0.00      BSYN  
ATOM    169  OE2 GLU    20      40.396 -90.279 -14.820  1.00  0.00      BSYN  
ATOM    170    C GLU    20      42.987 -89.915 -19.428  1.00  0.00      BSYN  
ATOM    171    O GLU    20      42.186 -90.486 -20.162  1.00  0.00      BSYN  
ATOM    172    N LYS    21      44.315 -89.742 -19.781  1.00  0.00      BSYN  
ATOM    173    H LYS    21      44.703 -89.229 -19.041  1.00  0.00      BSYN  
ATOM    174   CA LYS    21      44.857 -90.022 -21.103  1.00  0.00      BSYN  
ATOM    175   CB LYS    21      45.249 -88.695 -21.824  1.00  0.00      BSYN  
ATOM    176   CG LYS    21      45.960 -88.728 -23.272  1.00  0.00      BSYN  
ATOM    177   CD LYS    21      46.459 -87.467 -23.643  1.00  0.00      BSYN  
ATOM    178   CE LYS    21      47.078 -87.706 -25.013  1.00  0.00      BSYN  
ATOM    179   NZ LYS    21      47.696 -86.461 -25.381  1.00  0.00      BSYN  
ATOM    180  HZ1 LYS    21      48.074 -86.616 -26.338  1.00  0.00      BSYN  
ATOM    181  HZ2 LYS    21      46.948 -85.741 -25.334  1.00  0.00      BSYN  
ATOM    182  HZ3 LYS    21      48.474 -86.227 -24.731  1.00  0.00      BSYN  
ATOM    183    C LYS    21      46.017 -90.982 -21.272  1.00  0.00      BSYN  
ATOM    184    O LYS    21      47.058 -90.615 -20.653  1.00  0.00      BSYN  
ATOM    185    N THR    22      46.130 -92.245 -21.875  1.00  0.00      BSYN  
ATOM    186    H THR    22      46.538 -92.809 -21.186  1.00  0.00      BSYN  
ATOM    187   CA THR    22      45.285 -92.616 -22.975  1.00  0.00      BSYN  
ATOM    188   CB THR    22      46.125 -92.982 -24.199  1.00  0.00      BSYN  
ATOM    189  OG1 THR    22      47.099 -91.982 -24.332  1.00  0.00      BSYN  
ATOM    190  HG1 THR    22      47.508 -91.923 -25.199  1.00  0.00      BSYN  
ATOM    191  CG2 THR    22      45.238 -92.627 -25.482  1.00  0.00      BSYN  
ATOM    192    C THR    22      44.302 -93.686 -22.534  1.00  0.00      BSYN  
ATOM    193    O THR    22      44.032 -94.595 -23.303  1.00  0.00      BSYN  
ATOM    194    N LYS    23      43.538 -93.443 -21.454  1.00  0.00      BSYN  
ATOM    195    H LYS    23      43.500 -92.477 -21.293  1.00  0.00      BSYN  
ATOM    196   CA LYS    23      42.589 -94.351 -20.841  1.00  0.00      BSYN  
ATOM    197   CB LYS    23      43.045 -94.135 -19.392  1.00  0.00      BSYN  
ATOM    198   CG LYS    23      42.321 -94.908 -18.375  1.00  0.00      BSYN  
ATOM    199   CD LYS    23      42.388 -96.430 -18.502  1.00  0.00      BSYN  
ATOM    200   CE LYS    23      43.718 -97.075 -18.098  1.00  0.00      BSYN  
ATOM    201   NZ LYS    23      43.604 -98.447 -18.547  1.00  0.00      BSYN  
ATOM    202  HZ1 LYS    23      42.830 -99.039 -18.183  1.00  0.00      BSYN  
ATOM    203  HZ2 LYS    23      43.675 -98.523 -19.582  1.00  0.00      BSYN  
ATOM    204  HZ3 LYS    23      44.434 -99.012 -18.277  1.00  0.00      BSYN  
ATOM    205    C LYS    23      41.143 -93.963 -21.189  1.00  0.00      BSYN  
ATOM    206    O LYS    23      41.080 -92.942 -21.818  1.00  0.00      BSYN  
ATOM    207    N GLN    24      40.092 -94.808 -20.903  1.00  0.00      BSYN  
ATOM    208    H GLN    24      40.344 -95.707 -20.605  1.00  0.00      BSYN  
ATOM    209   CA GLN    24      38.795 -94.205 -20.895  1.00  0.00      BSYN  
ATOM    210   CB GLN    24      37.769 -95.274 -21.382  1.00  0.00      BSYN  
ATOM    211   CG GLN    24      37.147 -94.817 -22.805  1.00  0.00      BSYN  
ATOM    212   CD GLN    24      36.408 -93.438 -22.898  1.00  0.00      BSYN  
ATOM    213  OE1 GLN    24      36.001 -93.005 -23.941  1.00  0.00      BSYN  
ATOM    214  NE2 GLN    24      36.086 -92.702 -21.807  1.00  0.00      BSYN  
ATOM    215 HE21 GLN    24      36.143 -92.859 -20.841  1.00  0.00      BSYN  
ATOM    216 HE22 GLN    24      35.771 -91.793 -21.993  1.00  0.00      BSYN  
ATOM    217    C GLN    24      38.393 -93.594 -19.513  1.00  0.00      BSYN  
ATOM    218    O GLN    24      38.232 -94.267 -18.464  1.00  0.00      BSYN  
ATOM    219    N GLY    25      38.103 -92.257 -19.643  1.00  0.00      BSYN  
ATOM    220    H GLY    25      38.268 -91.738 -20.457  1.00  0.00      BSYN  
ATOM    221   CA GLY    25      37.589 -91.452 -18.463  1.00  0.00      BSYN  
ATOM    222    C GLY    25      36.338 -90.859 -18.987  1.00  0.00      BSYN  
ATOM    223    O GLY    25      36.321 -90.145 -20.005  1.00  0.00      BSYN  
ATOM    224    N VAL    26      35.158 -90.856 -18.336  1.00  0.00      BSYN  
ATOM    225    H VAL    26      34.353 -90.606 -18.834  1.00  0.00      BSYN  
ATOM    226   CA VAL    26      34.917 -91.274 -16.971  1.00  0.00      BSYN  
ATOM    227   CB VAL    26      34.425 -90.147 -16.132  1.00  0.00      BSYN  
ATOM    228  CG1 VAL    26      33.176 -89.617 -16.622  1.00  0.00      BSYN  
ATOM    229  CG2 VAL    26      34.411 -90.293 -14.674  1.00  0.00      BSYN  
ATOM    230    C VAL    26      34.031 -92.506 -16.898  1.00  0.00      BSYN  
ATOM    231    O VAL    26      32.895 -92.579 -17.330  1.00  0.00      BSYN  
ATOM    232    N THR    27      34.710 -93.511 -16.272  1.00  0.00      BSYN  
ATOM    233    H THR    27      35.429 -93.339 -15.629  1.00  0.00      BSYN  
ATOM    234   CA THR    27      34.201 -94.903 -16.195  1.00  0.00      BSYN  
ATOM    235   CB THR    27      35.400 -95.979 -15.920  1.00  0.00      BSYN  
ATOM    236  OG1 THR    27      36.216 -95.050 -15.094  1.00  0.00      BSYN  
ATOM    237  HG1 THR    27      36.958 -95.573 -14.781  1.00  0.00      BSYN  
ATOM    238  CG2 THR    27      36.260 -96.574 -17.000  1.00  0.00      BSYN  
ATOM    239    C THR    27      33.381 -94.905 -14.907  1.00  0.00      BSYN  
ATOM    240    O THR    27      32.316 -95.490 -14.856  1.00  0.00      BSYN  
ATOM    241    N GLU    28      34.011 -94.246 -13.864  1.00  0.00      BSYN  
ATOM    242    H GLU    28      34.772 -93.654 -14.038  1.00  0.00      BSYN  
ATOM    243   CA GLU    28      33.402 -94.263 -12.550  1.00  0.00      BSYN  
ATOM    244   CB GLU    28      34.385 -94.168 -11.434  1.00  0.00      BSYN  
ATOM    245   CG GLU    28      35.430 -95.326 -11.525  1.00  0.00      BSYN  
ATOM    246   CD GLU    28      36.514 -95.216 -10.451  1.00  0.00      BSYN  
ATOM    247  OE1 GLU    28      37.642 -95.234 -10.814  1.00  0.00      BSYN  
ATOM    248  OE2 GLU    28      36.319 -95.065  -9.238  1.00  0.00      BSYN  
ATOM    249    C GLU    28      32.273 -93.392 -12.220  1.00  0.00      BSYN  
ATOM    250    O GLU    28      32.342 -92.233 -11.716  1.00  0.00      BSYN  
ATOM    251    N ALA    29      31.204 -93.967 -12.729  1.00  0.00      BSYN  
ATOM    252    H ALA    29      31.360 -94.871 -13.072  1.00  0.00      BSYN  
ATOM    253   CA ALA    29      29.867 -93.397 -12.640  1.00  0.00      BSYN  
ATOM    254   CB ALA    29      29.281 -93.446 -14.027  1.00  0.00      BSYN  
ATOM    255    C ALA    29      29.031 -94.231 -11.654  1.00  0.00      BSYN  
ATOM    256    O ALA    29      27.897 -93.938 -11.168  1.00  0.00      BSYN  
ATOM    257    N ALA    30      29.619 -95.438 -11.425  1.00  0.00      BSYN  
ATOM    258    H ALA    30      30.380 -95.807 -11.920  1.00  0.00      BSYN  
ATOM    259   CA ALA    30      29.278 -96.309 -10.356  1.00  0.00      BSYN  
ATOM    260   CB ALA    30      29.272 -97.721 -10.894  1.00  0.00      BSYN  
ATOM    261    C ALA    30      29.943 -96.173  -9.026  1.00  0.00      BSYN  
ATOM    262    O ALA    30      31.166 -96.192  -8.860  1.00  0.00      BSYN  
ATOM    263    N GLU    31      29.188 -96.039  -7.938  1.00  0.00      BSYN  
ATOM    264    H GLU    31      28.273 -95.739  -8.120  1.00  0.00      BSYN  
ATOM    265   CA GLU    31      29.867 -96.236  -6.614  1.00  0.00      BSYN  
ATOM    266   CB GLU    31      29.490 -95.189  -5.660  1.00  0.00      BSYN  
ATOM    267   CG GLU    31      30.269 -93.928  -5.932  1.00  0.00      BSYN  
ATOM    268   CD GLU    31      29.570 -92.696  -5.303  1.00  0.00      BSYN  
ATOM    269  OE1 GLU    31      28.980 -91.828  -5.964  1.00  0.00      BSYN  
ATOM    270  OE2 GLU    31      29.574 -92.613  -4.050  1.00  0.00      BSYN  
ATOM    271    C GLU    31      29.725 -97.552  -5.925  1.00  0.00      BSYN  
ATOM    272    O GLU    31      30.753 -97.990  -5.433  1.00  0.00      BSYN  
ATOM    273    N LYS    32      28.592 -98.234  -5.868  1.00  0.00      BSYN  
ATOM    274    H LYS    32      27.856 -97.837  -6.379  1.00  0.00      BSYN  
ATOM    275   CA LYS    32      28.406 -99.583  -5.324  1.00  0.00      BSYN  
ATOM    276   CB LYS    32      27.081 -99.625  -4.687  1.00  0.00      BSYN  
ATOM    277   CG LYS    32      26.334 -98.340  -4.095  1.00  0.00      BSYN  
ATOM    278   CD LYS    32      24.945 -98.826  -3.621  1.00  0.00      BSYN  
ATOM    279   CE LYS    32      25.035 -99.752  -2.416  1.00  0.00      BSYN  
ATOM    280   NZ LYS    32      25.460 -98.898  -1.358  1.00  0.00      BSYN  
ATOM    281  HZ1 LYS    32      25.390 -99.435  -0.471  1.00  0.00      BSYN  
ATOM    282  HZ2 LYS    32      26.431 -98.591  -1.569  1.00  0.00      BSYN  
ATOM    283  HZ3 LYS    32      24.928 -98.004  -1.344  1.00  0.00      BSYN  
ATOM    284    C LYS    32      28.473-100.412  -6.543  1.00  0.00      BSYN  
ATOM    285    O LYS    32      27.615-100.413  -7.406  1.00  0.00      BSYN  
ATOM    286    N THR    33      29.635-101.124  -6.736  1.00  0.00      BSYN  
ATOM    287    H THR    33      30.288-101.111  -6.006  1.00  0.00      BSYN  
ATOM    288   CA THR    33      29.736-102.134  -7.856  1.00  0.00      BSYN  
ATOM    289   CB THR    33      31.233-102.780  -8.190  1.00  0.00      BSYN  
ATOM    290  OG1 THR    33      31.901-101.582  -8.623  1.00  0.00      BSYN  
ATOM    291  HG1 THR    33      31.287-100.849  -8.707  1.00  0.00      BSYN  
ATOM    292  CG2 THR    33      31.414-103.977  -9.200  1.00  0.00      BSYN  
ATOM    293    C THR    33      28.627-103.134  -7.698  1.00  0.00      BSYN  
ATOM    294    O THR    33      28.799-103.987  -6.863  1.00  0.00      BSYN  
ATOM    295    N LYS    34      27.586-103.028  -8.522  1.00  0.00      BSYN  
ATOM    296    H LYS    34      27.510-102.355  -9.230  1.00  0.00      BSYN  
ATOM    297   CA LYS    34      26.415-103.754  -8.381  1.00  0.00      BSYN  
ATOM    298   CB LYS    34      25.261-102.970  -7.758  1.00  0.00      BSYN  
ATOM    299   CG LYS    34      25.040-102.830  -6.270  1.00  0.00      BSYN  
ATOM    300   CD LYS    34      24.428-104.196  -5.953  1.00  0.00      BSYN  
ATOM    301   CE LYS    34      23.061-104.088  -5.457  1.00  0.00      BSYN  
ATOM    302   NZ LYS    34      22.036-103.495  -6.355  1.00  0.00      BSYN  
ATOM    303  HZ1 LYS    34      22.394-102.523  -6.442  1.00  0.00      BSYN  
ATOM    304  HZ2 LYS    34      22.122-103.868  -7.323  1.00  0.00      BSYN  
ATOM    305  HZ3 LYS    34      21.115-103.605  -5.885  1.00  0.00      BSYN  
ATOM    306    C LYS    34      26.033-104.381  -9.619  1.00  0.00      BSYN  
ATOM    307    O LYS    34      26.134-103.778 -10.707  1.00  0.00      BSYN  
ATOM    308    N GLU    35      25.800-105.735  -9.586  1.00  0.00      BSYN  
ATOM    309    H GLU    35      25.739-106.189  -8.719  1.00  0.00      BSYN  
ATOM    310   CA GLU    35      25.288-106.419 -10.793  1.00  0.00      BSYN  
ATOM    311   CB GLU    35      25.660-107.788 -10.626  1.00  0.00      BSYN  
ATOM    312   CG GLU    35      26.209-107.982 -12.082  1.00  0.00      BSYN  
ATOM    313   CD GLU    35      26.528-109.475 -12.281  1.00  0.00      BSYN  
ATOM    314  OE1 GLU    35      25.705-110.304 -12.580  1.00  0.00      BSYN  
ATOM    315  OE2 GLU    35      27.731-109.810 -12.236  1.00  0.00      BSYN  
ATOM    316    C GLU    35      23.681-106.312 -10.782  1.00  0.00      BSYN  
ATOM    317    O GLU    35      23.159-106.277  -9.680  1.00  0.00      BSYN  
ATOM    318    N GLY    36      23.152-106.172 -12.013  1.00  0.00      BSYN  
ATOM    319    H GLY    36      23.783-106.131 -12.762  1.00  0.00      BSYN  
ATOM    320   CA GLY    36      21.661-106.072 -12.181  1.00  0.00      BSYN  
ATOM    321    C GLY    36      20.899-107.264 -11.759  1.00  0.00      BSYN  
ATOM    322    O GLY    36      20.897-108.214 -12.558  1.00  0.00      BSYN  
ATOM    323    N VAL    37      20.273-107.190 -10.559  1.00  0.00      BSYN  
ATOM    324    H VAL    37      20.305-106.463  -9.903  1.00  0.00      BSYN  
ATOM    325   CA VAL    37      19.465-108.234 -10.053  1.00  0.00      BSYN  
ATOM    326   CB VAL    37      20.137-108.818  -8.847  1.00  0.00      BSYN  
ATOM    327  CG1 VAL    37      19.537-110.179  -8.636  1.00  0.00      BSYN  
ATOM    328  CG2 VAL    37      21.602-109.036  -9.090  1.00  0.00      BSYN  
ATOM    329    C VAL    37      17.988-107.798  -9.839  1.00  0.00      BSYN  
ATOM    330    O VAL    37      17.589-107.184  -8.850  1.00  0.00      BSYN  
ATOM    331    N LEU    38      17.232-108.478 -10.762  1.00  0.00      BSYN  
ATOM    332    H LEU    38      17.691-109.051 -11.411  1.00  0.00      BSYN  
ATOM    333   CA LEU    38      15.774-108.471 -10.793  1.00  0.00      BSYN  
ATOM    334   CB LEU    38      15.382-108.040 -12.207  1.00  0.00      BSYN  
ATOM    335   CG LEU    38      14.274-107.133 -12.590  1.00  0.00      BSYN  
ATOM    336  CD1 LEU    38      14.436-105.789 -12.073  1.00  0.00      BSYN  
ATOM    337  CD2 LEU    38      14.391-107.113 -14.063  1.00  0.00      BSYN  
ATOM    338    C LEU    38      15.192-109.807 -10.570  1.00  0.00      BSYN  
ATOM    339    O LEU    38      15.900-110.852 -10.507  1.00  0.00      BSYN  
ATOM    340    N TYR    39      13.893-109.862 -10.396  1.00  0.00      BSYN  
ATOM    341    H TYR    39      13.326-109.063 -10.384  1.00  0.00      BSYN  
ATOM    342   CA TYR    39      13.219-111.172 -10.297  1.00  0.00      BSYN  
ATOM    343   CB TYR    39      12.549-111.274  -8.907  1.00  0.00      BSYN  
ATOM    344   CG TYR    39      13.574-111.437  -7.777  1.00  0.00      BSYN  
ATOM    345  CD1 TYR    39      13.963-110.325  -7.066  1.00  0.00      BSYN  
ATOM    346  CE1 TYR    39      14.769-110.446  -5.979  1.00  0.00      BSYN  
ATOM    347  CD2 TYR    39      14.199-112.628  -7.569  1.00  0.00      BSYN  
ATOM    348  CE2 TYR    39      14.985-112.826  -6.498  1.00  0.00      BSYN  
ATOM    349   CZ TYR    39      15.273-111.740  -5.692  1.00  0.00      BSYN  
ATOM    350   OH TYR    39      16.059-111.774  -4.628  1.00  0.00      BSYN  
ATOM    351   HH TYR    39      15.559-111.164  -4.080  1.00  0.00      BSYN  
ATOM    352    C TYR    39      12.259-111.387 -11.450  1.00  0.00      BSYN  
ATOM    353    O TYR    39      11.209-110.802 -11.789  1.00  0.00      BSYN  
ATOM    354    N VAL    40      12.581-112.508 -12.040  1.00  0.00      BSYN  
ATOM    355    H VAL    40      13.157-113.077 -11.489  1.00  0.00      BSYN  
ATOM    356   CA VAL    40      11.819-113.007 -13.185  1.00  0.00      BSYN  
ATOM    357   CB VAL    40      12.800-114.060 -13.989  1.00  0.00      BSYN  
ATOM    358  CG1 VAL    40      12.463-113.717 -15.503  1.00  0.00      BSYN  
ATOM    359  CG2 VAL    40      14.290-113.826 -13.851  1.00  0.00      BSYN  
ATOM    360    C VAL    40      10.534-113.733 -12.838  1.00  0.00      BSYN  
ATOM    361    O VAL    40      10.566-114.810 -12.101  1.00  0.00      BSYN  
ATOM    362    N GLY    41       9.439-113.023 -13.203  1.00  0.00      BSYN  
ATOM    363    H GLY    41       9.540-112.126 -13.585  1.00  0.00      BSYN  
ATOM    364   CA GLY    41       8.106-113.499 -12.927  1.00  0.00      BSYN  
ATOM    365    C GLY    41       7.542-112.998 -11.644  1.00  0.00      BSYN  
ATOM    366    O GLY    41       6.646-113.540 -10.892  1.00  0.00      BSYN  
ATOM    367    N SER    42       8.136-111.883 -11.221  1.00  0.00      BSYN  
ATOM    368    H SER    42       8.717-111.389 -11.837  1.00  0.00      BSYN  
ATOM    369   CA SER    42       7.899-111.230  -9.972  1.00  0.00      BSYN  
ATOM    370   CB SER    42       8.766-111.831  -8.747  1.00  0.00      BSYN  
ATOM    371   OG SER    42       8.250-113.160  -8.320  1.00  0.00      BSYN  
ATOM    372   HG SER    42       7.897-113.616  -9.087  1.00  0.00      BSYN  
ATOM    373    C SER    42       8.070-109.677 -10.069  1.00  0.00      BSYN  
ATOM    374    O SER    42       7.050-109.011  -9.918  1.00  0.00      BSYN  
ATOM    375    N LYS    43       9.291-109.171 -10.282  1.00  0.00      BSYN  
ATOM    376    H LYS    43       9.988-109.854 -10.370  1.00  0.00      BSYN  
ATOM    377   CA LYS    43       9.658-107.789  -9.937  1.00  0.00      BSYN  
ATOM    378   CB LYS    43       9.252-107.568  -8.442  1.00  0.00      BSYN  
ATOM    379   CG LYS    43      10.041-108.246  -7.368  1.00  0.00      BSYN  
ATOM    380   CD LYS    43       9.379-107.857  -6.046  1.00  0.00      BSYN  
ATOM    381   CE LYS    43      10.013-106.670  -5.432  1.00  0.00      BSYN  
ATOM    382   NZ LYS    43      11.437-106.589  -5.443  1.00  0.00      BSYN  
ATOM    383  HZ1 LYS    43      11.826-106.768  -6.390  1.00  0.00      BSYN  
ATOM    384  HZ2 LYS    43      11.744-105.666  -5.074  1.00  0.00      BSYN  
ATOM    385  HZ3 LYS    43      11.874-107.225  -4.746  1.00  0.00      BSYN  
ATOM    386    C LYS    43      11.050-107.114 -10.184  1.00  0.00      BSYN  
ATOM    387    O LYS    43      12.119-107.676 -10.069  1.00  0.00      BSYN  
ATOM    388    N THR    44      10.884-105.783 -10.594  1.00  0.00      BSYN  
ATOM    389    H THR    44      11.694-105.247 -10.726  1.00  0.00      BSYN  
ATOM    390   CA THR    44       9.676-105.092 -10.872  1.00  0.00      BSYN  
ATOM    391   CB THR    44       9.541-103.693 -10.249  1.00  0.00      BSYN  
ATOM    392  OG1 THR    44      10.386-102.785 -10.986  1.00  0.00      BSYN  
ATOM    393  HG1 THR    44      10.105-102.789 -11.904  1.00  0.00      BSYN  
ATOM    394  CG2 THR    44       9.745-103.733  -8.690  1.00  0.00      BSYN  
ATOM    395    C THR    44       9.103-105.032 -12.313  1.00  0.00      BSYN  
ATOM    396    O THR    44       7.932-104.802 -12.564  1.00  0.00      BSYN  
ATOM    397    N ARG    45       9.981-105.625 -13.153  1.00  0.00      BSYN  
ATOM    398    H ARG    45      10.790-106.035 -12.783  1.00  0.00      BSYN  
ATOM    399   CA ARG    45       9.684-105.786 -14.577  1.00  0.00      BSYN  
ATOM    400   CB ARG    45      10.954-105.720 -15.493  1.00  0.00      BSYN  
ATOM    401   CG ARG    45      10.936-104.639 -16.508  1.00  0.00      BSYN  
ATOM    402   CD ARG    45      12.041-104.830 -17.463  1.00  0.00      BSYN  
ATOM    403   NE ARG    45      13.229-104.012 -17.195  1.00  0.00      BSYN  
ATOM    404   HE ARG    45      13.198-103.552 -16.330  1.00  0.00      BSYN  
ATOM    405   CZ ARG    45      14.289-103.706 -17.936  1.00  0.00      BSYN  
ATOM    406  NH1 ARG    45      15.281-102.918 -17.297  1.00  0.00      BSYN  
ATOM    407 HH11 ARG    45      16.218-103.069 -17.613  1.00  0.00      BSYN  
ATOM    408 HH12 ARG    45      15.182-102.571 -16.365  1.00  0.00      BSYN  
ATOM    409  NH2 ARG    45      14.396-104.133 -19.178  1.00  0.00      BSYN  
ATOM    410 HH21 ARG    45      15.231-104.062 -19.723  1.00  0.00      BSYN  
ATOM    411 HH22 ARG    45      13.746-104.855 -19.414  1.00  0.00      BSYN  
ATOM    412    C ARG    45       9.111-107.123 -14.792  1.00  0.00      BSYN  
ATOM    413    O ARG    45       9.199-108.012 -13.959  1.00  0.00      BSYN  
ATOM    414    N GLU    46       8.515-107.119 -15.953  1.00  0.00      BSYN  
ATOM    415    H GLU    46       8.608-106.547 -16.743  1.00  0.00      BSYN  
ATOM    416   CA GLU    46       7.721-108.366 -16.313  1.00  0.00      BSYN  
ATOM    417   CB GLU    46       6.498-108.488 -15.419  1.00  0.00      BSYN  
ATOM    418   CG GLU    46       6.245-109.956 -15.274  1.00  0.00      BSYN  
ATOM    419   CD GLU    46       5.595-110.089 -13.922  1.00  0.00      BSYN  
ATOM    420  OE1 GLU    46       4.368-109.950 -13.967  1.00  0.00      BSYN  
ATOM    421  OE2 GLU    46       6.051-110.285 -12.823  1.00  0.00      BSYN  
ATOM    422    C GLU    46       7.218-108.413 -17.774  1.00  0.00      BSYN  
ATOM    423    O GLU    46       6.712-107.515 -18.454  1.00  0.00      BSYN  
ATOM    424    N GLY    47       7.607-109.568 -18.369  1.00  0.00      BSYN  
ATOM    425    H GLY    47       8.207-110.216 -17.944  1.00  0.00      BSYN  
ATOM    426   CA GLY    47       7.333-109.871 -19.715  1.00  0.00      BSYN  
ATOM    427    C GLY    47       8.581-110.386 -20.488  1.00  0.00      BSYN  
ATOM    428    O GLY    47       9.063-111.397 -19.992  1.00  0.00      BSYN  
ATOM    429    N VAL    48       9.255-109.863 -21.502  1.00  0.00      BSYN  
ATOM    430    H VAL    48       9.914-110.393 -21.996  1.00  0.00      BSYN  
ATOM    431   CA VAL    48       8.855-108.579 -22.039  1.00  0.00      BSYN  
ATOM    432   CB VAL    48       9.790-107.298 -21.674  1.00  0.00      BSYN  
ATOM    433  CG1 VAL    48      11.240-107.563 -22.168  1.00  0.00      BSYN  
ATOM    434  CG2 VAL    48       9.308-106.105 -22.256  1.00  0.00      BSYN  
ATOM    435    C VAL    48       8.676-108.808 -23.521  1.00  0.00      BSYN  
ATOM    436    O VAL    48       9.637-108.774 -24.245  1.00  0.00      BSYN  
ATOM    437    N VAL    49       7.419-109.150 -23.964  1.00  0.00      BSYN  
ATOM    438    H VAL    49       6.854-109.886 -23.649  1.00  0.00      BSYN  
ATOM    439   CA VAL    49       7.127-108.941 -25.341  1.00  0.00      BSYN  
ATOM    440   CB VAL    49       6.713-110.221 -26.021  1.00  0.00      BSYN  
ATOM    441  CG1 VAL    49       7.989-110.753 -26.585  1.00  0.00      BSYN  
ATOM    442  CG2 VAL    49       6.037-111.414 -25.326  1.00  0.00      BSYN  
ATOM    443    C VAL    49       6.119-107.877 -25.570  1.00  0.00      BSYN  
ATOM    444    O VAL    49       6.329-107.116 -26.574  1.00  0.00      BSYN  
ATOM    445    N GLN    50       4.971-107.869 -24.819  1.00  0.00      BSYN  
ATOM    446    H GLN    50       4.869-108.347 -23.969  1.00  0.00      BSYN  
ATOM    447   CA GLN    50       3.730-107.166 -25.231  1.00  0.00      BSYN  
ATOM    448   CB GLN    50       2.375-107.990 -25.469  1.00  0.00      BSYN  
ATOM    449   CG GLN    50       1.252-107.377 -26.241  1.00  0.00      BSYN  
ATOM    450   CD GLN    50       1.462-107.028 -27.732  1.00  0.00      BSYN  
ATOM    451  OE1 GLN    50       0.689-106.248 -28.262  1.00  0.00      BSYN  
ATOM    452  NE2 GLN    50       2.464-107.477 -28.569  1.00  0.00      BSYN  
ATOM    453 HE21 GLN    50       2.922-108.297 -28.292  1.00  0.00      BSYN  
ATOM    454 HE22 GLN    50       2.535-107.128 -29.483  1.00  0.00      BSYN  
ATOM    455    C GLN    50       3.531-106.078 -24.133  1.00  0.00      BSYN  
ATOM    456    O GLN    50       3.068-106.335 -23.026  1.00  0.00      BSYN  
ATOM    457    N GLY    51       4.106-104.936 -24.404  1.00  0.00      BSYN  
ATOM    458    H GLY    51       4.780-104.920 -25.115  1.00  0.00      BSYN  
ATOM    459   CA GLY    51       4.292-103.903 -23.384  1.00  0.00      BSYN  
ATOM    460    C GLY    51       4.828-102.541 -23.793  1.00  0.00      BSYN  
ATOM    461    O GLY    51       4.140-101.529 -23.632  1.00  0.00      BSYN  
ATOM    462    N VAL    52       6.041-102.514 -24.409  1.00  0.00      BSYN  
ATOM    463    H VAL    52       6.499-103.380 -24.378  1.00  0.00      BSYN  
ATOM    464   CA VAL    52       6.829-101.439 -25.006  1.00  0.00      BSYN  
ATOM    465   CB VAL    52       8.296-101.817 -25.000  1.00  0.00      BSYN  
ATOM    466  CG1 VAL    52       9.137-100.721 -25.604  1.00  0.00      BSYN  
ATOM    467  CG2 VAL    52       8.758-102.355 -23.652  1.00  0.00      BSYN  
ATOM    468    C VAL    52       6.520-101.252 -26.511  1.00  0.00      BSYN  
ATOM    469    O VAL    52       6.837-102.153 -27.313  1.00  0.00      BSYN  
ATOM    470    N ALA    53       5.640-100.258 -26.656  1.00  0.00      BSYN  
ATOM    471    H ALA    53       5.099-100.051 -25.865  1.00  0.00      BSYN  
ATOM    472   CA ALA    53       5.365 -99.966 -28.099  1.00  0.00      BSYN  
ATOM    473   CB ALA    53       3.803-100.016 -28.289  1.00  0.00      BSYN  
ATOM    474    C ALA    53       5.967 -98.682 -28.736  1.00  0.00      BSYN  
ATOM    475    O ALA    53       5.817 -97.590 -28.230  1.00  0.00      BSYN  
ATOM    476    N SER    54       6.675 -98.879 -29.785  1.00  0.00      BSYN  
ATOM    477    H SER    54       6.988 -99.808 -29.789  1.00  0.00      BSYN  
ATOM    478   CA SER    54       7.201 -97.829 -30.752  1.00  0.00      BSYN  
ATOM    479   CB SER    54       8.712 -97.457 -30.382  1.00  0.00      BSYN  
ATOM    480   OG SER    54       9.124 -98.009 -29.094  1.00  0.00      BSYN  
ATOM    481   HG SER    54       9.443 -97.404 -28.420  1.00  0.00      BSYN  
ATOM    482    C SER    54       7.035 -98.015 -32.192  1.00  0.00      BSYN  
ATOM    483    O SER    54       6.259 -97.257 -32.803  1.00  0.00      BSYN  
ATOM    484    N VAL    55       7.576 -99.100 -32.797  1.00  0.00      BSYN  
ATOM    485    H VAL    55       7.717 -99.914 -32.271  1.00  0.00      BSYN  
ATOM    486   CA VAL    55       7.537 -99.218 -34.270  1.00  0.00      BSYN  
ATOM    487   CB VAL    55       8.562-100.269 -34.743  1.00  0.00      BSYN  
ATOM    488  CG1 VAL    55       9.920 -99.649 -34.345  1.00  0.00      BSYN  
ATOM    489  CG2 VAL    55       8.409-101.694 -34.329  1.00  0.00      BSYN  
ATOM    490    C VAL    55       6.153 -99.667 -34.741  1.00  0.00      BSYN  
ATOM    491    O VAL    55       5.959 -99.778 -35.970  1.00  0.00      BSYN  
ATOM    492    N ALA    56       5.316-100.140 -33.734  1.00  0.00      BSYN  
ATOM    493    H ALA    56       5.773-100.342 -32.890  1.00  0.00      BSYN  
ATOM    494   CA ALA    56       3.944-100.468 -34.000  1.00  0.00      BSYN  
ATOM    495   CB ALA    56       3.630-101.780 -34.698  1.00  0.00      BSYN  
ATOM    496    C ALA    56       3.060-100.273 -32.712  1.00  0.00      BSYN  
ATOM    497    O ALA    56       3.282-100.839 -31.662  1.00  0.00      BSYN  
ATOM    498    N GLU    57       2.037 -99.457 -32.927  1.00  0.00      BSYN  
ATOM    499    H GLU    57       1.764 -99.146 -33.816  1.00  0.00      BSYN  
ATOM    500   CA GLU    57       1.252 -99.075 -31.692  1.00  0.00      BSYN  
ATOM    501   CB GLU    57       0.658 -97.671 -31.989  1.00  0.00      BSYN  
ATOM    502   CG GLU    57       1.624 -96.497 -32.061  1.00  0.00      BSYN  
ATOM    503   CD GLU    57       2.308 -96.104 -33.431  1.00  0.00      BSYN  
ATOM    504  OE1 GLU    57       2.313 -94.890 -33.611  1.00  0.00      BSYN  
ATOM    505  OE2 GLU    57       2.535 -96.904 -34.329  1.00  0.00      BSYN  
ATOM    506    C GLU    57       0.288-100.214 -31.359  1.00  0.00      BSYN  
ATOM    507    O GLU    57      -0.639-100.278 -32.160  1.00  0.00      BSYN  
ATOM    508    N LYS    58       0.523-100.959 -30.268  1.00  0.00      BSYN  
ATOM    509    H LYS    58       1.416-100.936 -29.865  1.00  0.00      BSYN  
ATOM    510   CA LYS    58      -0.340-101.926 -29.826  1.00  0.00      BSYN  
ATOM    511   CB LYS    58       0.510-103.156 -29.678  1.00  0.00      BSYN  
ATOM    512   CG LYS    58       0.686-103.929 -30.970  1.00  0.00      BSYN  
ATOM    513   CD LYS    58      -0.657-104.769 -31.450  1.00  0.00      BSYN  
ATOM    514   CE LYS    58      -0.306-106.075 -31.927  1.00  0.00      BSYN  
ATOM    515   NZ LYS    58      -0.418-107.058 -30.815  1.00  0.00      BSYN  
ATOM    516  HZ1 LYS    58      -0.073-108.036 -30.890  1.00  0.00      BSYN  
ATOM    517  HZ2 LYS    58      -0.103-106.808 -29.856  1.00  0.00      BSYN  
ATOM    518  HZ3 LYS    58      -1.455-107.139 -30.821  1.00  0.00      BSYN  
ATOM    519    C LYS    58      -1.311-101.643 -28.674  1.00  0.00      BSYN  
ATOM    520    O LYS    58      -0.969-101.460 -27.505  1.00  0.00      BSYN  
ATOM    521    N THR    59      -2.410-101.172 -29.296  1.00  0.00      BSYN  
ATOM    522    H THR    59      -2.358-101.098 -30.271  1.00  0.00      BSYN  
ATOM    523   CA THR    59      -3.669-100.766 -28.662  1.00  0.00      BSYN  
ATOM    524   CB THR    59      -4.738-100.698 -29.650  1.00  0.00      BSYN  
ATOM    525  OG1 THR    59      -4.062 -99.911 -30.622  1.00  0.00      BSYN  
ATOM    526  HG1 THR    59      -3.717-100.471 -31.321  1.00  0.00      BSYN  
ATOM    527  CG2 THR    59      -5.997 -99.967 -29.256  1.00  0.00      BSYN  
ATOM    528    C THR    59      -4.277-101.582 -27.458  1.00  0.00      BSYN  
ATOM    529    O THR    59      -4.517-102.790 -27.524  1.00  0.00      BSYN  
ATOM    530    N LYS    60      -4.641-100.837 -26.449  1.00  0.00      BSYN  
ATOM    531    H LYS    60      -4.160 -99.995 -26.309  1.00  0.00      BSYN  
ATOM    532   CA LYS    60      -5.513-101.251 -25.358  1.00  0.00      BSYN  
ATOM    533   CB LYS    60      -5.325-100.350 -24.149  1.00  0.00      BSYN  
ATOM    534   CG LYS    60      -3.904-100.720 -23.661  1.00  0.00      BSYN  
ATOM    535   CD LYS    60      -3.518 -99.948 -22.477  1.00  0.00      BSYN  
ATOM    536   CE LYS    60      -2.588-100.674 -21.540  1.00  0.00      BSYN  
ATOM    537   NZ LYS    60      -2.205 -99.649 -20.583  1.00  0.00      BSYN  
ATOM    538  HZ1 LYS    60      -1.683-100.049 -19.777  1.00  0.00      BSYN  
ATOM    539  HZ2 LYS    60      -1.838 -98.869 -21.164  1.00  0.00      BSYN  
ATOM    540  HZ3 LYS    60      -3.080 -99.226 -20.211  1.00  0.00      BSYN  
ATOM    541    C LYS    60      -6.897-101.477 -25.756  1.00  0.00      BSYN  
ATOM    542    O LYS    60      -7.694-100.492 -25.939  1.00  0.00      BSYN  
ATOM    543    N GLU    61      -7.558-102.701 -25.610  1.00  0.00      BSYN  
ATOM    544    H GLU    61      -7.197-103.546 -25.272  1.00  0.00      BSYN  
ATOM    545   CA GLU    61      -8.707-102.895 -26.412  1.00  0.00      BSYN  
ATOM    546   CB GLU    61      -8.511-103.753 -27.702  1.00  0.00      BSYN  
ATOM    547   CG GLU    61      -9.605-103.279 -28.729  1.00  0.00      BSYN  
ATOM    548   CD GLU    61     -10.088-104.239 -29.816  1.00  0.00      BSYN  
ATOM    549  OE1 GLU    61      -9.394-105.127 -30.337  1.00  0.00      BSYN  
ATOM    550  OE2 GLU    61     -11.240-104.059 -30.179  1.00  0.00      BSYN  
ATOM    551    C GLU    61      -9.810-103.417 -25.441  1.00  0.00      BSYN  
ATOM    552    O GLU    61      -9.429-103.973 -24.393  1.00  0.00      BSYN  
ATOM    553    N GLN    62     -11.127-103.206 -25.753  1.00  0.00      BSYN  
ATOM    554    H GLN    62     -11.312-102.503 -26.411  1.00  0.00      BSYN  
ATOM    555   CA GLN    62     -12.248-103.857 -25.032  1.00  0.00      BSYN  
ATOM    556   CB GLN    62     -13.578-103.046 -25.131  1.00  0.00      BSYN  
ATOM    557   CG GLN    62     -14.825-103.594 -24.463  1.00  0.00      BSYN  
ATOM    558   CD GLN    62     -16.009-102.612 -24.466  1.00  0.00      BSYN  
ATOM    559  OE1 GLN    62     -16.709-102.543 -23.461  1.00  0.00      BSYN  
ATOM    560  NE2 GLN    62     -16.359-102.082 -25.607  1.00  0.00      BSYN  
ATOM    561 HE21 GLN    62     -15.964-102.358 -26.460  1.00  0.00      BSYN  
ATOM    562 HE22 GLN    62     -17.005-101.345 -25.604  1.00  0.00      BSYN  
ATOM    563    C GLN    62     -12.374-105.074 -25.895  1.00  0.00      BSYN  
ATOM    564    O GLN    62     -12.439-105.052 -27.098  1.00  0.00      BSYN  
ATOM    565    N ALA    63     -12.399-106.115 -25.067  1.00  0.00      BSYN  
ATOM    566    H ALA    63     -12.253-105.880 -24.127  1.00  0.00      BSYN  
ATOM    567   CA ALA    63     -12.442-107.473 -25.399  1.00  0.00      BSYN  
ATOM    568   CB ALA    63     -11.850-108.117 -24.120  1.00  0.00      BSYN  
ATOM    569    C ALA    63     -13.879-107.880 -25.714  1.00  0.00      BSYN  
ATOM    570    O ALA    63     -14.301-109.004 -25.327  1.00  0.00      BSYN  
ATOM    571    N SER    64     -14.775-107.029 -26.219  1.00  0.00      BSYN  
ATOM    572    H SER    64     -14.528-106.090 -26.357  1.00  0.00      BSYN  
ATOM    573   CA SER    64     -16.127-107.520 -26.443  1.00  0.00      BSYN  
ATOM    574   CB SER    64     -17.147-106.339 -26.451  1.00  0.00      BSYN  
ATOM    575   OG SER    64     -18.383-106.556 -25.965  1.00  0.00      BSYN  
ATOM    576   HG SER    64     -18.791-105.695 -25.847  1.00  0.00      BSYN  
ATOM    577    C SER    64     -16.129-108.434 -27.665  1.00  0.00      BSYN  
ATOM    578    O SER    64     -16.190-108.002 -28.821  1.00  0.00      BSYN  
ATOM    579    N HIS    65     -16.324-109.712 -27.327  1.00  0.00      BSYN  
ATOM    580    H HIS    65     -16.176-109.886 -26.374  1.00  0.00      BSYN  
ATOM    581   CA HIS    65     -16.229-110.739 -28.328  1.00  0.00      BSYN  
ATOM    582   CB HIS    65     -16.016-111.967 -27.600  1.00  0.00      BSYN  
ATOM    583   CG HIS    65     -14.873-112.812 -28.049  1.00  0.00      BSYN  
ATOM    584  ND1 HIS    65     -14.775-113.406 -29.177  1.00  0.00      BSYN  
ATOM    585  HD1 HIS    65     -15.413-113.346 -29.919  1.00  0.00      BSYN  
ATOM    586  CD2 HIS    65     -13.607-112.869 -27.411  1.00  0.00      BSYN  
ATOM    587  NE2 HIS    65     -12.958-113.634 -28.237  1.00  0.00      BSYN  
ATOM    588  CE1 HIS    65     -13.630-113.930 -29.309  1.00  0.00      BSYN  
ATOM    589    C HIS    65     -17.429-110.868 -29.390  1.00  0.00      BSYN  
ATOM    590    O HIS    65     -17.204-111.483 -30.408  1.00  0.00      BSYN  
ATOM    591    N LEU    66     -18.658-110.324 -29.199  1.00  0.00      BSYN  
ATOM    592    H LEU    66     -18.812-109.720 -28.443  1.00  0.00      BSYN  
ATOM    593   CA LEU    66     -19.724-110.794 -29.983  1.00  0.00      BSYN  
ATOM    594   CB LEU    66     -21.017-110.540 -29.429  1.00  0.00      BSYN  
ATOM    595   CG LEU    66     -22.131-111.398 -30.012  1.00  0.00      BSYN  
ATOM    596  CD1 LEU    66     -21.900-112.970 -30.025  1.00  0.00      BSYN  
ATOM    597  CD2 LEU    66     -23.331-111.182 -29.324  1.00  0.00      BSYN  
ATOM    598    C LEU    66     -19.613-110.214 -31.396  1.00  0.00      BSYN  
ATOM    599    O LEU    66     -19.325-109.001 -31.495  1.00  0.00      BSYN  
ATOM    600    N GLY    67     -19.650-111.186 -32.356  1.00  0.00      BSYN  
ATOM    601    H GLY    67     -19.817-112.110 -32.075  1.00  0.00      BSYN  
ATOM    602   CA GLY    67     -19.196-110.852 -33.737  1.00  0.00      BSYN  
ATOM    603    C GLY    67     -19.752-111.846 -34.650  1.00  0.00      BSYN  
ATOM    604    O GLY    67     -19.337-113.002 -34.631  1.00  0.00      BSYN  
ATOM    605    N GLY    68     -20.858-111.430 -35.268  1.00  0.00      BSYN  
ATOM    606    H GLY    68     -21.337-110.624 -34.982  1.00  0.00      BSYN  
ATOM    607   CA GLY    68     -21.551-112.184 -36.274  1.00  0.00      BSYN  
ATOM    608    C GLY    68     -22.536-113.095 -35.715  1.00  0.00      BSYN  
ATOM    609    O GLY    68     -23.707-112.646 -35.565  1.00  0.00      BSYN  
ATOM    610    N ALA    69     -22.292-114.361 -35.468  1.00  0.00      BSYN  
ATOM    611    H ALA    69     -21.580-114.859 -35.921  1.00  0.00      BSYN  
ATOM    612   CA ALA    69     -23.136-115.312 -34.666  1.00  0.00      BSYN  
ATOM    613   CB ALA    69     -23.344-114.816 -33.204  1.00  0.00      BSYN  
ATOM    614    C ALA    69     -24.535-115.706 -35.084  1.00  0.00      BSYN  
ATOM    615    O ALA    69     -24.915-116.914 -35.091  1.00  0.00      BSYN  
ATOM    616    N VAL    70     -25.468-114.789 -35.529  1.00  0.00      BSYN  
ATOM    617    H VAL    70     -25.331-113.860 -35.249  1.00  0.00      BSYN  
ATOM    618   CA VAL    70     -26.738-115.229 -36.235  1.00  0.00      BSYN  
ATOM    619   CB VAL    70     -27.979-114.273 -35.945  1.00  0.00      BSYN  
ATOM    620  CG1 VAL    70     -29.300-114.828 -36.424  1.00  0.00      BSYN  
ATOM    621  CG2 VAL    70     -28.150-113.895 -34.527  1.00  0.00      BSYN  
ATOM    622    C VAL    70     -26.568-115.379 -37.718  1.00  0.00      BSYN  
ATOM    623    O VAL    70     -26.214-114.490 -38.511  1.00  0.00      BSYN  
ATOM    624    N PHE    71     -26.690-116.643 -38.089  1.00  0.00      BSYN  
ATOM    625    H PHE    71     -27.083-117.212 -37.395  1.00  0.00      BSYN  
ATOM    626   CA PHE    71     -26.464-117.161 -39.388  1.00  0.00      BSYN  
ATOM    627   CB PHE    71     -25.091-117.853 -39.412  1.00  0.00      BSYN  
ATOM    628   CG PHE    71     -24.716-118.709 -38.241  1.00  0.00      BSYN  
ATOM    629  CD1 PHE    71     -23.447-118.375 -37.689  1.00  0.00      BSYN  
ATOM    630  CD2 PHE    71     -25.486-119.694 -37.636  1.00  0.00      BSYN  
ATOM    631  CE1 PHE    71     -22.992-119.062 -36.548  1.00  0.00      BSYN  
ATOM    632  CE2 PHE    71     -24.898-120.427 -36.622  1.00  0.00      BSYN  
ATOM    633   CZ PHE    71     -23.750-120.099 -35.925  1.00  0.00      BSYN  
ATOM    634    C PHE    71     -27.481-118.058 -40.090  1.00  0.00      BSYN  
ATOM    635    O PHE    71     -27.264-118.845 -40.988  1.00  0.00      BSYN  
ATOM    636    N SER    72     -28.689-118.035 -39.456  1.00  0.00      BSYN  
ATOM    637    H SER    72     -28.748-117.329 -38.779  1.00  0.00      BSYN  
ATOM    638   CA SER    72     -29.816-118.792 -39.929  1.00  0.00      BSYN  
ATOM    639   CB SER    72     -30.448-119.810 -38.939  1.00  0.00      BSYN  
ATOM    640   OG SER    72     -29.511-120.847 -38.512  1.00  0.00      BSYN  
ATOM    641   HG SER    72     -29.629-121.595 -39.102  1.00  0.00      BSYN  
ATOM    642    C SER    72     -30.962-117.947 -40.480  1.00  0.00      BSYN  
ATOM    643    O SER    72     -31.459-116.990 -39.924  1.00  0.00      BSYN  
ATOM    644    N GLY    73     -31.212-118.234 -41.831  1.00  0.00      BSYN  
ATOM    645    H GLY    73     -30.778-119.052 -42.152  1.00  0.00      BSYN  
ATOM    646   CA GLY    73     -32.241-117.550 -42.752  1.00  0.00      BSYN  
ATOM    647    C GLY    73     -31.815-116.191 -43.220  1.00  0.00      BSYN  
ATOM    648    O GLY    73     -31.545-116.087 -44.389  1.00  0.00      BSYN  
ATOM    649    N ALA    74     -31.779-115.207 -42.347  1.00  0.00      BSYN  
ATOM    650    H ALA    74     -31.698-115.569 -41.440  1.00  0.00      BSYN  
ATOM    651   CA ALA    74     -31.540-113.821 -42.627  1.00  0.00      BSYN  
ATOM    652   CB ALA    74     -32.872-113.027 -42.322  1.00  0.00      BSYN  
ATOM    653    C ALA    74     -30.560-113.274 -41.594  1.00  0.00      BSYN  
ATOM    654    O ALA    74     -30.750-113.373 -40.317  1.00  0.00      BSYN  
ATOM    655    N GLY    75     -29.531-112.558 -42.078  1.00  0.00      BSYN  
ATOM    656    H GLY    75     -29.503-112.084 -42.935  1.00  0.00      BSYN  
ATOM    657   CA GLY    75     -28.399-112.336 -41.252  1.00  0.00      BSYN  
ATOM    658    C GLY    75     -28.021-110.868 -40.986  1.00  0.00      BSYN  
ATOM    659    O GLY    75     -28.599-110.142 -40.267  1.00  0.00      BSYN  
ATOM    660    N ASN    76     -26.992-110.477 -41.795  1.00  0.00      BSYN  
ATOM    661    H ASN    76     -26.671-111.074 -42.503  1.00  0.00      BSYN  
ATOM    662   CA ASN    76     -26.447-109.080 -41.644  1.00  0.00      BSYN  
ATOM    663   CB ASN    76     -24.875-109.044 -41.664  1.00  0.00      BSYN  
ATOM    664   CG ASN    76     -24.154-109.653 -40.386  1.00  0.00      BSYN  
ATOM    665  OD1 ASN    76     -23.003-110.071 -40.505  1.00  0.00      BSYN  
ATOM    666  ND2 ASN    76     -24.729-109.745 -39.194  1.00  0.00      BSYN  
ATOM    667 HD21 ASN    76     -24.218-110.156 -38.465  1.00  0.00      BSYN  
ATOM    668 HD22 ASN    76     -25.450-109.167 -38.868  1.00  0.00      BSYN  
ATOM    669    C ASN    76     -27.077-108.304 -42.847  1.00  0.00      BSYN  
ATOM    670    O ASN    76     -26.425-108.111 -43.942  1.00  0.00      BSYN  
ATOM    671    N ILE    77     -28.394-108.127 -42.810  1.00  0.00      BSYN  
ATOM    672    H ILE    77     -28.669-107.905 -41.896  1.00  0.00      BSYN  
ATOM    673   CA ILE    77     -29.266-108.012 -43.953  1.00  0.00      BSYN  
ATOM    674   CB ILE    77     -30.735-108.522 -43.805  1.00  0.00      BSYN  
ATOM    675  CG2 ILE    77     -30.470-109.992 -43.973  1.00  0.00      BSYN  
ATOM    676  CG1 ILE    77     -31.336-108.314 -42.363  1.00  0.00      BSYN  
ATOM    677   CD ILE    77     -31.583-106.830 -41.972  1.00  0.00      BSYN  
ATOM    678    C ILE    77     -29.297-106.805 -44.915  1.00  0.00      BSYN  
ATOM    679    O ILE    77     -30.013-106.576 -45.886  1.00  0.00      BSYN  
ATOM    680    N ALA    78     -28.181-106.054 -44.700  1.00  0.00      BSYN  
ATOM    681    H ALA    78     -27.413-106.550 -44.346  1.00  0.00      BSYN  
ATOM    682   CA ALA    78     -27.961-104.740 -45.342  1.00  0.00      BSYN  
ATOM    683   CB ALA    78     -27.261-103.783 -44.459  1.00  0.00      BSYN  
ATOM    684    C ALA    78     -27.317-104.784 -46.711  1.00  0.00      BSYN  
ATOM    685    O ALA    78     -26.118-104.634 -46.858  1.00  0.00      BSYN  
ATOM    686    N ALA    79     -28.178-104.993 -47.757  1.00  0.00      BSYN  
ATOM    687    H ALA    79     -29.132-105.158 -47.600  1.00  0.00      BSYN  
ATOM    688   CA ALA    79     -27.630-104.995 -49.100  1.00  0.00      BSYN  
ATOM    689   CB ALA    79     -28.202-106.358 -49.795  1.00  0.00      BSYN  
ATOM    690    C ALA    79     -28.320-103.828 -49.856  1.00  0.00      BSYN  
ATOM    691    O ALA    79     -29.529-103.651 -49.774  1.00  0.00      BSYN  
ATOM    692    N ALA    80     -27.446-103.104 -50.584  1.00  0.00      BSYN  
ATOM    693    H ALA    80     -26.480-103.264 -50.608  1.00  0.00      BSYN  
ATOM    694   CA ALA    80     -27.855-101.824 -51.316  1.00  0.00      BSYN  
ATOM    695   CB ALA    80     -26.696-100.928 -51.627  1.00  0.00      BSYN  
ATOM    696    C ALA    80     -28.839-101.840 -52.486  1.00  0.00      BSYN  
ATOM    697    O ALA    80     -28.541-102.204 -53.595  1.00  0.00      BSYN  
ATOM    698    N THR    81     -30.058-101.628 -52.181  1.00  0.00      BSYN  
ATOM    699    H THR    81     -30.305-101.197 -51.336  1.00  0.00      BSYN  
ATOM    700   CA THR    81     -31.330-101.731 -52.934  1.00  0.00      BSYN  
ATOM    701   CB THR    81     -32.386-102.105 -51.894  1.00  0.00      BSYN  
ATOM    702  OG1 THR    81     -31.911-101.956 -50.558  1.00  0.00      BSYN  
ATOM    703  HG1 THR    81     -31.427-102.768 -50.391  1.00  0.00      BSYN  
ATOM    704  CG2 THR    81     -33.123-103.477 -52.124  1.00  0.00      BSYN  
ATOM    705    C THR    81     -31.668-100.532 -53.882  1.00  0.00      BSYN  
ATOM    706    O THR    81     -32.881-100.050 -53.899  1.00  0.00      BSYN  
ATOM    707    N GLY    82     -30.691-100.119 -54.692  1.00  0.00      BSYN  
ATOM    708    H GLY    82     -29.811-100.478 -54.450  1.00  0.00      BSYN  
ATOM    709   CA GLY    82     -30.822 -98.976 -55.529  1.00  0.00      BSYN  
ATOM    710    C GLY    82     -30.263 -97.748 -54.821  1.00  0.00      BSYN  
ATOM    711    O GLY    82     -30.421 -96.664 -55.405  1.00  0.00      BSYN  
ATOM    712    N LEU    83     -29.649 -97.753 -53.616  1.00  0.00      BSYN  
ATOM    713    H LEU    83     -29.314 -98.652 -53.416  1.00  0.00      BSYN  
ATOM    714   CA LEU    83     -29.222 -96.674 -52.738  1.00  0.00      BSYN  
ATOM    715   CB LEU    83     -29.280 -97.277 -51.333  1.00  0.00      BSYN  
ATOM    716   CG LEU    83     -30.537 -97.849 -50.904  1.00  0.00      BSYN  
ATOM    717  CD1 LEU    83     -30.271 -98.836 -49.760  1.00  0.00      BSYN  
ATOM    718  CD2 LEU    83     -31.599 -96.809 -50.674  1.00  0.00      BSYN  
ATOM    719    C LEU    83     -27.859 -96.089 -53.100  1.00  0.00      BSYN  
ATOM    720    O LEU    83     -27.029 -96.735 -53.738  1.00  0.00      BSYN  
ATOM    721    N VAL    84     -27.737 -94.852 -52.642  1.00  0.00      BSYN  
ATOM    722    H VAL    84     -28.288 -94.621 -51.865  1.00  0.00      BSYN  
ATOM    723   CA VAL    84     -26.611 -94.138 -53.032  1.00  0.00      BSYN  
ATOM    724   CB VAL    84     -26.842 -92.624 -52.900  1.00  0.00      BSYN  
ATOM    725  CG1 VAL    84     -27.838 -92.213 -53.902  1.00  0.00      BSYN  
ATOM    726  CG2 VAL    84     -27.234 -92.025 -51.469  1.00  0.00      BSYN  
ATOM    727    C VAL    84     -25.398 -94.491 -52.236  1.00  0.00      BSYN  
ATOM    728    O VAL    84     -25.516 -95.084 -51.209  1.00  0.00      BSYN  
ATOM    729    N LYS    85     -24.164 -94.207 -52.864  1.00  0.00      BSYN  
ATOM    730    H LYS    85     -24.027 -93.879 -53.777  1.00  0.00      BSYN  
ATOM    731   CA LYS    85     -22.985 -94.514 -52.120  1.00  0.00      BSYN  
ATOM    732   CB LYS    85     -22.140 -95.475 -53.092  1.00  0.00      BSYN  
ATOM    733   CG LYS    85     -22.133 -96.925 -52.623  1.00  0.00      BSYN  
ATOM    734   CD LYS    85     -21.864 -97.796 -53.856  1.00  0.00      BSYN  
ATOM    735   CE LYS    85     -22.472 -99.219 -53.561  1.00  0.00      BSYN  
ATOM    736   NZ LYS    85     -23.914 -99.230 -53.469  1.00  0.00      BSYN  
ATOM    737  HZ1 LYS    85     -24.148-100.226 -53.658  1.00  0.00      BSYN  
ATOM    738  HZ2 LYS    85     -24.285 -99.089 -52.508  1.00  0.00      BSYN  
ATOM    739  HZ3 LYS    85     -24.093 -98.467 -54.153  1.00  0.00      BSYN  
ATOM    740    C LYS    85     -22.181 -93.208 -51.892  1.00  0.00      BSYN  
ATOM    741    O LYS    85     -21.833 -92.418 -52.765  1.00  0.00      BSYN  
ATOM    742    N ARG    86     -21.967 -93.159 -50.522  1.00  0.00      BSYN  
ATOM    743    H ARG    86     -21.926 -94.078 -50.184  1.00  0.00      BSYN  
ATOM    744   CA ARG    86     -21.623 -91.913 -49.710  1.00  0.00      BSYN  
ATOM    745   CB ARG    86     -20.254 -91.207 -50.073  1.00  0.00      BSYN  
ATOM    746   CG ARG    86     -19.207 -92.216 -50.215  1.00  0.00      BSYN  
ATOM    747   CD ARG    86     -17.947 -91.668 -50.847  1.00  0.00      BSYN  
ATOM    748   NE ARG    86     -16.995 -91.439 -49.777  1.00  0.00      BSYN  
ATOM    749   HE ARG    86     -16.710 -92.289 -49.379  1.00  0.00      BSYN  
ATOM    750   CZ ARG    86     -16.677 -90.235 -49.188  1.00  0.00      BSYN  
ATOM    751  NH1 ARG    86     -17.422 -89.110 -49.441  1.00  0.00      BSYN  
ATOM    752 HH11 ARG    86     -17.190 -88.165 -49.208  1.00  0.00      BSYN  
ATOM    753 HH12 ARG    86     -18.321 -89.283 -49.844  1.00  0.00      BSYN  
ATOM    754  NH2 ARG    86     -15.687 -90.334 -48.316  1.00  0.00      BSYN  
ATOM    755 HH21 ARG    86     -15.230 -89.546 -47.902  1.00  0.00      BSYN  
ATOM    756 HH22 ARG    86     -15.111 -91.150 -48.365  1.00  0.00      BSYN  
ATOM    757    C ARG    86     -22.733 -90.877 -49.550  1.00  0.00      BSYN  
ATOM    758    O ARG    86     -23.133 -90.173 -50.404  1.00  0.00      BSYN  
ATOM    759    N GLU    87     -23.309 -90.928 -48.371  1.00  0.00      BSYN  
ATOM    760    H GLU    87     -22.769 -91.268 -47.628  1.00  0.00      BSYN  
ATOM    761   CA GLU    87     -24.501 -90.228 -48.099  1.00  0.00      BSYN  
ATOM    762   CB GLU    87     -25.140 -90.724 -46.724  1.00  0.00      BSYN  
ATOM    763   CG GLU    87     -25.413 -92.072 -47.011  1.00  0.00      BSYN  
ATOM    764   CD GLU    87     -26.393 -92.685 -45.985  1.00  0.00      BSYN  
ATOM    765  OE1 GLU    87     -26.007 -92.924 -44.841  1.00  0.00      BSYN  
ATOM    766  OE2 GLU    87     -27.609 -92.906 -46.177  1.00  0.00      BSYN  
ATOM    767    C GLU    87     -24.319 -88.706 -48.066  1.00  0.00      BSYN  
ATOM    768    O GLU    87     -24.820 -88.047 -47.207  1.00  0.00      BSYN  
ATOM    769    N GLU    88     -23.670 -87.983 -49.003  1.00  0.00      BSYN  
ATOM    770    H GLU    88     -23.343 -88.414 -49.820  1.00  0.00      BSYN  
ATOM    771   CA GLU    88     -23.303 -86.541 -49.049  1.00  0.00      BSYN  
ATOM    772   CB GLU    88     -21.794 -86.492 -49.496  1.00  0.00      BSYN  
ATOM    773   CG GLU    88     -21.111 -86.692 -48.167  1.00  0.00      BSYN  
ATOM    774   CD GLU    88     -19.650 -86.441 -48.187  1.00  0.00      BSYN  
ATOM    775  OE1 GLU    88     -19.001 -86.814 -49.134  1.00  0.00      BSYN  
ATOM    776  OE2 GLU    88     -19.101 -85.689 -47.415  1.00  0.00      BSYN  
ATOM    777    C GLU    88     -24.157 -85.861 -50.096  1.00  0.00      BSYN  
ATOM    778    O GLU    88     -24.218 -86.123 -51.264  1.00  0.00      BSYN  
ATOM    779    N PHE    89     -25.165 -85.139 -49.494  1.00  0.00      BSYN  
ATOM    780    H PHE    89     -25.324 -85.274 -48.537  1.00  0.00      BSYN  
ATOM    781   CA PHE    89     -26.058 -84.386 -50.349  1.00  0.00      BSYN  
ATOM    782   CB PHE    89     -27.129 -85.300 -50.769  1.00  0.00      BSYN  
ATOM    783   CG PHE    89     -27.643 -85.353 -52.202  1.00  0.00      BSYN  
ATOM    784  CD1 PHE    89     -26.775 -85.767 -53.261  1.00  0.00      BSYN  
ATOM    785  CD2 PHE    89     -28.951 -84.974 -52.508  1.00  0.00      BSYN  
ATOM    786  CE1 PHE    89     -27.195 -85.606 -54.578  1.00  0.00      BSYN  
ATOM    787  CE2 PHE    89     -29.321 -84.990 -53.859  1.00  0.00      BSYN  
ATOM    788   CZ PHE    89     -28.499 -85.318 -54.836  1.00  0.00      BSYN  
ATOM    789    C PHE    89     -26.452 -83.205 -49.519  1.00  0.00      BSYN  
ATOM    790    O PHE    89     -27.040 -83.439 -48.476  1.00  0.00      BSYN  
ATOM    791    N PRO    90     -26.099 -81.930 -49.950  1.00  0.00      BSYN  
ATOM    792   CD PRO    90     -25.434 -81.694 -51.150  1.00  0.00      BSYN  
ATOM    793   CA PRO    90     -26.428 -80.591 -49.386  1.00  0.00      BSYN  
ATOM    794   CB PRO    90     -25.670 -79.584 -50.160  1.00  0.00      BSYN  
ATOM    795   CG PRO    90     -24.657 -80.574 -50.711  1.00  0.00      BSYN  
ATOM    796    C PRO    90     -27.859 -80.036 -49.244  1.00  0.00      BSYN  
ATOM    797    O PRO    90     -28.348 -79.082 -49.881  1.00  0.00      BSYN  
ATOM    798    N THR    91     -28.619 -80.710 -48.322  1.00  0.00      BSYN  
ATOM    799    H THR    91     -28.417 -81.580 -47.918  1.00  0.00      BSYN  
ATOM    800   CA THR    91     -29.964 -80.190 -47.937  1.00  0.00      BSYN  
ATOM    801   CB THR    91     -31.212 -81.220 -47.834  1.00  0.00      BSYN  
ATOM    802  OG1 THR    91     -30.661 -82.359 -47.143  1.00  0.00      BSYN  
ATOM    803  HG1 THR    91     -30.654 -82.298 -46.185  1.00  0.00      BSYN  
ATOM    804  CG2 THR    91     -31.250 -81.662 -49.226  1.00  0.00      BSYN  
ATOM    805    C THR    91     -29.833 -79.428 -46.629  1.00  0.00      BSYN  
ATOM    806    O THR    91     -30.336 -79.665 -45.548  1.00  0.00      BSYN  
ATOM    807    N ASP    92     -28.928 -78.461 -46.686  1.00  0.00      BSYN  
ATOM    808    H ASP    92     -28.463 -78.287 -47.532  1.00  0.00      BSYN  
ATOM    809   CA ASP    92     -28.339 -77.845 -45.478  1.00  0.00      BSYN  
ATOM    810   CB ASP    92     -26.906 -77.632 -45.547  1.00  0.00      BSYN  
ATOM    811   CG ASP    92     -26.271 -76.686 -44.558  1.00  0.00      BSYN  
ATOM    812  OD1 ASP    92     -25.651 -77.097 -43.585  1.00  0.00      BSYN  
ATOM    813  OD2 ASP    92     -26.191 -75.522 -44.815  1.00  0.00      BSYN  
ATOM    814    C ASP    92     -29.087 -76.623 -45.231  1.00  0.00      BSYN  
ATOM    815    O ASP    92     -29.155 -75.702 -45.982  1.00  0.00      BSYN  
ATOM    816    N LEU    93     -29.675 -76.600 -44.093  1.00  0.00      BSYN  
ATOM    817    H LEU    93     -29.497 -77.376 -43.523  1.00  0.00      BSYN  
ATOM    818   CA LEU    93     -30.276 -75.397 -43.482  1.00  0.00      BSYN  
ATOM    819   CB LEU    93     -31.321 -75.652 -42.318  1.00  0.00      BSYN  
ATOM    820   CG LEU    93     -32.832 -75.445 -42.487  1.00  0.00      BSYN  
ATOM    821  CD1 LEU    93     -33.544 -76.425 -43.392  1.00  0.00      BSYN  
ATOM    822  CD2 LEU    93     -33.537 -75.546 -41.139  1.00  0.00      BSYN  
ATOM    823    C LEU    93     -29.210 -74.393 -43.170  1.00  0.00      BSYN  
ATOM    824    O LEU    93     -28.203 -74.642 -42.600  1.00  0.00      BSYN  
ATOM    825    N LYS    94     -29.498 -73.139 -43.423  1.00  0.00      BSYN  
ATOM    826    H LYS    94     -30.441 -72.936 -43.599  1.00  0.00      BSYN  
ATOM    827   CA LYS    94     -28.524 -72.061 -43.460  1.00  0.00      BSYN  
ATOM    828   CB LYS    94     -28.955 -71.039 -44.400  1.00  0.00      BSYN  
ATOM    829   CG LYS    94     -29.435 -71.352 -45.809  1.00  0.00      BSYN  
ATOM    830   CD LYS    94     -28.214 -71.865 -46.476  1.00  0.00      BSYN  
ATOM    831   CE LYS    94     -28.656 -72.316 -47.850  1.00  0.00      BSYN  
ATOM    832   NZ LYS    94     -29.612 -73.382 -47.670  1.00  0.00      BSYN  
ATOM    833  HZ1 LYS    94     -30.267 -73.468 -48.473  1.00  0.00      BSYN  
ATOM    834  HZ2 LYS    94     -29.401 -74.250 -47.137  1.00  0.00      BSYN  
ATOM    835  HZ3 LYS    94     -30.327 -73.115 -46.964  1.00  0.00      BSYN  
ATOM    836    C LYS    94     -28.431 -71.484 -42.072  1.00  0.00      BSYN  
ATOM    837    O LYS    94     -29.511 -70.996 -41.713  1.00  0.00      BSYN  
ATOM    838    N PRO    95     -27.292 -71.510 -41.428  1.00  0.00      BSYN  
ATOM    839   CD PRO    95     -26.051 -72.182 -41.939  1.00  0.00      BSYN  
ATOM    840   CA PRO    95     -27.064 -70.849 -40.135  1.00  0.00      BSYN  
ATOM    841   CB PRO    95     -25.543 -70.939 -39.975  1.00  0.00      BSYN  
ATOM    842   CG PRO    95     -25.291 -72.313 -40.613  1.00  0.00      BSYN  
ATOM    843    C PRO    95     -27.614 -69.410 -39.912  1.00  0.00      BSYN  
ATOM    844    O PRO    95     -26.929 -68.493 -40.232  1.00  0.00      BSYN  
ATOM    845    N GLU    96     -28.692 -69.141 -39.206  1.00  0.00      BSYN  
ATOM    846    H GLU    96     -29.055 -69.864 -38.653  1.00  0.00      BSYN  
ATOM    847   CA GLU    96     -29.288 -67.810 -38.964  1.00  0.00      BSYN  
ATOM    848   CB GLU    96     -30.814 -67.999 -39.010  1.00  0.00      BSYN  
ATOM    849   CG GLU    96     -31.340 -68.564 -40.367  1.00  0.00      BSYN  
ATOM    850   CD GLU    96     -32.813 -68.932 -40.327  1.00  0.00      BSYN  
ATOM    851  OE1 GLU    96     -33.607 -68.005 -40.189  1.00  0.00      BSYN  
ATOM    852  OE2 GLU    96     -33.152 -70.133 -40.526  1.00  0.00      BSYN  
ATOM    853    C GLU    96     -28.909 -67.249 -37.568  1.00  0.00      BSYN  
ATOM    854    O GLU    96     -29.143 -67.760 -36.483  1.00  0.00      BSYN  
ATOM    855    N GLU    97     -28.179 -66.185 -37.766  1.00  0.00      BSYN  
ATOM    856    H GLU    97     -27.953 -66.083 -38.714  1.00  0.00      BSYN  
ATOM    857   CA GLU    97     -27.549 -65.429 -36.635  1.00  0.00      BSYN  
ATOM    858   CB GLU    97     -27.154 -64.109 -37.318  1.00  0.00      BSYN  
ATOM    859   CG GLU    97     -25.973 -64.083 -38.380  1.00  0.00      BSYN  
ATOM    860   CD GLU    97     -24.541 -64.684 -38.080  1.00  0.00      BSYN  
ATOM    861  OE1 GLU    97     -23.965 -64.123 -37.091  1.00  0.00      BSYN  
ATOM    862  OE2 GLU    97     -24.170 -65.599 -38.869  1.00  0.00      BSYN  
ATOM    863    C GLU    97     -28.628 -65.160 -35.508  1.00  0.00      BSYN  
ATOM    864    O GLU    97     -29.514 -64.370 -35.616  1.00  0.00      BSYN  
ATOM    865    N VAL    98     -28.523 -65.979 -34.457  1.00  0.00      BSYN  
ATOM    866    H VAL    98     -27.802 -66.635 -34.560  1.00  0.00      BSYN  
ATOM    867   CA VAL    98     -29.286 -65.760 -33.225  1.00  0.00      BSYN  
ATOM    868   CB VAL    98     -29.352 -67.097 -32.565  1.00  0.00      BSYN  
ATOM    869  CG1 VAL    98     -29.992 -67.338 -31.188  1.00  0.00      BSYN  
ATOM    870  CG2 VAL    98     -30.206 -67.942 -33.535  1.00  0.00      BSYN  
ATOM    871    C VAL    98     -28.642 -64.562 -32.456  1.00  0.00      BSYN  
ATOM    872    O VAL    98     -27.485 -64.766 -31.968  1.00  0.00      BSYN  
ATOM    873    N ALA    99     -29.368 -63.556 -32.046  1.00  0.00      BSYN  
ATOM    874    H ALA    99     -30.235 -63.510 -32.503  1.00  0.00      BSYN  
ATOM    875   CA ALA    99     -28.802 -62.493 -31.287  1.00  0.00      BSYN  
ATOM    876   CB ALA    99     -29.384 -61.123 -31.679  1.00  0.00      BSYN  
ATOM    877    C ALA    99     -28.938 -62.842 -29.836  1.00  0.00      BSYN  
ATOM    878    O ALA    99     -30.063 -62.992 -29.353  1.00  0.00      BSYN  
ATOM    879    N GLN   100     -27.866 -63.037 -29.115  1.00  0.00      BSYN  
ATOM    880    H GLN   100     -27.002 -62.865 -29.544  1.00  0.00      BSYN  
ATOM    881   CA GLN   100     -27.739 -63.099 -27.638  1.00  0.00      BSYN  
ATOM    882   CB GLN   100     -26.792 -64.314 -27.395  1.00  0.00      BSYN  
ATOM    883   CG GLN   100     -27.227 -65.683 -27.428  1.00  0.00      BSYN  
ATOM    884   CD GLN   100     -26.045 -66.568 -26.998  1.00  0.00      BSYN  
ATOM    885  OE1 GLN   100     -26.149 -67.160 -25.971  1.00  0.00      BSYN  
ATOM    886  NE2 GLN   100     -24.923 -66.605 -27.842  1.00  0.00      BSYN  
ATOM    887 HE21 GLN   100     -24.931 -65.965 -28.585  1.00  0.00      BSYN  
ATOM    888 HE22 GLN   100     -24.228 -67.269 -27.651  1.00  0.00      BSYN  
ATOM    889    C GLN   100     -27.210 -61.833 -27.014  1.00  0.00      BSYN  
ATOM    890    O GLN   100     -26.031 -61.705 -26.836  1.00  0.00      BSYN  
ATOM    891    N GLU   101     -28.176 -61.083 -26.559  1.00  0.00      BSYN  
ATOM    892    H GLU   101     -29.098 -61.368 -26.730  1.00  0.00      BSYN  
ATOM    893   CA GLU   101     -27.855 -59.856 -25.990  1.00  0.00      BSYN  
ATOM    894   CB GLU   101     -27.614 -58.776 -27.119  1.00  0.00      BSYN  
ATOM    895   CG GLU   101     -28.707 -58.639 -28.176  1.00  0.00      BSYN  
ATOM    896   CD GLU   101     -28.446 -57.471 -29.162  1.00  0.00      BSYN  
ATOM    897  OE1 GLU   101     -28.452 -57.681 -30.353  1.00  0.00      BSYN  
ATOM    898  OE2 GLU   101     -28.373 -56.312 -28.669  1.00  0.00      BSYN  
ATOM    899    C GLU   101     -28.842 -59.430 -24.927  1.00  0.00      BSYN  
ATOM    900    O GLU   101     -29.932 -60.019 -24.966  1.00  0.00      BSYN  
ATOM    901    N ALA   102     -28.592 -58.574 -24.005  1.00  0.00      BSYN  
ATOM    902    H ALA   102     -27.774 -58.060 -24.173  1.00  0.00      BSYN  
ATOM    903   CA ALA   102     -29.562 -58.269 -22.918  1.00  0.00      BSYN  
ATOM    904   CB ALA   102     -28.788 -57.675 -21.736  1.00  0.00      BSYN  
ATOM    905    C ALA   102     -30.719 -57.354 -23.366  1.00  0.00      BSYN  
ATOM    906    O ALA   102     -30.631 -56.063 -23.241  1.00  0.00      BSYN  
ATOM    907    N ALA   103     -31.825 -57.985 -23.705  1.00  0.00      BSYN  
ATOM    908    H ALA   103     -31.713 -58.839 -24.170  1.00  0.00      BSYN  
ATOM    909   CA ALA   103     -33.187 -57.304 -23.705  1.00  0.00      BSYN  
ATOM    910   CB ALA   103     -34.271 -57.990 -24.669  1.00  0.00      BSYN  
ATOM    911    C ALA   103     -33.853 -56.821 -22.407  1.00  0.00      BSYN  
ATOM    912    O ALA   103     -33.480 -57.293 -21.316  1.00  0.00      BSYN  
ATOM    913    N GLU   104     -34.968 -56.128 -22.536  1.00  0.00      BSYN  
ATOM    914    H GLU   104     -35.279 -55.954 -23.449  1.00  0.00      BSYN  
ATOM    915   CA GLU   104     -35.674 -55.539 -21.371  1.00  0.00      BSYN  
ATOM    916   CB GLU   104     -35.079 -54.155 -21.084  1.00  0.00      BSYN  
ATOM    917   CG GLU   104     -34.896 -52.970 -22.159  1.00  0.00      BSYN  
ATOM    918   CD GLU   104     -34.063 -53.252 -23.265  1.00  0.00      BSYN  
ATOM    919  OE1 GLU   104     -34.565 -53.825 -24.248  1.00  0.00      BSYN  
ATOM    920  OE2 GLU   104     -32.898 -52.948 -23.298  1.00  0.00      BSYN  
ATOM    921    C GLU   104     -37.153 -55.498 -21.643  1.00  0.00      BSYN  
ATOM    922    O GLU   104     -37.598 -55.389 -22.812  1.00  0.00      BSYN  
ATOM    923    N GLU   105     -37.903 -55.918 -20.648  1.00  0.00      BSYN  
ATOM    924    H GLU   105     -37.466 -56.580 -20.072  1.00  0.00      BSYN  
ATOM    925   CA GLU   105     -39.299 -55.800 -20.464  1.00  0.00      BSYN  
ATOM    926   CB GLU   105     -39.620 -56.031 -19.096  1.00  0.00      BSYN  
ATOM    927   CG GLU   105     -41.056 -56.344 -18.679  1.00  0.00      BSYN  
ATOM    928   CD GLU   105     -41.270 -56.417 -17.166  1.00  0.00      BSYN  
ATOM    929  OE1 GLU   105     -40.464 -56.883 -16.358  1.00  0.00      BSYN  
ATOM    930  OE2 GLU   105     -42.314 -55.803 -16.824  1.00  0.00      BSYN  
ATOM    931    C GLU   105     -39.551 -54.327 -20.773  1.00  0.00      BSYN  
ATOM    932    O GLU   105     -38.840 -53.290 -20.389  1.00  0.00      BSYN  
ATOM    933    N PRO   106     -40.662 -53.947 -21.361  1.00  0.00      BSYN  
ATOM    934   CD PRO   106     -41.343 -54.758 -22.399  1.00  0.00      BSYN  
ATOM    935   CA PRO   106     -41.144 -52.588 -21.397  1.00  0.00      BSYN  
ATOM    936   CB PRO   106     -42.441 -52.832 -22.152  1.00  0.00      BSYN  
ATOM    937   CG PRO   106     -42.145 -53.912 -23.257  1.00  0.00      BSYN  
ATOM    938    C PRO   106     -41.317 -51.731 -20.167  1.00  0.00      BSYN  
ATOM    939    O PRO   106     -42.466 -51.448 -19.752  1.00  0.00      BSYN  
ATOM    940    N LEU   107     -40.328 -51.186 -19.490  1.00  0.00      BSYN  
ATOM    941    H LEU   107     -39.462 -51.143 -19.947  1.00  0.00      BSYN  
ATOM    942   CA LEU   107     -40.590 -50.526 -18.247  1.00  0.00      BSYN  
ATOM    943   CB LEU   107     -39.466 -50.841 -17.260  1.00  0.00      BSYN  
ATOM    944   CG LEU   107     -39.818 -51.480 -15.850  1.00  0.00      BSYN  
ATOM    945  CD1 LEU   107     -41.007 -50.789 -15.100  1.00  0.00      BSYN  
ATOM    946  CD2 LEU   107     -39.921 -52.903 -15.947  1.00  0.00      BSYN  
ATOM    947    C LEU   107     -40.728 -49.001 -18.511  1.00  0.00      BSYN  
ATOM    948    O LEU   107     -39.734 -48.306 -18.389  1.00  0.00      BSYN  
ATOM    949    N ILE   108     -41.896 -48.723 -18.876  1.00  0.00      BSYN  
ATOM    950    H ILE   108     -42.570 -49.434 -18.864  1.00  0.00      BSYN  
ATOM    951   CA ILE   108     -42.389 -47.390 -19.024  1.00  0.00      BSYN  
ATOM    952   CB ILE   108     -42.190 -46.877 -20.534  1.00  0.00      BSYN  
ATOM    953  CG2 ILE   108     -40.695 -46.726 -20.875  1.00  0.00      BSYN  
ATOM    954  CG1 ILE   108     -42.993 -47.913 -21.515  1.00  0.00      BSYN  
ATOM    955   CD ILE   108     -42.871 -47.658 -23.040  1.00  0.00      BSYN  
ATOM    956    C ILE   108     -43.709 -47.037 -18.472  1.00  0.00      BSYN  
ATOM    957    O ILE   108     -44.729 -47.373 -19.088  1.00  0.00      BSYN  
ATOM    958    N GLU   109     -43.580 -46.391 -17.367  1.00  0.00      BSYN  
ATOM    959    H GLU   109     -42.784 -45.836 -17.230  1.00  0.00      BSYN  
ATOM    960   CA GLU   109     -44.813 -46.080 -16.535  1.00  0.00      BSYN  
ATOM    961   CB GLU   109     -44.798 -47.057 -15.245  1.00  0.00      BSYN  
ATOM    962   CG GLU   109     -45.206 -48.597 -15.338  1.00  0.00      BSYN  
ATOM    963   CD GLU   109     -45.129 -49.396 -14.042  1.00  0.00      BSYN  
ATOM    964  OE1 GLU   109     -46.199 -49.930 -13.683  1.00  0.00      BSYN  
ATOM    965  OE2 GLU   109     -44.044 -49.469 -13.524  1.00  0.00      BSYN  
ATOM    966    C GLU   109     -44.629 -44.696 -16.127  1.00  0.00      BSYN  
ATOM    967    O GLU   109     -43.772 -44.472 -15.242  1.00  0.00      BSYN  
ATOM    968    N PRO   110     -45.096 -43.718 -16.893  1.00  0.00      BSYN  
ATOM    969   CD PRO   110     -45.894 -43.919 -18.083  1.00  0.00      BSYN  
ATOM    970   CA PRO   110     -44.640 -42.344 -16.774  1.00  0.00      BSYN  
ATOM    971   CB PRO   110     -45.466 -41.655 -17.867  1.00  0.00      BSYN  
ATOM    972   CG PRO   110     -45.628 -42.720 -18.923  1.00  0.00      BSYN  
ATOM    973    C PRO   110     -45.012 -41.639 -15.450  1.00  0.00      BSYN  
ATOM    974    O PRO   110     -45.934 -42.180 -14.807  1.00  0.00      BSYN  
ATOM    975    N LEU   111     -44.529 -40.507 -15.005  1.00  0.00      BSYN  
ATOM    976    H LEU   111     -44.099 -39.922 -15.663  1.00  0.00      BSYN  
ATOM    977   CA LEU   111     -44.713 -39.893 -13.749  1.00  0.00      BSYN  
ATOM    978   CB LEU   111     -43.301 -39.371 -13.529  1.00  0.00      BSYN  
ATOM    979   CG LEU   111     -42.741 -38.532 -12.389  1.00  0.00      BSYN  
ATOM    980  CD1 LEU   111     -42.578 -39.235 -11.191  1.00  0.00      BSYN  
ATOM    981  CD2 LEU   111     -41.273 -38.076 -12.689  1.00  0.00      BSYN  
ATOM    982    C LEU   111     -45.711 -38.724 -13.944  1.00  0.00      BSYN  
ATOM    983    O LEU   111     -45.347 -37.833 -14.762  1.00  0.00      BSYN  
ATOM    984    N MET   112     -46.862 -38.592 -13.315  1.00  0.00      BSYN  
ATOM    985    H MET   112     -47.111 -39.203 -12.591  1.00  0.00      BSYN  
ATOM    986   CA MET   112     -47.829 -37.499 -13.643  1.00  0.00      BSYN  
ATOM    987   CB MET   112     -49.353 -37.890 -13.356  1.00  0.00      BSYN  
ATOM    988   CG MET   112     -50.403 -37.057 -13.988  1.00  0.00      BSYN  
ATOM    989   SD MET   112     -52.129 -37.421 -13.683  1.00  0.00      BSYN  
ATOM    990   CE MET   112     -51.882 -38.010 -12.028  1.00  0.00      BSYN  
ATOM    991    C MET   112     -47.409 -36.247 -12.981  1.00  0.00      BSYN  
ATOM    992    O MET   112     -47.475 -35.147 -13.555  1.00  0.00      BSYN  
ATOM    993    N GLU   113     -46.928 -36.387 -11.805  1.00  0.00      BSYN  
ATOM    994    H GLU   113     -46.649 -37.319 -11.682  1.00  0.00      BSYN  
ATOM    995   CA GLU   113     -46.414 -35.269 -11.040  1.00  0.00      BSYN  
ATOM    996   CB GLU   113     -46.245 -35.548  -9.542  1.00  0.00      BSYN  
ATOM    997   CG GLU   113     -47.571 -35.225  -8.848  1.00  0.00      BSYN  
ATOM    998   CD GLU   113     -48.213 -36.512  -8.386  1.00  0.00      BSYN  
ATOM    999  OE1 GLU   113     -48.511 -36.672  -7.204  1.00  0.00      BSYN  
ATOM   1000  OE2 GLU   113     -48.380 -37.415  -9.185  1.00  0.00      BSYN  
ATOM   1001    C GLU   113     -45.146 -34.500 -11.532  1.00  0.00      BSYN  
ATOM   1002    O GLU   113     -44.043 -35.042 -11.493  1.00  0.00      BSYN  
ATOM   1003    N PRO   114     -45.248 -33.193 -11.677  1.00  0.00      BSYN  
ATOM   1004   CD PRO   114     -46.494 -32.449 -12.020  1.00  0.00      BSYN  
ATOM   1005   CA PRO   114     -44.166 -32.184 -11.690  1.00  0.00      BSYN  
ATOM   1006   CB PRO   114     -44.816 -31.049 -12.331  1.00  0.00      BSYN  
ATOM   1007   CG PRO   114     -45.988 -31.502 -13.087  1.00  0.00      BSYN  
ATOM   1008    C PRO   114     -43.582 -31.944 -10.318  1.00  0.00      BSYN  
ATOM   1009    O PRO   114     -43.638 -30.766  -9.818  1.00  0.00      BSYN  
ATOM   1010    N GLU   115     -42.900 -32.942  -9.742  1.00  0.00      BSYN  
ATOM   1011    H GLU   115     -43.123 -33.851 -10.031  1.00  0.00      BSYN  
ATOM   1012   CA GLU   115     -41.920 -32.740  -8.693  1.00  0.00      BSYN  
ATOM   1013   CB GLU   115     -42.289 -33.582  -7.515  1.00  0.00      BSYN  
ATOM   1014   CG GLU   115     -42.140 -34.990  -7.798  1.00  0.00      BSYN  
ATOM   1015   CD GLU   115     -42.582 -35.862  -6.664  1.00  0.00      BSYN  
ATOM   1016  OE1 GLU   115     -41.842 -36.770  -6.314  1.00  0.00      BSYN  
ATOM   1017  OE2 GLU   115     -43.716 -35.617  -6.067  1.00  0.00      BSYN  
ATOM   1018    C GLU   115     -40.627 -32.961  -9.416  1.00  0.00      BSYN  
ATOM   1019    O GLU   115     -40.623 -33.825 -10.384  1.00  0.00      BSYN  
ATOM   1020    N GLY   116     -39.566 -32.243  -9.134  1.00  0.00      BSYN  
ATOM   1021    H GLY   116     -39.560 -31.383  -8.664  1.00  0.00      BSYN  
ATOM   1022   CA GLY   116     -38.233 -32.711  -9.510  1.00  0.00      BSYN  
ATOM   1023    C GLY   116     -37.887 -32.300 -10.950  1.00  0.00      BSYN  
ATOM   1024    O GLY   116     -37.288 -31.209 -11.199  1.00  0.00      BSYN  
ATOM   1025    N GLU   117     -38.534 -32.941 -11.866  1.00  0.00      BSYN  
ATOM   1026    H GLU   117     -39.278 -33.564 -11.728  1.00  0.00      BSYN  
ATOM   1027   CA GLU   117     -38.462 -32.718 -13.280  1.00  0.00      BSYN  
ATOM   1028   CB GLU   117     -37.701 -33.815 -14.007  1.00  0.00      BSYN  
ATOM   1029   CG GLU   117     -36.263 -33.716 -13.942  1.00  0.00      BSYN  
ATOM   1030   CD GLU   117     -35.463 -34.146 -15.202  1.00  0.00      BSYN  
ATOM   1031  OE1 GLU   117     -35.226 -33.444 -16.141  1.00  0.00      BSYN  
ATOM   1032  OE2 GLU   117     -35.236 -35.316 -15.052  1.00  0.00      BSYN  
ATOM   1033    C GLU   117     -39.824 -32.578 -13.973  1.00  0.00      BSYN  
ATOM   1034    O GLU   117     -40.573 -33.550 -14.049  1.00  0.00      BSYN  
ATOM   1035    N SER   118     -40.311 -31.339 -14.277  1.00  0.00      BSYN  
ATOM   1036    H SER   118     -41.204 -31.348 -14.679  1.00  0.00      BSYN  
ATOM   1037   CA SER   118     -39.665 -30.148 -13.822  1.00  0.00      BSYN  
ATOM   1038   CB SER   118     -39.594 -29.097 -14.989  1.00  0.00      BSYN  
ATOM   1039   OG SER   118     -39.384 -29.746 -16.284  1.00  0.00      BSYN  
ATOM   1040   HG SER   118     -39.885 -29.327 -16.987  1.00  0.00      BSYN  
ATOM   1041    C SER   118     -40.629 -29.555 -12.776  1.00  0.00      BSYN  
ATOM   1042    O SER   118     -41.846 -29.656 -12.885  1.00  0.00      BSYN  
ATOM   1043    N TYR   119     -40.085 -28.721 -11.863  1.00  0.00      BSYN  
ATOM   1044    H TYR   119     -39.195 -28.327 -11.975  1.00  0.00      BSYN  
ATOM   1045   CA TYR   119     -40.766 -28.372 -10.650  1.00  0.00      BSYN  
ATOM   1046   CB TYR   119     -39.715 -28.152  -9.565  1.00  0.00      BSYN  
ATOM   1047   CG TYR   119     -40.051 -27.986  -8.102  1.00  0.00      BSYN  
ATOM   1048  CD1 TYR   119     -39.510 -27.009  -7.267  1.00  0.00      BSYN  
ATOM   1049  CE1 TYR   119     -40.106 -26.846  -6.017  1.00  0.00      BSYN  
ATOM   1050  CD2 TYR   119     -41.100 -28.771  -7.716  1.00  0.00      BSYN  
ATOM   1051  CE2 TYR   119     -41.636 -28.597  -6.418  1.00  0.00      BSYN  
ATOM   1052   CZ TYR   119     -41.123 -27.608  -5.611  1.00  0.00      BSYN  
ATOM   1053   OH TYR   119     -41.779 -27.478  -4.365  1.00  0.00      BSYN  
ATOM   1054   HH TYR   119     -42.634 -27.891  -4.508  1.00  0.00      BSYN  
ATOM   1055    C TYR   119     -41.613 -27.076 -10.864  1.00  0.00      BSYN  
ATOM   1056    O TYR   119     -41.006 -26.010 -11.313  1.00  0.00      BSYN  
ATOM   1057    N GLU   120     -42.898 -27.159 -10.525  1.00  0.00      BSYN  
ATOM   1058    H GLU   120     -43.182 -28.000 -10.110  1.00  0.00      BSYN  
ATOM   1059   CA GLU   120     -43.868 -26.065 -10.692  1.00  0.00      BSYN  
ATOM   1060   CB GLU   120     -45.270 -26.480 -11.098  1.00  0.00      BSYN  
ATOM   1061   CG GLU   120     -46.098 -27.180 -10.101  1.00  0.00      BSYN  
ATOM   1062   CD GLU   120     -47.646 -27.000 -10.174  1.00  0.00      BSYN  
ATOM   1063  OE1 GLU   120     -48.151 -25.952 -10.711  1.00  0.00      BSYN  
ATOM   1064  OE2 GLU   120     -48.325 -27.967  -9.811  1.00  0.00      BSYN  
ATOM   1065    C GLU   120     -43.886 -24.932  -9.699  1.00  0.00      BSYN  
ATOM   1066    O GLU   120     -44.037 -25.158  -8.543  1.00  0.00      BSYN  
ATOM   1067    N ASP   121     -43.700 -23.626 -10.222  1.00  0.00      BSYN  
ATOM   1068    H ASP   121     -43.436 -23.425 -11.144  1.00  0.00      BSYN  
ATOM   1069   CA ASP   121     -43.705 -22.601  -9.353  1.00  0.00      BSYN  
ATOM   1070   CB ASP   121     -42.165 -22.151  -9.050  1.00  0.00      BSYN  
ATOM   1071   CG ASP   121     -42.006 -20.963  -8.132  1.00  0.00      BSYN  
ATOM   1072  OD1 ASP   121     -42.057 -21.065  -6.915  1.00  0.00      BSYN  
ATOM   1073  OD2 ASP   121     -41.964 -19.847  -8.574  1.00  0.00      BSYN  
ATOM   1074    C ASP   121     -44.610 -21.421  -9.853  1.00  0.00      BSYN  
ATOM   1075    O ASP   121     -44.167 -20.478 -10.519  1.00  0.00      BSYN  
ATOM   1076    N PRO   122     -45.944 -21.599  -9.751  1.00  0.00      BSYN  
ATOM   1077   CD PRO   122     -46.623 -22.147  -8.599  1.00  0.00      BSYN  
ATOM   1078   CA PRO   122     -46.939 -20.956 -10.706  1.00  0.00      BSYN  
ATOM   1079   CB PRO   122     -48.306 -21.542 -10.102  1.00  0.00      BSYN  
ATOM   1080   CG PRO   122     -47.856 -22.700  -9.130  1.00  0.00      BSYN  
ATOM   1081    C PRO   122     -47.022 -19.403 -10.770  1.00  0.00      BSYN  
ATOM   1082    O PRO   122     -47.292 -18.738  -9.725  1.00  0.00      BSYN  
ATOM   1083    N PRO   123     -46.716 -18.779 -11.920  1.00  0.00      BSYN  
ATOM   1084   CD PRO   123     -46.845 -19.375 -13.262  1.00  0.00      BSYN  
ATOM   1085   CA PRO   123     -46.465 -17.292 -12.105  1.00  0.00      BSYN  
ATOM   1086   CB PRO   123     -45.635 -17.158 -13.295  1.00  0.00      BSYN  
ATOM   1087   CG PRO   123     -45.770 -18.587 -13.950  1.00  0.00      BSYN  
ATOM   1088    C PRO   123     -47.736 -16.435 -12.206  1.00  0.00      BSYN  
ATOM   1089    O PRO   123     -47.964 -15.819 -13.296  1.00  0.00      BSYN  
ATOM   1090    N GLN   124     -48.204 -16.203 -10.928  1.00  0.00      BSYN  
ATOM   1091    H GLN   124     -47.567 -16.422 -10.216  1.00  0.00      BSYN  
ATOM   1092   CA GLN   124     -49.549 -15.688 -10.732  1.00  0.00      BSYN  
ATOM   1093   CB GLN   124     -50.287 -16.890 -10.052  1.00  0.00      BSYN  
ATOM   1094   CG GLN   124     -51.750 -16.879  -9.994  1.00  0.00      BSYN  
ATOM   1095   CD GLN   124     -52.320 -18.165  -9.288  1.00  0.00      BSYN  
ATOM   1096  OE1 GLN   124     -51.648 -19.039  -8.854  1.00  0.00      BSYN  
ATOM   1097  NE2 GLN   124     -53.701 -18.070  -9.120  1.00  0.00      BSYN  
ATOM   1098 HE21 GLN   124     -54.383 -17.426  -9.404  1.00  0.00      BSYN  
ATOM   1099 HE22 GLN   124     -54.060 -18.946  -8.867  1.00  0.00      BSYN  
ATOM   1100    C GLN   124     -49.737 -14.315  -9.994  1.00  0.00      BSYN  
ATOM   1101    O GLN   124     -48.983 -13.994  -9.118  1.00  0.00      BSYN  
ATOM   1102    N GLU   125     -50.721 -13.516 -10.552  1.00  0.00      BSYN  
ATOM   1103    H GLU   125     -51.015 -13.636 -11.479  1.00  0.00      BSYN  
ATOM   1104   CA GLU   125     -51.148 -12.240  -9.918  1.00  0.00      BSYN  
ATOM   1105   CB GLU   125     -51.789 -11.347 -10.984  1.00  0.00      BSYN  
ATOM   1106   CG GLU   125     -51.035 -10.358 -11.618  1.00  0.00      BSYN  
ATOM   1107   CD GLU   125     -51.669 -10.075 -12.951  1.00  0.00      BSYN  
ATOM   1108  OE1 GLU   125     -52.559  -9.212 -13.007  1.00  0.00      BSYN  
ATOM   1109  OE2 GLU   125     -51.381 -10.756 -13.978  1.00  0.00      BSYN  
ATOM   1110    C GLU   125     -51.934 -12.328  -8.637  1.00  0.00      BSYN  
ATOM   1111    O GLU   125     -53.068 -12.829  -8.667  1.00  0.00      BSYN  
ATOM   1112    N GLU   126     -51.272 -12.034  -7.508  1.00  0.00      BSYN  
ATOM   1113    H GLU   126     -50.338 -12.303  -7.380  1.00  0.00      BSYN  
ATOM   1114   CA GLU   126     -51.965 -11.864  -6.232  1.00  0.00      BSYN  
ATOM   1115   CB GLU   126     -51.568 -12.850  -5.234  1.00  0.00      BSYN  
ATOM   1116   CG GLU   126     -52.058 -14.243  -5.580  1.00  0.00      BSYN  
ATOM   1117   CD GLU   126     -52.227 -15.291  -4.536  1.00  0.00      BSYN  
ATOM   1118  OE1 GLU   126     -51.149 -15.716  -3.965  1.00  0.00      BSYN  
ATOM   1119  OE2 GLU   126     -53.398 -15.632  -4.296  1.00  0.00      BSYN  
ATOM   1120    C GLU   126     -51.865 -10.444  -5.660  1.00  0.00      BSYN  
ATOM   1121    O GLU   126     -50.855  -9.852  -5.275  1.00  0.00      BSYN  
ATOM   1122    N TYR   127     -52.998  -9.890  -5.803  1.00  0.00      BSYN  
ATOM   1123    H TYR   127     -53.780 -10.409  -6.086  1.00  0.00      BSYN  
ATOM   1124   CA TYR   127     -53.312  -8.684  -5.165  1.00  0.00      BSYN  
ATOM   1125   CB TYR   127     -53.696  -7.530  -5.932  1.00  0.00      BSYN  
ATOM   1126   CG TYR   127     -52.439  -6.936  -6.771  1.00  0.00      BSYN  
ATOM   1127  CD1 TYR   127     -51.317  -6.386  -6.214  1.00  0.00      BSYN  
ATOM   1128  CE1 TYR   127     -50.222  -6.203  -7.049  1.00  0.00      BSYN  
ATOM   1129  CD2 TYR   127     -52.466  -7.140  -8.145  1.00  0.00      BSYN  
ATOM   1130  CE2 TYR   127     -51.387  -7.118  -8.924  1.00  0.00      BSYN  
ATOM   1131   CZ TYR   127     -50.258  -6.635  -8.290  1.00  0.00      BSYN  
ATOM   1132   OH TYR   127     -49.112  -7.058  -8.939  1.00  0.00      BSYN  
ATOM   1133   HH TYR   127     -49.347  -7.445  -9.786  1.00  0.00      BSYN  
ATOM   1134    C TYR   127     -54.399  -9.030  -4.131  1.00  0.00      BSYN  
ATOM   1135    O TYR   127     -55.569  -9.216  -4.484  1.00  0.00      BSYN  
ATOM   1136    N GLN   128     -54.230  -9.121  -2.757  1.00  0.00      BSYN  
ATOM   1137    H GLN   128     -55.016  -9.420  -2.253  1.00  0.00      BSYN  
ATOM   1138   CA GLN   128     -52.916  -8.911  -2.152  1.00  0.00      BSYN  
ATOM   1139   CB GLN   128     -53.016  -8.584  -0.621  1.00  0.00      BSYN  
ATOM   1140   CG GLN   128     -53.631  -9.511   0.359  1.00  0.00      BSYN  
ATOM   1141   CD GLN   128     -53.081  -9.360   1.812  1.00  0.00      BSYN  
ATOM   1142  OE1 GLN   128     -53.731  -9.090   2.803  1.00  0.00      BSYN  
ATOM   1143  NE2 GLN   128     -51.808  -9.824   1.890  1.00  0.00      BSYN  
ATOM   1144 HE21 GLN   128     -51.402  -9.695   2.773  1.00  0.00      BSYN  
ATOM   1145 HE22 GLN   128     -51.337 -10.317   1.186  1.00  0.00      BSYN  
ATOM   1146    C GLN   128     -52.294 -10.299  -2.297  1.00  0.00      BSYN  
ATOM   1147    O GLN   128     -52.918 -11.341  -2.595  1.00  0.00      BSYN  
ATOM   1148    N GLU   129     -50.975 -10.466  -1.994  1.00  0.00      BSYN  
ATOM   1149    H GLU   129     -50.491  -9.634  -1.813  1.00  0.00      BSYN  
ATOM   1150   CA GLU   129     -50.369 -11.794  -1.758  1.00  0.00      BSYN  
ATOM   1151   CB GLU   129     -48.899 -11.771  -2.099  1.00  0.00      BSYN  
ATOM   1152   CG GLU   129     -48.130 -13.051  -2.082  1.00  0.00      BSYN  
ATOM   1153   CD GLU   129     -46.664 -12.870  -2.448  1.00  0.00      BSYN  
ATOM   1154  OE1 GLU   129     -45.765 -13.039  -1.514  1.00  0.00      BSYN  
ATOM   1155  OE2 GLU   129     -46.481 -12.435  -3.606  1.00  0.00      BSYN  
ATOM   1156    C GLU   129     -50.664 -12.176  -0.337  1.00  0.00      BSYN  
ATOM   1157    O GLU   129     -50.185 -11.628   0.662  1.00  0.00      BSYN  
ATOM   1158    N TYR   130     -51.320 -13.380  -0.309  1.00  0.00      BSYN  
ATOM   1159    H TYR   130     -51.433 -13.964  -1.088  1.00  0.00      BSYN  
ATOM   1160   CA TYR   130     -51.801 -13.978   0.870  1.00  0.00      BSYN  
ATOM   1161   CB TYR   130     -53.064 -14.847   0.476  1.00  0.00      BSYN  
ATOM   1162   CG TYR   130     -54.367 -14.147   0.208  1.00  0.00      BSYN  
ATOM   1163  CD1 TYR   130     -55.234 -13.909   1.229  1.00  0.00      BSYN  
ATOM   1164  CE1 TYR   130     -56.421 -13.184   0.918  1.00  0.00      BSYN  
ATOM   1165  CD2 TYR   130     -54.571 -13.579  -1.039  1.00  0.00      BSYN  
ATOM   1166  CE2 TYR   130     -55.726 -12.889  -1.303  1.00  0.00      BSYN  
ATOM   1167   CZ TYR   130     -56.647 -12.725  -0.343  1.00  0.00      BSYN  
ATOM   1168   OH TYR   130     -57.916 -12.350  -0.738  1.00  0.00      BSYN  
ATOM   1169   HH TYR   130     -58.210 -12.632  -1.608  1.00  0.00      BSYN  
ATOM   1170    C TYR   130     -50.722 -14.924   1.503  1.00  0.00      BSYN  
ATOM   1171    O TYR   130     -49.670 -15.211   0.977  1.00  0.00      BSYN  
ATOM   1172    N GLU   131     -51.096 -15.334   2.775  1.00  0.00      BSYN  
ATOM   1173    H GLU   131     -51.831 -14.791   3.128  1.00  0.00      BSYN  
ATOM   1174   CA GLU   131     -50.336 -16.227   3.590  1.00  0.00      BSYN  
ATOM   1175   CB GLU   131     -50.891 -16.237   4.964  1.00  0.00      BSYN  
ATOM   1176   CG GLU   131     -50.651 -14.989   5.801  1.00  0.00      BSYN  
ATOM   1177   CD GLU   131     -50.883 -14.983   7.249  1.00  0.00      BSYN  
ATOM   1178  OE1 GLU   131     -51.836 -14.420   7.741  1.00  0.00      BSYN  
ATOM   1179  OE2 GLU   131     -50.022 -15.464   8.046  1.00  0.00      BSYN  
ATOM   1180    C GLU   131     -49.845 -17.625   3.152  1.00  0.00      BSYN  
ATOM   1181    O GLU   131     -50.617 -18.439   2.727  1.00  0.00      BSYN  
ATOM   1182    N PRO   132     -48.521 -17.808   3.230  1.00  0.00      BSYN  
ATOM   1183   CD PRO   132     -47.552 -16.700   2.975  1.00  0.00      BSYN  
ATOM   1184   CA PRO   132     -47.907 -19.131   3.124  1.00  0.00      BSYN  
ATOM   1185   CB PRO   132     -46.426 -18.757   2.860  1.00  0.00      BSYN  
ATOM   1186   CG PRO   132     -46.255 -17.416   3.581  1.00  0.00      BSYN  
ATOM   1187    C PRO   132     -48.038 -20.124   4.359  1.00  0.00      BSYN  
ATOM   1188    O PRO   132     -48.762 -19.653   5.219  1.00  0.00      BSYN  
ATOM   1189    N GLU   133     -47.498 -21.357   4.507  1.00  0.00      BSYN  
ATOM   1190    H GLU   133     -47.129 -21.808   3.720  1.00  0.00      BSYN  
ATOM   1191   CA GLU   133     -47.594 -22.168   5.733  1.00  0.00      BSYN  
ATOM   1192   CB GLU   133     -48.932 -22.590   6.235  1.00  0.00      BSYN  
ATOM   1193   CG GLU   133     -49.750 -23.397   5.270  1.00  0.00      BSYN  
ATOM   1194   CD GLU   133     -51.055 -24.000   5.896  1.00  0.00      BSYN  
ATOM   1195  OE1 GLU   133     -52.079 -23.455   5.553  1.00  0.00      BSYN  
ATOM   1196  OE2 GLU   133     -50.975 -25.021   6.519  1.00  0.00      BSYN  
ATOM   1197    C GLU   133     -46.616 -23.388   5.578  1.00  0.00      BSYN  
ATOM   1198    O GLU   133     -46.599 -24.062   4.541  1.00  0.00      BSYN  
ATOM   1199    N ALA   134     -45.632 -23.639   6.562  1.00  0.00      BSYN  
ATOM   1200    H ALA   134     -45.618 -22.843   7.133  1.00  0.00      BSYN  
ATOM   1201   CA ALA   134     -44.787 -24.886   6.679  1.00  0.00      BSYN  
ATOM   1202   CB ALA   134     -43.827 -24.801   7.924  1.00  0.00      BSYN  
ATOM   1203    C ALA   134     -45.449 -26.255   6.678  1.00  0.00      BSYN  
ATOM   1204  OT1 ALA   134     -45.025 -27.067   5.843  1.00  0.00      BSYN  
ATOM   1205  OT2 ALA   134     -46.280 -26.657   7.538  1.00  0.00      BSYN  
END
