# Supplementary material for: Data set of intrinsically disordered proteins analysed at a local protein conformation level
Source: Data Brief. 2020 Mar 5;29:105383. doi: 10.1016/j.dib.2020.105383 (PMC7078294; doi:10.1016/j.dib.2020.105383)
Supplement: Supplementary file 1 [file mmc1.zip › the data/1-DATA/PED1AAD-pdb/1AAD-243.pdb]

CRYST1    1.000    1.000    1.000  90.00  90.00  90.00 P 1           1
ATOM      1  HT1 MET     1       7.524-117.310 -37.880  1.00  0.00      BSYN  
ATOM      2  HT2 MET     1       8.033-115.735 -38.447  1.00  0.00      BSYN  
ATOM      3    N MET     1       7.532-116.282 -37.718  1.00  0.00      BSYN  
ATOM      4  HT3 MET     1       6.574-115.887 -37.629  1.00  0.00      BSYN  
ATOM      5   CA MET     1       8.259-116.460 -36.471  1.00  0.00      BSYN  
ATOM      6   CB MET     1       9.672-117.117 -36.718  1.00  0.00      BSYN  
ATOM      7   CG MET     1      10.422-116.657 -37.919  1.00  0.00      BSYN  
ATOM      8   SD MET     1      12.204-117.154 -37.843  1.00  0.00      BSYN  
ATOM      9   CE MET     1      12.514-117.133 -39.652  1.00  0.00      BSYN  
ATOM     10    C MET     1       8.319-115.183 -35.594  1.00  0.00      BSYN  
ATOM     11    O MET     1       8.896-114.143 -35.897  1.00  0.00      BSYN  
ATOM     12    N ASP     2       7.806-115.278 -34.378  1.00  0.00      BSYN  
ATOM     13    H ASP     2       7.034-115.842 -34.164  1.00  0.00      BSYN  
ATOM     14   CA ASP     2       8.204-114.275 -33.437  1.00  0.00      BSYN  
ATOM     15   CB ASP     2       7.254-114.333 -32.217  1.00  0.00      BSYN  
ATOM     16   CG ASP     2       7.185-113.217 -31.122  1.00  0.00      BSYN  
ATOM     17  OD1 ASP     2       6.240-113.051 -30.325  1.00  0.00      BSYN  
ATOM     18  OD2 ASP     2       8.188-112.519 -31.071  1.00  0.00      BSYN  
ATOM     19    C ASP     2       9.626-114.630 -32.986  1.00  0.00      BSYN  
ATOM     20    O ASP     2       9.846-115.772 -32.553  1.00  0.00      BSYN  
ATOM     21    N VAL     3      10.447-113.592 -33.019  1.00  0.00      BSYN  
ATOM     22    H VAL     3      10.035-112.751 -33.307  1.00  0.00      BSYN  
ATOM     23   CA VAL     3      11.860-113.791 -32.691  1.00  0.00      BSYN  
ATOM     24   CB VAL     3      12.804-113.656 -33.872  1.00  0.00      BSYN  
ATOM     25  CG1 VAL     3      12.952-114.943 -34.857  1.00  0.00      BSYN  
ATOM     26  CG2 VAL     3      12.550-112.420 -34.638  1.00  0.00      BSYN  
ATOM     27    C VAL     3      12.201-112.964 -31.515  1.00  0.00      BSYN  
ATOM     28    O VAL     3      13.446-112.837 -31.344  1.00  0.00      BSYN  
ATOM     29    N PHE     4      11.332-112.602 -30.555  1.00  0.00      BSYN  
ATOM     30    H PHE     4      10.369-112.756 -30.651  1.00  0.00      BSYN  
ATOM     31   CA PHE     4      11.723-111.868 -29.347  1.00  0.00      BSYN  
ATOM     32   CB PHE     4      10.512-111.096 -28.770  1.00  0.00      BSYN  
ATOM     33   CG PHE     4      10.181-109.804 -29.587  1.00  0.00      BSYN  
ATOM     34  CD1 PHE     4       9.045-109.604 -30.330  1.00  0.00      BSYN  
ATOM     35  CD2 PHE     4      11.171-108.866 -29.740  1.00  0.00      BSYN  
ATOM     36  CE1 PHE     4       8.833-108.608 -31.098  1.00  0.00      BSYN  
ATOM     37  CE2 PHE     4      11.091-107.764 -30.598  1.00  0.00      BSYN  
ATOM     38   CZ PHE     4       9.906-107.641 -31.323  1.00  0.00      BSYN  
ATOM     39    C PHE     4      12.007-112.984 -28.366  1.00  0.00      BSYN  
ATOM     40    O PHE     4      12.959-113.014 -27.636  1.00  0.00      BSYN  
ATOM     41    N MET     5      10.937-113.904 -28.321  1.00  0.00      BSYN  
ATOM     42    H MET     5      10.095-113.942 -28.821  1.00  0.00      BSYN  
ATOM     43   CA MET     5      11.110-115.161 -27.606  1.00  0.00      BSYN  
ATOM     44   CB MET     5       9.998-115.333 -26.633  1.00  0.00      BSYN  
ATOM     45   CG MET     5      10.541-115.635 -25.282  1.00  0.00      BSYN  
ATOM     46   SD MET     5      10.929-114.020 -24.428  1.00  0.00      BSYN  
ATOM     47   CE MET     5       9.549-113.399 -23.559  1.00  0.00      BSYN  
ATOM     48    C MET     5      11.019-116.147 -28.687  1.00  0.00      BSYN  
ATOM     49    O MET     5      10.170-116.009 -29.550  1.00  0.00      BSYN  
ATOM     50    N LYS     6      12.140-116.858 -28.598  1.00  0.00      BSYN  
ATOM     51    H LYS     6      12.823-116.594 -27.947  1.00  0.00      BSYN  
ATOM     52   CA LYS     6      12.443-117.966 -29.444  1.00  0.00      BSYN  
ATOM     53   CB LYS     6      13.727-117.825 -30.134  1.00  0.00      BSYN  
ATOM     54   CG LYS     6      13.703-118.261 -31.637  1.00  0.00      BSYN  
ATOM     55   CD LYS     6      14.899-117.836 -32.433  1.00  0.00      BSYN  
ATOM     56   CE LYS     6      14.757-117.874 -33.903  1.00  0.00      BSYN  
ATOM     57   NZ LYS     6      14.678-119.242 -34.440  1.00  0.00      BSYN  
ATOM     58  HZ1 LYS     6      15.528-119.728 -34.089  1.00  0.00      BSYN  
ATOM     59  HZ2 LYS     6      13.763-119.597 -34.096  1.00  0.00      BSYN  
ATOM     60  HZ3 LYS     6      14.609-119.196 -35.477  1.00  0.00      BSYN  
ATOM     61    C LYS     6      12.157-119.355 -28.901  1.00  0.00      BSYN  
ATOM     62    O LYS     6      12.975-119.935 -28.158  1.00  0.00      BSYN  
ATOM     63    N GLY     7      10.884-119.884 -29.126  1.00  0.00      BSYN  
ATOM     64    H GLY     7      10.680-120.799 -28.839  1.00  0.00      BSYN  
ATOM     65   CA GLY     7       9.800-119.147 -29.733  1.00  0.00      BSYN  
ATOM     66    C GLY     7       8.361-119.291 -29.197  1.00  0.00      BSYN  
ATOM     67    O GLY     7       7.387-119.730 -29.783  1.00  0.00      BSYN  
ATOM     68    N LEU     8       8.299-118.603 -28.018  1.00  0.00      BSYN  
ATOM     69    H LEU     8       9.051-118.010 -27.813  1.00  0.00      BSYN  
ATOM     70   CA LEU     8       7.139-118.569 -27.284  1.00  0.00      BSYN  
ATOM     71   CB LEU     8       7.541-118.637 -25.852  1.00  0.00      BSYN  
ATOM     72   CG LEU     8       6.823-119.717 -24.964  1.00  0.00      BSYN  
ATOM     73  CD1 LEU     8       5.278-119.379 -24.918  1.00  0.00      BSYN  
ATOM     74  CD2 LEU     8       7.148-121.263 -25.403  1.00  0.00      BSYN  
ATOM     75    C LEU     8       6.498-117.274 -27.629  1.00  0.00      BSYN  
ATOM     76    O LEU     8       7.098-116.306 -28.122  1.00  0.00      BSYN  
ATOM     77    N SER     9       5.223-117.490 -27.583  1.00  0.00      BSYN  
ATOM     78    H SER     9       4.714-118.319 -27.462  1.00  0.00      BSYN  
ATOM     79   CA SER     9       4.305-116.385 -27.908  1.00  0.00      BSYN  
ATOM     80   CB SER     9       3.326-116.966 -28.918  1.00  0.00      BSYN  
ATOM     81   OG SER     9       4.076-117.237 -30.128  1.00  0.00      BSYN  
ATOM     82   HG SER     9       4.218-116.355 -30.479  1.00  0.00      BSYN  
ATOM     83    C SER     9       3.506-115.910 -26.769  1.00  0.00      BSYN  
ATOM     84    O SER     9       2.373-116.284 -26.511  1.00  0.00      BSYN  
ATOM     85    N MET    10       4.181-115.185 -25.946  1.00  0.00      BSYN  
ATOM     86    H MET    10       5.082-114.913 -26.220  1.00  0.00      BSYN  
ATOM     87   CA MET    10       3.677-114.625 -24.774  1.00  0.00      BSYN  
ATOM     88   CB MET    10       4.116-115.403 -23.435  1.00  0.00      BSYN  
ATOM     89   CG MET    10       3.825-114.854 -22.048  1.00  0.00      BSYN  
ATOM     90   SD MET    10       4.540-115.881 -20.799  1.00  0.00      BSYN  
ATOM     91   CE MET    10       5.917-114.848 -20.211  1.00  0.00      BSYN  
ATOM     92    C MET    10       4.063-113.138 -24.654  1.00  0.00      BSYN  
ATOM     93    O MET    10       5.315-112.775 -24.530  1.00  0.00      BSYN  
ATOM     94    N ALA    11       3.044-112.320 -24.738  1.00  0.00      BSYN  
ATOM     95    H ALA    11       2.153-112.726 -24.725  1.00  0.00      BSYN  
ATOM     96   CA ALA    11       3.198-110.925 -24.607  1.00  0.00      BSYN  
ATOM     97   CB ALA    11       2.156-109.982 -25.311  1.00  0.00      BSYN  
ATOM     98    C ALA    11       3.429-110.465 -23.109  1.00  0.00      BSYN  
ATOM     99    O ALA    11       2.483-110.330 -22.296  1.00  0.00      BSYN  
ATOM    100    N LYS    12       4.596-110.689 -22.513  1.00  0.00      BSYN  
ATOM    101    H LYS    12       5.246-111.220 -23.019  1.00  0.00      BSYN  
ATOM    102   CA LYS    12       4.903-110.081 -21.236  1.00  0.00      BSYN  
ATOM    103   CB LYS    12       5.304-111.049 -20.240  1.00  0.00      BSYN  
ATOM    104   CG LYS    12       5.611-110.619 -18.827  1.00  0.00      BSYN  
ATOM    105   CD LYS    12       6.394-111.689 -18.003  1.00  0.00      BSYN  
ATOM    106   CE LYS    12       6.215-111.444 -16.511  1.00  0.00      BSYN  
ATOM    107   NZ LYS    12       4.760-111.399 -16.094  1.00  0.00      BSYN  
ATOM    108  HZ1 LYS    12       4.213-110.681 -16.610  1.00  0.00      BSYN  
ATOM    109  HZ2 LYS    12       4.148-112.239 -16.093  1.00  0.00      BSYN  
ATOM    110  HZ3 LYS    12       4.660-111.049 -15.120  1.00  0.00      BSYN  
ATOM    111    C LYS    12       5.941-108.936 -21.404  1.00  0.00      BSYN  
ATOM    112    O LYS    12       5.427-107.775 -21.164  1.00  0.00      BSYN  
ATOM    113    N GLU    13       7.273-108.995 -21.701  1.00  0.00      BSYN  
ATOM    114    H GLU    13       7.577-109.915 -21.848  1.00  0.00      BSYN  
ATOM    115   CA GLU    13       8.240-107.930 -21.858  1.00  0.00      BSYN  
ATOM    116   CB GLU    13       9.614-108.513 -21.937  1.00  0.00      BSYN  
ATOM    117   CG GLU    13      10.099-109.134 -20.632  1.00  0.00      BSYN  
ATOM    118   CD GLU    13      10.729-108.260 -19.525  1.00  0.00      BSYN  
ATOM    119  OE1 GLU    13      10.244-107.072 -19.458  1.00  0.00      BSYN  
ATOM    120  OE2 GLU    13      11.673-108.621 -18.835  1.00  0.00      BSYN  
ATOM    121    C GLU    13       7.860-107.184 -23.150  1.00  0.00      BSYN  
ATOM    122    O GLU    13       7.492-107.743 -24.112  1.00  0.00      BSYN  
ATOM    123    N GLY    14       7.953-105.864 -23.380  1.00  0.00      BSYN  
ATOM    124    H GLY    14       7.665-105.516 -24.250  1.00  0.00      BSYN  
ATOM    125   CA GLY    14       8.337-104.848 -22.448  1.00  0.00      BSYN  
ATOM    126    C GLY    14       8.507-103.506 -23.171  1.00  0.00      BSYN  
ATOM    127    O GLY    14       9.614-103.245 -23.635  1.00  0.00      BSYN  
ATOM    128    N VAL    15       7.528-102.584 -23.071  1.00  0.00      BSYN  
ATOM    129    H VAL    15       6.733-102.733 -22.518  1.00  0.00      BSYN  
ATOM    130   CA VAL    15       7.599-101.334 -23.880  1.00  0.00      BSYN  
ATOM    131   CB VAL    15       6.442-101.293 -24.914  1.00  0.00      BSYN  
ATOM    132  CG1 VAL    15       6.718-100.288 -26.135  1.00  0.00      BSYN  
ATOM    133  CG2 VAL    15       5.919-102.549 -25.619  1.00  0.00      BSYN  
ATOM    134    C VAL    15       7.511-100.115 -22.984  1.00  0.00      BSYN  
ATOM    135    O VAL    15       6.698-100.025 -21.987  1.00  0.00      BSYN  
ATOM    136    N VAL    16       8.392 -99.083 -23.052  1.00  0.00      BSYN  
ATOM    137    H VAL    16       9.157 -99.019 -23.662  1.00  0.00      BSYN  
ATOM    138   CA VAL    16       8.316 -97.950 -22.053  1.00  0.00      BSYN  
ATOM    139   CB VAL    16       9.691 -97.315 -21.891  1.00  0.00      BSYN  
ATOM    140  CG1 VAL    16       9.806 -95.747 -21.679  1.00  0.00      BSYN  
ATOM    141  CG2 VAL    16      10.325 -98.115 -20.699  1.00  0.00      BSYN  
ATOM    142    C VAL    16       7.093 -96.946 -22.274  1.00  0.00      BSYN  
ATOM    143    O VAL    16       6.328 -96.728 -21.343  1.00  0.00      BSYN  
ATOM    144    N ALA    17       6.844 -96.579 -23.579  1.00  0.00      BSYN  
ATOM    145    H ALA    17       7.333 -97.117 -24.236  1.00  0.00      BSYN  
ATOM    146   CA ALA    17       6.063 -95.345 -23.936  1.00  0.00      BSYN  
ATOM    147   CB ALA    17       6.672 -94.012 -23.318  1.00  0.00      BSYN  
ATOM    148    C ALA    17       6.190 -95.194 -25.433  1.00  0.00      BSYN  
ATOM    149    O ALA    17       5.325 -94.633 -25.983  1.00  0.00      BSYN  
ATOM    150    N ALA    18       7.211 -95.765 -26.204  1.00  0.00      BSYN  
ATOM    151    H ALA    18       7.889 -96.347 -25.801  1.00  0.00      BSYN  
ATOM    152   CA ALA    18       7.246 -95.765 -27.567  1.00  0.00      BSYN  
ATOM    153   CB ALA    18       8.620 -95.466 -27.865  1.00  0.00      BSYN  
ATOM    154    C ALA    18       7.039 -97.041 -28.442  1.00  0.00      BSYN  
ATOM    155    O ALA    18       7.297 -98.135 -27.929  1.00  0.00      BSYN  
ATOM    156    N ALA    19       6.637 -96.744 -29.721  1.00  0.00      BSYN  
ATOM    157    H ALA    19       6.886 -95.911 -30.172  1.00  0.00      BSYN  
ATOM    158   CA ALA    19       5.914 -97.736 -30.454  1.00  0.00      BSYN  
ATOM    159   CB ALA    19       5.339 -97.041 -31.593  1.00  0.00      BSYN  
ATOM    160    C ALA    19       6.950 -98.728 -31.030  1.00  0.00      BSYN  
ATOM    161    O ALA    19       8.248 -98.582 -30.926  1.00  0.00      BSYN  
ATOM    162    N GLU    20       6.513 -99.898 -31.523  1.00  0.00      BSYN  
ATOM    163    H GLU    20       5.538 -99.815 -31.580  1.00  0.00      BSYN  
ATOM    164   CA GLU    20       7.262-101.027 -32.060  1.00  0.00      BSYN  
ATOM    165   CB GLU    20       7.192-102.256 -31.104  1.00  0.00      BSYN  
ATOM    166   CG GLU    20       8.244-102.297 -30.023  1.00  0.00      BSYN  
ATOM    167   CD GLU    20       8.162-103.688 -29.442  1.00  0.00      BSYN  
ATOM    168  OE1 GLU    20       7.175-104.022 -28.725  1.00  0.00      BSYN  
ATOM    169  OE2 GLU    20       9.048-104.416 -29.857  1.00  0.00      BSYN  
ATOM    170    C GLU    20       6.868-101.428 -33.454  1.00  0.00      BSYN  
ATOM    171    O GLU    20       5.538-101.608 -33.686  1.00  0.00      BSYN  
ATOM    172    N LYS    21       7.762-101.564 -34.423  1.00  0.00      BSYN  
ATOM    173    H LYS    21       8.688-101.308 -34.232  1.00  0.00      BSYN  
ATOM    174   CA LYS    21       7.298-101.900 -35.838  1.00  0.00      BSYN  
ATOM    175   CB LYS    21       8.514-101.861 -36.767  1.00  0.00      BSYN  
ATOM    176   CG LYS    21       9.222-100.442 -36.855  1.00  0.00      BSYN  
ATOM    177   CD LYS    21       8.344 -99.381 -37.620  1.00  0.00      BSYN  
ATOM    178   CE LYS    21       8.950 -98.109 -38.169  1.00  0.00      BSYN  
ATOM    179   NZ LYS    21       9.049 -98.174 -39.622  1.00  0.00      BSYN  
ATOM    180  HZ1 LYS    21       9.915 -98.702 -39.850  1.00  0.00      BSYN  
ATOM    181  HZ2 LYS    21       8.180 -98.689 -39.869  1.00  0.00      BSYN  
ATOM    182  HZ3 LYS    21       9.063 -97.201 -39.988  1.00  0.00      BSYN  
ATOM    183    C LYS    21       6.485-103.223 -36.184  1.00  0.00      BSYN  
ATOM    184    O LYS    21       6.983-104.333 -36.112  1.00  0.00      BSYN  
ATOM    185    N THR    22       5.206-103.362 -36.569  1.00  0.00      BSYN  
ATOM    186    H THR    22       4.891-104.262 -36.799  1.00  0.00      BSYN  
ATOM    187   CA THR    22       4.402-102.148 -36.737  1.00  0.00      BSYN  
ATOM    188   CB THR    22       4.022-102.230 -38.283  1.00  0.00      BSYN  
ATOM    189  OG1 THR    22       5.271-102.259 -38.969  1.00  0.00      BSYN  
ATOM    190  HG1 THR    22       5.857-102.985 -38.742  1.00  0.00      BSYN  
ATOM    191  CG2 THR    22       3.211-101.018 -38.530  1.00  0.00      BSYN  
ATOM    192    C THR    22       3.267-102.134 -35.725  1.00  0.00      BSYN  
ATOM    193    O THR    22       2.392-102.979 -35.499  1.00  0.00      BSYN  
ATOM    194    N LYS    23       3.428-100.943 -35.171  1.00  0.00      BSYN  
ATOM    195    H LYS    23       4.256-100.420 -35.135  1.00  0.00      BSYN  
ATOM    196   CA LYS    23       2.351-100.513 -34.325  1.00  0.00      BSYN  
ATOM    197   CB LYS    23       2.693-100.475 -32.907  1.00  0.00      BSYN  
ATOM    198   CG LYS    23       3.132-101.658 -32.137  1.00  0.00      BSYN  
ATOM    199   CD LYS    23       3.241-101.191 -30.850  1.00  0.00      BSYN  
ATOM    200   CE LYS    23       3.686-102.081 -29.743  1.00  0.00      BSYN  
ATOM    201   NZ LYS    23       3.365-101.547 -28.507  1.00  0.00      BSYN  
ATOM    202  HZ1 LYS    23       3.972-100.704 -28.439  1.00  0.00      BSYN  
ATOM    203  HZ2 LYS    23       2.346-101.358 -28.427  1.00  0.00      BSYN  
ATOM    204  HZ3 LYS    23       3.580-102.133 -27.675  1.00  0.00      BSYN  
ATOM    205    C LYS    23       1.813 -99.112 -34.616  1.00  0.00      BSYN  
ATOM    206    O LYS    23       2.424 -98.059 -34.711  1.00  0.00      BSYN  
ATOM    207    N GLN    24       0.518 -99.221 -34.788  1.00  0.00      BSYN  
ATOM    208    H GLN    24       0.153 -99.991 -35.272  1.00  0.00      BSYN  
ATOM    209   CA GLN    24      -0.306 -98.105 -34.561  1.00  0.00      BSYN  
ATOM    210   CB GLN    24      -1.359 -98.240 -35.608  1.00  0.00      BSYN  
ATOM    211   CG GLN    24      -0.917 -98.267 -37.093  1.00  0.00      BSYN  
ATOM    212   CD GLN    24      -0.006 -97.224 -37.531  1.00  0.00      BSYN  
ATOM    213  OE1 GLN    24       1.074 -97.458 -38.088  1.00  0.00      BSYN  
ATOM    214  NE2 GLN    24      -0.380 -95.992 -37.206  1.00  0.00      BSYN  
ATOM    215 HE21 GLN    24      -1.183 -95.690 -36.733  1.00  0.00      BSYN  
ATOM    216 HE22 GLN    24       0.272 -95.408 -37.647  1.00  0.00      BSYN  
ATOM    217    C GLN    24      -0.949 -97.720 -33.236  1.00  0.00      BSYN  
ATOM    218    O GLN    24      -1.861 -98.370 -32.805  1.00  0.00      BSYN  
ATOM    219    N GLY    25      -0.388 -96.666 -32.649  1.00  0.00      BSYN  
ATOM    220    H GLY    25      -0.578 -96.663 -31.687  1.00  0.00      BSYN  
ATOM    221   CA GLY    25       0.426 -95.740 -33.339  1.00  0.00      BSYN  
ATOM    222    C GLY    25       0.851 -94.425 -32.602  1.00  0.00      BSYN  
ATOM    223    O GLY    25       1.855 -94.451 -31.864  1.00  0.00      BSYN  
ATOM    224    N VAL    26       0.235 -93.262 -32.615  1.00  0.00      BSYN  
ATOM    225    H VAL    26       0.589 -92.489 -32.128  1.00  0.00      BSYN  
ATOM    226   CA VAL    26      -1.022 -93.008 -33.225  1.00  0.00      BSYN  
ATOM    227   CB VAL    26      -2.058 -92.564 -32.112  1.00  0.00      BSYN  
ATOM    228  CG1 VAL    26      -1.742 -91.492 -30.983  1.00  0.00      BSYN  
ATOM    229  CG2 VAL    26      -3.421 -92.398 -32.884  1.00  0.00      BSYN  
ATOM    230    C VAL    26      -0.998 -92.098 -34.430  1.00  0.00      BSYN  
ATOM    231    O VAL    26      -0.860 -90.853 -34.277  1.00  0.00      BSYN  
ATOM    232    N THR    27      -0.973 -92.779 -35.633  1.00  0.00      BSYN  
ATOM    233    H THR    27      -0.479 -93.625 -35.656  1.00  0.00      BSYN  
ATOM    234   CA THR    27      -0.851 -92.037 -36.853  1.00  0.00      BSYN  
ATOM    235   CB THR    27       0.677 -92.044 -37.240  1.00  0.00      BSYN  
ATOM    236  OG1 THR    27       1.475 -93.023 -36.680  1.00  0.00      BSYN  
ATOM    237  HG1 THR    27       1.699 -93.671 -37.352  1.00  0.00      BSYN  
ATOM    238  CG2 THR    27       1.154 -90.602 -37.029  1.00  0.00      BSYN  
ATOM    239    C THR    27      -1.777 -92.618 -37.935  1.00  0.00      BSYN  
ATOM    240    O THR    27      -1.550 -93.713 -38.416  1.00  0.00      BSYN  
ATOM    241    N GLU    28      -2.836 -91.990 -38.423  1.00  0.00      BSYN  
ATOM    242    H GLU    28      -3.252 -91.286 -37.883  1.00  0.00      BSYN  
ATOM    243   CA GLU    28      -3.482 -92.384 -39.662  1.00  0.00      BSYN  
ATOM    244   CB GLU    28      -4.515 -93.648 -39.619  1.00  0.00      BSYN  
ATOM    245   CG GLU    28      -4.147 -94.911 -38.951  1.00  0.00      BSYN  
ATOM    246   CD GLU    28      -4.700 -95.036 -37.520  1.00  0.00      BSYN  
ATOM    247  OE1 GLU    28      -4.612 -94.111 -36.659  1.00  0.00      BSYN  
ATOM    248  OE2 GLU    28      -5.255 -96.101 -37.174  1.00  0.00      BSYN  
ATOM    249    C GLU    28      -4.372 -91.270 -40.079  1.00  0.00      BSYN  
ATOM    250    O GLU    28      -4.459 -90.908 -41.254  1.00  0.00      BSYN  
ATOM    251    N ALA    29      -4.945 -90.648 -39.045  1.00  0.00      BSYN  
ATOM    252    H ALA    29      -4.640 -90.771 -38.122  1.00  0.00      BSYN  
ATOM    253   CA ALA    29      -5.797 -89.480 -39.275  1.00  0.00      BSYN  
ATOM    254   CB ALA    29      -7.099 -89.508 -38.415  1.00  0.00      BSYN  
ATOM    255    C ALA    29      -5.018 -88.358 -38.635  1.00  0.00      BSYN  
ATOM    256    O ALA    29      -4.018 -88.444 -37.921  1.00  0.00      BSYN  
ATOM    257    N ALA    30      -5.570 -87.244 -39.081  1.00  0.00      BSYN  
ATOM    258    H ALA    30      -6.175 -87.249 -39.853  1.00  0.00      BSYN  
ATOM    259   CA ALA    30      -5.134 -85.872 -38.666  1.00  0.00      BSYN  
ATOM    260   CB ALA    30      -5.298 -84.833 -39.852  1.00  0.00      BSYN  
ATOM    261    C ALA    30      -6.027 -85.477 -37.559  1.00  0.00      BSYN  
ATOM    262    O ALA    30      -7.107 -84.889 -37.775  1.00  0.00      BSYN  
ATOM    263    N GLU    31      -5.364 -85.527 -36.346  1.00  0.00      BSYN  
ATOM    264    H GLU    31      -4.598 -86.118 -36.499  1.00  0.00      BSYN  
ATOM    265   CA GLU    31      -5.958 -85.034 -35.090  1.00  0.00      BSYN  
ATOM    266   CB GLU    31      -6.282 -86.217 -34.122  1.00  0.00      BSYN  
ATOM    267   CG GLU    31      -5.198 -87.049 -33.387  1.00  0.00      BSYN  
ATOM    268   CD GLU    31      -5.189 -87.146 -31.821  1.00  0.00      BSYN  
ATOM    269  OE1 GLU    31      -4.796 -86.238 -31.110  1.00  0.00      BSYN  
ATOM    270  OE2 GLU    31      -5.593 -88.183 -31.332  1.00  0.00      BSYN  
ATOM    271    C GLU    31      -4.916 -84.057 -34.546  1.00  0.00      BSYN  
ATOM    272    O GLU    31      -5.213 -83.319 -33.598  1.00  0.00      BSYN  
ATOM    273    N LYS    32      -3.678 -83.915 -35.107  1.00  0.00      BSYN  
ATOM    274    H LYS    32      -3.407 -84.436 -35.892  1.00  0.00      BSYN  
ATOM    275   CA LYS    32      -2.596 -83.042 -34.593  1.00  0.00      BSYN  
ATOM    276   CB LYS    32      -1.848 -83.910 -33.562  1.00  0.00      BSYN  
ATOM    277   CG LYS    32      -1.190 -82.944 -32.477  1.00  0.00      BSYN  
ATOM    278   CD LYS    32      -1.189 -83.630 -31.173  1.00  0.00      BSYN  
ATOM    279   CE LYS    32      -0.186 -83.043 -30.167  1.00  0.00      BSYN  
ATOM    280   NZ LYS    32      -0.410 -81.609 -29.853  1.00  0.00      BSYN  
ATOM    281  HZ1 LYS    32      -1.362 -81.471 -29.458  1.00  0.00      BSYN  
ATOM    282  HZ2 LYS    32       0.308 -81.212 -29.213  1.00  0.00      BSYN  
ATOM    283  HZ3 LYS    32      -0.330 -81.021 -30.706  1.00  0.00      BSYN  
ATOM    284    C LYS    32      -1.705 -82.412 -35.618  1.00  0.00      BSYN  
ATOM    285    O LYS    32      -1.129 -83.087 -36.444  1.00  0.00      BSYN  
ATOM    286    N THR    33      -1.910 -81.063 -35.582  1.00  0.00      BSYN  
ATOM    287    H THR    33      -2.502 -80.706 -34.887  1.00  0.00      BSYN  
ATOM    288   CA THR    33      -1.186 -80.144 -36.381  1.00  0.00      BSYN  
ATOM    289   CB THR    33      -1.985 -78.900 -36.538  1.00  0.00      BSYN  
ATOM    290  OG1 THR    33      -3.234 -79.375 -37.091  1.00  0.00      BSYN  
ATOM    291  HG1 THR    33      -3.068 -80.296 -37.302  1.00  0.00      BSYN  
ATOM    292  CG2 THR    33      -1.332 -77.754 -37.331  1.00  0.00      BSYN  
ATOM    293    C THR    33       0.082 -79.893 -35.630  1.00  0.00      BSYN  
ATOM    294    O THR    33       0.194 -80.168 -34.457  1.00  0.00      BSYN  
ATOM    295    N LYS    34       1.028 -79.361 -36.375  1.00  0.00      BSYN  
ATOM    296    H LYS    34       0.934 -78.869 -37.217  1.00  0.00      BSYN  
ATOM    297   CA LYS    34       2.416 -79.180 -35.877  1.00  0.00      BSYN  
ATOM    298   CB LYS    34       3.341 -78.799 -37.022  1.00  0.00      BSYN  
ATOM    299   CG LYS    34       4.735 -78.993 -36.493  1.00  0.00      BSYN  
ATOM    300   CD LYS    34       5.258 -80.234 -37.017  1.00  0.00      BSYN  
ATOM    301   CE LYS    34       6.533 -80.351 -37.896  1.00  0.00      BSYN  
ATOM    302   NZ LYS    34       7.626 -79.759 -37.156  1.00  0.00      BSYN  
ATOM    303  HZ1 LYS    34       7.846 -80.228 -36.255  1.00  0.00      BSYN  
ATOM    304  HZ2 LYS    34       8.574 -79.779 -37.583  1.00  0.00      BSYN  
ATOM    305  HZ3 LYS    34       7.373 -78.758 -37.030  1.00  0.00      BSYN  
ATOM    306    C LYS    34       2.304 -77.952 -34.967  1.00  0.00      BSYN  
ATOM    307    O LYS    34       2.895 -77.834 -33.849  1.00  0.00      BSYN  
ATOM    308    N GLU    35       1.567 -76.906 -35.436  1.00  0.00      BSYN  
ATOM    309    H GLU    35       0.706 -77.057 -35.879  1.00  0.00      BSYN  
ATOM    310   CA GLU    35       1.906 -75.558 -35.317  1.00  0.00      BSYN  
ATOM    311   CB GLU    35       1.503 -74.515 -36.439  1.00  0.00      BSYN  
ATOM    312   CG GLU    35       2.163 -74.857 -37.745  1.00  0.00      BSYN  
ATOM    313   CD GLU    35       3.654 -74.558 -37.830  1.00  0.00      BSYN  
ATOM    314  OE1 GLU    35       4.157 -74.615 -38.951  1.00  0.00      BSYN  
ATOM    315  OE2 GLU    35       4.445 -74.211 -36.925  1.00  0.00      BSYN  
ATOM    316    C GLU    35       1.309 -75.054 -34.082  1.00  0.00      BSYN  
ATOM    317    O GLU    35       0.092 -74.920 -33.899  1.00  0.00      BSYN  
ATOM    318    N GLY    36       2.186 -74.710 -33.079  1.00  0.00      BSYN  
ATOM    319    H GLY    36       3.119 -74.615 -33.362  1.00  0.00      BSYN  
ATOM    320   CA GLY    36       1.899 -74.034 -31.818  1.00  0.00      BSYN  
ATOM    321    C GLY    36       1.169 -74.920 -30.845  1.00  0.00      BSYN  
ATOM    322    O GLY    36       0.132 -74.602 -30.344  1.00  0.00      BSYN  
ATOM    323    N VAL    37       1.583 -76.181 -30.776  1.00  0.00      BSYN  
ATOM    324    H VAL    37       2.175 -76.515 -31.482  1.00  0.00      BSYN  
ATOM    325   CA VAL    37       1.027 -77.153 -29.879  1.00  0.00      BSYN  
ATOM    326   CB VAL    37       0.901 -78.575 -30.528  1.00  0.00      BSYN  
ATOM    327  CG1 VAL    37       0.143 -78.539 -31.797  1.00  0.00      BSYN  
ATOM    328  CG2 VAL    37       2.300 -79.355 -30.437  1.00  0.00      BSYN  
ATOM    329    C VAL    37       1.608 -77.184 -28.461  1.00  0.00      BSYN  
ATOM    330    O VAL    37       1.046 -77.669 -27.562  1.00  0.00      BSYN  
ATOM    331    N LEU    38       2.824 -76.598 -28.422  1.00  0.00      BSYN  
ATOM    332    H LEU    38       3.455 -76.837 -29.132  1.00  0.00      BSYN  
ATOM    333   CA LEU    38       3.203 -76.160 -27.141  1.00  0.00      BSYN  
ATOM    334   CB LEU    38       4.364 -76.961 -26.510  1.00  0.00      BSYN  
ATOM    335   CG LEU    38       4.225 -78.264 -25.952  1.00  0.00      BSYN  
ATOM    336  CD1 LEU    38       5.498 -78.666 -25.310  1.00  0.00      BSYN  
ATOM    337  CD2 LEU    38       3.004 -78.272 -25.030  1.00  0.00      BSYN  
ATOM    338    C LEU    38       3.603 -74.711 -27.321  1.00  0.00      BSYN  
ATOM    339    O LEU    38       3.785 -74.141 -28.418  1.00  0.00      BSYN  
ATOM    340    N TYR    39       3.829 -73.929 -26.218  1.00  0.00      BSYN  
ATOM    341    H TYR    39       3.590 -74.172 -25.299  1.00  0.00      BSYN  
ATOM    342   CA TYR    39       4.671 -72.744 -26.455  1.00  0.00      BSYN  
ATOM    343   CB TYR    39       3.938 -71.505 -25.901  1.00  0.00      BSYN  
ATOM    344   CG TYR    39       2.660 -71.175 -26.749  1.00  0.00      BSYN  
ATOM    345  CD1 TYR    39       2.607 -70.941 -28.106  1.00  0.00      BSYN  
ATOM    346  CE1 TYR    39       1.385 -70.628 -28.722  1.00  0.00      BSYN  
ATOM    347  CD2 TYR    39       1.476 -71.009 -25.998  1.00  0.00      BSYN  
ATOM    348  CE2 TYR    39       0.230 -70.725 -26.638  1.00  0.00      BSYN  
ATOM    349   CZ TYR    39       0.190 -70.463 -28.009  1.00  0.00      BSYN  
ATOM    350   OH TYR    39      -0.945 -69.942 -28.684  1.00  0.00      BSYN  
ATOM    351   HH TYR    39      -1.669 -69.990 -28.056  1.00  0.00      BSYN  
ATOM    352    C TYR    39       6.085 -72.865 -25.810  1.00  0.00      BSYN  
ATOM    353    O TYR    39       7.168 -72.651 -26.400  1.00  0.00      BSYN  
ATOM    354    N VAL    40       6.012 -73.099 -24.406  1.00  0.00      BSYN  
ATOM    355    H VAL    40       5.184 -73.035 -23.885  1.00  0.00      BSYN  
ATOM    356   CA VAL    40       7.214 -73.359 -23.642  1.00  0.00      BSYN  
ATOM    357   CB VAL    40       7.057 -73.352 -22.074  1.00  0.00      BSYN  
ATOM    358  CG1 VAL    40       8.447 -73.358 -21.393  1.00  0.00      BSYN  
ATOM    359  CG2 VAL    40       6.123 -72.405 -21.562  1.00  0.00      BSYN  
ATOM    360    C VAL    40       7.910 -74.663 -24.090  1.00  0.00      BSYN  
ATOM    361    O VAL    40       7.566 -75.823 -23.745  1.00  0.00      BSYN  
ATOM    362    N GLY    41       8.883 -74.460 -24.945  1.00  0.00      BSYN  
ATOM    363    H GLY    41       9.100 -73.563 -25.275  1.00  0.00      BSYN  
ATOM    364   CA GLY    41       9.829 -75.471 -25.491  1.00  0.00      BSYN  
ATOM    365    C GLY    41      10.991 -75.775 -24.643  1.00  0.00      BSYN  
ATOM    366    O GLY    41      12.021 -75.134 -24.763  1.00  0.00      BSYN  
ATOM    367    N SER    42      10.552 -76.588 -23.629  1.00  0.00      BSYN  
ATOM    368    H SER    42       9.608 -76.510 -23.380  1.00  0.00      BSYN  
ATOM    369   CA SER    42      11.340 -77.526 -22.757  1.00  0.00      BSYN  
ATOM    370   CB SER    42      11.097 -77.279 -21.241  1.00  0.00      BSYN  
ATOM    371   OG SER    42      11.454 -75.977 -20.770  1.00  0.00      BSYN  
ATOM    372   HG SER    42      10.778 -75.434 -21.184  1.00  0.00      BSYN  
ATOM    373    C SER    42      10.926 -78.986 -23.183  1.00  0.00      BSYN  
ATOM    374    O SER    42       9.697 -79.249 -23.342  1.00  0.00      BSYN  
ATOM    375    N LYS    43      11.872 -79.963 -23.306  1.00  0.00      BSYN  
ATOM    376    H LYS    43      12.850 -79.943 -23.249  1.00  0.00      BSYN  
ATOM    377   CA LYS    43      11.437 -81.289 -23.871  1.00  0.00      BSYN  
ATOM    378   CB LYS    43      12.283 -81.449 -25.176  1.00  0.00      BSYN  
ATOM    379   CG LYS    43      12.165 -80.541 -26.339  1.00  0.00      BSYN  
ATOM    380   CD LYS    43      12.723 -79.152 -26.273  1.00  0.00      BSYN  
ATOM    381   CE LYS    43      14.180 -79.285 -26.300  1.00  0.00      BSYN  
ATOM    382   NZ LYS    43      14.786 -79.945 -27.446  1.00  0.00      BSYN  
ATOM    383  HZ1 LYS    43      14.644 -80.927 -27.134  1.00  0.00      BSYN  
ATOM    384  HZ2 LYS    43      14.305 -79.728 -28.342  1.00  0.00      BSYN  
ATOM    385  HZ3 LYS    43      15.797 -79.707 -27.391  1.00  0.00      BSYN  
ATOM    386    C LYS    43      11.093 -82.681 -23.236  1.00  0.00      BSYN  
ATOM    387    O LYS    43      11.774 -83.041 -22.394  1.00  0.00      BSYN  
ATOM    388    N THR    44      10.087 -83.421 -23.671  1.00  0.00      BSYN  
ATOM    389    H THR    44      10.180 -84.285 -24.124  1.00  0.00      BSYN  
ATOM    390   CA THR    44       8.861 -82.769 -24.013  1.00  0.00      BSYN  
ATOM    391   CB THR    44       8.300 -83.372 -25.437  1.00  0.00      BSYN  
ATOM    392  OG1 THR    44       8.723 -84.761 -25.459  1.00  0.00      BSYN  
ATOM    393  HG1 THR    44       8.294 -85.204 -24.724  1.00  0.00      BSYN  
ATOM    394  CG2 THR    44       8.725 -82.711 -26.730  1.00  0.00      BSYN  
ATOM    395    C THR    44       7.898 -82.875 -22.818  1.00  0.00      BSYN  
ATOM    396    O THR    44       7.338 -83.912 -22.596  1.00  0.00      BSYN  
ATOM    397    N ARG    45       7.763 -81.809 -22.036  1.00  0.00      BSYN  
ATOM    398    H ARG    45       8.288 -80.989 -22.149  1.00  0.00      BSYN  
ATOM    399   CA ARG    45       6.854 -81.762 -21.004  1.00  0.00      BSYN  
ATOM    400   CB ARG    45       7.113 -80.565 -20.113  1.00  0.00      BSYN  
ATOM    401   CG ARG    45       8.270 -80.494 -19.133  1.00  0.00      BSYN  
ATOM    402   CD ARG    45       8.696 -79.064 -18.787  1.00  0.00      BSYN  
ATOM    403   NE ARG    45       7.514 -78.393 -18.259  1.00  0.00      BSYN  
ATOM    404   HE ARG    45       6.660 -78.823 -18.042  1.00  0.00      BSYN  
ATOM    405   CZ ARG    45       7.497 -77.053 -18.080  1.00  0.00      BSYN  
ATOM    406  NH1 ARG    45       6.359 -76.468 -18.048  1.00  0.00      BSYN  
ATOM    407 HH11 ARG    45       6.472 -75.482 -17.927  1.00  0.00      BSYN  
ATOM    408 HH12 ARG    45       5.512 -76.992 -17.960  1.00  0.00      BSYN  
ATOM    409  NH2 ARG    45       8.585 -76.305 -17.886  1.00  0.00      BSYN  
ATOM    410 HH21 ARG    45       8.486 -75.379 -17.523  1.00  0.00      BSYN  
ATOM    411 HH22 ARG    45       9.376 -76.880 -17.677  1.00  0.00      BSYN  
ATOM    412    C ARG    45       5.409 -81.486 -21.450  1.00  0.00      BSYN  
ATOM    413    O ARG    45       5.245 -80.665 -22.331  1.00  0.00      BSYN  
ATOM    414    N GLU    46       4.508 -82.289 -21.014  1.00  0.00      BSYN  
ATOM    415    H GLU    46       4.663 -82.998 -20.356  1.00  0.00      BSYN  
ATOM    416   CA GLU    46       3.147 -82.209 -21.576  1.00  0.00      BSYN  
ATOM    417   CB GLU    46       3.129 -82.885 -22.955  1.00  0.00      BSYN  
ATOM    418   CG GLU    46       3.117 -84.408 -22.881  1.00  0.00      BSYN  
ATOM    419   CD GLU    46       3.076 -84.931 -24.291  1.00  0.00      BSYN  
ATOM    420  OE1 GLU    46       4.129 -85.299 -24.746  1.00  0.00      BSYN  
ATOM    421  OE2 GLU    46       2.035 -85.050 -24.892  1.00  0.00      BSYN  
ATOM    422    C GLU    46       2.113 -82.664 -20.519  1.00  0.00      BSYN  
ATOM    423    O GLU    46       2.257 -83.607 -19.871  1.00  0.00      BSYN  
ATOM    424    N GLY    47       1.058 -81.897 -20.276  1.00  0.00      BSYN  
ATOM    425    H GLY    47       1.059 -81.020 -20.714  1.00  0.00      BSYN  
ATOM    426   CA GLY    47      -0.081 -82.181 -19.385  1.00  0.00      BSYN  
ATOM    427    C GLY    47      -0.638 -80.871 -18.871  1.00  0.00      BSYN  
ATOM    428    O GLY    47      -0.435 -80.438 -17.835  1.00  0.00      BSYN  
ATOM    429    N VAL    48      -1.549 -80.300 -19.644  1.00  0.00      BSYN  
ATOM    430    H VAL    48      -1.955 -79.529 -19.196  1.00  0.00      BSYN  
ATOM    431   CA VAL    48      -2.053 -80.816 -20.895  1.00  0.00      BSYN  
ATOM    432   CB VAL    48      -3.588 -80.926 -20.938  1.00  0.00      BSYN  
ATOM    433  CG1 VAL    48      -4.023 -82.483 -21.076  1.00  0.00      BSYN  
ATOM    434  CG2 VAL    48      -4.361 -80.229 -19.681  1.00  0.00      BSYN  
ATOM    435    C VAL    48      -1.468 -80.071 -22.088  1.00  0.00      BSYN  
ATOM    436    O VAL    48      -0.781 -80.664 -22.970  1.00  0.00      BSYN  
ATOM    437    N VAL    49      -1.774 -78.794 -22.079  1.00  0.00      BSYN  
ATOM    438    H VAL    49      -2.522 -78.537 -21.501  1.00  0.00      BSYN  
ATOM    439   CA VAL    49      -1.234 -77.843 -23.150  1.00  0.00      BSYN  
ATOM    440   CB VAL    49      -2.321 -76.967 -23.809  1.00  0.00      BSYN  
ATOM    441  CG1 VAL    49      -1.639 -76.040 -24.902  1.00  0.00      BSYN  
ATOM    442  CG2 VAL    49      -3.425 -77.767 -24.554  1.00  0.00      BSYN  
ATOM    443    C VAL    49      -0.357 -76.862 -22.313  1.00  0.00      BSYN  
ATOM    444    O VAL    49      -0.756 -76.331 -21.269  1.00  0.00      BSYN  
ATOM    445    N GLN    50       0.814 -76.466 -22.763  1.00  0.00      BSYN  
ATOM    446    H GLN    50       1.220 -76.704 -23.622  1.00  0.00      BSYN  
ATOM    447   CA GLN    50       1.635 -75.485 -22.114  1.00  0.00      BSYN  
ATOM    448   CB GLN    50       3.077 -76.176 -22.031  1.00  0.00      BSYN  
ATOM    449   CG GLN    50       3.193 -77.536 -21.263  1.00  0.00      BSYN  
ATOM    450   CD GLN    50       3.160 -77.296 -19.758  1.00  0.00      BSYN  
ATOM    451  OE1 GLN    50       3.929 -76.491 -19.132  1.00  0.00      BSYN  
ATOM    452  NE2 GLN    50       2.289 -78.123 -19.225  1.00  0.00      BSYN  
ATOM    453 HE21 GLN    50       1.872 -78.885 -19.679  1.00  0.00      BSYN  
ATOM    454 HE22 GLN    50       2.050 -77.774 -18.341  1.00  0.00      BSYN  
ATOM    455    C GLN    50       1.689 -74.083 -22.619  1.00  0.00      BSYN  
ATOM    456    O GLN    50       2.528 -73.862 -23.515  1.00  0.00      BSYN  
ATOM    457    N GLY    51       0.870 -73.077 -22.171  1.00  0.00      BSYN  
ATOM    458    H GLY    51       0.108 -73.373 -21.630  1.00  0.00      BSYN  
ATOM    459   CA GLY    51       0.887 -71.711 -22.565  1.00  0.00      BSYN  
ATOM    460    C GLY    51      -0.230 -70.935 -21.957  1.00  0.00      BSYN  
ATOM    461    O GLY    51      -0.723 -71.171 -20.843  1.00  0.00      BSYN  
ATOM    462    N VAL    52      -0.843 -70.092 -22.750  1.00  0.00      BSYN  
ATOM    463    H VAL    52      -1.057 -70.347 -23.671  1.00  0.00      BSYN  
ATOM    464   CA VAL    52      -1.524 -68.888 -22.272  1.00  0.00      BSYN  
ATOM    465   CB VAL    52      -1.795 -67.785 -23.400  1.00  0.00      BSYN  
ATOM    466  CG1 VAL    52      -0.354 -67.277 -23.598  1.00  0.00      BSYN  
ATOM    467  CG2 VAL    52      -2.351 -68.269 -24.723  1.00  0.00      BSYN  
ATOM    468    C VAL    52      -2.922 -69.124 -21.665  1.00  0.00      BSYN  
ATOM    469    O VAL    52      -3.356 -68.155 -21.114  1.00  0.00      BSYN  
ATOM    470    N ALA    53      -3.437 -70.361 -21.663  1.00  0.00      BSYN  
ATOM    471    H ALA    53      -3.029 -71.064 -22.212  1.00  0.00      BSYN  
ATOM    472   CA ALA    53      -4.689 -70.667 -20.984  1.00  0.00      BSYN  
ATOM    473   CB ALA    53      -5.104 -72.232 -20.939  1.00  0.00      BSYN  
ATOM    474    C ALA    53      -4.772 -70.289 -19.578  1.00  0.00      BSYN  
ATOM    475    O ALA    53      -5.727 -69.705 -19.249  1.00  0.00      BSYN  
ATOM    476    N SER    54      -3.711 -70.536 -18.816  1.00  0.00      BSYN  
ATOM    477    H SER    54      -2.912 -70.846 -19.291  1.00  0.00      BSYN  
ATOM    478   CA SER    54      -3.988 -70.279 -17.436  1.00  0.00      BSYN  
ATOM    479   CB SER    54      -3.299 -71.143 -16.529  1.00  0.00      BSYN  
ATOM    480   OG SER    54      -1.890 -70.858 -16.453  1.00  0.00      BSYN  
ATOM    481   HG SER    54      -1.453 -71.550 -16.956  1.00  0.00      BSYN  
ATOM    482    C SER    54      -3.692 -68.811 -17.080  1.00  0.00      BSYN  
ATOM    483    O SER    54      -3.834 -68.455 -15.938  1.00  0.00      BSYN  
ATOM    484    N VAL    55      -3.321 -67.961 -18.005  1.00  0.00      BSYN  
ATOM    485    H VAL    55      -3.374 -68.358 -18.899  1.00  0.00      BSYN  
ATOM    486   CA VAL    55      -3.111 -66.576 -17.704  1.00  0.00      BSYN  
ATOM    487   CB VAL    55      -1.565 -66.276 -18.071  1.00  0.00      BSYN  
ATOM    488  CG1 VAL    55      -1.154 -66.100 -19.510  1.00  0.00      BSYN  
ATOM    489  CG2 VAL    55      -1.281 -64.936 -17.520  1.00  0.00      BSYN  
ATOM    490    C VAL    55      -4.095 -65.565 -18.260  1.00  0.00      BSYN  
ATOM    491    O VAL    55      -4.457 -64.568 -17.672  1.00  0.00      BSYN  
ATOM    492    N ALA    56      -4.541 -65.788 -19.492  1.00  0.00      BSYN  
ATOM    493    H ALA    56      -4.203 -66.581 -19.957  1.00  0.00      BSYN  
ATOM    494   CA ALA    56      -5.548 -64.989 -20.162  1.00  0.00      BSYN  
ATOM    495   CB ALA    56      -5.338 -65.124 -21.607  1.00  0.00      BSYN  
ATOM    496    C ALA    56      -6.957 -65.526 -19.832  1.00  0.00      BSYN  
ATOM    497    O ALA    56      -7.676 -64.727 -19.325  1.00  0.00      BSYN  
ATOM    498    N GLU    57      -7.295 -66.744 -20.196  1.00  0.00      BSYN  
ATOM    499    H GLU    57      -6.545 -67.375 -20.217  1.00  0.00      BSYN  
ATOM    500   CA GLU    57      -8.669 -67.128 -20.201  1.00  0.00      BSYN  
ATOM    501   CB GLU    57      -8.980 -68.538 -20.711  1.00  0.00      BSYN  
ATOM    502   CG GLU    57      -8.360 -68.805 -22.045  1.00  0.00      BSYN  
ATOM    503   CD GLU    57      -8.633 -70.215 -22.529  1.00  0.00      BSYN  
ATOM    504  OE1 GLU    57      -9.721 -70.338 -22.987  1.00  0.00      BSYN  
ATOM    505  OE2 GLU    57      -7.721 -70.987 -22.500  1.00  0.00      BSYN  
ATOM    506    C GLU    57      -9.553 -67.145 -18.987  1.00  0.00      BSYN  
ATOM    507    O GLU    57     -10.626 -66.590 -18.971  1.00  0.00      BSYN  
ATOM    508    N LYS    58      -8.913 -67.389 -17.823  1.00  0.00      BSYN  
ATOM    509    H LYS    58      -7.944 -67.456 -17.956  1.00  0.00      BSYN  
ATOM    510   CA LYS    58      -9.548 -67.389 -16.510  1.00  0.00      BSYN  
ATOM    511   CB LYS    58      -8.419 -67.778 -15.554  1.00  0.00      BSYN  
ATOM    512   CG LYS    58      -8.006 -69.270 -15.539  1.00  0.00      BSYN  
ATOM    513   CD LYS    58      -6.841 -69.616 -14.597  1.00  0.00      BSYN  
ATOM    514   CE LYS    58      -7.194 -69.306 -13.115  1.00  0.00      BSYN  
ATOM    515   NZ LYS    58      -8.475 -69.808 -12.806  1.00  0.00      BSYN  
ATOM    516  HZ1 LYS    58      -9.260 -69.351 -13.313  1.00  0.00      BSYN  
ATOM    517  HZ2 LYS    58      -8.374 -70.775 -13.175  1.00  0.00      BSYN  
ATOM    518  HZ3 LYS    58      -8.691 -69.802 -11.789  1.00  0.00      BSYN  
ATOM    519    C LYS    58      -9.729 -66.015 -16.071  1.00  0.00      BSYN  
ATOM    520    O LYS    58     -10.814 -65.632 -15.617  1.00  0.00      BSYN  
ATOM    521    N THR    59      -8.680 -65.088 -16.159  1.00  0.00      BSYN  
ATOM    522    H THR    59      -7.888 -65.266 -16.708  1.00  0.00      BSYN  
ATOM    523   CA THR    59      -8.651 -63.801 -15.482  1.00  0.00      BSYN  
ATOM    524   CB THR    59      -7.231 -63.213 -15.505  1.00  0.00      BSYN  
ATOM    525  OG1 THR    59      -6.278 -64.194 -15.087  1.00  0.00      BSYN  
ATOM    526  HG1 THR    59      -6.021 -64.686 -15.870  1.00  0.00      BSYN  
ATOM    527  CG2 THR    59      -7.090 -61.948 -14.572  1.00  0.00      BSYN  
ATOM    528    C THR    59      -9.675 -62.945 -16.185  1.00  0.00      BSYN  
ATOM    529    O THR    59     -10.319 -62.171 -15.538  1.00  0.00      BSYN  
ATOM    530    N LYS    60      -9.822 -63.054 -17.467  1.00  0.00      BSYN  
ATOM    531    H LYS    60      -9.128 -63.586 -17.910  1.00  0.00      BSYN  
ATOM    532   CA LYS    60     -10.812 -62.288 -18.261  1.00  0.00      BSYN  
ATOM    533   CB LYS    60     -10.461 -61.826 -19.739  1.00  0.00      BSYN  
ATOM    534   CG LYS    60      -9.723 -60.490 -19.842  1.00  0.00      BSYN  
ATOM    535   CD LYS    60      -8.280 -60.650 -19.632  1.00  0.00      BSYN  
ATOM    536   CE LYS    60      -7.488 -59.332 -20.135  1.00  0.00      BSYN  
ATOM    537   NZ LYS    60      -6.495 -58.730 -19.317  1.00  0.00      BSYN  
ATOM    538  HZ1 LYS    60      -6.881 -58.590 -18.362  1.00  0.00      BSYN  
ATOM    539  HZ2 LYS    60      -5.670 -59.361 -19.273  1.00  0.00      BSYN  
ATOM    540  HZ3 LYS    60      -6.135 -57.901 -19.832  1.00  0.00      BSYN  
ATOM    541    C LYS    60     -12.168 -62.867 -18.155  1.00  0.00      BSYN  
ATOM    542    O LYS    60     -13.127 -62.196 -18.521  1.00  0.00      BSYN  
ATOM    543    N GLU    61     -12.416 -64.112 -17.608  1.00  0.00      BSYN  
ATOM    544    H GLU    61     -11.634 -64.703 -17.577  1.00  0.00      BSYN  
ATOM    545   CA GLU    61     -13.757 -64.703 -17.513  1.00  0.00      BSYN  
ATOM    546   CB GLU    61     -13.901 -65.783 -18.606  1.00  0.00      BSYN  
ATOM    547   CG GLU    61     -15.202 -66.454 -18.761  1.00  0.00      BSYN  
ATOM    548   CD GLU    61     -15.222 -67.747 -19.569  1.00  0.00      BSYN  
ATOM    549  OE1 GLU    61     -15.850 -68.728 -19.079  1.00  0.00      BSYN  
ATOM    550  OE2 GLU    61     -14.638 -67.809 -20.656  1.00  0.00      BSYN  
ATOM    551    C GLU    61     -14.111 -65.047 -16.048  1.00  0.00      BSYN  
ATOM    552    O GLU    61     -14.089 -66.212 -15.702  1.00  0.00      BSYN  
ATOM    553    N GLN    62     -14.535 -64.083 -15.252  1.00  0.00      BSYN  
ATOM    554    H GLN    62     -14.639 -63.126 -15.436  1.00  0.00      BSYN  
ATOM    555   CA GLN    62     -14.777 -64.267 -13.835  1.00  0.00      BSYN  
ATOM    556   CB GLN    62     -14.026 -63.234 -12.847  1.00  0.00      BSYN  
ATOM    557   CG GLN    62     -12.551 -63.261 -12.886  1.00  0.00      BSYN  
ATOM    558   CD GLN    62     -12.023 -64.594 -12.421  1.00  0.00      BSYN  
ATOM    559  OE1 GLN    62     -12.589 -65.239 -11.585  1.00  0.00      BSYN  
ATOM    560  NE2 GLN    62     -10.967 -65.071 -13.022  1.00  0.00      BSYN  
ATOM    561 HE21 GLN    62     -10.383 -64.510 -13.574  1.00  0.00      BSYN  
ATOM    562 HE22 GLN    62     -10.858 -66.044 -12.984  1.00  0.00      BSYN  
ATOM    563    C GLN    62     -16.267 -64.329 -13.421  1.00  0.00      BSYN  
ATOM    564    O GLN    62     -16.826 -63.254 -12.944  1.00  0.00      BSYN  
ATOM    565    N ALA    63     -16.996 -65.402 -13.613  1.00  0.00      BSYN  
ATOM    566    H ALA    63     -16.515 -66.194 -13.929  1.00  0.00      BSYN  
ATOM    567   CA ALA    63     -18.420 -65.451 -13.406  1.00  0.00      BSYN  
ATOM    568   CB ALA    63     -19.067 -66.402 -14.390  1.00  0.00      BSYN  
ATOM    569    C ALA    63     -18.543 -66.122 -12.011  1.00  0.00      BSYN  
ATOM    570    O ALA    63     -17.757 -67.038 -11.764  1.00  0.00      BSYN  
ATOM    571    N SER    64     -19.450 -65.515 -11.195  1.00  0.00      BSYN  
ATOM    572    H SER    64     -20.096 -64.879 -11.567  1.00  0.00      BSYN  
ATOM    573   CA SER    64     -19.672 -66.005  -9.851  1.00  0.00      BSYN  
ATOM    574   CB SER    64     -20.204 -64.992  -8.895  1.00  0.00      BSYN  
ATOM    575   OG SER    64     -19.901 -63.701  -9.456  1.00  0.00      BSYN  
ATOM    576   HG SER    64     -20.072 -62.981  -8.844  1.00  0.00      BSYN  
ATOM    577    C SER    64     -20.444 -67.309  -9.859  1.00  0.00      BSYN  
ATOM    578    O SER    64     -21.084 -67.721 -10.824  1.00  0.00      BSYN  
ATOM    579    N HIS    65     -20.221 -68.294  -8.887  1.00  0.00      BSYN  
ATOM    580    H HIS    65     -19.892 -67.979  -8.019  1.00  0.00      BSYN  
ATOM    581   CA HIS    65     -20.969 -69.542  -8.890  1.00  0.00      BSYN  
ATOM    582   CB HIS    65     -20.123 -70.698  -8.368  1.00  0.00      BSYN  
ATOM    583   CG HIS    65     -18.964 -71.018  -9.382  1.00  0.00      BSYN  
ATOM    584  ND1 HIS    65     -18.569 -70.196 -10.309  1.00  0.00      BSYN  
ATOM    585  HD1 HIS    65     -18.671 -69.273 -10.621  1.00  0.00      BSYN  
ATOM    586  CD2 HIS    65     -18.261 -72.119  -9.484  1.00  0.00      BSYN  
ATOM    587  NE2 HIS    65     -17.485 -72.024 -10.583  1.00  0.00      BSYN  
ATOM    588  CE1 HIS    65     -17.716 -70.832 -11.101  1.00  0.00      BSYN  
ATOM    589    C HIS    65     -22.376 -69.327  -8.279  1.00  0.00      BSYN  
ATOM    590    O HIS    65     -22.470 -69.151  -7.103  1.00  0.00      BSYN  
ATOM    591    N LEU    66     -23.439 -69.453  -9.071  1.00  0.00      BSYN  
ATOM    592    H LEU    66     -23.289 -70.024  -9.854  1.00  0.00      BSYN  
ATOM    593   CA LEU    66     -24.749 -68.890  -8.823  1.00  0.00      BSYN  
ATOM    594   CB LEU    66     -25.541 -68.897 -10.155  1.00  0.00      BSYN  
ATOM    595   CG LEU    66     -25.341 -67.714 -11.139  1.00  0.00      BSYN  
ATOM    596  CD1 LEU    66     -25.920 -67.636 -12.433  1.00  0.00      BSYN  
ATOM    597  CD2 LEU    66     -25.792 -66.422 -10.556  1.00  0.00      BSYN  
ATOM    598    C LEU    66     -25.513 -69.528  -7.640  1.00  0.00      BSYN  
ATOM    599    O LEU    66     -26.420 -70.330  -7.781  1.00  0.00      BSYN  
ATOM    600    N GLY    67     -25.188 -68.997  -6.440  1.00  0.00      BSYN  
ATOM    601    H GLY    67     -24.277 -68.661  -6.309  1.00  0.00      BSYN  
ATOM    602   CA GLY    67     -26.002 -69.128  -5.233  1.00  0.00      BSYN  
ATOM    603    C GLY    67     -25.321 -69.589  -3.959  1.00  0.00      BSYN  
ATOM    604    O GLY    67     -24.563 -68.934  -3.281  1.00  0.00      BSYN  
ATOM    605    N GLY    68     -25.798 -70.791  -3.535  1.00  0.00      BSYN  
ATOM    606    H GLY    68     -26.495 -71.222  -4.072  1.00  0.00      BSYN  
ATOM    607   CA GLY    68     -25.504 -71.407  -2.229  1.00  0.00      BSYN  
ATOM    608    C GLY    68     -24.038 -71.784  -2.291  1.00  0.00      BSYN  
ATOM    609    O GLY    68     -23.318 -71.913  -1.270  1.00  0.00      BSYN  
ATOM    610    N ALA    69     -23.415 -71.992  -3.448  1.00  0.00      BSYN  
ATOM    611    H ALA    69     -23.996 -72.013  -4.237  1.00  0.00      BSYN  
ATOM    612   CA ALA    69     -22.024 -72.324  -3.508  1.00  0.00      BSYN  
ATOM    613   CB ALA    69     -21.598 -73.241  -4.662  1.00  0.00      BSYN  
ATOM    614    C ALA    69     -21.325 -70.962  -3.621  1.00  0.00      BSYN  
ATOM    615    O ALA    69     -21.437 -70.230  -4.552  1.00  0.00      BSYN  
ATOM    616    N VAL    70     -20.638 -70.603  -2.505  1.00  0.00      BSYN  
ATOM    617    H VAL    70     -20.557 -71.377  -1.909  1.00  0.00      BSYN  
ATOM    618   CA VAL    70     -20.163 -69.231  -2.316  1.00  0.00      BSYN  
ATOM    619   CB VAL    70     -19.773 -69.145  -0.775  1.00  0.00      BSYN  
ATOM    620  CG1 VAL    70     -20.190 -67.805  -0.163  1.00  0.00      BSYN  
ATOM    621  CG2 VAL    70     -19.920 -70.313   0.175  1.00  0.00      BSYN  
ATOM    622    C VAL    70     -18.952 -68.826  -3.176  1.00  0.00      BSYN  
ATOM    623    O VAL    70     -18.817 -67.674  -3.523  1.00  0.00      BSYN  
ATOM    624    N PHE    71     -17.943 -69.752  -3.269  1.00  0.00      BSYN  
ATOM    625    H PHE    71     -17.949 -70.480  -2.613  1.00  0.00      BSYN  
ATOM    626   CA PHE    71     -16.763 -69.490  -4.103  1.00  0.00      BSYN  
ATOM    627   CB PHE    71     -15.549 -70.035  -3.292  1.00  0.00      BSYN  
ATOM    628   CG PHE    71     -15.551 -69.388  -1.921  1.00  0.00      BSYN  
ATOM    629  CD1 PHE    71     -15.397 -68.045  -1.693  1.00  0.00      BSYN  
ATOM    630  CD2 PHE    71     -15.378 -70.247  -0.817  1.00  0.00      BSYN  
ATOM    631  CE1 PHE    71     -15.356 -67.479  -0.374  1.00  0.00      BSYN  
ATOM    632  CE2 PHE    71     -15.145 -69.642   0.434  1.00  0.00      BSYN  
ATOM    633   CZ PHE    71     -15.053 -68.347   0.722  1.00  0.00      BSYN  
ATOM    634    C PHE    71     -16.712 -69.979  -5.566  1.00  0.00      BSYN  
ATOM    635    O PHE    71     -17.623 -70.702  -6.001  1.00  0.00      BSYN  
ATOM    636    N SER    72     -15.694 -69.653  -6.252  1.00  0.00      BSYN  
ATOM    637    H SER    72     -14.975 -69.325  -5.673  1.00  0.00      BSYN  
ATOM    638   CA SER    72     -15.540 -69.655  -7.696  1.00  0.00      BSYN  
ATOM    639   CB SER    72     -14.845 -68.347  -8.123  1.00  0.00      BSYN  
ATOM    640   OG SER    72     -15.713 -67.514  -8.812  1.00  0.00      BSYN  
ATOM    641   HG SER    72     -15.170 -66.733  -8.940  1.00  0.00      BSYN  
ATOM    642    C SER    72     -14.757 -70.903  -8.083  1.00  0.00      BSYN  
ATOM    643    O SER    72     -14.101 -71.552  -7.275  1.00  0.00      BSYN  
ATOM    644    N GLY    73     -15.067 -71.293  -9.271  1.00  0.00      BSYN  
ATOM    645    H GLY    73     -15.877 -70.993  -9.735  1.00  0.00      BSYN  
ATOM    646   CA GLY    73     -14.341 -72.371  -9.884  1.00  0.00      BSYN  
ATOM    647    C GLY    73     -13.885 -71.968 -11.264  1.00  0.00      BSYN  
ATOM    648    O GLY    73     -14.094 -72.770 -12.148  1.00  0.00      BSYN  
ATOM    649    N ALA    74     -13.027 -70.975 -11.335  1.00  0.00      BSYN  
ATOM    650    H ALA    74     -12.817 -70.738 -10.408  1.00  0.00      BSYN  
ATOM    651   CA ALA    74     -12.477 -70.277 -12.562  1.00  0.00      BSYN  
ATOM    652   CB ALA    74     -11.930 -68.997 -12.001  1.00  0.00      BSYN  
ATOM    653    C ALA    74     -11.476 -70.997 -13.493  1.00  0.00      BSYN  
ATOM    654    O ALA    74     -10.896 -70.548 -14.541  1.00  0.00      BSYN  
ATOM    655    N GLY    75     -11.295 -72.207 -13.000  1.00  0.00      BSYN  
ATOM    656    H GLY    75     -11.844 -72.690 -12.347  1.00  0.00      BSYN  
ATOM    657   CA GLY    75     -10.336 -72.977 -13.822  1.00  0.00      BSYN  
ATOM    658    C GLY    75     -11.057 -73.897 -14.781  1.00  0.00      BSYN  
ATOM    659    O GLY    75     -11.577 -73.590 -15.847  1.00  0.00      BSYN  
ATOM    660    N ASN    76     -10.997 -75.215 -14.384  1.00  0.00      BSYN  
ATOM    661    H ASN    76     -10.477 -75.440 -13.584  1.00  0.00      BSYN  
ATOM    662   CA ASN    76     -11.252 -76.214 -15.425  1.00  0.00      BSYN  
ATOM    663   CB ASN    76     -10.240 -77.339 -15.300  1.00  0.00      BSYN  
ATOM    664   CG ASN    76     -10.480 -78.383 -16.407  1.00  0.00      BSYN  
ATOM    665  OD1 ASN    76      -9.767 -78.315 -17.419  1.00  0.00      BSYN  
ATOM    666  ND2 ASN    76     -11.432 -79.325 -16.431  1.00  0.00      BSYN  
ATOM    667 HD21 ASN    76     -11.308 -79.962 -17.165  1.00  0.00      BSYN  
ATOM    668 HD22 ASN    76     -12.174 -79.472 -15.808  1.00  0.00      BSYN  
ATOM    669    C ASN    76     -12.728 -76.672 -15.093  1.00  0.00      BSYN  
ATOM    670    O ASN    76     -12.964 -77.798 -14.644  1.00  0.00      BSYN  
ATOM    671    N ILE    77     -13.662 -75.896 -15.717  1.00  0.00      BSYN  
ATOM    672    H ILE    77     -13.326 -75.224 -16.345  1.00  0.00      BSYN  
ATOM    673   CA ILE    77     -15.106 -76.171 -15.699  1.00  0.00      BSYN  
ATOM    674   CB ILE    77     -15.854 -75.011 -16.212  1.00  0.00      BSYN  
ATOM    675  CG2 ILE    77     -15.736 -74.016 -15.069  1.00  0.00      BSYN  
ATOM    676  CG1 ILE    77     -15.371 -74.236 -17.377  1.00  0.00      BSYN  
ATOM    677   CD ILE    77     -16.683 -73.717 -17.949  1.00  0.00      BSYN  
ATOM    678    C ILE    77     -15.451 -77.483 -16.318  1.00  0.00      BSYN  
ATOM    679    O ILE    77     -14.838 -78.007 -17.316  1.00  0.00      BSYN  
ATOM    680    N ALA    78     -16.519 -77.951 -15.690  1.00  0.00      BSYN  
ATOM    681    H ALA    78     -16.717 -77.778 -14.745  1.00  0.00      BSYN  
ATOM    682   CA ALA    78     -17.267 -79.145 -16.076  1.00  0.00      BSYN  
ATOM    683   CB ALA    78     -16.425 -80.371 -15.576  1.00  0.00      BSYN  
ATOM    684    C ALA    78     -18.654 -79.245 -15.452  1.00  0.00      BSYN  
ATOM    685    O ALA    78     -18.735 -78.780 -14.367  1.00  0.00      BSYN  
ATOM    686    N ALA    79     -19.628 -79.672 -16.213  1.00  0.00      BSYN  
ATOM    687    H ALA    79     -19.240 -80.014 -17.045  1.00  0.00      BSYN  
ATOM    688   CA ALA    79     -21.017 -79.857 -15.841  1.00  0.00      BSYN  
ATOM    689   CB ALA    79     -21.893 -78.857 -16.518  1.00  0.00      BSYN  
ATOM    690    C ALA    79     -21.469 -81.247 -16.220  1.00  0.00      BSYN  
ATOM    691    O ALA    79     -20.881 -81.902 -17.125  1.00  0.00      BSYN  
ATOM    692    N ALA    80     -22.514 -81.774 -15.604  1.00  0.00      BSYN  
ATOM    693    H ALA    80     -22.907 -81.425 -14.777  1.00  0.00      BSYN  
ATOM    694   CA ALA    80     -23.078 -82.890 -16.234  1.00  0.00      BSYN  
ATOM    695   CB ALA    80     -23.203 -84.083 -15.309  1.00  0.00      BSYN  
ATOM    696    C ALA    80     -24.510 -82.618 -16.769  1.00  0.00      BSYN  
ATOM    697    O ALA    80     -25.344 -81.957 -16.149  1.00  0.00      BSYN  
ATOM    698    N THR    81     -24.791 -83.157 -18.019  1.00  0.00      BSYN  
ATOM    699    H THR    81     -24.260 -83.923 -18.320  1.00  0.00      BSYN  
ATOM    700   CA THR    81     -25.906 -82.752 -18.847  1.00  0.00      BSYN  
ATOM    701   CB THR    81     -25.241 -82.532 -20.211  1.00  0.00      BSYN  
ATOM    702  OG1 THR    81     -24.433 -81.387 -20.097  1.00  0.00      BSYN  
ATOM    703  HG1 THR    81     -24.007 -81.338 -20.956  1.00  0.00      BSYN  
ATOM    704  CG2 THR    81     -26.193 -82.050 -21.276  1.00  0.00      BSYN  
ATOM    705    C THR    81     -26.923 -83.904 -18.818  1.00  0.00      BSYN  
ATOM    706    O THR    81     -26.445 -85.010 -19.079  1.00  0.00      BSYN  
ATOM    707    N GLY    82     -28.134 -83.596 -18.540  1.00  0.00      BSYN  
ATOM    708    H GLY    82     -28.438 -82.685 -18.346  1.00  0.00      BSYN  
ATOM    709   CA GLY    82     -29.223 -84.532 -18.413  1.00  0.00      BSYN  
ATOM    710    C GLY    82     -29.600 -85.341 -19.675  1.00  0.00      BSYN  
ATOM    711    O GLY    82     -30.014 -85.033 -20.783  1.00  0.00      BSYN  
ATOM    712    N LEU    83     -29.542 -86.653 -19.244  1.00  0.00      BSYN  
ATOM    713    H LEU    83     -29.055 -86.985 -18.461  1.00  0.00      BSYN  
ATOM    714   CA LEU    83     -30.023 -87.746 -20.108  1.00  0.00      BSYN  
ATOM    715   CB LEU    83     -29.185 -87.908 -21.440  1.00  0.00      BSYN  
ATOM    716   CG LEU    83     -29.692 -88.648 -22.678  1.00  0.00      BSYN  
ATOM    717  CD1 LEU    83     -30.752 -87.824 -23.388  1.00  0.00      BSYN  
ATOM    718  CD2 LEU    83     -28.511 -88.933 -23.649  1.00  0.00      BSYN  
ATOM    719    C LEU    83     -30.002 -88.969 -19.327  1.00  0.00      BSYN  
ATOM    720    O LEU    83     -29.286 -89.337 -18.424  1.00  0.00      BSYN  
ATOM    721    N VAL    84     -31.046 -89.739 -19.749  1.00  0.00      BSYN  
ATOM    722    H VAL    84     -31.775 -89.334 -20.263  1.00  0.00      BSYN  
ATOM    723   CA VAL    84     -31.232 -91.041 -19.218  1.00  0.00      BSYN  
ATOM    724   CB VAL    84     -31.751 -91.086 -17.767  1.00  0.00      BSYN  
ATOM    725  CG1 VAL    84     -32.967 -90.272 -17.491  1.00  0.00      BSYN  
ATOM    726  CG2 VAL    84     -31.972 -92.477 -17.096  1.00  0.00      BSYN  
ATOM    727    C VAL    84     -32.186 -91.767 -20.127  1.00  0.00      BSYN  
ATOM    728    O VAL    84     -32.396 -93.021 -20.020  1.00  0.00      BSYN  
ATOM    729    N LYS    85     -33.041 -91.022 -20.925  1.00  0.00      BSYN  
ATOM    730    H LYS    85     -32.717 -90.229 -21.402  1.00  0.00      BSYN  
ATOM    731   CA LYS    85     -34.154 -91.614 -21.628  1.00  0.00      BSYN  
ATOM    732   CB LYS    85     -35.321 -90.650 -21.853  1.00  0.00      BSYN  
ATOM    733   CG LYS    85     -36.237 -90.018 -20.886  1.00  0.00      BSYN  
ATOM    734   CD LYS    85     -36.220 -90.910 -19.631  1.00  0.00      BSYN  
ATOM    735   CE LYS    85     -37.138 -90.284 -18.532  1.00  0.00      BSYN  
ATOM    736   NZ LYS    85     -36.642 -88.978 -18.203  1.00  0.00      BSYN  
ATOM    737  HZ1 LYS    85     -37.306 -88.424 -17.625  1.00  0.00      BSYN  
ATOM    738  HZ2 LYS    85     -35.628 -88.840 -18.018  1.00  0.00      BSYN  
ATOM    739  HZ3 LYS    85     -36.652 -88.419 -19.081  1.00  0.00      BSYN  
ATOM    740    C LYS    85     -33.825 -92.112 -22.999  1.00  0.00      BSYN  
ATOM    741    O LYS    85     -33.610 -91.371 -23.969  1.00  0.00      BSYN  
ATOM    742    N ARG    86     -33.628 -93.421 -22.951  1.00  0.00      BSYN  
ATOM    743    H ARG    86     -33.283 -93.665 -22.067  1.00  0.00      BSYN  
ATOM    744   CA ARG    86     -33.683 -94.318 -24.127  1.00  0.00      BSYN  
ATOM    745   CB ARG    86     -33.178 -95.737 -23.808  1.00  0.00      BSYN  
ATOM    746   CG ARG    86     -31.718 -96.087 -24.044  1.00  0.00      BSYN  
ATOM    747   CD ARG    86     -30.638 -95.527 -23.088  1.00  0.00      BSYN  
ATOM    748   NE ARG    86     -30.786 -95.716 -21.705  1.00  0.00      BSYN  
ATOM    749   HE ARG    86     -31.344 -96.447 -21.369  1.00  0.00      BSYN  
ATOM    750   CZ ARG    86     -30.206 -94.903 -20.852  1.00  0.00      BSYN  
ATOM    751  NH1 ARG    86     -29.579 -93.812 -21.264  1.00  0.00      BSYN  
ATOM    752 HH11 ARG    86     -29.221 -93.164 -20.591  1.00  0.00      BSYN  
ATOM    753 HH12 ARG    86     -29.519 -93.518 -22.218  1.00  0.00      BSYN  
ATOM    754  NH2 ARG    86     -30.213 -95.279 -19.558  1.00  0.00      BSYN  
ATOM    755 HH21 ARG    86     -29.689 -94.775 -18.872  1.00  0.00      BSYN  
ATOM    756 HH22 ARG    86     -30.741 -96.109 -19.377  1.00  0.00      BSYN  
ATOM    757    C ARG    86     -35.088 -94.475 -24.753  1.00  0.00      BSYN  
ATOM    758    O ARG    86     -35.144 -94.977 -25.854  1.00  0.00      BSYN  
ATOM    759    N GLU    87     -36.151 -93.924 -24.141  1.00  0.00      BSYN  
ATOM    760    H GLU    87     -35.966 -93.310 -23.400  1.00  0.00      BSYN  
ATOM    761   CA GLU    87     -37.602 -94.087 -24.447  1.00  0.00      BSYN  
ATOM    762   CB GLU    87     -38.441 -94.663 -23.378  1.00  0.00      BSYN  
ATOM    763   CG GLU    87     -38.064 -95.977 -22.916  1.00  0.00      BSYN  
ATOM    764   CD GLU    87     -38.840 -96.584 -21.792  1.00  0.00      BSYN  
ATOM    765  OE1 GLU    87     -38.786 -96.127 -20.639  1.00  0.00      BSYN  
ATOM    766  OE2 GLU    87     -39.547 -97.551 -22.067  1.00  0.00      BSYN  
ATOM    767    C GLU    87     -38.176 -92.829 -25.128  1.00  0.00      BSYN  
ATOM    768    O GLU    87     -38.632 -91.875 -24.519  1.00  0.00      BSYN  
ATOM    769    N GLU    88     -37.976 -92.762 -26.497  1.00  0.00      BSYN  
ATOM    770    H GLU    88     -37.409 -93.457 -26.893  1.00  0.00      BSYN  
ATOM    771   CA GLU    88     -38.368 -91.708 -27.347  1.00  0.00      BSYN  
ATOM    772   CB GLU    88     -37.066 -90.952 -27.660  1.00  0.00      BSYN  
ATOM    773   CG GLU    88     -37.177 -89.618 -28.406  1.00  0.00      BSYN  
ATOM    774   CD GLU    88     -35.958 -89.059 -29.083  1.00  0.00      BSYN  
ATOM    775  OE1 GLU    88     -35.177 -89.802 -29.763  1.00  0.00      BSYN  
ATOM    776  OE2 GLU    88     -35.961 -87.812 -28.961  1.00  0.00      BSYN  
ATOM    777    C GLU    88     -38.830 -92.475 -28.547  1.00  0.00      BSYN  
ATOM    778    O GLU    88     -38.114 -92.921 -29.458  1.00  0.00      BSYN  
ATOM    779    N PHE    89     -40.213 -92.383 -28.636  1.00  0.00      BSYN  
ATOM    780    H PHE    89     -40.616 -91.719 -28.038  1.00  0.00      BSYN  
ATOM    781   CA PHE    89     -40.967 -93.299 -29.474  1.00  0.00      BSYN  
ATOM    782   CB PHE    89     -42.208 -93.886 -28.875  1.00  0.00      BSYN  
ATOM    783   CG PHE    89     -41.937 -95.145 -28.089  1.00  0.00      BSYN  
ATOM    784  CD1 PHE    89     -41.924 -95.159 -26.679  1.00  0.00      BSYN  
ATOM    785  CD2 PHE    89     -41.645 -96.288 -28.794  1.00  0.00      BSYN  
ATOM    786  CE1 PHE    89     -41.622 -96.400 -26.059  1.00  0.00      BSYN  
ATOM    787  CE2 PHE    89     -41.349 -97.432 -28.138  1.00  0.00      BSYN  
ATOM    788   CZ PHE    89     -41.357 -97.519 -26.736  1.00  0.00      BSYN  
ATOM    789    C PHE    89     -41.422 -92.442 -30.607  1.00  0.00      BSYN  
ATOM    790    O PHE    89     -42.200 -91.460 -30.438  1.00  0.00      BSYN  
ATOM    791    N PRO    90     -40.896 -92.719 -31.805  1.00  0.00      BSYN  
ATOM    792   CD PRO    90     -39.697 -93.578 -32.075  1.00  0.00      BSYN  
ATOM    793   CA PRO    90     -41.299 -92.179 -33.146  1.00  0.00      BSYN  
ATOM    794   CB PRO    90     -39.976 -91.903 -33.746  1.00  0.00      BSYN  
ATOM    795   CG PRO    90     -38.880 -92.631 -32.919  1.00  0.00      BSYN  
ATOM    796    C PRO    90     -42.283 -93.065 -33.931  1.00  0.00      BSYN  
ATOM    797    O PRO    90     -42.187 -93.305 -35.132  1.00  0.00      BSYN  
ATOM    798    N THR    91     -43.301 -93.490 -33.194  1.00  0.00      BSYN  
ATOM    799    H THR    91     -43.244 -93.174 -32.268  1.00  0.00      BSYN  
ATOM    800   CA THR    91     -44.423 -94.333 -33.596  1.00  0.00      BSYN  
ATOM    801   CB THR    91     -44.694 -95.383 -32.509  1.00  0.00      BSYN  
ATOM    802  OG1 THR    91     -44.160 -95.003 -31.301  1.00  0.00      BSYN  
ATOM    803  HG1 THR    91     -43.316 -95.350 -31.003  1.00  0.00      BSYN  
ATOM    804  CG2 THR    91     -44.323 -96.688 -32.980  1.00  0.00      BSYN  
ATOM    805    C THR    91     -45.637 -93.483 -33.880  1.00  0.00      BSYN  
ATOM    806    O THR    91     -46.606 -93.854 -34.558  1.00  0.00      BSYN  
ATOM    807    N ASP    92     -45.661 -92.196 -33.482  1.00  0.00      BSYN  
ATOM    808    H ASP    92     -44.830 -91.800 -33.146  1.00  0.00      BSYN  
ATOM    809   CA ASP    92     -46.744 -91.215 -33.613  1.00  0.00      BSYN  
ATOM    810   CB ASP    92     -47.884 -91.673 -32.627  1.00  0.00      BSYN  
ATOM    811   CG ASP    92     -49.258 -91.011 -32.898  1.00  0.00      BSYN  
ATOM    812  OD1 ASP    92     -49.525 -89.888 -32.603  1.00  0.00      BSYN  
ATOM    813  OD2 ASP    92     -50.086 -91.764 -33.347  1.00  0.00      BSYN  
ATOM    814    C ASP    92     -46.151 -89.931 -33.289  1.00  0.00      BSYN  
ATOM    815    O ASP    92     -46.308 -88.935 -34.092  1.00  0.00      BSYN  
ATOM    816    N LEU    93     -45.431 -89.701 -32.148  1.00  0.00      BSYN  
ATOM    817    H LEU    93     -45.198 -90.485 -31.608  1.00  0.00      BSYN  
ATOM    818   CA LEU    93     -45.145 -88.361 -31.756  1.00  0.00      BSYN  
ATOM    819   CB LEU    93     -45.108 -88.416 -30.243  1.00  0.00      BSYN  
ATOM    820   CG LEU    93     -44.803 -87.297 -29.310  1.00  0.00      BSYN  
ATOM    821  CD1 LEU    93     -45.936 -86.243 -29.144  1.00  0.00      BSYN  
ATOM    822  CD2 LEU    93     -44.541 -87.932 -27.889  1.00  0.00      BSYN  
ATOM    823    C LEU    93     -43.815 -87.922 -32.517  1.00  0.00      BSYN  
ATOM    824    O LEU    93     -43.391 -88.449 -33.544  1.00  0.00      BSYN  
ATOM    825    N LYS    94     -43.237 -86.745 -32.110  1.00  0.00      BSYN  
ATOM    826    H LYS    94     -43.881 -86.246 -31.564  1.00  0.00      BSYN  
ATOM    827   CA LYS    94     -41.903 -86.250 -32.447  1.00  0.00      BSYN  
ATOM    828   CB LYS    94     -41.796 -84.739 -32.147  1.00  0.00      BSYN  
ATOM    829   CG LYS    94     -42.757 -83.841 -33.048  1.00  0.00      BSYN  
ATOM    830   CD LYS    94     -43.144 -82.577 -32.342  1.00  0.00      BSYN  
ATOM    831   CE LYS    94     -44.556 -82.657 -31.901  1.00  0.00      BSYN  
ATOM    832   NZ LYS    94     -45.221 -81.402 -31.515  1.00  0.00      BSYN  
ATOM    833  HZ1 LYS    94     -45.105 -80.844 -32.385  1.00  0.00      BSYN  
ATOM    834  HZ2 LYS    94     -46.250 -81.551 -31.534  1.00  0.00      BSYN  
ATOM    835  HZ3 LYS    94     -44.801 -81.066 -30.625  1.00  0.00      BSYN  
ATOM    836    C LYS    94     -40.722 -86.870 -31.598  1.00  0.00      BSYN  
ATOM    837    O LYS    94     -40.994 -87.303 -30.437  1.00  0.00      BSYN  
ATOM    838    N PRO    95     -39.516 -87.148 -32.211  1.00  0.00      BSYN  
ATOM    839   CD PRO    95     -39.213 -87.365 -33.648  1.00  0.00      BSYN  
ATOM    840   CA PRO    95     -38.220 -87.055 -31.504  1.00  0.00      BSYN  
ATOM    841   CB PRO    95     -37.178 -87.185 -32.630  1.00  0.00      BSYN  
ATOM    842   CG PRO    95     -37.869 -88.033 -33.644  1.00  0.00      BSYN  
ATOM    843    C PRO    95     -38.044 -85.693 -30.901  1.00  0.00      BSYN  
ATOM    844    O PRO    95     -38.254 -84.608 -31.559  1.00  0.00      BSYN  
ATOM    845    N GLU    96     -37.967 -85.740 -29.541  1.00  0.00      BSYN  
ATOM    846    H GLU    96     -37.908 -86.666 -29.226  1.00  0.00      BSYN  
ATOM    847   CA GLU    96     -37.906 -84.665 -28.559  1.00  0.00      BSYN  
ATOM    848   CB GLU    96     -38.299 -85.140 -27.128  1.00  0.00      BSYN  
ATOM    849   CG GLU    96     -39.618 -85.883 -27.072  1.00  0.00      BSYN  
ATOM    850   CD GLU    96     -40.148 -86.039 -25.673  1.00  0.00      BSYN  
ATOM    851  OE1 GLU    96     -39.671 -86.981 -25.057  1.00  0.00      BSYN  
ATOM    852  OE2 GLU    96     -40.957 -85.249 -25.232  1.00  0.00      BSYN  
ATOM    853    C GLU    96     -36.645 -83.914 -28.603  1.00  0.00      BSYN  
ATOM    854    O GLU    96     -35.513 -84.506 -28.548  1.00  0.00      BSYN  
ATOM    855    N GLU    97     -36.844 -82.632 -28.776  1.00  0.00      BSYN  
ATOM    856    H GLU    97     -37.763 -82.349 -28.583  1.00  0.00      BSYN  
ATOM    857   CA GLU    97     -35.730 -81.685 -28.928  1.00  0.00      BSYN  
ATOM    858   CB GLU    97     -36.019 -80.791 -30.105  1.00  0.00      BSYN  
ATOM    859   CG GLU    97     -36.093 -81.346 -31.580  1.00  0.00      BSYN  
ATOM    860   CD GLU    97     -36.358 -80.330 -32.677  1.00  0.00      BSYN  
ATOM    861  OE1 GLU    97     -35.454 -79.575 -33.073  1.00  0.00      BSYN  
ATOM    862  OE2 GLU    97     -37.381 -80.398 -33.296  1.00  0.00      BSYN  
ATOM    863    C GLU    97     -35.392 -80.876 -27.675  1.00  0.00      BSYN  
ATOM    864    O GLU    97     -36.140 -80.107 -27.086  1.00  0.00      BSYN  
ATOM    865    N VAL    98     -34.073 -80.950 -27.310  1.00  0.00      BSYN  
ATOM    866    H VAL    98     -33.386 -81.263 -27.935  1.00  0.00      BSYN  
ATOM    867   CA VAL    98     -33.774 -80.473 -25.974  1.00  0.00      BSYN  
ATOM    868   CB VAL    98     -32.491 -81.240 -25.522  1.00  0.00      BSYN  
ATOM    869  CG1 VAL    98     -31.732 -80.258 -24.641  1.00  0.00      BSYN  
ATOM    870  CG2 VAL    98     -32.880 -82.641 -25.129  1.00  0.00      BSYN  
ATOM    871    C VAL    98     -33.812 -78.979 -25.719  1.00  0.00      BSYN  
ATOM    872    O VAL    98     -33.076 -78.140 -26.272  1.00  0.00      BSYN  
ATOM    873    N ALA    99     -34.770 -78.636 -24.808  1.00  0.00      BSYN  
ATOM    874    H ALA    99     -35.016 -79.401 -24.247  1.00  0.00      BSYN  
ATOM    875   CA ALA    99     -35.088 -77.231 -24.300  1.00  0.00      BSYN  
ATOM    876   CB ALA    99     -36.249 -77.294 -23.436  1.00  0.00      BSYN  
ATOM    877    C ALA    99     -33.833 -76.997 -23.394  1.00  0.00      BSYN  
ATOM    878    O ALA    99     -33.525 -77.667 -22.394  1.00  0.00      BSYN  
ATOM    879    N GLN   100     -33.218 -75.963 -23.858  1.00  0.00      BSYN  
ATOM    880    H GLN   100     -33.289 -75.774 -24.817  1.00  0.00      BSYN  
ATOM    881   CA GLN   100     -32.203 -75.146 -23.157  1.00  0.00      BSYN  
ATOM    882   CB GLN   100     -30.839 -75.256 -23.926  1.00  0.00      BSYN  
ATOM    883   CG GLN   100     -29.932 -76.178 -23.227  1.00  0.00      BSYN  
ATOM    884   CD GLN   100     -28.463 -76.147 -23.650  1.00  0.00      BSYN  
ATOM    885  OE1 GLN   100     -28.053 -75.100 -24.052  1.00  0.00      BSYN  
ATOM    886  NE2 GLN   100     -27.721 -77.218 -23.830  1.00  0.00      BSYN  
ATOM    887 HE21 GLN   100     -28.034 -78.144 -23.758  1.00  0.00      BSYN  
ATOM    888 HE22 GLN   100     -26.757 -77.038 -23.819  1.00  0.00      BSYN  
ATOM    889    C GLN   100     -32.582 -73.733 -22.957  1.00  0.00      BSYN  
ATOM    890    O GLN   100     -33.365 -73.208 -23.752  1.00  0.00      BSYN  
ATOM    891    N GLU   101     -32.090 -73.178 -21.879  1.00  0.00      BSYN  
ATOM    892    H GLU   101     -31.647 -73.762 -21.228  1.00  0.00      BSYN  
ATOM    893   CA GLU   101     -32.224 -71.802 -21.576  1.00  0.00      BSYN  
ATOM    894   CB GLU   101     -32.247 -71.552 -20.040  1.00  0.00      BSYN  
ATOM    895   CG GLU   101     -33.464 -71.983 -19.193  1.00  0.00      BSYN  
ATOM    896   CD GLU   101     -33.820 -73.529 -19.234  1.00  0.00      BSYN  
ATOM    897  OE1 GLU   101     -32.934 -74.259 -19.000  1.00  0.00      BSYN  
ATOM    898  OE2 GLU   101     -34.962 -73.920 -19.638  1.00  0.00      BSYN  
ATOM    899    C GLU   101     -31.113 -70.997 -22.264  1.00  0.00      BSYN  
ATOM    900    O GLU   101     -30.137 -71.532 -22.844  1.00  0.00      BSYN  
ATOM    901    N ALA   102     -31.096 -69.695 -22.063  1.00  0.00      BSYN  
ATOM    902    H ALA   102     -31.763 -69.361 -21.427  1.00  0.00      BSYN  
ATOM    903   CA ALA   102     -30.041 -68.803 -22.560  1.00  0.00      BSYN  
ATOM    904   CB ALA   102     -30.544 -67.934 -23.688  1.00  0.00      BSYN  
ATOM    905    C ALA   102     -29.610 -67.900 -21.355  1.00  0.00      BSYN  
ATOM    906    O ALA   102     -30.183 -67.875 -20.341  1.00  0.00      BSYN  
ATOM    907    N ALA   103     -28.314 -67.289 -21.420  1.00  0.00      BSYN  
ATOM    908    H ALA   103     -27.641 -67.392 -22.124  1.00  0.00      BSYN  
ATOM    909   CA ALA   103     -27.773 -66.268 -20.530  1.00  0.00      BSYN  
ATOM    910   CB ALA   103     -26.628 -66.961 -19.762  1.00  0.00      BSYN  
ATOM    911    C ALA   103     -27.265 -65.250 -21.489  1.00  0.00      BSYN  
ATOM    912    O ALA   103     -26.245 -65.414 -22.036  1.00  0.00      BSYN  
ATOM    913    N GLU   104     -28.197 -64.415 -21.754  1.00  0.00      BSYN  
ATOM    914    H GLU   104     -29.125 -64.535 -21.463  1.00  0.00      BSYN  
ATOM    915   CA GLU   104     -27.988 -63.375 -22.629  1.00  0.00      BSYN  
ATOM    916   CB GLU   104     -29.188 -62.801 -23.273  1.00  0.00      BSYN  
ATOM    917   CG GLU   104     -29.372 -62.552 -24.835  1.00  0.00      BSYN  
ATOM    918   CD GLU   104     -30.768 -61.988 -24.953  1.00  0.00      BSYN  
ATOM    919  OE1 GLU   104     -30.981 -60.764 -24.708  1.00  0.00      BSYN  
ATOM    920  OE2 GLU   104     -31.692 -62.687 -25.448  1.00  0.00      BSYN  
ATOM    921    C GLU   104     -27.266 -62.354 -21.811  1.00  0.00      BSYN  
ATOM    922    O GLU   104     -27.568 -62.123 -20.663  1.00  0.00      BSYN  
ATOM    923    N GLU   105     -26.297 -61.699 -22.427  1.00  0.00      BSYN  
ATOM    924    H GLU   105     -25.779 -62.183 -23.103  1.00  0.00      BSYN  
ATOM    925   CA GLU   105     -25.617 -60.502 -21.883  1.00  0.00      BSYN  
ATOM    926   CB GLU   105     -24.344 -60.147 -22.599  1.00  0.00      BSYN  
ATOM    927   CG GLU   105     -22.976 -60.922 -22.504  1.00  0.00      BSYN  
ATOM    928   CD GLU   105     -23.053 -62.103 -23.592  1.00  0.00      BSYN  
ATOM    929  OE1 GLU   105     -21.934 -62.424 -23.966  1.00  0.00      BSYN  
ATOM    930  OE2 GLU   105     -24.094 -62.660 -23.969  1.00  0.00      BSYN  
ATOM    931    C GLU   105     -26.460 -59.221 -21.736  1.00  0.00      BSYN  
ATOM    932    O GLU   105     -26.807 -58.705 -22.768  1.00  0.00      BSYN  
ATOM    933    N PRO   106     -26.819 -58.664 -20.596  1.00  0.00      BSYN  
ATOM    934   CD PRO   106     -26.496 -59.275 -19.321  1.00  0.00      BSYN  
ATOM    935   CA PRO   106     -27.752 -57.581 -20.225  1.00  0.00      BSYN  
ATOM    936   CB PRO   106     -28.479 -58.118 -18.888  1.00  0.00      BSYN  
ATOM    937   CG PRO   106     -27.293 -58.633 -18.301  1.00  0.00      BSYN  
ATOM    938    C PRO   106     -27.131 -56.212 -20.099  1.00  0.00      BSYN  
ATOM    939    O PRO   106     -27.969 -55.262 -20.289  1.00  0.00      BSYN  
ATOM    940    N LEU   107     -25.802 -56.001 -19.914  1.00  0.00      BSYN  
ATOM    941    H LEU   107     -25.128 -56.713 -19.920  1.00  0.00      BSYN  
ATOM    942   CA LEU   107     -25.100 -54.767 -19.610  1.00  0.00      BSYN  
ATOM    943   CB LEU   107     -24.080 -55.082 -18.542  1.00  0.00      BSYN  
ATOM    944   CG LEU   107     -24.523 -55.636 -17.232  1.00  0.00      BSYN  
ATOM    945  CD1 LEU   107     -23.582 -56.761 -16.793  1.00  0.00      BSYN  
ATOM    946  CD2 LEU   107     -24.865 -54.565 -16.184  1.00  0.00      BSYN  
ATOM    947    C LEU   107     -24.546 -54.108 -20.898  1.00  0.00      BSYN  
ATOM    948    O LEU   107     -24.022 -54.755 -21.820  1.00  0.00      BSYN  
ATOM    949    N ILE   108     -24.435 -52.758 -20.712  1.00  0.00      BSYN  
ATOM    950    H ILE   108     -24.610 -52.336 -19.845  1.00  0.00      BSYN  
ATOM    951   CA ILE   108     -23.917 -51.886 -21.796  1.00  0.00      BSYN  
ATOM    952   CB ILE   108     -24.424 -50.411 -21.664  1.00  0.00      BSYN  
ATOM    953  CG2 ILE   108     -25.874 -50.569 -22.214  1.00  0.00      BSYN  
ATOM    954  CG1 ILE   108     -24.142 -49.590 -20.323  1.00  0.00      BSYN  
ATOM    955   CD ILE   108     -24.589 -49.947 -18.884  1.00  0.00      BSYN  
ATOM    956    C ILE   108     -22.400 -51.926 -22.091  1.00  0.00      BSYN  
ATOM    957    O ILE   108     -21.617 -52.348 -21.232  1.00  0.00      BSYN  
ATOM    958    N GLU   109     -22.162 -51.328 -23.253  1.00  0.00      BSYN  
ATOM    959    H GLU   109     -22.889 -50.945 -23.787  1.00  0.00      BSYN  
ATOM    960   CA GLU   109     -20.698 -51.184 -23.732  1.00  0.00      BSYN  
ATOM    961   CB GLU   109     -20.361 -51.928 -25.080  1.00  0.00      BSYN  
ATOM    962   CG GLU   109     -20.927 -53.341 -25.277  1.00  0.00      BSYN  
ATOM    963   CD GLU   109     -21.053 -53.656 -26.766  1.00  0.00      BSYN  
ATOM    964  OE1 GLU   109     -20.171 -54.401 -27.286  1.00  0.00      BSYN  
ATOM    965  OE2 GLU   109     -22.136 -53.366 -27.344  1.00  0.00      BSYN  
ATOM    966    C GLU   109     -20.331 -49.709 -23.922  1.00  0.00      BSYN  
ATOM    967    O GLU   109     -21.014 -49.050 -24.685  1.00  0.00      BSYN  
ATOM    968    N PRO   110     -19.169 -49.186 -23.440  1.00  0.00      BSYN  
ATOM    969   CD PRO   110     -18.298 -49.755 -22.386  1.00  0.00      BSYN  
ATOM    970   CA PRO   110     -18.910 -47.719 -23.581  1.00  0.00      BSYN  
ATOM    971   CB PRO   110     -17.790 -47.639 -22.569  1.00  0.00      BSYN  
ATOM    972   CG PRO   110     -18.165 -48.552 -21.419  1.00  0.00      BSYN  
ATOM    973    C PRO   110     -18.222 -47.715 -24.969  1.00  0.00      BSYN  
ATOM    974    O PRO   110     -18.348 -46.652 -25.655  1.00  0.00      BSYN  
ATOM    975    N LEU   111     -17.629 -48.834 -25.507  1.00  0.00      BSYN  
ATOM    976    H LEU   111     -17.732 -49.579 -24.878  1.00  0.00      BSYN  
ATOM    977   CA LEU   111     -16.899 -48.870 -26.780  1.00  0.00      BSYN  
ATOM    978   CB LEU   111     -16.077 -50.167 -26.831  1.00  0.00      BSYN  
ATOM    979   CG LEU   111     -15.203 -50.444 -25.542  1.00  0.00      BSYN  
ATOM    980  CD1 LEU   111     -15.389 -51.961 -24.997  1.00  0.00      BSYN  
ATOM    981  CD2 LEU   111     -13.914 -49.769 -25.654  1.00  0.00      BSYN  
ATOM    982    C LEU   111     -17.695 -48.843 -28.080  1.00  0.00      BSYN  
ATOM    983    O LEU   111     -17.479 -47.948 -28.907  1.00  0.00      BSYN  
ATOM    984    N MET   112     -18.664 -49.772 -28.324  1.00  0.00      BSYN  
ATOM    985    H MET   112     -18.824 -50.556 -27.757  1.00  0.00      BSYN  
ATOM    986   CA MET   112     -19.555 -49.696 -29.442  1.00  0.00      BSYN  
ATOM    987   CB MET   112     -19.872 -51.182 -29.795  1.00  0.00      BSYN  
ATOM    988   CG MET   112     -18.628 -51.723 -30.702  1.00  0.00      BSYN  
ATOM    989   SD MET   112     -18.567 -51.244 -32.475  1.00  0.00      BSYN  
ATOM    990   CE MET   112     -17.048 -50.408 -32.437  1.00  0.00      BSYN  
ATOM    991    C MET   112     -20.860 -48.940 -29.166  1.00  0.00      BSYN  
ATOM    992    O MET   112     -21.956 -49.360 -29.405  1.00  0.00      BSYN  
ATOM    993    N GLU   113     -20.708 -47.715 -28.644  1.00  0.00      BSYN  
ATOM    994    H GLU   113     -19.895 -47.190 -28.800  1.00  0.00      BSYN  
ATOM    995   CA GLU   113     -21.867 -46.953 -28.260  1.00  0.00      BSYN  
ATOM    996   CB GLU   113     -22.236 -47.389 -26.758  1.00  0.00      BSYN  
ATOM    997   CG GLU   113     -23.465 -46.728 -26.197  1.00  0.00      BSYN  
ATOM    998   CD GLU   113     -23.831 -46.834 -24.787  1.00  0.00      BSYN  
ATOM    999  OE1 GLU   113     -23.005 -47.256 -23.915  1.00  0.00      BSYN  
ATOM   1000  OE2 GLU   113     -24.944 -46.407 -24.474  1.00  0.00      BSYN  
ATOM   1001    C GLU   113     -21.601 -45.482 -28.506  1.00  0.00      BSYN  
ATOM   1002    O GLU   113     -20.687 -44.857 -27.957  1.00  0.00      BSYN  
ATOM   1003    N PRO   114     -22.378 -44.871 -29.477  1.00  0.00      BSYN  
ATOM   1004   CD PRO   114     -23.629 -45.516 -29.903  1.00  0.00      BSYN  
ATOM   1005   CA PRO   114     -22.282 -43.540 -29.948  1.00  0.00      BSYN  
ATOM   1006   CB PRO   114     -23.663 -43.471 -30.557  1.00  0.00      BSYN  
ATOM   1007   CG PRO   114     -23.927 -44.718 -31.190  1.00  0.00      BSYN  
ATOM   1008    C PRO   114     -22.141 -42.353 -29.032  1.00  0.00      BSYN  
ATOM   1009    O PRO   114     -21.609 -41.316 -29.258  1.00  0.00      BSYN  
ATOM   1010    N GLU   115     -22.415 -42.653 -27.751  1.00  0.00      BSYN  
ATOM   1011    H GLU   115     -22.374 -43.606 -27.527  1.00  0.00      BSYN  
ATOM   1012   CA GLU   115     -22.538 -41.565 -26.724  1.00  0.00      BSYN  
ATOM   1013   CB GLU   115     -23.762 -41.768 -25.851  1.00  0.00      BSYN  
ATOM   1014   CG GLU   115     -25.057 -41.993 -26.517  1.00  0.00      BSYN  
ATOM   1015   CD GLU   115     -26.245 -42.456 -25.574  1.00  0.00      BSYN  
ATOM   1016  OE1 GLU   115     -26.620 -41.872 -24.594  1.00  0.00      BSYN  
ATOM   1017  OE2 GLU   115     -27.083 -43.267 -25.973  1.00  0.00      BSYN  
ATOM   1018    C GLU   115     -21.215 -41.220 -26.069  1.00  0.00      BSYN  
ATOM   1019    O GLU   115     -20.606 -40.125 -26.245  1.00  0.00      BSYN  
ATOM   1020    N GLY   116     -20.662 -42.266 -25.295  1.00  0.00      BSYN  
ATOM   1021    H GLY   116     -21.099 -43.103 -25.560  1.00  0.00      BSYN  
ATOM   1022   CA GLY   116     -19.482 -42.129 -24.495  1.00  0.00      BSYN  
ATOM   1023    C GLY   116     -18.140 -42.120 -25.239  1.00  0.00      BSYN  
ATOM   1024    O GLY   116     -17.295 -43.024 -25.101  1.00  0.00      BSYN  
ATOM   1025    N GLU   117     -17.919 -41.090 -26.030  1.00  0.00      BSYN  
ATOM   1026    H GLU   117     -18.497 -40.304 -25.931  1.00  0.00      BSYN  
ATOM   1027   CA GLU   117     -16.827 -40.807 -26.960  1.00  0.00      BSYN  
ATOM   1028   CB GLU   117     -17.401 -40.010 -28.187  1.00  0.00      BSYN  
ATOM   1029   CG GLU   117     -18.161 -40.991 -28.991  1.00  0.00      BSYN  
ATOM   1030   CD GLU   117     -18.352 -40.467 -30.398  1.00  0.00      BSYN  
ATOM   1031  OE1 GLU   117     -17.858 -41.301 -31.137  1.00  0.00      BSYN  
ATOM   1032  OE2 GLU   117     -18.866 -39.397 -30.669  1.00  0.00      BSYN  
ATOM   1033    C GLU   117     -15.533 -40.135 -26.448  1.00  0.00      BSYN  
ATOM   1034    O GLU   117     -15.611 -38.929 -26.033  1.00  0.00      BSYN  
ATOM   1035    N SER   118     -14.425 -40.766 -26.471  1.00  0.00      BSYN  
ATOM   1036    H SER   118     -13.543 -40.341 -26.523  1.00  0.00      BSYN  
ATOM   1037   CA SER   118     -14.379 -42.282 -26.443  1.00  0.00      BSYN  
ATOM   1038   CB SER   118     -13.244 -42.852 -27.178  1.00  0.00      BSYN  
ATOM   1039   OG SER   118     -12.939 -42.239 -28.440  1.00  0.00      BSYN  
ATOM   1040   HG SER   118     -12.839 -41.292 -28.313  1.00  0.00      BSYN  
ATOM   1041    C SER   118     -14.081 -42.551 -24.999  1.00  0.00      BSYN  
ATOM   1042    O SER   118     -13.226 -41.845 -24.361  1.00  0.00      BSYN  
ATOM   1043    N TYR   119     -14.761 -43.406 -24.249  1.00  0.00      BSYN  
ATOM   1044    H TYR   119     -15.615 -43.694 -24.634  1.00  0.00      BSYN  
ATOM   1045   CA TYR   119     -14.457 -43.678 -22.930  1.00  0.00      BSYN  
ATOM   1046   CB TYR   119     -15.780 -43.192 -22.265  1.00  0.00      BSYN  
ATOM   1047   CG TYR   119     -15.391 -41.885 -21.629  1.00  0.00      BSYN  
ATOM   1048  CD1 TYR   119     -14.765 -41.828 -20.431  1.00  0.00      BSYN  
ATOM   1049  CE1 TYR   119     -14.276 -40.591 -19.886  1.00  0.00      BSYN  
ATOM   1050  CD2 TYR   119     -15.676 -40.753 -22.357  1.00  0.00      BSYN  
ATOM   1051  CE2 TYR   119     -15.323 -39.549 -21.768  1.00  0.00      BSYN  
ATOM   1052   CZ TYR   119     -14.582 -39.492 -20.579  1.00  0.00      BSYN  
ATOM   1053   OH TYR   119     -14.219 -38.245 -20.099  1.00  0.00      BSYN  
ATOM   1054   HH TYR   119     -14.923 -37.696 -20.454  1.00  0.00      BSYN  
ATOM   1055    C TYR   119     -14.138 -45.164 -22.724  1.00  0.00      BSYN  
ATOM   1056    O TYR   119     -14.946 -46.091 -22.638  1.00  0.00      BSYN  
ATOM   1057    N GLU   120     -12.843 -45.335 -22.565  1.00  0.00      BSYN  
ATOM   1058    H GLU   120     -12.175 -44.625 -22.667  1.00  0.00      BSYN  
ATOM   1059   CA GLU   120     -12.290 -46.663 -22.210  1.00  0.00      BSYN  
ATOM   1060   CB GLU   120     -10.967 -46.769 -23.082  1.00  0.00      BSYN  
ATOM   1061   CG GLU   120      -9.762 -45.723 -22.813  1.00  0.00      BSYN  
ATOM   1062   CD GLU   120      -8.722 -45.413 -23.816  1.00  0.00      BSYN  
ATOM   1063  OE1 GLU   120      -7.654 -45.937 -23.514  1.00  0.00      BSYN  
ATOM   1064  OE2 GLU   120      -8.884 -44.674 -24.777  1.00  0.00      BSYN  
ATOM   1065    C GLU   120     -12.004 -47.155 -20.738  1.00  0.00      BSYN  
ATOM   1066    O GLU   120     -11.988 -46.342 -19.787  1.00  0.00      BSYN  
ATOM   1067    N ASP   121     -11.538 -48.423 -20.640  1.00  0.00      BSYN  
ATOM   1068    H ASP   121     -11.123 -48.903 -21.387  1.00  0.00      BSYN  
ATOM   1069   CA ASP   121     -11.241 -49.042 -19.409  1.00  0.00      BSYN  
ATOM   1070   CB ASP   121     -12.247 -50.254 -19.123  1.00  0.00      BSYN  
ATOM   1071   CG ASP   121     -13.609 -49.816 -18.711  1.00  0.00      BSYN  
ATOM   1072  OD1 ASP   121     -14.606 -50.013 -19.413  1.00  0.00      BSYN  
ATOM   1073  OD2 ASP   121     -13.930 -49.272 -17.629  1.00  0.00      BSYN  
ATOM   1074    C ASP   121      -9.817 -49.582 -19.373  1.00  0.00      BSYN  
ATOM   1075    O ASP   121      -9.319 -50.336 -20.266  1.00  0.00      BSYN  
ATOM   1076    N PRO   122      -9.078 -49.044 -18.391  1.00  0.00      BSYN  
ATOM   1077   CD PRO   122      -9.614 -47.972 -17.470  1.00  0.00      BSYN  
ATOM   1078   CA PRO   122      -7.776 -49.475 -18.017  1.00  0.00      BSYN  
ATOM   1079   CB PRO   122      -7.328 -48.446 -16.889  1.00  0.00      BSYN  
ATOM   1080   CG PRO   122      -8.316 -47.236 -16.976  1.00  0.00      BSYN  
ATOM   1081    C PRO   122      -7.670 -50.861 -17.509  1.00  0.00      BSYN  
ATOM   1082    O PRO   122      -8.397 -51.374 -16.692  1.00  0.00      BSYN  
ATOM   1083    N PRO   123      -6.584 -51.563 -18.024  1.00  0.00      BSYN  
ATOM   1084   CD PRO   123      -5.796 -51.408 -19.229  1.00  0.00      BSYN  
ATOM   1085   CA PRO   123      -6.275 -52.935 -17.444  1.00  0.00      BSYN  
ATOM   1086   CB PRO   123      -5.550 -53.644 -18.558  1.00  0.00      BSYN  
ATOM   1087   CG PRO   123      -4.741 -52.533 -19.290  1.00  0.00      BSYN  
ATOM   1088    C PRO   123      -5.478 -52.936 -16.054  1.00  0.00      BSYN  
ATOM   1089    O PRO   123      -5.283 -54.025 -15.471  1.00  0.00      BSYN  
ATOM   1090    N GLN   124      -4.938 -51.789 -15.615  1.00  0.00      BSYN  
ATOM   1091    H GLN   124      -4.901 -51.002 -16.198  1.00  0.00      BSYN  
ATOM   1092   CA GLN   124      -4.152 -51.601 -14.352  1.00  0.00      BSYN  
ATOM   1093   CB GLN   124      -2.873 -50.878 -14.505  1.00  0.00      BSYN  
ATOM   1094   CG GLN   124      -2.080 -51.187 -15.755  1.00  0.00      BSYN  
ATOM   1095   CD GLN   124      -0.506 -50.954 -15.771  1.00  0.00      BSYN  
ATOM   1096  OE1 GLN   124       0.132 -51.581 -14.942  1.00  0.00      BSYN  
ATOM   1097  NE2 GLN   124       0.087 -50.255 -16.755  1.00  0.00      BSYN  
ATOM   1098 HE21 GLN   124      -0.404 -49.925 -17.537  1.00  0.00      BSYN  
ATOM   1099 HE22 GLN   124       0.914 -49.794 -16.504  1.00  0.00      BSYN  
ATOM   1100    C GLN   124      -5.164 -50.970 -13.323  1.00  0.00      BSYN  
ATOM   1101    O GLN   124      -5.443 -49.775 -13.276  1.00  0.00      BSYN  
ATOM   1102    N GLU   125      -5.345 -51.977 -12.502  1.00  0.00      BSYN  
ATOM   1103    H GLU   125      -4.790 -52.782 -12.562  1.00  0.00      BSYN  
ATOM   1104   CA GLU   125      -6.327 -52.052 -11.414  1.00  0.00      BSYN  
ATOM   1105   CB GLU   125      -7.032 -53.413 -11.409  1.00  0.00      BSYN  
ATOM   1106   CG GLU   125      -8.441 -53.465 -11.920  1.00  0.00      BSYN  
ATOM   1107   CD GLU   125      -8.525 -52.634 -13.253  1.00  0.00      BSYN  
ATOM   1108  OE1 GLU   125      -8.294 -53.186 -14.328  1.00  0.00      BSYN  
ATOM   1109  OE2 GLU   125      -8.878 -51.428 -13.216  1.00  0.00      BSYN  
ATOM   1110    C GLU   125      -5.722 -51.740  -9.973  1.00  0.00      BSYN  
ATOM   1111    O GLU   125      -5.143 -52.645  -9.330  1.00  0.00      BSYN  
ATOM   1112    N GLU   126      -5.865 -50.539  -9.596  1.00  0.00      BSYN  
ATOM   1113    H GLU   126      -6.411 -49.895 -10.094  1.00  0.00      BSYN  
ATOM   1114   CA GLU   126      -5.076 -50.086  -8.479  1.00  0.00      BSYN  
ATOM   1115   CB GLU   126      -4.672 -48.651  -8.631  1.00  0.00      BSYN  
ATOM   1116   CG GLU   126      -3.723 -48.457  -9.700  1.00  0.00      BSYN  
ATOM   1117   CD GLU   126      -2.974 -47.117  -9.812  1.00  0.00      BSYN  
ATOM   1118  OE1 GLU   126      -1.836 -46.947  -9.331  1.00  0.00      BSYN  
ATOM   1119  OE2 GLU   126      -3.414 -46.175 -10.524  1.00  0.00      BSYN  
ATOM   1120    C GLU   126      -5.760 -50.335  -7.102  1.00  0.00      BSYN  
ATOM   1121    O GLU   126      -6.919 -49.930  -7.010  1.00  0.00      BSYN  
ATOM   1122    N TYR   127      -5.043 -51.089  -6.197  1.00  0.00      BSYN  
ATOM   1123    H TYR   127      -4.123 -51.409  -6.305  1.00  0.00      BSYN  
ATOM   1124   CA TYR   127      -5.692 -51.647  -5.032  1.00  0.00      BSYN  
ATOM   1125   CB TYR   127      -6.354 -52.836  -5.585  1.00  0.00      BSYN  
ATOM   1126   CG TYR   127      -7.111 -53.734  -4.633  1.00  0.00      BSYN  
ATOM   1127  CD1 TYR   127      -6.692 -55.070  -4.385  1.00  0.00      BSYN  
ATOM   1128  CE1 TYR   127      -7.469 -55.900  -3.595  1.00  0.00      BSYN  
ATOM   1129  CD2 TYR   127      -8.182 -53.229  -3.878  1.00  0.00      BSYN  
ATOM   1130  CE2 TYR   127      -8.873 -54.053  -2.969  1.00  0.00      BSYN  
ATOM   1131   CZ TYR   127      -8.532 -55.378  -2.909  1.00  0.00      BSYN  
ATOM   1132   OH TYR   127      -9.094 -56.215  -1.983  1.00  0.00      BSYN  
ATOM   1133   HH TYR   127      -8.911 -57.157  -1.955  1.00  0.00      BSYN  
ATOM   1134    C TYR   127      -4.639 -51.889  -3.968  1.00  0.00      BSYN  
ATOM   1135    O TYR   127      -3.972 -52.895  -3.975  1.00  0.00      BSYN  
ATOM   1136    N GLN   128      -4.460 -51.036  -3.034  1.00  0.00      BSYN  
ATOM   1137    H GLN   128      -3.828 -51.349  -2.355  1.00  0.00      BSYN  
ATOM   1138   CA GLN   128      -4.970 -49.659  -2.926  1.00  0.00      BSYN  
ATOM   1139   CB GLN   128      -5.494 -49.261  -1.409  1.00  0.00      BSYN  
ATOM   1140   CG GLN   128      -6.697 -50.236  -0.991  1.00  0.00      BSYN  
ATOM   1141   CD GLN   128      -7.205 -49.851   0.464  1.00  0.00      BSYN  
ATOM   1142  OE1 GLN   128      -6.979 -50.614   1.396  1.00  0.00      BSYN  
ATOM   1143  NE2 GLN   128      -7.715 -48.650   0.691  1.00  0.00      BSYN  
ATOM   1144 HE21 GLN   128      -7.929 -48.542   1.641  1.00  0.00      BSYN  
ATOM   1145 HE22 GLN   128      -7.602 -47.908   0.061  1.00  0.00      BSYN  
ATOM   1146    C GLN   128      -4.026 -48.599  -3.471  1.00  0.00      BSYN  
ATOM   1147    O GLN   128      -3.173 -48.934  -4.311  1.00  0.00      BSYN  
ATOM   1148    N GLU   129      -4.076 -47.310  -2.883  1.00  0.00      BSYN  
ATOM   1149    H GLU   129      -4.613 -47.131  -2.082  1.00  0.00      BSYN  
ATOM   1150   CA GLU   129      -3.317 -46.218  -3.414  1.00  0.00      BSYN  
ATOM   1151   CB GLU   129      -4.057 -44.912  -3.422  1.00  0.00      BSYN  
ATOM   1152   CG GLU   129      -5.102 -44.770  -4.460  1.00  0.00      BSYN  
ATOM   1153   CD GLU   129      -6.507 -45.475  -4.327  1.00  0.00      BSYN  
ATOM   1154  OE1 GLU   129      -7.544 -44.892  -4.027  1.00  0.00      BSYN  
ATOM   1155  OE2 GLU   129      -6.423 -46.693  -4.375  1.00  0.00      BSYN  
ATOM   1156    C GLU   129      -1.954 -45.967  -2.771  1.00  0.00      BSYN  
ATOM   1157    O GLU   129      -1.716 -45.711  -1.622  1.00  0.00      BSYN  
ATOM   1158    N TYR   130      -0.910 -46.062  -3.640  1.00  0.00      BSYN  
ATOM   1159    H TYR   130      -1.219 -46.348  -4.525  1.00  0.00      BSYN  
ATOM   1160   CA TYR   130       0.531 -45.886  -3.262  1.00  0.00      BSYN  
ATOM   1161   CB TYR   130       1.215 -46.514  -4.591  1.00  0.00      BSYN  
ATOM   1162   CG TYR   130       2.759 -46.693  -4.702  1.00  0.00      BSYN  
ATOM   1163  CD1 TYR   130       3.760 -45.713  -4.648  1.00  0.00      BSYN  
ATOM   1164  CE1 TYR   130       5.065 -45.924  -4.747  1.00  0.00      BSYN  
ATOM   1165  CD2 TYR   130       3.296 -48.041  -4.808  1.00  0.00      BSYN  
ATOM   1166  CE2 TYR   130       4.610 -48.284  -4.793  1.00  0.00      BSYN  
ATOM   1167   CZ TYR   130       5.464 -47.222  -4.801  1.00  0.00      BSYN  
ATOM   1168   OH TYR   130       6.873 -47.408  -4.917  1.00  0.00      BSYN  
ATOM   1169   HH TYR   130       7.177 -48.299  -5.104  1.00  0.00      BSYN  
ATOM   1170    C TYR   130       0.836 -44.482  -3.002  1.00  0.00      BSYN  
ATOM   1171    O TYR   130       0.444 -43.463  -3.828  1.00  0.00      BSYN  
ATOM   1172    N GLU   131       1.303 -44.248  -1.761  1.00  0.00      BSYN  
ATOM   1173    H GLU   131       0.980 -44.875  -1.081  1.00  0.00      BSYN  
ATOM   1174   CA GLU   131       2.083 -43.000  -1.399  1.00  0.00      BSYN  
ATOM   1175   CB GLU   131       1.864 -42.686   0.191  1.00  0.00      BSYN  
ATOM   1176   CG GLU   131       2.317 -41.402   0.941  1.00  0.00      BSYN  
ATOM   1177   CD GLU   131       1.676 -41.053   2.273  1.00  0.00      BSYN  
ATOM   1178  OE1 GLU   131       1.035 -39.978   2.290  1.00  0.00      BSYN  
ATOM   1179  OE2 GLU   131       1.817 -41.834   3.290  1.00  0.00      BSYN  
ATOM   1180    C GLU   131       3.563 -43.089  -1.753  1.00  0.00      BSYN  
ATOM   1181    O GLU   131       4.160 -44.154  -1.512  1.00  0.00      BSYN  
ATOM   1182    N PRO   132       4.131 -42.157  -2.484  1.00  0.00      BSYN  
ATOM   1183   CD PRO   132       3.530 -41.564  -3.635  1.00  0.00      BSYN  
ATOM   1184   CA PRO   132       5.578 -42.051  -2.567  1.00  0.00      BSYN  
ATOM   1185   CB PRO   132       5.809 -41.736  -4.103  1.00  0.00      BSYN  
ATOM   1186   CG PRO   132       4.665 -40.998  -4.517  1.00  0.00      BSYN  
ATOM   1187    C PRO   132       6.354 -41.041  -1.691  1.00  0.00      BSYN  
ATOM   1188    O PRO   132       5.717 -40.566  -0.791  1.00  0.00      BSYN  
ATOM   1189    N GLU   133       7.626 -40.960  -1.951  1.00  0.00      BSYN  
ATOM   1190    H GLU   133       8.075 -41.542  -2.599  1.00  0.00      BSYN  
ATOM   1191   CA GLU   133       8.550 -40.040  -1.226  1.00  0.00      BSYN  
ATOM   1192   CB GLU   133       9.249 -40.852  -0.149  1.00  0.00      BSYN  
ATOM   1193   CG GLU   133       8.629 -40.951   1.328  1.00  0.00      BSYN  
ATOM   1194   CD GLU   133       8.278 -39.595   1.926  1.00  0.00      BSYN  
ATOM   1195  OE1 GLU   133       9.108 -38.799   2.367  1.00  0.00      BSYN  
ATOM   1196  OE2 GLU   133       7.180 -39.203   1.788  1.00  0.00      BSYN  
ATOM   1197    C GLU   133       9.511 -39.197  -2.048  1.00  0.00      BSYN  
ATOM   1198    O GLU   133       9.396 -39.374  -3.263  1.00  0.00      BSYN  
ATOM   1199    N ALA   134      10.251 -38.346  -1.423  1.00  0.00      BSYN  
ATOM   1200    H ALA   134      10.296 -38.358  -0.444  1.00  0.00      BSYN  
ATOM   1201   CA ALA   134      11.090 -37.293  -2.118  1.00  0.00      BSYN  
ATOM   1202   CB ALA   134      11.495 -36.176  -1.099  1.00  0.00      BSYN  
ATOM   1203    C ALA   134      12.315 -37.767  -2.944  1.00  0.00      BSYN  
ATOM   1204  OT1 ALA   134      12.358 -37.625  -4.157  1.00  0.00      BSYN  
ATOM   1205  OT2 ALA   134      13.267 -38.365  -2.385  1.00  0.00      BSYN  
END
