# Supplementary material for: Data set of intrinsically disordered proteins analysed at a local protein conformation level
Source: Data Brief. 2020 Mar 5;29:105383. doi: 10.1016/j.dib.2020.105383 (PMC7078294; doi:10.1016/j.dib.2020.105383)
Supplement: Supplementary file 1 [file mmc1.zip › the data/1-DATA/PED1AAD-pdb/1AAD-244.pdb]

CRYST1    1.000    1.000    1.000  90.00  90.00  90.00 P 1           1
ATOM      1  HT1 MET     1     -24.354 -66.741 -24.093  1.00  0.00      BSYN  
ATOM      2  HT2 MET     1     -24.790 -65.118 -24.018  1.00  0.00      BSYN  
ATOM      3    N MET     1     -24.200 -65.808 -24.526  1.00  0.00      BSYN  
ATOM      4  HT3 MET     1     -23.210 -65.495 -24.587  1.00  0.00      BSYN  
ATOM      5   CA MET     1     -24.775 -65.998 -25.896  1.00  0.00      BSYN  
ATOM      6   CB MET     1     -23.647 -66.735 -26.669  1.00  0.00      BSYN  
ATOM      7   CG MET     1     -23.037 -65.878 -27.747  1.00  0.00      BSYN  
ATOM      8   SD MET     1     -22.176 -64.412 -27.232  1.00  0.00      BSYN  
ATOM      9   CE MET     1     -23.038 -63.259 -28.216  1.00  0.00      BSYN  
ATOM     10    C MET     1     -26.143 -66.642 -25.939  1.00  0.00      BSYN  
ATOM     11    O MET     1     -26.585 -67.028 -24.848  1.00  0.00      BSYN  
ATOM     12    N ASP     2     -26.780 -66.747 -27.094  1.00  0.00      BSYN  
ATOM     13    H ASP     2     -26.413 -66.396 -27.933  1.00  0.00      BSYN  
ATOM     14   CA ASP     2     -27.927 -67.641 -27.262  1.00  0.00      BSYN  
ATOM     15   CB ASP     2     -29.099 -66.892 -27.974  1.00  0.00      BSYN  
ATOM     16   CG ASP     2     -30.073 -66.243 -26.977  1.00  0.00      BSYN  
ATOM     17  OD1 ASP     2     -29.820 -65.105 -26.507  1.00  0.00      BSYN  
ATOM     18  OD2 ASP     2     -31.034 -66.871 -26.548  1.00  0.00      BSYN  
ATOM     19    C ASP     2     -27.522 -68.989 -27.924  1.00  0.00      BSYN  
ATOM     20    O ASP     2     -26.674 -69.010 -28.780  1.00  0.00      BSYN  
ATOM     21    N VAL     3     -28.466 -69.893 -27.609  1.00  0.00      BSYN  
ATOM     22    H VAL     3     -29.019 -69.657 -26.835  1.00  0.00      BSYN  
ATOM     23   CA VAL     3     -28.525 -71.282 -28.264  1.00  0.00      BSYN  
ATOM     24   CB VAL     3     -28.699 -71.282 -29.772  1.00  0.00      BSYN  
ATOM     25  CG1 VAL     3     -29.139 -72.668 -30.402  1.00  0.00      BSYN  
ATOM     26  CG2 VAL     3     -30.068 -70.574 -30.020  1.00  0.00      BSYN  
ATOM     27    C VAL     3     -27.411 -72.265 -27.811  1.00  0.00      BSYN  
ATOM     28    O VAL     3     -27.634 -73.338 -27.236  1.00  0.00      BSYN  
ATOM     29    N PHE     4     -26.155 -71.890 -27.893  1.00  0.00      BSYN  
ATOM     30    H PHE     4     -25.928 -71.149 -28.493  1.00  0.00      BSYN  
ATOM     31   CA PHE     4     -25.172 -72.872 -27.340  1.00  0.00      BSYN  
ATOM     32   CB PHE     4     -24.177 -73.228 -28.368  1.00  0.00      BSYN  
ATOM     33   CG PHE     4     -24.705 -74.059 -29.515  1.00  0.00      BSYN  
ATOM     34  CD1 PHE     4     -24.708 -73.642 -30.848  1.00  0.00      BSYN  
ATOM     35  CD2 PHE     4     -24.934 -75.370 -29.246  1.00  0.00      BSYN  
ATOM     36  CE1 PHE     4     -24.858 -74.532 -31.904  1.00  0.00      BSYN  
ATOM     37  CE2 PHE     4     -24.990 -76.336 -30.243  1.00  0.00      BSYN  
ATOM     38   CZ PHE     4     -24.900 -75.879 -31.572  1.00  0.00      BSYN  
ATOM     39    C PHE     4     -24.394 -72.534 -26.077  1.00  0.00      BSYN  
ATOM     40    O PHE     4     -24.228 -71.334 -25.723  1.00  0.00      BSYN  
ATOM     41    N MET     5     -23.956 -73.567 -25.409  1.00  0.00      BSYN  
ATOM     42    H MET     5     -24.248 -74.414 -25.805  1.00  0.00      BSYN  
ATOM     43   CA MET     5     -23.032 -73.381 -24.340  1.00  0.00      BSYN  
ATOM     44   CB MET     5     -23.572 -73.930 -23.034  1.00  0.00      BSYN  
ATOM     45   CG MET     5     -22.661 -73.762 -21.879  1.00  0.00      BSYN  
ATOM     46   SD MET     5     -22.026 -72.036 -21.684  1.00  0.00      BSYN  
ATOM     47   CE MET     5     -22.674 -71.498 -20.158  1.00  0.00      BSYN  
ATOM     48    C MET     5     -21.697 -73.974 -24.819  1.00  0.00      BSYN  
ATOM     49    O MET     5     -21.577 -75.076 -25.331  1.00  0.00      BSYN  
ATOM     50    N LYS     6     -20.665 -73.082 -24.751  1.00  0.00      BSYN  
ATOM     51    H LYS     6     -20.800 -72.289 -24.192  1.00  0.00      BSYN  
ATOM     52   CA LYS     6     -19.477 -73.370 -25.331  1.00  0.00      BSYN  
ATOM     53   CB LYS     6     -18.502 -72.192 -25.217  1.00  0.00      BSYN  
ATOM     54   CG LYS     6     -18.962 -70.966 -26.117  1.00  0.00      BSYN  
ATOM     55   CD LYS     6     -17.881 -69.821 -26.266  1.00  0.00      BSYN  
ATOM     56   CE LYS     6     -16.929 -70.324 -27.255  1.00  0.00      BSYN  
ATOM     57   NZ LYS     6     -17.556 -70.473 -28.571  1.00  0.00      BSYN  
ATOM     58  HZ1 LYS     6     -18.050 -71.388 -28.568  1.00  0.00      BSYN  
ATOM     59  HZ2 LYS     6     -18.086 -69.580 -28.623  1.00  0.00      BSYN  
ATOM     60  HZ3 LYS     6     -16.938 -70.366 -29.401  1.00  0.00      BSYN  
ATOM     61    C LYS     6     -18.797 -74.675 -24.904  1.00  0.00      BSYN  
ATOM     62    O LYS     6     -18.235 -74.885 -23.769  1.00  0.00      BSYN  
ATOM     63    N GLY     7     -18.647 -75.673 -25.758  1.00  0.00      BSYN  
ATOM     64    H GLY     7     -18.808 -75.376 -26.678  1.00  0.00      BSYN  
ATOM     65   CA GLY     7     -18.060 -76.997 -25.452  1.00  0.00      BSYN  
ATOM     66    C GLY     7     -17.492 -77.547 -26.761  1.00  0.00      BSYN  
ATOM     67    O GLY     7     -17.694 -76.912 -27.883  1.00  0.00      BSYN  
ATOM     68    N LEU     8     -16.773 -78.649 -26.779  1.00  0.00      BSYN  
ATOM     69    H LEU     8     -16.716 -79.081 -25.901  1.00  0.00      BSYN  
ATOM     70   CA LEU     8     -16.202 -79.372 -27.847  1.00  0.00      BSYN  
ATOM     71   CB LEU     8     -14.718 -79.739 -27.661  1.00  0.00      BSYN  
ATOM     72   CG LEU     8     -14.149 -80.507 -28.707  1.00  0.00      BSYN  
ATOM     73  CD1 LEU     8     -13.457 -79.646 -29.925  1.00  0.00      BSYN  
ATOM     74  CD2 LEU     8     -12.940 -81.318 -28.237  1.00  0.00      BSYN  
ATOM     75    C LEU     8     -17.147 -80.605 -27.828  1.00  0.00      BSYN  
ATOM     76    O LEU     8     -17.435 -81.109 -26.731  1.00  0.00      BSYN  
ATOM     77    N SER     9     -17.805 -80.937 -28.975  1.00  0.00      BSYN  
ATOM     78    H SER     9     -17.712 -80.294 -29.709  1.00  0.00      BSYN  
ATOM     79   CA SER     9     -18.770 -81.964 -29.273  1.00  0.00      BSYN  
ATOM     80   CB SER     9     -19.520 -81.486 -30.591  1.00  0.00      BSYN  
ATOM     81   OG SER     9     -19.972 -80.185 -30.413  1.00  0.00      BSYN  
ATOM     82   HG SER     9     -19.206 -79.654 -30.645  1.00  0.00      BSYN  
ATOM     83    C SER     9     -18.494 -83.401 -29.243  1.00  0.00      BSYN  
ATOM     84    O SER     9     -19.188 -84.181 -29.919  1.00  0.00      BSYN  
ATOM     85    N MET    10     -17.235 -83.625 -28.824  1.00  0.00      BSYN  
ATOM     86    H MET    10     -16.498 -83.016 -29.044  1.00  0.00      BSYN  
ATOM     87   CA MET    10     -16.883 -84.931 -28.262  1.00  0.00      BSYN  
ATOM     88   CB MET    10     -15.311 -85.094 -28.236  1.00  0.00      BSYN  
ATOM     89   CG MET    10     -14.780 -85.055 -29.656  1.00  0.00      BSYN  
ATOM     90   SD MET    10     -14.798 -86.718 -30.358  1.00  0.00      BSYN  
ATOM     91   CE MET    10     -13.294 -87.196 -29.641  1.00  0.00      BSYN  
ATOM     92    C MET    10     -17.658 -85.466 -26.975  1.00  0.00      BSYN  
ATOM     93    O MET    10     -18.380 -86.417 -26.824  1.00  0.00      BSYN  
ATOM     94    N ALA    11     -17.303 -84.718 -25.934  1.00  0.00      BSYN  
ATOM     95    H ALA    11     -16.472 -84.204 -26.016  1.00  0.00      BSYN  
ATOM     96   CA ALA    11     -18.075 -84.833 -24.638  1.00  0.00      BSYN  
ATOM     97   CB ALA    11     -17.171 -84.468 -23.478  1.00  0.00      BSYN  
ATOM     98    C ALA    11     -19.442 -84.172 -24.550  1.00  0.00      BSYN  
ATOM     99    O ALA    11     -20.479 -84.829 -24.436  1.00  0.00      BSYN  
ATOM    100    N LYS    12     -19.431 -82.887 -24.912  1.00  0.00      BSYN  
ATOM    101    H LYS    12     -18.646 -82.448 -25.303  1.00  0.00      BSYN  
ATOM    102   CA LYS    12     -20.603 -82.058 -24.644  1.00  0.00      BSYN  
ATOM    103   CB LYS    12     -20.196 -80.563 -24.386  1.00  0.00      BSYN  
ATOM    104   CG LYS    12     -19.399 -80.237 -23.051  1.00  0.00      BSYN  
ATOM    105   CD LYS    12     -17.988 -79.744 -23.369  1.00  0.00      BSYN  
ATOM    106   CE LYS    12     -17.188 -79.140 -22.182  1.00  0.00      BSYN  
ATOM    107   NZ LYS    12     -17.731 -77.919 -21.637  1.00  0.00      BSYN  
ATOM    108  HZ1 LYS    12     -17.079 -77.833 -20.831  1.00  0.00      BSYN  
ATOM    109  HZ2 LYS    12     -17.649 -77.153 -22.336  1.00  0.00      BSYN  
ATOM    110  HZ3 LYS    12     -18.681 -78.246 -21.369  1.00  0.00      BSYN  
ATOM    111    C LYS    12     -21.641 -82.103 -25.693  1.00  0.00      BSYN  
ATOM    112    O LYS    12     -21.491 -81.418 -26.723  1.00  0.00      BSYN  
ATOM    113    N GLU    13     -22.573 -83.119 -25.637  1.00  0.00      BSYN  
ATOM    114    H GLU    13     -22.805 -83.395 -24.726  1.00  0.00      BSYN  
ATOM    115   CA GLU    13     -23.367 -83.656 -26.754  1.00  0.00      BSYN  
ATOM    116   CB GLU    13     -23.316 -85.166 -26.753  1.00  0.00      BSYN  
ATOM    117   CG GLU    13     -23.747 -85.830 -25.474  1.00  0.00      BSYN  
ATOM    118   CD GLU    13     -24.654 -86.976 -25.610  1.00  0.00      BSYN  
ATOM    119  OE1 GLU    13     -25.869 -86.731 -25.259  1.00  0.00      BSYN  
ATOM    120  OE2 GLU    13     -24.203 -88.056 -26.195  1.00  0.00      BSYN  
ATOM    121    C GLU    13     -24.717 -83.100 -26.656  1.00  0.00      BSYN  
ATOM    122    O GLU    13     -25.491 -83.091 -27.597  1.00  0.00      BSYN  
ATOM    123    N GLY    14     -25.153 -82.805 -25.435  1.00  0.00      BSYN  
ATOM    124    H GLY    14     -24.418 -82.693 -24.796  1.00  0.00      BSYN  
ATOM    125   CA GLY    14     -26.449 -82.302 -25.020  1.00  0.00      BSYN  
ATOM    126    C GLY    14     -26.511 -82.014 -23.515  1.00  0.00      BSYN  
ATOM    127    O GLY    14     -25.549 -82.351 -22.823  1.00  0.00      BSYN  
ATOM    128    N VAL    15     -27.632 -81.381 -22.949  1.00  0.00      BSYN  
ATOM    129    H VAL    15     -28.412 -81.296 -23.535  1.00  0.00      BSYN  
ATOM    130   CA VAL    15     -27.838 -81.213 -21.509  1.00  0.00      BSYN  
ATOM    131   CB VAL    15     -29.312 -80.789 -21.230  1.00  0.00      BSYN  
ATOM    132  CG1 VAL    15     -29.408 -80.204 -19.825  1.00  0.00      BSYN  
ATOM    133  CG2 VAL    15     -29.836 -79.696 -22.147  1.00  0.00      BSYN  
ATOM    134    C VAL    15     -27.397 -82.366 -20.567  1.00  0.00      BSYN  
ATOM    135    O VAL    15     -26.812 -82.097 -19.553  1.00  0.00      BSYN  
ATOM    136    N VAL    16     -27.834 -83.671 -20.843  1.00  0.00      BSYN  
ATOM    137    H VAL    16     -28.409 -83.812 -21.624  1.00  0.00      BSYN  
ATOM    138   CA VAL    16     -27.294 -84.796 -20.002  1.00  0.00      BSYN  
ATOM    139   CB VAL    16     -28.469 -85.695 -19.659  1.00  0.00      BSYN  
ATOM    140  CG1 VAL    16     -29.364 -84.965 -18.633  1.00  0.00      BSYN  
ATOM    141  CG2 VAL    16     -29.243 -86.228 -20.808  1.00  0.00      BSYN  
ATOM    142    C VAL    16     -26.253 -85.641 -20.711  1.00  0.00      BSYN  
ATOM    143    O VAL    16     -26.339 -85.876 -21.878  1.00  0.00      BSYN  
ATOM    144    N ALA    17     -25.184 -86.091 -20.021  1.00  0.00      BSYN  
ATOM    145    H ALA    17     -25.242 -85.991 -19.047  1.00  0.00      BSYN  
ATOM    146   CA ALA    17     -23.918 -86.556 -20.657  1.00  0.00      BSYN  
ATOM    147   CB ALA    17     -23.055 -85.376 -20.892  1.00  0.00      BSYN  
ATOM    148    C ALA    17     -23.346 -87.433 -19.500  1.00  0.00      BSYN  
ATOM    149    O ALA    17     -23.977 -87.742 -18.481  1.00  0.00      BSYN  
ATOM    150    N ALA    18     -22.097 -87.646 -19.837  1.00  0.00      BSYN  
ATOM    151    H ALA    18     -21.710 -87.491 -20.724  1.00  0.00      BSYN  
ATOM    152   CA ALA    18     -21.325 -88.243 -18.744  1.00  0.00      BSYN  
ATOM    153   CB ALA    18     -20.305 -89.296 -19.195  1.00  0.00      BSYN  
ATOM    154    C ALA    18     -20.719 -87.132 -17.920  1.00  0.00      BSYN  
ATOM    155    O ALA    18     -20.384 -87.357 -16.763  1.00  0.00      BSYN  
ATOM    156    N ALA    19     -20.497 -85.934 -18.456  1.00  0.00      BSYN  
ATOM    157    H ALA    19     -21.161 -85.615 -19.102  1.00  0.00      BSYN  
ATOM    158   CA ALA    19     -19.568 -85.073 -17.779  1.00  0.00      BSYN  
ATOM    159   CB ALA    19     -18.760 -84.343 -18.936  1.00  0.00      BSYN  
ATOM    160    C ALA    19     -20.231 -84.058 -16.960  1.00  0.00      BSYN  
ATOM    161    O ALA    19     -21.468 -84.114 -16.918  1.00  0.00      BSYN  
ATOM    162    N GLU    20     -19.495 -83.287 -16.242  1.00  0.00      BSYN  
ATOM    163    H GLU    20     -18.549 -83.344 -16.493  1.00  0.00      BSYN  
ATOM    164   CA GLU    20     -20.104 -82.429 -15.168  1.00  0.00      BSYN  
ATOM    165   CB GLU    20     -19.126 -82.507 -13.965  1.00  0.00      BSYN  
ATOM    166   CG GLU    20     -19.647 -81.949 -12.700  1.00  0.00      BSYN  
ATOM    167   CD GLU    20     -18.621 -82.164 -11.600  1.00  0.00      BSYN  
ATOM    168  OE1 GLU    20     -18.217 -83.285 -11.266  1.00  0.00      BSYN  
ATOM    169  OE2 GLU    20     -18.104 -81.245 -11.032  1.00  0.00      BSYN  
ATOM    170    C GLU    20     -20.135 -81.089 -15.823  1.00  0.00      BSYN  
ATOM    171    O GLU    20     -19.188 -80.692 -16.575  1.00  0.00      BSYN  
ATOM    172    N LYS    21     -21.255 -80.405 -15.531  1.00  0.00      BSYN  
ATOM    173    H LYS    21     -21.946 -80.978 -15.137  1.00  0.00      BSYN  
ATOM    174   CA LYS    21     -21.540 -79.090 -16.190  1.00  0.00      BSYN  
ATOM    175   CB LYS    21     -23.012 -78.925 -16.281  1.00  0.00      BSYN  
ATOM    176   CG LYS    21     -23.356 -77.717 -17.185  1.00  0.00      BSYN  
ATOM    177   CD LYS    21     -24.882 -77.456 -17.143  1.00  0.00      BSYN  
ATOM    178   CE LYS    21     -25.794 -78.482 -17.896  1.00  0.00      BSYN  
ATOM    179   NZ LYS    21     -25.088 -78.977 -19.099  1.00  0.00      BSYN  
ATOM    180  HZ1 LYS    21     -24.978 -78.197 -19.779  1.00  0.00      BSYN  
ATOM    181  HZ2 LYS    21     -24.183 -79.431 -18.864  1.00  0.00      BSYN  
ATOM    182  HZ3 LYS    21     -25.566 -79.724 -19.642  1.00  0.00      BSYN  
ATOM    183    C LYS    21     -20.861 -77.860 -15.521  1.00  0.00      BSYN  
ATOM    184    O LYS    21     -21.172 -77.317 -14.443  1.00  0.00      BSYN  
ATOM    185    N THR    22     -19.879 -77.489 -16.380  1.00  0.00      BSYN  
ATOM    186    H THR    22     -19.620 -77.978 -17.189  1.00  0.00      BSYN  
ATOM    187   CA THR    22     -19.158 -76.169 -16.174  1.00  0.00      BSYN  
ATOM    188   CB THR    22     -17.782 -76.223 -16.837  1.00  0.00      BSYN  
ATOM    189  OG1 THR    22     -17.965 -76.845 -18.124  1.00  0.00      BSYN  
ATOM    190  HG1 THR    22     -18.508 -76.222 -18.613  1.00  0.00      BSYN  
ATOM    191  CG2 THR    22     -16.758 -77.056 -16.019  1.00  0.00      BSYN  
ATOM    192    C THR    22     -19.832 -74.966 -16.813  1.00  0.00      BSYN  
ATOM    193    O THR    22     -20.042 -74.945 -18.041  1.00  0.00      BSYN  
ATOM    194    N LYS    23     -20.279 -74.027 -16.072  1.00  0.00      BSYN  
ATOM    195    H LYS    23     -20.500 -74.268 -15.148  1.00  0.00      BSYN  
ATOM    196   CA LYS    23     -20.618 -72.668 -16.579  1.00  0.00      BSYN  
ATOM    197   CB LYS    23     -21.299 -71.831 -15.526  1.00  0.00      BSYN  
ATOM    198   CG LYS    23     -22.618 -71.587 -16.060  1.00  0.00      BSYN  
ATOM    199   CD LYS    23     -23.706 -71.130 -15.020  1.00  0.00      BSYN  
ATOM    200   CE LYS    23     -24.458 -69.862 -15.242  1.00  0.00      BSYN  
ATOM    201   NZ LYS    23     -25.292 -70.154 -16.380  1.00  0.00      BSYN  
ATOM    202  HZ1 LYS    23     -26.040 -70.815 -16.088  1.00  0.00      BSYN  
ATOM    203  HZ2 LYS    23     -25.640 -69.236 -16.722  1.00  0.00      BSYN  
ATOM    204  HZ3 LYS    23     -24.811 -70.604 -17.185  1.00  0.00      BSYN  
ATOM    205    C LYS    23     -19.344 -72.016 -16.771  1.00  0.00      BSYN  
ATOM    206    O LYS    23     -18.475 -72.038 -15.869  1.00  0.00      BSYN  
ATOM    207    N GLN    24     -19.529 -71.116 -17.751  1.00  0.00      BSYN  
ATOM    208    H GLN    24     -20.376 -70.670 -17.960  1.00  0.00      BSYN  
ATOM    209   CA GLN    24     -18.400 -70.531 -18.461  1.00  0.00      BSYN  
ATOM    210   CB GLN    24     -18.231 -71.220 -19.786  1.00  0.00      BSYN  
ATOM    211   CG GLN    24     -18.326 -72.735 -19.942  1.00  0.00      BSYN  
ATOM    212   CD GLN    24     -17.124 -73.600 -19.496  1.00  0.00      BSYN  
ATOM    213  OE1 GLN    24     -16.861 -73.563 -18.332  1.00  0.00      BSYN  
ATOM    214  NE2 GLN    24     -16.279 -74.295 -20.183  1.00  0.00      BSYN  
ATOM    215 HE21 GLN    24     -15.443 -74.598 -19.770  1.00  0.00      BSYN  
ATOM    216 HE22 GLN    24     -16.320 -74.317 -21.161  1.00  0.00      BSYN  
ATOM    217    C GLN    24     -18.482 -69.061 -18.684  1.00  0.00      BSYN  
ATOM    218    O GLN    24     -19.537 -68.450 -18.951  1.00  0.00      BSYN  
ATOM    219    N GLY    25     -17.526 -68.242 -18.220  1.00  0.00      BSYN  
ATOM    220    H GLY    25     -16.863 -68.506 -17.548  1.00  0.00      BSYN  
ATOM    221   CA GLY    25     -17.544 -66.804 -18.589  1.00  0.00      BSYN  
ATOM    222    C GLY    25     -17.175 -66.389 -20.043  1.00  0.00      BSYN  
ATOM    223    O GLY    25     -16.166 -65.647 -20.253  1.00  0.00      BSYN  
ATOM    224    N VAL    26     -18.365 -66.531 -20.713  1.00  0.00      BSYN  
ATOM    225    H VAL    26     -19.132 -67.005 -20.328  1.00  0.00      BSYN  
ATOM    226   CA VAL    26     -18.562 -65.908 -22.024  1.00  0.00      BSYN  
ATOM    227   CB VAL    26     -19.989 -66.175 -22.612  1.00  0.00      BSYN  
ATOM    228  CG1 VAL    26     -19.864 -67.665 -22.902  1.00  0.00      BSYN  
ATOM    229  CG2 VAL    26     -21.247 -65.719 -21.955  1.00  0.00      BSYN  
ATOM    230    C VAL    26     -18.377 -64.392 -22.048  1.00  0.00      BSYN  
ATOM    231    O VAL    26     -18.798 -63.650 -21.121  1.00  0.00      BSYN  
ATOM    232    N THR    27     -17.661 -63.947 -23.026  1.00  0.00      BSYN  
ATOM    233    H THR    27     -17.235 -64.548 -23.672  1.00  0.00      BSYN  
ATOM    234   CA THR    27     -17.463 -62.522 -23.281  1.00  0.00      BSYN  
ATOM    235   CB THR    27     -16.002 -62.012 -22.974  1.00  0.00      BSYN  
ATOM    236  OG1 THR    27     -15.202 -63.155 -23.090  1.00  0.00      BSYN  
ATOM    237  HG1 THR    27     -14.763 -63.521 -22.318  1.00  0.00      BSYN  
ATOM    238  CG2 THR    27     -15.861 -60.989 -21.815  1.00  0.00      BSYN  
ATOM    239    C THR    27     -17.911 -62.229 -24.717  1.00  0.00      BSYN  
ATOM    240    O THR    27     -18.924 -61.700 -24.989  1.00  0.00      BSYN  
ATOM    241    N GLU    28     -17.050 -62.584 -25.718  1.00  0.00      BSYN  
ATOM    242    H GLU    28     -16.292 -63.148 -25.460  1.00  0.00      BSYN  
ATOM    243   CA GLU    28     -17.199 -62.014 -27.017  1.00  0.00      BSYN  
ATOM    244   CB GLU    28     -15.864 -61.383 -27.440  1.00  0.00      BSYN  
ATOM    245   CG GLU    28     -15.222 -60.249 -26.745  1.00  0.00      BSYN  
ATOM    246   CD GLU    28     -13.724 -60.261 -26.792  1.00  0.00      BSYN  
ATOM    247  OE1 GLU    28     -13.217 -60.389 -27.909  1.00  0.00      BSYN  
ATOM    248  OE2 GLU    28     -13.079 -60.034 -25.731  1.00  0.00      BSYN  
ATOM    249    C GLU    28     -17.437 -63.220 -27.937  1.00  0.00      BSYN  
ATOM    250    O GLU    28     -17.283 -64.435 -27.636  1.00  0.00      BSYN  
ATOM    251    N ALA    29     -18.158 -62.858 -28.995  1.00  0.00      BSYN  
ATOM    252    H ALA    29     -18.434 -61.927 -28.863  1.00  0.00      BSYN  
ATOM    253   CA ALA    29     -18.670 -63.736 -30.118  1.00  0.00      BSYN  
ATOM    254   CB ALA    29     -20.058 -63.389 -30.578  1.00  0.00      BSYN  
ATOM    255    C ALA    29     -17.804 -63.853 -31.392  1.00  0.00      BSYN  
ATOM    256    O ALA    29     -18.244 -64.008 -32.501  1.00  0.00      BSYN  
ATOM    257    N ALA    30     -16.451 -63.778 -31.062  1.00  0.00      BSYN  
ATOM    258    H ALA    30     -16.306 -63.570 -30.115  1.00  0.00      BSYN  
ATOM    259   CA ALA    30     -15.426 -63.911 -32.077  1.00  0.00      BSYN  
ATOM    260   CB ALA    30     -14.240 -63.114 -31.520  1.00  0.00      BSYN  
ATOM    261    C ALA    30     -15.091 -65.388 -32.185  1.00  0.00      BSYN  
ATOM    262    O ALA    30     -14.946 -65.997 -33.219  1.00  0.00      BSYN  
ATOM    263    N GLU    31     -14.771 -66.133 -31.129  1.00  0.00      BSYN  
ATOM    264    H GLU    31     -14.925 -65.670 -30.279  1.00  0.00      BSYN  
ATOM    265   CA GLU    31     -14.303 -67.527 -31.094  1.00  0.00      BSYN  
ATOM    266   CB GLU    31     -13.280 -67.717 -29.921  1.00  0.00      BSYN  
ATOM    267   CG GLU    31     -11.903 -67.312 -30.296  1.00  0.00      BSYN  
ATOM    268   CD GLU    31     -10.987 -67.543 -29.168  1.00  0.00      BSYN  
ATOM    269  OE1 GLU    31     -10.768 -66.581 -28.390  1.00  0.00      BSYN  
ATOM    270  OE2 GLU    31     -10.516 -68.659 -28.968  1.00  0.00      BSYN  
ATOM    271    C GLU    31     -15.428 -68.481 -31.112  1.00  0.00      BSYN  
ATOM    272    O GLU    31     -15.659 -69.217 -30.219  1.00  0.00      BSYN  
ATOM    273    N LYS    32     -16.205 -68.418 -32.206  1.00  0.00      BSYN  
ATOM    274    H LYS    32     -16.025 -67.786 -32.933  1.00  0.00      BSYN  
ATOM    275   CA LYS    32     -17.372 -69.307 -32.440  1.00  0.00      BSYN  
ATOM    276   CB LYS    32     -18.442 -68.820 -33.422  1.00  0.00      BSYN  
ATOM    277   CG LYS    32     -19.707 -68.502 -32.730  1.00  0.00      BSYN  
ATOM    278   CD LYS    32     -20.537 -67.584 -33.718  1.00  0.00      BSYN  
ATOM    279   CE LYS    32     -22.057 -67.702 -33.734  1.00  0.00      BSYN  
ATOM    280   NZ LYS    32     -22.288 -69.032 -34.183  1.00  0.00      BSYN  
ATOM    281  HZ1 LYS    32     -21.846 -69.642 -33.467  1.00  0.00      BSYN  
ATOM    282  HZ2 LYS    32     -23.271 -69.333 -34.341  1.00  0.00      BSYN  
ATOM    283  HZ3 LYS    32     -21.794 -69.349 -35.042  1.00  0.00      BSYN  
ATOM    284    C LYS    32     -16.920 -70.747 -32.685  1.00  0.00      BSYN  
ATOM    285    O LYS    32     -15.799 -70.878 -33.293  1.00  0.00      BSYN  
ATOM    286    N THR    33     -17.628 -71.843 -32.386  1.00  0.00      BSYN  
ATOM    287    H THR    33     -18.513 -71.736 -31.978  1.00  0.00      BSYN  
ATOM    288   CA THR    33     -17.266 -73.131 -32.770  1.00  0.00      BSYN  
ATOM    289   CB THR    33     -18.024 -74.134 -31.846  1.00  0.00      BSYN  
ATOM    290  OG1 THR    33     -19.419 -73.852 -31.802  1.00  0.00      BSYN  
ATOM    291  HG1 THR    33     -19.824 -73.771 -32.669  1.00  0.00      BSYN  
ATOM    292  CG2 THR    33     -17.358 -74.313 -30.505  1.00  0.00      BSYN  
ATOM    293    C THR    33     -17.470 -73.572 -34.230  1.00  0.00      BSYN  
ATOM    294    O THR    33     -18.349 -73.027 -34.899  1.00  0.00      BSYN  
ATOM    295    N LYS    34     -16.626 -74.461 -34.696  1.00  0.00      BSYN  
ATOM    296    H LYS    34     -16.012 -74.932 -34.095  1.00  0.00      BSYN  
ATOM    297   CA LYS    34     -16.721 -74.981 -36.043  1.00  0.00      BSYN  
ATOM    298   CB LYS    34     -15.419 -75.543 -36.466  1.00  0.00      BSYN  
ATOM    299   CG LYS    34     -14.153 -74.689 -36.368  1.00  0.00      BSYN  
ATOM    300   CD LYS    34     -13.743 -74.620 -34.910  1.00  0.00      BSYN  
ATOM    301   CE LYS    34     -13.443 -76.107 -34.505  1.00  0.00      BSYN  
ATOM    302   NZ LYS    34     -13.136 -76.130 -33.085  1.00  0.00      BSYN  
ATOM    303  HZ1 LYS    34     -13.433 -77.093 -32.827  1.00  0.00      BSYN  
ATOM    304  HZ2 LYS    34     -12.123 -76.005 -32.883  1.00  0.00      BSYN  
ATOM    305  HZ3 LYS    34     -13.634 -75.305 -32.694  1.00  0.00      BSYN  
ATOM    306    C LYS    34     -17.833 -75.977 -36.293  1.00  0.00      BSYN  
ATOM    307    O LYS    34     -17.688 -77.112 -35.700  1.00  0.00      BSYN  
ATOM    308    N GLU    35     -18.956 -75.593 -36.858  1.00  0.00      BSYN  
ATOM    309    H GLU    35     -19.211 -74.663 -37.033  1.00  0.00      BSYN  
ATOM    310   CA GLU    35     -19.972 -76.537 -37.379  1.00  0.00      BSYN  
ATOM    311   CB GLU    35     -21.186 -76.327 -36.674  1.00  0.00      BSYN  
ATOM    312   CG GLU    35     -22.235 -77.316 -36.808  1.00  0.00      BSYN  
ATOM    313   CD GLU    35     -23.528 -76.930 -36.152  1.00  0.00      BSYN  
ATOM    314  OE1 GLU    35     -23.495 -76.458 -35.020  1.00  0.00      BSYN  
ATOM    315  OE2 GLU    35     -24.558 -77.170 -36.811  1.00  0.00      BSYN  
ATOM    316    C GLU    35     -19.885 -76.499 -38.878  1.00  0.00      BSYN  
ATOM    317    O GLU    35     -20.150 -75.528 -39.597  1.00  0.00      BSYN  
ATOM    318    N GLY    36     -19.376 -77.641 -39.317  1.00  0.00      BSYN  
ATOM    319    H GLY    36     -18.836 -78.134 -38.665  1.00  0.00      BSYN  
ATOM    320   CA GLY    36     -19.293 -78.150 -40.650  1.00  0.00      BSYN  
ATOM    321    C GLY    36     -20.281 -79.322 -40.916  1.00  0.00      BSYN  
ATOM    322    O GLY    36     -21.025 -79.886 -40.037  1.00  0.00      BSYN  
ATOM    323    N VAL    37     -20.161 -79.619 -42.155  1.00  0.00      BSYN  
ATOM    324    H VAL    37     -19.553 -79.154 -42.766  1.00  0.00      BSYN  
ATOM    325   CA VAL    37     -21.107 -80.527 -42.843  1.00  0.00      BSYN  
ATOM    326   CB VAL    37     -20.946 -80.275 -44.347  1.00  0.00      BSYN  
ATOM    327  CG1 VAL    37     -21.287 -78.905 -44.827  1.00  0.00      BSYN  
ATOM    328  CG2 VAL    37     -19.593 -80.561 -44.789  1.00  0.00      BSYN  
ATOM    329    C VAL    37     -21.090 -81.929 -42.373  1.00  0.00      BSYN  
ATOM    330    O VAL    37     -20.300 -82.712 -42.814  1.00  0.00      BSYN  
ATOM    331    N LEU    38     -22.114 -82.292 -41.645  1.00  0.00      BSYN  
ATOM    332    H LEU    38     -22.608 -81.547 -41.244  1.00  0.00      BSYN  
ATOM    333   CA LEU    38     -22.258 -83.695 -41.414  1.00  0.00      BSYN  
ATOM    334   CB LEU    38     -22.110 -84.148 -39.963  1.00  0.00      BSYN  
ATOM    335   CG LEU    38     -23.013 -83.635 -38.807  1.00  0.00      BSYN  
ATOM    336  CD1 LEU    38     -24.373 -84.256 -38.678  1.00  0.00      BSYN  
ATOM    337  CD2 LEU    38     -22.228 -83.630 -37.527  1.00  0.00      BSYN  
ATOM    338    C LEU    38     -23.505 -84.267 -42.160  1.00  0.00      BSYN  
ATOM    339    O LEU    38     -24.515 -83.586 -42.357  1.00  0.00      BSYN  
ATOM    340    N TYR    39     -23.509 -85.557 -42.573  1.00  0.00      BSYN  
ATOM    341    H TYR    39     -24.347 -85.960 -42.883  1.00  0.00      BSYN  
ATOM    342   CA TYR    39     -22.426 -86.352 -42.318  1.00  0.00      BSYN  
ATOM    343   CB TYR    39     -22.720 -87.116 -41.055  1.00  0.00      BSYN  
ATOM    344   CG TYR    39     -21.544 -88.069 -40.695  1.00  0.00      BSYN  
ATOM    345  CD1 TYR    39     -20.290 -87.531 -40.405  1.00  0.00      BSYN  
ATOM    346  CE1 TYR    39     -19.225 -88.401 -40.260  1.00  0.00      BSYN  
ATOM    347  CD2 TYR    39     -21.632 -89.477 -40.760  1.00  0.00      BSYN  
ATOM    348  CE2 TYR    39     -20.515 -90.289 -40.616  1.00  0.00      BSYN  
ATOM    349   CZ TYR    39     -19.271 -89.827 -40.338  1.00  0.00      BSYN  
ATOM    350   OH TYR    39     -18.292 -90.625 -39.875  1.00  0.00      BSYN  
ATOM    351   HH TYR    39     -18.691 -91.487 -39.737  1.00  0.00      BSYN  
ATOM    352    C TYR    39     -22.303 -87.263 -43.491  1.00  0.00      BSYN  
ATOM    353    O TYR    39     -23.188 -88.064 -43.894  1.00  0.00      BSYN  
ATOM    354    N VAL    40     -21.009 -87.187 -43.974  1.00  0.00      BSYN  
ATOM    355    H VAL    40     -20.414 -86.730 -43.343  1.00  0.00      BSYN  
ATOM    356   CA VAL    40     -20.620 -87.981 -45.104  1.00  0.00      BSYN  
ATOM    357   CB VAL    40     -20.351 -87.061 -46.361  1.00  0.00      BSYN  
ATOM    358  CG1 VAL    40     -21.659 -86.563 -46.891  1.00  0.00      BSYN  
ATOM    359  CG2 VAL    40     -19.283 -86.108 -46.072  1.00  0.00      BSYN  
ATOM    360    C VAL    40     -19.395 -88.810 -44.770  1.00  0.00      BSYN  
ATOM    361    O VAL    40     -18.821 -88.525 -43.698  1.00  0.00      BSYN  
ATOM    362    N GLY    41     -18.989 -89.832 -45.556  1.00  0.00      BSYN  
ATOM    363    H GLY    41     -19.368 -90.037 -46.436  1.00  0.00      BSYN  
ATOM    364   CA GLY    41     -17.734 -90.499 -45.220  1.00  0.00      BSYN  
ATOM    365    C GLY    41     -16.551 -89.683 -45.679  1.00  0.00      BSYN  
ATOM    366    O GLY    41     -15.675 -89.326 -44.936  1.00  0.00      BSYN  
ATOM    367    N SER    42     -16.455 -89.531 -46.982  1.00  0.00      BSYN  
ATOM    368    H SER    42     -17.303 -89.582 -47.471  1.00  0.00      BSYN  
ATOM    369   CA SER    42     -15.380 -88.893 -47.708  1.00  0.00      BSYN  
ATOM    370   CB SER    42     -15.251 -89.289 -49.167  1.00  0.00      BSYN  
ATOM    371   OG SER    42     -15.098 -90.694 -49.306  1.00  0.00      BSYN  
ATOM    372   HG SER    42     -15.266 -90.984 -50.206  1.00  0.00      BSYN  
ATOM    373    C SER    42     -15.561 -87.389 -47.634  1.00  0.00      BSYN  
ATOM    374    O SER    42     -16.503 -86.833 -48.188  1.00  0.00      BSYN  
ATOM    375    N LYS    43     -14.753 -86.578 -46.949  1.00  0.00      BSYN  
ATOM    376    H LYS    43     -13.831 -86.838 -46.744  1.00  0.00      BSYN  
ATOM    377   CA LYS    43     -15.073 -85.336 -46.390  1.00  0.00      BSYN  
ATOM    378   CB LYS    43     -15.568 -85.670 -45.010  1.00  0.00      BSYN  
ATOM    379   CG LYS    43     -14.612 -86.175 -43.884  1.00  0.00      BSYN  
ATOM    380   CD LYS    43     -15.224 -86.117 -42.505  1.00  0.00      BSYN  
ATOM    381   CE LYS    43     -16.030 -87.375 -42.197  1.00  0.00      BSYN  
ATOM    382   NZ LYS    43     -15.288 -88.692 -42.184  1.00  0.00      BSYN  
ATOM    383  HZ1 LYS    43     -14.273 -88.609 -42.395  1.00  0.00      BSYN  
ATOM    384  HZ2 LYS    43     -15.368 -89.188 -41.273  1.00  0.00      BSYN  
ATOM    385  HZ3 LYS    43     -15.536 -89.262 -43.017  1.00  0.00      BSYN  
ATOM    386    C LYS    43     -13.939 -84.223 -46.443  1.00  0.00      BSYN  
ATOM    387    O LYS    43     -12.786 -84.544 -46.594  1.00  0.00      BSYN  
ATOM    388    N THR    44     -14.144 -82.920 -46.391  1.00  0.00      BSYN  
ATOM    389    H THR    44     -13.408 -82.277 -46.315  1.00  0.00      BSYN  
ATOM    390   CA THR    44     -15.494 -82.295 -46.461  1.00  0.00      BSYN  
ATOM    391   CB THR    44     -15.684 -81.438 -45.150  1.00  0.00      BSYN  
ATOM    392  OG1 THR    44     -14.557 -80.547 -45.002  1.00  0.00      BSYN  
ATOM    393  HG1 THR    44     -14.864 -79.729 -44.604  1.00  0.00      BSYN  
ATOM    394  CG2 THR    44     -16.030 -82.228 -44.016  1.00  0.00      BSYN  
ATOM    395    C THR    44     -15.847 -81.399 -47.622  1.00  0.00      BSYN  
ATOM    396    O THR    44     -16.905 -81.316 -48.263  1.00  0.00      BSYN  
ATOM    397    N ARG    45     -14.862 -80.674 -48.035  1.00  0.00      BSYN  
ATOM    398    H ARG    45     -13.941 -80.982 -47.903  1.00  0.00      BSYN  
ATOM    399   CA ARG    45     -15.040 -79.601 -48.979  1.00  0.00      BSYN  
ATOM    400   CB ARG    45     -13.854 -78.623 -48.804  1.00  0.00      BSYN  
ATOM    401   CG ARG    45     -14.360 -77.221 -49.190  1.00  0.00      BSYN  
ATOM    402   CD ARG    45     -13.468 -76.216 -48.535  1.00  0.00      BSYN  
ATOM    403   NE ARG    45     -14.136 -74.960 -48.494  1.00  0.00      BSYN  
ATOM    404   HE ARG    45     -14.752 -74.766 -49.231  1.00  0.00      BSYN  
ATOM    405   CZ ARG    45     -13.894 -74.012 -47.644  1.00  0.00      BSYN  
ATOM    406  NH1 ARG    45     -13.172 -74.200 -46.553  1.00  0.00      BSYN  
ATOM    407 HH11 ARG    45     -13.064 -73.362 -46.018  1.00  0.00      BSYN  
ATOM    408 HH12 ARG    45     -12.798 -75.066 -46.223  1.00  0.00      BSYN  
ATOM    409  NH2 ARG    45     -14.348 -72.804 -47.791  1.00  0.00      BSYN  
ATOM    410 HH21 ARG    45     -14.174 -72.005 -47.215  1.00  0.00      BSYN  
ATOM    411 HH22 ARG    45     -14.847 -72.700 -48.651  1.00  0.00      BSYN  
ATOM    412    C ARG    45     -15.202 -80.045 -50.414  1.00  0.00      BSYN  
ATOM    413    O ARG    45     -14.558 -80.964 -50.934  1.00  0.00      BSYN  
ATOM    414    N GLU    46     -15.837 -79.068 -51.128  1.00  0.00      BSYN  
ATOM    415    H GLU    46     -16.099 -78.201 -50.753  1.00  0.00      BSYN  
ATOM    416   CA GLU    46     -16.268 -79.484 -52.480  1.00  0.00      BSYN  
ATOM    417   CB GLU    46     -17.802 -79.255 -52.672  1.00  0.00      BSYN  
ATOM    418   CG GLU    46     -18.544 -80.362 -53.484  1.00  0.00      BSYN  
ATOM    419   CD GLU    46     -20.016 -80.005 -53.797  1.00  0.00      BSYN  
ATOM    420  OE1 GLU    46     -20.783 -79.719 -52.873  1.00  0.00      BSYN  
ATOM    421  OE2 GLU    46     -20.394 -79.876 -54.954  1.00  0.00      BSYN  
ATOM    422    C GLU    46     -15.344 -78.710 -53.473  1.00  0.00      BSYN  
ATOM    423    O GLU    46     -15.782 -77.786 -54.105  1.00  0.00      BSYN  
ATOM    424    N GLY    47     -14.197 -79.375 -53.540  1.00  0.00      BSYN  
ATOM    425    H GLY    47     -14.112 -80.254 -53.115  1.00  0.00      BSYN  
ATOM    426   CA GLY    47     -12.952 -78.934 -54.153  1.00  0.00      BSYN  
ATOM    427    C GLY    47     -12.986 -78.935 -55.711  1.00  0.00      BSYN  
ATOM    428    O GLY    47     -12.237 -79.662 -56.295  1.00  0.00      BSYN  
ATOM    429    N VAL    48     -14.117 -78.241 -56.178  1.00  0.00      BSYN  
ATOM    430    H VAL    48     -14.691 -77.808 -55.511  1.00  0.00      BSYN  
ATOM    431   CA VAL    48     -14.425 -78.382 -57.595  1.00  0.00      BSYN  
ATOM    432   CB VAL    48     -15.835 -78.023 -57.980  1.00  0.00      BSYN  
ATOM    433  CG1 VAL    48     -16.799 -78.884 -57.239  1.00  0.00      BSYN  
ATOM    434  CG2 VAL    48     -16.158 -76.548 -57.449  1.00  0.00      BSYN  
ATOM    435    C VAL    48     -13.416 -77.546 -58.436  1.00  0.00      BSYN  
ATOM    436    O VAL    48     -12.810 -78.131 -59.340  1.00  0.00      BSYN  
ATOM    437    N VAL    49     -13.157 -76.336 -58.003  1.00  0.00      BSYN  
ATOM    438    H VAL    49     -13.518 -76.054 -57.137  1.00  0.00      BSYN  
ATOM    439   CA VAL    49     -12.384 -75.451 -58.905  1.00  0.00      BSYN  
ATOM    440   CB VAL    49     -12.644 -73.913 -58.528  1.00  0.00      BSYN  
ATOM    441  CG1 VAL    49     -14.043 -73.728 -58.621  1.00  0.00      BSYN  
ATOM    442  CG2 VAL    49     -12.195 -73.550 -57.092  1.00  0.00      BSYN  
ATOM    443    C VAL    49     -10.928 -75.829 -58.886  1.00  0.00      BSYN  
ATOM    444    O VAL    49     -10.171 -75.476 -57.978  1.00  0.00      BSYN  
ATOM    445    N GLN    50     -10.702 -76.767 -59.838  1.00  0.00      BSYN  
ATOM    446    H GLN    50     -11.390 -76.942 -60.513  1.00  0.00      BSYN  
ATOM    447   CA GLN    50      -9.418 -77.402 -60.148  1.00  0.00      BSYN  
ATOM    448   CB GLN    50      -9.010 -78.348 -58.995  1.00  0.00      BSYN  
ATOM    449   CG GLN    50      -7.451 -78.587 -58.931  1.00  0.00      BSYN  
ATOM    450   CD GLN    50      -6.840 -79.644 -57.986  1.00  0.00      BSYN  
ATOM    451  OE1 GLN    50      -7.310 -79.867 -56.869  1.00  0.00      BSYN  
ATOM    452  NE2 GLN    50      -5.783 -80.304 -58.365  1.00  0.00      BSYN  
ATOM    453 HE21 GLN    50      -5.353 -80.039 -59.205  1.00  0.00      BSYN  
ATOM    454 HE22 GLN    50      -5.602 -81.038 -57.741  1.00  0.00      BSYN  
ATOM    455    C GLN    50      -9.441 -78.094 -61.490  1.00  0.00      BSYN  
ATOM    456    O GLN    50     -10.082 -79.102 -61.685  1.00  0.00      BSYN  
ATOM    457    N GLY    51      -8.893 -77.651 -62.610  1.00  0.00      BSYN  
ATOM    458    H GLY    51      -8.722 -78.235 -63.378  1.00  0.00      BSYN  
ATOM    459   CA GLY    51      -8.117 -76.436 -62.726  1.00  0.00      BSYN  
ATOM    460    C GLY    51      -8.878 -75.487 -63.680  1.00  0.00      BSYN  
ATOM    461    O GLY    51      -9.182 -75.762 -64.865  1.00  0.00      BSYN  
ATOM    462    N VAL    52      -8.954 -74.254 -63.135  1.00  0.00      BSYN  
ATOM    463    H VAL    52      -8.380 -73.988 -62.387  1.00  0.00      BSYN  
ATOM    464   CA VAL    52      -9.644 -73.090 -63.569  1.00  0.00      BSYN  
ATOM    465   CB VAL    52     -10.974 -73.083 -62.731  1.00  0.00      BSYN  
ATOM    466  CG1 VAL    52     -11.600 -71.638 -62.421  1.00  0.00      BSYN  
ATOM    467  CG2 VAL    52     -12.079 -73.912 -63.523  1.00  0.00      BSYN  
ATOM    468    C VAL    52      -8.710 -71.965 -63.339  1.00  0.00      BSYN  
ATOM    469    O VAL    52      -7.739 -72.199 -62.691  1.00  0.00      BSYN  
ATOM    470    N ALA    53      -8.981 -70.874 -64.001  1.00  0.00      BSYN  
ATOM    471    H ALA    53      -9.804 -70.703 -64.505  1.00  0.00      BSYN  
ATOM    472   CA ALA    53      -8.118 -69.658 -63.956  1.00  0.00      BSYN  
ATOM    473   CB ALA    53      -7.805 -69.239 -65.326  1.00  0.00      BSYN  
ATOM    474    C ALA    53      -8.547 -68.482 -63.063  1.00  0.00      BSYN  
ATOM    475    O ALA    53      -7.819 -67.780 -62.422  1.00  0.00      BSYN  
ATOM    476    N SER    54      -9.819 -68.229 -62.972  1.00  0.00      BSYN  
ATOM    477    H SER    54     -10.250 -68.953 -63.473  1.00  0.00      BSYN  
ATOM    478   CA SER    54     -10.430 -67.116 -62.250  1.00  0.00      BSYN  
ATOM    479   CB SER    54     -11.158 -66.178 -63.235  1.00  0.00      BSYN  
ATOM    480   OG SER    54     -11.941 -66.813 -64.093  1.00  0.00      BSYN  
ATOM    481   HG SER    54     -12.458 -67.513 -63.688  1.00  0.00      BSYN  
ATOM    482    C SER    54     -11.260 -67.622 -61.088  1.00  0.00      BSYN  
ATOM    483    O SER    54     -12.460 -67.707 -61.164  1.00  0.00      BSYN  
ATOM    484    N VAL    55     -10.545 -67.836 -60.026  1.00  0.00      BSYN  
ATOM    485    H VAL    55      -9.567 -67.847 -60.095  1.00  0.00      BSYN  
ATOM    486   CA VAL    55     -11.156 -68.299 -58.734  1.00  0.00      BSYN  
ATOM    487   CB VAL    55     -10.017 -69.089 -58.040  1.00  0.00      BSYN  
ATOM    488  CG1 VAL    55      -8.807 -68.397 -57.415  1.00  0.00      BSYN  
ATOM    489  CG2 VAL    55     -10.719 -70.008 -56.999  1.00  0.00      BSYN  
ATOM    490    C VAL    55     -11.861 -67.130 -57.965  1.00  0.00      BSYN  
ATOM    491    O VAL    55     -11.401 -65.969 -58.087  1.00  0.00      BSYN  
ATOM    492    N ALA    56     -13.056 -67.370 -57.335  1.00  0.00      BSYN  
ATOM    493    H ALA    56     -13.380 -68.291 -57.254  1.00  0.00      BSYN  
ATOM    494   CA ALA    56     -13.777 -66.374 -56.634  1.00  0.00      BSYN  
ATOM    495   CB ALA    56     -15.304 -66.329 -56.981  1.00  0.00      BSYN  
ATOM    496    C ALA    56     -13.497 -66.573 -55.151  1.00  0.00      BSYN  
ATOM    497    O ALA    56     -13.560 -65.469 -54.491  1.00  0.00      BSYN  
ATOM    498    N GLU    57     -13.266 -67.704 -54.574  1.00  0.00      BSYN  
ATOM    499    H GLU    57     -13.336 -68.568 -55.031  1.00  0.00      BSYN  
ATOM    500   CA GLU    57     -13.155 -67.788 -53.146  1.00  0.00      BSYN  
ATOM    501   CB GLU    57     -14.535 -68.142 -52.717  1.00  0.00      BSYN  
ATOM    502   CG GLU    57     -14.851 -68.589 -51.310  1.00  0.00      BSYN  
ATOM    503   CD GLU    57     -16.104 -69.568 -51.207  1.00  0.00      BSYN  
ATOM    504  OE1 GLU    57     -16.351 -70.039 -50.144  1.00  0.00      BSYN  
ATOM    505  OE2 GLU    57     -16.767 -69.930 -52.145  1.00  0.00      BSYN  
ATOM    506    C GLU    57     -12.102 -68.908 -53.042  1.00  0.00      BSYN  
ATOM    507    O GLU    57     -12.124 -69.893 -53.821  1.00  0.00      BSYN  
ATOM    508    N LYS    58     -11.198 -68.699 -52.059  1.00  0.00      BSYN  
ATOM    509    H LYS    58     -11.334 -68.015 -51.369  1.00  0.00      BSYN  
ATOM    510   CA LYS    58     -10.050 -69.564 -51.811  1.00  0.00      BSYN  
ATOM    511   CB LYS    58      -8.899 -68.658 -51.330  1.00  0.00      BSYN  
ATOM    512   CG LYS    58      -8.014 -68.023 -52.414  1.00  0.00      BSYN  
ATOM    513   CD LYS    58      -6.990 -68.820 -53.087  1.00  0.00      BSYN  
ATOM    514   CE LYS    58      -6.058 -67.863 -53.949  1.00  0.00      BSYN  
ATOM    515   NZ LYS    58      -5.331 -68.821 -54.717  1.00  0.00      BSYN  
ATOM    516  HZ1 LYS    58      -4.476 -68.479 -55.199  1.00  0.00      BSYN  
ATOM    517  HZ2 LYS    58      -5.069 -69.421 -53.908  1.00  0.00      BSYN  
ATOM    518  HZ3 LYS    58      -6.080 -69.157 -55.356  1.00  0.00      BSYN  
ATOM    519    C LYS    58     -10.387 -70.676 -50.874  1.00  0.00      BSYN  
ATOM    520    O LYS    58     -10.170 -70.564 -49.651  1.00  0.00      BSYN  
ATOM    521    N THR    59     -10.739 -71.764 -51.596  1.00  0.00      BSYN  
ATOM    522    H THR    59     -10.724 -71.623 -52.566  1.00  0.00      BSYN  
ATOM    523   CA THR    59     -11.169 -72.974 -50.857  1.00  0.00      BSYN  
ATOM    524   CB THR    59     -12.172 -73.938 -51.627  1.00  0.00      BSYN  
ATOM    525  OG1 THR    59     -11.496 -74.237 -52.846  1.00  0.00      BSYN  
ATOM    526  HG1 THR    59     -10.602 -74.576 -52.764  1.00  0.00      BSYN  
ATOM    527  CG2 THR    59     -13.383 -73.090 -51.966  1.00  0.00      BSYN  
ATOM    528    C THR    59     -10.141 -73.712 -49.945  1.00  0.00      BSYN  
ATOM    529    O THR    59     -10.349 -74.927 -49.731  1.00  0.00      BSYN  
ATOM    530    N LYS    60      -9.112 -73.178 -49.454  1.00  0.00      BSYN  
ATOM    531    H LYS    60      -8.753 -72.291 -49.666  1.00  0.00      BSYN  
ATOM    532   CA LYS    60      -8.123 -73.987 -48.703  1.00  0.00      BSYN  
ATOM    533   CB LYS    60      -6.665 -73.508 -48.886  1.00  0.00      BSYN  
ATOM    534   CG LYS    60      -6.062 -73.163 -50.248  1.00  0.00      BSYN  
ATOM    535   CD LYS    60      -6.079 -74.362 -51.155  1.00  0.00      BSYN  
ATOM    536   CE LYS    60      -5.093 -74.143 -52.321  1.00  0.00      BSYN  
ATOM    537   NZ LYS    60      -4.858 -75.364 -52.932  1.00  0.00      BSYN  
ATOM    538  HZ1 LYS    60      -5.757 -75.579 -53.409  1.00  0.00      BSYN  
ATOM    539  HZ2 LYS    60      -4.113 -75.331 -53.656  1.00  0.00      BSYN  
ATOM    540  HZ3 LYS    60      -4.782 -76.108 -52.209  1.00  0.00      BSYN  
ATOM    541    C LYS    60      -8.392 -74.137 -47.202  1.00  0.00      BSYN  
ATOM    542    O LYS    60      -9.119 -73.266 -46.678  1.00  0.00      BSYN  
ATOM    543    N GLU    61      -7.696 -75.018 -46.476  1.00  0.00      BSYN  
ATOM    544    H GLU    61      -6.948 -75.469 -46.922  1.00  0.00      BSYN  
ATOM    545   CA GLU    61      -8.082 -75.295 -45.027  1.00  0.00      BSYN  
ATOM    546   CB GLU    61      -7.812 -76.770 -44.618  1.00  0.00      BSYN  
ATOM    547   CG GLU    61      -8.873 -77.245 -43.613  1.00  0.00      BSYN  
ATOM    548   CD GLU    61      -9.298 -78.588 -43.901  1.00  0.00      BSYN  
ATOM    549  OE1 GLU    61     -10.332 -78.779 -44.594  1.00  0.00      BSYN  
ATOM    550  OE2 GLU    61      -8.515 -79.488 -43.685  1.00  0.00      BSYN  
ATOM    551    C GLU    61      -7.364 -74.216 -44.181  1.00  0.00      BSYN  
ATOM    552    O GLU    61      -6.199 -74.339 -43.834  1.00  0.00      BSYN  
ATOM    553    N GLN    62      -8.071 -73.076 -44.008  1.00  0.00      BSYN  
ATOM    554    H GLN    62      -8.684 -72.890 -44.750  1.00  0.00      BSYN  
ATOM    555   CA GLN    62      -7.639 -72.009 -43.051  1.00  0.00      BSYN  
ATOM    556   CB GLN    62      -8.177 -70.638 -43.430  1.00  0.00      BSYN  
ATOM    557   CG GLN    62      -9.718 -70.592 -43.594  1.00  0.00      BSYN  
ATOM    558   CD GLN    62     -10.307 -69.260 -44.140  1.00  0.00      BSYN  
ATOM    559  OE1 GLN    62     -10.542 -68.920 -45.304  1.00  0.00      BSYN  
ATOM    560  NE2 GLN    62     -10.711 -68.435 -43.192  1.00  0.00      BSYN  
ATOM    561 HE21 GLN    62     -10.405 -68.742 -42.313  1.00  0.00      BSYN  
ATOM    562 HE22 GLN    62     -11.154 -67.609 -43.478  1.00  0.00      BSYN  
ATOM    563    C GLN    62      -7.880 -72.185 -41.521  1.00  0.00      BSYN  
ATOM    564    O GLN    62      -8.937 -72.252 -40.928  1.00  0.00      BSYN  
ATOM    565    N ALA    63      -6.706 -72.304 -40.964  1.00  0.00      BSYN  
ATOM    566    H ALA    63      -5.930 -71.953 -41.448  1.00  0.00      BSYN  
ATOM    567   CA ALA    63      -6.473 -72.769 -39.615  1.00  0.00      BSYN  
ATOM    568   CB ALA    63      -7.040 -74.130 -39.416  1.00  0.00      BSYN  
ATOM    569    C ALA    63      -5.004 -72.945 -39.360  1.00  0.00      BSYN  
ATOM    570    O ALA    63      -4.116 -72.919 -40.143  1.00  0.00      BSYN  
ATOM    571    N SER    64      -4.657 -73.056 -38.107  1.00  0.00      BSYN  
ATOM    572    H SER    64      -5.361 -73.082 -37.426  1.00  0.00      BSYN  
ATOM    573   CA SER    64      -3.342 -73.004 -37.505  1.00  0.00      BSYN  
ATOM    574   CB SER    64      -3.256 -71.748 -36.768  1.00  0.00      BSYN  
ATOM    575   OG SER    64      -2.540 -70.658 -37.436  1.00  0.00      BSYN  
ATOM    576   HG SER    64      -2.837 -70.420 -38.317  1.00  0.00      BSYN  
ATOM    577    C SER    64      -3.157 -74.167 -36.510  1.00  0.00      BSYN  
ATOM    578    O SER    64      -2.507 -73.992 -35.536  1.00  0.00      BSYN  
ATOM    579    N HIS    65      -3.462 -75.335 -36.976  1.00  0.00      BSYN  
ATOM    580    H HIS    65      -3.650 -75.358 -37.937  1.00  0.00      BSYN  
ATOM    581   CA HIS    65      -3.573 -76.525 -36.151  1.00  0.00      BSYN  
ATOM    582   CB HIS    65      -4.782 -77.429 -36.616  1.00  0.00      BSYN  
ATOM    583   CG HIS    65      -4.657 -78.055 -38.000  1.00  0.00      BSYN  
ATOM    584  ND1 HIS    65      -3.669 -78.474 -38.734  1.00  0.00      BSYN  
ATOM    585  HD1 HIS    65      -2.719 -78.360 -38.524  1.00  0.00      BSYN  
ATOM    586  CD2 HIS    65      -5.711 -78.074 -38.867  1.00  0.00      BSYN  
ATOM    587  NE2 HIS    65      -5.337 -78.576 -40.003  1.00  0.00      BSYN  
ATOM    588  CE1 HIS    65      -4.059 -78.803 -39.919  1.00  0.00      BSYN  
ATOM    589    C HIS    65      -2.173 -77.274 -36.004  1.00  0.00      BSYN  
ATOM    590    O HIS    65      -2.071 -78.321 -36.449  1.00  0.00      BSYN  
ATOM    591    N LEU    66      -1.147 -76.743 -35.424  1.00  0.00      BSYN  
ATOM    592    H LEU    66      -1.309 -75.811 -35.165  1.00  0.00      BSYN  
ATOM    593   CA LEU    66       0.139 -77.389 -35.141  1.00  0.00      BSYN  
ATOM    594   CB LEU    66       1.369 -76.917 -36.140  1.00  0.00      BSYN  
ATOM    595   CG LEU    66       1.200 -77.081 -37.725  1.00  0.00      BSYN  
ATOM    596  CD1 LEU    66       2.369 -76.547 -38.499  1.00  0.00      BSYN  
ATOM    597  CD2 LEU    66       0.815 -78.407 -38.133  1.00  0.00      BSYN  
ATOM    598    C LEU    66       0.828 -77.271 -33.879  1.00  0.00      BSYN  
ATOM    599    O LEU    66       0.534 -76.342 -33.080  1.00  0.00      BSYN  
ATOM    600    N GLY    67       1.712 -78.286 -33.623  1.00  0.00      BSYN  
ATOM    601    H GLY    67       2.026 -78.848 -34.361  1.00  0.00      BSYN  
ATOM    602   CA GLY    67       2.528 -78.322 -32.392  1.00  0.00      BSYN  
ATOM    603    C GLY    67       3.147 -77.040 -31.966  1.00  0.00      BSYN  
ATOM    604    O GLY    67       3.704 -76.235 -32.740  1.00  0.00      BSYN  
ATOM    605    N GLY    68       3.011 -76.859 -30.674  1.00  0.00      BSYN  
ATOM    606    H GLY    68       2.846 -77.599 -30.053  1.00  0.00      BSYN  
ATOM    607   CA GLY    68       3.018 -75.453 -30.208  1.00  0.00      BSYN  
ATOM    608    C GLY    68       2.029 -75.380 -28.973  1.00  0.00      BSYN  
ATOM    609    O GLY    68       2.385 -75.689 -27.800  1.00  0.00      BSYN  
ATOM    610    N ALA    69       0.807 -75.045 -29.320  1.00  0.00      BSYN  
ATOM    611    H ALA    69       0.507 -74.970 -30.250  1.00  0.00      BSYN  
ATOM    612   CA ALA    69      -0.263 -74.940 -28.328  1.00  0.00      BSYN  
ATOM    613   CB ALA    69      -0.733 -73.468 -28.118  1.00  0.00      BSYN  
ATOM    614    C ALA    69      -1.542 -75.834 -28.542  1.00  0.00      BSYN  
ATOM    615    O ALA    69      -2.575 -75.560 -27.910  1.00  0.00      BSYN  
ATOM    616    N VAL    70      -1.273 -76.863 -29.318  1.00  0.00      BSYN  
ATOM    617    H VAL    70      -0.427 -76.786 -29.807  1.00  0.00      BSYN  
ATOM    618   CA VAL    70      -2.172 -77.882 -29.715  1.00  0.00      BSYN  
ATOM    619   CB VAL    70      -2.954 -77.567 -31.093  1.00  0.00      BSYN  
ATOM    620  CG1 VAL    70      -3.734 -78.706 -31.566  1.00  0.00      BSYN  
ATOM    621  CG2 VAL    70      -3.886 -76.260 -30.990  1.00  0.00      BSYN  
ATOM    622    C VAL    70      -1.395 -79.220 -29.586  1.00  0.00      BSYN  
ATOM    623    O VAL    70      -1.516 -79.783 -28.470  1.00  0.00      BSYN  
ATOM    624    N PHE    71      -0.472 -79.714 -30.418  1.00  0.00      BSYN  
ATOM    625    H PHE    71      -0.143 -79.174 -31.167  1.00  0.00      BSYN  
ATOM    626   CA PHE    71       0.058 -81.104 -30.372  1.00  0.00      BSYN  
ATOM    627   CB PHE    71       0.454 -81.391 -31.894  1.00  0.00      BSYN  
ATOM    628   CG PHE    71      -0.635 -81.673 -32.911  1.00  0.00      BSYN  
ATOM    629  CD1 PHE    71      -1.274 -80.637 -33.742  1.00  0.00      BSYN  
ATOM    630  CD2 PHE    71      -1.221 -82.907 -32.874  1.00  0.00      BSYN  
ATOM    631  CE1 PHE    71      -2.490 -80.930 -34.391  1.00  0.00      BSYN  
ATOM    632  CE2 PHE    71      -2.451 -83.189 -33.460  1.00  0.00      BSYN  
ATOM    633   CZ PHE    71      -3.072 -82.244 -34.195  1.00  0.00      BSYN  
ATOM    634    C PHE    71       1.306 -81.189 -29.481  1.00  0.00      BSYN  
ATOM    635    O PHE    71       2.081 -80.268 -29.338  1.00  0.00      BSYN  
ATOM    636    N SER    72       1.520 -82.369 -28.940  1.00  0.00      BSYN  
ATOM    637    H SER    72       0.907 -83.107 -29.139  1.00  0.00      BSYN  
ATOM    638   CA SER    72       2.576 -82.720 -28.095  1.00  0.00      BSYN  
ATOM    639   CB SER    72       2.360 -83.593 -26.804  1.00  0.00      BSYN  
ATOM    640   OG SER    72       1.155 -83.111 -26.184  1.00  0.00      BSYN  
ATOM    641   HG SER    72       0.795 -82.398 -26.715  1.00  0.00      BSYN  
ATOM    642    C SER    72       3.690 -83.335 -28.907  1.00  0.00      BSYN  
ATOM    643    O SER    72       3.839 -84.563 -29.062  1.00  0.00      BSYN  
ATOM    644    N GLY    73       4.384 -82.384 -29.581  1.00  0.00      BSYN  
ATOM    645    H GLY    73       4.131 -81.440 -29.661  1.00  0.00      BSYN  
ATOM    646   CA GLY    73       5.654 -82.694 -30.177  1.00  0.00      BSYN  
ATOM    647    C GLY    73       5.845 -81.721 -31.353  1.00  0.00      BSYN  
ATOM    648    O GLY    73       6.354 -80.601 -31.260  1.00  0.00      BSYN  
ATOM    649    N ALA    74       5.337 -82.286 -32.411  1.00  0.00      BSYN  
ATOM    650    H ALA    74       5.332 -83.266 -32.410  1.00  0.00      BSYN  
ATOM    651   CA ALA    74       5.158 -81.643 -33.651  1.00  0.00      BSYN  
ATOM    652   CB ALA    74       6.155 -82.272 -34.604  1.00  0.00      BSYN  
ATOM    653    C ALA    74       3.701 -81.648 -34.208  1.00  0.00      BSYN  
ATOM    654    O ALA    74       3.176 -80.560 -34.402  1.00  0.00      BSYN  
ATOM    655    N GLY    75       3.308 -82.854 -34.559  1.00  0.00      BSYN  
ATOM    656    H GLY    75       3.925 -83.615 -34.553  1.00  0.00      BSYN  
ATOM    657   CA GLY    75       2.092 -83.039 -35.223  1.00  0.00      BSYN  
ATOM    658    C GLY    75       1.706 -84.537 -35.299  1.00  0.00      BSYN  
ATOM    659    O GLY    75       2.000 -85.206 -34.294  1.00  0.00      BSYN  
ATOM    660    N ASN    76       1.091 -85.002 -36.415  1.00  0.00      BSYN  
ATOM    661    H ASN    76       1.344 -84.624 -37.283  1.00  0.00      BSYN  
ATOM    662   CA ASN    76       0.351 -86.273 -36.528  1.00  0.00      BSYN  
ATOM    663   CB ASN    76      -1.076 -85.882 -36.429  1.00  0.00      BSYN  
ATOM    664   CG ASN    76      -1.602 -84.855 -37.536  1.00  0.00      BSYN  
ATOM    665  OD1 ASN    76      -1.054 -83.782 -37.744  1.00  0.00      BSYN  
ATOM    666  ND2 ASN    76      -2.643 -85.228 -38.404  1.00  0.00      BSYN  
ATOM    667 HD21 ASN    76      -3.218 -86.015 -38.506  1.00  0.00      BSYN  
ATOM    668 HD22 ASN    76      -2.905 -84.468 -38.965  1.00  0.00      BSYN  
ATOM    669    C ASN    76       0.957 -86.918 -37.764  1.00  0.00      BSYN  
ATOM    670    O ASN    76       1.882 -86.380 -38.427  1.00  0.00      BSYN  
ATOM    671    N ILE    77       0.554 -88.170 -37.901  1.00  0.00      BSYN  
ATOM    672    H ILE    77      -0.236 -88.377 -37.359  1.00  0.00      BSYN  
ATOM    673   CA ILE    77       1.120 -89.156 -38.780  1.00  0.00      BSYN  
ATOM    674   CB ILE    77       1.496 -90.460 -37.897  1.00  0.00      BSYN  
ATOM    675  CG2 ILE    77       2.086 -91.501 -38.844  1.00  0.00      BSYN  
ATOM    676  CG1 ILE    77       2.493 -90.088 -36.754  1.00  0.00      BSYN  
ATOM    677   CD ILE    77       2.401 -90.969 -35.413  1.00  0.00      BSYN  
ATOM    678    C ILE    77       0.149 -89.483 -39.864  1.00  0.00      BSYN  
ATOM    679    O ILE    77      -1.048 -89.289 -39.520  1.00  0.00      BSYN  
ATOM    680    N ALA    78       0.436 -89.935 -41.082  1.00  0.00      BSYN  
ATOM    681    H ALA    78       1.376 -90.023 -41.348  1.00  0.00      BSYN  
ATOM    682   CA ALA    78      -0.571 -90.521 -41.912  1.00  0.00      BSYN  
ATOM    683   CB ALA    78      -0.029 -90.226 -43.420  1.00  0.00      BSYN  
ATOM    684    C ALA    78      -0.839 -91.983 -41.630  1.00  0.00      BSYN  
ATOM    685    O ALA    78      -0.068 -92.880 -42.167  1.00  0.00      BSYN  
ATOM    686    N ALA    79      -1.913 -92.405 -40.966  1.00  0.00      BSYN  
ATOM    687    H ALA    79      -2.028 -93.364 -40.798  1.00  0.00      BSYN  
ATOM    688   CA ALA    79      -2.945 -91.550 -40.473  1.00  0.00      BSYN  
ATOM    689   CB ALA    79      -4.225 -91.916 -41.137  1.00  0.00      BSYN  
ATOM    690    C ALA    79      -3.214 -91.829 -39.009  1.00  0.00      BSYN  
ATOM    691    O ALA    79      -3.546 -92.906 -38.527  1.00  0.00      BSYN  
ATOM    692    N ALA    80      -3.222 -90.672 -38.285  1.00  0.00      BSYN  
ATOM    693    H ALA    80      -3.039 -89.787 -38.664  1.00  0.00      BSYN  
ATOM    694   CA ALA    80      -3.555 -90.703 -36.923  1.00  0.00      BSYN  
ATOM    695   CB ALA    80      -2.249 -90.273 -36.070  1.00  0.00      BSYN  
ATOM    696    C ALA    80      -4.780 -89.736 -36.680  1.00  0.00      BSYN  
ATOM    697    O ALA    80      -4.874 -88.574 -37.143  1.00  0.00      BSYN  
ATOM    698    N THR    81      -5.762 -90.343 -35.891  1.00  0.00      BSYN  
ATOM    699    H THR    81      -6.643 -89.958 -36.081  1.00  0.00      BSYN  
ATOM    700   CA THR    81      -5.635 -91.555 -35.091  1.00  0.00      BSYN  
ATOM    701   CB THR    81      -6.249 -91.328 -33.634  1.00  0.00      BSYN  
ATOM    702  OG1 THR    81      -5.656 -90.143 -33.116  1.00  0.00      BSYN  
ATOM    703  HG1 THR    81      -6.291 -89.429 -33.030  1.00  0.00      BSYN  
ATOM    704  CG2 THR    81      -5.794 -92.385 -32.519  1.00  0.00      BSYN  
ATOM    705    C THR    81      -6.694 -92.444 -35.730  1.00  0.00      BSYN  
ATOM    706    O THR    81      -7.872 -92.058 -35.853  1.00  0.00      BSYN  
ATOM    707    N GLY    82      -6.191 -93.565 -36.302  1.00  0.00      BSYN  
ATOM    708    H GLY    82      -5.237 -93.548 -36.527  1.00  0.00      BSYN  
ATOM    709   CA GLY    82      -7.018 -94.512 -36.930  1.00  0.00      BSYN  
ATOM    710    C GLY    82      -6.319 -95.712 -37.470  1.00  0.00      BSYN  
ATOM    711    O GLY    82      -6.489 -96.718 -36.785  1.00  0.00      BSYN  
ATOM    712    N LEU    83      -5.753 -95.648 -38.674  1.00  0.00      BSYN  
ATOM    713    H LEU    83      -5.940 -94.830 -39.181  1.00  0.00      BSYN  
ATOM    714   CA LEU    83      -5.022 -96.757 -39.154  1.00  0.00      BSYN  
ATOM    715   CB LEU    83      -5.536 -96.827 -40.613  1.00  0.00      BSYN  
ATOM    716   CG LEU    83      -6.946 -97.230 -41.080  1.00  0.00      BSYN  
ATOM    717  CD1 LEU    83      -7.271 -98.638 -40.554  1.00  0.00      BSYN  
ATOM    718  CD2 LEU    83      -8.303 -96.544 -40.558  1.00  0.00      BSYN  
ATOM    719    C LEU    83      -3.476 -96.649 -38.837  1.00  0.00      BSYN  
ATOM    720    O LEU    83      -3.091 -97.019 -37.746  1.00  0.00      BSYN  
ATOM    721    N VAL    84      -2.524 -96.335 -39.698  1.00  0.00      BSYN  
ATOM    722    H VAL    84      -2.728 -96.096 -40.627  1.00  0.00      BSYN  
ATOM    723   CA VAL    84      -1.135 -96.551 -39.311  1.00  0.00      BSYN  
ATOM    724   CB VAL    84      -0.320 -96.872 -40.583  1.00  0.00      BSYN  
ATOM    725  CG1 VAL    84       1.177 -97.047 -40.270  1.00  0.00      BSYN  
ATOM    726  CG2 VAL    84      -0.859 -97.917 -41.427  1.00  0.00      BSYN  
ATOM    727    C VAL    84      -0.473 -95.422 -38.533  1.00  0.00      BSYN  
ATOM    728    O VAL    84      -0.337 -94.341 -38.997  1.00  0.00      BSYN  
ATOM    729    N LYS    85       0.125 -95.834 -37.341  1.00  0.00      BSYN  
ATOM    730    H LYS    85       0.293 -96.798 -37.288  1.00  0.00      BSYN  
ATOM    731   CA LYS    85       0.569 -94.935 -36.285  1.00  0.00      BSYN  
ATOM    732   CB LYS    85      -0.518 -94.638 -35.264  1.00  0.00      BSYN  
ATOM    733   CG LYS    85      -1.158 -95.897 -34.649  1.00  0.00      BSYN  
ATOM    734   CD LYS    85      -2.552 -95.462 -34.061  1.00  0.00      BSYN  
ATOM    735   CE LYS    85      -3.585 -96.621 -33.719  1.00  0.00      BSYN  
ATOM    736   NZ LYS    85      -3.980 -97.416 -34.859  1.00  0.00      BSYN  
ATOM    737  HZ1 LYS    85      -3.113 -97.719 -35.348  1.00  0.00      BSYN  
ATOM    738  HZ2 LYS    85      -4.490 -98.285 -34.601  1.00  0.00      BSYN  
ATOM    739  HZ3 LYS    85      -4.467 -96.899 -35.619  1.00  0.00      BSYN  
ATOM    740    C LYS    85       1.828 -95.517 -35.643  1.00  0.00      BSYN  
ATOM    741    O LYS    85       1.934 -96.747 -35.547  1.00  0.00      BSYN  
ATOM    742    N ARG    86       2.721 -94.685 -35.113  1.00  0.00      BSYN  
ATOM    743    H ARG    86       2.710 -93.732 -35.343  1.00  0.00      BSYN  
ATOM    744   CA ARG    86       3.985 -95.259 -34.612  1.00  0.00      BSYN  
ATOM    745   CB ARG    86       5.315 -94.805 -35.341  1.00  0.00      BSYN  
ATOM    746   CG ARG    86       5.135 -93.331 -35.969  1.00  0.00      BSYN  
ATOM    747   CD ARG    86       6.339 -93.103 -36.768  1.00  0.00      BSYN  
ATOM    748   NE ARG    86       6.277 -91.731 -37.338  1.00  0.00      BSYN  
ATOM    749   HE ARG    86       5.448 -91.219 -37.238  1.00  0.00      BSYN  
ATOM    750   CZ ARG    86       7.260 -91.342 -38.105  1.00  0.00      BSYN  
ATOM    751  NH1 ARG    86       8.283 -92.189 -38.457  1.00  0.00      BSYN  
ATOM    752 HH11 ARG    86       9.157 -91.885 -38.836  1.00  0.00      BSYN  
ATOM    753 HH12 ARG    86       8.226 -93.137 -38.144  1.00  0.00      BSYN  
ATOM    754  NH2 ARG    86       7.318 -90.014 -38.437  1.00  0.00      BSYN  
ATOM    755 HH21 ARG    86       7.994 -89.694 -39.102  1.00  0.00      BSYN  
ATOM    756 HH22 ARG    86       6.822 -89.386 -37.837  1.00  0.00      BSYN  
ATOM    757    C ARG    86       3.867 -95.249 -33.081  1.00  0.00      BSYN  
ATOM    758    O ARG    86       3.895 -94.208 -32.408  1.00  0.00      BSYN  
ATOM    759    N GLU    87       3.776 -96.515 -32.527  1.00  0.00      BSYN  
ATOM    760    H GLU    87       3.905 -97.352 -33.020  1.00  0.00      BSYN  
ATOM    761   CA GLU    87       3.532 -96.568 -31.065  1.00  0.00      BSYN  
ATOM    762   CB GLU    87       2.986 -97.861 -30.530  1.00  0.00      BSYN  
ATOM    763   CG GLU    87       1.522 -97.792 -30.282  1.00  0.00      BSYN  
ATOM    764   CD GLU    87       0.949 -99.157 -30.125  1.00  0.00      BSYN  
ATOM    765  OE1 GLU    87      -0.285 -99.156 -30.051  1.00  0.00      BSYN  
ATOM    766  OE2 GLU    87       1.674-100.221 -30.124  1.00  0.00      BSYN  
ATOM    767    C GLU    87       4.858 -96.209 -30.343  1.00  0.00      BSYN  
ATOM    768    O GLU    87       5.887 -96.817 -30.564  1.00  0.00      BSYN  
ATOM    769    N GLU    88       4.793 -95.310 -29.308  1.00  0.00      BSYN  
ATOM    770    H GLU    88       3.865 -95.033 -29.159  1.00  0.00      BSYN  
ATOM    771   CA GLU    88       5.920 -94.895 -28.544  1.00  0.00      BSYN  
ATOM    772   CB GLU    88       5.966 -93.374 -28.320  1.00  0.00      BSYN  
ATOM    773   CG GLU    88       7.386 -92.741 -28.113  1.00  0.00      BSYN  
ATOM    774   CD GLU    88       7.573 -91.290 -27.935  1.00  0.00      BSYN  
ATOM    775  OE1 GLU    88       8.648 -90.854 -28.311  1.00  0.00      BSYN  
ATOM    776  OE2 GLU    88       6.725 -90.567 -27.296  1.00  0.00      BSYN  
ATOM    777    C GLU    88       5.944 -95.841 -27.359  1.00  0.00      BSYN  
ATOM    778    O GLU    88       4.957 -95.808 -26.615  1.00  0.00      BSYN  
ATOM    779    N PHE    89       6.898 -96.792 -27.104  1.00  0.00      BSYN  
ATOM    780    H PHE    89       7.761 -96.961 -27.537  1.00  0.00      BSYN  
ATOM    781   CA PHE    89       6.899 -97.770 -26.005  1.00  0.00      BSYN  
ATOM    782   CB PHE    89       7.268 -99.070 -26.655  1.00  0.00      BSYN  
ATOM    783   CG PHE    89       6.755-100.310 -25.957  1.00  0.00      BSYN  
ATOM    784  CD1 PHE    89       7.696-101.202 -25.369  1.00  0.00      BSYN  
ATOM    785  CD2 PHE    89       5.490-100.639 -26.050  1.00  0.00      BSYN  
ATOM    786  CE1 PHE    89       7.246-102.358 -24.779  1.00  0.00      BSYN  
ATOM    787  CE2 PHE    89       5.077-101.806 -25.491  1.00  0.00      BSYN  
ATOM    788   CZ PHE    89       5.912-102.681 -24.879  1.00  0.00      BSYN  
ATOM    789    C PHE    89       7.971 -97.600 -24.901  1.00  0.00      BSYN  
ATOM    790    O PHE    89       9.137 -97.148 -25.157  1.00  0.00      BSYN  
ATOM    791    N PRO    90       7.685 -97.796 -23.604  1.00  0.00      BSYN  
ATOM    792   CD PRO    90       6.387 -97.517 -23.009  1.00  0.00      BSYN  
ATOM    793   CA PRO    90       8.689 -97.895 -22.556  1.00  0.00      BSYN  
ATOM    794   CB PRO    90       7.850 -97.728 -21.319  1.00  0.00      BSYN  
ATOM    795   CG PRO    90       6.731 -96.760 -21.721  1.00  0.00      BSYN  
ATOM    796    C PRO    90       9.603 -99.145 -22.600  1.00  0.00      BSYN  
ATOM    797    O PRO    90       9.289-100.269 -22.258  1.00  0.00      BSYN  
ATOM    798    N THR    91      10.664 -98.952 -23.439  1.00  0.00      BSYN  
ATOM    799    H THR    91      10.645 -98.148 -23.999  1.00  0.00      BSYN  
ATOM    800   CA THR    91      11.597-100.047 -23.515  1.00  0.00      BSYN  
ATOM    801   CB THR    91      11.958-100.244 -25.122  1.00  0.00      BSYN  
ATOM    802  OG1 THR    91      12.305 -98.970 -25.741  1.00  0.00      BSYN  
ATOM    803  HG1 THR    91      12.739 -99.206 -26.564  1.00  0.00      BSYN  
ATOM    804  CG2 THR    91      11.027-101.011 -25.971  1.00  0.00      BSYN  
ATOM    805    C THR    91      12.884-100.028 -22.697  1.00  0.00      BSYN  
ATOM    806    O THR    91      13.033-100.941 -21.915  1.00  0.00      BSYN  
ATOM    807    N ASP    92      13.727 -99.022 -22.869  1.00  0.00      BSYN  
ATOM    808    H ASP    92      13.513 -98.302 -23.499  1.00  0.00      BSYN  
ATOM    809   CA ASP    92      15.087 -99.060 -22.223  1.00  0.00      BSYN  
ATOM    810   CB ASP    92      16.133 -99.236 -23.309  1.00  0.00      BSYN  
ATOM    811   CG ASP    92      17.469 -99.565 -22.864  1.00  0.00      BSYN  
ATOM    812  OD1 ASP    92      18.450 -98.979 -23.348  1.00  0.00      BSYN  
ATOM    813  OD2 ASP    92      17.649-100.461 -22.036  1.00  0.00      BSYN  
ATOM    814    C ASP    92      15.334 -97.982 -21.153  1.00  0.00      BSYN  
ATOM    815    O ASP    92      16.129 -96.996 -21.327  1.00  0.00      BSYN  
ATOM    816    N LEU    93      14.544 -98.128 -20.104  1.00  0.00      BSYN  
ATOM    817    H LEU    93      13.887 -98.855 -20.113  1.00  0.00      BSYN  
ATOM    818   CA LEU    93      14.493 -97.175 -19.058  1.00  0.00      BSYN  
ATOM    819   CB LEU    93      13.048 -96.871 -18.631  1.00  0.00      BSYN  
ATOM    820   CG LEU    93      12.808 -95.573 -17.950  1.00  0.00      BSYN  
ATOM    821  CD1 LEU    93      12.861 -94.387 -18.932  1.00  0.00      BSYN  
ATOM    822  CD2 LEU    93      11.462 -95.580 -17.212  1.00  0.00      BSYN  
ATOM    823    C LEU    93      15.229 -97.806 -17.881  1.00  0.00      BSYN  
ATOM    824    O LEU    93      14.653 -98.577 -17.073  1.00  0.00      BSYN  
ATOM    825    N LYS    94      16.511 -97.443 -17.685  1.00  0.00      BSYN  
ATOM    826    H LYS    94      16.905 -96.725 -18.223  1.00  0.00      BSYN  
ATOM    827   CA LYS    94      17.277 -98.008 -16.561  1.00  0.00      BSYN  
ATOM    828   CB LYS    94      18.527 -98.883 -17.038  1.00  0.00      BSYN  
ATOM    829   CG LYS    94      19.234 -99.737 -15.946  1.00  0.00      BSYN  
ATOM    830   CD LYS    94      20.427-100.249 -16.616  1.00  0.00      BSYN  
ATOM    831   CE LYS    94      21.573 -99.378 -17.189  1.00  0.00      BSYN  
ATOM    832   NZ LYS    94      22.256 -98.448 -16.162  1.00  0.00      BSYN  
ATOM    833  HZ1 LYS    94      21.530 -97.767 -15.860  1.00  0.00      BSYN  
ATOM    834  HZ2 LYS    94      22.428 -99.068 -15.345  1.00  0.00      BSYN  
ATOM    835  HZ3 LYS    94      23.216 -98.128 -16.401  1.00  0.00      BSYN  
ATOM    836    C LYS    94      17.670 -96.887 -15.624  1.00  0.00      BSYN  
ATOM    837    O LYS    94      18.536 -96.073 -15.855  1.00  0.00      BSYN  
ATOM    838    N PRO    95      16.732 -96.603 -14.640  1.00  0.00      BSYN  
ATOM    839   CD PRO    95      15.955 -97.689 -13.925  1.00  0.00      BSYN  
ATOM    840   CA PRO    95      16.712 -95.402 -13.780  1.00  0.00      BSYN  
ATOM    841   CB PRO    95      15.580 -95.662 -12.741  1.00  0.00      BSYN  
ATOM    842   CG PRO    95      15.616 -97.072 -12.468  1.00  0.00      BSYN  
ATOM    843    C PRO    95      17.920 -94.710 -13.190  1.00  0.00      BSYN  
ATOM    844    O PRO    95      17.706 -93.663 -12.469  1.00  0.00      BSYN  
ATOM    845    N GLU    96      19.152 -95.222 -13.360  1.00  0.00      BSYN  
ATOM    846    H GLU    96      19.030 -96.163 -13.605  1.00  0.00      BSYN  
ATOM    847   CA GLU    96      20.413 -94.616 -12.979  1.00  0.00      BSYN  
ATOM    848   CB GLU    96      21.538 -95.618 -12.877  1.00  0.00      BSYN  
ATOM    849   CG GLU    96      21.219 -96.521 -11.581  1.00  0.00      BSYN  
ATOM    850   CD GLU    96      21.698 -98.005 -11.634  1.00  0.00      BSYN  
ATOM    851  OE1 GLU    96      20.939 -98.855 -12.043  1.00  0.00      BSYN  
ATOM    852  OE2 GLU    96      22.928 -98.207 -11.370  1.00  0.00      BSYN  
ATOM    853    C GLU    96      20.808 -93.494 -13.913  1.00  0.00      BSYN  
ATOM    854    O GLU    96      21.513 -92.612 -13.560  1.00  0.00      BSYN  
ATOM    855    N GLU    97      20.448 -93.636 -15.127  1.00  0.00      BSYN  
ATOM    856    H GLU    97      19.852 -94.347 -15.442  1.00  0.00      BSYN  
ATOM    857   CA GLU    97      20.693 -92.523 -16.130  1.00  0.00      BSYN  
ATOM    858   CB GLU    97      21.148 -93.063 -17.453  1.00  0.00      BSYN  
ATOM    859   CG GLU    97      22.028 -94.286 -17.275  1.00  0.00      BSYN  
ATOM    860   CD GLU    97      22.393 -95.234 -18.463  1.00  0.00      BSYN  
ATOM    861  OE1 GLU    97      21.518 -95.989 -18.904  1.00  0.00      BSYN  
ATOM    862  OE2 GLU    97      23.532 -95.149 -18.931  1.00  0.00      BSYN  
ATOM    863    C GLU    97      19.429 -91.657 -16.283  1.00  0.00      BSYN  
ATOM    864    O GLU    97      19.397 -90.529 -16.799  1.00  0.00      BSYN  
ATOM    865    N VAL    98      18.301 -92.210 -15.849  1.00  0.00      BSYN  
ATOM    866    H VAL    98      18.377 -92.759 -15.041  1.00  0.00      BSYN  
ATOM    867   CA VAL    98      17.085 -91.402 -15.981  1.00  0.00      BSYN  
ATOM    868   CB VAL    98      15.748 -92.302 -15.871  1.00  0.00      BSYN  
ATOM    869  CG1 VAL    98      14.454 -91.523 -16.107  1.00  0.00      BSYN  
ATOM    870  CG2 VAL    98      15.755 -93.400 -17.074  1.00  0.00      BSYN  
ATOM    871    C VAL    98      17.043 -90.154 -15.072  1.00  0.00      BSYN  
ATOM    872    O VAL    98      17.402 -90.196 -13.926  1.00  0.00      BSYN  
ATOM    873    N ALA    99      16.712 -89.008 -15.819  1.00  0.00      BSYN  
ATOM    874    H ALA    99      16.889 -88.995 -16.783  1.00  0.00      BSYN  
ATOM    875   CA ALA    99      16.339 -87.740 -15.132  1.00  0.00      BSYN  
ATOM    876   CB ALA    99      16.161 -86.660 -16.131  1.00  0.00      BSYN  
ATOM    877    C ALA    99      15.091 -87.891 -14.290  1.00  0.00      BSYN  
ATOM    878    O ALA    99      13.959 -87.998 -14.803  1.00  0.00      BSYN  
ATOM    879    N GLN   100      15.367 -87.706 -12.979  1.00  0.00      BSYN  
ATOM    880    H GLN   100      16.227 -87.263 -12.820  1.00  0.00      BSYN  
ATOM    881   CA GLN   100      14.156 -87.599 -12.069  1.00  0.00      BSYN  
ATOM    882   CB GLN   100      14.356 -88.657 -10.867  1.00  0.00      BSYN  
ATOM    883   CG GLN   100      12.897 -88.983 -10.306  1.00  0.00      BSYN  
ATOM    884   CD GLN   100      12.973 -90.315  -9.576  1.00  0.00      BSYN  
ATOM    885  OE1 GLN   100      12.993 -91.416 -10.135  1.00  0.00      BSYN  
ATOM    886  NE2 GLN   100      12.925 -90.435  -8.260  1.00  0.00      BSYN  
ATOM    887 HE21 GLN   100      13.225 -91.256  -7.816  1.00  0.00      BSYN  
ATOM    888 HE22 GLN   100      12.522 -89.676  -7.789  1.00  0.00      BSYN  
ATOM    889    C GLN   100      14.107 -86.167 -11.503  1.00  0.00      BSYN  
ATOM    890    O GLN   100      15.153 -85.669 -11.077  1.00  0.00      BSYN  
ATOM    891    N GLU   101      12.925 -85.554 -11.302  1.00  0.00      BSYN  
ATOM    892    H GLU   101      12.154 -86.045 -11.655  1.00  0.00      BSYN  
ATOM    893   CA GLU   101      12.684 -84.311 -10.594  1.00  0.00      BSYN  
ATOM    894   CB GLU   101      12.844 -83.060 -11.325  1.00  0.00      BSYN  
ATOM    895   CG GLU   101      12.102 -83.210 -12.725  1.00  0.00      BSYN  
ATOM    896   CD GLU   101      12.896 -83.590 -13.869  1.00  0.00      BSYN  
ATOM    897  OE1 GLU   101      12.506 -84.488 -14.648  1.00  0.00      BSYN  
ATOM    898  OE2 GLU   101      13.878 -82.886 -14.106  1.00  0.00      BSYN  
ATOM    899    C GLU   101      11.294 -84.204  -9.897  1.00  0.00      BSYN  
ATOM    900    O GLU   101      10.494 -85.003 -10.436  1.00  0.00      BSYN  
ATOM    901    N ALA   102      10.954 -83.333  -8.916  1.00  0.00      BSYN  
ATOM    902    H ALA   102      11.741 -82.795  -8.688  1.00  0.00      BSYN  
ATOM    903   CA ALA   102       9.658 -83.209  -8.288  1.00  0.00      BSYN  
ATOM    904   CB ALA   102       9.495 -84.328  -7.218  1.00  0.00      BSYN  
ATOM    905    C ALA   102       9.145 -81.920  -7.786  1.00  0.00      BSYN  
ATOM    906    O ALA   102       9.819 -81.327  -6.968  1.00  0.00      BSYN  
ATOM    907    N ALA   103       8.008 -81.356  -8.126  1.00  0.00      BSYN  
ATOM    908    H ALA   103       7.410 -81.732  -8.806  1.00  0.00      BSYN  
ATOM    909   CA ALA   103       7.461 -80.189  -7.421  1.00  0.00      BSYN  
ATOM    910   CB ALA   103       6.417 -79.529  -8.317  1.00  0.00      BSYN  
ATOM    911    C ALA   103       6.691 -80.867  -6.210  1.00  0.00      BSYN  
ATOM    912    O ALA   103       5.561 -81.277  -6.204  1.00  0.00      BSYN  
ATOM    913    N GLU   104       7.463 -80.950  -5.130  1.00  0.00      BSYN  
ATOM    914    H GLU   104       8.439 -80.953  -5.211  1.00  0.00      BSYN  
ATOM    915   CA GLU   104       6.935 -81.138  -3.745  1.00  0.00      BSYN  
ATOM    916   CB GLU   104       8.015 -81.799  -3.000  1.00  0.00      BSYN  
ATOM    917   CG GLU   104       8.454 -83.205  -3.539  1.00  0.00      BSYN  
ATOM    918   CD GLU   104       9.434 -83.799  -2.493  1.00  0.00      BSYN  
ATOM    919  OE1 GLU   104      10.593 -83.447  -2.467  1.00  0.00      BSYN  
ATOM    920  OE2 GLU   104       8.855 -84.563  -1.685  1.00  0.00      BSYN  
ATOM    921    C GLU   104       6.255 -79.944  -3.041  1.00  0.00      BSYN  
ATOM    922    O GLU   104       6.837 -79.026  -2.374  1.00  0.00      BSYN  
ATOM    923    N GLU   105       4.889 -79.806  -3.242  1.00  0.00      BSYN  
ATOM    924    H GLU   105       4.290 -80.417  -3.718  1.00  0.00      BSYN  
ATOM    925   CA GLU   105       4.292 -78.627  -2.763  1.00  0.00      BSYN  
ATOM    926   CB GLU   105       4.351 -77.606  -3.936  1.00  0.00      BSYN  
ATOM    927   CG GLU   105       4.021 -76.229  -3.419  1.00  0.00      BSYN  
ATOM    928   CD GLU   105       3.619 -75.220  -4.490  1.00  0.00      BSYN  
ATOM    929  OE1 GLU   105       4.320 -74.210  -4.620  1.00  0.00      BSYN  
ATOM    930  OE2 GLU   105       2.562 -75.359  -5.198  1.00  0.00      BSYN  
ATOM    931    C GLU   105       2.865 -78.985  -2.406  1.00  0.00      BSYN  
ATOM    932    O GLU   105       2.129 -79.395  -3.299  1.00  0.00      BSYN  
ATOM    933    N PRO   106       2.345 -78.627  -1.218  1.00  0.00      BSYN  
ATOM    934   CD PRO   106       3.024 -77.854  -0.092  1.00  0.00      BSYN  
ATOM    935   CA PRO   106       0.952 -78.657  -0.890  1.00  0.00      BSYN  
ATOM    936   CB PRO   106       0.961 -78.261   0.556  1.00  0.00      BSYN  
ATOM    937   CG PRO   106       2.361 -78.358   1.195  1.00  0.00      BSYN  
ATOM    938    C PRO   106       0.348 -77.542  -1.719  1.00  0.00      BSYN  
ATOM    939    O PRO   106       0.492 -76.414  -1.307  1.00  0.00      BSYN  
ATOM    940    N LEU   107      -0.420 -77.923  -2.735  1.00  0.00      BSYN  
ATOM    941    H LEU   107      -0.498 -78.843  -3.065  1.00  0.00      BSYN  
ATOM    942   CA LEU   107      -1.297 -77.013  -3.518  1.00  0.00      BSYN  
ATOM    943   CB LEU   107      -1.629 -77.674  -5.005  1.00  0.00      BSYN  
ATOM    944   CG LEU   107      -0.481 -78.405  -5.802  1.00  0.00      BSYN  
ATOM    945  CD1 LEU   107      -1.032 -79.408  -6.850  1.00  0.00      BSYN  
ATOM    946  CD2 LEU   107       0.420 -77.289  -6.506  1.00  0.00      BSYN  
ATOM    947    C LEU   107      -2.536 -76.606  -2.677  1.00  0.00      BSYN  
ATOM    948    O LEU   107      -3.531 -76.581  -3.281  1.00  0.00      BSYN  
ATOM    949    N ILE   108      -2.428 -76.011  -1.451  1.00  0.00      BSYN  
ATOM    950    H ILE   108      -1.541 -75.822  -1.080  1.00  0.00      BSYN  
ATOM    951   CA ILE   108      -3.473 -75.484  -0.576  1.00  0.00      BSYN  
ATOM    952   CB ILE   108      -3.768 -76.304   0.756  1.00  0.00      BSYN  
ATOM    953  CG2 ILE   108      -4.753 -77.356   0.153  1.00  0.00      BSYN  
ATOM    954  CG1 ILE   108      -2.454 -76.867   1.401  1.00  0.00      BSYN  
ATOM    955   CD ILE   108      -2.134 -75.975   2.595  1.00  0.00      BSYN  
ATOM    956    C ILE   108      -3.266 -73.955  -0.183  1.00  0.00      BSYN  
ATOM    957    O ILE   108      -2.198 -73.748   0.488  1.00  0.00      BSYN  
ATOM    958    N GLU   109      -4.233 -73.149  -0.586  1.00  0.00      BSYN  
ATOM    959    H GLU   109      -4.863 -73.469  -1.266  1.00  0.00      BSYN  
ATOM    960   CA GLU   109      -4.270 -71.749  -0.085  1.00  0.00      BSYN  
ATOM    961   CB GLU   109      -4.816 -70.787  -1.097  1.00  0.00      BSYN  
ATOM    962   CG GLU   109      -4.059 -70.371  -2.244  1.00  0.00      BSYN  
ATOM    963   CD GLU   109      -4.265 -69.022  -2.891  1.00  0.00      BSYN  
ATOM    964  OE1 GLU   109      -3.694 -68.911  -3.985  1.00  0.00      BSYN  
ATOM    965  OE2 GLU   109      -4.979 -68.097  -2.406  1.00  0.00      BSYN  
ATOM    966    C GLU   109      -4.833 -71.463   1.307  1.00  0.00      BSYN  
ATOM    967    O GLU   109      -5.983 -71.881   1.611  1.00  0.00      BSYN  
ATOM    968    N PRO   110      -4.123 -70.699   2.212  1.00  0.00      BSYN  
ATOM    969   CD PRO   110      -2.671 -70.432   1.983  1.00  0.00      BSYN  
ATOM    970   CA PRO   110      -4.601 -70.542   3.622  1.00  0.00      BSYN  
ATOM    971   CB PRO   110      -3.251 -70.563   4.259  1.00  0.00      BSYN  
ATOM    972   CG PRO   110      -2.343 -69.810   3.283  1.00  0.00      BSYN  
ATOM    973    C PRO   110      -5.584 -69.490   4.053  1.00  0.00      BSYN  
ATOM    974    O PRO   110      -5.225 -68.456   4.474  1.00  0.00      BSYN  
ATOM    975    N LEU   111      -6.859 -69.844   4.291  1.00  0.00      BSYN  
ATOM    976    H LEU   111      -7.145 -70.757   4.077  1.00  0.00      BSYN  
ATOM    977   CA LEU   111      -7.901 -68.935   4.863  1.00  0.00      BSYN  
ATOM    978   CB LEU   111      -9.209 -69.312   4.287  1.00  0.00      BSYN  
ATOM    979   CG LEU   111      -9.336 -69.494   2.846  1.00  0.00      BSYN  
ATOM    980  CD1 LEU   111      -9.430 -70.933   2.662  1.00  0.00      BSYN  
ATOM    981  CD2 LEU   111     -10.242 -68.531   2.057  1.00  0.00      BSYN  
ATOM    982    C LEU   111      -7.995 -69.144   6.398  1.00  0.00      BSYN  
ATOM    983    O LEU   111      -8.135 -70.259   6.908  1.00  0.00      BSYN  
ATOM    984    N MET   112      -8.038 -68.103   7.205  1.00  0.00      BSYN  
ATOM    985    H MET   112      -7.832 -67.202   6.877  1.00  0.00      BSYN  
ATOM    986   CA MET   112      -8.060 -68.244   8.651  1.00  0.00      BSYN  
ATOM    987   CB MET   112      -7.419 -67.108   9.318  1.00  0.00      BSYN  
ATOM    988   CG MET   112      -5.917 -67.172   9.396  1.00  0.00      BSYN  
ATOM    989   SD MET   112      -5.170 -67.417   7.725  1.00  0.00      BSYN  
ATOM    990   CE MET   112      -4.260 -68.940   7.825  1.00  0.00      BSYN  
ATOM    991    C MET   112      -9.310 -68.693   9.385  1.00  0.00      BSYN  
ATOM    992    O MET   112     -10.167 -67.899   9.851  1.00  0.00      BSYN  
ATOM    993    N GLU   113      -9.260 -70.045   9.608  1.00  0.00      BSYN  
ATOM    994    H GLU   113      -8.591 -70.506   9.059  1.00  0.00      BSYN  
ATOM    995   CA GLU   113     -10.133 -70.901  10.432  1.00  0.00      BSYN  
ATOM    996   CB GLU   113     -10.169 -72.278   9.752  1.00  0.00      BSYN  
ATOM    997   CG GLU   113     -10.722 -72.225   8.354  1.00  0.00      BSYN  
ATOM    998   CD GLU   113     -10.424 -73.469   7.540  1.00  0.00      BSYN  
ATOM    999  OE1 GLU   113     -11.429 -74.174   7.178  1.00  0.00      BSYN  
ATOM   1000  OE2 GLU   113      -9.281 -73.795   7.274  1.00  0.00      BSYN  
ATOM   1001    C GLU   113      -9.630 -70.879  11.834  1.00  0.00      BSYN  
ATOM   1002    O GLU   113      -8.385 -71.118  11.962  1.00  0.00      BSYN  
ATOM   1003    N PRO   114     -10.489 -70.904  12.851  1.00  0.00      BSYN  
ATOM   1004   CD PRO   114     -10.138 -71.483  14.195  1.00  0.00      BSYN  
ATOM   1005   CA PRO   114     -11.900 -70.935  12.728  1.00  0.00      BSYN  
ATOM   1006   CB PRO   114     -12.446 -71.740  13.815  1.00  0.00      BSYN  
ATOM   1007   CG PRO   114     -11.240 -72.527  14.207  1.00  0.00      BSYN  
ATOM   1008    C PRO   114     -12.387 -69.548  12.792  1.00  0.00      BSYN  
ATOM   1009    O PRO   114     -11.840 -68.724  13.566  1.00  0.00      BSYN  
ATOM   1010    N GLU   115     -13.297 -69.285  11.905  1.00  0.00      BSYN  
ATOM   1011    H GLU   115     -13.654 -70.033  11.382  1.00  0.00      BSYN  
ATOM   1012   CA GLU   115     -13.789 -67.937  11.597  1.00  0.00      BSYN  
ATOM   1013   CB GLU   115     -14.474 -67.667  10.229  1.00  0.00      BSYN  
ATOM   1014   CG GLU   115     -13.420 -67.680   9.106  1.00  0.00      BSYN  
ATOM   1015   CD GLU   115     -13.889 -67.889   7.742  1.00  0.00      BSYN  
ATOM   1016  OE1 GLU   115     -13.657 -66.985   6.925  1.00  0.00      BSYN  
ATOM   1017  OE2 GLU   115     -14.525 -68.929   7.419  1.00  0.00      BSYN  
ATOM   1018    C GLU   115     -14.907 -67.637  12.555  1.00  0.00      BSYN  
ATOM   1019    O GLU   115     -15.056 -66.593  13.121  1.00  0.00      BSYN  
ATOM   1020    N GLY   116     -15.797 -68.590  12.795  1.00  0.00      BSYN  
ATOM   1021    H GLY   116     -16.194 -69.177  12.118  1.00  0.00      BSYN  
ATOM   1022   CA GLY   116     -16.642 -68.577  14.062  1.00  0.00      BSYN  
ATOM   1023    C GLY   116     -16.060 -69.440  15.168  1.00  0.00      BSYN  
ATOM   1024    O GLY   116     -15.757 -70.619  14.928  1.00  0.00      BSYN  
ATOM   1025    N GLU   117     -15.897 -68.892  16.403  1.00  0.00      BSYN  
ATOM   1026    H GLU   117     -15.561 -69.583  17.011  1.00  0.00      BSYN  
ATOM   1027   CA GLU   117     -16.264 -67.527  16.577  1.00  0.00      BSYN  
ATOM   1028   CB GLU   117     -17.279 -67.264  17.632  1.00  0.00      BSYN  
ATOM   1029   CG GLU   117     -17.614 -68.222  18.817  1.00  0.00      BSYN  
ATOM   1030   CD GLU   117     -18.674 -67.736  19.806  1.00  0.00      BSYN  
ATOM   1031  OE1 GLU   117     -19.650 -67.169  19.414  1.00  0.00      BSYN  
ATOM   1032  OE2 GLU   117     -18.527 -67.946  20.966  1.00  0.00      BSYN  
ATOM   1033    C GLU   117     -14.910 -66.916  16.815  1.00  0.00      BSYN  
ATOM   1034    O GLU   117     -14.183 -67.167  17.786  1.00  0.00      BSYN  
ATOM   1035    N SER   118     -14.615 -66.009  15.871  1.00  0.00      BSYN  
ATOM   1036    H SER   118     -15.228 -66.036  15.107  1.00  0.00      BSYN  
ATOM   1037   CA SER   118     -13.507 -65.032  15.958  1.00  0.00      BSYN  
ATOM   1038   CB SER   118     -12.280 -65.653  15.219  1.00  0.00      BSYN  
ATOM   1039   OG SER   118     -12.667 -66.237  13.947  1.00  0.00      BSYN  
ATOM   1040   HG SER   118     -11.843 -66.598  13.614  1.00  0.00      BSYN  
ATOM   1041    C SER   118     -13.748 -63.753  15.163  1.00  0.00      BSYN  
ATOM   1042    O SER   118     -13.295 -62.700  15.545  1.00  0.00      BSYN  
ATOM   1043    N TYR   119     -14.532 -63.780  13.985  1.00  0.00      BSYN  
ATOM   1044    H TYR   119     -14.705 -64.653  13.574  1.00  0.00      BSYN  
ATOM   1045   CA TYR   119     -14.886 -62.565  13.268  1.00  0.00      BSYN  
ATOM   1046   CB TYR   119     -14.496 -62.607  11.864  1.00  0.00      BSYN  
ATOM   1047   CG TYR   119     -13.028 -62.676  11.556  1.00  0.00      BSYN  
ATOM   1048  CD1 TYR   119     -12.322 -61.564  11.915  1.00  0.00      BSYN  
ATOM   1049  CE1 TYR   119     -10.961 -61.563  12.014  1.00  0.00      BSYN  
ATOM   1050  CD2 TYR   119     -12.393 -63.837  11.224  1.00  0.00      BSYN  
ATOM   1051  CE2 TYR   119     -11.063 -63.989  11.376  1.00  0.00      BSYN  
ATOM   1052   CZ TYR   119     -10.375 -62.869  11.789  1.00  0.00      BSYN  
ATOM   1053   OH TYR   119      -9.072 -63.041  12.224  1.00  0.00      BSYN  
ATOM   1054   HH TYR   119      -8.775 -62.140  12.371  1.00  0.00      BSYN  
ATOM   1055    C TYR   119     -16.416 -62.242  13.299  1.00  0.00      BSYN  
ATOM   1056    O TYR   119     -17.260 -63.076  13.166  1.00  0.00      BSYN  
ATOM   1057    N GLU   120     -16.814 -60.983  13.478  1.00  0.00      BSYN  
ATOM   1058    H GLU   120     -16.126 -60.294  13.581  1.00  0.00      BSYN  
ATOM   1059   CA GLU   120     -18.240 -60.637  13.593  1.00  0.00      BSYN  
ATOM   1060   CB GLU   120     -18.379 -59.302  14.405  1.00  0.00      BSYN  
ATOM   1061   CG GLU   120     -17.477 -59.025  15.609  1.00  0.00      BSYN  
ATOM   1062   CD GLU   120     -17.179 -57.575  16.056  1.00  0.00      BSYN  
ATOM   1063  OE1 GLU   120     -18.165 -56.884  16.286  1.00  0.00      BSYN  
ATOM   1064  OE2 GLU   120     -16.090 -57.083  16.296  1.00  0.00      BSYN  
ATOM   1065    C GLU   120     -19.186 -60.593  12.431  1.00  0.00      BSYN  
ATOM   1066    O GLU   120     -18.768 -60.733  11.303  1.00  0.00      BSYN  
ATOM   1067    N ASP   121     -20.470 -60.683  12.810  1.00  0.00      BSYN  
ATOM   1068    H ASP   121     -20.788 -60.484  13.716  1.00  0.00      BSYN  
ATOM   1069   CA ASP   121     -21.468 -60.976  11.743  1.00  0.00      BSYN  
ATOM   1070   CB ASP   121     -22.163 -62.381  11.811  1.00  0.00      BSYN  
ATOM   1071   CG ASP   121     -23.090 -62.823  10.644  1.00  0.00      BSYN  
ATOM   1072  OD1 ASP   121     -22.672 -62.721   9.519  1.00  0.00      BSYN  
ATOM   1073  OD2 ASP   121     -24.161 -63.289  10.929  1.00  0.00      BSYN  
ATOM   1074    C ASP   121     -22.473 -59.874  11.641  1.00  0.00      BSYN  
ATOM   1075    O ASP   121     -23.179 -59.608  12.581  1.00  0.00      BSYN  
ATOM   1076    N PRO   122     -22.602 -59.175  10.470  1.00  0.00      BSYN  
ATOM   1077   CD PRO   122     -21.993 -59.484   9.240  1.00  0.00      BSYN  
ATOM   1078   CA PRO   122     -23.506 -57.987  10.217  1.00  0.00      BSYN  
ATOM   1079   CB PRO   122     -23.108 -57.482   8.803  1.00  0.00      BSYN  
ATOM   1080   CG PRO   122     -21.620 -57.986   8.761  1.00  0.00      BSYN  
ATOM   1081    C PRO   122     -25.076 -58.155  10.424  1.00  0.00      BSYN  
ATOM   1082    O PRO   122     -25.678 -59.024   9.851  1.00  0.00      BSYN  
ATOM   1083    N PRO   123     -25.702 -57.346  11.321  1.00  0.00      BSYN  
ATOM   1084   CD PRO   123     -25.015 -56.815  12.432  1.00  0.00      BSYN  
ATOM   1085   CA PRO   123     -27.146 -57.308  11.477  1.00  0.00      BSYN  
ATOM   1086   CB PRO   123     -27.198 -56.708  12.832  1.00  0.00      BSYN  
ATOM   1087   CG PRO   123     -25.917 -56.991  13.594  1.00  0.00      BSYN  
ATOM   1088    C PRO   123     -28.069 -56.711  10.331  1.00  0.00      BSYN  
ATOM   1089    O PRO   123     -28.305 -55.537  10.169  1.00  0.00      BSYN  
ATOM   1090    N GLN   124     -28.588 -57.626   9.534  1.00  0.00      BSYN  
ATOM   1091    H GLN   124     -28.296 -58.519   9.814  1.00  0.00      BSYN  
ATOM   1092   CA GLN   124     -29.539 -57.462   8.402  1.00  0.00      BSYN  
ATOM   1093   CB GLN   124     -29.473 -58.707   7.381  1.00  0.00      BSYN  
ATOM   1094   CG GLN   124     -29.751 -60.202   7.710  1.00  0.00      BSYN  
ATOM   1095   CD GLN   124     -28.944 -60.958   8.876  1.00  0.00      BSYN  
ATOM   1096  OE1 GLN   124     -29.480 -61.520   9.811  1.00  0.00      BSYN  
ATOM   1097  NE2 GLN   124     -27.627 -60.918   8.877  1.00  0.00      BSYN  
ATOM   1098 HE21 GLN   124     -27.184 -60.653   8.044  1.00  0.00      BSYN  
ATOM   1099 HE22 GLN   124     -27.144 -61.099   9.710  1.00  0.00      BSYN  
ATOM   1100    C GLN   124     -31.006 -57.218   8.970  1.00  0.00      BSYN  
ATOM   1101    O GLN   124     -31.764 -58.042   9.434  1.00  0.00      BSYN  
ATOM   1102    N GLU   125     -31.259 -55.950   8.850  1.00  0.00      BSYN  
ATOM   1103    H GLU   125     -30.595 -55.254   8.663  1.00  0.00      BSYN  
ATOM   1104   CA GLU   125     -32.626 -55.417   8.998  1.00  0.00      BSYN  
ATOM   1105   CB GLU   125     -32.958 -54.786  10.452  1.00  0.00      BSYN  
ATOM   1106   CG GLU   125     -32.544 -55.402  11.764  1.00  0.00      BSYN  
ATOM   1107   CD GLU   125     -31.051 -55.103  11.999  1.00  0.00      BSYN  
ATOM   1108  OE1 GLU   125     -30.613 -53.909  11.782  1.00  0.00      BSYN  
ATOM   1109  OE2 GLU   125     -30.355 -56.029  12.338  1.00  0.00      BSYN  
ATOM   1110    C GLU   125     -32.722 -54.192   8.137  1.00  0.00      BSYN  
ATOM   1111    O GLU   125     -33.535 -54.201   7.215  1.00  0.00      BSYN  
ATOM   1112    N GLU   126     -31.966 -53.099   8.589  1.00  0.00      BSYN  
ATOM   1113    H GLU   126     -31.485 -53.333   9.410  1.00  0.00      BSYN  
ATOM   1114   CA GLU   126     -31.929 -51.961   7.710  1.00  0.00      BSYN  
ATOM   1115   CB GLU   126     -32.177 -50.613   8.384  1.00  0.00      BSYN  
ATOM   1116   CG GLU   126     -33.068 -50.581   9.588  1.00  0.00      BSYN  
ATOM   1117   CD GLU   126     -34.113 -49.458   9.325  1.00  0.00      BSYN  
ATOM   1118  OE1 GLU   126     -34.113 -48.387   9.909  1.00  0.00      BSYN  
ATOM   1119  OE2 GLU   126     -35.086 -49.588   8.524  1.00  0.00      BSYN  
ATOM   1120    C GLU   126     -30.494 -52.080   7.266  1.00  0.00      BSYN  
ATOM   1121    O GLU   126     -29.565 -51.960   8.028  1.00  0.00      BSYN  
ATOM   1122    N TYR   127     -30.414 -52.286   5.948  1.00  0.00      BSYN  
ATOM   1123    H TYR   127     -31.180 -52.709   5.507  1.00  0.00      BSYN  
ATOM   1124   CA TYR   127     -29.177 -52.154   5.251  1.00  0.00      BSYN  
ATOM   1125   CB TYR   127     -29.427 -53.089   4.014  1.00  0.00      BSYN  
ATOM   1126   CG TYR   127     -28.355 -54.240   3.996  1.00  0.00      BSYN  
ATOM   1127  CD1 TYR   127     -27.458 -54.452   3.021  1.00  0.00      BSYN  
ATOM   1128  CE1 TYR   127     -26.548 -55.495   3.105  1.00  0.00      BSYN  
ATOM   1129  CD2 TYR   127     -28.307 -55.150   5.084  1.00  0.00      BSYN  
ATOM   1130  CE2 TYR   127     -27.394 -56.202   5.141  1.00  0.00      BSYN  
ATOM   1131   CZ TYR   127     -26.535 -56.385   4.114  1.00  0.00      BSYN  
ATOM   1132   OH TYR   127     -25.878 -57.521   4.139  1.00  0.00      BSYN  
ATOM   1133   HH TYR   127     -25.883 -57.846   5.042  1.00  0.00      BSYN  
ATOM   1134    C TYR   127     -28.933 -50.645   4.892  1.00  0.00      BSYN  
ATOM   1135    O TYR   127     -29.871 -50.095   4.253  1.00  0.00      BSYN  
ATOM   1136    N GLN   128     -27.911 -49.922   5.491  1.00  0.00      BSYN  
ATOM   1137    H GLN   128     -28.137 -48.969   5.525  1.00  0.00      BSYN  
ATOM   1138   CA GLN   128     -26.695 -50.348   6.221  1.00  0.00      BSYN  
ATOM   1139   CB GLN   128     -25.496 -50.507   5.281  1.00  0.00      BSYN  
ATOM   1140   CG GLN   128     -24.741 -51.761   5.586  1.00  0.00      BSYN  
ATOM   1141   CD GLN   128     -23.714 -52.048   4.552  1.00  0.00      BSYN  
ATOM   1142  OE1 GLN   128     -22.859 -52.853   4.819  1.00  0.00      BSYN  
ATOM   1143  NE2 GLN   128     -23.636 -51.533   3.449  1.00  0.00      BSYN  
ATOM   1144 HE21 GLN   128     -24.355 -51.018   3.025  1.00  0.00      BSYN  
ATOM   1145 HE22 GLN   128     -22.792 -51.626   2.959  1.00  0.00      BSYN  
ATOM   1146    C GLN   128     -26.535 -49.274   7.248  1.00  0.00      BSYN  
ATOM   1147    O GLN   128     -25.681 -48.359   7.149  1.00  0.00      BSYN  
ATOM   1148    N GLU   129     -27.353 -49.119   8.277  1.00  0.00      BSYN  
ATOM   1149    H GLU   129     -28.087 -49.759   8.390  1.00  0.00      BSYN  
ATOM   1150   CA GLU   129     -27.204 -47.893   9.160  1.00  0.00      BSYN  
ATOM   1151   CB GLU   129     -28.584 -47.373   9.360  1.00  0.00      BSYN  
ATOM   1152   CG GLU   129     -29.206 -46.655   8.109  1.00  0.00      BSYN  
ATOM   1153   CD GLU   129     -28.463 -45.388   7.727  1.00  0.00      BSYN  
ATOM   1154  OE1 GLU   129     -28.703 -44.363   8.259  1.00  0.00      BSYN  
ATOM   1155  OE2 GLU   129     -27.695 -45.403   6.712  1.00  0.00      BSYN  
ATOM   1156    C GLU   129     -26.590 -48.106  10.563  1.00  0.00      BSYN  
ATOM   1157    O GLU   129     -26.818 -47.346  11.476  1.00  0.00      BSYN  
ATOM   1158    N TYR   130     -25.789 -49.193  10.729  1.00  0.00      BSYN  
ATOM   1159    H TYR   130     -25.623 -49.801   9.979  1.00  0.00      BSYN  
ATOM   1160   CA TYR   130     -24.814 -49.475  11.812  1.00  0.00      BSYN  
ATOM   1161   CB TYR   130     -24.361 -50.893  11.888  1.00  0.00      BSYN  
ATOM   1162   CG TYR   130     -25.308 -51.581  12.824  1.00  0.00      BSYN  
ATOM   1163  CD1 TYR   130     -25.057 -51.771  14.171  1.00  0.00      BSYN  
ATOM   1164  CE1 TYR   130     -26.007 -52.488  14.895  1.00  0.00      BSYN  
ATOM   1165  CD2 TYR   130     -26.552 -52.101  12.259  1.00  0.00      BSYN  
ATOM   1166  CE2 TYR   130     -27.461 -52.764  13.060  1.00  0.00      BSYN  
ATOM   1167   CZ TYR   130     -27.169 -52.980  14.328  1.00  0.00      BSYN  
ATOM   1168   OH TYR   130     -28.023 -53.743  15.085  1.00  0.00      BSYN  
ATOM   1169   HH TYR   130     -27.602 -54.451  15.578  1.00  0.00      BSYN  
ATOM   1170    C TYR   130     -23.736 -48.420  11.906  1.00  0.00      BSYN  
ATOM   1171    O TYR   130     -22.563 -48.675  11.401  1.00  0.00      BSYN  
ATOM   1172    N GLU   131     -24.250 -47.249  12.362  1.00  0.00      BSYN  
ATOM   1173    H GLU   131     -25.205 -47.336  12.565  1.00  0.00      BSYN  
ATOM   1174   CA GLU   131     -23.512 -46.054  12.743  1.00  0.00      BSYN  
ATOM   1175   CB GLU   131     -24.426 -45.058  13.503  1.00  0.00      BSYN  
ATOM   1176   CG GLU   131     -25.643 -44.498  12.661  1.00  0.00      BSYN  
ATOM   1177   CD GLU   131     -26.601 -43.695  13.496  1.00  0.00      BSYN  
ATOM   1178  OE1 GLU   131     -26.327 -42.528  13.713  1.00  0.00      BSYN  
ATOM   1179  OE2 GLU   131     -27.527 -44.224  13.979  1.00  0.00      BSYN  
ATOM   1180    C GLU   131     -22.238 -46.297  13.678  1.00  0.00      BSYN  
ATOM   1181    O GLU   131     -22.514 -47.005  14.618  1.00  0.00      BSYN  
ATOM   1182    N PRO   132     -20.982 -45.764  13.474  1.00  0.00      BSYN  
ATOM   1183   CD PRO   132     -20.687 -45.127  12.123  1.00  0.00      BSYN  
ATOM   1184   CA PRO   132     -19.815 -45.984  14.300  1.00  0.00      BSYN  
ATOM   1185   CB PRO   132     -18.723 -45.439  13.435  1.00  0.00      BSYN  
ATOM   1186   CG PRO   132     -19.493 -44.337  12.495  1.00  0.00      BSYN  
ATOM   1187    C PRO   132     -19.653 -45.525  15.806  1.00  0.00      BSYN  
ATOM   1188    O PRO   132     -20.661 -45.606  16.578  1.00  0.00      BSYN  
ATOM   1189    N GLU   133     -18.544 -44.826  16.216  1.00  0.00      BSYN  
ATOM   1190    H GLU   133     -17.911 -44.371  15.621  1.00  0.00      BSYN  
ATOM   1191   CA GLU   133     -18.150 -44.755  17.660  1.00  0.00      BSYN  
ATOM   1192   CB GLU   133     -18.013 -46.224  18.230  1.00  0.00      BSYN  
ATOM   1193   CG GLU   133     -16.728 -46.982  17.928  1.00  0.00      BSYN  
ATOM   1194   CD GLU   133     -16.801 -48.468  18.319  1.00  0.00      BSYN  
ATOM   1195  OE1 GLU   133     -17.646 -49.108  17.742  1.00  0.00      BSYN  
ATOM   1196  OE2 GLU   133     -16.235 -48.916  19.351  1.00  0.00      BSYN  
ATOM   1197    C GLU   133     -16.949 -43.739  17.936  1.00  0.00      BSYN  
ATOM   1198    O GLU   133     -16.342 -43.057  17.052  1.00  0.00      BSYN  
ATOM   1199    N ALA   134     -16.444 -43.682  19.263  1.00  0.00      BSYN  
ATOM   1200    H ALA   134     -16.628 -44.358  19.948  1.00  0.00      BSYN  
ATOM   1201   CA ALA   134     -15.350 -42.838  19.597  1.00  0.00      BSYN  
ATOM   1202   CB ALA   134     -15.645 -41.972  20.987  1.00  0.00      BSYN  
ATOM   1203    C ALA   134     -14.138 -43.653  19.715  1.00  0.00      BSYN  
ATOM   1204  OT1 ALA   134     -14.217 -44.746  20.316  1.00  0.00      BSYN  
ATOM   1205  OT2 ALA   134     -13.015 -43.168  19.356  1.00  0.00      BSYN  
END
