# Supplementary material for: Data set of intrinsically disordered proteins analysed at a local protein conformation level
Source: Data Brief. 2020 Mar 5;29:105383. doi: 10.1016/j.dib.2020.105383 (PMC7078294; doi:10.1016/j.dib.2020.105383)
Supplement: Supplementary file 1 [file mmc1.zip › the data/1-DATA/PED1AAD-pdb/1AAD-245.pdb]

CRYST1    1.000    1.000    1.000  90.00  90.00  90.00 P 1           1
ATOM      1  HT1 MET     1     -59.161 -97.761 -39.482  1.00  0.00      BSYN  
ATOM      2  HT2 MET     1     -58.741 -97.336 -37.906  1.00  0.00      BSYN  
ATOM      3    N MET     1     -59.055 -98.121 -38.512  1.00  0.00      BSYN  
ATOM      4  HT3 MET     1     -59.908 -98.638 -38.218  1.00  0.00      BSYN  
ATOM      5   CA MET     1     -57.782 -98.907 -38.474  1.00  0.00      BSYN  
ATOM      6   CB MET     1     -57.855 -99.996 -39.540  1.00  0.00      BSYN  
ATOM      7   CG MET     1     -56.642-100.870 -39.466  1.00  0.00      BSYN  
ATOM      8   SD MET     1     -56.795-102.575 -40.086  1.00  0.00      BSYN  
ATOM      9   CE MET     1     -56.796-102.494 -41.871  1.00  0.00      BSYN  
ATOM     10    C MET     1     -56.720 -97.825 -38.749  1.00  0.00      BSYN  
ATOM     11    O MET     1     -56.855 -96.998 -39.665  1.00  0.00      BSYN  
ATOM     12    N ASP     2     -55.703 -97.857 -37.892  1.00  0.00      BSYN  
ATOM     13    H ASP     2     -55.832 -98.428 -37.106  1.00  0.00      BSYN  
ATOM     14   CA ASP     2     -54.564 -97.008 -38.040  1.00  0.00      BSYN  
ATOM     15   CB ASP     2     -53.770 -96.812 -36.750  1.00  0.00      BSYN  
ATOM     16   CG ASP     2     -53.782 -95.376 -36.630  1.00  0.00      BSYN  
ATOM     17  OD1 ASP     2     -54.397 -94.923 -35.722  1.00  0.00      BSYN  
ATOM     18  OD2 ASP     2     -53.213 -94.636 -37.433  1.00  0.00      BSYN  
ATOM     19    C ASP     2     -53.662 -97.370 -39.239  1.00  0.00      BSYN  
ATOM     20    O ASP     2     -52.806 -98.209 -39.011  1.00  0.00      BSYN  
ATOM     21    N VAL     3     -53.832 -96.786 -40.435  1.00  0.00      BSYN  
ATOM     22    H VAL     3     -54.369 -96.000 -40.665  1.00  0.00      BSYN  
ATOM     23   CA VAL     3     -53.027 -97.067 -41.636  1.00  0.00      BSYN  
ATOM     24   CB VAL     3     -53.655 -96.289 -42.809  1.00  0.00      BSYN  
ATOM     25  CG1 VAL     3     -52.898 -96.556 -44.040  1.00  0.00      BSYN  
ATOM     26  CG2 VAL     3     -55.144 -96.427 -43.008  1.00  0.00      BSYN  
ATOM     27    C VAL     3     -51.523 -96.675 -41.440  1.00  0.00      BSYN  
ATOM     28    O VAL     3     -50.614 -96.960 -42.144  1.00  0.00      BSYN  
ATOM     29    N PHE     4     -51.299 -96.017 -40.296  1.00  0.00      BSYN  
ATOM     30    H PHE     4     -52.145 -95.858 -39.828  1.00  0.00      BSYN  
ATOM     31   CA PHE     4     -50.009 -95.361 -39.768  1.00  0.00      BSYN  
ATOM     32   CB PHE     4     -50.079 -93.777 -39.923  1.00  0.00      BSYN  
ATOM     33   CG PHE     4     -48.834 -93.076 -39.992  1.00  0.00      BSYN  
ATOM     34  CD1 PHE     4     -47.941 -93.357 -41.080  1.00  0.00      BSYN  
ATOM     35  CD2 PHE     4     -48.495 -92.092 -39.055  1.00  0.00      BSYN  
ATOM     36  CE1 PHE     4     -46.747 -92.703 -41.135  1.00  0.00      BSYN  
ATOM     37  CE2 PHE     4     -47.303 -91.355 -39.203  1.00  0.00      BSYN  
ATOM     38   CZ PHE     4     -46.412 -91.622 -40.307  1.00  0.00      BSYN  
ATOM     39    C PHE     4     -49.414 -95.751 -38.419  1.00  0.00      BSYN  
ATOM     40    O PHE     4     -50.025 -95.560 -37.358  1.00  0.00      BSYN  
ATOM     41    N MET     5     -48.154 -96.217 -38.402  1.00  0.00      BSYN  
ATOM     42    H MET     5     -47.793 -96.371 -39.300  1.00  0.00      BSYN  
ATOM     43   CA MET     5     -47.568 -96.871 -37.213  1.00  0.00      BSYN  
ATOM     44   CB MET     5     -46.599 -97.909 -37.577  1.00  0.00      BSYN  
ATOM     45   CG MET     5     -47.202 -99.200 -38.114  1.00  0.00      BSYN  
ATOM     46   SD MET     5     -48.323 -98.832 -39.521  1.00  0.00      BSYN  
ATOM     47   CE MET     5     -47.036 -98.555 -40.725  1.00  0.00      BSYN  
ATOM     48    C MET     5     -46.905 -95.823 -36.271  1.00  0.00      BSYN  
ATOM     49    O MET     5     -46.357 -94.863 -36.758  1.00  0.00      BSYN  
ATOM     50    N LYS     6     -46.873 -96.118 -35.005  1.00  0.00      BSYN  
ATOM     51    H LYS     6     -47.491 -96.782 -34.633  1.00  0.00      BSYN  
ATOM     52   CA LYS     6     -46.085 -95.493 -34.006  1.00  0.00      BSYN  
ATOM     53   CB LYS     6     -46.655 -95.722 -32.617  1.00  0.00      BSYN  
ATOM     54   CG LYS     6     -46.148 -94.825 -31.605  1.00  0.00      BSYN  
ATOM     55   CD LYS     6     -46.461 -93.300 -31.924  1.00  0.00      BSYN  
ATOM     56   CE LYS     6     -47.700 -92.785 -32.362  1.00  0.00      BSYN  
ATOM     57   NZ LYS     6     -47.887 -91.395 -32.713  1.00  0.00      BSYN  
ATOM     58  HZ1 LYS     6     -47.470 -91.292 -33.660  1.00  0.00      BSYN  
ATOM     59  HZ2 LYS     6     -48.902 -91.241 -32.881  1.00  0.00      BSYN  
ATOM     60  HZ3 LYS     6     -47.529 -90.855 -31.899  1.00  0.00      BSYN  
ATOM     61    C LYS     6     -44.572 -95.890 -33.899  1.00  0.00      BSYN  
ATOM     62    O LYS     6     -44.187 -97.000 -33.723  1.00  0.00      BSYN  
ATOM     63    N GLY     7     -43.592 -95.075 -34.162  1.00  0.00      BSYN  
ATOM     64    H GLY     7     -42.764 -95.589 -34.054  1.00  0.00      BSYN  
ATOM     65   CA GLY     7     -43.670 -93.761 -34.760  1.00  0.00      BSYN  
ATOM     66    C GLY     7     -42.315 -93.316 -35.344  1.00  0.00      BSYN  
ATOM     67    O GLY     7     -41.461 -94.132 -35.624  1.00  0.00      BSYN  
ATOM     68    N LEU     8     -42.178 -92.078 -35.704  1.00  0.00      BSYN  
ATOM     69    H LEU     8     -43.006 -91.554 -35.671  1.00  0.00      BSYN  
ATOM     70   CA LEU     8     -40.903 -91.535 -36.288  1.00  0.00      BSYN  
ATOM     71   CB LEU     8     -41.238 -90.257 -36.833  1.00  0.00      BSYN  
ATOM     72   CG LEU     8     -41.380 -88.940 -36.016  1.00  0.00      BSYN  
ATOM     73  CD1 LEU     8     -41.847 -87.679 -36.787  1.00  0.00      BSYN  
ATOM     74  CD2 LEU     8     -42.099 -89.041 -34.763  1.00  0.00      BSYN  
ATOM     75    C LEU     8     -39.700 -91.779 -35.396  1.00  0.00      BSYN  
ATOM     76    O LEU     8     -39.673 -91.323 -34.245  1.00  0.00      BSYN  
ATOM     77    N SER     9     -38.784 -92.778 -35.778  1.00  0.00      BSYN  
ATOM     78    H SER     9     -39.229 -93.470 -36.311  1.00  0.00      BSYN  
ATOM     79   CA SER     9     -37.452 -92.892 -35.108  1.00  0.00      BSYN  
ATOM     80   CB SER     9     -37.398 -94.320 -34.479  1.00  0.00      BSYN  
ATOM     81   OG SER     9     -38.586 -94.596 -33.877  1.00  0.00      BSYN  
ATOM     82   HG SER     9     -38.658 -94.152 -33.029  1.00  0.00      BSYN  
ATOM     83    C SER     9     -36.274 -92.952 -36.127  1.00  0.00      BSYN  
ATOM     84    O SER     9     -35.934 -93.947 -36.772  1.00  0.00      BSYN  
ATOM     85    N MET    10     -35.745 -91.767 -36.507  1.00  0.00      BSYN  
ATOM     86    H MET    10     -36.301 -91.008 -36.779  1.00  0.00      BSYN  
ATOM     87   CA MET    10     -34.494 -91.664 -37.190  1.00  0.00      BSYN  
ATOM     88   CB MET    10     -34.526 -90.456 -38.200  1.00  0.00      BSYN  
ATOM     89   CG MET    10     -33.928 -90.717 -39.605  1.00  0.00      BSYN  
ATOM     90   SD MET    10     -32.231 -91.316 -39.510  1.00  0.00      BSYN  
ATOM     91   CE MET    10     -31.414 -90.184 -40.592  1.00  0.00      BSYN  
ATOM     92    C MET    10     -33.331 -91.424 -36.218  1.00  0.00      BSYN  
ATOM     93    O MET    10     -33.350 -90.577 -35.335  1.00  0.00      BSYN  
ATOM     94    N ALA    11     -32.286 -92.276 -36.421  1.00  0.00      BSYN  
ATOM     95    H ALA    11     -32.460 -93.205 -36.681  1.00  0.00      BSYN  
ATOM     96   CA ALA    11     -30.926 -91.954 -35.876  1.00  0.00      BSYN  
ATOM     97   CB ALA    11     -29.954 -93.009 -36.320  1.00  0.00      BSYN  
ATOM     98    C ALA    11     -30.410 -90.643 -36.475  1.00  0.00      BSYN  
ATOM     99    O ALA    11     -29.945 -90.604 -37.626  1.00  0.00      BSYN  
ATOM    100    N LYS    12     -30.468 -89.580 -35.605  1.00  0.00      BSYN  
ATOM    101    H LYS    12     -30.850 -89.861 -34.747  1.00  0.00      BSYN  
ATOM    102   CA LYS    12     -29.738 -88.377 -35.793  1.00  0.00      BSYN  
ATOM    103   CB LYS    12     -30.070 -87.319 -34.778  1.00  0.00      BSYN  
ATOM    104   CG LYS    12     -31.448 -86.625 -34.720  1.00  0.00      BSYN  
ATOM    105   CD LYS    12     -32.622 -87.559 -34.442  1.00  0.00      BSYN  
ATOM    106   CE LYS    12     -34.047 -87.064 -34.854  1.00  0.00      BSYN  
ATOM    107   NZ LYS    12     -34.955 -88.013 -34.249  1.00  0.00      BSYN  
ATOM    108  HZ1 LYS    12     -34.531 -88.913 -34.551  1.00  0.00      BSYN  
ATOM    109  HZ2 LYS    12     -34.876 -88.008 -33.211  1.00  0.00      BSYN  
ATOM    110  HZ3 LYS    12     -35.972 -88.032 -34.462  1.00  0.00      BSYN  
ATOM    111    C LYS    12     -28.267 -88.607 -35.983  1.00  0.00      BSYN  
ATOM    112    O LYS    12     -27.556 -88.501 -34.990  1.00  0.00      BSYN  
ATOM    113    N GLU    13     -27.827 -88.692 -37.209  1.00  0.00      BSYN  
ATOM    114    H GLU    13     -28.550 -88.813 -37.860  1.00  0.00      BSYN  
ATOM    115   CA GLU    13     -26.459 -88.544 -37.581  1.00  0.00      BSYN  
ATOM    116   CB GLU    13     -26.247 -89.347 -38.867  1.00  0.00      BSYN  
ATOM    117   CG GLU    13     -26.349 -90.862 -38.611  1.00  0.00      BSYN  
ATOM    118   CD GLU    13     -26.591 -91.735 -39.835  1.00  0.00      BSYN  
ATOM    119  OE1 GLU    13     -25.608 -92.223 -40.338  1.00  0.00      BSYN  
ATOM    120  OE2 GLU    13     -27.748 -91.932 -40.301  1.00  0.00      BSYN  
ATOM    121    C GLU    13     -26.104 -87.016 -37.805  1.00  0.00      BSYN  
ATOM    122    O GLU    13     -26.645 -86.415 -38.715  1.00  0.00      BSYN  
ATOM    123    N GLY    14     -25.344 -86.227 -36.998  1.00  0.00      BSYN  
ATOM    124    H GLY    14     -25.523 -85.265 -37.045  1.00  0.00      BSYN  
ATOM    125   CA GLY    14     -24.726 -86.821 -35.754  1.00  0.00      BSYN  
ATOM    126    C GLY    14     -24.241 -85.732 -34.830  1.00  0.00      BSYN  
ATOM    127    O GLY    14     -23.920 -84.655 -35.199  1.00  0.00      BSYN  
ATOM    128    N VAL    15     -24.163 -86.144 -33.585  1.00  0.00      BSYN  
ATOM    129    H VAL    15     -24.312 -87.088 -33.369  1.00  0.00      BSYN  
ATOM    130   CA VAL    15     -24.023 -85.208 -32.413  1.00  0.00      BSYN  
ATOM    131   CB VAL    15     -25.021 -85.279 -31.222  1.00  0.00      BSYN  
ATOM    132  CG1 VAL    15     -24.962 -84.211 -30.221  1.00  0.00      BSYN  
ATOM    133  CG2 VAL    15     -26.501 -85.412 -31.658  1.00  0.00      BSYN  
ATOM    134    C VAL    15     -22.757 -85.208 -31.780  1.00  0.00      BSYN  
ATOM    135    O VAL    15     -22.239 -86.164 -31.199  1.00  0.00      BSYN  
ATOM    136    N VAL    16     -22.234 -83.957 -31.732  1.00  0.00      BSYN  
ATOM    137    H VAL    16     -22.788 -83.208 -32.036  1.00  0.00      BSYN  
ATOM    138   CA VAL    16     -20.920 -83.761 -31.264  1.00  0.00      BSYN  
ATOM    139   CB VAL    16     -20.393 -82.533 -31.958  1.00  0.00      BSYN  
ATOM    140  CG1 VAL    16     -20.935 -81.229 -31.371  1.00  0.00      BSYN  
ATOM    141  CG2 VAL    16     -18.796 -82.605 -32.114  1.00  0.00      BSYN  
ATOM    142    C VAL    16     -20.833 -83.561 -29.730  1.00  0.00      BSYN  
ATOM    143    O VAL    16     -19.695 -83.775 -29.274  1.00  0.00      BSYN  
ATOM    144    N ALA    17     -21.757 -83.110 -28.968  1.00  0.00      BSYN  
ATOM    145    H ALA    17     -22.607 -82.836 -29.372  1.00  0.00      BSYN  
ATOM    146   CA ALA    17     -21.695 -83.057 -27.514  1.00  0.00      BSYN  
ATOM    147   CB ALA    17     -22.589 -82.007 -26.923  1.00  0.00      BSYN  
ATOM    148    C ALA    17     -21.968 -84.338 -26.828  1.00  0.00      BSYN  
ATOM    149    O ALA    17     -22.749 -84.463 -25.818  1.00  0.00      BSYN  
ATOM    150    N ALA    18     -21.078 -85.317 -27.113  1.00  0.00      BSYN  
ATOM    151    H ALA    18     -20.284 -85.104 -27.647  1.00  0.00      BSYN  
ATOM    152   CA ALA    18     -21.252 -86.790 -26.833  1.00  0.00      BSYN  
ATOM    153   CB ALA    18     -22.079 -87.301 -28.057  1.00  0.00      BSYN  
ATOM    154    C ALA    18     -19.892 -87.546 -26.751  1.00  0.00      BSYN  
ATOM    155    O ALA    18     -18.931 -87.417 -27.564  1.00  0.00      BSYN  
ATOM    156    N ALA    19     -19.679 -88.522 -25.876  1.00  0.00      BSYN  
ATOM    157    H ALA    19     -20.400 -88.694 -25.234  1.00  0.00      BSYN  
ATOM    158   CA ALA    19     -18.431 -89.227 -25.646  1.00  0.00      BSYN  
ATOM    159   CB ALA    19     -17.952 -89.015 -24.240  1.00  0.00      BSYN  
ATOM    160    C ALA    19     -18.609 -90.715 -25.793  1.00  0.00      BSYN  
ATOM    161    O ALA    19     -19.547 -91.434 -25.362  1.00  0.00      BSYN  
ATOM    162    N GLU    20     -17.724 -91.049 -26.791  1.00  0.00      BSYN  
ATOM    163    H GLU    20     -17.213 -90.352 -27.252  1.00  0.00      BSYN  
ATOM    164   CA GLU    20     -17.502 -92.392 -27.185  1.00  0.00      BSYN  
ATOM    165   CB GLU    20     -18.220 -92.586 -28.535  1.00  0.00      BSYN  
ATOM    166   CG GLU    20     -19.771 -92.866 -28.395  1.00  0.00      BSYN  
ATOM    167   CD GLU    20     -20.161 -94.306 -27.903  1.00  0.00      BSYN  
ATOM    168  OE1 GLU    20     -21.018 -94.359 -27.000  1.00  0.00      BSYN  
ATOM    169  OE2 GLU    20     -19.606 -95.285 -28.485  1.00  0.00      BSYN  
ATOM    170    C GLU    20     -15.973 -92.701 -27.180  1.00  0.00      BSYN  
ATOM    171    O GLU    20     -15.086 -91.928 -27.619  1.00  0.00      BSYN  
ATOM    172    N LYS    21     -15.882 -93.866 -26.641  1.00  0.00      BSYN  
ATOM    173    H LYS    21     -16.619 -94.393 -26.269  1.00  0.00      BSYN  
ATOM    174   CA LYS    21     -14.609 -94.601 -26.578  1.00  0.00      BSYN  
ATOM    175   CB LYS    21     -14.286 -94.907 -25.104  1.00  0.00      BSYN  
ATOM    176   CG LYS    21     -13.937 -93.758 -24.107  1.00  0.00      BSYN  
ATOM    177   CD LYS    21     -13.733 -94.353 -22.768  1.00  0.00      BSYN  
ATOM    178   CE LYS    21     -13.854 -93.225 -21.691  1.00  0.00      BSYN  
ATOM    179   NZ LYS    21     -13.452 -93.879 -20.449  1.00  0.00      BSYN  
ATOM    180  HZ1 LYS    21     -12.468 -94.052 -20.739  1.00  0.00      BSYN  
ATOM    181  HZ2 LYS    21     -13.471 -93.090 -19.772  1.00  0.00      BSYN  
ATOM    182  HZ3 LYS    21     -13.898 -94.792 -20.227  1.00  0.00      BSYN  
ATOM    183    C LYS    21     -14.560 -95.765 -27.595  1.00  0.00      BSYN  
ATOM    184    O LYS    21     -15.454 -96.582 -27.895  1.00  0.00      BSYN  
ATOM    185    N THR    22     -13.428 -95.792 -28.394  1.00  0.00      BSYN  
ATOM    186    H THR    22     -13.370 -96.575 -28.980  1.00  0.00      BSYN  
ATOM    187   CA THR    22     -12.302 -94.906 -28.336  1.00  0.00      BSYN  
ATOM    188   CB THR    22     -10.988 -95.548 -28.114  1.00  0.00      BSYN  
ATOM    189  OG1 THR    22     -11.248 -96.440 -27.001  1.00  0.00      BSYN  
ATOM    190  HG1 THR    22     -10.507 -97.046 -26.940  1.00  0.00      BSYN  
ATOM    191  CG2 THR    22      -9.682 -94.711 -27.700  1.00  0.00      BSYN  
ATOM    192    C THR    22     -12.314 -94.012 -29.578  1.00  0.00      BSYN  
ATOM    193    O THR    22     -11.961 -94.561 -30.608  1.00  0.00      BSYN  
ATOM    194    N LYS    23     -12.692 -92.699 -29.457  1.00  0.00      BSYN  
ATOM    195    H LYS    23     -12.936 -92.261 -28.615  1.00  0.00      BSYN  
ATOM    196   CA LYS    23     -12.468 -91.839 -30.642  1.00  0.00      BSYN  
ATOM    197   CB LYS    23     -13.461 -90.691 -30.665  1.00  0.00      BSYN  
ATOM    198   CG LYS    23     -14.745 -91.295 -31.453  1.00  0.00      BSYN  
ATOM    199   CD LYS    23     -15.591 -90.094 -31.782  1.00  0.00      BSYN  
ATOM    200   CE LYS    23     -16.294 -89.745 -30.477  1.00  0.00      BSYN  
ATOM    201   NZ LYS    23     -17.542 -89.029 -30.558  1.00  0.00      BSYN  
ATOM    202  HZ1 LYS    23     -17.715 -88.620 -29.618  1.00  0.00      BSYN  
ATOM    203  HZ2 LYS    23     -17.216 -88.275 -31.195  1.00  0.00      BSYN  
ATOM    204  HZ3 LYS    23     -18.373 -89.527 -30.936  1.00  0.00      BSYN  
ATOM    205    C LYS    23     -11.085 -91.216 -30.719  1.00  0.00      BSYN  
ATOM    206    O LYS    23     -10.640 -90.961 -31.859  1.00  0.00      BSYN  
ATOM    207    N GLN    24     -10.470 -90.830 -29.565  1.00  0.00      BSYN  
ATOM    208    H GLN    24     -10.783 -90.990 -28.650  1.00  0.00      BSYN  
ATOM    209   CA GLN    24      -9.123 -90.283 -29.710  1.00  0.00      BSYN  
ATOM    210   CB GLN    24      -9.376 -88.949 -29.042  1.00  0.00      BSYN  
ATOM    211   CG GLN    24      -9.074 -87.760 -30.069  1.00  0.00      BSYN  
ATOM    212   CD GLN    24     -10.406 -87.254 -30.686  1.00  0.00      BSYN  
ATOM    213  OE1 GLN    24     -10.830 -86.144 -30.373  1.00  0.00      BSYN  
ATOM    214  NE2 GLN    24     -11.094 -88.175 -31.314  1.00  0.00      BSYN  
ATOM    215 HE21 GLN    24     -10.740 -89.040 -31.607  1.00  0.00      BSYN  
ATOM    216 HE22 GLN    24     -11.962 -87.754 -31.489  1.00  0.00      BSYN  
ATOM    217    C GLN    24      -8.224 -91.109 -28.914  1.00  0.00      BSYN  
ATOM    218    O GLN    24      -8.509 -91.479 -27.721  1.00  0.00      BSYN  
ATOM    219    N GLY    25      -7.041 -91.539 -29.443  1.00  0.00      BSYN  
ATOM    220    H GLY    25      -6.563 -92.267 -28.995  1.00  0.00      BSYN  
ATOM    221   CA GLY    25      -6.520 -91.050 -30.676  1.00  0.00      BSYN  
ATOM    222    C GLY    25      -5.048 -91.317 -30.618  1.00  0.00      BSYN  
ATOM    223    O GLY    25      -4.655 -92.383 -30.183  1.00  0.00      BSYN  
ATOM    224    N VAL    26      -4.206 -90.327 -30.853  1.00  0.00      BSYN  
ATOM    225    H VAL    26      -3.330 -90.492 -30.445  1.00  0.00      BSYN  
ATOM    226   CA VAL    26      -4.478 -88.983 -31.289  1.00  0.00      BSYN  
ATOM    227   CB VAL    26      -3.500 -87.999 -30.575  1.00  0.00      BSYN  
ATOM    228  CG1 VAL    26      -3.558 -86.560 -30.899  1.00  0.00      BSYN  
ATOM    229  CG2 VAL    26      -3.623 -88.195 -29.107  1.00  0.00      BSYN  
ATOM    230    C VAL    26      -4.623 -88.794 -32.777  1.00  0.00      BSYN  
ATOM    231    O VAL    26      -3.753 -89.361 -33.487  1.00  0.00      BSYN  
ATOM    232    N THR    27      -5.628 -88.088 -33.204  1.00  0.00      BSYN  
ATOM    233    H THR    27      -6.312 -87.753 -32.588  1.00  0.00      BSYN  
ATOM    234   CA THR    27      -5.693 -87.711 -34.606  1.00  0.00      BSYN  
ATOM    235   CB THR    27      -7.206 -87.624 -35.000  1.00  0.00      BSYN  
ATOM    236  OG1 THR    27      -7.880 -87.035 -33.908  1.00  0.00      BSYN  
ATOM    237  HG1 THR    27      -8.794 -87.305 -34.023  1.00  0.00      BSYN  
ATOM    238  CG2 THR    27      -7.858 -88.991 -35.384  1.00  0.00      BSYN  
ATOM    239    C THR    27      -4.894 -86.536 -35.054  1.00  0.00      BSYN  
ATOM    240    O THR    27      -4.001 -86.565 -35.802  1.00  0.00      BSYN  
ATOM    241    N GLU    28      -5.478 -85.419 -34.551  1.00  0.00      BSYN  
ATOM    242    H GLU    28      -6.452 -85.367 -34.451  1.00  0.00      BSYN  
ATOM    243   CA GLU    28      -4.819 -84.134 -34.709  1.00  0.00      BSYN  
ATOM    244   CB GLU    28      -5.875 -83.052 -34.622  1.00  0.00      BSYN  
ATOM    245   CG GLU    28      -6.427 -82.637 -36.040  1.00  0.00      BSYN  
ATOM    246   CD GLU    28      -5.527 -81.881 -37.011  1.00  0.00      BSYN  
ATOM    247  OE1 GLU    28      -5.219 -80.737 -36.854  1.00  0.00      BSYN  
ATOM    248  OE2 GLU    28      -5.213 -82.422 -38.166  1.00  0.00      BSYN  
ATOM    249    C GLU    28      -3.854 -83.994 -33.522  1.00  0.00      BSYN  
ATOM    250    O GLU    28      -4.255 -83.546 -32.420  1.00  0.00      BSYN  
ATOM    251    N ALA    29      -2.568 -84.128 -33.812  1.00  0.00      BSYN  
ATOM    252    H ALA    29      -2.402 -84.457 -34.720  1.00  0.00      BSYN  
ATOM    253   CA ALA    29      -1.458 -83.795 -32.905  1.00  0.00      BSYN  
ATOM    254   CB ALA    29      -0.171 -84.153 -33.618  1.00  0.00      BSYN  
ATOM    255    C ALA    29      -1.371 -82.261 -32.631  1.00  0.00      BSYN  
ATOM    256    O ALA    29      -0.549 -81.707 -31.905  1.00  0.00      BSYN  
ATOM    257    N ALA    30      -2.342 -81.567 -33.235  1.00  0.00      BSYN  
ATOM    258    H ALA    30      -2.831 -81.876 -34.026  1.00  0.00      BSYN  
ATOM    259   CA ALA    30      -2.642 -80.193 -32.788  1.00  0.00      BSYN  
ATOM    260   CB ALA    30      -3.326 -79.437 -33.831  1.00  0.00      BSYN  
ATOM    261    C ALA    30      -3.303 -79.908 -31.423  1.00  0.00      BSYN  
ATOM    262    O ALA    30      -4.538 -80.184 -31.127  1.00  0.00      BSYN  
ATOM    263    N GLU    31      -2.431 -79.296 -30.678  1.00  0.00      BSYN  
ATOM    264    H GLU    31      -1.656 -78.856 -31.086  1.00  0.00      BSYN  
ATOM    265   CA GLU    31      -2.688 -78.937 -29.308  1.00  0.00      BSYN  
ATOM    266   CB GLU    31      -1.384 -78.420 -28.558  1.00  0.00      BSYN  
ATOM    267   CG GLU    31      -0.957 -79.743 -28.160  1.00  0.00      BSYN  
ATOM    268   CD GLU    31       0.037 -79.787 -26.990  1.00  0.00      BSYN  
ATOM    269  OE1 GLU    31      -0.078 -80.663 -26.124  1.00  0.00      BSYN  
ATOM    270  OE2 GLU    31       0.961 -78.915 -26.986  1.00  0.00      BSYN  
ATOM    271    C GLU    31      -3.851 -78.059 -28.913  1.00  0.00      BSYN  
ATOM    272    O GLU    31      -4.056 -78.024 -27.667  1.00  0.00      BSYN  
ATOM    273    N LYS    32      -4.531 -77.294 -29.807  1.00  0.00      BSYN  
ATOM    274    H LYS    32      -4.214 -77.538 -30.701  1.00  0.00      BSYN  
ATOM    275   CA LYS    32      -5.701 -76.442 -29.488  1.00  0.00      BSYN  
ATOM    276   CB LYS    32      -6.088 -75.677 -30.676  1.00  0.00      BSYN  
ATOM    277   CG LYS    32      -4.949 -74.840 -31.303  1.00  0.00      BSYN  
ATOM    278   CD LYS    32      -5.410 -74.209 -32.660  1.00  0.00      BSYN  
ATOM    279   CE LYS    32      -4.344 -73.456 -33.471  1.00  0.00      BSYN  
ATOM    280   NZ LYS    32      -3.814 -72.381 -32.600  1.00  0.00      BSYN  
ATOM    281  HZ1 LYS    32      -2.998 -72.049 -33.152  1.00  0.00      BSYN  
ATOM    282  HZ2 LYS    32      -4.624 -71.753 -32.428  1.00  0.00      BSYN  
ATOM    283  HZ3 LYS    32      -3.462 -72.747 -31.692  1.00  0.00      BSYN  
ATOM    284    C LYS    32      -6.851 -77.404 -29.115  1.00  0.00      BSYN  
ATOM    285    O LYS    32      -7.122 -78.378 -29.826  1.00  0.00      BSYN  
ATOM    286    N THR    33      -7.520 -77.046 -27.986  1.00  0.00      BSYN  
ATOM    287    H THR    33      -6.936 -76.433 -27.492  1.00  0.00      BSYN  
ATOM    288   CA THR    33      -8.665 -77.819 -27.297  1.00  0.00      BSYN  
ATOM    289   CB THR    33      -8.507 -77.563 -25.784  1.00  0.00      BSYN  
ATOM    290  OG1 THR    33      -7.175 -77.895 -25.506  1.00  0.00      BSYN  
ATOM    291  HG1 THR    33      -6.884 -78.794 -25.675  1.00  0.00      BSYN  
ATOM    292  CG2 THR    33      -9.538 -78.298 -24.810  1.00  0.00      BSYN  
ATOM    293    C THR    33      -9.988 -77.298 -27.836  1.00  0.00      BSYN  
ATOM    294    O THR    33     -10.022 -76.184 -28.342  1.00  0.00      BSYN  
ATOM    295    N LYS    34     -11.004 -78.207 -27.815  1.00  0.00      BSYN  
ATOM    296    H LYS    34     -10.928 -79.047 -28.316  1.00  0.00      BSYN  
ATOM    297   CA LYS    34     -12.366 -77.801 -27.936  1.00  0.00      BSYN  
ATOM    298   CB LYS    34     -13.093 -78.824 -28.822  1.00  0.00      BSYN  
ATOM    299   CG LYS    34     -12.771 -78.516 -30.294  1.00  0.00      BSYN  
ATOM    300   CD LYS    34     -13.033 -79.740 -31.193  1.00  0.00      BSYN  
ATOM    301   CE LYS    34     -12.565 -79.534 -32.594  1.00  0.00      BSYN  
ATOM    302   NZ LYS    34     -11.151 -79.599 -32.711  1.00  0.00      BSYN  
ATOM    303  HZ1 LYS    34     -10.816 -79.314 -33.654  1.00  0.00      BSYN  
ATOM    304  HZ2 LYS    34     -10.696 -79.128 -31.904  1.00  0.00      BSYN  
ATOM    305  HZ3 LYS    34     -10.867 -80.597 -32.641  1.00  0.00      BSYN  
ATOM    306    C LYS    34     -13.210 -77.513 -26.720  1.00  0.00      BSYN  
ATOM    307    O LYS    34     -14.025 -76.641 -26.813  1.00  0.00      BSYN  
ATOM    308    N GLU    35     -12.995 -78.308 -25.684  1.00  0.00      BSYN  
ATOM    309    H GLU    35     -12.111 -78.703 -25.836  1.00  0.00      BSYN  
ATOM    310   CA GLU    35     -13.803 -78.591 -24.542  1.00  0.00      BSYN  
ATOM    311   CB GLU    35     -13.582 -79.858 -23.851  1.00  0.00      BSYN  
ATOM    312   CG GLU    35     -12.400 -80.813 -24.037  1.00  0.00      BSYN  
ATOM    313   CD GLU    35     -12.119 -81.405 -25.338  1.00  0.00      BSYN  
ATOM    314  OE1 GLU    35     -12.616 -82.566 -25.475  1.00  0.00      BSYN  
ATOM    315  OE2 GLU    35     -11.482 -80.891 -26.182  1.00  0.00      BSYN  
ATOM    316    C GLU    35     -13.785 -77.542 -23.407  1.00  0.00      BSYN  
ATOM    317    O GLU    35     -14.774 -76.863 -23.169  1.00  0.00      BSYN  
ATOM    318    N GLY    36     -12.608 -77.567 -22.734  1.00  0.00      BSYN  
ATOM    319    H GLY    36     -11.802 -77.934 -23.153  1.00  0.00      BSYN  
ATOM    320   CA GLY    36     -12.274 -76.872 -21.463  1.00  0.00      BSYN  
ATOM    321    C GLY    36     -12.889 -77.383 -20.215  1.00  0.00      BSYN  
ATOM    322    O GLY    36     -12.621 -76.882 -19.062  1.00  0.00      BSYN  
ATOM    323    N VAL    37     -13.668 -78.498 -20.373  1.00  0.00      BSYN  
ATOM    324    H VAL    37     -13.589 -79.006 -21.207  1.00  0.00      BSYN  
ATOM    325   CA VAL    37     -14.443 -79.031 -19.296  1.00  0.00      BSYN  
ATOM    326   CB VAL    37     -15.708 -79.885 -19.745  1.00  0.00      BSYN  
ATOM    327  CG1 VAL    37     -16.747 -78.979 -20.217  1.00  0.00      BSYN  
ATOM    328  CG2 VAL    37     -15.326 -80.931 -20.809  1.00  0.00      BSYN  
ATOM    329    C VAL    37     -13.604 -79.917 -18.334  1.00  0.00      BSYN  
ATOM    330    O VAL    37     -12.726 -80.667 -18.697  1.00  0.00      BSYN  
ATOM    331    N LEU    38     -14.047 -79.934 -17.023  1.00  0.00      BSYN  
ATOM    332    H LEU    38     -14.922 -79.531 -16.841  1.00  0.00      BSYN  
ATOM    333   CA LEU    38     -13.274 -80.506 -15.899  1.00  0.00      BSYN  
ATOM    334   CB LEU    38     -12.226 -79.572 -15.417  1.00  0.00      BSYN  
ATOM    335   CG LEU    38     -11.323 -79.974 -14.284  1.00  0.00      BSYN  
ATOM    336  CD1 LEU    38     -10.481 -81.218 -14.673  1.00  0.00      BSYN  
ATOM    337  CD2 LEU    38     -10.369 -78.757 -13.848  1.00  0.00      BSYN  
ATOM    338    C LEU    38     -14.357 -80.654 -14.782  1.00  0.00      BSYN  
ATOM    339    O LEU    38     -14.747 -81.720 -14.265  1.00  0.00      BSYN  
ATOM    340    N TYR    39     -14.911 -79.372 -14.455  1.00  0.00      BSYN  
ATOM    341    H TYR    39     -14.416 -78.647 -14.892  1.00  0.00      BSYN  
ATOM    342   CA TYR    39     -15.811 -79.064 -13.440  1.00  0.00      BSYN  
ATOM    343   CB TYR    39     -15.786 -77.520 -13.290  1.00  0.00      BSYN  
ATOM    344   CG TYR    39     -14.472 -76.958 -12.834  1.00  0.00      BSYN  
ATOM    345  CD1 TYR    39     -14.260 -76.969 -11.460  1.00  0.00      BSYN  
ATOM    346  CE1 TYR    39     -13.131 -76.397 -10.970  1.00  0.00      BSYN  
ATOM    347  CD2 TYR    39     -13.523 -76.450 -13.651  1.00  0.00      BSYN  
ATOM    348  CE2 TYR    39     -12.365 -75.968 -13.188  1.00  0.00      BSYN  
ATOM    349   CZ TYR    39     -12.157 -75.979 -11.872  1.00  0.00      BSYN  
ATOM    350   OH TYR    39     -10.882 -75.571 -11.378  1.00  0.00      BSYN  
ATOM    351   HH TYR    39     -10.128 -76.080 -11.683  1.00  0.00      BSYN  
ATOM    352    C TYR    39     -17.256 -79.670 -13.414  1.00  0.00      BSYN  
ATOM    353    O TYR    39     -17.712 -80.391 -14.309  1.00  0.00      BSYN  
ATOM    354    N VAL    40     -18.143 -79.339 -12.454  1.00  0.00      BSYN  
ATOM    355    H VAL    40     -18.036 -78.582 -11.842  1.00  0.00      BSYN  
ATOM    356   CA VAL    40     -19.475 -79.999 -12.260  1.00  0.00      BSYN  
ATOM    357   CB VAL    40     -19.752 -80.712 -10.939  1.00  0.00      BSYN  
ATOM    358  CG1 VAL    40     -21.154 -81.426 -10.872  1.00  0.00      BSYN  
ATOM    359  CG2 VAL    40     -18.531 -81.621 -10.477  1.00  0.00      BSYN  
ATOM    360    C VAL    40     -20.485 -78.879 -12.602  1.00  0.00      BSYN  
ATOM    361    O VAL    40     -20.339 -77.712 -12.222  1.00  0.00      BSYN  
ATOM    362    N GLY    41     -21.500 -79.220 -13.492  1.00  0.00      BSYN  
ATOM    363    H GLY    41     -21.348 -80.149 -13.767  1.00  0.00      BSYN  
ATOM    364   CA GLY    41     -22.415 -78.216 -13.938  1.00  0.00      BSYN  
ATOM    365    C GLY    41     -23.780 -78.830 -13.813  1.00  0.00      BSYN  
ATOM    366    O GLY    41     -24.481 -79.205 -14.759  1.00  0.00      BSYN  
ATOM    367    N SER    42     -24.196 -78.660 -12.579  1.00  0.00      BSYN  
ATOM    368    H SER    42     -23.489 -78.295 -12.008  1.00  0.00      BSYN  
ATOM    369   CA SER    42     -25.505 -78.982 -12.146  1.00  0.00      BSYN  
ATOM    370   CB SER    42     -25.467 -79.744 -10.823  1.00  0.00      BSYN  
ATOM    371   OG SER    42     -24.530 -79.237  -9.932  1.00  0.00      BSYN  
ATOM    372   HG SER    42     -24.527 -78.337  -9.595  1.00  0.00      BSYN  
ATOM    373    C SER    42     -26.064 -77.505 -11.886  1.00  0.00      BSYN  
ATOM    374    O SER    42     -25.574 -76.766 -11.090  1.00  0.00      BSYN  
ATOM    375    N LYS    43     -27.071 -77.009 -12.701  1.00  0.00      BSYN  
ATOM    376    H LYS    43     -27.584 -77.655 -13.230  1.00  0.00      BSYN  
ATOM    377   CA LYS    43     -27.566 -75.699 -12.630  1.00  0.00      BSYN  
ATOM    378   CB LYS    43     -26.774 -74.786 -13.783  1.00  0.00      BSYN  
ATOM    379   CG LYS    43     -25.309 -74.646 -13.396  1.00  0.00      BSYN  
ATOM    380   CD LYS    43     -24.594 -73.965 -14.472  1.00  0.00      BSYN  
ATOM    381   CE LYS    43     -24.781 -74.518 -15.804  1.00  0.00      BSYN  
ATOM    382   NZ LYS    43     -24.067 -73.695 -16.837  1.00  0.00      BSYN  
ATOM    383  HZ1 LYS    43     -24.053 -72.706 -16.514  1.00  0.00      BSYN  
ATOM    384  HZ2 LYS    43     -23.098 -73.943 -17.122  1.00  0.00      BSYN  
ATOM    385  HZ3 LYS    43     -24.683 -73.467 -17.643  1.00  0.00      BSYN  
ATOM    386    C LYS    43     -29.048 -75.550 -12.708  1.00  0.00      BSYN  
ATOM    387    O LYS    43     -29.651 -76.454 -13.348  1.00  0.00      BSYN  
ATOM    388    N THR    44     -29.697 -74.606 -12.108  1.00  0.00      BSYN  
ATOM    389    H THR    44     -30.643 -74.389 -11.971  1.00  0.00      BSYN  
ATOM    390   CA THR    44     -29.077 -73.625 -11.152  1.00  0.00      BSYN  
ATOM    391   CB THR    44     -29.922 -72.306 -11.078  1.00  0.00      BSYN  
ATOM    392  OG1 THR    44     -29.963 -71.880 -12.420  1.00  0.00      BSYN  
ATOM    393  HG1 THR    44     -30.372 -72.499 -13.029  1.00  0.00      BSYN  
ATOM    394  CG2 THR    44     -29.144 -71.279 -10.215  1.00  0.00      BSYN  
ATOM    395    C THR    44     -28.752 -74.246  -9.769  1.00  0.00      BSYN  
ATOM    396    O THR    44     -29.627 -74.483  -8.934  1.00  0.00      BSYN  
ATOM    397    N ARG    45     -27.470 -74.702  -9.524  1.00  0.00      BSYN  
ATOM    398    H ARG    45     -26.721 -74.730 -10.155  1.00  0.00      BSYN  
ATOM    399   CA ARG    45     -27.181 -75.242  -8.215  1.00  0.00      BSYN  
ATOM    400   CB ARG    45     -27.173 -76.741  -8.270  1.00  0.00      BSYN  
ATOM    401   CG ARG    45     -27.700 -76.949  -6.811  1.00  0.00      BSYN  
ATOM    402   CD ARG    45     -29.219 -76.899  -6.677  1.00  0.00      BSYN  
ATOM    403   NE ARG    45     -29.918 -78.066  -7.216  1.00  0.00      BSYN  
ATOM    404   HE ARG    45     -30.007 -78.773  -6.544  1.00  0.00      BSYN  
ATOM    405   CZ ARG    45     -30.494 -78.056  -8.493  1.00  0.00      BSYN  
ATOM    406  NH1 ARG    45     -30.835 -79.128  -9.065  1.00  0.00      BSYN  
ATOM    407 HH11 ARG    45     -31.396 -79.097  -9.892  1.00  0.00      BSYN  
ATOM    408 HH12 ARG    45     -30.704 -79.950  -8.511  1.00  0.00      BSYN  
ATOM    409  NH2 ARG    45     -30.830 -76.910  -9.182  1.00  0.00      BSYN  
ATOM    410 HH21 ARG    45     -31.035 -76.881 -10.160  1.00  0.00      BSYN  
ATOM    411 HH22 ARG    45     -30.548 -76.074  -8.711  1.00  0.00      BSYN  
ATOM    412    C ARG    45     -25.827 -74.543  -7.953  1.00  0.00      BSYN  
ATOM    413    O ARG    45     -25.867 -73.478  -7.337  1.00  0.00      BSYN  
ATOM    414    N GLU    46     -24.641 -75.002  -8.427  1.00  0.00      BSYN  
ATOM    415    H GLU    46     -24.616 -75.499  -9.271  1.00  0.00      BSYN  
ATOM    416   CA GLU    46     -23.353 -74.400  -8.117  1.00  0.00      BSYN  
ATOM    417   CB GLU    46     -22.228 -75.422  -8.320  1.00  0.00      BSYN  
ATOM    418   CG GLU    46     -22.093 -76.464  -7.193  1.00  0.00      BSYN  
ATOM    419   CD GLU    46     -23.396 -77.227  -6.922  1.00  0.00      BSYN  
ATOM    420  OE1 GLU    46     -24.074 -76.873  -5.996  1.00  0.00      BSYN  
ATOM    421  OE2 GLU    46     -23.709 -78.144  -7.622  1.00  0.00      BSYN  
ATOM    422    C GLU    46     -22.977 -73.125  -8.864  1.00  0.00      BSYN  
ATOM    423    O GLU    46     -21.878 -72.745  -8.935  1.00  0.00      BSYN  
ATOM    424    N GLY    47     -24.002 -72.314  -9.175  1.00  0.00      BSYN  
ATOM    425    H GLY    47     -24.906 -72.506  -8.850  1.00  0.00      BSYN  
ATOM    426   CA GLY    47     -23.755 -71.118  -9.878  1.00  0.00      BSYN  
ATOM    427    C GLY    47     -24.940 -70.719 -10.787  1.00  0.00      BSYN  
ATOM    428    O GLY    47     -25.884 -71.468 -10.875  1.00  0.00      BSYN  
ATOM    429    N VAL    48     -24.994 -69.570 -11.427  1.00  0.00      BSYN  
ATOM    430    H VAL    48     -25.790 -69.532 -11.997  1.00  0.00      BSYN  
ATOM    431   CA VAL    48     -24.039 -68.548 -11.378  1.00  0.00      BSYN  
ATOM    432   CB VAL    48     -23.951 -67.687 -12.742  1.00  0.00      BSYN  
ATOM    433  CG1 VAL    48     -23.552 -68.632 -13.806  1.00  0.00      BSYN  
ATOM    434  CG2 VAL    48     -25.198 -66.899 -13.064  1.00  0.00      BSYN  
ATOM    435    C VAL    48     -23.946 -67.478 -10.214  1.00  0.00      BSYN  
ATOM    436    O VAL    48     -24.706 -67.455  -9.267  1.00  0.00      BSYN  
ATOM    437    N VAL    49     -22.894 -66.624 -10.277  1.00  0.00      BSYN  
ATOM    438    H VAL    49     -22.252 -66.728 -11.010  1.00  0.00      BSYN  
ATOM    439   CA VAL    49     -22.640 -65.661  -9.149  1.00  0.00      BSYN  
ATOM    440   CB VAL    49     -21.403 -64.798  -9.368  1.00  0.00      BSYN  
ATOM    441  CG1 VAL    49     -20.392 -65.755  -8.797  1.00  0.00      BSYN  
ATOM    442  CG2 VAL    49     -21.166 -64.314 -10.822  1.00  0.00      BSYN  
ATOM    443    C VAL    49     -23.799 -64.626  -8.749  1.00  0.00      BSYN  
ATOM    444    O VAL    49     -23.896 -64.223  -7.605  1.00  0.00      BSYN  
ATOM    445    N GLN    50     -24.523 -64.111  -9.778  1.00  0.00      BSYN  
ATOM    446    H GLN    50     -24.219 -64.333 -10.683  1.00  0.00      BSYN  
ATOM    447   CA GLN    50     -25.717 -63.219  -9.672  1.00  0.00      BSYN  
ATOM    448   CB GLN    50     -26.253 -62.967 -11.048  1.00  0.00      BSYN  
ATOM    449   CG GLN    50     -25.349 -62.215 -11.893  1.00  0.00      BSYN  
ATOM    450   CD GLN    50     -26.027 -60.940 -12.452  1.00  0.00      BSYN  
ATOM    451  OE1 GLN    50     -27.167 -60.873 -12.852  1.00  0.00      BSYN  
ATOM    452  NE2 GLN    50     -25.306 -59.816 -12.235  1.00  0.00      BSYN  
ATOM    453 HE21 GLN    50     -24.518 -59.848 -11.654  1.00  0.00      BSYN  
ATOM    454 HE22 GLN    50     -25.548 -58.999 -12.719  1.00  0.00      BSYN  
ATOM    455    C GLN    50     -26.887 -63.816  -8.844  1.00  0.00      BSYN  
ATOM    456    O GLN    50     -27.339 -63.111  -8.016  1.00  0.00      BSYN  
ATOM    457    N GLY    51     -27.428 -64.973  -8.911  1.00  0.00      BSYN  
ATOM    458    H GLY    51     -26.955 -65.596  -9.501  1.00  0.00      BSYN  
ATOM    459   CA GLY    51     -28.707 -65.254  -8.277  1.00  0.00      BSYN  
ATOM    460    C GLY    51     -28.437 -65.985  -6.947  1.00  0.00      BSYN  
ATOM    461    O GLY    51     -29.230 -65.853  -6.011  1.00  0.00      BSYN  
ATOM    462    N VAL    52     -27.365 -66.821  -6.916  1.00  0.00      BSYN  
ATOM    463    H VAL    52     -26.832 -66.795  -7.738  1.00  0.00      BSYN  
ATOM    464   CA VAL    52     -26.979 -67.612  -5.749  1.00  0.00      BSYN  
ATOM    465   CB VAL    52     -27.441 -69.112  -5.925  1.00  0.00      BSYN  
ATOM    466  CG1 VAL    52     -26.686 -69.864  -7.084  1.00  0.00      BSYN  
ATOM    467  CG2 VAL    52     -27.253 -69.816  -4.617  1.00  0.00      BSYN  
ATOM    468    C VAL    52     -25.543 -67.483  -5.461  1.00  0.00      BSYN  
ATOM    469    O VAL    52     -24.640 -67.623  -6.222  1.00  0.00      BSYN  
ATOM    470    N ALA    53     -25.191 -67.462  -4.133  1.00  0.00      BSYN  
ATOM    471    H ALA    53     -25.901 -67.622  -3.477  1.00  0.00      BSYN  
ATOM    472   CA ALA    53     -23.931 -67.007  -3.638  1.00  0.00      BSYN  
ATOM    473   CB ALA    53     -24.062 -65.519  -3.077  1.00  0.00      BSYN  
ATOM    474    C ALA    53     -23.468 -67.989  -2.573  1.00  0.00      BSYN  
ATOM    475    O ALA    53     -22.294 -68.311  -2.427  1.00  0.00      BSYN  
ATOM    476    N SER    54     -24.351 -68.238  -1.686  1.00  0.00      BSYN  
ATOM    477    H SER    54     -25.114 -67.624  -1.669  1.00  0.00      BSYN  
ATOM    478   CA SER    54     -24.354 -69.326  -0.707  1.00  0.00      BSYN  
ATOM    479   CB SER    54     -25.372 -69.063   0.472  1.00  0.00      BSYN  
ATOM    480   OG SER    54     -25.313 -67.641   0.990  1.00  0.00      BSYN  
ATOM    481   HG SER    54     -25.160 -67.220   0.141  1.00  0.00      BSYN  
ATOM    482    C SER    54     -24.529 -70.741  -1.323  1.00  0.00      BSYN  
ATOM    483    O SER    54     -25.571 -71.227  -1.795  1.00  0.00      BSYN  
ATOM    484    N VAL    55     -23.462 -71.449  -1.490  1.00  0.00      BSYN  
ATOM    485    H VAL    55     -22.591 -71.000  -1.477  1.00  0.00      BSYN  
ATOM    486   CA VAL    55     -23.438 -72.876  -2.022  1.00  0.00      BSYN  
ATOM    487   CB VAL    55     -23.611 -73.061  -3.589  1.00  0.00      BSYN  
ATOM    488  CG1 VAL    55     -22.495 -72.391  -4.506  1.00  0.00      BSYN  
ATOM    489  CG2 VAL    55     -24.010 -74.536  -3.980  1.00  0.00      BSYN  
ATOM    490    C VAL    55     -22.220 -73.720  -1.501  1.00  0.00      BSYN  
ATOM    491    O VAL    55     -22.158 -74.935  -1.652  1.00  0.00      BSYN  
ATOM    492    N ALA    56     -21.197 -73.021  -0.930  1.00  0.00      BSYN  
ATOM    493    H ALA    56     -21.516 -72.155  -0.602  1.00  0.00      BSYN  
ATOM    494   CA ALA    56     -19.838 -73.551  -0.770  1.00  0.00      BSYN  
ATOM    495   CB ALA    56     -19.004 -72.909  -1.912  1.00  0.00      BSYN  
ATOM    496    C ALA    56     -19.549 -73.358   0.691  1.00  0.00      BSYN  
ATOM    497    O ALA    56     -19.223 -72.304   1.289  1.00  0.00      BSYN  
ATOM    498    N GLU    57     -19.506 -74.541   1.270  1.00  0.00      BSYN  
ATOM    499    H GLU    57     -19.728 -75.252   0.633  1.00  0.00      BSYN  
ATOM    500   CA GLU    57     -19.163 -74.534   2.740  1.00  0.00      BSYN  
ATOM    501   CB GLU    57     -19.439 -75.912   3.234  1.00  0.00      BSYN  
ATOM    502   CG GLU    57     -18.938 -77.083   2.458  1.00  0.00      BSYN  
ATOM    503   CD GLU    57     -19.388 -78.470   2.899  1.00  0.00      BSYN  
ATOM    504  OE1 GLU    57     -20.367 -78.960   2.367  1.00  0.00      BSYN  
ATOM    505  OE2 GLU    57     -18.723 -79.051   3.836  1.00  0.00      BSYN  
ATOM    506    C GLU    57     -17.704 -74.034   3.016  1.00  0.00      BSYN  
ATOM    507    O GLU    57     -16.772 -74.157   2.100  1.00  0.00      BSYN  
ATOM    508    N LYS    58     -17.617 -73.202   4.056  1.00  0.00      BSYN  
ATOM    509    H LYS    58     -18.377 -72.665   4.367  1.00  0.00      BSYN  
ATOM    510   CA LYS    58     -16.321 -73.135   4.797  1.00  0.00      BSYN  
ATOM    511   CB LYS    58     -15.572 -71.683   4.903  1.00  0.00      BSYN  
ATOM    512   CG LYS    58     -14.485 -71.407   5.987  1.00  0.00      BSYN  
ATOM    513   CD LYS    58     -13.796 -70.045   5.716  1.00  0.00      BSYN  
ATOM    514   CE LYS    58     -14.430 -68.865   6.481  1.00  0.00      BSYN  
ATOM    515   NZ LYS    58     -14.017 -67.521   6.028  1.00  0.00      BSYN  
ATOM    516  HZ1 LYS    58     -14.855 -67.005   6.362  1.00  0.00      BSYN  
ATOM    517  HZ2 LYS    58     -13.155 -67.287   6.561  1.00  0.00      BSYN  
ATOM    518  HZ3 LYS    58     -13.943 -67.430   4.994  1.00  0.00      BSYN  
ATOM    519    C LYS    58     -16.298 -73.727   6.234  1.00  0.00      BSYN  
ATOM    520    O LYS    58     -17.016 -73.180   7.063  1.00  0.00      BSYN  
ATOM    521    N THR    59     -15.405 -74.728   6.506  1.00  0.00      BSYN  
ATOM    522    H THR    59     -14.831 -75.144   5.830  1.00  0.00      BSYN  
ATOM    523   CA THR    59     -15.268 -75.074   7.977  1.00  0.00      BSYN  
ATOM    524   CB THR    59     -15.952 -76.406   8.469  1.00  0.00      BSYN  
ATOM    525  OG1 THR    59     -16.293 -77.282   7.321  1.00  0.00      BSYN  
ATOM    526  HG1 THR    59     -15.777 -77.126   6.526  1.00  0.00      BSYN  
ATOM    527  CG2 THR    59     -17.235 -76.043   9.292  1.00  0.00      BSYN  
ATOM    528    C THR    59     -13.832 -75.191   8.443  1.00  0.00      BSYN  
ATOM    529    O THR    59     -13.356 -74.427   9.227  1.00  0.00      BSYN  
ATOM    530    N LYS    60     -13.137 -76.114   7.807  1.00  0.00      BSYN  
ATOM    531    H LYS    60     -13.429 -76.701   7.078  1.00  0.00      BSYN  
ATOM    532   CA LYS    60     -11.763 -76.440   8.023  1.00  0.00      BSYN  
ATOM    533   CB LYS    60     -11.474 -77.895   8.313  1.00  0.00      BSYN  
ATOM    534   CG LYS    60     -12.071 -78.983   7.238  1.00  0.00      BSYN  
ATOM    535   CD LYS    60     -11.881 -80.323   7.828  1.00  0.00      BSYN  
ATOM    536   CE LYS    60     -10.390 -80.714   7.624  1.00  0.00      BSYN  
ATOM    537   NZ LYS    60      -9.990 -81.830   8.564  1.00  0.00      BSYN  
ATOM    538  HZ1 LYS    60      -9.477 -81.433   9.377  1.00  0.00      BSYN  
ATOM    539  HZ2 LYS    60     -10.854 -82.341   8.837  1.00  0.00      BSYN  
ATOM    540  HZ3 LYS    60      -9.442 -82.534   8.029  1.00  0.00      BSYN  
ATOM    541    C LYS    60     -10.932 -76.080   6.811  1.00  0.00      BSYN  
ATOM    542    O LYS    60     -11.413 -75.805   5.743  1.00  0.00      BSYN  
ATOM    543    N GLU    61      -9.682 -76.237   7.029  1.00  0.00      BSYN  
ATOM    544    H GLU    61      -9.346 -76.424   7.930  1.00  0.00      BSYN  
ATOM    545   CA GLU    61      -8.686 -75.998   6.035  1.00  0.00      BSYN  
ATOM    546   CB GLU    61      -7.947 -74.738   6.480  1.00  0.00      BSYN  
ATOM    547   CG GLU    61      -8.576 -73.284   6.574  1.00  0.00      BSYN  
ATOM    548   CD GLU    61      -7.471 -72.285   6.280  1.00  0.00      BSYN  
ATOM    549  OE1 GLU    61      -7.147 -72.174   5.063  1.00  0.00      BSYN  
ATOM    550  OE2 GLU    61      -7.096 -71.695   7.291  1.00  0.00      BSYN  
ATOM    551    C GLU    61      -7.662 -76.964   5.644  1.00  0.00      BSYN  
ATOM    552    O GLU    61      -6.775 -77.517   6.295  1.00  0.00      BSYN  
ATOM    553    N GLN    62      -8.141 -77.636   4.646  1.00  0.00      BSYN  
ATOM    554    H GLN    62      -9.074 -77.351   4.547  1.00  0.00      BSYN  
ATOM    555   CA GLN    62      -7.395 -78.750   4.068  1.00  0.00      BSYN  
ATOM    556   CB GLN    62      -8.278 -79.887   3.624  1.00  0.00      BSYN  
ATOM    557   CG GLN    62      -7.439 -81.103   3.057  1.00  0.00      BSYN  
ATOM    558   CD GLN    62      -7.087 -82.115   4.177  1.00  0.00      BSYN  
ATOM    559  OE1 GLN    62      -6.344 -81.790   5.146  1.00  0.00      BSYN  
ATOM    560  NE2 GLN    62      -7.619 -83.354   4.030  1.00  0.00      BSYN  
ATOM    561 HE21 GLN    62      -7.924 -83.603   3.132  1.00  0.00      BSYN  
ATOM    562 HE22 GLN    62      -7.790 -83.897   4.828  1.00  0.00      BSYN  
ATOM    563    C GLN    62      -6.329 -78.275   3.055  1.00  0.00      BSYN  
ATOM    564    O GLN    62      -6.419 -78.259   1.805  1.00  0.00      BSYN  
ATOM    565    N ALA    63      -5.183 -77.971   3.717  1.00  0.00      BSYN  
ATOM    566    H ALA    63      -5.164 -78.314   4.635  1.00  0.00      BSYN  
ATOM    567   CA ALA    63      -4.020 -77.451   3.126  1.00  0.00      BSYN  
ATOM    568   CB ALA    63      -3.727 -76.120   3.583  1.00  0.00      BSYN  
ATOM    569    C ALA    63      -2.687 -78.128   3.097  1.00  0.00      BSYN  
ATOM    570    O ALA    63      -1.996 -78.397   4.054  1.00  0.00      BSYN  
ATOM    571    N SER    64      -2.305 -78.284   1.820  1.00  0.00      BSYN  
ATOM    572    H SER    64      -2.515 -77.741   1.031  1.00  0.00      BSYN  
ATOM    573   CA SER    64      -1.167 -79.212   1.611  1.00  0.00      BSYN  
ATOM    574   CB SER    64      -1.150 -79.549   0.132  1.00  0.00      BSYN  
ATOM    575   OG SER    64      -1.006 -78.442  -0.687  1.00  0.00      BSYN  
ATOM    576   HG SER    64      -0.128 -78.262  -1.031  1.00  0.00      BSYN  
ATOM    577    C SER    64       0.237 -78.925   2.221  1.00  0.00      BSYN  
ATOM    578    O SER    64       1.147 -79.731   2.287  1.00  0.00      BSYN  
ATOM    579    N HIS    65       0.390 -77.797   2.913  1.00  0.00      BSYN  
ATOM    580    H HIS    65      -0.430 -77.520   3.374  1.00  0.00      BSYN  
ATOM    581   CA HIS    65       1.752 -77.310   3.232  1.00  0.00      BSYN  
ATOM    582   CB HIS    65       1.938 -75.756   3.208  1.00  0.00      BSYN  
ATOM    583   CG HIS    65       0.872 -74.978   2.502  1.00  0.00      BSYN  
ATOM    584  ND1 HIS    65      -0.307 -74.697   3.005  1.00  0.00      BSYN  
ATOM    585  HD1 HIS    65      -0.819 -75.165   3.697  1.00  0.00      BSYN  
ATOM    586  CD2 HIS    65       1.101 -74.434   1.219  1.00  0.00      BSYN  
ATOM    587  NE2 HIS    65      -0.007 -73.700   1.097  1.00  0.00      BSYN  
ATOM    588  CE1 HIS    65      -0.844 -73.912   2.114  1.00  0.00      BSYN  
ATOM    589    C HIS    65       2.119 -77.886   4.619  1.00  0.00      BSYN  
ATOM    590    O HIS    65       3.287 -78.272   4.652  1.00  0.00      BSYN  
ATOM    591    N LEU    66       1.351 -77.777   5.712  1.00  0.00      BSYN  
ATOM    592    H LEU    66       0.382 -77.644   5.663  1.00  0.00      BSYN  
ATOM    593   CA LEU    66       1.783 -78.303   6.984  1.00  0.00      BSYN  
ATOM    594   CB LEU    66       1.252 -77.425   8.045  1.00  0.00      BSYN  
ATOM    595   CG LEU    66       1.386 -77.647   9.594  1.00  0.00      BSYN  
ATOM    596  CD1 LEU    66       1.055 -76.189  10.072  1.00  0.00      BSYN  
ATOM    597  CD2 LEU    66       0.545 -78.839  10.170  1.00  0.00      BSYN  
ATOM    598    C LEU    66       1.514 -79.779   7.186  1.00  0.00      BSYN  
ATOM    599    O LEU    66       2.130 -80.550   7.894  1.00  0.00      BSYN  
ATOM    600    N GLY    67       0.392 -80.125   6.606  1.00  0.00      BSYN  
ATOM    601    H GLY    67      -0.157 -79.368   6.311  1.00  0.00      BSYN  
ATOM    602   CA GLY    67       0.066 -81.470   6.240  1.00  0.00      BSYN  
ATOM    603    C GLY    67      -1.445 -81.524   5.953  1.00  0.00      BSYN  
ATOM    604    O GLY    67      -1.906 -80.773   5.195  1.00  0.00      BSYN  
ATOM    605    N GLY    68      -2.074 -82.399   6.806  1.00  0.00      BSYN  
ATOM    606    H GLY    68      -1.467 -82.921   7.372  1.00  0.00      BSYN  
ATOM    607   CA GLY    68      -3.479 -82.703   6.622  1.00  0.00      BSYN  
ATOM    608    C GLY    68      -3.839 -83.892   5.781  1.00  0.00      BSYN  
ATOM    609    O GLY    68      -4.158 -84.917   6.466  1.00  0.00      BSYN  
ATOM    610    N ALA    69      -3.416 -83.724   4.485  1.00  0.00      BSYN  
ATOM    611    H ALA    69      -2.908 -82.909   4.290  1.00  0.00      BSYN  
ATOM    612   CA ALA    69      -3.919 -84.716   3.541  1.00  0.00      BSYN  
ATOM    613   CB ALA    69      -4.781 -84.116   2.423  1.00  0.00      BSYN  
ATOM    614    C ALA    69      -2.645 -85.065   2.820  1.00  0.00      BSYN  
ATOM    615    O ALA    69      -2.072 -86.133   3.121  1.00  0.00      BSYN  
ATOM    616    N VAL    70      -1.978 -84.313   1.995  1.00  0.00      BSYN  
ATOM    617    H VAL    70      -2.440 -83.518   1.654  1.00  0.00      BSYN  
ATOM    618   CA VAL    70      -0.621 -84.518   1.507  1.00  0.00      BSYN  
ATOM    619   CB VAL    70      -0.439 -84.255  -0.054  1.00  0.00      BSYN  
ATOM    620  CG1 VAL    70       0.993 -84.605  -0.504  1.00  0.00      BSYN  
ATOM    621  CG2 VAL    70      -1.411 -85.274  -0.628  1.00  0.00      BSYN  
ATOM    622    C VAL    70       0.184 -83.592   2.440  1.00  0.00      BSYN  
ATOM    623    O VAL    70      -0.160 -82.409   2.634  1.00  0.00      BSYN  
ATOM    624    N PHE    71       1.261 -84.176   3.025  1.00  0.00      BSYN  
ATOM    625    H PHE    71       1.508 -85.122   2.955  1.00  0.00      BSYN  
ATOM    626   CA PHE    71       2.351 -83.519   3.722  1.00  0.00      BSYN  
ATOM    627   CB PHE    71       2.895 -84.560   4.700  1.00  0.00      BSYN  
ATOM    628   CG PHE    71       1.971 -84.910   5.847  1.00  0.00      BSYN  
ATOM    629  CD1 PHE    71       0.902 -85.774   5.666  1.00  0.00      BSYN  
ATOM    630  CD2 PHE    71       2.105 -84.358   7.101  1.00  0.00      BSYN  
ATOM    631  CE1 PHE    71       0.128 -86.133   6.689  1.00  0.00      BSYN  
ATOM    632  CE2 PHE    71       1.375 -84.774   8.216  1.00  0.00      BSYN  
ATOM    633   CZ PHE    71       0.413 -85.759   7.980  1.00  0.00      BSYN  
ATOM    634    C PHE    71       3.374 -82.764   2.897  1.00  0.00      BSYN  
ATOM    635    O PHE    71       4.029 -83.229   1.941  1.00  0.00      BSYN  
ATOM    636    N SER    72       3.362 -81.453   3.279  1.00  0.00      BSYN  
ATOM    637    H SER    72       2.799 -80.992   3.935  1.00  0.00      BSYN  
ATOM    638   CA SER    72       4.275 -80.464   2.745  1.00  0.00      BSYN  
ATOM    639   CB SER    72       5.711 -80.577   3.321  1.00  0.00      BSYN  
ATOM    640   OG SER    72       5.738 -80.194   4.715  1.00  0.00      BSYN  
ATOM    641   HG SER    72       6.642 -80.358   4.994  1.00  0.00      BSYN  
ATOM    642    C SER    72       4.280 -80.268   1.282  1.00  0.00      BSYN  
ATOM    643    O SER    72       5.288 -79.791   0.740  1.00  0.00      BSYN  
ATOM    644    N GLY    73       3.182 -80.573   0.577  1.00  0.00      BSYN  
ATOM    645    H GLY    73       2.409 -80.846   1.115  1.00  0.00      BSYN  
ATOM    646   CA GLY    73       3.048 -80.681  -0.868  1.00  0.00      BSYN  
ATOM    647    C GLY    73       2.642 -79.508  -1.655  1.00  0.00      BSYN  
ATOM    648    O GLY    73       1.580 -78.920  -1.501  1.00  0.00      BSYN  
ATOM    649    N ALA    74       3.590 -79.065  -2.471  1.00  0.00      BSYN  
ATOM    650    H ALA    74       4.493 -79.428  -2.356  1.00  0.00      BSYN  
ATOM    651   CA ALA    74       3.520 -77.651  -2.946  1.00  0.00      BSYN  
ATOM    652   CB ALA    74       4.806 -76.961  -2.966  1.00  0.00      BSYN  
ATOM    653    C ALA    74       2.900 -77.503  -4.370  1.00  0.00      BSYN  
ATOM    654    O ALA    74       2.725 -76.302  -4.739  1.00  0.00      BSYN  
ATOM    655    N GLY    75       2.511 -78.635  -5.060  1.00  0.00      BSYN  
ATOM    656    H GLY    75       2.987 -79.448  -4.790  1.00  0.00      BSYN  
ATOM    657   CA GLY    75       1.494 -78.628  -6.130  1.00  0.00      BSYN  
ATOM    658    C GLY    75       2.073 -79.094  -7.494  1.00  0.00      BSYN  
ATOM    659    O GLY    75       2.276 -80.239  -7.864  1.00  0.00      BSYN  
ATOM    660    N ASN    76       2.445 -78.047  -8.252  1.00  0.00      BSYN  
ATOM    661    H ASN    76       2.525 -77.109  -7.980  1.00  0.00      BSYN  
ATOM    662   CA ASN    76       2.647 -78.256  -9.613  1.00  0.00      BSYN  
ATOM    663   CB ASN    76       1.458 -77.741 -10.358  1.00  0.00      BSYN  
ATOM    664   CG ASN    76       1.327 -78.130 -11.758  1.00  0.00      BSYN  
ATOM    665  OD1 ASN    76       1.454 -77.217 -12.521  1.00  0.00      BSYN  
ATOM    666  ND2 ASN    76       1.120 -79.447 -12.077  1.00  0.00      BSYN  
ATOM    667 HD21 ASN    76       1.493 -79.765 -12.926  1.00  0.00      BSYN  
ATOM    668 HD22 ASN    76       0.655 -80.160 -11.591  1.00  0.00      BSYN  
ATOM    669    C ASN    76       4.015 -77.684  -9.960  1.00  0.00      BSYN  
ATOM    670    O ASN    76       4.319 -76.563  -9.613  1.00  0.00      BSYN  
ATOM    671    N ILE    77       4.763 -78.553 -10.625  1.00  0.00      BSYN  
ATOM    672    H ILE    77       4.719 -79.532 -10.649  1.00  0.00      BSYN  
ATOM    673   CA ILE    77       5.969 -78.189 -11.320  1.00  0.00      BSYN  
ATOM    674   CB ILE    77       7.257 -78.406 -10.500  1.00  0.00      BSYN  
ATOM    675  CG2 ILE    77       7.825 -79.761 -10.255  1.00  0.00      BSYN  
ATOM    676  CG1 ILE    77       8.359 -77.566 -10.916  1.00  0.00      BSYN  
ATOM    677   CD ILE    77       8.004 -76.047 -10.801  1.00  0.00      BSYN  
ATOM    678    C ILE    77       6.152 -78.762 -12.664  1.00  0.00      BSYN  
ATOM    679    O ILE    77       5.828 -79.905 -12.980  1.00  0.00      BSYN  
ATOM    680    N ALA    78       6.700 -77.996 -13.608  1.00  0.00      BSYN  
ATOM    681    H ALA    78       6.490 -77.042 -13.525  1.00  0.00      BSYN  
ATOM    682   CA ALA    78       7.000 -78.467 -14.981  1.00  0.00      BSYN  
ATOM    683   CB ALA    78       6.230 -77.493 -15.889  1.00  0.00      BSYN  
ATOM    684    C ALA    78       8.408 -78.538 -15.509  1.00  0.00      BSYN  
ATOM    685    O ALA    78       9.194 -77.587 -15.347  1.00  0.00      BSYN  
ATOM    686    N ALA    79       8.733 -79.672 -16.154  1.00  0.00      BSYN  
ATOM    687    H ALA    79       8.292 -80.504 -15.882  1.00  0.00      BSYN  
ATOM    688   CA ALA    79       9.924 -79.725 -16.925  1.00  0.00      BSYN  
ATOM    689   CB ALA    79      10.259 -81.194 -17.009  1.00  0.00      BSYN  
ATOM    690    C ALA    79       9.778 -79.137 -18.360  1.00  0.00      BSYN  
ATOM    691    O ALA    79       8.644 -79.249 -18.878  1.00  0.00      BSYN  
ATOM    692    N ALA    80      10.871 -78.548 -18.874  1.00  0.00      BSYN  
ATOM    693    H ALA    80      11.679 -78.352 -18.356  1.00  0.00      BSYN  
ATOM    694   CA ALA    80      10.859 -78.265 -20.321  1.00  0.00      BSYN  
ATOM    695   CB ALA    80      11.163 -76.747 -20.579  1.00  0.00      BSYN  
ATOM    696    C ALA    80      11.783 -79.114 -21.199  1.00  0.00      BSYN  
ATOM    697    O ALA    80      12.898 -79.473 -20.824  1.00  0.00      BSYN  
ATOM    698    N THR    81      11.257 -79.643 -22.327  1.00  0.00      BSYN  
ATOM    699    H THR    81      10.357 -79.992 -22.497  1.00  0.00      BSYN  
ATOM    700   CA THR    81      12.159 -80.082 -23.417  1.00  0.00      BSYN  
ATOM    701   CB THR    81      11.657 -81.191 -24.293  1.00  0.00      BSYN  
ATOM    702  OG1 THR    81      10.469 -80.658 -24.891  1.00  0.00      BSYN  
ATOM    703  HG1 THR    81      10.491 -80.262 -25.765  1.00  0.00      BSYN  
ATOM    704  CG2 THR    81      11.365 -82.524 -23.622  1.00  0.00      BSYN  
ATOM    705    C THR    81      12.704 -78.842 -24.210  1.00  0.00      BSYN  
ATOM    706    O THR    81      13.889 -78.733 -24.306  1.00  0.00      BSYN  
ATOM    707    N GLY    82      11.814 -77.836 -24.528  1.00  0.00      BSYN  
ATOM    708    H GLY    82      10.858 -77.998 -24.669  1.00  0.00      BSYN  
ATOM    709   CA GLY    82      12.242 -76.513 -25.065  1.00  0.00      BSYN  
ATOM    710    C GLY    82      11.144 -75.604 -25.391  1.00  0.00      BSYN  
ATOM    711    O GLY    82      10.829 -75.329 -26.559  1.00  0.00      BSYN  
ATOM    712    N LEU    83      10.394 -75.139 -24.374  1.00  0.00      BSYN  
ATOM    713    H LEU    83      10.677 -75.279 -23.447  1.00  0.00      BSYN  
ATOM    714   CA LEU    83       9.367 -74.200 -24.518  1.00  0.00      BSYN  
ATOM    715   CB LEU    83       8.060 -74.838 -24.051  1.00  0.00      BSYN  
ATOM    716   CG LEU    83       6.897 -74.505 -24.857  1.00  0.00      BSYN  
ATOM    717  CD1 LEU    83       6.156 -73.202 -24.439  1.00  0.00      BSYN  
ATOM    718  CD2 LEU    83       7.132 -74.499 -26.364  1.00  0.00      BSYN  
ATOM    719    C LEU    83       9.693 -72.817 -23.947  1.00  0.00      BSYN  
ATOM    720    O LEU    83       8.836 -72.178 -23.336  1.00  0.00      BSYN  
ATOM    721    N VAL    84      10.837 -72.148 -24.159  1.00  0.00      BSYN  
ATOM    722    H VAL    84      11.478 -72.578 -24.763  1.00  0.00      BSYN  
ATOM    723   CA VAL    84      11.087 -70.821 -23.536  1.00  0.00      BSYN  
ATOM    724   CB VAL    84      12.405 -70.711 -22.768  1.00  0.00      BSYN  
ATOM    725  CG1 VAL    84      12.272 -71.607 -21.497  1.00  0.00      BSYN  
ATOM    726  CG2 VAL    84      13.800 -71.065 -23.446  1.00  0.00      BSYN  
ATOM    727    C VAL    84      11.086 -69.581 -24.457  1.00  0.00      BSYN  
ATOM    728    O VAL    84      11.987 -69.024 -24.878  1.00  0.00      BSYN  
ATOM    729    N LYS    85       9.834 -69.129 -24.507  1.00  0.00      BSYN  
ATOM    730    H LYS    85       9.250 -69.546 -23.840  1.00  0.00      BSYN  
ATOM    731   CA LYS    85       9.435 -68.204 -25.546  1.00  0.00      BSYN  
ATOM    732   CB LYS    85       8.238 -68.736 -26.350  1.00  0.00      BSYN  
ATOM    733   CG LYS    85       7.949 -68.287 -27.741  1.00  0.00      BSYN  
ATOM    734   CD LYS    85       8.650 -68.627 -29.012  1.00  0.00      BSYN  
ATOM    735   CE LYS    85       8.832 -70.098 -29.044  1.00  0.00      BSYN  
ATOM    736   NZ LYS    85       9.740 -70.556 -30.030  1.00  0.00      BSYN  
ATOM    737  HZ1 LYS    85       9.213 -70.861 -30.873  1.00  0.00      BSYN  
ATOM    738  HZ2 LYS    85      10.489 -69.895 -30.318  1.00  0.00      BSYN  
ATOM    739  HZ3 LYS    85      10.130 -71.381 -29.532  1.00  0.00      BSYN  
ATOM    740    C LYS    85       9.344 -66.750 -25.025  1.00  0.00      BSYN  
ATOM    741    O LYS    85       9.270 -66.497 -23.827  1.00  0.00      BSYN  
ATOM    742    N ARG    86       9.332 -65.719 -25.977  1.00  0.00      BSYN  
ATOM    743    H ARG    86       9.393 -65.979 -26.920  1.00  0.00      BSYN  
ATOM    744   CA ARG    86       9.088 -64.291 -25.764  1.00  0.00      BSYN  
ATOM    745   CB ARG    86       8.047 -63.815 -24.775  1.00  0.00      BSYN  
ATOM    746   CG ARG    86       7.789 -62.495 -24.272  1.00  0.00      BSYN  
ATOM    747   CD ARG    86       6.322 -62.325 -24.000  1.00  0.00      BSYN  
ATOM    748   NE ARG    86       5.931 -61.062 -23.492  1.00  0.00      BSYN  
ATOM    749   HE ARG    86       5.713 -61.060 -22.536  1.00  0.00      BSYN  
ATOM    750   CZ ARG    86       5.929 -59.981 -24.278  1.00  0.00      BSYN  
ATOM    751  NH1 ARG    86       6.393 -59.983 -25.508  1.00  0.00      BSYN  
ATOM    752 HH11 ARG    86       6.361 -59.200 -26.129  1.00  0.00      BSYN  
ATOM    753 HH12 ARG    86       6.878 -60.813 -25.782  1.00  0.00      BSYN  
ATOM    754  NH2 ARG    86       5.769 -58.742 -23.794  1.00  0.00      BSYN  
ATOM    755 HH21 ARG    86       5.974 -57.937 -24.352  1.00  0.00      BSYN  
ATOM    756 HH22 ARG    86       5.569 -58.669 -22.817  1.00  0.00      BSYN  
ATOM    757    C ARG    86      10.439 -63.739 -25.519  1.00  0.00      BSYN  
ATOM    758    O ARG    86      10.967 -62.928 -26.261  1.00  0.00      BSYN  
ATOM    759    N GLU    87      10.897 -64.131 -24.356  1.00  0.00      BSYN  
ATOM    760    H GLU    87      10.422 -64.891 -23.961  1.00  0.00      BSYN  
ATOM    761   CA GLU    87      12.288 -63.629 -24.055  1.00  0.00      BSYN  
ATOM    762   CB GLU    87      12.209 -63.227 -22.530  1.00  0.00      BSYN  
ATOM    763   CG GLU    87      13.414 -62.300 -22.335  1.00  0.00      BSYN  
ATOM    764   CD GLU    87      13.170 -60.769 -22.426  1.00  0.00      BSYN  
ATOM    765  OE1 GLU    87      13.129 -60.098 -21.376  1.00  0.00      BSYN  
ATOM    766  OE2 GLU    87      13.164 -60.234 -23.541  1.00  0.00      BSYN  
ATOM    767    C GLU    87      13.220 -64.799 -24.397  1.00  0.00      BSYN  
ATOM    768    O GLU    87      13.014 -65.944 -23.933  1.00  0.00      BSYN  
ATOM    769    N GLU    88      14.060 -64.545 -25.455  1.00  0.00      BSYN  
ATOM    770    H GLU    88      13.777 -63.712 -25.889  1.00  0.00      BSYN  
ATOM    771   CA GLU    88      15.286 -65.313 -25.683  1.00  0.00      BSYN  
ATOM    772   CB GLU    88      15.284 -66.058 -26.972  1.00  0.00      BSYN  
ATOM    773   CG GLU    88      14.400 -67.248 -27.045  1.00  0.00      BSYN  
ATOM    774   CD GLU    88      13.185 -66.933 -27.854  1.00  0.00      BSYN  
ATOM    775  OE1 GLU    88      13.275 -67.317 -29.013  1.00  0.00      BSYN  
ATOM    776  OE2 GLU    88      12.184 -66.217 -27.415  1.00  0.00      BSYN  
ATOM    777    C GLU    88      16.523 -64.350 -25.627  1.00  0.00      BSYN  
ATOM    778    O GLU    88      17.373 -64.756 -24.878  1.00  0.00      BSYN  
ATOM    779    N PHE    89      16.725 -63.235 -26.377  1.00  0.00      BSYN  
ATOM    780    H PHE    89      16.330 -63.213 -27.274  1.00  0.00      BSYN  
ATOM    781   CA PHE    89      17.564 -62.148 -25.820  1.00  0.00      BSYN  
ATOM    782   CB PHE    89      18.328 -61.469 -26.916  1.00  0.00      BSYN  
ATOM    783   CG PHE    89      19.295 -62.469 -27.565  1.00  0.00      BSYN  
ATOM    784  CD1 PHE    89      19.496 -62.451 -28.854  1.00  0.00      BSYN  
ATOM    785  CD2 PHE    89      19.991 -63.398 -26.768  1.00  0.00      BSYN  
ATOM    786  CE1 PHE    89      20.333 -63.308 -29.506  1.00  0.00      BSYN  
ATOM    787  CE2 PHE    89      20.769 -64.315 -27.351  1.00  0.00      BSYN  
ATOM    788   CZ PHE    89      20.967 -64.229 -28.760  1.00  0.00      BSYN  
ATOM    789    C PHE    89      16.634 -61.197 -25.065  1.00  0.00      BSYN  
ATOM    790    O PHE    89      15.442 -61.404 -24.928  1.00  0.00      BSYN  
ATOM    791    N PRO    90      17.192 -60.273 -24.276  1.00  0.00      BSYN  
ATOM    792   CD PRO    90      18.643 -60.274 -23.806  1.00  0.00      BSYN  
ATOM    793   CA PRO    90      16.434 -59.221 -23.640  1.00  0.00      BSYN  
ATOM    794   CB PRO    90      17.179 -58.797 -22.504  1.00  0.00      BSYN  
ATOM    795   CG PRO    90      18.716 -59.246 -22.729  1.00  0.00      BSYN  
ATOM    796    C PRO    90      16.223 -58.013 -24.628  1.00  0.00      BSYN  
ATOM    797    O PRO    90      17.104 -57.345 -25.207  1.00  0.00      BSYN  
ATOM    798    N THR    91      14.916 -57.908 -24.851  1.00  0.00      BSYN  
ATOM    799    H THR    91      14.318 -58.587 -24.475  1.00  0.00      BSYN  
ATOM    800   CA THR    91      14.335 -56.671 -25.400  1.00  0.00      BSYN  
ATOM    801   CB THR    91      13.929 -56.753 -26.831  1.00  0.00      BSYN  
ATOM    802  OG1 THR    91      13.028 -57.839 -26.970  1.00  0.00      BSYN  
ATOM    803  HG1 THR    91      13.209 -58.215 -27.834  1.00  0.00      BSYN  
ATOM    804  CG2 THR    91      15.249 -57.094 -27.634  1.00  0.00      BSYN  
ATOM    805    C THR    91      13.052 -56.304 -24.675  1.00  0.00      BSYN  
ATOM    806    O THR    91      12.684 -55.190 -24.722  1.00  0.00      BSYN  
ATOM    807    N ASP    92      12.285 -57.262 -24.019  1.00  0.00      BSYN  
ATOM    808    H ASP    92      12.479 -58.153 -24.377  1.00  0.00      BSYN  
ATOM    809   CA ASP    92      11.119 -56.874 -23.152  1.00  0.00      BSYN  
ATOM    810   CB ASP    92       9.952 -57.501 -23.869  1.00  0.00      BSYN  
ATOM    811   CG ASP    92       9.670 -59.069 -23.652  1.00  0.00      BSYN  
ATOM    812  OD1 ASP    92       8.709 -59.380 -22.940  1.00  0.00      BSYN  
ATOM    813  OD2 ASP    92      10.508 -59.903 -24.029  1.00  0.00      BSYN  
ATOM    814    C ASP    92      11.242 -57.112 -21.557  1.00  0.00      BSYN  
ATOM    815    O ASP    92      10.960 -58.176 -21.022  1.00  0.00      BSYN  
ATOM    816    N LEU    93      11.864 -56.139 -20.902  1.00  0.00      BSYN  
ATOM    817    H LEU    93      12.163 -55.307 -21.324  1.00  0.00      BSYN  
ATOM    818   CA LEU    93      12.095 -56.140 -19.490  1.00  0.00      BSYN  
ATOM    819   CB LEU    93      13.547 -55.617 -19.265  1.00  0.00      BSYN  
ATOM    820   CG LEU    93      14.313 -55.568 -18.014  1.00  0.00      BSYN  
ATOM    821  CD1 LEU    93      14.547 -56.840 -17.269  1.00  0.00      BSYN  
ATOM    822  CD2 LEU    93      15.586 -54.868 -18.122  1.00  0.00      BSYN  
ATOM    823    C LEU    93      10.938 -55.404 -18.702  1.00  0.00      BSYN  
ATOM    824    O LEU    93      10.614 -56.002 -17.688  1.00  0.00      BSYN  
ATOM    825    N LYS    94      10.472 -54.225 -19.081  1.00  0.00      BSYN  
ATOM    826    H LYS    94      10.877 -53.697 -19.800  1.00  0.00      BSYN  
ATOM    827   CA LYS    94       9.224 -53.720 -18.606  1.00  0.00      BSYN  
ATOM    828   CB LYS    94       9.265 -52.265 -18.917  1.00  0.00      BSYN  
ATOM    829   CG LYS    94      10.418 -51.431 -18.386  1.00  0.00      BSYN  
ATOM    830   CD LYS    94      10.458 -50.031 -18.867  1.00  0.00      BSYN  
ATOM    831   CE LYS    94       9.398 -49.083 -18.442  1.00  0.00      BSYN  
ATOM    832   NZ LYS    94       9.558 -47.683 -18.954  1.00  0.00      BSYN  
ATOM    833  HZ1 LYS    94       9.064 -47.075 -18.271  1.00  0.00      BSYN  
ATOM    834  HZ2 LYS    94      10.529 -47.309 -18.938  1.00  0.00      BSYN  
ATOM    835  HZ3 LYS    94       9.284 -47.622 -19.955  1.00  0.00      BSYN  
ATOM    836    C LYS    94       7.984 -54.388 -19.096  1.00  0.00      BSYN  
ATOM    837    O LYS    94       7.855 -54.934 -20.213  1.00  0.00      BSYN  
ATOM    838    N PRO    95       6.942 -54.478 -18.279  1.00  0.00      BSYN  
ATOM    839   CD PRO    95       7.078 -54.487 -16.804  1.00  0.00      BSYN  
ATOM    840   CA PRO    95       5.641 -55.053 -18.632  1.00  0.00      BSYN  
ATOM    841   CB PRO    95       5.562 -56.240 -17.712  1.00  0.00      BSYN  
ATOM    842   CG PRO    95       6.062 -55.593 -16.355  1.00  0.00      BSYN  
ATOM    843    C PRO    95       4.514 -54.016 -18.557  1.00  0.00      BSYN  
ATOM    844    O PRO    95       4.765 -52.997 -19.171  1.00  0.00      BSYN  
ATOM    845    N GLU    96       3.411 -54.326 -17.923  1.00  0.00      BSYN  
ATOM    846    H GLU    96       3.247 -55.284 -17.795  1.00  0.00      BSYN  
ATOM    847   CA GLU    96       2.413 -53.321 -17.714  1.00  0.00      BSYN  
ATOM    848   CB GLU    96       1.225 -53.402 -18.640  1.00  0.00      BSYN  
ATOM    849   CG GLU    96       1.493 -53.907 -20.080  1.00  0.00      BSYN  
ATOM    850   CD GLU    96       0.471 -53.603 -21.175  1.00  0.00      BSYN  
ATOM    851  OE1 GLU    96      -0.702 -53.946 -21.026  1.00  0.00      BSYN  
ATOM    852  OE2 GLU    96       0.996 -53.199 -22.160  1.00  0.00      BSYN  
ATOM    853    C GLU    96       2.166 -53.537 -16.229  1.00  0.00      BSYN  
ATOM    854    O GLU    96       2.593 -54.559 -15.588  1.00  0.00      BSYN  
ATOM    855    N GLU    97       1.568 -52.527 -15.666  1.00  0.00      BSYN  
ATOM    856    H GLU    97       1.058 -52.016 -16.329  1.00  0.00      BSYN  
ATOM    857   CA GLU    97       1.234 -52.624 -14.245  1.00  0.00      BSYN  
ATOM    858   CB GLU    97       1.035 -51.274 -13.602  1.00  0.00      BSYN  
ATOM    859   CG GLU    97       1.555 -51.243 -12.107  1.00  0.00      BSYN  
ATOM    860   CD GLU    97       1.233 -49.876 -11.490  1.00  0.00      BSYN  
ATOM    861  OE1 GLU    97       0.324 -49.865 -10.694  1.00  0.00      BSYN  
ATOM    862  OE2 GLU    97       1.835 -48.835 -11.734  1.00  0.00      BSYN  
ATOM    863    C GLU    97       0.004 -53.607 -14.172  1.00  0.00      BSYN  
ATOM    864    O GLU    97      -1.103 -53.359 -14.585  1.00  0.00      BSYN  
ATOM    865    N VAL    98       0.353 -54.783 -13.604  1.00  0.00      BSYN  
ATOM    866    H VAL    98       1.286 -55.030 -13.430  1.00  0.00      BSYN  
ATOM    867   CA VAL    98      -0.717 -55.757 -13.255  1.00  0.00      BSYN  
ATOM    868   CB VAL    98       0.019 -57.177 -13.169  1.00  0.00      BSYN  
ATOM    869  CG1 VAL    98      -0.926 -58.456 -13.048  1.00  0.00      BSYN  
ATOM    870  CG2 VAL    98       0.992 -57.552 -14.321  1.00  0.00      BSYN  
ATOM    871    C VAL    98      -1.564 -55.418 -12.081  1.00  0.00      BSYN  
ATOM    872    O VAL    98      -1.227 -55.608 -10.952  1.00  0.00      BSYN  
ATOM    873    N ALA    99      -2.695 -54.959 -12.683  1.00  0.00      BSYN  
ATOM    874    H ALA    99      -2.745 -54.929 -13.661  1.00  0.00      BSYN  
ATOM    875   CA ALA    99      -3.864 -54.498 -11.861  1.00  0.00      BSYN  
ATOM    876   CB ALA    99      -4.541 -53.241 -12.607  1.00  0.00      BSYN  
ATOM    877    C ALA    99      -4.832 -55.626 -12.029  1.00  0.00      BSYN  
ATOM    878    O ALA    99      -5.072 -56.109 -13.209  1.00  0.00      BSYN  
ATOM    879    N GLN   100      -5.494 -55.948 -10.938  1.00  0.00      BSYN  
ATOM    880    H GLN   100      -5.221 -55.589 -10.068  1.00  0.00      BSYN  
ATOM    881   CA GLN   100      -6.685 -56.826 -10.895  1.00  0.00      BSYN  
ATOM    882   CB GLN   100      -6.691 -57.902  -9.700  1.00  0.00      BSYN  
ATOM    883   CG GLN   100      -7.809 -58.866  -9.652  1.00  0.00      BSYN  
ATOM    884   CD GLN   100      -7.683 -60.042 -10.645  1.00  0.00      BSYN  
ATOM    885  OE1 GLN   100      -8.505 -60.101 -11.532  1.00  0.00      BSYN  
ATOM    886  NE2 GLN   100      -6.625 -60.878 -10.632  1.00  0.00      BSYN  
ATOM    887 HE21 GLN   100      -6.016 -60.986  -9.872  1.00  0.00      BSYN  
ATOM    888 HE22 GLN   100      -6.482 -61.388 -11.456  1.00  0.00      BSYN  
ATOM    889    C GLN   100      -7.928 -55.885 -10.997  1.00  0.00      BSYN  
ATOM    890    O GLN   100      -7.836 -54.751 -10.557  1.00  0.00      BSYN  
ATOM    891    N GLU   101      -9.018 -56.526 -11.525  1.00  0.00      BSYN  
ATOM    892    H GLU   101      -9.000 -57.497 -11.657  1.00  0.00      BSYN  
ATOM    893   CA GLU   101     -10.247 -55.780 -11.751  1.00  0.00      BSYN  
ATOM    894   CB GLU   101     -10.526 -55.551 -13.271  1.00  0.00      BSYN  
ATOM    895   CG GLU   101      -9.757 -54.404 -13.952  1.00  0.00      BSYN  
ATOM    896   CD GLU   101      -9.653 -53.069 -13.198  1.00  0.00      BSYN  
ATOM    897  OE1 GLU   101     -10.678 -52.385 -13.000  1.00  0.00      BSYN  
ATOM    898  OE2 GLU   101      -8.532 -52.877 -12.721  1.00  0.00      BSYN  
ATOM    899    C GLU   101     -11.431 -56.458 -11.039  1.00  0.00      BSYN  
ATOM    900    O GLU   101     -11.849 -55.963  -9.958  1.00  0.00      BSYN  
ATOM    901    N ALA   102     -11.805 -57.547 -11.547  1.00  0.00      BSYN  
ATOM    902    H ALA   102     -11.210 -58.119 -12.075  1.00  0.00      BSYN  
ATOM    903   CA ALA   102     -13.103 -58.185 -11.172  1.00  0.00      BSYN  
ATOM    904   CB ALA   102     -14.399 -57.478 -11.611  1.00  0.00      BSYN  
ATOM    905    C ALA   102     -13.222 -59.540 -11.705  1.00  0.00      BSYN  
ATOM    906    O ALA   102     -13.287 -60.464 -10.859  1.00  0.00      BSYN  
ATOM    907    N ALA   103     -13.503 -59.775 -12.981  1.00  0.00      BSYN  
ATOM    908    H ALA   103     -13.537 -58.968 -13.536  1.00  0.00      BSYN  
ATOM    909   CA ALA   103     -13.550 -61.165 -13.493  1.00  0.00      BSYN  
ATOM    910   CB ALA   103     -14.828 -61.291 -14.387  1.00  0.00      BSYN  
ATOM    911    C ALA   103     -12.335 -61.821 -14.167  1.00  0.00      BSYN  
ATOM    912    O ALA   103     -12.070 -61.450 -15.293  1.00  0.00      BSYN  
ATOM    913    N GLU   104     -11.601 -62.805 -13.609  1.00  0.00      BSYN  
ATOM    914    H GLU   104     -11.820 -63.045 -12.685  1.00  0.00      BSYN  
ATOM    915   CA GLU   104     -10.463 -63.319 -14.245  1.00  0.00      BSYN  
ATOM    916   CB GLU   104      -9.317 -63.477 -13.312  1.00  0.00      BSYN  
ATOM    917   CG GLU   104      -9.598 -64.007 -11.934  1.00  0.00      BSYN  
ATOM    918   CD GLU   104      -8.336 -64.189 -11.092  1.00  0.00      BSYN  
ATOM    919  OE1 GLU   104      -7.277 -64.599 -11.533  1.00  0.00      BSYN  
ATOM    920  OE2 GLU   104      -8.509 -64.023  -9.850  1.00  0.00      BSYN  
ATOM    921    C GLU   104     -10.792 -64.721 -14.980  1.00  0.00      BSYN  
ATOM    922    O GLU   104     -11.261 -65.743 -14.458  1.00  0.00      BSYN  
ATOM    923    N GLU   105     -10.319 -64.772 -16.222  1.00  0.00      BSYN  
ATOM    924    H GLU   105     -10.079 -63.961 -16.718  1.00  0.00      BSYN  
ATOM    925   CA GLU   105     -10.367 -66.064 -16.914  1.00  0.00      BSYN  
ATOM    926   CB GLU   105     -10.981 -65.931 -18.394  1.00  0.00      BSYN  
ATOM    927   CG GLU   105     -11.265 -67.325 -19.233  1.00  0.00      BSYN  
ATOM    928   CD GLU   105     -12.680 -67.886 -18.995  1.00  0.00      BSYN  
ATOM    929  OE1 GLU   105     -13.560 -67.131 -18.583  1.00  0.00      BSYN  
ATOM    930  OE2 GLU   105     -12.890 -69.120 -19.295  1.00  0.00      BSYN  
ATOM    931    C GLU   105      -9.093 -66.725 -17.155  1.00  0.00      BSYN  
ATOM    932    O GLU   105      -8.274 -66.208 -17.975  1.00  0.00      BSYN  
ATOM    933    N PRO   106      -8.913 -67.826 -16.420  1.00  0.00      BSYN  
ATOM    934   CD PRO   106      -9.807 -68.509 -15.481  1.00  0.00      BSYN  
ATOM    935   CA PRO   106      -7.686 -68.642 -16.501  1.00  0.00      BSYN  
ATOM    936   CB PRO   106      -7.951 -69.862 -15.690  1.00  0.00      BSYN  
ATOM    937   CG PRO   106      -8.843 -69.280 -14.618  1.00  0.00      BSYN  
ATOM    938    C PRO   106      -7.286 -69.018 -17.945  1.00  0.00      BSYN  
ATOM    939    O PRO   106      -8.091 -69.351 -18.756  1.00  0.00      BSYN  
ATOM    940    N LEU   107      -5.986 -69.231 -18.057  1.00  0.00      BSYN  
ATOM    941    H LEU   107      -5.397 -69.089 -17.287  1.00  0.00      BSYN  
ATOM    942   CA LEU   107      -5.615 -70.146 -19.199  1.00  0.00      BSYN  
ATOM    943   CB LEU   107      -4.376 -69.681 -19.935  1.00  0.00      BSYN  
ATOM    944   CG LEU   107      -4.299 -68.326 -20.816  1.00  0.00      BSYN  
ATOM    945  CD1 LEU   107      -2.946 -68.064 -21.371  1.00  0.00      BSYN  
ATOM    946  CD2 LEU   107      -5.250 -68.554 -21.960  1.00  0.00      BSYN  
ATOM    947    C LEU   107      -5.561 -71.559 -18.667  1.00  0.00      BSYN  
ATOM    948    O LEU   107      -4.741 -71.910 -17.795  1.00  0.00      BSYN  
ATOM    949    N ILE   108      -6.532 -72.297 -19.276  1.00  0.00      BSYN  
ATOM    950    H ILE   108      -6.885 -72.003 -20.142  1.00  0.00      BSYN  
ATOM    951   CA ILE   108      -6.979 -73.565 -18.747  1.00  0.00      BSYN  
ATOM    952   CB ILE   108      -8.568 -73.820 -19.055  1.00  0.00      BSYN  
ATOM    953  CG2 ILE   108      -8.989 -73.773 -20.461  1.00  0.00      BSYN  
ATOM    954  CG1 ILE   108      -9.076 -75.100 -18.493  1.00  0.00      BSYN  
ATOM    955   CD ILE   108      -9.789 -75.036 -17.090  1.00  0.00      BSYN  
ATOM    956    C ILE   108      -6.093 -74.805 -18.944  1.00  0.00      BSYN  
ATOM    957    O ILE   108      -5.946 -75.635 -18.155  1.00  0.00      BSYN  
ATOM    958    N GLU   109      -5.276 -74.737 -20.040  1.00  0.00      BSYN  
ATOM    959    H GLU   109      -5.369 -74.055 -20.738  1.00  0.00      BSYN  
ATOM    960   CA GLU   109      -4.127 -75.596 -20.240  1.00  0.00      BSYN  
ATOM    961   CB GLU   109      -4.218 -76.697 -21.373  1.00  0.00      BSYN  
ATOM    962   CG GLU   109      -5.312 -77.713 -21.003  1.00  0.00      BSYN  
ATOM    963   CD GLU   109      -5.724 -78.353 -22.294  1.00  0.00      BSYN  
ATOM    964  OE1 GLU   109      -4.937 -78.791 -23.092  1.00  0.00      BSYN  
ATOM    965  OE2 GLU   109      -6.942 -78.602 -22.466  1.00  0.00      BSYN  
ATOM    966    C GLU   109      -3.037 -74.581 -20.584  1.00  0.00      BSYN  
ATOM    967    O GLU   109      -3.324 -73.744 -21.444  1.00  0.00      BSYN  
ATOM    968    N PRO   110      -1.842 -74.661 -20.059  1.00  0.00      BSYN  
ATOM    969   CD PRO   110      -1.496 -75.536 -18.957  1.00  0.00      BSYN  
ATOM    970   CA PRO   110      -0.718 -73.678 -20.384  1.00  0.00      BSYN  
ATOM    971   CB PRO   110       0.166 -73.876 -19.179  1.00  0.00      BSYN  
ATOM    972   CG PRO   110      -0.583 -74.742 -18.142  1.00  0.00      BSYN  
ATOM    973    C PRO   110      -0.134 -73.902 -21.765  1.00  0.00      BSYN  
ATOM    974    O PRO   110       0.852 -74.575 -22.000  1.00  0.00      BSYN  
ATOM    975    N LEU   111      -0.717 -72.945 -22.456  1.00  0.00      BSYN  
ATOM    976    H LEU   111      -1.178 -72.206 -22.008  1.00  0.00      BSYN  
ATOM    977   CA LEU   111      -0.254 -72.713 -23.783  1.00  0.00      BSYN  
ATOM    978   CB LEU   111      -0.941 -73.675 -24.702  1.00  0.00      BSYN  
ATOM    979   CG LEU   111      -0.798 -73.423 -26.173  1.00  0.00      BSYN  
ATOM    980  CD1 LEU   111       0.556 -73.744 -26.784  1.00  0.00      BSYN  
ATOM    981  CD2 LEU   111      -1.859 -74.124 -26.860  1.00  0.00      BSYN  
ATOM    982    C LEU   111      -0.745 -71.297 -23.992  1.00  0.00      BSYN  
ATOM    983    O LEU   111      -1.962 -71.112 -23.999  1.00  0.00      BSYN  
ATOM    984    N MET   112       0.143 -70.383 -24.203  1.00  0.00      BSYN  
ATOM    985    H MET   112       1.068 -70.696 -24.277  1.00  0.00      BSYN  
ATOM    986   CA MET   112      -0.100 -69.034 -24.447  1.00  0.00      BSYN  
ATOM    987   CB MET   112       0.315 -68.242 -23.229  1.00  0.00      BSYN  
ATOM    988   CG MET   112      -0.376 -66.850 -23.232  1.00  0.00      BSYN  
ATOM    989   SD MET   112       0.237 -65.753 -21.872  1.00  0.00      BSYN  
ATOM    990   CE MET   112       1.860 -65.281 -22.470  1.00  0.00      BSYN  
ATOM    991    C MET   112       0.879 -68.715 -25.565  1.00  0.00      BSYN  
ATOM    992    O MET   112       2.089 -68.971 -25.486  1.00  0.00      BSYN  
ATOM    993    N GLU   113       0.359 -68.204 -26.691  1.00  0.00      BSYN  
ATOM    994    H GLU   113      -0.581 -67.933 -26.754  1.00  0.00      BSYN  
ATOM    995   CA GLU   113       1.193 -67.776 -27.745  1.00  0.00      BSYN  
ATOM    996   CB GLU   113       1.271 -68.863 -28.777  1.00  0.00      BSYN  
ATOM    997   CG GLU   113       2.234 -68.545 -29.915  1.00  0.00      BSYN  
ATOM    998   CD GLU   113       2.274 -69.616 -31.020  1.00  0.00      BSYN  
ATOM    999  OE1 GLU   113       1.463 -69.598 -31.952  1.00  0.00      BSYN  
ATOM   1000  OE2 GLU   113       3.128 -70.512 -30.800  1.00  0.00      BSYN  
ATOM   1001    C GLU   113       0.672 -66.365 -28.309  1.00  0.00      BSYN  
ATOM   1002    O GLU   113      -0.489 -66.467 -28.750  1.00  0.00      BSYN  
ATOM   1003    N PRO   114       1.309 -65.214 -28.215  1.00  0.00      BSYN  
ATOM   1004   CD PRO   114       2.497 -64.920 -27.468  1.00  0.00      BSYN  
ATOM   1005   CA PRO   114       0.736 -63.901 -28.733  1.00  0.00      BSYN  
ATOM   1006   CB PRO   114       1.600 -62.854 -28.009  1.00  0.00      BSYN  
ATOM   1007   CG PRO   114       2.095 -63.562 -26.894  1.00  0.00      BSYN  
ATOM   1008    C PRO   114       0.780 -63.664 -30.213  1.00  0.00      BSYN  
ATOM   1009    O PRO   114       1.375 -62.658 -30.683  1.00  0.00      BSYN  
ATOM   1010    N GLU   115       0.189 -64.667 -30.896  1.00  0.00      BSYN  
ATOM   1011    H GLU   115      -0.363 -65.342 -30.449  1.00  0.00      BSYN  
ATOM   1012   CA GLU   115       0.141 -64.536 -32.383  1.00  0.00      BSYN  
ATOM   1013   CB GLU   115      -0.490 -65.784 -32.909  1.00  0.00      BSYN  
ATOM   1014   CG GLU   115      -1.651 -66.460 -32.192  1.00  0.00      BSYN  
ATOM   1015   CD GLU   115      -2.005 -67.696 -32.961  1.00  0.00      BSYN  
ATOM   1016  OE1 GLU   115      -2.624 -67.671 -34.012  1.00  0.00      BSYN  
ATOM   1017  OE2 GLU   115      -1.638 -68.790 -32.526  1.00  0.00      BSYN  
ATOM   1018    C GLU   115      -0.633 -63.362 -32.930  1.00  0.00      BSYN  
ATOM   1019    O GLU   115      -1.801 -63.068 -32.645  1.00  0.00      BSYN  
ATOM   1020    N GLY   116       0.212 -62.656 -33.750  1.00  0.00      BSYN  
ATOM   1021    H GLY   116       1.138 -62.974 -33.704  1.00  0.00      BSYN  
ATOM   1022   CA GLY   116      -0.493 -61.604 -34.378  1.00  0.00      BSYN  
ATOM   1023    C GLY   116      -0.305 -61.586 -35.893  1.00  0.00      BSYN  
ATOM   1024    O GLY   116      -0.184 -62.678 -36.489  1.00  0.00      BSYN  
ATOM   1025    N GLU   117      -0.084 -60.397 -36.414  1.00  0.00      BSYN  
ATOM   1026    H GLU   117      -0.238 -59.583 -35.891  1.00  0.00      BSYN  
ATOM   1027   CA GLU   117       0.341 -60.103 -37.710  1.00  0.00      BSYN  
ATOM   1028   CB GLU   117       0.076 -58.667 -38.240  1.00  0.00      BSYN  
ATOM   1029   CG GLU   117      -1.253 -58.429 -39.069  1.00  0.00      BSYN  
ATOM   1030   CD GLU   117      -1.329 -58.991 -40.519  1.00  0.00      BSYN  
ATOM   1031  OE1 GLU   117      -0.777 -58.458 -41.448  1.00  0.00      BSYN  
ATOM   1032  OE2 GLU   117      -2.116 -59.952 -40.794  1.00  0.00      BSYN  
ATOM   1033    C GLU   117       1.783 -60.372 -37.894  1.00  0.00      BSYN  
ATOM   1034    O GLU   117       2.680 -59.801 -37.354  1.00  0.00      BSYN  
ATOM   1035    N SER   118       2.132 -61.370 -38.708  1.00  0.00      BSYN  
ATOM   1036    H SER   118       3.036 -61.644 -38.972  1.00  0.00      BSYN  
ATOM   1037   CA SER   118       1.255 -62.244 -39.424  1.00  0.00      BSYN  
ATOM   1038   CB SER   118       1.545 -62.197 -40.902  1.00  0.00      BSYN  
ATOM   1039   OG SER   118       0.697 -62.898 -41.824  1.00  0.00      BSYN  
ATOM   1040   HG SER   118       0.673 -62.547 -42.717  1.00  0.00      BSYN  
ATOM   1041    C SER   118       1.559 -63.643 -38.907  1.00  0.00      BSYN  
ATOM   1042    O SER   118       2.497 -63.871 -38.125  1.00  0.00      BSYN  
ATOM   1043    N TYR   119       0.569 -64.405 -39.221  1.00  0.00      BSYN  
ATOM   1044    H TYR   119      -0.221 -64.145 -39.739  1.00  0.00      BSYN  
ATOM   1045   CA TYR   119       0.682 -65.864 -38.898  1.00  0.00      BSYN  
ATOM   1046   CB TYR   119      -0.659 -66.247 -38.248  1.00  0.00      BSYN  
ATOM   1047   CG TYR   119      -0.753 -67.609 -37.631  1.00  0.00      BSYN  
ATOM   1048  CD1 TYR   119      -1.967 -68.238 -37.902  1.00  0.00      BSYN  
ATOM   1049  CE1 TYR   119      -2.139 -69.591 -37.464  1.00  0.00      BSYN  
ATOM   1050  CD2 TYR   119       0.264 -68.234 -36.863  1.00  0.00      BSYN  
ATOM   1051  CE2 TYR   119      -0.061 -69.442 -36.304  1.00  0.00      BSYN  
ATOM   1052   CZ TYR   119      -1.194 -70.142 -36.615  1.00  0.00      BSYN  
ATOM   1053   OH TYR   119      -1.271 -71.445 -36.255  1.00  0.00      BSYN  
ATOM   1054   HH TYR   119      -0.504 -71.944 -35.966  1.00  0.00      BSYN  
ATOM   1055    C TYR   119       1.004 -66.652 -40.141  1.00  0.00      BSYN  
ATOM   1056    O TYR   119       0.567 -66.344 -41.224  1.00  0.00      BSYN  
ATOM   1057    N GLU   120       1.685 -67.826 -39.853  1.00  0.00      BSYN  
ATOM   1058    H GLU   120       1.895 -68.000 -38.912  1.00  0.00      BSYN  
ATOM   1059   CA GLU   120       1.986 -68.879 -40.826  1.00  0.00      BSYN  
ATOM   1060   CB GLU   120       3.012 -69.863 -40.236  1.00  0.00      BSYN  
ATOM   1061   CG GLU   120       4.387 -69.354 -40.390  1.00  0.00      BSYN  
ATOM   1062   CD GLU   120       5.558 -70.064 -39.687  1.00  0.00      BSYN  
ATOM   1063  OE1 GLU   120       5.438 -71.304 -39.365  1.00  0.00      BSYN  
ATOM   1064  OE2 GLU   120       6.494 -69.370 -39.278  1.00  0.00      BSYN  
ATOM   1065    C GLU   120       0.635 -69.439 -41.197  1.00  0.00      BSYN  
ATOM   1066    O GLU   120      -0.335 -69.710 -40.422  1.00  0.00      BSYN  
ATOM   1067    N ASP   121       0.484 -69.683 -42.536  1.00  0.00      BSYN  
ATOM   1068    H ASP   121       1.264 -69.467 -43.089  1.00  0.00      BSYN  
ATOM   1069   CA ASP   121      -0.769 -70.165 -43.045  1.00  0.00      BSYN  
ATOM   1070   CB ASP   121      -1.331 -69.420 -44.294  1.00  0.00      BSYN  
ATOM   1071   CG ASP   121      -2.712 -69.751 -44.857  1.00  0.00      BSYN  
ATOM   1072  OD1 ASP   121      -2.991 -69.658 -46.110  1.00  0.00      BSYN  
ATOM   1073  OD2 ASP   121      -3.606 -70.041 -44.076  1.00  0.00      BSYN  
ATOM   1074    C ASP   121      -0.449 -71.644 -43.467  1.00  0.00      BSYN  
ATOM   1075    O ASP   121       0.400 -71.796 -44.291  1.00  0.00      BSYN  
ATOM   1076    N PRO   122      -0.905 -72.760 -42.822  1.00  0.00      BSYN  
ATOM   1077   CD PRO   122      -1.292 -72.744 -41.449  1.00  0.00      BSYN  
ATOM   1078   CA PRO   122      -0.591 -74.108 -43.335  1.00  0.00      BSYN  
ATOM   1079   CB PRO   122      -0.351 -74.859 -42.042  1.00  0.00      BSYN  
ATOM   1080   CG PRO   122      -0.527 -73.967 -40.833  1.00  0.00      BSYN  
ATOM   1081    C PRO   122      -1.788 -74.716 -44.093  1.00  0.00      BSYN  
ATOM   1082    O PRO   122      -2.913 -74.741 -43.585  1.00  0.00      BSYN  
ATOM   1083    N PRO   123      -1.651 -75.200 -45.342  1.00  0.00      BSYN  
ATOM   1084   CD PRO   123      -0.645 -74.757 -46.307  1.00  0.00      BSYN  
ATOM   1085   CA PRO   123      -2.661 -75.982 -46.040  1.00  0.00      BSYN  
ATOM   1086   CB PRO   123      -2.230 -76.264 -47.380  1.00  0.00      BSYN  
ATOM   1087   CG PRO   123      -1.261 -75.019 -47.735  1.00  0.00      BSYN  
ATOM   1088    C PRO   123      -3.088 -77.231 -45.330  1.00  0.00      BSYN  
ATOM   1089    O PRO   123      -2.228 -78.059 -44.984  1.00  0.00      BSYN  
ATOM   1090    N GLN   124      -4.404 -77.388 -45.344  1.00  0.00      BSYN  
ATOM   1091    H GLN   124      -4.907 -76.671 -45.784  1.00  0.00      BSYN  
ATOM   1092   CA GLN   124      -5.299 -78.379 -44.761  1.00  0.00      BSYN  
ATOM   1093   CB GLN   124      -4.828 -78.853 -43.382  1.00  0.00      BSYN  
ATOM   1094   CG GLN   124      -4.254 -80.232 -43.165  1.00  0.00      BSYN  
ATOM   1095   CD GLN   124      -5.400 -81.226 -43.188  1.00  0.00      BSYN  
ATOM   1096  OE1 GLN   124      -5.556 -81.968 -44.159  1.00  0.00      BSYN  
ATOM   1097  NE2 GLN   124      -6.223 -81.249 -42.167  1.00  0.00      BSYN  
ATOM   1098 HE21 GLN   124      -6.006 -80.773 -41.338  1.00  0.00      BSYN  
ATOM   1099 HE22 GLN   124      -7.104 -81.672 -42.246  1.00  0.00      BSYN  
ATOM   1100    C GLN   124      -6.778 -78.035 -44.804  1.00  0.00      BSYN  
ATOM   1101    O GLN   124      -7.175 -76.830 -44.790  1.00  0.00      BSYN  
ATOM   1102    N GLU   125      -7.470 -79.143 -44.467  1.00  0.00      BSYN  
ATOM   1103    H GLU   125      -7.040 -79.989 -44.225  1.00  0.00      BSYN  
ATOM   1104   CA GLU   125      -8.895 -79.024 -44.278  1.00  0.00      BSYN  
ATOM   1105   CB GLU   125      -9.482 -80.334 -44.769  1.00  0.00      BSYN  
ATOM   1106   CG GLU   125     -10.985 -80.175 -45.287  1.00  0.00      BSYN  
ATOM   1107   CD GLU   125     -12.090 -80.318 -44.192  1.00  0.00      BSYN  
ATOM   1108  OE1 GLU   125     -12.434 -79.257 -43.583  1.00  0.00      BSYN  
ATOM   1109  OE2 GLU   125     -12.724 -81.389 -44.085  1.00  0.00      BSYN  
ATOM   1110    C GLU   125      -9.060 -78.814 -42.734  1.00  0.00      BSYN  
ATOM   1111    O GLU   125      -8.577 -79.528 -41.882  1.00  0.00      BSYN  
ATOM   1112    N GLU   126      -9.536 -77.618 -42.510  1.00  0.00      BSYN  
ATOM   1113    H GLU   126      -9.480 -77.167 -43.378  1.00  0.00      BSYN  
ATOM   1114   CA GLU   126      -9.999 -77.089 -41.266  1.00  0.00      BSYN  
ATOM   1115   CB GLU   126      -9.384 -75.830 -40.709  1.00  0.00      BSYN  
ATOM   1116   CG GLU   126      -9.351 -75.678 -39.202  1.00  0.00      BSYN  
ATOM   1117   CD GLU   126      -8.226 -74.725 -38.765  1.00  0.00      BSYN  
ATOM   1118  OE1 GLU   126      -7.424 -75.070 -37.989  1.00  0.00      BSYN  
ATOM   1119  OE2 GLU   126      -8.132 -73.638 -39.358  1.00  0.00      BSYN  
ATOM   1120    C GLU   126     -11.479 -76.924 -41.268  1.00  0.00      BSYN  
ATOM   1121    O GLU   126     -12.210 -77.292 -40.378  1.00  0.00      BSYN  
ATOM   1122    N TYR   127     -11.974 -76.419 -42.416  1.00  0.00      BSYN  
ATOM   1123    H TYR   127     -11.391 -76.449 -43.204  1.00  0.00      BSYN  
ATOM   1124   CA TYR   127     -13.288 -75.813 -42.548  1.00  0.00      BSYN  
ATOM   1125   CB TYR   127     -13.477 -74.320 -42.176  1.00  0.00      BSYN  
ATOM   1126   CG TYR   127     -13.789 -74.014 -40.728  1.00  0.00      BSYN  
ATOM   1127  CD1 TYR   127     -12.844 -74.340 -39.817  1.00  0.00      BSYN  
ATOM   1128  CE1 TYR   127     -12.822 -73.997 -38.513  1.00  0.00      BSYN  
ATOM   1129  CD2 TYR   127     -14.824 -73.189 -40.429  1.00  0.00      BSYN  
ATOM   1130  CE2 TYR   127     -14.826 -72.690 -39.155  1.00  0.00      BSYN  
ATOM   1131   CZ TYR   127     -13.854 -73.126 -38.208  1.00  0.00      BSYN  
ATOM   1132   OH TYR   127     -13.794 -72.536 -36.949  1.00  0.00      BSYN  
ATOM   1133   HH TYR   127     -14.043 -71.615 -37.061  1.00  0.00      BSYN  
ATOM   1134    C TYR   127     -13.806 -75.921 -43.977  1.00  0.00      BSYN  
ATOM   1135    O TYR   127     -13.235 -75.343 -44.849  1.00  0.00      BSYN  
ATOM   1136    N GLN   128     -15.061 -76.332 -44.181  1.00  0.00      BSYN  
ATOM   1137    H GLN   128     -15.474 -76.535 -45.046  1.00  0.00      BSYN  
ATOM   1138   CA GLN   128     -15.884 -76.946 -43.022  1.00  0.00      BSYN  
ATOM   1139   CB GLN   128     -17.348 -76.621 -43.126  1.00  0.00      BSYN  
ATOM   1140   CG GLN   128     -17.776 -75.224 -42.812  1.00  0.00      BSYN  
ATOM   1141   CD GLN   128     -17.727 -74.146 -43.959  1.00  0.00      BSYN  
ATOM   1142  OE1 GLN   128     -18.030 -74.519 -45.057  1.00  0.00      BSYN  
ATOM   1143  NE2 GLN   128     -17.534 -72.841 -43.668  1.00  0.00      BSYN  
ATOM   1144 HE21 GLN   128     -17.606 -72.258 -44.452  1.00  0.00      BSYN  
ATOM   1145 HE22 GLN   128     -17.427 -72.394 -42.803  1.00  0.00      BSYN  
ATOM   1146    C GLN   128     -15.748 -78.421 -42.703  1.00  0.00      BSYN  
ATOM   1147    O GLN   128     -15.665 -79.254 -43.667  1.00  0.00      BSYN  
ATOM   1148    N GLU   129     -15.732 -78.781 -41.381  1.00  0.00      BSYN  
ATOM   1149    H GLU   129     -15.772 -78.096 -40.680  1.00  0.00      BSYN  
ATOM   1150   CA GLU   129     -15.315 -80.112 -40.895  1.00  0.00      BSYN  
ATOM   1151   CB GLU   129     -14.277 -80.121 -39.826  1.00  0.00      BSYN  
ATOM   1152   CG GLU   129     -14.622 -79.081 -38.643  1.00  0.00      BSYN  
ATOM   1153   CD GLU   129     -13.697 -79.334 -37.465  1.00  0.00      BSYN  
ATOM   1154  OE1 GLU   129     -14.085 -79.893 -36.397  1.00  0.00      BSYN  
ATOM   1155  OE2 GLU   129     -12.559 -78.977 -37.487  1.00  0.00      BSYN  
ATOM   1156    C GLU   129     -16.494 -80.969 -40.363  1.00  0.00      BSYN  
ATOM   1157    O GLU   129     -17.465 -80.539 -39.839  1.00  0.00      BSYN  
ATOM   1158    N TYR   130     -16.139 -82.243 -40.475  1.00  0.00      BSYN  
ATOM   1159    H TYR   130     -15.442 -82.508 -41.111  1.00  0.00      BSYN  
ATOM   1160   CA TYR   130     -16.861 -83.353 -39.974  1.00  0.00      BSYN  
ATOM   1161   CB TYR   130     -18.310 -83.520 -40.561  1.00  0.00      BSYN  
ATOM   1162   CG TYR   130     -19.261 -84.268 -39.691  1.00  0.00      BSYN  
ATOM   1163  CD1 TYR   130     -19.311 -83.825 -38.351  1.00  0.00      BSYN  
ATOM   1164  CE1 TYR   130     -20.135 -84.413 -37.457  1.00  0.00      BSYN  
ATOM   1165  CD2 TYR   130     -20.049 -85.322 -40.099  1.00  0.00      BSYN  
ATOM   1166  CE2 TYR   130     -20.836 -85.972 -39.203  1.00  0.00      BSYN  
ATOM   1167   CZ TYR   130     -20.928 -85.372 -37.974  1.00  0.00      BSYN  
ATOM   1168   OH TYR   130     -21.902 -85.811 -37.021  1.00  0.00      BSYN  
ATOM   1169   HH TYR   130     -21.758 -86.734 -36.799  1.00  0.00      BSYN  
ATOM   1170    C TYR   130     -16.097 -84.599 -40.073  1.00  0.00      BSYN  
ATOM   1171    O TYR   130     -15.850 -85.090 -41.130  1.00  0.00      BSYN  
ATOM   1172    N GLU   131     -15.677 -85.106 -38.914  1.00  0.00      BSYN  
ATOM   1173    H GLU   131     -15.782 -84.684 -38.036  1.00  0.00      BSYN  
ATOM   1174   CA GLU   131     -15.295 -86.536 -38.782  1.00  0.00      BSYN  
ATOM   1175   CB GLU   131     -15.426 -86.996 -37.289  1.00  0.00      BSYN  
ATOM   1176   CG GLU   131     -16.743 -86.498 -36.647  1.00  0.00      BSYN  
ATOM   1177   CD GLU   131     -17.094 -87.140 -35.349  1.00  0.00      BSYN  
ATOM   1178  OE1 GLU   131     -17.567 -86.311 -34.553  1.00  0.00      BSYN  
ATOM   1179  OE2 GLU   131     -16.941 -88.338 -35.037  1.00  0.00      BSYN  
ATOM   1180    C GLU   131     -15.884 -87.672 -39.663  1.00  0.00      BSYN  
ATOM   1181    O GLU   131     -17.119 -88.012 -39.543  1.00  0.00      BSYN  
ATOM   1182    N PRO   132     -15.066 -88.202 -40.614  1.00  0.00      BSYN  
ATOM   1183   CD PRO   132     -13.839 -87.487 -41.195  1.00  0.00      BSYN  
ATOM   1184   CA PRO   132     -15.598 -89.138 -41.601  1.00  0.00      BSYN  
ATOM   1185   CB PRO   132     -15.123 -88.569 -42.803  1.00  0.00      BSYN  
ATOM   1186   CG PRO   132     -13.654 -88.259 -42.488  1.00  0.00      BSYN  
ATOM   1187    C PRO   132     -15.287 -90.590 -41.370  1.00  0.00      BSYN  
ATOM   1188    O PRO   132     -15.518 -91.189 -40.287  1.00  0.00      BSYN  
ATOM   1189    N GLU   133     -14.872 -91.336 -42.450  1.00  0.00      BSYN  
ATOM   1190    H GLU   133     -15.040 -90.781 -43.240  1.00  0.00      BSYN  
ATOM   1191   CA GLU   133     -14.286 -92.641 -42.525  1.00  0.00      BSYN  
ATOM   1192   CB GLU   133     -13.586 -93.041 -41.196  1.00  0.00      BSYN  
ATOM   1193   CG GLU   133     -12.043 -92.898 -41.011  1.00  0.00      BSYN  
ATOM   1194   CD GLU   133     -11.570 -91.448 -40.960  1.00  0.00      BSYN  
ATOM   1195  OE1 GLU   133     -11.272 -90.929 -42.083  1.00  0.00      BSYN  
ATOM   1196  OE2 GLU   133     -11.558 -90.883 -39.915  1.00  0.00      BSYN  
ATOM   1197    C GLU   133     -15.076 -93.920 -42.845  1.00  0.00      BSYN  
ATOM   1198    O GLU   133     -16.289 -93.803 -43.082  1.00  0.00      BSYN  
ATOM   1199    N ALA   134     -14.336 -95.023 -43.105  1.00  0.00      BSYN  
ATOM   1200    H ALA   134     -13.359 -95.048 -43.178  1.00  0.00      BSYN  
ATOM   1201   CA ALA   134     -15.007 -96.386 -43.132  1.00  0.00      BSYN  
ATOM   1202   CB ALA   134     -15.423 -96.720 -44.563  1.00  0.00      BSYN  
ATOM   1203    C ALA   134     -14.199 -97.602 -42.506  1.00  0.00      BSYN  
ATOM   1204  OT1 ALA   134     -14.851 -98.567 -42.171  1.00  0.00      BSYN  
ATOM   1205  OT2 ALA   134     -12.945 -97.433 -42.462  1.00  0.00      BSYN  
END
